# Supplementary material for: Water‐related innovations in land plants evolved by different patterns of gene cooption and novelty
Source: New Phytol. 2022 Feb 8;235(2):732–42. doi: 10.1111/nph.17981 (PMC9303528; doi:10.1111/nph.17981)
Supplement: Supplementary file 1 — Dataset S1 Charophyte genome Blast. [file NPH-235-732-s003.zip]

Archive with 229 entries (215 files):
- Supplementary_Data_1_charophyte_genome_blast/roots/
- Supplementary_Data_1_charophyte_genome_blast/roots/lateral_roots/
- Supplementary_Data_1_charophyte_genome_blast/roots/lateral_roots/AFB_Q9LW29_1_1kp.fasta.atha.charo_geno.matches
- Supplementary_Data_1_charophyte_genome_blast/roots/lateral_roots/ARF5_P93024_1_1kp.fasta.atha.charo_geno.matches
- Supplementary_Data_1_charophyte_genome_blast/roots/lateral_roots/ARF7_P93022_1_1kp.fasta.atha.charo_geno.matches
- Supplementary_Data_1_charophyte_genome_blast/roots/lateral_roots/BAK1_Q94F62_1_1kp.fasta.atha.charo_geno.matches
- Supplementary_Data_1_charophyte_genome_blast/roots/lateral_roots/BES1_F4HP45_1_1kp.fasta.atha.charo_geno.matches
- Supplementary_Data_1_charophyte_genome_blast/roots/lateral_roots/BIN2_F4JRM5_1_1kp.fasta.atha.charo_geno.matches
- Supplementary_Data_1_charophyte_genome_blast/roots/lateral_roots/BRI_O22476_1_1kp.fasta.atha.charo_geno.matches
- Supplementary_Data_1_charophyte_genome_blast/roots/lateral_roots/CDKA1_P24100_1_1kp.fasta.atha.charo_geno.matches
- Supplementary_Data_1_charophyte_genome_blast/roots/lateral_roots/E2FA_Q9FNY0_1kp.r2.fasta.atha.charo_geno.matches
- Supplementary_Data_1_charophyte_genome_blast/roots/lateral_roots/GATA23_Q8LC59_1_1kp.fasta.atha.charo_geno.matches
- Supplementary_Data_1_charophyte_genome_blast/roots/lateral_roots/GNOM_MIZ2_Q42510_1kp.fasta.atha.charo_geno.matches
- Supplementary_Data_1_charophyte_genome_blast/roots/lateral_roots/HSL2_C0LGX3_1_1kp.fasta.atha.charo_geno.matches
- Supplementary_Data_1_charophyte_genome_blast/roots/lateral_roots/IAA12_Q38830_1_1kp.fasta.atha.charo_geno.matches
- Supplementary_Data_1_charophyte_genome_blast/roots/lateral_roots/IAA14_Q38832_1_1kp.fasta.atha.charo_geno.matches
- Supplementary_Data_1_charophyte_genome_blast/roots/lateral_roots/IAA19_O24409_1kp.r2.fasta.atha.charo_geno.matches
- Supplementary_Data_1_charophyte_genome_blast/roots/lateral_roots/IAA28_Q9XFM0_1_1kp.fasta.atha.charo_geno.matches
- Supplementary_Data_1_charophyte_genome_blast/roots/lateral_roots/IAA8_Q38826_1_1kp.fasta.atha.charo_geno.matches
- Supplementary_Data_1_charophyte_genome_blast/roots/lateral_roots/IDA_Q8LAD7_1_1kp.r2.fasta.atha.charo_geno.matches
- Supplementary_Data_1_charophyte_genome_blast/roots/lateral_roots/LBD18_O22131_1_1kp.fasta.atha.charo_geno.matches
- Supplementary_Data_1_charophyte_genome_blast/roots/lateral_roots/MKK4_O80397_1_1kp.fasta.atha.charo_geno.matches
- Supplementary_Data_1_charophyte_genome_blast/roots/lateral_roots/MKK5_Q8RXG3_1_1kp.fasta.atha.charo_geno.matches
- Supplementary_Data_1_charophyte_genome_blast/roots/lateral_roots/MKK6_Q39026_1_1kp.fasta.atha.charo_geno.matches
- Supplementary_Data_1_charophyte_genome_blast/roots/lateral_roots/PIN1_Q9C6B8_1_1kp.fasta.atha.charo_geno.matches
- Supplementary_Data_1_charophyte_genome_blast/roots/lateral_roots/PLT4_Q0WUU6_1_1kp.fasta.atha.charo_geno.matches
- Supplementary_Data_1_charophyte_genome_blast/roots/lateral_roots/PLT7_A0A1P8BA69_1_1kp.fasta.atha.charo_geno.matches
- Supplementary_Data_1_charophyte_genome_blast/roots/lateral_roots/PUCHI_A0A178URC3_1_1kp.fasta.atha.charo_geno.matches
- Supplementary_Data_1_charophyte_genome_blast/roots/lateral_roots/RALF1_Q9SRY3_1_1kp.fasta.atha.charo_geno.matches
- Supplementary_Data_1_charophyte_genome_blast/roots/lateral_roots/SCR_Q9M384_1_1kp.fasta.atha.charo_geno.matches
- Supplementary_Data_1_charophyte_genome_blast/roots/lateral_roots/SHR_Q9SZF7_1_1kp.fasta.atha.charo_geno.matches
- Supplementary_Data_1_charophyte_genome_blast/roots/lateral_roots/TOSL2_F4JRC5_1_1kp.fasta.atha.charo_geno.matches
- Supplementary_Data_1_charophyte_genome_blast/roots/lateral_roots/WOX5_Q8H1D2_1_1kp.fasta.atha.charo_geno.matches
- Supplementary_Data_1_charophyte_genome_blast/roots/primary_roots/
- Supplementary_Data_1_charophyte_genome_blast/roots/primary_roots/ABI8_Q9C9Z9_1_1kp.fasta.atha.charo_geno.matches
- Supplementary_Data_1_charophyte_genome_blast/roots/primary_roots/ACS5(9)_Q37001_1_1kp.fasta.atha.charo_geno.matches
- Supplementary_Data_1_charophyte_genome_blast/roots/primary_roots/AHK3_AHK4_Q9C5U0_1_1kp.fasta.atha.charo_geno.matches
- Supplementary_Data_1_charophyte_genome_blast/roots/primary_roots/ARR1_ARR14_Q8L9Y3_1_1kp.fasta.atha.charo_geno.matches
- Supplementary_Data_1_charophyte_genome_blast/roots/primary_roots/ARR12_O49397_1_1kp.fasta.atha.charo_geno.matches
- Supplementary_Data_1_charophyte_genome_blast/roots/primary_roots/ARR24_F4JZT3_1_1kp.fasta.atha.charo_geno.matches
- Supplementary_Data_1_charophyte_genome_blast/roots/primary_roots/ARR7_ARR8_ARR22_O80365_1_1kp.fasta.atha.charo_geno.matches
- Supplementary_Data_1_charophyte_genome_blast/roots/primary_roots/ASA1_F4K0T5_1_1kp.fasta.atha.charo_geno.matches
- Supplementary_Data_1_charophyte_genome_blast/roots/primary_roots/ASB1_F4IAW5_1_1kp.fasta.atha.charo_geno.matches
- Supplementary_Data_1_charophyte_genome_blast/roots/primary_roots/AUX1_Q96247_1_1kp.fasta.atha.charo_geno.matches
- Supplementary_Data_1_charophyte_genome_blast/roots/primary_roots/BRL3_Q9LJF3_1_1kp.fasta.atha.charo_geno.matches
- Supplementary_Data_1_charophyte_genome_blast/roots/primary_roots/BRX_Q17TI5_1_1kp.fasta.atha.charo_geno.matches
- Supplementary_Data_1_charophyte_genome_blast/roots/primary_roots/CKX_O22213_1_1kp.fasta.atha.charo_geno.matches
- Supplementary_Data_1_charophyte_genome_blast/roots/primary_roots/CTR1_Q0WUI6_1_1kp.fasta.atha.charo_geno.matches
- Supplementary_Data_1_charophyte_genome_blast/roots/primary_roots/EIN2_Q9S814_1_1kp.fasta.atha.charo_geno.matches
- Supplementary_Data_1_charophyte_genome_blast/roots/primary_roots/EIN3_O24606_1_1kp.fasta.atha.charo_geno.matches
- Supplementary_Data_1_charophyte_genome_blast/roots/primary_roots/IPT2_Q9ZUX7_1_1kp.fasta.atha.charo_geno.matches
- Supplementary_Data_1_charophyte_genome_blast/roots/primary_roots/IPT5_IPT6_Q9C6L1_1_1kp.fasta.atha.charo_geno.matches
- Supplementary_Data_1_charophyte_genome_blast/roots/primary_roots/IPT9_Q9C5J6_1_1kp.fasta.atha.charo_geno.matches
- Supplementary_Data_1_charophyte_genome_blast/roots/primary_roots/LATD_D2IU94_1_1kp.fasta.atha.charo_geno.matches
- Supplementary_Data_1_charophyte_genome_blast/roots/primary_roots/P450_BRox62_Q8VZC2_1_1kp.fasta.atha.charo_geno.matches
- Supplementary_Data_1_charophyte_genome_blast/roots/primary_roots/PLT1_PLT2_Q5YGP7_1_1kp.fasta.atha.charo_geno.matches
- Supplementary_Data_1_charophyte_genome_blast/roots/primary_roots/RGA_Q9SLH3_1_1kp.fasta.atha.charo_geno.matches
- Supplementary_Data_1_charophyte_genome_blast/roots/primary_roots/SCR_Q9M384_1_1kp.fasta.atha.charo_geno.matches
- Supplementary_Data_1_charophyte_genome_blast/roots/primary_roots/SHR_Q9SZF7_1_1kp.fasta.atha.charo_geno.matches
- Supplementary_Data_1_charophyte_genome_blast/roots/primary_roots/SNE_Q9LUB6_1_1kp.fasta.atha.charo_geno.matches
- Supplementary_Data_1_charophyte_genome_blast/roots/primary_roots/TAA1_TAR1_Q9LR29_1_1kp.fasta.atha.charo_geno.matches
- Supplementary_Data_1_charophyte_genome_blast/roots/primary_roots/TAR3_Q9FE98_1_1kp.fasta.atha.charo_geno.matches
- Supplementary_Data_1_charophyte_genome_blast/roots/primary_roots/TIR1_Q570C0_1_1kp.fasta.atha.charo_geno.matches
- Supplementary_Data_1_charophyte_genome_blast/roots/primary_roots/TTL1_Q9MAH1_1_1kp.fasta.atha.charo_geno.matches
- Supplementary_Data_1_charophyte_genome_blast/roots/root_hairs/
- Supplementary_Data_1_charophyte_genome_blast/roots/root_hairs/CPC_TRY_ETC1_O22059_1_1kp.fasta.atha.charo_geno.matches
- Supplementary_Data_1_charophyte_genome_blast/roots/root_hairs/EIN3_EIL1_O24606_1_1kp.fasta.atha.charo_geno.matches
- Supplementary_Data_1_charophyte_genome_blast/roots/root_hairs/ERU_Q9FLJ8_1_1kp.fasta.atha.charo_geno.matches
- Supplementary_Data_1_charophyte_genome_blast/roots/root_hairs/GL2_P46607_1_1kp.fasta.atha.charo_geno.matches
- Supplementary_Data_1_charophyte_genome_blast/roots/root_hairs/GLE3_EGL3_Q9FN69_1_1kp.fasta.atha.charo_geno.matches
- Supplementary_Data_1_charophyte_genome_blast/roots/root_hairs/OBP4_Q0WUB6_1_1kp.fasta.atha.charo_geno.matches
- Supplementary_Data_1_charophyte_genome_blast/roots/root_hairs/RHD6_RSL1_Q9C707_1_1kp.fasta.atha.charo_geno.matches
- Supplementary_Data_1_charophyte_genome_blast/roots/root_hairs/RSL2_RSL4_Q8LEG1_1_1kp.fasta.atha.charo_geno.matches
- Supplementary_Data_1_charophyte_genome_blast/roots/root_hairs/TTG1_Q9XGN1_1_1kp.fasta.atha.charo_geno.matches
- Supplementary_Data_1_charophyte_genome_blast/roots/root_hairs/WER_Q9SEI0_1_1kp.fasta.atha.charo_geno.matches
- Supplementary_Data_1_charophyte_genome_blast/roots/root_hairs/WER_Q9SEI0_1_nl.fas.1kp.fasta.atha.charo_geno.matches
- Supplementary_Data_1_charophyte_genome_blast/roots/root_hairs/ZFP5_Q39264_1_1kp.fasta.atha.charo_geno.matches
- Supplementary_Data_1_charophyte_genome_blast/stomata/
- Supplementary_Data_1_charophyte_genome_blast/stomata/development/
- Supplementary_Data_1_charophyte_genome_blast/stomata/development/AGO1_O04379_1_1kp.fasta.atha.charo_geno.matches
- Supplementary_Data_1_charophyte_genome_blast/stomata/development/BAK1_Q94F62_1_1kp.fasta.atha.charo_geno.matches
- Supplementary_Data_1_charophyte_genome_blast/stomata/development/BASL_Q5BPF3_1.fasta.atha.charo_geno.matches
- Supplementary_Data_1_charophyte_genome_blast/stomata/development/BIN2_F4JRM5_1_1kp.fasta.atha.charo_geno.matches
- Supplementary_Data_1_charophyte_genome_blast/stomata/development/BRI_O22476_1_1kp.fasta.atha.charo_geno.matches
- Supplementary_Data_1_charophyte_genome_blast/stomata/development/BSU1f_Q9LR78_1_1kp.fasta.atha.charo_geno.matches
- Supplementary_Data_1_charophyte_genome_blast/stomata/development/CDKA1_P24100_1_1kp.fasta.atha.charo_geno.matches
- Supplementary_Data_1_charophyte_genome_blast/stomata/development/CKB11_ARATH_1.fasta.atha.charo_geno.matches
- Supplementary_Data_1_charophyte_genome_blast/stomata/development/COP1_P43254_1_1kp.fasta.atha.charo_geno.matches
- Supplementary_Data_1_charophyte_genome_blast/stomata/development/CYCA2-2_Q147G5_1.fasta.atha.charo_geno.matches
- Supplementary_Data_1_charophyte_genome_blast/stomata/development/EPF1_2_Q8S8I4_1_1kp.fasta.atha.charo_geno.matches
- Supplementary_Data_1_charophyte_genome_blast/stomata/development/Erf_Q42371_1_1kp.fasta.atha.charo_geno.matches
- Supplementary_Data_1_charophyte_genome_blast/stomata/development/FAMA_Q56YJ8_1_1kp.fasta.atha.charo_geno.matches
- Supplementary_Data_1_charophyte_genome_blast/stomata/development/FLP_Q94FL6_1_1kp.fasta.atha.charo_geno.matches
- Supplementary_Data_1_charophyte_genome_blast/stomata/development/MKK4_MKK5_O80397_1_1kp.fasta.atha.charo_geno.matches
- Supplementary_Data_1_charophyte_genome_blast/stomata/development/MPK3_MPK6_Q39023_1_1kp.fasta.atha.charo_geno.matches
- Supplementary_Data_1_charophyte_genome_blast/stomata/development/POLAR_Q6NQ99_1.fasta.atha.charo_geno.matches
- Supplementary_Data_1_charophyte_genome_blast/stomata/development/RBR_Q9LKZ3_1_1kp.fasta.atha.charo_geno.matches
- Supplementary_Data_1_charophyte_genome_blast/stomata/development/SCRM_SCRM2_Q9LPW3_1_1kp.fasta.atha.charo_geno.matches
- Supplementary_Data_1_charophyte_genome_blast/stomata/development/Spechlees_MUTE_Q700C7_1_1kp.fasta.atha.charo_geno.matches
- Supplementary_Data_1_charophyte_genome_blast/stomata/development/STOMAGEN_Q9SV72_1_1kp.fasta.atha.charo_geno.matches
- Supplementary_Data_1_charophyte_genome_blast/stomata/development/TMM_Q9SSD1_1_1kp.fasta.atha.charo_geno.matches
- Supplementary_Data_1_charophyte_genome_blast/stomata/development/YODA_Q9CAD5_1_1kp.fasta.atha.charo_geno.matches
- Supplementary_Data_1_charophyte_genome_blast/stomata/signalling/
- Supplementary_Data_1_charophyte_genome_blast/stomata/signalling/ABF1_Q9M7Q5_1_1kp.fasta.atha.charo_geno.matches
- Supplementary_Data_1_charophyte_genome_blast/stomata/signalling/ABI2_O04719_1_1kp.fasta.atha.charo_geno.matches
- Supplementary_Data_1_charophyte_genome_blast/stomata/signalling/ABI4_A0MES8_with_ferns.fas.1kp.fasta.atha.charo_geno.matches
- Supplementary_Data_1_charophyte_genome_blast/stomata/signalling/AHA_CYAM1_Plasma_membrane_1_1kp.fasta.atha.charo_geno.matches
- Supplementary_Data_1_charophyte_genome_blast/stomata/signalling/ALMT_Q9SJE9_with_ferns.fas.1kp.fasta.atha.charo_geno.matches
- Supplementary_Data_1_charophyte_genome_blast/stomata/signalling/AVP1_ARATH_with_ferns.fas.1kp.fasta.atha.charo_geno.matches
- Supplementary_Data_1_charophyte_genome_blast/stomata/signalling/CAM_P0DH95_1_1kp.fasta.atha.charo_geno.matches
- Supplementary_Data_1_charophyte_genome_blast/stomata/signalling/CAS_Q9FN48_1_1kp.fasta.atha.charo_geno.matches
- Supplementary_Data_1_charophyte_genome_blast/stomata/signalling/CDPK_Q06850_1_1kp.fasta.atha.charo_geno.matches
- Supplementary_Data_1_charophyte_genome_blast/stomata/signalling/CHLH_Q9FNB0_1_1kp.fasta.atha.charo_geno.matches
- Supplementary_Data_1_charophyte_genome_blast/stomata/signalling/CIPK23_Q93VD3_1.fasta.atha.charo_geno.matches
- Supplementary_Data_1_charophyte_genome_blast/stomata/signalling/CLC_Q96282_with_ferns.fas.1kp.fasta.atha.charo_geno.matches
- Supplementary_Data_1_charophyte_genome_blast/stomata/signalling/CNGC_O65717_with_ferns.fas.1kp.fasta.atha.charo_geno.matches
- Supplementary_Data_1_charophyte_genome_blast/stomata/signalling/CPK14_P93759_1.fasta.atha.charo_geno.matches
- Supplementary_Data_1_charophyte_genome_blast/stomata/signalling/CPK17_A9SYQ0_1.fasta.atha.charo_geno.matches
- Supplementary_Data_1_charophyte_genome_blast/stomata/signalling/CPK18_Q1PE17_1.fasta.atha.charo_geno.matches
- Supplementary_Data_1_charophyte_genome_blast/stomata/signalling/CPK21_Q6ZIU9_1_1kp.fasta.atha.charo_geno.matches
- Supplementary_Data_1_charophyte_genome_blast/stomata/signalling/CPK21_Q9ZSA2_1_1kp.fasta.atha.charo_geno.matches
- Supplementary_Data_1_charophyte_genome_blast/stomata/signalling/CPK3_Q42479_1_1kp.fasta.atha.charo_geno.matches
- Supplementary_Data_1_charophyte_genome_blast/stomata/signalling/CPK34_Q3E9C0_1.fasta.atha.charo_geno.matches
- Supplementary_Data_1_charophyte_genome_blast/stomata/signalling/GEF_1_4_Q93ZY2_with_ferns.fas.1kp.fasta.atha.charo_geno.matches
- Supplementary_Data_1_charophyte_genome_blast/stomata/signalling/GEF10_Q1KS66_1_1kp.fasta.atha.charo_geno.matches
- Supplementary_Data_1_charophyte_genome_blast/stomata/signalling/GHR1_C0LGQ9_with_ferns.fas.1kp.fasta.atha.charo_geno.matches
- Supplementary_Data_1_charophyte_genome_blast/stomata/signalling/GORK_Q94A76_1_1kp.fasta.atha.charo_geno.matches
- Supplementary_Data_1_charophyte_genome_blast/stomata/signalling/GPA_TRIDC1BG074450.6_1_1kp.fasta.atha.charo_geno.matches
- Supplementary_Data_1_charophyte_genome_blast/stomata/signalling/GTG_Q9XIP7_1_1kp.fasta.atha.charo_geno.matches
- Supplementary_Data_1_charophyte_genome_blast/stomata/signalling/HT1_Q2MHE4_1.fasta.atha.charo_geno.matches
- Supplementary_Data_1_charophyte_genome_blast/stomata/signalling/KAT2_Q38849_1_1kp.fasta.atha.charo_geno.matches
- Supplementary_Data_1_charophyte_genome_blast/stomata/signalling/MPK14_ARATH_1.fasta.atha.charo_geno.matches
- Supplementary_Data_1_charophyte_genome_blast/stomata/signalling/MPK18_Q9C5C0_1.fasta.atha.charo_geno.matches
- Supplementary_Data_1_charophyte_genome_blast/stomata/signalling/MPK3_Q39023_1.fasta.atha.charo_geno.matches
- Supplementary_Data_1_charophyte_genome_blast/stomata/signalling/MPK3_Q39023_with_ferns.fas.1kp.fasta.atha.charo_geno.matches
- Supplementary_Data_1_charophyte_genome_blast/stomata/signalling/MPKK1_Q94A06_1.fasta.atha.charo_geno.matches
- Supplementary_Data_1_charophyte_genome_blast/stomata/signalling/MPKK3_O80396_1.fasta.atha.charo_geno.matches
- Supplementary_Data_1_charophyte_genome_blast/stomata/signalling/MPKK4_O80397_1.fasta.atha.charo_geno.matches
- Supplementary_Data_1_charophyte_genome_blast/stomata/signalling/MPKKK_(RAF14)_F4IP61.atha.charo_geno.matches
- Supplementary_Data_1_charophyte_genome_blast/stomata/signalling/MPKKK_(RAF16)_F4I5S1.atha.charo_geno.matches
- Supplementary_Data_1_charophyte_genome_blast/stomata/signalling/MPKKK_(RAF25)_F4IS56.atha.charo_geno.matches
- Supplementary_Data_1_charophyte_genome_blast/stomata/signalling/MPKKK_(RAF28)_Q9M085.atha.charo_geno.matches
- Supplementary_Data_1_charophyte_genome_blast/stomata/signalling/MPKKK_(RAF30)_F4JTP5.atha.charo_geno.matches
- Supplementary_Data_1_charophyte_genome_blast/stomata/signalling/MPKKK_(RAF4)_F4IAN2.atha.charo_geno.matches
- Supplementary_Data_1_charophyte_genome_blast/stomata/signalling/MPKKK_(RAF45)_F4J1Z7.atha.charo_geno.matches
- Supplementary_Data_1_charophyte_genome_blast/stomata/signalling/MPKKK_(RAF48)_O22100.atha.charo_geno.matches
- Supplementary_Data_1_charophyte_genome_blast/stomata/signalling/MPKKK_(RAF6)_F4JQX7.atha.charo_geno.matches
- Supplementary_Data_1_charophyte_genome_blast/stomata/signalling/MPKKK_(RAF9)_F4JC18.atha.charo_geno.matches
- Supplementary_Data_1_charophyte_genome_blast/stomata/signalling/MPKKK_(ZIK4)_B3H6U2.atha.charo_geno.matches
- Supplementary_Data_1_charophyte_genome_blast/stomata/signalling/MPKKK_(ZIK7)_B9DGB8.atha.charo_geno.matches
- Supplementary_Data_1_charophyte_genome_blast/stomata/signalling/MPKKK1_F4HPS0.atha.charo_geno.matches
- Supplementary_Data_1_charophyte_genome_blast/stomata/signalling/MPKKK1_O22040_1.fasta.atha.charo_geno.matches
- Supplementary_Data_1_charophyte_genome_blast/stomata/signalling/MPKKK13_F4HNX7.atha.charo_geno.matches
- Supplementary_Data_1_charophyte_genome_blast/stomata/signalling/MPKKK21_Q6K1M3.atha.charo_geno.matches
- Supplementary_Data_1_charophyte_genome_blast/stomata/signalling/MPKKK3_F4HRJ4_1.fasta.atha.charo_geno.matches
- Supplementary_Data_1_charophyte_genome_blast/stomata/signalling/MPKKK5_Q9C5H5.atha.charo_geno.matches
- Supplementary_Data_1_charophyte_genome_blast/stomata/signalling/MPKKK7_Q9LJD8_1.fasta.atha.charo_geno.matches
- Supplementary_Data_1_charophyte_genome_blast/stomata/signalling/MPKKK9_O81472.atha.charo_geno.matches
- Supplementary_Data_1_charophyte_genome_blast/stomata/signalling/MPKKKK4_O95819.atha.charo_geno.matches
- Supplementary_Data_1_charophyte_genome_blast/stomata/signalling/MPKKKK6_F4JMF4.atha.charo_geno.matches
- Supplementary_Data_1_charophyte_genome_blast/stomata/signalling/MPKKKK7_F4I5F8.atha.charo_geno.matches
- Supplementary_Data_1_charophyte_genome_blast/stomata/signalling/MYB_Q9SPG6_1_1kp.fasta.atha.charo_geno.matches
- Supplementary_Data_1_charophyte_genome_blast/stomata/signalling/PIP2_1_P43286_1_1kp.fasta.atha.charo_geno.matches
- Supplementary_Data_1_charophyte_genome_blast/stomata/signalling/PLDa_Q38882_1_1kp.fasta.atha.charo_geno.matches
- Supplementary_Data_1_charophyte_genome_blast/stomata/signalling/PP2C_27_P93006_with_ferns.fas.1kp.fasta.atha.charo_geno.matches
- Supplementary_Data_1_charophyte_genome_blast/stomata/signalling/PP2C_37_P49598_with_ferns.fas.1kp.fasta.atha.charo_geno.matches
- Supplementary_Data_1_charophyte_genome_blast/stomata/signalling/PYL1_Q8VZS8_with_ferns.fas.1kp.fasta.atha.charo_geno.matches
- Supplementary_Data_1_charophyte_genome_blast/stomata/signalling/PYL4_O80920_1_1kp.fasta.atha.charo_geno.matches
- Supplementary_Data_1_charophyte_genome_blast/stomata/signalling/PYL7_Q1ECF1_1_1kp.fasta.atha.charo_geno.matches
- Supplementary_Data_1_charophyte_genome_blast/stomata/signalling/QUAC1_O49696_with_ferns.fas.1kp.fasta.atha.charo_geno.matches
- Supplementary_Data_1_charophyte_genome_blast/stomata/signalling/RBOH_O81210_1_1kp.fasta.atha.charo_geno.matches
- Supplementary_Data_1_charophyte_genome_blast/stomata/signalling/ROP11_O82481_with_ferns.fas.1kp.fasta.atha.charo_geno.matches
- Supplementary_Data_1_charophyte_genome_blast/stomata/signalling/SLAC1_Q9LD83_1_1kp.fasta.atha.charo_geno.matches
- Supplementary_Data_1_charophyte_genome_blast/stomata/signalling/SNRK2.1-10_P43291.fas.1kp.fasta.atha.charo_geno.matches
- Supplementary_Data_1_charophyte_genome_blast/stomata/signalling/STP_A0A178VHL3_with_ferns.fas.1kp.fasta.atha.charo_geno.matches
- Supplementary_Data_1_charophyte_genome_blast/stomata/signalling/TPC1_Q94KI8_1_1kp.fasta.atha.charo_geno.matches
- Supplementary_Data_1_charophyte_genome_blast/stomata/signalling/TPK1_Q8LBL1_1_1kp.fasta.atha.charo_geno.matches
- Supplementary_Data_1_charophyte_genome_blast/stomata/signalling/VHA_Q570K4_1_1kp.fasta.atha.charo_geno.matches
- Supplementary_Data_1_charophyte_genome_blast/Supplemental Data 1 Information.docx
- Supplementary_Data_1_charophyte_genome_blast/vascular_tissue/
- Supplementary_Data_1_charophyte_genome_blast/vascular_tissue/cambium_specification/
- Supplementary_Data_1_charophyte_genome_blast/vascular_tissue/cambium_specification/ANT_Q38914_1_1kp.fasta.atha.charo_geno.matches
- Supplementary_Data_1_charophyte_genome_blast/vascular_tissue/cambium_specification/BES1_F4HP45_1_1kp.fasta.atha.charo_geno.matches
- Supplementary_Data_1_charophyte_genome_blast/vascular_tissue/cambium_specification/BIN2_F4JRM5_1_1kp.fasta.atha.charo_geno.matches
- Supplementary_Data_1_charophyte_genome_blast/vascular_tissue/cambium_specification/CLE41_Q84W98_1_1kp.fasta.atha.charo_geno.matches
- Supplementary_Data_1_charophyte_genome_blast/vascular_tissue/cambium_specification/CYCD3_1_P42753_1_1kp.fasta.atha.charo_geno.matches
- Supplementary_Data_1_charophyte_genome_blast/vascular_tissue/cambium_specification/ERF018_Q9S7L5_1_1kp.fasta.atha.charo_geno.matches
- Supplementary_Data_1_charophyte_genome_blast/vascular_tissue/cambium_specification/ERF109_Q9SZ06_1_1kp.fasta.atha.charo_geno.matches
- Supplementary_Data_1_charophyte_genome_blast/vascular_tissue/cambium_specification/PXY_Q9FII5_1_1kp.fasta.atha.charo_geno.matches
- Supplementary_Data_1_charophyte_genome_blast/vascular_tissue/cambium_specification/WOX10_Q9LM83_1_1kp.fasta.atha.charo_geno.matches
- Supplementary_Data_1_charophyte_genome_blast/vascular_tissue/cambium_specification/WOX10_WOX13_WOX14_O81788_1_1kp.fasta.atha.charo_geno.matches
- Supplementary_Data_1_charophyte_genome_blast/vascular_tissue/cambium_specification/WOX5_Q8H1D2_1_1kp.fasta.atha.charo_geno.matches
- Supplementary_Data_1_charophyte_genome_blast/vascular_tissue/cambium_specification/WOX8_Q6X7J5_1_1kp.fasta.atha.charo_geno.matches
- Supplementary_Data_1_charophyte_genome_blast/vascular_tissue/cambium_specification/WUS_Q9SB92_1_1kp.fasta.atha.charo_geno.matches
- Supplementary_Data_1_charophyte_genome_blast/vascular_tissue/cell_specification_root_procambial/
- Supplementary_Data_1_charophyte_genome_blast/vascular_tissue/cell_specification_root_procambial/ACL5_Q9S7X6_1_1kp.fasta.atha.charo_geno.matches
- Supplementary_Data_1_charophyte_genome_blast/vascular_tissue/cell_specification_root_procambial/AHP6_Q9SSC9_1_1kp.fasta.atha.charo_geno.matches
- Supplementary_Data_1_charophyte_genome_blast/vascular_tissue/cell_specification_root_procambial/IAA20_30_O24410_1_1kp.fasta.atha.charo_geno.matches
- Supplementary_Data_1_charophyte_genome_blast/vascular_tissue/cell_specification_root_procambial/PIN1_PIN4_Q8RWZ6_1_1kp.fasta.atha.charo_geno.matches
- Supplementary_Data_1_charophyte_genome_blast/vascular_tissue/cell_specification_root_procambial/PIN5_8_Q9LFP6_1_1kp.fasta.atha.charo_geno.matches
- Supplementary_Data_1_charophyte_genome_blast/vascular_tissue/cell_specification_root_procambial/SACL1_SACL2_SAC51_Q9FGB0_1_1kp.fasta.atha.charo_geno.matches
- Supplementary_Data_1_charophyte_genome_blast/vascular_tissue/cell_specification_root_procambial/SACL3_Q9ASX9_1_1kp.fasta.atha.charo_geno.matches
- Supplementary_Data_1_charophyte_genome_blast/vascular_tissue/cell_specification_root_procambial/SHR_Q9SZF7_1_1kp.fasta.atha.charo_geno.matches
- Supplementary_Data_1_charophyte_genome_blast/vascular_tissue/leaf_procambial_tissue_specification/
- Supplementary_Data_1_charophyte_genome_blast/vascular_tissue/leaf_procambial_tissue_specification/BUD2_Q3E9D5_1_1kp.fasta.atha.charo_geno.matches
- Supplementary_Data_1_charophyte_genome_blast/vascular_tissue/phloem_differentiation/
- Supplementary_Data_1_charophyte_genome_blast/vascular_tissue/phloem_differentiation/APL_Q9SAK5_1_1kp.fasta.atha.charo_geno.matches
- Supplementary_Data_1_charophyte_genome_blast/vascular_tissue/phloem_differentiation/BAM3_O65440_1_1kp.fasta.atha.charo_geno.matches
- Supplementary_Data_1_charophyte_genome_blast/vascular_tissue/phloem_differentiation/BRX_Q17TI5_1_1kp.fasta.atha.charo_geno.matches
- Supplementary_Data_1_charophyte_genome_blast/vascular_tissue/phloem_differentiation/CVP2_Q9LR47_1_1kp.fasta.atha.charo_geno.matches
- Supplementary_Data_1_charophyte_genome_blast/vascular_tissue/phloem_differentiation/NAC20_45_86_A4VCM0_1_1kp.fasta.atha.charo_geno.matches
- Supplementary_Data_1_charophyte_genome_blast/vascular_tissue/phloem_differentiation/NEN1_2_4_Q9FLR0_1_1kp.fasta.atha.charo_geno.matches
- Supplementary_Data_1_charophyte_genome_blast/vascular_tissue/phloem_differentiation/OPS_Q9SS80_1_1kp.fasta.atha.charo_geno.matches
- Supplementary_Data_1_charophyte_genome_blast/vascular_tissue/provascular_tissue_specification/
- Supplementary_Data_1_charophyte_genome_blast/vascular_tissue/provascular_tissue_specification/AIG1_Q9LS08_1_1kp.fasta.atha.charo_geno.matches
- Supplementary_Data_1_charophyte_genome_blast/vascular_tissue/provascular_tissue_specification/ARF5_P93024_1_1kp.fasta.atha.charo_geno.matches
- Supplementary_Data_1_charophyte_genome_blast/vascular_tissue/provascular_tissue_specification/BDL_IAA12_Q38830_1_1kp.fasta.atha.charo_geno.matches
- Supplementary_Data_1_charophyte_genome_blast/vascular_tissue/provascular_tissue_specification/LHW_Q9XIN0_1_1kp.fasta.atha.charo_geno.matches
- Supplementary_Data_1_charophyte_genome_blast/vascular_tissue/provascular_tissue_specification/LOG8_Q84MC2_1_1kp.fasta.atha.charo_geno.matches
- Supplementary_Data_1_charophyte_genome_blast/vascular_tissue/xylem_differentiation/
- Supplementary_Data_1_charophyte_genome_blast/vascular_tissue/xylem_differentiation/BOP1_F4IH25_1_1kp.fasta.atha.charo_geno.matches
- Supplementary_Data_1_charophyte_genome_blast/vascular_tissue/xylem_differentiation/BOP2_Q9ZVC2_1_1kp.fasta.atha.charo_geno.matches
- Supplementary_Data_1_charophyte_genome_blast/vascular_tissue/xylem_differentiation/E2FC_Q9FV70_1_1kp.fasta.atha.charo_geno.matches
- Supplementary_Data_1_charophyte_genome_blast/vascular_tissue/xylem_differentiation/KNAT1_P46639_1_1kp.fasta.atha.charo_geno.matches
- Supplementary_Data_1_charophyte_genome_blast/vascular_tissue/xylem_differentiation/PHB_O04291_1_1kp.fasta.atha.charo_geno.matches
- Supplementary_Data_1_charophyte_genome_blast/vascular_tissue/xylem_differentiation/SND1_Q9LPI7_1_1kp.fasta.atha.charo_geno.matches
- Supplementary_Data_1_charophyte_genome_blast/vascular_tissue/xylem_differentiation/VND5_VND7_F4HYV5_1_1kp.fasta.atha.charo_geno.matches
- Supplementary_Data_1_charophyte_genome_blast/vascular_tissue/xylem_differentiation/VND6_Q9FHC2_1_1kp.fasta.atha.charo_geno.matches
- Supplementary_Data_1_charophyte_genome_blast/vascular_tissue/xylem_differentiation/WUS_Q9SB92_1_1kp.fasta.atha.charo_geno.matches
