# Supplementary material for: Water‐related innovations in land plants evolved by different patterns of gene cooption and novelty
Source: New Phytol. 2022 Feb 8;235(2):732–42. doi: 10.1111/nph.17981 (PMC9303528; doi:10.1111/nph.17981)
Supplement: Supplementary file 1 — Dataset S1 Charophyte genome Blast. [file NPH-235-732-s003.zip › Supplementary_Data_1_charophyte_genome_blast/roots/lateral_roots/MKK6_Q39026_1_1kp.fasta.atha.charo_geno.matches]

Q39024	Chara_braunii_g22947.t1
Q39024	Penium_margaritaceum_pm004616g0020
Q39024	Penium_margaritaceum_pm008293g0020
Q39024	Penium_margaritaceum_pm011250g0010
Q39024	Penium_margaritaceum_pm021046g0030
Q39024	Spirogloea_muscicola_SM000166S02464
Q39024	Spirogloea_muscicola_SM000192S04903
Q39024	Spirogloea_muscicola_SM000346S12847
Q39024	Chara_braunii_g22947.t1
Q39024	Penium_margaritaceum_pm004616g0020
Q39024	Penium_margaritaceum_pm008293g0020
Q39024	Penium_margaritaceum_pm011250g0010
Q39024	Penium_margaritaceum_pm021046g0030
Q39024	Spirogloea_muscicola_SM000166S02464
Q39024	Spirogloea_muscicola_SM000192S04903
Q39024	Spirogloea_muscicola_SM000346S12847
