# Supplementary material for: Water‐related innovations in land plants evolved by different patterns of gene cooption and novelty
Source: New Phytol. 2022 Feb 8;235(2):732–42. doi: 10.1111/nph.17981 (PMC9303528; doi:10.1111/nph.17981)
Supplement: Supplementary file 1 — Dataset S1 Charophyte genome Blast. [file NPH-235-732-s003.zip › Supplementary_Data_1_charophyte_genome_blast/roots/primary_roots/AHK3_AHK4_Q9C5U0_1_1kp.fasta.atha.charo_geno.matches]

Q9C5U0	Mesotaenium_endlicherianum_ME000090S10185
Q9C5U0	Spirogloea_muscicola_SM000001S04672
Q9C5U0	Spirogloea_muscicola_SM000001S04672
Q9C5U2	Spirogloea_muscicola_SM000095S24980
Q9C5U2	Spirogloea_muscicola_SM000095S24980
Q9C5U0	Mesotaenium_endlicherianum_ME000090S10185
Q9C5U0	Spirogloea_muscicola_SM000001S04672
Q9C5U0	Spirogloea_muscicola_SM000001S04672
Q9C5U2	Spirogloea_muscicola_SM000095S24980
Q9C5U2	Spirogloea_muscicola_SM000095S24980
