# Supplementary material for: Water‐related innovations in land plants evolved by different patterns of gene cooption and novelty
Source: New Phytol. 2022 Feb 8;235(2):732–42. doi: 10.1111/nph.17981 (PMC9303528; doi:10.1111/nph.17981)
Supplement: Supplementary file 1 — Dataset S1 Charophyte genome Blast. [file NPH-235-732-s003.zip › Supplementary_Data_1_charophyte_genome_blast/roots/primary_roots/ARR1_ARR14_Q8L9Y3_1_1kp.fasta.atha.charo_geno.matches]

Q9ZWJ9	Mesotaenium_endlicherianum_ME000320S05406
Q9ZWJ9	Penium_margaritaceum_pm001255g0040
Q9ZWJ9	Penium_margaritaceum_pm001348g0050
Q9ZWJ9	Penium_margaritaceum_pm001543g0120
Q9ZWJ9	Spirogloea_muscicola_SM000036S13227
Q9ZWJ9	Spirogloea_muscicola_SM000050S17052
Q9ZWJ9	Spirogloea_muscicola_SM000298S10957
Q9ZWJ9	Mesotaenium_endlicherianum_ME000320S05406
Q9ZWJ9	Penium_margaritaceum_pm001255g0040
Q9ZWJ9	Penium_margaritaceum_pm001348g0050
Q9ZWJ9	Penium_margaritaceum_pm001543g0120
Q9ZWJ9	Spirogloea_muscicola_SM000036S13227
Q9ZWJ9	Spirogloea_muscicola_SM000050S17052
Q9ZWJ9	Spirogloea_muscicola_SM000298S10957
