# Supplementary material for: Water‐related innovations in land plants evolved by different patterns of gene cooption and novelty
Source: New Phytol. 2022 Feb 8;235(2):732–42. doi: 10.1111/nph.17981 (PMC9303528; doi:10.1111/nph.17981)
Supplement: Supplementary file 1 — Dataset S1 Charophyte genome Blast. [file NPH-235-732-s003.zip › Supplementary_Data_1_charophyte_genome_blast/roots/root_hairs/ERU_Q9FLJ8_1_1kp.fasta.atha.charo_geno.matches]

Q9LK35	Chara_braunii_g23143.t1
Q9LK35	Chara_braunii_g23143.t1
Q9LK35	Chara_braunii_g38040.t1
Q9LK35	Chara_braunii_g38040.t1
Q9LK35	Chara_braunii_g4001.t1
Q9LK35	Chara_braunii_g4001.t1
Q9LK35	Penium_margaritaceum_pm028347g0010
Q9LK35	Spirogloea_muscicola_SM000019S04946
Q9LK35	Spirogloea_muscicola_SM000036S13362
Q9LK35	Spirogloea_muscicola_SM000083S22749
Q9SA72	Spirogloea_muscicola_SM000083S22751
Q9LK35	Spirogloea_muscicola_SM000132S26888
Q9SA72	Spirogloea_muscicola_SM000146S00950
Q9LK35	Spirogloea_muscicola_SM000164S02268
Q9LK35	Spirogloea_muscicola_SM000317S12252
Q9LK35	Chara_braunii_g23143.t1
Q9LK35	Chara_braunii_g23143.t1
Q9LK35	Chara_braunii_g38040.t1
Q9LK35	Chara_braunii_g38040.t1
Q9LK35	Chara_braunii_g4001.t1
Q9LK35	Chara_braunii_g4001.t1
Q9LK35	Penium_margaritaceum_pm028347g0010
Q9LK35	Spirogloea_muscicola_SM000019S04946
Q9LK35	Spirogloea_muscicola_SM000036S13362
Q9LK35	Spirogloea_muscicola_SM000083S22749
Q9SA72	Spirogloea_muscicola_SM000083S22751
Q9LK35	Spirogloea_muscicola_SM000132S26888
Q9SA72	Spirogloea_muscicola_SM000146S00950
Q9LK35	Spirogloea_muscicola_SM000164S02268
Q9LK35	Spirogloea_muscicola_SM000317S12252
