# Supplementary material for: Water‐related innovations in land plants evolved by different patterns of gene cooption and novelty
Source: New Phytol. 2022 Feb 8;235(2):732–42. doi: 10.1111/nph.17981 (PMC9303528; doi:10.1111/nph.17981)
Supplement: Supplementary file 1 — Dataset S1 Charophyte genome Blast. [file NPH-235-732-s003.zip › Supplementary_Data_1_charophyte_genome_blast/roots/root_hairs/GL2_P46607_1_1kp.fasta.atha.charo_geno.matches]

Q93V99	Penium_margaritaceum_pm009024g0010
Q93V99	Penium_margaritaceum_pm033011g0010
Q93V99	Spirogloea_muscicola_SM000209S06372
Q93V99	Spirogloea_muscicola_SM000950S25056
Q93V99	Spirogloea_muscicola_SM001030S09144
Q93V99	Penium_margaritaceum_pm009024g0010
Q93V99	Penium_margaritaceum_pm033011g0010
Q93V99	Spirogloea_muscicola_SM000209S06372
Q93V99	Spirogloea_muscicola_SM000950S25056
Q93V99	Spirogloea_muscicola_SM001030S09144
