# Supplementary material for: Water‐related innovations in land plants evolved by different patterns of gene cooption and novelty
Source: New Phytol. 2022 Feb 8;235(2):732–42. doi: 10.1111/nph.17981 (PMC9303528; doi:10.1111/nph.17981)
Supplement: Supplementary file 1 — Dataset S1 Charophyte genome Blast. [file NPH-235-732-s003.zip › Supplementary_Data_1_charophyte_genome_blast/stomata/development/CKB11_ARATH_1.fasta.atha.charo_geno.matches]

atha_sp|Q2V419|CKB12_ARATH_Cyclin-dependent_kinase_B1-2_OS=Arabidopsis_thaliana_GN=CDKB1-2_PE=1_SV=2 Chara_braunii_g18560.t1
atha_sp|Q2V419|CKB12_ARATH_Cyclin-dependent_kinase_B1-2_OS=Arabidopsis_thaliana_GN=CDKB1-2_PE=1_SV=2 Chlorokybus_atmophyticus_jgi|Chlat1|2224|Chrsp17S02554
atha_sp|Q2V419|CKB12_ARATH_Cyclin-dependent_kinase_B1-2_OS=Arabidopsis_thaliana_GN=CDKB1-2_PE=1_SV=2 Mesotaenium_endlicherianum_ME000197S02542
atha_tr|A0A178W226|A0A178W226_ARATH_CDKB1_OS=Arabidopsis_thaliana_GN=AXX17_At2g35480_PE=4_SV=1 Penium_margaritaceum_pm004625g0010
atha_sp|Q2V419|CKB12_ARATH_Cyclin-dependent_kinase_B1-2_OS=Arabidopsis_thaliana_GN=CDKB1-2_PE=1_SV=2 Penium_margaritaceum_pm011230g0010
atha_sp|Q2V419|CKB12_ARATH_Cyclin-dependent_kinase_B1-2_OS=Arabidopsis_thaliana_GN=CDKB1-2_PE=1_SV=2 Spirogloea_muscicola_SM000023S07663
atha_sp|Q2V419|CKB12_ARATH_Cyclin-dependent_kinase_B1-2_OS=Arabidopsis_thaliana_GN=CDKB1-2_PE=1_SV=2 Spirogloea_muscicola_SM000034S12720
atha_sp|Q2V419|CKB12_ARATH_Cyclin-dependent_kinase_B1-2_OS=Arabidopsis_thaliana_GN=CDKB1-2_PE=1_SV=2 Spirogloea_muscicola_SM000154S01392
