# Supplementary material for: Water‐related innovations in land plants evolved by different patterns of gene cooption and novelty
Source: New Phytol. 2022 Feb 8;235(2):732–42. doi: 10.1111/nph.17981 (PMC9303528; doi:10.1111/nph.17981)
Supplement: Supplementary file 1 — Dataset S1 Charophyte genome Blast. [file NPH-235-732-s003.zip › Supplementary_Data_1_charophyte_genome_blast/stomata/development/CYCA2-2_Q147G5_1.fasta.atha.charo_geno.matches]

atha_tr|A0A178WID3|A0A178WID3_ARATH_CYCA2_OS=Arabidopsis_thaliana_GN=AXX17_At1g75230_PE=3_SV=1 Mesotaenium_endlicherianum_ME000428S07246
atha_tr|A0A178UDR8|A0A178UDR8_ARATH_CYCA2_OS=Arabidopsis_thaliana_GN=AXX17_At5g11000_PE=3_SV=1 Mesotaenium_endlicherianum_ME000058S08628
atha_tr|A0A178UDS7|A0A178UDS7_ARATH_CYCA2_OS=Arabidopsis_thaliana_GN=AXX17_At5g25290_PE=3_SV=1 Penium_margaritaceum_pm003716g0010
