# Supplementary material for: Water‐related innovations in land plants evolved by different patterns of gene cooption and novelty
Source: New Phytol. 2022 Feb 8;235(2):732–42. doi: 10.1111/nph.17981 (PMC9303528; doi:10.1111/nph.17981)
Supplement: Supplementary file 1 — Dataset S1 Charophyte genome Blast. [file NPH-235-732-s003.zip › Supplementary_Data_1_charophyte_genome_blast/stomata/development/RBR_Q9LKZ3_1_1kp.fasta.atha.charo_geno.matches]

F4J8Q4	Chara_braunii_g45825.t1
F4J8Q4	Chara_braunii_g45825.t1
F4J8Q4	Mesotaenium_endlicherianum_ME000083S09981
F4J8Q4	Penium_margaritaceum_pm002761g0010
F4J8Q4	Penium_margaritaceum_pm013886g0010
F4J8Q4	Penium_margaritaceum_pm013886g0010
F4J8Q4	Penium_margaritaceum_pm013886g0020
F4J8Q4	Penium_margaritaceum_pm022739g0010
F4J8Q4	Penium_margaritaceum_pm022739g0010
F4J8Q4	Penium_margaritaceum_pm041065g0010
F4J8Q4	Spirogloea_muscicola_SM000151S01519
F4J8Q4	Spirogloea_muscicola_SM000174S03343
F4J8Q4	Chara_braunii_g45825.t1
F4J8Q4	Chara_braunii_g45825.t1
F4J8Q4	Mesotaenium_endlicherianum_ME000083S09981
F4J8Q4	Penium_margaritaceum_pm002761g0010
F4J8Q4	Penium_margaritaceum_pm013886g0010
F4J8Q4	Penium_margaritaceum_pm013886g0010
F4J8Q4	Penium_margaritaceum_pm013886g0020
F4J8Q4	Penium_margaritaceum_pm022739g0010
F4J8Q4	Penium_margaritaceum_pm022739g0010
F4J8Q4	Penium_margaritaceum_pm041065g0010
F4J8Q4	Spirogloea_muscicola_SM000151S01519
F4J8Q4	Spirogloea_muscicola_SM000174S03343
