# Supplementary material for: Water‐related innovations in land plants evolved by different patterns of gene cooption and novelty
Source: New Phytol. 2022 Feb 8;235(2):732–42. doi: 10.1111/nph.17981 (PMC9303528; doi:10.1111/nph.17981)
Supplement: Supplementary file 1 — Dataset S1 Charophyte genome Blast. [file NPH-235-732-s003.zip › Supplementary_Data_1_charophyte_genome_blast/stomata/development/TMM_Q9SSD1_1_1kp.fasta.atha.charo_geno.matches]

Q9FLH0	Penium_margaritaceum_pm001739g0030
Q9FLH0	Penium_margaritaceum_pm015243g0010
Q9FLH0	Penium_margaritaceum_pm001739g0030
Q9FLH0	Penium_margaritaceum_pm015243g0010
