# Supplementary material for: Water‐related innovations in land plants evolved by different patterns of gene cooption and novelty
Source: New Phytol. 2022 Feb 8;235(2):732–42. doi: 10.1111/nph.17981 (PMC9303528; doi:10.1111/nph.17981)
Supplement: Supplementary file 1 — Dataset S1 Charophyte genome Blast. [file NPH-235-732-s003.zip › Supplementary_Data_1_charophyte_genome_blast/stomata/signalling/ABF1_Q9M7Q5_1_1kp.fasta.atha.charo_geno.matches]

Q9M7Q3	Chara_braunii_g2865.t1
Q9M7Q3	Chara_braunii_g2865.t1
Q9M7Q3	Chara_braunii_g2865.t1
Q9M7Q3	Chara_braunii_g2865.t2
Q9M7Q3	Chara_braunii_g2865.t2
Q9M7Q3	Chara_braunii_g2865.t2
Q9M7Q4	Spirogloea_muscicola_SM000153S01592
Q9M7Q4	Spirogloea_muscicola_SM000193S05180
Q9M7Q3	Chara_braunii_g2865.t1
Q9M7Q3	Chara_braunii_g2865.t1
Q9M7Q3	Chara_braunii_g2865.t1
Q9M7Q3	Chara_braunii_g2865.t2
Q9M7Q3	Chara_braunii_g2865.t2
Q9M7Q3	Chara_braunii_g2865.t2
Q9M7Q4	Spirogloea_muscicola_SM000153S01592
Q9M7Q4	Spirogloea_muscicola_SM000193S05180
