# Supplementary material for: Water‐related innovations in land plants evolved by different patterns of gene cooption and novelty
Source: New Phytol. 2022 Feb 8;235(2):732–42. doi: 10.1111/nph.17981 (PMC9303528; doi:10.1111/nph.17981)
Supplement: Supplementary file 1 — Dataset S1 Charophyte genome Blast. [file NPH-235-732-s003.zip › Supplementary_Data_1_charophyte_genome_blast/stomata/signalling/AHA_CYAM1_Plasma_membrane_1_1kp.fasta.atha.charo_geno.matches]

Q53XH7	Chara_braunii_g6273.t1
Q53XH7	Mesotaenium_endlicherianum_ME000086S10133
Q53XH7	Penium_margaritaceum_pm000501g0070
Q9T0E0	Penium_margaritaceum_pm009162g0010
Q53XH7	Penium_margaritaceum_pm010474g0010
Q53XH7	Spirogloea_muscicola_SM000057S18387
Q53XH7	Spirogloea_muscicola_SM000082S22898
Q53XH7	Spirogloea_muscicola_SM000291S10872
Q53XH7	Chara_braunii_g6273.t1
Q53XH7	Mesotaenium_endlicherianum_ME000086S10133
Q53XH7	Penium_margaritaceum_pm000501g0070
Q9T0E0	Penium_margaritaceum_pm009162g0010
Q53XH7	Penium_margaritaceum_pm010474g0010
Q53XH7	Spirogloea_muscicola_SM000057S18387
Q53XH7	Spirogloea_muscicola_SM000082S22898
Q53XH7	Spirogloea_muscicola_SM000291S10872
