# Supplementary material for: Water‐related innovations in land plants evolved by different patterns of gene cooption and novelty
Source: New Phytol. 2022 Feb 8;235(2):732–42. doi: 10.1111/nph.17981 (PMC9303528; doi:10.1111/nph.17981)
Supplement: Supplementary file 1 — Dataset S1 Charophyte genome Blast. [file NPH-235-732-s003.zip › Supplementary_Data_1_charophyte_genome_blast/stomata/signalling/CIPK23_Q93VD3_1.fasta.atha.charo_geno.matches]

atha_tr|Q9M997|Q9M997_ARATH_F27J15.26_OS=Arabidopsis_thaliana_GN=F27K7.14_PE=4_SV=1 Chara_braunii_g34932.t1
atha_tr|Q9M997|Q9M997_ARATH_F27J15.26_OS=Arabidopsis_thaliana_GN=F27K7.14_PE=4_SV=1 Chara_braunii_g34932.t1
atha_tr|A0A178U890|A0A178U890_ARATH_Uncharacterized_protein_OS=Arabidopsis_thaliana_GN=AXX17_ATUG01130_PE=4_SV=1 Chara_braunii_g41771.t1
atha_tr|Q9M997|Q9M997_ARATH_F27J15.26_OS=Arabidopsis_thaliana_GN=F27K7.14_PE=4_SV=1 Chlorokybus_atmophyticus_jgi|Chlat1|542|Chrsp103S01116
atha_tr|A0A178UB05|A0A178UB05_ARATH_Non-specific_serine_threonine_protein_kinase_OS=Arabidopsis_thaliana_GN=AXX17_At5g32540_PE=3_SV=1 Chlorokybus_atmophyticus_jgi|Chlat1|5857|Chrsp4S06367
atha_tr|A0A178W2X4|A0A178W2X4_ARATH_Non-specific_serine_threonine_protein_kinase_OS=Arabidopsis_thaliana_GN=AXX17_At1g30670_PE=3_SV=1 Mesostigma_viride_jgi|Mesvir1|12947|Mv05962-RA.1
atha_tr|A0A178W2X4|A0A178W2X4_ARATH_Non-specific_serine_threonine_protein_kinase_OS=Arabidopsis_thaliana_GN=AXX17_At1g30670_PE=3_SV=1 Mesotaenium_endlicherianum_ME000076S09663
atha_tr|Q9M997|Q9M997_ARATH_F27J15.26_OS=Arabidopsis_thaliana_GN=F27K7.14_PE=4_SV=1 Mesotaenium_endlicherianum_ME001323S00378
atha_tr|Q9M997|Q9M997_ARATH_F27J15.26_OS=Arabidopsis_thaliana_GN=F27K7.14_PE=4_SV=1 Mesotaenium_endlicherianum_ME001323S00378
atha_tr|A0A178W2X4|A0A178W2X4_ARATH_Non-specific_serine_threonine_protein_kinase_OS=Arabidopsis_thaliana_GN=AXX17_At1g30670_PE=3_SV=1 Penium_margaritaceum_pm000852g0040
atha_tr|F4I045|F4I045_ARATH_C3HC_zinc_finger-like_protein_OS=Arabidopsis_thaliana_GN=At1g48950_PE=4_SV=1 Penium_margaritaceum_pm001288g0040
atha_tr|A0A178UB05|A0A178UB05_ARATH_Non-specific_serine_threonine_protein_kinase_OS=Arabidopsis_thaliana_GN=AXX17_At5g32540_PE=3_SV=1 Penium_margaritaceum_pm007768g0010
atha_tr|Q8GXH8|Q8GXH8_ARATH_Uncharacterized_protein_At1g48950_F27J15_26_OS=Arabidopsis_thaliana_GN=At1g48950_F27J15_26_PE=2_SV=1 Penium_margaritaceum_pm017474g0050
atha_tr|F4I045|F4I045_ARATH_C3HC_zinc_finger-like_protein_OS=Arabidopsis_thaliana_GN=At1g48950_PE=4_SV=1 Spirogloea_muscicola_SM000012S25450
atha_tr|F4I045|F4I045_ARATH_C3HC_zinc_finger-like_protein_OS=Arabidopsis_thaliana_GN=At1g48950_PE=4_SV=1 Spirogloea_muscicola_SM000012S25450
atha_tr|Q9M997|Q9M997_ARATH_F27J15.26_OS=Arabidopsis_thaliana_GN=F27K7.14_PE=4_SV=1 Spirogloea_muscicola_SM000038S14365
atha_tr|Q9M997|Q9M997_ARATH_F27J15.26_OS=Arabidopsis_thaliana_GN=F27K7.14_PE=4_SV=1 Spirogloea_muscicola_SM000038S14365
atha_tr|Q9M997|Q9M997_ARATH_F27J15.26_OS=Arabidopsis_thaliana_GN=F27K7.14_PE=4_SV=1 Spirogloea_muscicola_SM000038S14365
atha_tr|Q9M997|Q9M997_ARATH_F27J15.26_OS=Arabidopsis_thaliana_GN=F27K7.14_PE=4_SV=1 Spirogloea_muscicola_SM000286S10646
atha_tr|Q9M997|Q9M997_ARATH_F27J15.26_OS=Arabidopsis_thaliana_GN=F27K7.14_PE=4_SV=1 Spirogloea_muscicola_SM000286S10646
