# Supplementary material for: Water‐related innovations in land plants evolved by different patterns of gene cooption and novelty
Source: New Phytol. 2022 Feb 8;235(2):732–42. doi: 10.1111/nph.17981 (PMC9303528; doi:10.1111/nph.17981)
Supplement: Supplementary file 1 — Dataset S1 Charophyte genome Blast. [file NPH-235-732-s003.zip › Supplementary_Data_1_charophyte_genome_blast/stomata/signalling/CPK14_P93759_1.fasta.atha.charo_geno.matches]

atha_tr|A0A178UIX4|A0A178UIX4_ARATH_CPK7_OS=Arabidopsis_thaliana_GN=AXX17_At5g12250_PE=4_SV=1 Penium_margaritaceum_pm014370g0010
atha_tr|A0A178UIX4|A0A178UIX4_ARATH_CPK7_OS=Arabidopsis_thaliana_GN=AXX17_At5g12250_PE=4_SV=1 Spirogloea_muscicola_SM000018S03681
atha_sp|Q42438|CDPK8_ARATH_Calcium-dependent_protein_kinase_8_OS=Arabidopsis_thaliana_GN=CPK8_PE=1_SV=1 Spirogloea_muscicola_SM000072S21173
atha_sp|Q42438|CDPK8_ARATH_Calcium-dependent_protein_kinase_8_OS=Arabidopsis_thaliana_GN=CPK8_PE=1_SV=1 Spirogloea_muscicola_SM000146S00965
