# Supplementary material for: Water‐related innovations in land plants evolved by different patterns of gene cooption and novelty
Source: New Phytol. 2022 Feb 8;235(2):732–42. doi: 10.1111/nph.17981 (PMC9303528; doi:10.1111/nph.17981)
Supplement: Supplementary file 1 — Dataset S1 Charophyte genome Blast. [file NPH-235-732-s003.zip › Supplementary_Data_1_charophyte_genome_blast/stomata/signalling/CPK17_A9SYQ0_1.fasta.atha.charo_geno.matches]

atha_tr|A0A178V3J8|A0A178V3J8_ARATH_CPK5_OS=Arabidopsis_thaliana_GN=AXX17_At4g40360_PE=4_SV=1 Chara_braunii_g37930.t1
atha_tr|A0A178V3J8|A0A178V3J8_ARATH_CPK5_OS=Arabidopsis_thaliana_GN=AXX17_At4g40360_PE=4_SV=1 Chara_braunii_g37930.t2
atha_tr|A0A178UQJ5|A0A178UQJ5_ARATH_CPK1_OS=Arabidopsis_thaliana_GN=AXX17_At5g04290_PE=4_SV=1 Chara_braunii_g70732.t1
atha_tr|A0A178VDL8|A0A178VDL8_ARATH_CPK2_OS=Arabidopsis_thaliana_GN=AXX17_At3g10510_PE=4_SV=1 Penium_margaritaceum_pm003007g0070
atha_tr|A0A178VDL8|A0A178VDL8_ARATH_CPK2_OS=Arabidopsis_thaliana_GN=AXX17_At3g10510_PE=4_SV=1 Penium_margaritaceum_pm007465g0040
atha_tr|A0A178VDL8|A0A178VDL8_ARATH_CPK2_OS=Arabidopsis_thaliana_GN=AXX17_At3g10510_PE=4_SV=1 Penium_margaritaceum_pm019242g0030
atha_tr|A0A178UQJ5|A0A178UQJ5_ARATH_CPK1_OS=Arabidopsis_thaliana_GN=AXX17_At5g04290_PE=4_SV=1 Spirogloea_muscicola_SM000006S19473
atha_tr|A0A178UQJ5|A0A178UQJ5_ARATH_CPK1_OS=Arabidopsis_thaliana_GN=AXX17_At5g04290_PE=4_SV=1 Spirogloea_muscicola_SM000008S22322
atha_tr|A0A178UQJ5|A0A178UQJ5_ARATH_CPK1_OS=Arabidopsis_thaliana_GN=AXX17_At5g04290_PE=4_SV=1 Spirogloea_muscicola_SM000272S10269
