# Supplementary material for: Water‐related innovations in land plants evolved by different patterns of gene cooption and novelty
Source: New Phytol. 2022 Feb 8;235(2):732–42. doi: 10.1111/nph.17981 (PMC9303528; doi:10.1111/nph.17981)
Supplement: Supplementary file 1 — Dataset S1 Charophyte genome Blast. [file NPH-235-732-s003.zip › Supplementary_Data_1_charophyte_genome_blast/stomata/signalling/CPK18_Q1PE17_1.fasta.atha.charo_geno.matches]

atha_sp|Q7XJR9|CDPKG_ARATH_Calcium-dependent_protein_kinase_16_OS=Arabidopsis_thaliana_GN=CPK16_PE=1_SV=1 Chara_braunii_g20445.t1
atha_tr|A0A178VZA9|A0A178VZA9_ARATH_CPK16_OS=Arabidopsis_thaliana_GN=AXX17_At2g13220_PE=4_SV=1 Penium_margaritaceum_pm000290g0100
atha_tr|A0A178VZA9|A0A178VZA9_ARATH_CPK16_OS=Arabidopsis_thaliana_GN=AXX17_At2g13220_PE=4_SV=1 Spirogloea_muscicola_SM000052S17803
atha_tr|A0A178VZA9|A0A178VZA9_ARATH_CPK16_OS=Arabidopsis_thaliana_GN=AXX17_At2g13220_PE=4_SV=1 Spirogloea_muscicola_SM000057S18421
atha_sp|Q7XJR9|CDPKG_ARATH_Calcium-dependent_protein_kinase_16_OS=Arabidopsis_thaliana_GN=CPK16_PE=1_SV=1 Spirogloea_muscicola_SM000110S18938
