# Supplementary material for: Water‐related innovations in land plants evolved by different patterns of gene cooption and novelty
Source: New Phytol. 2022 Feb 8;235(2):732–42. doi: 10.1111/nph.17981 (PMC9303528; doi:10.1111/nph.17981)
Supplement: Supplementary file 1 — Dataset S1 Charophyte genome Blast. [file NPH-235-732-s003.zip › Supplementary_Data_1_charophyte_genome_blast/stomata/signalling/CPK34_Q3E9C0_1.fasta.atha.charo_geno.matches]

atha_tr|A0A178URQ6|A0A178URQ6_ARATH_CPK17_OS=Arabidopsis_thaliana_GN=AXX17_At5g11900_PE=4_SV=1 Chara_braunii_g29477.t1
atha_tr|A0A178URQ6|A0A178URQ6_ARATH_CPK17_OS=Arabidopsis_thaliana_GN=AXX17_At5g11900_PE=4_SV=1 Chara_braunii_g48497.t1
atha_tr|A0A178URQ6|A0A178URQ6_ARATH_CPK17_OS=Arabidopsis_thaliana_GN=AXX17_At5g11900_PE=4_SV=1 Chlorokybus_atmophyticus_jgi|Chlat1|3245|Chrsp22S03512
atha_tr|A0A178URQ6|A0A178URQ6_ARATH_CPK17_OS=Arabidopsis_thaliana_GN=AXX17_At5g11900_PE=4_SV=1 Mesostigma_viride_jgi|Mesvir1|27615|Mv07348-RA.1
atha_tr|A0A178URQ6|A0A178URQ6_ARATH_CPK17_OS=Arabidopsis_thaliana_GN=AXX17_At5g11900_PE=4_SV=1 Mesotaenium_endlicherianum_ME000035S06183
atha_tr|A0A178URQ6|A0A178URQ6_ARATH_CPK17_OS=Arabidopsis_thaliana_GN=AXX17_At5g11900_PE=4_SV=1 Penium_margaritaceum_pm001140g0110
atha_tr|A0A178UCE3|A0A178UCE3_ARATH_CPK34_OS=Arabidopsis_thaliana_GN=AXX17_At5g19250_PE=4_SV=1 Penium_margaritaceum_pm001140g0130
atha_tr|A0A178URQ6|A0A178URQ6_ARATH_CPK17_OS=Arabidopsis_thaliana_GN=AXX17_At5g11900_PE=4_SV=1 Penium_margaritaceum_pm013106g0010
atha_tr|A0A178URQ6|A0A178URQ6_ARATH_CPK17_OS=Arabidopsis_thaliana_GN=AXX17_At5g11900_PE=4_SV=1 Penium_margaritaceum_pm013106g0010
atha_tr|A0A178URQ6|A0A178URQ6_ARATH_CPK17_OS=Arabidopsis_thaliana_GN=AXX17_At5g11900_PE=4_SV=1 Spirogloea_muscicola_SM000142S00557
atha_tr|A0A178URQ6|A0A178URQ6_ARATH_CPK17_OS=Arabidopsis_thaliana_GN=AXX17_At5g11900_PE=4_SV=1 Spirogloea_muscicola_SM000309S11865
