# Supplementary material for: Water‐related innovations in land plants evolved by different patterns of gene cooption and novelty
Source: New Phytol. 2022 Feb 8;235(2):732–42. doi: 10.1111/nph.17981 (PMC9303528; doi:10.1111/nph.17981)
Supplement: Supplementary file 1 — Dataset S1 Charophyte genome Blast. [file NPH-235-732-s003.zip › Supplementary_Data_1_charophyte_genome_blast/stomata/signalling/GEF_1_4_Q93ZY2_with_ferns.fas.1kp.fasta.atha.charo_geno.matches]

Q9LZN0	Chara_braunii_g57067.t1
Q9LZN0	Chara_braunii_g57067.t2
Q9LZN0	Chara_braunii_g57067.t3
Q9LZN0	Chara_braunii_g57067.t3
Q9LZN0	Penium_margaritaceum_pm001722g0030
Q9LZN0	Penium_margaritaceum_pm001722g0030
Q9LZN0	Penium_margaritaceum_pm002819g0010
Q9LZN0	Penium_margaritaceum_pm002819g0010
Q9LZN0	Penium_margaritaceum_pm005901g0010
Q9LZN0	Penium_margaritaceum_pm005901g0010
Q9LQ89	Penium_margaritaceum_pm007539g0010
Q9LQ89	Penium_margaritaceum_pm013161g0050
Q9LZN0	Spirogloea_muscicola_SM000005S17284
Q9LZN0	Spirogloea_muscicola_SM000037S13466
Q9LZN0	Spirogloea_muscicola_SM000041S15513
Q9LZN0	Chara_braunii_g57067.t1
Q9LZN0	Chara_braunii_g57067.t2
Q9LZN0	Chara_braunii_g57067.t3
Q9LZN0	Chara_braunii_g57067.t3
Q9LZN0	Penium_margaritaceum_pm001722g0030
Q9LZN0	Penium_margaritaceum_pm001722g0030
Q9LZN0	Penium_margaritaceum_pm002819g0010
Q9LZN0	Penium_margaritaceum_pm002819g0010
Q9LZN0	Penium_margaritaceum_pm005901g0010
Q9LZN0	Penium_margaritaceum_pm005901g0010
Q9LQ89	Penium_margaritaceum_pm007539g0010
Q9LQ89	Penium_margaritaceum_pm013161g0050
Q9LZN0	Spirogloea_muscicola_SM000005S17284
Q9LZN0	Spirogloea_muscicola_SM000037S13466
Q9LZN0	Spirogloea_muscicola_SM000041S15513
