# Supplementary material for: Water‐related innovations in land plants evolved by different patterns of gene cooption and novelty
Source: New Phytol. 2022 Feb 8;235(2):732–42. doi: 10.1111/nph.17981 (PMC9303528; doi:10.1111/nph.17981)
Supplement: Supplementary file 1 — Dataset S1 Charophyte genome Blast. [file NPH-235-732-s003.zip › Supplementary_Data_1_charophyte_genome_blast/stomata/signalling/GORK_Q94A76_1_1kp.fasta.atha.charo_geno.matches]

Q94A76	Penium_margaritaceum_pm017428g0010
Q0WVI7	Penium_margaritaceum_pm018415g0030
Q94A76	Spirogloea_muscicola_SM000005S17287
Q94A76	Spirogloea_muscicola_SM000005S17287
Q94A76	Spirogloea_muscicola_SM000008S22214
Q94A76	Spirogloea_muscicola_SM000041S15536
Q94A76	Spirogloea_muscicola_SM000041S15536
Q94A76	Spirogloea_muscicola_SM000129S26171
Q94A76	Penium_margaritaceum_pm017428g0010
Q0WVI7	Penium_margaritaceum_pm018415g0030
Q94A76	Spirogloea_muscicola_SM000005S17287
Q94A76	Spirogloea_muscicola_SM000005S17287
Q94A76	Spirogloea_muscicola_SM000008S22214
Q94A76	Spirogloea_muscicola_SM000041S15536
Q94A76	Spirogloea_muscicola_SM000041S15536
Q94A76	Spirogloea_muscicola_SM000129S26171
