# Supplementary material for: Water‐related innovations in land plants evolved by different patterns of gene cooption and novelty
Source: New Phytol. 2022 Feb 8;235(2):732–42. doi: 10.1111/nph.17981 (PMC9303528; doi:10.1111/nph.17981)
Supplement: Supplementary file 1 — Dataset S1 Charophyte genome Blast. [file NPH-235-732-s003.zip › Supplementary_Data_1_charophyte_genome_blast/stomata/signalling/GTG_Q9XIP7_1_1kp.fasta.atha.charo_geno.matches]

Q9XIP7	Chara_braunii_g72647.t1
Q0WQG8	Mesotaenium_endlicherianum_ME000148S01119
F4JJP9	Penium_margaritaceum_pm006450g0010
F4JJP9	Penium_margaritaceum_pm006713g0010
Q9XIP7	Penium_margaritaceum_pm008848g0020
Q0WQG8	Spirogloea_muscicola_SM000001S04673
Q0WQG8	Spirogloea_muscicola_SM000010S04316
Q0WQG8	Spirogloea_muscicola_SM000052S17717
Q9XIP7	Chara_braunii_g72647.t1
Q0WQG8	Mesotaenium_endlicherianum_ME000148S01119
F4JJP9	Penium_margaritaceum_pm006450g0010
F4JJP9	Penium_margaritaceum_pm006713g0010
Q9XIP7	Penium_margaritaceum_pm008848g0020
Q0WQG8	Spirogloea_muscicola_SM000001S04673
Q0WQG8	Spirogloea_muscicola_SM000010S04316
Q0WQG8	Spirogloea_muscicola_SM000052S17717
