# Supplementary material for: Water‐related innovations in land plants evolved by different patterns of gene cooption and novelty
Source: New Phytol. 2022 Feb 8;235(2):732–42. doi: 10.1111/nph.17981 (PMC9303528; doi:10.1111/nph.17981)
Supplement: Supplementary file 1 — Dataset S1 Charophyte genome Blast. [file NPH-235-732-s003.zip › Supplementary_Data_1_charophyte_genome_blast/stomata/signalling/HT1_Q2MHE4_1.fasta.atha.charo_geno.matches]

atha_tr|A0A178W8M6|A0A178W8M6_ARATH_HT1_OS=Arabidopsis_thaliana_GN=AXX17_At1g55700_PE=4_SV=1 Mesotaenium_endlicherianum_ME000328S05612
atha_tr|A0A178W8M6|A0A178W8M6_ARATH_HT1_OS=Arabidopsis_thaliana_GN=AXX17_At1g55700_PE=4_SV=1 Spirogloea_muscicola_SM000013S26565
atha_tr|A0A178W8M6|A0A178W8M6_ARATH_HT1_OS=Arabidopsis_thaliana_GN=AXX17_At1g55700_PE=4_SV=1 Spirogloea_muscicola_SM000140S00618
atha_tr|A0A178W8M6|A0A178W8M6_ARATH_HT1_OS=Arabidopsis_thaliana_GN=AXX17_At1g55700_PE=4_SV=1 Spirogloea_muscicola_SM000179S03387
