# Supplementary material for: Water‐related innovations in land plants evolved by different patterns of gene cooption and novelty
Source: New Phytol. 2022 Feb 8;235(2):732–42. doi: 10.1111/nph.17981 (PMC9303528; doi:10.1111/nph.17981)
Supplement: Supplementary file 1 — Dataset S1 Charophyte genome Blast. [file NPH-235-732-s003.zip › Supplementary_Data_1_charophyte_genome_blast/stomata/signalling/MPK14_ARATH_1.fasta.atha.charo_geno.matches]

atha_tr|A0A178W6I4|A0A178W6I4_ARATH_MPK1_OS=Arabidopsis_thaliana_GN=AXX17_At1g10280_PE=3_SV=1 Chara_braunii_g19012.t1
atha_tr|B9DGP4|B9DGP4_ARATH_AT1G10210_protein_OS=Arabidopsis_thaliana_GN=At1g10210_PE=2_SV=1 Mesostigma_viride_jgi|Mesvir1|10821|Mv07749-RA.1
atha_tr|A0A178W6I4|A0A178W6I4_ARATH_MPK1_OS=Arabidopsis_thaliana_GN=AXX17_At1g10280_PE=3_SV=1 Mesotaenium_endlicherianum_ME000369S06413
atha_tr|A0A178W6I4|A0A178W6I4_ARATH_MPK1_OS=Arabidopsis_thaliana_GN=AXX17_At1g10280_PE=3_SV=1 Penium_margaritaceum_pm000632g0010
atha_tr|A0A178W6I4|A0A178W6I4_ARATH_MPK1_OS=Arabidopsis_thaliana_GN=AXX17_At1g10280_PE=3_SV=1 Penium_margaritaceum_pm004653g0010
atha_tr|A0A178WBY0|A0A178WBY0_ARATH_Mitogen-activated_protein_kinase_OS=Arabidopsis_thaliana_GN=AXX17_At1g52660_PE=3_SV=1 Penium_margaritaceum_pm203800g0010
atha_tr|A0A178W6I4|A0A178W6I4_ARATH_MPK1_OS=Arabidopsis_thaliana_GN=AXX17_At1g10280_PE=3_SV=1 Spirogloea_muscicola_SM000080S22937
atha_tr|A0A178W6I4|A0A178W6I4_ARATH_MPK1_OS=Arabidopsis_thaliana_GN=AXX17_At1g10280_PE=3_SV=1 Spirogloea_muscicola_SM001846S03856
