# Supplementary material for: Water‐related innovations in land plants evolved by different patterns of gene cooption and novelty
Source: New Phytol. 2022 Feb 8;235(2):732–42. doi: 10.1111/nph.17981 (PMC9303528; doi:10.1111/nph.17981)
Supplement: Supplementary file 1 — Dataset S1 Charophyte genome Blast. [file NPH-235-732-s003.zip › Supplementary_Data_1_charophyte_genome_blast/stomata/signalling/MPK18_Q9C5C0_1.fasta.atha.charo_geno.matches]

atha_sp|Q9SJG9|MPK20_ARATH_Mitogen-activated_protein_kinase_20_OS=Arabidopsis_thaliana_GN=MPK20_PE=1_SV=2 Chara_braunii_g24242.t1
atha_tr|A0A178W922|A0A178W922_ARATH_Mitogen-activated_protein_kinase_OS=Arabidopsis_thaliana_GN=AXX17_At1g47860_PE=4_SV=1 Penium_margaritaceum_pm030404g0020
