# Supplementary material for: Water‐related innovations in land plants evolved by different patterns of gene cooption and novelty
Source: New Phytol. 2022 Feb 8;235(2):732–42. doi: 10.1111/nph.17981 (PMC9303528; doi:10.1111/nph.17981)
Supplement: Supplementary file 1 — Dataset S1 Charophyte genome Blast. [file NPH-235-732-s003.zip › Supplementary_Data_1_charophyte_genome_blast/stomata/signalling/MPK3_Q39023_1.fasta.atha.charo_geno.matches]

atha_sp|Q39024|MPK4_ARATH_Mitogen-activated_protein_kinase_4_OS=Arabidopsis_thaliana_GN=MPK4_PE=1_SV=2 Chara_braunii_g22947.t1
atha_sp|Q39024|MPK4_ARATH_Mitogen-activated_protein_kinase_4_OS=Arabidopsis_thaliana_GN=MPK4_PE=1_SV=2 Chlorokybus_atmophyticus_jgi|Chlat1|2410|Chrsp17S00181
atha_sp|Q39024|MPK4_ARATH_Mitogen-activated_protein_kinase_4_OS=Arabidopsis_thaliana_GN=MPK4_PE=1_SV=2 Chlorokybus_atmophyticus_jgi|Chlat1|5186|Chrsp33S05042
atha_sp|Q39024|MPK4_ARATH_Mitogen-activated_protein_kinase_4_OS=Arabidopsis_thaliana_GN=MPK4_PE=1_SV=2 Mesostigma_viride_jgi|Mesvir1|17687|Mv07867-RA.1
atha_tr|A0A178UXX1|A0A178UXX1_ARATH_Mitogen-activated_protein_kinase_OS=Arabidopsis_thaliana_GN=AXX17_At4g01730_PE=3_SV=1 Mesotaenium_endlicherianum_ME000097S10562
atha_sp|Q39024|MPK4_ARATH_Mitogen-activated_protein_kinase_4_OS=Arabidopsis_thaliana_GN=MPK4_PE=1_SV=2 Penium_margaritaceum_pm004616g0020
atha_sp|Q39024|MPK4_ARATH_Mitogen-activated_protein_kinase_4_OS=Arabidopsis_thaliana_GN=MPK4_PE=1_SV=2 Penium_margaritaceum_pm008293g0020
atha_sp|Q39024|MPK4_ARATH_Mitogen-activated_protein_kinase_4_OS=Arabidopsis_thaliana_GN=MPK4_PE=1_SV=2 Penium_margaritaceum_pm011250g0010
atha_sp|Q39024|MPK4_ARATH_Mitogen-activated_protein_kinase_4_OS=Arabidopsis_thaliana_GN=MPK4_PE=1_SV=2 Penium_margaritaceum_pm021046g0030
atha_sp|Q39024|MPK4_ARATH_Mitogen-activated_protein_kinase_4_OS=Arabidopsis_thaliana_GN=MPK4_PE=1_SV=2 Spirogloea_muscicola_SM000166S02464
atha_sp|Q39024|MPK4_ARATH_Mitogen-activated_protein_kinase_4_OS=Arabidopsis_thaliana_GN=MPK4_PE=1_SV=2 Spirogloea_muscicola_SM000192S04903
atha_sp|Q39024|MPK4_ARATH_Mitogen-activated_protein_kinase_4_OS=Arabidopsis_thaliana_GN=MPK4_PE=1_SV=2 Spirogloea_muscicola_SM000346S12847
