# Supplementary material for: Water‐related innovations in land plants evolved by different patterns of gene cooption and novelty
Source: New Phytol. 2022 Feb 8;235(2):732–42. doi: 10.1111/nph.17981 (PMC9303528; doi:10.1111/nph.17981)
Supplement: Supplementary file 1 — Dataset S1 Charophyte genome Blast. [file NPH-235-732-s003.zip › Supplementary_Data_1_charophyte_genome_blast/stomata/signalling/MPKK1_Q94A06_1.fasta.atha.charo_geno.matches]

atha_sp|Q9FJV0|M2K6_ARATH_Mitogen-activated_protein_kinase_kinase_6_OS=Arabidopsis_thaliana_GN=MKK6_PE=1_SV=1 Chara_braunii_g34886.t1
atha_sp|Q9S7U9|M2K2_ARATH_Mitogen-activated_protein_kinase_kinase_2_OS=Arabidopsis_thaliana_GN=MKK2_PE=1_SV=2 Chara_braunii_g38176.t1
atha_sp|Q9FJV0|M2K6_ARATH_Mitogen-activated_protein_kinase_kinase_6_OS=Arabidopsis_thaliana_GN=MKK6_PE=1_SV=1 Chlorokybus_atmophyticus_jgi|Chlat1|319|Chrsp1S03073
atha_sp|Q9FJV0|M2K6_ARATH_Mitogen-activated_protein_kinase_kinase_6_OS=Arabidopsis_thaliana_GN=MKK6_PE=1_SV=1 Mesostigma_viride_jgi|Mesvir1|14570|Mv05250-RA.1
atha_tr|A0A178UJ74|A0A178UJ74_ARATH_MKK6_OS=Arabidopsis_thaliana_GN=AXX17_At5g55780_PE=3_SV=1 Mesotaenium_endlicherianum_ME000135S00636
atha_tr|A0A178V3F2|A0A178V3F2_ARATH_NMAPKK_OS=Arabidopsis_thaliana_GN=AXX17_At4g30070_PE=3_SV=1 Penium_margaritaceum_pm006955g0050
atha_tr|A0A178UJ74|A0A178UJ74_ARATH_MKK6_OS=Arabidopsis_thaliana_GN=AXX17_At5g55780_PE=3_SV=1 Spirogloea_muscicola_SM000018S03670
atha_sp|Q9FJV0|M2K6_ARATH_Mitogen-activated_protein_kinase_kinase_6_OS=Arabidopsis_thaliana_GN=MKK6_PE=1_SV=1 Spirogloea_muscicola_SM000026S08903
