# Supplementary material for: Water‐related innovations in land plants evolved by different patterns of gene cooption and novelty
Source: New Phytol. 2022 Feb 8;235(2):732–42. doi: 10.1111/nph.17981 (PMC9303528; doi:10.1111/nph.17981)
Supplement: Supplementary file 1 — Dataset S1 Charophyte genome Blast. [file NPH-235-732-s003.zip › Supplementary_Data_1_charophyte_genome_blast/stomata/signalling/MPKK3_O80396_1.fasta.atha.charo_geno.matches]

atha_tr|A0A1P8BGC3|A0A1P8BGC3_ARATH_Mitogen-activated_protein_kinase_kinase_3_OS=Arabidopsis_thaliana_GN=MKK3_PE=3_SV=1 Chara_braunii_g21977.t1
atha_tr|A0A1P8BGD1|A0A1P8BGD1_ARATH_Mitogen-activated_protein_kinase_kinase_3_OS=Arabidopsis_thaliana_GN=MKK3_PE=4_SV=1 Chlorokybus_atmophyticus_jgi|Chlat1|8727|Chrsp9S00720
atha_tr|A0A178UF93|A0A178UF93_ARATH_MKK3_OS=Arabidopsis_thaliana_GN=AXX17_At5g38170_PE=4_SV=1 Mesostigma_viride_jgi|Mesvir1|2159|Mv16672-RA.1
atha_tr|A0A178UF93|A0A178UF93_ARATH_MKK3_OS=Arabidopsis_thaliana_GN=AXX17_At5g38170_PE=4_SV=1 Mesotaenium_endlicherianum_ME000135S00643
atha_sp|O80396|M2K3_ARATH_Mitogen-activated_protein_kinase_kinase_3_OS=Arabidopsis_thaliana_GN=MKK3_PE=1_SV=1 Penium_margaritaceum_pm000645g0050
atha_sp|O80396|M2K3_ARATH_Mitogen-activated_protein_kinase_kinase_3_OS=Arabidopsis_thaliana_GN=MKK3_PE=1_SV=1 Penium_margaritaceum_pm013430g0010
atha_sp|O80396|M2K3_ARATH_Mitogen-activated_protein_kinase_kinase_3_OS=Arabidopsis_thaliana_GN=MKK3_PE=1_SV=1 Penium_margaritaceum_pm019396g0010
atha_sp|O80396|M2K3_ARATH_Mitogen-activated_protein_kinase_kinase_3_OS=Arabidopsis_thaliana_GN=MKK3_PE=1_SV=1 Spirogloea_muscicola_SM000001S04420
atha_sp|O80396|M2K3_ARATH_Mitogen-activated_protein_kinase_kinase_3_OS=Arabidopsis_thaliana_GN=MKK3_PE=1_SV=1 Spirogloea_muscicola_SM000023S07705
atha_sp|O80396|M2K3_ARATH_Mitogen-activated_protein_kinase_kinase_3_OS=Arabidopsis_thaliana_GN=MKK3_PE=1_SV=1 Spirogloea_muscicola_SM000034S12689
