# Supplementary material for: Water‐related innovations in land plants evolved by different patterns of gene cooption and novelty
Source: New Phytol. 2022 Feb 8;235(2):732–42. doi: 10.1111/nph.17981 (PMC9303528; doi:10.1111/nph.17981)
Supplement: Supplementary file 1 — Dataset S1 Charophyte genome Blast. [file NPH-235-732-s003.zip › Supplementary_Data_1_charophyte_genome_blast/stomata/signalling/MPKK4_O80397_1.fasta.atha.charo_geno.matches]

atha_tr|A0A178W135|A0A178W135_ARATH_MKK9_OS=Arabidopsis_thaliana_GN=AXX17_At1g67740_PE=3_SV=1 Mesotaenium_endlicherianum_ME000147S01081
atha_tr|A0A178WCC0|A0A178WCC0_ARATH_MKK4_OS=Arabidopsis_thaliana_GN=AXX17_At1g45870_PE=3_SV=1 Penium_margaritaceum_pm003433g0040
atha_tr|A0A178VIK5|A0A178VIK5_ARATH_MKK5_OS=Arabidopsis_thaliana_GN=AXX17_At3g22700_PE=3_SV=1 Penium_margaritaceum_pm006508g0030
atha_tr|A0A178W135|A0A178W135_ARATH_MKK9_OS=Arabidopsis_thaliana_GN=AXX17_At1g67740_PE=3_SV=1 Spirogloea_muscicola_SM000012S25289
atha_tr|A0A178VIK5|A0A178VIK5_ARATH_MKK5_OS=Arabidopsis_thaliana_GN=AXX17_At3g22700_PE=3_SV=1 Spirogloea_muscicola_SM000230S07345
atha_tr|A0A178VIK5|A0A178VIK5_ARATH_MKK5_OS=Arabidopsis_thaliana_GN=AXX17_At3g22700_PE=3_SV=1 Spirogloea_muscicola_SM000388S14662
