# Supplementary material for: Water‐related innovations in land plants evolved by different patterns of gene cooption and novelty
Source: New Phytol. 2022 Feb 8;235(2):732–42. doi: 10.1111/nph.17981 (PMC9303528; doi:10.1111/nph.17981)
Supplement: Supplementary file 1 — Dataset S1 Charophyte genome Blast. [file NPH-235-732-s003.zip › Supplementary_Data_1_charophyte_genome_blast/stomata/signalling/MPKKK_(RAF14)_F4IP61.atha.charo_geno.matches]

atha_tr|Q8L737|Q8L737_ARATH_Uncharacterized_protein_OS=Arabidopsis_thaliana_PE=2_SV=1 Chlorokybus_atmophyticus_jgi|Chlat1|7852|Chrsp66S07298
atha_tr|A0A178VVL1|A0A178VVL1_ARATH_Uncharacterized_protein_OS=Arabidopsis_thaliana_GN=At2g31010_PE=4_SV=1 Mesostigma_viride_jgi|Mesvir1|11758|Mv00128-RA.1
atha_tr|A0A178VVL1|A0A178VVL1_ARATH_Uncharacterized_protein_OS=Arabidopsis_thaliana_GN=At2g31010_PE=4_SV=1 Mesostigma_viride_jgi|Mesvir1|11758|Mv00128-RA.1
atha_tr|Q8L737|Q8L737_ARATH_Uncharacterized_protein_OS=Arabidopsis_thaliana_PE=2_SV=1 Mesotaenium_endlicherianum_ME000061S08770
atha_tr|A0A178VVL1|A0A178VVL1_ARATH_Uncharacterized_protein_OS=Arabidopsis_thaliana_GN=At2g31010_PE=4_SV=1 Penium_margaritaceum_pm000789g0010
atha_tr|A0A178VVL1|A0A178VVL1_ARATH_Uncharacterized_protein_OS=Arabidopsis_thaliana_GN=At2g31010_PE=4_SV=1 Penium_margaritaceum_pm000789g0010
