# Supplementary material for: Water‐related innovations in land plants evolved by different patterns of gene cooption and novelty
Source: New Phytol. 2022 Feb 8;235(2):732–42. doi: 10.1111/nph.17981 (PMC9303528; doi:10.1111/nph.17981)
Supplement: Supplementary file 1 — Dataset S1 Charophyte genome Blast. [file NPH-235-732-s003.zip › Supplementary_Data_1_charophyte_genome_blast/stomata/signalling/MPKKK_(RAF16)_F4I5S1.atha.charo_geno.matches]

atha_tr|Q0WN08|Q0WN08_ARATH_Putative_Ser_Thr_protein_kinase_(Fragment)_OS=Arabidopsis_thaliana_GN=At1g16270_PE=2_SV=1 Chara_braunii_g53552.t1
atha_tr|Q0WN08|Q0WN08_ARATH_Putative_Ser_Thr_protein_kinase_(Fragment)_OS=Arabidopsis_thaliana_GN=At1g16270_PE=2_SV=1 Chara_braunii_g53552.t1
atha_tr|Q0WN08|Q0WN08_ARATH_Putative_Ser_Thr_protein_kinase_(Fragment)_OS=Arabidopsis_thaliana_GN=At1g16270_PE=2_SV=1 Chara_braunii_g53552.t2
atha_tr|Q0WN08|Q0WN08_ARATH_Putative_Ser_Thr_protein_kinase_(Fragment)_OS=Arabidopsis_thaliana_GN=At1g16270_PE=2_SV=1 Chara_braunii_g53552.t2
atha_tr|O64768|O64768_ARATH_Kinase_superfamily_with_octicosapeptide_Phox_Bem1p_domain-containing_protein_OS=Arabidopsis_thaliana_GN=At2g35050_PE=1_SV=1 Chara_braunii_g53553.t1
atha_tr|O64768|O64768_ARATH_Kinase_superfamily_with_octicosapeptide_Phox_Bem1p_domain-containing_protein_OS=Arabidopsis_thaliana_GN=At2g35050_PE=1_SV=1 Chara_braunii_g53553.t1
atha_tr|A0A178UE09|A0A178UE09_ARATH_Uncharacterized_protein_OS=Arabidopsis_thaliana_GN=At5g57610_PE=1_SV=1 Mesostigma_viride_jgi|Mesvir1|15208|Mv06440-RA.1
atha_tr|A0A178UE09|A0A178UE09_ARATH_Uncharacterized_protein_OS=Arabidopsis_thaliana_GN=At5g57610_PE=1_SV=1 Mesostigma_viride_jgi|Mesvir1|15208|Mv06440-RA.1
atha_tr|A0A178UE09|A0A178UE09_ARATH_Uncharacterized_protein_OS=Arabidopsis_thaliana_GN=At5g57610_PE=1_SV=1 Mesotaenium_endlicherianum_ME000789S09554
atha_tr|A0A178UE09|A0A178UE09_ARATH_Uncharacterized_protein_OS=Arabidopsis_thaliana_GN=At5g57610_PE=1_SV=1 Penium_margaritaceum_pm000721g0070
atha_tr|A0A1P8ASQ6|A0A1P8ASQ6_ARATH_Kinase_superfamily_with_octicosapeptide_Phox_Bem1p_domain-containing_protein_OS=Arabidopsis_thaliana_GN=At1g79570_PE=1_SV=1 Penium_margaritaceum_pm000721g0080
atha_tr|Q56WL1|Q56WL1_ARATH_Uncharacterized_protein_At1g79570_(Fragment)_OS=Arabidopsis_thaliana_GN=At1g79570_PE=2_SV=1 Penium_margaritaceum_pm030926g0010
atha_tr|Q0WN08|Q0WN08_ARATH_Putative_Ser_Thr_protein_kinase_(Fragment)_OS=Arabidopsis_thaliana_GN=At1g16270_PE=2_SV=1 Spirogloea_muscicola_SM000002S05700
atha_tr|Q0WN08|Q0WN08_ARATH_Putative_Ser_Thr_protein_kinase_(Fragment)_OS=Arabidopsis_thaliana_GN=At1g16270_PE=2_SV=1 Spirogloea_muscicola_SM000002S05700
atha_tr|Q0WN08|Q0WN08_ARATH_Putative_Ser_Thr_protein_kinase_(Fragment)_OS=Arabidopsis_thaliana_GN=At1g16270_PE=2_SV=1 Spirogloea_muscicola_SM000002S05700
atha_tr|Q0WN08|Q0WN08_ARATH_Putative_Ser_Thr_protein_kinase_(Fragment)_OS=Arabidopsis_thaliana_GN=At1g16270_PE=2_SV=1 Spirogloea_muscicola_SM000118S25595
atha_tr|Q0WN08|Q0WN08_ARATH_Putative_Ser_Thr_protein_kinase_(Fragment)_OS=Arabidopsis_thaliana_GN=At1g16270_PE=2_SV=1 Spirogloea_muscicola_SM000118S25595
atha_tr|Q0WN08|Q0WN08_ARATH_Putative_Ser_Thr_protein_kinase_(Fragment)_OS=Arabidopsis_thaliana_GN=At1g16270_PE=2_SV=1 Spirogloea_muscicola_SM000118S25595
atha_tr|A0A178WCL4|A0A178WCL4_ARATH_Uncharacterized_protein_OS=Arabidopsis_thaliana_GN=At1g79570_PE=1_SV=1 Spirogloea_muscicola_SM000152S01546
atha_tr|A0A178WCL4|A0A178WCL4_ARATH_Uncharacterized_protein_OS=Arabidopsis_thaliana_GN=At1g79570_PE=1_SV=1 Spirogloea_muscicola_SM000152S01546
