# Supplementary material for: Water‐related innovations in land plants evolved by different patterns of gene cooption and novelty
Source: New Phytol. 2022 Feb 8;235(2):732–42. doi: 10.1111/nph.17981 (PMC9303528; doi:10.1111/nph.17981)
Supplement: Supplementary file 1 — Dataset S1 Charophyte genome Blast. [file NPH-235-732-s003.zip › Supplementary_Data_1_charophyte_genome_blast/stomata/signalling/MPKKK_(RAF25)_F4IS56.atha.charo_geno.matches]

atha_tr|Q9LMF8|Q9LMF8_ARATH_F16A14.22_OS=Arabidopsis_thaliana_PE=3_SV=1 Chara_braunii_g24251.t1
atha_tr|Q9LMF8|Q9LMF8_ARATH_F16A14.22_OS=Arabidopsis_thaliana_PE=3_SV=1 Chara_braunii_g24251.t2
atha_tr|Q0WQ68|Q0WQ68_ARATH_Uncharacterized_protein_At2g31800_(Fragment)_OS=Arabidopsis_thaliana_GN=At2g31800_PE=2_SV=1 Chara_braunii_g24252.t1
atha_tr|Q8S9J9|Q8S9J9_ARATH_At1g14000_F7A19_9_OS=Arabidopsis_thaliana_PE=2_SV=1 Chara_braunii_g32000.t1
atha_tr|A0A178W4T8|A0A178W4T8_ARATH_VIK_OS=Arabidopsis_thaliana_GN=At1g14000_PE=3_SV=1 Chara_braunii_g32000.t2
atha_tr|Q8S9J9|Q8S9J9_ARATH_At1g14000_F7A19_9_OS=Arabidopsis_thaliana_PE=2_SV=1 Chlorokybus_atmophyticus_jgi|Chlat1|6066|Chrsp4S06345
atha_tr|Q9LMF8|Q9LMF8_ARATH_F16A14.22_OS=Arabidopsis_thaliana_PE=3_SV=1 Mesostigma_viride_jgi|Mesvir1|11607|Mv00016-RA.1
atha_tr|Q9LMF8|Q9LMF8_ARATH_F16A14.22_OS=Arabidopsis_thaliana_PE=3_SV=1 Mesostigma_viride_jgi|Mesvir1|18821|Mv06929-RA.1
atha_tr|O49409|O49409_ARATH_Protein_kinase-like_protein_OS=Arabidopsis_thaliana_GN=At4g18950_PE=4_SV=1 Mesotaenium_endlicherianum_ME000369S06427
atha_tr|A0A178W4T8|A0A178W4T8_ARATH_VIK_OS=Arabidopsis_thaliana_GN=At1g14000_PE=3_SV=1 Mesotaenium_endlicherianum_ME000014S01189
atha_tr|A0A1I9LMD6|A0A1I9LMD6_ARATH_Integrin-linked_protein_kinase_family_OS=Arabidopsis_thaliana_GN=At3g58760_PE=4_SV=1 Penium_margaritaceum_pm000632g0020
atha_tr|Q56ZU2|Q56ZU2_ARATH_Uncharacterized_protein_At1g14000_OS=Arabidopsis_thaliana_GN=At1g14000_PE=2_SV=1 Penium_margaritaceum_pm008806g0020
atha_tr|A0A1I9LMD6|A0A1I9LMD6_ARATH_Integrin-linked_protein_kinase_family_OS=Arabidopsis_thaliana_GN=At3g58760_PE=4_SV=1 Penium_margaritaceum_pm010015g0010
atha_tr|Q56ZU2|Q56ZU2_ARATH_Uncharacterized_protein_At1g14000_OS=Arabidopsis_thaliana_GN=At1g14000_PE=2_SV=1 Penium_margaritaceum_pm017067g0010
atha_tr|Q0WQ68|Q0WQ68_ARATH_Uncharacterized_protein_At2g31800_(Fragment)_OS=Arabidopsis_thaliana_GN=At2g31800_PE=2_SV=1 Penium_margaritaceum_pm024145g0020
atha_tr|Q0WQ68|Q0WQ68_ARATH_Uncharacterized_protein_At2g31800_(Fragment)_OS=Arabidopsis_thaliana_GN=At2g31800_PE=2_SV=1 Penium_margaritaceum_pm026778g0010
atha_tr|Q0WQ68|Q0WQ68_ARATH_Uncharacterized_protein_At2g31800_(Fragment)_OS=Arabidopsis_thaliana_GN=At2g31800_PE=2_SV=1 Penium_margaritaceum_pm208846g0010
atha_tr|F4J703|F4J703_ARATH_Integrin-linked_protein_kinase_family_OS=Arabidopsis_thaliana_GN=At3g58760_PE=4_SV=1 Spirogloea_muscicola_SM000048S16556
atha_tr|Q9LMF8|Q9LMF8_ARATH_F16A14.22_OS=Arabidopsis_thaliana_PE=3_SV=1 Spirogloea_muscicola_SM000050S16965
atha_tr|Q9LMF8|Q9LMF8_ARATH_F16A14.22_OS=Arabidopsis_thaliana_PE=3_SV=1 Spirogloea_muscicola_SM000058S18572
atha_tr|F4J703|F4J703_ARATH_Integrin-linked_protein_kinase_family_OS=Arabidopsis_thaliana_GN=At3g58760_PE=4_SV=1 Spirogloea_muscicola_SM000072S21197
atha_tr|Q9LMF8|Q9LMF8_ARATH_F16A14.22_OS=Arabidopsis_thaliana_PE=3_SV=1 Spirogloea_muscicola_SM000090S24349
atha_tr|F4J703|F4J703_ARATH_Integrin-linked_protein_kinase_family_OS=Arabidopsis_thaliana_GN=At3g58760_PE=4_SV=1 Spirogloea_muscicola_SM000146S00936
