# Supplementary material for: Water‐related innovations in land plants evolved by different patterns of gene cooption and novelty
Source: New Phytol. 2022 Feb 8;235(2):732–42. doi: 10.1111/nph.17981 (PMC9303528; doi:10.1111/nph.17981)
Supplement: Supplementary file 1 — Dataset S1 Charophyte genome Blast. [file NPH-235-732-s003.zip › Supplementary_Data_1_charophyte_genome_blast/stomata/signalling/MPKKK_(RAF28)_Q9M085.atha.charo_geno.matches]

atha_tr|A0A178V0R7|A0A178V0R7_ARATH_Uncharacterized_protein_OS=Arabidopsis_thaliana_GN=At4g31170_PE=4_SV=1 Mesotaenium_endlicherianum_ME000132S00423
atha_tr|A0A178V0R7|A0A178V0R7_ARATH_Uncharacterized_protein_OS=Arabidopsis_thaliana_GN=At4g31170_PE=4_SV=1 Mesotaenium_endlicherianum_ME000671S09012
atha_tr|A0A178V0R7|A0A178V0R7_ARATH_Uncharacterized_protein_OS=Arabidopsis_thaliana_GN=At4g31170_PE=4_SV=1 Penium_margaritaceum_pm011321g0010
atha_tr|A0A178V0R7|A0A178V0R7_ARATH_Uncharacterized_protein_OS=Arabidopsis_thaliana_GN=At4g31170_PE=4_SV=1 Spirogloea_muscicola_SM000106S13934
atha_tr|F4JRW3|F4JRW3_ARATH_Protein_kinase_superfamily_protein_OS=Arabidopsis_thaliana_GN=At4g31170_PE=4_SV=1 Spirogloea_muscicola_SM000163S02332
