# Supplementary material for: Water‐related innovations in land plants evolved by different patterns of gene cooption and novelty
Source: New Phytol. 2022 Feb 8;235(2):732–42. doi: 10.1111/nph.17981 (PMC9303528; doi:10.1111/nph.17981)
Supplement: Supplementary file 1 — Dataset S1 Charophyte genome Blast. [file NPH-235-732-s003.zip › Supplementary_Data_1_charophyte_genome_blast/stomata/signalling/MPKKK_(RAF30)_F4JTP5.atha.charo_geno.matches]

atha_tr|A0A1P8B466|A0A1P8B466_ARATH_ACT-like_protein_tyrosine_kinase_family_protein_OS=Arabidopsis_thaliana_GN=STY46_PE=1_SV=1 Chara_braunii_g37405.t1
atha_tr|A0A1P8B466|A0A1P8B466_ARATH_ACT-like_protein_tyrosine_kinase_family_protein_OS=Arabidopsis_thaliana_GN=STY46_PE=1_SV=1 Chara_braunii_g37405.t2
atha_tr|A0A1P8B466|A0A1P8B466_ARATH_ACT-like_protein_tyrosine_kinase_family_protein_OS=Arabidopsis_thaliana_GN=STY46_PE=1_SV=1 Chlorokybus_atmophyticus_jgi|Chlat1|857|Chrsp104S01193
atha_sp|Q8RWL6|STY17_ARATH_Serine_threonine-protein_kinase_STY17_OS=Arabidopsis_thaliana_GN=STY17_PE=1_SV=1 Mesotaenium_endlicherianum_ME000090S10153
atha_sp|Q8RWL6|STY17_ARATH_Serine_threonine-protein_kinase_STY17_OS=Arabidopsis_thaliana_GN=STY17_PE=1_SV=1 Mesotaenium_endlicherianum_ME000090S10153
atha_tr|A0A1P8B466|A0A1P8B466_ARATH_ACT-like_protein_tyrosine_kinase_family_protein_OS=Arabidopsis_thaliana_GN=STY46_PE=1_SV=1 Penium_margaritaceum_pm000838g0010
atha_tr|A0A1P8B481|A0A1P8B481_ARATH_ACT-like_protein_tyrosine_kinase_family_protein_OS=Arabidopsis_thaliana_GN=STY46_PE=1_SV=1 Penium_margaritaceum_pm003414g0010
atha_sp|Q8RWL6|STY17_ARATH_Serine_threonine-protein_kinase_STY17_OS=Arabidopsis_thaliana_GN=STY17_PE=1_SV=1 Penium_margaritaceum_pm003615g0030
atha_sp|Q8RWL6|STY17_ARATH_Serine_threonine-protein_kinase_STY17_OS=Arabidopsis_thaliana_GN=STY17_PE=1_SV=1 Penium_margaritaceum_pm003615g0030
atha_tr|A0A178UTT3|A0A178UTT3_ARATH_STY17_OS=Arabidopsis_thaliana_GN=AXX17_At4g40880_PE=4_SV=1 Penium_margaritaceum_pm003698g0040
atha_sp|Q8RWL6|STY17_ARATH_Serine_threonine-protein_kinase_STY17_OS=Arabidopsis_thaliana_GN=STY17_PE=1_SV=1 Penium_margaritaceum_pm004741g0020
atha_tr|A0A178UUX6|A0A178UUX6_ARATH_STY17_OS=Arabidopsis_thaliana_GN=AXX17_At4g40880_PE=4_SV=1 Penium_margaritaceum_pm010666g0050
atha_tr|A0A178UUX6|A0A178UUX6_ARATH_STY17_OS=Arabidopsis_thaliana_GN=AXX17_At4g40880_PE=4_SV=1 Penium_margaritaceum_pm010926g0020
atha_sp|Q8RWL6|STY17_ARATH_Serine_threonine-protein_kinase_STY17_OS=Arabidopsis_thaliana_GN=STY17_PE=1_SV=1 Penium_margaritaceum_pm012266g0020
atha_sp|Q8RWL6|STY17_ARATH_Serine_threonine-protein_kinase_STY17_OS=Arabidopsis_thaliana_GN=STY17_PE=1_SV=1 Spirogloea_muscicola_SM000006S19344
atha_tr|A0A1P8B466|A0A1P8B466_ARATH_ACT-like_protein_tyrosine_kinase_family_protein_OS=Arabidopsis_thaliana_GN=STY46_PE=1_SV=1 Spirogloea_muscicola_SM000021S06452
atha_tr|A0A178V3V7|A0A178V3V7_ARATH_STY46_OS=Arabidopsis_thaliana_GN=AXX17_At4g43800_PE=4_SV=1 Spirogloea_muscicola_SM000025S08384
atha_tr|A0A1P8B466|A0A1P8B466_ARATH_ACT-like_protein_tyrosine_kinase_family_protein_OS=Arabidopsis_thaliana_GN=STY46_PE=1_SV=1 Spirogloea_muscicola_SM000037S13482
atha_tr|A0A178V3V7|A0A178V3V7_ARATH_STY46_OS=Arabidopsis_thaliana_GN=AXX17_At4g43800_PE=4_SV=1 Spirogloea_muscicola_SM000075S21990
atha_sp|Q8RWL6|STY17_ARATH_Serine_threonine-protein_kinase_STY17_OS=Arabidopsis_thaliana_GN=STY17_PE=1_SV=1 Spirogloea_muscicola_SM000097S24792
atha_sp|Q8RWL6|STY17_ARATH_Serine_threonine-protein_kinase_STY17_OS=Arabidopsis_thaliana_GN=STY17_PE=1_SV=1 Spirogloea_muscicola_SM000097S24792
atha_tr|A0A178VMP6|A0A178VMP6_ARATH_STY8_OS=Arabidopsis_thaliana_GN=AXX17_At2g12990_PE=4_SV=1 Spirogloea_muscicola_SM000134S26942
atha_tr|A0A178VMP6|A0A178VMP6_ARATH_STY8_OS=Arabidopsis_thaliana_GN=AXX17_At2g12990_PE=4_SV=1 Spirogloea_muscicola_SM000134S26942
atha_tr|A0A178UTX5|A0A178UTX5_ARATH_STY17_OS=Arabidopsis_thaliana_GN=AXX17_At4g40880_PE=4_SV=1 Spirogloea_muscicola_SM000165S02204
