# Supplementary material for: Water‐related innovations in land plants evolved by different patterns of gene cooption and novelty
Source: New Phytol. 2022 Feb 8;235(2):732–42. doi: 10.1111/nph.17981 (PMC9303528; doi:10.1111/nph.17981)
Supplement: Supplementary file 1 — Dataset S1 Charophyte genome Blast. [file NPH-235-732-s003.zip › Supplementary_Data_1_charophyte_genome_blast/stomata/signalling/MPKKK_(RAF4)_F4IAN2.atha.charo_geno.matches]

atha_tr|O23719|O23719_ARATH_MAP3K_delta-1_protein_kinase_(Fragment)_OS=Arabidopsis_thaliana_PE=2_SV=1 Chara_braunii_g55470.t1
atha_tr|A0A178U9W7|A0A178U9W7_ARATH_Uncharacterized_protein_OS=Arabidopsis_thaliana_GN=AXX17_At5g11570_PE=4_SV=1 Chlorokybus_atmophyticus_jgi|Chlat1|3440|Chrsp23S03757
atha_tr|O23719|O23719_ARATH_MAP3K_delta-1_protein_kinase_(Fragment)_OS=Arabidopsis_thaliana_PE=2_SV=1 Mesostigma_viride_jgi|Mesvir1|15849|Mv03397-RA.1
atha_tr|O23719|O23719_ARATH_MAP3K_delta-1_protein_kinase_(Fragment)_OS=Arabidopsis_thaliana_PE=2_SV=1 Mesotaenium_endlicherianum_ME000074S09430
atha_tr|O23719|O23719_ARATH_MAP3K_delta-1_protein_kinase_(Fragment)_OS=Arabidopsis_thaliana_PE=2_SV=1 Mesotaenium_endlicherianum_ME000124S00192
atha_tr|O23719|O23719_ARATH_MAP3K_delta-1_protein_kinase_(Fragment)_OS=Arabidopsis_thaliana_PE=2_SV=1 Penium_margaritaceum_pm000430g0040
atha_sp|Q9C9U5|SIS8_ARATH_Probable_serine_threonine-protein_kinase_SIS8_OS=Arabidopsis_thaliana_GN=SIS8_PE=1_SV=1 Spirogloea_muscicola_SM000004S14922
atha_sp|Q9C9U5|SIS8_ARATH_Probable_serine_threonine-protein_kinase_SIS8_OS=Arabidopsis_thaliana_GN=SIS8_PE=1_SV=1 Spirogloea_muscicola_SM000004S14922
atha_sp|Q9C9U5|SIS8_ARATH_Probable_serine_threonine-protein_kinase_SIS8_OS=Arabidopsis_thaliana_GN=SIS8_PE=1_SV=1 Spirogloea_muscicola_SM000007S20911
atha_sp|Q9C9U5|SIS8_ARATH_Probable_serine_threonine-protein_kinase_SIS8_OS=Arabidopsis_thaliana_GN=SIS8_PE=1_SV=1 Spirogloea_muscicola_SM000007S20911
atha_tr|A0A178W902|A0A178W902_ARATH_Uncharacterized_protein_OS=Arabidopsis_thaliana_GN=AXX17_At1g67920_PE=4_SV=1 Spirogloea_muscicola_SM000011S19069
atha_tr|A0A178W902|A0A178W902_ARATH_Uncharacterized_protein_OS=Arabidopsis_thaliana_GN=AXX17_At1g67920_PE=4_SV=1 Spirogloea_muscicola_SM000011S19069
atha_tr|A0A178U9W7|A0A178U9W7_ARATH_Uncharacterized_protein_OS=Arabidopsis_thaliana_GN=AXX17_At5g11570_PE=4_SV=1 Spirogloea_muscicola_SM000325S12643
atha_tr|A0A178U9W7|A0A178U9W7_ARATH_Uncharacterized_protein_OS=Arabidopsis_thaliana_GN=AXX17_At5g11570_PE=4_SV=1 Spirogloea_muscicola_SM000381S14610
