# Supplementary material for: Water‐related innovations in land plants evolved by different patterns of gene cooption and novelty
Source: New Phytol. 2022 Feb 8;235(2):732–42. doi: 10.1111/nph.17981 (PMC9303528; doi:10.1111/nph.17981)
Supplement: Supplementary file 1 — Dataset S1 Charophyte genome Blast. [file NPH-235-732-s003.zip › Supplementary_Data_1_charophyte_genome_blast/stomata/signalling/MPKKK_(RAF48)_O22100.atha.charo_geno.matches]

atha_tr|A0A178URX3|A0A178URX3_ARATH_Uncharacterized_protein_OS=Arabidopsis_thaliana_GN=At5g50000_PE=4_SV=1 Mesotaenium_endlicherianum_ME000022S03569
atha_tr|A0A178VC75|A0A178VC75_ARATH_Uncharacterized_protein_OS=Arabidopsis_thaliana_GN=At3g01490_PE=4_SV=1 Mesotaenium_endlicherianum_ME000037S06520
atha_tr|Q9LUI6|Q9LUI6_ARATH_Kinase-like_protein_OS=Arabidopsis_thaliana_GN=At3g22750_PE=1_SV=1 Mesotaenium_endlicherianum_ME000408S06912
atha_tr|A0A178VJ26|A0A178VJ26_ARATH_Uncharacterized_protein_OS=Arabidopsis_thaliana_GN=AXX17_At3g24500_PE=4_SV=1 Penium_margaritaceum_pm024498g0020
atha_tr|A0A178VJ26|A0A178VJ26_ARATH_Uncharacterized_protein_OS=Arabidopsis_thaliana_GN=AXX17_At3g24500_PE=4_SV=1 Penium_margaritaceum_pm036951g0010
atha_tr|Q8LES3|Q8LES3_ARATH_Protein_kinase_OS=Arabidopsis_thaliana_PE=2_SV=1 Spirogloea_muscicola_SM000004S15051
atha_tr|Q8LES3|Q8LES3_ARATH_Protein_kinase_OS=Arabidopsis_thaliana_PE=2_SV=1 Spirogloea_muscicola_SM000013S26485
atha_tr|A0A178URX3|A0A178URX3_ARATH_Uncharacterized_protein_OS=Arabidopsis_thaliana_GN=At5g50000_PE=4_SV=1 Spirogloea_muscicola_SM000045S16181
