# Supplementary material for: Water‐related innovations in land plants evolved by different patterns of gene cooption and novelty
Source: New Phytol. 2022 Feb 8;235(2):732–42. doi: 10.1111/nph.17981 (PMC9303528; doi:10.1111/nph.17981)
Supplement: Supplementary file 1 — Dataset S1 Charophyte genome Blast. [file NPH-235-732-s003.zip › Supplementary_Data_1_charophyte_genome_blast/stomata/signalling/MPKKK_(RAF6)_F4JQX7.atha.charo_geno.matches]

atha_tr|A0A178UAE5|A0A178UAE5_ARATH_SIS1_OS=Arabidopsis_thaliana_GN=AXX17_At5g03050_PE=4_SV=1 Mesotaenium_endlicherianum_ME000369S06450
atha_tr|A0A178UAE5|A0A178UAE5_ARATH_SIS1_OS=Arabidopsis_thaliana_GN=AXX17_At5g03050_PE=4_SV=1 Mesotaenium_endlicherianum_ME000369S06450
atha_tr|A0A1P8B7T0|A0A1P8B7T0_ARATH_Protein_kinase_superfamily_protein_OS=Arabidopsis_thaliana_GN=At4g24480_PE=4_SV=1 Spirogloea_muscicola_SM000244S08538
atha_tr|A0A1P8B7T0|A0A1P8B7T0_ARATH_Protein_kinase_superfamily_protein_OS=Arabidopsis_thaliana_GN=At4g24480_PE=4_SV=1 Spirogloea_muscicola_SM000244S08538
atha_tr|A0A1P8B7T0|A0A1P8B7T0_ARATH_Protein_kinase_superfamily_protein_OS=Arabidopsis_thaliana_GN=At4g24480_PE=4_SV=1 Spirogloea_muscicola_SM000244S08538
atha_tr|B9DFD3|B9DFD3_ARATH_AT5G03730_protein_(Fragment)_OS=Arabidopsis_thaliana_GN=At5g03730_PE=2_SV=1 Spirogloea_muscicola_SM000325S12644
atha_tr|B9DFD3|B9DFD3_ARATH_AT5G03730_protein_(Fragment)_OS=Arabidopsis_thaliana_GN=At5g03730_PE=2_SV=1 Spirogloea_muscicola_SM000325S12644
atha_tr|A0A178UTC4|A0A178UTC4_ARATH_Uncharacterized_protein_OS=Arabidopsis_thaliana_GN=AXX17_At4g28370_PE=4_SV=1 Spirogloea_muscicola_SM000381S14611
