# Supplementary material for: Water‐related innovations in land plants evolved by different patterns of gene cooption and novelty
Source: New Phytol. 2022 Feb 8;235(2):732–42. doi: 10.1111/nph.17981 (PMC9303528; doi:10.1111/nph.17981)
Supplement: Supplementary file 1 — Dataset S1 Charophyte genome Blast. [file NPH-235-732-s003.zip › Supplementary_Data_1_charophyte_genome_blast/stomata/signalling/MPKKK_(RAF9)_F4JC18.atha.charo_geno.matches]

atha_tr|F4K647|F4K647_ARATH_PAS_domain-containing_protein_tyrosine_kinase_family_protein_OS=Arabidopsis_thaliana_GN=RAF10_PE=4_SV=1 Mesotaenium_endlicherianum_ME000191S02471
atha_tr|F4K647|F4K647_ARATH_PAS_domain-containing_protein_tyrosine_kinase_family_protein_OS=Arabidopsis_thaliana_GN=RAF10_PE=4_SV=1 Spirogloea_muscicola_SM000013S26405
atha_tr|F4K647|F4K647_ARATH_PAS_domain-containing_protein_tyrosine_kinase_family_protein_OS=Arabidopsis_thaliana_GN=RAF10_PE=4_SV=1 Spirogloea_muscicola_SM000045S16263
atha_tr|F4K647|F4K647_ARATH_PAS_domain-containing_protein_tyrosine_kinase_family_protein_OS=Arabidopsis_thaliana_GN=RAF10_PE=4_SV=1 Spirogloea_muscicola_SM000087S23389
