# Supplementary material for: Water‐related innovations in land plants evolved by different patterns of gene cooption and novelty
Source: New Phytol. 2022 Feb 8;235(2):732–42. doi: 10.1111/nph.17981 (PMC9303528; doi:10.1111/nph.17981)
Supplement: Supplementary file 1 — Dataset S1 Charophyte genome Blast. [file NPH-235-732-s003.zip › Supplementary_Data_1_charophyte_genome_blast/stomata/signalling/MPKKK_(ZIK4)_B3H6U2.atha.charo_geno.matches]

atha_tr|A0A178VA73|A0A178VA73_ARATH_ZIK4_OS=Arabidopsis_thaliana_GN=AXX17_At3g04390_PE=4_SV=1 Chara_braunii_g40569.t1
atha_tr|A0A178VA73|A0A178VA73_ARATH_ZIK4_OS=Arabidopsis_thaliana_GN=AXX17_At3g04390_PE=4_SV=1 Chlorokybus_atmophyticus_jgi|Chlat1|3007|Chrsp2S04711
atha_tr|A0A178VCE8|A0A178VCE8_ARATH_WNK3_OS=Arabidopsis_thaliana_GN=AXX17_At3g42370_PE=4_SV=1 Chlorokybus_atmophyticus_jgi|Chlat1|6421|Chrsp45S05921
atha_tr|A0A178VCE8|A0A178VCE8_ARATH_WNK3_OS=Arabidopsis_thaliana_GN=AXX17_At3g42370_PE=4_SV=1 Chlorokybus_atmophyticus_jgi|Chlat1|6421|Chrsp45S05921
atha_sp|Q9STK6|WNK3_ARATH_Probable_serine_threonine-protein_kinase_WNK3_OS=Arabidopsis_thaliana_GN=WNK3_PE=2_SV=1 Chlorokybus_atmophyticus_jgi|Chlat1|7055|Chrsp56S06721
atha_tr|A0A178VCE8|A0A178VCE8_ARATH_WNK3_OS=Arabidopsis_thaliana_GN=AXX17_At3g42370_PE=4_SV=1 Mesostigma_viride_jgi|Mesvir1|17808|Mv12910-RA.1
atha_tr|A0A178VCE8|A0A178VCE8_ARATH_WNK3_OS=Arabidopsis_thaliana_GN=AXX17_At3g42370_PE=4_SV=1 Mesostigma_viride_jgi|Mesvir1|17808|Mv12910-RA.1
atha_tr|A0A178VA73|A0A178VA73_ARATH_ZIK4_OS=Arabidopsis_thaliana_GN=AXX17_At3g04390_PE=4_SV=1 Mesotaenium_endlicherianum_ME000480S07865
atha_tr|A0A178VA73|A0A178VA73_ARATH_ZIK4_OS=Arabidopsis_thaliana_GN=AXX17_At3g04390_PE=4_SV=1 Mesotaenium_endlicherianum_ME000480S07865
atha_sp|Q9CAV6|WNK1_ARATH_Serine_threonine-protein_kinase_WNK1_OS=Arabidopsis_thaliana_GN=WNK1_PE=1_SV=1 Penium_margaritaceum_pm000140g0160
atha_sp|Q9CAV6|WNK1_ARATH_Serine_threonine-protein_kinase_WNK1_OS=Arabidopsis_thaliana_GN=WNK1_PE=1_SV=1 Penium_margaritaceum_pm000140g0160
atha_sp|Q8S8Y9|WNK2_ARATH_Serine_threonine-protein_kinase_WNK2_OS=Arabidopsis_thaliana_GN=WNK2_PE=1_SV=1 Penium_margaritaceum_pm000167g0050
atha_tr|A0A178VEQ7|A0A178VEQ7_ARATH_ZIK3_OS=Arabidopsis_thaliana_GN=AXX17_At3g24160_PE=4_SV=1 Penium_margaritaceum_pm006458g0030
atha_tr|A0A178VA73|A0A178VA73_ARATH_ZIK4_OS=Arabidopsis_thaliana_GN=AXX17_At3g04390_PE=4_SV=1 Penium_margaritaceum_pm008141g0020
atha_tr|A0A178VCE8|A0A178VCE8_ARATH_WNK3_OS=Arabidopsis_thaliana_GN=AXX17_At3g42370_PE=4_SV=1 Penium_margaritaceum_pm020533g0020
atha_tr|A0A1P8BGR9|A0A1P8BGR9_ARATH_Protein_kinase_superfamily_protein_OS=Arabidopsis_thaliana_GN=WNK9_PE=4_SV=1 Penium_margaritaceum_pm023699g0020
atha_tr|A0A178VA73|A0A178VA73_ARATH_ZIK4_OS=Arabidopsis_thaliana_GN=AXX17_At3g04390_PE=4_SV=1 Spirogloea_muscicola_SM000040S14747
atha_tr|A0A178VA73|A0A178VA73_ARATH_ZIK4_OS=Arabidopsis_thaliana_GN=AXX17_At3g04390_PE=4_SV=1 Spirogloea_muscicola_SM000069S20697
atha_tr|A0A178VA73|A0A178VA73_ARATH_ZIK4_OS=Arabidopsis_thaliana_GN=AXX17_At3g04390_PE=4_SV=1 Spirogloea_muscicola_SM000094S24730
