# Supplementary material for: Water‐related innovations in land plants evolved by different patterns of gene cooption and novelty
Source: New Phytol. 2022 Feb 8;235(2):732–42. doi: 10.1111/nph.17981 (PMC9303528; doi:10.1111/nph.17981)
Supplement: Supplementary file 1 — Dataset S1 Charophyte genome Blast. [file NPH-235-732-s003.zip › Supplementary_Data_1_charophyte_genome_blast/stomata/signalling/MPKKK1_F4HPS0.atha.charo_geno.matches]

atha_tr|A0A178WJX0|A0A178WJX0_ARATH_ATMAP4K_ALPHA1_OS=Arabidopsis_thaliana_GN=AXX17_At1g47480_PE=4_SV=1 Chara_braunii_g37697.t1
atha_tr|A0A178WJX0|A0A178WJX0_ARATH_ATMAP4K_ALPHA1_OS=Arabidopsis_thaliana_GN=AXX17_At1g47480_PE=4_SV=1 Chara_braunii_g37697.t1
atha_tr|A0A178WJX0|A0A178WJX0_ARATH_ATMAP4K_ALPHA1_OS=Arabidopsis_thaliana_GN=AXX17_At1g47480_PE=4_SV=1 Mesostigma_viride_jgi|Mesvir1|15352|Mv06556-RA.1
atha_tr|A0A178WJX0|A0A178WJX0_ARATH_ATMAP4K_ALPHA1_OS=Arabidopsis_thaliana_GN=AXX17_At1g47480_PE=4_SV=1 Mesotaenium_endlicherianum_ME000247S04224
atha_tr|A0A178WJX0|A0A178WJX0_ARATH_ATMAP4K_ALPHA1_OS=Arabidopsis_thaliana_GN=AXX17_At1g47480_PE=4_SV=1 Mesotaenium_endlicherianum_ME000247S04224
