# Supplementary material for: Water‐related innovations in land plants evolved by different patterns of gene cooption and novelty
Source: New Phytol. 2022 Feb 8;235(2):732–42. doi: 10.1111/nph.17981 (PMC9303528; doi:10.1111/nph.17981)
Supplement: Supplementary file 1 — Dataset S1 Charophyte genome Blast. [file NPH-235-732-s003.zip › Supplementary_Data_1_charophyte_genome_blast/stomata/signalling/MPKKK1_O22040_1.fasta.atha.charo_geno.matches]

atha_sp|O22042|M3K3_ARATH_Mitogen-activated_protein_kinase_kinase_kinase_3_OS=Arabidopsis_thaliana_GN=ANP3_PE=1_SV=1 Chara_braunii_g38503.t1
atha_tr|A0A178VLY7|A0A178VLY7_ARATH_NP3_OS=Arabidopsis_thaliana_GN=AXX17_At3g05720_PE=4_SV=1 Chlorokybus_atmophyticus_jgi|Chlat1|400|Chrsp10S01508
atha_tr|A0A178WKE3|A0A178WKE3_ARATH_NP2_OS=Arabidopsis_thaliana_GN=AXX17_At1g49420_PE=4_SV=1 Chlorokybus_atmophyticus_jgi|Chlat1|752|Chrsp104S01223
atha_tr|A0A1P8AWJ5|A0A1P8AWJ5_ARATH_NPK1-related_protein_kinase_1_OS=Arabidopsis_thaliana_GN=NP1_PE=4_SV=1 Chlorokybus_atmophyticus_jgi|Chlat1|8796|Chrsp90S00886
atha_tr|A0A178WKE3|A0A178WKE3_ARATH_NP2_OS=Arabidopsis_thaliana_GN=AXX17_At1g49420_PE=4_SV=1 Mesostigma_viride_jgi|Mesvir1|12580|Mv10329-RA.1
atha_tr|A0A178WKE3|A0A178WKE3_ARATH_NP2_OS=Arabidopsis_thaliana_GN=AXX17_At1g49420_PE=4_SV=1 Mesostigma_viride_jgi|Mesvir1|12581|Mv10329-RA.2
atha_tr|A0A1P8AWJ5|A0A1P8AWJ5_ARATH_NPK1-related_protein_kinase_1_OS=Arabidopsis_thaliana_GN=NP1_PE=4_SV=1 Mesostigma_viride_jgi|Mesvir1|17149|Mv07575-RA.1
atha_tr|A0A178VLY7|A0A178VLY7_ARATH_NP3_OS=Arabidopsis_thaliana_GN=AXX17_At3g05720_PE=4_SV=1 Mesotaenium_endlicherianum_ME000175S02070
atha_tr|A0A178VLY7|A0A178VLY7_ARATH_NP3_OS=Arabidopsis_thaliana_GN=AXX17_At3g05720_PE=4_SV=1 Mesotaenium_endlicherianum_ME000175S02070
atha_tr|A0A178WKE3|A0A178WKE3_ARATH_NP2_OS=Arabidopsis_thaliana_GN=AXX17_At1g49420_PE=4_SV=1 Penium_margaritaceum_pm000024g0020
atha_tr|A0A178WKE3|A0A178WKE3_ARATH_NP2_OS=Arabidopsis_thaliana_GN=AXX17_At1g49420_PE=4_SV=1 Penium_margaritaceum_pm000024g0030
atha_tr|A0A178WKE3|A0A178WKE3_ARATH_NP2_OS=Arabidopsis_thaliana_GN=AXX17_At1g49420_PE=4_SV=1 Penium_margaritaceum_pm010891g0020
atha_tr|A0A178WKE3|A0A178WKE3_ARATH_NP2_OS=Arabidopsis_thaliana_GN=AXX17_At1g49420_PE=4_SV=1 Penium_margaritaceum_pm012871g0020
atha_tr|A0A178WKE3|A0A178WKE3_ARATH_NP2_OS=Arabidopsis_thaliana_GN=AXX17_At1g49420_PE=4_SV=1 Spirogloea_muscicola_SM000001S04770
atha_sp|O22042|M3K3_ARATH_Mitogen-activated_protein_kinase_kinase_kinase_3_OS=Arabidopsis_thaliana_GN=ANP3_PE=1_SV=1 Spirogloea_muscicola_SM000037S13567
atha_tr|A0A178WKE3|A0A178WKE3_ARATH_NP2_OS=Arabidopsis_thaliana_GN=AXX17_At1g49420_PE=4_SV=1 Spirogloea_muscicola_SM000044S15973
atha_tr|A0A178WGG3|A0A178WGG3_ARATH_NP1_OS=Arabidopsis_thaliana_GN=AXX17_At1g08820_PE=4_SV=1 Spirogloea_muscicola_SM000098S25130
atha_tr|A0A178WKE3|A0A178WKE3_ARATH_NP2_OS=Arabidopsis_thaliana_GN=AXX17_At1g49420_PE=4_SV=1 Spirogloea_muscicola_SM000127S26647
atha_tr|A0A1P8AWJ5|A0A1P8AWJ5_ARATH_NPK1-related_protein_kinase_1_OS=Arabidopsis_thaliana_GN=NP1_PE=4_SV=1 Spirogloea_muscicola_SM000130S27117
