# Supplementary material for: Water‐related innovations in land plants evolved by different patterns of gene cooption and novelty
Source: New Phytol. 2022 Feb 8;235(2):732–42. doi: 10.1111/nph.17981 (PMC9303528; doi:10.1111/nph.17981)
Supplement: Supplementary file 1 — Dataset S1 Charophyte genome Blast. [file NPH-235-732-s003.zip › Supplementary_Data_1_charophyte_genome_blast/stomata/signalling/MPKKK13_F4HNX7.atha.charo_geno.matches]

atha_tr|Q9FLQ2|Q9FLQ2_ARATH_Mitogen-activated_protein_kinase_kinase_kinase_15_OS=Arabidopsis_thaliana_GN=MAPKKK15_PE=3_SV=1 Chara_braunii_g29621.t1
atha_tr|F4HNX7|F4HNX7_ARATH_Mitogen-activated_protein_kinase_kinase_kinase_13_OS=Arabidopsis_thaliana_GN=MAPKKK13_PE=3_SV=1 Chara_braunii_g58203.t1
atha_tr|Q9FLQ2|Q9FLQ2_ARATH_Mitogen-activated_protein_kinase_kinase_kinase_15_OS=Arabidopsis_thaliana_GN=MAPKKK15_PE=3_SV=1 Mesotaenium_endlicherianum_ME000157S01530
atha_tr|Q9FLQ2|Q9FLQ2_ARATH_Mitogen-activated_protein_kinase_kinase_kinase_15_OS=Arabidopsis_thaliana_GN=MAPKKK15_PE=3_SV=1 Mesotaenium_endlicherianum_ME000497S07987
atha_tr|Q0WNS5|Q0WNS5_ARATH_Uncharacterized_protein_At1g07150_(Fragment)_OS=Arabidopsis_thaliana_GN=At1g07150_PE=2_SV=1 Penium_margaritaceum_pm014447g0010
atha_tr|Q0WNS5|Q0WNS5_ARATH_Uncharacterized_protein_At1g07150_(Fragment)_OS=Arabidopsis_thaliana_GN=At1g07150_PE=2_SV=1 Penium_margaritaceum_pm014447g0010
atha_tr|Q0WNS5|Q0WNS5_ARATH_Uncharacterized_protein_At1g07150_(Fragment)_OS=Arabidopsis_thaliana_GN=At1g07150_PE=2_SV=1 Penium_margaritaceum_pm020792g0010
