# Supplementary material for: Water‐related innovations in land plants evolved by different patterns of gene cooption and novelty
Source: New Phytol. 2022 Feb 8;235(2):732–42. doi: 10.1111/nph.17981 (PMC9303528; doi:10.1111/nph.17981)
Supplement: Supplementary file 1 — Dataset S1 Charophyte genome Blast. [file NPH-235-732-s003.zip › Supplementary_Data_1_charophyte_genome_blast/stomata/signalling/MPKKK21_Q6K1M3.atha.charo_geno.matches]

atha_tr|A0A178VGW0|A0A178VGW0_ARATH_MKKK20_OS=Arabidopsis_thaliana_GN=At3g50310_PE=3_SV=1 Chara_braunii_g36769.t1
