# Supplementary material for: Water‐related innovations in land plants evolved by different patterns of gene cooption and novelty
Source: New Phytol. 2022 Feb 8;235(2):732–42. doi: 10.1111/nph.17981 (PMC9303528; doi:10.1111/nph.17981)
Supplement: Supplementary file 1 — Dataset S1 Charophyte genome Blast. [file NPH-235-732-s003.zip › Supplementary_Data_1_charophyte_genome_blast/stomata/signalling/MPKKK3_F4HRJ4_1.fasta.atha.charo_geno.matches]

atha_tr|A0A1P8ASW4|A0A1P8ASW4_ARATH_Mitogen-activated_protein_kinase_kinase_kinase_3_OS=Arabidopsis_thaliana_GN=MAP3KA_PE=1_SV=1 Chlorokybus_atmophyticus_jgi|Chlat1|7041|Chrsp56S06667
atha_tr|A0A1P8AT18|A0A1P8AT18_ARATH_Mitogen-activated_protein_kinase_kinase_kinase_3_OS=Arabidopsis_thaliana_GN=MAP3KA_PE=1_SV=1 Mesotaenium_endlicherianum_ME000168S01778
atha_tr|A0A1P8ASW4|A0A1P8ASW4_ARATH_Mitogen-activated_protein_kinase_kinase_kinase_3_OS=Arabidopsis_thaliana_GN=MAP3KA_PE=1_SV=1 Mesotaenium_endlicherianum_ME000189S02381
atha_tr|A0A1P8AT18|A0A1P8AT18_ARATH_Mitogen-activated_protein_kinase_kinase_kinase_3_OS=Arabidopsis_thaliana_GN=MAP3KA_PE=1_SV=1 Spirogloea_muscicola_SM000015S01151
atha_tr|A0A1P8AT18|A0A1P8AT18_ARATH_Mitogen-activated_protein_kinase_kinase_kinase_3_OS=Arabidopsis_thaliana_GN=MAP3KA_PE=1_SV=1 Spirogloea_muscicola_SM000121S26014
