# Supplementary material for: Water‐related innovations in land plants evolved by different patterns of gene cooption and novelty
Source: New Phytol. 2022 Feb 8;235(2):732–42. doi: 10.1111/nph.17981 (PMC9303528; doi:10.1111/nph.17981)
Supplement: Supplementary file 1 — Dataset S1 Charophyte genome Blast. [file NPH-235-732-s003.zip › Supplementary_Data_1_charophyte_genome_blast/stomata/signalling/MPKKK7_Q9LJD8_1.fasta.atha.charo_geno.matches]

atha_sp|Q9LJD8|M3KE1_ARATH_MAP3K_epsilon_protein_kinase_1_OS=Arabidopsis_thaliana_GN=M3KE1_PE=1_SV=1 Chara_braunii_g38927.t1
atha_sp|Q9LJD8|M3KE1_ARATH_MAP3K_epsilon_protein_kinase_1_OS=Arabidopsis_thaliana_GN=M3KE1_PE=1_SV=1 Chara_braunii_g38927.t1
atha_sp|Q9LJD8|M3KE1_ARATH_MAP3K_epsilon_protein_kinase_1_OS=Arabidopsis_thaliana_GN=M3KE1_PE=1_SV=1 Chara_braunii_g66805.t1
atha_sp|Q9LJD8|M3KE1_ARATH_MAP3K_epsilon_protein_kinase_1_OS=Arabidopsis_thaliana_GN=M3KE1_PE=1_SV=1 Chara_braunii_g66805.t1
atha_sp|Q9LJD8|M3KE1_ARATH_MAP3K_epsilon_protein_kinase_1_OS=Arabidopsis_thaliana_GN=M3KE1_PE=1_SV=1 Chara_braunii_g66805.t1
atha_sp|Q9LJD8|M3KE1_ARATH_MAP3K_epsilon_protein_kinase_1_OS=Arabidopsis_thaliana_GN=M3KE1_PE=1_SV=1 Chlorokybus_atmophyticus_jgi|Chlat1|6594|Chrsp46S06092
atha_sp|Q9LJD8|M3KE1_ARATH_MAP3K_epsilon_protein_kinase_1_OS=Arabidopsis_thaliana_GN=M3KE1_PE=1_SV=1 Chlorokybus_atmophyticus_jgi|Chlat1|6594|Chrsp46S06092
atha_sp|Q9LJD8|M3KE1_ARATH_MAP3K_epsilon_protein_kinase_1_OS=Arabidopsis_thaliana_GN=M3KE1_PE=1_SV=1 Chlorokybus_atmophyticus_jgi|Chlat1|6594|Chrsp46S06092
atha_tr|A0A178VDU9|A0A178VDU9_ARATH_MAPKKK7_OS=Arabidopsis_thaliana_GN=AXX17_At3g13870_PE=4_SV=1 Chlorokybus_atmophyticus_jgi|Chlat1|9058|Chrsp94S08315
atha_tr|A0A178VDU9|A0A178VDU9_ARATH_MAPKKK7_OS=Arabidopsis_thaliana_GN=AXX17_At3g13870_PE=4_SV=1 Chlorokybus_atmophyticus_jgi|Chlat1|9058|Chrsp94S08315
atha_tr|A0A178VDU9|A0A178VDU9_ARATH_MAPKKK7_OS=Arabidopsis_thaliana_GN=AXX17_At3g13870_PE=4_SV=1 Chlorokybus_atmophyticus_jgi|Chlat1|9058|Chrsp94S08315
atha_sp|Q9LJD8|M3KE1_ARATH_MAP3K_epsilon_protein_kinase_1_OS=Arabidopsis_thaliana_GN=M3KE1_PE=1_SV=1 Mesotaenium_endlicherianum_ME000301S05058
atha_sp|Q9LJD8|M3KE1_ARATH_MAP3K_epsilon_protein_kinase_1_OS=Arabidopsis_thaliana_GN=M3KE1_PE=1_SV=1 Mesotaenium_endlicherianum_ME000301S05058
atha_tr|A0A1I9LPC2|A0A1I9LPC2_ARATH_Mitogen-activated_protein_kinase_kinase_kinase_6_OS=Arabidopsis_thaliana_GN=MAPKKK6_PE=4_SV=1 Penium_margaritaceum_pm000091g0090
atha_sp|Q9LJD8|M3KE1_ARATH_MAP3K_epsilon_protein_kinase_1_OS=Arabidopsis_thaliana_GN=M3KE1_PE=1_SV=1 Penium_margaritaceum_pm001800g0060
atha_sp|Q9LJD8|M3KE1_ARATH_MAP3K_epsilon_protein_kinase_1_OS=Arabidopsis_thaliana_GN=M3KE1_PE=1_SV=1 Penium_margaritaceum_pm010080g0010
atha_sp|Q9LJD8|M3KE1_ARATH_MAP3K_epsilon_protein_kinase_1_OS=Arabidopsis_thaliana_GN=M3KE1_PE=1_SV=1 Spirogloea_muscicola_SM000040S14828
atha_sp|Q9LJD8|M3KE1_ARATH_MAP3K_epsilon_protein_kinase_1_OS=Arabidopsis_thaliana_GN=M3KE1_PE=1_SV=1 Spirogloea_muscicola_SM000040S14828
atha_sp|Q9LJD8|M3KE1_ARATH_MAP3K_epsilon_protein_kinase_1_OS=Arabidopsis_thaliana_GN=M3KE1_PE=1_SV=1 Spirogloea_muscicola_SM000040S14828
atha_tr|A0A178VDU9|A0A178VDU9_ARATH_MAPKKK7_OS=Arabidopsis_thaliana_GN=AXX17_At3g13870_PE=4_SV=1 Spirogloea_muscicola_SM000055S18281
atha_tr|A0A178VDU9|A0A178VDU9_ARATH_MAPKKK7_OS=Arabidopsis_thaliana_GN=AXX17_At3g13870_PE=4_SV=1 Spirogloea_muscicola_SM000055S18281
atha_tr|A0A178VDU9|A0A178VDU9_ARATH_MAPKKK7_OS=Arabidopsis_thaliana_GN=AXX17_At3g13870_PE=4_SV=1 Spirogloea_muscicola_SM000055S18281
atha_sp|Q9LJD8|M3KE1_ARATH_MAP3K_epsilon_protein_kinase_1_OS=Arabidopsis_thaliana_GN=M3KE1_PE=1_SV=1 Spirogloea_muscicola_SM000139S00088
atha_sp|Q9LJD8|M3KE1_ARATH_MAP3K_epsilon_protein_kinase_1_OS=Arabidopsis_thaliana_GN=M3KE1_PE=1_SV=1 Spirogloea_muscicola_SM000139S00088
atha_sp|Q9LJD8|M3KE1_ARATH_MAP3K_epsilon_protein_kinase_1_OS=Arabidopsis_thaliana_GN=M3KE1_PE=1_SV=1 Spirogloea_muscicola_SM000139S00088
