# Supplementary material for: Water‐related innovations in land plants evolved by different patterns of gene cooption and novelty
Source: New Phytol. 2022 Feb 8;235(2):732–42. doi: 10.1111/nph.17981 (PMC9303528; doi:10.1111/nph.17981)
Supplement: Supplementary file 1 — Dataset S1 Charophyte genome Blast. [file NPH-235-732-s003.zip › Supplementary_Data_1_charophyte_genome_blast/stomata/signalling/MPKKKK4_O95819.atha.charo_geno.matches]

atha_tr|A0A178WKS1|A0A178WKS1_ARATH_SIK1_OS=Arabidopsis_thaliana_GN=AXX17_At1g63270_PE=4_SV=1 Chara_braunii_g2836.t1
atha_tr|A0A178WKS1|A0A178WKS1_ARATH_SIK1_OS=Arabidopsis_thaliana_GN=AXX17_At1g63270_PE=4_SV=1 Chara_braunii_g2836.t1
atha_tr|A0A178WKS1|A0A178WKS1_ARATH_SIK1_OS=Arabidopsis_thaliana_GN=AXX17_At1g63270_PE=4_SV=1 Chlorokybus_atmophyticus_jgi|Chlat1|7405|Chrsp6S00594
atha_tr|A0A178WKS1|A0A178WKS1_ARATH_SIK1_OS=Arabidopsis_thaliana_GN=AXX17_At1g63270_PE=4_SV=1 Chlorokybus_atmophyticus_jgi|Chlat1|7405|Chrsp6S00594
atha_tr|A0A178WKS1|A0A178WKS1_ARATH_SIK1_OS=Arabidopsis_thaliana_GN=AXX17_At1g63270_PE=4_SV=1 Mesotaenium_endlicherianum_ME000293S04947
atha_tr|A0A178WKS1|A0A178WKS1_ARATH_SIK1_OS=Arabidopsis_thaliana_GN=AXX17_At1g63270_PE=4_SV=1 Mesotaenium_endlicherianum_ME000293S04947
atha_tr|A0A178WMF9|A0A178WMF9_ARATH_SIK1_OS=Arabidopsis_thaliana_GN=AXX17_At1g63270_PE=4_SV=1 Penium_margaritaceum_pm002636g0010
atha_tr|Q56WZ7|Q56WZ7_ARATH_Serine_threonine_kinase_OS=Arabidopsis_thaliana_GN=At1g69220_PE=2_SV=1 Penium_margaritaceum_pm002636g0050
atha_tr|Q56WZ7|Q56WZ7_ARATH_Serine_threonine_kinase_OS=Arabidopsis_thaliana_GN=At1g69220_PE=2_SV=1 Penium_margaritaceum_pm004507g0010
atha_tr|A0A178WKS1|A0A178WKS1_ARATH_SIK1_OS=Arabidopsis_thaliana_GN=AXX17_At1g63270_PE=4_SV=1 Spirogloea_muscicola_SM000013S26430
atha_tr|A0A178WKS1|A0A178WKS1_ARATH_SIK1_OS=Arabidopsis_thaliana_GN=AXX17_At1g63270_PE=4_SV=1 Spirogloea_muscicola_SM000013S26430
atha_tr|A0A178WKS1|A0A178WKS1_ARATH_SIK1_OS=Arabidopsis_thaliana_GN=AXX17_At1g63270_PE=4_SV=1 Spirogloea_muscicola_SM000045S16255
atha_tr|A0A178WKS1|A0A178WKS1_ARATH_SIK1_OS=Arabidopsis_thaliana_GN=AXX17_At1g63270_PE=4_SV=1 Spirogloea_muscicola_SM000045S16255
atha_tr|A0A178WKS1|A0A178WKS1_ARATH_SIK1_OS=Arabidopsis_thaliana_GN=AXX17_At1g63270_PE=4_SV=1 Spirogloea_muscicola_SM000087S23413
atha_tr|A0A178WKS1|A0A178WKS1_ARATH_SIK1_OS=Arabidopsis_thaliana_GN=AXX17_At1g63270_PE=4_SV=1 Spirogloea_muscicola_SM000087S23413
