# Supplementary material for: Water‐related innovations in land plants evolved by different patterns of gene cooption and novelty
Source: New Phytol. 2022 Feb 8;235(2):732–42. doi: 10.1111/nph.17981 (PMC9303528; doi:10.1111/nph.17981)
Supplement: Supplementary file 1 — Dataset S1 Charophyte genome Blast. [file NPH-235-732-s003.zip › Supplementary_Data_1_charophyte_genome_blast/stomata/signalling/MPKKKK7_F4I5F8.atha.charo_geno.matches]

atha_tr|Q8VYZ4|Q8VYZ4_ARATH_Uncharacterized_protein_At5g14720_OS=Arabidopsis_thaliana_GN=At5g14720_PE=2_SV=1 Chara_braunii_g30118.t1
atha_tr|Q8VYZ4|Q8VYZ4_ARATH_Uncharacterized_protein_At5g14720_OS=Arabidopsis_thaliana_GN=At5g14720_PE=2_SV=1 Chara_braunii_g30118.t1
atha_tr|Q8VYZ4|Q8VYZ4_ARATH_Uncharacterized_protein_At5g14720_OS=Arabidopsis_thaliana_GN=At5g14720_PE=2_SV=1 Chara_braunii_g32298.t1
atha_tr|A0A178UBM1|A0A178UBM1_ARATH_Uncharacterized_protein_OS=Arabidopsis_thaliana_GN=At5g14720_PE=1_SV=1 Chara_braunii_g3422.t1
atha_tr|A0A178UBM1|A0A178UBM1_ARATH_Uncharacterized_protein_OS=Arabidopsis_thaliana_GN=At5g14720_PE=1_SV=1 Chara_braunii_g3422.t1
atha_tr|Q8VYZ4|Q8VYZ4_ARATH_Uncharacterized_protein_At5g14720_OS=Arabidopsis_thaliana_GN=At5g14720_PE=2_SV=1 Chlorokybus_atmophyticus_jgi|Chlat1|4799|Chrsp31S04792
atha_tr|Q8VYZ4|Q8VYZ4_ARATH_Uncharacterized_protein_At5g14720_OS=Arabidopsis_thaliana_GN=At5g14720_PE=2_SV=1 Chlorokybus_atmophyticus_jgi|Chlat1|4799|Chrsp31S04792
atha_tr|A0A178UBM1|A0A178UBM1_ARATH_Uncharacterized_protein_OS=Arabidopsis_thaliana_GN=At5g14720_PE=1_SV=1 Mesostigma_viride_jgi|Mesvir1|20605|Mv14836-RA.4
atha_tr|A0A178UBM1|A0A178UBM1_ARATH_Uncharacterized_protein_OS=Arabidopsis_thaliana_GN=At5g14720_PE=1_SV=1 Mesostigma_viride_jgi|Mesvir1|20606|Mv14836-RA.1
atha_tr|A0A178UBM1|A0A178UBM1_ARATH_Uncharacterized_protein_OS=Arabidopsis_thaliana_GN=At5g14720_PE=1_SV=1 Mesostigma_viride_jgi|Mesvir1|20607|Mv14836-RA.2
atha_tr|A0A178UBM1|A0A178UBM1_ARATH_Uncharacterized_protein_OS=Arabidopsis_thaliana_GN=At5g14720_PE=1_SV=1 Mesostigma_viride_jgi|Mesvir1|20608|Mv14836-RA.3
atha_tr|A0A178UBM1|A0A178UBM1_ARATH_Uncharacterized_protein_OS=Arabidopsis_thaliana_GN=At5g14720_PE=1_SV=1 Mesostigma_viride_jgi|Mesvir1|23988|Mv10747-RA.3
atha_tr|A0A178UBM1|A0A178UBM1_ARATH_Uncharacterized_protein_OS=Arabidopsis_thaliana_GN=At5g14720_PE=1_SV=1 Mesostigma_viride_jgi|Mesvir1|23989|Mv10747-RA.1
atha_tr|A0A178UBM1|A0A178UBM1_ARATH_Uncharacterized_protein_OS=Arabidopsis_thaliana_GN=At5g14720_PE=1_SV=1 Mesostigma_viride_jgi|Mesvir1|23990|Mv10747-RA.2
atha_tr|Q8VYZ4|Q8VYZ4_ARATH_Uncharacterized_protein_At5g14720_OS=Arabidopsis_thaliana_GN=At5g14720_PE=2_SV=1 Mesotaenium_endlicherianum_ME000110S11048
atha_tr|Q8VYZ4|Q8VYZ4_ARATH_Uncharacterized_protein_At5g14720_OS=Arabidopsis_thaliana_GN=At5g14720_PE=2_SV=1 Mesotaenium_endlicherianum_ME000110S11048
atha_tr|Q9LER4|Q9LER4_ARATH_Protein_kinase-like_protein_OS=Arabidopsis_thaliana_GN=T9L3_20_PE=4_SV=1 Penium_margaritaceum_pm001942g0010
atha_tr|Q9LER4|Q9LER4_ARATH_Protein_kinase-like_protein_OS=Arabidopsis_thaliana_GN=T9L3_20_PE=4_SV=1 Penium_margaritaceum_pm001942g0010
atha_tr|Q8VYZ4|Q8VYZ4_ARATH_Uncharacterized_protein_At5g14720_OS=Arabidopsis_thaliana_GN=At5g14720_PE=2_SV=1 Spirogloea_muscicola_SM000062S19883
atha_tr|Q8VYZ4|Q8VYZ4_ARATH_Uncharacterized_protein_At5g14720_OS=Arabidopsis_thaliana_GN=At5g14720_PE=2_SV=1 Spirogloea_muscicola_SM000265S09771
