# Supplementary material for: Water‐related innovations in land plants evolved by different patterns of gene cooption and novelty
Source: New Phytol. 2022 Feb 8;235(2):732–42. doi: 10.1111/nph.17981 (PMC9303528; doi:10.1111/nph.17981)
Supplement: Supplementary file 1 — Dataset S1 Charophyte genome Blast. [file NPH-235-732-s003.zip › Supplementary_Data_1_charophyte_genome_blast/vascular_tissue/cell_specification_root_procambial/AHP6_Q9SSC9_1_1kp.fasta.atha.charo_geno.matches]

Q682K6	Penium_margaritaceum_pm002207g0050
Q682K6	Penium_margaritaceum_pm002207g0050
