# Supplementary material for: Water‐related innovations in land plants evolved by different patterns of gene cooption and novelty
Source: New Phytol. 2022 Feb 8;235(2):732–42. doi: 10.1111/nph.17981 (PMC9303528; doi:10.1111/nph.17981)
Supplement: Supplementary file 2 — Dataset S2 Gene occupancy. [file NPH-235-732-s002.xlsx]

## Sheet: Bowles_et_al
Supporting Information Dataset S2: Gene occupancy
Water-related innovations in land plants evolved by different patterns of gene co-option and novelty
Alexander M. C. Bowles, Jordi Paps, Ulrike Bechtold
Acceptance date: 25 December 2021
Occupancies of genes involved in Root Hair (Worksheet 2), Primary Root (Worksheet 3), Lateral Tissue (Worksheet 4), Vascular Tissue (Worksheet 5) and Stomatal (Worksheet 6) Development and Stomatal Signalling (Worksheet 7)

## Sheet: Root_hairs
Gene name	Gene	Uniprot ID	HG	Acanthamoeba castellanii	Polysphondylium pallidum	Dictyostelium discoideum	Thecamonas trahens	Fonticula alba	Spizellomyces punctatus	Allomyces macrogynus	Saccharomyces cerevisiae	Tuber melanosporum	Creolimax fragrantissima	Salpingoeca rosetta	Mnemiopsis leidyi	Lottia gigantea	Capitella teleta	Caenorhabditis elegans	Drosophila melanogaster	Danio rerio	Xenopus tropicalis	Gallus gallus	Anolis carolinensis	Homo sapiens	Naegleria gruberi	Emiliana huxleyii	Guillardia theta	Bigelowiella natans	Paramecium tetraurelia	Toxoplasma gondii	Phytophthora infestans	Phaeodactylum tricornutum	Thalassiosira pseudonana	Galdieria sulphuraria	Galdieria phlegrea	Cyanidioschyzon merolae	Porphyridium purpureum	Cyanophora paradoxa	Bathycoccus prasinos	Ostreococcus lucimarinus	Ostreococcus tauri	Micromonas commoda	Micromonas pusilla	Auxenochlorella protothecoides	Chlorella variabilis	Picochlorum sp.	Coccomyxa subellipsoidea	Chromochloris zofingiensis	Gonium pectorale
ERULUS	ERU	Q9FLJ8	HG_121	3	0	0	0	0	3	6	1	0	1	1	0	2	1	2	0	3	3	5	4	10	1	2	6	2	0	0	1	0	0	1	1	1	1	2	0	0	0	1	1	2	0	1	1	3	1
GLABRA 2	GL2	P46607	HG_184	0	0	0	0	0	0	0	0	0	0	0	0	0	0	0	0	0	0	0	0	0	0	0	0	0	0	0	0	0	0	0	0	0	0	0	0	0	0	0	0	0	0	0	0	0	0
WEREWOLF	WER	Q9SEI0	HG_187	0	0	0	0	0	0	0	0	0	0	0	0	0	0	0	0	0	0	0	0	0	0	0	0	0	0	0	0	0	0	0	0	0	0	0	0	0	0	0	0	0	0	0	0	0	0
ETHYLENE INSENSITIVE 3/ETHYLENE INSENSITIVE 3-like 1	EIN3/EIL1	O24606	HG_733	0	0	0	0	0	0	0	0	0	0	0	0	0	0	0	0	0	0	0	0	0	0	0	0	0	0	0	0	0	0	0	0	0	0	0	0	0	0	0	0	0	0	0	0	0	0
GLABRA 3/ENHANCER OF GLABRA 3	GLE3/EGL3	Q9FN69	HG_1218	0	0	0	0	0	0	0	0	0	0	0	0	0	0	0	0	0	0	0	0	0	0	0	0	0	0	0	0	0	0	0	0	0	0	0	0	0	0	0	0	0	0	0	0	0	0
OBP4	OBP4	Q0WUB6	HG_1340	0	0	0	0	0	0	0	0	0	0	0	0	0	0	0	0	0	0	0	0	0	0	0	0	0	0	0	0	0	0	0	0	0	0	0	0	0	0	0	0	0	0	0	0	0	0
ROOT HAIR DEFECTIVE 6-LIKE 4	RSL4	Q8LEG1	HG_2248	0	0	0	0	0	0	0	0	0	0	0	0	0	0	0	0	0	0	0	0	0	0	0	0	0	0	0	0	0	0	0	0	0	0	0	0	0	0	0	0	0	0	0	0	0	0
ROOT HAIR DEFECTIVE 6-LIKE 2	RSL2	Q84WK0	HG_2248	0	0	0	0	0	0	0	0	0	0	0	0	0	0	0	0	0	0	0	0	0	0	0	0	0	0	0	0	0	0	0	0	0	0	0	0	0	0	0	0	0	0	0	0	0	0
ZINC FINGER PROTEIN 5	ZFP5	Q39264	HG_2518	0	0	0	0	0	0	0	0	0	0	0	0	0	0	0	0	0	0	0	0	0	0	0	0	0	0	0	0	0	0	0	0	0	0	0	0	0	0	0	0	0	0	0	0	0	0
TRANSPARENT TESTA GLABRA 1	TTG1	Q9XGN1	HG_3032	1	2	2	1	0	1	2	1	14	0	1	1	1	1	2	8	1	1	1	1	3	2	5	3	1	4	0	1	1	1	1	1	1	1	2	1	1	2	1	1	3	1	1	1	1	1
CAPRICE	CPC	O22059	HG_3309	0	0	0	0	0	0	0	0	0	0	0	0	0	0	0	0	0	0	0	0	0	0	0	0	0	0	0	0	0	0	0	0	0	0	0	0	0	0	0	0	0	0	0	0	0	0
TRIPTYCHON	TRY	Q8GV05	HG_3309	0	0	0	0	0	0	0	0	0	0	0	0	0	0	0	0	0	0	0	0	0	0	0	0	0	0	0	0	0	0	0	0	0	0	0	0	0	0	0	0	0	0	0	0	0	0
ENHANCER OF TRY AND CPC 1	ETC1	Q9LNI5	HG_3309	0	0	0	0	0	0	0	0	0	0	0	0	0	0	0	0	0	0	0	0	0	0	0	0	0	0	0	0	0	0	0	0	0	0	0	0	0	0	0	0	0	0	0	0	0	0
ROOT HAIR DEFECTIVE 6	RHD6/RSL1	Q9C707	HG_6692	0	0	0	0	0	0	0	0	0	0	0	0	0	0	0	0	0	0	0	0	0	0	0	0	0	0	0	0	0	0	0	0	0	0	0	0	0	0	0	0	0	0	0	0	0	0
AUXIN RESPONSE FACTOR 5	ARF5 (MONOPTEROS)	P93024	HG_454	0	0	0	0	0	0	0	0	0	0	0	0	0	0	0	0	0	0	0	0	0	0	0	0	0	0	0	0	0	0	0	0	0	0	0	0	0	0	0	0	0	0	0	0	0	0
AUXIN RESPONSE FACTOR 7	ARF7	P93022	HG_1644	0	0	0	0	0	0	0	0	0	0	0	0	0	0	0	0	0	0	0	0	0	0	0	0	0	0	0	0	0	0	0	0	0	0	0	0	0	0	0	0	0	0	0	0	0	0
AUXIN RESPONSE FACTOR 19	ARF19	Q8RYC8	HG_1644	0	0	0	0	0	0	0	0	0	0	0	0	0	0	0	0	0	0	0	0	0	0	0	0	0	0	0	0	0	0	0	0	0	0	0	0	0	0	0	0	0	0	0	0	0	0
BRASSINOSTEROID-INSENSITIVE 2	BIN2	See elsewhere
[truncated: 162 more columns]

## Sheet: Primary_root
Gene name	Gene	Uniprot ID	HG	Acanthamoeba castellanii	Polysphondylium pallidum	Dictyostelium discoideum	Thecamonas trahens	Fonticula alba	Spizellomyces punctatus	Allomyces macrogynus	Saccharomyces cerevisiae	Tuber melanosporum	Creolimax fragrantissima	Salpingoeca rosetta	Mnemiopsis leidyi	Lottia gigantea	Capitella teleta	Caenorhabditis elegans	Drosophila melanogaster	Danio rerio	Xenopus tropicalis	Gallus gallus	Anolis carolinensis	Homo sapiens	Naegleria gruberi	Emiliana huxleyii	Guillardia theta	Bigelowiella natans	Paramecium tetraurelia	Toxoplasma gondii	Phytophthora infestans	Phaeodactylum tricornutum	Thalassiosira pseudonana	Galdieria sulphuraria	Galdieria phlegrea	Cyanidioschyzon merolae	Porphyridium purpureum	Cyanophora paradoxa	Bathycoccus prasinos	Ostreococcus lucimarinus	Ostreococcus tauri	Micromonas commoda	Micromonas pusilla	Auxenochlorella protothecoides	Chlorella variabilis	Picochlorum sp.	Coccomyxa subellipsoidea	Chromochloris zofingiensis	Gonium pectorale
CONSTITUTIVE TRIPLE RESPONSE 1	CTR1	Q0WUI6	HG_1021	17	2	4	5	0	1	2	0	0	1	3	0	0	0	1	0	8	2	4	3	8	17	33	4	17	2	0	8	0	0	8	0	1	1	2	2	3	3	2	3	15	15	6	5	5	6
TPR REPEAT-CONTAINING THIOREDOXIN-LIKE 1	TTL1	Q9MAH1	HG_1073	0	0	0	0	0	0	0	0	0	0	0	0	0	0	0	0	1	0	0	0	0	0	0	0	0	1	0	1	0	0	0	0	0	0	0	1	0	2	1	2	0	0	0	0	0	0
BREVIS RADIX	BRX	Q17TI5	HG_1156	0	0	0	0	0	0	0	0	0	0	0	0	0	0	0	0	0	0	0	0	0	0	0	0	0	0	0	0	0	0	0	0	0	0	0	0	0	0	0	0	0	0	0	0	0	0
TWO-COMPONENT RESPONSE REGULATOR 10	ARR10	O49397	HG_1300	0	0	0	0	0	0	0	0	0	0	0	0	0	0	0	0	0	0	0	0	0	0	0	1	0	0	0	0	0	0	0	0	0	0	0	0	0	0	0	0	3	0	0	0	0	0
TWO-COMPONENT RESPONSE REGULATOR 12	ARR12	P62598	HG_1300	0	0	0	0	0	0	0	0	0	0	0	0	0	0	0	0	0	0	0	0	0	0	0	1	0	0	0	0	0	0	0	0	0	0	0	0	0	0	0	0	3	0	0	0	0	0
TWO-COMPONENT RESPONSE REGULATOR 18	ARR18	Q9FGT7	HG_1300	0	0	0	0	0	0	0	0	0	0	0	0	0	0	0	0	0	0	0	0	0	0	0	1	0	0	0	0	0	0	0	0	0	0	0	0	0	0	0	0	3	0	0	0	0	0
LATD	LATD	D2IU94	HG_1302	0	0	0	0	0	0	0	0	0	0	0	0	0	0	0	0	0	0	0	0	0	0	0	0	0	0	0	0	0	0	0	0	0	0	0	0	0	0	0	0	0	0	0	0	0	0
RESTORATION OF GROWTH ON AMMONIA	RGA	Q9SLH3	HG_1718	0	0	0	0	0	0	0	0	0	0	0	0	0	0	0	0	0	0	0	0	0	0	0	0	0	0	0	0	0	0	0	0	0	0	0	0	0	0	0	0	0	0	0	0	0	0
BRASSINOSTEROID INSENSITIVE 1-like protein 3	BRL3	Q9LJF3	HG_1810	0	0	0	0	0	0	0	0	0	0	0	0	0	0	0	0	0	0	0	0	0	0	0	0	0	0	0	0	0	0	0	0	0	0	0	0	0	0	0	0	0	0	0	0	0	0
ANTHRANILATE SYNTHASE ALPHA SUBUNIT 1	ASA1	F4K0T5	HG_2943	2	0	0	0	0	1	2	1	16	1	0	0	0	0	0	0	0	0	0	0	0	0	9	0	1	0	0	1	0	0	3	1	1	1	1	1	1	3	1	1	2	1	1	1	1	1
POLARIS	PLS	Q8LLV8	HG_295145	0	0	0	0	0	0	0	0	0	0	0	0	0	0	0	0	0	0	0	0	0	0	0	0	0	0	0	0	0	0	0	0	0	0	0	0	0	0	0	0	0	0	0	0	0	0
TRYPTOPHAN AMINOTRANSFERASE OF ARABIDOPSIS 1	TAA1	Q9S7N2	HG_2967	0	0	0	0	0	0	0	0	0	0	1	0	0	0	0	0	0	0	0	0	0	0	0	1	1	0	0	0	0	0	0	0	0	0	0	0	0	0	0	0	0	0	0	0	0	0
TRYPTOPHAN AMINOTRANSFERASE-RELATED PROTEIN 1	TAR1	Q9LR29	HG_2967	0	0	0	0	0	0	0	0	0	0	1	0	0	0	0	0	0	0	0	0	0	0	0	1	1	0	0	0	0	0	0	0	0	0	0	0	0	0	0	0	0	0	0	0	0	0
TRYPTOPHAN AMINOTRANSFERASE-RELATED PROTEIN 2	TAR2	Q94A02	HG_2967	0	0	0	0	0	0	0	0	0	0	1	0	0	0	0	0	0	0	0	0	0	0	0	1	1	0	0	0	0	0	0	0	0	0	0	0	0	0	0	0	0	0	0	0	0	0
ABA INSENSITIVE 8	ABI8	Q9C9Z9	HG_3092	0	0	0	0	0	0	0	0	0	0	0	0	0	0	0	0	0	0	0	0	0	0	3	0	1	0	0	0	0	0	0	0	0	0	0	1	1	2	1	1	7	1	3	1	1	0
1-AMINO-1-CYCLOPROPANECARBOXYLATE SYNTHASE 5	ACS5(9)	Q37001	HG_317	0	1	0	1	0	2	0	0	0	1	0	1	1	3	2	0	3	1	2	2	10	1	4	2	1	0	0	0	2	2	6	1	1	1	1	1	1	2	1	1	4	1	1	1	2	1
SCARECROW	SCR	Q9M384	HG_3228	0	0	0	0	0	0	0	0	0	0	0	0	0	0	0	0	0	0	0	0	0	0	0	0	0	0	0	0	0	0	0	0	0	0	0	0	0	0	0	0	0	0	0	0	0	0
CYTOKININ DEHYDROGENASE 1	CKX	O22213	HG_331	0	0	0	0	0	0	0	1	0	0	0	0	0	0	0	0	0	0	0	0	0	1	0	0	0	0	0	0	0	0	0	0	0	0	0	0	0	0	0	0	0	0	0	0	0	0
TWO-COMPONENT RESPONSE REGULATOR 3	ARR3	Q9ZWS9	HG_332	0	0	0	0	0	0	0	0	0	0	0	0	0	0	0	0	0	0	0	0	0	1	0	0	0	0	0	0	0	0	2	0	0	0	0	0	0	0	0	0	0	0	0	0	1	0
TWO-COMPONENT RESPONSE REGULATOR 4	ARR4	O82798	HG_332	0	0	0	0	0	0	0	0	0	0	0	0	0	0	0	0	0	0	0	0	0	1	0	0	0	0	0	0	0	0	2	0	0	0	0	0	0	0	0	0	0	0	0	0	1	0
TWO-COMPONENT RESPONSE REGULATOR 5	ARR5	Q9SB04	HG_332	0	0	0	0	0	0	0	0	0	0	0	0	0	0	0	0	0	0	0	0	0	1	0	0	0	0	0	0	0	0	2	0	0	0	0	0	0	0	0	0	0	0	0	0	1	0
TWO-COMPONENT RESPONSE REGULATOR 6	ARR6	Q9ZWS6	HG_332	0	0	0	0	0	0	0	0	0	0	0	0	0	0	0	0	0	0	0	0	0	1	0	0	0	0	0	0	0	0	2	0	0	0	0	0	0	0	0	0	0	0	0	0	1	0
TWO-COMPONENT RESPONSE REGULATOR 7	ARR7	Q9ZWS7	HG_332	0	0	0	0	0	0	0	0	0	0	0	0	0	0	0	0	0	0	0	0	0	1	0	0	0	0	0	0	0	0	2	0	0	0	0	0	0	0	0	0	0	0	0	0	1	0
TWO-COMPONENT RESPONSE REGULATOR 8	ARR8	O80365	HG_332	0	0	0	0	0	0	0	0	0	0	0	0	0	0	0	0	0	0	0	0	0	1	0	0	0	0	0	0	0	0	2	0	0	0	0	0	0	0	0	0	0	0	0	0	1	0
TWO-COMPONENT RESPONSE REGULATOR 9	ARR9	O80366	HG_332	0	0	0	0	0	0	0	0	0	0	0	0	0	0	0	0	0	0	0	0	0	1	0	0	0	0	0	0	0	0	2	0	0	0	0	0	0	0	0	0	0	0	0	0	1	0
TWO-COMPONENT RESPONSE REGULATOR 15	ARR15	Q7G8V2	HG_332	0	0	0	0	0	0	0	0	0	0	0	0	0	0	0	0	0	0	0	0	0	1	0	0	0	0	0	0	0	0	2	0	0	0	0	0	0	0	0	0	0	0	0	0	1	0
TWO-COMPONENT RESPONSE REGULATOR 16	ARR16	Q9SHC2	HG_332	0	0	0	0	0	0	0	0	0	0	0	0	0	0	0	0	0	0	0	0	0	1	0	0	0	0	0	0	0	0	2	0	0	0	0	0	0	0	0	0	0	0	0	0	1	0
TWO-COMPONENT RESPONSE REGULATOR 17	ARR17	Q9FPR6	HG_332	0	0	0	0	0	0	0	0	0	0	0	0	0	0	0	0	0	0	0	0	0	1	0	0	0	0	0	0	0	0	2	0	0	0	0	0	0	0	0	0	0	0	0	0	1	0
TWO-COMPONENT RESPONSE REGULATOR 22	ARR22	Q9M8Y4	HG_3810	0	0	1	1	0	1	0	0	0	0	0	0	0	0	0	0	0	0	0	0	0	0	0	0	0	0	0	0	2	0	3	0	0	0	0	0	0	0	2	1	0	1	0	1	0	0
TWO-COMPONENT RESPONSE REGULATOR 24	ARR24	F4JZT3	HG_3810	0	0	1	1	0	1	0	0	0	0	0	0	0	0	0	0	0	0	0	0	0	0	0	0	0	0	0	0	2	0	3	0	0	0	0	0	0	0	2	1	0	1	0	1	0	0
TRYPTOPHAN AMINOTRANSFERASE-RELATED PROTEIN 3	TAR3	Q9FE98	HG_3872	0	0	0	1	0	0	0	0	0	0	0	0	0	0	0	0	0	0	0	0	0	0	0	2	0	0	0	0	0	0	0	0	0	0	0	0	0	0	0	0	0	0	0	0	0	0
TRYPTOPHAN AMINOTRANSFERASE-RELATED PROTEIN 4	TAR4	Q93Z38	HG_3872	0	0	0	1	0	0	0	0	0	0	0	0	0	0	0	0	0	0	0	0	0	0	0	2	0	0	0	0	0	0	0	0	0	0	0	0	0	0	0	0	0	0	0	0	0	0
ETHYLENE-INSENSITIVE PROTEIN 2	EIN2	Q9S814	HG_4085	0	0	1	0	0	0	0	0	0	0	0	0	0	0	0	0	0	0	0	0	0	0	0	0	0	0	0	0	0	0	0	0	0	0	0	0	0	0	0	0	0	0	0	0	1	0
TWO-COMPONENT RESPONSE REGULATOR 1	ARR1	Q940D0	HG_458	0	0	0	0	0	0	0	0	0	0	0	0	0	0	0	0	0	0	0	0	0	1	0	0	0	0	0	0	0	1	2	0	0	0	0	1	1	2	1	1	0	1	1	1	3	1
TWO-COMPONENT RESPONSE REGULATOR 2	ARR2	Q9ZWJ9	HG_458	0	0	0	0	0	0	0	0	0	0	0	0	0	0	0	0	0	0	0	0	0	1	0	0	0	0	0	0	0	1	2	0	0	0	0	1	1	2	1	1	0	1	1	1	3	1
TWO-COMPONENT RESPONSE REGULATOR 11	ARR11	Q9FXD6	HG_458	0	0	0	0	0	0	0	0	0	0	0	0	0	0	0	0	0	0	0	0	0	1	0	0	0	0	0	0	0	1	2	0	0	0	0	1	1	2	1	1	0	1	1	1	3	1
TWO-COMPONENT RESPONSE REGULATOR 13	ARR13	Q9ZVD3	HG_458	0	0	0	0	0	0	0	0	0	0	0	0	0	0	0	0	0	0	0	0	0	1	0	0	0	0	0	0	0	1	2	0	0	0	0	1	1	2	1	1	0	1	1	1	3	1
TWO-COMPONENT RESPONSE REGULATOR 14	ARR14	Q8L9Y3	HG_458	0	0	0	0	0	0	0	0	0	0	0	0	0	0	0	0	0	0	0	0	0	1	0	0	0	0	0	0	0	1	2	0	0	0	0	1	1	2	1	1	0	1	1	1	3	1
TWO-COMPONENT RESPONSE REGULATOR 19	ARR19	Q9M9B9	HG_458	0	0	0	0	0	0	0	0	0	0	0	0	0	0	0	0	0	0	0	0	0	1	0	0	0	0	0	0	0	1	2	0	0	0	0	1	1	2	1	1	0	1	1	1	3	1
TWO-COMPONENT RESPONSE REGULATOR 20	ARR20	Q9LZJ8	HG_458	0	0	0	0	0	0	0	0	0	0	0	0	0	0	0	0	0	0	0	0	0	1	0	0	0	0	0	0	0	1	2	0	0	0	0	1	1	2	1	1	0	1	1	1	3	1
TWO-COMPONENT RESPONSE REGULATOR 21	ARR21	Q9LYP5	HG_458	0	0	0	0	0	0	0	0	0	0	0	0	0	0	0	0	0	0	0	0	0	1	0	0	0	0	0	0	0	1	2	0	0	0	0	1	1	2	1	1	0	1	1	1	3	1
ANTHRANILATE SYNTHASE ALPHA SUBUNIT 1	ASB1	F4IAW5	HG_5024	0	0	0	0	0	1	1	1	10	0	0	0	0	0	0	0	0	0	0	0	0	0	21	1	1	0	0	1	2	1	1	1	0	1	0	1	1	2	1	1	3	1	1	1	1	1
SHORT-ROOT	SHR	Q9SZF7	HG_5080	0	0	0	0	0	0	0	0	0	0	0	0	0	0	0	0	0	0	0	0	0	0	0	0	0	0	0	0	0	0	0	0	0	0	0	0	0	0	0	0	0	0	0	0	0	0
ISOPENTENYLTRANSFERASE 2	IPT2	Q9ZUX7	HG_6341	1	1	2	1	0	1	3	1	15	1	1	1	1	1	1	8	4	4	3	1	14	1	2	0	0	3	10	1	0	0	0	0	0	0	0	1	1	2	1	1	0	0	0	0	0	0
TRANSPORT INHIBITOR RESPONSE 1	TIR1	Q570C0	HG_638	0	0	0	0	0	0	0	0	0	0	0	0	0	0	0	0	0	0	0	0	0	0	0	1	0	0	0	0	0	0	0	0	0	0	0	0	0	0	0	0	0	0	0	0	0	0
PLETHORA 1	PLT 1	Q5YGP8	HG_663	0	0	0	0	0	0	0	0	0	0	0	0	0	0	0	0	0	0	0	0	0	0	0	0	1	0	0	0	0	0	0	0	0	0	0	1	2	4	0	1	3	2	1	3	1	1
PLETHORA 2	PLT 2	Q5YGP7	HG_663	0	0	0	0	0	0	0	0	0	0	0	0	0	0	0	0	0	0	0	0	0	0	0	0	1	0	0	0	0	0	0	0	0	0	0	1	2	4	0	1	3	2	1	3	1	1
ISOPENTENYLTRANSFERASE 9	IPT9	Q9C5J6	HG_7214	1	1	2	1	1	0	1	0	0	1	1	0	0	2	0	0	0	0	0	0	2	1	8	1	1	0	3	0	1	1	1	4	1	1	1	1	1	2	1	1	4	1	1	1	1	1
ARABIDOPSIS HISTIDINE KINASE 2	AHK2	Q9C5U2	HG_722	16	7	7	6	1	15	4	5	9	1	0	0	0	2	0	0	0	0	0	0	0	9	0	1	4	10	0	0	2	2	63	0	0	0	0	2	1	3	2	6	0	1	0	1	4	2
ARABIDOPSIS HISTIDINE KINASE 3	AHK3	Q9C5U1	HG_722	16	7	7	6	1	15	4	5	9	1	0	0	0	2	0	0	0	0	0	0	0	9	0	1	4	10	0	0	2	2	63	0	0	0	0	2	1	3	2	6	0	1	0	1	4	2
ARABIDOPSIS HISTIDINE KINASE 4	AHK4	Q9C5U0	HG_722	16	7	7	6	1	15	4	5	9	1	0	0	0	2	0	0	0	0	0	0	0	9	0	1	4	10	0	0	2	2	63	0	0	0	0	2	1	3	2	6	0	1	0	1	4	2
ETHYLENE-INSENSITIVE PROTEIN 3	EIN3	O24606	HG_733	0	0	0	0	0	0	0	0	0	0	0	0	0	0	0	0	0	0	0	0	0	0	0	0	0	0	0	0	0	0	0	0	0	0	0	0	0	0	0	0	0	0	0	0	0	0
ISOPENTENYLTRANSFERASE 1	IPT1	Q94ID3	HG_804	0	0	0	0	1	0	0	0	0	0	0	0	0	0	0	0	0	0	0	0	0	0	0	0	0	0	0	0	0	0	0	0	0	0	0	0	0	0	0	0	0	0	0	0	0	0
ISOPENTENYLTRANSFERASE 3	IPT3	Q93WC9	HG_804	0	0	0	0	1	0	0	0	0	0	0	0	0	0	0	0	0	0	0	0	0	0	0	0	0	0	0	0	0	0	0	0	0	0	0	0	0	0	0	0	0	0	0	0	0	0
ISOPENTENYLTRANSFERASE 4	IPT4	Q9SB60	HG_804	0	0	0	0	1	0	0	0	0	0	0	0	0	0	0	0	0	0	0	0	0	0	0	0	0	0	0	0	0	0	0	0	0	0	0	0	0	0	0	0	0	0	0	0	0	0
ISOPENTENYLTRANSFERASE 5	IPT5	Q94ID2	HG_804	0	0	0	0	1	0	0	0	0	0	0	0	0	0	0	0	0	0	0	0	0	0	0	0	0	0	0	0	0	0	0	0	0	0	0	0	0	0	0	0	0	0	0	0	0	0
ISOPENTENYLTRANSFERASE 6	IPT6	Q9C6L1	HG_804	0	0	0	0	1	0	0	0	0	0	0	0	0	0	0	0	0	0	0	0	0	0	0	0	0	0	0	0	0	0	0	0	0	0	0	0	0	0	0	0	0	0	0	0	0	0
ISOPENTENYLTRANSFERASE 7	IPT7	Q94ID1	HG_804	0	0	0	0	1	0	0	0	0	0	0	0	0	0	0	0	0	0	0	0	0	0	0	0	0	0	0	0	0	0	0	0	0	0	0	0	0	0	0	0	0	0	0	0	0	0
ISOPENTENYLTRANSFERASE 8	IPT8	Q9LJL4	HG_804	0	0	0	0	1	0	0	0	0	0	0	0	0	0	0	0	0	0	0	0	0	0	0	0	0	0	0	0	0	0	0	0	0	0	0	0	0	0	0	0	0	0	0	0	0	0
AUXIN TRANSPORTER PROTEIN 1	AUX1	Q96247	HG_836	0	0	0	0	0	0	0	0	0	0	0	0	0	0	0	0	0	0	0	0	0	0	0	0	0	0	0	0	0	0	0	0	0	0	0	0	0	0	0	0	0	2	0	5	0	0
CYTOCHROME P450	P450/BRox62	Q8VZC2	HG_908	0	0	0	0	0	0	0	0	0	0	0	0	0	0	0	0	0	0	0	0	0	0	0	0	0	0	0	0	0	0	0	0	0	0	0	0	0	0	0	0	0	0	0	0	0	0
SNEEZY	SNE	Q9LUB6	HG_9757	0	0	0	0	0	0	0	0	0	0	0	0	0	0	0	0	0	0	0	0	0	0	0	0	0	0	0	0	0	0	0	0	0	0	0	0	0	0	0	0	0	0	0	0	0	0
AUXIN EFFLUX CARRIER COMPONENT 2	PIN2	See in vascular development
AUXIN EFFLUX CARRIER COMPONENTs	PINs
[truncated: 162 more columns]

## Sheet: Lateral_roots
Gene name	Gene	Uniprot ID	HG	Acanthamoeba castellanii	Polysphondylium pallidum	Dictyostelium discoideum	Thecamonas trahens	Fonticula alba	Spizellomyces punctatus	Allomyces macrogynus	Saccharomyces cerevisiae	Tuber melanosporum	Creolimax fragrantissima	Salpingoeca rosetta	Mnemiopsis leidyi	Lottia gigantea	Capitella teleta	Caenorhabditis elegans	Drosophila melanogaster	Danio rerio	Xenopus tropicalis	Gallus gallus	Anolis carolinensis	Homo sapiens	Naegleria gruberi	Emiliana huxleyii	Guillardia theta	Bigelowiella natans	Paramecium tetraurelia	Toxoplasma gondii	Phytophthora infestans	Phaeodactylum tricornutum	Thalassiosira pseudonana	Galdieria sulphuraria	Galdieria phlegrea	Cyanidioschyzon merolae	Porphyridium purpureum	Cyanophora paradoxa	Bathycoccus prasinos	Ostreococcus lucimarinus	Ostreococcus tauri	Micromonas commoda	Micromonas pusilla	Auxenochlorella protothecoides	Chlorella variabilis	Picochlorum sp.	Coccomyxa subellipsoidea	Chromochloris zofingiensis	Gonium pectorale
AUXIN SIGNALING F-BOX2	AFB	Q9LW29	638	0	0	0	0	0	0	0	0	0	0	0	0	0	0	0	0	0	0	0	0	0	0	0	1	0	0	0	0	0	0	0	0	0	0	0	0	0	0	0	0	0	0	0	0	0	0
AUXIN RESPONSE FACTOR 19	ARF19	Q8RYC8	1644	0	0	0	0	0	0	0	0	0	0	0	0	0	0	0	0	0	0	0	0	0	0	0	0	0	0	0	0	0	0	0	0	0	0	0	0	0	0	0	0	0	0	0	0	0	0
AUXIN RESPONSE FACTOR 5	ARF5	P93024	454	0	0	0	0	0	0	0	0	0	0	0	0	0	0	0	0	0	0	0	0	0	0	0	0	0	0	0	0	0	0	0	0	0	0	0	0	0	0	0	0	0	0	0	0	0	0
AUXIN RESPONSE FACTOR 6	ARF6	Q9ZTX8	454	0	0	0	0	0	0	0	0	0	0	0	0	0	0	0	0	0	0	0	0	0	0	0	0	0	0	0	0	0	0	0	0	0	0	0	0	0	0	0	0	0	0	0	0	0	0
AUXIN RESPONSE FACTOR 7	ARF7	P93022	1644	0	0	0	0	0	0	0	0	0	0	0	0	0	0	0	0	0	0	0	0	0	0	0	0	0	0	0	0	0	0	0	0	0	0	0	0	0	0	0	0	0	0	0	0	0	0
AUXIN RESPONSE FACTOR 8	ARF8	Q9FGV1	454	0	0	0	0	0	0	0	0	0	0	0	0	0	0	0	0	0	0	0	0	0	0	0	0	0	0	0	0	0	0	0	0	0	0	0	0	0	0	0	0	0	0	0	0	0	0
BRASSINOSTEROID INSENSITIVE 1-associated receptor kinase 1	BAK1	Q94F62	955	0	0	0	0	0	0	0	0	0	0	0	0	0	0	0	0	0	0	0	0	0	0	0	0	0	0	0	0	0	0	0	0	0	0	0	0	0	0	0	0	0	0	0	0	0	0
BRI1-EMS-SUPPRESSOR 1	BES1	F4HP45	3131	0	0	0	0	0	0	0	0	0	0	0	0	0	0	0	0	0	0	0	0	0	0	0	0	0	0	0	0	0	0	0	0	0	0	0	0	0	0	0	0	0	0	0	0	0	0
BRASSINOSTEROID-INSENSITIVE 2	BIN2	F4JRM5	1856	0	0	0	0	0	0	0	0	0	0	0	0	0	0	5	1	0	0	0	0	1	1	6	0	1	0	0	0	0	0	1	0	0	0	0	0	0	0	0	0	0	0	0	0	0	0
BRASSINOSTEROID INSENSITIVE 1	BRI	O22476	1810	0	0	0	0	0	0	0	0	0	0	0	0	0	0	0	0	0	0	0	0	0	0	0	0	0	0	0	0	0	0	0	0	0	0	0	0	0	0	0	0	0	0	0	0	0	0
BRASSINAZOLE-RESISTANT 1	BZR1	Q8S307	3131	0	0	0	0	0	0	0	0	0	0	0	0	0	0	0	0	0	0	0	0	0	0	0	0	0	0	0	0	0	0	0	0	0	0	0	0	0	0	0	0	0	0	0	0	0	0
Cyclin-dependent kinase A-1	CDKA1	P24100	659	7	3	4	3	3	6	15	3	31	5	5	11	11	9	16	83	25	38	18	14	110	6	51	8	12	42	36	11	4	4	3	2	1	2	1	1	1	2	5	3	6	4	3	3	5	30
E2F TRANSCRIPTION FACTOR A	E2Fa	Q9FNY0	1079	1	1	1	1	1	1	0	0	0	2	3	2	2	3	6	10	13	7	13	6	32	1	4	2	2	4	0	1	2	1	1	4	1	2	1	1	1	3	1	1	2	1	1	1	1	1
GATA TRANSCRIPTION FACTOR 23	GATA23	Q8LC59	2686	0	0	0	0	0	0	0	0	0	0	0	0	0	0	0	0	0	0	0	0	0	0	0	1	0	0	0	0	0	0	0	0	0	0	0	0	0	0	0	0	0	1	1	0	1	0
HAESA/ RECEPTOR-LIKE PROTEIN KINASE 7	HAE (RLK7)	P47735	266	0	0	0	0	0	0	0	0	0	0	0	0	0	0	0	0	0	0	0	0	0	0	0	0	0	0	0	0	0	0	0	0	0	0	0	0	0	2	0	0	0	2	0	0	0	0
HAESA-LIKE 2	HSL2	C0LGX3	266	0	0	0	0	0	0	0	0	0	0	0	0	0	0	0	0	0	0	0	0	0	0	0	0	0	0	0	0	0	0	0	0	0	0	0	0	0	2	0	0	0	2	0	0	0	0
INDOLEACETIC ACID-INDUCED PROTEIN 19	IAA 19	O24409	820	0	0	0	0	0	0	0	0	0	0	0	0	0	0	0	0	0	0	0	0	0	0	0	0	0	0	0	0	0	0	0	0	0	0	0	0	0	0	0	0	0	0	0	0	0	0
INDOLEACETIC ACID-INDUCED PROTEIN 28	IAA 28	Q9XFM0	2012	0	0	0	0	0	0	0	0	0	0	0	0	0	0	0	0	0	0	0	0	0	0	0	0	0	0	0	0	0	0	0	0	0	0	0	0	0	0	0	0	0	0	0	0	0	0
INDOLEACETIC ACID-INDUCED PROTEIN 8	IAA 8	Q38826	941	0	0	0	0	0	0	0	0	0	0	0	0	0	0	0	0	0	0	0	0	0	0	0	0	0	0	0	0	0	0	0	0	0	0	0	0	0	0	0	0	0	0	0	0	0	0
INDOLEACETIC ACID-INDUCED PROTEIN 12	IAA12	Q38830	3675	0	0	0	0	0	0	0	0	0	0	0	0	0	0	0	0	0	0	0	0	0	0	0	0	0	0	0	0	0	0	0	0	0	0	0	0	0	0	0	0	0	0	0	0	0	0
INDOLEACETIC ACID-INDUCED PROTEIN 14	IAA14	Q38832	901	0	0	0	0	0	0	0	0	0	0	0	0	0	0	0	0	0	0	0	0	0	0	0	0	0	0	0	0	0	0	0	0	0	0	0	0	0	0	0	0	0	0	0	0	0	0
INDOLEACETIC ACID-INDUCED PROTEIN 3	IAA3/ SHY2	Q38822	820	0	0	0	0	0	0	0	0	0	0	0	0	0	0	0	0	0	0	0	0	0	0	0	0	0	0	0	0	0	0	0	0	0	0	0	0	0	0	0	0	0	0	0	0	0	0
INFLORESCENCE DEFICIENT IN ABSCISSION	IDA/AMG	Q8LAD7	11116	0	0	0	0	0	0	0	0	0	0	0	0	0	0	0	0	0	0	0	0	0	0	0	0	0	0	0	0	0	0	0	0	0	0	0	0	0	0	0	0	0	0	0	0	0	0
LOB DOMAIN-CONTAINING PROTEIN 16	LBD16	Q9SLB7	606	0	0	0	0	0	0	0	0	0	0	0	0	0	0	0	0	0	0	0	0	0	0	0	0	0	0	0	0	0	0	0	0	0	0	0	0	0	0	0	0	0	0	0	0	0	0
LOB DOMAIN-CONTAINING PROTEIN 18	LBD18	O22131	606	0	0	0	0	0	0	0	0	0	0	0	0	0	0	0	0	0	0	0	0	0	0	0	0	0	0	0	0	0	0	0	0	0	0	0	0	0	0	0	0	0	0	0	0	0	0
MITOGEN-ACTIVATED PROTEIN KINASE KINASE 4	MKK4	O80397	1607	0	0	0	0	0	0	0	0	0	0	0	0	0	0	0	0	0	0	0	0	1	1	18	0	0	2	0	0	0	0	0	0	0	0	0	0	0	0	0	0	0	0	0	0	0	0
MITOGEN-ACTIVATED PROTEIN KINASE KINASE 5	MKK5	Q8RXG3	1607	0	0	0	0	0	0	0	0	0	0	0	0	0	0	0	0	0	0	0	0	1	1	18	0	0	2	0	0	0	0	0	0	0	0	0	0	0	0	0	0	0	0	0	0	0	0
MITOGEN-ACTIVATED PROTEIN KINASE 3	MPK3	Q39023	224	5	2	7	9	4	3	6	3	89	3	4	8	7	9	19	68	61	34	15	13	102	14	172	11	12	68	13	11	1	2	8	1	2	1	2	2	2	4	3	3	8	3	2	2	2	2
MITOGEN-ACTIVATED PROTEIN KINASE 6	MPK6	Q39026	224	5	2	7	9	4	3	6	3	89	3	4	8	7	9	19	68	61	34	15	13	102	14	172	11	12	68	13	11	1	2	8	1	2	1	2	2	2	4	3	3	8	3	2	2	2	2
AUXIN EFFLUX CARRIER COMPONENT 1	PIN 1	Q9C6B8	403	0	0	0	0	0	0	0	0	0	0	1	0	0	0	0	0	0	0	0	0	0	0	0	0	0	0	0	0	0	0	0	0	0	0	0	0	0	0	0	0	0	0	0	0	0	0
AUXIN EFFLUX CARRIER COMPONENT 2	PIN 2	Q9LU77	403	0	0	0	0	0	0	0	0	0	0	1	0	0	0	0	0	0	0	0	0	0	0	0	0	0	0	0	0	0	0	0	0	0	0	0	0	0	0	0	0	0	0	0	0	0	0
AUXIN EFFLUX CARRIER COMPONENT 3	PIN 3	Q9S7Z8	403	0	0	0	0	0	0	0	0	0	0	1	0	0	0	0	0	0	0	0	0	0	0	0	0	0	0	0	0	0	0	0	0	0	0	0	0	0	0	0	0	0	0	0	0	0	0
PLETHORA 1	PLT1	Q5YGP8	663	0	0	0	0	0	0	0	0	0	0	0	0	0	0	0	0	0	0	0	0	0	0	0	0	1	0	0	0	0	0	0	0	0	0	0	1	2	4	0	1	3	2	1	3	1	1
PLETHORA 2	PLT2	Q5YGP7	663	0	0	0	0	0	0	0	0	0	0	0	0	0	0	0	0	0	0	0	0	0	0	0	0	1	0	0	0	0	0	0	0	0	0	0	1	2	4	0	1	3	2	1	3	1	1
PLETHORA 3	PLT3	Q9ZNS0	216	0	0	1	0	0	0	4	3	4	1	1	0	0	0	0	0	1	0	0	0	0	3	40	6	1	0	0	3	3	3	0	26	29	0	0	0	1	2	2	3	0	0	1	0	0	0
PLETHORA 4	PLT4	Q0WUU6	216	0	0	1	0	0	0	4	3	4	1	1	0	0	0	0	0	1	0	0	0	0	3	40	6	1	0	0	3	3	3	0	26	29	0	0	0	1	2	2	3	0	0	1	0	0	0
PLETHORA 5	PLT5	Q8VZ80	216	0	0	1	0	0	0	4	3	4	1	1	0	0	0	0	0	1	0	0	0	0	3	40	6	1	0	0	3	3	3	0	26	29	0	0	0	1	2	2	3	0	0	1	0	0	0
PLETHORA 7	PLT7	A0A1P8BA69	663	0	0	0	0	0	0	0	0	0	0	0	0	0	0	0	0	0	0	0	0	0	0	0	0	1	0	0	0	0	0	0	0	0	0	0	1	2	4	0	1	3	2	1	3	1	1
PUCHI	PUCHI	A0A178URC3	1700	0	0	0	0	0	0	0	0	0	0	0	0	0	0	0	0	0	0	0	0	0	0	0	0	0	0	0	0	0	0	0	0	0	0	0	0	0	0	0	0	0	0	0	0	1	2
RALF 1	RALF 1	Q9SRY3	712	0	0	0	0	0	0	0	0	0	0	0	0	0	0	0	0	0	0	0	0	0	0	0	0	0	0	0	0	0	0	0	0	0	0	0	0	0	0	0	0	0	0	0	0	0	0
RECEPTOR-LIKE PROTEIN KINASE 7	RLK7	F4I2N7	266	0	0	0	0	0	0	0	0	0	0	0	0	0	0	0	0	0	0	0	0	0	0	0	0	0	0	0	0	0	0	0	0	0	0	0	0	0	2	0	0	0	2	0	0	0	0
SCARECROW	SCR	Q9M384	3228	0	0	0	0	0	0	0	0	0	0	0	0	0	0	0	0	0	0	0	0	0	0	0	0	0	0	0	0	0	0	0	0	0	0	0	0	0	0	0	0	0	0	0	0	0	0
SHORT-ROOT	SHR	Q9SZF7	5080	0	0	0	0	0	0	0	0	0	0	0	0	0	0	0	0	0	0	0	0	0	0	0	0	0	0	0	0	0	0	0	0	0	0	0	0	0	0	0	0	0	0	0	0	0	0
TRANSPORT INHIBITOR RESPONSE 1	TIR1	Q570C0	638	0	0	0	0	0	0	0	0	0	0	0	0	0	0	0	0	0	0	0	0	0	0	0	1	0	0	0	0	0	0	0	0	0	0	0	0	0	0	0	0	0	0	0	0	0	0
TOSL2	TOSL2	F4JRC5	16309	0	0	0	0	0	0	0	0	0	0	0	0	0	0	0	0	0	0	0	0	0	0	0	0	0	0	0	0	0	0	0	0	0	0	0	0	0	0	0	0	0	0	0	0	0	0
WUSCHEL-RELATED HOMEOBOX 5	WOX5	Q8H1D2	855	0	0	0	0	0	0	0	0	0	0	0	0	0	0	0	0	0	0	0	0	0	0	0	0	0	0	0	0	0	0	0	0	0	0	0	0	0	0	0	2	0	0	0	0	0	0
[truncated: 162 more columns]

## Sheet: Vascular_tissue
Gene name	Gene	Uniprot ID	HG	Acanthamoeba castellanii	Polysphondylium pallidum	Dictyostelium discoideum	Thecamonas trahens	Fonticula alba	Spizellomyces punctatus	Allomyces macrogynus	Saccharomyces cerevisiae	Tuber melanosporum	Creolimax fragrantissima	Salpingoeca rosetta	Mnemiopsis leidyi	Lottia gigantea	Capitella teleta	Caenorhabditis elegans	Drosophila melanogaster	Danio rerio	Xenopus tropicalis	Gallus gallus	Anolis carolinensis	Homo sapiens	Naegleria gruberi	Emiliana huxleyii	Guillardia theta	Bigelowiella natans	Paramecium tetraurelia	Toxoplasma gondii	Phytophthora infestans	Phaeodactylum tricornutum	Thalassiosira pseudonana	Galdieria sulphuraria	Galdieria phlegrea	Cyanidioschyzon merolae	Porphyridium purpureum	Cyanophora paradoxa	Bathycoccus prasinos	Ostreococcus lucimarinus	Ostreococcus tauri	Micromonas commoda	Micromonas pusilla	Auxenochlorella protothecoides	Chlorella variabilis	Picochlorum sp.	Coccomyxa subellipsoidea	Chromochloris zofingiensis	Gonium pectorale
	Provascular tissue specification
AUXIN RESPONSE FACTOR 5	MP/ ARF5/ IAA24	P93024	HG_454	0	0	0	0	0	0	0	0	0	0	0	0	0	0	0	0	0	0	0	0	0	0	0	0	0	0	0	0	0	0	0	0	0	0	0	0	0	0	0	0	0	0	0	0	0	0
AUXIN EFFLUX CARRIER COMPONENT 1	PIN1	Q9C6B8	HG_403	0	0	0	0	0	0	0	0	0	0	1	0	0	0	0	0	0	0	0	0	0	0	0	0	0	0	0	0	0	0	0	0	0	0	0	0	0	0	0	0	0	0	0	0	0	0
HOMEOBOX-LEUCINE ZIPPER PROTEIN ATHB-8	ATHB8	Q39123	HG_445	0	0	0	0	0	0	0	0	0	0	0	0	0	0	0	0	0	0	0	0	0	0	0	0	0	0	0	0	0	0	0	0	0	0	0	0	0	0	0	0	0	0	0	0	0	0
TARGET OF MONOPTEROS 5	TMO5	Q9LS08	HG_589	0	0	0	0	0	0	0	0	0	0	0	0	0	0	0	0	0	0	0	0	0	0	0	0	0	0	0	0	0	0	0	0	0	0	0	0	0	0	0	0	0	0	0	0	0	0
LONESOME HIGHWAY	LHW	Q9XIN0	HG_1339	0	0	0	0	0	0	0	0	0	0	0	0	0	0	0	0	0	0	0	0	0	0	0	0	0	0	0	0	0	0	0	0	0	0	0	0	0	0	0	0	0	0	0	0	0	0
LONELY GUY 1	LOG 1	Q8RUN2	HG_189	1	1	2	1	1	1	1	1	16	0	0	0	0	0	0	0	0	0	0	0	0	4	2	3	1	0	0	0	1	1	1	0	0	2	1	1	1	1	1	2	0	1	1	1	1	1
LONELY GUY 2	LOG 2	Q5BPS0	HG_189	1	1	2	1	1	1	1	1	16	0	0	0	0	0	0	0	0	0	0	0	0	4	2	3	1	0	0	0	1	1	1	0	0	2	1	1	1	1	1	2	0	1	1	1	1	1
LONELY GUY 3	LOG 3	Q8L8B8	HG_189	1	1	2	1	1	1	1	1	16	0	0	0	0	0	0	0	0	0	0	0	0	4	2	3	1	0	0	0	1	1	1	0	0	2	1	1	1	1	1	2	0	1	1	1	1	1
LONELY GUY 4	LOG 4	Q9LFH3	HG_189	1	1	2	1	1	1	1	1	16	0	0	0	0	0	0	0	0	0	0	0	0	4	2	3	1	0	0	0	1	1	1	0	0	2	1	1	1	1	1	2	0	1	1	1	1	1
LONELY GUY 5	LOG 5	Q8LBB7	HG_189	1	1	2	1	1	1	1	1	16	0	0	0	0	0	0	0	0	0	0	0	0	4	2	3	1	0	0	0	1	1	1	0	0	2	1	1	1	1	1	2	0	1	1	1	1	1
LONELY GUY 6	LOG 6	Q9LYV8	HG_189	1	1	2	1	1	1	1	1	16	0	0	0	0	0	0	0	0	0	0	0	0	4	2	3	1	0	0	0	1	1	1	0	0	2	1	1	1	1	1	2	0	1	1	1	1	1
LONELY GUY 7	LOG 7	Q8GW29	HG_189	1	1	2	1	1	1	1	1	16	0	0	0	0	0	0	0	0	0	0	0	0	4	2	3	1	0	0	0	1	1	1	0	0	2	1	1	1	1	1	2	0	1	1	1	1	1
LONELY GUY 8	LOG 8	Q84MC2	HG_189	1	1	2	1	1	1	1	1	16	0	0	0	0	0	0	0	0	0	0	0	0	4	2	3	1	0	0	0	1	1	1	0	0	2	1	1	1	1	1	2	0	1	1	1	1	1
LONELY GUY 9	LOG 9	Q9XH06	HG_189	1	1	2	1	1	1	1	1	16	0	0	0	0	0	0	0	0	0	0	0	0	4	2	3	1	0	0	0	1	1	1	0	0	2	1	1	1	1	1	2	0	1	1	1	1	1
BODENLOS/INDOLEACETIC ACID-INDUCED PROTEIN 12	BDL/ IAA 12	Q38830	HG_3675	0	0	0	0	0	0	0	0	0	0	0	0	0	0	0	0	0	0	0	0	0	0	0	0	0	0	0	0	0	0	0	0	0	0	0	0	0	0	0	0	0	0	0	0	0	0
	Cell specification in root procambrial cells		HG	Acanthamoeba castellanii	Polysphondylium pallidum	Dictyostelium discoideum	Thecamonas trahens	Fonticula alba	Spizellomyces punctatus	Allomyces macrogynus	Saccharomyces cerevisiae	Tuber melanosporum	Creolimax fragrantissima	Salpingoeca rosetta	Mnemiopsis leidyi	Lottia gigantea	Capitella teleta	Caenorhabditis elegans	Drosophila melanogaster	Danio rerio	Xenopus tropicalis	Gallus gallus	Anolis carolinensis	Homo sapiens	Naegleria gruberi	Emiliana huxleyii	Guillardia theta	Bigelowiella natans	Paramecium tetraurelia	Toxoplasma gondii	Phytophthora infestans	Phaeodactylum tricornutum	Thalassiosira pseudonana	Galdieria sulphuraria	Galdieria phlegrea	Cyanidioschyzon merolae	Porphyridium purpureum	Cyanophora paradoxa	Bathycoccus prasinos	Ostreococcus lucimarinus	Ostreococcus tauri	Micromonas commoda	Micromonas pusilla	Auxenochlorella protothecoides	Chlorella variabilis	Picochlorum sp.	Coccomyxa subellipsoidea	Chromochloris zofingiensis	Gonium pectorale
SHORT-ROOT	SHR	Q9SZF7	HG_5080	0	0	0	0	0	0	0	0	0	0	0	0	0	0	0	0	0	0	0	0	0	0	0	0	0	0	0	0	0	0	0	0	0	0	0	0	0	0	0	0	0	0	0	0	0	0
SCARECROW	SCR	Q9M384	HG_3228	0	0	0	0	0	0	0	0	0	0	0	0	0	0	0	0	0	0	0	0	0	0	0	0	0	0	0	0	0	0	0	0	0	0	0	0	0	0	0	0	0	0	0	0	0	0
AUXIN EFFLUX CARRIER COMPONENT 1	PIN 1	Q9C6B8	HG_403	0	0	0	0	0	0	0	0	0	0	1	0	0	0	0	0	0	0	0	0	0	0	0	0	0	0	0	0	0	0	0	0	0	0	0	0	0	0	0	0	0	0	0	0	0	0
AUXIN EFFLUX CARRIER COMPONENT 2	PIN 2	Q9LU77	HG_403	0	0	0	0	0	0	0	0	0	0	1	0	0	0	0	0	0	0	0	0	0	0	0	0	0	0	0	0	0	0	0	0	0	0	0	0	0	0	0	0	0	0	0	0	0	0
AUXIN EFFLUX CARRIER COMPONENT 3	PIN 3	Q9S7Z8	HG_403	0	0	0	0	0	0	0	0	0	0	1	0	0	0	0	0	0	0	0	0	0	0	0	0	0	0	0	0	0	0	0	0	0	0	0	0	0	0	0	0	0	0	0	0	0	0
AUXIN EFFLUX CARRIER COMPONENT 4	PIN 4	Q8RWZ6	HG_403	0	0	0	0	0	0	0	0	0	0	1	0	0	0	0	0	0	0	0	0	0	0	0	0	0	0	0	0	0	0	0	0	0	0	0	0	0	0	0	0	0	0	0	0	0	0
AUXIN EFFLUX CARRIER COMPONENT 5	PIN 5	Q9FFD0	HG_2628	0	0	0	0	0	0	0	0	0	0	0	0	0	0	0	0	0	0	0	0	0	0	0	0	0	0	0	0	0	0	0	0	0	0	0	0	0	0	0	0	0	0	0	0	0	0
AUXIN EFFLUX CARRIER COMPONENT 6	PIN 6	Q9SQH6	HG_403	0	0	0	0	0	0	0	0	0	0	1	0	0	0	0	0	0	0	0	0	0	0	0	0	0	0	0	0	0	0	0	0	0	0	0	0	0	0	0	0	0	0	0	0	0	0
AUXIN EFFLUX CARRIER COMPONENT 7	PIN 7	Q940Y5	HG_403	0	0	0	0	0	0	0	0	0	0	1	0	0	0	0	0	0	0	0	0	0	0	0	0	0	0	0	0	0	0	0	0	0	0	0	0	0	0	0	0	0	0	0	0	0	0
AUXIN EFFLUX CARRIER COMPONENT 8	PIN 8	Q9LFP6	HG_2628	0	0	0	0	0	0	0	0	0	0	0	0	0	0	0	0	0	0	0	0	0	0	0	0	0	0	0	0	0	0	0	0	0	0	0	0	0	0	0	0	0	0	0	0	0	0
INDOLEACETIC ACID-INDUCED PROTEIN 20	IAA 20	O24410	HG_7123	0	0	0	0	0	0	0	0	0	0	0	0	0	0	0	0	0	0	0	0	0	0	0	0	0	0	0	0	0	0	0	0	0	0	0	0	0	0	0	0	0	0	0	0	0	0
INDOLEACETIC ACID-INDUCED PROTEIN 30	IAA 30	Q9M1R4	HG_7123	0	0	0	0	0	0	0	0	0	0	0	0	0	0	0	0	0	0	0	0	0	0	0	0	0	0	0	0	0	0	0	0	0	0	0	0	0	0	0	0	0	0	0	0	0	0
HISTIDINE-CONTAINING PHOSPHOTRANSFER PROTEIN 6	AHP6	Q9SSC9	HG_400	0	0	0	0	0	0	0	0	0	0	0	0	0	0	0	0	0	0	0	0	0	0	0	0	0	0	0	0	0	0	1	0	0	0	0	1	1	2	1	1	1	1	1	1	0	1
SUPPRESSOR OF ACAULIS 51	SAC51	Q9FMF4	HG_4414	0	0	0	0	0	0	0	0	0	0	0	0	0	0	0	0	0	0	0	0	0	0	0	0	0	0	0	0	0	0	0	0	0	0	0	0	0	0	0	0	0	0	0	0	0	0
SUPPRESSOR OF ACAULIS-LIKE 1	SACL1	Q9FY69	HG_4414	0	0	0	0	0	0	0	0	0	0	0	0	0	0	0	0	0	0	0	0	0	0	0	0	0	0	0	0	0	0	0	0	0	0	0	0	0	0	0	0	0	0	0	0	0	0
SUPPRESSOR OF ACAULIS-LIKE 2	SACL2	Q9FGB0	HG_4414	0	0	0	0	0	0	0	0	0	0	0	0	0	0	0	0	0	0	0	0	0	0	0	0	0	0	0	0	0	0	0	0	0	0	0	0	0	0	0	0	0	0	0	0	0	0
SUPPRESSOR OF ACAULIS-LIKE 3	SACL3	Q9ASX9	HG_6886	0	0	0	0	0	0	0	0	0	0	0	0	0	0	0	0	0	0	0	0	0	0	0	0	0	0	0	0	0	0	0	0	0	0	0	0	0	0	0	0	0	0	0	0	0	0
THERMOSPERMINE SYNTHASE ACAULIS 5	ACL5	Q9S7X6	HG_4621	0	0	1	1	0	1	0	0	0	1	0	0	0	0	0	2	0	0	0	0	0	0	4	1	1	0	0	1	3	6	0	1	1	1	1	1	1	2	1	1	0	0	0	1	1	2
	Leaf (pre)procambrial tissue specification		HG	Acanthamoeba castellanii	Polysphondylium pallidum	Dictyostelium discoideum	Thecamonas trahens	Fonticula alba	Spizellomyces punctatus	Allomyces macrogynus	Saccharomyces cerevisiae	Tuber melanosporum	Creolimax fragrantissima	Salpingoeca rosetta	Mnemiopsis leidyi	Lottia gigantea	Capitella teleta	Caenorhabditis elegans	Drosophila melanogaster	Danio rerio	Xenopus tropicalis	Gallus gallus	Anolis carolinensis	Homo sapiens	Naegleria gruberi	Emiliana huxleyii	Guillardia theta	Bigelowiella natans	Paramecium tetraurelia	Toxoplasma gondii	Phytophthora infestans	Phaeodactylum tricornutum	Thalassiosira pseudonana	Galdieria sulphuraria	Galdieria phlegrea	Cyanidioschyzon merolae	Porphyridium purpureum	Cyanophora paradoxa	Bathycoccus prasinos	Ostreococcus lucimarinus	Ostreococcus tauri	Micromonas commoda	Micromonas pusilla	Auxenochlorella protothecoides	Chlorella variabilis	Picochlorum sp.	Coccomyxa subellipsoidea	Chromochloris zofingiensis	Gonium pectorale
S-ADENOSYLMETHIONINE DECARBOXYLASE PROENZYME 4	BUD2	Q3E9D5	HG_1381	1	1	2	1	1	1	5	1	16	1	1	0	1	3	1	10	1	3	1	1	7	1	2	2	1	0	0	1	1	1	1	1	1	1	1	1	0	2	0	0	2	0	0	1	2	1
	Cambium specification		HG	Acanthamoeba castellanii	Polysphondylium pallidum	Dictyostelium discoideum	Thecamonas trahens	Fonticula alba	Spizellomyces punctatus	Allomyces macrogynus	Saccharomyces cerevisiae	Tuber melanosporum	Creolimax fragrantissima	Salpingoeca rosetta	Mnemiopsis leidyi	Lottia gigantea	Capitella teleta	Caenorhabditis elegans	Drosophila melanogaster	Danio rerio	Xenopus tropicalis	Gallus gallus	Anolis carolinensis	Homo sapiens	Naegleria gruberi	Emiliana huxleyii	Guillardia theta	Bigelowiella natans	Paramecium tetraurelia	Toxoplasma gondii	Phytophthora infestans	Phaeodactylum tricornutum	Thalassiosira pseudonana	Galdieria sulphuraria	Galdieria phlegrea	Cyanidioschyzon merolae	Porphyridium purpureum	Cyanophora paradoxa	Bathycoccus prasinos	Ostreococcus lucimarinus	Ostreococcus tauri	Micromonas commoda	Micromonas pusilla	Auxenochlorella protothecoides	Chlorella variabilis	Picochlorum sp.	Coccomyxa subellipsoidea	Chromochloris zofingiensis	Gonium pectorale
CLAVATA 1	CLV1	Q9SYQ8	HG_689	0	0	0	0	0	0	0	0	0	0	0	0	0	0	0	0	0	0	0	0	0	0	0	1	0	0	0	0	2	0	0	0	0	0	0	0	0	0	0	0	0	0	1	0	0	0
CLAVATA 2	CLV2	O80809	HG_9533	0	0	0	0	0	0	0	0	0	0	0	0	0	0	0	0	0	0	0	0	0	0	0	0	1	0	0	0	0	0	0	0	0	0	0	0	0	0	0	0	0	0	0	0	0	0
CLAVATA 3	CLV3	Q9XF04		0	0	0	0	0	0	0	0	0	0	0	0	0	0	0	0	0	0	0	0	0	0	0	0	0	0	0	0	0	0	0	0	0	0	0	0	0	0	0	0	0	0	0	0	0	0
CLAVATA3/ESR (CLE)-RELATED PROTEIN 1	CLE 1	Q3ECD6 (CLE1_ARATH)		0	0	0	0	0	0	0	0	0	0	0	0	0	0	0	0	0	0	0	0	0	0	0	0	0	0	0	0	0	0	0	0	0	0	0	0	0	0	0	0	0	0	0	0	0	0
CLAVATA3/ESR (CLE)-RELATED PROTEIN 2	CLE 2	O49519		0	0	0	0	0	0	0	0	0	0	0	0	0	0	0	0	0	0	0	0	0	0	0	0	0	0	0	0	0	0	0	0	0	0	0	0	0	0	0	0	0	0	0	0	0	0
CLAVATA3/ESR (CLE)-RELATED PROTEIN 3	CLE 3	Q3EDH8		0	0	0	0	0	0	0	0	0	0	0	0	0	0	0	0	0	0	0	0	0	0	0	0	0	0	0	0	0	0	0	0	0	0	0	0	0	0	0	0	0	0	0	0	0	0
CLAVATA3/ESR (CLE)-RELATED PROTEIN 4	CLE 4	Q8S8N0		0	0	0	0	0	0	0	0	0	0	0	0	0	0	0	0	0	0	0	0	0	0	0	0	0	0	0	0	0	0	0	0	0	0	0	0	0	0	0	0	0	0	0	0	0	0
CLAVATA3/ESR (CLE)-RELATED PROTEIN 5	CLE 5	Q8S8N2		0	0	0	0	0	0	0	0	0	0	0	0	0	0	0	0	0	0	0	0	0	0	0	0	0	0	0	0	0	0	0	0	0	0	0	0	0	0	0	0	0	0	0	0	0	0
CLAVATA3/ESR (CLE)-RELATED PROTEIN 6	CLE 6	Q8S8N3		0	0	0	0	0	0	0	0	0	0	0	0	0	0	0	0	0	0	0	0	0	0	0	0	0	0	0	0	0	0	0	0	0	0	0	0	0	0	0	0	0	0	0	0	0	0
CLAVATA3/ESR (CLE)-RELATED PROTEIN 7	CLE 7	Q8S8N1		0	0	0	0	0	0	0	0	0	0	0	0	0	0	0	0	0	0	0	0	0	0	0	0	0	0	0	0	0	0	0	0	0	0	0	0	0	0	0	0	0	0	0	0	0	0
CLAVATA3/ESR (CLE)-RELATED PROTEIN 8	CLE 8	Q2V4E2		0	0	0	0	0	0	0	0	0	0	0	0	0	0	0	0	0	0	0	0	0	0	0	0	0	0	0	0	0	0	0	0	0	0	0	0	0	0	0	0	0	0	0	0	0	0
CLAVATA3/ESR (CLE)-RELATED PROTEIN 9	CLE 9	Q9FZE4		0	0	0	0	0	0	0	0	0	0	0	0	0	0	0	0	0	0	0	0	0	0	0	0	0	0	0	0	0	0	0	0	0	0	0	0	0	0	0	0	0	0	0	0	0	0
CLAVATA3/ESR (CLE)-RELATED PROTEIN 10	CLE 10	Q4PSX1		0	0	0	0	0	0	0	0	0	0	0	0	0	0	0	0	0	0	0	0	0	0	0	0	0	0	0	0	0	0	0	0	0	0	0	0	0	0	0	0	0	0	0	0	0	0
CLAVATA3/ESR (CLE)-RELATED PROTEIN 11	CLE 11	Q3ECU1		0	0	0	0	0	0	0	0	0	0	0	0	0	0	0	0	0	0	0	0	0	0	0	0	0	0	0	0	0	0	0	0	0	0	0	0	0	0	0	0	0	0	0	0	0	0
CLAVATA3/ESR (CLE)-RELATED PROTEIN 12	CLE 12	Q29PU4		0	0	0	0	0	0	0	0	0	0	0	0	0	0	0	0	0	0	0	0	0	0	0	0	0	0	0	0	0	0	0	0	0	0	0	0	0	0	0	0	0	0	0	0	0	0
CLAVATA3/ESR (CLE)-RELATED PROTEIN 13	CLE 13	Q6NMF0		0	0	0	0	0	0	0	0	0	0	0	0	0	0	0	0	0	0	0	0	0	0	0	0	0	0	0	0	0	0	0	0	0	0	0	0	0	0	0	0	0	0	0	0	0	0
CLAVATA3/ESR (CLE)-RELATED PROTEIN 14	CLE 14	Q3ECJ5		0	0	0	0	0	0	0	0	0	0	0	0	0	0	0	0	0	0	0	0	0	0	0	0	0	0	0	0	0	0	0	0	0	0	0	0	0	0	0	0	0	0	0	0	0	0
CLAVATA3/ESR (CLE)-RELATED PROTEIN 16	CLE 16	Q8S8M2		0	0	0	0	0	0	0	0	0	0	0	0	0	0	0	0	0	0	0	0	0	0	0	0	0	0	0	0	0	0	0	0	0	0	0	0	0	0	0	0	0	0	0	0	0	0
CLAVATA3/ESR (CLE)-RELATED PROTEIN 17	CLE 17	Q8L9H6		0	0	0	0	0	0	0	0	0	0	0	0	0	0	0	0	0	0	0	0	0	0	0	0	0	0	0	0	0	0	0	0	0	0	0	0	0	0	0	0	0	0	0	0	0	0
CLAVATA3/ESR (CLE)-RELATED PROTEIN 18	CLE 18	Q3ECH9		0	0	0	0	0	0	0	0	0	0	0	0	0	0	0	0	0	0	0	0	0	0	0	0	0	0	0	0	0	0	0	0	0	0	0	0	0	0	0	0	0	0	0	0	0	0
CLAVATA3/ESR (CLE)-RELATED PROTEIN 19	CLE 19	Q8W261		0	0	0	0	0	0	0	0	0	0	0	0	0	0	0	0	0	0	0	0	0	0	0	0	0	0	0	0	0	0	0	0	0	0	0	0	0	0	0	0	0	0	0	0	0	0
CLAVATA3/ESR (CLE)-RELATED PROTEIN 20	CLE 20	Q3EDI6		0	0	0	0	0	0	0	0	0	0	0	0	0	0	0	0	0	0	0	0	0	0	0	0	0	0	0	0	0	0	0	0	0	0	0	0	0	0	0	0	0	0	0	0	0	0
CLAVATA3/ESR (CLE)-RELATED PROTEIN 21	CLE 21	Q9LV97		0	0	0	0	0	0	0	0	0	0	0	0	0	0	0	0	0	0	0	0	0	0	0	0	0	0	0	0	0	0	0	0	0	0	0	0	0	0	0	0	0	0	0	0	0	0
CLAVATA3/ESR (CLE)-RELATED PROTEIN 22	CLE 22	Q3E9I4		0	0	0	0	0	0	0	0	0	0	0	0	0	0	0	0	0	0	0	0	0	0	0	0	0	0	0	0	0	0	0	0	0	0	0	0	0	0	0	0	0	0	0	0	0	0
CLAVATA3/ESR (CLE)-RELATED PROTEIN 25	CLE 25	Q8LFL4		0	0	0	0	0	0	0	0	0	0	0	0	0	0	0	0	0	0	0	0	0	0	0	0	0	0	0	0	0	0	0	0	0	0	0	0	0	0	0	0	0	0	0	0	0	0
CLAVATA3/ESR (CLE)-RELATED PROTEIN 26	CLE 26	O04547		0	0	0	0	0	0	0	0	0	0	0	0	0	0	0	0	0	0	0	0	0	0	0	0	0	0	0	0	0	0	0	0	0	0	0	0	0	0	0	0	0	0	0	0	0	0
CLAVATA3/ESR (CLE)-RELATED PROTEIN 27	CLE 27	Q9LUA1		0	0	0	0	0	0	0	0	0	0	0	0	0	0	0	0	0	0	0	0	0	0	0	0	0	0	0	0	0	0	0	0	0	0	0	0	0	0	0	0	0	0	0	0	0	0
CLAVATA3/ESR (CLE)-RELATED PROTEIN 40	CLE40	Q9LXU0		0	0	0	0	0	0	0	0	0	0	0	0	0	0	0	0	0	0	0	0	0	0	0	0	0	0	0	0	0	0	0	0	0	0	0	0	0	0	0	0	0	0	0	0	0	0
CLAVATA3/ESR (CLE)-RELATED PROTEIN 41	CLE41	Q84W98		0	0	0	0	0	0	0	0	0	0	0	0	0	0	0	0	0	0	0	0	0	0	0	0	0	0	0	0	0	0	0	0	0	0	0	0	0	0	0	0	0	0	0	0	0	0
CLAVATA3/ESR (CLE)-RELATED PROTEIN 42	CLE42	Q6IWB2		0	0	0	0	0	0	0	0	0	0	0	0	0	0	0	0	0	0	0	0	0	0	0	0	0	0	0	0	0	0	0	0	0	0	0	0	0	0	0	0	0	0	0	0	0	0
CLAVATA3/ESR (CLE)-RELATED PROTEIN 43	CLE43	Q6IWB1		0	0	0	0	0	0	0	0	0	0	0	0	0	0	0	0	0	0	0	0	0	0	0	0	0	0	0	0	0	0	0	0	0	0	0	0	0	0	0	0	0	0	0	0	0	0
CLAVATA3/ESR (CLE)-RELATED PROTEIN 44	CLE44	Q941C5		0	0	0	0	0	0	0	0	0	0	0	0	0	0	0	0	0	0	0	0	0	0	0	0	0	0	0	0	0	0	0	0	0	0	0	0	0	0	0	0	0	0	0	0	0	0
CLAVATA3/ESR (CLE)-RELATED PROTEIN 45	CLE45	Q6IWA9		0	0	0	0	0	0	0	0	0	0	0	0	0	0	0	0	0	0	0	0	0	0	0	0	0	0	0	0	0	0	0	0	0	0	0	0	0	0	0	0	0	0	0	0	0	0
CLAVATA3/ESR (CLE)-RELATED PROTEIN 46	CLE46	Q8LDN4		0	0	0	0	0	0	0	0	0	0	0	0	0	0	0	0	0	0	0	0	0	0	0	0	0	0	0	0	0	0	0	0	0	0	0	0	0	0	0	0	0	0	0	0	0	0
PHLOEM INTERCALATED WITH XYLEM	PXY	Q9FII5		0	0	0	0	0	0	2	0	0	0	0	0	0	0	0	0	0	0	0	0	0	0	1	1	0	0	0	0	0	0	0	0	0	0	0	1	2	4	1	0	0	0	0	1	1	0
WUSCHEL-RELATED HOMEOBOX 1	WOX1	Q6X7K0		0	0	0	0	0	0	0	0	0	0	0	0	0	0	0	0	0	0	0	0	0	0	0	0	0	0	0	0	0	0	0	0	0	0	0	0	0	0	0	2	0	0	0	0	0	0
WUSCHEL-RELATED HOMEOBOX 2	WOX2	Q6X7K1		0	0	0	0	0	0	0	0	0	0	0	0	0	0	0	0	0	0	0	0	0	0	0	0	0	0	0	0	0	0	0	0	0	0	0	0	0	0	0	2	0	0	0	0	0	0
WUSCHEL-RELATED HOMEOBOX 3	WOX3	Q9SIB4		0	0	0	0	0	0	0	0	0	0	0	0	0	0	0	0	0	0	0	0	0	0	0	0	0	0	0	0	0	0	0	0	0	0	0	0	0	0	0	2	0	0	0	0	0	0
WUSCHEL-RELATED HOMEOBOX 4	WOX4	Q6X7J9		0	0	0	0	0	0	0	0	0	0	0	0	0	0	0	0	0	0	0	0	0	0	0	0	0	0	0	0	0	0	0	0	0	0	0	0	0	0	0	2	0	0	0	0	0	0
WUSCHEL-RELATED HOMEOBOX 5	WOX5	Q8H1D2		0	0	0	0	0	0	0	0	0	0	0	0	0	0	0	0	0	0	0	0	0	0	0	0	0	0	0	0	0	0	0	0	0	0	0	0	0	0	0	2	0	0	0	0	0	0
WUSCHEL-RELATED HOMEOBOX 6	WOX6	Q9ZVF5		0	0	0	0	0	0	0	0	0	0	0	0	0	0	0	0	0	0	0	0	0	0	0	0	0	0	0	0	0	0	0	0	0	0	0	0	0	0	0	2	0	0	0	0	0	0
WUSCHEL-RELATED HOMEOBOX 7	WOX7	Q9FFK0		0	0	0	0	0	0	0	0	0	0	0	0	0	0	0	0	0	0	0	0	0	0	0	0	0	0	0	0	0	0	0	0	0	0	0	0	0	0	0	2	0	0	0	0	0	0
WUSCHEL-RELATED HOMEOBOX 8	WOX8	Q6X7J5		0	0	0	0	0	0	0	0	0	0	0	0	0	0	0	0	0	0	0	0	0	0	0	0	0	0	0	0	0	0	0	0	0	0	0	0	0	0	0	0	0	0	0	0	0	0
WUSCHEL-RELATED HOMEOBOX 9	WOX9	Q6X7J4		0	0	0	0	0	0	0	0	0	0	0	0	0	0	0	0	0	0	0	0	0	0	0	0	0	0	0	0	0	0	0	0	0	0	0	0	0	0	0	0	0	0	0	0	0	0
WUSCHEL-RELATED HOMEOBOX 10	WOX10	Q9LM83		0	0	0	0	0	0	0	0	0	0	0	0	0	0	0	0	0	0	0	0	0	0	0	0	0	0	0	0	0	0	0	0	0	0	0	1	1	2	1	2	0	0	0	0	0	0
WUSCHEL-RELATED HOMEOBOX 11	WOX11	Q6X7J3		0	0	0	0	0	0	0	0	0	0	0	0	0	0	0	0	0	0	0	0	0	0	0	0	0	0	0	0	0	0	0	0	0	0	0	0	0	0	0	0	0	0	0	0	0	0
WUSCHEL-RELATED HOMEOBOX 12	WOX12	Q8GY25		0	0	0	0	0	0	0	0	0	0	0	0	0	0	0	0	0	0	0	0	0	0	0	0	0	0	0	0	0	0	0	0	0	0	0	0	0	0	0	0	0	0	0	0	0	0
WUSCHEL-RELATED HOMEOBOX 13	WOX13	O81788		0	0	0	0	0	0	0	0	0	0	0	0	0	0	0	0	0	0	0	0	0	0	0	0	0	0	0	0	0	0	0	0	0	0	0	1	1	2	1	2	0	0	0	0	0	0
WUSCHEL-RELATED HOMEOBOX 14	WOX14	Q9LM84		0	0	0	0	0	0	0	0	0	0	0	0	0	0	0	0	0	0	0	0	0	0	0	0	0	0	0	0	0	0	0	0	0	0	0	1	1	2	1	2	0	0	0	0	0	0
WUSCHEL	WUS	Q9SB92		0	0	0	0	0	0	0	0	0	0	0	0	0	0	0	0	0	0	0	0	0	0	0	0	0	0	0	0	0	0	0	0	0	0	0	0	0	0	0	0	0	0	0	0	0	0
ETHYLENE-RESPONSE TRANSCRIPTION FACTOR ERF018	ERF 018	Q9S7L5		0	0	0	0	0	0	0	0	0	0	0	0	0	0	0	0	0	0	0	0	0	0	0	0	0	0	0	0	0	0	0	0	0	0	0	0	0	0	0	0	0	0	0	0	0	0
ETHYLENE-RESPONSE TRANSCRIPTION FACTOR ERF109	ERF 109	Q9SZ06		0	0	0	0	0	0	0	0	0	0	0	0	0	0	0	0	0	0	0	0	0	0	0	0	0	0	0	0	0	0	0	0	0	0	0	0	0	0	0	0	0	0	0	0	0	0
Cyclin-D3-1	CYCD3;1	P42753		0	0	0	0	0	0	0	0	0	0	0	0	0	0	0	0	0	0	0	0	0	0	0	0	0	0	0	0	0	1	0	0	0	0	0	0	1	0	1	1	0	0	0	0	0	0
AINTEGUMENTA	ANT	Q38914		0	0	0	0	0	0	0	0	0	0	0	0	0	0	0	0	0	0	0	0	0	0	0	0	0	0	0	0	0	0	1	0	0	0	0	1	1	2	3	2	1	4	2	3	2	0
BRASSINOSTEROID-INSENSITIVE 2	BIN2	F4JRM5		0	0	0	0	0	0	0	0	0	0	0	0	0	0	5	1	0	0	0	0	1	1	6	0	1	0	0	0	0	0	1	0	0	0	0	0	0	0	0	0	0	0	0	0	0	0
BRASSINAZOLE-RESISTANT 2	BES1	F4HP45		0	0	0	0	0	0	0	0	0	0	0	0	0	0	0	0	0	0	0	0	0	0	0	0	0	0	0	0	0	0	0	0	0	0	0	0	0	0	0	0	0	0	0	0	0	0
MORE LATERAL GROWTH1	MOL 1	Q9FGN6	HG_1618	0	0	0	0	0	0	2	0	0	0	0	0	0	0	0	0	0	0	0	0	0	0	1	1	0	0	0	0	0	0	0	0	0	0	0	1	2	4	1	0	0	0	0	1	1	0
REDUCED IN LATERAL GROWTH 1	RUL 1	Q9FHK7	HG_74	0	0	0	1	0	0	0	0	0	0	0	0	0	0	0	0	0	0	0	0	0	1	0	0	2	0	0	0	0	1	0	0	0	0	0	0	0	0	0	0	4	1	0	0	0	0
	Xylem differentiation		HG	Acanthamoeba castellanii	Polysphondylium pallidum	Dictyostelium discoideum	Thecamonas trahens	Fonticula alba	Spizellomyces punctatus	Allomyces macrogynus	Saccharomyces cerevisiae	Tuber melanosporum	Creolimax fragrantissima	Salpingoeca rosetta	Mnemiopsis leidyi	Lottia gigantea	Capitella teleta	Caenorhabditis elegans	Drosophila melanogaster	Danio rerio	Xenopus tropicalis	Gallus gallus	Anolis carolinensis	Homo sapiens	Naegleria gruberi	Emiliana huxleyii	Guillardia theta	Bigelowiella natans	Paramecium tetraurelia	Toxoplasma gondii	Phytophthora infestans	Phaeodactylum tricornutum	Thalassiosira pseudonana	Galdieria sulphuraria	Galdieria phlegrea	Cyanidioschyzon merolae	Porphyridium purpureum	Cyanophora paradoxa	Bathycoccus prasinos	Ostreococcus lucimarinus	Ostreococcus tauri	Micromonas commoda	Micromonas pusilla	Auxenochlorella protothecoides	Chlorella variabilis	Picochlorum sp.	Coccomyxa subellipsoidea	Chromochloris zofingiensis	Gonium pectorale
VASCULAR RELATED NAC-DOMAIN 1	VND1	Q9SL41	HG_737	0	0	0	0	0	0	0	0	0	0	0	0	0	0	0	0	0	0	0	0	0	0	0	0	0	0	0	0	0	0	0	0	0	0	0	0	0	0	0	0	0	0	0	0	0	0
VASCULAR RELATED NAC-DOMAIN 2	VND2	O65508	HG_737	0	0	0	0	0	0	0	0	0	0	0	0	0	0	0	0	0	0	0	0	0	0	0	0	0	0	0	0	0	0	0	0	0	0	0	0	0	0	0	0	0	0	0	0	0	0
VASCULAR RELATED NAC-DOMAIN 3	VND3	Q9FH59	HG_737	0	0	0	0	0	0	0	0	0	0	0	0	0	0	0	0	0	0	0	0	0	0	0	0	0	0	0	0	0	0	0	0	0	0	0	0	0	0	0	0	0	0	0	0	0	0
VASCULAR RELATED NAC-DOMAIN 4	VND4	Q9FWX2	HG_737	0	0	0	0	0	0	0	0	0	0	0	0	0	0	0	0	0	0	0	0	0	0	0	0	0	0	0	0	0	0	0	0	0	0	0	0	0	0	0	0	0	0	0	0	0	0
VASCULAR RELATED NAC-DOMAIN 5	VND5	F4HYV5	HG_737	0	0	0	0	0	0	0	0	0	0	0	0	0	0	0	0	0	0	0	0	0	0	0	0	0	0	0	0	0	0	0	0	0	0	0	0	0	0	0	0	0	0	0	0	0	0
VASCULAR RELATED NAC-DOMAIN 6	VND6	Q9FHC2	HG_9094	0	0	0	1	1	1	2	0	0	1	0	1	1	0	1	1	2	1	1	1	2	0	0	0	1	1	0	1	1	1	0	0	0	0	0	1	1	2	0	0	0	0	0	0	0	0
VASCULAR RELATED NAC-DOMAIN 7	VND7	Q9C8W9	HG_737	0	0	0	0	0	0	0	0	0	0	0	0	0	0	0	0	0	0	0	0	0	0	0	0	0	0	0	0	0	0	0	0	0	0	0	0	0	0	0	0	0	0	0	0	0	0
TRANSCRIPTION FACTOR E2FC	E2Fc	Q9FV70	HG_1079	1	1	1	1	1	1	0	0	0	2	3	2	2	3	6	10	13	7	13	6	32	1	4	2	2	4	0	1	2	1	1	4	1	2	1	1	1	3	1	1	2	1	1	1	1	1
REVOLUTA	REV	Q9SE43	HG_445	0	0	0	0	0	0	0	0	0	0	0	0	0	0	0	0	0	0	0	0	0	0	0	0	0	0	0	0	0	0	0	0	0	0	0	0	0	0	0	0	0	0	0	0	0	0
PHABULOSA	PHB	O04291	HG_445	0	0	0	0	0	0	0	0	0	0	0	0	0	0	0	0	0	0	0	0	0	0	0	0	0	0	0	0	0	0	0	0	0	0	0	0	0	0	0	0	0	0	0	0	0	0
SECONDARY WALL-ASSOCIATED NAC DOMAIN PROTEIN 1	SND1	Q9LPI7	HG_1272	0	0	0	0	0	0	0	0	0	0	0	0	0	0	0	0	0	0	0	0	0	0	0	0	0	0	0	0	0	0	0	0	0	0	0	0	0	0	0	0	0	0	0	0	0	0
NAC SECONDARY WALL THICKENING PROMOTING FACTOR 1	NST1	Q84WP6	HG_1272	0	0	0	0	0	0	0	0	0	0	0	0	0	0	0	0	0	0	0	0	0	0	0	0	0	0	0	0	0	0	0	0	0	0	0	0	0	0	0	0	0	0	0	0	0	0
NAC SECONDARY WALL THICKENING PROMOTING FACTOR 2	NST2	Q9M274	HG_1272	0	0	0	0	0	0	0	0	0	0	0	0	0	0	0	0	0	0	0	0	0	0	0	0	0	0	0	0	0	0	0	0	0	0	0	0	0	0	0	0	0	0	0	0	0	0
KNAT1	KNAT1	P46639	HG_414	0	0	0	0	0	0	0	0	0	0	0	0	0	0	0	0	0	0	0	0	0	0	0	0	0	0	0	1	0	0	0	0	0	0	0	1	0	2	1	0	0	0	0	0	0	1
SHOOT MERISTEMLESS	STM	Q38874	HG_414	0	0	0	0	0	0	0	0	0	0	0	0	0	0	0	0	0	0	0	0	0	0	0	0	0	0	0	1	0	0	0	0	0	0	0	1	0	2	1	0	0	0	0	0	0	1
BLOCK OF CELL PROLIFERATION 1	BOP1	F4IH25	HG_5130	2	1	3	1	1	1	3	1	11	1	1	1	1	1	1	8	3	2	3	1	7	1	18	1	2	2	13	1	1	1	1	1	1	1	1	1	1	2	1	1	2	1	1	1	1	2
BLOCK OF CELL PROLIFERATION 2	BOP2	Q9ZVC2	HG_4001	0	0	0	0	0	0	0	0	0	0	0	0	0	0	0	0	0	0	0	0	0	0	0	0	0	0	0	0	0	0	0	0	0	0	0	0	0	0	0	0	0	0	0	0	0	0
	Phloem differentiation		HG	Acanthamoeba castellanii	Polysphondylium pallidum	Dictyostelium discoideum	Thecamonas trahens	Fonticula alba	Spizellomyces punctatus	Allomyces macrogynus	Saccharomyces cerevisiae	Tuber melanosporum	Creolimax fragrantissima	Salpingoeca rosetta	Mnemiopsis leidyi	Lottia gigantea	Capitella teleta	Caenorhabditis elegans	Drosophila melanogaster	Danio rerio	Xenopus tropicalis	Gallus gallus	Anolis carolinensis	Homo sapiens	Naegleria gruberi	Emiliana huxleyii	Guillardia theta	Bigelowiella natans	Paramecium tetraurelia	Toxoplasma gondii	Phytophthora infestans	Phaeodactylum tricornutum	Thalassiosira pseudonana	Galdieria sulphuraria	Galdieria phlegrea	Cyanidioschyzon merolae	Porphyridium purpureum	Cyanophora paradoxa	Bathycoccus prasinos	Ostreococcus lucimarinus	Ostreococcus tauri	Micromonas commoda	Micromonas pusilla	Auxenochlorella protothecoides	Chlorella variabilis	Picochlorum sp.	Coccomyxa subellipsoidea	Chromochloris zofingiensis	Gonium pectorale
ALTERED PHLOEM DEVELOPMENT	APL	Q9SAK5	HG_715	0	0	0	0	0	0	0	0	0	0	0	0	0	0	0	0	0	0	0	0	0	0	0	0	0	0	0	0	0	0	0	0	0	0	0	0	0	0	0	0	0	2	1	0	0	0
NAC DOMAIN CONTAINING PROTEIN 20	NAC20	Q67Z40	HG_1044	0	0	0	0	0	0	0	0	0	0	0	0	0	0	0	0	0	0	0	0	0	0	0	0	0	0	0	0	0	0	0	0	0	0	0	0	0	0	0	0	0	0	0	0	0	0
NAC DOMAIN CONTAINING PROTEIN 45	NAC45	A4VCM0	HG_1044	0	0	0	0	0	0	0	0	0	0	0	0	0	0	0	0	0	0	0	0	0	0	0	0	0	0	0	0	0	0	0	0	0	0	0	0	0	0	0	0	0	0	0	0	0	0
NAC DOMAIN CONTAINING PROTEIN 86	NAC86	Q9FFI5	HG_1044	0	0	0	0	0	0	0	0	0	0	0	0	0	0	0	0	0	0	0	0	0	0	0	0	0	0	0	0	0	0	0	0	0	0	0	0	0	0	0	0	0	0	0	0	0	0
NAC45/NAC86-DEPENDENT EXONUCLEASE-DOMAIN PROTEIN 1	NEN1	Q9FLR0	HG_3094	0	0	0	0	0	0	0	0	0	0	0	0	0	0	0	0	0	0	0	0	0	0	2	0	0	0	0	0	0	0	0	0	0	0	0	0	0	0	0	0	0	0	0	0	0	0
NAC45/NAC86-DEPENDENT EXONUCLEASE-DOMAIN PROTEIN 2	NEN2	Q0V842	HG_3094	0	0	0	0	0	0	0	0	0	0	0	0	0	0	0	0	0	0	0	0	0	0	2	0	0	0	0	0	0	0	0	0	0	0	0	0	0	0	0	0	0	0	0	0	0	0
NAC45/NAC86-DEPENDENT EXONUCLEASE-DOMAIN PROTEIN 4	NEN4	F4JJ23	HG_3094	0	0	0	0	0	0	0	0	0	0	0	0	0	0	0	0	0	0	0	0	0	0	2	0	0	0	0	0	0	0	0	0	0	0	0	0	0	0	0	0	0	0	0	0	0	0
OCTOPUS	OPS	Q9SS80	HG_3243	0	0	0	0	0	0	0	0	0	0	0	0	0	0	0	0	0	0	0	0	0	0	0	0	0	0	0	0	0	0	0	0	0	0	0	0	0	0	0	0	0	0	0	0	0	0
COTYLEDON VASCULAR PATTERN 2	CVP2	Q9LR47	HG_945	0	0	0	0	2	0	1	0	0	0	0	0	0	0	3	0	0	0	0	0	0	0	1	0	1	0	0	0	0	0	1	0	0	0	0	0	1	1	1	1	4	0	0	1	0	1
BREVIS RADIX	BRX	Q17TI5	HG_1156	0	0	0	0	0	0	0	0	0	0	0	0	0	0	0	0	0	0	0	0	0	0	0	0	0	0	0	0	0	0	0	0	0	0	0	0	0	0	0	0	0	0	0	0	0	0
BARELY ANY MERISTEM 3	BAM3	O65440	HG_689	0	0	0	0	0	0	0	0	0	0	0	0	0	0	0	0	0	0	0	0	0	0	0	1	0	0	0	0	2	0	0	0	0	0	0	0	0	0	0	0	0	0	1	0	0	0
CLAVATA3/ESR (CLE)-RELATED PROTEIN 45	CLE45	Q6IWA9	HG_24153	0	0	0	0	0	0	0	0	0	0	0	0	0	0	0	0	0	0	0	0	0	0	0	0	0	0	0	0	0	0	0	0	0	0	0	0	0	0	0	0	0	0	0	0	0	0
	IAA		HG	Acanthamoeba castellanii	Polysphondylium pallidum	Dictyostelium discoideum	Thecamonas trahens	Fonticula alba	Spizellomyces punctatus	Allomyces macrogynus	Saccharomyces cerevisiae	Tuber melanosporum	Creolimax fragrantissima	Salpingoeca rosetta	Mnemiopsis leidyi	Lottia gigantea	Capitella teleta	Caenorhabditis elegans	Drosophila melanogaster	Danio rerio	Xenopus tropicalis	Gallus gallus	Anolis carolinensis	Homo sapiens	Naegleria gruberi	Emiliana huxleyii	Guillardia theta	Bigelowiella natans	Paramecium tetraurelia	Toxoplasma gondii	Phytophthora infestans	Phaeodactylum tricornutum	Thalassiosira pseudonana	Galdieria sulphuraria	Galdieria phlegrea	Cyanidioschyzon merolae	Porphyridium purpureum	Cyanophora paradoxa	Bathycoccus prasinos	Ostreococcus lucimarinus	Ostreococcus tauri	Micromonas commoda	Micromonas pusilla	Auxenochlorella protothecoides	Chlorella variabilis	Picochlorum sp.	Coccomyxa subellipsoidea	Chromochloris zofingiensis	Gonium pectorale
INDOLEACETIC ACID-INDUCED PROTEIN 1	IAA1	P49677	HG_820	0	0	0	0	0	0	0	0	0	0	0	0	0	0	0	0	0	0	0	0	0	0	0	0	0	0	0	0	0	0	0	0	0	0	0	0	0	0	0	0	0	0	0	0	0	0
INDOLEACETIC ACID-INDUCED PROTEIN 2	IAA2	P49678	HG_820	0	0	0	0	0	0	0	0	0	0	0	0	0	0	0	0	0	0	0	0	0	0	0	0	0	0	0	0	0	0	0	0	0	0	0	0	0	0	0	0	0	0	0	0	0	0
INDOLEACETIC ACID-INDUCED PROTEIN 3	IAA3	Q38822	HG_820	0	0	0	0	0	0	0	0	0	0	0	0	0	0	0	0	0	0	0	0	0	0	0	0	0	0	0	0	0	0	0	0	0	0	0	0	0	0	0	0	0	0	0	0	0	0
INDOLEACETIC ACID-INDUCED PROTEIN 4	IAA4	P33077	HG_820	0	0	0	0	0	0	0	0	0	0	0	0	0	0	0	0	0	0	0	0	0	0	0	0	0	0	0	0	0	0	0	0	0	0	0	0	0	0	0	0	0	0	0	0	0	0
INDOLEACETIC ACID-INDUCED PROTEIN 5	IAA5	P33078	HG_820	0	0	0	0	0	0	0	0	0	0	0	0	0	0	0	0	0	0	0	0	0	0	0	0	0	0	0	0	0	0	0	0	0	0	0	0	0	0	0	0	0	0	0	0	0	0
INDOLEACETIC ACID-INDUCED PROTEIN 6	IAA6	Q38824	HG_820	0	0	0	0	0	0	0	0	0	0	0	0	0	0	0	0	0	0	0	0	0	0	0	0	0	0	0	0	0	0	0	0	0	0	0	0	0	0	0	0	0	0	0	0	0	0
INDOLEACETIC ACID-INDUCED PROTEIN 7	IAA7	Q38825	HG_901	0	0	0	0	0	0	0	0	0	0	0	0	0	0	0	0	0	0	0	0	0	0	0	0	0	0	0	0	0	0	0	0	0	0	0	0	0	0	0	0	0	0	0	0	0	0
INDOLEACETIC ACID-INDUCED PROTEIN 8	IAA8	Q38826	HG_941	0	0	0	0	0	0	0	0	0	0	0	0	0	0	0	0	0	0	0	0	0	0	0	0	0	0	0	0	0	0	0	0	0	0	0	0	0	0	0	0	0	0	0	0	0	0
INDOLEACETIC ACID-INDUCED PROTEIN 9	IAA9	Q38827	HG_941	0	0	0	0	0	0	0	0	0	0	0	0	0	0	0	0	0	0	0	0	0	0	0	0	0	0	0	0	0	0	0	0	0	0	0	0	0	0	0	0	0	0	0	0	0	0
INDOLEACETIC ACID-INDUCED PROTEIN 10	IAA10	Q38828	HG_3675	0	0	0	0	0	0	0	0	0	0	0	0	0	0	0	0	0	0	0	0	0	0	0	0	0	0	0	0	0	0	0	0	0	0	0	0	0	0	0	0	0	0	0	0	0	0
INDOLEACETIC ACID-INDUCED PROTEIN 11	IAA11	Q38829	HG_3675	0	0	0	0	0	0	0	0	0	0	0	0	0	0	0	0	0	0	0	0	0	0	0	0	0	0	0	0	0	0	0	0	0	0	0	0	0	0	0	0	0	0	0	0	0	0
INDOLEACETIC ACID-INDUCED PROTEIN 12	IAA12	Q38830	HG_3675	0	0	0	0	0	0	0	0	0	0	0	0	0	0	0	0	0	0	0	0	0	0	0	0	0	0	0	0	0	0	0	0	0	0	0	0	0	0	0	0	0	0	0	0	0	0
INDOLEACETIC ACID-INDUCED PROTEIN 13	IAA13	Q38831	HG_3675	0	0	0	0	0	0	0	0	0	0	0	0	0	0	0	0	0	0	0	0	0	0	0	0	0	0	0	0	0	0	0	0	0	0	0	0	0	0	0	0	0	0	0	0	0	0
INDOLEACETIC ACID-INDUCED PROTEIN 14	IAA14	Q38832	HG_901	0	0	0	0	0	0	0	0	0	0	0	0	0	0	0	0	0	0	0	0	0	0	0	0	0	0	0	0	0	0	0	0	0	0	0	0	0	0	0	0	0	0	0	0	0	0
INDOLEACETIC ACID-INDUCED PROTEIN 15	IAA15	Q9C966	HG_901	0	0	0	0	0	0	0	0	0	0	0	0	0	0	0	0	0	0	0	0	0	0	0	0	0	0	0	0	0	0	0	0	0	0	0	0	0	0	0	0	0	0	0	0	0	0
INDOLEACETIC ACID-INDUCED PROTEIN 16	IAA16	O24407	HG_901	0	0	0	0	0	0	0	0	0	0	0	0	0	0	0	0	0	0	0	0	0	0	0	0	0	0	0	0	0	0	0	0	0	0	0	0	0	0	0	0	0	0	0	0	0	0
INDOLEACETIC ACID-INDUCED PROTEIN 17	IAA17	P93830	HG_901	0	0	0	0	0	0	0	0	0	0	0	0	0	0	0	0	0	0	0	0	0	0	0	0	0	0	0	0	0	0	0	0	0	0	0	0	0	0	0	0	0	0	0	0	0	0
INDOLEACETIC ACID-INDUCED PROTEIN 18	IAA18	O24408	HG_2012	0	0	0	0	0	0	0	0	0	0	0	0	0	0	0	0	0	0	0	0	0	0	0	0	0	0	0	0	0	0	0	0	0	0	0	0	0	0	0	0	0	0	0	0	0	0
INDOLEACETIC ACID-INDUCED PROTEIN 19	IAA19	O24409	HG_820	0	0	0	0	0	0	0	0	0	0	0	0	0	0	0	0	0	0	0	0	0	0	0	0	0	0	0	0	0	0	0	0	0	0	0	0	0	0	0	0	0	0	0	0	0	0
INDOLEACETIC ACID-INDUCED PROTEIN 20	IAA20	O24410	HG_7123	0	0	0	0	0	0	0	0	0	0	0	0	0	0	0	0	0	0	0	0	0	0	0	0	0	0	0	0	0	0	0	0	0	0	0	0	0	0	0	0	0	0	0	0	0	0
INDOLEACETIC ACID-INDUCED PROTEIN 26	IAA26	Q8LAL2	HG_2012	0	0	0	0	0	0	0	0	0	0	0	0	0	0	0	0	0	0	0	0	0	0	0	0	0	0	0	0	0	0	0	0	0	0	0	0	0	0	0	0	0	0	0	0	0	0
INDOLEACETIC ACID-INDUCED PROTEIN 27	IAA27	Q9ZSY8	HG_941	0	0	0	0	0	0	0	0	0	0	0	0	0	0	0	0	0	0	0	0	0	0	0	0	0	0	0	0	0	0	0	0	0	0	0	0	0	0	0	0	0	0	0	0	0	0
INDOLEACETIC ACID-INDUCED PROTEIN 28	IAA28	Q9XFM0	HG_2012	0	0	0	0	0	0	0	0	0	0	0	0	0	0	0	0	0	0	0	0	0	0	0	0	0	0	0	0	0	0	0	0	0	0	0	0	0	0	0	0	0	0	0	0	0	0
INDOLEACETIC ACID-INDUCED PROTEIN 29	IAA29	Q93WC4	HG_7787	0	0	0	0	0	0	0	0	0	0	0	0	0	0	0	0	0	0	0	0	0	0	0	0	0	0	0	0	0	0	0	0	0	0	0	0	0	0	0	0	0	0	0	0	0	0
INDOLEACETIC ACID-INDUCED PROTEIN 30	IAA30	Q9M1R4	HG_7123	0	0	0	0	0	0	0	0	0	0	0	0	0	0	0	0	0	0	0	0	0	0	0	0	0	0	0	0	0	0	0	0	0	0	0	0	0	0	0	0	0	0	0	0	0	0
INDOLEACETIC ACID-INDUCED PROTEIN 31	IAA31	Q8H174	HG_7123	0	0	0	0	0	0	0	0	0	0	0	0	0	0	0	0	0	0	0	0	0	0	0	0	0	0	0	0	0	0	0	0	0	0	0	0	0	0	0	0	0	0	0	0	0	0
INDOLEACETIC ACID-INDUCED PROTEIN 32	IAA32	Q8RYC6	HG_10631	0	0	0	0	0	0	0	0	0	0	0	0	0	0	0	0	0	0	0	0	0	0	0	0	0	0	0	0	0	0	0	0	0	0	0	0	0	0	0	0	0	0	0	0	0	0
INDOLEACETIC ACID-INDUCED PROTEIN 33	IAA33	Q9FKM7	HG_9867	0	0	0	0	0	0	0	0	0	0	0	0	0	0	0	0	0	0	0	0	0	0	0	0	0	0	0	0	0	0	0	0	0	0	0	0	0	0	0	0	0	0	0	0	0	0
INDOLEACETIC ACID-INDUCED PROTEIN 34	IAA34	Q9C5X0	HG_10631	0	0	0	0	0	0	0	0	0	0	0	0	0	0	0	0	0	0	0	0	0	0	0	0	0	0	0	0	0	0	0	0	0	0	0	0	0	0	0	0	0	0	0	0	0	0
	ARF		HG	Acanthamoeba castellanii	Polysphondylium pallidum	Dictyostelium discoideum	Thecamonas trahens	Fonticula alba	Spizellomyces punctatus	Allomyces macrogynus	Saccharomyces cerevisiae	Tuber melanosporum	Creolimax fragrantissima	Salpingoeca rosetta	Mnemiopsis leidyi	Lottia gigantea	Capitella teleta	Caenorhabditis elegans	Drosophila melanogaster	Danio rerio	Xenopus tropicalis	Gallus gallus	Anolis carolinensis	Homo sapiens	Naegleria gruberi	Emiliana huxleyii	Guillardia theta	Bigelowiella natans	Paramecium tetraurelia	Toxoplasma gondii	Phytophthora infestans	Phaeodactylum tricornutum	Thalassiosira pseudonana	Galdieria sulphuraria	Galdieria phlegrea	Cyanidioschyzon merolae	Porphyridium purpureum	Cyanophora paradoxa	Bathycoccus prasinos	Ostreococcus lucimarinus	Ostreococcus tauri	Micromonas commoda	Micromonas pusilla	Auxenochlorella protothecoides	Chlorella variabilis	Picochlorum sp.	Coccomyxa subellipsoidea	Chromochloris zofingiensis	Gonium pectorale
ADP-RIBOSYLATION FACTOR 2-B	ARF2B	P0DH91	HG_162	16	21	25	5	3	7	12	4	62	5	4	11	12	11	6	57	49	25	33	14	71	23	200	10	6	31	32	7	2	2	13	6	4	3	7	2	2	4	4	5	4	3	2	2	4	3
ADP-RIBOSYLATION FACTOR 2-A	ARF2A	Q9LQC8	HG_162	16	21	25	5	3	7	12	4	62	5	4	11	12	11	6	57	49	25	33	14	71	23	200	10	6	31	32	7	2	2	13	6	4	3	7	2	2	4	4	5	4	3	2	2	4	3
AUXIN RESPONSE FACTOR 5	ARF5 (MONOPTEROS)	P93024	HG_454	0	0	0	0	0	0	0	0	0	0	0	0	0	0	0	0	0	0	0	0	0	0	0	0	0	0	0	0	0	0	0	0	0	0	0	0	0	0	0	0	0	0	0	0	0	0
AUXIN RESPONSE FACTOR 8	ARF8	Q9FGV1	HG_454	0	0	0	0	0	0	0	0	0	0	0	0	0	0	0	0	0	0	0	0	0	0	0	0	0	0	0	0	0	0	0	0	0	0	0	0	0	0	0	0	0	0	0	0	0	0
AUXIN RESPONSE FACTOR 6	ARF6	Q9ZTX8	HG_454	0	0	0	0	0	0	0	0	0	0	0	0	0	0	0	0	0	0	0	0	0	0	0	0	0	0	0	0	0	0	0	0	0	0	0	0	0	0	0	0	0	0	0	0	0	0
AUXIN RESPONSE FACTOR 1	ARF1	Q8L7G0	HG_780	0	0	0	0	0	0	0	0	0	0	0	0	0	0	0	0	0	0	0	0	0	0	0	0	0	0	0	0	0	0	0	0	0	0	0	0	0	0	0	0	0	0	0	0	0	0
AUXIN RESPONSE FACTOR 9	ARF9	Q9XED8	HG_780	0	0	0	0	0	0	0	0	0	0	0	0	0	0	0	0	0	0	0	0	0	0	0	0	0	0	0	0	0	0	0	0	0	0	0	0	0	0	0	0	0	0	0	0	0	0
AUXIN RESPONSE FACTOR 18	ARF18	Q9C5W9	HG_780	0	0	0	0	0	0	0	0	0	0	0	0	0	0	0	0	0	0	0	0	0	0	0	0	0	0	0	0	0	0	0	0	0	0	0	0	0	0	0	0	0	0	0	0	0	0
AUXIN RESPONSE FACTOR 11	ARF11	Q9ZPY6	HG_780	0	0	0	0	0	0	0	0	0	0	0	0	0	0	0	0	0	0	0	0	0	0	0	0	0	0	0	0	0	0	0	0	0	0	0	0	0	0	0	0	0	0	0	0	0	0
AUXIN RESPONSE FACTOR 13	ARF13	Q9FX25	HG_780	0	0	0	0	0	0	0	0	0	0	0	0	0	0	0	0	0	0	0	0	0	0	0	0	0	0	0	0	0	0	0	0	0	0	0	0	0	0	0	0	0	0	0	0	0	0
AUXIN RESPONSE FACTOR 20	ARF20	Q9C7I9	HG_780	0	0	0	0	0	0	0	0	0	0	0	0	0	0	0	0	0	0	0	0	0	0	0	0	0	0	0	0	0	0	0	0	0	0	0	0	0	0	0	0	0	0	0	0	0	0
AUXIN RESPONSE FACTOR 14	ARF14	Q9LQE8	HG_780	0	0	0	0	0	0	0	0	0	0	0	0	0	0	0	0	0	0	0	0	0	0	0	0	0	0	0	0	0	0	0	0	0	0	0	0	0	0	0	0	0	0	0	0	0	0
AUXIN RESPONSE FACTOR 22	ARF22	Q9C8N7	HG_780	0	0	0	0	0	0	0	0	0	0	0	0	0	0	0	0	0	0	0	0	0	0	0	0	0	0	0	0	0	0	0	0	0	0	0	0	0	0	0	0	0	0	0	0	0	0
AUXIN RESPONSE FACTOR 21	ARF21	Q9C8N9	HG_780	0	0	0	0	0	0	0	0	0	0	0	0	0	0	0	0	0	0	0	0	0	0	0	0	0	0	0	0	0	0	0	0	0	0	0	0	0	0	0	0	0	0	0	0	0	0
AUXIN RESPONSE FACTOR 12	ARF12	Q9XID4	HG_780	0	0	0	0	0	0	0	0	0	0	0	0	0	0	0	0	0	0	0	0	0	0	0	0	0	0	0	0	0	0	0	0	0	0	0	0	0	0	0	0	0	0	0	0	0	0
AUXIN RESPONSE FACTOR 23	ARF23	Q9LP07	HG_780	0	0	0	0	0	0	0	0	0	0	0	0	0	0	0	0	0	0	0	0	0	0	0	0	0	0	0	0	0	0	0	0	0	0	0	0	0	0	0	0	0	0	0	0	0	0
AUXIN RESPONSE FACTOR 15	ARF15	Q9LQE3	HG_780	0	0	0	0	0	0	0	0	0	0	0	0	0	0	0	0	0	0	0	0	0	0	0	0	0	0	0	0	0	0	0	0	0	0	0	0	0	0	0	0	0	0	0	0	0	0
AUXIN RESPONSE FACTOR 10	ARF10	Q9SKN5	HG_890	0	0	0	0	0	0	0	0	0	0	0	0	0	0	0	0	0	0	0	0	0	0	0	0	0	0	0	0	0	0	0	0	0	0	0	0	0	0	0	0	0	0	0	0	0	0
AUXIN RESPONSE FACTOR 17	ARF17	Q84WU6	HG_890	0	0	0	0	0	0	0	0	0	0	0	0	0	0	0	0	0	0	0	0	0	0	0	0	0	0	0	0	0	0	0	0	0	0	0	0	0	0	0	0	0	0	0	0	0	0
AUXIN RESPONSE FACTOR 16	ARF16	Q93YR9	HG_890	0	0	0	0	0	0	0	0	0	0	0	0	0	0	0	0	0	0	0	0	0	0	0	0	0	0	0	0	0	0	0	0	0	0	0	0	0	0	0	0	0	0	0	0	0	0
AUXIN RESPONSE FACTOR 3	ARF3	O23661	HG_1478	0	0	0	0	0	0	0	0	0	0	0	0	0	0	0	0	0	0	0	0	0	0	0	0	0	0	0	0	0	0	0	0	0	0	0	0	0	0	0	0	0	0	0	0	0	0
AUXIN RESPONSE FACTOR 4	ARF4	Q9ZTX9	HG_1478	0	0	0	0	0	0	0	0	0	0	0	0	0	0	0	0	0	0	0	0	0	0	0	0	0	0	0	0	0	0	0	0	0	0	0	0	0	0	0	0	0	0	0	0	0	0
AUXIN RESPONSE FACTOR 7	ARF7	P93022	HG_1644	0	0	0	0	0	0	0	0	0	0	0	0	0	0	0	0	0	0	0	0	0	0	0	0	0	0	0	0	0	0	0	0	0	0	0	0	0	0	0	0	0	0	0	0	0	0
AUXIN RESPONSE FACTOR 19	ARF19	Q8RYC8	HG_1644	0	0	0	0	0	0	0	0	0	0	0	0	0	0	0	0	0	0	0	0	0	0	0	0	0	0	0	0	0	0	0	0	0	0	0	0	0	0	0	0	0	0	0	0	0	0
AUXIN RESPONSE FACTOR 2	ARF2	Q94JM3	HG_2107	0	0	0	0	0	0	0	0	0	0	0	0	0	0	0	0	0	0	0	0	0	0	0	0	0	0	0	0	0	0	0	0	0	0	0	0	0	0	0	0	0	0	0	0	0	0
ADP-RIBOSYLATION FACTOR-LIKE PROTEIN 8A	ARL8A	Q8VY57	HG_2281	1	1	2	1	1	1	2	1	0	1	1	1	1	1	1	10	4	7	5	2	8	2	21	2	0	6	0	1	1	1	1	2	1	0	0	1	1	2	1	2	2	1	1	1	1	1
ADP-RIBOSYLATION FACTOR-LIKE PROTEIN 8B	ARL8B	Q93Y31	HG_2281	1	1	2	1	1	1	2	1	0	1	1	1	1	1	1	10	4	7	5	2	8	2	21	2	0	6	0	1	1	1	1	2	1	0	0	1	1	2	1	2	2	1	1	1	1	1
ADP-RIBOSYLATION FACTOR-LIKE PROTEIN 8C	ARL8C	Q8W4C8	HG_2281	1	1	2	1	1	1	2	1	0	1	1	1	1	1	1	10	4	7	5	2	8	2	21	2	0	6	0	1	1	1	1	2	1	0	0	1	1	2	1	2	2	1	1	1	1	1
ADP-RIBOSYLATION FACTOR-LIKE PROTEIN 8D	ARL8D	F4IZ82	HG_2281	1	1	2	1	1	1	2	1	0	1	1	1	1	1	1	10	4	7	5	2	8	2	21	2	0	6	0	1	1	1	1	2	1	0	0	1	1	2	1	2	2	1	1	1	1	1
ADP-RIBOSYLATION FACTOR-LIKE PROTEIN 2	ARL2	Q9ZPX1	HG_3671	1	1	2	3	1	2	5	1	15	1	3	2	6	5	2	14	16	13	10	4	11	3	39	5	2	7	13	2	1	2	6	1	0	1	1	1	1	2	3	2	3	1	1	1	2	1
[truncated: 162 more columns]

## Sheet: Stomatal_development
Gene name	Gene ID	Uniprot ID	HG	Acanthamoeba castellanii	Polysphondylium pallidum	Dictyostelium discoideum	Thecamonas trahens	Fonticula alba	Spizellomyces punctatus	Allomyces macrogynus	Saccharomyces cerevisiae	Tuber melanosporum	Creolimax fragrantissima	Salpingoeca rosetta	Mnemiopsis leidyi	Lottia gigantea	Capitella teleta	Caenorhabditis elegans	Drosophila melanogaster	Danio rerio	Xenopus tropicalis	Gallus gallus	Anolis carolinensis	Homo sapiens	Naegleria gruberi	Emiliana huxleyii	Guillardia theta	Bigelowiella natans	Paramecium tetraurelia	Toxoplasma gondii	Phytophthora infestans	Phaeodactylum tricornutum	Thalassiosira pseudonana	Galdieria sulphuraria	Galdieria phlegrea	Cyanidioschyzon merolae	Porphyridium purpureum	Cyanophora paradoxa	Bathycoccus prasinos	Ostreococcus lucimarinus	Ostreococcus tauri	Micromonas commoda	Micromonas pusilla	Auxenochlorella protothecoides	Chlorella variabilis	Picochlorum sp.	Coccomyxa subellipsoidea	Chromochloris zofingiensis	Gonium pectorale
TRANSCRIPTION FACTOR FAMA	FAMA	Q56YJ8	HG_7741	0	0	0	0	0	0	0	0	0	0	0	0	0	0	0	0	0	0	0	0	0	0	0	0	0	0	0	0	0	0	0	0	0	0	0	0	0	0	0	0	0	0	0	0	0	0
TRANSCRIPTION FACTOR SPEECHLESS	Speechless	Q700C7	HG_4620	0	0	0	0	0	0	0	0	0	0	0	0	0	0	0	0	0	0	0	0	0	0	0	0	0	0	0	0	0	0	0	0	0	0	0	0	0	0	0	0	0	0	0	0	0	0
TRANSCRIPTION FACTOR MUTE	Mute	Q9M8K6	HG_4620	0	0	0	0	0	0	0	0	0	0	0	0	0	0	0	0	0	0	0	0	0	0	0	0	0	0	0	0	0	0	0	0	0	0	0	0	0	0	0	0	0	0	0	0	0	0
SCREAM	SCRM	Q9LSE2	HG_2923	0	0	0	0	0	0	0	0	0	0	0	0	0	0	0	0	0	0	0	0	0	0	0	0	0	0	0	0	0	0	0	0	0	0	0	0	0	0	0	0	0	0	0	0	0	0
SCREAM 2	SCRM2	Q9LPW3	HG_2923	0	0	0	0	0	0	0	0	0	0	0	0	0	0	0	0	0	0	0	0	0	0	0	0	0	0	0	0	0	0	0	0	0	0	0	0	0	0	0	0	0	0	0	0	0	0
ARGONAUTE 1	AGO1	O04379	HG_102	0	0	0	0	0	6	9	3	0	1	0	4	1	1	34	56	11	6	13	4	18	0	0	6	0	0	0	5	2	0	0	0	0	0	4	0	0	0	1	0	3	1	0	3	5	3
CYCLIN-DEPENDENT KINASE A-1	CDKA;1	P24100	HG_659	7	3	4	3	3	6	15	3	31	5	5	11	11	9	16	83	25	38	18	14	110	6	51	8	12	42	36	11	4	4	3	2	1	2	1	1	1	2	5	3	6	4	3	3	5	30
RETINOBLASTOMA-RELATED PROTEIN 1	RBR	Q9LKZ3	HG_2875	1	1	2	1	0	1	0	0	0	1	2	1	2	3	1	7	9	6	14	3	31	1	0	0	1	2	0	1	0	0	0	1	2	1	1	1	1	2	1	1	0	2	0	1	1	3
FOUR LIPS	FLP	Q94FL6	HG_4587	0	0	0	0	0	1	0	0	0	0	1	0	0	0	0	0	0	0	0	0	0	0	0	0	1	0	0	0	0	0	0	0	0	0	2	1	0	2	1	0	2	1	0	0	1	1
MYB-RELATED PROTEIN 88	MYB88	F4IRB4	HG_4587	0	0	0	0	0	1	0	0	0	0	1	0	0	0	0	0	0	0	0	0	0	0	0	0	1	0	0	0	0	0	0	0	0	0	2	1	0	2	1	0	2	1	0	0	1	1
STOMAGEN	STOMAGEN	Q9SV72	HG_9495	0	0	0	0	0	0	0	0	0	0	0	0	0	0	0	0	0	0	0	0	0	0	0	0	0	0	0	0	0	0	0	0	0	0	0	0	0	0	0	0	0	0	0	0	0	0
BRI1 SUPPRESSOR PROTEIN 1	BSU1	Q9LR78	HG_1144	0	0	0	1	0	0	0	0	0	0	2	0	0	0	0	0	0	0	0	0	0	0	3	8	3	10	34	0	1	1	1	0	0	0	0	3	1	2	1	1	2	1	1	1	2	3
MITOGEN-ACTIVATED PROTEIN KINASE KINASE 4	MKK4	O80397	HG_1607	0	0	0	0	0	0	0	0	0	0	0	0	0	0	0	0	0	0	0	0	1	1	18	0	0	2	0	0	0	0	0	0	0	0	0	0	0	0	0	0	0	0	0	0	0	0
BRASSINOSTEROID INSENSITIVE 1	BRI1	O22476	HG_1810	0	0	0	0	0	0	0	0	0	0	0	0	0	0	0	0	0	0	0	0	0	0	0	0	0	0	0	0	0	0	0	0	0	0	0	0	0	0	0	0	0	0	0	0	0	0
BRASSINOSTEROID-INSENSITIVE 2	BIN2	F4JRM5	HG_1856	0	0	0	0	0	0	0	0	0	0	0	0	0	0	5	1	0	0	0	0	1	1	6	0	1	0	0	0	0	0	1	0	0	0	0	0	0	0	0	0	0	0	0	0	0	0
ERECTA	ERECTA	Q42371	HG_1914	0	0	1	1	0	0	0	0	0	0	0	0	0	0	0	0	0	0	0	0	0	1	0	1	0	0	0	0	2	2	0	0	0	0	0	0	0	0	2	0	0	0	0	1	3	0
MITOGEN-ACTIVATED PROTEIN KINASE 3	MPK3	Q39023	HG_224	5	2	7	9	4	3	6	3	89	3	4	8	7	9	19	68	61	34	15	13	102	14	172	11	12	68	13	11	1	2	8	1	2	1	2	2	2	4	3	3	8	3	2	2	2	2
CONSTITUTIVE PHOTOMORPHOGENESIS PROTEIN 1	COP1	P43254	HG_2478	1	1	2	0	0	1	0	0	0	1	0	1	1	1	0	0	2	2	1	1	15	0	0	0	0	0	0	0	0	0	2	1	1	1	1	2	2	4	1	1	4	2	2	2	1	1
TOO MANY MOUTHS	TMM	Q9SSD1	HG_362	0	0	0	0	0	0	0	0	0	0	0	0	0	0	0	0	0	0	0	0	0	0	0	0	0	0	0	0	0	0	0	0	0	0	0	0	0	0	0	0	0	0	0	0	0	0
EPIDERMAL PATTERNING FACTOR 1	EPF1	Q8S8I4	HG_6032	0	0	0	0	0	0	0	0	0	0	0	0	0	0	0	0	0	0	0	0	0	0	0	0	0	0	0	0	0	0	0	0	0	0	0	0	0	0	0	0	0	0	0	0	0	0
YODA	YDA	Q9CAD5	HG_887	1	0	12	4	1	0	2	0	1	0	0	2	1	1	0	0	0	0	0	0	2	1	24	2	1	9	0	0	0	0	2	0	0	0	0	0	0	0	0	0	0	0	0	1	1	0
BRASSINOSTEROID INSENSITIVE 1-associated receptor kinase 1	BAK1	Q94F62	HG_955	0	0	0	0	0	0	0	0	0	0	0	0	0	0	0	0	0	0	0	0	0	0	0	0	0	0	0	0	0	0	0	0	0	0	0	0	0	0	0	0	0	0	0	0	0	0
BREAKING OF ASYMMETRY IN THE STOMATAL LINEAGE	BASL	Q9BPF3	HG_10840	0	0	0	0	0	0	0	0	0	0	0	0	0	0	0	0	0	0	0	0	0	0	0	0	0	0	0	0	0	0	0	0	0	0	0	0	0	0	0	0	0	0	0	0	0	0
CYCLIN-DEPENDENT KINASE B-1;1	CDBK1;1	P25859	HG_2712	1	0	0	0	0	0	0	0	0	0	0	0	0	0	0	0	0	0	0	0	0	1	0	0	1	2	0	0	0	0	1	1	1	1	1	2	1	2	1	2	2	1	1	2	1	1
CYCLIN A2	CYCA2	Q147G5	HG_3175	2	0	0	1	0	0	0	0	0	0	1	0	1	1	0	1	2	1	0	1	11	0	5	4	2	2	0	0	1	1	1	0	0	0	1	0	1	1	0	1	0	0	1	1	2	3
POLAR	POLAR	Q6NQ99	HG_9848	0	0	0	0	0	0	0	0	0	0	0	0	0	0	0	0	0	0	0	0	0	0	0	0	0	0	0	0	0	0	0	0	0	0	0	0	0	0	0	0	0	0	0	0	0	0
[truncated: 162 more columns]

## Sheet: Stomatal_signalling
Gene name	Gene ID	Uniprot ID	HG	Acanthamoeba castellanii	Polysphondylium pallidum	Dictyostelium discoideum	Thecamonas trahens	Fonticula alba	Spizellomyces punctatus	Allomyces macrogynus	Saccharomyces cerevisiae	Tuber melanosporum	Creolimax fragrantissima	Salpingoeca rosetta	Mnemiopsis leidyi	Lottia gigantea	Capitella teleta	Caenorhabditis elegans	Drosophila melanogaster	Danio rerio	Xenopus tropicalis	Gallus gallus	Anolis carolinensis	Homo sapiens	Naegleria gruberi	Emiliana huxleyii	Guillardia theta	Bigelowiella natans	Paramecium tetraurelia	Toxoplasma gondii	Phytophthora infestans	Phaeodactylum tricornutum	Thalassiosira pseudonana	Galdieria sulphuraria	Galdieria phlegrea	Cyanidioschyzon merolae	Porphyridium purpureum	Cyanophora paradoxa	Bathycoccus prasinos	Ostreococcus lucimarinus	Ostreococcus tauri	Micromonas commoda	Micromonas pusilla	Auxenochlorella protothecoides	Chlorella variabilis	Picochlorum sp.	Coccomyxa subellipsoidea	Chromochloris zofingiensis	Gonium pectorale
POTASSIUM CHANNEL KAT2	KAT2	Q38849	HG_357	0	0	0	0	0	1	0	0	0	0	0	0	0	2	0	0	0	0	0	0	0	0	15	0	16	10	0	2	0	0	2	0	0	0	1	1	1	0	3	1	0	1	0	1	4	2
POTASSIUM CHANNEL AKT1	AKT1	Q38998	HG_357	0	0	0	0	0	1	0	0	0	0	0	0	0	2	0	0	0	0	0	0	0	0	15	0	16	10	0	2	0	0	2	0	0	0	1	1	1	0	3	1	0	1	0	1	4	2
POTASSIUM CHANNEL KAT1	KAT1	Q39128	HG_357	0	0	0	0	0	1	0	0	0	0	0	0	0	2	0	0	0	0	0	0	0	0	15	0	16	10	0	2	0	0	2	0	0	0	1	1	1	0	3	1	0	1	0	1	4	2
RESPIRATORY BURST OXIDASE HOMOLOG PROTEIN D	RBOH	Q9FIJ0	HG_168	3	4	6	2	1	3	10	2	0	2	3	5	5	3	1	22	8	8	18	5	48	2	16	6	0	0	0	5	2	1	0	1	0	2	3	0	0	0	0	0	0	0	0	1	0	0
SLOW ANION CHANNEL-ASSOCIATED 1	SLAC1	Q9LD83	HG_1588	0	0	0	1	0	1	0	0	0	0	0	0	0	0	0	0	0	0	0	0	0	0	2	0	0	0	0	0	0	0	0	0	0	0	1	0	0	0	0	0	0	0	0	0	0	0
SLAC1-homolog protein 3	SLAH3	Q9FLV9	HG_1588	0	0	0	1	0	1	0	0	0	0	0	0	0	0	0	0	0	0	0	0	0	0	2	0	0	0	0	0	0	0	0	0	0	0	1	0	0	0	0	0	0	0	0	0	0	0
GUARD CELL OUTWARD RECTIFYING K(+) CHANNEL	GORK	Q94A76	HG_1933	1	0	0	0	0	0	0	0	0	1	0	3	0	2	0	0	2	0	0	0	1	0	43	5	17	0	0	1	1	0	12	1	1	0	1	0	1	2	0	2	0	0	0	0	2	1
ABSCISIC ACID-INSENSITIVE 2	ABI2	O04719	HG_1030	0	0	0	0	0	0	0	0	0	0	0	0	0	0	0	0	0	0	0	0	0	1	6	0	0	0	0	1	0	1	0	0	0	0	0	0	0	0	0	0	2	1	1	2	6	3
PROTEIN PHOSPHATASE 2C	PP2C	P93006	HG_1105	4	0	0	5	0	0	0	0	0	0	0	0	0	0	0	0	0	0	0	0	0	0	5	3	1	15	0	1	1	1	1	0	1	0	0	1	1	2	1	1	1	2	1	1	1	1
CALMODULIN-1	CAM1	P0DH95	HG_130	19	9	16	15	4	7	12	3	29	3	9	48	35	57	35	163	75	37	51	24	112	20	135	26	40	17	12	11	5	7	17	23	2	3	6	3	3	6	9	11	4	3	2	1	2	8
RAC-LIKE GTP-binding protein ARAC10	ROP11	O82481	HG_134	39	19	36	7	6	8	13	6	93	4	4	20	17	14	8	47	69	30	40	20	91	63	182	3	1	17	0	1	0	0	2	1	1	2	1	1	1	2	2	1	0	0	0	0	0	0
SUGAR TRANSPORTER PROTEIN 1	STP	A0A178VHL3	HG_140	0	0	1	0	0	0	2	4	0	0	0	0	0	0	0	0	0	0	0	0	0	0	0	4	0	0	0	10	0	0	1	0	0	1	0	0	0	0	0	0	1	4	0	7	2	0
ABSCISIC ACID-INSENSITIVE 5-LIKE PROTEIN4	ABF	Q9M7Q5	HG_1797	0	0	0	0	0	0	0	0	0	0	0	0	0	0	0	0	0	0	0	0	0	0	0	0	0	0	0	0	0	0	0	0	0	0	0	0	0	0	0	0	0	0	1	1	0	0
GUARD CELL HYDROGEN PEROXIDE-RESISTANT 1	GHR1	C0LGQ9	HG_2097	0	0	0	0	0	0	0	0	0	0	0	0	0	0	0	0	0	0	0	0	0	1	0	0	0	0	0	0	0	0	0	0	0	0	0	0	0	0	0	0	0	0	0	0	0	0
ROP GUANINE NUCLEOTIDE EXCHANGE FACTOR 10	GEF10	Q1KS66	HG_2179	0	0	0	0	0	0	0	0	0	0	0	0	0	0	0	0	0	0	0	0	0	0	0	0	0	0	0	0	0	0	0	0	0	1	0	0	0	0	0	0	0	0	0	0	0	0
PYR1-LIKE 7	PYL7	Q1ECF1	HG_2257	0	0	0	0	0	0	0	0	0	0	0	0	0	0	0	0	0	0	0	0	0	0	0	0	0	0	0	0	0	0	0	0	0	0	0	0	0	0	0	0	0	0	0	0	0	0
PYR1-LIKE 4	PYL4	O80920	HG_2272	0	0	0	0	0	0	0	0	0	0	0	0	0	0	0	0	0	0	0	0	0	0	0	0	0	0	0	0	0	0	0	0	0	0	0	0	0	0	0	0	0	0	0	0	0	0
QUICK ANION CHANNEL 1	QUAC1	O49696	HG_2522	0	0	0	0	0	0	0	0	0	0	0	0	0	0	0	0	0	0	0	0	0	0	8	3	2	0	0	0	3	1	1	0	0	0	2	2	2	0	1	1	0	0	1	1	0	1
CYCLIC NUCLEOTIDE-GATED ION CHANNEL 1	CNGC	O65717	HG_286	0	0	0	0	0	0	0	0	0	0	0	0	0	0	0	0	0	0	0	0	0	0	0	0	0	0	0	0	0	0	0	0	0	0	0	0	0	0	0	0	0	0	0	0	0	0
MYB DOMAIN PROTEIN	MYB	Q9SPG6	HG_3000	0	0	0	0	0	0	0	0	0	0	0	0	0	0	0	0	0	0	0	0	0	0	0	0	0	0	0	0	0	0	0	0	0	0	0	0	0	0	0	0	0	0	0	0	0	0
PLASMA MEMBRANE INSTRINSIC PROTEIN 2-1	Aquaporin (PIP2;1)	P43286	HG_313	0	1	0	1	0	0	0	0	0	3	0	2	7	7	5	20	11	5	8	5	20	0	0	2	1	0	0	0	1	0	1	0	0	1	0	0	1	0	0	0	2	2	0	2	0	0
VACUOLAR-TYPE H+-ATPASE SUBUNIT A	VHA	Q570K4	HG_3367	3	1	3	1	1	1	2	1	25	1	1	1	1	1	1	30	3	9	6	2	5	1	22	1	1	5	16	1	1	1	2	2	1	2	2	1	1	2	1	1	2	1	1	1	1	1
PYR1-LIKE 1	PYL1	Q8VZS8	HG_3670	0	0	0	0	0	0	0	0	0	0	0	0	0	0	0	0	0	0	0	0	0	0	0	0	0	0	0	0	0	0	0	0	0	0	0	0	0	0	0	0	0	0	0	0	0	0
CHLORIDE CHANNEL PROTEIN CLC-C	CLC-C	Q96282	HG_389	5	5	7	2	1	1	12	0	0	1	1	2	6	9	1	8	5	5	6	3	16	0	16	5	4	0	0	3	3	1	0	1	3	0	1	2	3	6	5	5	6	4	2	6	4	6
G PROTEIN ALPHA SUBUNIT 1	GPA	TRIDC1BG074450	HG_4087	0	0	0	0	1	0	0	0	0	0	0	0	0	0	2	0	0	0	0	0	0	4	32	0	0	0	0	0	0	0	0	0	0	0	0	0	0	0	0	0	0	0	0	0	0	0
ABSCISIC ACID INSENSITIVE 4	ABI4	A0MES8	HG_5256	0	0	0	0	0	0	0	0	0	0	0	0	0	0	0	0	0	0	0	0	0	0	0	0	0	0	0	0	0	0	0	0	0	0	0	0	0	0	0	0	0	0	0	0	0	0
GPCR-TYPE G PROTEIN 1	GTG	Q9XIP7	HG_5447	1	2	2	0	1	1	3	1	0	1	1	0	1	1	2	7	1	1	3	1	13	0	2	1	1	1	11	1	0	0	1	1	1	0	1	1	1	2	1	1	2	1	1	1	1	1
MAGNESIUM-CHELATASE SUBUNIT CHLH	CHLH	Q9FNB0	HG_5836	0	0	0	0	0	0	0	0	0	0	0	0	0	0	0	1	0	0	0	0	0	0	10	4	2	0	0	0	2	2	5	1	2	2	1	2	2	4	2	2	6	3	2	2	2	2
ROP GUANINE NUCLEOTIDE EXCHANGE FACTOR 1	GEF1/4/10	Q93ZY2	HG_633	0	0	0	0	0	0	0	0	0	0	0	0	0	0	0	0	0	0	0	0	0	0	0	0	0	0	0	0	0	0	0	2	2	0	2	0	0	0	0	0	0	0	0	0	0	0
PROTEIN PHOSPHATASE 2CA	PP2CA	P49598	HG_732	0	0	1	0	0	0	0	0	0	0	0	0	0	0	0	0	0	0	0	0	0	0	2	0	0	0	0	0	0	1	1	0	0	0	0	0	0	0	0	0	1	0	0	0	0	0
PHOSPHOLIPASE D ALPHA 1	PLDa	Q38882	HG_802	0	0	0	0	0	0	0	0	0	2	0	3	0	0	0	0	0	0	0	0	0	1	0	0	0	0	0	0	0	0	0	0	0	0	2	0	0	0	0	0	0	0	0	1	0	0
CALCIUM SENSING RECEPTOR	CAS	Q9FN48	HG_8406	0	0	0	0	0	0	0	0	0	0	0	0	0	0	0	0	0	0	0	0	0	0	0	0	0	0	0	0	0	0	0	0	0	0	0	1	1	2	1	2	2	2	1	1	3	1
VACUOLAR PROTON PYROPHOSPHATASE	AVP	P31414	HG_965	0	0	0	2	0	0	0	0	0	0	0	0	0	0	0	0	0	0	0	0	0	1	36	6	3	10	13	2	7	2	1	0	0	0	2	3	2	4	3	3	3	1	2	1	2	1
ALUMINUM-ACTIVATED MALATE TRANSPORTER 1,2,7,8,10	ALMT 1,2,7,8,10	Q9SJE9	HG_854	0	0	0	0	0	0	0	0	0	0	0	0	0	0	0	0	0	0	0	0	0	0	0	0	0	0	0	0	0	0	0	0	0	0	0	0	0	0	0	0	0	0	0	0	0	0
ALUMINUM-ACTIVATED MALATE TRANSPORTER 3-6,9	ALMT 3-6,9	Q93Z29	HG_1777	0	0	0	0	0	0	0	0	0	1	0	0	0	0	0	0	0	0	0	0	0	0	0	0	0	0	0	0	1	0	0	0	0	0	0	0	0	0	0	0	0	0	0	0	0	0
ALUMINUM-ACTIVATED MALATE TRANSPORTER 11,12,13,14	ALMT 11,12,13,14	Q3E9Z9	HG_2522	0	0	0	0	0	0	0	0	0	0	0	0	0	0	0	0	0	0	0	0	0	0	8	3	2	0	0	0	3	1	1	0	0	0	2	2	2	0	1	1	0	0	1	1	0	1
CBL-INTERACTING SERINE THREONINE-PROTEIN KINASE	CIPK23	Q93VD3	HG_101	3	0	0	1	1	4	1	2	15	7	2	1	1	2	8	19	2	5	1	1	20	4	98	31	7	24	12	8	2	3	5	0	2	1	14	2	1	3	1	1	6	2	2	2	2	2
CALCIUM-DEPENDENT PROTEIN KINASE 3,34	CPK3,34	Q42479	HG_1229	0	1	0	0	0	1	0	0	0	1	1	3	1	0	0	0	0	0	0	0	0	0	15	5	0	14	10	4	4	5	0	0	0	0	1	1	2	2	2	1	8	6	7	5	4	7
CALCIUM-DEPENDENT PROTEIN KINASE 9,15,19,21-23,27,29,31,33	CPK9,15,19,21-23,27,29,31,33	Q9ZSA2	HG_1315	1	0	0	0	0	0	0	1	0	0	0	1	0	0	0	0	0	0	0	0	0	0	6	1	4	15	5	5	2	2	1	0	0	0	1	0	0	0	0	0	0	1	0	0	1	3
CALCIUM-DEPENDENT PROTEIN KINASE 1,2,4-6,11,12,20,25,26	CDPK1,2,4-6,11,12,20,25,26	Q06850	HG_161	0	0	0	1	0	0	1	0	0	2	1	1	1	0	0	0	1	2	2	2	1	1	20	6	4	128	80	1	4	6	4	1	1	0	6	0	2	4	0	0	5	3	1	2	5	5
CALCIUM-DEPENDENT PROTEIN KINASE 7,8,10,13, 14,24,30,32	CPK7,8,10,13, 14,24,30,32	P93759	HG_298	0	0	0	0	0	0	1	0	0	3	0	0	0	0	1	0	0	0	0	0	0	0	12	8	5	9	0	1	2	3	1	0	0	0	3	1	1	4	2	1	0	0	1	2	3	1
CALCIUM-DEPENENT PROTEIN KINASE 16,18,28	CPK16,18,28	Q1PE17	HG_3650	0	0	0	0	0	0	0	0	0	1	0	0	0	0	0	0	0	0	0	0	0	0	9	0	0	1	0	0	0	0	0	2	0	0	0	0	0	0	0	0	0	0	0	0	3	0
MITOGEN-ACTIVATED PROTEIN KINASE18-20	MPK18-20	Q9C5C0	HG_1134	0	0	0	0	0	0	0	0	0	0	0	0	0	0	0	0	0	0	0	0	0	0	0	1	1	0	0	0	0	0	0	0	0	0	2	0	0	0	0	0	2	0	0	0	0	1
MITOGEN-ACTIVATED PROTEIN KINASE3-6,10-13	MPK3-6,10-13	Q39023	HG_224	5	2	7	9	4	3	6	3	89	3	4	8	7	9	19	68	61	34	15	13	102	14	172	11	12	68	13	11	1	2	8	1	2	1	2	2	2	4	3	3	8	3	2	2	2	2
MITOGEN-ACTIVATED PROTEIN KINASE1,2,7,14	MPK1,2,7,14	Q39022	HG_2605	0	0	0	2	0	0	0	0	0	0	0	0	0	0	1	2	2	1	1	2	2	4	40	5	2	6	12	5	1	1	1	0	0	0	2	1	1	2	1	1	0	1	1	0	1	1
MITOGEN-ACTIVATED PROTEIN KINASE8-10,15,17	MPK 8-10,15-17	Q84M93	HG_614	0	0	0	0	0	0	0	0	0	0	0	0	0	0	0	0	1	0	0	0	0	2	0	2	0	1	0	0	0	0	0	2	2	2	2	1	1	2	1	1	3	1	1	2	1	1
MITOGEN-ACTIVATED PROTEIN KINASE KINASE1,2,6	MPKK1,2,6	Q94A06	HG_1408	1	1	2	9	2	3	12	4	52	3	5	5	5	6	12	47	27	9	17	7	46	13	18	2	8	12	0	1	1	0	7	1	0	1	0	1	1	4	1	1	0	1	0	0	1	1
MITOGEN-ACTIVATED PROTEIN KINASE KINASE4,5,7-10	MPKK4,5,7-10	O80397	HG_1607	0	0	0	0	0	0	0	0	0	0	0	0	0	0	0	0	0	0	0	0	1	1	18	0	0	2	0	0	0	0	0	0	0	0	0	0	0	0	0	0	0	0	0	0	0	0
MITOGEN-ACTIVATED PROTEIN KINASE KINASE3	MPKK3	O80396	HG_4360	0	0	0	0	1	0	0	0	0	0	0	0	0	0	0	0	0	0	0	0	0	1	52	2	9	5	0	5	0	1	1	0	1	0	3	0	1	0	1	1	2	1	1	1	1	1
MITOGEN-ACTIVATED PROTEIN KINASE KINASE KINASE (MEKK 1,2,12)	MPKKK (MEKK 1,2,12)	O81472	HG_1876	0	1	2	0	0	0	0	1	1	0	0	2	0	0	2	0	0	0	0	0	0	2	0	7	1	0	0	0	0	0	0	0	0	0	0	0	0	0	0	0	0	0	0	0	1	1
MITOGEN-ACTIVATED PROTEIN KINASE KINASE KINASE (MEKK 3-4)	MPKKK (MEKK 8-11)	O22040	HG_1911	2	1	3	11	2	3	9	3	39	0	2	8	6	8	4	28	18	11	16	9	35	5	31	2	17	20	0	4	1	1	0	0	0	1	0	1	1	2	2	1	3	1	2	1	4	4
MITOGEN-ACTIVATED PROTEIN KINASE KINASE KINASE (MEKK 5)	MPKKK (MEKK 5)	Q9C5H5	HG_2684	0	0	0	0	1	0	1	0	0	1	0	0	0	0	1	0	0	0	0	0	0	1	0	0	3	1	0	0	0	0	0	0	0	0	0	0	0	0	1	1	0	0	0	0	0	0
MITOGEN-ACTIVATED PROTEIN KINASE KINASE KINASE (MEKK 6,7)	MPKKK (MEKK 6,7)	Q9LJD8	HG_2823	6	3	21	2	3	2	2	1	10	1	0	0	0	0	1	0	0	0	0	0	0	6	39	5	4	3	0	1	0	0	4	1	1	1	4	1	1	2	1	0	4	1	1	2	3	1
MITOGEN-ACTIVATED PROTEIN KINASE KINASE KINASE (MEKK 19-21)	MPKKK (MEKK 19-21)	Q6K1M3	HG_707	0	0	0	0	0	0	0	0	0	0	0	0	0	0	0	0	0	0	0	0	0	0	0	0	0	0	0	0	0	0	0	0	0	0	0	0	0	0	0	0	1	0	0	0	0	0
MITOGEN-ACTIVATED PROTEIN KINASE KINASE KINASE (MEKK 13-18)	MPKKK (MEKK 13-18)	F4HNX7	HG_852	0	0	0	0	0	0	0	0	0	0	0	0	0	0	0	0	0	0	0	0	0	0	0	0	1	0	0	1	0	0	0	0	0	0	0	0	0	0	0	0	0	1	0	1	0	0
MITOGEN-ACTIVATED PROTEIN KINASE KINASE KINASE (MEKK 3,4)	MPKKK (MEKK 3,4)	F4HRJ4	HG_887	1	0	12	4	1	0	2	0	1	0	0	2	1	1	0	0	0	0	0	0	2	1	24	2	1	9	0	0	0	0	2	0	0	0	0	0	0	0	0	0	0	0	0	1	1	0
MITOGEN-ACTIVATED PROTEIN KINASE KINASE KINASE (RAF 1,6)	MPKKK (RAF 1,6)	F4JQX7	HG_1021	17	2	4	5	0	1	2	0	0	1	3	0	0	0	1	0	8	2	4	3	8	17	33	4	17	2	0	8	0	0	8	0	1	1	2	2	3	3	2	3	15	15	6	5	5	6
MITOGEN-ACTIVATED PROTEIN KINASE KINASE KINASE (RAF 7-12)	MPKKK (RAF 7-12)	F4JC18	HG_1036	36	8	11	3	0	0	0	0	0	1	0	0	0	0	0	0	1	1	0	0	1	9	7	9	10	2	0	25	2	1	8	2	3	2	3	0	0	0	3	1	9	12	4	3	2	0
MITOGEN-ACTIVATED PROTEIN KINASE KINASE KINASE (RAF 19,36,43)	MPKKK (RAF 19,36,43)	Q2MHE4	HG_1062	5	3	5	5	2	0	0	0	0	0	0	1	2	1	1	0	2	3	1	1	0	4	6	2	2	2	0	3	0	1	5	0	0	0	0	1	0	0	2	1	2	2	5	0	0	1
MITOGEN-ACTIVATED PROTEIN KINASE KINASE KINASE (RAF 31, 32,34,37,41,44,45)	MPKKK (RAF 31, 32,34,37,41,44,45)	F4J1Z7	HG_1635	0	0	0	0	0	0	0	0	0	0	0	0	0	0	0	1	0	0	0	0	0	1	0	0	9	1	0	0	0	0	1	0	0	0	0	0	0	0	0	0	0	0	0	0	0	0
MITOGEN-ACTIVATED PROTEIN KINASE KINASE KINASE (RAF 22,28)	MPKKK (RAF 22,28)	Q9M085	HG_2365	8	5	9	1	1	0	3	0	0	0	1	1	0	2	0	1	0	0	0	1	0	1	2	13	2	0	0	6	3	1	4	0	0	0	2	0	1	2	1	1	0	0	0	0	0	0
MITOGEN-ACTIVATED PROTEIN KINASE KINASE KINASE (RAF 13-15)	MPKKK (RAF 13-15)	F4IP61	HG_2608	1	0	1	1	0	0	0	0	0	0	0	0	1	0	0	0	0	0	0	0	0	3	2	0	1	0	0	0	0	0	2	0	0	0	0	1	0	0	0	0	2	2	0	4	0	0
MITOGEN-ACTIVATED PROTEIN KINASE KINASE KINASE (RAF 16, 18,20,35,40,42)	MPKKK (RAF 16, 18,20,35,40,42)	F4I5S1	HG_269	3	0	1	2	0	0	0	0	0	0	0	1	1	1	0	0	0	0	5	1	0	4	0	1	0	0	0	1	0	0	4	0	0	0	1	1	0	0	0	3	3	3	0	5	4	5
MITOGEN-ACTIVATED PROTEIN KINASE KINASE KINASE (RAF 21,29,30)	MPKKK (RAF 21,29,30)	F4JTP5	HG_302	21	10	23	9	2	2	1	0	0	2	1	0	0	1	2	0	3	2	1	2	3	6	25	10	13	9	0	10	5	5	20	4	7	3	6	5	4	6	2	2	13	13	6	6	3	4
MITOGEN-ACTIVATED PROTEIN KINASE KINASE KINASE (RAF 17, 23,25,27,46,47)	MPKKK (RAF 17, 23,25,27,46,47)	F4IS56	HG_444	1	1	0	3	0	0	2	0	0	1	1	1	0	1	0	0	0	0	1	0	0	2	9	7	30	0	0	1	2	4	5	0	3	0	1	1	1	2	2	3	5	1	1	3	4	3
MITOGEN-ACTIVATED PROTEIN KINASE KINASE KINASE (RAF 2-5)	MPKKK (RAF 2-5)	F4IAN2	HG_456	27	10	15	10	1	1	0	0	0	1	2	0	1	2	0	0	0	0	0	0	1	4	36	2	13	5	0	5	1	0	12	3	8	3	1	4	5	14	5	5	2	6	3	1	7	6
MITOGEN-ACTIVATED PROTEIN KINASE KINASE KINASE (RAF 26,33,38,39,48)	MPKKK (RAF 26,33,38,39,48)	O22100	HG_700	3	0	0	1	0	0	1	0	0	0	1	0	1	1	2	5	1	3	2	1	2	2	5	0	5	0	0	4	11	10	1	0	0	0	1	0	0	0	0	0	6	3	1	1	1	0
MITOGEN-ACTIVATED PROTEIN KINASE KINASE KINASE (ZIK 5-7,10)	MPKKK (ZIK 5-7,10)	B9DGB8	HG_1173	0	0	0	0	0	0	2	0	0	0	1	1	1	0	1	14	16	24	9	6	31	0	5	2	1	2	0	0	0	0	0	1	1	1	0	0	0	0	0	0	1	2	3	1	3	1
MITOGEN-ACTIVATED PROTEIN KINASE KINASE KINASE (ZIK 1-4,8,9,11)	MPKKK (ZIK 1-4,8,9,11)	B3H6U2	HG_299	0	0	0	2	0	2	1	0	0	3	1	1	0	0	0	0	0	1	0	0	0	1	8	0	1	6	0	1	1	1	1	1	1	0	1	1	1	2	1	1	1	0	1	1	1	3
MITOGEN-ACTIVATED PROTEIN KINASE KINASE KINASE KINASE5,6	MPKKKK5,6	F4JMF4	HG_2480	0	0	0	0	1	0	4	0	0	0	0	0	0	0	0	1	0	0	0	0	0	0	0	0	0	0	0	0	0	0	0	0	0	0	0	0	0	0	0	0	0	0	0	0	0	0
MITOGEN-ACTIVATED PROTEIN KINASE KINASE KINASE KINASE1,2	MPKKKK1,2	F4HPS0	HG_2993	4	1	3	4	2	3	5	3	28	2	1	3	1	3	6	8	13	7	8	4	43	4	30	8	1	2	0	1	0	0	3	2	3	1	1	2	1	2	2	1	2	1	1	1	1	1
MITOGEN-ACTIVATED PROTEIN KINASE KINASE KINASE KINASE7-10 (BLUS)	MPKKKK7-10 (BLUS)	F4I5F8	HG_694	0	2	4	5	1	2	4	0	0	2	1	2	2	2	2	20	11	10	8	5	45	2	15	1	3	0	0	1	1	1	1	1	3	1	1	1	1	2	1	1	2	1	1	5	3	1
MITOGEN-ACTIVATED PROTEIN KINASE KINASE KINASE KINASE3,4	MPKKKK3,4	O95819	HG_978	35	20	41	8	9	7	22	3	38	8	10	12	10	11	11	154	84	112	48	22	161	5	68	10	8	10	0	2	1	1	2	2	4	1	6	0	0	0	1	1	3	2	1	2	1	1
SNF1-RELATED KINASE 2.1-10	SnRK2.1-10	P43291	HG_155	0	0	0	0	0	0	0	0	0	0	0	0	0	0	0	0	0	0	0	0	0	1	25	2	0	9	0	4	3	1	2	0	0	0	2	2	3	5	2	2	23	13	12	16	17	17
[truncated: 162 more columns]
