# Supplementary material for: Water‐related innovations in land plants evolved by different patterns of gene cooption and novelty
Source: New Phytol. 2022 Feb 8;235(2):732–42. doi: 10.1111/nph.17981 (PMC9303528; doi:10.1111/nph.17981)
Supplement: Supplementary file 3 — Dataset S3 Fasta alignments and phylogenetic trees. [file NPH-235-732-s005.zip]

Archive with 680 entries (662 files):
- Supplementary_Data_3_fasta_alignments_trees/Roots/
- Supplementary_Data_3_fasta_alignments_trees/Roots/Lateral_roots/
- Supplementary_Data_3_fasta_alignments_trees/Roots/Lateral_roots/AFB_Q9LW29_1_1kp.fasta
- Supplementary_Data_3_fasta_alignments_trees/Roots/Lateral_roots/AFB_Q9LW29_1_1kp.fasta.aln.trimmed
- Supplementary_Data_3_fasta_alignments_trees/Roots/Lateral_roots/AFB_Q9LW29_1_1kp.treefile
- Supplementary_Data_3_fasta_alignments_trees/Roots/Lateral_roots/AFB_Q9LW29_1_1kp/
- Supplementary_Data_3_fasta_alignments_trees/Roots/Lateral_roots/AFB_Q9LW29_1_1kp/.collection
- Supplementary_Data_3_fasta_alignments_trees/Roots/Lateral_roots/AFB_Q9LW29_1_1kp/Description.txt
- Supplementary_Data_3_fasta_alignments_trees/Roots/Lateral_roots/AFB_Q9LW29_1_1kp/DNA Files/
- Supplementary_Data_3_fasta_alignments_trees/Roots/Lateral_roots/AFB_Q9LW29_1_1kp/DNA Files/.index
- Supplementary_Data_3_fasta_alignments_trees/Roots/Lateral_roots/AFB_Q9LW29_1_1kp/folder.ico
- Supplementary_Data_3_fasta_alignments_trees/Roots/Lateral_roots/AFB_Q9LW29_1_1kp/Miscellaneous Files/
- Supplementary_Data_3_fasta_alignments_trees/Roots/Lateral_roots/AFB_Q9LW29_1_1kp/Miscellaneous Files/.index
- Supplementary_Data_3_fasta_alignments_trees/Roots/Lateral_roots/AFB_Q9LW29_1_1kp/Open This Collection.clxn
- Supplementary_Data_3_fasta_alignments_trees/Roots/Lateral_roots/AFB_Q9LW29_1_1kp/Protein Files/
- Supplementary_Data_3_fasta_alignments_trees/Roots/Lateral_roots/AFB_Q9LW29_1_1kp/Protein Files/.index
- Supplementary_Data_3_fasta_alignments_trees/Roots/Lateral_roots/AFB_Q9LW29_1_1kp/Protein Files/Amborella_trichopoda_W1P742.prot
- Supplementary_Data_3_fasta_alignments_trees/Roots/Lateral_roots/AFB_Q9LW29_1_1kp/Protein Files/Amborella_trichopoda_W1P7H0.prot
- Supplementary_Data_3_fasta_alignments_trees/Roots/Lateral_roots/AFB_Q9LW29_1_1kp/Protein Files/Amborella_trichopoda_W1P8I7.prot
- Supplementary_Data_3_fasta_alignments_trees/Roots/Lateral_roots/AFB_Q9LW29_1_1kp/Protein Files/Brachypodium_distachyon_I1H8T8.prot
- Supplementary_Data_3_fasta_alignments_trees/Roots/Lateral_roots/AFB_Q9LW29_1_1kp/Protein Files/Brachypodium_distachyon_I1HLS4.prot
- Supplementary_Data_3_fasta_alignments_trees/Roots/Lateral_roots/AFB_Q9LW29_1_1kp/Protein Files/Brachypodium_distachyon_I1IEZ9.prot
- Supplementary_Data_3_fasta_alignments_trees/Roots/Lateral_roots/AFB_Q9LW29_1_1kp/Protein Files/Brachypodium_distachyon_I1IF00.prot
- Supplementary_Data_3_fasta_alignments_trees/Roots/Lateral_roots/AFB_Q9LW29_1_1kp/Protein Files/Brachypodium_distachyon_I1ILK5.prot
- Supplementary_Data_3_fasta_alignments_trees/Roots/Lateral_roots/AFB_Q9LW29_1_1kp/Protein Files/Brachypodium_distachyon_I1IX99.prot
- Supplementary_Data_3_fasta_alignments_trees/Roots/Lateral_roots/AFB_Q9LW29_1_1kp/Protein Files/Ginkgo_biloba_Gb_04515.prot
- Supplementary_Data_3_fasta_alignments_trees/Roots/Lateral_roots/AFB_Q9LW29_1_1kp/Protein Files/Ginkgo_biloba_Gb_04516.prot
- Supplementary_Data_3_fasta_alignments_trees/Roots/Lateral_roots/AFB_Q9LW29_1_1kp/Protein Files/Ginkgo_biloba_Gb_07333.prot
- Supplementary_Data_3_fasta_alignments_trees/Roots/Lateral_roots/AFB_Q9LW29_1_1kp/Protein Files/Ginkgo_biloba_Gb_14175.prot
- Supplementary_Data_3_fasta_alignments_trees/Roots/Lateral_roots/AFB_Q9LW29_1_1kp/Protein Files/Ginkgo_biloba_Gb_30741.prot
- Supplementary_Data_3_fasta_alignments_trees/Roots/Lateral_roots/AFB_Q9LW29_1_1kp/Protein Files/Ginkgo_biloba_Gb_30742.prot
- Supplementary_Data_3_fasta_alignments_trees/Roots/Lateral_roots/AFB_Q9LW29_1_1kp/Protein Files/Ginkgo_biloba_Gb_35123.prot
- Supplementary_Data_3_fasta_alignments_trees/Roots/Lateral_roots/AFB_Q9LW29_1_1kp/Protein Files/Ginkgo_biloba_Gb_35574.prot
- Supplementary_Data_3_fasta_alignments_trees/Roots/Lateral_roots/AFB_Q9LW29_1_1kp/Protein Files/Klebsormidium_flaccidium_A0A1Y1IIE4.prot
- Supplementary_Data_3_fasta_alignments_trees/Roots/Lateral_roots/AFB_Q9LW29_1_1kp/Protein Files/Marchantia_polymorpha_A0A176W3Q1.prot
- Supplementary_Data_3_fasta_alignments_trees/Roots/Lateral_roots/AFB_Q9LW29_1_1kp/Protein Files/Oryza_sativa_indica_A2XDC6.prot
- Supplementary_Data_3_fasta_alignments_trees/Roots/Lateral_roots/AFB_Q9LW29_1_1kp/Protein Files/Oryza_sativa_indica_A2XSX3.prot
- Supplementary_Data_3_fasta_alignments_trees/Roots/Lateral_roots/AFB_Q9LW29_1_1kp/Protein Files/Oryza_sativa_indica_A2ZEQ0.prot
- Supplementary_Data_3_fasta_alignments_trees/Roots/Lateral_roots/AFB_Q9LW29_1_1kp/Protein Files/Oryza_sativa_indica_B8AIU0.prot
- Supplementary_Data_3_fasta_alignments_trees/Roots/Lateral_roots/AFB_Q9LW29_1_1kp/Protein Files/Selaginella_moellendorffii_D8RZD2.prot
- Supplementary_Data_3_fasta_alignments_trees/Roots/Lateral_roots/AFB_Q9LW29_1_1kp/README.txt
- Supplementary_Data_3_fasta_alignments_trees/Roots/Lateral_roots/ARF5_P93024_1_1kp.fasta
- Supplementary_Data_3_fasta_alignments_trees/Roots/Lateral_roots/ARF5_P93024_1_1kp.fasta.aln.trimmed
- Supplementary_Data_3_fasta_alignments_trees/Roots/Lateral_roots/ARF5_P93024_1_1kp.treefile
- Supplementary_Data_3_fasta_alignments_trees/Roots/Lateral_roots/ARF7_P93022_1_1kp.fasta
- Supplementary_Data_3_fasta_alignments_trees/Roots/Lateral_roots/ARF7_P93022_1_1kp.fasta.aln.trimmed
- Supplementary_Data_3_fasta_alignments_trees/Roots/Lateral_roots/ARF7_P93022_1_1kp.treefile
- Supplementary_Data_3_fasta_alignments_trees/Roots/Lateral_roots/BAK1_Q94F62_1_1kp.fasta
- Supplementary_Data_3_fasta_alignments_trees/Roots/Lateral_roots/BAK1_Q94F62_1_1kp.fasta.aln.trimmed
- Supplementary_Data_3_fasta_alignments_trees/Roots/Lateral_roots/BAK1_Q94F62_1_1kp.treefile
- Supplementary_Data_3_fasta_alignments_trees/Roots/Lateral_roots/BES1_F4HP45_1_1kp.fasta
- Supplementary_Data_3_fasta_alignments_trees/Roots/Lateral_roots/BES1_F4HP45_1_1kp.fasta.aln.trimmed
- Supplementary_Data_3_fasta_alignments_trees/Roots/Lateral_roots/BES1_F4HP45_1_1kp.treefile
- Supplementary_Data_3_fasta_alignments_trees/Roots/Lateral_roots/BIN2_F4JRM5_1_1kp.fasta
- Supplementary_Data_3_fasta_alignments_trees/Roots/Lateral_roots/BIN2_F4JRM5_1_1kp.fasta.aln.trimmed
- Supplementary_Data_3_fasta_alignments_trees/Roots/Lateral_roots/BIN2_F4JRM5_1_1kp.treefile
- Supplementary_Data_3_fasta_alignments_trees/Roots/Lateral_roots/BRI_O22476_1_1kp.fasta
- Supplementary_Data_3_fasta_alignments_trees/Roots/Lateral_roots/BRI_O22476_1_1kp.fasta.aln.trimmed
- Supplementary_Data_3_fasta_alignments_trees/Roots/Lateral_roots/BRI_O22476_1_1kp.treefile
- Supplementary_Data_3_fasta_alignments_trees/Roots/Lateral_roots/CDKA1_P24100_1_1kp.fasta
- Supplementary_Data_3_fasta_alignments_trees/Roots/Lateral_roots/CDKA1_P24100_1_1kp.fasta.aln.trimmed
- Supplementary_Data_3_fasta_alignments_trees/Roots/Lateral_roots/CDKA1_P24100_1_1kp.treefile
- Supplementary_Data_3_fasta_alignments_trees/Roots/Lateral_roots/E2Fa_Q9FNY0_w_outgroup.fasta.1kp.r2.fasta
- Supplementary_Data_3_fasta_alignments_trees/Roots/Lateral_roots/E2Fa_Q9FNY0_w_outgroup.fasta.1kp.r2.fasta.aln.trimmed
- Supplementary_Data_3_fasta_alignments_trees/Roots/Lateral_roots/E2Fa_Q9FNY0_w_outgroup.fasta.1kp.r2.treefile
- Supplementary_Data_3_fasta_alignments_trees/Roots/Lateral_roots/GATA23_Q8LC59_1_1kp.fasta
- Supplementary_Data_3_fasta_alignments_trees/Roots/Lateral_roots/GATA23_Q8LC59_1_1kp.fasta.aln.trimmed
- Supplementary_Data_3_fasta_alignments_trees/Roots/Lateral_roots/GATA23_Q8LC59_1_1kp.treefile
- Supplementary_Data_3_fasta_alignments_trees/Roots/Lateral_roots/GNOM_MIZ2_Q42510.fas.1kp.fasta
- Supplementary_Data_3_fasta_alignments_trees/Roots/Lateral_roots/GNOM_MIZ2_Q42510.fas.1kp.fasta.aln.trimmed
- Supplementary_Data_3_fasta_alignments_trees/Roots/Lateral_roots/GNOM_MIZ2_Q42510.fas.1kp.treefile
- Supplementary_Data_3_fasta_alignments_trees/Roots/Lateral_roots/HSL2_C0LGX3_1_1kp.fasta
- Supplementary_Data_3_fasta_alignments_trees/Roots/Lateral_roots/HSL2_C0LGX3_1_1kp.fasta.aln.trimmed
- Supplementary_Data_3_fasta_alignments_trees/Roots/Lateral_roots/HSL2_C0LGX3_1_1kp.treefile
- Supplementary_Data_3_fasta_alignments_trees/Roots/Lateral_roots/IAA12_Q38830_1_1kp.fasta
- Supplementary_Data_3_fasta_alignments_trees/Roots/Lateral_roots/IAA12_Q38830_1_1kp.fasta.aln.trimmed
- Supplementary_Data_3_fasta_alignments_trees/Roots/Lateral_roots/IAA12_Q38830_1_1kp.treefile
- Supplementary_Data_3_fasta_alignments_trees/Roots/Lateral_roots/IAA14_Q38832_1_1kp.r2.fasta
- Supplementary_Data_3_fasta_alignments_trees/Roots/Lateral_roots/IAA14_Q38832_1_1kp.r2.fasta.aln.trimmed
- Supplementary_Data_3_fasta_alignments_trees/Roots/Lateral_roots/IAA14_Q38832_1_1kp.r2.treefile
- Supplementary_Data_3_fasta_alignments_trees/Roots/Lateral_roots/IAA19_O24409_w_outgroup.fasta.1kp.r2.fasta
- Supplementary_Data_3_fasta_alignments_trees/Roots/Lateral_roots/IAA19_O24409_w_outgroup.fasta.1kp.r2.fasta.aln.trimmed
- Supplementary_Data_3_fasta_alignments_trees/Roots/Lateral_roots/IAA19_O24409_w_outgroup.fasta.1kp.r2.treefile
- Supplementary_Data_3_fasta_alignments_trees/Roots/Lateral_roots/IAA28_Q9XFM0_1_1kp.fasta
- Supplementary_Data_3_fasta_alignments_trees/Roots/Lateral_roots/IAA28_Q9XFM0_1_1kp.fasta.aln.trimmed
- Supplementary_Data_3_fasta_alignments_trees/Roots/Lateral_roots/IAA28_Q9XFM0_1_1kp.treefile
- Supplementary_Data_3_fasta_alignments_trees/Roots/Lateral_roots/IAA8_Q38826_1_1kp.fasta
- Supplementary_Data_3_fasta_alignments_trees/Roots/Lateral_roots/IAA8_Q38826_1_1kp.fasta.aln.trimmed
- Supplementary_Data_3_fasta_alignments_trees/Roots/Lateral_roots/IAA8_Q38826_1_1kp.treefile
- Supplementary_Data_3_fasta_alignments_trees/Roots/Lateral_roots/IDA_Q8LAD7_1_1kp.r2.fasta
- Supplementary_Data_3_fasta_alignments_trees/Roots/Lateral_roots/IDA_Q8LAD7_1_1kp.r2.fasta.aln.trimmed
- Supplementary_Data_3_fasta_alignments_trees/Roots/Lateral_roots/IDA_Q8LAD7_1_1kp.r2.treefile
- Supplementary_Data_3_fasta_alignments_trees/Roots/Lateral_roots/LBD18_O22131_1_1kp.fasta
- Supplementary_Data_3_fasta_alignments_trees/Roots/Lateral_roots/LBD18_O22131_1_1kp.fasta.aln.trimmed
- Supplementary_Data_3_fasta_alignments_trees/Roots/Lateral_roots/LBD18_O22131_1_1kp.treefile
- Supplementary_Data_3_fasta_alignments_trees/Roots/Lateral_roots/MIZ1_O22227_1_HGs.fas.1kp.fasta
- Supplementary_Data_3_fasta_alignments_trees/Roots/Lateral_roots/MIZ1_O22227_1_HGs.fas.1kp.treefile
- Supplementary_Data_3_fasta_alignments_trees/Roots/Lateral_roots/MKK4_O80397_1_1kp.fasta
- Supplementary_Data_3_fasta_alignments_trees/Roots/Lateral_roots/MKK4_O80397_1_1kp.fasta.aln.trimmed
- Supplementary_Data_3_fasta_alignments_trees/Roots/Lateral_roots/MKK4_O80397_1_1kp.treefile
- Supplementary_Data_3_fasta_alignments_trees/Roots/Lateral_roots/MKK5_Q8RXG3_1_1kp.fasta
- Supplementary_Data_3_fasta_alignments_trees/Roots/Lateral_roots/MKK5_Q8RXG3_1_1kp.fasta.aln.trimmed
- Supplementary_Data_3_fasta_alignments_trees/Roots/Lateral_roots/MKK5_Q8RXG3_1_1kp.treefile
- Supplementary_Data_3_fasta_alignments_trees/Roots/Lateral_roots/MKK6_Q39026_1_1kp.fasta
- Supplementary_Data_3_fasta_alignments_trees/Roots/Lateral_roots/MKK6_Q39026_1_1kp.fasta.aln.trimmed
- Supplementary_Data_3_fasta_alignments_trees/Roots/Lateral_roots/MKK6_Q39026_1_1kp.treefile
- Supplementary_Data_3_fasta_alignments_trees/Roots/Lateral_roots/PIN1_Q9C6B8_1_1kp.fasta
- Supplementary_Data_3_fasta_alignments_trees/Roots/Lateral_roots/PIN1_Q9C6B8_1_1kp.fasta.aln.trimmed
- Supplementary_Data_3_fasta_alignments_trees/Roots/Lateral_roots/PIN1_Q9C6B8_1_1kp.treefile
- Supplementary_Data_3_fasta_alignments_trees/Roots/Lateral_roots/PLT4_Q0WUU6_1_1kp.fasta
- Supplementary_Data_3_fasta_alignments_trees/Roots/Lateral_roots/PLT4_Q0WUU6_1_1kp.fasta.aln.trimmed
- Supplementary_Data_3_fasta_alignments_trees/Roots/Lateral_roots/PLT4_Q0WUU6_1_1kp.treefile
- Supplementary_Data_3_fasta_alignments_trees/Roots/Lateral_roots/PLT7_A0A1P8BA69_1_1kp.fasta
- Supplementary_Data_3_fasta_alignments_trees/Roots/Lateral_roots/PLT7_A0A1P8BA69_1_1kp.fasta.aln.trimmed
- Supplementary_Data_3_fasta_alignments_trees/Roots/Lateral_roots/PLT7_A0A1P8BA69_1_1kp.treefile
- Supplementary_Data_3_fasta_alignments_trees/Roots/Lateral_roots/PUCHI_A0A178URC3_1_1kp.fasta
- Supplementary_Data_3_fasta_alignments_trees/Roots/Lateral_roots/PUCHI_A0A178URC3_1_1kp.fasta.aln.trimmed
- Supplementary_Data_3_fasta_alignments_trees/Roots/Lateral_roots/PUCHI_A0A178URC3_1_1kp.treefile
- Supplementary_Data_3_fasta_alignments_trees/Roots/Lateral_roots/RALF1_Q9SRY3_1_1kp.fasta
- Supplementary_Data_3_fasta_alignments_trees/Roots/Lateral_roots/RALF1_Q9SRY3_1_1kp.fasta.aln.trimmed
- Supplementary_Data_3_fasta_alignments_trees/Roots/Lateral_roots/RALF1_Q9SRY3_1_1kp.treefile
- Supplementary_Data_3_fasta_alignments_trees/Roots/Lateral_roots/SCR_Q9M384_1_1kp.fasta
- Supplementary_Data_3_fasta_alignments_trees/Roots/Lateral_roots/SCR_Q9M384_1_1kp.fasta.aln.trimmed
- Supplementary_Data_3_fasta_alignments_trees/Roots/Lateral_roots/SCR_Q9M384_1_1kp.treefile
- Supplementary_Data_3_fasta_alignments_trees/Roots/Lateral_roots/SHR_Q9SZF7_1_1kp.fasta
- Supplementary_Data_3_fasta_alignments_trees/Roots/Lateral_roots/SHR_Q9SZF7_1_1kp.fasta.aln.trimmed
- Supplementary_Data_3_fasta_alignments_trees/Roots/Lateral_roots/SHR_Q9SZF7_1_1kp.treefile
- Supplementary_Data_3_fasta_alignments_trees/Roots/Lateral_roots/TOSL2_F4JRC5_1_1kp.fasta
- Supplementary_Data_3_fasta_alignments_trees/Roots/Lateral_roots/TOSL2_F4JRC5_1_1kp.fasta.aln.trimmed
- Supplementary_Data_3_fasta_alignments_trees/Roots/Lateral_roots/TOSL2_F4JRC5_1_1kp.treefile
- Supplementary_Data_3_fasta_alignments_trees/Roots/Lateral_roots/WOX5_Q8H1D2_1_1kp.fasta
- Supplementary_Data_3_fasta_alignments_trees/Roots/Lateral_roots/WOX5_Q8H1D2_1_1kp.fasta.aln.trimmed
- Supplementary_Data_3_fasta_alignments_trees/Roots/Lateral_roots/WOX5_Q8H1D2_1_1kp.treefile
- Supplementary_Data_3_fasta_alignments_trees/Roots/Primary_roots/
- Supplementary_Data_3_fasta_alignments_trees/Roots/Primary_roots/ABI8_Q9C9Z9_1_1kp.fasta
- Supplementary_Data_3_fasta_alignments_trees/Roots/Primary_roots/ABI8_Q9C9Z9_1_1kp.fasta.aln.trimmed
- Supplementary_Data_3_fasta_alignments_trees/Roots/Primary_roots/ABI8_Q9C9Z9_1_1kp.treefile
- Supplementary_Data_3_fasta_alignments_trees/Roots/Primary_roots/ACS5(9)_Q37001_1_1kp.fasta
- Supplementary_Data_3_fasta_alignments_trees/Roots/Primary_roots/ACS5(9)_Q37001_1_1kp.fasta.aln.trimmed
- Supplementary_Data_3_fasta_alignments_trees/Roots/Primary_roots/ACS5(9)_Q37001_1_1kp.treefile
- Supplementary_Data_3_fasta_alignments_trees/Roots/Primary_roots/AHK3_AHK4_Q9C5U0_1_1kp.fasta
- Supplementary_Data_3_fasta_alignments_trees/Roots/Primary_roots/AHK3_AHK4_Q9C5U0_1_1kp.fasta.aln.trimmed
- Supplementary_Data_3_fasta_alignments_trees/Roots/Primary_roots/AHK3_AHK4_Q9C5U0_1_1kp.treefile
- Supplementary_Data_3_fasta_alignments_trees/Roots/Primary_roots/ARR1_ARR14_Q8L9Y3_1_1kp.fasta
- Supplementary_Data_3_fasta_alignments_trees/Roots/Primary_roots/ARR1_ARR14_Q8L9Y3_1_1kp.fasta.aln.trimmed
- Supplementary_Data_3_fasta_alignments_trees/Roots/Primary_roots/ARR1_ARR14_Q8L9Y3_1_1kp.treefile
- Supplementary_Data_3_fasta_alignments_trees/Roots/Primary_roots/ARR12_O49397_1_1kp.fasta
- Supplementary_Data_3_fasta_alignments_trees/Roots/Primary_roots/ARR12_O49397_1_1kp.fasta.aln.trimmed
- Supplementary_Data_3_fasta_alignments_trees/Roots/Primary_roots/ARR12_O49397_1_1kp.treefile
- Supplementary_Data_3_fasta_alignments_trees/Roots/Primary_roots/ARR24_F4JZT3_1_1kp.fasta
- Supplementary_Data_3_fasta_alignments_trees/Roots/Primary_roots/ARR24_F4JZT3_1_1kp.fasta.aln.trimmed
- Supplementary_Data_3_fasta_alignments_trees/Roots/Primary_roots/ARR24_F4JZT3_1_1kp.treefile
- Supplementary_Data_3_fasta_alignments_trees/Roots/Primary_roots/ARR7_ARR8_ARR22_O80365_1_1kp.fasta
- Supplementary_Data_3_fasta_alignments_trees/Roots/Primary_roots/ARR7_ARR8_ARR22_O80365_1_1kp.fasta.aln.trimmed
- Supplementary_Data_3_fasta_alignments_trees/Roots/Primary_roots/ARR7_ARR8_ARR22_O80365_1_1kp.treefile
- Supplementary_Data_3_fasta_alignments_trees/Roots/Primary_roots/ASA1_F4K0T5_1_1kp.fasta
- Supplementary_Data_3_fasta_alignments_trees/Roots/Primary_roots/ASA1_F4K0T5_1_1kp.fasta.aln.trimmed
- Supplementary_Data_3_fasta_alignments_trees/Roots/Primary_roots/ASA1_F4K0T5_1_1kp.treefile
- Supplementary_Data_3_fasta_alignments_trees/Roots/Primary_roots/ASB1_F4IAW5_1_1kp.fasta
- Supplementary_Data_3_fasta_alignments_trees/Roots/Primary_roots/ASB1_F4IAW5_1_1kp.fasta.aln.trimmed
- Supplementary_Data_3_fasta_alignments_trees/Roots/Primary_roots/ASB1_F4IAW5_1_1kp.treefile
- Supplementary_Data_3_fasta_alignments_trees/Roots/Primary_roots/AUX1_Q96247_1_1kp.fasta
- Supplementary_Data_3_fasta_alignments_trees/Roots/Primary_roots/AUX1_Q96247_1_1kp.fasta.aln.trimmed
- Supplementary_Data_3_fasta_alignments_trees/Roots/Primary_roots/AUX1_Q96247_1_1kp.treefile
- Supplementary_Data_3_fasta_alignments_trees/Roots/Primary_roots/BRL3_Q9LJF3_1_1kp.fasta
- Supplementary_Data_3_fasta_alignments_trees/Roots/Primary_roots/BRL3_Q9LJF3_1_1kp.fasta.aln.trimmed
- Supplementary_Data_3_fasta_alignments_trees/Roots/Primary_roots/BRL3_Q9LJF3_1_1kp.treefile
- Supplementary_Data_3_fasta_alignments_trees/Roots/Primary_roots/BRX_Q17TI5_1_1kp.fasta
- Supplementary_Data_3_fasta_alignments_trees/Roots/Primary_roots/BRX_Q17TI5_1_1kp.fasta.aln.trimmed
- Supplementary_Data_3_fasta_alignments_trees/Roots/Primary_roots/BRX_Q17TI5_1_1kp.treefile
- Supplementary_Data_3_fasta_alignments_trees/Roots/Primary_roots/CKX_O22213_1_1kp.fasta
- Supplementary_Data_3_fasta_alignments_trees/Roots/Primary_roots/CKX_O22213_1_1kp.fasta.aln.trimmed
- Supplementary_Data_3_fasta_alignments_trees/Roots/Primary_roots/CKX_O22213_1_1kp.treefile
- Supplementary_Data_3_fasta_alignments_trees/Roots/Primary_roots/CTR1_Q0WUI6_1_1kp.fasta
- Supplementary_Data_3_fasta_alignments_trees/Roots/Primary_roots/CTR1_Q0WUI6_1_1kp.fasta.aln.trimmed
- Supplementary_Data_3_fasta_alignments_trees/Roots/Primary_roots/CTR1_Q0WUI6_1_1kp.treefile
- Supplementary_Data_3_fasta_alignments_trees/Roots/Primary_roots/EIN2_Q9S814_1_1kp.fasta
- Supplementary_Data_3_fasta_alignments_trees/Roots/Primary_roots/EIN2_Q9S814_1_1kp.fasta.aln.trimmed
- Supplementary_Data_3_fasta_alignments_trees/Roots/Primary_roots/EIN2_Q9S814_1_1kp.treefile
- Supplementary_Data_3_fasta_alignments_trees/Roots/Primary_roots/EIN3_O24606_1_1kp.fasta
- Supplementary_Data_3_fasta_alignments_trees/Roots/Primary_roots/EIN3_O24606_1_1kp.fasta.aln.trimmed
- Supplementary_Data_3_fasta_alignments_trees/Roots/Primary_roots/EIN3_O24606_1_1kp.treefile
- Supplementary_Data_3_fasta_alignments_trees/Roots/Primary_roots/IPT2_Q9ZUX7_1_1kp.fasta
- Supplementary_Data_3_fasta_alignments_trees/Roots/Primary_roots/IPT2_Q9ZUX7_1_1kp.fasta.aln.trimmed
- Supplementary_Data_3_fasta_alignments_trees/Roots/Primary_roots/IPT2_Q9ZUX7_1_1kp.treefile
- Supplementary_Data_3_fasta_alignments_trees/Roots/Primary_roots/IPT5_IPT6_Q9C6L1_1_1kp.fasta
- Supplementary_Data_3_fasta_alignments_trees/Roots/Primary_roots/IPT5_IPT6_Q9C6L1_1_1kp.fasta.aln.trimmed
- Supplementary_Data_3_fasta_alignments_trees/Roots/Primary_roots/IPT5_IPT6_Q9C6L1_1_1kp.treefile
- Supplementary_Data_3_fasta_alignments_trees/Roots/Primary_roots/IPT9_Q9C5J6_1_1kp.fasta
- Supplementary_Data_3_fasta_alignments_trees/Roots/Primary_roots/IPT9_Q9C5J6_1_1kp.fasta.aln.trimmed
- Supplementary_Data_3_fasta_alignments_trees/Roots/Primary_roots/IPT9_Q9C5J6_1_1kp.treefile
- Supplementary_Data_3_fasta_alignments_trees/Roots/Primary_roots/LATD_D2IU94_1_1kp.fasta
- Supplementary_Data_3_fasta_alignments_trees/Roots/Primary_roots/LATD_D2IU94_1_1kp.fasta.aln.trimmed
- Supplementary_Data_3_fasta_alignments_trees/Roots/Primary_roots/LATD_D2IU94_1_1kp.treefile
- Supplementary_Data_3_fasta_alignments_trees/Roots/Primary_roots/P450_BRox62_Q8VZC2_1_1kp.fasta
- Supplementary_Data_3_fasta_alignments_trees/Roots/Primary_roots/P450_BRox62_Q8VZC2_1_1kp.fasta.aln.trimmed
- Supplementary_Data_3_fasta_alignments_trees/Roots/Primary_roots/P450_BRox62_Q8VZC2_1_1kp.treefile
- Supplementary_Data_3_fasta_alignments_trees/Roots/Primary_roots/PLT1_PLT2_Q5YGP7_1_1kp.fasta
- Supplementary_Data_3_fasta_alignments_trees/Roots/Primary_roots/PLT1_PLT2_Q5YGP7_1_1kp.fasta.aln.trimmed
- Supplementary_Data_3_fasta_alignments_trees/Roots/Primary_roots/PLT1_PLT2_Q5YGP7_1_1kp.treefile
- Supplementary_Data_3_fasta_alignments_trees/Roots/Primary_roots/RGA_Q9SLH3_1_1kp.fasta
- Supplementary_Data_3_fasta_alignments_trees/Roots/Primary_roots/RGA_Q9SLH3_1_1kp.fasta.aln.trimmed
- Supplementary_Data_3_fasta_alignments_trees/Roots/Primary_roots/RGA_Q9SLH3_1_1kp.treefile
- Supplementary_Data_3_fasta_alignments_trees/Roots/Primary_roots/SCR_Q9M384_1_1kp.fasta
- Supplementary_Data_3_fasta_alignments_trees/Roots/Primary_roots/SCR_Q9M384_1_1kp.fasta.aln.trimmed
- Supplementary_Data_3_fasta_alignments_trees/Roots/Primary_roots/SCR_Q9M384_1_1kp.treefile
- Supplementary_Data_3_fasta_alignments_trees/Roots/Primary_roots/SHR_Q9SZF7_1_1kp.fasta
- Supplementary_Data_3_fasta_alignments_trees/Roots/Primary_roots/SHR_Q9SZF7_1_1kp.fasta.aln.trimmed
- Supplementary_Data_3_fasta_alignments_trees/Roots/Primary_roots/SHR_Q9SZF7_1_1kp.treefile
- Supplementary_Data_3_fasta_alignments_trees/Roots/Primary_roots/SNE_Q9LUB6_1_1kp.fasta
- Supplementary_Data_3_fasta_alignments_trees/Roots/Primary_roots/SNE_Q9LUB6_1_1kp.fasta.aln.trimmed
- Supplementary_Data_3_fasta_alignments_trees/Roots/Primary_roots/SNE_Q9LUB6_1_1kp.treefile
- Supplementary_Data_3_fasta_alignments_trees/Roots/Primary_roots/TAA1_TAR1_Q9LR29_1_1kp.fasta
- Supplementary_Data_3_fasta_alignments_trees/Roots/Primary_roots/TAA1_TAR1_Q9LR29_1_1kp.fasta.aln.trimmed
- Supplementary_Data_3_fasta_alignments_trees/Roots/Primary_roots/TAA1_TAR1_Q9LR29_1_1kp.treefile
- Supplementary_Data_3_fasta_alignments_trees/Roots/Primary_roots/TAR3_Q9FE98_1_1kp.fasta
- Supplementary_Data_3_fasta_alignments_trees/Roots/Primary_roots/TAR3_Q9FE98_1_1kp.fasta.aln.trimmed
- Supplementary_Data_3_fasta_alignments_trees/Roots/Primary_roots/TAR3_Q9FE98_1_1kp.treefile
- Supplementary_Data_3_fasta_alignments_trees/Roots/Primary_roots/TIR1_Q570C0_1_1kp.fasta
- Supplementary_Data_3_fasta_alignments_trees/Roots/Primary_roots/TIR1_Q570C0_1_1kp.fasta.aln.trimmed
- Supplementary_Data_3_fasta_alignments_trees/Roots/Primary_roots/TIR1_Q570C0_1_1kp.treefile
- Supplementary_Data_3_fasta_alignments_trees/Roots/Primary_roots/TTL1_Q9MAH1_1_1kp.fasta
- Supplementary_Data_3_fasta_alignments_trees/Roots/Primary_roots/TTL1_Q9MAH1_1_1kp.fasta.aln.trimmed
- Supplementary_Data_3_fasta_alignments_trees/Roots/Primary_roots/TTL1_Q9MAH1_1_1kp.treefile
- Supplementary_Data_3_fasta_alignments_trees/Roots/Root_hairs/
- Supplementary_Data_3_fasta_alignments_trees/Roots/Root_hairs/CPC_TRY_ETC1_O22059_1_1kp.fasta
- Supplementary_Data_3_fasta_alignments_trees/Roots/Root_hairs/CPC_TRY_ETC1_O22059_1_1kp.fasta.aln.trimmed
- Supplementary_Data_3_fasta_alignments_trees/Roots/Root_hairs/CPC_TRY_ETC1_O22059_1_1kp.treefile
- Supplementary_Data_3_fasta_alignments_trees/Roots/Root_hairs/EIN3_EIL1_O24606_1_1kp.fasta
- Supplementary_Data_3_fasta_alignments_trees/Roots/Root_hairs/EIN3_EIL1_O24606_1_1kp.fasta.aln.trimmed
- Supplementary_Data_3_fasta_alignments_trees/Roots/Root_hairs/EIN3_EIL1_O24606_1_1kp.treefile
- Supplementary_Data_3_fasta_alignments_trees/Roots/Root_hairs/ERU_Q9FLJ8_1_1kp.fasta
- Supplementary_Data_3_fasta_alignments_trees/Roots/Root_hairs/ERU_Q9FLJ8_1_1kp.fasta.aln.trimmed
- Supplementary_Data_3_fasta_alignments_trees/Roots/Root_hairs/ERU_Q9FLJ8_1_1kp.treefile
- Supplementary_Data_3_fasta_alignments_trees/Roots/Root_hairs/GL2_P46607_1_1kp.fasta
- Supplementary_Data_3_fasta_alignments_trees/Roots/Root_hairs/GL2_P46607_1_1kp.fasta.aln.trimmed
- Supplementary_Data_3_fasta_alignments_trees/Roots/Root_hairs/GL2_P46607_1_1kp.treefile
- Supplementary_Data_3_fasta_alignments_trees/Roots/Root_hairs/GLE3_EGL3_Q9FN69_1_1kp.fasta
- Supplementary_Data_3_fasta_alignments_trees/Roots/Root_hairs/GLE3_EGL3_Q9FN69_1_1kp.fasta.aln.trimmed
- Supplementary_Data_3_fasta_alignments_trees/Roots/Root_hairs/GLE3_EGL3_Q9FN69_1_1kp.treefile
- Supplementary_Data_3_fasta_alignments_trees/Roots/Root_hairs/OBP4_Q0WUB6_1_1kp.fasta
- Supplementary_Data_3_fasta_alignments_trees/Roots/Root_hairs/OBP4_Q0WUB6_1_1kp.fasta.aln.trimmed
- Supplementary_Data_3_fasta_alignments_trees/Roots/Root_hairs/OBP4_Q0WUB6_1_1kp.treefile
- Supplementary_Data_3_fasta_alignments_trees/Roots/Root_hairs/RHD6_RSL1_Q9C707_1_1kp.fasta
- Supplementary_Data_3_fasta_alignments_trees/Roots/Root_hairs/RHD6_RSL1_Q9C707_1_1kp.fasta.aln.trimmed
- Supplementary_Data_3_fasta_alignments_trees/Roots/Root_hairs/RHD6_RSL1_Q9C707_1_1kp.treefile
- Supplementary_Data_3_fasta_alignments_trees/Roots/Root_hairs/RSL2_RSL4_Q8LEG1_1_1kp.fasta
- Supplementary_Data_3_fasta_alignments_trees/Roots/Root_hairs/RSL2_RSL4_Q8LEG1_1_1kp.fasta.aln.trimmed
- Supplementary_Data_3_fasta_alignments_trees/Roots/Root_hairs/RSL2_RSL4_Q8LEG1_1_1kp.treefile
- Supplementary_Data_3_fasta_alignments_trees/Roots/Root_hairs/TTG1_Q9XGN1_1_1kp.fasta
- Supplementary_Data_3_fasta_alignments_trees/Roots/Root_hairs/TTG1_Q9XGN1_1_1kp.fasta.aln.trimmed
- Supplementary_Data_3_fasta_alignments_trees/Roots/Root_hairs/TTG1_Q9XGN1_1_1kp.treefile
- Supplementary_Data_3_fasta_alignments_trees/Roots/Root_hairs/WER_Q9SEI0_1_1kp.fasta.aln.trimmed
- Supplementary_Data_3_fasta_alignments_trees/Roots/Root_hairs/WER_Q9SEI0_1_nl.fas.1kp.fasta
- Supplementary_Data_3_fasta_alignments_trees/Roots/Root_hairs/WER_Q9SEI0_1_nl.fas.1kp.treefile
- Supplementary_Data_3_fasta_alignments_trees/Roots/Root_hairs/ZFP5_Q39264_1_1kp.fasta
- Supplementary_Data_3_fasta_alignments_trees/Roots/Root_hairs/ZFP5_Q39264_1_1kp.fasta.aln.trimmed
- Supplementary_Data_3_fasta_alignments_trees/Roots/Root_hairs/ZFP5_Q39264_1_1kp.treefile
- Supplementary_Data_3_fasta_alignments_trees/Stomata/
- Supplementary_Data_3_fasta_alignments_trees/Stomata/Development/
- Supplementary_Data_3_fasta_alignments_trees/Stomata/Development/AGO1_O04379_1_1kp.fasta
- Supplementary_Data_3_fasta_alignments_trees/Stomata/Development/AGO1_O04379_1_1kp.fasta.aln.trimmed
- Supplementary_Data_3_fasta_alignments_trees/Stomata/Development/AGO1_O04379_1_1kp.treefile
- Supplementary_Data_3_fasta_alignments_trees/Stomata/Development/BAK1_Q94F62_1_1kp.fasta
- Supplementary_Data_3_fasta_alignments_trees/Stomata/Development/BAK1_Q94F62_1_1kp.fasta.aln.trimmed
- Supplementary_Data_3_fasta_alignments_trees/Stomata/Development/BAK1_Q94F62_1_1kp.treefile
- Supplementary_Data_3_fasta_alignments_trees/Stomata/Development/BASL_Q5BPF3_1_1kp.all_sequences.fasta
- Supplementary_Data_3_fasta_alignments_trees/Stomata/Development/BASL_Q5BPF3_1_1kp.all_sequences.fasta.aln.trimmed
- Supplementary_Data_3_fasta_alignments_trees/Stomata/Development/BIN2_F4JRM5_1_1kp.fasta
- Supplementary_Data_3_fasta_alignments_trees/Stomata/Development/BIN2_F4JRM5_1_1kp.fasta.aln.trimmed
- Supplementary_Data_3_fasta_alignments_trees/Stomata/Development/BIN2_F4JRM5_1_1kp.treefile
- Supplementary_Data_3_fasta_alignments_trees/Stomata/Development/BRI_O22476_1_1kp.fasta
- Supplementary_Data_3_fasta_alignments_trees/Stomata/Development/BRI_O22476_1_1kp.fasta.aln.trimmed
- Supplementary_Data_3_fasta_alignments_trees/Stomata/Development/BRI_O22476_1_1kp.treefile
- Supplementary_Data_3_fasta_alignments_trees/Stomata/Development/BSU1f_Q9LR78_1_1kp.fasta
- Supplementary_Data_3_fasta_alignments_trees/Stomata/Development/BSU1f_Q9LR78_1_1kp.fasta.aln.trimmed
- Supplementary_Data_3_fasta_alignments_trees/Stomata/Development/BSU1f_Q9LR78_1_1kp.treefile
- Supplementary_Data_3_fasta_alignments_trees/Stomata/Development/CDKA1_P24100_1_1kp.fasta
- Supplementary_Data_3_fasta_alignments_trees/Stomata/Development/CDKA1_P24100_1_1kp.fasta.aln.trimmed
- Supplementary_Data_3_fasta_alignments_trees/Stomata/Development/CDKA1_P24100_1_1kp.treefile
- Supplementary_Data_3_fasta_alignments_trees/Stomata/Development/CKB1;1_ARATH_1_1kp.all_sequences.fasta
- Supplementary_Data_3_fasta_alignments_trees/Stomata/Development/CKB1;1_ARATH_1_1kp.all_sequences.fasta.aln.trimmed
- Supplementary_Data_3_fasta_alignments_trees/Stomata/Development/CKB1;1_ARATH_1_1kp.fasta.aln.trimmed.treefile
- Supplementary_Data_3_fasta_alignments_trees/Stomata/Development/COP1_P43254_1_1kp.fasta
- Supplementary_Data_3_fasta_alignments_trees/Stomata/Development/COP1_P43254_1_1kp.fasta.aln.trimmed
- Supplementary_Data_3_fasta_alignments_trees/Stomata/Development/COP1_P43254_1_1kp.treefile
- Supplementary_Data_3_fasta_alignments_trees/Stomata/Development/CYCA2-2_Q147G5_1_1kp.all_sequences.fasta
- Supplementary_Data_3_fasta_alignments_trees/Stomata/Development/CYCA2-2_Q147G5_1_1kp.all_sequences.fasta.aln.trimmed
- Supplementary_Data_3_fasta_alignments_trees/Stomata/Development/CYCA2-2_Q147G5_1_1kp.all_sequences.fasta.aln.trimmed.treefile
- Supplementary_Data_3_fasta_alignments_trees/Stomata/Development/EPF1_2_Q8S8I4_1_1kp.fasta
- Supplementary_Data_3_fasta_alignments_trees/Stomata/Development/EPF1_2_Q8S8I4_1_1kp.fasta.aln.trimmed
- Supplementary_Data_3_fasta_alignments_trees/Stomata/Development/EPF1_2_Q8S8I4_1_1kp.treefile
- Supplementary_Data_3_fasta_alignments_trees/Stomata/Development/Erf_Q42371_1_1kp.fasta
- Supplementary_Data_3_fasta_alignments_trees/Stomata/Development/Erf_Q42371_1_1kp.fasta.aln.trimmed
- Supplementary_Data_3_fasta_alignments_trees/Stomata/Development/Erf_Q42371_1_1kp.treefile
- Supplementary_Data_3_fasta_alignments_trees/Stomata/Development/FAMA_Q56YJ8_1_1kp.fasta
- Supplementary_Data_3_fasta_alignments_trees/Stomata/Development/FAMA_Q56YJ8_1_1kp.fasta.aln.trimmed
- Supplementary_Data_3_fasta_alignments_trees/Stomata/Development/FAMA_Q56YJ8_1_1kp.treefile
- Supplementary_Data_3_fasta_alignments_trees/Stomata/Development/FLP_Q94FL6_1_1kp.fasta
- Supplementary_Data_3_fasta_alignments_trees/Stomata/Development/FLP_Q94FL6_1_1kp.fasta.aln.trimmed
[truncated: 380 more entries]
