# Supplementary material for: Water‐related innovations in land plants evolved by different patterns of gene cooption and novelty
Source: New Phytol. 2022 Feb 8;235(2):732–42. doi: 10.1111/nph.17981 (PMC9303528; doi:10.1111/nph.17981)
Supplement: Supplementary file 3 — Dataset S3 Fasta alignments and phylogenetic trees. [file NPH-235-732-s005.zip › Supplementary_Data_3_fasta_alignments_trees/Roots/Lateral_roots/AFB_Q9LW29_1_1kp.fasta]

>Micromonas_pusilla_CCMP1545_XP_003057255.1_predicted_protein
MTSVPAEYVFNRGGETVCSRTLLRISSALPVLTTSSAPQVVVHAERAAEFPEETSSRACDETGHVAWQALPILCHFILSE
RGQRLMRDSRVLELGAGIGVPGLLAGRVCKEVVLTDSNDMVVERLRRNVELNAADMTCAGDAVRVANVAWGAELYPRDDV
LERGAFDVVLGSDVVYSATSARTFLQTAKLAMAKTRGVTALAYIPRWPAVDRALYDALRELELAAEVVPLRSFSPSGVDF
SFDGHSLPRGTCLLLIRCVGDCDDDEVEEIAPPPSIVTREHVLEVTIGPEHIDDILPETCRAAGLGNERSPAGSLIVDAT
GPFAVTQDQVEVLSKSLGASPLCGSVSKFTVRECWIGDKWPSMARGLSSCAQSLALLHANGDEIGSVAAGVVGDFTSSCP
NLHTLDLSRNPFGDAGAEAFAVGFASCAALSSLTLAHCHIGDGGAAALARAFPRSLTTLNLSNNEITALGLSDIATALRL
GKTPLLTHLILSGNEIGPACGAELAEALPVGTPDLEYIDLRGCSLTDPGLAWLAPSLPSCKNLTTMHLGSNGVGDVGAAA
LASSLAACPKLKHLGLAMNSIADGGAWDLVEELVGCKSLVSLNLKGNGLGDEGASAIADILAEVPTLEAVNLSDNDVGEE
GAAALAECFEKVFTDSAGIFPWVRGLTVVLENNELSKEVRQRLETAASSVAATVKFSALVVRGTGFGR


>Arabidopsis_thaliana_Q8RWQ8_F-box_protein_FBX14
MTEEDSSAKMSEDVEKYLNLNPPCSSSSSSSSAATFTNKSRNFKSSPPPCPDHVLENVLENVLQFLTSRCDRNAVSLVCRSWYRVEAQTRLEVFIGNCYSLSPARLIHRFKRVRSLVLKGKPRFADFNLMPPNWGAQFSPWVAATAKAYPWLEKVHLKRMFVTDDDLALLAESFPGFKELTLVCCEGFGTSGIAIVANKCRQLKVLDLMESEVTDDELDWISCFPEGETHLESLSFDCVESPINFKALEELVVRSPFLKKLRTNRFVSLEELHRLMVRAPQLTSLGTGSFSPDNVPQGEQQPDYAAAFRACKSIVCLSGFREFRPEYLLAISSVCANLTSLNFSYANISPHMLKPIISNCHNIRVFWALDSIRDEGLQAVAATCKELRELRIFPFDPREDSEGPVSGVGLQAISEGCRKLESILYFCQNMTNGAVTAMSENCPQLTVFRLCIMGRHRPDHVTGKPMDDGFGAIVKNCKKLTRLAVSGLLTDEAFSYIGEYGKLIRTLSVAFAGNSDKALRYVLEGCPKLQKLEIRDSPFGDVGLRSGMHRYSNMRFVWLSSCLISRGGCRGVSHALPNVVVEVFGADGDDDEDTVTGDYVETLYLYRSLDGPRKDAPKFVTIL
>Arabidopsis_thaliana_Q9LTX2_Transport_inhibitor_response_1-like_protein
MTQDRSEMSEDDDDQQSPPLDLPSTAIADPCSSSSSPNKSRNCISNSQTFPDHVLENVLENVLQFLDSRCDRNAASLVCKSWWRVEALTRSEVFIGNCYALSPARLTQRFKRVRSLVLKGKPRFADFNLMPPDWGANFAPWVSTMAQAYPCLEKVDLKRMFVTDDDLALLADSFPGFKELILVCCEGFGTSGISIVANKCRKLKVLDLIESEVTDDEVDWISCFPEDVTCLESLAFDCVEAPINFKALEGLVARSPFLKKLRLNRFVSLVELHRLLLGAPQLTSLGTGSFSHDEEPQSEQEPDYAAAFRACKSVVCLSGFRELMPEYLPAIFPVCANLTSLNFSYANISPDMFKPIILNCHKLQVFWALDSICDEGLQAVAATCKELRELRIFPFDPREDSEGPVSELGLQAISEGCRKLESILYFCQRMTNAAVIAMSENCPELTVFRLCIMGRHRPDHVTGKPMDEGFGAIVKNCKKLTRLAVSGLLTDQAFRYMGEYGKLVRTLSVAFAGDSDMALRHVLEGCPRLQKLEIRDSPFGDVALRSGMHRYYNMRFVWMSACSLSKGCCKDIARAMPNLVVEVIGSDDDDDNRDYVETLYMYRSLDGPRNDAPKFVTIL
>Arabidopsis_thaliana_Q570C0_Protein_TRANSPORT_INHIBITOR_RESPONSE_1_TIR1
MQKRIALSFPEEVLEHVFSFIQLDKDRNSVSLVCKSWYEIERWCRRKVFIGNCYAVSPATVIRRFPKVRSVELKGKPHFADFNLVPDGWGGYVYPWIEAMSSSYTWLEEIRLKRMVVTDDCLELIAKSFKNFKVLVLSSCEGFSTDGLAAIAATCRNLKELDLRESDVDDVSGHWLSHFPDTYTSLVSLNISCLASEVSFSALERLVTRCPNLKSLKLNRAVPLEKLATLLQRAPQLEELGTGGYTAEVRPDVYSGLSVALSGCKELRCLSGFWDAVPAYLPAVYSVCSRLTTLNLSYATVQSYDLVKLLCQCPKLQRLWVLDYIEDAGLEVLASTCKDLRELRVFPSEPFVMEPNVALTEQGLVSVSMGCPKLESVLYFCRQMTNAALITIARNRPNMTRFRLCIIEPKAPDYLTLEPLDIGFGAIVEHCKDLRRLSLSGLLTDKVFEYIGTYAKKMEMLSVAFAGDSDLGMHHVLSGCDSLRKLEIRDCPFGDKALLANASKLETMRSLWMSSCSVSFGACKLLGQKMPKLNVEVIDERGAPDSRPESCPVERVFIYRTVAGPRFDMPGFVWNMDQDSTMRFSRQIITTNGL
>Arabidopsis_thaliana_Q9ZR12_GRR1-like_protein_1_GRH1
MGLRFPPKVLEHILSFIDSNEDRNSVSLVCKSWFETERKTRKRVFVGNCYAVSPAAVTRRFPEMRSLTLKGKPHFADYNLVPDGWGGYAWPWIEAMAAKSSSLEEIRMKRMVVTDECLEKIAASFKDFKVLVLTSCEGFSTDGIAAIAATCRNLRVLELRECIVEDLGGDWLSYFPESSTSLVSLDFSCLDSEVKISDLERLVSRSPNLKSLKLNPAVTLDGLVSLLRCAPQLTELGTGSFAAQLKPEAFSKLSEAFSNCKQLQSLSGLWDVLPEYLPALYSVCPGLTSLNLSYATVRMPDLVELLRRCSKLQKLWVMDLIEDKGLEAVASYCKELRELRVFPSEPDLDATNIPLTEQGLVFVSKGCRKLESVLYFCVQFTNAALFTIARKRPNLKCFRLCVIEPFAPDYKTNEPLDKGFKAIAEGCRDLRRLSVSGLLSDKAFKYIGKHAKKVRMLSIAFAGDSDLMLHHLLSGCESLKKLEIRDCPFGDTALLEHAAKLETMRSLWMSSCFVSFGACKLLSQKMPRLNVEVIDEHPPESRPESSPVERIYIYRTVAGPRMDTPEFVWTIHKNPENGVSHLAIK
>Arabidopsis_thaliana_Q9LW29_Protein_AUXIN_SIGNALING_F-BOX_2_AFB2
MNYFPDEVIEHVFDFVTSHKDRNAISLVCKSWYKIERYSRQKVFIGNCYAINPERLLRRFPCLKSLTLKGKPHFADFNLVPHEWGGFVLPWIEALARSRVGLEELRLKRMVVTDESLELLSRSFVNFKSLVLVSCEGFTTDGLASIAANCRHLRDLDLQENEIDDHRGQWLSCFPDTCTTLVTLNFACLEGETNLVALERLVARSPNLKSLKLNRAVPLDALARLMACAPQIVDLGVGSYENDPDSESYLKLMAVIKKCTSLRSLSGFLEAAPHCLSAFHPICHNLTSLNLSYAAEIHGSHLIKLIQHCKKLQRLWILDSIGDKGLEVVASTCKELQELRVFPSDLLGGGNTAVTEEGLVAISAGCPKLHSILYFCQQMTNAALVTVAKNCPNFIRFRLCILEPNKPDHVTSQPLDEGFGAIVKACKSLRRLSLSGLLTDQVFLYIGMYANQLEMLSIAFAGDTDKGMLYVLNGCKKMKKLEIRDSPFGDTALLADVSKYETMRSLWMSSCEVTLSGCKRLAEKAPWLNVEIINENDNNRMEENGHEGRQKVDKLYLYRTVVGTRMDAPPFVWIL
>Arabidopsis_thaliana_Q9LPW7_Protein_AUXIN_SIGNALING_F-BOX_3_AFB3
MNYFPDEVIEHVFDFVASHKDRNSISLVCKSWHKIERFSRKEVFIGNCYAINPERLIRRFPCLKSLTLKGKPHFADFNLVPHEWGGFVHPWIEALARSRVGLEELRLKRMVVTDESLDLLSRSFANFKSLVLVSCEGFTTDGLASIAANCRHLRELDLQENEIDDHRGQWLNCFPDSCTTLMSLNFACLKGETNVAALERLVARSPNLKSLKLNRAVPLDALARLMSCAPQLVDLGVGSYENEPDPESFAKLMTAIKKYTSLRSLSGFLEVAPLCLPAFYPICQNLISLNLSYAAEIQGNHLIKLIQLCKRLQRLWILDSIGDKGLAVVAATCKELQELRVFPSDVHGEEDNNASVTEVGLVAISAGCPKLHSILYFCKQMTNAALIAVAKNCPNFIRFRLCILEPHKPDHITFQSLDEGFGAIVQACKGLRRLSVSGLLTDQVFLYIGMYAEQLEMLSIAFAGDTDKGMLYVLNGCKKMRKLEIRDSPFGNAALLADVGRYETMRSLWMSSCEVTLGGCKRLAQNSPRLNVEIINENENNGMEQNEEDEREKVDKLYLYRTVVGTRKDAPPYVRIL


>Amborella_trichopoda_W1P8I7
MTSFPEEVLEHVFDFISSHKDRNSVSVVCQSWFRVERCSRRNVFIGNCYATNPERVISRFPRVKALSLKGKPHFADFNLVPHDWGAHVLPWIEAMARSYQWLEELKLKRMLITDDCLDLISHAFPNFKALVLISCEGFSTDGLASIAANCRNLRELDLQECEIEEKNTPWLSCFPETCTSLVSLNFACLKGEVNPAVLERLVARCPNLKSLKMNRSVPLEMLHKILARAPQLVELGTGAFTQEPRSEHYIKLFNAFHNCKNIKSLSGFWEVAPVYLPSIYSVCANLTSLNLSYALIQGPELIKLIQQCHKLQRLWILDFIEDKGLEAVASTCKDLQELRVFPSDPFGHHQHPNPYVTERGLVAVAQGCPRLHSLLYFCRQMTNAALTTIARSCPNFTRFRLCIIEPHTPDHLTRQPLDEGFGSIVRECKSLQRLSVSGLLTDQVFLYIGMYGKKLEMLSVAFAGESNKGMQYVLRGCSSLRKLEIRDSPFGDEALLTGVGKLETMRSLWMSGCEVSYGGCKELAERAPGLNVEVMSERECRFIGSPVREHRVDKVYVYRTLVGRREDMPNFVWKA
>Amborella_trichopoda_W1P742
MGLRSEKRRHEETHVSAFPDEVLENVLAFVKSHKDRSSASLVCKHWYEVERWSRNSVFIGNCYSLSPEILVKRFPNIRSITLKGKPRFYDFNLVPPDWGADVHSWLVVLAKAYPFLEELRLKRMTVEDESLEFLGQSFPNFKALSLVSCDGFSTDGLAAIASSCRNLEELDLQENGIKDYGGHWLSCFPESFTSMVALNFANLNSEVNFDALERLVTRCKSLKVLKLNRSVSLEQLQRLLVRAPQLTELGTGSFSQDLSLKQYSELEQAFSNCKSIHTLSGLWEVTSLYLPTIYPVCSNLKFLNLSYAGLRSPELARLLESCPNLQCLWVLDTVGDKGLEAVASSCPNLKELRVFPADPHDFDAGGVTEAGLVAVSRGCPTINYILYFCRRMTNEAVSTVAINCPGFTHFRLCILNPYQPDHLTHEPMDEAFGSVARYCPMLQRLSISGLLTDRAFELIGMHAKKLEALSVAFAGSTESGLEYVLRGCLKLRKLEVRDCSFGNASLMSGIERYESMRSLWMSACNVTMSACRCLARERPRLNVEVIREEEGDGTKAEKVYVYRSVAGPRKDCPPFVRTL
>Amborella_trichopoda_W1P7H0
MTHDQPSAMSIDSDDNAPPDPSPAASAVGSTKQRPDLQAAFTDDVLESVLRFVTHRRDRNAVSLVSQAWYKVEARTRSEVFIGNCYAIEPERVAERFDRVRTLVLKGKPRFADFDLVPHNWGAHFSPWVRAIAQRGFQWLERVSLKRMSVTDEDIGVLARVFPGFKELSLVCCDGFSTKGLAVLAGGCRQLRGLELIEDDVVDDGVDWLACFPETTTSLVSLCFDCVECAVNFDALESLVARSRSLKKLTLNRHVSVGQLQRLMLRAPQLTHLGTGSFSPDPNAPDQEVDLVSAFNACKFLHCLSGFREILAEYLPAISPVCANLTSLNLSLADITAAELEAIVFQCHKLQLLWVLDSVRDRGLQAVASTCKDLRDLRVFPVDPREDSEGGVTEVGLVAISEGCRKLQSILYFCQQMTNAAVVTMSRNCSELTVFRLCIMGRHRPDHVTGEPMDEGFGAIVRYCKKLTRLAVSGLLTDRAFMNIGMYGKTVQTLSVAFAGDSDMALKYVLEGCPNLQKLEIRDSPFGDAGLLSGVHHYCNMRFLWMSSCRLTMSGCQEVARSLPHLVVEVIREREEQGDDDSVEKLYLYRSVSGPRNDAPPFVSIM


>Brachypodium_distachyon_I1HLS4
MGRGVGSRSGGGAAQPPWHSLPDEVWEHAFSFLPAAADRGAAAGACRGWLRAERRSRRRLAVANCYATSPRDAVERFPSVRAAEVKGKPHFADFGLVPPAWGAEAAPWVAAAADGWPLLEELSFKRMVVTDECLEMIAASFRNFQVLRLVSCEGFSTAGLAAITEGCRNLRELDLQENYIEDCSSHWLSSFPESFTSLETLNFSCLDGEVNFAVLERLVTRCHNLKTLKLNNAIPLDKVASLLRKAPHIVELGTGKFSADYHPDLFAKLEAAFAGCKSLRRLSGAWDAVPDYLSAFYGVCEGLTSLNLSYATVRGPELIKFISRCKNLQQLWVMDLIEDHGLAVVASTCSKLQELRVFPSDPFGAGQVLLTERGLVDVSASCPMLESVLYFCRRMTNEALITIAKNRPNFTCFRLCILEPRTPDYITQQSLDAGFSAIVESCKGLRRLSVSGLLTDLVFKSIGEHADRLEMLSIAFAGNSDLGLHYILSGCKSLKKLEIRDCPFGNKPLLANAAKLETMRSLWMSSCSLTLGACRQLAQKMPRLTVEIMNDPGRACPLDALPDESPVEKLYVYRTIAGPRSDTPDYVQIV
>Brachypodium_distachyon_I1ILK5
MPYFPEEVVGNIFGFVTSHRDRNAASLVCQAWYRIERLTRHLVFVCNCYAVRPERVHERFPFLRSLSVKGKPHFADFSFVPAGWGATAEPWVNACALACPGLEELRLKRMVVTDDCLKHLAHSFPNLKSIVLVSCDGFSTDGLAAITTNCRFLRELDLQESRVEFRGRHWISCFPKPSTSLESLNFACLNGVVNIHALERLVARSPNLKSLRLNRAVPLAVLAKILSCTRLVDLGTGSFALGNNDGAGALLRVYNALQQCNTLKSLSGFWDSPRLIIPAIHSVCKNLTCLNLSSAPMFRTADFIGVIRLCQNLRHLWVLDHIGDVGLNFVASSCLELQELRVFRANADALASTGVTEQGLVAISIGCRKLNAVFYFCRQMTNSALITIAKNCPRFMSFRLCVLQPRSADAMTGQPLDEGFGAIVRSCKGLRRLSVSGLLTDSVFLYIGMYAERLEMLSIAFAGDTDNGMIYVLNGCKNLKKLEIRSCPFGDTALLAGMHRYEALRSLWMSSCNITLGGCRSLAAHMPSINVEVINEAGTIEEADGDASDAKKVEKLYLYRSVSGPRGDAPGFVKTL
>Brachypodium_distachyon_I1H8T8
MSEEDEDQAAPPKRPRASPSPPPDQVLDNVLETVLQFLAAPRDRGAASLVCRSWHRAESATRVTVAVRNILAASPARAARRFPNAHHILLKGRPRFADFNLLPPGWAGSAFRPWAAAFASAAFPALRSLSLKRITVTDADLDLLARSLPASFRELSLLLCDGFSSRGLASIASHCRGLRVLDVVDCEMNEEEDDEVSDWVAAFPGGHTHLESLSFECFTPQVPFAALEALVARSPRLHRLGVNQHVSLGQLRRLMALTPRLTHLGTGSFRPGDGVEDQGLDFGQILTAFTSAGRPNTLVSLSGFRDLAPEYLPAIAVVSANLTSLDLSYAPVTPDQILPFIGQCCSLETLWVLDSVRDEGLEAVAMYCKKLQVLRVLPLDALEDAEELVSEVGLTAISEGCRGLRSILYFCQRMTNAAVITMSQNCPELKVFRLCIMGRHQPDHVTGEPMDEGFGAIVRNCSKLTRLSTSGRLTDRAFEYIGKYGKSLRTLSVAFAGDSDLALQHILQGCSKLEKLEIRDCPFGDAGLLSGMHHFYHMRFVWMSGCNLTLQGCKEVARQLPRMVVELINSQPENQRPDGVDILYMYRSLEGPREDVPPFVKIL
>Brachypodium_distachyon_I1IX99
MTYFPEEVVEHIFSFLPGQHDRNTVSLVCKVWYEIERLSRRTVFVGNCYAVRPERVVLRFPNMRALTVKGKPHFADFNLVPPDWGGYAAPWIEAAARGCVGLEELRMKRMVVTDESLELLAKTFPRFRALILISCEGFSTDGLAAIASHCKLLRELDLQENEVEDRGPRWLSCFPDSCTSLVSLNFACIKGEVNAGSLERLVARSPNLRSLRLNRSVPVDTLSKILMRTPNLEDLGTGNLADDFQTESYIRLALAFDKCKMLRSLSGFWDASPFCLPFIYPVCAQLTGLNLSYAPTLDSSDLTKMISHCVKLQRLWVLDCIADKGLQVVASSCKDLQELRVFPSDFYIAGYSPVTEEGLVAISLGCQKLSSLLYFCHQMTNAALITIAKNCPNFTRFRLCILEPGKPDAMTNQPLDEGFGAIVRECKGLRRLSISGLLTDKVFMYIGTYAKELEMLSIAFAGDSDAGMMHVMKGCKNLRKLEIRDSPFGDAALLENVAKYETMRSLWMSSCNVTEKGCQVLASKMPMLNVEVINELDENNEMDENHGGLPKVDKLYVYRTTAGGRDDAPNFVKIL
>Brachypodium_distachyon_I1IEZ9
MRDPEEDSDSTPSRMSEDDDCSGGGGGGGWTPDLRGGGGRWAPPDQVLEIVLESVLEFLTAARDRNAASLVCRSWYRAEAQTRRELFIGNCYAVSPRRAVERFGGVRAVVLKGKPRFADFSLVPHGWGAYVSPWFAALGPAYPRLERICLKRMTVSDDELALIPRSFPLFKELSLVCCDGFSTRGLAIIAEGCRHLRVLDLTEDYFHEEENEVVDWISKFPESNTSLESLVFDCVSVPFNFEALEALVARSPALRRLRVNDHVSIEQLRCLMARAPRLTHLGTGSFRSEPGSGGTSSVSELATSFAASRSLVCLSGFLDVNAEYLPAIYPVCANLTSLNFSFASLTAEEIIPVINHCVSLRTFWVLDTVGDEGLRAVAETCSDLRELRVFPLDATEDSEGSVSDIGLQAISEGCRKLESILYFCQRMTNAAVIAMSENCPNLVVFRLCIMGRHRPDRITGEPMDEGFGAIVMNCKKLTRLSVSGLLTDKAFAYIGKYGKLIKTLSIAFAGNSDMSLQHVFEGCTRLQKLEVRDSPFGDKGLLSGMNYFYNMRFFWMNSCRLTAKGCRDVAQQMPNLVVEVMKEHPEDEGETDTVDKLYLYRSLAGPRNDAPSFVNIL
>Brachypodium_distachyon_I1IF00
MSEDGNGGAWTPDLRCGRWAPPDQVLEIVLESVLEFLTAARDRNAASLVCRSWYRAEAQTRRELFIGNCYAVSPRRAVERFGGVRAVVLKGKPRFADFSLVPQGWGAYFSTWVAALGPAYPCLERIFLKRMTVSDDELALIPKSFPLFKELSLVCCDGFSTRGLATIAEGCRHLRVLDLTEDYFHEDENQVVDWISKFPECNTMLESLVFDCVGVPFNFEALEALVARSPALRQLRVNDHVSIEQLRRLMARAPHITHLGTGSFHSEPGSGGASSVSELATSFAATRSLVCLSGFLDFNAEYLPAIYPVCVNLTSLNFSFASLTAEELIPVICHCISLRIFWVLDTVGDEGLQAVAETCSDLRELRVFPLDATEDSEGSVSDIGLQAISEGCRKLESILYFCQRMTNAAVIAMSENCPDLVVFRLCIMGRHRPDRITGEPMDEGFGAIVMNCKKLTRLSVSGLLTDKAFAYIGKYGKLIKTLSVAFAGNSDMSLQHVFEGCIRLQKLEVRDSPFGDKGLLSGMNYFYNMRFFWMNSCRLTVKGCRDLAQQMPNLVVEVMKDHPDEEGEIDTVDKLYLYRSLAGPRNDAPSFVNIL


>Ginkgo_biloba_Gb_14175
MVEEQSEMSDDEEKLDLEPVCRFAVQKIRGEIQRSFPYEVLEHVLVFLTSPKDRNAVSLVCKAWNRVEAWTRHEVFIGNCYAVSPQIMVERFPNIKSVIL
KGKPRFADFNLVPPNWGAHLYPWISAMQPAYPWLEKLCLKRMTLTDEDLSVLAHSFPGFKELVLVCCDGFSTTGLASIASKCRQLKELTLNEDEVMDYGV
DWLGCFPETTTSLVSLNFDCLEDPINFDALERLVARSPFLRKLRLNRSVSIVQLQQLMLRAPQLTHLGTGSFSSEFVQEQEAELHAVFSNCKLLQCLSGF
REIVPEYLPAIYPVCCNLTSLNFSYAVIGSRELEEIIRHCHKLQRLWVLDLVEDRGLRAAAETCKDLRDLRVFPMDAREDGQGCVSEEGLVAISEGCRNL
QSILYFCQRMTNAAVITMSNNCPKLAIFRLCIMGRHRPDHVTGEPMDEGFGSIVMNCKSLTRLAVSGLLTDKAFEYIGTYGKSLETLSVAFAGDTDLSMK
YVLDGCTNLRKLEIRDSPFGDPALLSGLHRYESMRFLWMSDCKVSLEGCTELAKKMPYLTVEIIRDNGRNNDCLVEKLYVYRSVAGPRNDMPSFVMTL*
>Ginkgo_biloba_Gb_04515
MPSFPDEVLEHVLVFLTSSKDRNAVSLVCKAWYRAEAWGRRSVFIGNIYAVSPEIVVRRFPRIRSLTLKGKPRFADFNLVPPNWGADVLPWLLIISSAYP
MLEELRLKRMTVTDESLELLAHSFPNFRALSLTSCDGFSTDGLAIIASDCRQYVDVQDDIICQCHQDQPKSPSHWQKKIIPEFINIQYAFARKCSSDQEK
HFGRQPTKSWNLVLITQ*
>Ginkgo_biloba_Gb_04516
MYFLLWKHMNLTELDLQESDIDDRGGYWLSCFPESCSSLVSLNFACLNSEVNFDALERLVTRCTCLKSLKVNKSVTLEQLQRLLVKASQLTELGTGSYSQ
ELKLRQYADLETAFNNCKELQILSGFWEVASLYLPAIYSACSNLTFLNFSYATVRSLELRKLLVNCPHLQRLWVLDTVEDKGLEVVSSCCKDLRELRVFP
VDPYGQGQGYVTEKGILAISRGCPNLNYVLYFCRQMTNTAIVTVAQNCPKLTHFRLCIMDPCRPDHLTNEPMDEAFGAIVRNCKNLQRLAVSGWLTDETF
EYIGLYAKNLETLSVAFAGNSDRGMQYVLQGCPKLRKLEIRDSPFGDAALLSGLDHYESMRSLWMSACKVTMNGCKILAQEMPRLNVEIIKENDDNDMQV
EKLYVYRSVWLLACLGQNTGNTYLVHVYFWQALRHGISIN*
>Ginkgo_biloba_Gb_07333
MPSFPDEVLEHVLVFVDSIKDRNAVSLVCKAWYRAEAWSRRRVFIGNCYSVSPQIVVRRFPRITSITLKGKPRFSDFNLVPPHWGADIHPWLVVLSSAYP
LLEELRLKRMTITDESLELLARSFPNFRALSLTTCEGFSTNGLAIIALHCRNMTELDLQESEIDDRGGHWLSCFPETCVSLVSLNFACLHSEVNFDALER
LVARCNSLKILKLNKTISLEQLQRLLVKAPQLTELGTGSFSQELKLRQYADLENAFNNCKELRTLSGLWEVAPPYLPVMYSVCLNLTFLNLSYANMRSWE
LARLIGNCHHLRRLWVLDTVEDKGLEAVSSNCKDLRELRVFPMDPYGQDQGGVTERGILAISQGCANLHYVLYFCRQMTNAAIITVAQNCPKLTHFRLCI
MNPWQPDHLTNEPMDEAFGAIVGNAKNLQRLAVSGLLTDKTFEYIGLHAKNLETLSVAFAGSSDQGMEYVLRGCPKLRKLEIRDSPFGNAALLSGLEQYE
SMRSLWMSACRVTMNGCRLLAQKMPRLNVEIIKENEDNESQAEKLYVYRSIAGPRRDAPHFVLTL*
>Ginkgo_biloba_Gb_35574
MDLEQPICRFAAQKGKGEMQSSFPDEVLEHVLVFLTTHKHRNAVSLVCKAWYRVEAWTRQQIFIGNCYAVSPQIMIKRFPKIKSVTLKGKPRFADFNLVP
PNWGAHLSPWISAMAQVYPGLEKLCLKRMTVTDDDLSVLANSFPNFKELNLTCCDGFSTSGLATIASKCSFTAIGLQSSGLLGLGFHHFFFPFLGRQLTE
LDLNEDEIMDNGDDWLACFPEIMTSLRSLSFDCLECPINFDALERLVARCPSLKKLRLNRAVSIVDLHRLLLRAPQLTHLGTGSFCYEVIPEQGADLQAA
FNSCKQLQCLSGFRDVVLEYLPTVYPVCSNLTSLNFSYAVIGSRELEGIICYCHKLQQLWVLDSVEDRGLGAAAATCKDLRDLRVFPMDVREDGEGCVSE
EGLVAISQGCPNLQSILFFCQRMTNEAVVTMSRNCPKLASFRLCIMGRHKPDHLTGEPMDEGFGAIVMNCKNLTRLGVSGLLTDKAFEYIGNYGKSLETL
SVAFAGESDLGMKYVLDGCKNLRKLEIRDSPFGDAALLSGLYHYESMRFLWMSDCKVTLQGCTELAKKMPQLNVEIIRENGDNNDVFVEKLYVYRSVAGP
RRDMPSFALLSLLRRLGFALLVGSFEKDGFVLFINIRLPDNNMIARPHLLSFLHWSQPNMNITKAEPCTYCPTVSIILNYLKKYSPELVEGDNENAGSRT
SSSNSEGPFQKSICKTKRADNKSPFESASPFPFISPMHRQCVHYIDPIICGLPVHILYPKG*
>Ginkgo_biloba_Gb_30741
MAQKDPTLFSGKATPPYPSHVDLISSSGGDARSSGDRGTLHPGYECAKGMSSNGQMVVDELLVKDMKDHCDFISSLLLTLGSMYLAMARDLLHKGSWGQC
RSFSFLLEPTTQWTLVQELEALNPQWTKPALAQDPGPDIAALHMRMLFVNNNKRILVIGIFSICRHLTELDLQENDIDDRGGHWLSCFPDSCTSLVSLNF
ACLGSEVNFEALERLVTRCTSLKSLRLNRLVPLELLHRLLFRAPQLLDLGTGAYLQEPRAEQYTKLKCAFENCKALQSLSGFWEVAPVYLPSVYSVCLNL
TSLNLSYATIQSAELIKLIGHCHKLQRLWVKHLVENGMFSFTVFLSLVLDYIEDKGLEVVASTCKELRELRVFPLNPYGQGAVTEEGLISVSRGCSKLSS
VLYFCRQMTNAALLTVAKNCSLLTRFRLCIIDPKKPDHVTRQPLDEGFGAIVQYCKSLQRLSLSGWLTDKAFEHIGTYGKRLEMLSVAFAGDTDFGMQCV
LSGCTNLRKLEIRDSPFGDAALLSGLEKYETMRSLWMSSCNVTMHGSKELAAKMRKLNVEVMNEMDQPEGLTGRSQFVDKLYVYRTVAGCRQDTPPFVWT
M*
>Ginkgo_biloba_Gb_30742
MGRMTSFPDEVLEHVLAFLSSHRDRNSVSLVCKSWCRVEAWSRQRVFIGNCYAASPEILIKRFPRIKSVTLKGKPHFADFNFIPAGWGADVHPWIAAMAK
AYPWLEELRLKRMVVTDESLELLAHSFPNFKVLVLTTCEGFSTDGLATIAAHCRELPVQRVGFWVVGTTMPFSLVSASDVIWSEGFFVLFLLFGREGDRG
WLVRSSVSFSRDKLPNLKPELTASALLLAGSPNPLS*
>Ginkgo_biloba_Gb_35123
MWNTDSNTCAQMVHMTLENSEMPEDEEKPDLDLELVCKYASQKGREEIESSFPDEVLEHVLVFLTAHKDRNAVSLVCKSWHRVEAWTRQQVFIGNCYAAS
PKTMINRFPKIKSVTLKGKPRFADFNLVPQNWGAHLHPWVSAMAPVYPWLERLSLKRMSVTDEDLGLLANSFRNFKELVLVCCDGFSTRGLAMIAGKCRQ
LMQLDLNEAEVTDNGGDWLGCFPETTTTLVCLGFDCLDGAINFDALERLVARSPCLKKLTLNRTVSIVQLQRLILRAPQLTHLGTGSFYNDFIPEQATVL
QAAFNNCKSLQCLSGFREVVQEYLPTIYLICSNLTSLNFSYAVVGSRELEKIIRNCHKLQHLWVLDLVGDTGLGAAASTCKDLRDLRVFPMDTREDGQGC
VSDEGLVAISEGCSNLQSILYFCQRMTNAAVVTMSRNCPKLASFRLCIMGRHRPDHSTGKPMDEGFGAIVMNCKNLKRLAVSGLLTNKTFEYIGTYGKSL
ETLSVAFAGESDIGMKYVLDGCTRLRKLEIRDSPFGDAALLSGLHRYECMRFLWMSDCKVSLQGCIDLAKKMPRLNVEIIREEGYNNECLVEKLYVYRSV
AGPRNDMPSFVITL*

>Klebsormidium_flaccidium_A0A1Y1IIE4
MNQFTDDVLRHIFGRLSSPEAQAACAQTCKSWNRLEREARRVIHLNAAAGILPAQFQCSYPGQWVSFTLADSAPVIVEPDYKTFSLESFGHSADPWLDVLGFKVSLTSLTLENVHVSHGALAAFLRRRGGTLRHLRLESVSGVDGAAMGLIAEHCHKLESLAVGLELGSSFSWATHFLLSPSKGSLTGLSSSDWNTAPPALVAPLISAFSGLQSIDLSSVEMWFFQKDGSRIFAAVAGLPKLTTLKLPFAIGQQDLLLFQSVLLQVSKLELFDAEGFAQVAPSLSYLVELSAFGSLERYRQIGLRCKRLQTVSFQSQDGETAPVELRGLQSVLLGCKRLQELSLSDLDLGEMHAAHEIAAITDELSRLRALRLGWYCHSRPIAVERRNTCQILESCANLTHLELSFASESHSRDQELESVSQTCRSLRHLKVERVGSSDRSLAMIAVNCKELVSLTLVQVAVGDVAVAAIARHCKNLKSLRLVDSKLSKFGVSELAAGLPSLVTLTLERKQKAVHHVAGTFRQQRFMHLPQSVKRPFDKIGSQFTKARPLWVAESYAGVHRASLVAYPVLITSNGVLWCFALQLCCRAYLMIHRPLRGQGFV

>Marchantia_polymorpha_A0A0K2QW32_Transport_inhibitor_response_1_MpTIR1
MPSPFPDEVLEHVLVFLQSHKDRNSVSLVCKAWFKAEKWSRHRVFVGNCYAVSPQMVINRFSKLNSLHIKGRPRFADFGLVPHHWGAYISPWVTALAQSCPWFEELRLKRMTVSDDSLLMIAQSFPNFKSLILTSCDGLSTDGLAYITSSCRHLERLDLEENEIEPRGGEWLSCFPDNHTSLVSLNFATVDSAIDFDALEALVERSKNLRSLKVHREVNLEQLNRLLARAPNLVELGSGSYTQLLKWGQYSELSSALGRCKQLRSLSGFWEVEPVYLPSLFAVCANLTSLNLSYVLLHTTELVKLIPYCQNLERLLVQDYVGDKGLQAVAVSCRNLQELRVYPSTAEGFVTEEGLIAISEGCPNLMKILYFCKSMTNAAVITFANKLPNCTHFRLCILTPGQPDCVTNEPMDKGFGAVVQNCKKLTRLAVSGQLTDRAFEYFGMYGKKLETISIAFAGDSDRGLEYVLKGCPNLRKLEIRDCPFGDDALLSGVHRYEQMKSMWMSACKVSRNGAVWLAKSKPSLNVEIIKENTDDDPANVLNVEKLYLYRTLVGRRSDAPDFVEIAQ
>Marchantia_polymorpha_A0A176W3Q1
MLRRSRGAESGVAAPGEGAGRRRKWGAEACIDVQRGEGGARPGGHVTRHEWSPPPQLLLLLPQPSAEGCACDPGRATIDSAGLDWRLKLGHERQGQRASRSIGAKRKRSSGFGSSGSLVKVDCDEEGGGGEMPSPFPDEVLEHVLVFLQSHKDRNSVSLVCKAWFKAEKWSRHRVFVGNCYAVSPQMVINRFSKLNSLHIKGRPRFADFGLVPHHWGAYISPWVTALAQSCPWFEELRLKRMTVSDDSLLMIAQSFPNFKSLILTSCDGLSTDGLAYITSSCRASSALAPGRASHEISRDFRLLTANWDESEEGPQGPAQASARATWGLQAHNRAHELRSREASFAGETSRASFGGEEEKPLWGCCSGRESRVGHLERLDLEENEIEPRGGEWLSCFPDNHTSLVSLNFATVDSAIDFDALEALVERSKNLRSLKVHREVNLEQLNRLLARAPNLVELGSGSYTQLLKWGQYSELSSALGRCKQLRSLSGFWEVEPVYLPSLFAVCANLTSLNLSYVLLHTTELVKLIPYCQNLERLLVQDYVGDKGLQAVAVSCRNLQELRVYPSTAEGFVTEEGLIAISEGCPNLMKILYFCKSMTNAAVITFANKLPNCTHFRLCILTPGQPDCVTNEPMDKGFGAVVQNCKKLTRLAVSGQLTDRAFEYFGMYGKKLETISIAFAGDSDRGLEYVLKGCPNLRKLEIRDCPFGDDALLSGVHRYEQMKSMWMSACKVSRNGAVWLAKSKPSLNVEIIKENTDDDPANVLNVEKLYLYRTLVGRRSDAPDFVEIAQ


>Oryza_sativa_indica_B0LXW5_Transport_inhibitor_response_1_TIR1
MGRGGSRAACAAAAPPWHSLPDEVWEHAFSFLPAAADRGAAAGACSSWLRAERRSRRRLAVANCYAAAPRDAVERFPSVRAAEVKGKPHFADFGLVPPAWGAAAAPWIAAAADGWPLLEELSFKRMVVTDECLEMIAASFRNFQVLRLVSCDGFSTAGLAAIAAGCRHLRELDLQENEIEDCSIHWLSLFPESFTSLVTLNFSCLEGEVNITVLERLVTRCHNLKTLKLNNAIPLDKLASLLHKAPQLVELGTGKFSADYHSDLFAKLEAAFGGCKSLRRLSGAWDAVPDYLPAFYCVCEGLTSLNLSYATVRGPELIKFISRCRNLQQLWVMDLIEDHGLAVVASSCNKLQELRVFPSDPFGAGFLTERGLVDVSASCPMLESVLYFCRRMTNEALITIAKNRPNFTCFRLCILEPHTPDYITREPLDAGFSAIVESCRGLRRLSISGLLTDLVFKSIGAHADRLEMLSIAFAGNSDLGLHYILSGCKSLKKLEIRDCPFGDKPLLANAAKLETMRSLWMSSCLLTLGACRQLARKMPRLSVEIMNDPGRSCPLDSLPDETPVEKLYVYRTIAGPRSDTPACVQIV
>Oryza_sativa_indica_A2XSX3
MTYFPEEVVEHIFSFLPAQRDRNTVSLVCKVWYEIERLSRRGVFVGNCYAVRAGRVAARFPNVRALTVKGKPHFADFNLVPPDWGGYAAPWIEAAARGCHGLEELRMKRMVVSDESLELLARSFPRFRALVLISCEGFSTDGLAAVASHCKLLRELDLQENEVEDRGPRWLSCFPDSCTSLVSLNFACIKGEVNAGSLERLVSRSPNLRSLRLNRSVSVDTLAKILLRTPNLEDLGTGNLTDDFQTESYFKLTSALEKCKMLRSLSGFWDASPVCLSFIYPLCAQLTGLNLSYAPTLDASDLTKMISRCVKLQRLWVLDCISDKGLQVVASSCKDLQELRVFPSDFYVAGYSAVTEEGLVAVSLGCPKLNSLLYFCHQMTNAALVTVAKNCPNFTRFRLCILEPGKPDVVTSQPLDEGFGAIVRECKGLQRLSISGLLTDKVFMYIGKYAKQLEMLSIAFAGDSDKGMMHVMNGCKNLRKLEIRDSPFGDAALLGNFARYETMRSLWMSSCNVTLKGCQVLASKMPMLNVEVINERDGSNEMEENHGDLPKVEKLYVYRTTAGARDDAPNFVKIL
>Oryza_sativa_indica_A2XDC6
MNDDDDEVVDWVAAFPPGTTDLESLSFECYVRPVSFAALEALVARSPRLTRLGVNEHVSLGQLRRLMANTPRLTHLGTGAFRPGDGPEDVGLDIEQMASAFASAGRTNTLVSLSGFREFEPEYLPTIAAVSGNLTNLDFSYCPVTPDQFLPFIGQCHNLERLYVLDSVRDEGLQATARTCKKLQVLHVLPLNALEDADELVSEVGLTAIAEGCRGLRSTLYFCQSMTNAAVIAISQNCVDLKVFRLCIMGRHQPDHVTGEPMDEGFGAIVRNCSKLTRLSTSGHLTDRAFEYIGKYAKSLRTLSVAFAGDSNLALQHILQGCSKLEKLEIRDCPFGDAGLLSGMHHFYNMRFLWMSGCNLTLQGCKEVARRLPRLVVELINSQPENERTDSVDILYMYRSLEGPREDVPPFVKIL
>Oryza_sativa_indica_A2ZEQ0
MVFFPEEVVEHILGFLASHRDRNAVSLVCREWYRVERLSRRSVLVCNCYAARPERVHARFPGLRSLSVKGRPRFVPAGWGAAARPWVAACVAACPGLEELRLKRMVVTDGCLKLLACSFPKLKSLVLVGCQGFSTDGLATVATNCSLLKSLSGFWDATSLFIPVIAPVCKNLTCLNLSSAPMVRSAYLIEFICQCKKLQQLWVLDHIGDEGLKIVASSCIQLQELRVFPANANARASTVTEEGLVAISAGCNKLQSVLYFCQRMTNSALITVAKNCPRFTSFRLCVLDPGSADAVTGQPLDEGFGAIVQSCKGLRRLCLSGLLTDTVFLYIGMYAERLEMLSVAFAGDTDDGMTYVLNGCKNLKKLEIRDSPFGDSALLAGMHQYEAMRSLWLSSCNVTLGGCKSLAASMANLNIEVMNRAASINEADNANDAKKVKKLYIYRTVAGPRGDAPEFISTF
>Oryza_sativa_indica_B8AIU0
MGQEGAGTGTGEGNGGDQNVLESVLEFLTAARDRNAASLVCRSWYRAEAQTRRELFIGNCYAVSPRRAVERFGGVRAVVLKGKPRFADFSLVPYGWGAYVSPWVAALGPAYPLLERICLKRMTVSNDDLALIAKSFPLFKELSLVCCDGFSTLGLAAIAERCRHLRVLDLIEDYIDEEEDELVDWISKFPESNTSLESLVFDCVSVPFNFEALEALVARSPAMRRLRMNHHVTVEQLRRLMARAPQLTHLGTGAFRSEPGPGGALSVTELATSFAASRSLICLSGFRDVNPEYLPAIHPVCANLTSLNFSFANLTAEELTPIIRNCVRLRTFWVLDTVGDEGLRAVAETCSDLRELRVFPFDATEDSEGSVSDVGLQAISEGCRKLESILYFCQRMTNAAVIAMSKNCSDLVTFRLCIMGRHRPDRITGEPMDDGFGAIVMNCKKLTRLSVSGLLTDKAFAYIGKYGKLIKTLSVAFAGNSDMSLQSVFEGCTRLQKLEVRDSPFSDKGLLSGLSYFYNMRFLWMNSCRLTMRGCRDVAQQMPDLVVEVMKDHLDDEGEMETVDKLYLYRSLAGARNDAPSFVNIL


>Physcomitrella_patens_A9RDF6_TIR1-like_auxin_receptor_protein_TLP1B
MANLGRRRRSTVESEHCSLLQCPDEILEKIVDLISDTADRSAISLVCKSLKVLEGHTRGVVLVSNCYAIQPLTLKDRFPNAWSITIKGKPRIVDFALIPHAEVWGAYATPWMEILVNFDRPIRHLRMKRMTVSDSDIQLLVSRCGEGLQRLELEKCSGFSTFGLEIIARACRNLIELNISESEIQNGGHRSWLTTLVNTAKSLQVLDLSLTDVEHVEQSVLEKLAGQCHTLKLSAALEIERVLPVVEAANHSMRHLGTRFYSQNIENPHQIAEAFGRCRVLEGISAPLDLDEGSMMMVMPIAGRLTTLDLTYANLGQPELSDLLRTCINLEDFQAYFCFFFLIRLRVIGTHCQKLRRLVVQQDAQGFVTQHGLTAVANGCFLLEKIIIYAADMTNAALETLANNCPGLSDIRICLVQKYHPSHPVRNSTLNLGVRALLMRCRRARRLALCFSRFGLSNVVITDEGIRYIGEYGGNLHIITLTNCGSSDAGLESIAKGCTNLRRFELRHCPFGDRSMEFLATSCHSLKQLWVQACQVELNGVRVLARRKDLVVEVVKESTNENGDPIPWQFIAYASVASPRNDRPENIDYVHSQYDTPLRSEYFMCPSTGAELIDDLEDGLQNV

>Physcomitrella_patens_A9TAY1_TIR1-like_auxin_receptor_protein_TIRB2
MLSVFPDEVLEHVLVFLTDHRDRNSVSLVCKAWCRTEGWSRRSVFIGNCYAASPNLLLRRFPKLTSLEMKGRPRFTDFGLVPSNWGAFIQPWIEALAEHYAGLECLRLKRMTVSDESLRIIALAFPNFRSLRLASCDGFTTDGLQWITRHCRHLKELDLQENEIQVRSVGWLTAFPESQTTLESLSFANIQTPLDEYDFHSLYALVARCPRLKRLKLNREVTLEQMQKLLLLAPQLEDLGTGAYNQKLTWGKLHDLQASFRKVKNIRSLSGFWDVSPRCLPTCFPICNELITLDLSTVALTTADFTKSTTNCVKLRRLLVQDSVGDEGLLHVARCCKQLTELRVYPFNNQSNVTEKGFIAISEGCRDMRKILYFCKQMSNAAMIQFARNCPNMTHFRMAMVTVYDRDCVTNDPLDEGFGAVCKLCKNLRRLSLSGLLTDKTFEYIGMYAKKLETLSVAFAGDTDLGMVNVLDGCPALRKLEVRDCPFGDEALLSGIEKYESMRALWMSSCQLTRDGVQFLADKNPNLNVEIIVDVEKSHDPEYVEKLYVYRSIAGPREDAPYFVDTL
>Physcomitrella_patens_A9SYG2_TIR1-like_auxin_receptor_TIRB1
MPSLFPDEVLEHVLVFLTGHKDRNSVSLVCKAWCRAEGWSRRDVFIGNCYASSPTILLRRFPKLTSLAMKGRPRFTDFGLVPSSWGAFIQPWIEALADHYNGLECLRLKRMTVSDESLRIVALAFPNFRSLRLSSCDGFTTDGLEWITRHCRHLTELDLQENEIQVRGVGWLTAFPETQTSLESLNFANIHTPLDEYDFHSLYALVTRCPKLTKLKLNREITLEQMQRLLLQAPQLEDLGTGAYNQNLTWGRLHELQSSFRRVRNIRTLSGFWDTVPMCLPTCFPICKELITLDLSTVALTPADFTKFITNCVNIQRLLVQDSVGDRGLFYVGRSCRQLRELRVYPFNDQSNVTEKGLVAISDGCREMRKILYFCKQMTNAAMIQFARNCSNMTHFRMAMVTVYDPDCDTKQPLDEGFGAVCKLCKDLRRLSLSGLLTDKTFEYIGTYAKKLETLSVAFAGDTDMGMVHVLDGCPVLRKLEVRDCPFGDEALLSGIDKYESMRALWMSSCRVTIDGVQFLASKNPNLNVEVIRDIEMLHHPEYVEKLYVYRSIAEPRQDAPPFVYIYSCT


>Selaginella_moellendorffii_D8SDE6_TIR1A-2
MELEQEKEEDEEEGRLTTFPDEVLENVLKFVTGHKDRNAVSVVCKAWYKAEGWNREAVFIGNCYAVSPDILTRRFPRLKSMTLKGKPRFADFSLVPPNWGAFFHPWMPVIVESYPWLEALRLKRMTVSDESLFMISQLLPNFRALNLVNCDGFSTEGIAAITSHCRYLQELDLQECLVDDRGGEWLSYFPESCNTLVTLNFSCLESDVNFECLEKLVSRCRSLKKLNLNKGVTLEQLLRLLVKAPQLTDLGTGTYSQMQNWSQYVELRTALSNCKDLRHLSGFWMVEPIFIPLIYPLAQNLLSLNLSYATIRATEFAKLIQRCPKLETLWVLDSVEDRGLQTVGETCKNLVELRVFPTDHGGQGSVTEAGLVAVSQGCPNLSSVLYFCKQCTNQAIETVATNCPMLTRFRLCIITPRQRDYITGETMDEGFGAIVKNCKNLSRLAVSGWLSDRAFEYIGHYAKKLETLSVAFAGESDAAMQHVLSGCPRLRKLEIRDSPFGDSALLAGLHQYESMRFLWMSACRVSLAGCGWLAGAMPRLNVEVIREQGDAEGGEGGEKGGGELVMDCSEPVEKLYAYRTLAGCRSDAPSWVITL
>Selaginella_moellendorffii_D8SG63_TIR1B-2
MVYEFPDDILEHVLVFLSSHRDRNSVSLVCKSWYKAEAASRANLFIGNCYSVSPELVARRFPKVRSLTLKGKPRFADFNLLPPHWGAYLLPWIVTFAHASLPLEELRLKRMCVSDEALDLLATSFPSFRVIVLNNCDGFSTKGLASIARNCRNLQELNLQESLVEDHSGVDWISAFPDTTTSLLALHFSCLDAAVDFDALDALVARNPQLRSLGLNKKVALWQLQKLLQRCGPQLTDLGTGSMSGIGNLNGGGAVGVGGLPLPLPQQLQAQMQVQVQVQPQPAPEQQEMIQWERIQDLSACLASCTKLQSLSGIWEAEPPCLIALYPVCLNLLSLNLSYANLRNADLLQLLSHCHKLQRLWLQDNVEDAGLRTVANTCKDLRELRVFPADHEGVGVVTEQGLLAISEGCANLSSILYFCRRMTNSAITAMSRACSKMRRFRLCIITTRQPDHVTGEPLDEGFGAIVKNCKDLKRLAVSGLLTDRAFQYIGEFGKNVETLSVAFAADSDVGLEAVFRGCTKIRKLEIRDCPFGDRALLAGLERYETMRFLWLSGCRVSIAGCDELSKKLPWLNVELVKESTEDEYTVDMLYVYRTVMASARSDRPPSVIGLRGGEYFWRWVRGAAVGTSNSSI
>Selaginella_moellendorffii_D8RF91_TIR1A-1
MELEQEKEEDEREEEEEQGRLTTFPDEVLENVLKFVTGHKDRNAVSVVCKAWYKAEGWNREAVFIGNCYAVSPDILTRRFPRLKSMTLKGKPRFADFSLVPPNWGAFFHPWMPVIVESYPWLEALRLKRMTVSDESLFMISQLLPNFRALNLVNCDGFSTEGIAAITSHCRYLQELDLQECLVDDRGGEWLSYFPESCNTLVTLNFSCLESDVNFECLEKLVSRCRSLKKLNLNKGVTLEQLLRLLVKAPQLTDLGTGTYSQMQNWSQYVELRTALSNCKDLRHLSGFWMVEPIFIPLIYPLAQNLLSLNLSYATIRATEFAKLIQRCPKLETLWVLDSVEDRGLQTVGETCKNLVELRVFPTDHGGQGSVTEAGLVAVSQGCPNLSSVLYFCKQCTNQAIETVATNCPMLTRFRLCIITPRQRDYITGETMDEGFGAIVKNCKNLSRLAVSGWLSDRAFEYIGHYAKKLETLSVAFAGESDAAMQHVLSGCPRLRKLEIRDSPFGDSALLAGLHQYESMRFLWMSACRVSLAGCGWLAGAMPRLNVEVIREQGDAEGGEGGEKGGGELVMDCSEPVEKLYAYRTLAGCRSDAPSWVITL
>Selaginella_moellendorffii_D8R5Z3_TIR1B-1
MVYEFPDDILEHVLVFLSSHRDRNSVSLVCKSWYKAEAASRANLFIGNCYSVSPELVARRFPKVRSLTLKGKPRFADFNLLPPHWGAYLLPWIVTFAHASLPLEELRLKRMCVSDEALDLLATSFPGFRVIVLNNCDGFSTKGLASIARNCRNLQELNLQESLVEDHSSVDWISAFPDSTTSLLALHFSCLDAAVDFDALDALVARNPQLRSLGLNKKVALWQLQKLLHRCGPQLTDLGTGSMSGIGNLNGGGAVGVGGLPLPLPQQLQAQMQVQVQVQPPQPAPEQQEMIQWERIQDLGACLSSCTKLQSLSGIWEAEPPCLIALYPVCLNLLSLNLSYANLRNADLLQLLSHCHKLQRLWLQDNVEDAGLRIVANTCKDLRELRVFPADHEGVGVVTEQGLLAISEGCANLSSILYFCRRMTNSAITAMSRACSKMRRFRLCIITTRQPDHVTGEPLDEGFGAIVKNCKELKRLAVSGLLTDRAFQYIGEFGKNVETLSVAFAADSDVGLEAVFRGCTKIRKLEIRDCPFGDRALLAGLERYETMRFLWLSGCRVSIAGCDELSKKLPWLNVELVKESTEDEYTVDMLYVYRTVMASARSDRPPSVIGLRGGEYFWRWVRGAAVGTSNSSI

>Selaginella_moellendorffii_D8TEP2_XFB
MVESTRRRVPDDSRGLLCCIDDVLEKIFGYIKKPVERNAISAVCKRFHELEARTRHHVLVYNMYAVNPMKLFERFPSVRSITIKGNPRLVDFDILPRDWAGHAGPWIAAIKAHPQLNRFRIKRMTITDSQIEELCAACGPNLKIMQFDKCSGFSTQGLQALAKFCKNLTHLGLAQSMIDSTSDTKWLKDLVNSCPALEYLDLSLIEMGDVDEAVLVKLAERCKLLKLWESETQNSERFLPVLQKCSSNLSDLGIERINSNSETSLLAKCTALEGLSGIFDLVDDGMHAFMSVSSRLTRLDLSYSNLTEVEIAEVLRACPNLQYLRVLDLAGDHGLQALGNSCKDLHRLVVESPSAIDGGVVTHAGLMAVAQGCRNLQKLIFYPSFITNEAFYALAYNCPNLMDVRICLIQSSSTGENMPWECLDEGVTALVRECRSLYRLTLCFDVQADVEFLTDAGVAAIGEYGKKIRVLTLVHCGSSDMGLVPVLRGCNKLQRLEIRKCRFGDESMQEIALNSELHLKHLFVQGCEVTIDGLSSLAYRAKHTNSRFYVEVIGCKDGRCLEEHRYSCTDESCENHHAFSLSCSHWQILAYHSLTEPRDDTPWFIHRFDSILSEASSLPFTRAEPGGALQLMPESSSGGIDLDLSTGGIDLNEDSSEPLQLMPESSGSGGGGGSGGIDLNEPAEESCSSFPGFERKEVFHFPDILERVAAEPTLHLGAPLVLQASLL
>Selaginella_moellendorffii_D8RZD2
MVESTRRRVPDDSRGLLCCIDDVLEKIFGYIKKPVERNAISAVCKRFHELEARTRHHVLVYNMYAVNPMKLFERFPSVRSITIKGNPRLVDFDILPRDWAGHAGPWIAAIKAHPQLNRFRIKRMTITDSQIEELCAACGPNLKIMQFDKCSGFSTKGLQALAKFCKNLTHLGLAQSMIDNTSDTKWLKDLVNSCPALEYLDLSLIEMGDVDEAVLVKLAERCKLLKLWESETQNSERFLPVLQKCSSNLSDLGIERINSNSETSLLAKCTALEGLSGIFDLVDDGMHAFMSVSSRLTRLDLSYSNLTEVEIAEVLRACPNLQYLRVLDLAGDHGLQALGNSCKDLHRLVVESPSAIDGGVVTHAGLMAVAQGCRNLQKLIFYPSFITNEAFYALAYNCPNLMDVRICLIQSSSTGENMPWECLDEGVTALVRECRSLYRLTLCFDVQADVEFLTDAGVAAIGEYGKKIRVLTLVHCGSSDMGLVPVLRGCNKLQRLEIRKCRFGDESEW
>Anthoceros_agrestis_BONN_evm.model.Sc2ySwM_344.691.2_._AagrBONN_evm.TU.Sc2ySwM_344.691___Sc2ySwM_344_3296113-3297478(-)
MTSSEEPEPCWLEAFPDSSVSLETLNFAINSDSDVNHDALRSLVARCPNLRSLNVSKGVS
MEHLPGILHRAPQLVELGTGSHAVTSSLSITGLGAAIKNCTSLRRLSIRWDLTPFHLGAM
LSVFSNLISLDISYVAVHPPEFQNLMSRCRNLEKLSMLDFVGDEGLQAVGRCCPYLQELR
VYPMQENGGTPGFVTEEGLISIADGCPKLSSILYFCKQMTNDAVHIMARKCSLITRFRLC
IITPRLPDCATGEPMDEGFGAIVMHCKHLRRLAVSGLLTDRAFEYIGRYGKGLQTLSVAF
AAESDMAMKYVLEGCPKLRKLEIRDAPLGDGALLTGIERFESMRFLWMSNCNVTYHGCRY
LATRLPLLNVEIMKDDDWPSEEKPVVSKLYLYRSLAGPREDAPNFVVTFRSSGFHISEQ*
>Anthoceros_agrestis_BONN_evm.model.Sc2ySwM_344.691.1_._AagrBONN_evm.TU.Sc2ySwM_344.691___Sc2ySwM_344_3296113-3298103(-)
MPPLFFPDEVLEHVLVFLTSHKDRNSVSLVCQAWYRAERWSRRHVFIGNCYAVSPEMVTT
RFPKLKAVTLKGKPRFSDFGLVPPDWGASVYPWVLRLAKECAQLEELRFKRMLVTDESLE
LIATSFPGFKVLVLTTCEGFSVRGLATIARHCRHLTQLDLQENVMTSSEEPEPCWLEAFP
DSSVSLETLNFAINSDSDVNHDALRSLVARCPNLRSLNVSKGVSMEHLPGILHRAPQLVE
LGTGSHAVTSSLSITGLGAAIKNCTSLRRLSIRWDLTPFHLGAMLSVFSNLISLDISYVA
VHPPEFQNLMSRCRNLEKLSMLDFVGDEGLQAVGRCCPYLQELRVYPMQENGGTPGFVTE
EGLISIADGCPKLSSILYFCKQMTNDAVHIMARKCSLITRFRLCIITPRLPDCATGEPMD
EGFGAIVMHCKHLRRLAVSGLLTDRAFEYIGRYGKGLQTLSVAFAAESDMAMKYVLEGCP
KLRKLEIRDAPLGDGALLTGIERFESMRFLWMSNCNVTYHGCRYLATRLPLLNVEIMKDD
DWPSEEKPVVSKLYLYRSLAGPREDAPNFVVTFRSSGFHISEQ*
>Anthoceros_angustus_003364_locus=scaffold9_size2216408_1329889_1331893_+_len_1881
MPPLFFPDEVLEHVLVFLTSHKDRNSVSLVCQAWYRAERWSRRHVFIGNCYAVSPEMVTA
RFPKLKAVTLKGKPRFSDFGLVPADWGASVYPWVLRLAKECAQLEELRFKRMLVTDDSLE
LIASSFPGFKVLVLTTCEGFSVRGLATIARHCRYVGSKLIACWHLTQLDLQENIMTSSEE
PEPCWLEAFPDSSVSLETLNFAINSDSDVNHDALRSLVARCPNLRSLNVSKGVSMEHLPG
ILHRAPQLVELGTGSHAVTSTSSITGLGAAIKNCTTLRRLSIRWDLTPFHLGAMLSVFSN
LISLDISYVAVHPPEFQNLMSRCRNLEKLSVSSCFLLLRARLGKWTSLWIDLKLSRCFSC
VIQMLDFVGDEGLQAVGRYCPNLQELRVYPMQENGGTPGFVTEEGLIAIADGCPKLSSIL
YFCKQMTNDAVHIMARKCSLITRFRLCIITPRLPDCATGEPMDEGFGAIVMHCKHLRRLA
VSGLLTDRAFEYIGRYGKGLQTLSVAFAAESDMAMKYVLEGCPKLRKLEIRDAPLGDGAL
LTGIERFESMRFLWMSNCNVTYHGCRYLATRLPLLNVEIMKDDDWPSEEKPVVSKLYLYR
SLAGPREDAPNFVVTFRSSGFHISEQ*
>Anthoceros_punctactus_evm.model.utg000039l.220.2_._Apun_evm.TU.utg000039l.220___utg000039l_971632-973471(-)
MVGSMGARQRRGSESHSCLLSCPDEILQQVFDLIGQHSHRNATSQVCKRFKDVEGGCRSA
VFVSSCYVVHPDTVWHRFPRATSFYIKGKPRVTDYDLIPSAELWGAYAAPWVALLADHYH
STLQHLKLKRMIVTDADLQVLAHSCSHNLQSLCLVKCNGFSHEGLEHVAQHCRSLATLDL
GESSVQGSEGRPSKWLSLLEQNCRRLTSLSISGEDIPGGSEGDEQAIVQLAARCQVLRLS
DAVEPSTVIAAVVNSCPVVTHLGLGVNFPPHALTSQLSQALARCTRLLELSGFWEEWLIP
DVLPICPQLRRLDLTLANLEGEGLCQMLGGCTQLQELKVRDIIGDAGMRVVGSTCKDLRT
LSVQQEDGPGFLSQSGLVCIAQGCSLLQKIMYYASDMTDEALMVLADNCPSLRDIRICLV
HKQSPDGRAIELHRNKTLNKGLKALLKKCTMATRLAICLSRYGFRNRIITDEGMYYLGKY
GKNLLHVTLTNCGGSDNGLIAASAGLEKMHTLEMRDCPFGDEGTMISVVHS*
>Anthoceros_punctactus_evm.model.utg000039l.220.3_._Apun_evm.TU.utg000039l.220___utg000039l_971265-973471(-)
MVGSMGARQRRGSESHSCLLSCPDEILQQVFDLIGQHSHRNATSQVCKRFKDVEGGCRSA
VFVSSCYVVHPDTVWHRFPRATSFYIKGKPRVTDYDLIPSAELWGAYAAPWVALLADHYH
STLQHLKLKRMIVTDADLQVLAHSCSHNLQSLCLVKCNGFSHEGLEHVAQHCRSLATLDL
GESSVQGSEGRPSKWLSLLEQNCRRLTSLSISGEDIPGGSEGDEQAIVQLAARCQVLRLS
DAVEPSTVIAAVVNSCPVVTHLGLGVNFPPHALTSQLSQALARCTRLLELSGFWEEWLIP
DVLPICPQLRRLDLTLANLEGEGLCQMLGGCTQLQELKVRDIIGDAGMRVVGSTCKDLRT
LSVQQEDGPGFLSQSGLVCIAQGCSLLQKIMYYASDMTDEALMVLADNCPSLRDIRICLV
HKQSPDGRAIELHRNKTLNKGLKALLKKCTMATRLAICLSRYGFRNRIITDEGMYYLGKY
GKNLLHVTLTNCGGSDNGLIAASAGLEKMHTLEMRDCPFGDEGMVALARHERLRFVWIQA
CYLTLQGVKELAKKPNFHTEIVEEGLIHDVLNPWQVVAYASTCGPRNDMPQHVHYVDLEF
AMDLSCEDFRGFVS*
>Anthoceros_punctactus_evm.model.utg000039l.220.12_._Apun_evm.TU.utg000039l.220___utg000039l_972014-973471(-)
MVGSMGARQRRGSESHSCLLSCPDEILQQVFDLIGQHSHRNATSQVCKRFKDVEGGCRSA
VFVSSCYVVHPDTVWHRFPRATSFYIKGKPRVTDYDLIPSAELWGAYAAPWVALLADHYH
STLQHLKLKRMIVTDADLQVLAHSCSHNLQSLCLVKCNGFSHEGLEHVAQHCRSLATLDL
GESSVQGSEGRPSKWLSLLEQNCRRLTSLSISGEDIPGGSEGDEQAIVQLAARCQVLRLS
DAVEPSTVIAAVVNSCPVVTHLGLGVNFPPHALTSQLSQALARCTRLLELSGFWEEWLIP
DVLPICPQLRRLDLTLANLEGEGLCQMLGGCTQLQELKVRDIIGDAGMRVVGSTCKDLRT
LSVQQEDGPGFLSQSGLVCIAQGCSLLQKIMYYASDMTDEALMVLADNCPSLRDIRICLV
HKQSPDGRVSLQS*
>Anthoceros_punctactus_evm.model.utg000039l.220.11_._Apun_evm.TU.utg000039l.220___utg000039l_971632-973471(-)
MVGSMGARQRRGSESHSCLLSCPDEILQQVFDLIGQHSHRNATSQVCKRFKDVEGGCRSA
VFVSSCYVVHPDTVWHRFPRATSFYIKGKPRVTDYDLIPSAELWGAYAAPWVALLADHYH
STLQHLKLKRMIVTDADLQVLAHSCSHNLQSLCLVKCNGFSHEGLEHVAQHCRSLATLDL
GESSVQGSEGRPSKWLSLLEQNCRRLTSLSISGEDIPGGSEGDEQAIVQLAARCQVLRLS
DAVEPSTVIAAVVNSCPVVTHLGLGVNFPPHALTSQLSQALARCTRLLELSGFWEEWLIP
DVLPICPQLRRLDLTLANLEGEGLCQMLGGCTQLQELKVRDIIGDAGMRVVGSTCKDLRT
LSVQQEDGPGFLSQSGLVCIAQGCSLLQKIMYYASDMTDEALMVLADNCPSLRDIRICLV
HKQSPDGRAIELHRNKTLNKGLKALLKKCTMATRLAICLSRYGFRNRIITDEGMYYLGKY
GKNLLHVTLTNCGGSDNGLIAASAGLEKMHTLEMRDCPFGDEGTMISVVHS*
>Anthoceros_punctactus_evm.model.utg000117l.230.1_EVM_Apun_evm.TU.utg000117l.230___utg000117l_1245694-1247693(-)
MPPLFFPDEVLEHVLVFLTSHKDRNSVSLVCQAWYRAERWSRRHVFIGNCYAVSPEMVTT
RFPKLKAVTLKGKPRFSDFGLVPPDWGASVYPWVLRLAKECAQLEELRFKRMLVTDESLE
LIATSFPGFKVLVLTTCEGFSVRGLATIARHCRHLTQLDLQENVMTSSEEPEPCWLEAFP
DSSVSLETLNFAINSDSDVNHDALRSLVARCPNLRSLNVSKGVSMEHLPGILHRAPQLVE
LGTGSHAVTSSFSITGLGAAIKNCTSLRRLSIRWDLTPFHLGAMLSVFSNLISLDISYVA
VHPPEFQNLMSRCRNLEKLSMLDFVGDEGLQAVGRYCPNLQELRVYPMQENGGTPGFVTE
EGLISIADGCPKLSSILYFCKQMTNDAVHIMARKCSLITRFRLCIITPRLPDCATGEPMD
EGFGAIVMHCKHLRRLAVSGLLTDRAFEYIGRYGKGLQTLSVAFAAESDMAMKYVLEGCP
KLRKLEIRDAPLGDGALLTGIERFESMRFLWMSNCNVTYHGCRYLATRLPLLNVEIMKED
DWPSEEKPVVSKLYLYRSLAGPREDAPNFVVTFRSSGFHISEQ*
>Fontinalis_antipyretica_19106-RA__[mRNA]__locus=175920_12472_16825_-_[translate_table__standard]
MRSETVPVAMGVRVRREDDFSTVLQFPDEILEHIINSLPTASDRNAVSRVCKRLHAIEGQ
ARESVLISNCYAIRPGNLVSRFPNAQSLTIKGKPRIVDFDLIPRAEVWGAYASSWIQVLA
QFRRPIRQLKMKRMTVSDSDIELLVSVSGASLQRLELEKCSGFSTRGLEMIARNCRNLVI
LNLSESDIRNEGAPFWLTTLAATARSLEVLNLSLTEVEFVEQHVLVDFASRCRDLRLCEA
LRIDHVLPVVKAANSAMHHLGIGLYSQNVENPEQIAEAFQSCKGLQGLSALWDLDDGSMM
MVMPVAARLTSLDLTYAQLLQPELMDLLCTCVNLEDLQCTDIIGDRGLREVGTHCTKLRR
LIVQQDEQGFVTQHGLTAVAKGCFLLEKVILYAADMTNQALETLANNCPGLSDVRICLVQ
KYHDSHPVRPIPFPCLPSIHSPWNLCEAGFHISTQFRMQTIIELEGSSTLNLGVKALLMK
CPKARRLALCFSRFGLSNVVITDEGMSYIGRYGGNLHIITLTNCGTSDVGLACLAAGCVR
LRKLEIRHCPFGDTSMGALAYGCPRLKFLWVQACRVELAGVRMLAQRPGLVVEVVKESIN
SSGVITPWQLIAYTSAAPPRTDLPDNINLVNDKYCTPLSSEYFLCPSTVESGLGRSP
>Fontinalis_antipyretica_15513-RA__[mRNA]__locus=177590_1788_5267_+_[translate_table__standard]
MIHREFPREVPLVRASNSFLPCRGGSERTRSPCLCCCDHDRATASDGSANSCPGVTPIDC
SSIRLFVRLGVVGVFASPESLPALDSSGVLEAEMPSVFPDEVLEHVLVFLTAHRDRNSVS
LVCKAWYKAEGWSRRRAFIGNCYAVSPEILVRRFPKLTCLEMKGRPRFTDFGMVPSNWGA
CIQPWIEAMAEQYPLLEELRLKRMTVTDEDLRNVAEAFGNFRCLRLTSCDGFSTDGITEI
TRNCRNLTELDLHENDILVRNGDWLTAFPESQTSLECLNFATVKSKIDESDFQSLEALVS
RCSNLKRLKLNREIDLDQLRQLLLRAPQLEELGTGVYNQNLSWGRLHELQGSLVSCKNLR
SLSGLWNVVSLCIPTMYPICLELTSLDLSNVLLSPQDFSKLIPYCVKLQRLLVQDYVGDK
GLQVAAGACKDLRELRVFPIMNDGLVTEEGFLAISEGCRELRKILYFCKQMTNAAMSMFA
KNCPRMTHFRLCIMPVYEVDCVTREPLDEGFGAVCRLCTDLRRLSLSGFLTDKTFEYIGR
YAKKLEMLSVGFVGDSDLGMQFVLEGCPKLRKLEVRDCPFGDEALLTGIHKYESMRGLWM
SSCKVTRDGCQFLAQKNPLLNVEIITDVERPDVDPSDEYVGKLYVYRTLAGHRTDAPAFV
DTL
>Fontinalis_antipyretica_08687-RA__[mRNA]__locus=177654_39072_43055_-_[translate_table__standard]
MMGVRGRGRSALYCDDDDDDSSGVLQLPDEILKRITDWLSSPKDRNAVSRVCKRFRAIEG
SSRDSVFISNCYAIQPATLLARFPNARSITIKGKPRMVDFSFLPHAELWGAFATPWVDLL
AKFYQPIRHLKMKRMRITDADIERLISRCGESLQRLELPKCSGFSTNGLETIARGCRNLV
VLNLCEADINNEGAPLWLTTVANTALSLQVLDLSLTVLQNVEQKALVALAGRCHTLRLCE
ALGIDYLLPVLEAAQKTMRQLGIGLYFEDFEDFDQIAEAFGRCKGLECLRPVWDLDERSL
GIVTSIAPRIKNLDLTYCLLGQEQLADLLGACVNLEILQCTDIIGDRGLRQLGTHCKKLR
RLLCESYEAGFVTQHGLIAVAKQCLNLEKLTFFAADMTNEALEILAHNCPNLFDVRICLV
QKYNDSHPVIELEDPDATLNLGVKMLLQNCPGLRRFSLGFDGWHRYGTNIVVSDEGMRYI
GQYGQSLEILTLDHVSGTTDAGLTAIAFGCSKLRKIELRCCPFGDASMAAFACAAPSLKL
LWAQGCLVELTGLRMLAQRPDMIVEVVKQTSTDFSDWQFIAYSSACDPRADRPDNIDFVH
DAYCAPLYSEAILSPGAATVLEEADQDFENVQDDPLFETSGDCTATEWC
>Fontinalis_antipyretica_08619-RA__[mRNA]__locus=181754_24869_27857_+_[translate_table__standard]
MPFVFPDEVLEHVLVFLDAHKDRNSVSLVCKAWFRAEGWSRRKVFIGNCYALSPALLLRR
FPKLTSLEMKGRPRFTDFGLVPPNWGAVLQPWVEALVEHYSGLEELRLKRMTVSDESLRM
VASGFPNFRALRMTSCDGFSTEGLTAISRSCRNLTELDLQENDMQIQTLALLKAFPATQT
SLECLNFATFRRPVSEAEFQHLEALVSRCRSLKRLKLSMEMSQDQVLRILMRAPQLVELG
TGLFNPSSLLCSSMTGGLDVVQASLVGCKYIRTLSGLWDIGFDRITRALTPIYRELLTLD
ISNVFLSEGDFSVFILFCKKLQRLLVQDHVGDEGLRRVSQTCTDLRELRVYCLMDDALVT
ESGFLSISQGCPDLRKILYFCKQMTNAAMASFARNCPKLTHFRLCIIRLYQVDCDTKETL
DFGFGEICKRCPDLRRLSLSGLLTDTAFQYIGRYAKKLETLSVAFAGDSDLGMQCVLEGC
PKLRKLEVRDCPFGNEALLMGIEKYESMRALWMSACKVTMDGCQFLAEKNPSLNVEVIRE
EQEEEERLMVGEQRDEYVEKLYVYRTLAGRRTDAPPFVGLL
>Pleurozium_schreberi_augustus_masked-scaffold_39-processed-gene-0.22-mRNA-1_gene=augustus_masked-scaffold_39-processed-gene-0.22_name=augustus_masked-scaffold_39-processed-gene-0.22_seq_id=scaffold_39_type=cds
MPFVFPDEVLEHVLVFLDAHKDRNSVSLVCKAWFKAEGWSRRKVFIGNCYALSPAILLRR
FPKLTSLEMKGRPRFTDFGLVPPNWGAFLQPWVEALVEHYSGLEELRLKRMTVSDESLRM
IASCFPNFRALRMTSCDGFSTEGLTAISRSCRNLTELDLQENDMEVQSLEWLKAFPETQT
SLECLNFATIKCKVGEVEFKHLEALVDRCRSLKRLKLNKEMSLDQLRRILVRAPQLVELG
TGVLNRNGLNPSTQEELLVSILGCKNIRTLSGLWDIVPHCLHVLIPIYRELLTLDLSNIX
LSERDFSKLISYCKKLQRLLVQDHVGDEGLMRAARRCKDLRELRVYSFMEDGLVTEKGFL
AISEGCPEMRKILYFCKQMTNAAMAKFARNCPKMTHFRLCIMRVYQVDCDTKETLDYGFG
EVCKQCTDLRRLSLSGLLTDKTFEYIGRYAKKLETLSIAFAGDTDLGMQYVLEGCPKLRK
LEVRDCPFGDEALLTGIEKYESMRALWMSACKVTLDGCQFLAQKNQSLNVEIISEESLPF
DHPDDHVEKLYVYRTLAGPRTDAPPFVGLL*
>Pleurozium_schreberi_maker-scaffold_937-augustus-gene-0.35-mRNA-1_gene=maker-scaffold_937-augustus-gene-0.35_name=maker-scaffold_937-augustus-gene-0.35_seq_id=scaffold_937_type=cds
MEARCDLRERARIRIVHRGPVAMGVRVRREDDFSAVLQFPDEILENIVNFLPTASDRNAV
SLVCKRLHVIEGQARDSVLISNCYAIRPRKLVSRFPNAQSVTIKGKPRIVDFDLIPRAEV
WGAYAGLWIPALVQFRRPIRHLKMKRMTVSDSDIELLVSVCGASLQRLELEKCSGFSTRG
LEIIARKCRNLVVLNLSESDIRNEGAPFWLTTLAATARSLEVLNLSLTEVEFVEQHVLVD
LASRCRDLRLCDALKIDHVLPVVKAANSAMHHLGIGLYSQNVENPDQIAEAFQSCKGLQG
LSALWDLDDGSMMMVMPVAARLTILDLTYAQLLQPELTDLLCTCVNLEDLQCTDIIGDRG
LREVGTHCTKLKRLIVQQDEQGFVTQHGLTAVAKGCFLLEKIIIYAADMTNKALETLANN
CPNLSDIRICLVQKYHDSHPIIELEGSSTLNLGVKALLMKCTKARRLALCFSRFGLSNVV
ITDEGMSYIGRYGGNLHIITLTNCGSSDVGLACLAAGCVRLRKLELRHCPFGDTSMGALA
YGCPRLKFLWVQACQVELAGVRMLAQRPGLIVEVVKESISSSGVITPWQLIAYSSAAPPR
TDLPDNINLVNDKYRTPLYSEYYLCPSTVEYGLGRSP*
>scaffold-JOJQ-2003471-Cylindrocystis_cushleckae
LPIDVLCHVISFLDSSTKLTVSLVSKRLHKVEGESRLQISIRNCLCLSPERLLKRYPSLTSITINILKYGSYLWSHPFHDSRDLPALDWIETVARGYPKLAELKVSETRVTSKALDVLATSCWSTLKTLRLVDCEGFKGADISELVKKCTNLEILDLEHSDFQGQSDWPLDAARSCPNLKELSLIAPYKRPFSEGMAASIAQLGLTGLRSLHMNSGEYDLISTMQIAATNSNLEELRVGQCVRLERETGKSAALWGAELARLERVRSLRGLLALLSDPPSAHHIGIVLPIAPRLTCLDLSQTFLKGDGLRRLMQECSALSELWLSAYPSTTGHDELRAAADFCPRLRKLYV
>scaffold-QPDY-2030019-Coleochaete_irregularis
ILHLPCELQENIIRRMHTYADKVAVSLCCKSWYKLEGLVREDVKVRHCYAIQPERLAERFPKMTSLTVGGERFHASLSDDSPECEDWHFFTLSATKRGSKWITMLSRHFTHLQRLCLWHLELSDHDLKVLGDACGRTLLVVKLLSCLGFGPQGLAHLINACHQLESFHIDRSALTQDPA
>scaffold-VQBJ-2001142-Coleochaete_scutata
DDLIALVFGKLTTAADRNAASLVCRRWYRVEGETRESVRIPHCTAIDPCRVVERFPSMKSFTIQLPTWNMSVLGLNTGSPSCDRVFLSDDSSARPWIKMISLYYPRLEEISLCRVRLTNSDLELLGDACGATLRTVRLRECDNLTDAAIASLIIRCSCLEVLDLGQSEI
>scaffold-VQBJ-2001144-Coleochaete_scutata
DDLIALVFGKLTTAADRNAASLVCRRWYRVEGETRESVRIPHCTAIDPCRVVERFPSMKSFTIQLPTWNMSVLGLNTGSPSCDRVFLSDDSSARPWIKMISLYYPRLEEISLCRVRLTNSDLELLGDACGATLRTVRLRECDNLTDAAIASLIIRCSCLEVLDLGQSEI
>scaffold-VQBJ-2011792-Coleochaete_scutata
VLQLPYELQENILSRLDKYADRASVSLSCRSWLKLEGWVRRRVKLRHCYAILPERVIERFPRMTALTIGGERFTASLCDDSPEYDDWHFFTLSGSKRGQQWIHMLAQSFPHLEELCLWHLELSDEDLKTLGDACGQSLRVVRLLSCLGFGPGGLAYIISKCRALEMFHIDRSALVQDRTTDESMLQAQLTNALVRHRATLQDLGLRPDVNCSLPVSWPQLCQGLTNLTSLEAREPLKEATGQLPASLVRLKMERGCERLKSLPNLQSLGGCLLDLANNREALEGLRSVACSLVTLNLIGTALYGEELTGLLQACKAGYGLRGLCLPNLRRLGVTLHELQALARHCGALTRLIVPDFEGNGSRALRTIAVGCPKLELLSFRYSKMGDVGGLLAVGESLTALTTLQIGLEPGSPPSEWDKGLCLDSGLEGIWRGCKLLESVDLNLPDRSMSDAGMKSLALNCKALRSLKLGGCGESDAGLYCISRISTGLRHLMLSNCAVTESGLLQVAEGCPSLECFSVFQEGWSKDSAKRLAKKFVSLRPFWAVEVVSDLDIPSFMAFISLVDPTPD
>Azolla_filiculoides_s0005.g009183
MRPKQKRRREDEERMSFVTKKEEKQVSNDEEREDGEGEEGEDGREGKCQETFSLVDEDSL
AHILGFITTHKDRNAVSLVCKSWNLLESSVRKEVYVGNCYAISPDRVARRFANLKSLVLK
GKPRFADFDFVPRDWGAFVDPWIGALRSSHPFLEELRLKRMTLSDECLSLAATSFPNLKV
LSLTSCDGFSTEGLTSITANCRYLTHLELTENTLDQVSGTWLNAFSPGCTSLVSLDFKDL
DHDLDFEALESLVNRCTGLEILKLNRAVSLTQLKLLVSKLPHLTELGVGSFSPAVPVEDQ
TSLSVCLRNCTQLRSLSGFWIITPGYLSIIYPICSTLVSLNLSYSPICDGELADVVSHCY
NLQKLWVMDTVEDKGLQAVASSCKDLRDFRVYPGSRGEPGQGVTEEGLMYIAQGCPELRS
ILYFCGQMTNVAVEMMAKSCHKLVCFRLCIMEPSRPDHTTNAPMDEGFGAIVRNCKALRR
LSLSGLLTDKAFEYIGMHGKNLERLSVAFAGESDVGLQHVLRGCISLKKLEIRDSPFGDM
GLLSGLHRYESMRSLWMSNCRVTAAGCHWLARQKPRLNVEIIQTNGPDNTMLVESLYVYR
SVAGNRNDRPPFVLAF*
>Azolla_filiculoides_s0063.g035344
MRGREEGELQAQIDSNILPDDLLDQVFNLLTSDQDRNNISLVCKSWYKAEAQSRRRVFIG
NCYSITPSRLINRFPNLFSATIKGKPRFADFDLLPMNWGARAYPWIDAFCKSYPLLEELK
LKRMTVCDASLQRIATSFPHFKRLTLITCDGFGSVGLSFIARNCNLGLAVRPLRSLNPML
KNASKNARDDKETCAQYERNLNPATLKPKVIGNIRMVLESLDLIENKVENLNGSWILDFP
STFTSLVSLNLENIQGEVNTESLAGLIGRCSNLKSLKLNSSVSLTDMLMLLHRTPNLIDL
GTGSFSQDITPEGLLRLQSCITNYTNLTSLSGFWEVRPGSLCCVYPVCKNLTSLNLSYTP
VDDRDLGEIVGHCCKLQRLWATAQLKPKPNCQVWRFSSVLFRLELPKLVTKLIMDTVEDR
GLKAIASSCRDLKHLRVYPGGQGVSEEGLISISEGCPNLISILYFCGRMTNNAIMTMAEN
CRLLESFRLATLDASMPDPTTNEPLDEGFGAIVRNCKCLRRLALSGLLTDRVFEYIGNFG
KTLQRLSIAFAGGSDIGLQYVLRGCINLFKLEIRDSPFGDDALLVGTDRYESMRSLWMSN
CRVTMQGCMTLAIQKRDQLAVEVMKVDGTEDLVESVYVYRSVSGHRNDMPPSVMIL*
>Azolla_filiculoides_s0065.g035892
MKKGREEADEEKDHGRREPKKHTDSQLGKEAKRCRSHIEGGEEENEEEEEREGDTVNEEE
LQERGTEEEMAKEDRGKIDEEDEDEEVSKEERGKEEEMAKDDEEQEDGKGEGEGTALSED
VMEHVLSFITCHRDRNAVSLVCRSWNVLEASGRRSVFIGNCYAVSPQRATERFTRFSSLI
LKGKPRFADFDLLPRHWGAFVEPWIHALSVSHHRFLQDLRLKRMTLSDHALHLLSHSFPH
FNVLVLTSCDGFSTHGLASIAANCRSLTHLELTENTLHSKSGAWISAFPPGFTSLVSLDF
EDLEHEVDFHALESLITRCTGLKTLKLNRSVTIGHLRHILSKSPNLSVLGTGSFSPSMSR
EEFLDACNVFRGCKKLHTLSGFWVVAPGYLSVINPIGANLVAVNLSYSPICDGELADLVS
QCHHICKLWLMDTVEDKGLQAVASSCKDLKDFRVYPATREGQGQGVTEEGLTYIANGCRN
LRSILYFCNQMTNSAVEIMARNCVTLESFRLCIMDPAKPDHVTNEPMDDGFGEIVKHCKE
LRRLSLSGLLTDKAFQYIGMYGKKLERLSVAFAGESDVGLQHVLRGCVNLKKLEIRDSPF
GDMALLSGIHRYEAMRSLWMSNCNVTIGGCQWLAHQKPRLNVEVVQRNNGDNTTTFVESV
YVYRSVAGHRNDRPHFVMSL*
>Azolla_filiculoides_s0129.g048837
MQGVDMSEKQIRFNGEAPFRIPHSQSLTTCYGAAESSATTSSFSSSTTCILSSCAISNTS
PCPSSSSSSSSSSSSSSSCPLSSFPDEVLEHVLAFITSHRDRNAISLVCKAWYKADQCSR
RHVFIGNCYSCSPHILTKRFPNLKSLTLKGKPRFSDFNLVPTNWGANVLPWLHVLAMGTT
PYLEELRLKRMTVSDESLVFISRSFPNFSALVLVFCDGFSTDGLAAIAANCRNLTELDVQ
ECTVDDRGSEWLSAFPETFTSLTSLNLTNFSSDVNFGDLERLVAKCERLEKLKLNRGITL
DQLRRLLLLRGPGLKELGIGSFVQDVDGKGMYQIASLFESCKSVRALSGLWEVVPHFLPL
MFPLCSNLRNLNLSDSTIASLDFVQDLVEDRGLEAVAVTCEKLRELRVVPSDTSRSLVTE
KGMVTISRHCRDLRYILFFCNQMTNAAMKEFAVNCPKMTHFRLCIMKRWEPDYVTKQPMD
EGFGAIVRSCSHLRRLSVSGLLTDRAFELIGKYAKKMRSLSLAFVGDTGVSMDHLMQGCT
SLKKLEIRDCPFGDVGVFSGLGKYYDMRSLWMSACDVSFAACKVLASQMPLLSVEVIIED
DSNFSCERQSSSHNKGNVEKLYLYRTIAGPRTDNPSCVYIL*
>Salvinia_cucullata_v1.1_s0032.g010765
MRKGAEEEEQEEAMLDLKRGRRSREEEEERGGGGVTEKPFKLTDDILCHILGFVKEHRDK
NAVSQVCKAWNAVEAMARKEVYVGNCYAVKAERVAERFSRMRTLVLKGKPRFADFDLVPR
NWGAFAEPWIRTLSSSHHGHLQELRLKRITLSDNCLFLASTSFPSLHSLSLTSCDGFSTD
GLAFIASNCRNLTHLELTENSLEDVSGTWLTAFSDSCTSLVSLDFKDLDHDVDFDALESL
VTRCTGLKTLKLNRAVSILQLQRLVSKLPELVELGVGSFSLQVSLEDQVILSNCLRNCTR
LRSLSGFWIVNPGYLSIIYPICANLVSLNLSYSPICDGELSDLISHCYNLRKLWVMDTIE
DKGLQAIASSCTDLRDFRVYPDISGVGQGVTEEGLMCIARGCPELQSILYFCGQMTNAAV
EMMANCCHKLISFRLCIMEPAKPDHSTNAPMDEGFGAIVRQCKALRRLSLSGLLTDKAFE
YIGMYGKKVERLSVAFAGESDLALQHVLSGCINLKKLEIRDSPFGDPGLLSGLHRYESMR
SLWMSNCRVTVAGCRRLARQKTRLNVEIIQANGQDNTQFVESLYVYRSVAGRRNDRPPFV
LAF*
>Salvinia_cucullata_v1.1_s0044.g013019
MREGRELQHREQQQQQHEGSPSPSTSLVEGAGEVLEHVLEHVFKFLTSDGDRNNASLVCK
SWYKIEAQGRRHVFIGNCYSVSPQMLTHRFHGVSSVTLKGKPRFADFDLVPNNWGAHTEP
WIEALCSAYPDIEELKLKRMSVSDSALHAIATRLHRFKRLTLITCDGFSSSGLASIAAHC
SSLEVLDLTENKVENLFGHWLVELGTGSFSQDITAEEVQELQNCIGKCRNLSSMSGFWDV
KRGSLAIIYPACRNLTSLNLSYTLIDDVDLADIVIQCRSLQRLWIMDSVEDEGLKVLSLH
CPSLKHLRVYPREQGTVTEEGLVAISEGCPNLISILYFCGRMTNRAIMTMATNCPLLESF
RLAIAEPRARDYVTNEPMDEGFGAIVKNCRQLRRLALSGLLTDRVFEYIGDFGKGLQRLS
LAFAGESDRGLKCVLRGCTNLFKLEIRDSPFGDEALLAGSDRYESMRSLWMSSCRVTMQG
CMRLAAEKRNRLVVEVIKREGTEDQVESVYVYRSVTGHRNDVPPLVTIL*
>Salvinia_cucullata_v1.1_s0052.g014055
MDEGSENSHCQTMAKFPEEALEHVLTFVTSHKDRNSVSLVCKAWYRVEALTRQRVFVGNC
YSVSPEFLVRRFKNLKSLTMKGKPRFSDFGLVPPFWGGYAAPWISALVGAYPWFEELRLK
RMTVSDDSLLLLAKSLPNFRALVLTTCDGFTTAGLAHIAAYCRNLQVLELQECEVVDEGD
WLSCFPESSTSLVSLNFVSCTSEANFDALERLVVRCTSLQSLKLNDSVSLQQLERLISKA
PQLTDLGTGSFSAADDTCVRSFERVISRCTQLRSLSGFWLVSSRCMPSLYSVCCNLTFLN
LSYASTMRSTDMISLISNCHKLRRLWVLDTLEDRGLEAVSLSCKELQELRVFPSDVCGTG
IATEEGLVSISKGCRHLLSVLYFCGKMTNAGLHKVAMNSPQLTCFRLCIVVPLLPDHCTK
EPLDEGFGAIVKHCKNLKRFSLSGLLTDKVFCYIGTYAKELEMLSLAFAGKSDLGMQKIL
AGCPILKKLEIRDCPFGDPALLFNMQKYENMRSLWMSSCNVTMEGAMQLAKSMPSLNVEV
IRDGADDSKADKLYVYRTVAGQRPDAPYFVFTCK*
>scaffold-BEGM-2009410-Botrypus_virginianus
MPSFPEEVLEHVFAFLTSHKDRNAVSLVCQAWYRVEALSRQRVFIGNCYAISPIFLTHRFRNLKSLTLKGKPRFSDFGHVPRGWGAHVHPWILALANSYPWFEELRLKRMVVSDESLAILARSFPNFRVLVLTSCDGFTTDGLVPIAANCRHLTELELQECEIIDTGGHWLSCFSESCTSLVSLNFACTSSEVNFAALEKLVARCTSLKSLKVNSAVSLKQLERLLLKAPQLIDLGTGSFSLEPGTVAISSFESAIVSCKGLRSLSGFWEVSSLCLPSLYAICGNLTALNLSYASTIRSNEMIKLISHCHNLKRLWILDCVEDTGLQAVAATCKALEELRVFPADIFWMGQGSVTEDGLVSVSKGCPKMTSILYFCGQMTNSALETVAKNWPQLNCFRLCILDPRKPDHLTKEPLDEGFGAVVRHCKSLRRFSLSGLLTDKAFYYIGMYGKELEMLSLAFAGESDLGMQYVLKGCRKLRILEIRDSPFGDAALLYGLERYESMRSLWMSSCNVTVSGCNSLARKMPFLNVEIIKEDPMDPCAEKLYVYRTVTGPRSDAADFVWT
>scaffold-DCDT-2076915-Gaga_arizonica
FPEEVLEHVLTFVTSHKDRNAVSLVCKEWYRVEALTRQCVFIGNCYAIRPDSVTHRFKNLKSLTLKGKPRFSDFGLVPPEWGGFADPWISVLALAYPWFEELRLKRMVISNSCLALLARSFPNFRSLVLTSCEGFSTGGLAPIAANCRYLQVLELQECEVDETGGHWLSSFPDSFTSLVSLNFACTSSEVDYDALEKLITRCSSLRSLKLNDAVSFEQVVRLLCKAPQLLDLGTGSFFAREAFCFRRFEKALSYCKGLRSLSGFWGVASVCLHSLYSVCKNLTSLNLSYASSMRSNEMIKLVSYCLNLQRLWVLASVGDAGLQAVASSCKELKELRVFPSTDSEGLLQSSASEEGLVAISAGCPKLTSILYFCGKMTNVGLEFVAKTSPQLTTFRLCILDPNMPDHVTKQPLDEGFGAIVKCCTNLTRFSLSGLLTDKAFSYIGMYAKQVEMLSLAFAGESNLGMQRIMEGCSKLRKLEIRDCPFGDGAILSDIHKYESMRSLWMSSCQVTVQGASKLAKSMPSLNVEIIMHEEHAKDPLVDKLYVYRTVAGKRSDAPPFVHL
>scaffold-DFHO-2058016-Danaea_nodosa
FPEEVLDHVLAFVTSHKDRNAVSLVCKSWYRLEALSRRRVFIGNCYAVSPAFLTHRFKNLKALSLKGKPRFADFGLLPRHWGGHVDPWIVALAKAYPWFEELRLKRMVVSDESLELLACSFPKFRVLVLSTCEGFSTNGLASVASNCRHLTKLELLECEIESRGGHWLSCFPGSFTSLVSLNFAGISDKVDFEALERLVTRCTSLRSLKVNSAVSLEQLHRLLLRAPQLTALGTGSFCLEPSSISGFENALNSCKGLQSLSGFWEVAPVCLPSLYSICFNLISLNLSYASSVRSNDMIKLLSHCHNLQRLWVLDYVEDKGLQAVAATCKALQELRVFPTDVYGEGQGSVTEEGIVSISKGCPNLTSVLYFCGQMTNAALENVARNCPQLTCFRLCILDPRKPDHLTGDPLDEGFGAIVKQCANLKRFSLSGLLTDKTFHYIGMYCKQLEMLSLAFAGESDLGMQYILKGCPNLRKLEIRDSPFGDFALISGIHKYESMRSLWMSSCQVTVHGCYTLAKEVPSLNVEIIKEEDDDVMDIQVNKLYVYRTVVGPRQDAPYFVWT
>scaffold-DFHO-2058185-Danaea_nodosa
MSSFPEEVLEHVLCFLTSHKDRNAVSLVCQAWYRVEALSRQRVFVGNCYAVSPIFLTHRFKNLKALSLKGKPRFSDFGMVPPHWGAHVQPWITALAKAYPWFEELRLKRMVVSDKSLAVVARSFPNFRVLVLSNCDGFSTDGLASIATNCRHLAELELQECEIEDFGGGWLSCFPDSCTSLVSLNFACTRGEVNFAALERLVARCTSLKSLKVNIAVSMEQLQRLLLKAPQLTDLGTGSFSLEPGRVSISRFESALVGCKGLRSLSGFWEVASVCLPTLYPICGNLTSLNLSYASSIRSNEMIGLIGFCHKLQKLWVLDSVEDRGLQAVAASCKELQELRVFPTDINGQGQESVTEEGLVSISKGCSSLISVLYFCGQMTNEALERVARNCPQLTCFRLCILEPLRPDNLTGAPLDEGFGAIVRHCKNLKRFSLSGLLTDKACHYIGKYGKQVEMLSLAFAGKSDSGMKYILEGCPNLRKLEIRDSPFGDPALLHGTHKYEAMRSLWMSSCLVTENGCYQLARKVPSLNVEIIKDDEDVGGPQVKKLYVYRTVAGPRRDAPYFVWT
>scaffold-EEAQ-2001179-Sceptridium_dissectum
MPSFPEEVLEHVFAFLTSHKDRNAVSLVCKAWYRVEALSRQRVFIGNCYAVSPIFLTHRFKNLKSLTLKGKPRFSDFGFVPRGWGAHVHPWIIALANSYPWFEELRLKRMVVSDESLAVLARSFPNFRVLVLTSCDGFTTDGLVPVAANCRHLTELELQECEIIDTGGHWLSCFPESHTSLVSLNFACTSSEVNFAALEKLVARCTSLKSLKVNSAVSLKQLERLLLKAPQLIDLGTGSFSLEPDTAAISRFESAIISCKGLRSLSGFWEVSSLCLPSLYAICGNLTALNFSYASTIQSNEMIKLISHCHNLRRLLILDCVEDTGLQAVAATCKALEELRVFPADIFWMGQGSVTEDGLVSVSKGCPKMTSILYFCGQMTNSALETVAKNWPQLNCFRLCLLDPRKPDHLTNEPLDEGFGAVVKHCKSLRRFSLSGLLTDKAFYYIGMYGKELEMLSLAFAGESDLGMQYVLKGCQKLRILEIRDSPFGDAALLYGWERYESMRSLWMSSCNVTVSGCNSLARQMPFLNVEIIKENPIDPCAEKLYVYRTVTGPRSDAADFVWT
>scaffold-NHCM-2009296-Angiopteris_evecta
MSSFPEEVLEHVLGFLTSHKDRNAVSLVCKAWYRVEALSRQRVFIGNCYAVSPIFLIHRFKNLKALTLKGKPRFSDFGLVPPHWGAHVQPWIELRLKRMVVSDESLAILARSFPNFRVLVLSNCDGFSTDGLARIAANCRHLAELELQECEIEDFGGHWLSCFPDSCTSLVSLNFACTRGEVNFEALERLVARCTSLKSLKVNIAVSMEQLQRLLLKAPQLTDLGTGSFSLEPGRVSISRFESALVGCKGLRSLSGFWEVASVCLPTLYPICGNLTSLNLSYASSIRSNEMISLISYCHKLQRLWVLDSVEDRGLQAVAATCKELQELRVFPTNIYGQGQDSVTEEGLVSISKGCSSLTSVLYFCGQMTNEALERAARNCPQLTCFRLCILDPLKPDNLTGEPLDEGFGAVVKHCKNLKRFSLSGMLTDKAFHYIGIYGKQVEMLSLAFAGKSDLGMQYILEGCPNLRKLEIRDSPFGDPALLHGMHRYESMRSLWMSSCSVTENGCYLLARKVPSLNVEIIKDDEDVGGPQVKKLYVYRTVAGARRDAPYFVWT
>scaffold-NHCM-2014367-Angiopteris_evecta
MTCFPEEVLEHVLAFLTSHKDRNAVSLVCKSWYRVEALSRQRVFIGNCYAVSPVFLTHRFKNLKALTLKGKPRFADFGFLPRHWGGHVHSWIVALAKAYPWFEELRLKRMVVSDESLAILARSFPNFRVLVLSTCEGFSTDGLASVASNCRHLAELELQECEIENNGGHWLSCFPDSCTSLVSLNFAGTSNEVNFEALERLVTRCTSLRSLKVNSAVSLEQLRRLLLRAPQLTDLGTGSFSLEPSLISRFENALVSCKGLQSLSGFWEVAPVCLPSLYPICSNLLSLNLSYASSVRSNDMIKLISHCHNLQRLWVLDYVEDKGLQAVAATCKALQELRVFPTDVYGQGQGSVTEDGIVSISKGWPNLTSVLYFCGQMTNAALENVARNCPQLTCFRLCILDPLKPDHLTGEPLDEGFGAIVKHCENLKRFSLSGLLTDKTFRYIGMYCKQLEMLSLAFAGKSDLGMQYILEGCPSLRKLEIRDSPFGDPALISGIHKYESMRSLWMSSCQVTVNGCYILAREVPSLNVEIIKEDDDDVMDVQVNKLYVYRTVAGPRQDAPYFVWT
>scaffold-RFMZ-2000877-Osmundastrum_cinnamomeum-B
MASFPEEVLEHVLAFLTSHKDRNAVSLVCKAWYRVEALTRQRVFIGNCYSVSPVSVTHRFKNLKSLAIKGKPRFADFGLVPAYWGAHVHPWIVALTEAYPWFEELRLKRMAVSDESLAILSRSFPNFRALILTSCDGFSTSGLAPIAANCRHLQELELQECEIEDTGGHWLSCFPDSFTSLVSLNFACILSEVNFSALERLVARCTSLKSLKLNSAVSLEQLQRLLLKAPQLTDLGTGSFSLEPGTLPIRSFESAILNCKELRNLSGFWEVAPLCLPSLYPICANLTALNLSYASSVRSNELIKLIKNCRKLQRLWVLDYVEDRGLQAVASTCKDLQELRVFPTDTDGQGQASVTEEGIVSISRGCSNLTSVLYFCGEMTNAGLEIVARNCPQLTCFRLCILDPVRPDHSTKEPLDEGFGAIVKSCKNLKRFSLSGLLTDKVFRYIGMYAKQLEMLSLAFAGQSDLGMQYILEGCSKLRKLEIRDSPFGDLALLYGVHRYESMRSLWMSSCQVTVNGCCLLANSMRSLNVEIIKDDEDIRDPRVEKLYVYRTVAGRRTDAPRFVWT
>scaffold-RFMZ-2050267-Osmundastrum_cinnamomeum-B
MASSSSFPDEVLEHVLAFVSSHRDRNAVSLVCKAWYRAEAWSRRSVSIGNCYSVSPQIMASRFPRITSLVLKGKPRFADFNLVPPNWGANVYPWILELARNGPFLEELRLKRMTVTDESLALLAHCFPNFRVLVLTFCDGFSTDGLAMVASNCRHLSELDLQESAVEERGGSWLSCFPETCTSLTSLNFACLSSEVSFEALERLVARCSNNLKSLKLNRNVTLDQLQRLLLRAPNLTELGSGSFIQDWSLTRAGELENAISKCKNLRSLSGFWEVAPLYLPLVYPVCANLTFLNLSYASIRSFEFTKLIGHCQILQRLWVQDFVEDKGLEAAASACKELKELRVFPSDPSPDGRSRVTEKGILAISQGCPDLVYVLYFCHQMTNAAIEAVARNCPKLTHFRLCIMTPHEPDYATKEPMDEAFGAIVKNCKSLRRLSVSGLLTDRAFEYIGMYGKELQSLSVAFAGDSDQSMRYVLHGCGKLRKLEIRDSPFGDGALWSGLHRYPSMRSLWMSACDVTVGGCKLLAKQMPLLNVEIIEENQSNDFKVEKLYLYRSVAGPRKDSPYFVYTL
>scaffold-RFMZ-2051731-Osmundastrum_cinnamomeum-B
FPEEVLEHVFVFITSHKDRNAVSLVCKAWFRAEALSRQRVYIGNCYAVTPVFLTHRFKNLKSLILKGKPRFADFGLVPTGWGAHVHPWIVALAEAYPWLEELRLKRMVVSDESLAILAQSFPNFRVLVLTSCEGFSTDGLAPIASYCRHLAELDLQECEIEETGGHWLNCFPDSCTSLVSLNFACITSAVNFEALERLVSRCTALRSLKVNNVVSLEQLQQLLLRAPQLTDLGTGSFGPEPGTVSISRFETAIANCKELRSLSGFWEVSSACLSSLHSVCSNLTYLNLSYASSIQSSDMIKLISNCRKLQRLWVLDCVEDEGLQAVASTCKDLQELRVFPAMSGQGASVTEIGIVSVSNRCPNLTSVLYFCKQMTNAALESVARNSPQLTCFRLCILEPHRPDHLTKEPLDKGFGAVVKHCKNLRRFSLSGLLTDKAFHYISMYGKQLEILSLAFAGDSDLGMQYILDGCPKLRKLEVRDSPFGNPALLHDVHKYESMRSLWMSSCQVTVSGCCLLARMMPSLNVEIITDDNVDDPQVDKLYLYRTVAGPRQDAPYFVWT
>scaffold-UGNK-2003992-Marattia_attenuata
MSSFPEEVLEHVLGFLTSHKDRNAVSLVCKAWYRVEALSRQRVFIGNCYAVSPIFLIHRFKNLKALTLKGKPRFSDFGLVPPHWGAHVQPWIIALAKAYPWFEELRLKRMVVSDESLAILARSFPNFRVLVLSNCDGFSTDGLAHIAANCRHLAELELQECEIEDFGGHWLSCFPDSCTSLVSLNFACTRGEVNFEALERLVARCTSLKSLKVNIAVSMEQLQRLLLKAPQLTDLGTGSFSLEPGRVSISRFESALVGCKGLRSLSGFWEVASVCLPTLYPICGNLTSLNLSYASSIRSNEMISLISYCHKLQRLWVLDSVEDRGLQAVAATCKELQELRVFPTNIYGQGQDAVTEEGLVSISKGCSSLTSVLYFCGQMTNEALERAARNCPQLTCFRLCILDPLKPDNLTGEPLDEGFGAVVKHCKNLKRFSLSGMLTDKAFHYIGIYGKQVEMLSLAFAGKSDLGMQYILEGCPNLRKLEIRDSPFGDPALLHGMHRYESMRSLWMSSCSVTENGCYLLARKVPSLNVEIIKDDEDVGGPQVKKLYVYRTVAGARRDAPYFVWT
>scaffold-VIBO-2007178-Osmunda_javanica
FPDEVLERVLSFVSSHKDRNAVSLVCKSWFRAEAWSRRSVFIGNCYSVSPQITTSRFPKIRSLTLKGKPRFADFNLVPPNWGANVYPWVLELAKSGPFLEELRLKRMTVTDESLALLAHCFPNFRVLVLTFCDGFSTDGLAMIANNCRNLTELDLQETVVDERGGNWLNCFPETCTSLTSLNFACLSSEVNFEALERLVARCSNLKSLKLNRSVTLQQMQRLLLRAPRMTELGTGSFTQDLSLAAIGELENTINKCKNLRNLSGFWEVQPIYLPLIYPLCSKLIYLNLSYAAVRSSEFVTLISHCHILQRLWVQDFVEDKGLEAAASVCKDLQELRVFPADPSPEGYGYVTEKGILAISRGCPNLKYVLYFCKQMTNVAIEAVSRNCPKLTHFRLCILTPKEPDYITKEPMDEAFGAIVKNCKNLQRLSVSGLLTDRAFEYIGMYGRNLQSLSVAFAGDSDLGMQYVLHGCKKLRKLEIRDSPFGDRALWSGLLQYTSMRSLWMSACNVTVFGCEVLAKQMPYLNVEVIKENQDSDFKVEKLYVYRSVVGPRQDLPYFVYTL
>scaffold-VIBO-2009360-Osmunda_javanica
MASFPEEVLEHVLAFLTSHKDRNAVSLVCKAWYRVEALTRQRVFIGNCYSVSPVSLTHRFKNLKSLTIKGKPRFADFGLVPAYWGAHVDPWIDALAEAYPWFEELRLKRMAVSDQSLAILSRSFPNFRALILTSCDGFSTSGLAPIAENCRHLQELELQECEIEDTGGHWLSCFPDSFSSLVSLNFACTLSEVNFSALERLVARCTSLKSLKLNSAVSLEQLQRLLLKAPQLTDLGTGSFSLEPGTLPIRSFESAILNCKELRNLSGFWEVAPLCLPSLYPICANLTALNLSYASSVRSNDLIKLIKNCRKLQRLWVLDYVEDKGLQAVASTCKDLQELRVFPTDTDGQGQASVTEEGIVSISRGCSYLTSVLYFCGEMTNAGLEIVARNCPQLTCFRLCILDPLRPDHLTKEPLDEGFGAIVKSCKNLKRFSLSGLLTDKVFCYIGTYAKQLEMLSLAFAGQSDLGMQYILAGCSKLRKLEIRDSPFGDPALLYGVHRYESMRSLWMSSCKVTVNGCYSLANNMRSLNVEIIKDDEDIRDPQVEKLYVYRTVAGRRTDAPRFVWT
>scaffold-VIBO-2009991-Osmunda_javanica
FPDDVLEHVLRFITSHKDRNVVSLVCKAWYKVEACSRQRVFIGNCYAVSPERLAERFPRIKSVTLKGKPRFADFDLVPRNWGAHIHPWVTAFSKSYPSLEELRLKRMTVSYESLVLIAHSFPNFRVLALTSCDGFGTDGLAVIAANCKHLTQLDLTENSVNDRSGSWLSSFPQTCTSLVSLNFENLESEVDFDALEELVTRCEGLRTLKLNRSVSLTQLQRLVSKAPQLIELGTGSFCQELTLEDHAKLHNAFSSCRELQSLSGFWEVAPAQLSVIYPVCPNLTSLNLSYSPISDTELSELVSQCQKLRRLWLLDSVEDKGLQAVALSCKDLRDFRVYPMNREGQGQGVTEEGLVSIAKGCPNLSSILYFCGQMTNAAVETMAKNCPSLISFRLCILEPCKRDHTTNEPMDEGFRAIVQHCKDLRRLALSGWLTDKAFEYIGMYGKRLERLSVAFAGESDSGLKHVLRGCINLRKLEIRDSPFGDFALLSGLHRYESMRSLWMSACAVTVSGCAWLASQKPRLNVEIIKKSGKENLVESLYVYRSVVGSRKDMPPFVVTL
>scaffold-VIBO-2078558-Osmunda_javanica
FPEEVLEHVLVFITSHKDRNAVSLVCKAWFRAEALSRQRVYIGNCYAVTPAFLTHRFKNLKSLILKGKPRFADFGLLPPGWGAHVHPWIVALAEAYPWLEELRLKRMVVSDESLAILAQSFPNFRVLVLTSCEGFSTDGLAPIASYCRHLAELDLQECEIEETGGHWLNCFPDSCTSLVSLNFACITSAVNFEALERLVSRCTGLRSLKVNNVVSLEQLQQLLLRAPQLTDLGTGSFGPEPGTVSVSRFETAIANCKELRSLSGFWEVSSACLSSLHSVCSNLTYLNLSYASSIRSSDMIKLISNCCKLQRLWVLDCVEDEGLQAVAATCKDLQELRVFPADLSGQGASVTEIGIVSVSNGCPNVTSVLYFCKQMTNAALERVARNCPQLTCFRLCILEPHRPDHLTKEPLDKGFGAIVKHCKNLRRFSLSGLLTDKAFHYINMYGKQLEILSLAFAGDSDLGMQYILDGCPKLRKLEVRDSPFGNSALLHDVHKYESMRSLWMSSCQVTVGGCCSLARRMPTLNVEIITDDTVADPQVEKLYLYRTVAGPRQDAPYFVWT
>scaffold-WGTU-2012903-Leucostegia_immersa
FPEEVLEHVLTFVTSHKDRNAVSLVCKAWYRVEALTRQCVFIGNCYAVSPDVVTHRFKNLKSLSLKGKPRFSDFGLVPAGWGAFADSWISALAHAYPWFEELRLKRMVVSDSCLTLLAHSFPNFRTLVLTSCEGFTTDGLAPIAANCRYLQVLELQECEVDETGGHWLSSFPDSFTSLVALNFACTCSEVDFEALEKLVARCSSLKSLKLNNAVSFEQVVRLLCKAPQLVDFGTGSFFAREAFCIRGFETALASCKGLKSLSGFWEVASICLPSLYAACKNLTSLNLSYASSIRSNEMMKLVSNCQKLQRLWVLASVGDAGLQAVASSCRELEELRVFPSTDSQGQLQSCVSEEGLVAISAGCPRLTSILYFCERMTNEGLEFVAKTSPQFTCFRLCILDPNMPDHVTKQPLDEGFGAIAKCCTNLTRFSLSGLLTDKAFVYIGMYAKQVEMLSLAFAGESDLGMRRIMEGCPKLRKLEIRDSPFGDQAVLSNIQKYESLRSLWMSSCLVTADGASKLAKSMPSLNVEIIMHDDSNMDPQVDKLYVYRTVAGKRADAPTFVHL
>Abies_alba_AALBA5B284225P1
MMKKRGDSSSSFPDEVLEHVLLFVDSTKDRNAVSLVCKDWYRAEAWSRRRVFIGNCYSVS
PKILVRRFPKITSITLKGKPRFSDFNLVPPNWGAEIHPWLLVTREAYPWLRELRLKRMTV
TDESLELIARSFPDFRALSLTTCEGFSTDGLAVIATHCRNLQELDLQESEVDDRGGYWLS
CFPQSCVSLVSLNFACLQNEVNFDALERLVARCISLRSLKLNKTLSLEQLQRLLVIAPQL
KELGTGSFFQEFNLQQFGDLEKAFNNCKELKTLSGMWEVAYLYLPALYSVCSNLTFLNLS
YANIQSLELAYLVAHCHHLRRLWVLDTVGDMGLETVSSSCKDLRELRVFPMDPYGQGRVG
VTEKGILAISQGCPNLSYVLYFCRQMTNATIITVAQNCPKLTHFRLCIMNPCQPDHVTDE
PMDEAFGAIVKICKNLQRLAVSGLLTDKTFEYVGHYAKNLETLSVAFAGSSDLGMQCVLQ
GCPKLRKLEIRDSPFGDAALLSGLECFESMRSLWMSSCKVTMSGCRYLAQKKHRLNVEII
KENDEDDNEADKLYVYRTIAGPRRDAPNFVLTL*
>Abies_alba_AALBA5B344350P2
MFPYKRTNSFVQVLDSVEDAGLWAAAATCKDLRDLRVFPMDAREDGHGCVSDEGLVAISE
GCPNLQSILYFCQRMTNAAVVTMSKNCQKLASFRLCIMGRHKPDHITGEPMDEGFGAIVM
NCKKLTRLAVSGLLTNKAFEYIGTYGKSLETLSVAFAGEDDLGMKYVLDGCRRLRKLEIR
DSPFGDTALLSGLHHYEHMRFLWMSDCKVSIQGCMELARKMPWLNVEIIKEGGDDERLVE
KLYVYRSVAGARKDMPSFVTTL*
>Abies_alba_AALBA5B593837P1
MDQDQSICRFAAQKGKGEIQPSSFPDEVLEHVLVFLVSHKDRNSVSLVCKAWHRVEAWTR
QQVFIGNCYAVSPQIMIKRFPKVKSVLLKGKPRFADFNLVPQHWGAHLTPWVSAMATAYP
LLERLCLKRMTITDYDLTLLANSFPCFKELVLVCCDGFSTSGLASIASKCRQLTTLDLNE
DEINPDGVDWLACFPETLTSLRSLSFDCLDGPINFDALERLVARCPSLKKLRLNKAVSIA
ELQRLILKAPQLTHLGTGSFSNEFLPERGADLHAAFSNCKQLQCLSGFREVVPEYLHAVY
PVCSNLTSLNFSYAVIGSRELEGIICHCHKLQQLWVLDSVEDTGLEAAARTCKDLRDLRV
FPVDAREDGEGCVSEQGLVAISEGCPNLESILYFCQRMTNKAVVTMSQNCSKLASFRLCI
MGRHQPDHITGEPMDEGFGAIVRNCKSLTRLAVSGLLTDKAFQYVGAYGKRVETLSVAFA
GESDLSMKYVLDGCKNLRKLEIRDSPFGDVALLSGLHRYESMRFLWMSDCRLTLHGCTEL
AKKMPRLNVERIRENECDDVEKLYVYRSVAGPRKDMPSFVTTL*
>Picea_lambertina_PILA_04381
MVVRRMSSFPDELLEHVLVFLSSHRDRNSVSLVCKSWFRIEAGSRQRVFIGNCYAVSPAILIRRFPRIKSVALKGKPHFADFNMVPPGWGADVHPWLAAMAEAYPWLEELRLKRMVITDESLELLARSFPNFKVLVLTSCEGFSTDGLAAIAAHCRHITELDLQESDIDDRGGHWLSCFPDSCTSLVSLNFACLNSEVNFEALERLVARCTSLRSLKLNRLVPLELLHRLLIRAPHLADLGTGAYLHEPRTEQYSKLKVALQNCKGLQSLSGFWEVAPGYLPLVESVCSNLTSLNLSYATIQSAELTNLLGHCHKLQRLWVLDYIEDKGLEVVASSCKDLQELRVFPLDPYGQGAVTEEGLVTISKGCPKLTSVLYFCCQMTNAALIAVARNSPLLTCFRLVIIDPTIPDYLTKQPLDEGFGTIVQYCKSLRRLSMSGLLTDKVFQVIGTYGKCLEMLSVAFAGHSDFGMQCVLSGCTNLRKLEIRDSPFGDLALLAGSEKYESMRSLWMSSCSVTVHGCKELAAKMRNLNVEVIHDRDQFEDINTMTQPVDGLYVYRSVAGHRNDTPHFIYTM*
>Picea_lambertina_PILA_13122
MKANSAKGFRMMKKRGVSSSSFPDEVLEHVLLFVDSIQDRSAVSLVCKAWYRAEAWSRRKVFIGNCYSVSPEILVRRFPKITGITLKGKPRFSDFNLVPPHWGADIHSWLLVMRGAYPWLRELRLKRMIVTDESLELIARSFSDFRALSLTTCEGFSTDGLAVIATHCRNLQELDLQESEVDDRGGYWLSCFPESCVSLMSLNFACLQSEVNFDALERLVARCISLRSLKLNKTLSLEQLKRLLVIAPQLMELGTGSFFQDFSLQQFTGLQKAFNNCKELRTLSGMWEVAPLYLPALYSVCSNLTFLNLSYANIRTMELASLVCNCPQLRRLWVLDTVGDKGLETVSSNCKNLRELRVFPMDPFGQDRVGVTEKGILAISQGCPNLSYVLYFCRQMTNAAIIAVAQNCPRLTHFRLCIMNPRQPDHLTDEPMDEAFGAIVKICKGLQRLAVSGLLTDKAFEYVGLYAKNLETLSVAFAGSSDLGMECVLRGCPKLRKLEIRDSPFGNAALLSGLERYESMRSLWMSSCKVTMSGCRYLAQNKPRLNVEIINENDEDDNEADKLYVYRTIAGPRRDAPNFVLTL*
>Picea_lambertina_PILA_16975
MTTDDEKGAQMAQMIQEHSENPEEEEERVSLDLNSMCKFSSQSDTEPIETSFPDEVLEHVLVFLTAHKDRNAVSLVCKSWYRVEAWTRHHVFIGNCYALSPGTMINRFPKIKSVTLKGKPRFADFNLVPPNWGAHLHPWVLAMAPAYPWLEKLLLKRMTVTDEDLALLADSFPNFKDLVLLYCDGFSTKGLGIIASKCRQLRRLDLNEDDIIDSGVDWLSCFPETTISLECLSFECLEGPINIDALEKLVARCSSLKELRLNRTISIVQLHRLMLRAPQLTHLGTGCFSYDFRPEQATVLQVAFNNCKSLQCLSGFREVVPEYLPTIYSVCNNLLELNLSYAVMGSRELEQIVCNCPKLQRLWVCYLPCPLLWSIQAKANSHLSKHQCLSGFREVVPEYLPTIYSVCNNLLELNLSYAVMGSRELEQIVCNCPKLQRLWVLDSVEDAGLWAAAATCKDLRDLRVFPMDAREDGDGCVSDEGLVAISEGCPNLQSILYFCQRMTNAAVVTMSKNCQNLTSFRLCIMGRHKPDHITGKPMDEGFGAIVMNCKKLTRLAVSGLLTNKAFEYIGTYGESLETLSVAFAGENDLGMKYVLDGCRRLRKLEIRDSPFGDTALLSGLYHYEQMRFLWMSDCKVSIQGCMELARKMPWLNVEIIRENGYDDRLVEKLYVYRSVAGPRKDMPPIWLWGSSPCTYFFYKCSGVGGQIGNILWHFLQGDAERWRTTNECSMHTHWAPF*
>Picea_lambertina_PILA_30693
MDQDQSICRFAAQKGKGEIQSSSFPDEVLEHVLVFLSSQKDRKSVSLVCKAWHRVEAWTRQQVFIGNCYAVSPQIMIKRFPKIKSVSLKGKPRFADFNLVPPNWGAHLTPWVSAMATAYPLLERLYLKRMTITDYDLTLLANSFLYFKELVMVCCDGFSTGGLASIASKCRQLTTLDLNEDEIHDNGEDWLACFPETLTSLRSLCFDCLEGPINFDALERLVARCPSLKKLRLNRNVSIVQLQRLILKAPQLTHLGTGSFFYEFQPEQVADLLAAFSNCKQLQCLSGFREVVPEYLPAVYPVCSNLTSLNFSYAVIGSRELEGIICHCRKLQLLWVLDSVGDKGLEAAATTCKDLRDLRVFPVDAREDGEGCVSERGLVAISEGCPNLESILYFCQRMTNKAVVTMSQNCSKLASFRLCIMGRHQPDHLTGEPMDEGFGAIVKNCKSLTRLAVSGLLTDKAFQYFGAYGERLETLSVAFAGESDLSMKYVLDGCKNLRKLEIRDSPFGDVALLSGLHHYENMRFLWMSDCRLTLQGCTELAKKMPGLNVEIIRENECNDSLVEKLYAYRTVAGPRKDMPSFVTIL*
>Picea_taeda_PITA_17540
MDQDQSICRFAAQKGKGEIQSSSFPDEVLEHVLVFLSSQKDRNSVSLVCKAWHRVEAWTRQQVFIGNCYAVSPQIMIKRFPKIKSVSLKGKPRFADFNLVPPNWGAHLTPWVSAMATAYPLLERLYLKRMTITDYDLTLLANSFLYFKELVMVCCDGFSTGGLASIASKCRQLTTLDLNEDEIHDNGEDWLACFPETLTSLRSLCFDCLEGPVNFDALERLVARCPSLKKLRLNRNVSIVQLQRLIIKAPQLTHLGTGSFFYEFQLEQVADLLAAFSNCKQLQCLSGFREVVPEYIPAVYPVCSNLTSLNFSYAVIGSRELEGIVCHCRKLQLLWVLDSVGDKGLEAAATTCKDLRDLRVFPVDAREDGEGCVSERGLVAISEGCPNLESILYFCQRMTNKAVVTMSHNCSKLASFRLCIMGRHQPDHLTGEPMDEGFGAIVRNCKSLTRLAVSGLLTDKAFQYFGAYGERLETLSVAFAGESDLSMKYVLDGCKNLRKLEIRDSPFGDVALLSGLHHYENMRFLWMSDCRLTLQGCTELAKKMPGLNVEIIRENECNDSLVEKLYAYRTVAGPRKDMPSFVTIL*
>Picea_taeda_PITA_20661
MTTDDEKGAQMAQMRQEHSENPEEEEERVSFDLNSMCKFSSQSDTEPIETSFPDEVLEHVLVFLTAHKDRNAVSLVCKSWYRVEAWTRHQVFIGNCYALSPGTMINRFPKIKSVTLKGKPRFADFNLVPPNWGAHLHPWVLAMAPAYPWLEKLLLKRMTVTDEDLALLADSFPNFKDLVLLYCDGFSTKGLGIIASKCRQLRRLDLNEDDIVDSGVDWLSCFPETTTTLECLSFECLEGPINIDALERLVARCLSLKELRLNRTISIVQLHRLMLRAPQLTHLGTGCFSYDFIPEQATVLQVAFNNCKSLQCLSGFREVVPEYLPTIYSVCNNLLELNLSYAVMGSRELEQIVCNCPKLQRLWVLDSVEDAGLRAAAATCKDLRDLRVFPMDAREDGNGCVSDEGLVAISEGCPNLQSILYFCQRMTNAAVVTMSKNCQNLTSFRLCIMGRHKPDHITHKPMDEGFGAIVMNCKKLTRLAVSGLLTNKAFEYIGTYGESLETLSVAFAGENDLGMKYVLDGCRRLRKLEIRDSPFGDTALLSGLHHYEQMRFLWMSDCKGSSPCTYFFYKCSGVGGQIGNILWHFLQGDAERWRTTNECSMHTHWALF*
>Pseudotsuga_menziesii_PSME_13304
MDQDQSICRFAAQKGKGEIQSSSFPDEVLEHVLVFLASHKDRNSVSLVCKAWHRVEAWTRQHVFIGNCYAVSPQIMIKRFPKIKSVLLKGKPRFADFNLVPPNWGAHLTPWVSAMATAYPLLERLCLKRMTITDYDLTLLANSFICFKELVLVCCDGFSTGGLASIASKCRHLTTLDLNEDEITDNGEDWLACFPETLTSLRSLSFDCLDCSINFDALERLVARCPSLKKLRLNRAISIVQLQRLILRAPQLTHLGTGSFFYEFLPEQGADLHAAFSNCKQLQCLSGFREVVPEYLPAVFPVCSNLTSLNFSYAVIGSRELEGIIRHCHKLQQLWVLDSVEDTGLEAVATTCKDLRDLRVFPVDAREDGEGCVSEQGLAAISEGCPNLESILYFCQRMTNKAVVTMSQNCSKLASFRLCIMGRHQPDHVTGEPMDEGFGAIVRNCKSLTRLAVSGLLTDNAFQYFGAYGKRIETLSVAFAGESDLSMKYVLDGCKNLRKLEIRDSPFGDVALLSGLHRYESMRFLWMSDCRLTEQGCKELAKKMPQLNVERIRENEVNDVCLVEKLYVYRSVAGPRKDMPSFPRCNGAGRVIVILLWKLSSGYRCHCKGCKHVQSTDADYLFLLLPKAESS*
>Pseudotsuga_menziesii_PSME_29162
MRANSGMGVRMMKKMGDSSSSFPDEVLEHVLLFVDSIKDRSAVSLVCKAWYRAEAWSRRRVFIGNCYSVSPEILVRRFPKITGITLKGKPRFSDFSLVPPHWGAEIHPWLLVTREAYPWLRELRLKRMIVTDESLELIARSFPDFRALSLTTCEGFSTDGLVAIATHCRNLQELDLQESEVDDRGGYWLSCFPESCVSLVSLNFACLQSEVNFDALERLVARCISLRSLKLSKTLSLEQLQRLLVIAPQLTELGTGSFFQEYSVQQFADLGKAFNNCNGLRTLSGMWEVAPLYLPALYSVCSNLTFLNLSYANIRSLELACLVVHCHHLLRLWVLDTVGDKGLEAVSSSCKDLRELRVFPMDPFGQDRGGVTEKGILAISQGCRNLSYVLYFCRQMTNAAIITVAQNCPRLTHFRLCIMKPCQPDHLTDEPMDEAFGAIVKICKNLQRLAVSGLLTDKAFEYIGLYAKNLETLSVAFAGSSDSGMQCVLQGCPKLRKLEIRDSPFGDAALLSGLERYECMRSLWMSSCKVTMSGCRYLAQNKPRLNVEMIKENDEDDNEADKLYVYRTIAGPRRDAPNFVLTL*
>Pseudotsuga_menziesii_PSME_38342
MTTDDEKGAQMAQMRQDHSENPEEEEESMSLDLNSMCKFSPQSDTEAIETSFPDEVLEHVLVFLTARKDRNAVSLVCKSWYRVEAWTRHQVFIGNCYALSPATMINRFPKIKSVTLKGKPRFADFNLVPPNWGAHLFPWVSAMASVYPRLEKLSLKRMTVTDEDLALLANSFPNFKDLVLLYCDGFSTRGLGMIASKCRQLRRLDLNEDDITDGGVDWLSCFPETTTTLECLSFECLECPVNIDALERLVARCQSLKELRLNRSISIVQLHRLMLRAPQLTHLGTGCFSYDFIPEQATVLQVAFNNCRSLQCLSGFRELVPEYLPTISSVCNNLMELNFSYAVIGSRELQQIVCNCPKLQRLWVLDSVEDAGLWAAAATCKDLRDLRVFPVDAREDGPGCVSDEGLVAISEGCPNLQSILYFCQRMTNAAVVTMSKNCSKLASFRLCIMGRHKPDHITGKPMDEGFGAIVMNCKKLTRRLRKLEIRDSPFGDTALLSGLHHYEHMRFLWMSDCKVSKQGSISCPILWQWPLYYLGESVMLKGGGRPMNALCTRIGHYFRVPNL*
>Pseudotsuga_menziesii_PSME_41410
MDHDQSICRFAAQKGKGDIQSSSFPDKVLEHVLLFLVSHRDRNSVSLVCKAWHRVEAWTRQQVFVGNCYAVSPQIMIKRFPNIKSVLLKGKPRFADFNLVPQNWGAHLTPWVSAMAIAYPLLERLCLKRMTITDYDLTLLANSFLCFKELVLVCCDGFSTSGLASIASKCRQLTTVDLNENEITDNGEDWLACFPETLTSLRSLSFDCFDGPINFDALERLVARSPSLKKLRLNGDVSIVQVQRLILKAPQLTHLGTGSFFYEFLPEQGADLHAAFSNCKQLQCLSGFREVVPEYLPAVFPVCSNLTSLNFSYAVIGSRELEGIIRHCHKLQHLWVLDSVEDTGLEAVATTCKDLRDLRVFPVDAREDGEGCVSEQGLVAISEGCPNLESILYFCQRMTNKAVVTMSQNCSKLASFRLCMMGRHQPDHVTGEPMDEGFGAIVRNCKSLTRLAISGLLTDKAFQYFGTYGKRLETLSVAFAGESDLSMKYVLDGCKNLRKLEIRDSPFGDVALLSGLHRYESMRFLWMSDCRLTEQGCKELAKKMPRLNVERIRENEANDVCLVEKLYVYRSVAGPRKDMPSFVTTL*
>Pseudotsuga_menziesii_PSME_50798
MDEKAMPSFPDEVLEHVLVFLTSSQDRNSASLVCKAWYRAESWGRRNLFIGNIYAVSPEMMARRFTRIRSVTLKGKPRFADFNLVPPNWGADVLPWLVVMSFSYPMLEELRLKRMLVTDESLELLAHSFPNFRVLSLASCEGFSTDGLAIIARDCRNLTELDLQENDIDDRGGYWLSCFPESCSSLVSLNFACMTSVVNFDSLERLVARCTSLKSLKLNKNVTLEQLQRLLVHAPRLTELGTGSYSQEMRSRQFDNLLAAFNNCKELRILSGFWDVAPVYLPAIYPVCSKLKFLNFSYATIRSSDLGRIVINCPHLQRLWVLDTVEDAGLEIVSSSCKDLRELRVYPVDHSGQGQGYVTEKGIVAISKGCPNLNYVLYFCEQMTNAAIVTLAQNCPKLTHFRLCIMAPHQPDHLTNEPMDEAFGAIVRNCKNLQRLSLSGWLTDKAFEYVGCYAKNLQTLSVAFAGNSDRGMQYLLQGCPKLRKLEIRDSPFGDAALLSGMDQYESMRSLWMSACTITLNGCKTLAQEMPRLNVEIMKEDGDANIQVEKLYVYRTVSGSRMDAPSFVYTL*
>Sequoiadendron_giganteum_SEGI_07452
MGDTDGDEKSPKMAQVTENHSRITEVEEGKLGFDLEVMCTLASSSSSAHKATEEEEEKEAETSFPHEVLEHVLEFVTAHKDRNSVSLVCKSWYKVEAWTRYHVFIGNCYSASPSTMINRFPKVKSLTLKGKPRFADFNLVPKNWGAYLRSWVLAMGPAYPWLETLSLKRMTVTDDDLLTLANSFPNFKELILFYCDGFSTTGLATIASKCRQLQRFDLNEDDIIDSGVDWLSCFPQTTTTLVCLGFDCLVAPINFDALERLVARSPSLKELKLNASVSIVQLYRLMLRAPQLTHLGTGCFSYDFIPEQATVLQVAFHNCKSLQSLSGFHEVVPEYLPTIYSVCNNLTELNFSYAVIGSRELEQIVCKCPKLQRLWVLDSVEDAGLWAAAATCKDLRDLRVFPVDIREDGQGSVSDEGLVAISEGCPNLQSILYFCQRMTNAAVVTMSKNCPKLASFRLCIMGRHRPDHVTGEPMDEGFGAIVMNCKSLTRLAVSGLLTNKTFEYVGTYGKSLETLSVAFAGENDLSMKYVLDGCRHLRKLEIRDSPFGDAALLSGLHHYEKMRFLWMSSCKVSMQGCVELAKRMPLLNVEIIRENEYDGSLVEKLYVYRSVAGPRKDTPSFVITM*
>Sequoiadendron_giganteum_SEGI_07535
MDQDQSAAQKAKAEMESSFPDEVLEHVLVFLNAHKHRNAVSLVCKAWYRVESWSRKQIFISNCYAVSPEIMINRFPKIKSVTLKGKPRFADFNLVPASWGADLTPWVSAMAPVYPWLEKLCLKRMTVTDEDLTMLANSFPNFKELILVCCDGFSTAGLATIASKCRQLTELDLSEVEVIDNGEDWLAYFPEKMTSLISLSFDCLEAPINFDALERLVARCPSLKKLRLNRSVSAGQLHRLISIAPQLTHLGTGSMGYEFSQEQAENLLTAFGKCSQIQCLSGFRDLVSEYLPAVYPVCSNLTSLNLSYALIRSSELEGIIRHCHKVQRLWVLDSVGDSGLEAVAATCKDLRDLRVFPMDVREDGEGCVSDRGLVAISEGCPNLQSILYFCQRMTNEAVVTMSRNCAKLISFRLCIMGRHTPDHVTGESMDDGFGAIVKNCKSLTRLAVSGLLTDKAFEYIGVYGKTLEILSVAFAGESDQGLKYVLDGCKRLRKLEIRDSPFGDPALLSGLDRYESMRFLWMSACKLTIEGCKELAKKMPRLNVEVIRENESEDNFFVEKLYVYRSVAGPRKDMPPFVTTL*
>Sequoiadendron_giganteum_SEGI_29062
MVEKRMMGTAFPDEVLEHVLAFLSSHRDRNAVSLVCKSWFRVEAWSRQRVFIGNCYAVSPQLMIKRFPRIKAVTLKGKPHFADFNFVPAGWGADVHAWVAAMAKAYPWLQELRLKRMVVTDETLELLAHSFPNFKVLVLTSCEGFSTDGLATIAAHCRHLTELDLQENDIDEHGGHWLSCFPDSCTSLVSLNFACLSSEVNFEALERLVARCTSLKSLKLNRLVPLELLHRLLIQAPHLVDLGTGAYLQEPRGEQYAKLKCAFENCKVLQSLSGFWEVAPVYLPSVYSVCLNLTSLNLSYATIPSVELIKLLGHCHKLQRLWVLDYIEDKGLEVVSSTCKDLEELRVFPVDPYGQGAVTEQGLLAISRGCSKLNSVLYFCRQMTNAALITVAKNSSSLTRFRLCIIDPTKPDSDTGLPLDEGFGAIVRCCKGLRRLSMSGLLTDKVFELIGMYGKCLEMLSVAFAGDSDFGMQCILSGCTNLRKLEIRDSPFGNVALLSGLEKYESMRSLWMSSCQVTLHGCKDLAARMPNLNVEVINERDQLESLDVRNHLMDQQPVDRLYVYRTLAGRREDTPDYVWTLLQTWESIRDVSTPHRHLCVAQASRDRIGVLDSYSSVDTQNEHQVE*
>scaffold-AUDE-2062106-Widdringtonia_cedarbergensis
FPDEVLEHVLAFLTSHRDRNAVSLVCKSWFRVEGWSRQSVFIGNCYAVSPQTMIRRFPRIKAVTLKGKPHFADFNHIPAGWGADVHAWIAAMATAYPWLQELRLKRMVVTDETLELLAHSFPNFKVLVLTSCEGFSTDGLATIASHCRHLTELDLQENDIEERGGHWLSCFPDSCTSLVSLNFACLNSEVNFDALERLVARCTSIKSLKLNRLVPLELLHRLLVRAPHLVDLGTGAYLHEPRSEQYAKLKRAFENCKGLRSLSGFWEVAPVYLPSVYSVCVNLTSLNLSYATIPGVELVKLLGHCHKLQRLWVLDYIEDKGLEVVASVCKDLEELRVFPVDPYGQGVLSEQGLVAVSRGCSKLNSVLYFCNQMSNAALISVAKNSPSLIRFRLVIIDPTKPDFETGQPLDEGFGAIVQSCKHLRRLSMSGLLTDKVFQLIGTYAKCLEMLSVAFAGDSDYGMQCILSGCTNLRKLEIRDSPFGDVALLSGLEKYESMRSLWMSSCRVTLQGCRKLAARMPKLNVEIINERDQLDSVDVPLDRLYVYRTLAGQREDAPDYVWTL
>scaffold-AWQB-2056369-Picea_engelmannii
SFPDEVLEHVLAFLSSHRDRNAVSLVCKSWFRIEACSRQRVFIGNCYAVSPAILTRRFPRIKSVALKGKPHFADFNMVPAGWGADVHPWLTAMAEAYPWLEELRLKRMVVTDESLELLAHSFPNFKVLVLTSCEGFSTDGLATIAAHCRHITELDLQENDIDDRGGHWLSCFPESCTSLVSLNFACLNSEVNFEALERLVARSTSLRSLKLNRLVPLELLHRLLIRAPHLEDLGTGSYQHEPRTEQHSKLKAALQNCKGLQSLSGFWEVAPGYLPSVYSVCLNLTCLNLSYATIQSAELIKLLGHCNKLQRLWVLDYIEDRGLEVVASTCKDLQELRVFPLDPYGQGAVTEEGLVAISRGCPKLTSVLYFCCQMTNAALVTVARNSSLLTRFRLCIIDPKRPDHVTKQPLDEGFGAVVQYCKSLRRLSMSGLLTDKVFHSIGTYGKCLEMLSIAFAGDSDFGMQCVLSGCTNLRKLEIRDSPFGDLALLAGSEKYESMRSLWMSSCSVTVHGCKELATKMHNLNVEVMHDRDQFEDINSMNQTVDRLYVYRSVAGHRKDTPHFICTM
>scaffold-BTTS-2079714-Austrotaxus_spicata
MSRPFPDEVLEHVLAFLSSHRDRNAVSLVCKSWFRVEGWSRQKVFIGNCYAVTPEILIKRFPRIKSVTLKGKPHFADFNMVPAGWGADVKAWVVAMARAYPWLQELRLKRMVVTDDTLHLIAHSFPNFKVLVLTSCEGLSTDGLATVAAHCRHLTELDLQENDIDDRGGHWLSCFPDSCTSLVSLNFACLSSEVNFEALERLVTRCTSLRSLKLNRLVPLELLHRLLIRAPQLVDLGTGAYLQEPRTEQYARLKCAFENCKGLQSLSGFWEVAPVYLPSVYSVCLNLTSLNLSYATIPSAELIKLIGHCYKLQRLWVLDYIEDKGLEVVASTCKDLEELRVFPLDPYGQGAVTEEGLMAVSRGCSKLTSVLYFCCQMTNAALVTVAKNSSILTRFRLCIIDPKKPDHETRQPLDEGFGAIVQYCKGLRRLSLTGLLTDKVFQLIGLYGKCLEMLSIAFAGDTDVGMQSILSGCTNLRKLEIRDSPFGDAALLSGLQKYESMRSLWMSSCNVTLHGCKDLASRMPNLNVEVINERDQFEDVGVRNHLVDRLYVYRTVAGCREDTPDYIWTL
>scaffold-GKCZ-2012057-Diselma_archeri
FPDEVLEHVLAFLTSHRDRNAVSLVCKSWFRVEGWSRQSVFIGNCYAVSPQTMIKRFPRIKAVTLKGKPHFADFNHIPAGWGADVQAWIAAMATAYPWLQELRLKRMVVTDQTLELLAHSFPNFKVLVLTSCEGFSTDGLATIASHCRHLTELDLQENDIEERGGHWLSCFPDSCTSLVSLNFACLNSEVNFDALERLVARCTSLKSLKLNRLVPLELLHRLLIRAPYLVDLGTGAYLHEPRSEQYAKLKCAFENCKGLRSLSGFWEVAPVYLPSVYSVCVNLTSLNLSYATIPGVELVKLLGHCHKLQRLWVLDYIEDKGLEVVASVCKDLEELRVFPVDPYGQGVLSEQGLVAVSRGCSKLNSVLYFCNQMSNAALNSVAKNSPSLIRFRLVIIDPTKPDFETGQPLDEGFGAIVQSCKHLRRLSMSGLLTDKVFQLIGTYAKCLEMLSVAFAGDSDYGMQCILSGCTNLRKLEIRDSPFGDVAILSGLEKYESMRSLWMSSCHVTLQGCRKLAARMPNLNVEIINERDQLESVDVRNPVDRLYVYRTLAGQREDAPDYVWTL
>scaffold-GNQG-2010610-Encephalartos_barteri
MGCFPDEVLEHVLEFLTSHKDRNAVSLVCKSWFRVEAWSRKRVFIGNCYALSPEILIRRFPRLKSLTLKGKPHFADFNLVPPDWGGDVYPWIEAMARAYPLLEELRLKRMVVSDESLALLANSFPNFKVLVLISCEGFSTDGATVAAHCRHLTELDLQESDIEDRGGHWLSCFPDSCTSLVSLNFACLSSAVNFEALERLVTRCASLKSLRVSRSVPLELLHRLLLRAPQLVDLGTGAYLQEPRTEQYTKLKSTFDNCKALRSLSGFWEVAPVYLPSVYSVCLNLTSLNLSYATIQPAELIRLISHCHKLQRLWVLDYIEDKGLEVVALTCKDLQELRVFPSDPYGHGHASVTEEGLVAISRGCCKLSSVLYFCRQMTNAALLTVAKNCYLLSRFRLCIMEPRQPDHVTKQPLDEGFGAIVQYCKSLQRLSLSGLLTDKAFQYIGMYGKRLEMLSVAFAGDSDLGMQYVLFGCTNLRKLEIRDSPFGDKAVLAGSGKYETMRSLWMSSCNVTARGCKKLATKTSGLNVEIIRDSFSERHQFDDLNARNQHVDKLYVYRTLAGPRKDAPHFV
>scaffold-HBGV-2002179-Sequoia_sempervirens
FPDEVLEHVLAFLSSHRDRNAVSLVCKSWFRVEAWSRQRVFIGNCYAVSPQMMIKRFPRIKAVTLKGKPHFADFNFVPAGWGADVQAWVAAMAKAYPWLQELRLKRMVVTDDTLELLAHSFPNFKVLVLTSCEGFSTDGLATIAAHCRHLTELDLQENDIDERGGNWLSCFPDSCTSLVSLNFACLSSEVNFDALERLVARCTSLKSLKLNRLVPLELLHRLLIRAPHLVDLGTGAYLQEPRGEQYAKLKCAFENCKGLQSLSGFWEVAPVYLPSVYSVCLNLTSLNLSYATIPSVELIKLLGHCHKLQRLWVLDYIEDKGLEVVSSTCKDLEELRVFPVDPYGQGAVTEQGLLAISRGCSKLNSVLYFCRQMTNAALITVAKNSSSLTRFRLCIIDPTKPDSDTGLPLDEGFGAIVRCCKGLRRLSMSGLLTDKVFELIGMYAKRLEMLSVAFAGESDFGMQCILSGCTNLRKLEIRDSPFSDGALLSGLEKYESMRSLWMSSCHVTLHGCKDLAARMPNLNVEVINERDQLESLDVRNHLMDQQHVDRLYVYRTLAGRREDTPDYVWTL
>scaffold-KAWQ-2010169-Stangeria_eriopus
MACLPDEVLEHVLDFLTSHKDRNAVSLVCKSWFRVEAWSRKRVFIGNCYALSPEILIRRFPRLRSLTLKGKPHFADFNLVPPDWGGDLYPWIEAMARAYPWLEELRLKRMVVTDESLALLAKSFSNFKVLVLISCDGFSTDGLATIAAHCRHLTELDLQESDIEDRGGHWLSCFPDSCTSLVSLNFACLSSAVNFEALERLVTRCASLKSLRVSRSVPLELLHRLLLRAPQLVDLGTGAYLQEPRTEQYTKLKSTFDNCKALRSLSGFWEVAPVYLPSVYSVCLNLTSLNLSYATIQPGELIRLIGHCHKLQRLWVLDYIEDKGLEVVALTCKDLQELRVFPSDPYGQGHASVTEEGLVAISRGCCKLSSVLYFCRQMTNAALLTVAKNCHLLSRFRLCIMEPRHPDHMTKQPLDEGFGAIVQYCKSLQRLSLSGLLTDKAFQYIGKYGKRLEMLSVAFAGDSDVGMQYVLSGCTNLRKLEIRDSPFGDRALLAGSDKYETMRSLWMSSCNVTARGCKKLAAKTSGLNVEIIRDSFGERHQFDDLNARNQHVDKLYVYRTLAGPRKDAPHFV
>scaffold-NRXL-2008164-Metasequoia_glyptostroboides
FPDEVLEHVLAFLSSHRDRNAVSLVCKSWFRVEAWSRQKVFIGNCYAVSPQMMIKRFPRIKSVTLKGKPHFADFNFVPAGWGADVQAWVAAMAKAYPWLQELRLKRMVVTDDTLELLAHSFPNFKVLVLTSCEGFSTDGLATIAAHCRHLTELDLQENDIEERGGHWLSCFPDSCTSLVSLNFACLSSEVNFEALERLVARCTSLKSLKLNRLVPLELLHRLLIRAPHLVDLGTGAYLQEPRGEQYAKLKCAFENCKGLQSLSGFWEVAPVYLPSVYSVCLNLTSLNLSYATIPSVELIKLLGHCHKLQRLWVLDYIEDKGLEVVSSTCKDLEELRVFPIDPYGQGAVTEQGLLAISRGCSKLNSVLYFCRQMTNAALITVAKNSSSLTRFRLCIIDPTKPDSDTGLPLDEGFGAIVQCCKGLRRLSMSGLLTDKVFELIGMYGKCLEMLSVAFAGDGDFGMQCVLSGCTNLRKLEIRDSPFGDAALLSGLEKYESMRSLWMSSCHVTLHGCKDLAARMPNLNVEVINERDQLEILDVRNHLMDQQPVDRLYVYRTLAGRREDTPDYVWTL
>scaffold-OUOI-2005004-Cunninghamia_lanceolata-young_shoot
FPDEVLEHVLAFLSSHRDRNAVSLVCKSWFRVESWSRQRVFIGNCYAVSPQVMIKRFPRIKAVTLKGKPHFADFNMVPAGWGADVQAWVAAMAKAYPWLQELRLKRMVVTDETLESFPNFKVLVLTSCEGFSTDGLATIAAHCRHLTELDLQENDIDDRGGRWLSCFPDSCTSLVSLNFACLSSEVNFEALERLVARCTSLKSLKLNRLVPLELLHRLLIRAPHLVDLGTGAYLQEPRSEQYAKLKCAFENCKGLQSLSGFWEVAPMYLPSVYSVCLNLTSLNLSYATIPSVELIKLIGHCYKLQRLWVLDYIEDRGLEVVASTCKDLEELRVFPVDPYGQGAVTEEGLLAVSRGCSKLNSVLYFCRQMTNAALITVAKNSRTLTRFRLCIIDPTKPDHETGEPLDEGFGAIVQYCKGLRRLSMSGLLTDKVFQLIGLYGKCLEMLSVAFAGDSDLGMQYILSGCTNLRKLEIRDSPFGDVALLSGLEKYESMRSLWMSSCNVTLHGCKDLAAKMPNLNVEVINERDQFESLGVRNHLLPNHPVDRLYVYRTVAGRREDTPDYVWTL
>scaffold-OXGJ-2048124-Glyptostrobus_pensilis
FPDEVLEHVLAFLSSHRDRNAVSLVCKSWFRVEAWSRQRVFIGNCYAVSPQAMIKRFPRIKAVTLKGKPHFADFNLVPAGWGADVQAWVAAMAKAYPWLQELRLKRMVVTDEALELLAHSFPNFKVLVLTSCEGFSTDGLATIAANCRHLTELDLQENDIEEHDGHWLSCFPESCTSLVSLNFACLNSEVNFDALERLVARCTSLKSLKLNRLVPLELLHRLLIRAPHLVDLGTGAYLHEPRTEQYAKLKWAFENCKGLQSLSGFWEVAPVYLPSVYSVCLNLTSLNLSYATIPSAELIKLLGHCHKLQRLWVLDYIEDKGLEVVASTCKDLEELRVFPVDPYGQGALSEQGLMAISRGCSKLNSVLYFCHQMTNAALITVAKNSTFLIRFRLVIIDPTKPDSETGQPLDEGFGAIVEYCKGLRRLSMSGLLTDKVFQLIGSYAKCLEMLSVAFAGESDFGMQCILSGCTNLRKLEIRDSPFGDVALLSGLEKYESMRSLWMSSCYVTLDGCKDLAARMPNLNVEVINERDQFESLGVRSHPMDQQRVDRLYVYRTLAGRREDTPDYVWTL
>scaffold-QFAE-2062543-Sequoiadendron_giganteum_Glaucum
FPDEVLEHVLAFLSSHRDRNAVSLVCKSWFRVEAWSRQRVFIGNCYAVSPQLMIKRFPRIKAVTLKGKPHFADFNFVPAGWGADVHAWVAAMAKAYPWLQELRLKRMVVTDETLELLAHSFPNFKVLVLTSCEGFSTDGLATIAAHCRHLTELDLQENDIDEHGGHWLSCFPDSCTSLVSLNFACLSSEVNFEALERLVARCTSLKSLKLNRLVPLELLHRLLIQAPHLVDLGTGAYLQEPRGEQYAKLKCAFENCKVLQSLSGFWEVAPVYLPSVYSVCLNLTSLNLSYATIPSVELIKLLGHCHKLQRLWVLDYIEDKGLEVVSSTCKDLEELRVFPVDPYGQGAVTEQGLLAISRGCSKLNSVLYFCRQMTNAALITVAKNSSSLTRFRLCIIDPTKPDSDTGLPLDEGFGAIVRCCKGLRRLSMSGLLTDKVFELIGMYGKCLEMLSVAFAGDSDFGMQCILSGCTNLRKLEIRDSPFGNVALLSGLEKYESMRSLWMSSCQVTLHGCKDLAARMPNLNVEVINERDQLESLDVRNHLMDQQPVDRLYVYRTLAGRREDTPDYVWTL
>scaffold-VFYZ-2042193-Thuja_plicata
FPDEVLEHVLAFLSSHRDRNAVSLVCKSWFRVESWSRQRVFIGNCYAVSPQIMIKRFPRIKAVTLKGKPHFADFNFVPAGWGADVQAWVAAMAKAYPWLQELRLKRMVVTDETLELLAHSFPNFKVLVLTSCEGFSTDGLATIAAHCRHLTELDLQENDIEERGGHWLSCFPDSCTSLVSLNFACLNSEVNFDALERLVARCTSLKSLKLNRLVPLELLHRLLIRAPHLVDLGTGAYQHEPRSEQYAKLKCAFENCKGLQSLSGFWEVAPVYLPSVYSVCVNLTSLNLSYATIPSVELIKLLGHCHKLQRLWVLDYIEDKGLEVVASTCMDLEELRVFPVDPYGQGALSEQGLVAISRGCSKLNSVLYFCHQMSNAALNSVAKNSPSLIRFRLVIIDPTKPDFETGQPLDEGFGAIVQYCKGLRRLSMSGLLTDKVFQLIGTYAKCLEMLSVAFAGDSDYGMQCILSGCTNLRKLEIRDSPFGDAALLYGVEKYESMRSLWMSSCSVTSHGCKDLAARMPNLNVEIINERDQLESLDVRNSLMDQHRVDRLYVYRTLAGRREDTPDYVWTL
>scaffold-WVWN-2055099-Larix_speciosa
SSFPDEVLEHVLAFLSSHRDRNAVSLVCKSWFRIEAGSRQRVFIGNCYAVSPPILIRRFPRIKSVALKGKPHFADFNMVPTGWGADVHPWLAAMAEAYPWLEELRLKRMVVTDDSLELLARSFPNFKVLVLTSCDGFSTDGLATIAAHCRHITELDLQENDIDDRGGHWLSSFPDSCTSLVSLNFACLNDEVNFEALERLVARCTSLRSLKLNRLVPLELLHRLLIRAPHLEDLGTGAYLQEPRTEQYSKLKGALQNCKALRSLSGFWEVTPGYLPSVDTVCVNLTCLNLSYATIQSAELTKLLGHCHKLQRLWVLDYIEDKGLEVVASTCKDLQELRVFPLDPYGQGAVTEEGLMAISRGCPKLTSVLYFCCQMTNAALFTVARNSSLLTRFRLCIIDPKKPDHVTKQPLDEGFGAIVQYCKSLRRFSLSGLLTDKVFQLIGNYGKCLEMLSVAFAGDSDSGMEHVLLGCTNLRKLEIRDSPFGDSALLAGSEKYESMRSLWMSSCSVTMHGCKKLAAKMPNLNVEVFHDRDQFEDISSMDQPVDRLYVYRSVAGHRTDTPHFICTM
>scaffold-XIRK-2066005-Athrotaxis_cupressoides
FPDEVLEHVLAFLSSHRDRNAVSLVCKSWFRVEAWSRQRVFIGNCYAVSPQVMIKRFPRIKAVSLKGKPHFADFNFVPAGWGADVQTWVAAMAKAYPWLQELRLKRMVVTDDTLELLAHSFPNFKVLVLTSCEGFSTDGLATIATHCRHLTELDLQENEIEERGGHWLSCFPDSCTSLVSLNFACLNSEVNFEALERLVARCTSLKSLKLNRLVPLELLHRLLIRAPHLVDLGTGAYLQEPRTEQYAKLKCAFENCKGLQSLSGFWEVAPVYLPSFYSVCLNLTSLNLSYATIPSVELIKFLGHCHKLQRLWVLDYIEDKGLEVVASTCKDLEELRVFPVDPYGQGAVTEQGLVAISRGCSKLNSVLYFCHQMTNAALITVAKNSPKFTRFRLCIIDPTKPDHETGQPLDEGFGAIVQYCKGLRRLSMSGLLTDKVFQFIGTYAKCLEMLSVAFAGDSDLGMQYILSGCTNLRKLEIRDSPFGNEALLSGLEKYESMRSLWMSSCNVTLHGCKDLAARMPSLNVEVINERDQLESLDVRNHLMDQHRVDRLYVYRTLAGRREDAPDYVWTL
>scaffold-XMGP-2059370-Juniperus_scopulorum
FPDEVLEHVLAFLSSHRDRNAVSLVCKSWFRVEAWSRQSVFIGNCYALRPQMMIKRFPRIKAVTLKGKPHFADFNFVPAGWGADVQAWVAAMAKAYPWLQELRLKRMVVTDETLELLAHSFPNFKVLVLTSCEGFSTDGLATIAAHCRHLTELDLQENDIEERGGHWLSCFPDSCTSLVSLNFACLNSEVNFDALERLVARCSSLKSLKLNRLVPLELLHRLLIRAPHLVDLGTGAYLHEPRSEQYAKLKCAFENCKGLQSLSGFWEVAPVYLPSVYSVCVNLTSLNLSYATIPSVELIKLLGHCHKLQRLWVLDNIEDKGLEVVASTCKDLEELRVFPVDPYGQGALSEQGLVAISRGCSKLNSVLYFCDQMSNAALISVAKNSPSLIRFRLVIIDPRRPDFETQQPLDEGFGAIVQYCKGLRRLSMSGFLTDKVFQLIGMYAKRLEMLSVAFAGDSDNGMQCILSGCTNLRKLEIRDSPFGDAALLSGVEKYESMRSLWMSSCDVTLRACKDLAARMPNLNVEIINERDQLESLDVRNNVMDQHRVERLYVYRTLAGHREDAPDYVWTL
>scaffold-XTZO-2000110-Araucaria_rulei
SSFPDEVLEHVLAFLSSHRDRNAVSLVCKSWFRVESWSRQKVFIGNCYAASPQVLIKRFPRIKSVTLKGKPHFADFNLVPAGWGADVHPWVVAMAKAYPWLEELRLKRMVVTDETLELLAHSFPNFKVLVLTSCEGFSTDGLATIAAHCRHLTELDLQENEIDDRGGHWLSCFPDSCTSLVSLNFACLNSEVNFEALERLVARCTSLRSLKLNRLVPLELLHRLLIRAPQLVDLGTGAHLQEPRTEQYSKLKCAFENCKNLQSLSGFWEVAPVYLPSVYSVCLNLTSLNLSYATIQSAELIKLLGYCHKLQRLWVLDYIQDKGLEVVASTCKDLQELRVFPLDPYGQGAVTEEGLMAVSRGCSKLTSVLYFCRQMTNAALVTVAKSSSQLTRFRLCIIDPKKPDHVTKQPLDEGFGAIVQYCKGLRRLSLSGWLTDKVFQLIGLYGKRLEMLSIAFAGESDDGMQRILSGCTNLHKLEIRDCPFGDKALLSGIANQKYESMRSLWMSTCSVTTGGCKALAEKMPNLNVEVIDERDQLENLSDDDPIDRLYVYRTVAGPRKDTPDCVLSYSRWTSFHFS
>scaffold-XZUY-2010422-Cycas_micholitzii
MDYFPEEVLEQVLEFLTSQKDRNSVSLVCKSWFKVEAWSRKRVFIGNCYALSPQILIRRFPRLKSLTLKGKPHFADFNLVPPDWGGDVHPWIVAMAKAYPWLEELRLKRMVISDESLALMANSFPNFKVLVLISCEGFSTDGLATVAAHCRHLTELDLQENDIEDRGGHWLSCFPESCTSLVSLNFACLNSAVNFEALERLVTRCTSLQSLRLNRSMPLDLLHRLLLRAPQLVDLGTGAYLQEPRAEQYTKLKSTFDNCKALRSLSGFWEVAPVYLPSVYSVCLNLTSLNLSYARIQSAELIRLISHCHKLQRLWVLDYIEDKGLEVVASTCRDLQELRVFPSDPFGQGHASVTEEGLVAISRGCCKLSSVLFFCRQMTNAALLTVARNCYLLSRFRLCIIDPQQPDHVTRQPLDEGFGAIVQYCKNLHRLSLSGLLTDKVFEYIGKYGKRLEMLSVAFAGDSDLGMQYVLSGCPSLRKLEIRDSPFGDKALLAGSVKYETMRSLWMSSCNVTVRGCKKLVARTSGLNVEIIRDSLNERHQFDDLNSRNQHVDRLYVYRTVAGHREDAPHFVCTV
>scaffold-YLPM-2084134-Pseudotaxus_chienii
MSRPFPDEVLEHVLAFLSSHRDRNAVSLVCKSWFRVEGWSRQKVFIGNCYAVTPEILIKRFPRIKSVTLKGKPHFADFNMVPAGWGADVKAWVVAMARAYPWLQELRLKRMVVTDDTLHLIAHSFPNFKVLVLTSCEGLSTDGLATVAAHCRHLTELDLQENDIDDRGGHWLSCFPDSCTSLVSLNFACLSSEVNFEALERLVTRCTSLRSLKLNRLVPLELLHRLLIRAPQLVDLGTGAYLQEPRTEQYARLKCAFENCKGLQSLSGFWEVAPVYLPSVYSVCLNLTSLNLSYATIPSAELIKLIGHCYKLQRLWVLDYIEDKGLEVVASTCKDLEELRVFPLDPYGQGAVTEEGLMAVSRGCSKLTSVLYFCCQMTNAALVTVAKNSSILTRFRLCIIDPKKPDHETRQPLDEGFGAIVQYCKGLRRLSLTGLLTDKVFQLIGLYGKCLEMLSIAFAGDTDVGMQSILSGCTNLRKLEIRDSPFGDAALLSGLQKYESMRSLWMSSCNVTLHGCKDLASRMPNLNVEVINERDQFEDVGVRNHLVDRLYVYRTVAGCREDTPDYIWTL
>scaffold-YYPE-2010465-Austrocedrus_chilensis
FPDEVLEHVLAFLTSHRDRNAVSLVCKSWFRVEGWSRQSVFIGNCYSVSPQTMIRRFPRIKSVTLKGKPHFADFNLVPAGWGADVQAWIAAMATAYPWLQELRLKRMVVTDETLELLAHSFPNFKVLVLTSCEGFSTDGLATVASHCRHLTELDLQENDIEERGGHWLSCFPDSCTSLVSLNFACLSSEVNFDALERLVARCTSLKSLKLNRLVPLELLHRLLIRAPHLVDLGTGAYLHEPRSEQYAKLKCAFENCKGLQSLSGFWEVAPVYLHAVYPVCANLTSLNLSYATIPGVELVKLLGQCHKLQRLWVLDYIEDKGLEVVASICKDLEELRVFPIDPYGQGVLSEQGLVAVSRGCSKLNSVLYFCTQMSNAALISVAKNSPSLIRFRLVIIDPTKPDFETGQPLDEGFGAIVQSCKHLRRLSMSGLLTDKVFQLIGTYAKCLEMLSVAFAGDSDYGMQCILSGCTNLRKLEIRDSPFGDVALLSGLEKYESMRSLWMSSCHVTLQGCRELAARMPNLNVEIINERGQFESVDVRNPVDRAYVYRTLAGQREDAPDCVWTL
>scaffold-ZQVF-2021554-Cunninghamia_lanceolata-2_samples_combined
FPDEVLEHVLAFLSSHRDRNAVSLVCKSWFRVESWSRQRVFIGNCYAVSPQVMIKRFPRIKAVTLKGKPHFADFNMVPAGWGADVQAWVAAMAKAYPWLQELRLKRMVVTDETLELLAHSFNFKVLVLTSCEGFSTDGLATIAAHCRHLTELDLQENDIDDRGGRWLSCFPDSCTSLVSLNFACLSSEVNFEALERLVARCTSLKSLKLNRLVPLELLHRLLIRAPHLVDLGTGAYLQEPRSEQYAKLKCAFENCKGLQSLSGFWEVAPMYLPSVYSVCLNLTSLNLSYATIPSVELIKLIGHCYKLQRLWVLDYIEDRGLEVVASTCKDLEELRVFPVDPYGQGAVTEEGLLAVSRGCSKLNSVLYFCRQMTNAALITVAKNSRTLTRFRLCIIDPTKPDHETGEPLDEGFGAIVQYCKGLRRLSMSGLLTDKVFQLIGLYGKCLEMLSVAFAGDSDLGMQYILSGCTNLRKLEIRDSPFGDVALLSGLEKYESMRSLWMSSCNVTLHGCKDLAAKMPNLNVEVINERDQFESLGVRNHLLPNHPVDRLYVYRTVAGRREDTPDYVWTL
>scaffold-AKXB-2067703-Phaeomegaceros_coriaceus
MPPLFFPDEVLEHVLVFLTSHKDRNAVSLVCRAWFKAERWSRKHVYIGNCYSVSPEIVTRRFPRLKTVTLKGKPRFADFGLLPNDWGASIHPWLLEFARAYPGLEELRFKRMIVTDESLDLIGRSFPNFKVLVLTNCEGFSVKGLSSIARLCRHLTHLDLSENHMIASDSAGGEQRCWIESFPETCVSLETLNFAINDTGNYEALRSLVARCPSLKSLNVSKGVDMDQFPGILLTAPQLVEVGTGSHGGLSSEIGSIFDLRTALRNCTGLRKLSVRWDLSPTHFSALHIVCSNLVSLDISYVPLRAAECEKLVLNCRKLQKLWCLDFVGDKGLQAVARSCSDLRELRVYPLQESTGDTRVTPGYVTEAGLVAIAEGCPNLDSILYFCKQMTNAAVRFMAFKCPKMTRFRLCILTPRLPDCSSGQPMDEGFGAIVKHCKHLRRLAVSGLLTDKAFEYIGQYGKGVQTLSVAFAADSDMAMKYVLQGCPKLRKLEIRDCPLGDEALVSGMDRYESMRFLWMSNCNVTYHGCRYLAAKLPSLNVEIIREGFWPHLEKPTVAKLYLYRSVAGPRKDAPDFIATFR
>scaffold-ANON-2001048-Leiosporoceros_dussii-B
MPPLYFPDEVLEHVLVFLTSNKDRNAVSLVCRAWYKAERWGRKHVFIGNCYSVSPEMVIRRFPRLKSLTLKGKPRFADFGLVPKDWGASIHPWILHFARAYPGLEELRFKRMTVSDDSLHLISRSFPNFKVLVLTTCEGFSVKGLASIAKYCRNLTQLDLQENDMVDSPEQGCWLESFPATSVSLEVLNFAIDCDYTNYDALRRLVARCPSLRSLSVSKGVTMEQLPGLLVNAPLLTELGTGSHSMSFEVGQISDLRTALRLCRGLRKLSVYWDLPPIHLSALHAVCSNLVSLNLSYVTLRTGELEKLIFNCRKLQKLSVQDFVGDKGLQAVARSCRELQELRVYPLQEDADMHGYVTEEGLMAIAEGCPDLASILYFCKQMTNEAVQFMARRCPKLTRFRLCILTPGLPDYMTGQPMDEGFGAIVQHCKDLRRLAVSGLLTDRVFKYIGQYGKGVETLSVAFAADSDMAMKYVLQGCPKLRKLEIRDCPLGDEALVSGVERYESMRFLWMSNCSVTYHGCRFLAAKLPWLNVEIMREGNWPTPEKPTVAKLYLYRSVAGPRKDAPDFVGTFR
>scaffold-ANON-2001049-Leiosporoceros_dussii-B
MPPLYFPDEVLEHVLVFLTSNKDRNAVSLVCRAWYKAERWGRKHVFIGNCYSVSPEMVIRRFPRLKSLTLKGKPRFADFGLVPKDWGASIHPWILHFARAYPGLEELRFKRMTVSDDSLHLISRSFPNFKVLVLTTCEGFSVKGLASIAKYCRNLTQLDLQENDMVDSPEQGCWLESFPATSVSLEVLNFAIDCDYTNYDALRRLVARCPSLRSLSVSKGVTMEQLPGLLVNAPLLTELGTGSHSMSFEVGQISDLRTALRLCRGLRKLSVYWDLPPIHLSALHAVCSNLVSLNLSYVTLRTGELEKLIFNCRKLQKLSVQDFVGDKGLQAVARSCRELQELRVYPLQEDADMHGYVTEEGLMAIAEGCPDLASILYFCKQMTNEAVQFMARRCPKLTRFRLCILTPGLPDYMTGQPMDEGFGAIVQHCKDLRRLAVSGLLTDRVFKYIGQYGKGVETLSVAFAADSDMAMKYVLQGCPKLRKLEIRDCPLGDEALVSGVERYESMRFLWMSNCSVTYHGCRFLAAKLPWLNVEIMREGNWPTPEKPTVAKLYLYRSVAGPRKDAPDFVGTFR
>scaffold-BSNI-2007069-Anthoceros_agrestis-B
GARQRRGSESHSCLLSCPDEILQQVFDLIGQHSHRNATSQVCKRFKDVEGGCRSAVFVSSCYVVHPDTVWHRFPRATSFYIKGKPRVTDYDLIPSAELWGAYAAPWVALLADHYHSTLQHLKLKRMIVTDADLQVLAHSCSHNLQSLCLVKCNGFSHEGLEHVAQHCRSLATLDLGESSVQGSEGRPSKWLSLLEQNCRRLTSLSISGEDIPGGSEGDEQAIVQLAARCQVLRLSDAVEPSTVIAAVVNSCPVVTHLGLGVNFPPHALTSQLSQALARCTRLLELSGFWEEWLIPDVLPICPQLRRLDLTLANLEGEGLCQMLGGCTQLQELKVRDIIGDAGMRVVGSTCKDLRTLSVQQEDGPGFLSQSGLVCIAQGCSLLQKIMYYASDMTDEALMVLADNCPSLRDIRICLVHKQSPDGRAIELHRNKTLNKGLKALLKKCTMATRLAICLSRYGFRNRIITDEGMYYLGKYGKNLLHVTLTNCGGSDNGLIAASAGLEKMHTLEMRDCPFGDEGMVALARHERLRFVWIQACYLTLQGVKELAKKPNFHTEIVEEGLIHDVLNPWQVVAYASTCGPRNDMPQHVHYVDLEFAMDLSCEDF
>scaffold-BSNI-2007070-Anthoceros_agrestis-B
GARQRRGSESHSCLLSCPDEILQQVFDLIGQHSHRNATSQVCKRFKDVEGGCRSAVFVSSCYVVHPDTVWHRFPRATSFYIKGKPRVTDYDLIPSAELWGAYAAPWVALLADHYHSTLQHLKLKRMIVTDADLQVLAHSCSHNLQSLCLVKCNGFSHEGLEHVAQHCRSLATLDLGESSVQGSEGRPSKWLSLLEQNCRRLTSLSISGEDIPGGSEGDEQAIVQLAARCQVLRLSDAVEPSTVIAAVVNSCPVVTHLGLGVNFPPHALTSQLSQALARCTRLLELSGFWEEWLIPDVLPICPQLRRLDLTLANLEGEGLCQMLGGCTQLQELKVRDIIGDAGMRVVGSTCKDLRTLSVQQEDGPGFLSQSGLVCIAQGCSLLQKIMYYASDMTDEALMVLADNCPSLRDIRICLVHKQSPDGRAIELHRNKTLNKGLKALLKKCTMATRLAICLSRYGFRNRIITDEGMYYLGKYGKNLLHVTLTNCGGSDNGLIAASAGLEKMHTLEMRDCPFGD
>scaffold-BSNI-2050922-Anthoceros_agrestis-B
FPDEVLEHVLVFLTSHKDRNSVSLVCQAWYRAERWSRRHVFIGNCYAVSPEMVTTRFPKLKAVTLKGKPRFSDFGLVPPDWGASVYPWVLRLAKECAQLEELRFKRMLVTDESLELIATSFPGFKVLVLTTCEGFSVRGLATIARHCRHLTQLDLQENVMTSSEEPEPCWLEAFPDSSVSLETLNFAINSDSDVNHDALRSLVARCPNLRSLNVSKGVSMEHLPGILHRAPQLVELGTGSHAVTSSLSITGLGAAIKNCTSLRRLSIRWDLTPFHLGAMLSVFSNLISLDISYVAVHPPEFQNLMSRCRNLEKLSMLDFVGDEGLQAVGRCCPYLQELRVYPMQENGGTPGFVTEEGLISIADGCPKLSSILYFCKQMTNDAVHIMARKCSLITRFRLCIITPRLPDCATGEPMDEGFGAIVMHCKHLRRLAVSGLLTDRAFEYIGRYGKGLQTLSVAFAAESDMAMKYVLEGCPKLRKLEIRDAPLGDGALLTGIERFESMRFLWMSNCNVTYHGCRYLATRLPLLNVEIMKDDDWPSEEKPVVSKLYLYRSLAGPREDAPNFVVT
>scaffold-FAJB-2010625-Paraphymatoceros_hallii
MPPLYFPDEVLEHVLVFLTSHKDRNDVSLVCRAWYKAERWSRKHLFIGNCYAVSPEMVTRRFPRLKSVTLKGKPRFADFGLLPNDWGASILPWVEELARAYPGMEELRFKRMSVTDESLELIGRSFANFKVLVLTNCEGFSVKGLSSIARLCRHLTHLDLSENYMVAGDSAVGEQRCWIESFPETCVSLEVLNFAINDTANYGALRSLVARCPSLKSLNVSKGVDMDQFPGILMTAPQLVEVGTGSHGGLSSEIGSISDLRTALRNCKGLRRLAVRWDLSPTHFSALQIVCSNLVSLDISLVPLRAAECKKLVFNCRKLQKLWCLDFVGDEGLLEVARSCSDLRELRVYPLQENGGEHGVTEVGLAAIAEGCPNLESILYFCNQMTNQAVQFMALKCRNMTRFRLCIMTPRLPDYMTGKPMDEGFGAIVKHCRQLRRLAVSGLLTDKAFKYIGEYGKGVQTLSVAFAADSDMAMKYVLHGCPKLRKLEIRDCPFGDDALLSGIDHYESMRFLWMSSCNVTYHGCRYLAEQLPSLNVEIIKEETWPHMGKPTVAKLYLYRSVAGPRKDAPDFIATFR
>scaffold-RXRQ-2014300-Phaeoceros_carolinianus-sporophyte
MPPLFFPDEVLEHVLVFLTSHKDRNHVSLVCRAWYKAERWSRKHLFIGNCYAVSPEMVTRRFPRLKSVTLKGKPRFADFGLLPNDWGASIQPWVEELARAYPGMEELRFKRMSVTDESLELIGRSFPNFKVLVLTNCEGFSVKGLSSIARLCRHLTHLDLSENHMVAGDSAVGEEQRCWIESFPETCVSLEVLNFAINDTANYGALRSLVARCPSLKSLNVSKGVDMDQFPGILMTAPQLVEVGTGSHGGLSSEIGSISDLRTALRNCKGLRRLAVRWDLSPTHFSALQIVCSNLVSLDISLVPLRAAECEKLIFNCHKLQKLWCLDFVGDKGLVAVARSCSDLRELRVYPLQENGGEHGVTEVGLYAIAQGCPNLESILYFCNQMTNQAVQFMALKCPNMTRFRLAIMNPRSPDCVTGEPMDEGFGAIVKHCRQLRRLAVSGLLTDKAFQYIGEYGKGVQTLSVAFAADSDMAMNYVLQGCPKLRKLEIRDCPFGDEALVSGIDRYESMRFLWMSSCNVTYHGCRYLAGRLPSLNVEIIKEDSWPHLGKPTVAKLYIYRSVAGPRKDAPDFIATFR
>scaffold-RXRQ-2021428-Phaeoceros_carolinianus-sporophyte
FPDEVLEHVLVFLTSHKDRNSVSLVCQAWYRAERWSRRHVFIGNCYAVSPEMVTTRFPKLKAVTLKGKPRFSDFGLVPPDWGASVYPWVLRLAKECAHLEELRFKRMLVTDESLELIATSFPGFKVLVLTTCEGFSVRGLATIARHCRHLTQLDLQENVMTSSEEPEPCWLEAFPDSSVSLETLNFAINSDSDVNHDALRSLVARCPNLRSLNVSKGVSMEHLPGILHRAPQLVELGTGSHAVTSSLSITGLGAAIKNCTSLRRLSIRWDLTPFHLGAMLSVFSNLISLDISYVAVHTPEFQNLMSRCRNLEKLSMLDFVGDEGLQAVGRYCPNLQELRVYPMQENGGTPGFVTEEGLISIADGCPKLSSILYFCKQMTNDAVHIMARKCSLITRFRLCIITPRLPDCATGEPMDEGFGAIVMHCKHLRRLAVSGLLTDRAFEYIGRYGKGLQTLSVAFAAESDMAMKYVLEGCPKLRKLEIRDAPLGDGALLTGIERFESMRFLWMSNCNVTYHGCRYLATRLPLLNVEIMKEDDWPSEEKPVVSKLYLYRSLAGPREDAPNFVVT
>scaffold-TCBC-2006906-Nothoceros_vincentianus
FPDEVLEHVLVFLTSHKDRNAVSLVCRAWYKAERWSRKEVFIGNCYSISPEIVIRRFPRLKTVTLKGKPRFADFGLVPNDWGASIHPWVLDFARAYPGLEELRFKRMTVTDDSLDLIGRSFPNFKVLVLTNCEGFSVRGLSSIARLCRHLTHLDLSENHMNASDGWGSFPETCISLETLNFAINDTGNYDALRSLVARCPSLKSLNVSKGVDMDQFPGLLLTAPQLVELGTGSHGGLSSEIGSIVDLRTALRNCTGLRKLSVRWDLSPTHFSALHTVCANLVSLDVSFVPLRAAECEKLVFNCRKLQKLWCLDFVGDKGLQAVARSCSDLRELRVYPLQESTGDDRDTPGHVTEVGLVAIAEGCPNLDSILYFCKQMTNAAVQNMAWKCPKMTRFRLCILTPRLPDCSTGQPMDEGFGAIVKHCKHLRRLAVSGLLTDRAFQYIGQYGKGVQTLSVAFAADSDMAMKYVLQGCPRLRKLEIRDCPLGDEALVSGMDRYESMRFLWMSSCNVTYHGCRYLA
>scaffold-TWUW-2008534-Anthoceros_agrestis-A
KRRGSESHSCLLSCPDEILQQVFDLIGQHSHRNATSQVCKRFKDVEGGCRSAVFVSSCYVVHPDTVWHRFPRATSFYIKGKPRVTDYDLIPSAELWGAYAAPWVALLADHYHSTLQHLKLKRMIVTDADLQVLAHSCSHNLQSLCLVKCNGFSHEGLEHVAQHCRSLATLDLGESSVQGSEGRPSKWLSLLEQNCRRLTSLSISGEDIPGGSEGDEQAIVQLAARCQVLRLSDAVEPSTVIAAVVNSCPVVTHLGLGVNFPPHALTSQLSQALARCTRLLELSGFWEEWLIPDVLPICPQLRRLDLTLANLEGEGLCQMLGGCTQLQELKVRDIIGDAGMRVVGSTCKDLRTLSVQQEDGPGFLSQSGLVCIAQGCSLLQKIMYYASDMTDEALMVLADNCPSLRDIRICLVHKQSPDGRAIELHRNKTLNKGLKALLKKCTMATRLAICLSRYGFRNRIITDEGMYYLGKYGKNLLHVTLTNCGGSDNGLIAASAGLEKMHTLEMRDCPFGDEGMVALARHERLRFVWIQACYLTLQGVKELAKKPNFHTEIVEEGLIHDVLNPWQVVAYASTCGPRNDMPQHVHYVDLEFAMDLSCEDF
>scaffold-TWUW-2050462-Anthoceros_agrestis-A
FPDEVLEHVLVFLTSHKDRNSVSLVCQAWYRAERWSRRHVFIGNCYAVSPEMVTTRFPKLKAVTLKGKPRFSDFGLVPPDWGASVYPWVLRLAKECAQLEELRFKRMLVTDESLELIATSFPGFKVLVLTTCEGFSVRGLATIARHCRHLTQLDLQENVMTSSEEPEPCWLEAFPDSSVSLETLNFAINSDSDVNHDALRSLVARCPNLRSLNVSKGVSMEHLPGILHRAPQLVELGTGSHAVTSSLSITGLGAAIKNCTSLRRLSIRWDLTPFHLGAMLSVFSNLISLDISYVAVHPPEFQNLMSRCRNLEKLSMLDFVGDEGLQAVGRCCPYLQELRVYPMQENGGTPGFVTEEGLISIADGCPKLSSILYFCKQMTNDAVHIMARKCSLITRFRLCIITPRLPDCATGEPMDEGFGAIVMHCKHLRRLAVSGLLTDRAFEYIGRYGKGLQTLSVAFAAESDMAMKYVLEGCPKLRKLEIRDAPLGDGALLTGIERFESMRFLWMSNCNVTYHGCRYLATRLPLLNVEIMKDDDWPSEEKPVVSKLYLYRSLAGPREDAPNFVVT
>scaffold-UCRN-2053316-Megaceros_flagellaris
MPPLFFPDEVLEHVLVFLTSHKDRNAVSLVCRAWFKAERWSRQQVFIGNCYSVSPEMVTRRFPRLKTVTLKGKPRFADFGLVPNDWGASIHPWLLEFARAYPGLEELRFKRMTVTDDSLDLIGRSFPNFKVLVLTNCEGFSVKGLSSIARLCRHLTHLDLSENHMIASDGAAGEQRGWIDSFPETCVSLETLNFAINDTGNYDALRSLVARCPSLKSLNVSKGVDMDQFPGILLTAPQLVELGTGSHGGLSSEIGSIVDLRTALRSCTGLRKLSVRWDLSPTHFSALHTVCANLISLDVSYVPLRAAECEKLVFNCRKLQKLWCLDFVGDKGLQAVARSCTDLRELRVYPLQESTGDDGNTPGYVTEAGLVAIAEGCPNLDSILYFCKQMTNAAVRFMAWKCPKMTRFRLCILTPRLPDCLTGQPMDEGFGAIVKHCKQLRRLAVSGLLTDKAFEYIGQYGKGVQTLSVAFAADSDMAMKYVLQGCPKLRKLEIRDCPFGDEALVSGMDRYESMRFLWMSSCNVTYHGCRYLAAKLPSLNVEIMKEGFWPHLEKPTVAKLYLYRSVAGPRKDAPDFIATFR
>scaffold-WCZB-2119911-Phaeoceros_carolinianus-gametophyte
MPPLFFPDEVLEHVLVFLTSHKDRNDVSLVCRAWYKAERWSRKHLFIGNCYAVSPEMVTRRFPRLKSVTLKGKPRFADFGLLPNDWGASIQPWVEELARAYPGMEELRFKRMSVTDESLELIGRSFANFKVLVLTNCEGFSVKGLSSIARLCRHLTHLDLSENHMVAGDSAVGEEQRCWIESFPETCVSLEVLNFAINDTANYGALRSLVARCPSLKSLNVSKGVDMDQFPGILMTAPQLVEVGTGSHGGLSSEIGSISDLRTALRNCKGLRRLAVRWDLSPTHFSALQIVCSNLVSLDISLVPLRAAECEKLIFNCHKLQKLWCLDFVGDKGLVAVARSCSDLRELRVYPLQENGGEHGVTEVGLYAIAQGCPNLESILYFCNQMTNQAVQFMALKCPNMTRFRLAIMDPRSPDCVTGEPMDEGFGAIVKHCRQLRRLAVSGLLTDKAFQYIGEYGKGVQTLSVAFAADSDMAMNYVLQGCPKLRKLEIRDCPFGDEALVSGIDRYESMRFLWMSSCNVTYHGCRYLAGRLPSLNVEIIKEDSWPHLGKPTVAKLYVYRSVAGPRKDAPDFIATFR
>scaffold-WEEQ-2090505-Phaeoceros_carolinianus-gametophyte_1575
MPPLFFPDEVLEHVLVFLTSHKDRNHVSLVCRAWYKAERWSRKHLFIGNCYAVSPEMVTRRFPRLKSVTLKGKPRFADFGLLPNDWGASIQPWVEELARAYPGMEELRFKRMSVTDESLELIGRSFPNFKVLVLTNCEGFSVKGLSSIARLCRHLTHLDLSENHMVAGDSAVGEEQRCWIESFPETCVSLEVLNFAINDTANYGALRSLVARCPSLKSLNVSKGVDMDQFPGILMTAPQLVEVGTGSHGGLSSEIGSISDLRTALRNCKGLRRLAVRWDLSPTHFSALQIVCSNLVSLDISLVPLRAAECEKLIFNCHKLQKLWCLDFVGDKGLVAVARSCSDLRELRVYPLQENGGEHGVTEVGLYAIAQGCPNLESILYFCNQMTNQAVQFMALKCPNMTRFRLAIMNPRSPDCVTGEPMDEGFGAIVKHCRQLRRLAVSGLLTDKAFQYIGEYGKGVQTLSVAFAADSDMAMNYVLQGCPKLRKLEIRDCPFGDEALVSGIDRYESMRFLWMSSCNVTYHGCRYLAGRLPSLNVEIIKEDSWPHLGKPTVAKLYIYRSVAGPRKDAPDFIATFR
>scaffold-ZFRE-2014675-Phaeoceros_carolinianus-sporophyte_1575
MPPLFFPDEVLEHVLVFLTSHKDRNHVSLVCRAWYKAERWSRKHLFIGNCYAVSPEMVTRRFPRLKSVTLKGKPRFADFGLLPNDWGASIQPWVEELARAYPGMEELRFKRMSVTDESLELIGRSFANFKVLVLTNCEGFSVKGLSSIARLCRHLTHLDLSENHMVAGDSAVGEEQRCWIESFPETCVSLEVLNFAINDTANYGALRSLVARCPSLKSLNVSKGVDMDQFPGILMTAPQLVEVGTGSHGGLSSEIGSISDLRTALRNCKGLRRLAVRWDLSPTHFSALQIVCSNLVSLDISLVHKLQKLWCLDFVGDKGLAAVARSCSDLRELRVYPLQENGGEHGVTEVGLYAIAQGCPNLESILYFCNQMTNQAVQFMALKCPNMTRFRLAIMNPRSPDCVTGEPMDEGFGAIVKHCRQLRRLAVSGLLTDKAFQYIGEYGTGVQTLSVAFAADSDMAMNYVLQGCPKLRKLEIRDCPFGDEALVSGIDRYESMRFLWMSSCNVTYHGCRYLAGRLPCLNVEIIKEDSWPHLGKPTVAKLYIYRSVAGPRKDAPDFIATFR
>scaffold-ZFRE-2021124-Phaeoceros_carolinianus-sporophyte_1575
FPDEVLEHVLVFLTSHKDRNSVSLVCQAWYRAERWSRRHVFIGNCYAVSPEMVTARFPKLKAVTLKGKPRFSDFGLVPADWGASVYPWVLRLAKECAQLEELRFKRMLVTDQSLELIATSFPNFKVLVLTTCEGFSVRGLATIARHCRYLTQLDLQENIMTSGEEPEPCWLEAFPDSSVSLETLNFAINSDSDVNHDALRSLVARCPNLRSLNVSKGVSMEHLPAILHRAPQLEELGTGSHAVTSSSSITGLGAAIKNCTSLRRLSIRWDLTPSHLGAMLSVFSNLISLDMSYVAVHPPEFRNLMSRCRNLEKLSILDFVGDEGLQAVGRYCPKLQELRVYPMQENGDTPGFVTEEGLISIADGCPKLSSILYFCKQMTNNAVHIMARKCSLITRFRLCIITPRLPDCATGEPMDEGFGAIVMHCKHLRRLAVSGLLTDRAFEYIGRYGKGLRTLSVAFAADSDMAMKYVLEGCPKLRKLEIRDAPLGDGALLTGIERFESMRFLWMSNCNVTYHGCRYLATRLPLLNVEIMKEDDWPSEEKPVVSKLYLYRSLAGPREDAPNFVVT
>scaffold-BNCU-2014235-Radula_lindenbergiana
PSSFPDEVLEHVLVFLTSHRDRNAVSLVCKAWFKAEKWSRQKVFVGNCYAVSPALVTHRFPKISSLTIKGRPRFDDFGLVPVAWGAHIDPWIHALAQACPWMEELRCKRMTVSDASLMLLGRSFPNFRSLALTSCDGFSTDGLACITSSCRQLAQLDLQENKIEDRGGHWLSCFPDTHTSLVSLNFATVSGDFDFEALESLVERSRGLKSLKLHKDVSLEQLQRLLTRAPQLSELGTGSYSQNLQWGQLSELQTAFSRCKNLRSVSGFWEVTPQYVSSLLTVCLNLTTLNLSDVKLHTRELSKLIVGCHNLERLLVQDNIGNKGLQAVAATCKNLQEIRVYPSTDEGIATEEGLIALSEGCPKLKKILYFCKQMTNAAVIAFAKNLPNMTHFRLCILTPHQPDHTTQEPMDKGFGAIAQYCKNLQRIAVSGWLTDRAFEYIGRHGKNLETISIAFAGDSDRGMEYLLHGCPKLKKLEIRDCPFGDSAILAGLSRYEQMRSLWLSGGLVSRQGAAWLARQKPSLNVEVMIEDTGDTLAVDRLYVYRSLVGPRTDAPGWVETLQ
>scaffold-FITN-2011912-Treubia_lacunosa
EAGEMTIFSDDVLDYLLQFVSARKDRNAISLVCKAWFRVEAWNRQSVYIGNCYAVSPEILIRRFPRVKSLTLKGKCRFADFSLVPPNWGAFVYPWIAAMAVSYPWLEELRLKRMVVSDEALALLARSFPNFRSLVLINCDGFSTDGLAVIASQCRNLRELDLQECEVEDRGGHWLSCFPQTCSSLVTLNFACLNSRVDPDKLEKLVERCTSLKSLKLNKDVSLQQLQRLLVRAPQLTDLGTGSYSQELRWSQYAELQSALASCKGLTSLSGFWDVAPVFVPSLYPVCLHLTSLNLSYVSIRSNEFIKMISHCPKLKRLWAQDSVEDKGLHAVGLVCKDLEELRVFPSDPVGHGVVTEMGLVNISEGCPQLSSVLYFCRQCTNAAIATVARNCPNLTRFRLCIITPRQTDYVTGQHMDEAFGAIVKHCKNIRRLAVSGSLSNKAFEYIGLYGKRLETLSVAFAGESDLAMQHVLEGCPNLRKLEIRDSPFGDSALLAGINRYESMRFLWMSACNVTLIGAGTVANELPRLNVEVIKENEENNDYTVEKLYVYRTVAGPRNDAPHFLITL
>scaffold-FITN-2015986-Treubia_lacunosa
MTSFPDEVLEHVLNFLPDRKDRNTVSLVCKSWWRTEGWNRKFVYIGNCYAVSPEILIRRFPRIKSVILKGKPRFADFGLVPHNWGAFLNPWVIAMAPSYPWLEELRLKRMTVSDESLATLARSFQNFKVLVLISCDGFSTDGVAAIASQCRNLTELDLQECEVEDRGNQWLNCFPETCNSLVSLNFACIHSEVNFEALENLVARCSSLKKLRLNKEVSLEQLQRLLIRAPQLTDLGTGSYTQEVQWSKYAELQTALGRCTGLTSLSGFWRIEPMFIPSLHPLGHNLISLNLSYASIRSAEFCKLISHCSNLQSLWVLDEVEDKGLQAVGETCKDLQLLRVFPADPTGICQVTEVGLVAISEGCKRLSSVLYFCRQCTNAAIEIVALNCKDLISFRLCIITPREPDYVTGEPMDEAFGHIVKHCKSLRRLAVSGLLSDKAFEYIGTYGKQLEMLSVAFAGRTDRAMKFVLEGCKNLRKLEIRDSPFGDDALVSCWRRYESMRFLWMSNCHITINGCIWLANKLPSLNVEVIRETDTGDLVERLYAYRSLAGPRRDAPYFVVTL
>scaffold-HMHL-2010112-Marchantia_paleacea-non_mycorrizal
PSPFPDEVLEHVLVFLQSHKDRNSVSLVCKAWFKAEKWSRHRVFVGNCYAVSPQMVINRFSKLNSLHIKGRPRFADFGLVPHHWGAYISPWVTALAQSCPWLEELRLKRMTVSDESLMMIAQSFPNFKSLILTSCDGLSTDGLAYITSSCRHLERLDLEENEIEPRGGEWLSCFPENHTSLVSLNFATVESAIDFDALEALVERSKNLRSLKVHREVNLEQLNRLLARAPNLVELGSGSYTQMLKWGQYSELSSALGRCKQLRSLSGFWEVEPVYLPSLYAVCANLTSLNLSYVLLHTTELVKLMAYCQNLERLLVQDYVGDKGLQAVAVSCRNLQELRVYPSTAEGFVTEEGLIAISEGCPNLKKILYFCKSMTNAAVITFANKLPNCTHFRLCILTPRQPDCVTNEPMDKGFGAVVQNCKKLTRLAVSGQLTDRAFEYFGMYGKKLETISIAFAGDSDRGLEYILKGCPNLRKLEIRDCPFGDDALLSGVHRYEQMRSLWMSACKVSRNGAVWLAKSNPSLNVEIIKEITDDDPANVLNVEKLYLYRTLAGRRSDAPDFVE
>scaffold-HPXA-2020558-Ptilidium_pulcherrimum
PSPFPDEVLEHVLVFLISHRDRNSVSLVCKAWFKAEKWSRQRVFVGNCYAVSPQQVICRFPKMNSLIIKGRPRFADFGLVPDDWGAYIEPWIRALAESCPWMEELRCKRMTVTDASLSLLARSFPNFRSLVLISCDRFSTDGLASVTRNCRNLAQLVLEENDILDRGGHWLSCFPETHTSLVSLNFATVNGAIDFKALERLVDRSKGLKSLKVHKDLSLVQLQRLLIRAPQLTELGTGAFSQNLKWGEYSELNTTIAKLKGLRSLSGFWEVAPVYIPSFYSVCLNLTSLNLSDVMLHTAELSKLMTYCHNLERLLVQDYVGDKGLQAVASTCKNLQELRVFPSTEEGFVTEEGLIAISEGCPKLKKILYFCKQMTNAAVITFAKNVPSVTHFRLCILIPRQPDHTTQEPFDKGFGAIAQYCTNLQRIAVSGWLTDRAFEYIGRYGKKVETISIAFAGESDRGMEYLLNGCPNLKKLEIRDCPFGDAALLAGVHRYENMRSLWLSMGLVSRPGASWLAKQVPCVNVEIIKEEGSADSLAVERLYVYRSIAGPRTDAPDFVETLR
>scaffold-IHWO-2067562-Marchantia_paleacea-mycorrizal
PSPFPDEVLEHVLVFLQSHKDRNSVSLVCKAWFKAEKWSRHRVFVGNCYAVSPQMVINRFSKLNSLHIKGRPRFADFGLVPHHWGAYISPWVTALAQSCPWLEELRLKRMTVSDESLMMIAQSFPNFKSLILTSCDGLSTDGLAYITSSCRHLERLDLEENEIEPRGGEWLSCFPENHTSLVSLNFATVESAIDFDALEALVERSKNLRSLKVHREVNLEQLNRLLARAPNLVELGSGSYTQMLKWGQYSELSSALGRCKQLRSLSGFWEVEPVYLPSLYAVCANLTSLNLSYVLLHTTELVKLMAYCQNLERLLVQDYVGDKGLQAVAVSCRNLQELRVYPSTAEGFVTEEGLIAISEGCPNLKKILYFCKSMTNAAVITFANKLPNCTHFRLCILTPRQPDCVTNEPMDKGFGAVVQNCKKLTRLAVSGQLTDRAFEYFGMYGKKLETISIAFAGDSDRGLEYILKGCPNLRKLEIRDCPFGDDALLSGVHRYEQMRSLWMSACKVSRNGAVWLAKSNPSLNVEIIKEITDDDPANVLNVEKLYLYRTLAGRRSDAPDFVE
>scaffold-ILBQ-2047476-Conocephalum_conicum
PSPFPDEVLEHVLVFLQSHKDRNSVSLVCKAWFKAEKWSRQRVFVGNCYAVSPQQVIRRFPKLNSLTIKGRPRFADFGFVPQHWGAYISPWVTELALACPWMEEFRCKRMTVSDESLMKIAQSFPNFKSLVLTSCDGFSTDGLAYITSSCRHLARLDLEENDIELRGGQWLSAFPETNTSLVSLNFATVDSSINFDALERLVERSRGLKSLKVHREVNLEQLNRLLVRAPNLVELGSGSYTQTLKWNQYSELSGALQRCKQLRSLSGFWEVHPVYVPSLFSICLNLTTLNLSYVLLHTTELVKLMSYCHNLERLLVQDYVGDKGLQAVASGCRNLQELRVYPSDPEGFATEEGLIAISEGCPNLKKILYFCKKMTNDAVIMFAKKLPNLTHFRLCILTPRQRDHVTNEPMDRGFGAIVQNCKKLTRLAVSGFLTDRAFDYIGRYGKKLETISIAFAGESDGGMEYMLTGCTNLRKLEIRDCPFGDGALMRGVDRYEHMRSLWMSACQVSRPGAVWLAKQKPNLNVEIIKENTDEDSSNMLTVEKLYLYRTIAGPRTDAPDFVETLQ
>scaffold-JHFI-2114260-Pellia_neesiana
PSPFPDEVLEHVLVFLTSHRDRNSVSLVCKAWFKADKWSRQRVFVGNCYAVTPEQVIRRFPKLNSLTIKGRPRFSDFSMVPANWGAYIDPWVMALSNACPWMEELRCKRMTVSDRSLMLLGQSFPNFRSLVLMRCDGFSTDGLAFVTSSCRFLAQLDLEENEIEDRGGHWLSCFPESHTSLVSLNFATVNGAIDFESLERLVDRSKDLRSLKVHKDVSLEQLQRLLTRAPQLIELGTGSYSQDLKWGQYSELQNAFTNCKGLRSVSGFWELVPVYVPSLYSVCLNLTSLDLSVVLVHTNELSKLAAYCHNLERLLVQDYVGDKGLQAVASSCKNLQELRVYPANDEAIATEEGLIAIAEGCPKMKKILYFCKQMTNAAVITFAKNLPNMTHFRLCITTPRQPDHTTQEPMDKGFGAIVQCCTNLQRLAVSGLLTDRAFEIFGRYGKKLETISIAFAGESNRAMEYLFNGCPNLKKLEIRDCPFGDGALLAGINRYEQMRSLWLSAGQVTRPGATWLAQLVPSLNVEIIEDEGNYQSLSVDKLYVYRTLAGPRGDCPDFVETLQ
>scaffold-JPYU-2010085-Marchantia_polymorpha
PSPFPDEVLEHVLVFLQSHKDRNSVSLVCKAWFKAEKWSRHRVFVGNCYAVSPQMVINRFSKLNSLHIKGRPRFADFGLVPHHWGAYISPWVTALAQSCPWFEELRMKRMTVSDDSLLMIAQSFPNFKSLILTSCDGLSTDGLAYITSRCRHLERLDLEENEIEPRGGEWLSCFPDNHTSLVSLNFATVDSAIDFDALEALVERSKNLRSLKVHREVNLEQLNRLLARAPNLVELGSGSYTQLLKWGQYSELSSALGRCKQLRSLSGFWEVEPVYLPSLFAVCANLTSLNLSYVLLHTTELVKLIPYCQNLERLLVQDYVGKVCDKGLQAVAVSCRNLQELRVYPSTAEGFVTEEGLIAISEGCPNLKKILYFCKSMTNAAVITFANKLPNCTHFRLCILTPGQPDCVTNEPMDKGFGAVVQNCKKLTRLAVSGQLTDRAFEYFGMYGKKLETISIAFAGDSDRGLEYVLKGCPNLRKLEIRDCPFGDDALLSGVHRYEQMKSMWMSACKVSRNGAVWLAKSKPSLNVEIIKENTDDDPANVLNVEKLYLYRTLVGPRSDAPDFVE
>scaffold-KRUQ-2114273-Porella_navicularis
PSPFPDEVLEHVLVFLKSHKDRNSVSLVCRAWFKAEKWSRQRVFVGNCYAVSPRQVISRFPKMNSLTIKGRPRFDDFGLVPEDWGGYIDPWIQALAQTCPWMEELRCKRMTISDASLRLLGQSFPNFRSLVLTSCDGFSTDGLALITSSCRHLAQLDLLENRIEDKGGHWLSCFPETHTSLVSLNFATVDGTIDFEDLERLVDRSKGLKSLKVHKDVSLEQLQRLLVRAPQLTELGTGKYSQNLKWGQYSELQMAFNECKGLRSMSGFWEVAPIYVPSLYSVCLNLTSLNLSDVMLHTTELSKLITYCHNLERLLVQDYIGDKGLQAVASTCKNLQELRVYPATDEGSVTEEGLIAISEGCPKLKKILYFCKQMTNAAVITFAKNLPSMTHFRLCILTPGQADHTTQEPFDKGFGAIAQYCMNLQRIAVSGWLTDRAFEYIGRHGKKLETISIAFAGDSDRGMEYLLNGCPNLKKLEIRDCPFGDAALLAGLPRYEQMRSLWLSAGLVSRPGALWLAKQMPSLNVEVIKEDDGDSLAVDKLVDKLYVYRSLAGPRADAPDWVETL
>scaffold-LFVP-2016232-Marchantia_paleacea-2_samples_combined
PSPFPDEVLEHVLVFLQSHKDRNSVSLVCKAWFKAEKWSRHRVFVGNCYAVSPQMVINRFSKLNSLHIKGRPRFADFGLVPHHWGAYISPWVTALAQSCPWLEELRLKRMTVSDESLMMIAQSFPNFKSLILTSCDGLSTDGLAYITSSCRHLERLDLEENEIEPRGGEWLSCFPENHTSLVSLNFATVESAIDFDALEALVERSKNLRSLKVHREVNLEQLNRLLARAPNLVELGSGSYTQMLKWGQYSELSSALGRCKQLRSLSGFWEVEPVYLPSLYAVCANLTSLNLSYVLLHTTELVKLMAYCQNLERLLVQDYVGDKGLQAVAVSCRNLQELRVYPSTAEGFVTEEGLIAISEGCPNLKKILYFCKSMTNAAVITFANKLPNCTHFRLCILTPRQPDCVTNEPMDKGFGAVVQNCKKLTRLAVSGQLTDRAFEYFGMYGKKLETISIAFAGDSDRGLEYILKGCPNLRKLEIRDCPFGDDALLSGVHRYEQMRSLWMSACKVSRNGAVWLAKSNPSLNVEIIKEITDDDPANVLNVEKLYLYRTLAGRRSDAPDFVE
>scaffold-NRWZ-2100765-Metzgeria_crassipilis
SPFPDEVLEHVLVFLQSHKDRNAVSLVCKAWYKAEKWSRQSVFVGNCYAITPQQVIARFPKMNSLTIKGRPRFADFGLVPQYWGASVDPWIEALAEACPWMEELCCKRMTLSDNSLMMLAQSFPHFRSLALRICDGFSTDGLAFITGNCQNLAQLDLEENEIVDRGGNWLSCFPDTHTKLVSLNFATVEGKIDFSSLERLVDRSRGLQCLKVHKDISLEQLQRLLIRAPQLVELGTGSYSQNLRWGQYADLQKAFSKCKMLRSVSGFWEVAPVYIPSLYSVCLNLTSLNLSDVQLHTSELTKLITYCHNLERLLVQDYVGDKGLQAVASTCKNLQELRVYPSSNEGFATEEGLIAISEGCPKLKKLLYFCKQMTNAAVISFAMKLPTVTHFRLAILTPRLPDHETQEPMDKAFGAIAQYCTNLLRLGVSGWLTDRAFEYIGRYGKKLETISIAFAGESDKGMEYLLNGCPNLKKLEIRDCPFGDSALLTGIPRYEQMRSLWLSAGLVSLPGASWLAKEVPSLNVEIIKEDNLEGGNDDGPSHTHAMENAGYEGGPSYTLAVDKLYVYRSIAGPRKDAPHFVQTL
>scaffold-OFTV-2023933-Barbilophozia_barbata
PSPFPDEVLEHVLVFLNSHRDRNSVSLVCKAWFKAEKWSRQRVFVGNCYAVTPQQVIQRFPKMNSLSIKGRPRFADFGFVPPGWGAYIEPWIEALAEACPWLEELRCKRLTISDNSLLLLSQSFQNFRSLALTSCDGFSTDGLAYVTSNCRNLAQLDLEENDILDRGGNWLSCFPDTHTSLVSLNFATVNGAIDFESLERLVDRSRGLKSLKVPKEISLEQLQRLLIRAPQLTELGTGSYSQILRWAQYAELQTAFNKCKGLRSMSGFWEVAPMYVPSLYSVCLNLTSLNLSDVMLHTTELSKLITYCHNLERLLVQDYVGDKGLQAVASTCKNLKELRVYPATDEGFATEEGLIAISEGCPKLKKILYFCKQMTNVACITFAKNLPNLTHFRLCILTPRQPDHTTLEPMDKGFGAVAQYCPNLTRIAVSGLLTDRAFEYIGRYGKKLETISLAFNGESGRGMEYLLNGCSKLKKLEIRDCPFGDEALLSGLHRYEHMRSLWLSYCLVSRPGAYWLARQMPRLNVEIIKGEEESANSLAVEHLYVYRSIAGPRKDTPDFVETL
>scaffold-RTMU-2017102-Calypogeia_fissa
PSPFPDEVLEHVLVFLHSHRDRNSVSLVCKAWFKAEKWSRQRVFVGNCYAVTPQQVIQRFPKMNSLSIKGRPRFADFGFVPPGWGAYIEPWIEALAEACPWLEELRCKRLTVSDSDLLLLSRSFQNFRSLVLTGCDGFSTDGLAYVTSNCRSLAQLDLEENDIVDRGAHWLSSFPESHTSLVSLNFATVNGALDFEALERLVDRSKGLKSLKVPKDVSLEQLQRLLIRAPQLTDLGTGAYSQTLRWGQYAELQTAFNKCKGLRSMSGFWEVAPVYVPSLYSVCLNLTSLNLSDVMLHTTELSKMITYCHNLERLLVQDYVGDKGLQAVASTCKNLQELRVYPATAEGFATEEGLIAISEGCPKLKKILYFCKQMTNAAVISFAKNLPNLTHFRLCILTPRQADHTTQEPFDKGFGSVTQYCVNLTRLAVSGLLTDRAFEYIGRYGKKLETISLAFNGESDRGMEYLLSGCTKLKKLEIRDCPFGDAALLSGVHRYEQMRSLWLSYCLVSRPGAQWLAKQMPSLNVEIIKGDEGPAESLAVEHLYVYRSLAGPRQDSPAFVETLQ
>scaffold-TXVB-2076406-Lunularia_cruciata
PSPFPDEVLEHVLVFLQSHRDRNSVSLVCKAWFKAEKWSRQRVFVGNCYAVSPHQVIHRFPKLNSLTIKGRPRFADFGLVPHHWGAFIAPWIAALAEACPWMEEFRLKRMTVSDESLMMIGRSFPNFKSLVLTSCDGFSTDGLAYITSSCRNLQRLDLEENDIELKGGQWLSCFPETHTSLVSLNFATVNVAINFEDLEALVERSRGLQSLKVHKEVNLEQLQRLLVRAPQLVELGSGSYTQRLKWSQLSELRSALNGCRGLRSLSGFWEVEPVYVMSLLQPCLNLTSLNLSYVLLHTKELVKLTAYCHSLERLLVQDFVGDKGLQAVASSCKNLRELRVYPSAEEGLVTEEGLIAISEGCPKLKKILYFCKQMTNHAIITFATNLPNLTHFRLCILTPRQPDHVTNEPMDKGFGAIVQNCKNLTRLAVSGLLTDRAFEYVGRYGKKLETISIAFAGESDRGMEYMLTGCTNLRKLEIRDCPFGDPALLSGVHRYEHMRSLWMSSCQVTRPGASWLAKQKPDLNVEIIKENVGASSENQSKSDPADLTVEKLYLYRSLAGPRSDAPDFVETLQ
>scaffold-UUHD-2019111-Porella_pinnata
PSPFPDEVLEHVLVFLKSHKDRNSVSLVCRAWFKAEKWSRQRVFVGNCYAVSPHQVIRRFPKMNSLTIKGRHRFDDFGLVPEDWGAYIDPWIQALAQTCPWMEELRCKRMTISDASLRLLGQSFPNFRSLVLTSCDGFSTDGLALITSSCRHLAQLDLLENRIVDKGGHWLSCFPETHTSLVSLNFATVDGTIDFEDLERLVDRSKDLKSLKVHKDVSLEQLQRLLVRAPQLTELGTGKYSQNLKWGQYSELQTAFNECKGLRSMSGFWEVAPMYVPSLYSVCLNLTSLNLSDVMLHTTELSKLITYCHNLERLLVQDYVGDKGLQAVASTCKNLQELRVYPATEEGSVTEEGLIAISEGCPKLKKILYFCKQMTNAAVITFAKNLPTMTHFRLCILTPHQADHTTQEPFDKGFGAIAQYCMNLQRIAVSGWLTDRAFEYIGRHGKKLETISIAFAGESDRGMEYLLNGCPNLKKLEIRDCPFGDAALLAGLPRYEQMRSLWLSAGLVSRPGASWLARQMPSLNVEIIKEDDGDSLAVNKLYVYRSLAGPRADAPEWVETL
>scaffold-WJLO-2037739-Ricciocarpos_natans
PSPFPDEVLEHVLVFLQSHKDRNSVSLVCKAWFKAEKWSRQRVFVGNCYAVSPQQVVNRFPKLNSLTIKGRPRFADFGLVPPHWGAYLSPWVTALAQACPWMEEFRCKRMTVSDETLLMIAQSFPCFKSLVLTSCDGFSTDGLAYITSGCRHLARLDLEENEIELRGGQWLSAFPETHTSLVSLNFASVDSPIDFEVLERLVERSRGLKSLKVHREVNLEQLNRLLVRAPNLVELGAGAYSQTLKWNQYAELSGALQMCKQLRSLSGFWEVQPVYVPSLYSVCLNLTSLNLSYVLLHTNELLKLVSYCHNLERLLVQDYVGDKGLQAVAASCRNLQELRVYPSAPDGSATEEGLIAISEGCPNLKKILYFCKQMTNEAVIMFAKKLPNLTHFRLCILSPRQPDHVTNEPMDKGFGAIVQNCKKLTRLAVSGLLTDRAFEYIGRYGKKLELISIAFAGESDRGLEYLLTGCTNLRKLEIRDCPFGDGALIRGVDRYENMRSLWMSACQVSRPGAVWLAKQKPNLNVEIIKENTEEDSSNMLTVEKLYLYRSIAGPRTDTPDFVETL
>scaffold-WZYK-2007671-Bazzania_trilobata
PSPFPDEVLEHVLVFLNSHRDRNSVSLVCKAWFKAEKWSRQRVFVGNCYAVTPQQVIQRFPKMNSLSIKGRPRFADFGFVPPGWGAHIEPWIEALAEACPWLEELRCKRLTVSDSSLQKLSRSFQNFRSLALTGCDGFSTDGLGYVTSSCRNLAQLDLEENDIVDRGGYWLGCFPETHTSLVSLNFATVNGAIDFEALERLVDRSKGLKSLKVPKDISLEQLQRLLIRAPQLTELGTGSYSQLLSWGKYSELQTALNKCKGLRSMSGFWEVHPTYVPSLYSACLNLTSLNLSDVMLHTTELSKLIPYCHNLERLLVQDFVGDKGLQAVASSCKNLQELRVYPATDEGFATEEGLIAISEGCPKLKKILYFCKQMTNAAVISFAKNLPNLTHFRLCILTPREPDHVTGQPMDKGFGAIAQFCTNLTRLAVSGWLTDRAFEYIGRYGKKLETISLAFGGESDRGMEYLLNGCPKLKKLEVRDCPFGDTALLSGLQRYEHMRSLWLSYCLVSRPGAGWLAKQMPSLNVEIIKGDGASAESLAVEHLYVYRSIAGPRKDSPEFVETLQ
>scaffold-WZYK-2007673-Bazzania_trilobata
PSPFPDEVLEHVLVFLNSHRDRNSVSLVCKAWFKAEKWSRQRVFVGNCYAVTPQQVIQRFPKMNSLSIKGRPRFADFGFVPPGWGAHIEPWIEALAEACPWLEELRCKRLTVSDSSLQKLSRSFQNFRSLALTGCDGFSTDGLGYVTSSCRNLAQLDLEENDIVDRGGYWLGCFPETHTSLVSLNFATVNGAIDFEALERLVDRSKGLKSLKVPKDISLEQLQRLLIRAPQLTELGTGSYSQLLSWGKYSELQTALNKCKGLRSMSGFWEVHPTYVPSLYSACLNLTSLNLSDVMLHTTELSKLIPYCHNLERLLVQDFVGDKGLQAVASSCKNLQELRVYPATDEGFATEEGLIAISEGCPKLKKILYFCKQMTNAAVISFAKNLPNLTHFRLCILTPREPDHVTGQPMDKGFGAIAQFCTNLTRLAVSGWLTDRAFEYIGRYGKKLETISLAFGGESDRGMEYLLNGCPKLKKLEVRDCPFGDTALLSGLQRYEHMRSLWLSYCLVSRPGAGWLAKQMPSLNVEIIKGDGASAESLAVEHLYVYRSIAGPRKDSPEFVETLQ
>scaffold-CBAE-2007602-Huperzia_myrsinites
KMTSFPDEALEYVLKFISSHKDRNAVSLVCKAWYRAEGWNRQAVFIGNCYAVSPEILINRFPRIKSLTLKGRPRFADFNLFPQDWGAYLNPWVVAMAASYPWLEELHLKRMTVSDDCLMMLGRTFANFRVLVLINCDGFSTDGLAVIASQCRYLEVLDLQESEIENHGGHWLSCFPETCTSLVCLNFACLGSVVNFDALEKLVARCKSLKSLKMNKGVSLEQLQRLLVRAPQLIDLGTGSYSQQLIWAQYSELQTALTKCKNLKSLSGFWDVAPVFVPSLYPIGHNLTSLNLSYATIRGNVLMKLVSYCPNLKRLWVQDFVEDKGLQAVGVNCKVLEELRVFPVDTLGHGYVTEVGLLAVSEGCPSLSSVLYFCRQCTNAAIIAVAKNCPKLTRFRLCIITPQMPDHVTGEPMDEAFGAIVKHCKDLRRLALSGLLTDKAFEYIGLYGKRLQTLSVAFAGNSDLAMQYVLNGCPNLRKLEIRDSPFGDAALLSGLHRYESMRFLWMSACKVSLIGCGWLANQLPRLNVEVIKENENSRDFTIDKLYAYRSVAGPRSDSP
>scaffold-ENQF-2003616-Lycopodium_annotinum
KERDRELRTSFPDEALEHVLAFVTEAKDRNAISLVCKAWYKAEGWSRWHVFIGNCYAASPEILIRRFPNMKALTLKGKPRFADFNLVPPDWGAHLHPWVTAIAAAYPGFEELRIKRMTASDESLRVLAHSFPNFRALAMTSCDGFSTDGLSALTSRCSNLEELHLQESEVEDRGGHWLNSFKECCTSLVTLNFACLDSDIDFDVLENLVARCNSLKNLGLNKKISLEQLQRLLVRAPQLTSLGTGSFNQNLRWPQLAELSAALVNCKGLQSLSGFWDVEPLYISMLYPLCSNLTHLDLSYATIRSGDMIALIRHCHKLKKLWVRDFVEDRGLQAVAATCKDLQELRVFPVDPLGRGYVTEQGLIAIAEGCPNLSSILYFCRQMTNAAIITMSRNCQKLTRFRLCIITPKEPDHMTKEPLDEAFGAIVKNCKRLKRLSVSGLLTDKAFDYIGKYGKRLETLSVAFAGDSDSGMEYVLRGCTRLRKLEIRDCPFGDVALLSGLHKYESMRLLWMSSCNLSINGCMWLAKKMPRLNVEIMKENVSTGDYVEKLYVYRSIGGPRNDTPYFVVTL
>scaffold-GAON-2000047-Huperzia_squarrosa
TSFPDEVLEHVLAFITESKDRNAVSSVCKAWYKTEGWNRQHVFIGNCYAVSPRILIRRFPRMKSLTLKGKPRFADFNLVPPDWGAHLLPWITAIAVAYKDFEELRVKRMTVSDRSLEVLANSFPKFKTLVVTSCDGFSTDGLAAVTSQCSYLEELHLQESEVEDRGGYWLSSFQESCTSLVTLKFACLDSNVDFDALEKLVARCTSLKNLGLNKKISVEQLHRLLVRAPQLITLGTGSFNQILRWPQLRELSAALGDCKRIQCLSGFWDVEPLYISMLYPLCSNLTRLDLSYATIRSADMVELITHCHKLQRLWVQDFVEDRGLQAVASTCKDLVELRVFPVDSHGRGCVTEQGLIAIAEGCSNLSSILYFCRQMTNAAVITMSLKCQNLTRFRLCIITPKEPDHLTGEPLDEAFGAIVRNCKKLKRLSVSGLLTDKAFEYIGKYGKKLETLSLAFAGDSDHGMECVLSGCTNLRKLEIRDCPFGDLALLSGIHKYESMRSLWMSSCNLSINGCMWLAQRMPRLNVEIIRENEIAGGYVEKLYVYRSIAGPRNDAPYFVVRL
>scaffold-GAON-2016718-Huperzia_squarrosa
KMTSFPDEALEYVLKFISSHKDRNAVSLVCKAWYRAEGWNRQTVFIGNCYAVSPEILINRFPRIKSLTLKGRPRFADFNLFPQDWGAYLNPWVVAMAASYPWLEELHLKRMTVSDDCLMMLGRTFANFRVLVMINCDGFSTDGLAVIASQCRYLEVLDLQESEIENHGGQWLSCFPETCTSLVCLNFACLGSVVNFDALEKLVARCKSLKSLKMNKGVSLEQLQRLLVRAPQLIDLGTGSYSQQLIWAQYSELQTALTKCKNLKSLSGFWDVAPVFVPSLYPIGHNLTSLNLSYATIRGNVLMKLVSYCPNLKRLWVQDFVEDKGLQAVGVNCKVLEELRVFPVDTLGHGYVTEVGLLAVSEGCPSLSSVLYFCRQCTNAAIIAVAKNCPKLTRFRLCIITPQMPDHVTGEPMDEAFGAIVKHCKDLRRLALSGLLTDKAFEYIGLYGKRLQTLSVAFAGNSDLAMQYVLNGCPNLRKLEIRDSPFGDAALLSGLHRYESMRFLWMSACKVSLIGCGWLANQLPRLNVEVIKENENSRDFTIDKLYAYRSVAGPRSDSPHCVVTL
>scaffold-GKAG-2008900-Huperzia_lucidula
TSFPDEVLEHVVAFVTEPKDRNAVSLVCKAWYKTEGWSRRHVFIGNCYAVSPRILIRRFPRMKSLTLKGKPRFADFNLVPPDWGAHLLPWITAIAAAYTDFEELRVKRMTVSDKSLELLATSFPMFRTLVVTSCDGFSTDGLAAITSQCSNLEELNLQESEVEDRGGYWLSSFQECCTSLVTLKFACLDSNVNFDALEKLVARCTFLKNLGLNKKISVEQLQRLLVRAPQLASLGTGSFNQILRWSQLGELSAALLNCKRLQKLSGFWDVEPLYITMLYPLCSNLTRLDLSYATIRSADMVELIPHCHKLQRLWVQDFVEDRGLQAVASTCKDLLELRVFPVDSLGRGYVTEQGLIAIAEGCPNLSSILYFCRQMTNAAVITMSLKCQNLTRFRLCIITPKEPDHLTGEPLDEAFGAIVRNCKKLKRLSVSGLLTDKAFEYIGKYGKRVETLSLAFAGDSDRGMECVLSGCTNLRKLEIRDCPFGDIALLSGLHKYESMRSLWMSSCNLSISGCMWLAQRMPRLNVEIIKENENAGDYVEKLYVYRSIAGPRNDTPYFVVRL
>scaffold-GKAG-2008901-Huperzia_lucidula
TSFPDEVLEHVVAFVTEPKDRNAVSLVCKAWYKTEGWSRRHVFIGNCYAVSPRILIRRFPRMKSLTLKGKPRFADFNLVPPDWGAHLLPWITAIAAAYTDFEELRVKRMTVSDKSLELLATSFPMFRTLVVTSCDGFSTDGLAAITSQCSNLEELNLQESEVEDRGGYWLSSFQECCTSLVTLKFACLDSNVNFDALEKLVARCTFLKNLGLNKKISVEQLQRLLVRAPQLASLGTGSFNQILRWSQLGELSAALLNCKRLQKLSGFWDVEPLYITMLYPLCSNLTRLDLSYATIRSADMVELIPHCHKLQRLWVQDFVEDRGLQAVASTCKDLLELRVFPVDSLGRGYVTEQGLIAIAEGCPNLSSILYFCRQMTNAAVITMSLKCQNLTRFRLCIITPKEPDHLTGEPLDEAFGAIVRNCKKLKRLSVSGLLTDKAFEYIGKYGKRLETLSLAFSGDSDRGMECVLRGCANLRKLEIRDCPFGDIALLSDLHKYESMRSLWMSSCNLSISGCMQLAQKMPRLNVEIIKENENTGDYVEKLYVYRSIAGPRNDTPYFVVRL
>scaffold-JKAA-2006068-Selaginella_wallacei
QQQKQEQQRQEQEMDSVPYEVLEHVFKFISGHKDRNSISLVCKTWYKAEGWSRRSVFIGNCYSVTPDMVASRFPRVLAVTLKGKPRFADFNLLPRGWGANVLPWLRVLVDRYPWLEELRLKRMTVSDESFSIIARCLPNFRALVLTNCDGFSTDGIAEVATHCRNLEELDLQECEVDDRGGSWLSCFPETCTSLVTLNFSCLESEVKFEALEQLVARCKSLRKLKLNRSITLELLHRLIVKAPQLTDLGTGMYSQIQNWSQYLELRIALSKCKGLRSLSGFWMLEPVFVPLIYSLCKNLVSLNLSYATIRAPEFRKLVTCPKLETLWVLDSVEDKGLEAVGVHCRNLRELRVFPADHLGQCSVVTEAGLVAVSQGCPNLTSVLYFCGQFTNAAIEAVATNCPNMTKFRLCIMTPRQRDYVTGEPMDEGFGAIVKKCRNLHRLAVSGWLSDKAFEYIGHYATNLETLSVAFAGESDAGMQYVMKGCKKLSKLEIRDSPFGDAALLSGIHQYESMRFLWMSACTASLGGCSWLAASLPRLNVEVIHENQGTEMLRQQGANALVDKLYVYRTLAPGSRPDAPSFVTIL
>scaffold-JKAA-2006069-Selaginella_wallacei
EQQQKQEQQRQEQEMDSVPYEVLEHVFKFISGHKDRNSISLVCKTWYKAEGWSRRSVFIGNCYSVTPDMVASRFPRVLAVTLKGKPRFADFNLLPRGWGANVLPWLRVLVDRYPWLEELRLKRMTVSDESFSIIARCLPNFRALVLTNCDGFSTDGIAEVATHCRNLEELDLQECEVDDRGGSWLSCFPETCTSLVTLNFSCLESEVKFEALEQLVARCKSLRKLKLNRSITLELLHRLIVKAPQLTDLGTGMYSQIQNWSQYLELRIALSKCKGLRSLSGFWMLEPVFVPLIYSLCKNLVSLNLSYATIRAPEFRKLVIHCPKLETLWVLDSVEDKGLEAVGVHCRNLRELRVFPADHLGQCSVVTEAGLVAVSQGCPNLTSVLYFCGQFTNAAIEAVATNCPNMTKFRLCIMTPRQRDYVTGEPMDEGFGAIVKKCRNLHRLAVSGWLSDKAFEYIGHYATNLETLSVAFAGESDAGMQYVMKGCKKLSKLEIRDSPFGDAALLSGIHQYESMRFLWMSACTASLGGCSWLAASLPRLNVEVIHENQGTEMLRQQGANALVDKLYVYRTLAPGSRPDAPSFVTIL
>scaffold-KJYC-2008181-Selaginella_willdenowii
MTSFPDEVLEHVLKFITEHRDRNSVSLVCKGWYKAEGWSRLSVFIGNCYAVSPDMVARRFPRIKSMTLKGKPRFADFNLVPPDWGAFVHPWIRVIVDKYPWFEDLRLKRMTISDESLFVISTSLPSFRALVLINCDGFSTDGIASITSHCRYLQELDLQDCLVDDRGGEWLSCFPESCTSLITLNYSCLESDVSFQALEMLVARNRSLKKLRLNKGVTLGQLQRLLVKAPQLTDLGTGSFSQMQNWSQFSELRSALAKCKGIRLLSGFWMVEPVYISLLFPLGQNLVTLNLSYAAIRYNEFKKLIIHCHKLECLWVLDSIEDKGLQAVGMSCPRLRELRVFPADPAGAGAVTEAGLVAVSQGCPGLSSVLYFCKQCTNAAIETVASNCQQLSRFRLCIITPRQRDYMTGEPMDEGFGAVVRNCKNLRRLAVSGWLTDKAFEYIGCYGKKLETLSVAFAGESDNAMQYVLTGCPRLKKLEIRDSPFGDQALLAGLHQYDSMRFLWMSACCVSVAGCSWLATSLPSLNVEVIQEGPSFDDELRCVEKLYVYRTLAGPRSDAPDWVITL
>scaffold-KUXM-2001910-Selaginella_selaginoides
MAAFPDEVLEYVLKFLTSRKDRNAVSLVCKAWCRTESFSRQAVYIGNCYAVSPEILIRRFPRVKCVTLKGKPRFADFGLVPYQWGAFLYPWVAAMALEYPWLEELRLKRMTVTDESLAMLAHSFPNFRLLVLINCDGFSTDGLAAVASRCRHLRELNLQECEVENHGGHWLSCFPETFTSLVSLNFACLEGAVNYDALERLVARSPSLQSLRLNKEVTLQQLQRLLVRAPQLIDLGTGSYCQQLKWGQYAELQAALTNCKSLASLSGFWDVAPVLIRSLYSICPNLTSLNLSYVTLSSSYFCKLISCCSKLQKLWVQDSVEDKGLQQVGMVCRDLRELRVFPQHPARQGNVTEAGLEFISRGCPNLSSVLYFCRQCTNESVAVVARNCPGLIRFRLCIITPFQTDHITGEPMDEAFGAIVKHCKNLRRLAVSGLLTDKAFEYIGMYGKKLETLSVAFAGESDVGMQHVLNGCTNLRKLEIRDSPFGDTALLSGMERYESMRFLWMSSCKVTLLGCGSLAVQKTRLNVEIIKPEDGENMNYEVGKLYVYRSLAGPRLDSDHIVTL
>scaffold-NYBX-2000353-Huperzia_selago-A
PDEVLEHVLAFVTESKDRNAVSSVCKAWYKTEGWNRQHVFIGNCYAVSPRILIRRFPRMKSLTLKGKPRFADFNLVPPDWGAHLLPWITAIAVAYRDFEELRVKRMTVSDKSLEVLANSFPKFRTLVVTSCDGFSTDGLAAVTSQCSNLEELHLQESEVEDRGGYWLSSFQECCTSLVTLKFACLDSNVNFDALEKLVARCTFLKNLGLNKKISVEQLHRLLVRAPQLISLGTGSFNQILRWSQLRELSAALGDCKRIQSLSGFWDVEPLYITMLYPLCSNLTRLDLSYATIRSADMVELIPHCHKLQRLWVQDFVEDRGLQAVASTCKDLLELRVFPVDSLGRGYVTEQGLIAIAEGCPNLSSILYFCRQMTNAAVITMSLKCQNLTRFRLCIITPKEPDHLTGEPLDEAFGAIVRNCKKLKRLSVSGLLTDKAFEYIGKYGKRLETLSLAFSGDSDRGMECVLRGCANLRKLEIRDCPFGDIALLSDLHKYESMRSLWMSSCNLSISGCMQLAQKMPRLNVEIIKENENTGDYVEKLYVYRSIAGPRNDTPYFVVRL
>scaffold-PKOX-2100946-Isoetes_tegetiformans
EAGEMTIFSDDVLDYLLQFVSARKDRNAISLVCKAWFRVEAWNRQSVYIGNCYAVSPEILIRRFPRVKSLTLKGKCRFADFSLVPPNWGAFVYPWIAAMAVSYPWLEELRLKRMVVSDEALALLARSFPNFRSLVLINCDGFSTDGLAVIASQCRNLRELDLQECEVEDRGGHWLSCFRQTCSSLVTLNFACLNSRVDPDKLEKLVERCTSLRSLKLNKDVSLQQLQRLLVRAPQLTDLGTGSYSQELRWSQYAELQSALASCKGLTSLSGFWDVAPVFVPSLYPVCLHLTSLNLSYVSIRSNEFIKMITHCPKLKRLWAQDSVEDKGLHAVGLVCKDLEELRVFPSDPVGHGVVTEMGLVSISEGCPQLSSVLYFCRQCTNAAIATVARNCPNLTRFRLCIITPRQTDYVTGQHMDEAFGAIVKHCKNIRRLAVSGSLSNKAFEYIGSYGKRLETLSVAFAGESDLAMQHVLEGCPNLRKLEIRDSPFGDSALLAGINRYESMRFLWMSACNVTLIGAGTVANELPRLNVEVIKENEENNDYTVEKLYVYRTVAGPRNDAPHFLITL
>scaffold-PKOX-2101047-Isoetes_tegetiformans
MTSFPDEVLEHVLNFLPDRKDRNTVSLVCKSWWRTEGWNRKFVYIGNCYAVSPEILIRRFPRIKSVILKGKPRFADFGLVPHNWGAFLNPWVIAMAPSYPWLEELRLKRMTVSDESLATLARSFQNFKVLVLISCDGFSTDGVAAIASQCRNLTELDLQECEVEDRGNQWLNCFPETCNSLVSLNFACIHSEVNFEALENLVARCSSLKKLRLNKEVSLEQLQRLLIRAPQLTDLGTGSYTQEVQWSKYAELQTALGRCTGLTSLSGFWRVEPMFIPSLHPLGHNLISLNLSYATIRTAEFCKLISHCSNLQSLWVLDEVEDKGLQAVGETCKELQLLRVFPADPTGICQVTEIGLVAISEGCKRLSSVLYFCRQCTNAAIEIVALNCKDLISFRLCIITPREPDYVTGEPMDEAFGYIVKHCKSLRRLAVSGLLSDKAFEYIGTYGKQLEMLSVAFAGRTDRAMKFVLEGCKNLRKLEIRDSPFGDDALVSCWRRYESMRFLWMSNCHITINGCIWLANKLPSLNVEVIRETDTGDLVERLYAYRSLAGPRRDAPYFVVTL
>scaffold-PQTO-2005530-Lycopodium_deuterodensum
KMTSFPDEVLEYVLNFITTHKDRKAVSLVCKAWYKAEGWNRQSVFIGNCYAVSPEILVNRFPKIKSITLKGRPRFADFNLFPQDWGAYLHPWVVAMAASYPWLEELRLKRMTVSDECLVMLAHAFSNFRVLVLTSCDGFSTDGLAAIAGHCRHLTVLDLQESEIENRGGHWLSCFPETCTSLVCLNFACLNSVVNFDALEKLVERCTSLKSLKLSRGVPLEKLQRLLVRAPQLCSLGTGSYSQELTLSQYAELQTAIANCKNLRNLSGFWDVAPIFVPSLYPIGRNLTSLNLSYATIRGNVFMKLINHCPNLKCLWVQDFVEDKGLQAVGMNCKELEELRVFPVDPIGPGYVTEAGLVAISEGCPNLSSVLYFCRQCTNAAIITVAKNCPKLTRFRLCVITPQRPDHLTGEPMDEAFGAIVKHCKDLRRLALSGLLTDKAFEYIGSYGKRLQTLSVAFAGDSDLAMQYVLNGCPNLRKLEIRDSPFGDAALLSGLHRYESMRFLWMSACNISLIGCGWLANQLPSLNVEVIKENENSRDFTIEKLYAYRSVAGPRTDAPYCVVTL
>scaffold-PQTO-2013023-Lycopodium_deuterodensum
KERDREARASFPDEVLEHVLTFVTEPKDRNAVSLVCKGWYKTERWSRQHVFIGNCYAVSPQILINRFPRIKSLTLKGKPRFADFNLVPPDWGAHLLPWIKAIAGAYPGFEELRLKRMTVSDTSLEVLACSFPNFRTLVVTSCDGFSTDGLAAVTGQCSNLEELHLQESEVEDRGGHWLSSFQECCTSLVTLNFACLDSNIDFEALEQLVARCTSLKNLGLNKKISLEQLQRLLVRAPQLTSLGTGSFNQNLQRSTVEELSSALVNCKRLQSLSGFWDVEPLYIPMLYPLCSNLTNLNLSYATITSGDMIDLIRHCHKLQQLWVQDFVEDRGLQAVASTCKDLQELRVFPVDPLGRGYVTERGLIAIAEGCPNLSSILYFCRQMTNAAVITMSMNCQKLTRFRLCIITPKEPDHVTGEPFDEAFGAIVRNCKMLQRLSVSGLLTDKAFEYIGMYGKKLEMLSLAFSGESDRGMEYVLKGCTSLRKLEIRDCPFGDRALLSGLHKYENMRSLWMSSCQLSLNGCLWLAKRMPRLNVEIIKENEHVRDHVEKLYVYRSIAGPRCDTPYFVLTL
>scaffold-WAFT-2002776-Diphasiastrum_digitatum
KERDRELRASFPDEVLEHVLTFVTEPKDRNAVSLVCKGWYKTEGWSRQHVFIGNCYAVSPQILIRRFPNMKSLTLKGKPRFADFNLVPPDWGAHLLPWIRAIAVAYPGFEELRLKRMTVSDMSLEVLACSFPNFRTLVVTSCDGFSTDGLAAVTSQCSNLEELHLQESEVEDRGGHWLSSFQECCTSLVTLNFACLDSNIDFDALEQLVARCTSLKSLGLNKKISLEQLQRLLVRAPQLMSLGTGSFNQNLQWSKLGELSAALVNCKRLQSLSGFWDVEPLYIPMLYPLCSNLTNLNLSYATIRSGDMIELIRHCHKLQQLWVQDFVEDRGLQAVASTCKDLQELRVFPVDPLGRGYVTERGLIAIAEGCPNLSSILYFCRQMTNAAMSRNCQKLTRFRLCIITPKEPDHVTREPLDEAFGAIVRNCTMLQRLSVSGLLTDKAFEYIGKYGKRLEMLSLAFSGDSDRGMEYVLRGCTKLRKLEIRDCPFGDAALLSGLHKYENMRSLWMSSCNLSINGCMWLAKRMPRLNVEIIKENENAGDYVEKLYVYRSIAGPRNDTPYFVLTL
>scaffold-YHZW-2001974-Huperzia_selago-2_samples_combined
ERQKMTSFPDEALEYVLKFISSHKDRNAVSLVCKAWYRAEGWNRQAVSIGNCYAVSPEILINRFPRIKSLTLKGRPRFADFNLFPQDWGAYLHPWVVAMAASYPWLEELHLKRMTVSDDCLMMLGHTFANFRVLVLTNCDGFSTDGLAVIASQCRYLEVLDLQESEIENHGGQWLSCFPETCTSLVCLNFACLSSVVNFDALEKLVARCTSLKSLKMNKGVSLEQLQRLLVRAPQLIDLGTGSYSQQLIWAQYSELQTALTKCKNLRSLSGFWDVAPVFVPSLYPIGHNLTSLNLSYATIRGNVLMKLVSYCPNLKRLWVQDFVEDKGLQAIGMNCKELEELRVFPVDTLGHGYVTEAGLVAVSEGCPNLSSVLYFCRQCTNAAIIAVAKNCPKLTRFRLCIITPQMPDHVTGEPMDEAFGAIVKHCKDLRRLALSGLLTDKAFEYIGLYGKRLQTLSIAFAGKSDLAMQYVLNGCPNLRKLEIRDSPFGDAALLSGLHRYESMRFLWMSACKVSLIGCGWLANQLPRLNVEVIKENENSRDFTIEKLYAYRSVAGPRSDAPHCVVTL
>scaffold-ZZEI-2026000-Phylloglossum_drummondii
KEREKELRSSFPHEVLEHVIAFVTEHKDRNAVSLVCKSWYKTEGWSRRHVFIGNCYAVSPEILIRRFPRMKSLTLKGKPRFADFNLVPQDWGAHLLPWISAIAAAYADFEELRVKRMTISDKSLEILASSFPMFRTLVMISCDGFSSDGLAAITSKCRHLEELHLHESEMEDRGGYWLNSFPECCTSLVTLKFACLDSEVDFNALENLVARCPYLKNLGLNEKISVEQLQRLLIKAPQLMSLGTGSLDRILAWSQLGELSTAFLNCKRLQNLSGFWGVNPLYITMLYPICSNLTCLDLSYATIRCDDMVELIPHCHKLQKLWVQDAVTDIGLQAVGSACKDLLELRVFPADPLGPGRVTEQGLIAIAEGCSNLSSILYFCRQMTNAAVIAMSLKCQNLVRFRLCIITPREPDHLTGEPLDDAFGAIVRNCQKLKRLSVSGLLTDKAFEYIGKYGKRLQTISLAFAGDSDRGMEHVLSGCTKLRKLEIRDCPFGNFALLSGAHKYESMRSLWMSSCNLSITGCRHLAQIVPSLNVEIIQENPNATGYVEKLYVYRSIAGPRNDTPYFVVRL
>scaffold-AWOI-2073700-Diphyscium_foliosum
PFVFPDEVLEHVLVFLTSHKDRNSVSLVCKAWYRTEGWSRRKVFIGNCYAASPQHLIKRFPKIISLEMKGRPRFTDFGLVPENWGAFIEPWIVAMAEAYPSLEELCLKRMTVSDESLEMVAAAFPNFRSLSLTSCDGFSTDGLAEITKNCRNLAELNLHENDIDVRSKDWLTSFPETHTSLVNLNFSTILFQMDDHEFASLEDLVARCRGLKRLKLNRDISLERLQRLLLRAPQLEELGTGSYSQNLSWAQLSELQTALVRCKRLRNLSGIWEVVPMCIPTAYPVCLNLTSLNLMDVLLSTTDFAKLISYCHKLQRLLVQDYVGDKGLQAAAAVCKDLRELRVYPIMGDDGIVTEEGFVAISEGCSNLRKILYFCKQMTNAAMARFAKNCQKMTHFRLCIVRPYEVDSDTKESLDEGFGAICKMCKDIQRLALSGLLTDKTFEYIGQYAKKLETLSVAFAGDTDLGMQFILEGCSKLRKLEIRDCPYGDEALLTGIKKYEEMRSLWMSSCGVTRDGCQFLAQKNPSLNVEVIRDIDSVNSDDHVEKLYVYRTIAGHRNDAPHFVETL
>scaffold-BGXB-2003536-Plagiomnium_insigne
PCVFPDEVLEHVLVFLDGHKDRNAVSLVCKAWFRAEGWSRRKVFIGNCYALSPKILIRRFPKLTSLEIKGRPRFTDFGLVPSNWGAFVQPWIEALSLHYGGLEELRLKRMTVSDESLRMIGACFPNFRALRLTSCDGFTTDGLAHITRKCRNLTELDLQENDFDVLNGNWLKAFPETQTSLECLNFATIKSKVGEVEFQYLEALVARCPSLKKLKLNREITLEQLQRILLRAPQLVELGTGIYNQNLSWGQLQQLQASLVRCTNLRVLSGLWDVVPTCLPTLYPVCLELTTLDLSNIVISAVEFSKLITFCLKLQRLLVQDYVGDRGLKTAAKTCKELRELRVYSLMEDGLVTEEGFVAISKGCPELRKILYFCKQMTNAAMVAFAENCPKMTHFRLCIMKVYERDCDTKEALDDGFGAVCKMCKDLRRLSLSGFLTDKTFEHIGQYAKKLETLSIAFAGQSDLGMQYVLEGCPSLRKLEVRDCPFGDEALLTGIEKYESMRALWMSSCRVTRDGCQFLAHKNPALNVEVISEERLPLDHTDLDHVEKLYVYRTIAGHRTDAPPFVDIL
>scaffold-CMEQ-2004349-Orthotrichum_lyellii
PSVFPDEVLEHVLVFLDSHKDRNAVSLVCKAWFKAEGWSRRKVFIGNCYAVSPHILLRRFPKLTSLEIKGRPRFTDFGLVPSDWGAFVQPWIEALVQHYSGLVQHYSGLEELRLKRMTVSDESLSMVAINFPSFRALRLTSCDGFSTDGLTAITRNCRSLKELDLQENDIYIRNSNWMKAFPETQASLECLNFATVKSKVGDVEFQYLEALVSRCRSLKRLKLNREISLDQLQRILMRAPQLVELGTGSYNQTLSWNQLHELQASLVRCKNLRSLSGLWAVVPTCLQTLYPICLELLTLDLSNIPLSGPDFSKFITYCHKLQRLLVQDYVGDQGLATAAQACKDLRELRVYSLMENGFVTEEGFIAISEGCPEMRKILYFCKQMTNAAMARFAKNCPKMTHFRMCIMRMYEVDCETKEALDEGFGAVCKLCKDLRRLSLSGFLTDKTFEYIGRYAKKLETLSVAFAGESDFGMQYVLEGCPKLRKLEMRDCPFGDEALLTGVKKYESMRALWMSSCKVTRDGCQFLAQNNLSLNVEVISEERMLPDHSDDHVEKLYVYRTIAGHRLDAPPFVDILR
>scaffold-CMEQ-2004350-Orthotrichum_lyellii
PSVFPDEVLEHVLVFLDSHKDRNAVSLVCKAWFKAEGWSRRKVFIGNCYAVSPHILLRRFPKLTSLEIKGRPRFTDFGLVPSDWGAFVQPWIEALVQHYSGLVQHYSGLEELRLKRMTVSDESLSMVAINFPSFRALRLTSCDGFSTDGLTAITRNCRSLKELDLQENDIYIRNSNWMKAFPETQASLECLNFATVKSKVGDVEFQYLEALVSRCRSLKRLKLNREISLDQLQRILMRAPQLVELGTGSYNQTLSWNQLHELQASLVRCKNLRSLSGLWAVVPTCLQTLYPICLELLTLDLSNIPLSGPDFSKFITYCHKLQRLLVQDYVGDQGLATAAQACKDLRELRVYSLMENGFVTEEGFIAISEGCPEMRKILYFCKQMTNAAMARFAKNCPKMTHFRMCIMRMYEVDCETKEALDEGFGAVCKLCKDLRRLSLSGFLTDKTFEYIGRYAKKLETLSVAFAGESDFGMQYVLEGCPKLRKLEMRDCPFGDEALLTGVKKYESMRALWMSSCKVTRDGCQFLAQNNLSLNVEVISEERMLPDHSDDHVEKLYVYRTIAGHRLDAPPFVDILR
>scaffold-FFPD-2006407-Ceratodon_purpureus
PSVFPDEVLEHVLVFLDSHKDRNSVSLVCKAWYKAEAWSRRKVFIGNCYAVSPAILIRRFPKFTCLEMKGRPRFTDFGLVPSNWGAFVQPWIEALAKHYTGLESLRLKRMTVSDECLRLIAAAFPNFRSLRLTSCDGFSTDGLAEITRNCRNLTEFDLQENDIYVRNGEWLTAFPVSQTSLECLNFATIKSKVDETDFQHLEALVARCRNLKRLKLNREVTLEQLQRLLLRAPQLVELGTGIYNQNLSWGKLQQLQASLVRCKNLRSLSGLWDVVPTCLPTMYPVCLELLSLDLSNILLSTVDFSKFITYCHKLQRLLVQDYVGDQGLITAAASCKDLRELRVYPIMDDGLVTELGFIAISEGCPELRKILYFCKQMTNAAMVRFARNCPKMTHFRLCIMKVYEVDCDTKEPLDDGFGAVCKLCKDLRRLSLSGHLTDKTFEYIGQYAKKLETLSVAFAGDSDLGMQYVLEGCPSLRKLEVRDSPFGDEALVMGIEKYESMRALWMSSCRVTRDGCQFLAQKNPSLNVEVITDAERLSAYPDYHVEKLYVYRTIAGHRSDAPPFVDTL
>scaffold-GOWD-2010390-Sphagnum_lescurii
FPDEVLEHVLVFLTRHQDRNAVSLVCKAWFKAERWSRRKVFIGNCYALSPKQLVRRFPKITSVVMKGRPRFSDFGFVPANWGAYIYPWIQTMAEHYPWLEELRLKRMTVSDESLAMISQSFSRFRALSLTSCDGFSTDGLAHITRNCRNLAELELQENDIEFRSGAWLTGFPETYTSLVSLNFATVRSKVNYVDIHLVARCPLLKTLKLNKEITPDQLQRLLQRSPNLVELGTGSYSQNLSWAQLQELQMALGKCKNLRSLSGIWEVAPLFVRTLYPVCPNLTSLNLSDVFLPTTDFARLISYCHKLQRLLVQDDVGDKGLLAASTSCKELRELRVFPVGEEGCATEEGLIAISEGCPDLRKILYFCKQMTNAAMVTFARNCLKMTHFRLCILKVYETDHVTKEPLDEGFGAICRQCKDLKRLALSGLLTDKTFEYIGQYAKNLETLSVAFAGDSYLGMQYILGGCTKLRKLEIRDCPFGDEGLLAGIHRYEAMRSLWMSACQVTLLGCQFLAEKNRLLNVEIINECETCEQYVEKLYVYRTIAGRRNDAPPCVETL
>scaffold-GOWD-2010391-Sphagnum_lescurii
MSTSSFPDEVLEHVLVFLTRHEDRNAVSQVCKAWCSTEGASRKKVFIGNCYALSPEDLVRRFRKITTLVMKGRPRFTDFGLVPHNWGAHMYPWIRTMALHYPGLEELRLKRMTVSDESLEMIARCFSSFRALSLTSCDGFSTDGLAHITRHCGNLAELELQENEIDFRSGDWLTSFPDTYTSLVSLNFATIRPTANYVDVDALERLVARCPLLRKLKLNKEITLKQLQRLLLRAPNLVDLGTGSYSHNLSWAQLSELQTTLARCKDLRSLSIIWDVAPMFVRTLYPVCPNLTTLNLSDVHLPTADFAKLISHCPKLQRLLVQDDVGDKGLLAASTSCKELRELRVFPVGEEGCATEEGLIAISEGCPDLRKILYFCKQMTNAAMVTFARNCLKMTHFRLCILKVYETDHVTKEPLDEGFGAICRQCKDLKRLALSGLLTDKTFEYIGQYAKNLETLSVAFAGDSYLGMQYILGGCTKLRKLEIRDCPFGDEGLLAGIHRYEAMRSLWMSACQVTLLGCQFLAKNRLLNVEIINECETCEQYVEKLYVYRTIAGRRNDAPPCVETL
>scaffold-GRKU-2018754-Syntrichia_princeps
PSVFPDEHVLVFLHSHKDRNAVSLVCKAWYRAEAWSRRRVFIGNCYAVSPPILVRRFPKFTCLEMKGRPRFTDFGLVPSNWGAFVHPWIEALAAHYSGLESLRLKRMTVSDDCLRLIAAAFPNFRSLRLTSCDGFSTDGLAEITRNCRNLTEFDLQENDIFVRNGDWLTAFPETQTSLECLNFATIKSKVDEADFQHLEALVARCPNLKRLKLNREVTLEQLQKLLLRAPQLVELGTGIYNQNLSWGMLQQLQASLVRCKNLRSLSGLWDVVPTCLPTLYPVCLELLSLDLSNILLSPVDFSKFITYCHKLQRLLVQDYVGDQGLITAALSCKDLRELRVYPIMDDGLVTEVGFIAISEGCPELRKILYFCKQMTNAAMVRFARNCPKMTHFRLCIMKVYEVDCDTKEPLDDGFGAVCKLCKDLRRLSLSGHLTDKTFEYIGQYAKKLETLSVAFAGDSDLGMQYVLEGCPSLRKLEVRDSPFGDEALVMGIEKYESMRALWMSACRVTRDGCQFLAQKNPSLNVEVISDADRSSAYPDYHVEKLYVYRTIAGHRSDAPPFVDTL
>scaffold-HVBQ-2132388-Tetraphis_pellucida
PSVFPDEVLEHVLVFLTSHKDRNSVSLVCKAWYKTEGWSRRKVFIGNCYAASPGHLIKRFPKIRALVMKGRPRFTDFGLVPSNWGAFIEPWVVAMAVHYPWLEELRLKRMTVSDESLVMVAKSFPNFRTLSLTSCDGFSTDGLSEITKNCKNLAELDLQENMIEIQYRDWLTSFPETMTSLVSLNFSTVQSMMNYTALEDLVARCPGLKRLKLNKEITLEQLQRLLLRAPQLEELGTGSYSQNLSWAQLSELQTALVRCKNLQSISGIWEVVPMCIPTLYPVCLNLTSLNLMDVTLSTMDFAKLISYCHKLQRLLVQDYVGDKGLQAAATVCKDLRELRVYPISNEGFATQEGFIAISEGCPNLRKILYFCKQMTNAAMFAFAKNCPRMTHFRLCIMGVYEADCVTKESLDEGFGAVCRLFKDMRRLALSGLLTDKTFEYIGQYAKKLEILSVAFSGDSDLGMQFILEGCPLLRKLEIRDSPFGDEALLTGIKKYESMRSLWMSSCKITKYGCQFLAQKNKSLNVEMIKDTGDAAYDVEREVIRDTGDSDYDVVEKLYVYRTIAGHRKDAPSFVDT
>scaffold-JMXW-2011857-Bryum_argenteum
PSVFPDEVLEHVLVFLDDHKDRNAVSQVCKAWFKAEGWSRRRVFIGNCYALSPAILIRRFPKLTSLEIKGRPRFTDFGLVPSNWGAFVQPWIEALAEHYSGLEELRLKRMTVSDESLRMLATCFPNFRALRLTSCDGFSTDGLAQITKKCRNLRELDLQENDFDVRNGNWLKAFPETQTSLECLNFATIKSKVGEVEFQYLEALVARCQNLRRLKLNREITLEQLQRILLRAPQLVELGTGIYNQNLSWGQIRELQDSLVRCKKLRSLSGLWDAVPTCLPSLYPVCFELTTLDLSNILISTVDFSKFIKNCHKLQRLLVQDYIGDQGLMAAAQSCKGLQEVRVYPSSVTEDGLVTEEGFVAVSEGCSEMRKILYFCKQMTNAAMLSFAKNCPKMTHFRLCIMRVYERDIVTKEALDEGFGAVCKFCKDLRRLSLSGLLTDRTFEYIGQYAKKLETLSIAFAGDSDLGMQYVLEGCPNLRKLEVRDCPFGDEALLTGIEKYESMRALWMSSCKVTRDGCQFLAHKNPHLQVELISEETDDHSDDHVEKLYVYRSIAGHPRHDAPPFVEIL
>scaffold-ORKS-2010748-Philonotis_fontana
PSVFPDEVLEHVLVFLDSHKDRNAVSLVCKAWFKAEGWSRRRVFIGNCYAASPAILIRRFPKLTSLEMKGRPRFTDFGLVPSNWGAFVQPWIEALAKHYSGLEELRLKRMTVSDESLRMLAVCFPNFRALRLTSCDGFSTDGLTEITRNCRNLTELDLRENDIHVRNGEWLKAFPETQTTLECLNFATVKSKVGEIDFQYLEALVARCPSLTRLKLNREITLEQLQRILLRAPQLVELGTGIYNQNLSWGKLHELQASLVRCKNLRSLSGLWDIVPTCLPTLYPICLELTTLDLSNILLSTMDFSKFITYCHKLQRLLVQDYVGDQGLMTAAATCKELRELRVYSLMEDGLVTEDGFIAISEGCPEMRKILYFCKQMTNAAMVRFAKNCPKMTHFRLCIMRVYEVDCVTKEALDEGFGAVCKLCKDLRRLSLSGLLTDRTFEYIGRYAKKLETLSIAFAGDSDLGMQYVLEGCPNLRKLEVRDCPFGDEALLMGIEKYESMRALWMSSCKVTRDGCQFLAQKNPSLNVEVISDDRLPLYHPDDHVEKLYVYRTIVGHRSDAPRFVDIL
>scaffold-RCBT-2005402-Sphagnum_palustre
FPDEVLDDVLVFLTRHEDRNAVSLVCKAWFHTERASRRTVFIGNCYAVSPEQLVARFPKITALLMKGRPRFTDFGLVPHNWGASIFPWLHVMAKHYPALEELRLKRMTVSDESLELIAHSFSSSFRVLSLTSCDGFSTDGLAHITKHCGNLAELELQENEIDFRSGEWLTSFPETYTSLVSLNFATVRSEVNYVDVVALERLVARCPSLKKLKLNKEISLDQLQRLLLRAGPNLVELGTGSYSQSLSWGQLSELQHKDLRSLSVVWEVAPMFVRTLYPVCLHLTTLNLSDVHLPTPDFTKLISHCPKLQRLLVQDDVGDKGLQATAMSCKDLRELRVFPVRDEGCATEEGLVAISEGCPNLRKILYFCKQMTNAAMATFARNCRRMTHFRLCILKLYETDCITSEPLDEGFGAICRECKDLKRLALSGLLTDKTFEYIGQFGKKLETLSVAFAGDTDLGMQYVLGGCTKLRKLEIRDCPFGDEALLAGIDKYNSMRSLWMSACLITRLGCQFLAEKNPFLNVEIIKEDILGSEHDVEKLYVYRTIAGRRSDAPPSVEAL
>scaffold-RDOO-2011295-Racomitrium_varium
PSVFPDEVLEHVLVFLDSHKDRNSVSLVCKAWYKAEAWSRRRVFIGNCYAVSPAMLIRRFPKFTCLEMKGRPRFTDFGLVPSTWGAFVQPWIEALANHYTGLESLRLKRMTVSDECLRMVATAFPNFRSLRLTSCDGFSTDGLAEITRNCRNLTEFDLQENDIHVRNGDWLTTFPETQTSLECLNFATIKSKVDDTDFQYLEALVARCPNLKRLKLNREITLEQLQRLLVRAPQLVELGTGIYNQNLSWGKLQQLQASLVRCKNLRSLSGLWDVVPTCLPTMYPVCLELLSLDLSNILLSTVDFSKFITYCHKLQRLLVQDYVGDQGLITAAASCKDLREVRVYPIMNDGLVTESGFIAISEGCPELRKILYFCKQMTNVAMVRFARNCPKMTHFRLCIMRVYEVDIDTKEPLDDGYGAVCKLCKDLRRLSLSGFLTDKTFEYIGQYAKKLETLSVAFAGDSDLGMQYVLEGCPNLRKLEVRDCPFGDEALVTGIEKYESMRALFMSSCRVTRDGCQFLAQKNSSLNVEVISDADRLSAYPDYHVEKLYVYRTIVGHRSDAPPFVDTL
>scaffold-SKQD-2000878-Takakia_lepidozioides
PSSFPDEVLEHVLVFLTSHTDRNAVSLVCRAWCRTEAWSRKRVFIGNCYATSPEHLIGRFPKMKALVMKGRPRFTDFGLVPMNWGAFVFPWIVAMARASLGLEELCLKRMTVSDESLSILVRSFPNFRVLSLTSCDGFSTDGLAEVTRNCRNLAELELVENDIEIRGGEWLSSFPETYTSLVSLNFATVRSIVDYVDFNALENLVARCPSLTRLKLNKEINLEQLQRLLQRAPQLTELGTGSYSQNLSWAQLSELQSALVRCKNIRSISGIWEVVPTCIPTLWPVCLNLTSLNLSDVLVPTTDFAKLISYCHKLQRLLVQDCVGDRGLLAAAMTCKDLRELRVYPVNQEGCATEEGLVAISEGCPNLRKILYFCKQMTNAAVATFARNCQRMTHFRLCIMEPYEPDYLTGEPLDEAFGAVVKQCKGLRRLALSGLLTDKTFQYIACYAKQLETLSVAFAGQSDRGMQYILSGCNSLRKLEIRDSPFGDEALLAGIHRYESMRSLWMSNCPVTLYGCQFLADKNRSLNVEIIKDTESDDVQVDKLYVYRTLVGPRPDTPVFVALL
>scaffold-SZYG-2000956-Polytrichum_commune
PSVFPDEVLEHVLVFLTSHKDRNSVSLVCKAWYKTEGWSRRKVFIGNCYAASPANLIKRFPKIRSLVMKGRPRFTDFGLVPPRWGAFIQPWIEAMAVHYPFLEELCLKRMTVSDESLMMVAKSFANFRSLSLTSCDGFSTDGLAEITKNCKHLAELDLQENMIEMPIGENWLTSFPETMTSLVSLNFATVGSRVDELNYGALEGLVARCTGLKRLKLSREITLEQLQKLLLRAPQLEELGTGSYSQNLSWAQLSELQSALVRCKNLRSLSGIWEVVPMCIPTLYPVCLNLTSLNLMDISLSTTDFAKLISYCHKLQRLLVQDYVEDTGLQAAASACKDLQELRVYPITNGGVVTEEGFLAIAKGCRNLRKILYFCKQMTNAAMATFARNCPKMTHFRLCIMPIYELDFETKETLDEGYGAVCKTCKDLRRLSLSGRLTDKTFEYIGLYANELESLSVAFAGDTDLGMQYILEGCTKLRKLEIRDCPFGDEALLTGIKKYESMRSLWMSTCKITKYGCQFLAERNKSLNVEIIRDSENPDPNSEDSVQRLYVYRTIAGPRQDAPPFVDIL
>scaffold-UHLI-2008144-Sphagnum_recurvum
FPDEVLDDVLVFLTRHEDRNAVSLVCKAWFHTERASRRTVFIGNCYAVSPEQLVARFPKITALLMKGRPRFTDFGLVPHNWGASIFPWLHVMAKYYPALEELRLKRMTVSDESLELIAHSFSSSFRVLSLTSCDGFSTDGLAHITKHCGNLAELELQENEIDFRSGEWLTSFPETYTSLVSLNFATMRSEVNYVDVVALERLVARCPSLKKLKLNKEISLDQLQRLLLQAGPNLVELGTGSYSQSLSWGQLSELQTTLAKCKDLRSLSVVWEVAPMFVRTLYPVCLHLTTLNLSDVHLPTPDFTKLISHCPKLQRLLVQDDVGDKGLQATAMSCKDLRELRVFPVRDEGCATEEGLVAISEGCPNLRKILYFCKQMTNAAMATFARNCQRMTHFRLCILKLYETDCITREPLDEGFGAICRECKDLKRLALSGLLTDKTFEYIGQFGKKLETLSVAFAGETDLGMQYVLGGCTKLRKLEIRDCPFGDEALLAGIDKYNSMRSLWMSACFITRLGCQFLAEKNPSLNVEIIKEDIEGSEHDVEKLYVYRTIAGRRSDAPPSVEAL
>scaffold-WOGB-2012926-Andreaea_rupestris
PSSFPDEVLDHVLVFLTSHKDRNSVSLVCKAWYKTEGWSRQKVFIGNCYAASPENLIRRFPKMKALDMKGRPRFTDFGLVPRKWGAYIEPWIEVMARHYPLLEELRLKRMTISDECLRVLARAFPNFRSLSLSICDGFSTDGLAEITSHCRNLAELELEENYIDVRIGDWLSSFPETHTSLVSLNFATVKSEVDYVALERLVARSPSLKKLKLNSDVTLEQLQKLLQWAPQLEELGTGSYHQNLSWSQLSELQTGLVRCKNLRSLSGIFKVVSMCIPTLYPVCLNLTTLNLSDVVLSTTDFSKLISYCHKLQRLLVQDYVGDKGLMAAAAVCKDLRELRVYPIGDEGHATEGGLIAISEGCPNLRKILYFCSQMTNDAMAVFAKNCQKITHFRLCIMRQYEPDNVTRQPLDEGFGAVCKMCKDLQRLALSGLLTDKTFEYIGQYSKNLDSLSVAFAGHSDEGMQSILEQCPKLRKLEIMTCPFGDEALLTGYHKYESMRSLWMSGCKLTKDGCQFLAEKNKSLNVEVLHKVEVINQVEVVIKDSDNHVEKLYVYRTIAGQRKDAPAFVDTL
>scaffold-ZTHV-2014885-Atrichum_angustatum
PSVFPDEVLEHVLVFLTSHKDRNSVSLVCKAWYKTEGWSRRKVFIGNCYAASPANLIKRFPKIRSLVMKGRPRFTDFGLVPPRWGAFIQPWIEAMAVHYPFLEELCLKRMTVSDESLMMVAKSFANFRSLSLTSCDGFSSDGLAEITKNCKHLAELDLQENEMPPGENWLTSFPETQTSLVSLNFATVGSRVDELNYAALEGLVARCKGLKRLKLSREITLEQLQRLLLRAPQLEELGTGSYSQNLSWAQLYELQAALVRCKSLRSLSGIWEVVPMCIPTLYPVCLNLTSLNLMDISLSTTDFAKLISYCHKLQRLLVQDYVEDKGLQAAAAACKDLRELRVYPITNEGIVTEEGFLAISKGCPNLRKILYFCKQMTNAAMATFARNCTKMTHFRLCIMTIYELDFVTKETLDEGYGAVCRTCKDLRRLSLSGRLTDKTFEYIGLHANELESLSVAFAGETDLGMQYILEGCTKLRKLEIRDCPFGDEALLTGIKKYESMRSLWMSTCKITKYGCQFLAERNKSLNVEIIRDSENPDPNSDDSVQKLYVYRTIAGHRQDAPPFVETL
