# Supplementary material for: Water‐related innovations in land plants evolved by different patterns of gene cooption and novelty
Source: New Phytol. 2022 Feb 8;235(2):732–42. doi: 10.1111/nph.17981 (PMC9303528; doi:10.1111/nph.17981)
Supplement: Supplementary file 3 — Dataset S3 Fasta alignments and phylogenetic trees. [file NPH-235-732-s005.zip › Supplementary_Data_3_fasta_alignments_trees/Roots/Lateral_roots/AFB_Q9LW29_1_1kp.fasta.aln.trimmed]

>Micromonas_pusilla_CCMP1545_XP_003057255.1_predicted_protein
AAEFPDRVLEMVVERLRRNVELNAADMTCAAW-GAELYPRDDVLERGAFVVYSATSARTF
LQTAKLAMAKTRGVTALAYIPR-WPAVDRALYDALRELELAAEVVPLRSFSPSGVDFSFD
GHSLPRGTCLLLIRCVGCDDDEVEEIAPPPRHVLEVTIGPEHIDD---------PETCRA
------AGLGNE-----------RSP---SLIVPFAVTQDQVE-VLSKS-----LGAGSV
SRE---DKWPSMARGLSSCAQSANGDEIGSVAAGVVGDFTSSCPNLHTLDLSRNPFGDEA
FAVGFASCAALSSLTAHCHIGDGGAAALA---------RAFPLTTLNNE--ITALGLSDI
ATATPLLTHLILSGNEIGPACGAELAEALPEYIDLRGCSL---------TDPGLAWLAPS
LPSCKNLTTMHLSSLAACPKLKHLG-----LAMNSIADGGAWDLVEE--LVGCKSLVSLN
LKGNGLGDEGASAIAAEVPTLEAVNLSDNDVGEEGAAALAECFEKLSKEVRRET-SS---
-VAATVKFSALTGFR----------
>Arabidopsis_thaliana_Q8RWQ8_F-box_protein_FBX14
PPPCPDNVLENVLQFLTSRCDRNAVSLVCRSWYRVEAQTRLEVFIGNCYSLSPARLIHRF
KRVRSLVLKGKPRFADFNLMPPNWGAQFSPWVAATAKAYPWLEKVHLKRMFVTDDDLALL
AESFPGFKELTLVCCEGFGTSGIAIVANKCRQLKVLDLMESEVTDDELDWISCFPEGETH
LESLSFDCVESPINFKALEELVVRSPFLKKLRTNRFVSLEELHRLMVRAPQLTSLGTGSF
SPDNVPEQQPDYAAAFRACKSIVCLSGFREFRPEYLLAISSVCANLTSLNFSYANISPHM
LKPIISNCHNIRVFWALDSIRDEGLQAVAATCKELRELRIFPFDPRESEGPVSGVGLQAI
SEGCRKLESILYFCQNMTNGAVTAMSENCPQLTVFRLCIMGRHRPDHVTGKPMDDGFGAI
VKNCKKLTRLAVSGLLTDEAFSYIGEYGKLIRTLSVAFAGNSDKALRYVLEGCPKLQKLE
IRDSPFGDVGLRSGMHRYSNMRFVWLSSCLISRGGCRGVSHALPNVVVEVFGADGDDDDD
YVETLYLYRSLDGPRKDAPKFVTIL
>Arabidopsis_thaliana_Q9LTX2_Transport_inhibitor_response_1-like_protein
SQTFPDNVLENVLQFLDSRCDRNAASLVCKSWWRVEALTRSEVFIGNCYALSPARLTQRF
KRVRSLVLKGKPRFADFNLMPPDWGANFAPWVSTMAQAYPCLEKVDLKRMFVTDDDLALL
ADSFPGFKELILVCCEGFGTSGISIVANKCRKLKVLDLIESEVTDDEVDWISCFPEDVTC
LESLAFDCVEAPINFKALEGLVARSPFLKKLRLNRFVSLVELHRLLLGAPQLTSLGTGSF
SHDEEPEQEPDYAAAFRACKSVVCLSGFRELMPEYLPAIFPVCANLTSLNFSYANISPDM
FKPIILNCHKLQVFWALDSICDEGLQAVAATCKELRELRIFPFDPRESEGPVSELGLQAI
SEGCRKLESILYFCQRMTNAAVIAMSENCPELTVFRLCIMGRHRPDHVTGKPMDEGFGAI
VKNCKKLTRLAVSGLLTDQAFRYMGEYGKLVRTLSVAFAGDSDMALRHVLEGCPRLQKLE
IRDSPFGDVALRSGMHRYYNMRFVWMSACSLSKGCCKDIARAMPNLVVEVIGSDDDDDRD
YVETLYMYRSLDGPRNDAPKFVTIL
>Arabidopsis_thaliana_Q570C0_Protein_TRANSPORT_INHIBITOR_RESPONSE_1_TIR1
ALSFPEEVLEHVFSFIQLDKDRNSVSLVCKSWYEIERWCRRKVFIGNCYAVSPATVIRRF
PKVRSVELKGKPHFADFNLVPDGWGGYVYPWIEAMSSSYTWLEEIRLKRMVVTDDCLELI
AKSFKNFKVLVLSSCEGFSTDGLAAIAATCRNLKELDLRESDVDDVSGHWLSHFPDTYTS
LVSLNISCLASEVSFSALERLVTRCPNLKSLKLNRAVPLEKLATLLQRAPQLEELGTGGY
TAEVRPDVYSGLSVALSGCKELRCLSGFWDAVPAYLPAVYSVCSRLTTLNLSYATVQSYD
LVKLLCQCPKLQRLWVLDYIEDAGLEVLASTCKDLRELRVFPSEPFVPNVALTEQGLVSV
SMGCPKLESVLYFCRQMTNAALITIARNRPNMTRFRLCIIEPKAPDYLTLEPLDIGFGAI
VEHCKDLRRLSLSGLLTDKVFEYIGTYAKKMEMLSVAFAGDSDLGMHHVLSGCDSLRKLE
IRDCPFGDKALLANASKLETMRSLWMSSCSVSFGACKLLGQKMPKLNVEVIDERGRPESC
PVERVFIYRTVAGPRFDMPGFVWNM
>Arabidopsis_thaliana_Q9ZR12_GRR1-like_protein_1_GRH1
GLRFPPKVLEHILSFIDSNEDRNSVSLVCKSWFETERKTRKRVFVGNCYAVSPAAVTRRF
PEMRSLTLKGKPHFADYNLVPDGWGGYAWPWIEAMAAKSSSLEEIRMKRMVVTDECLEKI
AASFKDFKVLVLTSCEGFSTDGIAAIAATCRNLRVLELRECIVEDLGGDWLSYFPESSTS
LVSLDFSCLDSEVKISDLERLVSRSPNLKSLKLNPAVTLDGLVSLLRCAPQLTELGTGSF
AAQLKPEAFSKLSEAFSNCKQLQSLSGLWDVLPEYLPALYSVCPGLTSLNLSYATVRMPD
LVELLRRCSKLQKLWVMDLIEDKGLEAVASYCKELRELRVFPSEPDLATNPLTEQGLVFV
SKGCRKLESVLYFCVQFTNAALFTIARKRPNLKCFRLCVIEPFAPDYKTNEPLDKGFKAI
AEGCRDLRRLSVSGLLSDKAFKYIGKHAKKVRMLSIAFAGDSDLMLHHLLSGCESLKKLE
IRDCPFGDTALLEHAAKLETMRSLWMSSCFVSFGACKLLSQKMPRLNVEVIDEHPRPESS
PVERIYIYRTVAGPRMDTPEFVWTI
>Arabidopsis_thaliana_Q9LW29_Protein_AUXIN_SIGNALING_F-BOX_2_AFB2
MNYFPDEVIEHVFDFVTSHKDRNAISLVCKSWYKIERYSRQKVFIGNCYAINPERLLRRF
PCLKSLTLKGKPHFADFNLVPHEWGGFVLPWIEALARSRVGLEELRLKRMVVTDESLELL
SRSFVNFKSLVLVSCEGFTTDGLASIAANCRHLRDLDLQENEIDDHRGQWLSCFPDTCTT
LVTLNFACLEGETNLVALERLVARSPNLKSLKLNRAVPLDALARLMACAPQIVDLGVGSY
ENDPDSESYLKLMAVIKKCTSLRSLSGFLEAAPHCLSAFHPICHNLTSLNLSYAEIHGSH
LIKLIQHCKKLQRLWILDSIGDKGLEVVASTCKELQELRVFPSDLLGGNTAVTEEGLVAI
SAGCPKLHSILYFCQQMTNAALVTVAKNCPNFIRFRLCILEPNKPDHVTSQPLDEGFGAI
VKACKSLRRLSLSGLLTDQVFLYIGMYANQLEMLSIAFAGDTDKGMLYVLNGCKKMKKLE
IRDSPFGDTALLADVSKYETMRSLWMSSCEVTLSGCKRLAEKAPWLNVEIINENDNNRMQ
KVDKLYLYRTVVGTRMDAPPFVWIL
>Arabidopsis_thaliana_Q9LPW7_Protein_AUXIN_SIGNALING_F-BOX_3_AFB3
MNYFPDEVIEHVFDFVASHKDRNSISLVCKSWHKIERFSRKEVFIGNCYAINPERLIRRF
PCLKSLTLKGKPHFADFNLVPHEWGGFVHPWIEALARSRVGLEELRLKRMVVTDESLDLL
SRSFANFKSLVLVSCEGFTTDGLASIAANCRHLRELDLQENEIDDHRGQWLNCFPDSCTT
LMSLNFACLKGETNVAALERLVARSPNLKSLKLNRAVPLDALARLMSCAPQLVDLGVGSY
ENEPDPESFAKLMTAIKKYTSLRSLSGFLEVAPLCLPAFYPICQNLISLNLSYAEIQGNH
LIKLIQLCKRLQRLWILDSIGDKGLAVVAATCKELQELRVFPSDVHGNNASVTEVGLVAI
SAGCPKLHSILYFCKQMTNAALIAVAKNCPNFIRFRLCILEPHKPDHITFQSLDEGFGAI
VQACKGLRRLSVSGLLTDQVFLYIGMYAEQLEMLSIAFAGDTDKGMLYVLNGCKKMRKLE
IRDSPFGNAALLADVGRYETMRSLWMSSCEVTLGGCKRLAQNSPRLNVEIINENENNGME
KVDKLYLYRTVVGTRKDAPPYVRIL
>Amborella_trichopoda_W1P8I7
MTSFPEEVLEHVFDFISSHKDRNSVSVVCQSWFRVERCSRRNVFIGNCYATNPERVISRF
PRVKALSLKGKPHFADFNLVPHDWGAHVLPWIEAMARSYQWLEELKLKRMLITDDCLDLI
SHAFPNFKALVLISCEGFSTDGLASIAANCRNLRELDLQECEIEEKNTPWLSCFPETCTS
LVSLNFACLKGEVNPAVLERLVARCPNLKSLKMNRSVPLEMLHKILARAPQLVELGTGAF
TQEPRSEHYIKLFNAFHNCKNIKSLSGFWEVAPVYLPSIYSVCANLTSLNLSYALIQGPE
LIKLIQQCHKLQRLWILDFIEDKGLEAVASTCKDLQELRVFPSDPFGHQPYVTERGLVAV
AQGCPRLHSLLYFCRQMTNAALTTIARSCPNFTRFRLCIIEPHTPDHLTRQPLDEGFGSI
VRECKSLQRLSVSGLLTDQVFLYIGMYGKKLEMLSVAFAGESNKGMQYVLRGCSSLRKLE
IRDSPFGDEALLTGVGKLETMRSLWMSGCEVSYGGCKELAERAPGLNVEVMSEREPVREH
RVDKVYVYRTLVGRREDMPNFVWKA
>Amborella_trichopoda_W1P742
VSAFPDEVLENVLAFVKSHKDRSSASLVCKHWYEVERWSRNSVFIGNCYSLSPEILVKRF
PNIRSITLKGKPRFYDFNLVPPDWGADVHSWLVVLAKAYPFLEELRLKRMTVEDESLEFL
GQSFPNFKALSLVSCDGFSTDGLAAIASSCRNLEELDLQENGIKDYGGHWLSCFPESFTS
MVALNFANLNSEVNFDALERLVTRCKSLKVLKLNRSVSLEQLQRLLVRAPQLTELGTGSF
SQDLSLKQYSELEQAFSNCKSIHTLSGLWEVTSLYLPTIYPVCSNLKFLNLSYAGLRSPE
LARLLESCPNLQCLWVLDTVGDKGLEAVASSCPNLKELRVFPADPHDDAGGVTEAGLVAV
SRGCPTINYILYFCRRMTNEAVSTVAINCPGFTHFRLCILNPYQPDHLTHEPMDEAFGSV
ARYCPMLQRLSISGLLTDRAFELIGMHAKKLEALSVAFAGSTESGLEYVLRGCLKLRKLE
VRDCSFGNASLMSGIERYESMRSLWMSACNVTMSACRCLARERPRLNVEVIREEEGDG-T
KAEKVYVYRSVAGPRKDCPPFVRTL
>Amborella_trichopoda_W1P7H0
QAAFTDDVLESVLRFVTHRRDRNAVSLVSQAWYKVEARTRSEVFIGNCYAIEPERVAERF
DRVRTLVLKGKPRFADFDLVPHNWGAHFSPWVRAIAQGFQWLERVSLKRMSVTDEDIGVL
ARVFPGFKELSLVCCDGFSTKGLAVLAGGCRQLRGLELIEDDVVDDGVDWLACFPETTTS
LVSLCFDCVECAVNFDALESLVARSRSLKKLTLNRHVSVGQLQRLMLRAPQLTHLGTGSF
SPDPNADQEVDLVSAFNACKFLHCLSGFREILAEYLPAISPVCANLTSLNLSLADITAAE
LEAIVFQCHKLQLLWVLDSVRDRGLQAVASTCKDLRDLRVFPVDPRESEGGVTEVGLVAI
SEGCRKLQSILYFCQQMTNAAVVTMSRNCSELTVFRLCIMGRHRPDHVTGEPMDEGFGAI
VRYCKKLTRLAVSGLLTDRAFMNIGMYGKTVQTLSVAFAGDSDMALKYVLEGCPNLQKLE
IRDSPFGDAGLLSGVHHYCNMRFLWMSSCRLTMSGCQEVARSLPHLVVEVIREREEQGDD
SVEKLYLYRSVSGPRNDAPPFVSIM
>Brachypodium_distachyon_I1HLS4
PHSLPDEVWEHAFSFLPAAADRGAAAGACRGWLRAERRSRRRLAVANCYATSPRDAVERF
PSVRAAEVKGKPHFADFGLVPPAWGAEAAPWVAAAADGWPLLEELSFKRMVVTDECLEMI
AASFRNFQVLRLVSCEGFSTAGLAAITEGCRNLRELDLQENYIEDCSSHWLSSFPESFTS
LETLNFSCLDGEVNFAVLERLVTRCHNLKTLKLNNAIPLDKVASLLRKAPHIVELGTGKF
SADYHPDLFAKLEAAFAGCKSLRRLSGAWDAVPDYLSAFYGVCEGLTSLNLSYATVRGPE
LIKFISRCKNLQQLWVMDLIEDHGLAVVASTCSKLQELRVFPSDPFGGQVLLTERGLVDV
SASCPMLESVLYFCRRMTNEALITIAKNRPNFTCFRLCILEPRTPDYITQQSLDAGFSAI
VESCKGLRRLSVSGLLTDLVFKSIGEHADRLEMLSIAFAGNSDLGLHYILSGCKSLKKLE
IRDCPFGNKPLLANAAKLETMRSLWMSSCSLTLGACRQLAQKMPRLTVEIMNDPGLPDES
PVEKLYVYRTIAGPRSDTPDYVQIV
>Brachypodium_distachyon_I1ILK5
MPYFPEEVVGNIFGFVTSHRDRNAASLVCQAWYRIERLTRHLVFVCNCYAVRPERVHERF
PFLRSLSVKGKPHFADFSFVPAGWGATAEPWVNACALACPGLEELRLKRMVVTDDCLKHL
AHSFPNLKSIVLVSCDGFSTDGLAAITTNCRFLRELDLQESRVEFRGRHWISCFPKPSTS
LESLNFACLNGVVNIHALERLVARSPNLKSLRLNRAVPLAVLAKIL-SCTRLVDLGTGSF
ANNDGAGALLRVYNALQQCNTLKSLSGFWDSPRLIIPAIHSVCKNLTCLNLSSAMFRTAD
FIGVIRLCQNLRHLWVLDHIGDVGLNFVASSCLELQELRVFRANADAASTGVTEQGLVAI
SIGCRKLNAVFYFCRQMTNSALITIAKNCPRFMSFRLCVLQPRSADAMTGQPLDEGFGAI
VRSCKGLRRLSVSGLLTDSVFLYIGMYAERLEMLSIAFAGDTDNGMIYVLNGCKNLKKLE
IRSCPFGDTALLAGMHRYEALRSLWMSSCNITLGGCRSLAAHMPSINVEVINEAGASDAK
KVEKLYLYRSVSGPRGDAPGFVKTL
>Brachypodium_distachyon_I1H8T8
PSPPPDNVLETVLQFLAAPRDRGAASLVCRSWHRAESATRVTVAVRNILAASPARAARRF
PNAHHILLKGRPRFADFNLLPPGWGSAFRPWAAAFASAFPALRSLSLKRITVTDADLDLL
ARSLPSFRELSLLLCDGFSSRGLASIASHCRGLRVLDVVDCEMDDEVSDWVAAFPGGHTH
LESLSFECFTPQVPFAALEALVARSPRLHRLGVNQHVSLGQLRRLMALTPRLTHLGTGSF
RQGLDFGQILTAFTSAGRPNTLVSLSGFRDLAPEYLPAIAVVSANLTSLDLSYAPVTPDQ
ILPFIGQCCSLETLWVLDSVRDEGLEAVAMYCKKLQVLRVLPLDALEAEELVSEVGLTAI
SEGCRGLRSILYFCQRMTNAAVITMSQNCPELKVFRLCIMGRHQPDHVTGEPMDEGFGAI
VRNCSKLTRLSTSGRLTDRAFEYIGKYGKSLRTLSVAFAGDSDLALQHILQGCSKLEKLE
IRDCPFGDAGLLSGMHHFYHMRFVWMSGCNLTLQGCKEVARQLPRMVVELINSQPENQPD
GVDILYMYRSLEGPREDVPPFVKIL
>Brachypodium_distachyon_I1IX99
MTYFPEEVVEHIFSFLPGQHDRNTVSLVCKVWYEIERLSRRTVFVGNCYAVRPERVVLRF
PNMRALTVKGKPHFADFNLVPPDWGGYAAPWIEAAARGCVGLEELRMKRMVVTDESLELL
AKTFPRFRALILISCEGFSTDGLAAIASHCKLLRELDLQENEVEDRGPRWLSCFPDSCTS
LVSLNFACIKGEVNAGSLERLVARSPNLRSLRLNRSVPVDTLSKILMRTPNLEDLGTGNL
ADDFQTESYIRLALAFDKCKMLRSLSGFWDASPFCLPFIYPVCAQLTGLNLSYATLDSSD
LTKMISHCVKLQRLWVLDCIADKGLQVVASSCKDLQELRVFPSDFYIGYSPVTEEGLVAI
SLGCQKLSSLLYFCHQMTNAALITIAKNCPNFTRFRLCILEPGKPDAMTNQPLDEGFGAI
VRECKGLRRLSISGLLTDKVFMYIGTYAKELEMLSIAFAGDSDAGMMHVMKGCKNLRKLE
IRDSPFGDAALLENVAKYETMRSLWMSSCNVTEKGCQVLASKMPMLNVEVINELDENN-P
KVDKLYVYRTTAGGRDDAPNFVKIL
>Brachypodium_distachyon_I1IEZ9
RWAPPDIVLESVLEFLTAARDRNAASLVCRSWYRAEAQTRRELFIGNCYAVSPRRAVERF
GGVRAVVLKGKPRFADFSLVPHGWGAYVSPWFAALGPAYPRLERICLKRMTVSDDELALI
PRSFPLFKELSLVCCDGFSTRGLAIIAEGCRHLRVLDLTEDYFENEVVDWISKFPESNTS
LESLVFDCVSVPFNFEALEALVARSPALRRLRVNDHVSIEQLRCLMARAPRLTHLGTGSF
RSEPGSSSVSELATSFAASRSLVCLSGFLDVNAEYLPAIYPVCANLTSLNFSFASLTAEE
IIPVINHCVSLRTFWVLDTVGDEGLRAVAETCSDLRELRVFPLDATESEGSVSDIGLQAI
SEGCRKLESILYFCQRMTNAAVIAMSENCPNLVVFRLCIMGRHRPDRITGEPMDEGFGAI
VMNCKKLTRLSVSGLLTDKAFAYIGKYGKLIKTLSIAFAGNSDMSLQHVFEGCTRLQKLE
VRDSPFGDKGLLSGMNYFYNMRFFWMNSCRLTAKGCRDVAQQMPNLVVEVMKEHPEDEED
TVDKLYLYRSLAGPRNDAPSFVNIL
>Brachypodium_distachyon_I1IF00
RWAPPDIVLESVLEFLTAARDRNAASLVCRSWYRAEAQTRRELFIGNCYAVSPRRAVERF
GGVRAVVLKGKPRFADFSLVPQGWGAYFSTWVAALGPAYPCLERIFLKRMTVSDDELALI
PKSFPLFKELSLVCCDGFSTRGLATIAEGCRHLRVLDLTEDYFENQVVDWISKFPECNTM
LESLVFDCVGVPFNFEALEALVARSPALRQLRVNDHVSIEQLRRLMARAPHITHLGTGSF
HSEPGSSSVSELATSFAATRSLVCLSGFLDFNAEYLPAIYPVCVNLTSLNFSFASLTAEE
LIPVICHCISLRIFWVLDTVGDEGLQAVAETCSDLRELRVFPLDATESEGSVSDIGLQAI
SEGCRKLESILYFCQRMTNAAVIAMSENCPDLVVFRLCIMGRHRPDRITGEPMDEGFGAI
VMNCKKLTRLSVSGLLTDKAFAYIGKYGKLIKTLSVAFAGNSDMSLQHVFEGCIRLQKLE
VRDSPFGDKGLLSGMNYFYNMRFFWMNSCRLTVKGCRDLAQQMPNLVVEVMKDHPDEEED
TVDKLYLYRSLAGPRNDAPSFVNIL
>Ginkgo_biloba_Gb_14175
QRSFPYEVLEHVLVFLTSPKDRNAVSLVCKAWNRVEAWTRHEVFIGNCYAVSPQIMVERF
PNIKSVILKGKPRFADFNLVPPNWGAHLYPWISAMQPAYPWLEKLCLKRMTLTDEDLSVL
AHSFPGFKELVLVCCDGFSTTGLASIASKCRQLKELTLNEDEVMDYGVDWLGCFPETTTS
LVSLNFDCLEDPINFDALERLVARSPFLRKLRLNRSVSIVQLQQLMLRAPQLTHLGTGSF
SSEFVQEQEAELHAVFSNCKLLQCLSGFREIVPEYLPAIYPVCCNLTSLNFSYAVIGSRE
LEEIIRHCHKLQRLWVLDLVEDRGLRAAAETCKDLRDLRVFPMDAREGQGCVSEEGLVAI
SEGCRNLQSILYFCQRMTNAAVITMSNNCPKLAIFRLCIMGRHRPDHVTGEPMDEGFGSI
VMNCKSLTRLAVSGLLTDKAFEYIGTYGKSLETLSVAFAGDTDLSMKYVLDGCTNLRKLE
IRDSPFGDPALLSGLHRYESMRFLWMSDCKVSLEGCTELAKKMPYLTVEIIRDNGRNNDC
LVEKLYVYRSVAGPRNDMPSFVMTL
>Ginkgo_biloba_Gb_04515
MPSFPDEVLEHVLVFLTSSKDRNAVSLVCKAWYRAEAWGRRSVFIGNIYAVSPEIVVRRF
PRIRSLTLKGKPRFADFNLVPPNWGADVLPWLLIISSAYPMLEELRLKRMTVTDESLELL
AHSFPNFRALSLTSCDGFSTDGLAIIASDCRQY--VDVQDDIIQDPS-HWQKKI------
------------------------------------------------------------
-------------------------------IPEFI-------------NIQYA------
---------------------------FARKCSSDQEK----------------------
-----------HFGRQPTKS----------------------------------------
------------------------------------------------------------
---------------------------------------------WNLVLI-TQ------
-------------------------
>Ginkgo_biloba_Gb_04516
------------MYFL--------------LW----------------------------
-----------------------------------------------KHM----------
-------------------------------NLTELDLQESDIDDRGGYWLSCFPESCSS
LVSLNFACLNSEVNFDALERLVTRCTCLKSLKVNKSVTLEQLQRLLVKASQLTELGTGSY
SQELKLRQYADLETAFNNCKELQILSGFWEVASLYLPAIYSACSNLTFLNFSYATVRSLE
LRKLLVNCPHLQRLWVLDTVEDKGLEVVSSCCKDLRELRVFPVDPYGGQGYVTEKGILAI
SRGCPNLNYVLYFCRQMTNTAIVTVAQNCPKLTHFRLCIMDPCRPDHLTNEPMDEAFGAI
VRNCKNLQRLAVSGWLTDETFEYIGLYAKNLETLSVAFAGNSDRGMQYVLQGCPKLRKLE
IRDSPFGDAALLSGLDHYESMRSLWMSACKVTMNGCKILAQEMPRLNVEIIKENDDND-M
QVEKLYVYRSVLGQNTGNTYLVHVY
>Ginkgo_biloba_Gb_07333
MPSFPDEVLEHVLVFVDSIKDRNAVSLVCKAWYRAEAWSRRRVFIGNCYSVSPQIVVRRF
PRITSITLKGKPRFSDFNLVPPHWGADIHPWLVVLSSAYPLLEELRLKRMTITDESLELL
ARSFPNFRALSLTTCEGFSTNGLAIIALHCRNMTELDLQESEIDDRGGHWLSCFPETCVS
LVSLNFACLHSEVNFDALERLVARCNSLKILKLNKTISLEQLQRLLVKAPQLTELGTGSF
SQELKLRQYADLENAFNNCKELRTLSGLWEVAPPYLPVMYSVCLNLTFLNLSYANMRSWE
LARLIGNCHHLRRLWVLDTVEDKGLEAVSSNCKDLRELRVFPMDPYGDQGGVTERGILAI
SQGCANLHYVLYFCRQMTNAAIITVAQNCPKLTHFRLCIMNPWQPDHLTNEPMDEAFGAI
VGNAKNLQRLAVSGLLTDKTFEYIGLHAKNLETLSVAFAGSSDQGMEYVLRGCPKLRKLE
IRDSPFGNAALLSGLEQYESMRSLWMSACRVTMNGCRLLAQKMPRLNVEIIKENEDNE-S
QAEKLYVYRSIAGPRRDAPHFVLTL
>Ginkgo_biloba_Gb_35574
QSSFPDEVLEHVLVFLTTHKHRNAVSLVCKAWYRVEAWTRQQIFIGNCYAVSPQIMIKRF
PKIKSVTLKGKPRFADFNLVPPNWGAHLSPWISAMAQVYPGLEKLCLKRMTVTDDDLSVL
ANSFPNFKELNLTCCDGFSTSGLATIASKCRQLTELDLNEDEIMDNGDDWLACFPEIMTS
LRSLSFDCLECPINFDALERLVARCPSLKKLRLNRAVSIVDLHRLLLRAPQLTHLGTGSF
CYEVIPEQGADLQAAFNSCKQLQCLSGFRDVVLEYLPTVYPVCSNLTSLNFSYAVIGSRE
LEGIICYCHKLQQLWVLDSVEDRGLGAAAATCKDLRDLRVFPMDVREGEGCVSEEGLVAI
SQGCPNLQSILFFCQRMTNEAVVTMSRNCPKLASFRLCIMGRHKPDHLTGEPMDEGFGAI
VMNCKNLTRLGVSGLLTDKAFEYIGNYGKSLETLSVAFAGESDLGMKYVLDGCKNLRKLE
IRDSPFGDAALLSGLYHYESMRFLWMSDCKVTLQGCTELAKKMPQLNVEIIRENGDNNDV
FVEKLYVYRSVAGPRRDMPSFFALL
>Ginkgo_biloba_Gb_30741
PSPYPSDLISSSGGDARSSGDRGTLHLVKDMKDHCDFISSLLLTLGSMYLAMARDLLHKG
S-------WGQCRSFSFLLEPTTWEALNPQWTKPLAQPGPDIAALHMRMLFVNN------
-----NKRILVI------------GIFSICRHLTELDLQENDIDDRGGHWLSCFPDSCTS
LVSLNFACLGSEVNFEALERLVTRCTSLKSLRLNRLVPLELLHRLLFRAPQLLDLGTGAY
LQEPRAEQYTKLKCAFENCKALQSLSGFWEVAPVYLPSVYSVCLNLTSLNLSYATIQSAE
LIKLIGHCHKLQRLWVLDYIEDKGLEVVASTCKELRELRVFPLNPYG-QGAVTEEGLISV
SRGCSKLSSVLYFCRQMTNAALLTVAKNCSLLTRFRLCIIDPKKPDHVTRQPLDEGFGAI
VQYCKSLQRLSLSGWLTDKAFEHIGTYGKRLEMLSVAFAGDTDFGMQCVLSGCTNLRKLE
IRDSPFGDAALLSGLEKYETMRSLWMSSCNVTMHGSKELAAKMRKLNVEVMNEMDTGRSQ
FVDKLYVYRTVAGCRQDTPPFVWTM
>Ginkgo_biloba_Gb_30742
MTSFPDEVLEHVLAFLSSHRDRNSVSLVCKSWCRVEAWSRQRVFIGNCYAASPEILIKRF
PRIKSVTLKGKPHFADFNFIPAGWGADVHPWIAAMAKAYPWLEELRLKRMVVTDESLELL
AHSFPNFKVLVLTTCEGFSTDGLATIAAHCRELPVQRV---------GFWVVGTPFSLVS
ASDVIWSE-----GFFVLFLLFGREG----------------------------------
------------------------------------------------------------
---------------------DRG------------------------------------
------------------------------------------------------------
------------------------------------------------------------
------------------------WLVRSSVSFSR-----DKLPNLKPELT---------
-ASALLL----ASP---NPLS----
>Ginkgo_biloba_Gb_35123
ESSFPDEVLEHVLVFLTAHKDRNAVSLVCKSWHRVEAWTRQQVFIGNCYAASPKTMINRF
PKIKSVTLKGKPRFADFNLVPQNWGAHLHPWVSAMAPVYPWLERLSLKRMSVTDEDLGLL
ANSFRNFKELVLVCCDGFSTRGLAMIAGKCRQLMQLDLNEAEVTDNGGDWLGCFPETTTT
LVCLGFDCLDGAINFDALERLVARSPCLKKLTLNRTVSIVQLQRLILRAPQLTHLGTGSF
YNDFIPEQATVLQAAFNNCKSLQCLSGFREVVQEYLPTIYLICSNLTSLNFSYAVVGSRE
LEKIIRNCHKLQHLWVLDLVGDTGLGAAASTCKDLRDLRVFPMDTREGQGCVSDEGLVAI
SEGCSNLQSILYFCQRMTNAAVVTMSRNCPKLASFRLCIMGRHRPDHSTGKPMDEGFGAI
VMNCKNLKRLAVSGLLTNKTFEYIGTYGKSLETLSVAFAGESDIGMKYVLDGCTRLRKLE
IRDSPFGDAALLSGLHRYECMRFLWMSDCKVSLQGCIDLAKKMPRLNVEIIREEGYNNEC
LVEKLYVYRSVAGPRNDMPSFVITL
>Klebsormidium_flaccidium_A0A1Y1IIE4
--QFTDDVLRHIFGRLSSPEAQAACAQTCKSWNRLEREARRVIHLNAAAGILPAQFQCSY
PQWVSFTLAVEPDYKTFSLES--FGHSADPWLDVLGF-KVSLTSLTLENVHVSHGALAAF
LRRRGTLRHLRLESVSGVDGAAMGLIAEHCHKLESLAVGLE----LGSSWATHFSPSKGS
LTGLSSS----DAPPALVAPLISAFSGLQSIDL-SSVEMWFFQK----------------
-------DGSRIFAAVAGLPKLTTLKLPFAIGQQDLLLFQSVLLQVSKLELFDA----EG
FAQVAPSLSYLVELSAFGSLE--RYRQIGLRCKRLQTVSFQSGETA----PVELRGLQSV
LLGCKRLQELSLSDLDLGEAHIAAITDELSRLRALRLGWYCHSRPIAVE----RRNTCQI
LESCANLTHLELESHSRDQELESVSQTCRSLRHLKVERVGSSDRSLAMIAVNCKELVSLT
LVQVAVGDVAVAAIARHCKNLKSLRLVDSKLSKFGVSELAAGLPSLVTLTL-ERQSYAPA
LRAYLMIHRPLV-------------
>Marchantia_polymorpha_A0A0K2QW32_Transport_inhibitor_response_1_MpTIR1
PSPFPDEVLEHVLVFLQSHKDRNSVSLVCKAWFKAEKWSRHRVFVGNCYAVSPQMVINRF
SKLNSLHIKGRPRFADFGLVPHHWGAYISPWVTALAQSCPWFEELRLKRMTVSDDSLLMI
AQSFPNFKSLILTSCDGLSTDGLAYITSSCRHLERLDLEENEIEPRGGEWLSCFPDNHTS
LVSLNFATVDSAIDFDALEALVERSKNLRSLKVHREVNLEQLNRLLARAPNLVELGSGSY
TQLLKWGQYSELSSALGRCKQLRSLSGFWEVEPVYLPSLFAVCANLTSLNLSYVLLHTTE
LVKLIPYCQNLERLLVQDYVGDKGLQAVAVSCRNLQELRVYPST---AEGFVTEEGLIAI
SEGCPNLMKILYFCKSMTNAAVITFANKLPNCTHFRLCILTPGQPDCVTNEPMDKGFGAV
VQNCKKLTRLAVSGQLTDRAFEYFGMYGKKLETISIAFAGDSDRGLEYVLKGCPNLRKLE
IRDCPFGDDALLSGVHRYEQMKSMWMSACKVSRNGAVWLAKSKPSLNVEIIKENTPANVL
NVEKLYLYRTLVGRRSDAPDFVEIA
>Marchantia_polymorpha_A0A176W3Q1
PSPFPDEVLEHVLVFLQSHKDRNSVSLVCKAWFKAEKWSRHRVFVGNCYAVSPQMVINRF
SKLNSLHIKGRPRFADFGLVPHHWGAYISPWVTALAQSCPWFEELRLKRMTVSDDSLLMI
AQSFPNFKSLILTSCDGLSTDGLAYITSSCRHLERLDLEENEIEPRGGEWLSCFPDNHTS
LVSLNFATVDSAIDFDALEALVERSKNLRSLKVHREVNLEQLNRLLARAPNLVELGSGSY
TQLLKWGQYSELSSALGRCKQLRSLSGFWEVEPVYLPSLFAVCANLTSLNLSYVLLHTTE
LVKLIPYCQNLERLLVQDYVGDKGLQAVAVSCRNLQELRVYPST---AEGFVTEEGLIAI
SEGCPNLMKILYFCKSMTNAAVITFANKLPNCTHFRLCILTPGQPDCVTNEPMDKGFGAV
VQNCKKLTRLAVSGQLTDRAFEYFGMYGKKLETISIAFAGDSDRGLEYVLKGCPNLRKLE
IRDCPFGDDALLSGVHRYEQMKSMWMSACKVSRNGAVWLAKSKPSLNVEIIKENTPANVL
NVEKLYLYRTLVGRRSDAPDFVEIA
>Oryza_sativa_indica_B0LXW5_Transport_inhibitor_response_1_TIR1
PHSLPDEVWEHAFSFLPAAADRGAAAGACSSWLRAERRSRRRLAVANCYAAAPRDAVERF
PSVRAAEVKGKPHFADFGLVPPAWGAAAAPWIAAAADGWPLLEELSFKRMVVTDECLEMI
AASFRNFQVLRLVSCDGFSTAGLAAIAAGCRHLRELDLQENEIEDCSIHWLSLFPESFTS
LVTLNFSCLEGEVNITVLERLVTRCHNLKTLKLNNAIPLDKLASLLHKAPQLVELGTGKF
SADYHSDLFAKLEAAFGGCKSLRRLSGAWDAVPDYLPAFYCVCEGLTSLNLSYATVRGPE
LIKFISRCRNLQQLWVMDLIEDHGLAVVASSCNKLQELRVFPSDPFG-AGFLTERGLVDV
SASCPMLESVLYFCRRMTNEALITIAKNRPNFTCFRLCILEPHTPDYITREPLDAGFSAI
VESCRGLRRLSISGLLTDLVFKSIGAHADRLEMLSIAFAGNSDLGLHYILSGCKSLKKLE
IRDCPFGDKPLLANAAKLETMRSLWMSSCLLTLGACRQLARKMPRLSVEIMNDPGLPDET
PVEKLYVYRTIAGPRSDTPACVQIV
>Oryza_sativa_indica_A2XSX3
MTYFPEEVVEHIFSFLPAQRDRNTVSLVCKVWYEIERLSRRGVFVGNCYAVRAGRVAARF
PNVRALTVKGKPHFADFNLVPPDWGGYAAPWIEAAARGCHGLEELRMKRMVVSDESLELL
ARSFPRFRALVLISCEGFSTDGLAAVASHCKLLRELDLQENEVEDRGPRWLSCFPDSCTS
LVSLNFACIKGEVNAGSLERLVSRSPNLRSLRLNRSVSVDTLAKILLRTPNLEDLGTGNL
TDDFQTESYFKLTSALEKCKMLRSLSGFWDASPVCLSFIYPLCAQLTGLNLSYATLDASD
LTKMISRCVKLQRLWVLDCISDKGLQVVASSCKDLQELRVFPSDFYVGYSAVTEEGLVAV
SLGCPKLNSLLYFCHQMTNAALVTVAKNCPNFTRFRLCILEPGKPDVVTSQPLDEGFGAI
VRECKGLQRLSISGLLTDKVFMYIGKYAKQLEMLSIAFAGDSDKGMMHVMNGCKNLRKLE
IRDSPFGDAALLGNFARYETMRSLWMSSCNVTLKGCQVLASKMPMLNVEVINERDGSN-P
KVEKLYVYRTTAGARDDAPNFVKIL
>Oryza_sativa_indica_A2XDC6
------------------------------------------------------------
------------------------------------------------------------
-------------------------------------------DDEVVDWVAAFPPGTTD
LESLSFECYVRPVSFAALEALVARSPRLTRLGVNEHVSLGQLRRLMANTPRLTHLGTGAF
RVGLDIEQMASAFASAGRTNTLVSLSGFREFEPEYLPTIAAVSGNLTNLDFSYCPVTPDQ
FLPFIGQCHNLERLYVLDSVRDEGLQATARTCKKLQVLHVLPLNALEADELVSEVGLTAI
AEGCRGLRSTLYFCQSMTNAAVIAISQNCVDLKVFRLCIMGRHQPDHVTGEPMDEGFGAI
VRNCSKLTRLSTSGHLTDRAFEYIGKYAKSLRTLSVAFAGDSNLALQHILQGCSKLEKLE
IRDCPFGDAGLLSGMHHFYNMRFLWMSGCNLTLQGCKEVARRLPRLVVELINSQPENETD
SVDILYMYRSLEGPREDVPPFVKIL
>Oryza_sativa_indica_A2ZEQ0
MVFFPEEVVEHILGFLASHRDRNAVSLVCREWYRVERLSRRSVLVCNCYAARPERVHARF
PGLRSLSVKGRPRF-----VPAGWGAAARPWVAACVAACPGLEELRLKRMVVTDGCLKLL
ACSFPKLKSLVLVGCQGFSTDGLATVATNC------------------------------
------------------------------------------------------------
-------------------SLLKSLSGFWDATSLFIPVIAPVCKNLTCLNLSSAMVRSAY
LIEFICQCKKLQQLWVLDHIGDEGLKIVASSCIQLQELRVFPANANAAS-TVTEEGLVAI
SAGCNKLQSVLYFCQRMTNSALITVAKNCPRFTSFRLCVLDPGSADAVTGQPLDEGFGAI
VQSCKGLRRLCLSGLLTDTVFLYIGMYAERLEMLSVAFAGDTDDGMTYVLNGCKNLKKLE
IRDSPFGDSALLAGMHQYEAMRSLWLSSCNVTLGGCKSLAASMANLNIEVMNRAAANDAK
KVKKLYIYRTVAGPRGDAPEFISTF
>Oryza_sativa_indica_B8AIU0
-----QNVLESVLEFLTAARDRNAASLVCRSWYRAEAQTRRELFIGNCYAVSPRRAVERF
GGVRAVVLKGKPRFADFSLVPYGWGAYVSPWVAALGPAYPLLERICLKRMTVSNDDLALI
AKSFPLFKELSLVCCDGFSTLGLAAIAERCRHLRVLDLIEDYIEDELVDWISKFPESNTS
LESLVFDCVSVPFNFEALEALVARSPAMRRLRMNHHVTVEQLRRLMARAPQLTHLGTGAF
RSEPGPLSVTELATSFAASRSLICLSGFRDVNPEYLPAIHPVCANLTSLNFSFANLTAEE
LTPIIRNCVRLRTFWVLDTVGDEGLRAVAETCSDLRELRVFPFDATESEGSVSDVGLQAI
SEGCRKLESILYFCQRMTNAAVIAMSKNCSDLVTFRLCIMGRHRPDRITGEPMDDGFGAI
VMNCKKLTRLSVSGLLTDKAFAYIGKYGKLIKTLSVAFAGNSDMSLQSVFEGCTRLQKLE
VRDSPFSDKGLLSGLSYFYNMRFLWMNSCRLTMRGCRDVAQQMPDLVVEVMKDHLDDEEE
TVDKLYLYRSLAGARNDAPSFVNIL
>Physcomitrella_patens_A9RDF6_TIR1-like_auxin_receptor_protein_TLP1B
LLQCPDEILEKIVDLISDTADRSAISLVCKSLKVLEGHTRGVVLVSNCYAIQPLTLKDRF
PNAWSITIKGKPRIVDFALIPHAWGAYATPWMEILVNFDRPIRHLRMKRMTVSDSDIQLL
VSRCEGLQRLELEKCSGFSTFGLEIIARACRNLIELNISESEIQNGGRSWLTTLVNTAKS
LQVLDLSLTDVEVEQSVLEKLAGQCH---TLKLSAALEIERVLPVVEAAHSMRHLGTRFY
SQN---ENPHQIAEAFGRCRVLEGISAPLDLDEGSMMMVMPIAGRLTTLDLTYANLGQPE
LSDLLRTCINLEDFQCFFFL--IRLRVIGTHCQKLRRLVVQQ-----AQGFVTQHGLTAV
ANGCFLLEKIIIYAADMTNAALETLANNCPGLSDIRICLVQKYHPSHPVNSTLNLGVRAL
LMRCRRARRLALNVVITDEGIRYIGEYGGNLHIITLTNCGSSDAGLESIAKGCTNLRRFE
LRHCPFGDRSMEFLATSCHSLKQLWVQACQVELNGVRVLARR-KDLVVEVVKESTNENDP
IPWQFIAYASVASPRNDRPENIDYV
>Physcomitrella_patens_A9TAY1_TIR1-like_auxin_receptor_protein_TIRB2
LSVFPDEVLEHVLVFLTDHRDRNSVSLVCKAWCRTEGWSRRSVFIGNCYAASPNLLLRRF
PKLTSLEMKGRPRFTDFGLVPSNWGAFIQPWIEALAEHYAGLECLRLKRMTVSDESLRII
ALAFPNFRSLRLASCDGFTTDGLQWITRHCRHLKELDLQENEIQVRSVGWLTAFPESQTT
LESLSFANIQTPYDFHSLYALVARCPRLKRLKLNREVTLEQMQKLLLLAPQLEDLGTGAY
NQKLTWGKLHDLQASFRKVKNIRSLSGFWDVSPRCLPTCFPICNELITLDLSTVALTTAD
FTKSTTNCVKLRRLLVQDSVGDEGLLHVARCCKQLTELRVYPFN---NQSNVTEKGFIAI
SEGCRDMRKILYFCKQMSNAAMIQFARNCPNMTHFRMAMVTVYDRDCVTNDPLDEGFGAV
CKLCKNLRRLSLSGLLTDKTFEYIGMYAKKLETLSVAFAGDTDLGMVNVLDGCPALRKLE
VRDCPFGDEALLSGIEKYESMRALWMSSCQLTRDGVQFLADKNPNLNVEIIVDVESHDPE
YVEKLYVYRSIAGPREDAPYFVDTL
>Physcomitrella_patens_A9SYG2_TIR1-like_auxin_receptor_TIRB1
PSLFPDEVLEHVLVFLTGHKDRNSVSLVCKAWCRAEGWSRRDVFIGNCYASSPTILLRRF
PKLTSLAMKGRPRFTDFGLVPSSWGAFIQPWIEALADHYNGLECLRLKRMTVSDESLRIV
ALAFPNFRSLRLSSCDGFTTDGLEWITRHCRHLTELDLQENEIQVRGVGWLTAFPETQTS
LESLNFANIHTPYDFHSLYALVTRCPKLTKLKLNREITLEQMQRLLLQAPQLEDLGTGAY
NQNLTWGRLHELQSSFRRVRNIRTLSGFWDTVPMCLPTCFPICKELITLDLSTVALTPAD
FTKFITNCVNIQRLLVQDSVGDRGLFYVGRSCRQLRELRVYPFN---DQSNVTEKGLVAI
SDGCREMRKILYFCKQMTNAAMIQFARNCSNMTHFRMAMVTVYDPDCDTKQPLDEGFGAV
CKLCKDLRRLSLSGLLTDKTFEYIGTYAKKLETLSVAFAGDTDMGMVHVLDGCPVLRKLE
VRDCPFGDEALLSGIDKYESMRALWMSSCRVTIDGVQFLASKNPNLNVEVIRDIELHHPE
YVEKLYVYRSIAEPRQDAPPFVYIY
>Selaginella_moellendorffii_D8SDE6_TIR1A-2
LTTFPDEVLENVLKFVTGHKDRNAVSVVCKAWYKAEGWNREAVFIGNCYAVSPDILTRRF
PRLKSMTLKGKPRFADFSLVPPNWGAFFHPWMPVIVESYPWLEALRLKRMTVSDESLFMI
SQLLPNFRALNLVNCDGFSTEGIAAITSHCRYLQELDLQECLVDDRGGEWLSYFPESCNT
LVTLNFSCLESDVNFECLEKLVSRCRSLKKLNLNKGVTLEQLLRLLVKAPQLTDLGTGTY
SQMQNWSQYVELRTALSNCKDLRHLSGFWMVEPIFIPLIYPLAQNLLSLNLSYATIRATE
FAKLIQRCPKLETLWVLDSVEDRGLQTVGETCKNLVELRVFPTDHGG-QGSVTEAGLVAV
SQGCPNLSSVLYFCKQCTNQAIETVATNCPMLTRFRLCIITPRQRDYITGETMDEGFGAI
VKNCKNLSRLAVSGWLSDRAFEYIGHYAKKLETLSVAFAGESDAAMQHVLSGCPRLRKLE
IRDSPFGDSALLAGLHQYESMRFLWMSACRVSLAGCGWLAGAMPRLNVEVIREQGDAEGE
PVEKLYAYRTLAGCRSDAPSWVITL
>Selaginella_moellendorffii_D8SG63_TIR1B-2
VYEFPDDILEHVLVFLSSHRDRNSVSLVCKSWYKAEAASRANLFIGNCYSVSPELVARRF
PKVRSLTLKGKPRFADFNLLPPHWGAYLLPWIVTFAHASLPLEELRLKRMCVSDEALDLL
ATSFPSFRVIVLNNCDGFSTKGLASIARNCRNLQELNLQESLVEDHSGDWISAFPDTTTS
LLALHFSCLDAAVDFDALDALVARNPQLRSLGLNKKVALWQLQKLLQRCPQLTDLGTGSM
SQEIQWERIQDLSACLASCTKLQSLSGIWEAEPPCLIALYPVCLNLLSLNLSYANLRNAD
LLQLLSHCHKLQRLWLQDNVEDAGLRTVANTCKDLRELRVFPADHEG-VGVVTEQGLLAI
SEGCANLSSILYFCRRMTNSAITAMSRACSKMRRFRLCIITTRQPDHVTGEPLDEGFGAI
VKNCKDLKRLAVSGLLTDRAFQYIGEFGKNVETLSVAFAADSDVGLEAVFRGCTKIRKLE
IRDCPFGDRALLAGLERYETMRFLWLSGCRVSIAGCDELSKKLPWLNVELVKES-TEDEY
TVDMLYVYRTVASARSDRPPSVIGL
>Selaginella_moellendorffii_D8RF91_TIR1A-1
LTTFPDEVLENVLKFVTGHKDRNAVSVVCKAWYKAEGWNREAVFIGNCYAVSPDILTRRF
PRLKSMTLKGKPRFADFSLVPPNWGAFFHPWMPVIVESYPWLEALRLKRMTVSDESLFMI
SQLLPNFRALNLVNCDGFSTEGIAAITSHCRYLQELDLQECLVDDRGGEWLSYFPESCNT
LVTLNFSCLESDVNFECLEKLVSRCRSLKKLNLNKGVTLEQLLRLLVKAPQLTDLGTGTY
SQMQNWSQYVELRTALSNCKDLRHLSGFWMVEPIFIPLIYPLAQNLLSLNLSYATIRATE
FAKLIQRCPKLETLWVLDSVEDRGLQTVGETCKNLVELRVFPTDHGG-QGSVTEAGLVAV
SQGCPNLSSVLYFCKQCTNQAIETVATNCPMLTRFRLCIITPRQRDYITGETMDEGFGAI
VKNCKNLSRLAVSGWLSDRAFEYIGHYAKKLETLSVAFAGESDAAMQHVLSGCPRLRKLE
IRDSPFGDSALLAGLHQYESMRFLWMSACRVSLAGCGWLAGAMPRLNVEVIREQGDAEGE
PVEKLYAYRTLAGCRSDAPSWVITL
>Selaginella_moellendorffii_D8R5Z3_TIR1B-1
VYEFPDDILEHVLVFLSSHRDRNSVSLVCKSWYKAEAASRANLFIGNCYSVSPELVARRF
PKVRSLTLKGKPRFADFNLLPPHWGAYLLPWIVTFAHASLPLEELRLKRMCVSDEALDLL
ATSFPGFRVIVLNNCDGFSTKGLASIARNCRNLQELNLQESLVEDHSSDWISAFPDSTTS
LLALHFSCLDAAVDFDALDALVARNPQLRSLGLNKKVALWQLQKLLHRCPQLTDLGTGSM
SQEIQWERIQDLGACLSSCTKLQSLSGIWEAEPPCLIALYPVCLNLLSLNLSYANLRNAD
LLQLLSHCHKLQRLWLQDNVEDAGLRIVANTCKDLRELRVFPADHEG-VGVVTEQGLLAI
SEGCANLSSILYFCRRMTNSAITAMSRACSKMRRFRLCIITTRQPDHVTGEPLDEGFGAI
VKNCKELKRLAVSGLLTDRAFQYIGEFGKNVETLSVAFAADSDVGLEAVFRGCTKIRKLE
IRDCPFGDRALLAGLERYETMRFLWLSGCRVSIAGCDELSKKLPWLNVELVKES-TEDEY
TVDMLYVYRTVASARSDRPPSVIGL
>Selaginella_moellendorffii_D8TEP2_XFB
LLCCIDDVLEKIFGYIKKPVERNAISAVCKRFHELEARTRHHVLVYNMYAVNPMKLFERF
PSVRSITIKGNPRLVDFDILPRDWAGHAGPWIAAI-KAHPQLNRFRIKRMTITDSQIEEL
CAACPNLKIMQFDKCSGFSTQGLQALAKFCKNLTHLGLAQSMIDSTSTKWLKDLVNSCPA
LEYLDLSLIEMGVDEAVLVKLAERCK---LLKLSETQNSERFLPVLQKCSNLSDLGIERI
NSN---E-----TSLLAKCTALEGLSGIFDLVDDGMHAFMSVSSRLTRLDLSYSNLTEVE
IAEVLRACPNLQYLRVLDLAGDHGLQALGNSCKDLHRLVVES-----SAGVVTHAGLMAV
AQGCRNLQKLIFYPSFITNEAFYALAYNCPNLMDVRICLIQSSSTGENMWECLDEGVTAL
VRECRSLYRLTLVEFLTDAGVAAIGEYGKKIRVLTLVHCGSSDMGLVPVLRGCNKLQRLE
IRKCRFGDESMQEIALNSEHLKHLFVQGCEVTIDGLSSLAYR-AKFYVEVIRYSCTDSSC
SHWQILAYHSLTEPRDDTPWFIHRF
>Selaginella_moellendorffii_D8RZD2
LLCCIDDVLEKIFGYIKKPVERNAISAVCKRFHELEARTRHHVLVYNMYAVNPMKLFERF
PSVRSITIKGNPRLVDFDILPRDWAGHAGPWIAAI-KAHPQLNRFRIKRMTITDSQIEEL
CAACPNLKIMQFDKCSGFSTKGLQALAKFCKNLTHLGLAQSMIDNTSTKWLKDLVNSCPA
LEYLDLSLIEMGVDEAVLVKLAERCK---LLKLSETQNSERFLPVLQKCSNLSDLGIERI
NSN---E-----TSLLAKCTALEGLSGIFDLVDDGMHAFMSVSSRLTRLDLSYSNLTEVE
IAEVLRACPNLQYLRVLDLAGDHGLQALGNSCKDLHRLVVES-----SAGVVTHAGLMAV
AQGCRNLQKLIFYPSFITNEAFYALAYNCPNLMDVRICLIQSSSTGENMWECLDEGVTAL
VRECRSLYRLTLVEFLTDAGVAAIGEYGKKIRVLTLVHCGSSDMGLVPVLRGCNKLQRLE
IRKCRFGDES--------------------------------------------------
-EW----------------------
>Anthoceros_agrestis_BONN_evm.model.Sc2ySwM_344.691.2_._AagrBONN_evm.TU.Sc2ySwM_344.691___Sc2ySwM_344_3296113-3297478(-)
------------------------------------------------------------
------------------------------------------------------------
------------------------------------------MEEPEPCWLEAFPDSSVS
LETLNFAISDSDVNHDALRSLVARCPNLRSLNVSKGVSMEHLPGILHRAPQLVELGTGSH
AVT-SSLSITGLGAAIKNCTSLRRLSIRWDLTPFHLGAMLSVFSNLISLDISYVAVHPPE
FQNLMSRCRNLEKLSMLDFVGDEGLQAVGRCCPYLQELRVYPMQENGTPGFVTEEGLISI
ADGCPKLSSILYFCKQMTNDAVHIMARKCSLITRFRLCIITPRLPDCATGEPMDEGFGAI
VMHCKHLRRLAVSGLLTDRAFEYIGRYGKGLQTLSVAFAAESDMAMKYVLEGCPKLRKLE
IRDAPLGDGALLTGIERFESMRFLWMSNCNVTYHGCRYLATRLPLLNVEIMKDDDSEEKP
VVSKLYLYRSLAGPREDAPNFVVTF
>Anthoceros_agrestis_BONN_evm.model.Sc2ySwM_344.691.1_._AagrBONN_evm.TU.Sc2ySwM_344.691___Sc2ySwM_344_3296113-3298103(-)
PLFFPDEVLEHVLVFLTSHKDRNSVSLVCQAWYRAERWSRRHVFIGNCYAVSPEMVTTRF
PKLKAVTLKGKPRFSDFGLVPPDWGASVYPWVLRLAKECAQLEELRFKRMLVTDESLELI
ATSFPGFKVLVLTTCEGFSVRGLATIARHCRHLTQLDLQENVMEEPEPCWLEAFPDSSVS
LETLNFAISDSDVNHDALRSLVARCPNLRSLNVSKGVSMEHLPGILHRAPQLVELGTGSH
AVT-SSLSITGLGAAIKNCTSLRRLSIRWDLTPFHLGAMLSVFSNLISLDISYVAVHPPE
FQNLMSRCRNLEKLSMLDFVGDEGLQAVGRCCPYLQELRVYPMQENGTPGFVTEEGLISI
ADGCPKLSSILYFCKQMTNDAVHIMARKCSLITRFRLCIITPRLPDCATGEPMDEGFGAI
VMHCKHLRRLAVSGLLTDRAFEYIGRYGKGLQTLSVAFAAESDMAMKYVLEGCPKLRKLE
IRDAPLGDGALLTGIERFESMRFLWMSNCNVTYHGCRYLATRLPLLNVEIMKDDDSEEKP
VVSKLYLYRSLAGPREDAPNFVVTF
>Anthoceros_angustus_003364_locus=scaffold9_size2216408_1329889_1331893_+_len_1881
PLFFPDEVLEHVLVFLTSHKDRNSVSLVCQAWYRAERWSRRHVFIGNCYAVSPEMVTARF
PKLKAVTLKGKPRFSDFGLVPADWGASVYPWVLRLAKECAQLEELRFKRMLVTDDSLELI
ASSFPGFKVLVLTTCEGFSVRGLATIARHCRHLTQLDLQENIMEEPEPCWLEAFPDSSVS
LETLNFAISDSDVNHDALRSLVARCPNLRSLNVSKGVSMEHLPGILHRAPQLVELGTGSH
AVT-STSSITGLGAAIKNCTTLRRLSIRWDLTPFHLGAMLSVFSNLISLDISYVAVHPPE
FQNLMSRCRNLEKLSMLDFVGDEGLQAVGRYCPNLQELRVYPMQENGTPGFVTEEGLIAI
ADGCPKLSSILYFCKQMTNDAVHIMARKCSLITRFRLCIITPRLPDCATGEPMDEGFGAI
VMHCKHLRRLAVSGLLTDRAFEYIGRYGKGLQTLSVAFAAESDMAMKYVLEGCPKLRKLE
IRDAPLGDGALLTGIERFESMRFLWMSNCNVTYHGCRYLATRLPLLNVEIMKDDDSEEKP
VVSKLYLYRSLAGPREDAPNFVVTF
>Anthoceros_punctactus_evm.model.utg000039l.220.2_._Apun_evm.TU.utg000039l.220___utg000039l_971632-973471(-)
LLSCPDEILQQVFDLIGQHSHRNATSQVCKRFKDVEGGCRSAVFVSSCYVVHPDTVWHRF
PRATSFYIKGKPRVTDYDLIPSAWGAYAAPWVALLADYHSTLQHLKLKRMIVTDADLQVL
AHSCHNLQSLCLVKCNGFSHEGLEHVAQHCRSLATLDLGESSVQSEGPKWLSLLEQNCRR
LTSLSISGEDISGDEQAIVQLAARCQ---VLRLSDAVEPSTVIAAVVNSPVVTHLGLGVN
FPP---ALTSQLSQALARCTRLLELSGFW--EEWLIPDVLPICPQLRRLDLTLANLEGEG
LCQMLGGCTQLQELKVRDIIGDAGMRVVGSTCKDLRTLSVQQ-----GPGFLSQSGLVCI
AQGCSLLQKIMYYASDMTDEALMVLADNCPSLRDIRICLVHKQSPDGRANKTLNKGLKAL
LKKCTMATRLAINRIITDEGMYYLGKYGKNLLHVTLTNCGGSDNGLIAASAGLEKMHTLE
MRDCPFGDEGTMISVVH-S-----------------------------------------
-------------------------
>Anthoceros_punctactus_evm.model.utg000039l.220.3_._Apun_evm.TU.utg000039l.220___utg000039l_971265-973471(-)
LLSCPDEILQQVFDLIGQHSHRNATSQVCKRFKDVEGGCRSAVFVSSCYVVHPDTVWHRF
PRATSFYIKGKPRVTDYDLIPSAWGAYAAPWVALLADYHSTLQHLKLKRMIVTDADLQVL
AHSCHNLQSLCLVKCNGFSHEGLEHVAQHCRSLATLDLGESSVQSEGPKWLSLLEQNCRR
LTSLSISGEDISGDEQAIVQLAARCQ---VLRLSDAVEPSTVIAAVVNSPVVTHLGLGVN
FPP---ALTSQLSQALARCTRLLELSGFW--EEWLIPDVLPICPQLRRLDLTLANLEGEG
LCQMLGGCTQLQELKVRDIIGDAGMRVVGSTCKDLRTLSVQQ-----GPGFLSQSGLVCI
AQGCSLLQKIMYYASDMTDEALMVLADNCPSLRDIRICLVHKQSPDGRANKTLNKGLKAL
LKKCTMATRLAINRIITDEGMYYLGKYGKNLLHVTLTNCGGSDNGLIAASAGLEKMHTLE
MRDCPFGDEGMVALARH-ERLRFVWIQACYLTLQGVKELAKK-PNFHTEIVEEGLIHDL-
NPWQVVAYASTCGPRNDMPQHVHYV
>Anthoceros_punctactus_evm.model.utg000039l.220.12_._Apun_evm.TU.utg000039l.220___utg000039l_972014-973471(-)
LLSCPDEILQQVFDLIGQHSHRNATSQVCKRFKDVEGGCRSAVFVSSCYVVHPDTVWHRF
PRATSFYIKGKPRVTDYDLIPSAWGAYAAPWVALLADYHSTLQHLKLKRMIVTDADLQVL
AHSCHNLQSLCLVKCNGFSHEGLEHVAQHCRSLATLDLGESSVQSEGPKWLSLLEQNCRR
LTSLSISGEDISGDEQAIVQLAARCQ---VLRLSDAVEPSTVIAAVVNSPVVTHLGLGVN
FPP---ALTSQLSQALARCTRLLELSGFW--EEWLIPDVLPICPQLRRLDLTLANLEGEG
LCQMLGGCTQLQELKVRDIIGDAGMRVVGSTCKDLRTLSVQQ-----GPGFLSQSGLVCI
AQGCSLLQKIMYYASDMTDEALMVLADNCPSLRDIRICLVHKQSPDGRV-----------
------------------------------------------------------------
-------------------------------SLQS-------------------------
-------------------------
>Anthoceros_punctactus_evm.model.utg000039l.220.11_._Apun_evm.TU.utg000039l.220___utg000039l_971632-973471(-)
LLSCPDEILQQVFDLIGQHSHRNATSQVCKRFKDVEGGCRSAVFVSSCYVVHPDTVWHRF
PRATSFYIKGKPRVTDYDLIPSAWGAYAAPWVALLADYHSTLQHLKLKRMIVTDADLQVL
AHSCHNLQSLCLVKCNGFSHEGLEHVAQHCRSLATLDLGESSVQSEGPKWLSLLEQNCRR
LTSLSISGEDISGDEQAIVQLAARCQ---VLRLSDAVEPSTVIAAVVNSPVVTHLGLGVN
FPP---ALTSQLSQALARCTRLLELSGFW--EEWLIPDVLPICPQLRRLDLTLANLEGEG
LCQMLGGCTQLQELKVRDIIGDAGMRVVGSTCKDLRTLSVQQ-----GPGFLSQSGLVCI
AQGCSLLQKIMYYASDMTDEALMVLADNCPSLRDIRICLVHKQSPDGRANKTLNKGLKAL
LKKCTMATRLAINRIITDEGMYYLGKYGKNLLHVTLTNCGGSDNGLIAASAGLEKMHTLE
MRDCPFGDEGTMISVVH-S-----------------------------------------
-------------------------
>Anthoceros_punctactus_evm.model.utg000117l.230.1_EVM_Apun_evm.TU.utg000117l.230___utg000117l_1245694-1247693(-)
PLFFPDEVLEHVLVFLTSHKDRNSVSLVCQAWYRAERWSRRHVFIGNCYAVSPEMVTTRF
PKLKAVTLKGKPRFSDFGLVPPDWGASVYPWVLRLAKECAQLEELRFKRMLVTDESLELI
ATSFPGFKVLVLTTCEGFSVRGLATIARHCRHLTQLDLQENVMEEPEPCWLEAFPDSSVS
LETLNFAISDSDVNHDALRSLVARCPNLRSLNVSKGVSMEHLPGILHRAPQLVELGTGSH
AVT-SSFSITGLGAAIKNCTSLRRLSIRWDLTPFHLGAMLSVFSNLISLDISYVAVHPPE
FQNLMSRCRNLEKLSMLDFVGDEGLQAVGRYCPNLQELRVYPMQENGTPGFVTEEGLISI
ADGCPKLSSILYFCKQMTNDAVHIMARKCSLITRFRLCIITPRLPDCATGEPMDEGFGAI
VMHCKHLRRLAVSGLLTDRAFEYIGRYGKGLQTLSVAFAAESDMAMKYVLEGCPKLRKLE
IRDAPLGDGALLTGIERFESMRFLWMSNCNVTYHGCRYLATRLPLLNVEIMKEDDSEEKP
VVSKLYLYRSLAGPREDAPNFVVTF
>Fontinalis_antipyretica_19106-RA__[mRNA]__locus=175920_12472_16825_-_[translate_table__standard]
VLQFPDEILEHIINSLPTASDRNAVSRVCKRLHAIEGQARESVLISNCYAIRPGNLVSRF
PNAQSLTIKGKPRIVDFDLIPRAWGAYASSWIQVLAQFRRPIRQLKMKRMTVSDSDIELL
VSVSASLQRLELEKCSGFSTRGLEMIARNCRNLVILNLSESDIRNEGPFWLTTLAATARS
LEVLNLSLTEVEVEQHVLVDFASRCR---DLRLCEALRIDHVLPVVKAASAMHHLGIGLY
SQN---ENPEQIAEAFQSCKGLQGLSALWDLDDGSMMMVMPVAARLTSLDLTYAQLLQPE
LMDLLCTCVNLEDLQCTDIIGDRGLREVGTHCTKLRRLIVQQ-----EQGFVTQHGLTAV
AKGCFLLEKVILYAADMTNQALETLANNCPGLSDVRICLVQKYHDSHPVSSTLNLGVKAL
LMKCPKARRLALNVVITDEGMSYIGRYGGNLHIITLTNCGTSDVGLACLAAGCVRLRKLE
IRHCPFGDTSMGALAYGCPRLKFLWVQACRVELAGVRMLAQR-PGLVVEVVKESINSSVI
TPWQLIAYTSAAPPRTDLPDNINLV
>Fontinalis_antipyretica_15513-RA__[mRNA]__locus=177590_1788_5267_+_[translate_table__standard]
PSVFPDEVLEHVLVFLTAHRDRNSVSLVCKAWYKAEGWSRRRAFIGNCYAVSPEILVRRF
PKLTCLEMKGRPRFTDFGMVPSNWGACIQPWIEAMAEQYPLLEELRLKRMTVTDEDLRNV
AEAFGNFRCLRLTSCDGFSTDGITEITRNCRNLTELDLHENDILVRNGDWLTAFPESQTS
LECLNFATVKSKSDFQSLEALVSRCSNLKRLKLNREIDLDQLRQLLLRAPQLEELGTGVY
NQNLSWGRLHELQGSLVSCKNLRSLSGLWNVVSLCIPTMYPICLELTSLDLSNVLLSPQD
FSKLIPYCVKLQRLLVQDYVGDKGLQVAAGACKDLRELRVFPIM---NDGLVTEEGFLAI
SEGCRELRKILYFCKQMTNAAMSMFAKNCPRMTHFRLCIMPVYEVDCVTREPLDEGFGAV
CRLCTDLRRLSLSGFLTDKTFEYIGRYAKKLEMLSVGFVGDSDLGMQFVLEGCPKLRKLE
VRDCPFGDEALLTGIHKYESMRGLWMSSCKVTRDGCQFLAQKNPLLNVEIITDVEDPSDE
YVGKLYVYRTLAGHRTDAPAFVDTL
>Fontinalis_antipyretica_08687-RA__[mRNA]__locus=177654_39072_43055_-_[translate_table__standard]
VLQLPDEILKRITDWLSSPKDRNAVSRVCKRFRAIEGSSRDSVFISNCYAIQPATLLARF
PNARSITIKGKPRMVDFSFLPHAWGAFATPWVDLLAKFYQPIRHLKMKRMRITDADIERL
ISRCESLQRLELPKCSGFSTNGLETIARGCRNLVVLNLCEADINNEGPLWLTTVANTALS
LQVLDLSLTVLQVEQKALVALAGRCH---TLRLCEALGIDYLLPVLEAAKTMRQLGIGLY
FED---EDFDQIAEAFGRCKGLECLRPVWDLDERSLGIVTSIAPRIKNLDLTYCLLGQEQ
LADLLGACVNLEILQCTDIIGDRGLRQLGTHCKKLRRLLCES-----EAGFVTQHGLIAV
AKQCLNLEKLTFFAADMTNEALEILAHNCPNLFDVRICLVQKYNDSHPVDATLNLGVKML
LQNCPGLRRFSLNIVVSDEGMRYIGQYGQSLEILTLDHSGTTDAGLTAIAFGCSKLRKIE
LRCCPFGDASMAAFACAAPSLKLLWAQGCLVELTGLRMLAQR-PDMIVEVVKQTSTDFD-
--WQFIAYSSACDPRADRPDNIDFV
>Fontinalis_antipyretica_08619-RA__[mRNA]__locus=181754_24869_27857_+_[translate_table__standard]
PFVFPDEVLEHVLVFLDAHKDRNSVSLVCKAWFRAEGWSRRKVFIGNCYALSPALLLRRF
PKLTSLEMKGRPRFTDFGLVPPNWGAVLQPWVEALVEHYSGLEELRLKRMTVSDESLRMV
ASGFPNFRALRMTSCDGFSTEGLTAISRSCRNLTELDLQENDMQIQTLALLKAFPATQTS
LECLNFATFRRPAEFQHLEALVSRCRSLKRLKLSMEMSQDQVLRILMRAPQLVELGTGLF
NPSSLLGGLDVVQASLVGCKYIRTLSGLWDIFDRITRALTPIYRELLTLDISNVFLSEGD
FSVFILFCKKLQRLLVQDHVGDEGLRRVSQTCTDLRELRVYCLM---DDALVTESGFLSI
SQGCPDLRKILYFCKQMTNAAMASFARNCPKLTHFRLCIIRLYQVDCDTKETLDFGFGEI
CKRCPDLRRLSLSGLLTDTAFQYIGRYAKKLETLSVAFAGDSDLGMQCVLEGCPKLRKLE
VRDCPFGNEALLMGIEKYESMRALWMSACKVTMDGCQFLAEKNPSLNVEVIREEQEQRDE
YVEKLYVYRTLAGRRTDAPPFVGLL
>Pleurozium_schreberi_augustus_masked-scaffold_39-processed-gene-0.22-mRNA-1_gene=augustus_masked-scaffold_39-processed-gene-0.22_name=augustus_masked-scaffold_39-processed-gene-0.22_seq_id=scaffold_39_type=cds
PFVFPDEVLEHVLVFLDAHKDRNSVSLVCKAWFKAEGWSRRKVFIGNCYALSPAILLRRF
PKLTSLEMKGRPRFTDFGLVPPNWGAFLQPWVEALVEHYSGLEELRLKRMTVSDESLRMI
ASCFPNFRALRMTSCDGFSTEGLTAISRSCRNLTELDLQENDMEVQSLEWLKAFPETQTS
LECLNFATIKCKVEFKHLEALVDRCRSLKRLKLNKEMSLDQLRRILVRAPQLVELGTGVL
NRNLNPSTQEELLVSILGCKNIRTLSGLWDIVPHCLHVLIPIYRELLTLDLSNIXLSERD
FSKLISYCKKLQRLLVQDHVGDEGLMRAARRCKDLRELRVYSFM---EDGLVTEKGFLAI
SEGCPEMRKILYFCKQMTNAAMAKFARNCPKMTHFRLCIMRVYQVDCDTKETLDYGFGEV
CKQCTDLRRLSLSGLLTDKTFEYIGRYAKKLETLSIAFAGDTDLGMQYVLEGCPKLRKLE
VRDCPFGDEALLTGIEKYESMRALWMSACKVTLDGCQFLAQKNQSLNVEIISEESDHPDD
HVEKLYVYRTLAGPRTDAPPFVGLL
>Pleurozium_schreberi_maker-scaffold_937-augustus-gene-0.35-mRNA-1_gene=maker-scaffold_937-augustus-gene-0.35_name=maker-scaffold_937-augustus-gene-0.35_seq_id=scaffold_937_type=cds
VLQFPDEILENIVNFLPTASDRNAVSLVCKRLHVIEGQARDSVLISNCYAIRPRKLVSRF
PNAQSVTIKGKPRIVDFDLIPRAWGAYAGLWIPALVQFRRPIRHLKMKRMTVSDSDIELL
VSVCASLQRLELEKCSGFSTRGLEIIARKCRNLVVLNLSESDIRNEGPFWLTTLAATARS
LEVLNLSLTEVEVEQHVLVDLASRCR---DLRLCDALKIDHVLPVVKAASAMHHLGIGLY
SQN---ENPDQIAEAFQSCKGLQGLSALWDLDDGSMMMVMPVAARLTILDLTYAQLLQPE
LTDLLCTCVNLEDLQCTDIIGDRGLREVGTHCTKLKRLIVQQ-----EQGFVTQHGLTAV
AKGCFLLEKIIIYAADMTNKALETLANNCPNLSDIRICLVQKYHDSHP-SSTLNLGVKAL
LMKCTKARRLALNVVITDEGMSYIGRYGGNLHIITLTNCGSSDVGLACLAAGCVRLRKLE
LRHCPFGDTSMGALAYGCPRLKFLWVQACQVELAGVRMLAQR-PGLIVEVVKESISSSVI
TPWQLIAYSSAAPPRTDLPDNINLV
>scaffold-JOJQ-2003471-Cylindrocystis_cushleckae
---LPIDVLCHVISFLDSST-KLTVSLVSKRLHKVEGESRLQISIRNCLCLSPERLLKRY
PSLTSITINGSP-FHDSRDLP------ALDWIETVARGYPKLAELKVSETRVTSKALDVL
ATSCSTLKTLRLVDCEGFKGADISELVKKCTNLEILDLEHSDF--QGSDWPLDAARSCPN
LKELSLIA---PPFSEGMAASIAQLGGLRSLHMYDLISTMQIAA----TSNLEELRV---
-GQVRLKSAALWGAELARLERVRSLRGLLALPPSHIGIVLPIAPRLTCLDLSQTFLKGDG
LRRLMQECSALSELWYPSTTGHDELRAAADFCPRLRKLYV--------------------
------------------------------------------------------------
------------------------------------------------------------
------------------------------------------------------------
-------------------------
>scaffold-QPDY-2030019-Coleochaete_irregularis
ILHLPCELQENIIRRMHTYADKVAVSLCCKSWYKLEGLVREDVKVRHCYAIQPERLAERF
PKMTSLTVGGEPECEDWHFFTLS-TKRGSKWITMLSRHFTHLQRLCLWHLELSDHDLKVL
GDACRTLLVVKLLSCLGFGPQGLAHLINACHQLESFHIDRSALA----------------
------------------------------------------------------------
------------------------------------------------------------
------------------------------------------------------------
------------------------------------------------------------
------------------------------------------------------------
------------------------------------------------------------
-------------------------
>scaffold-VQBJ-2001142-Coleochaete_scutata
-----DDLIALVFGKLTTAADRNAASLVCRRWYRVEGETRESVRIPHCTAIDPCRVVERF
PSMKSFTIQGSPSCDRVFLSD---DSSARPWIKMISLYYPRLEEISLCRVRLTNSDLELL
GDACATLRTVRLRECDNLTDAAIASLIIRCSCLEVLDLGQSEI-----------------
------------------------------------------------------------
------------------------------------------------------------
------------------------------------------------------------
------------------------------------------------------------
------------------------------------------------------------
------------------------------------------------------------
-------------------------
>scaffold-VQBJ-2001144-Coleochaete_scutata
-----DDLIALVFGKLTTAADRNAASLVCRRWYRVEGETRESVRIPHCTAIDPCRVVERF
PSMKSFTIQGSPSCDRVFLSD---DSSARPWIKMISLYYPRLEEISLCRVRLTNSDLELL
GDACATLRTVRLRECDNLTDAAIASLIIRCSCLEVLDLGQSEI-----------------
------------------------------------------------------------
------------------------------------------------------------
------------------------------------------------------------
------------------------------------------------------------
------------------------------------------------------------
------------------------------------------------------------
-------------------------
>scaffold-VQBJ-2011792-Coleochaete_scutata
VLQLPYELQENILSRLDKYADRASVSLSCRSWLKLEGWVRRRVKLRHCYAILPERVIERF
PRMTALTIGGEPEYDDWHFFTLS-SKRGQQWIHMLAQSFPHLEELCLWHLELSDEDLKTL
GDACQSLRVVRLLSCLGFGPGGLAYIISKCRALEMFHIDRSALTDQA-QLTNALVRHRAT
LQDLGLRP----VNCSLPVSWPQLCQNLTSLEAKE---------ATGQLASLVRLKM---
---------ERGCERLKSLPNLQSLGGCLLDNREALEGLRSVACSLVTLNLIGTALYGEE
LTGLLQACKNLRRLG----VTLHELQALARHCGALTRLIVPDGN--------GSRALRTI
AVGCPKLELLSFRYSKMGDVGLLAVGESLTALTTLQIGLEPGSPPSEWDGLCLDSGLEGI
WRGCKLLESVDLDRSMSDAGMKSLALNCKALRSLKLGGCGESDAGLYCISRISTGLRHLM
LSNCAVTESGLLQVAEGCPSLECFSVFQEGWSKDSAKRLAKKFVSWAVEVV---------
-IPSFMAFISLD-------------
>Azolla_filiculoides_s0005.g009183
FSLVDEDSLAHILGFITTHKDRNAVSLVCKSWNLLESSVRKEVYVGNCYAISPDRVARRF
ANLKSLVLKGKPRFADFDFVPRDWGAFVDPWIGALRSSHPFLEELRLKRMTLSDECLSLA
ATSFPNLKVLSLTSCDGFSTEGLTSITANCRYLTHLELTENTLDQVSGTWLNAFSPGCTS
LVSLDFKDLDHDLDFEALESLVNRCTGLEILKLNRAVSLTQLKLLVSKLPHLTELGVGSF
SPAVPVEDQTSLSVCLRNCTQLRSLSGFWIITPGYLSIIYPICSTLVSLNLSYSPICDGE
LADVVSHCYNLQKLWVMDTVEDKGLQAVASSCKDLRDFRVYPGSRGEGQG-VTEEGLMYI
AQGCPELRSILYFCGQMTNVAVEMMAKSCHKLVCFRLCIMEPSRPDHTTNAPMDEGFGAI
VRNCKALRRLSLSGLLTDKAFEYIGMHGKNLERLSVAFAGESDVGLQHVLRGCISLKKLE
IRDSPFGDMGLLSGLHRYESMRSLWMSNCRVTAAGCHWLARQKPRLNVEIIQTNGPDNTM
LVESLYVYRSVAGNRNDRPPFVLAF
>Azolla_filiculoides_s0063.g035344
SNILPDDLLDQVFNLLTSDQDRNNISLVCKSWYKAEAQSRRRVFIGNCYSITPSRLINRF
PNLFSATIKGKPRFADFDLLPMNWGARAYPWIDAFCKSYPLLEELKLKRMTVCDASLQRI
ATSFPHFKRLTLITCDGFGSVGLSFIARNCNVLESLDLIENKVENLNGSWILDFPSTFTS
LVSLNLENIQGEVNTESLAGLIGRCSNLKSLKLNSSVSLTDMLMLLHRTPNLIDLGTGSF
SQDITPEGLLRLQSCITNYTNLTSLSGFWEVRPGSLCCVYPVCKNLTSLNLSYTPVDDRD
LGEIVGHCCKLQRLWIMDTVEDRGLKAIASSCRDLKHLRVYP-----GQG-VSEEGLISI
SEGCPNLISILYFCGRMTNNAIMTMAENCRLLESFRLATLDASMPDPTTNEPLDEGFGAI
VRNCKCLRRLALSGLLTDRVFEYIGNFGKTLQRLSIAFAGGSDIGLQYVLRGCINLFKLE
IRDSPFGDDALLVGTDRYESMRSLWMSNCRVTMQGCMTLAQKRDQLAVEVMKVDGTED--
LVESVYVYRSVSGHRNDMPPSVMIL
>Azolla_filiculoides_s0065.g035892
GTALSEDVMEHVLSFITCHRDRNAVSLVCRSWNVLEASGRRSVFIGNCYAVSPQRATERF
TRFSSLILKGKPRFADFDLLPRHWGAFVEPWIHALSVSHRFLQDLRLKRMTLSDHALHLL
SHSFPHFNVLVLTSCDGFSTHGLASIAANCRSLTHLELTENTLHSKSGAWISAFPPGFTS
LVSLDFEDLEHEVDFHALESLITRCTGLKTLKLNRSVTIGHLRHILSKSPNLSVLGTGSF
SPSMSREEFLDACNVFRGCKKLHTLSGFWVVAPGYLSVINPIGANLVAVNLSYSPICDGE
LADLVSQCHHICKLWLMDTVEDKGLQAVASSCKDLKDFRVYPATREGGQ-GVTEEGLTYI
ANGCRNLRSILYFCNQMTNSAVEIMARNCVTLESFRLCIMDPAKPDHVTNEPMDDGFGEI
VKHCKELRRLSLSGLLTDKAFQYIGMYGKKLERLSVAFAGESDVGLQHVLRGCVNLKKLE
IRDSPFGDMALLSGIHRYEAMRSLWMSNCNVTIGGCQWLAHQKPRLNVEVVQRNNGDNTT
FVESVYVYRSVAGHRNDRPHFVMSL
>Azolla_filiculoides_s0129.g048837
LSSFPDEVLEHVLAFITSHRDRNAISLVCKAWYKADQCSRRHVFIGNCYSCSPHILTKRF
PNLKSLTLKGKPRFSDFNLVPTNWGANVLPWLHVLAMTTPYLEELRLKRMTVSDESLVFI
SRSFPNFSALVLVFCDGFSTDGLAAIAANCRNLTELDVQECTVDDRGSEWLSAFPETFTS
LTSLNLTNFSSDVNFGDLERLVAKCERLEKLKLNRGITLDQLRRLLLRGPGLKELGIGSF
VQDVDGKGMYQIASLFESCKSVRALSGLWEVVPHFLPLMFPLCSNLRNLNLSDSTIASLD
F--------------VQDLVEDRGLEAVAVTCEKLRELRVVPSD---SRSLVTEKGMVTI
SRHCRDLRYILFFCNQMTNAAMKEFAVNCPKMTHFRLCIMKRWEPDYVTKQPMDEGFGAI
VRSCSHLRRLSVSGLLTDRAFELIGKYAKKMRSLSLAFVGDTGVSMDHLMQGCTSLKKLE
IRDCPFGDVGVFSGLGKYYDMRSLWMSACDVSFAACKVLASQMPLLSVEVIIEDDSHNKG
NVEKLYLYRTIAGPRTDNPSCVYIL
>Salvinia_cucullata_v1.1_s0032.g010765
PFKLTDDILCHILGFVKEHRDKNAVSQVCKAWNAVEAMARKEVYVGNCYAVKAERVAERF
SRMRTLVLKGKPRFADFDLVPRNWGAFAEPWIRTLSSSHGHLQELRLKRITLSDNCLFLA
STSFPSLHSLSLTSCDGFSTDGLAFIASNCRNLTHLELTENSLEDVSGTWLTAFSDSCTS
LVSLDFKDLDHDVDFDALESLVTRCTGLKTLKLNRAVSILQLQRLVSKLPELVELGVGSF
SLQVSLEDQVILSNCLRNCTRLRSLSGFWIVNPGYLSIIYPICANLVSLNLSYSPICDGE
LSDLISHCYNLRKLWVMDTIEDKGLQAIASSCTDLRDFRVYP-DISGGQG-VTEEGLMCI
ARGCPELQSILYFCGQMTNAAVEMMANCCHKLISFRLCIMEPAKPDHSTNAPMDEGFGAI
VRQCKALRRLSLSGLLTDKAFEYIGMYGKKVERLSVAFAGESDLALQHVLSGCINLKKLE
IRDSPFGDPGLLSGLHRYESMRSLWMSNCRVTVAGCRRLARQKTRLNVEIIQANGQDNTQ
FVESLYVYRSVAGRRNDRPPFVLAF
>Salvinia_cucullata_v1.1_s0044.g013019
--EVLEHVLEHVFKFLTSDGDRNNASLVCKSWYKIEAQGRRHVFIGNCYSVSPQMLTHRF
HGVSSVTLKGKPRFADFDLVPNNWGAHTEPWIEALCSAYPDIEELKLKRMSVSDSALHAI
ATRLHRFKRLTLITCDGFSSSGLASIAAHCSSLEVLDLTENKVENLFGHW----------
---------------------------------------------------LVELGTGSF
SQDITAEEVQELQNCIGKCRNLSSMSGFWDVKRGSLAIIYPACRNLTSLNLSYTLIDDVD
LADIVIQCRSLQRLWIMDSVEDEGLKVLSLHCPSLKHLRVYP-----EQGTVTEEGLVAI
SEGCPNLISILYFCGRMTNRAIMTMATNCPLLESFRLAIAEPRARDYVTNEPMDEGFGAI
VKNCRQLRRLALSGLLTDRVFEYIGDFGKGLQRLSLAFAGESDRGLKCVLRGCTNLFKLE
IRDSPFGDEALLAGSDRYESMRSLWMSSCRVTMQGCMRLAEKRNRLVVEVIKREGTED--
QVESVYVYRSVTGHRNDVPPLVTIL
>Salvinia_cucullata_v1.1_s0052.g014055
MAKFPEEALEHVLTFVTSHKDRNSVSLVCKAWYRVEALTRQRVFVGNCYSVSPEFLVRRF
KNLKSLTMKGKPRFSDFGLVPPFWGGYAAPWISALVGAYPWFEELRLKRMTVSDDSLLLL
AKSLPNFRALVLTTCDGFTTAGLAHIAAYCRNLQVLELQECEVVDEG-DWLSCFPESSTS
LVSLNFVSCTSEANFDALERLVVRCTSLQSLKLNDSVSLQQLERLISKAPQLTDLGTGSF
SAADD-TCVRSFERVISRCTQLRSLSGFWLVSSRCMPSLYSVCCNLTFLNLSYATMRSTD
MISLISNCHKLRRLWVLDTLEDRGLEAVSLSCKELQELRVFPSDVCG-TGIATEEGLVSI
SKGCRHLLSVLYFCGKMTNAGLHKVAMNSPQLTCFRLCIVVPLLPDHCTKEPLDEGFGAI
VKHCKNLKRFSLSGLLTDKVFCYIGTYAKELEMLSLAFAGKSDLGMQKILAGCPILKKLE
IRDCPFGDPALLFNMQKYENMRSLWMSSCNVTMEGAMQLAKSMPSLNVEVIRDGA--DDS
KADKLYVYRTVAGQRPDAPYFVFTC
>scaffold-BEGM-2009410-Botrypus_virginianus
MPSFPEEVLEHVFAFLTSHKDRNAVSLVCQAWYRVEALSRQRVFIGNCYAISPIFLTHRF
RNLKSLTLKGKPRFSDFGHVPRGWGAHVHPWILALANSYPWFEELRLKRMVVSDESLAIL
ARSFPNFRVLVLTSCDGFTTDGLVPIAANCRHLTELELQECEIIDTGGHWLSCFSESCTS
LVSLNFACTSSEVNFAALEKLVARCTSLKSLKVNSAVSLKQLERLLLKAPQLIDLGTGSF
SLEPGTVAISSFESAIVSCKGLRSLSGFWEVSSLCLPSLYAICGNLTALNLSYATIRSNE
MIKLISHCHNLKRLWILDCVEDTGLQAVAATCKALEELRVFPADIFWGQGSVTEDGLVSV
SKGCPKMTSILYFCGQMTNSALETVAKNWPQLNCFRLCILDPRKPDHLTKEPLDEGFGAV
VRHCKSLRRFSLSGLLTDKAFYYIGMYGKELEMLSLAFAGESDLGMQYVLKGCRKLRILE
IRDSPFGDAALLYGLERYESMRSLWMSSCNVTVSGCNSLARKMPFLNVEIIKEDP--MDP
CAEKLYVYRTVTGPRSDAADFVWT-
>scaffold-DCDT-2076915-Gaga_arizonica
---FPEEVLEHVLTFVTSHKDRNAVSLVCKEWYRVEALTRQCVFIGNCYAIRPDSVTHRF
KNLKSLTLKGKPRFSDFGLVPPEWGGFADPWISVLALAYPWFEELRLKRMVISNSCLALL
ARSFPNFRSLVLTSCEGFSTGGLAPIAANCRYLQVLELQECEVDETGGHWLSSFPDSFTS
LVSLNFACTSSEVDYDALEKLITRCSSLRSLKLNDAVSFEQVVRLLCKAPQLLDLGTGSF
FAREAF-CFRRFEKALSYCKGLRSLSGFWGVASVCLHSLYSVCKNLTSLNLSYASMRSNE
MIKLVSYCLNLQRLWVLASVGDAGLQAVASSCKELKELRVFPTDSEGLQSSASEEGLVAI
SAGCPKLTSILYFCGKMTNVGLEFVAKTSPQLTTFRLCILDPNMPDHVTKQPLDEGFGAI
VKCCTNLTRFSLSGLLTDKAFSYIGMYAKQVEMLSLAFAGESNLGMQRIMEGCSKLRKLE
IRDCPFGDGAILSDIHKYESMRSLWMSSCQVTVQGASKLAKSMPSLNVEIIMHEEHAKDP
LVDKLYVYRTVAGKRSDAPPFVHL-
>scaffold-DFHO-2058016-Danaea_nodosa
---FPEEVLDHVLAFVTSHKDRNAVSLVCKSWYRLEALSRRRVFIGNCYAVSPAFLTHRF
KNLKALSLKGKPRFADFGLLPRHWGGHVDPWIVALAKAYPWFEELRLKRMVVSDESLELL
ACSFPKFRVLVLSTCEGFSTNGLASVASNCRHLTKLELLECEIESRGGHWLSCFPGSFTS
LVSLNFAGISDKVDFEALERLVTRCTSLRSLKVNSAVSLEQLHRLLLRAPQLTALGTGSF
CLEP--SSISGFENALNSCKGLQSLSGFWEVAPVCLPSLYSICFNLISLNLSYASVRSND
MIKLLSHCHNLQRLWVLDYVEDKGLQAVAATCKALQELRVFPTDVYGGQGSVTEEGIVSI
SKGCPNLTSVLYFCGQMTNAALENVARNCPQLTCFRLCILDPRKPDHLTGDPLDEGFGAI
VKQCANLKRFSLSGLLTDKTFHYIGMYCKQLEMLSLAFAGESDLGMQYILKGCPNLRKLE
IRDSPFGDFALISGIHKYESMRSLWMSSCQVTVHGCYTLAKEVPSLNVEIIKEEDDVMDI
QVNKLYVYRTVVGPRQDAPYFVWT-
>scaffold-DFHO-2058185-Danaea_nodosa
MSSFPEEVLEHVLCFLTSHKDRNAVSLVCQAWYRVEALSRQRVFVGNCYAVSPIFLTHRF
KNLKALSLKGKPRFSDFGMVPPHWGAHVQPWITALAKAYPWFEELRLKRMVVSDKSLAVV
ARSFPNFRVLVLSNCDGFSTDGLASIATNCRHLAELELQECEIEDFGGGWLSCFPDSCTS
LVSLNFACTRGEVNFAALERLVARCTSLKSLKVNIAVSMEQLQRLLLKAPQLTDLGTGSF
SLEPGRVSISRFESALVGCKGLRSLSGFWEVASVCLPTLYPICGNLTSLNLSYASIRSNE
MIGLIGFCHKLQKLWVLDSVEDRGLQAVAASCKELQELRVFPTDINGGQESVTEEGLVSI
SKGCSSLISVLYFCGQMTNEALERVARNCPQLTCFRLCILEPLRPDNLTGAPLDEGFGAI
VRHCKNLKRFSLSGLLTDKACHYIGKYGKQVEMLSLAFAGKSDSGMKYILEGCPNLRKLE
IRDSPFGDPALLHGTHKYEAMRSLWMSSCLVTENGCYQLARKVPSLNVEIIKDDEDVGGP
QVKKLYVYRTVAGPRRDAPYFVWT-
>scaffold-EEAQ-2001179-Sceptridium_dissectum
MPSFPEEVLEHVFAFLTSHKDRNAVSLVCKAWYRVEALSRQRVFIGNCYAVSPIFLTHRF
KNLKSLTLKGKPRFSDFGFVPRGWGAHVHPWIIALANSYPWFEELRLKRMVVSDESLAVL
ARSFPNFRVLVLTSCDGFTTDGLVPVAANCRHLTELELQECEIIDTGGHWLSCFPESHTS
LVSLNFACTSSEVNFAALEKLVARCTSLKSLKVNSAVSLKQLERLLLKAPQLIDLGTGSF
SLEPDTAAISRFESAIISCKGLRSLSGFWEVSSLCLPSLYAICGNLTALNFSYATIQSNE
MIKLISHCHNLRRLLILDCVEDTGLQAVAATCKALEELRVFPADIFWGQGSVTEDGLVSV
SKGCPKMTSILYFCGQMTNSALETVAKNWPQLNCFRLCLLDPRKPDHLTNEPLDEGFGAV
VKHCKSLRRFSLSGLLTDKAFYYIGMYGKELEMLSLAFAGESDLGMQYVLKGCQKLRILE
IRDSPFGDAALLYGWERYESMRSLWMSSCNVTVSGCNSLARQMPFLNVEIIKENP--IDP
CAEKLYVYRTVTGPRSDAADFVWT-
>scaffold-NHCM-2009296-Angiopteris_evecta
MSSFPEEVLEHVLGFLTSHKDRNAVSLVCKAWYRVEALSRQRVFIGNCYAVSPIFLIHRF
KNLKALTLKGKPRFSDFGLVPPHWGAHVQPWI-----------ELRLKRMVVSDESLAIL
ARSFPNFRVLVLSNCDGFSTDGLARIAANCRHLAELELQECEIEDFGGHWLSCFPDSCTS
LVSLNFACTRGEVNFEALERLVARCTSLKSLKVNIAVSMEQLQRLLLKAPQLTDLGTGSF
SLEPGRVSISRFESALVGCKGLRSLSGFWEVASVCLPTLYPICGNLTSLNLSYASIRSNE
MISLISYCHKLQRLWVLDSVEDRGLQAVAATCKELQELRVFPTNIYGGQDSVTEEGLVSI
SKGCSSLTSVLYFCGQMTNEALERAARNCPQLTCFRLCILDPLKPDNLTGEPLDEGFGAV
VKHCKNLKRFSLSGMLTDKAFHYIGIYGKQVEMLSLAFAGKSDLGMQYILEGCPNLRKLE
IRDSPFGDPALLHGMHRYESMRSLWMSSCSVTENGCYLLARKVPSLNVEIIKDDEDVGGP
QVKKLYVYRTVAGARRDAPYFVWT-
>scaffold-NHCM-2014367-Angiopteris_evecta
MTCFPEEVLEHVLAFLTSHKDRNAVSLVCKSWYRVEALSRQRVFIGNCYAVSPVFLTHRF
KNLKALTLKGKPRFADFGFLPRHWGGHVHSWIVALAKAYPWFEELRLKRMVVSDESLAIL
ARSFPNFRVLVLSTCEGFSTDGLASVASNCRHLAELELQECEIENNGGHWLSCFPDSCTS
LVSLNFAGTSNEVNFEALERLVTRCTSLRSLKVNSAVSLEQLRRLLLRAPQLTDLGTGSF
SLEP--SLISRFENALVSCKGLQSLSGFWEVAPVCLPSLYPICSNLLSLNLSYASVRSND
MIKLISHCHNLQRLWVLDYVEDKGLQAVAATCKALQELRVFPTDVYGGQGSVTEDGIVSI
SKGWPNLTSVLYFCGQMTNAALENVARNCPQLTCFRLCILDPLKPDHLTGEPLDEGFGAI
VKHCENLKRFSLSGLLTDKTFRYIGMYCKQLEMLSLAFAGKSDLGMQYILEGCPSLRKLE
IRDSPFGDPALISGIHKYESMRSLWMSSCQVTVNGCYILAREVPSLNVEIIKEDDDVMDV
QVNKLYVYRTVAGPRQDAPYFVWT-
>scaffold-RFMZ-2000877-Osmundastrum_cinnamomeum-B
MASFPEEVLEHVLAFLTSHKDRNAVSLVCKAWYRVEALTRQRVFIGNCYSVSPVSVTHRF
KNLKSLAIKGKPRFADFGLVPAYWGAHVHPWIVALTEAYPWFEELRLKRMAVSDESLAIL
SRSFPNFRALILTSCDGFSTSGLAPIAANCRHLQELELQECEIEDTGGHWLSCFPDSFTS
LVSLNFACILSEVNFSALERLVARCTSLKSLKLNSAVSLEQLQRLLLKAPQLTDLGTGSF
SLEPGTLPIRSFESAILNCKELRNLSGFWEVAPLCLPSLYPICANLTALNLSYASVRSNE
LIKLIKNCRKLQRLWVLDYVEDRGLQAVASTCKDLQELRVFPTDTDGGQASVTEEGIVSI
SRGCSNLTSVLYFCGEMTNAGLEIVARNCPQLTCFRLCILDPVRPDHSTKEPLDEGFGAI
VKSCKNLKRFSLSGLLTDKVFRYIGMYAKQLEMLSLAFAGQSDLGMQYILEGCSKLRKLE
IRDSPFGDLALLYGVHRYESMRSLWMSSCQVTVNGCCLLANSMRSLNVEIIKDDEDIRDP
RVEKLYVYRTVAGRRTDAPRFVWT-
>scaffold-RFMZ-2050267-Osmundastrum_cinnamomeum-B
SSSFPDEVLEHVLAFVSSHRDRNAVSLVCKAWYRAEAWSRRSVSIGNCYSVSPQIMASRF
PRITSLVLKGKPRFADFNLVPPNWGANVYPWILELARNGPFLEELRLKRMTVTDESLALL
AHCFPNFRVLVLTFCDGFSTDGLAMVASNCRHLSELDLQESAVEERGGSWLSCFPETCTS
LTSLNFACLSSEVSFEALERLVARCSNLKSLKLNRNVTLDQLQRLLLRAPNLTELGSGSF
IQDWSLTRAGELENAISKCKNLRSLSGFWEVAPLYLPLVYPVCANLTFLNLSYASIRSFE
FTKLIGHCQILQRLWVQDFVEDKGLEAAASACKELKELRVFPSDPSPGRSRVTEKGILAI
SQGCPDLVYVLYFCHQMTNAAIEAVARNCPKLTHFRLCIMTPHEPDYATKEPMDEAFGAI
VKNCKSLRRLSVSGLLTDRAFEYIGMYGKELQSLSVAFAGDSDQSMRYVLHGCGKLRKLE
IRDSPFGDGALWSGLHRYPSMRSLWMSACDVTVGGCKLLAKQMPLLNVEIIEENQSND-F
KVEKLYLYRSVAGPRKDSPYFVYTL
>scaffold-RFMZ-2051731-Osmundastrum_cinnamomeum-B
---FPEEVLEHVFVFITSHKDRNAVSLVCKAWFRAEALSRQRVYIGNCYAVTPVFLTHRF
KNLKSLILKGKPRFADFGLVPTGWGAHVHPWIVALAEAYPWLEELRLKRMVVSDESLAIL
AQSFPNFRVLVLTSCEGFSTDGLAPIASYCRHLAELDLQECEIEETGGHWLNCFPDSCTS
LVSLNFACITSAVNFEALERLVSRCTALRSLKVNNVVSLEQLQQLLLRAPQLTDLGTGSF
GPEPGTVSISRFETAIANCKELRSLSGFWEVSSACLSSLHSVCSNLTYLNLSYASIQSSD
MIKLISNCRKLQRLWVLDCVEDEGLQAVASTCKDLQELRVFPA-MSGGA-SVTEIGIVSV
SNRCPNLTSVLYFCKQMTNAALESVARNSPQLTCFRLCILEPHRPDHLTKEPLDKGFGAV
VKHCKNLRRFSLSGLLTDKAFHYISMYGKQLEILSLAFAGDSDLGMQYILDGCPKLRKLE
VRDSPFGNPALLHDVHKYESMRSLWMSSCQVTVSGCCLLARMMPSLNVEIITDD-NVDDP
QVDKLYLYRTVAGPRQDAPYFVWT-
>scaffold-UGNK-2003992-Marattia_attenuata
MSSFPEEVLEHVLGFLTSHKDRNAVSLVCKAWYRVEALSRQRVFIGNCYAVSPIFLIHRF
KNLKALTLKGKPRFSDFGLVPPHWGAHVQPWIIALAKAYPWFEELRLKRMVVSDESLAIL
ARSFPNFRVLVLSNCDGFSTDGLAHIAANCRHLAELELQECEIEDFGGHWLSCFPDSCTS
LVSLNFACTRGEVNFEALERLVARCTSLKSLKVNIAVSMEQLQRLLLKAPQLTDLGTGSF
SLEPGRVSISRFESALVGCKGLRSLSGFWEVASVCLPTLYPICGNLTSLNLSYASIRSNE
MISLISYCHKLQRLWVLDSVEDRGLQAVAATCKELQELRVFPTNIYGGQDAVTEEGLVSI
SKGCSSLTSVLYFCGQMTNEALERAARNCPQLTCFRLCILDPLKPDNLTGEPLDEGFGAV
VKHCKNLKRFSLSGMLTDKAFHYIGIYGKQVEMLSLAFAGKSDLGMQYILEGCPNLRKLE
IRDSPFGDPALLHGMHRYESMRSLWMSSCSVTENGCYLLARKVPSLNVEIIKDDEDVGGP
QVKKLYVYRTVAGARRDAPYFVWT-
>scaffold-VIBO-2007178-Osmunda_javanica
---FPDEVLERVLSFVSSHKDRNAVSLVCKSWFRAEAWSRRSVFIGNCYSVSPQITTSRF
PKIRSLTLKGKPRFADFNLVPPNWGANVYPWVLELAKSGPFLEELRLKRMTVTDESLALL
AHCFPNFRVLVLTFCDGFSTDGLAMIANNCRNLTELDLQETVVDERGGNWLNCFPETCTS
LTSLNFACLSSEVNFEALERLVARCSNLKSLKLNRSVTLQQMQRLLLRAPRMTELGTGSF
TQDLSLAAIGELENTINKCKNLRNLSGFWEVQPIYLPLIYPLCSKLIYLNLSYAAVRSSE
FVTLISHCHILQRLWVQDFVEDKGLEAAASVCKDLQELRVFPADPSPGYGYVTEKGILAI
SRGCPNLKYVLYFCKQMTNVAIEAVSRNCPKLTHFRLCILTPKEPDYITKEPMDEAFGAI
VKNCKNLQRLSVSGLLTDRAFEYIGMYGRNLQSLSVAFAGDSDLGMQYVLHGCKKLRKLE
IRDSPFGDRALWSGLLQYTSMRSLWMSACNVTVFGCEVLAKQMPYLNVEVIKENQDSD-F
KVEKLYVYRSVVGPRQDLPYFVYTL
>scaffold-VIBO-2009360-Osmunda_javanica
MASFPEEVLEHVLAFLTSHKDRNAVSLVCKAWYRVEALTRQRVFIGNCYSVSPVSLTHRF
KNLKSLTIKGKPRFADFGLVPAYWGAHVDPWIDALAEAYPWFEELRLKRMAVSDQSLAIL
SRSFPNFRALILTSCDGFSTSGLAPIAENCRHLQELELQECEIEDTGGHWLSCFPDSFSS
LVSLNFACTLSEVNFSALERLVARCTSLKSLKLNSAVSLEQLQRLLLKAPQLTDLGTGSF
SLEPGTLPIRSFESAILNCKELRNLSGFWEVAPLCLPSLYPICANLTALNLSYASVRSND
LIKLIKNCRKLQRLWVLDYVEDKGLQAVASTCKDLQELRVFPTDTDGGQASVTEEGIVSI
SRGCSYLTSVLYFCGEMTNAGLEIVARNCPQLTCFRLCILDPLRPDHLTKEPLDEGFGAI
VKSCKNLKRFSLSGLLTDKVFCYIGTYAKQLEMLSLAFAGQSDLGMQYILAGCSKLRKLE
IRDSPFGDPALLYGVHRYESMRSLWMSSCKVTVNGCYSLANNMRSLNVEIIKDDEDIRDP
QVEKLYVYRTVAGRRTDAPRFVWT-
>scaffold-VIBO-2009991-Osmunda_javanica
---FPDDVLEHVLRFITSHKDRNVVSLVCKAWYKVEACSRQRVFIGNCYAVSPERLAERF
PRIKSVTLKGKPRFADFDLVPRNWGAHIHPWVTAFSKSYPSLEELRLKRMTVSYESLVLI
AHSFPNFRVLALTSCDGFGTDGLAVIAANCKHLTQLDLTENSVNDRSGSWLSSFPQTCTS
LVSLNFENLESEVDFDALEELVTRCEGLRTLKLNRSVSLTQLQRLVSKAPQLIELGTGSF
CQELTLEDHAKLHNAFSSCRELQSLSGFWEVAPAQLSVIYPVCPNLTSLNLSYSPISDTE
LSELVSQCQKLRRLWLLDSVEDKGLQAVALSCKDLRDFRVYPMNREGGQ-GVTEEGLVSI
AKGCPNLSSILYFCGQMTNAAVETMAKNCPSLISFRLCILEPCKRDHTTNEPMDEGFRAI
VQHCKDLRRLALSGWLTDKAFEYIGMYGKRLERLSVAFAGESDSGLKHVLRGCINLRKLE
IRDSPFGDFALLSGLHRYESMRSLWMSACAVTVSGCAWLASQKPRLNVEIIKKSGKEN--
LVESLYVYRSVVGSRKDMPPFVVTL
>scaffold-VIBO-2078558-Osmunda_javanica
---FPEEVLEHVLVFITSHKDRNAVSLVCKAWFRAEALSRQRVYIGNCYAVTPAFLTHRF
KNLKSLILKGKPRFADFGLLPPGWGAHVHPWIVALAEAYPWLEELRLKRMVVSDESLAIL
AQSFPNFRVLVLTSCEGFSTDGLAPIASYCRHLAELDLQECEIEETGGHWLNCFPDSCTS
LVSLNFACITSAVNFEALERLVSRCTGLRSLKVNNVVSLEQLQQLLLRAPQLTDLGTGSF
GPEPGTVSVSRFETAIANCKELRSLSGFWEVSSACLSSLHSVCSNLTYLNLSYASIRSSD
MIKLISNCCKLQRLWVLDCVEDEGLQAVAATCKDLQELRVFPADLSGGA-SVTEIGIVSV
SNGCPNVTSVLYFCKQMTNAALERVARNCPQLTCFRLCILEPHRPDHLTKEPLDKGFGAI
VKHCKNLRRFSLSGLLTDKAFHYINMYGKQLEILSLAFAGDSDLGMQYILDGCPKLRKLE
VRDSPFGNSALLHDVHKYESMRSLWMSSCQVTVGGCCSLARRMPTLNVEIITDD-TVADP
QVEKLYLYRTVAGPRQDAPYFVWT-
>scaffold-WGTU-2012903-Leucostegia_immersa
---FPEEVLEHVLTFVTSHKDRNAVSLVCKAWYRVEALTRQCVFIGNCYAVSPDVVTHRF
KNLKSLSLKGKPRFSDFGLVPAGWGAFADSWISALAHAYPWFEELRLKRMVVSDSCLTLL
AHSFPNFRTLVLTSCEGFTTDGLAPIAANCRYLQVLELQECEVDETGGHWLSSFPDSFTS
LVALNFACTCSEVDFEALEKLVARCSSLKSLKLNNAVSFEQVVRLLCKAPQLVDFGTGSF
FAREAF-CIRGFETALASCKGLKSLSGFWEVASICLPSLYAACKNLTSLNLSYASIRSNE
MMKLVSNCQKLQRLWVLASVGDAGLQAVASSCRELEELRVFPTDSQGLQSCVSEEGLVAI
SAGCPRLTSILYFCERMTNEGLEFVAKTSPQFTCFRLCILDPNMPDHVTKQPLDEGFGAI
AKCCTNLTRFSLSGLLTDKAFVYIGMYAKQVEMLSLAFAGESDLGMRRIMEGCPKLRKLE
IRDSPFGDQAVLSNIQKYESLRSLWMSSCLVTADGASKLAKSMPSLNVEIIMHDDSNMDP
QVDKLYVYRTVAGKRADAPTFVHL-
>Abies_alba_AALBA5B284225P1
SSSFPDEVLEHVLLFVDSTKDRNAVSLVCKDWYRAEAWSRRRVFIGNCYSVSPKILVRRF
PKITSITLKGKPRFSDFNLVPPNWGAEIHPWLLVTREAYPWLRELRLKRMTVTDESLELI
ARSFPDFRALSLTTCEGFSTDGLAVIATHCRNLQELDLQESEVDDRGGYWLSCFPQSCVS
LVSLNFACLQNEVNFDALERLVARCISLRSLKLNKTLSLEQLQRLLVIAPQLKELGTGSF
FQEFNLQQFGDLEKAFNNCKELKTLSGMWEVAYLYLPALYSVCSNLTFLNLSYANIQSLE
LAYLVAHCHHLRRLWVLDTVGDMGLETVSSSCKDLRELRVFPMDPYGGRVGVTEKGILAI
SQGCPNLSYVLYFCRQMTNATIITVAQNCPKLTHFRLCIMNPCQPDHVTDEPMDEAFGAI
VKICKNLQRLAVSGLLTDKTFEYVGHYAKNLETLSVAFAGSSDLGMQCVLQGCPKLRKLE
IRDSPFGDAALLSGLECFESMRSLWMSSCKVTMSGCRYLAQKKHRLNVEIIKENDEDD-N
EADKLYVYRTIAGPRRDAPNFVLTL
>Abies_alba_AALBA5B344350P2
------------------------------------------------------------
-------------------------------------MFPY-------------------
------------------------------------------------------------
---------------------------------KRTNSFVQ-------------------
------------------------------------------------------------
---------------VLDSVEDAGLWAAAATCKDLRDLRVFPMDAREGHGCVSDEGLVAI
SEGCPNLQSILYFCQRMTNAAVVTMSKNCQKLASFRLCIMGRHKPDHITGEPMDEGFGAI
VMNCKKLTRLAVSGLLTNKAFEYIGTYGKSLETLSVAFAGEDDLGMKYVLDGCRRLRKLE
IRDSPFGDTALLSGLHHYEHMRFLWMSDCKVSIQGCMELARKMPWLNVEIIKEGGDDE-R
LVEKLYVYRSVAGARKDMPSFVTTL
>Abies_alba_AALBA5B593837P1
QSSFPDEVLEHVLVFLVSHKDRNSVSLVCKAWHRVEAWTRQQVFIGNCYAVSPQIMIKRF
PKVKSVLLKGKPRFADFNLVPQHWGAHLTPWVSAMATAYPLLERLCLKRMTITDYDLTLL
ANSFPCFKELVLVCCDGFSTSGLASIASKCRQLTTLDLNEDEINPDGVDWLACFPETLTS
LRSLSFDCLDGPINFDALERLVARCPSLKKLRLNKAVSIAELQRLILKAPQLTHLGTGSF
SNEFLPERGADLHAAFSNCKQLQCLSGFREVVPEYLHAVYPVCSNLTSLNFSYAVIGSRE
LEGIICHCHKLQQLWVLDSVEDTGLEAAARTCKDLRDLRVFPVDAREGEGCVSEQGLVAI
SEGCPNLESILYFCQRMTNKAVVTMSQNCSKLASFRLCIMGRHQPDHITGEPMDEGFGAI
VRNCKSLTRLAVSGLLTDKAFQYVGAYGKRVETLSVAFAGESDLSMKYVLDGCKNLRKLE
IRDSPFGDVALLSGLHRYESMRFLWMSDCRLTLHGCTELAKKMPRLNVERIRENECDD--
-VEKLYVYRSVAGPRKDMPSFVTTL
>Picea_lambertina_PILA_04381
MSSFPDELLEHVLVFLSSHRDRNSVSLVCKSWFRIEAGSRQRVFIGNCYAVSPAILIRRF
PRIKSVALKGKPHFADFNMVPPGWGADVHPWLAAMAEAYPWLEELRLKRMVITDESLELL
ARSFPNFKVLVLTSCEGFSTDGLAAIAAHCRHITELDLQESDIDDRGGHWLSCFPDSCTS
LVSLNFACLNSEVNFEALERLVARCTSLRSLKLNRLVPLELLHRLLIRAPHLADLGTGAY
LHEPRTEQYSKLKVALQNCKGLQSLSGFWEVAPGYLPLVESVCSNLTSLNLSYATIQSAE
LTNLLGHCHKLQRLWVLDYIEDKGLEVVASSCKDLQELRVFPLDPYG-QGAVTEEGLVTI
SKGCPKLTSVLYFCCQMTNAALIAVARNSPLLTCFRLVIIDPTIPDYLTKQPLDEGFGTI
VQYCKSLRRLSMSGLLTDKVFQVIGTYGKCLEMLSVAFAGHSDFGMQCVLSGCTNLRKLE
IRDSPFGDLALLAGSEKYESMRSLWMSSCSVTVHGCKELAAKMRNLNVEVIHDRDNTMTQ
PVDGLYVYRSVAGHRNDTPHFIYTM
>Picea_lambertina_PILA_13122
SSSFPDEVLEHVLLFVDSIQDRSAVSLVCKAWYRAEAWSRRKVFIGNCYSVSPEILVRRF
PKITGITLKGKPRFSDFNLVPPHWGADIHSWLLVMRGAYPWLRELRLKRMIVTDESLELI
ARSFSDFRALSLTTCEGFSTDGLAVIATHCRNLQELDLQESEVDDRGGYWLSCFPESCVS
LMSLNFACLQSEVNFDALERLVARCISLRSLKLNKTLSLEQLKRLLVIAPQLMELGTGSF
FQDFSLQQFTGLQKAFNNCKELRTLSGMWEVAPLYLPALYSVCSNLTFLNLSYANIRTME
LASLVCNCPQLRRLWVLDTVGDKGLETVSSNCKNLRELRVFPMDPFGDRVGVTEKGILAI
SQGCPNLSYVLYFCRQMTNAAIIAVAQNCPRLTHFRLCIMNPRQPDHLTDEPMDEAFGAI
VKICKGLQRLAVSGLLTDKAFEYVGLYAKNLETLSVAFAGSSDLGMECVLRGCPKLRKLE
IRDSPFGNAALLSGLERYESMRSLWMSSCKVTMSGCRYLAQNKPRLNVEIINENDEDD-N
EADKLYVYRTIAGPRRDAPNFVLTL
>Picea_lambertina_PILA_16975
ETSFPDEVLEHVLVFLTAHKDRNAVSLVCKSWYRVEAWTRHHVFIGNCYALSPGTMINRF
PKIKSVTLKGKPRFADFNLVPPNWGAHLHPWVLAMAPAYPWLEKLLLKRMTVTDEDLALL
ADSFPNFKDLVLLYCDGFSTKGLGIIASKCRQLRRLDLNEDDIIDSGVDWLSCFPETTIS
LECLSFECLEGPINIDALEKLVARCSSLKELRLNRTISIVQLHRLMLRAPQLTHLGTGCF
SYDFRPEQATVLQVAFNNCKSLQCLSGFREVVPEYLPTIYSVCNNLLELNLSYAVMGSRE
LEQIVCNCPKLQRLWVLDSVEDAGLWAAAATCKDLRDLRVFPMDAREGDGCVSDEGLVAI
SEGCPNLQSILYFCQRMTNAAVVTMSKNCQNLTSFRLCIMGRHKPDHITGKPMDEGFGAI
VMNCKKLTRLAVSGLLTNKAFEYIGTYGESLETLSVAFAGENDLGMKYVLDGCRRLRKLE
IRDSPFGDTALLSGLYHYEQMRFLWMSDCKVSIQGCMELARKMPWLNVEIIRENGYDD-R
LVEKLYVYRSVAGPRKDMPPI----
>Picea_lambertina_PILA_30693
QSSFPDEVLEHVLVFLSSQKDRKSVSLVCKAWHRVEAWTRQQVFIGNCYAVSPQIMIKRF
PKIKSVSLKGKPRFADFNLVPPNWGAHLTPWVSAMATAYPLLERLYLKRMTITDYDLTLL
ANSFLYFKELVMVCCDGFSTGGLASIASKCRQLTTLDLNEDEIHDNGEDWLACFPETLTS
LRSLCFDCLEGPINFDALERLVARCPSLKKLRLNRNVSIVQLQRLILKAPQLTHLGTGSF
FYEFQPEQVADLLAAFSNCKQLQCLSGFREVVPEYLPAVYPVCSNLTSLNFSYAVIGSRE
LEGIICHCRKLQLLWVLDSVGDKGLEAAATTCKDLRDLRVFPVDAREGEGCVSERGLVAI
SEGCPNLESILYFCQRMTNKAVVTMSQNCSKLASFRLCIMGRHQPDHLTGEPMDEGFGAI
VKNCKSLTRLAVSGLLTDKAFQYFGAYGERLETLSVAFAGESDLSMKYVLDGCKNLRKLE
IRDSPFGDVALLSGLHHYENMRFLWMSDCRLTLQGCTELAKKMPGLNVEIIRENECND-S
LVEKLYAYRTVAGPRKDMPSFVTIL
>Picea_taeda_PITA_17540
QSSFPDEVLEHVLVFLSSQKDRNSVSLVCKAWHRVEAWTRQQVFIGNCYAVSPQIMIKRF
PKIKSVSLKGKPRFADFNLVPPNWGAHLTPWVSAMATAYPLLERLYLKRMTITDYDLTLL
ANSFLYFKELVMVCCDGFSTGGLASIASKCRQLTTLDLNEDEIHDNGEDWLACFPETLTS
LRSLCFDCLEGPVNFDALERLVARCPSLKKLRLNRNVSIVQLQRLIIKAPQLTHLGTGSF
FYEFQLEQVADLLAAFSNCKQLQCLSGFREVVPEYIPAVYPVCSNLTSLNFSYAVIGSRE
LEGIVCHCRKLQLLWVLDSVGDKGLEAAATTCKDLRDLRVFPVDAREGEGCVSERGLVAI
SEGCPNLESILYFCQRMTNKAVVTMSHNCSKLASFRLCIMGRHQPDHLTGEPMDEGFGAI
VRNCKSLTRLAVSGLLTDKAFQYFGAYGERLETLSVAFAGESDLSMKYVLDGCKNLRKLE
IRDSPFGDVALLSGLHHYENMRFLWMSDCRLTLQGCTELAKKMPGLNVEIIRENECND-S
LVEKLYAYRTVAGPRKDMPSFVTIL
>Picea_taeda_PITA_20661
ETSFPDEVLEHVLVFLTAHKDRNAVSLVCKSWYRVEAWTRHQVFIGNCYALSPGTMINRF
PKIKSVTLKGKPRFADFNLVPPNWGAHLHPWVLAMAPAYPWLEKLLLKRMTVTDEDLALL
ADSFPNFKDLVLLYCDGFSTKGLGIIASKCRQLRRLDLNEDDIVDSGVDWLSCFPETTTT
LECLSFECLEGPINIDALERLVARCLSLKELRLNRTISIVQLHRLMLRAPQLTHLGTGCF
SYDFIPEQATVLQVAFNNCKSLQCLSGFREVVPEYLPTIYSVCNNLLELNLSYAVMGSRE
LEQIVCNCPKLQRLWVLDSVEDAGLRAAAATCKDLRDLRVFPMDAREGNGCVSDEGLVAI
SEGCPNLQSILYFCQRMTNAAVVTMSKNCQNLTSFRLCIMGRHKPDHITHKPMDEGFGAI
VMNCKKLTRLAVSGLLTNKAFEYIGTYGESLETLSVAFAGENDLGMKYVLDGCRRLRKLE
IRDSPFGDTALLSGLHHYEQMRFLWMSDCKGS----------------------------
------------SP-----------
>Pseudotsuga_menziesii_PSME_13304
QSSFPDEVLEHVLVFLASHKDRNSVSLVCKAWHRVEAWTRQHVFIGNCYAVSPQIMIKRF
PKIKSVLLKGKPRFADFNLVPPNWGAHLTPWVSAMATAYPLLERLCLKRMTITDYDLTLL
ANSFICFKELVLVCCDGFSTGGLASIASKCRHLTTLDLNEDEITDNGEDWLACFPETLTS
LRSLSFDCLDCSINFDALERLVARCPSLKKLRLNRAISIVQLQRLILRAPQLTHLGTGSF
FYEFLPEQGADLHAAFSNCKQLQCLSGFREVVPEYLPAVFPVCSNLTSLNFSYAVIGSRE
LEGIIRHCHKLQQLWVLDSVEDTGLEAVATTCKDLRDLRVFPVDAREGEGCVSEQGLAAI
SEGCPNLESILYFCQRMTNKAVVTMSQNCSKLASFRLCIMGRHQPDHVTGEPMDEGFGAI
VRNCKSLTRLAVSGLLTDNAFQYFGAYGKRIETLSVAFAGESDLSMKYVLDGCKNLRKLE
IRDSPFGDVALLSGLHRYESMRFLWMSDCRLTEQGCKELAKKMPQLNVERIRENEVNDVC
LVEKLYVYRSVAGPRKDMPSFVILL
>Pseudotsuga_menziesii_PSME_29162
SSSFPDEVLEHVLLFVDSIKDRSAVSLVCKAWYRAEAWSRRRVFIGNCYSVSPEILVRRF
PKITGITLKGKPRFSDFSLVPPHWGAEIHPWLLVTREAYPWLRELRLKRMIVTDESLELI
ARSFPDFRALSLTTCEGFSTDGLVAIATHCRNLQELDLQESEVDDRGGYWLSCFPESCVS
LVSLNFACLQSEVNFDALERLVARCISLRSLKLSKTLSLEQLQRLLVIAPQLTELGTGSF
FQEYSVQQFADLGKAFNNCNGLRTLSGMWEVAPLYLPALYSVCSNLTFLNLSYANIRSLE
LACLVVHCHHLLRLWVLDTVGDKGLEAVSSSCKDLRELRVFPMDPFGDRGGVTEKGILAI
SQGCRNLSYVLYFCRQMTNAAIITVAQNCPRLTHFRLCIMKPCQPDHLTDEPMDEAFGAI
VKICKNLQRLAVSGLLTDKAFEYIGLYAKNLETLSVAFAGSSDSGMQCVLQGCPKLRKLE
IRDSPFGDAALLSGLERYECMRSLWMSSCKVTMSGCRYLAQNKPRLNVEMIKENDEDD-N
EADKLYVYRTIAGPRRDAPNFVLTL
>Pseudotsuga_menziesii_PSME_38342
ETSFPDEVLEHVLVFLTARKDRNAVSLVCKSWYRVEAWTRHQVFIGNCYALSPATMINRF
PKIKSVTLKGKPRFADFNLVPPNWGAHLFPWVSAMASVYPRLEKLSLKRMTVTDEDLALL
ANSFPNFKDLVLLYCDGFSTRGLGMIASKCRQLRRLDLNEDDITDGGVDWLSCFPETTTT
LECLSFECLECPVNIDALERLVARCQSLKELRLNRSISIVQLHRLMLRAPQLTHLGTGCF
SYDFIPEQATVLQVAFNNCRSLQCLSGFRELVPEYLPTISSVCNNLMELNFSYAVIGSRE
LQQIVCNCPKLQRLWVLDSVEDAGLWAAAATCKDLRDLRVFPVDAREGPGCVSDEGLVAI
SEGCPNLQSILYFCQRMTNAAVVTMSKNCSKLASFRLCIMGRHKPDHITGKPMDEGFGAI
VMNCKKLT---------------------------------------------RRLRKLE
IRDSPFGDTALLSGLHHYEHMRFLWMSDCKVSKQGSISCPILWQWLGESVMLKGGGRPNA
LCTRIGHYFRV-------PNL----
>Pseudotsuga_menziesii_PSME_41410
QSSFPDKVLEHVLLFLVSHRDRNSVSLVCKAWHRVEAWTRQQVFVGNCYAVSPQIMIKRF
PNIKSVLLKGKPRFADFNLVPQNWGAHLTPWVSAMAIAYPLLERLCLKRMTITDYDLTLL
ANSFLCFKELVLVCCDGFSTSGLASIASKCRQLTTVDLNENEITDNGEDWLACFPETLTS
LRSLSFDCFDGPINFDALERLVARSPSLKKLRLNGDVSIVQVQRLILKAPQLTHLGTGSF
FYEFLPEQGADLHAAFSNCKQLQCLSGFREVVPEYLPAVFPVCSNLTSLNFSYAVIGSRE
LEGIIRHCHKLQHLWVLDSVEDTGLEAVATTCKDLRDLRVFPVDAREGEGCVSEQGLVAI
SEGCPNLESILYFCQRMTNKAVVTMSQNCSKLASFRLCMMGRHQPDHVTGEPMDEGFGAI
VRNCKSLTRLAISGLLTDKAFQYFGTYGKRLETLSVAFAGESDLSMKYVLDGCKNLRKLE
IRDSPFGDVALLSGLHRYESMRFLWMSDCRLTEQGCKELAKKMPRLNVERIRENEANDVC
LVEKLYVYRSVAGPRKDMPSFVTTL
>Pseudotsuga_menziesii_PSME_50798
MPSFPDEVLEHVLVFLTSSQDRNSASLVCKAWYRAESWGRRNLFIGNIYAVSPEMMARRF
TRIRSVTLKGKPRFADFNLVPPNWGADVLPWLVVMSFSYPMLEELRLKRMLVTDESLELL
AHSFPNFRVLSLASCEGFSTDGLAIIARDCRNLTELDLQENDIDDRGGYWLSCFPESCSS
LVSLNFACMTSVVNFDSLERLVARCTSLKSLKLNKNVTLEQLQRLLVHAPRLTELGTGSY
SQEMRSRQFDNLLAAFNNCKELRILSGFWDVAPVYLPAIYPVCSKLKFLNFSYATIRSSD
LGRIVINCPHLQRLWVLDTVEDAGLEIVSSSCKDLRELRVYPVDHSGGQGYVTEKGIVAI
SKGCPNLNYVLYFCEQMTNAAIVTLAQNCPKLTHFRLCIMAPHQPDHLTNEPMDEAFGAI
VRNCKNLQRLSLSGWLTDKAFEYVGCYAKNLQTLSVAFAGNSDRGMQYLLQGCPKLRKLE
IRDSPFGDAALLSGMDQYESMRSLWMSACTITLNGCKTLAQEMPRLNVEIMKEDGDAN-I
QVEKLYVYRTVSGSRMDAPSFVYTL
>Sequoiadendron_giganteum_SEGI_07452
ETSFPHEVLEHVLEFVTAHKDRNSVSLVCKSWYKVEAWTRYHVFIGNCYSASPSTMINRF
PKVKSLTLKGKPRFADFNLVPKNWGAYLRSWVLAMGPAYPWLETLSLKRMTVTDDDLLTL
ANSFPNFKELILFYCDGFSTTGLATIASKCRQLQRFDLNEDDIIDSGVDWLSCFPQTTTT
LVCLGFDCLVAPINFDALERLVARSPSLKELKLNASVSIVQLYRLMLRAPQLTHLGTGCF
SYDFIPEQATVLQVAFHNCKSLQSLSGFHEVVPEYLPTIYSVCNNLTELNFSYAVIGSRE
LEQIVCKCPKLQRLWVLDSVEDAGLWAAAATCKDLRDLRVFPVDIREGQGSVSDEGLVAI
SEGCPNLQSILYFCQRMTNAAVVTMSKNCPKLASFRLCIMGRHRPDHVTGEPMDEGFGAI
VMNCKSLTRLAVSGLLTNKTFEYVGTYGKSLETLSVAFAGENDLSMKYVLDGCRHLRKLE
IRDSPFGDAALLSGLHHYEKMRFLWMSSCKVSMQGCVELAKRMPLLNVEIIRENEYDG-S
LVEKLYVYRSVAGPRKDTPSFVITM
>Sequoiadendron_giganteum_SEGI_07535
ESSFPDEVLEHVLVFLNAHKHRNAVSLVCKAWYRVESWSRKQIFISNCYAVSPEIMINRF
PKIKSVTLKGKPRFADFNLVPASWGADLTPWVSAMAPVYPWLEKLCLKRMTVTDEDLTML
ANSFPNFKELILVCCDGFSTAGLATIASKCRQLTELDLSEVEVIDNGEDWLAYFPEKMTS
LISLSFDCLEAPINFDALERLVARCPSLKKLRLNRSVSAGQLHRLISIAPQLTHLGTGSM
GYEFSQEQAENLLTAFGKCSQIQCLSGFRDLVSEYLPAVYPVCSNLTSLNLSYALIRSSE
LEGIIRHCHKVQRLWVLDSVGDSGLEAVAATCKDLRDLRVFPMDVREGEGCVSDRGLVAI
SEGCPNLQSILYFCQRMTNEAVVTMSRNCAKLISFRLCIMGRHTPDHVTGESMDDGFGAI
VKNCKSLTRLAVSGLLTDKAFEYIGVYGKTLEILSVAFAGESDQGLKYVLDGCKRLRKLE
IRDSPFGDPALLSGLDRYESMRFLWMSACKLTIEGCKELAKKMPRLNVEVIRENESEDNF
FVEKLYVYRSVAGPRKDMPPFVTTL
>Sequoiadendron_giganteum_SEGI_29062
-VAFPDEVLEHVLAFLSSHRDRNAVSLVCKSWFRVEAWSRQRVFIGNCYAVSPQLMIKRF
PRIKAVTLKGKPHFADFNFVPAGWGADVHAWVAAMAKAYPWLQELRLKRMVVTDETLELL
AHSFPNFKVLVLTSCEGFSTDGLATIAAHCRHLTELDLQENDIDEHGGHWLSCFPDSCTS
LVSLNFACLSSEVNFEALERLVARCTSLKSLKLNRLVPLELLHRLLIQAPHLVDLGTGAY
LQEPRGEQYAKLKCAFENCKVLQSLSGFWEVAPVYLPSVYSVCLNLTSLNLSYATIPSVE
LIKLLGHCHKLQRLWVLDYIEDKGLEVVSSTCKDLEELRVFPVDPYG-QGAVTEQGLLAI
SRGCSKLNSVLYFCRQMTNAALITVAKNSSSLTRFRLCIIDPTKPDSDTGLPLDEGFGAI
VRCCKGLRRLSMSGLLTDKVFELIGMYGKCLEMLSVAFAGDSDFGMQCILSGCTNLRKLE
IRDSPFGNVALLSGLEKYESMRSLWMSSCQVTLHGCKDLAARMPNLNVEVINERDDVRNQ
PVDRLYVYRTLAGRREDTPDYVWTL
>scaffold-AUDE-2062106-Widdringtonia_cedarbergensis
---FPDEVLEHVLAFLTSHRDRNAVSLVCKSWFRVEGWSRQSVFIGNCYAVSPQTMIRRF
PRIKAVTLKGKPHFADFNHIPAGWGADVHAWIAAMATAYPWLQELRLKRMVVTDETLELL
AHSFPNFKVLVLTSCEGFSTDGLATIASHCRHLTELDLQENDIEERGGHWLSCFPDSCTS
LVSLNFACLNSEVNFDALERLVARCTSIKSLKLNRLVPLELLHRLLVRAPHLVDLGTGAY
LHEPRSEQYAKLKRAFENCKGLRSLSGFWEVAPVYLPSVYSVCVNLTSLNLSYATIPGVE
LVKLLGHCHKLQRLWVLDYIEDKGLEVVASVCKDLEELRVFPVDPYG-QGVLSEQGLVAV
SRGCSKLNSVLYFCNQMSNAALISVAKNSPSLIRFRLVIIDPTKPDFETGQPLDEGFGAI
VQSCKHLRRLSMSGLLTDKVFQLIGTYAKCLEMLSVAFAGDSDYGMQCILSGCTNLRKLE
IRDSPFGDVALLSGLEKYESMRSLWMSSCRVTLQGCRKLAARMPKLNVEIINERDDV---
PLDRLYVYRTLAGQREDAPDYVWTL
>scaffold-AWQB-2056369-Picea_engelmannii
--SFPDEVLEHVLAFLSSHRDRNAVSLVCKSWFRIEACSRQRVFIGNCYAVSPAILTRRF
PRIKSVALKGKPHFADFNMVPAGWGADVHPWLTAMAEAYPWLEELRLKRMVVTDESLELL
AHSFPNFKVLVLTSCEGFSTDGLATIAAHCRHITELDLQENDIDDRGGHWLSCFPESCTS
LVSLNFACLNSEVNFEALERLVARSTSLRSLKLNRLVPLELLHRLLIRAPHLEDLGTGSY
QHEPRTEQHSKLKAALQNCKGLQSLSGFWEVAPGYLPSVYSVCLNLTCLNLSYATIQSAE
LIKLLGHCNKLQRLWVLDYIEDRGLEVVASTCKDLQELRVFPLDPYG-QGAVTEEGLVAI
SRGCPKLTSVLYFCCQMTNAALVTVARNSSLLTRFRLCIIDPKRPDHVTKQPLDEGFGAV
VQYCKSLRRLSMSGLLTDKVFHSIGTYGKCLEMLSIAFAGDSDFGMQCVLSGCTNLRKLE
IRDSPFGDLALLAGSEKYESMRSLWMSSCSVTVHGCKELATKMHNLNVEVMHDRDNSMNQ
TVDRLYVYRSVAGHRKDTPHFICTM
>scaffold-BTTS-2079714-Austrotaxus_spicata
--PFPDEVLEHVLAFLSSHRDRNAVSLVCKSWFRVEGWSRQKVFIGNCYAVTPEILIKRF
PRIKSVTLKGKPHFADFNMVPAGWGADVKAWVVAMARAYPWLQELRLKRMVVTDDTLHLI
AHSFPNFKVLVLTSCEGLSTDGLATVAAHCRHLTELDLQENDIDDRGGHWLSCFPDSCTS
LVSLNFACLSSEVNFEALERLVTRCTSLRSLKLNRLVPLELLHRLLIRAPQLVDLGTGAY
LQEPRTEQYARLKCAFENCKGLQSLSGFWEVAPVYLPSVYSVCLNLTSLNLSYATIPSAE
LIKLIGHCYKLQRLWVLDYIEDKGLEVVASTCKDLEELRVFPLDPYG-QGAVTEEGLMAV
SRGCSKLTSVLYFCCQMTNAALVTVAKNSSILTRFRLCIIDPKKPDHETRQPLDEGFGAI
VQYCKGLRRLSLTGLLTDKVFQLIGLYGKCLEMLSIAFAGDTDVGMQSILSGCTNLRKLE
IRDSPFGDAALLSGLQKYESMRSLWMSSCNVTLHGCKDLASRMPNLNVEVINERDGVRNH
LVDRLYVYRTVAGCREDTPDYIWTL
>scaffold-GKCZ-2012057-Diselma_archeri
---FPDEVLEHVLAFLTSHRDRNAVSLVCKSWFRVEGWSRQSVFIGNCYAVSPQTMIKRF
PRIKAVTLKGKPHFADFNHIPAGWGADVQAWIAAMATAYPWLQELRLKRMVVTDQTLELL
AHSFPNFKVLVLTSCEGFSTDGLATIASHCRHLTELDLQENDIEERGGHWLSCFPDSCTS
LVSLNFACLNSEVNFDALERLVARCTSLKSLKLNRLVPLELLHRLLIRAPYLVDLGTGAY
LHEPRSEQYAKLKCAFENCKGLRSLSGFWEVAPVYLPSVYSVCVNLTSLNLSYATIPGVE
LVKLLGHCHKLQRLWVLDYIEDKGLEVVASVCKDLEELRVFPVDPYG-QGVLSEQGLVAV
SRGCSKLNSVLYFCNQMSNAALNSVAKNSPSLIRFRLVIIDPTKPDFETGQPLDEGFGAI
VQSCKHLRRLSMSGLLTDKVFQLIGTYAKCLEMLSVAFAGDSDYGMQCILSGCTNLRKLE
IRDSPFGDVAILSGLEKYESMRSLWMSSCHVTLQGCRKLAARMPNLNVEIINERDDVRN-
PVDRLYVYRTLAGQREDAPDYVWTL
>scaffold-GNQG-2010610-Encephalartos_barteri
MGCFPDEVLEHVLEFLTSHKDRNAVSLVCKSWFRVEAWSRKRVFIGNCYALSPEILIRRF
PRLKSLTLKGKPHFADFNLVPPDWGGDVYPWIEAMARAYPLLEELRLKRMVVSDESLALL
ANSFPNFKVLVLISCEGFSTDG-ATVAAHCRHLTELDLQESDIEDRGGHWLSCFPDSCTS
LVSLNFACLSSAVNFEALERLVTRCASLKSLRVSRSVPLELLHRLLLRAPQLVDLGTGAY
LQEPRTEQYTKLKSTFDNCKALRSLSGFWEVAPVYLPSVYSVCLNLTSLNLSYATIQPAE
LIRLISHCHKLQRLWVLDYIEDKGLEVVALTCKDLQELRVFPSDPYGGHASVTEEGLVAI
SRGCCKLSSVLYFCRQMTNAALLTVAKNCYLLSRFRLCIMEPRQPDHVTKQPLDEGFGAI
VQYCKSLQRLSLSGLLTDKAFQYIGMYGKRLEMLSVAFAGDSDLGMQYVLFGCTNLRKLE
IRDSPFGDKAVLAGSGKYETMRSLWMSSCNVTARGCKKLATKTSGLNVEIIRDS-NARNQ
HVDKLYVYRTLAGPRKDAPHFV---
>scaffold-HBGV-2002179-Sequoia_sempervirens
---FPDEVLEHVLAFLSSHRDRNAVSLVCKSWFRVEAWSRQRVFIGNCYAVSPQMMIKRF
PRIKAVTLKGKPHFADFNFVPAGWGADVQAWVAAMAKAYPWLQELRLKRMVVTDDTLELL
AHSFPNFKVLVLTSCEGFSTDGLATIAAHCRHLTELDLQENDIDERGGNWLSCFPDSCTS
LVSLNFACLSSEVNFDALERLVARCTSLKSLKLNRLVPLELLHRLLIRAPHLVDLGTGAY
LQEPRGEQYAKLKCAFENCKGLQSLSGFWEVAPVYLPSVYSVCLNLTSLNLSYATIPSVE
LIKLLGHCHKLQRLWVLDYIEDKGLEVVSSTCKDLEELRVFPVDPYG-QGAVTEQGLLAI
SRGCSKLNSVLYFCRQMTNAALITVAKNSSSLTRFRLCIIDPTKPDSDTGLPLDEGFGAI
VRCCKGLRRLSMSGLLTDKVFELIGMYAKRLEMLSVAFAGESDFGMQCILSGCTNLRKLE
IRDSPFSDGALLSGLEKYESMRSLWMSSCHVTLHGCKDLAARMPNLNVEVINERDDVRNQ
HVDRLYVYRTLAGRREDTPDYVWTL
>scaffold-KAWQ-2010169-Stangeria_eriopus
MACLPDEVLEHVLDFLTSHKDRNAVSLVCKSWFRVEAWSRKRVFIGNCYALSPEILIRRF
PRLRSLTLKGKPHFADFNLVPPDWGGDLYPWIEAMARAYPWLEELRLKRMVVTDESLALL
AKSFSNFKVLVLISCDGFSTDGLATIAAHCRHLTELDLQESDIEDRGGHWLSCFPDSCTS
LVSLNFACLSSAVNFEALERLVTRCASLKSLRVSRSVPLELLHRLLLRAPQLVDLGTGAY
LQEPRTEQYTKLKSTFDNCKALRSLSGFWEVAPVYLPSVYSVCLNLTSLNLSYATIQPGE
LIRLIGHCHKLQRLWVLDYIEDKGLEVVALTCKDLQELRVFPSDPYGGHASVTEEGLVAI
SRGCCKLSSVLYFCRQMTNAALLTVAKNCHLLSRFRLCIMEPRHPDHMTKQPLDEGFGAI
VQYCKSLQRLSLSGLLTDKAFQYIGKYGKRLEMLSVAFAGDSDVGMQYVLSGCTNLRKLE
IRDSPFGDRALLAGSDKYETMRSLWMSSCNVTARGCKKLAAKTSGLNVEIIRDS-NARNQ
HVDKLYVYRTLAGPRKDAPHFV---
>scaffold-NRXL-2008164-Metasequoia_glyptostroboides
---FPDEVLEHVLAFLSSHRDRNAVSLVCKSWFRVEAWSRQKVFIGNCYAVSPQMMIKRF
PRIKSVTLKGKPHFADFNFVPAGWGADVQAWVAAMAKAYPWLQELRLKRMVVTDDTLELL
AHSFPNFKVLVLTSCEGFSTDGLATIAAHCRHLTELDLQENDIEERGGHWLSCFPDSCTS
LVSLNFACLSSEVNFEALERLVARCTSLKSLKLNRLVPLELLHRLLIRAPHLVDLGTGAY
LQEPRGEQYAKLKCAFENCKGLQSLSGFWEVAPVYLPSVYSVCLNLTSLNLSYATIPSVE
LIKLLGHCHKLQRLWVLDYIEDKGLEVVSSTCKDLEELRVFPIDPYG-QGAVTEQGLLAI
SRGCSKLNSVLYFCRQMTNAALITVAKNSSSLTRFRLCIIDPTKPDSDTGLPLDEGFGAI
VQCCKGLRRLSMSGLLTDKVFELIGMYGKCLEMLSVAFAGDGDFGMQCVLSGCTNLRKLE
IRDSPFGDAALLSGLEKYESMRSLWMSSCHVTLHGCKDLAARMPNLNVEVINERDDVRNQ
PVDRLYVYRTLAGRREDTPDYVWTL
>scaffold-OUOI-2005004-Cunninghamia_lanceolata-young_shoot
---FPDEVLEHVLAFLSSHRDRNAVSLVCKSWFRVESWSRQRVFIGNCYAVSPQVMIKRF
PRIKAVTLKGKPHFADFNMVPAGWGADVQAWVAAMAKAYPWLQELRLKRMVVTDETLE--
--SFPNFKVLVLTSCEGFSTDGLATIAAHCRHLTELDLQENDIDDRGGRWLSCFPDSCTS
LVSLNFACLSSEVNFEALERLVARCTSLKSLKLNRLVPLELLHRLLIRAPHLVDLGTGAY
LQEPRSEQYAKLKCAFENCKGLQSLSGFWEVAPMYLPSVYSVCLNLTSLNLSYATIPSVE
LIKLIGHCYKLQRLWVLDYIEDRGLEVVASTCKDLEELRVFPVDPYG-QGAVTEEGLLAV
SRGCSKLNSVLYFCRQMTNAALITVAKNSRTLTRFRLCIIDPTKPDHETGEPLDEGFGAI
VQYCKGLRRLSMSGLLTDKVFQLIGLYGKCLEMLSVAFAGDSDLGMQYILSGCTNLRKLE
IRDSPFGDVALLSGLEKYESMRSLWMSSCNVTLHGCKDLAAKMPNLNVEVINERDGVRNH
PVDRLYVYRTVAGRREDTPDYVWTL
>scaffold-OXGJ-2048124-Glyptostrobus_pensilis
---FPDEVLEHVLAFLSSHRDRNAVSLVCKSWFRVEAWSRQRVFIGNCYAVSPQAMIKRF
PRIKAVTLKGKPHFADFNLVPAGWGADVQAWVAAMAKAYPWLQELRLKRMVVTDEALELL
AHSFPNFKVLVLTSCEGFSTDGLATIAANCRHLTELDLQENDIEEHDGHWLSCFPESCTS
LVSLNFACLNSEVNFDALERLVARCTSLKSLKLNRLVPLELLHRLLIRAPHLVDLGTGAY
LHEPRTEQYAKLKWAFENCKGLQSLSGFWEVAPVYLPSVYSVCLNLTSLNLSYATIPSAE
LIKLLGHCHKLQRLWVLDYIEDKGLEVVASTCKDLEELRVFPVDPYG-QGALSEQGLMAI
SRGCSKLNSVLYFCHQMTNAALITVAKNSTFLIRFRLVIIDPTKPDSETGQPLDEGFGAI
VEYCKGLRRLSMSGLLTDKVFQLIGSYAKCLEMLSVAFAGESDFGMQCILSGCTNLRKLE
IRDSPFGDVALLSGLEKYESMRSLWMSSCYVTLDGCKDLAARMPNLNVEVINERDGVRSQ
RVDRLYVYRTLAGRREDTPDYVWTL
>scaffold-QFAE-2062543-Sequoiadendron_giganteum_Glaucum
---FPDEVLEHVLAFLSSHRDRNAVSLVCKSWFRVEAWSRQRVFIGNCYAVSPQLMIKRF
PRIKAVTLKGKPHFADFNFVPAGWGADVHAWVAAMAKAYPWLQELRLKRMVVTDETLELL
AHSFPNFKVLVLTSCEGFSTDGLATIAAHCRHLTELDLQENDIDEHGGHWLSCFPDSCTS
LVSLNFACLSSEVNFEALERLVARCTSLKSLKLNRLVPLELLHRLLIQAPHLVDLGTGAY
LQEPRGEQYAKLKCAFENCKVLQSLSGFWEVAPVYLPSVYSVCLNLTSLNLSYATIPSVE
LIKLLGHCHKLQRLWVLDYIEDKGLEVVSSTCKDLEELRVFPVDPYG-QGAVTEQGLLAI
SRGCSKLNSVLYFCRQMTNAALITVAKNSSSLTRFRLCIIDPTKPDSDTGLPLDEGFGAI
VRCCKGLRRLSMSGLLTDKVFELIGMYGKCLEMLSVAFAGDSDFGMQCILSGCTNLRKLE
IRDSPFGNVALLSGLEKYESMRSLWMSSCQVTLHGCKDLAARMPNLNVEVINERDDVRNQ
PVDRLYVYRTLAGRREDTPDYVWTL
>scaffold-VFYZ-2042193-Thuja_plicata
---FPDEVLEHVLAFLSSHRDRNAVSLVCKSWFRVESWSRQRVFIGNCYAVSPQIMIKRF
PRIKAVTLKGKPHFADFNFVPAGWGADVQAWVAAMAKAYPWLQELRLKRMVVTDETLELL
AHSFPNFKVLVLTSCEGFSTDGLATIAAHCRHLTELDLQENDIEERGGHWLSCFPDSCTS
LVSLNFACLNSEVNFDALERLVARCTSLKSLKLNRLVPLELLHRLLIRAPHLVDLGTGAY
QHEPRSEQYAKLKCAFENCKGLQSLSGFWEVAPVYLPSVYSVCVNLTSLNLSYATIPSVE
LIKLLGHCHKLQRLWVLDYIEDKGLEVVASTCMDLEELRVFPVDPYG-QGALSEQGLVAI
SRGCSKLNSVLYFCHQMSNAALNSVAKNSPSLIRFRLVIIDPTKPDFETGQPLDEGFGAI
VQYCKGLRRLSMSGLLTDKVFQLIGTYAKCLEMLSVAFAGDSDYGMQCILSGCTNLRKLE
IRDSPFGDAALLYGVEKYESMRSLWMSSCSVTSHGCKDLAARMPNLNVEIINERDDVRNH
RVDRLYVYRTLAGRREDTPDYVWTL
>scaffold-WVWN-2055099-Larix_speciosa
-SSFPDEVLEHVLAFLSSHRDRNAVSLVCKSWFRIEAGSRQRVFIGNCYAVSPPILIRRF
PRIKSVALKGKPHFADFNMVPTGWGADVHPWLAAMAEAYPWLEELRLKRMVVTDDSLELL
ARSFPNFKVLVLTSCDGFSTDGLATIAAHCRHITELDLQENDIDDRGGHWLSSFPDSCTS
LVSLNFACLNDEVNFEALERLVARCTSLRSLKLNRLVPLELLHRLLIRAPHLEDLGTGAY
LQEPRTEQYSKLKGALQNCKALRSLSGFWEVTPGYLPSVDTVCVNLTCLNLSYATIQSAE
LTKLLGHCHKLQRLWVLDYIEDKGLEVVASTCKDLQELRVFPLDPYG-QGAVTEEGLMAI
SRGCPKLTSVLYFCCQMTNAALFTVARNSSLLTRFRLCIIDPKKPDHVTKQPLDEGFGAI
VQYCKSLRRFSLSGLLTDKVFQLIGNYGKCLEMLSVAFAGDSDSGMEHVLLGCTNLRKLE
IRDSPFGDSALLAGSEKYESMRSLWMSSCSVTMHGCKKLAAKMPNLNVEVFHDRDSSMDQ
PVDRLYVYRSVAGHRTDTPHFICTM
>scaffold-XIRK-2066005-Athrotaxis_cupressoides
---FPDEVLEHVLAFLSSHRDRNAVSLVCKSWFRVEAWSRQRVFIGNCYAVSPQVMIKRF
PRIKAVSLKGKPHFADFNFVPAGWGADVQTWVAAMAKAYPWLQELRLKRMVVTDDTLELL
AHSFPNFKVLVLTSCEGFSTDGLATIATHCRHLTELDLQENEIEERGGHWLSCFPDSCTS
LVSLNFACLNSEVNFEALERLVARCTSLKSLKLNRLVPLELLHRLLIRAPHLVDLGTGAY
LQEPRTEQYAKLKCAFENCKGLQSLSGFWEVAPVYLPSFYSVCLNLTSLNLSYATIPSVE
LIKFLGHCHKLQRLWVLDYIEDKGLEVVASTCKDLEELRVFPVDPYG-QGAVTEQGLVAI
SRGCSKLNSVLYFCHQMTNAALITVAKNSPKFTRFRLCIIDPTKPDHETGQPLDEGFGAI
VQYCKGLRRLSMSGLLTDKVFQFIGTYAKCLEMLSVAFAGDSDLGMQYILSGCTNLRKLE
IRDSPFGNEALLSGLEKYESMRSLWMSSCNVTLHGCKDLAARMPSLNVEVINERDDVRNH
RVDRLYVYRTLAGRREDAPDYVWTL
>scaffold-XMGP-2059370-Juniperus_scopulorum
---FPDEVLEHVLAFLSSHRDRNAVSLVCKSWFRVEAWSRQSVFIGNCYALRPQMMIKRF
PRIKAVTLKGKPHFADFNFVPAGWGADVQAWVAAMAKAYPWLQELRLKRMVVTDETLELL
AHSFPNFKVLVLTSCEGFSTDGLATIAAHCRHLTELDLQENDIEERGGHWLSCFPDSCTS
LVSLNFACLNSEVNFDALERLVARCSSLKSLKLNRLVPLELLHRLLIRAPHLVDLGTGAY
LHEPRSEQYAKLKCAFENCKGLQSLSGFWEVAPVYLPSVYSVCVNLTSLNLSYATIPSVE
LIKLLGHCHKLQRLWVLDNIEDKGLEVVASTCKDLEELRVFPVDPYG-QGALSEQGLVAI
SRGCSKLNSVLYFCDQMSNAALISVAKNSPSLIRFRLVIIDPRRPDFETQQPLDEGFGAI
VQYCKGLRRLSMSGFLTDKVFQLIGMYAKRLEMLSVAFAGDSDNGMQCILSGCTNLRKLE
IRDSPFGDAALLSGVEKYESMRSLWMSSCDVTLRACKDLAARMPNLNVEIINERDDVRNH
RVERLYVYRTLAGHREDAPDYVWTL
>scaffold-XTZO-2000110-Araucaria_rulei
-SSFPDEVLEHVLAFLSSHRDRNAVSLVCKSWFRVESWSRQKVFIGNCYAASPQVLIKRF
PRIKSVTLKGKPHFADFNLVPAGWGADVHPWVVAMAKAYPWLEELRLKRMVVTDETLELL
AHSFPNFKVLVLTSCEGFSTDGLATIAAHCRHLTELDLQENEIDDRGGHWLSCFPDSCTS
LVSLNFACLNSEVNFEALERLVARCTSLRSLKLNRLVPLELLHRLLIRAPQLVDLGTGAH
LQEPRTEQYSKLKCAFENCKNLQSLSGFWEVAPVYLPSVYSVCLNLTSLNLSYATIQSAE
LIKLLGYCHKLQRLWVLDYIQDKGLEVVASTCKDLQELRVFPLDPYG-QGAVTEEGLMAV
SRGCSKLTSVLYFCRQMTNAALVTVAKSSSQLTRFRLCIIDPKKPDHVTKQPLDEGFGAI
VQYCKGLRRLSLSGWLTDKVFQLIGLYGKRLEMLSIAFAGESDDGMQRILSGCTNLHKLE
IRDCPFGDKALLSGIQKYESMRSLWMSTCSVTTGGCKALAEKMPNLNVEVIDERDSD-DD
PIDRLYVYRTVAGPRKDTPDCVLSY
>scaffold-XZUY-2010422-Cycas_micholitzii
MDYFPEEVLEQVLEFLTSQKDRNSVSLVCKSWFKVEAWSRKRVFIGNCYALSPQILIRRF
PRLKSLTLKGKPHFADFNLVPPDWGGDVHPWIVAMAKAYPWLEELRLKRMVISDESLALM
ANSFPNFKVLVLISCEGFSTDGLATVAAHCRHLTELDLQENDIEDRGGHWLSCFPESCTS
LVSLNFACLNSAVNFEALERLVTRCTSLQSLRLNRSMPLDLLHRLLLRAPQLVDLGTGAY
LQEPRAEQYTKLKSTFDNCKALRSLSGFWEVAPVYLPSVYSVCLNLTSLNLSYARIQSAE
LIRLISHCHKLQRLWVLDYIEDKGLEVVASTCRDLQELRVFPSDPFGGHASVTEEGLVAI
SRGCCKLSSVLFFCRQMTNAALLTVARNCYLLSRFRLCIIDPQQPDHVTRQPLDEGFGAI
VQYCKNLHRLSLSGLLTDKVFEYIGKYGKRLEMLSVAFAGDSDLGMQYVLSGCPSLRKLE
IRDSPFGDKALLAGSVKYETMRSLWMSSCNVTVRGCKKLVARTSGLNVEIIRDS-NSRNQ
HVDRLYVYRTVAGHREDAPHFVCTV
>scaffold-YLPM-2084134-Pseudotaxus_chienii
--PFPDEVLEHVLAFLSSHRDRNAVSLVCKSWFRVEGWSRQKVFIGNCYAVTPEILIKRF
PRIKSVTLKGKPHFADFNMVPAGWGADVKAWVVAMARAYPWLQELRLKRMVVTDDTLHLI
AHSFPNFKVLVLTSCEGLSTDGLATVAAHCRHLTELDLQENDIDDRGGHWLSCFPDSCTS
LVSLNFACLSSEVNFEALERLVTRCTSLRSLKLNRLVPLELLHRLLIRAPQLVDLGTGAY
LQEPRTEQYARLKCAFENCKGLQSLSGFWEVAPVYLPSVYSVCLNLTSLNLSYATIPSAE
LIKLIGHCYKLQRLWVLDYIEDKGLEVVASTCKDLEELRVFPLDPYG-QGAVTEEGLMAV
SRGCSKLTSVLYFCCQMTNAALVTVAKNSSILTRFRLCIIDPKKPDHETRQPLDEGFGAI
VQYCKGLRRLSLTGLLTDKVFQLIGLYGKCLEMLSIAFAGDTDVGMQSILSGCTNLRKLE
IRDSPFGDAALLSGLQKYESMRSLWMSSCNVTLHGCKDLASRMPNLNVEVINERDGVRNH
LVDRLYVYRTVAGCREDTPDYIWTL
>scaffold-YYPE-2010465-Austrocedrus_chilensis
---FPDEVLEHVLAFLTSHRDRNAVSLVCKSWFRVEGWSRQSVFIGNCYSVSPQTMIRRF
PRIKSVTLKGKPHFADFNLVPAGWGADVQAWIAAMATAYPWLQELRLKRMVVTDETLELL
AHSFPNFKVLVLTSCEGFSTDGLATVASHCRHLTELDLQENDIEERGGHWLSCFPDSCTS
LVSLNFACLSSEVNFDALERLVARCTSLKSLKLNRLVPLELLHRLLIRAPHLVDLGTGAY
LHEPRSEQYAKLKCAFENCKGLQSLSGFWEVAPVYLHAVYPVCANLTSLNLSYATIPGVE
LVKLLGQCHKLQRLWVLDYIEDKGLEVVASICKDLEELRVFPIDPYG-QGVLSEQGLVAV
SRGCSKLNSVLYFCTQMSNAALISVAKNSPSLIRFRLVIIDPTKPDFETGQPLDEGFGAI
VQSCKHLRRLSMSGLLTDKVFQLIGTYAKCLEMLSVAFAGDSDYGMQCILSGCTNLRKLE
IRDSPFGDVALLSGLEKYESMRSLWMSSCHVTLQGCRELAARMPNLNVEIINERGDVRN-
PVDRAYVYRTLAGQREDAPDCVWTL
>scaffold-ZQVF-2021554-Cunninghamia_lanceolata-2_samples_combined
---FPDEVLEHVLAFLSSHRDRNAVSLVCKSWFRVESWSRQRVFIGNCYAVSPQVMIKRF
PRIKAVTLKGKPHFADFNMVPAGWGADVQAWVAAMAKAYPWLQELRLKRMVVTDETLELL
AHSF-NFKVLVLTSCEGFSTDGLATIAAHCRHLTELDLQENDIDDRGGRWLSCFPDSCTS
LVSLNFACLSSEVNFEALERLVARCTSLKSLKLNRLVPLELLHRLLIRAPHLVDLGTGAY
LQEPRSEQYAKLKCAFENCKGLQSLSGFWEVAPMYLPSVYSVCLNLTSLNLSYATIPSVE
LIKLIGHCYKLQRLWVLDYIEDRGLEVVASTCKDLEELRVFPVDPYG-QGAVTEEGLLAV
SRGCSKLNSVLYFCRQMTNAALITVAKNSRTLTRFRLCIIDPTKPDHETGEPLDEGFGAI
VQYCKGLRRLSMSGLLTDKVFQLIGLYGKCLEMLSVAFAGDSDLGMQYILSGCTNLRKLE
IRDSPFGDVALLSGLEKYESMRSLWMSSCNVTLHGCKDLAAKMPNLNVEVINERDGVRNH
PVDRLYVYRTVAGRREDTPDYVWTL
>scaffold-AKXB-2067703-Phaeomegaceros_coriaceus
PLFFPDEVLEHVLVFLTSHKDRNAVSLVCRAWFKAERWSRKHVYIGNCYSVSPEIVTRRF
PRLKTVTLKGKPRFADFGLLPNDWGASIHPWLLEFARAYPGLEELRFKRMIVTDESLDLI
GRSFPNFKVLVLTNCEGFSVKGLSSIARLCRHLTHLDLSENHMDSEQRCWIESFPETCVS
LETLNFAIN-DTGNYEALRSLVARCPSLKSLNVSKGVDMDQFPGILLTAPQLVEVGTGSH
GLSSEIGSIFDLRTALRNCTGLRKLSVRWDLSPTHFSALHIVCSNLVSLDISYVPLRAAE
CEKLVLNCRKLQKLWCLDFVGDKGLQAVARSCSDLRELRVYPLQESTDTRYVTEAGLVAI
AEGCPNLDSILYFCKQMTNAAVRFMAFKCPKMTRFRLCILTPRLPDCSSGQPMDEGFGAI
VKHCKHLRRLAVSGLLTDKAFEYIGQYGKGVQTLSVAFAADSDMAMKYVLQGCPKLRKLE
IRDCPLGDEALVSGMDRYESMRFLWMSNCNVTYHGCRYLAAKLPSLNVEIIREGFHLEKP
TVAKLYLYRSVAGPRKDAPDFIATF
>scaffold-ANON-2001048-Leiosporoceros_dussii-B
PLYFPDEVLEHVLVFLTSNKDRNAVSLVCRAWYKAERWGRKHVFIGNCYSVSPEMVIRRF
PRLKSLTLKGKPRFADFGLVPKDWGASIHPWILHFARAYPGLEELRFKRMTVSDDSLHLI
SRSFPNFKVLVLTTCEGFSVKGLASIAKYCRNLTQLDLQENDMP-EQGCWLESFPATSVS
LEVLNFAIDCDYTNYDALRRLVARCPSLRSLSVSKGVTMEQLPGLLVNAPLLTELGTGSH
SMSFEVGQISDLRTALRLCRGLRKLSVYWDLPPIHLSALHAVCSNLVSLNLSYVTLRTGE
LEKLIFNCRKLQKLSVQDFVGDKGLQAVARSCRELQELRVYPLQEDAMHGYVTEEGLMAI
AEGCPDLASILYFCKQMTNEAVQFMARRCPKLTRFRLCILTPGLPDYMTGQPMDEGFGAI
VQHCKDLRRLAVSGLLTDRVFKYIGQYGKGVETLSVAFAADSDMAMKYVLQGCPKLRKLE
IRDCPLGDEALVSGVERYESMRFLWMSNCSVTYHGCRFLAAKLPWLNVEIMREGNTPEKP
TVAKLYLYRSVAGPRKDAPDFVGTF
>scaffold-ANON-2001049-Leiosporoceros_dussii-B
PLYFPDEVLEHVLVFLTSNKDRNAVSLVCRAWYKAERWGRKHVFIGNCYSVSPEMVIRRF
PRLKSLTLKGKPRFADFGLVPKDWGASIHPWILHFARAYPGLEELRFKRMTVSDDSLHLI
SRSFPNFKVLVLTTCEGFSVKGLASIAKYCRNLTQLDLQENDMP-EQGCWLESFPATSVS
LEVLNFAIDCDYTNYDALRRLVARCPSLRSLSVSKGVTMEQLPGLLVNAPLLTELGTGSH
SMSFEVGQISDLRTALRLCRGLRKLSVYWDLPPIHLSALHAVCSNLVSLNLSYVTLRTGE
LEKLIFNCRKLQKLSVQDFVGDKGLQAVARSCRELQELRVYPLQEDAMHGYVTEEGLMAI
AEGCPDLASILYFCKQMTNEAVQFMARRCPKLTRFRLCILTPGLPDYMTGQPMDEGFGAI
VQHCKDLRRLAVSGLLTDRVFKYIGQYGKGVETLSVAFAADSDMAMKYVLQGCPKLRKLE
IRDCPLGDEALVSGVERYESMRFLWMSNCSVTYHGCRFLAAKLPWLNVEIMREGNTPEKP
TVAKLYLYRSVAGPRKDAPDFVGTF
>scaffold-BSNI-2007069-Anthoceros_agrestis-B
LLSCPDEILQQVFDLIGQHSHRNATSQVCKRFKDVEGGCRSAVFVSSCYVVHPDTVWHRF
PRATSFYIKGKPRVTDYDLIPSAWGAYAAPWVALLADYHSTLQHLKLKRMIVTDADLQVL
AHSCHNLQSLCLVKCNGFSHEGLEHVAQHCRSLATLDLGESSVQSEGPKWLSLLEQNCRR
LTSLSISGEDISGDEQAIVQLAARCQ---VLRLSDAVEPSTVIAAVVNSPVVTHLGLGVN
FPP---ALTSQLSQALARCTRLLELSGFW--EEWLIPDVLPICPQLRRLDLTLANLEGEG
LCQMLGGCTQLQELKVRDIIGDAGMRVVGSTCKDLRTLSVQQ-----GPGFLSQSGLVCI
AQGCSLLQKIMYYASDMTDEALMVLADNCPSLRDIRICLVHKQSPDGRANKTLNKGLKAL
LKKCTMATRLAINRIITDEGMYYLGKYGKNLLHVTLTNCGGSDNGLIAASAGLEKMHTLE
MRDCPFGDEGMVALARH-ERLRFVWIQACYLTLQGVKELAKK-PNFHTEIVEEGLIHDL-
NPWQVVAYASTCGPRNDMPQHVHYV
>scaffold-BSNI-2007070-Anthoceros_agrestis-B
LLSCPDEILQQVFDLIGQHSHRNATSQVCKRFKDVEGGCRSAVFVSSCYVVHPDTVWHRF
PRATSFYIKGKPRVTDYDLIPSAWGAYAAPWVALLADYHSTLQHLKLKRMIVTDADLQVL
AHSCHNLQSLCLVKCNGFSHEGLEHVAQHCRSLATLDLGESSVQSEGPKWLSLLEQNCRR
LTSLSISGEDISGDEQAIVQLAARCQ---VLRLSDAVEPSTVIAAVVNSPVVTHLGLGVN
FPP---ALTSQLSQALARCTRLLELSGFW--EEWLIPDVLPICPQLRRLDLTLANLEGEG
LCQMLGGCTQLQELKVRDIIGDAGMRVVGSTCKDLRTLSVQQ-----GPGFLSQSGLVCI
AQGCSLLQKIMYYASDMTDEALMVLADNCPSLRDIRICLVHKQSPDGRANKTLNKGLKAL
LKKCTMATRLAINRIITDEGMYYLGKYGKNLLHVTLTNCGGSDNGLIAASAGLEKMHTLE
MRDCPFGD----------------------------------------------------
-------------------------
>scaffold-BSNI-2050922-Anthoceros_agrestis-B
---FPDEVLEHVLVFLTSHKDRNSVSLVCQAWYRAERWSRRHVFIGNCYAVSPEMVTTRF
PKLKAVTLKGKPRFSDFGLVPPDWGASVYPWVLRLAKECAQLEELRFKRMLVTDESLELI
ATSFPGFKVLVLTTCEGFSVRGLATIARHCRHLTQLDLQENVMEEPEPCWLEAFPDSSVS
LETLNFAISDSDVNHDALRSLVARCPNLRSLNVSKGVSMEHLPGILHRAPQLVELGTGSH
AVT-SSLSITGLGAAIKNCTSLRRLSIRWDLTPFHLGAMLSVFSNLISLDISYVAVHPPE
FQNLMSRCRNLEKLSMLDFVGDEGLQAVGRCCPYLQELRVYPMQENGTPGFVTEEGLISI
ADGCPKLSSILYFCKQMTNDAVHIMARKCSLITRFRLCIITPRLPDCATGEPMDEGFGAI
VMHCKHLRRLAVSGLLTDRAFEYIGRYGKGLQTLSVAFAAESDMAMKYVLEGCPKLRKLE
IRDAPLGDGALLTGIERFESMRFLWMSNCNVTYHGCRYLATRLPLLNVEIMKDDDSEEKP
VVSKLYLYRSLAGPREDAPNFVVT-
>scaffold-FAJB-2010625-Paraphymatoceros_hallii
PLYFPDEVLEHVLVFLTSHKDRNDVSLVCRAWYKAERWSRKHLFIGNCYAVSPEMVTRRF
PRLKSVTLKGKPRFADFGLLPNDWGASILPWVEELARAYPGMEELRFKRMSVTDESLELI
GRSFANFKVLVLTNCEGFSVKGLSSIARLCRHLTHLDLSENYMDSEQRCWIESFPETCVS
LEVLNFAIN-DTANYGALRSLVARCPSLKSLNVSKGVDMDQFPGILMTAPQLVEVGTGSH
GLSSEIGSISDLRTALRNCKGLRRLAVRWDLSPTHFSALQIVCSNLVSLDISLVPLRAAE
CKKLVFNCRKLQKLWCLDFVGDEGLLEVARSCSDLRELRVYPLQENGEHG-VTEVGLAAI
AEGCPNLESILYFCNQMTNQAVQFMALKCRNMTRFRLCIMTPRLPDYMTGKPMDEGFGAI
VKHCRQLRRLAVSGLLTDKAFKYIGEYGKGVQTLSVAFAADSDMAMKYVLHGCPKLRKLE
IRDCPFGDDALLSGIDHYESMRFLWMSSCNVTYHGCRYLAEQLPSLNVEIIKEETHMGKP
TVAKLYLYRSVAGPRKDAPDFIATF
>scaffold-RXRQ-2014300-Phaeoceros_carolinianus-sporophyte
PLFFPDEVLEHVLVFLTSHKDRNHVSLVCRAWYKAERWSRKHLFIGNCYAVSPEMVTRRF
PRLKSVTLKGKPRFADFGLLPNDWGASIQPWVEELARAYPGMEELRFKRMSVTDESLELI
GRSFPNFKVLVLTNCEGFSVKGLSSIARLCRHLTHLDLSENHMDSEQRCWIESFPETCVS
LEVLNFAIN-DTANYGALRSLVARCPSLKSLNVSKGVDMDQFPGILMTAPQLVEVGTGSH
GLSSEIGSISDLRTALRNCKGLRRLAVRWDLSPTHFSALQIVCSNLVSLDISLVPLRAAE
CEKLIFNCHKLQKLWCLDFVGDKGLVAVARSCSDLRELRVYPLQENGEHG-VTEVGLYAI
AQGCPNLESILYFCNQMTNQAVQFMALKCPNMTRFRLAIMNPRSPDCVTGEPMDEGFGAI
VKHCRQLRRLAVSGLLTDKAFQYIGEYGKGVQTLSVAFAADSDMAMNYVLQGCPKLRKLE
IRDCPFGDEALVSGIDRYESMRFLWMSSCNVTYHGCRYLAGRLPSLNVEIIKEDSHLGKP
TVAKLYIYRSVAGPRKDAPDFIATF
>scaffold-RXRQ-2021428-Phaeoceros_carolinianus-sporophyte
---FPDEVLEHVLVFLTSHKDRNSVSLVCQAWYRAERWSRRHVFIGNCYAVSPEMVTTRF
PKLKAVTLKGKPRFSDFGLVPPDWGASVYPWVLRLAKECAHLEELRFKRMLVTDESLELI
ATSFPGFKVLVLTTCEGFSVRGLATIARHCRHLTQLDLQENVMEEPEPCWLEAFPDSSVS
LETLNFAISDSDVNHDALRSLVARCPNLRSLNVSKGVSMEHLPGILHRAPQLVELGTGSH
AVT-SSLSITGLGAAIKNCTSLRRLSIRWDLTPFHLGAMLSVFSNLISLDISYVAVHTPE
FQNLMSRCRNLEKLSMLDFVGDEGLQAVGRYCPNLQELRVYPMQENGTPGFVTEEGLISI
ADGCPKLSSILYFCKQMTNDAVHIMARKCSLITRFRLCIITPRLPDCATGEPMDEGFGAI
VMHCKHLRRLAVSGLLTDRAFEYIGRYGKGLQTLSVAFAAESDMAMKYVLEGCPKLRKLE
IRDAPLGDGALLTGIERFESMRFLWMSNCNVTYHGCRYLATRLPLLNVEIMKEDDSEEKP
VVSKLYLYRSLAGPREDAPNFVVT-
>scaffold-TCBC-2006906-Nothoceros_vincentianus
---FPDEVLEHVLVFLTSHKDRNAVSLVCRAWYKAERWSRKEVFIGNCYSISPEIVIRRF
PRLKTVTLKGKPRFADFGLVPNDWGASIHPWVLDFARAYPGLEELRFKRMTVTDDSLDLI
GRSFPNFKVLVLTNCEGFSVRGLSSIARLCRHLTHLDLSENHMDG-------SFPETCIS
LETLNFAIN-DTGNYDALRSLVARCPSLKSLNVSKGVDMDQFPGLLLTAPQLVELGTGSH
GLSSEIGSIVDLRTALRNCTGLRKLSVRWDLSPTHFSALHTVCANLVSLDVSFVPLRAAE
CEKLVFNCRKLQKLWCLDFVGDKGLQAVARSCSDLRELRVYPLQESTDDRHVTEVGLVAI
AEGCPNLDSILYFCKQMTNAAVQNMAWKCPKMTRFRLCILTPRLPDCSTGQPMDEGFGAI
VKHCKHLRRLAVSGLLTDRAFQYIGQYGKGVQTLSVAFAADSDMAMKYVLQGCPRLRKLE
IRDCPLGDEALVSGMDRYESMRFLWMSSCNVTYHGCRYLA--------------------
-------------------------
>scaffold-TWUW-2008534-Anthoceros_agrestis-A
LLSCPDEILQQVFDLIGQHSHRNATSQVCKRFKDVEGGCRSAVFVSSCYVVHPDTVWHRF
PRATSFYIKGKPRVTDYDLIPSAWGAYAAPWVALLADYHSTLQHLKLKRMIVTDADLQVL
AHSCHNLQSLCLVKCNGFSHEGLEHVAQHCRSLATLDLGESSVQSEGPKWLSLLEQNCRR
LTSLSISGEDISGDEQAIVQLAARCQ---VLRLSDAVEPSTVIAAVVNSPVVTHLGLGVN
FPP---ALTSQLSQALARCTRLLELSGFW--EEWLIPDVLPICPQLRRLDLTLANLEGEG
LCQMLGGCTQLQELKVRDIIGDAGMRVVGSTCKDLRTLSVQQ-----GPGFLSQSGLVCI
AQGCSLLQKIMYYASDMTDEALMVLADNCPSLRDIRICLVHKQSPDGRANKTLNKGLKAL
LKKCTMATRLAINRIITDEGMYYLGKYGKNLLHVTLTNCGGSDNGLIAASAGLEKMHTLE
MRDCPFGDEGMVALARH-ERLRFVWIQACYLTLQGVKELAKK-PNFHTEIVEEGLIHDL-
NPWQVVAYASTCGPRNDMPQHVHYV
>scaffold-TWUW-2050462-Anthoceros_agrestis-A
---FPDEVLEHVLVFLTSHKDRNSVSLVCQAWYRAERWSRRHVFIGNCYAVSPEMVTTRF
PKLKAVTLKGKPRFSDFGLVPPDWGASVYPWVLRLAKECAQLEELRFKRMLVTDESLELI
ATSFPGFKVLVLTTCEGFSVRGLATIARHCRHLTQLDLQENVMEEPEPCWLEAFPDSSVS
LETLNFAISDSDVNHDALRSLVARCPNLRSLNVSKGVSMEHLPGILHRAPQLVELGTGSH
AVT-SSLSITGLGAAIKNCTSLRRLSIRWDLTPFHLGAMLSVFSNLISLDISYVAVHPPE
FQNLMSRCRNLEKLSMLDFVGDEGLQAVGRCCPYLQELRVYPMQENGTPGFVTEEGLISI
ADGCPKLSSILYFCKQMTNDAVHIMARKCSLITRFRLCIITPRLPDCATGEPMDEGFGAI
VMHCKHLRRLAVSGLLTDRAFEYIGRYGKGLQTLSVAFAAESDMAMKYVLEGCPKLRKLE
IRDAPLGDGALLTGIERFESMRFLWMSNCNVTYHGCRYLATRLPLLNVEIMKDDDSEEKP
VVSKLYLYRSLAGPREDAPNFVVT-
>scaffold-UCRN-2053316-Megaceros_flagellaris
PLFFPDEVLEHVLVFLTSHKDRNAVSLVCRAWFKAERWSRQQVFIGNCYSVSPEMVTRRF
PRLKTVTLKGKPRFADFGLVPNDWGASIHPWLLEFARAYPGLEELRFKRMTVTDDSLDLI
GRSFPNFKVLVLTNCEGFSVKGLSSIARLCRHLTHLDLSENHMDGEQRGWIDSFPETCVS
LETLNFAIN-DTGNYDALRSLVARCPSLKSLNVSKGVDMDQFPGILLTAPQLVELGTGSH
GLSSEIGSIVDLRTALRSCTGLRKLSVRWDLSPTHFSALHTVCANLISLDVSYVPLRAAE
CEKLVFNCRKLQKLWCLDFVGDKGLQAVARSCTDLRELRVYPLQESTDDGYVTEAGLVAI
AEGCPNLDSILYFCKQMTNAAVRFMAWKCPKMTRFRLCILTPRLPDCLTGQPMDEGFGAI
VKHCKQLRRLAVSGLLTDKAFEYIGQYGKGVQTLSVAFAADSDMAMKYVLQGCPKLRKLE
IRDCPFGDEALVSGMDRYESMRFLWMSSCNVTYHGCRYLAAKLPSLNVEIMKEGFHLEKP
TVAKLYLYRSVAGPRKDAPDFIATF
>scaffold-WCZB-2119911-Phaeoceros_carolinianus-gametophyte
PLFFPDEVLEHVLVFLTSHKDRNDVSLVCRAWYKAERWSRKHLFIGNCYAVSPEMVTRRF
PRLKSVTLKGKPRFADFGLLPNDWGASIQPWVEELARAYPGMEELRFKRMSVTDESLELI
GRSFANFKVLVLTNCEGFSVKGLSSIARLCRHLTHLDLSENHMDSEQRCWIESFPETCVS
LEVLNFAIN-DTANYGALRSLVARCPSLKSLNVSKGVDMDQFPGILMTAPQLVEVGTGSH
GLSSEIGSISDLRTALRNCKGLRRLAVRWDLSPTHFSALQIVCSNLVSLDISLVPLRAAE
CEKLIFNCHKLQKLWCLDFVGDKGLVAVARSCSDLRELRVYPLQENGEHG-VTEVGLYAI
AQGCPNLESILYFCNQMTNQAVQFMALKCPNMTRFRLAIMDPRSPDCVTGEPMDEGFGAI
VKHCRQLRRLAVSGLLTDKAFQYIGEYGKGVQTLSVAFAADSDMAMNYVLQGCPKLRKLE
IRDCPFGDEALVSGIDRYESMRFLWMSSCNVTYHGCRYLAGRLPSLNVEIIKEDSHLGKP
TVAKLYVYRSVAGPRKDAPDFIATF
>scaffold-WEEQ-2090505-Phaeoceros_carolinianus-gametophyte_1575
PLFFPDEVLEHVLVFLTSHKDRNHVSLVCRAWYKAERWSRKHLFIGNCYAVSPEMVTRRF
PRLKSVTLKGKPRFADFGLLPNDWGASIQPWVEELARAYPGMEELRFKRMSVTDESLELI
GRSFPNFKVLVLTNCEGFSVKGLSSIARLCRHLTHLDLSENHMDSEQRCWIESFPETCVS
LEVLNFAIN-DTANYGALRSLVARCPSLKSLNVSKGVDMDQFPGILMTAPQLVEVGTGSH
GLSSEIGSISDLRTALRNCKGLRRLAVRWDLSPTHFSALQIVCSNLVSLDISLVPLRAAE
CEKLIFNCHKLQKLWCLDFVGDKGLVAVARSCSDLRELRVYPLQENGEHG-VTEVGLYAI
AQGCPNLESILYFCNQMTNQAVQFMALKCPNMTRFRLAIMNPRSPDCVTGEPMDEGFGAI
VKHCRQLRRLAVSGLLTDKAFQYIGEYGKGVQTLSVAFAADSDMAMNYVLQGCPKLRKLE
IRDCPFGDEALVSGIDRYESMRFLWMSSCNVTYHGCRYLAGRLPSLNVEIIKEDSHLGKP
TVAKLYIYRSVAGPRKDAPDFIATF
>scaffold-ZFRE-2014675-Phaeoceros_carolinianus-sporophyte_1575
PLFFPDEVLEHVLVFLTSHKDRNHVSLVCRAWYKAERWSRKHLFIGNCYAVSPEMVTRRF
PRLKSVTLKGKPRFADFGLLPNDWGASIQPWVEELARAYPGMEELRFKRMSVTDESLELI
GRSFANFKVLVLTNCEGFSVKGLSSIARLCRHLTHLDLSENHMDSEQRCWIESFPETCVS
LEVLNFAIN-DTANYGALRSLVARCPSLKSLNVSKGVDMDQFPGILMTAPQLVEVGTGSH
GLSSEIGSISDLRTALRNCKGLRRLAVRWDLSPTHFSALQIVCSNLVSLDISLV------
--------HKLQKLWCLDFVGDKGLAAVARSCSDLRELRVYPLQENGEHG-VTEVGLYAI
AQGCPNLESILYFCNQMTNQAVQFMALKCPNMTRFRLAIMNPRSPDCVTGEPMDEGFGAI
VKHCRQLRRLAVSGLLTDKAFQYIGEYGTGVQTLSVAFAADSDMAMNYVLQGCPKLRKLE
IRDCPFGDEALVSGIDRYESMRFLWMSSCNVTYHGCRYLAGRLPCLNVEIIKEDSHLGKP
TVAKLYIYRSVAGPRKDAPDFIATF
>scaffold-ZFRE-2021124-Phaeoceros_carolinianus-sporophyte_1575
---FPDEVLEHVLVFLTSHKDRNSVSLVCQAWYRAERWSRRHVFIGNCYAVSPEMVTARF
PKLKAVTLKGKPRFSDFGLVPADWGASVYPWVLRLAKECAQLEELRFKRMLVTDQSLELI
ATSFPNFKVLVLTTCEGFSVRGLATIARHCRYLTQLDLQENIMEEPEPCWLEAFPDSSVS
LETLNFAISDSDVNHDALRSLVARCPNLRSLNVSKGVSMEHLPAILHRAPQLEELGTGSH
AVT-SSSSITGLGAAIKNCTSLRRLSIRWDLTPSHLGAMLSVFSNLISLDMSYVAVHPPE
FRNLMSRCRNLEKLSILDFVGDEGLQAVGRYCPKLQELRVYPMQENGTPGFVTEEGLISI
ADGCPKLSSILYFCKQMTNNAVHIMARKCSLITRFRLCIITPRLPDCATGEPMDEGFGAI
VMHCKHLRRLAVSGLLTDRAFEYIGRYGKGLRTLSVAFAADSDMAMKYVLEGCPKLRKLE
IRDAPLGDGALLTGIERFESMRFLWMSNCNVTYHGCRYLATRLPLLNVEIMKEDDSEEKP
VVSKLYLYRSLAGPREDAPNFVVT-
>scaffold-BNCU-2014235-Radula_lindenbergiana
PSSFPDEVLEHVLVFLTSHRDRNAVSLVCKAWFKAEKWSRQKVFVGNCYAVSPALVTHRF
PKISSLTIKGRPRFDDFGLVPVAWGAHIDPWIHALAQACPWMEELRCKRMTVSDASLMLL
GRSFPNFRSLALTSCDGFSTDGLACITSSCRQLAQLDLQENKIEDRGGHWLSCFPDTHTS
LVSLNFATVSGDFDFEALESLVERSRGLKSLKLHKDVSLEQLQRLLTRAPQLSELGTGSY
SQNLQWGQLSELQTAFSRCKNLRSVSGFWEVTPQYVSSLLTVCLNLTTLNLSDVKLHTRE
LSKLIVGCHNLERLLVQDNIGNKGLQAVAATCKNLQEIRVYPST---DEGIATEEGLIAL
SEGCPKLKKILYFCKQMTNAAVIAFAKNLPNMTHFRLCILTPHQPDHTTQEPMDKGFGAI
AQYCKNLQRIAVSGWLTDRAFEYIGRHGKNLETISIAFAGDSDRGMEYLLHGCPKLKKLE
IRDCPFGDSAILAGLSRYEQMRSLWLSGGLVSRQGAAWLARQKPSLNVEVMIED-TGDTL
AVDRLYVYRSLVGPRTDAPGWVETL
>scaffold-FITN-2011912-Treubia_lacunosa
MTIFSDDVLDYLLQFVSARKDRNAISLVCKAWFRVEAWNRQSVYIGNCYAVSPEILIRRF
PRVKSLTLKGKCRFADFSLVPPNWGAFVYPWIAAMAVSYPWLEELRLKRMVVSDEALALL
ARSFPNFRSLVLINCDGFSTDGLAVIASQCRNLRELDLQECEVEDRGGHWLSCFPQTCSS
LVTLNFACLNSRVDPDKLEKLVERCTSLKSLKLNKDVSLQQLQRLLVRAPQLTDLGTGSY
SQELRWSQYAELQSALASCKGLTSLSGFWDVAPVFVPSLYPVCLHLTSLNLSYVSIRSNE
FIKMISHCPKLKRLWAQDSVEDKGLHAVGLVCKDLEELRVFPSDPVG-HGVVTEMGLVNI
SEGCPQLSSVLYFCRQCTNAAIATVARNCPNLTRFRLCIITPRQTDYVTGQHMDEAFGAI
VKHCKNIRRLAVSGSLSNKAFEYIGLYGKRLETLSVAFAGESDLAMQHVLEGCPNLRKLE
IRDSPFGDSALLAGINRYESMRFLWMSACNVTLIGAGTVANELPRLNVEVIKENEENNDY
TVEKLYVYRTVAGPRNDAPHFLITL
>scaffold-FITN-2015986-Treubia_lacunosa
MTSFPDEVLEHVLNFLPDRKDRNTVSLVCKSWWRTEGWNRKFVYIGNCYAVSPEILIRRF
PRIKSVILKGKPRFADFGLVPHNWGAFLNPWVIAMAPSYPWLEELRLKRMTVSDESLATL
ARSFQNFKVLVLISCDGFSTDGVAAIASQCRNLTELDLQECEVEDRGNQWLNCFPETCNS
LVSLNFACIHSEVNFEALENLVARCSSLKKLRLNKEVSLEQLQRLLIRAPQLTDLGTGSY
TQEVQWSKYAELQTALGRCTGLTSLSGFWRIEPMFIPSLHPLGHNLISLNLSYASIRSAE
FCKLISHCSNLQSLWVLDEVEDKGLQAVGETCKDLQLLRVFPADPTG-ICQVTEVGLVAI
SEGCKRLSSVLYFCRQCTNAAIEIVALNCKDLISFRLCIITPREPDYVTGEPMDEAFGHI
VKHCKSLRRLAVSGLLSDKAFEYIGTYGKQLEMLSVAFAGRTDRAMKFVLEGCKNLRKLE
IRDSPFGDDALVSCWRRYESMRFLWMSNCHITINGCIWLANKLPSLNVEVIRETDTGD--
LVERLYAYRSLAGPRRDAPYFVVTL
>scaffold-HMHL-2010112-Marchantia_paleacea-non_mycorrizal
PSPFPDEVLEHVLVFLQSHKDRNSVSLVCKAWFKAEKWSRHRVFVGNCYAVSPQMVINRF
SKLNSLHIKGRPRFADFGLVPHHWGAYISPWVTALAQSCPWLEELRLKRMTVSDESLMMI
AQSFPNFKSLILTSCDGLSTDGLAYITSSCRHLERLDLEENEIEPRGGEWLSCFPENHTS
LVSLNFATVESAIDFDALEALVERSKNLRSLKVHREVNLEQLNRLLARAPNLVELGSGSY
TQMLKWGQYSELSSALGRCKQLRSLSGFWEVEPVYLPSLYAVCANLTSLNLSYVLLHTTE
LVKLMAYCQNLERLLVQDYVGDKGLQAVAVSCRNLQELRVYPST---AEGFVTEEGLIAI
SEGCPNLKKILYFCKSMTNAAVITFANKLPNCTHFRLCILTPRQPDCVTNEPMDKGFGAV
VQNCKKLTRLAVSGQLTDRAFEYFGMYGKKLETISIAFAGDSDRGLEYILKGCPNLRKLE
IRDCPFGDDALLSGVHRYEQMRSLWMSACKVSRNGAVWLAKSNPSLNVEIIKEITPANVL
NVEKLYLYRTLAGRRSDAPDFVE--
>scaffold-HPXA-2020558-Ptilidium_pulcherrimum
PSPFPDEVLEHVLVFLISHRDRNSVSLVCKAWFKAEKWSRQRVFVGNCYAVSPQQVICRF
PKMNSLIIKGRPRFADFGLVPDDWGAYIEPWIRALAESCPWMEELRCKRMTVTDASLSLL
ARSFPNFRSLVLISCDRFSTDGLASVTRNCRNLAQLVLEENDILDRGGHWLSCFPETHTS
LVSLNFATVNGAIDFKALERLVDRSKGLKSLKVHKDLSLVQLQRLLIRAPQLTELGTGAF
SQNLKWGEYSELNTTIAKLKGLRSLSGFWEVAPVYIPSFYSVCLNLTSLNLSDVMLHTAE
LSKLMTYCHNLERLLVQDYVGDKGLQAVASTCKNLQELRVFPST---EEGFVTEEGLIAI
SEGCPKLKKILYFCKQMTNAAVITFAKNVPSVTHFRLCILIPRQPDHTTQEPFDKGFGAI
AQYCTNLQRIAVSGWLTDRAFEYIGRYGKKVETISIAFAGESDRGMEYLLNGCPNLKKLE
IRDCPFGDAALLAGVHRYENMRSLWLSMGLVSRPGASWLAKQVPCVNVEIIKEEGSADSL
AVERLYVYRSIAGPRTDAPDFVETL
>scaffold-IHWO-2067562-Marchantia_paleacea-mycorrizal
PSPFPDEVLEHVLVFLQSHKDRNSVSLVCKAWFKAEKWSRHRVFVGNCYAVSPQMVINRF
SKLNSLHIKGRPRFADFGLVPHHWGAYISPWVTALAQSCPWLEELRLKRMTVSDESLMMI
AQSFPNFKSLILTSCDGLSTDGLAYITSSCRHLERLDLEENEIEPRGGEWLSCFPENHTS
LVSLNFATVESAIDFDALEALVERSKNLRSLKVHREVNLEQLNRLLARAPNLVELGSGSY
TQMLKWGQYSELSSALGRCKQLRSLSGFWEVEPVYLPSLYAVCANLTSLNLSYVLLHTTE
LVKLMAYCQNLERLLVQDYVGDKGLQAVAVSCRNLQELRVYPST---AEGFVTEEGLIAI
SEGCPNLKKILYFCKSMTNAAVITFANKLPNCTHFRLCILTPRQPDCVTNEPMDKGFGAV
VQNCKKLTRLAVSGQLTDRAFEYFGMYGKKLETISIAFAGDSDRGLEYILKGCPNLRKLE
IRDCPFGDDALLSGVHRYEQMRSLWMSACKVSRNGAVWLAKSNPSLNVEIIKEITPANVL
NVEKLYLYRTLAGRRSDAPDFVE--
>scaffold-ILBQ-2047476-Conocephalum_conicum
PSPFPDEVLEHVLVFLQSHKDRNSVSLVCKAWFKAEKWSRQRVFVGNCYAVSPQQVIRRF
PKLNSLTIKGRPRFADFGFVPQHWGAYISPWVTELALACPWMEEFRCKRMTVSDESLMKI
AQSFPNFKSLVLTSCDGFSTDGLAYITSSCRHLARLDLEENDIELRGGQWLSAFPETNTS
LVSLNFATVDSSINFDALERLVERSRGLKSLKVHREVNLEQLNRLLVRAPNLVELGSGSY
TQTLKWNQYSELSGALQRCKQLRSLSGFWEVHPVYVPSLFSICLNLTTLNLSYVLLHTTE
LVKLMSYCHNLERLLVQDYVGDKGLQAVASGCRNLQELRVYPSD---PEGFATEEGLIAI
SEGCPNLKKILYFCKKMTNDAVIMFAKKLPNLTHFRLCILTPRQRDHVTNEPMDRGFGAI
VQNCKKLTRLAVSGFLTDRAFDYIGRYGKKLETISIAFAGESDGGMEYMLTGCTNLRKLE
IRDCPFGDGALMRGVDRYEHMRSLWMSACQVSRPGAVWLAKQKPNLNVEIIKENTSSNML
TVEKLYLYRTIAGPRTDAPDFVETL
>scaffold-JHFI-2114260-Pellia_neesiana
PSPFPDEVLEHVLVFLTSHRDRNSVSLVCKAWFKADKWSRQRVFVGNCYAVTPEQVIRRF
PKLNSLTIKGRPRFSDFSMVPANWGAYIDPWVMALSNACPWMEELRCKRMTVSDRSLMLL
GQSFPNFRSLVLMRCDGFSTDGLAFVTSSCRFLAQLDLEENEIEDRGGHWLSCFPESHTS
LVSLNFATVNGAIDFESLERLVDRSKDLRSLKVHKDVSLEQLQRLLTRAPQLIELGTGSY
SQDLKWGQYSELQNAFTNCKGLRSVSGFWELVPVYVPSLYSVCLNLTSLDLSVVLVHTNE
LSKLAAYCHNLERLLVQDYVGDKGLQAVASSCKNLQELRVYPAN---DEAIATEEGLIAI
AEGCPKMKKILYFCKQMTNAAVITFAKNLPNMTHFRLCITTPRQPDHTTQEPMDKGFGAI
VQCCTNLQRLAVSGLLTDRAFEIFGRYGKKLETISIAFAGESNRAMEYLFNGCPNLKKLE
IRDCPFGDGALLAGINRYEQMRSLWLSAGQVTRPGATWLAQLVPSLNVEIIEDEGNYQSL
SVDKLYVYRTLAGPRGDCPDFVETL
>scaffold-JPYU-2010085-Marchantia_polymorpha
PSPFPDEVLEHVLVFLQSHKDRNSVSLVCKAWFKAEKWSRHRVFVGNCYAVSPQMVINRF
SKLNSLHIKGRPRFADFGLVPHHWGAYISPWVTALAQSCPWFEELRMKRMTVSDDSLLMI
AQSFPNFKSLILTSCDGLSTDGLAYITSRCRHLERLDLEENEIEPRGGEWLSCFPDNHTS
LVSLNFATVDSAIDFDALEALVERSKNLRSLKVHREVNLEQLNRLLARAPNLVELGSGSY
TQLLKWGQYSELSSALGRCKQLRSLSGFWEVEPVYLPSLFAVCANLTSLNLSYVLLHTTE
LVKLIPYCQNLERLLVQDYVGDKGLQAVAVSCRNLQELRVYPST---AEGFVTEEGLIAI
SEGCPNLKKILYFCKSMTNAAVITFANKLPNCTHFRLCILTPGQPDCVTNEPMDKGFGAV
VQNCKKLTRLAVSGQLTDRAFEYFGMYGKKLETISIAFAGDSDRGLEYVLKGCPNLRKLE
IRDCPFGDDALLSGVHRYEQMKSMWMSACKVSRNGAVWLAKSKPSLNVEIIKENTPANVL
NVEKLYLYRTLVGPRSDAPDFVE--
>scaffold-KRUQ-2114273-Porella_navicularis
PSPFPDEVLEHVLVFLKSHKDRNSVSLVCRAWFKAEKWSRQRVFVGNCYAVSPRQVISRF
PKMNSLTIKGRPRFDDFGLVPEDWGGYIDPWIQALAQTCPWMEELRCKRMTISDASLRLL
GQSFPNFRSLVLTSCDGFSTDGLALITSSCRHLAQLDLLENRIEDKGGHWLSCFPETHTS
LVSLNFATVDGTIDFEDLERLVDRSKGLKSLKVHKDVSLEQLQRLLVRAPQLTELGTGKY
SQNLKWGQYSELQMAFNECKGLRSMSGFWEVAPIYVPSLYSVCLNLTSLNLSDVMLHTTE
LSKLITYCHNLERLLVQDYIGDKGLQAVASTCKNLQELRVYPAT---DEGSVTEEGLIAI
SEGCPKLKKILYFCKQMTNAAVITFAKNLPSMTHFRLCILTPGQADHTTQEPFDKGFGAI
AQYCMNLQRIAVSGWLTDRAFEYIGRHGKKLETISIAFAGDSDRGMEYLLNGCPNLKKLE
IRDCPFGDAALLAGLPRYEQMRSLWLSAGLVSRPGALWLAKQMPSLNVEVIKED-DGDSL
AVDKLYVYRSLAGPRADAPDWVETL
>scaffold-LFVP-2016232-Marchantia_paleacea-2_samples_combined
PSPFPDEVLEHVLVFLQSHKDRNSVSLVCKAWFKAEKWSRHRVFVGNCYAVSPQMVINRF
SKLNSLHIKGRPRFADFGLVPHHWGAYISPWVTALAQSCPWLEELRLKRMTVSDESLMMI
AQSFPNFKSLILTSCDGLSTDGLAYITSSCRHLERLDLEENEIEPRGGEWLSCFPENHTS
LVSLNFATVESAIDFDALEALVERSKNLRSLKVHREVNLEQLNRLLARAPNLVELGSGSY
TQMLKWGQYSELSSALGRCKQLRSLSGFWEVEPVYLPSLYAVCANLTSLNLSYVLLHTTE
LVKLMAYCQNLERLLVQDYVGDKGLQAVAVSCRNLQELRVYPST---AEGFVTEEGLIAI
SEGCPNLKKILYFCKSMTNAAVITFANKLPNCTHFRLCILTPRQPDCVTNEPMDKGFGAV
VQNCKKLTRLAVSGQLTDRAFEYFGMYGKKLETISIAFAGDSDRGLEYILKGCPNLRKLE
IRDCPFGDDALLSGVHRYEQMRSLWMSACKVSRNGAVWLAKSNPSLNVEIIKEITPANVL
NVEKLYLYRTLAGRRSDAPDFVE--
>scaffold-NRWZ-2100765-Metzgeria_crassipilis
-SPFPDEVLEHVLVFLQSHKDRNAVSLVCKAWYKAEKWSRQSVFVGNCYAITPQQVIARF
PKMNSLTIKGRPRFADFGLVPQYWGASVDPWIEALAEACPWMEELCCKRMTLSDNSLMML
AQSFPHFRSLALRICDGFSTDGLAFITGNCQNLAQLDLEENEIVDRGGNWLSCFPDTHTK
LVSLNFATVEGKIDFSSLERLVDRSRGLQCLKVHKDISLEQLQRLLIRAPQLVELGTGSY
SQNLRWGQYADLQKAFSKCKMLRSVSGFWEVAPVYIPSLYSVCLNLTSLNLSDVQLHTSE
LTKLITYCHNLERLLVQDYVGDKGLQAVASTCKNLQELRVYPSS---NEGFATEEGLIAI
SEGCPKLKKLLYFCKQMTNAAVISFAMKLPTVTHFRLAILTPRLPDHETQEPMDKAFGAI
AQYCTNLLRLGVSGWLTDRAFEYIGRYGKKLETISIAFAGESDKGMEYLLNGCPNLKKLE
IRDCPFGDSALLTGIPRYEQMRSLWLSAGLVSLPGASWLAKEVPSLNVEIIKEDNPSYTL
AVDKLYVYRSIAGPRKDAPHFVQTL
>scaffold-OFTV-2023933-Barbilophozia_barbata
PSPFPDEVLEHVLVFLNSHRDRNSVSLVCKAWFKAEKWSRQRVFVGNCYAVTPQQVIQRF
PKMNSLSIKGRPRFADFGFVPPGWGAYIEPWIEALAEACPWLEELRCKRLTISDNSLLLL
SQSFQNFRSLALTSCDGFSTDGLAYVTSNCRNLAQLDLEENDILDRGGNWLSCFPDTHTS
LVSLNFATVNGAIDFESLERLVDRSRGLKSLKVPKEISLEQLQRLLIRAPQLTELGTGSY
SQILRWAQYAELQTAFNKCKGLRSMSGFWEVAPMYVPSLYSVCLNLTSLNLSDVMLHTTE
LSKLITYCHNLERLLVQDYVGDKGLQAVASTCKNLKELRVYPAT---DEGFATEEGLIAI
SEGCPKLKKILYFCKQMTNVACITFAKNLPNLTHFRLCILTPRQPDHTTLEPMDKGFGAV
AQYCPNLTRIAVSGLLTDRAFEYIGRYGKKLETISLAFNGESGRGMEYLLNGCSKLKKLE
IRDCPFGDEALLSGLHRYEHMRSLWLSYCLVSRPGAYWLARQMPRLNVEIIKGEESANSL
AVEHLYVYRSIAGPRKDTPDFVETL
>scaffold-RTMU-2017102-Calypogeia_fissa
PSPFPDEVLEHVLVFLHSHRDRNSVSLVCKAWFKAEKWSRQRVFVGNCYAVTPQQVIQRF
PKMNSLSIKGRPRFADFGFVPPGWGAYIEPWIEALAEACPWLEELRCKRLTVSDSDLLLL
SRSFQNFRSLVLTGCDGFSTDGLAYVTSNCRSLAQLDLEENDIVDRGAHWLSSFPESHTS
LVSLNFATVNGALDFEALERLVDRSKGLKSLKVPKDVSLEQLQRLLIRAPQLTDLGTGAY
SQTLRWGQYAELQTAFNKCKGLRSMSGFWEVAPVYVPSLYSVCLNLTSLNLSDVMLHTTE
LSKMITYCHNLERLLVQDYVGDKGLQAVASTCKNLQELRVYPAT---AEGFATEEGLIAI
SEGCPKLKKILYFCKQMTNAAVISFAKNLPNLTHFRLCILTPRQADHTTQEPFDKGFGSV
TQYCVNLTRLAVSGLLTDRAFEYIGRYGKKLETISLAFNGESDRGMEYLLSGCTKLKKLE
IRDCPFGDAALLSGVHRYEQMRSLWLSYCLVSRPGAQWLAKQMPSLNVEIIKGDEPAESL
AVEHLYVYRSLAGPRQDSPAFVETL
>scaffold-TXVB-2076406-Lunularia_cruciata
PSPFPDEVLEHVLVFLQSHRDRNSVSLVCKAWFKAEKWSRQRVFVGNCYAVSPHQVIHRF
PKLNSLTIKGRPRFADFGLVPHHWGAFIAPWIAALAEACPWMEEFRLKRMTVSDESLMMI
GRSFPNFKSLVLTSCDGFSTDGLAYITSSCRNLQRLDLEENDIELKGGQWLSCFPETHTS
LVSLNFATVNVAINFEDLEALVERSRGLQSLKVHKEVNLEQLQRLLVRAPQLVELGSGSY
TQRLKWSQLSELRSALNGCRGLRSLSGFWEVEPVYVMSLLQPCLNLTSLNLSYVLLHTKE
LVKLTAYCHSLERLLVQDFVGDKGLQAVASSCKNLRELRVYPSA---EEGLVTEEGLIAI
SEGCPKLKKILYFCKQMTNHAIITFATNLPNLTHFRLCILTPRQPDHVTNEPMDKGFGAI
VQNCKNLTRLAVSGLLTDRAFEYVGRYGKKLETISIAFAGESDRGMEYMLTGCTNLRKLE
IRDCPFGDPALLSGVHRYEHMRSLWMSSCQVTRPGASWLAKQKPDLNVEIIKENVSENQL
TVEKLYLYRSLAGPRSDAPDFVETL
>scaffold-UUHD-2019111-Porella_pinnata
PSPFPDEVLEHVLVFLKSHKDRNSVSLVCRAWFKAEKWSRQRVFVGNCYAVSPHQVIRRF
PKMNSLTIKGRHRFDDFGLVPEDWGAYIDPWIQALAQTCPWMEELRCKRMTISDASLRLL
GQSFPNFRSLVLTSCDGFSTDGLALITSSCRHLAQLDLLENRIVDKGGHWLSCFPETHTS
LVSLNFATVDGTIDFEDLERLVDRSKDLKSLKVHKDVSLEQLQRLLVRAPQLTELGTGKY
SQNLKWGQYSELQTAFNECKGLRSMSGFWEVAPMYVPSLYSVCLNLTSLNLSDVMLHTTE
LSKLITYCHNLERLLVQDYVGDKGLQAVASTCKNLQELRVYPAT---EEGSVTEEGLIAI
SEGCPKLKKILYFCKQMTNAAVITFAKNLPTMTHFRLCILTPHQADHTTQEPFDKGFGAI
AQYCMNLQRIAVSGWLTDRAFEYIGRHGKKLETISIAFAGESDRGMEYLLNGCPNLKKLE
IRDCPFGDAALLAGLPRYEQMRSLWLSAGLVSRPGASWLARQMPSLNVEIIKED-DGDSL
AVNKLYVYRSLAGPRADAPEWVETL
>scaffold-WJLO-2037739-Ricciocarpos_natans
PSPFPDEVLEHVLVFLQSHKDRNSVSLVCKAWFKAEKWSRQRVFVGNCYAVSPQQVVNRF
PKLNSLTIKGRPRFADFGLVPPHWGAYLSPWVTALAQACPWMEEFRCKRMTVSDETLLMI
AQSFPCFKSLVLTSCDGFSTDGLAYITSGCRHLARLDLEENEIELRGGQWLSAFPETHTS
LVSLNFASVDSPIDFEVLERLVERSRGLKSLKVHREVNLEQLNRLLVRAPNLVELGAGAY
SQTLKWNQYAELSGALQMCKQLRSLSGFWEVQPVYVPSLYSVCLNLTSLNLSYVLLHTNE
LLKLVSYCHNLERLLVQDYVGDKGLQAVAASCRNLQELRVYPSA---PDGSATEEGLIAI
SEGCPNLKKILYFCKQMTNEAVIMFAKKLPNLTHFRLCILSPRQPDHVTNEPMDKGFGAI
VQNCKKLTRLAVSGLLTDRAFEYIGRYGKKLELISIAFAGESDRGLEYLLTGCTNLRKLE
IRDCPFGDGALIRGVDRYENMRSLWMSACQVSRPGAVWLAKQKPNLNVEIIKENTSSNML
TVEKLYLYRSIAGPRTDTPDFVETL
>scaffold-WZYK-2007671-Bazzania_trilobata
PSPFPDEVLEHVLVFLNSHRDRNSVSLVCKAWFKAEKWSRQRVFVGNCYAVTPQQVIQRF
PKMNSLSIKGRPRFADFGFVPPGWGAHIEPWIEALAEACPWLEELRCKRLTVSDSSLQKL
SRSFQNFRSLALTGCDGFSTDGLGYVTSSCRNLAQLDLEENDIVDRGGYWLGCFPETHTS
LVSLNFATVNGAIDFEALERLVDRSKGLKSLKVPKDISLEQLQRLLIRAPQLTELGTGSY
SQLLSWGKYSELQTALNKCKGLRSMSGFWEVHPTYVPSLYSACLNLTSLNLSDVMLHTTE
LSKLIPYCHNLERLLVQDFVGDKGLQAVASSCKNLQELRVYPAT---DEGFATEEGLIAI
SEGCPKLKKILYFCKQMTNAAVISFAKNLPNLTHFRLCILTPREPDHVTGQPMDKGFGAI
AQFCTNLTRLAVSGWLTDRAFEYIGRYGKKLETISLAFGGESDRGMEYLLNGCPKLKKLE
VRDCPFGDTALLSGLQRYEHMRSLWLSYCLVSRPGAGWLAKQMPSLNVEIIKGDGSAESL
AVEHLYVYRSIAGPRKDSPEFVETL
>scaffold-WZYK-2007673-Bazzania_trilobata
PSPFPDEVLEHVLVFLNSHRDRNSVSLVCKAWFKAEKWSRQRVFVGNCYAVTPQQVIQRF
PKMNSLSIKGRPRFADFGFVPPGWGAHIEPWIEALAEACPWLEELRCKRLTVSDSSLQKL
SRSFQNFRSLALTGCDGFSTDGLGYVTSSCRNLAQLDLEENDIVDRGGYWLGCFPETHTS
LVSLNFATVNGAIDFEALERLVDRSKGLKSLKVPKDISLEQLQRLLIRAPQLTELGTGSY
SQLLSWGKYSELQTALNKCKGLRSMSGFWEVHPTYVPSLYSACLNLTSLNLSDVMLHTTE
LSKLIPYCHNLERLLVQDFVGDKGLQAVASSCKNLQELRVYPAT---DEGFATEEGLIAI
SEGCPKLKKILYFCKQMTNAAVISFAKNLPNLTHFRLCILTPREPDHVTGQPMDKGFGAI
AQFCTNLTRLAVSGWLTDRAFEYIGRYGKKLETISLAFGGESDRGMEYLLNGCPKLKKLE
VRDCPFGDTALLSGLQRYEHMRSLWLSYCLVSRPGAGWLAKQMPSLNVEIIKGDGSAESL
AVEHLYVYRSIAGPRKDSPEFVETL
>scaffold-CBAE-2007602-Huperzia_myrsinites
MTSFPDEALEYVLKFISSHKDRNAVSLVCKAWYRAEGWNRQAVFIGNCYAVSPEILINRF
PRIKSLTLKGRPRFADFNLFPQDWGAYLNPWVVAMAASYPWLEELHLKRMTVSDDCLMML
GRTFANFRVLVLINCDGFSTDGLAVIASQCRYLEVLDLQESEIENHGGHWLSCFPETCTS
LVCLNFACLGSVVNFDALEKLVARCKSLKSLKMNKGVSLEQLQRLLVRAPQLIDLGTGSY
SQQLIWAQYSELQTALTKCKNLKSLSGFWDVAPVFVPSLYPIGHNLTSLNLSYATIRGNV
LMKLVSYCPNLKRLWVQDFVEDKGLQAVGVNCKVLEELRVFPVDTLG-HGYVTEVGLLAV
SEGCPSLSSVLYFCRQCTNAAIIAVAKNCPKLTRFRLCIITPQMPDHVTGEPMDEAFGAI
VKHCKDLRRLALSGLLTDKAFEYIGLYGKRLQTLSVAFAGNSDLAMQYVLNGCPNLRKLE
IRDSPFGDAALLSGLHRYESMRFLWMSACKVSLIGCGWLANQLPRLNVEVIKENENSRDF
TIDKLYAYRSVAGPRSDSP------
>scaffold-ENQF-2003616-Lycopodium_annotinum
RTSFPDEALEHVLAFVTEAKDRNAISLVCKAWYKAEGWSRWHVFIGNCYAASPEILIRRF
PNMKALTLKGKPRFADFNLVPPDWGAHLHPWVTAIAAAYPGFEELRIKRMTASDESLRVL
AHSFPNFRALAMTSCDGFSTDGLSALTSRCSNLEELHLQESEVEDRGGHWLNSFKECCTS
LVTLNFACLDSDIDFDVLENLVARCNSLKNLGLNKKISLEQLQRLLVRAPQLTSLGTGSF
NQNLRWPQLAELSAALVNCKGLQSLSGFWDVEPLYISMLYPLCSNLTHLDLSYATIRSGD
MIALIRHCHKLKKLWVRDFVEDRGLQAVAATCKDLQELRVFPVDPLG-RGYVTEQGLIAI
AEGCPNLSSILYFCRQMTNAAIITMSRNCQKLTRFRLCIITPKEPDHMTKEPLDEAFGAI
VKNCKRLKRLSVSGLLTDKAFDYIGKYGKRLETLSVAFAGDSDSGMEYVLRGCTRLRKLE
IRDCPFGDVALLSGLHKYESMRLLWMSSCNLSINGCMWLAKKMPRLNVEIMKENVSTG-D
YVEKLYVYRSIGGPRNDTPYFVVTL
>scaffold-GAON-2000047-Huperzia_squarrosa
-TSFPDEVLEHVLAFITESKDRNAVSSVCKAWYKTEGWNRQHVFIGNCYAVSPRILIRRF
PRMKSLTLKGKPRFADFNLVPPDWGAHLLPWITAIAVAYKDFEELRVKRMTVSDRSLEVL
ANSFPKFKTLVVTSCDGFSTDGLAAVTSQCSYLEELHLQESEVEDRGGYWLSSFQESCTS
LVTLKFACLDSNVDFDALEKLVARCTSLKNLGLNKKISVEQLHRLLVRAPQLITLGTGSF
NQILRWPQLRELSAALGDCKRIQCLSGFWDVEPLYISMLYPLCSNLTRLDLSYATIRSAD
MVELITHCHKLQRLWVQDFVEDRGLQAVASTCKDLVELRVFPVDSHG-RGCVTEQGLIAI
AEGCSNLSSILYFCRQMTNAAVITMSLKCQNLTRFRLCIITPKEPDHLTGEPLDEAFGAI
VRNCKKLKRLSVSGLLTDKAFEYIGKYGKKLETLSLAFAGDSDHGMECVLSGCTNLRKLE
IRDCPFGDLALLSGIHKYESMRSLWMSSCNLSINGCMWLAQRMPRLNVEIIRENEIAG-G
YVEKLYVYRSIAGPRNDAPYFVVRL
>scaffold-GAON-2016718-Huperzia_squarrosa
MTSFPDEALEYVLKFISSHKDRNAVSLVCKAWYRAEGWNRQTVFIGNCYAVSPEILINRF
PRIKSLTLKGRPRFADFNLFPQDWGAYLNPWVVAMAASYPWLEELHLKRMTVSDDCLMML
GRTFANFRVLVMINCDGFSTDGLAVIASQCRYLEVLDLQESEIENHGGQWLSCFPETCTS
LVCLNFACLGSVVNFDALEKLVARCKSLKSLKMNKGVSLEQLQRLLVRAPQLIDLGTGSY
SQQLIWAQYSELQTALTKCKNLKSLSGFWDVAPVFVPSLYPIGHNLTSLNLSYATIRGNV
LMKLVSYCPNLKRLWVQDFVEDKGLQAVGVNCKVLEELRVFPVDTLG-HGYVTEVGLLAV
SEGCPSLSSVLYFCRQCTNAAIIAVAKNCPKLTRFRLCIITPQMPDHVTGEPMDEAFGAI
VKHCKDLRRLALSGLLTDKAFEYIGLYGKRLQTLSVAFAGNSDLAMQYVLNGCPNLRKLE
IRDSPFGDAALLSGLHRYESMRFLWMSACKVSLIGCGWLANQLPRLNVEVIKENENSRDF
TIDKLYAYRSVAGPRSDSPHCVVTL
>scaffold-GKAG-2008900-Huperzia_lucidula
-TSFPDEVLEHVVAFVTEPKDRNAVSLVCKAWYKTEGWSRRHVFIGNCYAVSPRILIRRF
PRMKSLTLKGKPRFADFNLVPPDWGAHLLPWITAIAAAYTDFEELRVKRMTVSDKSLELL
ATSFPMFRTLVVTSCDGFSTDGLAAITSQCSNLEELNLQESEVEDRGGYWLSSFQECCTS
LVTLKFACLDSNVNFDALEKLVARCTFLKNLGLNKKISVEQLQRLLVRAPQLASLGTGSF
NQILRWSQLGELSAALLNCKRLQKLSGFWDVEPLYITMLYPLCSNLTRLDLSYATIRSAD
MVELIPHCHKLQRLWVQDFVEDRGLQAVASTCKDLLELRVFPVDSLG-RGYVTEQGLIAI
AEGCPNLSSILYFCRQMTNAAVITMSLKCQNLTRFRLCIITPKEPDHLTGEPLDEAFGAI
VRNCKKLKRLSVSGLLTDKAFEYIGKYGKRVETLSLAFAGDSDRGMECVLSGCTNLRKLE
IRDCPFGDIALLSGLHKYESMRSLWMSSCNLSISGCMWLAQRMPRLNVEIIKENENAG-D
YVEKLYVYRSIAGPRNDTPYFVVRL
>scaffold-GKAG-2008901-Huperzia_lucidula
-TSFPDEVLEHVVAFVTEPKDRNAVSLVCKAWYKTEGWSRRHVFIGNCYAVSPRILIRRF
PRMKSLTLKGKPRFADFNLVPPDWGAHLLPWITAIAAAYTDFEELRVKRMTVSDKSLELL
ATSFPMFRTLVVTSCDGFSTDGLAAITSQCSNLEELNLQESEVEDRGGYWLSSFQECCTS
LVTLKFACLDSNVNFDALEKLVARCTFLKNLGLNKKISVEQLQRLLVRAPQLASLGTGSF
NQILRWSQLGELSAALLNCKRLQKLSGFWDVEPLYITMLYPLCSNLTRLDLSYATIRSAD
MVELIPHCHKLQRLWVQDFVEDRGLQAVASTCKDLLELRVFPVDSLG-RGYVTEQGLIAI
AEGCPNLSSILYFCRQMTNAAVITMSLKCQNLTRFRLCIITPKEPDHLTGEPLDEAFGAI
VRNCKKLKRLSVSGLLTDKAFEYIGKYGKRLETLSLAFSGDSDRGMECVLRGCANLRKLE
IRDCPFGDIALLSDLHKYESMRSLWMSSCNLSISGCMQLAQKMPRLNVEIIKENENTG-D
YVEKLYVYRSIAGPRNDTPYFVVRL
>scaffold-JKAA-2006068-Selaginella_wallacei
MDSVPYEVLEHVFKFISGHKDRNSISLVCKTWYKAEGWSRRSVFIGNCYSVTPDMVASRF
PRVLAVTLKGKPRFADFNLLPRGWGANVLPWLRVLVDRYPWLEELRLKRMTVSDESFSII
ARCLPNFRALVLTNCDGFSTDGIAEVATHCRNLEELDLQECEVDDRGGSWLSCFPETCTS
LVTLNFSCLESEVKFEALEQLVARCKSLRKLKLNRSITLELLHRLIVKAPQLTDLGTGMY
SQIQNWSQYLELRIALSKCKGLRSLSGFWMLEPVFVPLIYSLCKNLVSLNLSYATIRAPE
FRKLVT-CPKLETLWVLDSVEDKGLEAVGVHCRNLRELRVFPADHLGCS-VVTEAGLVAV
SQGCPNLTSVLYFCGQFTNAAIEAVATNCPNMTKFRLCIMTPRQRDYVTGEPMDEGFGAI
VKKCRNLHRLAVSGWLSDKAFEYIGHYATNLETLSVAFAGESDAGMQYVMKGCKKLSKLE
IRDSPFGDAALLSGIHQYESMRFLWMSACTASLGGCSWLAASLPRLNVEVIHENQGTE-A
LVDKLYVYRTLAGSRPDAPSFVTIL
>scaffold-JKAA-2006069-Selaginella_wallacei
MDSVPYEVLEHVFKFISGHKDRNSISLVCKTWYKAEGWSRRSVFIGNCYSVTPDMVASRF
PRVLAVTLKGKPRFADFNLLPRGWGANVLPWLRVLVDRYPWLEELRLKRMTVSDESFSII
ARCLPNFRALVLTNCDGFSTDGIAEVATHCRNLEELDLQECEVDDRGGSWLSCFPETCTS
LVTLNFSCLESEVKFEALEQLVARCKSLRKLKLNRSITLELLHRLIVKAPQLTDLGTGMY
SQIQNWSQYLELRIALSKCKGLRSLSGFWMLEPVFVPLIYSLCKNLVSLNLSYATIRAPE
FRKLVIHCPKLETLWVLDSVEDKGLEAVGVHCRNLRELRVFPADHLGCS-VVTEAGLVAV
SQGCPNLTSVLYFCGQFTNAAIEAVATNCPNMTKFRLCIMTPRQRDYVTGEPMDEGFGAI
VKKCRNLHRLAVSGWLSDKAFEYIGHYATNLETLSVAFAGESDAGMQYVMKGCKKLSKLE
IRDSPFGDAALLSGIHQYESMRFLWMSACTASLGGCSWLAASLPRLNVEVIHENQGTE-A
LVDKLYVYRTLAGSRPDAPSFVTIL
>scaffold-KJYC-2008181-Selaginella_willdenowii
MTSFPDEVLEHVLKFITEHRDRNSVSLVCKGWYKAEGWSRLSVFIGNCYAVSPDMVARRF
PRIKSMTLKGKPRFADFNLVPPDWGAFVHPWIRVIVDKYPWFEDLRLKRMTISDESLFVI
STSLPSFRALVLINCDGFSTDGIASITSHCRYLQELDLQDCLVDDRGGEWLSCFPESCTS
LITLNYSCLESDVSFQALEMLVARNRSLKKLRLNKGVTLGQLQRLLVKAPQLTDLGTGSF
SQMQNWSQFSELRSALAKCKGIRLLSGFWMVEPVYISLLFPLGQNLVTLNLSYAAIRYNE
FKKLIIHCHKLECLWVLDSIEDKGLQAVGMSCPRLRELRVFPADPAG-AGAVTEAGLVAV
SQGCPGLSSVLYFCKQCTNAAIETVASNCQQLSRFRLCIITPRQRDYMTGEPMDEGFGAV
VRNCKNLRRLAVSGWLTDKAFEYIGCYGKKLETLSVAFAGESDNAMQYVLTGCPRLKKLE
IRDSPFGDQALLAGLHQYDSMRFLWMSACCVSVAGCSWLATSLPSLNVEVIQEGPSFDDR
CVEKLYVYRTLAGPRSDAPDWVITL
>scaffold-KUXM-2001910-Selaginella_selaginoides
MAAFPDEVLEYVLKFLTSRKDRNAVSLVCKAWCRTESFSRQAVYIGNCYAVSPEILIRRF
PRVKCVTLKGKPRFADFGLVPYQWGAFLYPWVAAMALEYPWLEELRLKRMTVTDESLAML
AHSFPNFRLLVLINCDGFSTDGLAAVASRCRHLRELNLQECEVENHGGHWLSCFPETFTS
LVSLNFACLEGAVNYDALERLVARSPSLQSLRLNKEVTLQQLQRLLVRAPQLIDLGTGSY
CQQLKWGQYAELQAALTNCKSLASLSGFWDVAPVLIRSLYSICPNLTSLNLSYVTLSSSY
FCKLISCCSKLQKLWVQDSVEDKGLQQVGMVCRDLRELRVFPQHPAR-QGNVTEAGLEFI
SRGCPNLSSVLYFCRQCTNESVAVVARNCPGLIRFRLCIITPFQTDHITGEPMDEAFGAI
VKHCKNLRRLAVSGLLTDKAFEYIGMYGKKLETLSVAFAGESDVGMQHVLNGCTNLRKLE
IRDSPFGDTALLSGMERYESMRFLWMSSCKVTLLGCGSLAVQKTRLNVEIIKPEDGENNY
EVGKLYVYRSLAGPRLDSDHIV-TL
>scaffold-NYBX-2000353-Huperzia_selago-A
----PDEVLEHVLAFVTESKDRNAVSSVCKAWYKTEGWNRQHVFIGNCYAVSPRILIRRF
PRMKSLTLKGKPRFADFNLVPPDWGAHLLPWITAIAVAYRDFEELRVKRMTVSDKSLEVL
ANSFPKFRTLVVTSCDGFSTDGLAAVTSQCSNLEELHLQESEVEDRGGYWLSSFQECCTS
LVTLKFACLDSNVNFDALEKLVARCTFLKNLGLNKKISVEQLHRLLVRAPQLISLGTGSF
NQILRWSQLRELSAALGDCKRIQSLSGFWDVEPLYITMLYPLCSNLTRLDLSYATIRSAD
MVELIPHCHKLQRLWVQDFVEDRGLQAVASTCKDLLELRVFPVDSLG-RGYVTEQGLIAI
AEGCPNLSSILYFCRQMTNAAVITMSLKCQNLTRFRLCIITPKEPDHLTGEPLDEAFGAI
VRNCKKLKRLSVSGLLTDKAFEYIGKYGKRLETLSLAFSGDSDRGMECVLRGCANLRKLE
IRDCPFGDIALLSDLHKYESMRSLWMSSCNLSISGCMQLAQKMPRLNVEIIKENENTG-D
YVEKLYVYRSIAGPRNDTPYFVVRL
>scaffold-PKOX-2100946-Isoetes_tegetiformans
MTIFSDDVLDYLLQFVSARKDRNAISLVCKAWFRVEAWNRQSVYIGNCYAVSPEILIRRF
PRVKSLTLKGKCRFADFSLVPPNWGAFVYPWIAAMAVSYPWLEELRLKRMVVSDEALALL
ARSFPNFRSLVLINCDGFSTDGLAVIASQCRNLRELDLQECEVEDRGGHWLSCFRQTCSS
LVTLNFACLNSRVDPDKLEKLVERCTSLRSLKLNKDVSLQQLQRLLVRAPQLTDLGTGSY
SQELRWSQYAELQSALASCKGLTSLSGFWDVAPVFVPSLYPVCLHLTSLNLSYVSIRSNE
FIKMITHCPKLKRLWAQDSVEDKGLHAVGLVCKDLEELRVFPSDPVG-HGVVTEMGLVSI
SEGCPQLSSVLYFCRQCTNAAIATVARNCPNLTRFRLCIITPRQTDYVTGQHMDEAFGAI
VKHCKNIRRLAVSGSLSNKAFEYIGSYGKRLETLSVAFAGESDLAMQHVLEGCPNLRKLE
IRDSPFGDSALLAGINRYESMRFLWMSACNVTLIGAGTVANELPRLNVEVIKENEENNDY
TVEKLYVYRTVAGPRNDAPHFLITL
>scaffold-PKOX-2101047-Isoetes_tegetiformans
MTSFPDEVLEHVLNFLPDRKDRNTVSLVCKSWWRTEGWNRKFVYIGNCYAVSPEILIRRF
PRIKSVILKGKPRFADFGLVPHNWGAFLNPWVIAMAPSYPWLEELRLKRMTVSDESLATL
ARSFQNFKVLVLISCDGFSTDGVAAIASQCRNLTELDLQECEVEDRGNQWLNCFPETCNS
LVSLNFACIHSEVNFEALENLVARCSSLKKLRLNKEVSLEQLQRLLIRAPQLTDLGTGSY
TQEVQWSKYAELQTALGRCTGLTSLSGFWRVEPMFIPSLHPLGHNLISLNLSYATIRTAE
FCKLISHCSNLQSLWVLDEVEDKGLQAVGETCKELQLLRVFPADPTG-ICQVTEIGLVAI
SEGCKRLSSVLYFCRQCTNAAIEIVALNCKDLISFRLCIITPREPDYVTGEPMDEAFGYI
VKHCKSLRRLAVSGLLSDKAFEYIGTYGKQLEMLSVAFAGRTDRAMKFVLEGCKNLRKLE
IRDSPFGDDALVSCWRRYESMRFLWMSNCHITINGCIWLANKLPSLNVEVIRETDTGD--
LVERLYAYRSLAGPRRDAPYFVVTL
>scaffold-PQTO-2005530-Lycopodium_deuterodensum
MTSFPDEVLEYVLNFITTHKDRKAVSLVCKAWYKAEGWNRQSVFIGNCYAVSPEILVNRF
PKIKSITLKGRPRFADFNLFPQDWGAYLHPWVVAMAASYPWLEELRLKRMTVSDECLVML
AHAFSNFRVLVLTSCDGFSTDGLAAIAGHCRHLTVLDLQESEIENRGGHWLSCFPETCTS
LVCLNFACLNSVVNFDALEKLVERCTSLKSLKLSRGVPLEKLQRLLVRAPQLCSLGTGSY
SQELTLSQYAELQTAIANCKNLRNLSGFWDVAPIFVPSLYPIGRNLTSLNLSYATIRGNV
FMKLINHCPNLKCLWVQDFVEDKGLQAVGMNCKELEELRVFPVDPIG-PGYVTEAGLVAI
SEGCPNLSSVLYFCRQCTNAAIITVAKNCPKLTRFRLCVITPQRPDHLTGEPMDEAFGAI
VKHCKDLRRLALSGLLTDKAFEYIGSYGKRLQTLSVAFAGDSDLAMQYVLNGCPNLRKLE
IRDSPFGDAALLSGLHRYESMRFLWMSACNISLIGCGWLANQLPSLNVEVIKENENSRDF
TIEKLYAYRSVAGPRTDAPYCVVTL
>scaffold-PQTO-2013023-Lycopodium_deuterodensum
RASFPDEVLEHVLTFVTEPKDRNAVSLVCKGWYKTERWSRQHVFIGNCYAVSPQILINRF
PRIKSLTLKGKPRFADFNLVPPDWGAHLLPWIKAIAGAYPGFEELRLKRMTVSDTSLEVL
ACSFPNFRTLVVTSCDGFSTDGLAAVTGQCSNLEELHLQESEVEDRGGHWLSSFQECCTS
LVTLNFACLDSNIDFEALEQLVARCTSLKNLGLNKKISLEQLQRLLVRAPQLTSLGTGSF
NQNLQRSTVEELSSALVNCKRLQSLSGFWDVEPLYIPMLYPLCSNLTNLNLSYATITSGD
MIDLIRHCHKLQQLWVQDFVEDRGLQAVASTCKDLQELRVFPVDPLG-RGYVTERGLIAI
AEGCPNLSSILYFCRQMTNAAVITMSMNCQKLTRFRLCIITPKEPDHVTGEPFDEAFGAI
VRNCKMLQRLSVSGLLTDKAFEYIGMYGKKLEMLSLAFSGESDRGMEYVLKGCTSLRKLE
IRDCPFGDRALLSGLHKYENMRSLWMSSCQLSLNGCLWLAKRMPRLNVEIIKENEHVR-D
HVEKLYVYRSIAGPRCDTPYFVLTL
>scaffold-WAFT-2002776-Diphasiastrum_digitatum
RASFPDEVLEHVLTFVTEPKDRNAVSLVCKGWYKTEGWSRQHVFIGNCYAVSPQILIRRF
PNMKSLTLKGKPRFADFNLVPPDWGAHLLPWIRAIAVAYPGFEELRLKRMTVSDMSLEVL
ACSFPNFRTLVVTSCDGFSTDGLAAVTSQCSNLEELHLQESEVEDRGGHWLSSFQECCTS
LVTLNFACLDSNIDFDALEQLVARCTSLKSLGLNKKISLEQLQRLLVRAPQLMSLGTGSF
NQNLQWSKLGELSAALVNCKRLQSLSGFWDVEPLYIPMLYPLCSNLTNLNLSYATIRSGD
MIELIRHCHKLQQLWVQDFVEDRGLQAVASTCKDLQELRVFPVDPLG-RGYVTERGLIAI
AEGCPNLSSILYFCRQMTNAA---MSRNCQKLTRFRLCIITPKEPDHVTREPLDEAFGAI
VRNCTMLQRLSVSGLLTDKAFEYIGKYGKRLEMLSLAFSGDSDRGMEYVLRGCTKLRKLE
IRDCPFGDAALLSGLHKYENMRSLWMSSCNLSINGCMWLAKRMPRLNVEIIKENENAG-D
YVEKLYVYRSIAGPRNDTPYFVLTL
>scaffold-YHZW-2001974-Huperzia_selago-2_samples_combined
MTSFPDEALEYVLKFISSHKDRNAVSLVCKAWYRAEGWNRQAVSIGNCYAVSPEILINRF
PRIKSLTLKGRPRFADFNLFPQDWGAYLHPWVVAMAASYPWLEELHLKRMTVSDDCLMML
GHTFANFRVLVLTNCDGFSTDGLAVIASQCRYLEVLDLQESEIENHGGQWLSCFPETCTS
LVCLNFACLSSVVNFDALEKLVARCTSLKSLKMNKGVSLEQLQRLLVRAPQLIDLGTGSY
SQQLIWAQYSELQTALTKCKNLRSLSGFWDVAPVFVPSLYPIGHNLTSLNLSYATIRGNV
LMKLVSYCPNLKRLWVQDFVEDKGLQAIGMNCKELEELRVFPVDTLG-HGYVTEAGLVAV
SEGCPNLSSVLYFCRQCTNAAIIAVAKNCPKLTRFRLCIITPQMPDHVTGEPMDEAFGAI
VKHCKDLRRLALSGLLTDKAFEYIGLYGKRLQTLSIAFAGKSDLAMQYVLNGCPNLRKLE
IRDSPFGDAALLSGLHRYESMRFLWMSACKVSLIGCGWLANQLPRLNVEVIKENENSRDF
TIEKLYAYRSVAGPRSDAPHCVVTL
>scaffold-ZZEI-2026000-Phylloglossum_drummondii
RSSFPHEVLEHVIAFVTEHKDRNAVSLVCKSWYKTEGWSRRHVFIGNCYAVSPEILIRRF
PRMKSLTLKGKPRFADFNLVPQDWGAHLLPWISAIAAAYADFEELRVKRMTISDKSLEIL
ASSFPMFRTLVMISCDGFSSDGLAAITSKCRHLEELHLHESEMEDRGGYWLNSFPECCTS
LVTLKFACLDSEVDFNALENLVARCPYLKNLGLNEKISVEQLQRLLIKAPQLMSLGTGSL
DRILAWSQLGELSTAFLNCKRLQNLSGFWGVNPLYITMLYPICSNLTCLDLSYATIRCDD
MVELIPHCHKLQKLWVQDAVTDIGLQAVGSACKDLLELRVFPADPLG-PGRVTEQGLIAI
AEGCSNLSSILYFCRQMTNAAVIAMSLKCQNLVRFRLCIITPREPDHLTGEPLDDAFGAI
VRNCQKLKRLSVSGLLTDKAFEYIGKYGKRLQTISLAFAGDSDRGMEHVLSGCTKLRKLE
IRDCPFGNFALLSGAHKYESMRSLWMSSCNLSITGCRHLAQIVPSLNVEIIQENPNAT-G
YVEKLYVYRSIAGPRNDTPYFVVRL
>scaffold-AWOI-2073700-Diphyscium_foliosum
PFVFPDEVLEHVLVFLTSHKDRNSVSLVCKAWYRTEGWSRRKVFIGNCYAASPQHLIKRF
PKIISLEMKGRPRFTDFGLVPENWGAFIEPWIVAMAEAYPSLEELCLKRMTVSDESLEMV
AAAFPNFRSLSLTSCDGFSTDGLAEITKNCRNLAELNLHENDIDVRSKDWLTSFPETHTS
LVNLNFSTILFQHEFASLEDLVARCRGLKRLKLNRDISLERLQRLLLRAPQLEELGTGSY
SQNLSWAQLSELQTALVRCKRLRNLSGIWEVVPMCIPTAYPVCLNLTSLNLMDVLLSTTD
FAKLISYCHKLQRLLVQDYVGDKGLQAAAAVCKDLRELRVYPIMG--DDGIVTEEGFVAI
SEGCSNLRKILYFCKQMTNAAMARFAKNCQKMTHFRLCIVRPYEVDSDTKESLDEGFGAI
CKMCKDIQRLALSGLLTDKTFEYIGQYAKKLETLSVAFAGDTDLGMQFILEGCSKLRKLE
IRDCPYGDEALLTGIKKYEEMRSLWMSSCGVTRDGCQFLAQKNPSLNVEVIRDIDVNSDD
HVEKLYVYRTIAGHRNDAPHFVETL
>scaffold-BGXB-2003536-Plagiomnium_insigne
PCVFPDEVLEHVLVFLDGHKDRNAVSLVCKAWFRAEGWSRRKVFIGNCYALSPKILIRRF
PKLTSLEIKGRPRFTDFGLVPSNWGAFVQPWIEALSLHYGGLEELRLKRMTVSDESLRMI
GACFPNFRALRLTSCDGFTTDGLAHITRKCRNLTELDLQENDFDVLNGNWLKAFPETQTS
LECLNFATIKSKVEFQYLEALVARCPSLKKLKLNREITLEQLQRILLRAPQLVELGTGIY
NQNLSWGQLQQLQASLVRCTNLRVLSGLWDVVPTCLPTLYPVCLELTTLDLSNIVISAVE
FSKLITFCLKLQRLLVQDYVGDRGLKTAAKTCKELRELRVYSLM---EDGLVTEEGFVAI
SKGCPELRKILYFCKQMTNAAMVAFAENCPKMTHFRLCIMKVYERDCDTKEALDDGFGAV
CKMCKDLRRLSLSGFLTDKTFEHIGQYAKKLETLSIAFAGQSDLGMQYVLEGCPSLRKLE
VRDCPFGDEALLTGIEKYESMRALWMSSCRVTRDGCQFLAHKNPALNVEVISEERDHTDD
HVEKLYVYRTIAGHRTDAPPFVDIL
>scaffold-CMEQ-2004349-Orthotrichum_lyellii
PSVFPDEVLEHVLVFLDSHKDRNAVSLVCKAWFKAEGWSRRKVFIGNCYAVSPHILLRRF
PKLTSLEIKGRPRFTDFGLVPSDWGAFVQPWIEALVQHYSGLEELRLKRMTVSDESLSMV
AINFPSFRALRLTSCDGFSTDGLTAITRNCRSLKELDLQENDIYIRNSNWMKAFPETQAS
LECLNFATVKSKVEFQYLEALVSRCRSLKRLKLNREISLDQLQRILMRAPQLVELGTGSY
NQTLSWNQLHELQASLVRCKNLRSLSGLWAVVPTCLQTLYPICLELLTLDLSNIPLSGPD
FSKFITYCHKLQRLLVQDYVGDQGLATAAQACKDLRELRVYSLM---ENGFVTEEGFIAI
SEGCPEMRKILYFCKQMTNAAMARFAKNCPKMTHFRMCIMRMYEVDCETKEALDEGFGAV
CKLCKDLRRLSLSGFLTDKTFEYIGRYAKKLETLSVAFAGESDFGMQYVLEGCPKLRKLE
MRDCPFGDEALLTGVKKYESMRALWMSSCKVTRDGCQFLAQNNLSLNVEVISEERDHSDD
HVEKLYVYRTIAGHRLDAPPFVDIL
>scaffold-CMEQ-2004350-Orthotrichum_lyellii
PSVFPDEVLEHVLVFLDSHKDRNAVSLVCKAWFKAEGWSRRKVFIGNCYAVSPHILLRRF
PKLTSLEIKGRPRFTDFGLVPSDWGAFVQPWIEALVQHYSGLEELRLKRMTVSDESLSMV
AINFPSFRALRLTSCDGFSTDGLTAITRNCRSLKELDLQENDIYIRNSNWMKAFPETQAS
LECLNFATVKSKVEFQYLEALVSRCRSLKRLKLNREISLDQLQRILMRAPQLVELGTGSY
NQTLSWNQLHELQASLVRCKNLRSLSGLWAVVPTCLQTLYPICLELLTLDLSNIPLSGPD
FSKFITYCHKLQRLLVQDYVGDQGLATAAQACKDLRELRVYSLM---ENGFVTEEGFIAI
SEGCPEMRKILYFCKQMTNAAMARFAKNCPKMTHFRMCIMRMYEVDCETKEALDEGFGAV
CKLCKDLRRLSLSGFLTDKTFEYIGRYAKKLETLSVAFAGESDFGMQYVLEGCPKLRKLE
MRDCPFGDEALLTGVKKYESMRALWMSSCKVTRDGCQFLAQNNLSLNVEVISEERDHSDD
HVEKLYVYRTIAGHRLDAPPFVDIL
>scaffold-FFPD-2006407-Ceratodon_purpureus
PSVFPDEVLEHVLVFLDSHKDRNSVSLVCKAWYKAEAWSRRKVFIGNCYAVSPAILIRRF
PKFTCLEMKGRPRFTDFGLVPSNWGAFVQPWIEALAKHYTGLESLRLKRMTVSDECLRLI
AAAFPNFRSLRLTSCDGFSTDGLAEITRNCRNLTEFDLQENDIYVRNGEWLTAFPVSQTS
LECLNFATIKSKTDFQHLEALVARCRNLKRLKLNREVTLEQLQRLLLRAPQLVELGTGIY
NQNLSWGKLQQLQASLVRCKNLRSLSGLWDVVPTCLPTMYPVCLELLSLDLSNILLSTVD
FSKFITYCHKLQRLLVQDYVGDQGLITAAASCKDLRELRVYPIM---DDGLVTELGFIAI
SEGCPELRKILYFCKQMTNAAMVRFARNCPKMTHFRLCIMKVYEVDCDTKEPLDDGFGAV
CKLCKDLRRLSLSGHLTDKTFEYIGQYAKKLETLSVAFAGDSDLGMQYVLEGCPSLRKLE
VRDSPFGDEALVMGIEKYESMRALWMSSCRVTRDGCQFLAQKNPSLNVEVITDAEAYPDY
HVEKLYVYRTIAGHRSDAPPFVDTL
>scaffold-GOWD-2010390-Sphagnum_lescurii
---FPDEVLEHVLVFLTRHQDRNAVSLVCKAWFKAERWSRRKVFIGNCYALSPKQLVRRF
PKITSVVMKGRPRFSDFGFVPANWGAYIYPWIQTMAEHYPWLEELRLKRMTVSDESLAMI
SQSFSRFRALSLTSCDGFSTDGLAHITRNCRNLAELELQENDIEFRSGAWLTGFPETYTS
LVSLNFATVRSKVDI----HLVARCPLLKTLKLNKEITPDQLQRLLQRSPNLVELGTGSY
SQNLSWAQLQELQMALGKCKNLRSLSGIWEVAPLFVRTLYPVCPNLTSLNLSDVFLPTTD
FARLISYCHKLQRLLVQDDVGDKGLLAASTSCKELRELRVFPVG---EEGCATEEGLIAI
SEGCPDLRKILYFCKQMTNAAMVTFARNCLKMTHFRLCILKVYETDHVTKEPLDEGFGAI
CRQCKDLKRLALSGLLTDKTFEYIGQYAKNLETLSVAFAGDSYLGMQYILGGCTKLRKLE
IRDCPFGDEGLLAGIHRYEAMRSLWMSACQVTLLGCQFLAEKNRLLNVEIINEC-ETCEQ
YVEKLYVYRTIAGRRNDAPPCVETL
>scaffold-GOWD-2010391-Sphagnum_lescurii
-SSFPDEVLEHVLVFLTRHEDRNAVSQVCKAWCSTEGASRKKVFIGNCYALSPEDLVRRF
RKITTLVMKGRPRFTDFGLVPHNWGAHMYPWIRTMALHYPGLEELRLKRMTVSDESLEMI
ARCFSSFRALSLTSCDGFSTDGLAHITRHCGNLAELELQENEIDFRSGDWLTSFPDTYTS
LVSLNFATIRPTVDVDALERLVARCPLLRKLKLNKEITLKQLQRLLLRAPNLVDLGTGSY
SHNLSWAQLSELQTTLARCKDLRSLSIIWDVAPMFVRTLYPVCPNLTTLNLSDVHLPTAD
FAKLISHCPKLQRLLVQDDVGDKGLLAASTSCKELRELRVFPVG---EEGCATEEGLIAI
SEGCPDLRKILYFCKQMTNAAMVTFARNCLKMTHFRLCILKVYETDHVTKEPLDEGFGAI
CRQCKDLKRLALSGLLTDKTFEYIGQYAKNLETLSVAFAGDSYLGMQYILGGCTKLRKLE
IRDCPFGDEGLLAGIHRYEAMRSLWMSACQVTLLGCQFLA-KNRLLNVEIINEC-ETCEQ
YVEKLYVYRTIAGRRNDAPPCVETL
>scaffold-GRKU-2018754-Syntrichia_princeps
PSVFPD---EHVLVFLHSHKDRNAVSLVCKAWYRAEAWSRRRVFIGNCYAVSPPILVRRF
PKFTCLEMKGRPRFTDFGLVPSNWGAFVHPWIEALAAHYSGLESLRLKRMTVSDDCLRLI
AAAFPNFRSLRLTSCDGFSTDGLAEITRNCRNLTEFDLQENDIFVRNGDWLTAFPETQTS
LECLNFATIKSKADFQHLEALVARCPNLKRLKLNREVTLEQLQKLLLRAPQLVELGTGIY
NQNLSWGMLQQLQASLVRCKNLRSLSGLWDVVPTCLPTLYPVCLELLSLDLSNILLSPVD
FSKFITYCHKLQRLLVQDYVGDQGLITAALSCKDLRELRVYPIM---DDGLVTEVGFIAI
SEGCPELRKILYFCKQMTNAAMVRFARNCPKMTHFRLCIMKVYEVDCDTKEPLDDGFGAV
CKLCKDLRRLSLSGHLTDKTFEYIGQYAKKLETLSVAFAGDSDLGMQYVLEGCPSLRKLE
VRDSPFGDEALVMGIEKYESMRALWMSACRVTRDGCQFLAQKNPSLNVEVISDADAYPDY
HVEKLYVYRTIAGHRSDAPPFVDTL
>scaffold-HVBQ-2132388-Tetraphis_pellucida
PSVFPDEVLEHVLVFLTSHKDRNSVSLVCKAWYKTEGWSRRKVFIGNCYAASPGHLIKRF
PKIRALVMKGRPRFTDFGLVPSNWGAFIEPWVVAMAVHYPWLEELRLKRMTVSDESLVMV
AKSFPNFRTLSLTSCDGFSTDGLSEITKNCKNLAELDLQENMIEIQYRDWLTSFPETMTS
LVSLNFSTVQSMMNYTALEDLVARCPGLKRLKLNKEITLEQLQRLLLRAPQLEELGTGSY
SQNLSWAQLSELQTALVRCKNLQSISGIWEVVPMCIPTLYPVCLNLTSLNLMDVTLSTMD
FAKLISYCHKLQRLLVQDYVGDKGLQAAATVCKDLRELRVYPIS---NEGFATQEGFIAI
SEGCPNLRKILYFCKQMTNAAMFAFAKNCPRMTHFRLCIMGVYEADCVTKESLDEGFGAV
CRLFKDMRRLALSGLLTDKTFEYIGQYAKKLEILSVAFSGDSDLGMQFILEGCPLLRKLE
IRDSPFGDEALLTGIKKYESMRSLWMSSCKITKYGCQFLAQKNKSLNVEMIKDTGDSDYD
VVEKLYVYRTIAGHRKDAPSFVDT-
>scaffold-JMXW-2011857-Bryum_argenteum
PSVFPDEVLEHVLVFLDDHKDRNAVSQVCKAWFKAEGWSRRRVFIGNCYALSPAILIRRF
PKLTSLEIKGRPRFTDFGLVPSNWGAFVQPWIEALAEHYSGLEELRLKRMTVSDESLRML
ATCFPNFRALRLTSCDGFSTDGLAQITKKCRNLRELDLQENDFDVRNGNWLKAFPETQTS
LECLNFATIKSKVEFQYLEALVARCQNLRRLKLNREITLEQLQRILLRAPQLVELGTGIY
NQNLSWGQIRELQDSLVRCKKLRSLSGLWDAVPTCLPSLYPVCFELTTLDLSNILISTVD
FSKFIKNCHKLQRLLVQDYIGDQGLMAAAQSCKGLQEVRVYPVT---EDGLVTEEGFVAV
SEGCSEMRKILYFCKQMTNAAMLSFAKNCPKMTHFRLCIMRVYERDIVTKEALDEGFGAV
CKFCKDLRRLSLSGLLTDRTFEYIGQYAKKLETLSIAFAGDSDLGMQYVLEGCPNLRKLE
VRDCPFGDEALLTGIEKYESMRALWMSSCKVTRDGCQFLAHKNPHLQVELISEETDHSDD
HVEKLYVYRSIAGHRHDAPPFVEIL
>scaffold-ORKS-2010748-Philonotis_fontana
PSVFPDEVLEHVLVFLDSHKDRNAVSLVCKAWFKAEGWSRRRVFIGNCYAASPAILIRRF
PKLTSLEMKGRPRFTDFGLVPSNWGAFVQPWIEALAKHYSGLEELRLKRMTVSDESLRML
AVCFPNFRALRLTSCDGFSTDGLTEITRNCRNLTELDLRENDIHVRNGEWLKAFPETQTT
LECLNFATVKSKIDFQYLEALVARCPSLTRLKLNREITLEQLQRILLRAPQLVELGTGIY
NQNLSWGKLHELQASLVRCKNLRSLSGLWDIVPTCLPTLYPICLELTTLDLSNILLSTMD
FSKFITYCHKLQRLLVQDYVGDQGLMTAAATCKELRELRVYSLM---EDGLVTEDGFIAI
SEGCPEMRKILYFCKQMTNAAMVRFAKNCPKMTHFRLCIMRVYEVDCVTKEALDEGFGAV
CKLCKDLRRLSLSGLLTDRTFEYIGRYAKKLETLSIAFAGDSDLGMQYVLEGCPNLRKLE
VRDCPFGDEALLMGIEKYESMRALWMSSCKVTRDGCQFLAQKNPSLNVEVISDDRYHPDD
HVEKLYVYRTIVGHRSDAPRFVDIL
>scaffold-RCBT-2005402-Sphagnum_palustre
---FPDEVLDDVLVFLTRHEDRNAVSLVCKAWFHTERASRRTVFIGNCYAVSPEQLVARF
PKITALLMKGRPRFTDFGLVPHNWGASIFPWLHVMAKHYPALEELRLKRMTVSDESLELI
AHSFSSFRVLSLTSCDGFSTDGLAHITKHCGNLAELELQENEIDFRSGEWLTSFPETYTS
LVSLNFATVRSEVDVVALERLVARCPSLKKLKLNKEISLDQLQRLLLRAPNLVELGTGSY
SQSLSWGQLSELQH-----KDLRSLSVVWEVAPMFVRTLYPVCLHLTTLNLSDVHLPTPD
FTKLISHCPKLQRLLVQDDVGDKGLQATAMSCKDLRELRVFPVR---DEGCATEEGLVAI
SEGCPNLRKILYFCKQMTNAAMATFARNCRRMTHFRLCILKLYETDCITSEPLDEGFGAI
CRECKDLKRLALSGLLTDKTFEYIGQFGKKLETLSVAFAGDTDLGMQYVLGGCTKLRKLE
IRDCPFGDEALLAGIDKYNSMRSLWMSACLITRLGCQFLAEKNPFLNVEIIKEDILGSEH
DVEKLYVYRTIAGRRSDAPPSVEAL
>scaffold-RDOO-2011295-Racomitrium_varium
PSVFPDEVLEHVLVFLDSHKDRNSVSLVCKAWYKAEAWSRRRVFIGNCYAVSPAMLIRRF
PKFTCLEMKGRPRFTDFGLVPSTWGAFVQPWIEALANHYTGLESLRLKRMTVSDECLRMV
ATAFPNFRSLRLTSCDGFSTDGLAEITRNCRNLTEFDLQENDIHVRNGDWLTTFPETQTS
LECLNFATIKSKTDFQYLEALVARCPNLKRLKLNREITLEQLQRLLVRAPQLVELGTGIY
NQNLSWGKLQQLQASLVRCKNLRSLSGLWDVVPTCLPTMYPVCLELLSLDLSNILLSTVD
FSKFITYCHKLQRLLVQDYVGDQGLITAAASCKDLREVRVYPIM---NDGLVTESGFIAI
SEGCPELRKILYFCKQMTNVAMVRFARNCPKMTHFRLCIMRVYEVDIDTKEPLDDGYGAV
CKLCKDLRRLSLSGFLTDKTFEYIGQYAKKLETLSVAFAGDSDLGMQYVLEGCPNLRKLE
VRDCPFGDEALVTGIEKYESMRALFMSSCRVTRDGCQFLAQKNSSLNVEVISDADAYPDY
HVEKLYVYRTIVGHRSDAPPFVDTL
>scaffold-SKQD-2000878-Takakia_lepidozioides
PSSFPDEVLEHVLVFLTSHTDRNAVSLVCRAWCRTEAWSRKRVFIGNCYATSPEHLIGRF
PKMKALVMKGRPRFTDFGLVPMNWGAFVFPWIVAMARASLGLEELCLKRMTVSDESLSIL
VRSFPNFRVLSLTSCDGFSTDGLAEVTRNCRNLAELELVENDIEIRGGEWLSSFPETYTS
LVSLNFATVRSIVDFNALENLVARCPSLTRLKLNKEINLEQLQRLLQRAPQLTELGTGSY
SQNLSWAQLSELQSALVRCKNIRSISGIWEVVPTCIPTLWPVCLNLTSLNLSDVLVPTTD
FAKLISYCHKLQRLLVQDCVGDRGLLAAAMTCKDLRELRVYPVN---QEGCATEEGLVAI
SEGCPNLRKILYFCKQMTNAAVATFARNCQRMTHFRLCIMEPYEPDYLTGEPLDEAFGAV
VKQCKGLRRLALSGLLTDKTFQYIACYAKQLETLSVAFAGQSDRGMQYILSGCNSLRKLE
IRDSPFGDEALLAGIHRYESMRSLWMSNCPVTLYGCQFLADKNRSLNVEIIKDTE-SDDV
QVDKLYVYRTLVGPRPDTPVFVALL
>scaffold-SZYG-2000956-Polytrichum_commune
PSVFPDEVLEHVLVFLTSHKDRNSVSLVCKAWYKTEGWSRRKVFIGNCYAASPANLIKRF
PKIRSLVMKGRPRFTDFGLVPPRWGAFIQPWIEAMAVHYPFLEELCLKRMTVSDESLMMV
AKSFANFRSLSLTSCDGFSTDGLAEITKNCKHLAELDLQENMIEMPIENWLTSFPETMTS
LVSLNFATVGSRLNYGALEGLVARCTGLKRLKLSREITLEQLQKLLLRAPQLEELGTGSY
SQNLSWAQLSELQSALVRCKNLRSLSGIWEVVPMCIPTLYPVCLNLTSLNLMDISLSTTD
FAKLISYCHKLQRLLVQDYVEDTGLQAAASACKDLQELRVYPIT---NGGVVTEEGFLAI
AKGCRNLRKILYFCKQMTNAAMATFARNCPKMTHFRLCIMPIYELDFETKETLDEGYGAV
CKTCKDLRRLSLSGRLTDKTFEYIGLYANELESLSVAFAGDTDLGMQYILEGCTKLRKLE
IRDCPFGDEALLTGIKKYESMRSLWMSTCKITKYGCQFLAERNKSLNVEIIRDSEPNSED
SVQRLYVYRTIAGPRQDAPPFVDIL
>scaffold-UHLI-2008144-Sphagnum_recurvum
---FPDEVLDDVLVFLTRHEDRNAVSLVCKAWFHTERASRRTVFIGNCYAVSPEQLVARF
PKITALLMKGRPRFTDFGLVPHNWGASIFPWLHVMAKYYPALEELRLKRMTVSDESLELI
AHSFSSFRVLSLTSCDGFSTDGLAHITKHCGNLAELELQENEIDFRSGEWLTSFPETYTS
LVSLNFATMRSEVDVVALERLVARCPSLKKLKLNKEISLDQLQRLLLQAPNLVELGTGSY
SQSLSWGQLSELQTTLAKCKDLRSLSVVWEVAPMFVRTLYPVCLHLTTLNLSDVHLPTPD
FTKLISHCPKLQRLLVQDDVGDKGLQATAMSCKDLRELRVFPVR---DEGCATEEGLVAI
SEGCPNLRKILYFCKQMTNAAMATFARNCQRMTHFRLCILKLYETDCITREPLDEGFGAI
CRECKDLKRLALSGLLTDKTFEYIGQFGKKLETLSVAFAGETDLGMQYVLGGCTKLRKLE
IRDCPFGDEALLAGIDKYNSMRSLWMSACFITRLGCQFLAEKNPSLNVEIIKEDIEGSEH
DVEKLYVYRTIAGRRSDAPPSVEAL
>scaffold-WOGB-2012926-Andreaea_rupestris
PSSFPDEVLDHVLVFLTSHKDRNSVSLVCKAWYKTEGWSRQKVFIGNCYAASPENLIRRF
PKMKALDMKGRPRFTDFGLVPRKWGAYIEPWIEVMARHYPLLEELRLKRMTISDECLRVL
ARAFPNFRSLSLSICDGFSTDGLAEITSHCRNLAELELEENYIDVRIGDWLSSFPETHTS
LVSLNFATVKSEVDYVALERLVARSPSLKKLKLNSDVTLEQLQKLLQWAPQLEELGTGSY
HQNLSWSQLSELQTGLVRCKNLRSLSGIFKVVSMCIPTLYPVCLNLTTLNLSDVVLSTTD
FSKLISYCHKLQRLLVQDYVGDKGLMAAAAVCKDLRELRVYPIG---DEGHATEGGLIAI
SEGCPNLRKILYFCSQMTNDAMAVFAKNCQKITHFRLCIMRQYEPDNVTRQPLDEGFGAV
CKMCKDLQRLALSGLLTDKTFEYIGQYSKNLDSLSVAFAGHSDEGMQSILEQCPKLRKLE
IMTCPFGDEALLTGYHKYESMRSLWMSGCKLTKDGCQFLAEKNKSLNVEVLHKVEKDSDN
HVEKLYVYRTIAGQRKDAPAFVDTL
>scaffold-ZTHV-2014885-Atrichum_angustatum
PSVFPDEVLEHVLVFLTSHKDRNSVSLVCKAWYKTEGWSRRKVFIGNCYAASPANLIKRF
PKIRSLVMKGRPRFTDFGLVPPRWGAFIQPWIEAMAVHYPFLEELCLKRMTVSDESLMMV
AKSFANFRSLSLTSCDGFSSDGLAEITKNCKHLAELDLQENEMP-PGENWLTSFPETQTS
LVSLNFATVGSRLNYAALEGLVARCKGLKRLKLSREITLEQLQRLLLRAPQLEELGTGSY
SQNLSWAQLYELQAALVRCKSLRSLSGIWEVVPMCIPTLYPVCLNLTSLNLMDISLSTTD
FAKLISYCHKLQRLLVQDYVEDKGLQAAAAACKDLRELRVYPIT---NEGIVTEEGFLAI
SKGCPNLRKILYFCKQMTNAAMATFARNCTKMTHFRLCIMTIYELDFVTKETLDEGYGAV
CRTCKDLRRLSLSGRLTDKTFEYIGLHANELESLSVAFAGETDLGMQYILEGCTKLRKLE
IRDCPFGDEALLTGIKKYESMRSLWMSTCKITKYGCQFLAERNKSLNVEIIRDSEPNSDD
SVQKLYVYRTIAGHRQDAPPFVETL
