# Supplementary material for: Water‐related innovations in land plants evolved by different patterns of gene cooption and novelty
Source: New Phytol. 2022 Feb 8;235(2):732–42. doi: 10.1111/nph.17981 (PMC9303528; doi:10.1111/nph.17981)
Supplement: Supplementary file 3 — Dataset S3 Fasta alignments and phylogenetic trees. [file NPH-235-732-s005.zip › Supplementary_Data_3_fasta_alignments_trees/Roots/Lateral_roots/AFB_Q9LW29_1_1kp.treefile]

(Micromonas_pusilla_CCMP1545_XP_003057255.1_predicted_protein:3.6476176255,(((((((((((((Arabidopsis_thaliana_Q8RWQ8_F-box_protein_FBX14:0.1066162864,Arabidopsis_thaliana_Q9LTX2_Transport_inhibitor_response_1-like_protein:0.0848175287)100:0.1734271007,((Brachypodium_distachyon_I1H8T8:0.0752056731,Oryza_sativa_indica_A2XDC6:0.0947718894)100:0.3921834677,((Brachypodium_distachyon_I1IEZ9:0.0194001369,Brachypodium_distachyon_I1IF00:0.0393665937)100:0.0376852150,Oryza_sativa_indica_B8AIU0:0.0577440564)100:0.1763472847)100:0.1014965946)100:0.0723705331,Amborella_trichopoda_W1P7H0:0.2013748074)100:0.2188212251,Ginkgo_biloba_Gb_14175:0.0904939602)91:0.0338725867,(Ginkgo_biloba_Gb_35123:0.0918163504,(((Abies_alba_AALBA5B344350P2:0.0462069122,Pseudotsuga_menziesii_PSME_38342:0.1144047726)97:0.0066823231,(Picea_lambertina_PILA_16975:0.0150549928,Picea_taeda_PITA_20661:0.0121208971)100:0.0235668435)100:0.0374736415,Sequoiadendron_giganteum_SEGI_07452:0.1105298053)100:0.0533544221)100:0.0552381512)87:0.0055691875,((Ginkgo_biloba_Gb_35574:0.0710053705,Sequoiadendron_giganteum_SEGI_07535:0.1696103670)97:0.0147513686,((Abies_alba_AALBA5B593837P1:0.0364523014,(Pseudotsuga_menziesii_PSME_13304:0.0276023251,Pseudotsuga_menziesii_PSME_41410:0.0332118917)100:0.0122791494)98:0.0104346868,(Picea_lambertina_PILA_30693:0.0032560134,Picea_taeda_PITA_17540:0.0107805071)100:0.0466651063)100:0.0789734861)100:0.0314025675)100:0.2086798868,((((Azolla_filiculoides_s0005.g009183:0.1263118792,Salvinia_cucullata_v1.1_s0032.g010765:0.1509024429)100:0.1054665050,Azolla_filiculoides_s0065.g035892:0.2365505349)100:0.1713652330,scaffold-VIBO-2009991-Osmunda_javanica:0.1050609813)99:0.0515445521,(Azolla_filiculoides_s0063.g035344:0.2115678189,Salvinia_cucullata_v1.1_s0044.g013019:0.2331860295)100:0.3365271395)98:0.1557016270)83:0.0606447638,((((((Arabidopsis_thaliana_Q570C0_Protein_TRANSPORT_INHIBITOR_RESPONSE_1_TIR1:0.1224171690,Arabidopsis_thaliana_Q9ZR12_GRR1-like_protein_1_GRH1:0.3047094558)100:0.1152885488,(Brachypodium_distachyon_I1HLS4:0.0458795286,Oryza_sativa_indica_B0LXW5_Transport_inhibitor_response_1_TIR1:0.0383743608)100:0.3705454822)100:0.1521338347,Amborella_trichopoda_W1P8I7:0.2423221023)87:0.0460226696,((Arabidopsis_thaliana_Q9LW29_Protein_AUXIN_SIGNALING_F-BOX_2_AFB2:0.0644738905,Arabidopsis_thaliana_Q9LPW7_Protein_AUXIN_SIGNALING_F-BOX_3_AFB3:0.0734042125)100:0.1704375423,((Brachypodium_distachyon_I1ILK5:0.1740209011,Oryza_sativa_indica_A2ZEQ0:0.1594189994)100:0.2537432425,(Brachypodium_distachyon_I1IX99:0.0527104901,Oryza_sativa_indica_A2XSX3:0.0543290075)100:0.2001129352)100:0.0827103164)100:0.0924184484)100:0.0802163714,((Ginkgo_biloba_Gb_30741:0.3346783073,(Ginkgo_biloba_Gb_30742:0.4424735800,(((Picea_lambertina_PILA_04381:0.0654643366,scaffold-AWQB-2056369-Picea_engelmannii:0.0359478924)84:0.0094701814,scaffold-WVWN-2055099-Larix_speciosa:0.0502951619)100:0.0586744029,(((((((Sequoiadendron_giganteum_SEGI_29062:0.0000027011,scaffold-QFAE-2062543-Sequoiadendron_giganteum_Glaucum:0.0000026990)100:0.0163151176,scaffold-HBGV-2002179-Sequoia_sempervirens:0.0146896681)100:0.0022606545,scaffold-NRXL-2008164-Metasequoia_glyptostroboides:0.0107132057)100:0.0194700526,((((((scaffold-AUDE-2062106-Widdringtonia_cedarbergensis:0.0137900146,scaffold-GKCZ-2012057-Diselma_archeri:0.0077720694)100:0.0069465035,scaffold-YYPE-2010465-Austrocedrus_chilensis:0.0291524615)100:0.0404096128,scaffold-XMGP-2059370-Juniperus_scopulorum:0.0322203642)100:0.0054904395,scaffold-VFYZ-2042193-Thuja_plicata:0.0136892828)100:0.0138171343,scaffold-OXGJ-2048124-Glyptostrobus_pensilis:0.0402621889)100:0.0131708862,scaffold-XIRK-2066005-Athrotaxis_cupressoides:0.0299987843)99:0.0136454239)100:0.0200622789,(scaffold-OUOI-2005004-Cunninghamia_lanceolata-young_shoot:0.0000026990,scaffold-ZQVF-2021554-Cunninghamia_lanceolata-2_samples_combined:0.0000026990)100:0.0209605577)100:0.0277159070,(scaffold-BTTS-2079714-Austrotaxus_spicata:0.0000026990,scaffold-YLPM-2084134-Pseudotaxus_chienii:0.0000026990)100:0.0521054987)100:0.0338321402,scaffold-XTZO-2000110-Araucaria_rulei:0.0764917637)94:0.0247397636)47:0.0000020743)88:0.0202797655)99:0.0429335066,((scaffold-GNQG-2010610-Encephalartos_barteri:0.0098223573,scaffold-KAWQ-2010169-Stangeria_eriopus:0.0321095616)100:0.0303673164,scaffold-XZUY-2010422-Cycas_micholitzii:0.0656673672)100:0.0751731331)99:0.0520940743)100:0.0694134419,(((((Salvinia_cucullata_v1.1_s0052.g014055:0.2675914802,(scaffold-DCDT-2076915-Gaga_arizonica:0.0827489852,scaffold-WGTU-2012903-Leucostegia_immersa:0.0734074606)100:0.1548584550)100:0.0890652571,(scaffold-RFMZ-2000877-Osmundastrum_cinnamomeum-B:0.0203238765,scaffold-VIBO-2009360-Osmunda_javanica:0.0206188521)100:0.0852235623)99:0.0396734487,((scaffold-DFHO-2058016-Danaea_nodosa:0.0844233048,scaffold-NHCM-2014367-Angiopteris_evecta:0.0164098686)100:0.0792524598,(scaffold-DFHO-2058185-Danaea_nodosa:0.0592061941,(scaffold-NHCM-2009296-Angiopteris_evecta:0.0000026990,scaffold-UGNK-2003992-Marattia_attenuata:0.0035470766)100:0.0173251266)100:0.0663839688)99:0.0207807311)98:0.0073096972,(scaffold-BEGM-2009410-Botrypus_virginianus:0.0150460615,scaffold-EEAQ-2001179-Sceptridium_dissectum:0.0300130883)100:0.1443335853)98:0.0219837228,(scaffold-RFMZ-2051731-Osmundastrum_cinnamomeum-B:0.0205303796,scaffold-VIBO-2078558-Osmunda_javanica:0.0234710582)100:0.1221602009)100:0.1579940873)100:0.0542183808)53:0.0183634692,((Amborella_trichopoda_W1P742:0.3260506962,((Ginkgo_biloba_Gb_04515:0.3456485891,(Ginkgo_biloba_Gb_04516:0.0960366740,Pseudotsuga_menziesii_PSME_50798:0.1471903880)94:0.0148052779)98:0.0428647335,(Ginkgo_biloba_Gb_07333:0.0632485842,(Abies_alba_AALBA5B284225P1:0.0424481697,(Picea_lambertina_PILA_13122:0.0565318551,Pseudotsuga_menziesii_PSME_29162:0.0333218033)100:0.0135161069)100:0.1070469490)100:0.0653297267)78:0.0367201559)98:0.0528596756,(Azolla_filiculoides_s0129.g048837:0.5074953932,(scaffold-RFMZ-2050267-Osmundastrum_cinnamomeum-B:0.0965965788,scaffold-VIBO-2007178-Osmunda_javanica:0.1108745198)100:0.0454330993)98:0.1185008275)99:0.0555667002)82:0.0463828727,((((((Selaginella_moellendorffii_D8SDE6_TIR1A-2:0.0000026990,Selaginella_moellendorffii_D8RF91_TIR1A-1:0.0000026990)100:0.1406568459,scaffold-KJYC-2008181-Selaginella_willdenowii:0.1658268826)99:0.0255352794,(scaffold-JKAA-2006068-Selaginella_wallacei:0.0000026990,scaffold-JKAA-2006069-Selaginella_wallacei:0.0017407179)100:0.2244357373)100:0.1472858290,(scaffold-FITN-2015986-Treubia_lacunosa:0.0036152929,scaffold-PKOX-2101047-Isoetes_tegetiformans:0.0069049032)100:0.2374411706)94:0.0374717720,((scaffold-FITN-2011912-Treubia_lacunosa:0.0010735927,scaffold-PKOX-2100946-Isoetes_tegetiformans:0.0075145932)100:0.1475346114,scaffold-KUXM-2001910-Selaginella_selaginoides:0.2315426756)100:0.0366836571)98:0.0217475608,(((scaffold-CBAE-2007602-Huperzia_myrsinites:0.0010974252,scaffold-GAON-2016718-Huperzia_squarrosa:0.0041201126)100:0.0235722145,scaffold-YHZW-2001974-Huperzia_selago-2_samples_combined:0.0071452793)100:0.0594572228,scaffold-PQTO-2005530-Lycopodium_deuterodensum:0.0627131373)100:0.0927323113)100:0.0680346223)66:0.0257751299,((Selaginella_moellendorffii_D8SG63_TIR1B-2:0.0000025945,Selaginella_moellendorffii_D8R5Z3_TIR1B-1:0.0139670882)100:0.4612551893,(scaffold-ENQF-2003616-Lycopodium_annotinum:0.0812873388,(((scaffold-GAON-2000047-Huperzia_squarrosa:0.0511436748,scaffold-NYBX-2000353-Huperzia_selago-A:0.0093389941)100:0.0206340467,((scaffold-GKAG-2008900-Huperzia_lucidula:0.0057951902,scaffold-GKAG-2008901-Huperzia_lucidula:0.0083953427)71:0.0076017735,scaffold-ZZEI-2026000-Phylloglossum_drummondii:0.1643667180)86:0.0107130908)100:0.0596051858,(scaffold-PQTO-2013023-Lycopodium_deuterodensum:0.0591602894,scaffold-WAFT-2002776-Diphasiastrum_digitatum:0.0108008534)100:0.0390275671)99:0.0190329080)100:0.1335613063)97:0.0587868419)78:0.0590013250,((((((((Anthoceros_agrestis_BONN_evm.model.Sc2ySwM_344.691.2_._AagrBONN_evm.TU.Sc2ySwM_344.691___Sc2ySwM_344_3296113-3297478_-_:0.0000026990,(scaffold-BSNI-2050922-Anthoceros_agrestis-B:0.0000026990,scaffold-TWUW-2050462-Anthoceros_agrestis-A:0.0000026990)88:0.0000025705)81:0.0000022188,Anthoceros_agrestis_BONN_evm.model.Sc2ySwM_344.691.1_._AagrBONN_evm.TU.Sc2ySwM_344.691___Sc2ySwM_344_3296113-3298103_-_:0.0000021227)100:0.0052163757,scaffold-RXRQ-2021428-Phaeoceros_carolinianus-sporophyte:0.0034971119)91:0.0017168149,Anthoceros_punctactus_evm.model.utg000117l.230.1_EVM_Apun_evm.TU.utg000117l.230___utg000117l_1245694-1247693_-_:0.0000026371)96:0.0071700736,Anthoceros_angustus_003364_locus_scaffold9_size2216408_1329889_1331893___len_1881:0.0101690352)81:0.0044898830,scaffold-ZFRE-2021124-Phaeoceros_carolinianus-sporophyte_1575:0.0186010486)100:0.2748735536,((scaffold-AKXB-2067703-Phaeomegaceros_coriaceus:0.0236422628,(scaffold-TCBC-2006906-Nothoceros_vincentianus:0.0362488992,scaffold-UCRN-2053316-Megaceros_flagellaris:0.0182836949)97:0.0182578367)57:0.0293027642,(scaffold-FAJB-2010625-Paraphymatoceros_hallii:0.0348990381,(((scaffold-RXRQ-2014300-Phaeoceros_carolinianus-sporophyte:0.0000026990,scaffold-WEEQ-2090505-Phaeoceros_carolinianus-gametophyte_1575:0.0000026990)100:0.0017409176,scaffold-ZFRE-2014675-Phaeoceros_carolinianus-sporophyte_1575:0.0054448865)99:0.0029375759,scaffold-WCZB-2119911-Phaeoceros_carolinianus-gametophyte:0.0023352036)99:0.0215573561)100:0.0669652900)100:0.0765113544)99:0.0550457218,(scaffold-ANON-2001048-Leiosporoceros_dussii-B:0.0000026990,scaffold-ANON-2001049-Leiosporoceros_dussii-B:0.0000026990)100:0.0978486158)100:0.3281586018)76:0.0233681804,(((((((Marchantia_polymorpha_A0A0K2QW32_Transport_inhibitor_response_1_MpTIR1:0.0000026990,Marchantia_polymorpha_A0A176W3Q1:0.0000026990)100:0.0018438290,scaffold-JPYU-2010085-Marchantia_polymorpha:0.0052307212)100:0.0234015269,((scaffold-HMHL-2010112-Marchantia_paleacea-non_mycorrizal:0.0000000000,scaffold-LFVP-2016232-Marchantia_paleacea-2_samples_combined:0.0000000000):0.0000026990,scaffold-IHWO-2067562-Marchantia_paleacea-mycorrizal:0.0000026990)100:0.0055643169)100:0.1117401128,(scaffold-ILBQ-2047476-Conocephalum_conicum:0.0403447697,scaffold-WJLO-2037739-Ricciocarpos_natans:0.0561117866)100:0.0283868295)100:0.0399827886,scaffold-TXVB-2076406-Lunularia_cruciata:0.0851842210)100:0.0706683437,(((((scaffold-BNCU-2014235-Radula_lindenbergiana:0.1482414503,(scaffold-KRUQ-2114273-Porella_navicularis:0.0170244104,scaffold-UUHD-2019111-Porella_pinnata:0.0164187946)100:0.0491228788)100:0.0231684230,scaffold-JHFI-2114260-Pellia_neesiana:0.1429781678)71:0.0148457825,scaffold-NRWZ-2100765-Metzgeria_crassipilis:0.1513859094)70:0.0101864480,scaffold-HPXA-2020558-Ptilidium_pulcherrimum:0.0966992678)71:0.0100081074,((scaffold-OFTV-2023933-Barbilophozia_barbata:0.0521784242,scaffold-RTMU-2017102-Calypogeia_fissa:0.0532217032)97:0.0084941338,(scaffold-WZYK-2007671-Bazzania_trilobata:0.0000026990,scaffold-WZYK-2007673-Bazzania_trilobata:0.0000026990)99:0.0594516394)98:0.0594418972)95:0.0561591369)87:0.1604032295,(((((((Physcomitrella_patens_A9TAY1_TIR1-like_auxin_receptor_protein_TIRB2:0.0879033501,Physcomitrella_patens_A9SYG2_TIR1-like_auxin_receptor_TIRB1:0.0895627329)100:0.2288535339,(((((Fontinalis_antipyretica_08619-RA___mRNA___locus_181754_24869_27857____translate_table__standard_:0.1742011644,Pleurozium_schreberi_augustus_masked-scaffold_39-processed-gene-0.22-mRNA-1_gene_augustus_masked-scaffold_39-processed-gene-0.22_name_augustus_masked-scaffold_39-processed-gene-0.22_seq_id_scaffold_39_type_cds:0.0516358690)100:0.1317531059,(scaffold-CMEQ-2004349-Orthotrichum_lyellii:0.0000026990,scaffold-CMEQ-2004350-Orthotrichum_lyellii:0.0000020223)100:0.0781823510)100:0.0295439512,(scaffold-BGXB-2003536-Plagiomnium_insigne:0.0783659528,scaffold-JMXW-2011857-Bryum_argenteum:0.0830340174)100:0.0261904043)100:0.0127155513,scaffold-ORKS-2010748-Philonotis_fontana:0.0394686338)100:0.0370317152,((scaffold-FFPD-2006407-Ceratodon_purpureus:0.0127149880,scaffold-GRKU-2018754-Syntrichia_princeps:0.0337299295)100:0.0195880688,scaffold-RDOO-2011295-Racomitrium_varium:0.0275792706)100:0.0471293382)100:0.0229690943)99:0.0288827031,Fontinalis_antipyretica_15513-RA___mRNA___locus_177590_1788_5267____translate_table__standard_:0.1400954549)100:0.1031099699,(scaffold-AWOI-2073700-Diphyscium_foliosum:0.1056401609,(scaffold-HVBQ-2132388-Tetraphis_pellucida:0.0886873355,(scaffold-SZYG-2000956-Polytrichum_commune:0.0311474139,scaffold-ZTHV-2014885-Atrichum_angustatum:0.0255749835)100:0.0960873938)99:0.0452145162)65:0.0192352943)99:0.0408352905,scaffold-WOGB-2012926-Andreaea_rupestris:0.1635744440)100:0.0536734741,((scaffold-GOWD-2010390-Sphagnum_lescurii:0.0669511891,scaffold-GOWD-2010391-Sphagnum_lescurii:0.0579017403)95:0.0490157262,(scaffold-RCBT-2005402-Sphagnum_palustre:0.0092237320,scaffold-UHLI-2008144-Sphagnum_recurvum:0.0091337582)100:0.1196674168)100:0.0984735028)100:0.0326385899,scaffold-SKQD-2000878-Takakia_lepidozioides:0.1775524194)100:0.1425291075)83:0.0447976358)84:0.3369429677,(((Klebsormidium_flaccidium_A0A1Y1IIE4:3.0551948670,((scaffold-QPDY-2030019-Coleochaete_irregularis:0.3820848047,scaffold-VQBJ-2011792-Coleochaete_scutata:0.1606869490)100:1.3476110030,(scaffold-VQBJ-2001142-Coleochaete_scutata:0.0000026990,scaffold-VQBJ-2001144-Coleochaete_scutata:0.0000026990)100:0.6358763793)71:0.2534659024)86:0.1997659043,scaffold-JOJQ-2003471-Cylindrocystis_cushleckae:1.0885251112)96:0.5913941732,(((Physcomitrella_patens_A9RDF6_TIR1-like_auxin_receptor_protein_TLP1B:0.2364917286,((Fontinalis_antipyretica_19106-RA___mRNA___locus_175920_12472_16825_-__translate_table__standard_:0.0460630423,Pleurozium_schreberi_maker-scaffold_937-augustus-gene-0.35-mRNA-1_gene_maker-scaffold_937-augustus-gene-0.35_name_maker-scaffold_937-augustus-gene-0.35_seq_id_scaffold_937_type_cds:0.0244442357)100:0.1396399127,Fontinalis_antipyretica_08687-RA___mRNA___locus_177654_39072_43055_-__translate_table__standard_:0.3820781417)81:0.0333226044)100:0.3417293389,((((Anthoceros_punctactus_evm.model.utg000039l.220.2_._Apun_evm.TU.utg000039l.220___utg000039l_971632-973471_-_:0.0000026990,Anthoceros_punctactus_evm.model.utg000039l.220.11_._Apun_evm.TU.utg000039l.220___utg000039l_971632-973471_-_:0.0000026990)99:0.0000020474,Anthoceros_punctactus_evm.model.utg000039l.220.12_._Apun_evm.TU.utg000039l.220___utg000039l_972014-973471_-_:0.0031872171)83:0.0186209543,scaffold-BSNI-2007070-Anthoceros_agrestis-B:0.0000026990)79:0.0000020293,((Anthoceros_punctactus_evm.model.utg000039l.220.3_._Apun_evm.TU.utg000039l.220___utg000039l_971265-973471_-_:0.0000000000,scaffold-TWUW-2008534-Anthoceros_agrestis-A:0.0000000000):0.0000026990,scaffold-BSNI-2007069-Anthoceros_agrestis-B:0.0000026990)88:0.0000019964)100:0.7298899792)96:0.2234927601,(Selaginella_moellendorffii_D8TEP2_XFB:0.0044797310,Selaginella_moellendorffii_D8RZD2:0.0020835876)100:0.8433371422)99:0.2951446041)87:0.3005967369);
