# Supplementary material for: Water‐related innovations in land plants evolved by different patterns of gene cooption and novelty
Source: New Phytol. 2022 Feb 8;235(2):732–42. doi: 10.1111/nph.17981 (PMC9303528; doi:10.1111/nph.17981)
Supplement: Supplementary file 3 — Dataset S3 Fasta alignments and phylogenetic trees. [file NPH-235-732-s005.zip › Supplementary_Data_3_fasta_alignments_trees/Roots/Lateral_roots/ARF5_P93024_1_1kp.fasta]

>Arabidopsis_thaliana_Q9ZTX8_Auxin_response_factor_6_ARF6
MRLSSAGFNPQPHEVTGEKRVLNSELWHACAGPLVSLPPVGSRVVYFPQGHSEQVAASTNKEVDAHIPNYPSLHPQLICQLHNVTMHADVETDEVYAQMTLQPLNAQEQKDPYLPAELGVPSRQPTNYFCKTLTASDTSTHGGFSVPRRAAEKVFPPLDYSQQPPAQELMARDLHDNEWKFRHIFRGQPKRHLLTTGWSVFVSAKRLVAGDSVLFIWNDKNQLLLGIRRANRPQTVMPSSVLSSDSMHLGLLAAAAHAAATNSRFTIFYNPRASPSEFVIPLAKYVKAVYHTRVSVGMRFRMLFETEESSVRRYMGTITGICDLDPTRWANSHWRSVKVGWDESTAGERQPRVSLWEIEPLTTFPMYPSPFPLRLKRPWPPGLPSFHGLKEDDMGMSMSSPLMWDRGLQSLNFQGMGVNPWMQPRLDTSGLLGMQNDVYQAMAAAALQDMRGIDPAKAAASLLQFQNSPGFSMQSPSLVQPQMLQQQLSQQQQQLSQQQQQQQQLSQQQQQQLSQQQQQQLSQQQQQQLSQQQQQQAYLGVPETHQPQSQAQSQSNNHLSQQQQQVVDNHNPSASSAAVVSAMSQFGSASQPNTSPLQSMTSLCHQQSFSDTNGGNNPISPLHTLLSNFSQDESSQLLHLTRTNSAMTSSGWPSKRPAVDSSFQHSGAGNNNTQSVLEQLGQSHTSNVPPNAVSLPPFPGGRECSIEQEGSASDPHSHLLFGVNIDSSSLLMPNGMSNLRSIGIEGGDSTTLPFTSSNFNNDFSGNLAMTTPSSCIDESGFLQSSENLGSENPQSNTFVKVYKSGSFGRSLDISKFSSYHELRSELARMFGLEGQLEDPVRSGWQLVFVDRENDVLLLGDDPWPEFVSSVWCIKILSPQEVQQMGKRGLELLNSAPSSNNVDKLPSNGNCDDFGNRSDPRNLGNGIASVGGSFNY

>Arabidopsis_thaliana_Q9FGV1_Auxin_response_factor_8_ARF8
MKLSTSGLGQQGHEGEKCLNSELWHACAGPLVSLPSSGSRVVYFPQGHSEQVAATTNKEVDGHIPNYPSLPPQLICQLHNVTMHADVETDEVYAQMTLQPLTPEEQKETFVPIELGIPSKQPSNYFCKTLTASDTSTHGGFSVPRRAAEKVFPPLDYTLQPPAQELIARDLHDVEWKFRHIFRGQPKRHLLTTGWSVFVSAKRLVAGDSVIFIRNEKNQLFLGIRHATRPQTIVPSSVLSSDSMHIGLLAAAAHASATNSCFTVFFHPRASQSEFVIQLSKYIKAVFHTRISVGMRFRMLFETEESSVRRYMGTITGISDLDSVRWPNSHWRSVKVGWDESTAGERQPRVSLWEIEPLTTFPMYPSLFPLRLKRPWHAGTSSLPDGRGDLGSGLTWLRGGGGEQQGLLPLNYPSVGLFPWMQQRLDLSQMGTDNNQQYQAMLAAGLQNIGGGDPLRQQFVQLQEPHHQYLQQSASHNSDLMLQQQQQQQASRHLMHAQTQIMSENLPQQNMRQEVSNQPAGQQQQLQQPDQNAYLNAFKMQNGHLQQWQQQSEMPSPSFMKSDFTDSSNKFATTASPASGDGNLLNFSITGQSVLPEQLTTEGWSPKASNTFSEPLSLPQAYPGKSLALEPGNPQNPSLFGVDPDSGLFLPSTVPRFASSSGDAEASPMSLTDSGFQNSLYSCMQDTTHELLHGAGQINSSNQTKNFVKVYKSGSVGRSLDISRFSSYHELREELGKMFAIEGLLEDPLRSGWQLVFVDKENDILLLGDDPWESFVNNVWYIKILSPEDVHQMGDHGEGSGGLFPQNPTHL

>Arabidopsis_thaliana_P93024_Auxin_response_factor_5_ARF5
MMASLSCVEDKMKTSCLVNGGGTITTTTSQSTLLEEMKLLKDQSGTRKPVINSELWHACAGPLVCLPQVGSLVYYFSQGHSEQVAVSTRRSATTQVPNYPNLPSQLMCQVHNVTLHADKDSDEIYAQMSLQPVHSERDVFPVPDFGMLRGSKHPTEFFCKTLTASDTSTHGGFSVPRRAAEKLFPPLDYSAQPPTQELVVRDLHENTWTFRHIYRGQPKRHLLTTGWSLFVGSKRLRAGDSVLFIRDEKSQLMVGVRRANRQQTALPSSVLSADSMHIGVLAAAAHATANRTPFLIFYNPRACPAEFVIPLAKYRKAICGSQLSVGMRFGMMFETEDSGKRRYMGTIVGISDLDPLRWPGSKWRNLQVEWDEPGCNDKPTRVSPWDIETPESLFIFPSLTSGLKRQLHPSYFAGETEWGSLIKRPLIRVPDSANGIMPYASFPSMASEQLMKMMMRPHNNQNVPSFMSEMQQNIVMGNGGLLGDMKMQQPLMMNQKSEMVQPQNKLTVNPSASNTSGQEQNLSQSMSAPAKPENSTLSGCSSGRVQHGLEQSMEQASQVTTSTVCNEEKVNQLLQKPGASSPVQADQCLDITHQIYQPQSDPINGFSFLETDELTSQVSSFQSLAGSYKQPFILSSQDSSAVVLPDSTNSPLFHDVWDTQLNGLKFDQFSPLMQQDLYASQNICMSNSTTSNILDPPLSNTVLDDFCAIKDTDFQNHPSGCLVGNNNTSFAQDVQSQITSASFADSQAFSRQDFPDNSGGTGTSSSNVDFDDCSLRQNSKGSSWQKIATPRVRTYTKVQKTGSVGRSIDVTSFKDYEELKSAIECMFGLEGLLTHPQSSGWKLVYVDYESDVLLVGDDPWEEFVGCVRCIRILSPTEVQQMSEEGMKLLNSAGINDLKTSVS


>Amborella_trichopoda_E0WD85_Auxin_response_factor_arf8
MKLSSSGSNPRGLEGEKRCLNSELWHACAGPLVSLPAVGSRVVYLPQGHSEQVAASTNKEIDAHIPNYPSLPPQLICQLHDVTMHADVETDEVYAQMTLQPLTQQEQKDAYVPTVLGFPSKQPTNYFCKTLTASDTSTHGGFSVPRRAAEKVFPPLDFTQQPPAQELIARDLHDVEWKFRHIFRGQPKRHLLTTGWSVFVSAKRLVAGDSVIFIWNDKNQLLLGIRRATRPQTVMPSSVLSSDSMHIGLLAAAAHAAATNSRFTIFYNPRASPSEFVIPFAKFAKAVYHTRISVGMRFRMLFETEESGVRRYMGTITGKCDLDPVRWSNSHWRSVKVGWDESTAGERQPRVSLWDIEPLTTFPMYPSPFALRLKRPWQPGLPSLYDDKDDEGNPVMWLRGDNGERIPALQSPSCQNLGIGNPWMQPRPDLSLQGMESNFYQALAASALQEIRSGDLVKAPFLQFQQQFNAQPQYQCFSNPLLQRQFLQQSNSQKSVTHQNPTVNENMNQTHLLQSQLNHSFGNPIHHEQFHVPNATTALSQLAISNSCSLSQPTTHGRPSAFADSNPSLSSFQTADSNPSLSSLRSVMGPFYSDENATLLNMEKTSQGMIHPQQVSFHTHTPQSMVEHENGTSDTQGPLLFGVNIDSSSLILPNSDSTLRLRTMEGSADSGLLQFSAQGFQAASIGAFGCPNDSGLLHNMEQRKPHNPILVKIYKTGCVGRTLDISQFSSYEELRGKVADMFGLEGQLDDPLRSGWQLVFVDRENDALLLGDGPWEAFVNNVWYIKILSPHDIQMMGTNGVDQLHRQSNGNHRDYTTSHDHESLNPSTGVTSVGTLDY
>Amborella_trichopoda_E0WD84_Auxin_response_factor_arf6
MKLSSSSFSHQSQEGEKRCLNSELWHACAGPLVSLPAVGSRVVYFPQGHSEQVAASTNKEVDAHIPNYPSLPPQLICQLHNVTMHADVETDEVYAQMTLQPLNPQEQKDAFLPADLGTSGKQPTNYFCKTLTASDTSTHGGFSVPRRAAEKVFPPLDFTQQPPAQELIARDLHDNEWKFRHIFRGQPKRHLLTTGWSVFVSAKRLVAGDSVLFIWNEKNQLLLGIRRANRPQTVMPSSVLSSDSMHIGLLAAAAHAAATNSRFTIFYNPRASPSEFVIPLAKYVKAVYHTRVSVGMRFRMLFETEESSVRRYMGTITGISDLDPVRWPNSHWRSVKVGWDESTAGERQPRVSLWEIEPLTTFPMYPSPFPLRLKRPWPPGLPSLHGNKDDDLGMSAPLMWLRDGADRNMQSLNFQGLGVSPWMPQRFDSSLLGMQSDVYQAMAAAALQEMRGGIDPSKQGAASLLQFQQPLQQTQQSLQSRPNPMLQRQIMQQTQPPQSQQTLLQAIQETQSPNHILSHQLQHQHSFNDQQQQNSQHNSQQNQQQLPDQQQTQQQQFQIPNVVSALSQLASSSQSPSLQSISSSLCQQSSFSDSNGNPVTTTSISPLQSILGSFPPDESSHLNLPRTNSATLPRDHMLPSAPWLSKRISIDSSLPSGGPIVLPHVEQLATQPNMAQHPVSLLPFPGRECSVDQEGSVGDPQSHLLFGVNIDSSSLMMQNGVSALRGLGGDIDPSAALSYAASNFLGNTGTDFLNPGMAGSGCLNESGFLPSPENVGQINPQNFVKVCKSGSFGRSLEITRFSSYLELRSELARMFGLEGQLEDPLRSGWQLIYIDRDNDVLLLGDDPWPDFVKNASCIKILSPQELQQMGKQGIELLRTVPMQRQQSSICDDYVSRQDSRNLSNGIASVGPLEY
>Amborella_trichopoda_W1NVC5_Auxin_response_factor
MKLSSSSFSHQSQEGEKRCLNSELWHACAGPLVSLPAVGSRVVYFPQGHSEQVAASTNKEVDAHIPNYPSLPPQLICQLHNVTMHADVETDEVYAQMTLQPLNPQEQKDAFLPADLGTSGKQPTNYFCKTLTASDTSTHGGFSVPRRAAEKVFPPLDFTQQPPAQELIARDLHDNEWKFRHIFRGQPKRHLLTTGWSVFVSAKRLVAGDSVLFIWNEKNQLLLGIRRANRPQTVMPSSVLSSDSMHIGLLAAAAHAAATNSRFTIFYNPRASPSEFVIPLAKYVKAVYHTRVSVGMRFRMLFETEESSVRRYMGTITGISDLDPVRWPNSHWRSVKVGWDESTAGERQPRVSLWEIEPLTTFPMYPSPFPLRLKRPWPPGLPSLHGNKDDDLGMSAPLMWLRDGADRNMQSLNFQGLGVSPWMPQRFDSSLLGMQSDVYQAMAAAALQEMRGGIDPSKQGAASLLQFQQPLQQTQQSLQSRPNPMLQRQIMQQTQPPQSQQTLLQAIQETQSPNHILSHQLQHQHSFNDQQQQNSQHNSQQNQQQLPDQQQTQQQQFQIPNVVSALSQLASSSQSPSLQSISSSLCQQSSFSDSNGNPVTTTSISPLQSILGSFPPDESSHLNLPRTNSATLPRDHMLPSAPWLSKRISIDSSLPSGGPIVLPHVEQLATQPNMAQHPVSLLPFPGRECSVDQEGSVGDPQSHLLFGVNIDSSSLMMQNGVSALRGLGGDTDPSAALSYAASNFLGNPGTDFLNPGMAGSGCLNESGFLPSPENVGQINPQNFVKVCKSGSFGRSLEITRFSSYLELRSELARMFGLEGQLEDPLRSGWQLIYIDRDNDVLLLGDDPWPDFVKNASCIKILSPQELQQMGKQGIELLRTVPMQRQQSSICDDYEKREEQFVFYVFLCLLKAACALWVWPPTQPTPTTLRFCGFKPNPHRQPIDFVDFNYIKVKDSSETEKNSEPRPLSFLRLESYSDHAMAAPVRF

>Brachypodium_distachyon_I1J384_Auxin_response_factor
MSSSSGASVGQQQPPPPLPAPPPEEEKKNLNSELWHACAGPLVCLPTVGTRVVYFPQGHSEQVAASTNKEVEGHIPNYPNLPPQLICQLHDVTMHADVETDEVYAQMTLQPLNPQEQNDAYLPAEMGIMSKQPTNYFCKTLTASDTSTHGGFSVPRRAAERVFPPLDFTQQPPAQELIARDIHDVEWKFRHIFRGQPKRHLLTTGWSVFVSAKRLVAGDSVLFIWNEKNQLWLGIRRASRTQTVMPSSVLSSDSMHIGLLAAAAHAASTNSRFTIFYNPRACPSEFVIPLSKYIKAVFHTRISVGMRFRMLFETEESSVRRYMGTITEVSDADPVRWASSYWRSVKVGWDESTAGERPPRVSLWEIEPLTTFPMYPSLFPLRVKHPWYSGVAGLHDDSNALMWLRGVAGDGGYQSLNFQSPGIGPWGQQRLHPSLMSTDHDQYQAVVAAAAASQSGGYMKQQFLNLQQPMQSPQEHCNLNPLLQQQILQQASQQQTVSAENQNIQTMLNSSAIQHQLQQIQQMQQAHIDQKQKIQPDQTYQVPTSSALPSPTSLPSHLREKFGFSDPHVNSPTFTTSSSSDNMLESSFLQGSSKAVDLSRFNQPALNEQQQQHQQQQQQQQQQQQQAWKQKFMGSSSLSFGGSVLLNSPTGKDGSLENKIGPDGQNQSLFSPQVDSSSLLYNMVPNMTSNVVDNNMSTIPSGSTYLQNPMYGCLDDSSGIFQNTGENDPTSRTFVKVYKSGSVGRSLDITRFSNYAELREELGQMFGIRGQLDDPDRSGWQLVFVDRENDVLLLGDDPWESFVNSVWYIKILSPEDVHKLGKQGNDPRYLS

>Brachypodium_distachyon_I1J310_Auxin_response_factor
MASSQEKQPTFGVLRNAAALLDEMQLLGEAQGAKKVINSELWHACAGPLVFLPQRGSLVYYFPQGHSEQVAATTRKVPNSRIPNYPNLPSQLLCQVHNITMHADKETDEVYAQMTLQPVNSETDVFPIPALGSYAKSKHPPEYFCKNLTASDTSTHGGFSVPRRAAEKLFPQLDYSMQPPNQELIVRDLHDNMWTFRHIYRGQPKRHLLTTGWSLFVGAKRLKAGDSVLFIRDEKSQLLLGVRRATRQQTQLSSSVLSTDSMHIGVLAAAAHAASSGSSFTIYYNPRTSPSPFVVPLARYNKANYVQQSVGMRFAMMFETEESSKRRYTGTIVGVSDYDPIRWPNSKWRNLQVEWDEHGYGERPERVSIWDIETPENALVFPSSSLNSKRQCLPGYGVPGLEIGSVNMPSLTEIPTVLGNPRALGNPYGNLQHMPAVGSELAMMLLSQSGQNLGTPLSCHQSSYSSIIQNVKQNYVPPSTFGVSTVPIKQESMHSNEAQQQLHAPKLRRGDLENCELQPVTDSVSASELNVAVREPRNTDSYQSQSISEQNGKGEPKVKTRRSKKGLSRKTISESSELSSTPSRVCADQQHGFEVKLVAGDTQQINSANNEDSSGALAHGNFARQLQGQQVEQNGSLSPPKLESSKSPDGGKSVNSFPNQGCFSQFFDGLDWMIQPSYYQDSNGIQSVSASENIFSSSANIPSTINADTMEAFQNSCLSDCFPNSIQDFIGSPDLNSITFLSPDMQNLDVQHDGSNLPSTSNSYVQMSFSEDSGNHMESIQRSMNNTSCSQPQATESFDLGMYSKLPSLKETQVLSLPEIHNSSRGTSSCSMDVTDYSIDRSAKPLKPPVRTYTKVQKLGSVGRSIDVTRYRDYRELRSAIASMFGLQGKLEHPGSSEWKLVYVDYENDVLLVGDDPWEEFINCVRCIRILSPSEVQQMSESGMHVLNDCIQTDH
>Brachypodium_distachyon_I1GW40_Auxin_response_factor
MRLSSPAGSVLSGQAAASPEDVEEHKCLNSELWHACAGPLVSLPAVGSRVVYFPQGHSEQVAASTNKEIESQIPNYPNLPPQLICQLHNVTMNADPETDEVYAQMTLQPLNPQELKDPYLPAELGTANKQPTNYFCKTLTASDTSTHGGFSVPRRAAEKVFPPLDFTLQPPAQELFAKDLHGNEWKFRHIFRGQPKRHLLTTGWSVFVSAKRLVAGDSVLFIWNDSNQLLLGIRRATRPQTVMPSSVLSSDSMHIGLLAAAAHAASTNSRFTIFYNPRASPCEFVIPLAKYVKAVYHTRISVGMRFRMLFETEESSVRRYMGTITGISDLDAVRWPNSHWRSVKVGWDESTAGERQPRVSLWEIEPLTTFPMYPTPFPLRLKRPWPTGLPSLHGGKDDDLTSSLMWLRDGSNPGFQSLNFGGVGMSPWMQPRLDASLLGLQPDIYQTIAATAFQDPTKMSPTMLQFQQPQNMVGRAMPLLQSQILQQVQPQFQQQPYLQNINGAAIQGQAQSEFLQQQLQRCQSFNEQKPQIQHQQEQHQQQQQSQSMQVPQHQHIQQQKNIANYQSSFSQLSSAPQSSPTTLQTVLPFSQPQSFSDTNMSSLSPSSASAMHNTLGPFSSEAASHLGMPRPTAVPVPDPWSSKRVAVESLLTSRPQATSNIEHLDSTPPSIPQSSALAPLPGRGCLVDQDGNSDPQNHLLFGVNIDSQSLLMQGGIPSLHDENDSTTIPYSTSNFLSPSQNDFSLDQTLNSPGCLDESGYVPCSHNPNQGNQPPATFVKVYKSGTYGRSLDITRFSSYHELRRELGRLFGLEGQLEDPLRSGWQLVFVDREEDVLLVGDDPWQEFVNSVFCIKILSPQEVQQMGKQGLELLSSAPSKRLGSSCDDYASRQESRSLSTGIASVGSVEF

>Brachypodium_distachyon_I1IGF8_Auxin_response_factor
MAVGGSFGEWSRSSAVAAARVPVLCLRKPRFGIVFGIWRALRSAMARIQLSKNKMTQTLPENDGEQRCLNSELWHACAGPLVSLPVVGSRVIYFPQGHSEQVAASTNKEVDGQIPNYPNLPPQLICQLHNVTMHADVETDEVYAQMTLQPLSPEEQKEPFLPIELGAASKQPTNYFCKTLTASDTSTHGGFSVPRRSAEKVFPPLDFSLQPPCQELIARDLHDNEWKFRHIFRGQPKRHLLTTGWSVFVSAKRLVAGDSVIFIWNDNNQLLLGIRHANRPQTIMPSSVLSSDSMHIGLLAAAAHAAATNSRFTIFYNPRSSPSEFVIPLAKYVKSVYHTRVSVGMRFRMLFETEESSVRRYMGTVTAISDLDSVRWPNSHWRSVKVGWDESTAGEKQPRVSLWEIEPLTTFPMYPTAFPLRLKRPWASGLPSMHGMFNGVKNDDFARYSSLMWLGNGDRGTQSSNFQGLGVSPWLQPRIESPLLGLKPDTYQQMAAAALEEIRAGDPLIQSSALLQFQQTQNLNGGLDSPYANHVLQQMQYQSSLPTVQEGYNQYSGNSGFLQSHLQQLQLHNPQQLQKQQELPSLQQQRHQILQQQSHQEMQQQLSSSCHRVTDVDSSMPGSESASQSHSPFYQQNLLEGNNDPSLHMHNSFRDFSSQEASNLVSLPQSSQLMAPEGWPSKRLAVEPLAHVESRSARPKLENGNHQNSISHFAGTLASESARDCSSVQACGSNIDNQLLSSSLHDGMSSVRGGSGNGTVSMAIPLFRYDGEDLPPANSLATSSCLGESATFNSLDNICGVNPSQGGTFVKVYKSGSPGRSLDITKFSSYYELRSELEHLFGLEGQLEDPVRSGWQLVFVDRENDILLVGDDPWQEFVNSVWCIKILSPQDVHQMVRNGEGLLSASGARMMQGNVCDDYSASHDLQNLTGNIASVPPLDY
>Brachypodium_distachyon_I1HXK7_Auxin_response_factor
MKLSPSAGGGLPDQPGSPEDDFPFSVAEEHKCLNSELWHACAGPLVSLPAVGSRVLYFPQGHSEQVSASTNKEIESQIPNYPNLPPQLICQLHNVIMHADAETDEVCAQMTLQPLSPQELKDPFLPAELGTANKQPTNYFCKTLTASDTSTHGGFSVPRRAAEKVFPPLDFTQQPPAQELMAKDLHGNEWKFRHIFRGQPKRHLLTTGWSVFISAKRLVAGDSVLFIWNDNNQLLLGIRRANRPQTVMPSSVLSSDSMHIGLLAAAAHAASTNSRFTIFYNPRASPSEFVIPLAKYVKAVYHTRISVGMRFRMLFETEESSVRRYMGTITGISDLDPARWPNSHWRSVKVGWDESTAGERQPRVSLWEIEPLTTIPMYSSPFPMRLKRPWPTGLPSLYGGKEDDLTSSLMWLRDGANPGFQSFNFGGLGMNPWMQPRLDTSLLGLQPDMYQAISAAALQNPAKQVSPAVLQFQQPQNIAGRSLVSSQILQQVQPQFQQMHHQNINDNTIQGHNQSEYLQQQLQRCQSFNGQKPQEQQQQESHQQQQSQHQHMQEQNHSPNFQSVPNALSVFSQLSPSTQSPPSIMQTVSAFSQQQNFQDTDINSLSPLNISSMHDVLRPFPSEAGSNLQDVPRTTPVPVSDPWSSKRVVMESVIPSRSHVTVSHIEQLDSAPSNIPQSSSLAPLPGRESVVDQDENSDHQNHLLFGVNIDSQSLLMQDDIPGLQNENDCIASLQDDNGSNTIPYSTCNFLSPSQNNFPLNEALTSSGCLDGSGYVPFSENPDQVNRPPATFVKVYKSGAVGRLLDITRFSSYHELRSELGHLFGLEGQLEDPVRSGWQLVFVDRENDVLLVGDDPWQEFVNSVSCIKILSPQEVQQMGKQGIELLSSAPARRLGNGCDNYVSRQESRNLSTGIAAVGSVEF


>Ginkgo_biloba_Gb_32864
MRLPSGFSQQPLEGERRSLNSELWHACAGPLVSLPAVGSRVVYFPQGHTEQVAASTNKEVDAHIPNYPNLPPQLICQLHNVTMHADVETDEVYAQMTLQP
LNPQEQKESSCLVPDLGTPSKQPTNYFCKTLTASDTSTHGGFSIPRRAAEKVFPPLDFTQQPPAQELIARDLHDNEWKFRHIYRGQPKRHLLTTGWSVFI
SAKRLVAGDSVLFIRNENGQLLLGIRRANRTQMVMPSSVLSSDSMHIGVLAAAAHAAATNSRFTIFYNPRASPSEFVIPLAKYEKAIYHTRVSAGMRFRM
LFETEESSVRRYMGTITGIGDLDPVRWPNSQWRSVKVGWDESTAGERQPRVSMWEIEPLTTFLMYPPPYPPRLKRPWPQVQGISSLPGIKDDDGMLKKSF
MWMGGDNGERTLQSLNFPGLGMDPWMQMQHKFESPLSGMQPDVYQAMAAAALQEIRSVDPSKQLLQFQSQQPVQSQQLQCMAQPLLQRQIIQQQQQQQQH
IGQQQVQNLQQQQPQQHILQQQAQTLQQQQPQQHILHHQAQNMPQQQPQNHLLQQQLQQQSSQHQILQQLQHSYNEQQLPSSQQLQCQQQTFKISNVAGA
LSQPPTSQSQSSISLPSSVCSQAVFADSNANLASPGTSSSTSPLQSILRSLASEENSHYSNLPRASQPSVQQPARTLTGTGLPQDRQIPSTSWFSSKRAS
NNQLVSCLGAGQVEAPLPSGGQCIVSQTQPIGSSGGLDESGFLQRAPSLSQMNPPTRTFTKVYKLGSIGRSLDVTRFSGYPELRSELARMFGLEGQLEDP
QRSGWQLVFVDKENDVLLLGDDPWEEFVSSVRFIKILSPPEVQQMTQEGMELLSSIPTQRQTSSSSEECVTRQDSRNISSAITSARSLEY*
>Ginkgo_biloba_Gb_39685
MATMFNLPFACYYFMLCVYDPIMPIFGEVLKGNVAASTNKEVDAHIPNYPNLPPQLICQLHNVTLQADVETDEVYAQMTLQPLNPQEPKESYLAPALGTP
SGQPTNYFCKTLTASDTSTHGGFSIPRRAAEKVFPLLDFTQQPPVQELIARDLHDTEWKFRHIYRGQPKRHLLTTGWSVFVSAKRLVAGDSVLFIRNDKG
QLLLGIRRANRAQMVMPSSVLSSDSMHIGVLAAAAHAASTNCRFTIFYNPRASPSEFVVPLAKFEKAVYHTRVSIGMRFRMLFETEESTVRR*


>Marchantia_polymorpha_A0A176VK00_Auxin_response_factor
MESDAIPKTEGQAMGEQRSLNSELWHACAGPLVSVPPVGSRVVYFPQGHSEQVAASTQKEADVHISNYPSLPLRLNCLLDNVTLHADMETDEVYTRMTLLPMSGSPEKELVIVPDITRDTKQPTDFFCKTLTASDTSTHGGFSIPRRAAEKVFPPLDYSQQPPAHPAQELVARDLHDQEWHFRHIYRGQPRRHLLTTGWSVFVSAKRLQAGDSVLFIRDDKGQLLLGIRRANRQQTAMPSSVLTSDSMHIGVLAAANHAAATNSRFTIFYNPRASPSEFVIPLAKYNKAIYHTQVSVGMRFRMVFETEESGVRRYMGTITGIGDVDPLRWPSSHWRSLKVGWDESTAGERQRRVSLWEIEPLTTPFLICPPLTLRAKRPRASSRGHSGMSGEDEEGDGSVKKSSMWLRDDERDGLSNLPFRGLGMDPWTPRLPQSPDSVAPGTPTDFYRVMAAAALQEIRGNETSKQLLQRQPQQSLQNHQMQFRPQQQQPPLQQQEQQQQQQQQQQQQQQQLNMQQQQQQVLQSPQPLPLPDVTGPLLQLSSSRPQSPMQLSTLRASSGYTDSDVHLSPASTASGSFPLQSLLSRTQQGSVLTTEDTNQFSNLLRSNQSAMQQATMLPGSAMVGRDSPVSSAWYSMRDSTTSDCAHPSSRMGRADSSPSSAPTYALSSNEPCQSGLTALPMQNPTYAVFRDNSQEQDQVQSDPRSHLLFGVSIDQMPNGAGGLGSRGFGKAKDNQARFAGGSLLPAPYCSSAGQDLPISPGIISHGSINDSQFMQRGFMAPVSSPQRSYTKVYKLGSVGRSLDVAQFTNYTDLRVHLARMFGLEGQLEDPQRSGWQLVFVDNEQDVLLVGDDPWDEFVNCVRSIRILSPSEVMHMSQEGLELLNIVPPTAPRPTSSGSEDGATMPAGFEKSCGNDAQRGCP

>Marchantia_polymorpha_A0A0K2QVH2_Auxin_response_factor_MpARF1
MYSCSPMRLSASGYAQHQTMTGEQRSLNSELWHACAGPLVSVPPVGSRVVYFPQGHSEQVAASTQKEADVHIPSYPSLPSRLICLLDNVTLHADMETDEVYTRMTLLPMSGSPEKELVIVPDITRDTKQPTDFFCKTLTASDTSTHGGFSIPRRAAEKVFPPLDYSQQPPAHPAQELVARDLHDQEWHFRHIYRGQPRRHLLTTGWSVFVSAKRLQAGDSVLFIRDDKGQLLLGIRRANRQQTAMPSSVLTSDSMHIGVLAAANHAAATNSRFTIFYNPRASPSEFVIPLAKYNKAIYHTQVSVGMRFRMVFETEESGVRRFIPKILVVYRYMGTITGIGDVDPLRWPSSHWRSLKVGWDESTAGERQRRVSLWEIEPLTTPFLICPPLTLRAKRPRASSRGHSGMSGEDEEGDGSVKKSSMWLRDDERDGLSNLPFRGLGMDPWTPRLPQSPDSVAPGTPTDFYRVMAAAALQEIRGNETSKQLLQRQPQQSLQNHQMQFRPQQQQPPLQQQEQQQQQQQQQQQQQQLNMQQQQQQVLQSPQPLPLPDVTGPLLQLSSSRPQSPMQLSTLRASSGYTDSDVHLSPASTASGSFPLQSLLSRTQQGSVLTTEDTNQFSNLLRSNQSAMQQATMLPGSAMVGRDSPVSSAWYSMRDSTTSDCAHPSSRMGRADSSPSSAPTYALSSNEPCQSGLTALPMQNPTYAVFRDNSQEQDQVQSDPRSHLLFGVSIDQMPNGAGGLGSRGFGKAKDNQARFAGGSLLPAPYCSSAGQDLPISPGIISHGSINDSQFMQRGFMAPVSSPQRSYTKVYKLGSVGRSLDVAQFTNYTDLRVHLARMFGLEGQLEDPQRSGWQLVFVDNEQDVLLVGDDPWDEFVNCVRSIRILSPSEVMHMSQEGLELLNIVPPTAPRPTSSGSEDGATMPAGFEKSCGNDAQRGCP
>Marchantia_polymorpha_A0A0G3FLP1_Auxin_response_factor
MYSCSPMRLSASGYAQHQTMTGEQRSLNSELWHACAGPLVSVPPVGSRVVYFPQGHSEQVAASTQKEADVHIPSYPSLPSRLICLLDNVTLHADMETDEVYTRMTLLPMSGSPEKELVIVPDITRDTKQPTDFFCKTLTASDTSTHGGFSIPRRAAEKVFPPLDYSQQPPAHPAQELVARDLHDQEWHFRHIYRGQPRRHLLTTGWSVFVSAKRLQAGDSVLFIRDDKGQLLLGIRRANRQQTAMPSSVLTSDSMHIGVLAAANHAAATNSRFTIFYNPRASPSEFVIPLAKYNKAIYHTQVSVGMRFRMVFETEESGVRRYMGTITGIGDVDPLRWPSSHWRSLKVGWDESTAGERQRRVSLWEIEPLTTPFLICPPLTLRAKRPRASSRGHSGEDEEGDGSVKKSSMWLRDDERDGLSNLPFRGLGMDHWTPRLPQSPDSVAPGTPTDFYRVMAAAALQEIRGNETSKQLLQRQPQQSLQNHQMQFRPQQQQPPLQQQEQQQQQQQQQQQQQQQLNMQQQQQQVLQSPQPLPLPDVTGPLLQLSSSRPQSPMQLSTLRASSGYTDSDVHLSPASTASGSFPLQSLLSRTQQGSVLTTEDTNQFSNLLRSNQSAMQQATMLPGSAMVGRDSPVSSAWYSMRDSTTSDCAHPSSRMGRADSSPSSAPTYALSSNEPCQSGLTALPMQNPTYAVFRDNSQEQDQVQSDPRSHLLFGVSIDQMPNGAGGLGSRGFGKAKDNQARFAGGSLLPAPYCSSAGQDLPISPGIISHGSINDSQFMQRGFMAPVSSPQRSYTKVYKLGSVGRSLDVAQFTNYTDLRVHLARMFGLEGQLEDPQRSGWQLVFVDNEQDVLLVGDDPWDEFVNCVRSIRILSPSEVMHMSQEGLELLNIVPPTAPRPTSSGSEDGATMPAGFEKSCGNDAQRGCP


>Oryza_sativa_indica_A2X1A1_Auxin_response_factor_6_ARF6
MKLSPSAGGVSDQPPSPPEVAEEQKCLNSELWHACAGPLVSLPAVGSRVVYFPQGHSEQVAASTNKEMESQIPNYPNLPPQLICQLHNVTMHADAETDEVYAQMTLQPLSPQELKDPFLPAELGTASKQPTNYFCKTLTASDTSTHGGFSVPRRAAEKVFPPLDFTQQPPAQELMAKDLHGNEWKFRHIFRGQPKRHLLTTGWSVFVSAKRLVAGDSVLFIWNDSNQLLLGIRRANRPQTVMPSSVLSSDSMHIGLLAAAAHAASTNSRFTIFYNPRASPSEFVIPLAKYVKAVYHTRISVGMRFRMLFETEESSVRRYMGTITGISDLDPVRWMNSHWRSVKVGWDESTAGERQPRVSLWEIEPLTTFPMYPSPFPLRLKRPWPTGLPSLYGGKEDDLASSLMWLRDSQNTGFQSLNFGGLGMSPWMQPRLDSSLLGLQPDMYQTIAAAAALQNTTKQVSPAMLQFQQPQNIVGRSSLLSSQILQQAQPQFQQMYHQNINGNSIQGHSQPEYLQQPLQHCQSFNEQKPQLQPQQQQQESHQQQPQHQQMQQQKHLSNFQTVPNALSVFSQLSSTPQSTPSTLQTVSPFSQQHNFPDTNISCLSPSNVSSMHDTLRSFPSEAASDLPGVPRITPVPVSDPWSSKRVAVESTITSRPHDISSQIENFDLTPSSIPQNSTLAPLPGRECLVDQDGSSDPQNHFLFGVNIDSQSLLMQDGIPSLHNENSSSTIPYSTSNFLSPSQDDYPLSQTLTTPGCLDESGYVPCSDNADQVKRPHATFVKVYKSGTVGRLLDITRFSSYHELRSEVGRLFGLEGQLEDPLRSGWQLVFVDREDDVLLVGDDPWQEFVNSVSCIKILSPQEVQQMGKPGIELFSTSARRLGNSCDNYMSRQESRSLSTGIASVGSVEF
>Oryza_sativa_indica_Q01K26_Auxin_response_factor_11_ARF11
MASSQEKAKTGVLRNAAALLDEMQLMGETQGAKKVINSELWHACAGPLVCLPQRGSLVYYFPQGHSEQVAATTRKIPNSRIPNYPNLPSQLLCQVHNITLHADKDTDEVYAQMTLQPVNSETDVFPIPTLGAYTKSKHPTEYFCKNLTASDTSTHGGFSVPRRAAEKLFPQLDYSMQPPNQELIVRDLHDNMWTFRHIYRGQPKRHLLTTGWSLFVGAKRLKAGDSVLFIRDEKSQLLLGVRRATRQQTMLSSSVLSTDSMHIGVLAAAAHAASSGSSFTIYYNPRTSPSPFVIPVARYNKATYMQPSVGMRFAMMFETEESSKRRYTGTVVGISDYDPMRWPNSKWRNLQVEWDEHGYGERPERVSIWDIETPENTLVFPSSTLNSKRQCLPGYGVSVPGMEIGSANMSSFPRAQGNPYGSLQHIPAVGSELAIMLLNQSGQTLGSPLSFHQSSYSSIIQNVKQNYIPPLTVSTSACLTKQESLPSDDAQHQFHMANMQNGDLEGSEVQPVIDSISESKLNATSRDPRNTDSYTSRSTSEQNSKGEPRGKTRRSKKGLPHKTVSEKSDLSSAPSWICDNQQVGLESKLVGCDEQVNCGNIEDSSGALTQGNFVGQPHGHQVEQKGVLSPPKVESSKSPDGGKSVNSFPNQGCFSQFIDGLDWMTQPSYYQDSNVIQPAGVSENIFSSSADIPPSMIADTMETFQASCLSDCLPNSIQEFISSPDLNSLTFLSPDMQNLEVQLQHDGSNLPSTSNSFVQMSFSEESASQSANLSGLHMESTHRSINTTSCSQPMSTGGFDAGMYSKLPRLKESQILSLPEIHTNSMGTSACSMDATEYSLDRSAKPMKPPVRTYTKVQKQGSVGRSIDVTGFRNYHELRSAIACMFGLQGKLEHPGSSEWKLVYVDYENDVLLVGDDPWEEFINCVRCIRILSPSEVQQMSENGMHVLNDCIQAA
>Oryza_sativa_indica_A2YG67_Auxin_response_factor_17_ARF17
MRLSSSSGSVLPAQAASPEAVEEQKCLNSELWHACAGPLVSLPAVGSRVVYFPQGHSEQVAASTNKEMESQIPNYPNLPPQLICQLHNVTMHADAETDEVYAQMTLQPLSPQELKDPYLPAELGSANKQPTNYFCKTLTASDTSTHGGFSVPRRAAEKVFPPLDFTQQPPAQELIAKDLHGNEWKFRHIFRGQPKRHLLTTGWSVFVSAKRLVAGDSVLFIWNDNNQLLLGIRRANRPQTVMPSSVLSSDSMHIGLLAAAAHAASTNSRFTIFYNPRASPSEFVIPLSKYVKAVYHTRISVGMRFRMLFETEESSVRRYMGTITGISDLDAARWPNSHWRSVKVGWDESTAGERQPRVSLWEIEPLTTFPMYPSPFPLRLKRPWPTGLPSLHGGKDDDLTSSLMWLRDSANPGFQSLNFGGLGMNPWMQPRFDASLLGLQPDMYQTIAATAFQDPTKQVSPTILQFQQPQNIGGRANTLLPSQILQQVQPQFQQQQYLQNINETTIQGHAQSEFLQQQLQRCQSFTEQKPQLQTQQQQQESQQQQQQQSQCMQVPQHQQMQQQKNMTNYQSVPNALSPFSQLSSPSQSSPMTLQTVLPFSQPQSYPDTSMSSLSPSNTSTMHNALRPFSSEAPSHLSMPRPTAVPVPDPWSSKRVAVESLLPSRPQVTSQMEQLDSTAPSIPQSSALAPLPGRGCLVDQDGNSDPQNHLLFGVNIDSQSLLMQGGIPSLQGENDSTAIPYSTSNFLSPLQNDFPLDQTLSSADCLDESGYVPCSQNSDQVINRPPATFVKVYKSGTYGRSLDITRFSSYHELRRELGRLFGLEGQLENPLRSGWQLVFVDREDDVLLVGDDPWQEFVNSVSCIKILSPQEVQQMGKPFELLSSAPGKRLGSSCDDYVSRQESRSLSTGIASVGSVEF
>Oryza_sativa_indica_A2ZMP7_Auxin_response_factor
MKLSPPASADMPQALPENDGEQRCLNSELWHACAGPLVSLPVVRSRVVYFPQGHSEQVAASTNKEVDAQIPNYPNLPPQLICQLHNVTMHADAETDEVYAQMTLQPLSPEEQKEPFLPMELGAASKQPTNYFCKTLTASDTSTHGGFSVPRRAAEKVFPPLDFSQQPPAQELIARDLHDNEWKFRHIFRGQPKRHLLTTGWSVFVSAKRLVAGDSVIFIWNDNNQLLLGIRRANRQQTVMPSSVLSSDSMHIGLLAAAAHAAATNSRFTIFYNPRASPSEFVIPLAKYVKAVYHTRVSVGMRFRMLFETEESSVRRYMGTITSISDLDSVRWPNSHWRSVKVGWDESTTGDKQPRVSLWEIEPLTTFPMYPSAFPLRLKRPWASGLPMHGMFNGGGNDDFARYSSLMWLRDGNRGTQSLNFQGHGVSPWLQPRIDSPLLGLKPDTYQQMAAAALEEIRYGDPSKQHPATLQYQQTHNLNSGLNSLFASHVLGQVQFQPQQSPLQVVQQGHCQNTGDSGFLQGQLPRLQLHNTQQLLKEQELQQQQRQHVLQEQSSQEMQQQLPSSDHRVADVASESGSAPQAQSSLLSGSSFYNQNLLEGNSDPPLHLHNNFHNFSNQEPSNLLSLPRSSQLMASDGWPSKRLALESAVHPEAPSMHPKIEKVNHQGISHFPGAFPPQSARGCSIVQDCRADAENRLLSSSFELQDGMTSIITDANRETDTMAIPLLRYSGADLTTENTLATSNCLGESGTFNPLNNISVNPSQGATFVKVYKSGSLGRSLDISRFSSYCELRSELERLFGLEGQLEDPVRSGWQLVFVDRENDILLVGDDPWQEFANSVWCIKILSPQEVQQLVRGGDGLLSSPGARMQQSNACDDYSASHNMQNIAGNIASVAPLDY

>Oryza_sativa_indica_B8ARE1_Auxin_response_factor
MSSSSAASIGPPQPPPPPAPPEEEKKCLNSELWHACAGPLVCLPTVGTRVVYFPQGHSEQVAASTNKEVEGHIPNYPNLPAQLICQLHDVTMHADVETDEVYAQMTLQPLNPVRRLGFLHDVCSAEVLMQEQNDAYLPAEMGIMSKQPTNYFCKTLTASDTSTHGGFSVPRRAAERVFPPLDFTQQPPAQELIARDIHDIEWKFRHIFRGQPKRHLLTTGWSVFVSAKRLVAGDSVLFIWNEKNQLLLGIRRASRPQTVMPSSVLSSDSMHIGLLAAAAHAAATNSRFTIFYNPRASPSEFVIPLSKYIKAVFHTRISVGMRFRMLFETEESSVRRYMGTITEVSDADPVRWPSSYWRSVKVGWDESTAGERPPRVSLWEIEPLTTFPMYPSLFPLRVKHPWYSGVASLHDDSNALMWLRGVAGEGGFQSLNFQSPGIGSWGQQRLHPSLLSSDHDQYQAVVAAAAASQSGGYLKQQFLHLQQPMQSPQEHCNLNPLLQQQILQQASQQQIINPDAQNIQTMLSPSAIQQQLQQLQQMQQVQNDQKQKIQPDQSYQVPTSAVLPSPTSLPSHLREKFGFSDPNANSSSFITSSSSDNMLDSSFLQGSSKAVDLSRFNQPVASEQQQQQAWKQKFMGSQSVSFGGSVLHNSPTSKDGSVENKIGRDVQNQSLFSPQVDSSSLLYNMVPNLTSNVSDGNLSTIPSGSTYLQNAMYGCLDDSSGLLQNTGENDPATRTFVKVYKSGSVGRSLDITRFSNYAELREELGQMFGIKGQLDDPDRSGWQLVFVDRENDVLLLGDDPWESFVNSVWYIKILSPEDVHKMGKQGNDPRYLS
>Oryza_sativa_indica_Q258Y5_Auxin_response_factor_12_ARF12
MSSSSAASIGPPQPPPPPAPPEEEKKCLNSELWHACAGPLVCLPTVGTRVVYFPQGHSEQVAASTNKEVEGHIPNYPNLPAQLICQLHDVTMHADVETDEVYAQMTLQPLNPQEQNDAYLPAEMGIMSKQPTNYFCKTLTASDTSTHGGFSVPRRAAERVFPPLDFTQQPPAQELIARDIHDIEWKFRHIFRGQPKRHLLTTGWSVFVSAKRLVAGDSVLFIWNEKNQLLLGIRRASRPQTVMPSSVLSSDSMHIGLLAAAAHAAATNSRFTIFYNPRASPSEFVIPLSKYIKAVFHTRISVGMRFRMLFETEESSVRRYMGTITEVSDADPVRWPSSYWRSVKVGWDESTAGERPPRVSLWEIEPLTTFPMYPSLFPLRVKHPWYSGVASLHDDSNALMWLRGVAGEGGFQSLNFQSPGIGSWGQQRLHPSLLSSDHDQYQAVVAAAAASQSGGYLKQQFLHLQQPMQSPQEHCNLNPLLQQQILQQASQQQIINPDAQNIQTMLSPSAIQQQLQQLQQMQQVQNDQKQKIQPDQSYQVPTSAVLPSPTSLPSHLREKFGFSDPNANSSSFITSSSSDNMLDSSFLQGSSKAVDLSRFNQPVASEQQQQQAWKQKFMGSQSVSFGGSVLHNSPTSKDGSVENKIGRDVQNQSLFSPQVDSSSLLYNMVPNLTSNVSDGNLSTIPSGSTYLQNAMYGCLDDSSGLLQNTGENDPATRTFVKVYKSGSVGRSLDITRFSNYAELREELGQMFGIKGQLDDPDRSGWQLVFVDRENDVLLLGDDPWESFVNSVWYIKILSPEDVHKMGKQGNDPRYLS


>Physcomitrella_patens_A9T4J0_Auxin_response_factor_168019
MKWTPVSNDNFYVKEGWTVIRGQSFVSFIPFSSLAQQESPGSAWTVWLKLISNMEMEVLLEVSALRLQVERRSPTSELWHACAGPLVSLPPIGSRVVYFPQGHTEQVAASTQREAETHIPNYPSLPSRLVCLLDNVTLHVSDRYSMSLIDVVIQADLETDEVYAQMTLIPVPPANEKEALMSPDIGIRSRQPTDYFCKTLTASDTSTHGGFSIPRRAAEKVFPPLDYSQTPPAQELKARDLHDQEWHFRHIYRGQPRRHLLTTGWSVFVSAKRLQAGDAVLFIRDDKGQLQLGIRRQNRQQTVMPSSVLSSDSMHIGVLAAANHAAATSSRFTIFYNPRQSPSEFVIPVAKYQKAICNLQVSVGMRFRMVFETEESSVRRYMGTITGMGDLDPIRWPNSHWRSLKVGWDESTAGERQRRVSLWEIEPLTTPFLLCPPPLTFRAKRPWGGRVDEEMDSMLKKASFWSGDSGSHMDALGALNLRNFGMSSWMRTPQQRVEPGLPAQQNEYYRAFAAAALQEIRCSDASKHAMSHAQPSLSTSQIEFRSQSPQSNQHTAQHIPNTAGPVLQLSSSRPESPLDVGMNMAQCSGYSESDTHMTSSAYTPGSYPLHSMLGRTHLGCENGQMTYMMRPTQSAQQSQPESIIHGGSVREPQFSSSWYPSNRDTSEHDVSARMNQLDTSPTSRVSSCFPFPQESQVNGQSGLTGLPVPTSSFVYRENGQEQDSVQSDRHLLFGVSIEQPLVGSNSVTSLQPHAFAKSKDPQSRFSGNTVLQGSYYPSGNADIPTMNGVGLDENGIFMRNASWSAMAPTSRTFTKVHKLGSVGRSIDVQKFQNYSELRVELARLFNLEGLLDDPQRSGWQLVFVDNENDTLLVGDDPWEEFVNCVRSIKILSPNEILQMSQEQLEILNSVPMQQRPTCSNSEDARTQTSPVLACGLLLKHVIRENEIEKLLLKLACPILFCKATPLSQVLIAADSVARRSFGLAANLKRSLHESWAMVISLKPGVHIGSLPKYYVWESYSISELVHRVVDLHPFWSVAERLSGTRSSDYETVVPMSTGLVKLTVQIAPGACAQSVVVQELAAPKRHTQYLTAGLLFQTQRVVV
>Physcomitrella_patens_A9SU54_A9SU54_Auxin_response_factor
MPSIFDVPSFCILKLSRRKCAKIKSLIHPVGEKRINSELWHACAGPLVSLPPVGSQVVYFPQGHSEQVAVSTQKEADIHIPNYPNLRPHLICTLENVTLHADLETDDVYAQMVLIPTQDPEKETMLLPDVVVQNKQPTEYFCKTLTASDTSTHGGFSIPRRAAEKVFPTLDYTQQPPAQELVARDLHDQDWHFRHIYRAGQPRRHLLTTGWSIFISAKRLQAGDAVLFIRDDKGQLLLGIRRANRLQTIMPSSVLSSDSMHIGILAAASHAAQTSSRFTIFYNPRQSPSEFVIPSAKYQKAVYSTQITVGMRFRMMFETEESTVRRYMGTVTGIGDLDPVRWPNSHWRSLKVGWDESTAGERQRRVSLWEIEPLTTPFLICPPPIVLRSKRARGIHGKALISRRRPRIVYI


>Selaginella_moellendorffii_D8SSB2_Auxin_response_factor_NPH4C-2
MNCLLAGEKKAMNTALWLECAGPLVTLPTVGSHVVYFPQGHSEQVVASTTQKDGVEAEIPNYPNLPAHLICHLHNITLHADPDTDEVYAQMTLQPVQNDKEPFLTPDLGIQPKQQTLSFCKTLTASDTSTHGGFSIPRRAAEKVFPPLDFTKQPPAQELVAKDLHNQQWTFRHIYRGQPRRHLLTTGWSVFVSAKRLQAGDTVLFIRDENNHLLLGIRRANRQQANVPSSLLSSDSMLIGVLAAAAHAATTNSRFTIFYNPRASFSEFVVPFCRFSKATYHPRVTVGMRFRMELETEDSSTRRYMGTITGIGDLDSVRWPNSLWRTLKVGWDESTAGQRQKRVSLWEIEPLTAPYFPCTSSLFLRKRTRLDGMLSFCAGELDELDAIRSQVWARAEDGKMDIRALNAAGLSLEHWLRFQHKPEAAIATASQPDYYRAMAAQALQEFRSVDSAKQQHQQQQQQQQQQQQFVTPPIFQPQQLQQQQQQLHHQQQQQQSSHHQQQQQHHHHHQQQHRQQQQQQQQQQQQQQQQQQQQQQQQQLQLQQQQQQQQQQQSYQLQVPASLQQTVPLASRLTPGFSEDSGASFGSMPANNMSLQSLLNRSNPDALLQESQYSSQPVAAALKQNQLPLQQQQQQQIPAPGLLSQEPQLSGSWMSSIRDSTGPASAVLSPRTLDSSGNPYMVQPSPSGGAAAAAHLSHLPPPPAAAAAAAPTPPYSVYRDVSSSHQEQDVQSDLRSNSHLLFGVNIDSPLMLSSAAAAVAQGFAPADKAKDVSFSMIGSPSGSDMHMSGGTAVALDDSPTSWQQQQHQQQQQQQQQQQVQPSPMRTFTKVVYKTGSVGRSIDVTRLKNYEELRRDIARMFNLEGQLLMDSCRSSWQLVFVDYEGDVLLVGDDPWEEFVGCVRFIKILSPSEVQQLNRENLESIAAVPNQRQTSSSSDDCANPTNNFAQDPRLSYHHRPDFC
>Selaginella_moellendorffii_D8SNW5_Auxin_response_factor_NPH4C-1
MNCLLAGEKKAMNTALWLECAGPLVTLPTVGSHVVYFPQGHSEQVVASTTQKDGVEAEIPNYPSLPAHLICHLHNITLHADPDTDEVYAQMTLQPVQNDKEPFLTPDLGIQPKQQTLSFCKTLTASDTSTHGGFSIPRRAAEKVFPPLDFTKQPPAQELVAKDLHNQQWTFRHIYRGQPRRHLLTTGWSVFVSAKRLQAGDTVLFIRDENNHLLLGIRRANRQQANVPSSLLSSDSMLIGVLAAAAHAATTNSRFTIFYNPRASFSEFVVPFCRFSKATYHPRVTVGMRFRMELETEDSSTRRYMGTITGIGDLDSVRWPNSLWRTLKVGWDESTAGQRQRRVSLWEIEPLTAPYFPCTSSLFLRKRTRLDGMLSFCAGELDELDAIRSQVWARAEDGKMDIRALNAAGLSLEHWLRFQHKPEAAIATASQPDYYRAMAAQALQEFRSVDSAKQQHQQQQQQQQQQQFQVLQSHPPQQPIFQPQQLQQQQQQLHHQQQQQQSSHHQQQQQHHHHHQQHRQQQQQQQQQQQQQQQQQLQLQQQQQQQQQQQSYQLQVPASLQQTVPLASRLTPGFSEDSGASFGSMPANNMSLQSLLNRSNPDALLQESQYSSQPVAAALKQNQLPLQQQQQQQIPAPGLLSQEPQLSGSWMSSIRDSTGPASAVLSPRTLDSSGNPYMVQPSPSGGAAAAAHLSHLPPPAAAAAAAAPTPPYSVYRDVSSSHQEQDVQSDLRSNSHLLFGVNIDSPLMLSSAAAAVAQGFAPADKAKDVSFSMIGSPSGSDMHMSGGTAVALDDSPTSWQQQQHQQQQQQQQQQQVQPSPMRTFTKVVYKTGSVGRSIDVTRLKNYEELRRDIARMFNLEGQLLMDSCRSSWQLVFVDYEGDVLLVGDDPWEEFVGCVRFIKILSPSEVQQLNRENLESIAAVPNQRQTSSSSDDCANPTNNFAQDPRLSYHHRPDFC


>Selaginella_moellendorffii_D8T5N9_Auxin_response_factor_NPH4A-2
MLAELGVYQSSKPQCFTPGVKRGPNPELWHACAGPLVSLPSVGTRVVYFPQGHSEQVAASTQKEADADIPSYPNLPPHLVCQLHNITLHADTETDEVYAQMTLQPMNAQEKDSFMVSDLGRQNRQPSEYFCKTLTASDTSTHGGFSIPRRAAEKVFPPLDFSQQPPAQEIVARDLHDTEWRFRHIYRGQPRRHLLTTGWSVFVSAKRLQTGDAVLFIRDEKGQLLLGIRRANRQQASMPLSLLSTDSMYIGILAAAAHANSTSSRFTIFYNPRASPSEFVIPLSKYYNAVYNNMQVSPGMRFRMQFETEESGIRRHTGTIVGSGDLDPVRWPNSHWRSLKVEWDEPAAGEKQQRISLWEIEPASTPYLVCSPSFTFRSKRPWSQAPVILEAFNSCLFSHSGEVEAVDAGKWIKSEGLEKNLSWNMYSEQLMQLHQRPDSAASGARSDFFRPDDCSRVQDATHSQTPKGLPMQQQIHMKGQQQQHTQLLSALPQQQQAHEYNCHQHQQQQQQQQQVVQLSQQSSESALHLSSGPQSLKQRGDSSDIALSSYGRSYQSSMLEQQYARNIGGEQEIQIKDTHGWYVGEKDFTTEQPLQFGHLDGYSATGPVFSINDIEQGVTAGLTFKDAQQQQEQDTLPLDSRSHLLFGVSIEPECITPSSQGPKSKDGQQRVLGSTSSDLHLSSDNGTLEEPAYLQRSSSAQPMLPRTFTKVYKTGSVGRSLDLTRLNCYDGLRSELARMFGLEGQLEDPHRSGWQLVFVDNENDVLLVGDDPWEEFVSCVRCIKIMSPSELSHMNQEQLNAIQARTNEEFTEQDANPGVEVEEF
>Selaginella_moellendorffii_D8SNV1_Auxin_response_factor_NPH4B-1
MSHVSSLAGGDKKAINQALWLECAGPLITLPAIGSQVVYFPQGHSEQVIASTHKEADFEVPSYPNLPPQLFCILHNITLHADQENDEVFAQMTLQPFSQTALLKDPFLLPDFGIQTKQTIVSFSKTLTASDTSTHGGFSIPRRAAEKVFPPLDFTKTPPAQELVARDLHNNEWHFRHIYRGQPRRHLLTTGWSVFVSAKRLQAGDTVLFLRDEQGQHMLGIRRANRQQTNLPTSLLSSDSMLIGVLAAAAHAASTNSRFTIFYNPRASPSEFVIPLAKYQKALHPPQLTVGMRFRMEMETEDSSTRRYMGTITGIGDLDPVRWPNSHWRSLKVGWDESTAGQKQRRVSAWEIEPLTVPFLLCNSSFLLRSKRPRAFSGVLNTLSLSLAEEELQMKAPSIWARGEEGKFSMQNMNFPGLSGMDHWLQLQQKAGGSAAVTPPPPVIQPGYYSSILQEMRTIDATPKQLMQSPQAFQPMQFNQSMPPLLQQQQQQAQQMMHLPPNVPEAASMHAPYIPAALKTPPDQEVNRNSNSYPPFIIEDGVSYTSMLQGSAPASLPKQQHHQQQAGMLTCSSLDHQTNWMPSLREGDASIPVDASLLPPSASQQALDQDNDPRSHVLFGVNIDGQVPPSYAPPPFSKPKDFSGAQADIALLHAAEENGVPQPSWPQQVYPPPVRTFTKVHKVGSVGRSLDITRFKNYHELRNELTRMFGLEHDHKSGWQLVFIDNENDMLLLGDDPWDEFIGCVKSIRILSSSEILQMNQEHMEWLNSIPLHQQQKQASSSSDDHRPCGDVPAITTATPTAATTTTATTTAQAGNVPRAMSSYNSDPSCVSDGI
>Selaginella_moellendorffii_D8SS99_Auxin_response_factor_NPH4B-2
MSHVSSLTGGDKKAINQALWLECAGPLITLPAIGSQVVYFPQGHSEQVIASTHKEADFEVPSYPNLPPQLFCILHNITLHADQENDEVFAQMTLQPFSQTALLKDPFLLPDFGIQTKQTIVSFSKTLTASDTSTHGGFSIPRRAAEKVFPPLDFTKTPPAQELVARDLHNNEWHFRHIYRGQPRRHLLTTGWSVFVSAKRLQAGDTVLFLRDEQGQHMLGIRRANRQQTNLPTSLLSSDSMLIGVLAAAAHAASTNSRFTIFYNPRASPSEFVIPLAKYQKALHPPQLTVGMRFRMEMETEDSSTRRYMGTITGIGDLDPVRWPNSHWRSLKVGWDESTAGQKQRRVSAWEIEPLTVPFLLCNSSFLLRSKRPRGTEEELQMKAPSIWARGEEGKFSMQNMNFPGLSGMDHWLQLQQKAGGSAAVTPPPPVIQPGYYSSILQEMRTIDATPKQLMQSPQAFQPMQFNQSIPPLLQQQQQQAQQMMHLPPNVPEAASMHAPYIPAALKTPPDQEVNRNSNSYPPLIIEDGVSYTSMLQGSAPASLPKQQHHQQQAGMLTCSSLDHQTNWMPSLREGDASIPVDASLLPPSSSQQALDQDNDPRSHVLFGVNIDGQVPPSYAPPPFSKPKDFSGAQPDIALLHAAEENGVPQPSWPQQVYPPPVRTFTKVHKVGSVGRSLDITRFKNYHELRNELTRMFGLEHDHKSGWQLVFIDNENDMLLLGDDPWDEFIGCVKSIRILSSSEILQMNQEHMEWLNSIPLHQQQKQASSSSDDHRPCGDVPAITTATPTAATTTTATTATTTAQAGNVPRAMSSYNSDPSCVSDGI
>Selaginella_moellendorffii_D8SHF1_Auxin_response_factor_NPH4A-1
MLAELGVYQSSKPQCFTPGVKRGPNPELWHACAGPLVSLPSVGTRVVYFPQGHSEQVAASTQKEADADIPSYPNLPPHLVCQLHNITLHADTETDEVYAQMTLQPMNAQEKDSFMVSDLGRQNRQPSEYFCKTLTASDTSTHGGFSIPRRAAEKVFPPLDFSQQPPAQEIVARDLHDTEWRFRHIYRGQPRRHLLTTGWSVFVSAKRLQTGDAVLFIRDEKGQLLLGIRRANRQQASMPLSLLSTDSMYIGILAAAAHANSTSSRFTIFYNPRASPSEFVIPLSKYYNAVYNNMQVSPGMRFRMQFETEESGIRRHTGTIVGSGDLDPVRWPNSHWRSLKVEWDEPAAGEKQQRISLWEIEPASTPYLVCSPSFTFRSKRPWSQAPVILEAFNSCLFSHSGEVEAVDAGKWIKSEGLEKNLSWNMYSEQLMQLHQRPDSAASGARSDFFRPDDCSRVQDATHSQTPKGLPMQQIHMKGQQQQHTQLLSALPQQQQAHEYNCHQHQQQQQQQQQVVQLSQQSSESALHLSSGPQSLKQRGDSSDIALSSYGRSYQSSMLEQQYARNIGGEQEAIQIKDTHGWYVGEKDFPTEQPLQFGHLDGYSGSGAVFSINDIEQGVTAGLTFKDAQQQQEQDTLPLDSRSHLLFGVSIEPECITPSSQGPKSKDGQQRVLSSTASDLHLSSDNGTLEEPAYLQRSSSAQHMLPRTFTKVYKTGSVGRSLDLTRLNCYDGLRSELARMFGLEGQLEDPHRSGWQLVFVDNENDVLLVGDDPWEEFVSCVRCIKIMSPAELSHMNQEQLNAIQARTNEEFTEQDANPGVEVEEF


>Anthoceros_angustus_012813_locus=scaffold86_size421410_222160_226544_+_len_2754
MFPAPPMRNPAPVYTTQQQPMEGERRSLNPELWHACAGPLVSLPAVGTPVVYFPQGHTEQ
VAASTQKESDANALNYPNPNLRSCLTCQLHNVTLHADTETDEVYAQMTLQPLTGLQEKEP
PLLITDLGKPNRQPTDFFCKTLTASDTSTHGGFSIPRKSAEKVFPPLDYTQAPPAQELAA
RDLHDQEWTFRHIYRGQPRRHLLTTGWSVFVSAKRLQAGDAVLFIRDEKGQLLLGIRRAN
RQQAPIPSSVLSSDSMHIGVLGAAAHAAATNSRFTVFYNPRASPSEFVIPFAKYQKAAHE
MQLSVGMRFRMVFETEDSNVRRHMGTITGIGDLDPVRWPDSMWRALKVGWDESTAGDRQP
RVSAWEIEPLTTPFMLCPPPSNLPVRPKRARPSRGQGLSALTGEDEDMDGVLRRSPIWLR
NEDGDRDSLRGLNFRAMGSMGDHWARMQQRGESVPVPLSDNYKALAASALQDTIAATKII
HRQPQQVLQTQPLHFRMQSPHIQQQQQQQHHQQSQQQQHQPMQQLADPTAPLLQLSSSRP
QSPLALPTMRTPAGFSDSDLQLSSAPTTSSPYTLPSMLGRLQPGSLLPADEGAQYASMLR
SNQSPLQQPTGLISGSSLVSRDTQVTPPWFTALREHSQGEAQGINSRLPRIDTSTGGVGP
FSMSQGESSAQAALASLPMLPSTSFGYRETPQDQEQVTSDPRSHLLFGVSIEPGLLGTNP
GSSRTPQHRYPGASMLPGTYPSASGPDLPLSSAGLICSSGMDDSSLLQRTANWPQVQPPV
RTFTKVVKLGSVGRSLDMTRFSGYPELRSELSRMFGMEGQLEDSAQSGWVLVFVDIEGDI
LLVGDDPWDEFVSCVRSIRILSPPEVQQMRQDGLDLLTPVPPVPRQTSSSSEDCVARQQD
SRNQGASAPTAAGSMEH*
>Fontinalis_antipyretica_05990-RA__[mRNA]__locus=180666_55486_62556_-_[translate_table__standard]
MNLCRERSVPYLGPGLGSMSQPMEQVERRSLNSALWHACAGPLVSLPPVGSRVVYFPQGH
TEQVAASTQKEADAHIPNYPSLPSRLVCHLENVTLHADLETDEVYAQMTLIPVAPADYTQ
TPPAQELKARDLHDQEDDTGQLQLGIRRQNRQLTVMPSSVLSSDSMHIGVLAAANHAAAT
SSRFTIFYNPRQSPSEFVIPVASYYKAICNLQVSVGMRFRMVFETEDSTVRRYMGTITGM
GDLDPGRWPNSHWRSLKVGWDESTAGERQRRVSLWEIEPLTTSYLLCPPPLSFRSKRPRG
GRADEEMDAMLKKSSFWSGEDGSGALGALNFRNLAMDSPWMQRPQQRVEPGTSTQQNVYY
RALAAAALQEFRTPDAAKPLASPSLSSSQMQFRSQTPQQSTHHLSEDSGPLLQLLSSRSE
SPLEVGVNMPQCSGYCEGDIHMASSSPSATGAFPLHSMLGRTHLGCDSSVLMRPTQSGQH
SQSGPALHGGLAAGREPQGSSSWFPTNRDPSQQDMTSRMNQVDTSPTSRVSGSFSFSQQS
EATAMTAMPLPAAAAAPSFMDRETGQEQDSVQSDRHLLFGVSIDQQPLVGSSSAASLLPH
ALTKNNKDLQSLFPGNNVIQGSYRPPDSPEISTMNGVGLDDNGMFQRSAPWPTPTRTFTK
VHKLGNVGRSIDLQKFQNYLELRGELAHLFNLEGLLDDPERSGWKLVFVDNENDTLLVGD
DPWEEFVSCVRSIKILSPNEILQMSQEQLEILNTVPVQQRPTCSDSEDARTQTSPTIISS
ASLERAHSGAG
>Fontinalis_antipyretica_01968-RA__[mRNA]__locus=181385_37266_45029_-_[translate_table__standard]
MFQCGERPPNLGPCLGSMAQPMEQVERRRLNSELWHACAGPLVSLPPVGTQVVYFPQGHT
EQVAASTQKEADAHIPNYPSLPSRLVCLLENVTLHADLETDEVYAQMTLIPVPPANEKAA
LMTPDIGIRSRQPTEYFCKTLTASDTSTHGGFSIPRRAAEKVFPPLDFTQTPPAQELKAR
DLHDQEWHFRHIYRGQPRRHLLTTGWSVFVSAKRLQAGDAVLFIRDDKGQLQLGIRRQNR
QQTIMPSSMLSSDSMHIGVLAAANHAAATISRFTIFYNPRQSPSEFVIPVAKYQKAICNL
QVSVGMRFRMVFETEESSVRRYMGTITGMGDLDPGRWPNSHWRSLKVGWDESTAGERQRR
VSLWEIEPLTAPFLLCPPPLAFRSKRPRGGRGSASIAGDEEMDLMLKKSSFWSREDGSDA
LGALNFRNLGMDSWMRNQPQLQPQQPGVPAQQNEYYRALAAAALQEFRSADTSKQHSMAH
AQPSVSSSQMQFRSQPPQTSQHGGQPHLSNVSGPMLQLSSSRPQSPLEVSGVNMAQCSGY
SERDVHMASSPSASGSFPLHSMLGRTHLGCESGQLNHMMRPTNTAQQRSQPVSVMHGGSA
VREPQVSSSWFASNRDLHQHDVSTRITQVDTSPNSRVSGCFPFTQQSEGNGQSGLTGLPV
PASSFLYRENGEEQDSVQSDRHLLFGVSIEQQQQQPLVGSSSVASLHSHAFAKNKDPQSR
FTGSSLLQGSFCPSATSDIPTINGIGLDENGMFQRSTSWPALSPAPPRTFTKVHKLGSVG
RSIDVQKFQDYSELRAELARLFNLEGLLDDPQRSGWQLVFVDNENDTLLVGDDPWEEFVG
CVRSIKILSPNEILQMSQEQLEILNTVPMLQQQRPTCSNSEDARTQTSPANTSTLSLEHG
HSVGG
>Pleurozium_schreberi_augustus_masked-scaffold_446-processed-gene-1.34-mRNA-1_gene=augustus_masked-scaffold_446-processed-gene-1.34_name=augustus_masked-scaffold_446-processed-gene-1.34_seq_id=scaffold_446_type=cds
MFQCGERPPNLGPSLGSMAQPMEQVERRRLNSELWHACAGPLVSLPPVGSQVVYFPQGHT
EQVAASTQKEADAHIPNYPSLPSRLVCLLENVTLHADLETDEVYAQMTLIPVSPANEKAA
LMSPDIGIRSRQPTEYFCKTLTASDTSTHGGFSIPRRAAEKVFPPLDFTQTPPAQELKAR
DLHDQEWHFRHIYRGQPRRHLLTTGWSVFVSAKRLQAGDAVLFIRDDKGQLQLGIRRQNR
QQTIMPSSMLSSDSMHIGVLAAANHAAATSSRFTIFYNPRQSPSEFVIPVAKYQKAICNL
QVSVGMRFRMVFETEESSVRSGLHYRYMGTITGMDDLDPVRWPNSHWRSLKVGWDESTAG
ERQRRVSLWEIEPLTAPFLLCPPPLAFRSKRARGGRGDEEMDLMLKKSSFWSREDGSDAL
GALNFRNLGMDSWMRNQPQIPQPGLPAQQNDYYRALAAAALQEEFVGCVRSIKILSPNEI
LQMSQEQLEILNTVPMQQRPTCSNSEDARTQTSPVNTSTLSLEHGHSGGG*
>Pleurozium_schreberi_maker-scaffold_7731-snap-gene-0.6-mRNA-1_gene=maker-scaffold_7731-snap-gene-0.6_name=maker-scaffold_7731-snap-gene-0.6_seq_id=scaffold_7731_type=cds
QVAASTQKEADAHIPNYPXIPARLVCLLDNVTLHADLDTDEVYAQMTLLPIQNPEKEVLP
PDFGVLNKQPTEYFCKTLTASDTSTHGGFSIPRRAAEKVFPPLDFTQTPPAQELVARDLH
DQEWHFRHIYRGQPRRHLLTTGWSVFVSAKRLQAGDSVLFIRDDKGQLLLGIRRANRQQT
VVPSSVLSSDSMHFGVLAAASHAATTSSRFKIFYNPRQSPSEFVIPLAKYHKAVYNTQEK
EVLPPDFGVLNKQPTEYFCKTLTASDTSTHGGFSIPRRAAEKVFPPLDFTQTPPAQELVA
RDLHDQEWHFRHIYRGQPRRHLLTTGWSVFVSAKRLQAGDSVLFIRDDKGQLLLGIRRAN
RQQTVVPSSVLSSDSMHFGVLAAASHAATTSSRFKIFYNPRQSPSEFVIPLAKYHKAVYN
TQVTVGMRFRMVFETEESSVRRYMGTITGLGDIDSAXWPKSHWRSLKVGWDESTAGERQH
RVSLWEIEPLTTPFLLCPPIALRSKRPRGMLGEEDDLDTFMKKSQMWPNGSDSLGSLKFG
GLAMDTSWMRLPQQRFGPMVSSAQNEQYRALAAAALQEIRNGDPPKQMLSQSVPSSHMPF
RQQSQPQPQPQQLMQHINDIPGPLLQLSTCQTQATDLGNPGMSSASFRESDLHMASPTTM
SNSFGLQDMMGRAPTSAPLSSSEGNQIASMMQIGSQNGLQPSGTMQGLIQ
>Pleurozium_schreberi_maker-scaffold_7731-snap-gene-0.6-mRNA-2_gene=maker-scaffold_7731-snap-gene-0.6_name=maker-scaffold_7731-snap-gene-0.6_seq_id=scaffold_7731_type=cds
QVAASTQKEADAHIPNYPXIPARLVCLLDNVTLHADLDTDEVYAQMTLLPIQNPEKEVLP
PDFGVLNKQPTEYFCKTLTASDTSTHGGFSIPRRAAEKVFPPLDFTQTPPAQELVARDLH
DQEWHFRHIYRGQPRRHLLTTGWSVFVSAKRLQAGDSVLFIRDDKGQLLLGIRRANRQQT
VVPSSVLSSDSMHFGVLAAASHAATTSSRFKIFYNPRQSPSEFVIPLAKYHKAVYNTQVT
VGMRFRMVFETEESSVRRYMGTITGLGDIDSAXWPKSHWRSLKVGWDESTAGERQHRVSL
WEIEPLTTPFLLCPPIALRSKRPRGMLGEEDDLDTFMKKSQMWPNGSDSLGSLKFGGLAM
DTSWMRLPQQRFGPMVSSAQNEQYRALAAAALQEIRNGDPPKQMLSQSVPSSHMPFRQQS
QPQPQPQQLMQHINDIPGPLLQLSTCQTQATDLGNPGMSSASFRESDLHMASPTTMSNSF
GLQDMMGRAPTSAPLSSSEGNQIASMMQIGSQNGLQPSGTMQGLIQ
>Pleurozium_schreberi_maker-scaffold_7731-snap-gene-0.6-mRNA-3_gene=maker-scaffold_7731-snap-gene-0.6_name=maker-scaffold_7731-snap-gene-0.6_seq_id=scaffold_7731_type=cds
QVAASTQKEADAHIPNYPXIPARLVCLLDNVTLHADLDTDEVYAQMTLLPIQNPEKEVLP
PDFGVLNKQPTEYFCKTLTASDTSTHGGFSIPRRAAEKVFPPLDFTQTPPAQELVARDLH
DQEWHFRHIYRGQPRRHLLTTGWSVFVSAKRLQAGDSVLFIRDDKGQLLLGIRRANRQQT
VVPSSVLSSDSMHFGVLAAASHAATTSSRFKIFYNPRQSPSEFVIPLAKYHKAVYNTQVT
VGMRFRMVFETEESSVRRYMGTITGLGDIDSAXWPKSHWRSLKVGWDESTAGERQHRVSL
WEIEPLTTPFLLCPPIALRSKRPRGMLGEEDDLDTFMKKSQMWPNGSDSLGSLKFGGLAM
DTSWMRLPQQRFGPMVSSAQNEQYRALAAAALQEIRNGDPPKQMLSQSVPSSHMPFRQQS
QPQPQPQQLMQHINDIPGPLLQLSTCQTQATDLGNPGMSSASFRESDLHMASPTTMSNSF
GLQDMMGRAPTSAPLSSSEGNQIASMMQIGSQNGLQPSGTMQGLIQ
>Pleurozium_schreberi_maker-scaffold_7731-snap-gene-0.6-mRNA-4_gene=maker-scaffold_7731-snap-gene-0.6_name=maker-scaffold_7731-snap-gene-0.6_seq_id=scaffold_7731_type=cds
QVAASTQKEADAHIPNYPXIPARLVCLLDNVTLHADLDTDEVYAQMTLLPIQNPEKEVLP
PDFGVLNKQPTEYFCKTLTASDTSTHGGFSIPRRAAEKVFPPLDFTQTPPAQELVARDLH
DQEWHFRHIYRGQPRRHLLTTGWSVFVSAKRLQAGDSVLFIRDDKGQLLLGIRRANRQQT
VVPSSVLSSDSMHFGVLAAASHAATTSSRFKIFYNPRQSPSEFVIPLAKYHKAVYNTQVT
VGMRFRMVFETEESSVRRYMGTITGLGDIDSAXWPKSHWRSLKVGWDESTAGERQHRVSL
WEIEPLTTPFLLCPPIALRSKRPRGMLGEEDDLDTFMKKSQMWPNGSDSLGSLKFGGLAM
DTSWMRLPQQRFGPMVSSAQNEQYRALAAAALQEIRNGDPPKQMLSQSVPSSHMPFRQQS
QPQPQPQQLMQHINDIPGPLLQLSTCQTQATDLGNPGMSSASFRESDLHMASPTTMSNSF
GLQDMMGRAPTSAPLSSSEGNQIASMMQIGSQNGLQPSGTMQGLIQ
>Pleurozium_schreberi_maker-scaffold_7731-snap-gene-0.6-mRNA-5_gene=maker-scaffold_7731-snap-gene-0.6_name=maker-scaffold_7731-snap-gene-0.6_seq_id=scaffold_7731_type=cds
QVAASTQKEADAHIPNYPXIPARLVCLLDNVTLHADLDTDEVYAQMTLLPIQNPEKEVLP
PDFGVLNKQPTEYFCKTLTASDTSTHGGFSIPRRAAEKVFPPLDFTQTPPAQELVARDLH
DQEWHFRHIYRGQPRRHLLTTGWSVFVSAKRLQAGDSVLFIRDDKGQLLLGIRRANRQQT
VVPSSVLSSDSMHFGVLAAASHAATTSSRFKIFYNPRQSPSEFVIPLAKYHKAVYNTQVT
VGMRFRMVFETEESSVRRYMGTITGLGDIDSAXWPKSHWRSLKVGWDESTAGERQHRVSL
WEIEPLTTPFLLCPPIALRSKRPRGMLGEEDDLDTFMKKSQMWPNGSDSLGSLKFGGLAM
DTSWMRLPQQRFGPMVSSAQNEQYRALAAAALQEIRNGDPPKQMLSQSVPSSHMPFRQQS
QPQPQPQQLMQHINDIPGPLLQLSTCQTQATDLGNPGMSSASFRESDLHMASPTTMSNSF
GLQDMMGRAPTSAPLSSSEGNQIASMMQIGSQNGLQPSGTMQGLIQ
>Pleurozium_schreberi_maker-scaffold_7731-snap-gene-0.6-mRNA-6_gene=maker-scaffold_7731-snap-gene-0.6_name=maker-scaffold_7731-snap-gene-0.6_seq_id=scaffold_7731_type=cds
QVAASTQKEADAHIPNYPXIPARLVCLLDNVTLHADLDTDEVYAQMTLLPIQNPEKEVLP
PDFGVLNKQPTEYFCKTLTASDTSTHGGFSIPRRAAEKVFPPLDFTQTPPAQELVARDLH
DQEWHFRHIYRGQPRRHLLTTGWSVFVSAKRLQAGDSVLFIRDDKGQLLLGIRRANRQQT
VVPSSVLSSDSMHFGVLAAASHAATTSSRFKIFYNPRQSPSEFVIPLAKYHKAVYNTQVT
VGMRFRMVFETEESSVRRYMGTITGLGDIDSAXWPKSHWRSLKVGWDESTAGERQHRVSL
WEIEPLTTPFLLCPPIALRSKRPRGMLGEEDDLDTFMKKSQMWPNGSDSLGSLKFGGLAM
DTSWMRLPQQRFGPMVSSAQNEQYRALAAAALQEIRNGDPPKQMLSQSVPSSHMPFRQQS
QPQPQPQQLMQHINDIPGPLLQLSTCQTQATDLGNPGMSSASFRESDLHMASPTTMSNSF
GLQDMMGRAPTSAPLSSSEGNQIASMMQIGSQNGLQPSGTMQGLIQ
>Pleurozium_schreberi_maker-scaffold_461-snap-gene-1.36-mRNA-1_gene=maker-scaffold_461-snap-gene-1.36_name=maker-scaffold_461-snap-gene-1.36_seq_id=scaffold_461_type=cds
MNLCNERSGPYLGPGLGSMAQPMEQVERRSLNPELWHACAGPLVSLPPVAASTQKEADAH
IPNYPNLPSRLVCHLENVTLHADLETDEVYAQMTLIPVPPASEKEALMAPDIEMRNRQPT
EYFCKVLTASDTSTHGGFSIPRRAAEKVFPPLDYTQTPPAQELKARDLHDQEWHFRHIYR
GQPRRHLLTTGWSVFVSAKRLQAGDAVLFIRDDTGQLQLGIRRQNRQLTVMPSSVLSSDS
MHIGVLAAANHAAATSSRFTIFYNPR*


>Azolla_filiculoides_s0005.g009155
MLMEGGEIKSVNSELWHACAGPRVSLPSVGNLVVYFPQGHNEQVAASTLKEVDGHIPNYP
NIQSQLVCQLHNVTLHADIETDEVFAQMTLQPVHDREKDLFLPSDVGTENSSQPTDFFCK
TLTASDTSTHGGFSVPRRAAEKVFPPLDFTKQTPAQELHTKDLHGNQWTFRHIFRGQLLL
GIRRANSRQPSVLPSSVLSSDSMHIGVLAAAAHAAATNSRFQVFYNPRTSPSEFVIPWSK
YRKAVYFTHMSVGMRFRMVYETEESTLRRYMGTITGIGDLDPTRWPRSKWRNLEVGWDES
GAGERPRRVSLWEIEPVSTPFFICPSFVLGPKRPFHQGDDSELNENMRRSLWLRDENDRS
SDLTPTFQTTSGDSSWLYLQRPNLIKTEMYDLALQDMMAMDASKVLQQQQLLLSQQGQFM
IQKEPSWHQTNNVHPQQTMSQQPQTSPVTISPPLVSLNQQQIIPRTVLTQKSPLTTPPMT
LMPSLSYQHASPQLQFQSQLASLQSHPLSPLQSKSSPIQSKSSPIQSQSSPIQSKSSPIQ
FKSSPTHSMASQDTHKAMPLVCHQQTSHLSEIPAHLSQISYVQTQVPIISNAKFPESEVG
FGSTSNANSNTSFSYQSMFRRGTVGPSNIEEDAGKLLLQAQKHAYAQHPWSEAQQHMMQV
EPKSESQQFHQSQELFSSLPQIETSLQGNSFQLRESSVLSNIQIGQSDTSSSTVTSCFPP
ESLETENPLVLPTSASFRTRFNDNNDNNANKKVGQCHETVIRSFSSSSGSFTSATPDGNR
MNAANGVLDEAALNSPQVVAPVRTFTKVQKAGSVGRSIDLSRLNNYDELRRELAQMFNIE
GQLEDPHRSCWQLVFVDTDGDTLLVGDDPWDSGVGL*
>Azolla_filiculoides_s0038.g026103
MSISCVIIHILNTLILILHLYCNIFDLHLYCIHISLPLSLFIPISAILQSSIPHFLLLLL
LLLEMLMNSSSQTRLPNPSSLFVAPPDAGERKNLNSELWHACAGPLVSLPTIGSRVVYLP
QGHSEQVAASTQKEADAHIPAYPNLPPQLICQLHDVILHADMETDEVYCQMTLQPITGQE
KESSFVPDMGSQSRQPNIFFCKTLTASDTSTHGGFSIPRRAAEKVFPPLNYSQQPPAQEL
AAHDLHDTEWKFRHIYRGQPKRHLLTTGWSVFVSAKRLTAGDSVLFIRNEKGQLLLGIRR
ANRPQTVLPSSVLSSDSMHIGVLAAAAHAANTNSRFTVFYNPRASPSEFVIPYTKFEKAV
YHTRVSVGMRFRMLFETEESSVRRYMGTITGICDLDPVRWPNSQWRSIKVGWDESTACER
QRRVSLWEIEPLTTFLVYPPTTNWRLKHPWPQPVGASFSSDLEMESLKQQSMWMPYPNPN
NGMAMNPLLGSIQRRVDSTHESDIYGALGAAALQEIFPSKQLNFQQHPPGIQADQMFYRQ
QQAAQFLFHPQEQPLHQTQQPLQQQLQHQSSSPQPLPQQQLHHHQSSPQSLPQQQLHHPS
SPQSLPPQQLPQQSPPQSLPQQLQHQSLPQQPQHQSLLHQLPHQSLSQQVHHQQPLVPQL
HHQPLPQQQVHLQSLQQHHQSLPQSLPQQLHHHHQSLPQSLPPQQQLHHQSLPQSLPSPS
PPQHQQQLHHQSLAPPPSSSQHQQILHHQQIPQQMQVSSSMAQPTSPFQCHPYAMHPRNT
NNLLQQAQQQQKQKPHLISNYSPSPQHTPPTPQVLQAEQVQQQPSASPNIATILSRMPSS
QPQGLLNSTIAATQSTLTDSNASLTSTGVSQTLQSIFSGFASDTNPLNDNSVSASPAVLN
SSISTNGLKGELIDTTRPMDSCSSLSNFSSGLPSNPYTYKDFPEEMHSELISSRNSFGGT
GDFQPGMTMTMPSSLPSPLSKAYNATNDQQNQCIMPNTSSVMGIEPHFGSSMFNGGLDDS
RLVQSFSPVTNAPLARTYTKVYKTGSVGRSLDVTRFSNYDELRREVAKLFMLEGQLEDTS
SGWQLIFVDKENDWLLLGDDPWEVFINNVRSFRILSPSEAFQMRDGVGLIPIQRQTSSSS
EDGTTQQDSRNPSSVITSTCSFDY*
>Azolla_filiculoides_s0185.g056651
MLINSSQMRLSNQDNSTTIVPPGEAKNLNSELWHACAGPLVSLPAVGSHVVYLPQGHSEQ
VAASTQKEVDGHIPAYPNLPPQLVCHLNDIILHADKETDEVYCQMILQPVMGEPYCVPDL
DSPSRQPNIFFCKTLTTSDTSTHGGFSIPRRAAEKVFPSLDYTQQPPVQELIAQDLHGNE
WKFRHIYRGQPKRHLLTTGWSVFVSAKRLLAGDSVLFIRNEKGKLLLGIRRTTRPQTVMP
SFVLSSDSMHIGVLAAAAHAANTNSRFTVFYNPRASPSPFVIPFSKFERAIRTHVSVGMR
FRMLFETEESSVRRFMGFITGMSDLDPVRWPNSYWRSIKVGWDESSAGDRQRRASLWEIE
PLTTFLVYPQSSDWSLKDPWPQPIMSGAFLGDLGVESLKRSSMWMDFQSNNNEINTTLTP
SSQSRSELIHGELQQNLPSKHSTFQQQQNKSFYADPINYRAHPNPQQPLPSLPQQHFQMQ
THSETQTHTQIRQQIQLQPQYHSQFQLQYQPQLHLQPNIQLSQFHPHPYPSYPQLQIQSQ
SPSQAQSQPQLQSQSQLQSQPQNQSEPQVQPQFQSQPHVQPQLQSQPQIQSQPKVLAQPL
PHPETPLPGPLLETSNKMQLNHPHQALHHPKSEQQELPNSRDTDQPQPKPTQQEVSRPHD
IDCSQKNPKQEHNHHHQYYHNPSISSCLPPQKYNPPLLHQPFQHEVVSQESVLEREQHYP
KAQQSVSNNGRGQLDQSSSHGLNNPPGTHFPSFHSQASQNSIVSTPESTLCESSVVSSCS
ATSNTLQSVFGSVAASADTDNFHVNNPMSIIHPSIHAPVMVPGSDLLHQHEEPTSWISSG
NQFSCGLMSDLTEARRPMGGGGSFSGACTDPMIAAASGSPINSSLFKDFPHDHEGDLQRQ
SLYGGGGNSLESIVMPLSMQAPGPTSFGDSYDIRGSYMSQFGESKSVVSSEIDLSNCSNN
EDLLNRSLDDPFFLRAFTQASAPVRTYTKIYKSGSVGRSLDVTRFSNYDELRSELARLFG
LQGQLEDPKSGWKLIFKDKENDWLLLGDDPWEAFINNVRSIKILSPLEQHETALQSNTRW
NDVAIKLSVTETDEQLLGRWSRPTRYPKS*
>Azolla_filiculoides_s0384.g067487
MNSSQMRLPNTASMPIPPEGETKSLELNVELWHACAGPLVSLPAVGSRVLYLPQGHIEQV
AASTQKEIDAQIPAYPNLPSQLLCQLHDVILHADMETDEVYCQMTLQPIIGQEKDAFFVP
EIGSQSRQPNVFFCKTLTASDTSTHGGFSIPRRAAEKVFPPLNFSQQPPAQELIARDLHE
TEWKFRHIYRGQPKRHLLTTGWSIFVSAKRLTAGDSVLFIRNEKDELLLGIRRATRPQSL
LSSSVLSSESMHIGVLAAAAHAANTNSRFTFEKAVYHMRVSVGMRFRMLFETDESSVRRH
LGTITGISDLDPVGWDETTISEQHQRVSLWEIEPLTTFLVYPPTSDWKLKHSWPQPMGAT
FSNDLEIDNLKKRAMWMQLPNGSNGSNGIIPRGMSVNGPPLWSVYGASQENLPSKQETIQ
QQNPLLQADQMMIGFVSDTSPSLHGYDPGTVSLHGLDVPLHDSNVYLHGSTSTITTPTIS
NHCSSGQQTQVINGTRTSPFSDPDFLSSGVVPPNSLYCYKDFPQEQDDMNLKCRKQSSFG
GNVPLQQPMMTPSSLPSPPLMSHTDELQNVMIPNQSSVLSIEQPFGSNMYNSCALNDPHV
MQALTSANAPVRTYTKVYKTGCVGRSLDITRFENYEELRSELGKLFGLEGQLEDAKSGWQ
LIFVDKENDWLLLGDDPWEVFMNNVRWIKILSPSEAFQMQDGVGLQQASNSSENGKTPHD
ARHPSSVVTSTCPLGY*
>Azolla_filiculoides_s0433.g069577
MEGGKKSVNSELWHACAGPRISLPSLGSLVVYFPQGHSEQVAASTLKEVDGHIPNYPSLQ
SQLVCQLHSITLHADMETDEVFAQMTLQPVSDQEKDLYLPPDIGTPNRQLTEFFCKNLTA
SDTSTHGGFSIPRRAAEKVFPPLDFTKQPPAQELQARDLHDNVWTFRHIYRGQPKRHLLT
TGWSVFVSAKRLVAGDSVLFIRDDKGQLLLGIRRANTRHQSVLPSSLLSSDSMHIGVLAA
AAHAAATSSRFQVFYNPRTSPSEFVIPWSKYRKAVHFTQVSVGMRFRMVFETEESNVRRY
MGTITGIGDLDSTRWPGSKWRNLEVGWDESSAGERPRRVSPWEIEPLSEPFFICSPPFPF
RPKRPYQQGDESDMDENMKQYLSMLRPENDNGRDPATSNMSGESWLYFQRPESVKIENVY
DFAAASTSSLQDLRTTDASQAVQRQLSQQRQFMPPQRQDPHVSWPHTNGHQQQVIHPQPL
ASPPPLQSLIIPHTTFTQTTSQTTSSQSTVPQTSLPPTNSYQTTPLSIPQPSMHVTTTQP
TLSHQSANQSYSHSHSQPQLPLTPQVQPRQVLPQIQPKLLHTTHLLPSQVTQQILSQGHH
QATSTTATHISETPSTNFSQVLQSRNQSMTRPIMKFPESEPQYGENTSSFHGQSRMMLQR
GSNNAVVISSKVEDDGQISNPNIMKVNPSMVPLPQLPQSSQQSQQSQQSQQLQPPYSPQL
PQLSQAQPQPPFQNIPQIESHIGNWFHLPRENTQCESPMLSNIQIGQSDTSSSTVTSCSQ
SLAPESFVNDTVMGSFSSPSGSFTPSTPDGSRMSAGMISNAVLDEGLVQRLSHVPVPPPV
RTFTKVHKSGSVGRSIDLSRMTNYDELRRELARLFNIEGQLEDPQRSYWQLVFVDTDGDI
LLVGDDPWE*
>Azolla_filiculoides_s0934.g093100
MEGERTSVNSELWHACAGPCVNLPSVGSLVVYFPQGHSEQVAASTLKEVDSHIPNYPNVQ
SQLVCQLHNIALHADLETDEVFAQMTLQPVNEQEKDLLMAPDIGTPNRQPTDFFCKTLTA
SDTSTHGGFSVPRRAAEKIFLLSILTSNLQLKSFGLETYMIMCGLFDIFIEVDDKGQLLL
GIRRATSRQQSVMPSSVLSSDSMHIGVLAAAAHAAATSSRFQVFYNPRTSPSEFVIPLSK
YRKSVHFTQVSVGMRFRMVFETEESTLRRYMGTVTGIGDLNPNRWPGSKWRSVEVGWDES
SASERPRRVSLWEIEPVSTPILICPPHFALRPKRPLHNGDESDIDGSIQTWLRGENGSIV
QGLGAGGSSWIQFQQRPDPERSDMYDTFAAAAHQDFRTTDVPQALNLQGQLRSLQQRQQS
FNQQEVNQQSQVIWPHSNNGHQVFQNHQIHNQPQLPSLVSLPSSSASRVESQLPHTQPTS
LAQSRTSLHLPSTQHLTPAATPGTNCITNATASFRAGTSSLIYTADFTTDLTKICNVTSK
SALSHSNKPVSHSNQPVSHSNQPASHSNQSVSHSNQSVSHSNQPVSHSNQPVSHPNQPVP
HMNQSAPHTNQSVSLTNQSTPHAKQSVPHTNQSFPLIQLPTTHMNEIPLSVSQMLSSRAQ
PSIHVGAVKQFTTGVSEADVTFSVQGSHGKTPVGGFGSNDNGQLSNILRTNQSMVQLPHQ
QQHQNFIQHHHATAHKQKQLPPQSQPQPQQLSQLHHTSQELQIETPLSGNWFSLPRETTQ
CESPIGSNIQVSHSDMLHSASMSHSYSLPVEILDNPSVLPPISASLQTRFDSTNKELQTQ
QGLNEAIMGPFSSPNGLITATTPDEVCGNHEIMTSGVFDEVVLQRTSSNNWSQVPCPAAR
TFTKVHKAGSVGRSVDLSRLKSYDMLRQELARMFNIEGQLEDPQRSYWKLVFVDNVGDIL
LVGDDPWDEFISCVRAIKILSTAQVLQMNQGLPIQQQTSSSSEDCHVWKDT*
>Salvinia_cucullata_v1.1_s0042.g012712
MNSSQMRPLTQSSPASSVIAAEGERKNLNSELWHACAGPLVSLPAVGSRVVYLPQGHSEQ
VAASTQKEADAHIPAYPNLPPQLFCQLHDVILHADMETDEVYCQMTLQPITGQEKEAFTV
PDMASPSRQPNIFFCKTLTASDTSTHGGFSIPRRAAEKVFPPLDYKQQPPAQELIARDLH
DAEWKFRQPKRHLLTTGWSVFVSAKRLVAGDSVLFIRNDKGQLLLGIRRANRPQTVLPSS
VLSSDSMHIGVLAAAAHAANTNSRFTVFYNPRASPSEFVIPYAKFEKAVYQTRVSVGMRF
RMLFETEESSVRRYMGTVTDISDLDPVRWPNSQWRSIKVGWDESTACERQRRVSLWEIEP
LTTFLVYPPTYNWSFKHPGAQPIGASFSNDFEMDGWKKQSMWMQFQNGSNPPHLPQQLPP
ASQLQPQPQPQPQTQQQQMQQAHQHPHMQHPHHQSLPQQQEPHPQQLLPVAQAQPLVPSF
HSSAFALQHQKNATILQQQAQQQPNYTNLQQNPSSQILHSEQVQQRQQPFSSPNMANILS
RLPSSQPQAMHNGAAATQQAITDSNAVLSSTNVSQTLQSIFSGFVQDTNPSLHVNSINTP
QHFTRPPAMVAGPEIHEEPSVSTPWMSGVSQLSSRSQADLVNARGSLGSMCVTSANMGST
VLSKFSPEVPSNTYCYKDFSQEHEDMQSDLNKQSFGANADLQPMIIVPSAVTRTFTGTNE
FQNQCASNFMQSQSSVLGVDIPFGSSLSNKASDDAHLMQQAFNQASPPVRTYTKVYKTGS
VGRSLDVTRFSNYDELRCELSKLFGLEDQLEDTKSGWRLTFVDKENDWLQLGDGPWQVFV
NNVRSIRILSPAEAFRIQDGVGLLPTQRQTSSSSEDGTIQQDSRNPSSVITSTCSLDY*
>scaffold-BEGM-2015824-Botrypus_virginianus
SHEGERRSLNPELWHACAGPLVSLPSVGSRVVYFPQGHSEQVAASTNKEVDGQIPNYPNLPPQLICQLHNVTLHADNETDELYSEMTLQPVSGQEREPFLVPDLGMQSRQPNNFFCKTLTASDTSTHGGFSIPRRAAEKVFPPLDFTQQPPAQELIARDLHDVEWKFRHIYRGQPKRHLLTTGWSVFVSAKRLTAGDSVLFIRNEKGHLLLGIRHANRPQTVMPSSVLSSDSMHIGVLAAAAHAAATNSRFTVFYNPRASPSEFVIPLSKYEKTVCHTRVSVGMRFRMLFETEESSVRRYMGTITGISDLDAIRWRNSHWRTIKVGWDESAAGERKKRVSLWEIEPLTTFLVYPPSSNWRLKRPWPQTLGSTSSYGESDIENMKRSFMLMRGENDDKGFQGLTSQAMGVNSWAPMQQKFDSGVLPMQSDLYDAMAAAALQEI
>scaffold-DCDT-2014050-Gaga_arizonica
MRLSSPGSTVVSPEGERKNLNSELWHACAGPLVSLPAIGSRVVYLPQGHSEQVAASTQKEVDAHIPAYPNLPPQLVCQLHDVILHADMETDEVYCQMILQPVTADSYFVPDSGTPSRQPNIFFCKTLTASDTSTHGGFSIPRRAAEKVFPPLDYNQQPPAQELIARDLHDTEWKFRHIYRGQPKRHLLTTGWSVFVSAKRLTAGDSVLFIRNEKGQLLLGIRRATRPQTVLPSSVLSSDTMHIGVLAAAAHASNTNSRFIVFYNPRASPSEFVIPFSKFEKAVYQSRVSVGMRFRMLFETEESSVRRYMGTITGIGDLDPVRWPNSHWRSIKVGWDESTAGERQRRVSLWEIEPLTTFLVYPPTSNWRLKSPWSQPLLGGSFSNDMELESLKRPSMWMQFQNGAGGYGGLATQGLGVNPLLGSMQLRFDSAVEPDVYDAMGAAALQEISPSKQLQFQQQQQQQQQQQKLQPDPLLFRAQSQLQQQLPYLYVPQQRPQQLPQPPQPAQTLTPLQAQPPLHQAHPQAPQPLQQQPPLPQEHPHQQQLQHPLLPSSLPTPPPKPKQELPQQPQQQQVLLQQLQQPQLQQQQQQQIKAHQQQPQSQQVPQNHQQNQQQQQQQQQAQQQHQQQQQQHHQHQEQQQQAQQQLNQHHQQQQQQQQQQLQQAQQQMLLLQQQQHHPDSQLSPSHFPTTSPTPPASTLHQKQSVLSPATQQQGSTSMHLSTQQQQLGLPHYPILQQPQAQLANFSQLHQLQALASTSMANGTPRLSSLQSQTLLPSAAPAMLTSVVSNPQSTLSDVSAVLSSPVVTSNAFQTVYSNFVADTHALHSSNPLATAPSLLQPSPLLSGSELQPECAVPSSWVSSVSQLSNGQASELLEASRPLGETCIASNGDSMVMPSFSASSFPTATYMYRDFPQEQDELHADLYRQAQFGANLDLQSMVMPTSTPASDSRSYSSSSELHSQCMSPFMPGQSSILGMDLPVNGSVFNGGLDDPRMSQTWAQANAPVRTYTKVYKSGSVGRSLDVMRFSNYAELRHALARMFGLEGQLEDVSSGWQLIFVDKENDWLLLGDDPWEVFINNVRSIRILSPSEVFQMQDGVGLQTSYSIQRQTSCSSEDGTTQQESRNPSSVITSTCSLDY
>scaffold-FLTD-2014114-Pteris_ensiformis
MRLSSPGSVAVSPEGERKNLNSELWHACAGPLVLLPAIGSRVVYLPQGHSEQVAASTQKEVDAHIPAYPNLPPQLVCQLHDVILHADMETDEVYCQMTLQPVTADSYYVPDSSTPSRQPNLFFCKTLTASDTSTHGGFSIPRRAAEKVFPALDYNQQPPAQELMARDLHDTEWKFRHIYRGQPKRHLLTTGWSVFVSAKRLTAGDSVLFIRNDKGQLLLGIRRATRPQTVLPSSVLSSDSMHIGVLAAAAHASNTNSRFTVFYNPRASPSEFVIPYSKFEKAVYQSRVSVGMRFRMLFETEESSVRRYMGTITGISDLDSVRWPNSHWRSIKVGWDESTAGERQRRVSLWEIEPLTTFLVYPPTSNWRLKSPWLQPLVGTSFSNDMELESLRKPSMWMQFQNGAGGGYGGLGAQGIGMNPMLSSMQLRFDSATEPDVYDAMGAAALQEISPSKQLQFQQQQQRIQPDPLLFRAQSQLQQQLPYLYAPQQRPQQLPPSAQTHPALQSQTILHQAHPQAPQPLQQQPPLPQEQTHQLQVQNQQLPNSLQA
>scaffold-GSXD-2001565-Myriopteris_rufa
MRLSSPGSIVVSPEGERKNLNSELWHACAGPLVSLPAIGSRVVYLPQGHSEQVAASTQKEVDAHLPAYPNLPPQLVCQLHDVILHADMETDEVYCQMTLQPVTADSFFAPDSGIPSRQPNIFFCKTLTASDTSTHGGFSIPRRAAEKVFPPLDYNQQPPAQELIARDLHDTEWKFRHIYRGQPKRHLLTTGWSVFVSAKRLTAGDSVLFIRNEKGQLLLGIRRATRPQTVLPSSVLSSDSMHIGVLAAAAHASNTNSRFTVFYNPRASPSEFVIPFSKFEKAVYQSRVSVGMRFRMLFETEESSVRRYMGTITGIGDLDPVRWPNSHWRSIKVGWDESTAGERQRRVSLWEIEPLTTFLVYPPTTNWRLKSPWSQPLLGTSFSNDMELESLKRPSMWMQFQNGAGGYGGLATQGMGVNPLLGSMQLRFDSAVEPDVYDAMGAAALQEISPSKQLQFQQQQQQKIQPDPLLFRAQSQLQQQMPYLYVPQQRPQQPLQPAQTLTPLQPQPLLHQAHPQVPQPLQQQPPLPQEQPHQQQLQHPLLPN
>scaffold-MEKP-2009714-Dipteris_conjugata
MRLSASGSIVPPPEGERKSLNSELWHACAGPLVSLPTVGSRVVYLPQGHSEQVAASTQREVDAHIPNYPNLLPQLICQLHDITLHADMETDEVYCQMTLQPVNMQEKEPFFVPDIGSQNRQPNNFFCKTLTASDTSTHGGFSIPRRAAEKVFPPLDFSQQPPAQELIARDLHDTDWKFRHIYRGQPKRHLLTTGWSVFVSAKRLTAGDSVLFIRNEKNQLLLGIRRASRPQTVMPSSVLSSDSMHIGVLAAAAHAAATNSRFTVFYNPRASPSEFVIPYSKYEKAVYHTRVSVGMRFRMLFETEESSVRRYMGTITGIGDLDPVRWPNSQWRSIKVGWDESTAGERQRRVSLWEIEPLTTFLVYPPSSNWRLKQPWPQQIGASLTNGDMELESFKKASMWMKNQNGDSGFHGLVTQGIGMNSWGALQQRLDSTIESEMYDALGAAALQEIFPSKQLTFQQQSMQHDQVLYRAQTQPLQQPHYLFLPQQQPQPSPTQSQPVPVLHHPPLVQLQKQNGLLQQQSQQHGPPLQQQAQQHGSPLQQHVTPLQQQAQHTLPQSHYSSLQQRQTYGVHPEQLHQQLSYSLPNVAGAATHLSSSQSQATLNSTVSTPQSTLTDCSSMLNSTAVSHNSFSLQSILGSFGADSNALHSNGMPAAQSMVQQPGMISGSELHQDSPVSMMSTSWLPAGHVTVNQLSTGLHCDLIDTTRPTGGTCILPQSDPIALSNFSGPALPSPPFSLRDCSQEQDALQSDLHRQILFGVNIDSSAMVMPTSMSACTRAYSGSNEFQNQCVSQLMQGQSSVVGMDLPLNTSLFNGSLDDDRFLQQVQALTQVNPPMRTYTKVYKLGSVGRSLDVTRFSNYSELRHELARLFSLEGQLEDPRSGWQLIFVDKESDWLLLGDDPWEEFVRNVHCIKILSPSEVFQMQEGNVLRNSFPIRQTSSSSEDGTILHDSRNPSSVITSMCSLEY
>scaffold-POPJ-2008719-Pteris_vittata
MRLSSPGSVAVPPEGERKNLNSELWHACAGPLVSLPAVGSRVVYLPQGHSEQVAASTQKEVDAHIPAYPNLPPQLVCQLHDVILHADLETDEVYCQMTLQPVTADSYYLPDSGTPSRQPNLFFCKTLTASDTSTHGGFSIPRRAAEKVFPPLDYNQQPPAQELMARDLHDTEWKFRHIYRGQPKRHLLTTGWSVFVSAKRLSAGDSVLFIRNEKGQLLLGIRRATRPQTVLPSSVLSSDSMHIGVLAAAAHASNTNSRFTVFYNPRASPSEFVIPYSKFEKAVYQSRVSVGMRFRMLFETEESSVRRYMGTITGISDLDPVRWPSSYWRSIKVGWDESTAGERQRRVSLWEIEPLTTFLVYPPTSNWKLKSPWLQQPLIGTSFSNDMELESLRKPSMWMQFQNGASGGYGGLAAQGMGMNPMLGSMQLRFDSVTEPDVYDAMGAAALQEISPSKQLQLQQQQQRIQPDPLLYKAQSQLQQQLPYLYAAQLMHQAYPQAQPQQQQPPLLQEQTHQQQVQQQQLPNSLQAQQPKQKQELEQLAQQPPQQQVLLQQVQQQPQLQQQPQLQQLHQQQQQQQQPSIKPQQHQPQLQQAPVPHQQIQQQEQHQQSQEQLQQQQQQLQQAQQQQLLLLQQHHPHSQTSPPHLPTTSPTPVSGSMQHQKQNALISQPPLQQGSVPMHLSPQQQQQALSHYPVLQQSQVQLANSSQLHQLQSLASSSMINGSARLSSLQSQTLLTSAAAAMLNNTASSIVTNVVSNPPSTLPDVSAVLSSPAVASNTFQTVFNNFVADTNALHSSSLPTSHSLLQATPLVSGSELHPDCSVPSSWVPAVSQLTNGQAAELIEAAKPMGETCVGSNTDSMVVPSFSASSFPSSTYMYREFPEQDELHPDLYRQAQFGANVDLQSMVMPTSTPASDSRSYSSSSELQSQCMSPFMQGQSSVLGMDLPLNASLFSGGLDDPRLSQTWAQANLTVRTYTKVYKSGSVGRSLDVMRFSNYAELRHELARMFGLEGQLEDLSSGWQLIFVDKENDWLLLGDDPWEVFINNVRSIRILSPSEVFQMQDGVGLQTSYSIQRQTSCSSEDGTTQQESRNPSSVITSTCSLDY
>scaffold-POPJ-2008720-Pteris_vittata
MRLSSPGSVAVPPEGERKNLNSELWHACAGPLVSLPAVGSRVVYLPQGHSENSLLQVAASTQKEVDAHIPAYPNLPPQLVCQLHDVILHADLETDEVYCQMTLQPVTADSYYLPDSGTPSRQPNLFFCKTLTASDTSTHGGFSIPRRAAEKVFPPLDYNQQPPAQELMARDLHDTEWKFRHIYRGQPKRHLLTTGWSVFVSAKRLSAGDSVLFIRNEKGQLLLGIRRATRPQTVLPSSVLSSDSMHIGVLAAAAHASNTNSRFTVFYNPRASPSEFVIPYSKFEKAVYQSRVSVGMRFRMLFETEESSVRRYMGTITGISDLDPVRWPSSYWRSIKVGWDESTAGERQRRVSLWEIEPLTTFLVYPPTSNWKLKSPWLQQPLIGTSFSNDMELESLRKPSMWMQFQNGASGGYGGLAAQGMGMNPMLGSMQLRFDSVTEPDVYDAMGAAALQEISPSKQLQLQQQQQRIQPDPLLYKAQSQLQQQLPYLYAAQLMHQAYPQAQPQQQQPPLLQEQTHQQQVQQQQLPNSLQAQQPKQKQELEQLAQQPPQQQVLLQQVQQQPQLQQQPQLQQLHQQQQQQQQPSIKPQQHQPQLQQAPVPHQQIQQQEQHQQSQEQLQQQQQQLQQAQQQQLLLLQQHHPHSQTSPPHLPTTSPTPVSGSMQHQKQNALISQPPLQQGSVPMHLSPQQQQQALSHYPVLQQSQVQLANSSQLHQLQSLASSSMINGSARLSSLQSQTLLTSAAAAMLNNTASSIVTNVVSNPPSTLPDVSAVLSSPAVASNTFQTVFNNFVADTNALHSSSLPTSHSLLQATPLVSGSELHPDCSVPSSWVPAVSQLTNGQAAELIEAAKPMGETCVGSNTDSMVVPSFSASSFPSSTYMYREFPEQDELHPDLYRQAQFGANVDLQSMVMPTSTPASDSRSYSSSSELQSQCMSPFMQGQSSVLGMDLPLNASLFSGGLDDPRLSQTWAQANLTVRTYTKVYKSGSVGRSLDVMRFSNYAELRHELARMFGLEGQLEDLSSGWQLIFVDKENDWLLLGDDPWEVFINNVRSIRILSPSEVFQMQDGVGLQTSYSIQRQTSCSSEDGTTQQESRNPSSVITSTCSLDY
>scaffold-UFJN-2008947-Diplazium_wichurae
MRLSSPGAVVVTPEGERKNLNSELWHACAGPLVSLPAIGSRVVYLPQGHSEQVAASTQKEVDAQIPAYPNLPPQLVCQLHDVILHADLETDEVYCQMTLQPVTADSYFVPDPGTPSRQPNIFFCKTLTASDTSTHGGFSIPRRAAEKVFPPLDFNQQPPAQELVARDLHDTEWKFRHIYRGQPKRHLLTTGWSVFVSTKRLIAGDSVLFIRNEKGQLLLGIRRATRPQTVLPSSVLSSDSMHIGVLAAAAHASNTNSRFTVFYNPRASPSEFVILFSKFEKAVYQSRVSVGMRFRMLFETEESSVRRYMGTITGIGDLDPVRWPNSQWRSIKVGWDESTAGERQRRVSLWEIEPLTTFLVYPPTSNWRLKNPWTQPLIGASFMNEMDLESLKKPSTWMQFQNGGSGYAGLTTQGMGMNPMLGSMQWRFDTGVESDVYDTLGAAALQEISPSKQLHFQQQQPKLEPDQLLYRAQTQMQQQMPCLYLPQQRQQQPQPAQTQILSQAQPQPLVHQAHTQISQQPHQQQPPQLQQPSQPHQQQPPQLQEQPHQQQHQNQQLQASTQGQQLQQQQEQHQQPNSKCYYSSNSKLYNRNNGNNSSISNNQHQHQQQQQQQQHQPQAQQQQQQQQQHHHQYQKQQKPQQHQQQQQQPPQQPLPTLQQQQWHLQTQHLPPYPPTTPTQTTASLHSPPAPMQHQKHNSPLLQHTHLLTQQQQQGLSHYPILQQPQVQLSGPGQPHQLQSYASINLVNGATRLPQTVLTNAVSNPQSTLLEASAMLSSTVAPSSLQTIFNNFVADTNAPQPNPMPTSHSLVQPSTLISGSELHSDCSVPSSWVSALGQLSNGPATELIEATRPLGELSNTDSIVMPSFSASGLPSNPYAYREFSQEQDELHSDLYRQAQFGANIDLQSMVMPTSMPPADSRSYSGSNELQSMSPFMQGQSSVLGMDLSANASLFNGGLDDPRLLQAWAQANPPVRTYTKVYKSGSVGRSLDVMRFSNYPELRHELARMFGLEGQLEVLNSGWQLIFVDRENDWLLLGDDPWEVFINNVRSIRILSPSEVLQMQDGVGLQTGYSIQRQTSCSSEDGTTQQESRNPSSVITSTCSLEY
>scaffold-UGNK-2015674-Marattia_attenuata
MRLPASGCITSPHEGEKRSLNSELWHACAGPLVSLPALGTRIVYFPQGHSEQVAASTQKEVDAHIPNYPNLPPQLICQLHNVTLHADIETDEVYAQMTLQPVNAQEKEPYLVPDLATQSRQPNTFFCKTLTASDTSTHGGFSIPRRAAEKVFPPLDFTQQPPAQELIARDLHDNEWKFRHIYRGQPKRHLLTTGWSVFVSAKRLTAGDSVLFIRNEKGQLLLGIRRANRPQTVMPSSVLSSDSMHIGVLAAAAHAAATNSRFTIFYNPRASPSEFVIPLTKYEKAVCHTQVSVGMRFRMLFETEESSVRRYMGTITGIGDLDPVRWPNSRWRSIKVGWDESTTGERQRRVSLWEIEPLTTFLVYPPSSNWRLKRPWPQALGTTSPSGLEVENMKRSFMWMSGQNGDRSFHGLVPQGMGVNSWAQMQQRFDSPVQTELYDAIAAAALQETRNNDPLKQLPHVQQQQPLQPQQILFKAQSQIQQQSQHLFLHQQGQPSYSQPLPLQQPHHIQHPKQNCIFQQQTQHSLQQSQQSLLQQQHPEQLQLQQQQQLFQQQPFQVPAVSAAMTRFPSLQPQISPNLSVSTHPQSNTTKPNPGLAAGRQNSFLLQNIFGSLASDDSSLHSNLMPSQTGIQQQSGIIPVSAVHQDPNLSSSWFPSSIGANPLSSGLPSELNDTTRPTGGSCILSQMDPSVLSTLSVPSLPTSAFAVRDSHQERESVNPDPHSHLLFGVNIDAPSLVISSSMSPASRSFNNGNELQSPFVGPLMQGSSIGGTDLPLSSSMLVNGSLNECGFLQQVHALTNVNHPTRTFTKVYKLGSVGRSLDVTRFNNYAELRHELARMFGLEGQLEDPQRSGWQLVYTDKESELLLVGDDPWEEFISSVRCIKILSPPEVLQMTQDGMELLSCIPAQRQTSSSSEDCPTRQSRNPSSALTSACSIDY
>scaffold-VIBO-2079392-Osmunda_javanica
MRLSASGSIVTPHEGESRSPNSELWHACAGPLVSSPAVGSRVVYFPQGHSEQVAASTQKEVDAHIPNYPNLPPQLICQLHNITLHADIETDEVYAQMTLQPVNVQEKEAFLVPDINTQSRQPNNSFCKTLTASDTSTHGGFSIPRRAAEKVFPPLDFTQQPPAQELVARDLHDNEWKFRHIYRGQPKRHLLTTGWSVFVSAKRLTAGDSVLFIRNEKGQLLLGIRRANRPQTVMPSSVLSSDSMHIGVLAAAAHAAATNSRFTVFYNPRASPSEFVIPLSKYEKAVYHTRVSVGMRFRMLFETEESSVRRYMGTITGIGDLDSVRWPNSQWRSIKVGWDESTAGERQRRVSLWEIEPLTTFLVYPPSSNWRLKRPWPQTLGAPLTSGEVELENMKKSSMWMRGQNGDRVFHGLGTQGMGMNSWGHLQQRFESTMESEMYDVLAAAALQEIRSSDPSKQLHFQQQPIQPDQMLYRTQPQPHQQSHYLFLQQQQAQPSLTQSQPVLQQPQLPVQHQKQHGLLQQTSQQHTLQQSHHPLLQQQQTHASHPEQLHQQHSFQLPNVAGAMTRLPSSQPQITLNSPVSTQQLTITEPNQMLSSTTASQNSFSLQSILGSFAQDGNALHSNLMPSSQTVIQQQPGIMSGPDLHQDSSVSTTWFPSANVTVNQLTSGLQSELMETTRAIGGTCMLSQKDPAVLSTFSAPTLPQPPFALRDCPQEQDTLQSDLHSHLLFGVNIDAPSMVMSNSMSAGSRSFSSNNDFQSHCVSQLMQGQSSVVGTDLPLSSGLFNAGLDDNGFLQQVQALAQVNPPTRTFTKVYKLGSVGRSLDVTRFNNYAELRYELARMFGLEGQLEDPQRSGWQLVFIDKEDDVLLVGDDPWEEFVSSVRCIKILSPPEVRQMTQDGMELLSCIPTQRQTSSSSEDGATQQDSRNPSSVITSTCSLDY
>scaffold-XDDT-2008489-Argyrochosma_nivea
MRLSSPGSIVVSPEGERKNLNSELWHACAGPLVSLPAVGSRVVYLPQGHSEQVAASTQKEVDAHLPAYPNLLPQLVCQLHDVILHADMETDEVYCQMTLQPVTADSYFVPDSGTPSRQPNIFFCKTLTASDTSTHGGFSIPRRAAEKVFPPLDYNQQPPAQELIARDLHDTEWKFRHIYRGQPKRHLLTTGWSVFVSAKRLTAGDSVLFIRNEKGQLLLGIRRATRPQTVLPSSVLSSDSMHIGVLAAAAHASNTNSRFTVFYNPRASPSEFVIPFTKFEKAVYQSRVSVGMRFRMLFETEESSVRRYMGTITGIGDLDPVRWPNSHWRSIKVGWDESTAGERQRRVSLWEIEPLTTFLVYPPTSNWRLKSPWSQPLLGTSFSNDMELESLKRPSMWMQFQNGAGGYGGLATQGMGVNPLLGSMQLRFDSVVEPDVYDAMGAAALQEISPSKQLQFQQQQQQQQQQKMQPDPLLFRAQPQLQQQLPYLYVPQQRPQQLPQPAQTLTPLQPQPLLHQPHPQAPQQLQQQPSLPQEQPHQQQIQHPLLPN
>Picea_lambertina_PILA_14304
MRNGFSQQHREGEKRSLNSELWHACAGPLVSLPAVGSRVVYFPQGHSEQVAASTNKEVDAHIPNYPNLPPQLICQLHNVTLQADVETDEVYAQMTLQPLNTQEQKESYLAPDLGTQSRQPTNYFCKTLTASDTSTHGGFSIPRRAAEKVFPPLDFTQQPPVQELVARDLHDNEWKFRHIYRGQPKRHLLTTGWSVFVSAKRLSAGDAVLFIRNEKGQLLLGIRRANRSQTVMPSSVLSSDSMHIGVLAAAAHAASTNCRFTIFYNPRASPSEFVIPLSKYEKAVYHTRVSIGMRFRMLFETEESTVRRYMGTITGIGDLDPARWPNSQWRSIKVGWDESTAGERQPRVSLWEIEPLTTFLMYPPPYPLGLKRSWPQLQGMTSLYGNDDGSFRRPFMSERGDNGEQGLQTLNFQTISMDPWMQMQQRFEPSFSGIQSTAYHGMPTTILQQTGNVNQSKQLKFQQQQPVQSEQLQCRPQIQLQRNIIEQQQQHQLQQQVVNLEQHQPQNHLLQQQLQQQTLQQQAVHQQLQNAINEQQQSSFQHQQNKQQAFQVPNVVSSFTQLSSSQSQSPLSDISSVTSRPVFTNTGATIASPKSSSSASPLQSILDSLTSEGASTYLSVPRPSQSVVQQPAETWSCVTQDQQVAAPWFSSKRMSTNQIPCLPSGQTEASLPTSSHRIMSQTEPKSQTNVPAQSMPLPQFPLRDCPTEQEGVQSDSQSNLLFGVNIDNPTLAIPDTVSNARNVGNGAYVASSFSVTDLLNVPPCAPVSGFSMNSNMGGSGGLDESGFSQPPPNFAKMNAPTRTFTKVYKLGSVGRSVDVTRFRGYPDLRAELDRMFGLEGQLEDPRSGWQLVFVDKEKDVLLLGDDPWEEFVNNVRFIKILSPPEVLQMSQEDMELWSSIPTQQQTSSSSEDCVARNSSRNISSVLTSTGSLEY*
>Picea_lambertina_PILA_25889
MRLSSSGFSQQPQEGERRSLNSELWHACAGPLVSLPAAGSRVIYFPQGHSEQVAASTNKEVDAHIPNYPNLLPQLICELHNVTMHADVETDEVYAQMTLQPLNLQEQRELSSLVPELGAPSKQPTNYFCKTLTASDTSTHGGFSVPRRAAEKVFPPLDFTQQPPVQEIIARDLHDNEWKFRHIYRGQPKRHLLTTGWSVFVSAKRLVAGDSVLFIRNENGQLLLGIRRANRSQTVMPSLVLSSDSMHIGVLAAAAHATATNSRFTVFYNPRASPSEFVIPLAKYEKAIYHTRVSAGMRFRMLFETEDSSVRRYMGTITGIGDLDPVRWPNSQWRSVKVGWDESTAGERQPRVSLWEIEPLTTFLMYPPPYPLRLKRPWPQLQGMASLPGIKDDDCKMMKSFMWTGGDNGEQHLQGLNFQGLGMDPWMQMQDRFDSSVAGIQPDMYKSMAAAALQEIRSVDSSKQILQCQPQQPVQSQQLHCVPQPLVHGQIFQHQQYPRHILQQRAQNLQQQQQSQQNIHQQQAQSMQQQQPHHHILQQQALNVLPQQTQRHVTHHAQNVQQQQSQIHVGQQQIQKQSSQNQVLQQLQQSYVEQKQSTSQQVQCQQQTFKLSHIAGALSQTPLSLSDSSISLPSNVSSQPVLADSNANLASHVSLSTTCPLQNILHSLAPDESSHYPNMQRAIQPRMPQPSRNLTGPLSQDGQTPSASCHSSRRVSNNQMASCPPAVQVESPLPGGQSIVPQTQPTGLSGGLDENGLLQCTQSLSPLNPPTRTFTKVYKLGSIGRSVDVTRFSGYHELRSELACMFGLEGQLEDPCRSGWQLVFVDKENDVLLLGDDPWEEFVNSVRSIRILSPPEVLQMTQEGMEWLNSISVQQQTSSSSEECVTGQDSRNISSCITSDRSLDY*
>Picea_lambertina_PILA_31245
MRLSSSGFGQQPQEGERRCLNSELWHACAGPLVSLPAVGSKVVYFPQGHSEQVAASTNKEVDAHIPNYPNLPAQLICQLHNVTMHADVETDEVYAQMTLQPLNAQEQKDCYLGSDLGTPSKQPTNYFCKTLTASDTSTHGGFSVPRRAAEKVFPPLDFTQQPPAQELTARDLHDNEWKFRHIFRGQPKRHLLTTGWSVFVSAKRLAAGDSVLFIWNEKGQLLLGIRRANRPQAVMPSLVLSSDSMHIGLLAAAAHAAATNSRFTIFYNPRASPSEFVIPLAKYVKAVYHTRVSIGMRFRMLFETEESSVRRYMGTITGISDLDQVRWPNSHWRSVKVGWDESTAGERQPRVSLWEIEPLTTFPMYSSPYPLRLKRPWPQGISSLHGIKEDDGGINTPFMWMRDDSGDRSVQALNFQGMGMNHWMQQRFDSSLLGMQPDVYQAMAAAALQEMRSVDPSKQLLQFQQQHHLQSQQFQCRSSPQLQRHIFQQQQAPQQNILQQQTQNLQEQSPQNHILQHQLQQNSSQHHLLQQQLQHCFSDQQQPLSEQQQCQQPFQVPNVGGALSQIPSSQSQPAITLPSSLCPKPLFADSNGNLSSAMTIPTISTLQNILGSSSGGENSNYLNLPSTTSVVHQPVGMLTGHGIPRDCQISSTSWVQKLLSNNLVPCHPGGQVEHIPSGGQCVVPQTESLGQSNISSSSMPMSLPQFASRECPPEQEGIHSDSQSHLLFGVNIDSPSLIVPNTVSNMRSIGSSTDAVMQFGVSNYLSAPPCASGSNISLNSDISASACLDESGLLPPTENLGQMNAPTRTFIKVYKQGSVGRSLDISRFSSYPELRSELARMFGLEEGQLEDPLRSGWQLVFVDKEKDALLLGDDPWEEFVNNVWFIKILSPPEVQQMTQEGLELLSSFPTQRQASSSSEDYVTRQDSRNLSSAITSVGSLDY*
>Pseudotsuga_menziesii_PSME_21243
MENTCKSRDKMVREGHDDMLGEGYLEGMHIVHKMEEKTRNLEAILSRNTSITHYQFKALNDCVIKLTTKLISTEGLVENMSGFKLVDYVMGSGCHEEGNCWMVDYVPPLASMEEMVIAPRNAGNLQNPRFLVANDGVDVAGEIGHPLVDGISKKDGASSSSKGQWRRKDYLWFEKVKSGRPLCVLGRDVTCEMVANLSDRALVGNFETIRLTRAEIIAWNVKGFMSIANSAGSFIVVEAAAMHGAEHMPTEGVGHRRAKCTSFSSSKTDENVSVPKYLMEDVIVDISLSIHLDLDSAKRFVGKIFDNIPSLLKFMGMADIMAASSGAIGAGLIVEEVGVVPCNIQDNVTTEGLLVEDLTPSYVVPPSSPACGNAGEYLFDGMDFQPLHGPVSWGLDICISNSLVKEDDGRALGALRSLETYSITEDVQSVLLVSALHNPNVTIRKGCKSRKTKGGESRGSPFALFDGRSDVKWPKTNCTKMFIGDILPDVIFLQEIMESATYACLSFLNIAPSWHAYVVVTAGMSRGTLVAWNPVVTSFKAFVTCVGIMILNDPALILGGDVNFTLHPMEVWGRGKCFDPLSGYFAQIIEEANLVDVMTASLVPTWSNGRSDNAGLEKWLDKILMEDELSEGIWRYRTWAHVTRSSYYKSRYVGKVIKLFPCFFEVEDCDKVGGRVSLEEVKITLEDFARDKSPGIFLLRRGRSKRKSACKTVLAIGKTEGSTVSGGIVETFAAVLPFATFTPQAQGQMRLSSSGFGQQPQEGERRCLNSELWHACAGPLVSLPAVGSKVVYFPQGHSEQVAASTNKEVDAHIPNYPNLPAQLICQLHNVTMHADVETDEVYAQMTLQPLNAQEQKDCYLGSDLGTPSKQPTNYFCKTLTASDTSTHGGFSVPRRAAEKVFPPLDFTQQPPAQELTARDLHDNEWKFRHIFRGQPKRHLLTTGWSVFVSAKRLAAGDSVLFIWNEKGQLLLGIRRANRPQAVMPSLVLSSDSMHIGLLAAAAHAAATNSRFTIFYNPRASPSEFVIPLAKYVKAVYHTRVSIGMRFRMLFETEESSVRRYMGTITGISDLDQVRWPNSHWRSVKVGWDESTAGERQPRVSLWEIEPLTTFPMYSSPYPLRLKRPWPQGMASLHGIKEDDGGMNTPFMWMRDDGGDRGVQALNFQGMGMNHWMQQRFDSSLLGMQPDVYQAMAAAALQEMRSVDPSKQLLQFQQQHHLQSQQFQCRSSPQLQRHIFQQQQPPQQNILQQQAQNLQEQSPQNHLLQHQLQQSSSQHHLLQQQLQHCFSEQQQPLSDQQQCQQSFQVPNVGGALSQLSSSQSQPAITLPSSMCPKPMFADSNGNLSSAMTIPSISTLQNILGSSSGGENSNYLSLPSTSSVVHQPVGMLAGHGMPRDCQIPSTSWVQKLLSNNLVPCHPGGQVEHLPSGGQCVVPQTESLGQSNIPTSSMSVSLPQFTSRECPPEQEGIQSDPQSHLLFGVNIDSSSLIVPNTVSNMRNVGNNTDGVMQYSVSNYLSAPPCASGSNISLNSDISASACLDESGLLPTTENLGQMNAPTRTFIKVYKQGSVGRSLDISRFSSYPELRSELARMFGLEEGQLEDPLRSGWQLVFVDKEKDALLLGDDPWEEFVNNVWFIKILSPPEFCNYICWIAGLLSMMRPLCNIIIRGCYTVFDYLLTQLGVIKRLICFPQ*
>Pseudotsuga_menziesii_PSME_25567
MRLSSGFLQQPHEGGERRSLNSELWHACAGPLVSLPGVGSRVVYFPQGHSEQVAVSTNKEVDAHIPNYPNLPPQLICQLHNVTMHADVETDEVYAQMTLQPLNLQEQREPSCLVPELGTPSKQPTNYFCKTLTASDTSTHGGFSVPRRAAEKVFPPLDFTQQPPVQELTARDLHDNEWKFRHIYRGQPKRHLLTTGWSVFVSAKRVVAGDSVLFIRNESGQLLLGIRRANRSQTIMPSLVLSSDSMHIGVLAAAAHATATNSRFTVFYNPRASPSEFVIPLAKYEKAIYHTRVSAGMRFRMLFETEDSSVRRYMGTITGIGDLDPVRWPNSQWRSVKSNLRICAQTNSYQIELKILRETVYDYKHFLLCYQRTISSGLLVLIFSPSDISQLSQEVDLMFSKI*
>Pseudotsuga_menziesii_PSME_38432
MRTGFSQQHREGEKRSLNSELWHACAGPLVSLPAVGSRVVYFPQGHSEQVAASTNKEVDAHIPNYPNLPPQLICQLHNVTLQADVETDEVYAQMTLQPLSVQEQKESYLAPDLGTQSRQPTNYFCKTLTASDTSTHGGFSIPRRAAEKVFPPLDFTQQPPVQELVARDLHDNEWKFRHIYRGQPKRHLLTTGWSVFVSAKRLSAGDAVLFIRNEKGQLLLGIRRANRSQTVMPSSVLSSDSMHIGVLAAAAHAASTNCRFTIFYNPRASPSEFVIPLSKYEKAVYHTRVSIGMRFRMLFETEESTVRRYMGTITGIGDLDPARWPNSQWRSIKVGWDESTAGERQPRVSLWEIEPLTTFLMYPPPYPLGLKRSWPQLQGITSLYGGDDSSFRRSFMSERGDNGEQGLQTLNFQTISMDPWMQMQQRFEPSLSGIQSTAYHGMPATVLQQTGNLNQSKQLKFQQQQPIQSEQLQCRPPIQLQRNIIEQQQQHQLQQQVVNLEQHQPQNHLLQQQLQQQTLQHQTVHQQLQNAITEQQQSSFQHQQNKQQAFQVPNVVSSFTQLSSSQSQSPLSDISSVSSRPVFTNTSATIASPRSSSSASPLQSILDSLTSEGASTYLSLPRPSQPVVQQPAETWSCVTQDQQVAAPWFSSKRMSTNQIPCLPSGQGEGSLTTGSHRILSQTEPKSQANVPAQSMPLPHFPLRDCPTEQEGVQSDSQSNLLFGVNIDNNPTLAIPDTVSSARNVGNGAYVASSFSVTDLLNVPPCAPVSGFSMNSNMGVSGGPDESGFSQPPPNFAKMNTPTRTFTKVYKLGSVGRSVDVTRFRGYPELRAELDRMFGLEGQLEDPRSGWQLVFVDKEKDVLLLGDDPWEEFVNNVRFIKILSPPEVLQMSQDDMELWSSIPTQQQTSSSSEDCVARNSTRNINSVLPSTGSLEY*
>Sequoiadendron_giganteum_SEGI_27475
MNTYSRIDKHKCGNVCVWGRRGMEAPNAQEWWRKPPCNNASLAYYGHQPHCEKLYSKCFQAFAQLLLFPTRLCRPCGLFFEMRRFSAGAGLQQPQQGERRCLNSELWHACAGPLVSLPALGTRIVYFPQGHSEQVAASTNKKIDGDIPNYPNLPPELICQLHNVTMHADIETDEVYAQMTLQPLSQQEQKESYLIPDSDTPSRQPTNYFCKTLTPSDTSTHGGFSIPRRAAEKVFPPLDFSQQPPAQELVARDLHDNEWKFRHIYRGQPKRHLLTTGWSMFASAKRLVAGDSVLFFRNEKGQLFLGIRRAKRGQTIIPSSVLSSDSMHIGILAAAAHAYSTNSPFTVFYNPRACPSEFAIPLSKYEKAVYHMHVSIGMRFRMLFETEDSSVRRYMGTITGIGDLDPIRWPNSQWRSIKVGWDESAVGERKMQVSRWEIEPLATFLMYPSAYPLGLKCHWSQMQGMPFLQENKNDYDSIKRSLMWMRGVNGERNFQSPMDMDPWMQIKPSSDSFLQGYQPDMYQETKTVASHDMNVGSSKQLLQFPQLQLMTSQELQNGLKSQMHKNAIQQSQNLQEHLLHQQIKSLQHQLPQEQYVQQLHHPSLQHSMKEQKPLFEQQLYQQQMLHVPNAIGTLPQLSLPPQQSMPSLKSSINSKPVLANSCTNLDSTRDSSSPSQRILGSLGSEESTYSMVLPKTCQTALQQPSGILQGPGAFEDRQKSPSSWTSPKRLSNNQPVQHVPTGQVPQYSGRPSQPVLQSNISPHSVPLPQFTFEVCSSGQERNQPDSHSSFLSGFNVDTPSSVISNTESKNAGNSPDACNILSATNLLNTCAPSSNFLSHSSTVSSRGLEEGDFLECATNLAQVNPCTRTFTKVYKLGSVGRSLDVMRFKSYPDLRSELARMFGLEGMLEDPRSGWQLVFVDKENDVLLLGDDPW
>Sequoiadendron_giganteum_SEGI_39341
MGRNHSNGKDLNDNVEGEKYTSSYSRVKTHLCAIPKQGIAICLGEDGNKLPPKKVAAYIKEQEEADARLGRATNHPLLRGRGSGRGSKRPPPSPSHSDFPDVVVESHPFLGRSEEDPVGVKRSKGPLERAFKLEARELAGQAVARCLYANGLAFNVVRSPYWQDMLRKASECQQGYTGPGYEKVRTTLLAKEIKDINNSLAPIRNSWKKLGVSIVFDGWKDAKNRPLINVIAVCLKGAMFLKAVDCEGQVVETRFASNTIVLRRLVKVREALSSMVISQSWSRWRQSNTERATNVKQMILDDTWWERAEYLLRFTEPIMSMIRFIDMDKPCLGEVYDGIDSMIEQMKIVINEKEQDLEETFFKEVQTICVELQVAETRFASNTIVLRRLVKVREALSSMVISQSWSLWRQSNTERATNVKQTILDDTWWERAEYLLRFTEPIMSMIRFTDMDKPCLGEWWNKMTTPLHLLAFAVTPKFYSDEILALPSRVQPYIDLEVGVGCRKALTRLSPDQETRYLVRAEFADFVAGENQSIAASLDKYRMDAHSWWYINGFTTPRLQTLAIKVLSQVASSSSAERNWNTYSFIYSVNRNRLAASKAEELVYVHSNLRLLTHKKNEYKEGGTRLWDVDPEQTDLDFSAATQSLLSVELDTQHASSASASGAACGSTNLPTSSNVAASTNKEIDSHIPNYPNLPPQLICQLHNVTLQADLETDEVYAQMTLQPLTTQEQKDSYLAPDLGTQSRQPTNYFCKTLTASDTSTHGGFSIPRRAAEKVFPPLDFTQQPPVQELIARDLHDNEWKFRHIYRGQPKRHLLTTGWSVFVSAKRLVAGDSVLFIRNEKGQLLLGIRRANRTHTVMPSSVLSSDSMHIGVLAAAAHAASTNCRFTIFYNPRLLSCRASPSEFVIPLSKYEKAVYHTRVSIGMRFRMLFETEESTVRRYMGTITGLGDLDHVRWPNSQWRSLKVGWDESTAGERQPRVSLWEIEPLTTFLMYPPPYPLGLKRPWSQLQGITPLYGNDDCSFRRPFISERGDTGETLNFQTIGMDPWMQMQQRFESSLPGIQSSIYSGLPGAILQESGSLDQSKQLKFQPQQSVPSEQLQGRPQMQLQKNIVEQQQQQQLLKQQVQVLNLEQQSPNHLLQQQFQRQPLQHQLVQQKLHNSINEPQQSLHQHQQNQQHIFQVTNVSSLPQIPSSQSQSSMSDICSVSSRPVFTNTSTNLVSSKSSCSASPFQSVLDSLTTEGASPYLSLPRSTQSLGQQPGENLTWSSIASDQVAGSWFSPKKISNNRTHCLGSGQVEAPLPPDLLNGPPCGPVSGFPMNSNTNTCGGMDESGFSQSASNVSKMNHPTRTFTKVYKLGSVGRSVDVTRFRGYPELRAELDHMFGLDGQLEDPQRSGWQLVFVDKEKDILLLGDDPWEEFVNNVRSIKILSPPEVQQMSQEGMELLSSLPSQHPTSSSSEEDCGARRASRNIGSVITSTGPLDY*
>scaffold-ACWS-2007622-Agathis_macrophylla
GFSQHSQEGEKRSLNSELWHACAGPLVQLPAVGSHVVYFPQGHSEQVAASTNKEVDAHIPNYPNLPPQLICQLHNVTLQADIETDEVYAQMTLQPLNPQEQKDSYLAPDLGTQSRQPTNYFCKTLTASDTSTHGGFSIPRRAAEKVFPPLDFTQQPPVQELIARDLHDNEWKFRHIYRGQPKRHLLTTGWSVFVSAKRLVAGDSVLFIRNEKGQLLLGIRRANRAHTVMPSSVLSSDSMHIGVLAAAAHAASTNCRFTIFYNPRASPSEFVIPLAKYEKSVYHTRVSIGMRFRMLFETEESTVRRYMGTITGIGDLDPVRWPNSQWRSLKVGWDESTAGERQPRVSLWEIEPLTTFLMYPPPYPLGLKRPWSQLQGITSLYGNDDYNYRRSFMPERSDTGAQTLQTLNFQTLGMDPWMQMQQRFESLLSGSQSSIYSGLPSAILQDTGSLDQSKQLKFQPQPVHSEQLQSRPQMQLQRNMLEHQQQQHSLQQQVLNLEEHQAPNHLLQQQFQRPPLQHHLVQQHLQNSVNEHQHSSHQNQPNQQQAFHVPNVVSSLPQLPSSQSQSSVGDICSVSSRPVFTNASSNIVSSKISCNASLQSVLDSLTTEGASQYLNLPRSTQSIGQQPTENLTWSCIPPDQVSGSWFSSKKISNNRTQCIPSSQVEAPLPPGSHDVLPQTEPGSGFQVNISAQSMSMPQFPIRECPTEQEGVQSDSQSNLLFGVNIENPNLAMSDAASRNIGNGSYVASSFSVTDLLNVPNCAPVSGFPMTSNTSASGGIDESGFSQCASNVTKMNPPTRTFTKVYKLGSVGRSVDVTRFRGYPELRAELDRMFGLEGQLEEPQRSGWQLVFVDKEKDVLLLGDDPWEEFVNNVRFIKILSPPEVQQMSQEGMELLSSLPTQQPTSSSSEDCVARKSSRNISSVITSNGSLEY
>scaffold-ACWS-2007623-Agathis_macrophylla
MRLSSPGFGQQGQEGERRCLNSELWHGCAGPLVSLPAVGSRVVYFPQGHSEQVAASTNKEVDAHIPNYPNLPPQLICQLHNVTMHADVETDEVYAQMTLQPLSAQEQKDTYLPSDLGTASKQPTNYFCKTLTASDTSTHGGFSVPRRSAEKVFPPLDFSQQPPAQELIARDLHDNEWKFRHIFRGQPKRHLLTTGWSVFVSAKRLVAGDSVLFIWNEKGQLLLGIRRANRPQTVMPSSVLSSDSMHIGLLAAAAHAAATNSRFTIFYNPRASPSEFVIPLAKYVKAVYHTRVSIGMRFRMLFETEESSVRRYMGTITGIGDLDPVRWPNSQWRSVKVGWDESTAGERQPRVSLWEIEPLTTFPMYPSPYPLRLKRPWPQGIASLQGIKEDDGSMNTPFMWMRGDNGERTLQALNFQGMGVNPWMQQRFDSSVLGMQSDVYQAMAAAALQEMRSVDPSKQLLQFQQHQQQQQPQQFQCRPGSQLQRHIFQHQQQPQQHILQQQAQNLQEQLPQGHLLQQQLQQNPSQHQLLQHKLQHSFSEQQQSLSEQQQCQQSFQIPNVGGALSQLPSSQSQSPLSLPSSMCSPSVFTDSNGNFSSAMTSSSISPLQNILSSLSAEETSHYLNLPRTTQPVVHQPARSLAPVISRDCPISSGSWVQKRLSNNLTSCLPGGQAEATLTSGGQCAVAQADSLGQSNIPTSTMSLPQFPRDCHSEQESDSQSHLLFGVNIDSPALIVPGTVSNLRNVGNGTDVGMPFNVSNFFNVASGSDFPLNSNIGASNIGSSACVDESGLLSPAENLAQMNPPPRTFIKVYKQGSIGRSLDISRFSSYPELRSELARMFGLEGQLEDPLRSGWQLVFVDKEHDALLLGDDPWEEFVNNVWYIKILSPPEVQQMSQEGLELLNSIPAHCKTSSSSEEYVTRLDSRNISSVITSAGSLDY
>scaffold-GJTI-2013313-Cephalotaxus_harringtonia-leaves
MRLSSPGFGQQTQEGERRCLNSELWHACAGPLVSLPAVGSRVVYFPQGHSEQVAASTNKEVDAHIPNYPNLPPQLICQLHNVTMHADVETDEVYAQMTLQPLSAQEQKDTYLPSDLGTPSKQPTNYFCKTLTASDTSTHGGFSVPRRAAEKVFPPLDFTQQPPAQELIARDLHDNEWKFRHIFRGQPKRHLLTTGWSVFVSAKRLVAGDSVLFIWNEKGQLLLGIRRANRPQTVMPSSVLSSDSMHIGLLAAAAHAAATNSRFTIFYNPRASPSEFVIPLAKYAKAVYHTRVSIGMRFRMLFETEESSVRRYMGTITGIGDLDPVRWPNSQWRSVKVGWDESTAGERQPRVSLWEIEPLATFPMYPSPYPLRLKRPWPQGITSLHGIKEDDGSMNTPFMWMQGDNGERTLQALNFPGISVNPWMQQRYDSSVLGIQSDVYQAMAAAALQEMRVVDPSKQLLQFQQQQQQSQQFQCRPNPQLQRQIFQHQQQPQPRILQQQAQNLQEQLPQSHLLQQQLQQSSSPHQIFQHKLQHSFSEQQQSLPEQQQCQQSFQIPNVGNGLSHLPSSQTQSPLSLPSSMCSPSAFTDSSGNLSSAVTTSSMSPLQNILSSLSAEESSHYLNLPRTTHPVVQQPARTLTPGISRECQISPGAWVQKRLSNNLASCLSGGQVEAPLPSGGQCVAAQTESLSQSHIPTPSMSLPHFPSRDCPSEQEGLQSDSQSHLLFGVNIDSPSLIVPSTLSNLRNVSNGTDVTMPFNVSNFFNAPPCASGSDFPLNSNIGVSACLDENGLLSSAEDLGQMNPPTRTFIKVYKQGSVGRSLDVTRFSSYPELRSELARMFGLEGQLEDPIRSGWQLVFVDKENDALLLGDDPWEEFVNNVWFIKILSPPEVQKMSQEGLELLSSIPTQRQSSSGSEEYVTRQDSRNLSSAITSTGSLDY
>scaffold-GKCZ-2013447-Diselma_archeri
GFSHQHQEGEKRSLNSELWHACAGPLVSLPTIGSHVVYFPQGHSEQVAASTNKEIDSHIPNYPNLPPQLICQLHNVTLQADIETDEVYAQMTLQPLTTQEQKDSYLAPDLGTQSRQPTNYFCKTLTASDTSTHGGFSIPRRAAEKVFPPLDFSQQPPVQELVARDLHDNEWKFRHIYRGQPKRHLLTTGWSVFVSAKRLVAGDSVLFIRNEKGQLLLGIRRANRTHTVMPSSVLSSDSMHIGVLAAAAHAASTNCRFTIFYNPRASPSEFVIPLSKYEKAVYHTRVSIGMRFRMLFETEESTVRRYMGTITGLGDLDPVRWPNSQWRSLKVGWDESTAGERQPRVSLWEIEPLTTFLMYPPPYPLGLKRSWSQLQGMTPLYGNDDCSFRRPFISDRGDTGETLNFQTIGMDPWMQMQQRFESSLPGIPSSIYSALPGAILQETGSLDQSKQLKFQPQPPVHSEQLQSRPQMQLQKNIVEQQQQHHLLQQQVQVLNLEQQSPNHLLQQQFQRQPLQHQLVQQKLHNSINEPLQSSHQHQQNQQHMFQVTNVSSLPQIPSSQSPSAISDICSVSSRPVFTNTSPNIVSSKSSCSASPFQSVLDSLTTEGASPYLNLPRSTQNIGQQPVENLTWSSIASDQVAASWFSPKKISNNRTHCLASGQVEAPLPTDLLNGPPCGPVSGFAMNSNTNACGGMDESGFSQSTSNVSKMNHPTRTFTKVYKLGSVGRSVDVTRFRGYPELRAELDRMFGLEGQLEEPQRSGWQLVFVDKEKDILLLGDDPWQEFVNNVRSIKILSPPEVQQMSQEGMELLSILPSQQTTSSSSEDCGVRKASHNISSVMTSTAPLDY
>scaffold-IFLI-2008460-Callitris_gracilis
GFSHQHQEGEKRSLNSELWHACAGPLVSLPTIGSHVVYFPQGHSEQVAASTNKEIDSHIPNYPNLPAQLICQLHNVTLQADIETDEVYAQMTLQPLTTQEQKDSYLAPDLGTQSRQPTNYFCKTLTASDTSTHGGFSIPRRAAEKVFPPLDFSQQPPVQELVARDLHDNEWKFRHIYRGQPKRHLLTTGWSVFVSAKRLVAGDSVLFIRNEKGQLLLGIRRANRTHTVMPSSVLSSDSMHIGVLAAAAHAASTNCRFTIFYNPRASPSEFVIPLSKYEKAVYHTRVSIGMRFRMLFETEESTVRRYMGTITGVGDLDPIRWPDSQWRSLKVGWDESTAGERQPRVSLWEIEPLTTFLMYPPPYPLGLKRSWSQLQGMTPLYGNDDCSFRRPFVSDRGDTGETLNFQTISMDPWMQMQQRFESSLPGIPSSIYSALPGALLQETGSLDQSKQLNFQPQPPVHSEQLQSRPQMQLQKNIVEQQQQQHLLQQQVQVLNLEQQSPNHLVQQQFQRQPLQHQLMQQKLHNTINEPQQSSHQHQQNQQQMFQVTNVSSLPQIPSSQSPSAISDICSVSSRPIFTNTSPNIVSSKSSCSASPFQSVLDSLTTEGASPYLNLPRSTQNIGQQPVENLPWSSIASDHVAASWFSPKKISNSRTHCLASGQVEAPLPTDLLNGPPCGPMSGFPLNSNTNACGGMDESGFSQSTSNVSKINHPTRTFTKVYKLGSVGRSVDVTRFRGYPELRAELDRMFGLEGQLEEPHRSGWQLVFVDKEKDILLLGDDPWQEFVNNVRSIKILSPPEVQQMSQEGMELLSILPSQQTTSSSSEDCGVRKASHNISSVMTSTAPLDY
>scaffold-MIXZ-2007381-Agathis_robusta
GFSQHSQEGEKRSLNSELWHACAGPLVQLPAVGSHVVYFPQGHSEQVAASTNKEVDAHIPNYPNLPPQLICQLHNVTLQADIETDEVYAQMTLQPLNPQEQKDSYLAPDLGTQSRQPTNYFCKTLTASDTSTHGGFSIPRRAAEKVFPPLDFTQQPPVQELIARDLHDNEWKFRHIYRGQPKRHLLTTGWSVFVSAKRLVAGDSVLFIRNEKGQLLLGIRRANRAHTVMPSSVLSSDSMHIGVLAAAAHAASTNCRFTIFYNPRLFSSRASPSEFVIPLAKYEKSVYHTRVSIGMRFRMLFETEESTVRRYMGTITGIGDLDPVRWPNSQWRSLKVGWDESTAGERQPRVSLWEIEPLTTFLMYPPPYPLGLKRPWSQLQGITSLYGNDDYNYRRSFMPERSDTGAQTLQTLNFQTLGMDPWMQMQQRFESLLSGSQSSIYSGLPSAILQDTGSLDQSKQLKFQPQPVHSEQLQSRPQMQLQRNMLEHQQQQHSLQQQVLNLEEHQAPNHLLQQQFQRPPLQHHLVQQHLQNSVNEHQHSSHQNQPNQQQAFHVPNVVSSLPQLPSSQSQSSVGDICSVSSRPVFTNASSNIVSSKISCNASLQSVLDSLTTEGASQYLNLPRSTQSIGQQPTENLTWSCIPPDQVSGSWFSSKKISNNRTQCIPSSQVEAPLPPGSHDVLPQTEPGSGFQVNISAQSMSMPQFPIRECPTEQEGVQSDSQSNLLFGVNIENPNLAMSDAASRNIGNGSYVASSFSVTDLLNVPNCAPVSGFPMTSNTSASGGIDESGFSQCASNVTKMNPPTRTFTKVYKLGSVGRSVDVTRFRGYPELRAELDRMFGLEGQLEEPQRSGWQLVFVDKEKDVLLLGDDPWEEFVNNVRFIKILSPPEVQQMSQEGMELLSSLPTQQPTSSSSEDCVARKSSRNISSVITSNGSLEY
>scaffold-MIXZ-2013384-Agathis_robusta
MRLSSPGFGQQGQEGERRCLNSELWHGCAGPLVSLPAVGSRVVYFPQGHSEQVAASTNKEVDAHIPNYPNLPPQLICQLHNVTMHADVETDEVYAQMTLQPLSAQEQKDTYLPSDLGTASKQPTNYFCKTLTASDTSTHGGFSVPRRSAEKVFPPLDFSQQPPAQELIARDLHDNEWKFRHIFRGQPKRHLLTTGWSVFVSAKRLVAGDSVLFIWNEKGQLLLGIRRANRPQTVMPSSVLSSDSMHIGLLAAAAHAAATNSRFTIFYNPRASPSEFVIPLAKYVKAVYHTRVSIGMRFRMLFETEESSVRRYMGTITGIGDLDPVRWPNSQWRSVKVGWDESTAGERQPRVSLWEIEPLTTFPMYPSPYPLRLKRPWPQGIASLQGIKEDDGSMNTPFMWMRGDNGERTLQALNFQGMGVNPWMQQRFDSSVLGMQSDVYQAMAAAALQEMRSVDPSKQLLQFQQHQQQQQPQQFQCRPGSQLQRHIFQHQQQPQQHILQQQAQNLQEQLPQGHLLQQQLQQNPSQHQLLQHKLQHSFSEQQQSLSEQQQCQQSFQIPNVGGALSQLPSSQSQSPLSLPSSMCSPSVFTDSNGNFSSAMTSSSISPLQNILSSLSAEETSHYLNLPRTTQPVVHQPARSLAPVISRDCPISSGSWVQKRLSNNLTSCLPGGQAEATLTSGGQCAVAQADSLGQSNIPTSTMSLPQFPRDCHSEQESDSQSHLLFGVNIDSPALIVPGTVSNLRNVGNGTDVGMPFNVSNFFNVASGSDFPLNSNIGASNIGSSACVDESGLLSPAENLAQMNPPPRTFIKVYKQGSIGRSLDISRFSSYPELRSELARMFGLEGQLEDPLRSGWQLVFVDKEHDALLLGDDPWEEFVNNVWYIKILSPPEVQQMSQEGLELLNSIPAHCKTSSSSEEYVTRLDSRNISSVITSAGSLDY
>scaffold-NVGZ-2113356-Cephalotaxus_harringtonia-2_samples_combined
MRLSSPGFGQQTQEGERRCLNSELWHACAGPLVSLPAVGSRVVYFPQGHSEQVAASTNKEVDAHIPNYPNLPPQLICQLHNVTMHADVETDEVYAQMTLQPLSAQEQKDTYLPSDLGTPSKQPTNYFCKTLTASDTSTHGGFSVPRRAAEKVFPPLDFTQQPPAQELIARDLHDNEWKFRHIFRGQPKRHLLTTGWSVFVSAKRLVAGDSVLFIWNEKGQLLLGIRRANRPQTVMPSSVLSSDSMHIGLLAAAAHAAATNSRFTIFYNPRASPSEFVIPLAKYAKAVYHTRVSIGMRFRMLFETEESSVRRYMGTITGIGDLDPVRWPNSQWRSVKVGWDESTAGERQPRVSLWEIEPLATFPMYPSPYPLRLKRPWPQGITSLHGIKEDDGSMNTPFMWMQGDNGERTLQALNFPGISVNPWMQQRYDSSVLGIQSDVYQAMAAAALQEMRVVDPSKQLLQFQQQQQQSQQFQCRPNPQLQRQIFQHQQQPQPRILQQQAQNLQEQLPQSHLLQQQLQQSSSPHQIFQHKLQHSFSEQQQSLPEQQQCQQSFQIPNVGNGLSHLPSSQTQSPLSLPSSMCSPSAFTDSSGNLSSAVTTSSMSPLQNILSSLSAEESSHYLNLPRTTHPVVQQPARTLTPGISRECQISPGAWVQKRLSNNLASCLSGGQVEAPLPSGGQCVAAQTESLSQSHIPTPSMSLPHFPSRDCPSEQEGLQSDSQSHLLFGVNIDSPSLIVPSTLSNLRNVSNGTDVTMPFNVSNFFNAPPCASGSDFPLNSNIGVSACLDENGLLSSAEDLGQMNPPTRTFIKVYKQGSVGRSLDVTRFSSYPELRSELARMFGLEGQLEDPIRSGWQLVFVDKENDALLLGDDPWEEFVNNVWFIKILSPPEVQKMSQEGLELLSSIPTQRQSSSGSEEYVTRQDSRNLSSAITSTGSLDY
>scaffold-RMMV-2007821-Callitris_macleayana
GFSHQHQEGEKRSLNSELWHACAGPLVSLPTIGSHVVYFPQGHSEQVAASTNKEIDSHIPNYPNLPAQLICQLHNVTLQADIETDEVYAQMTLQPLTTQEQKDSYLAPDLGTQSRQPTNYFCKTLTASDTSTHGGFSIPRRAAEKVFPPLDFSQQPPVQELVARDLHDNEWKFRHIYRGQPKRHLLTTGWSVFVSAKRLVAGDSVLFIRNEKGQLLLGIRRANRTHTVMPSSVLSSDSMHIGVLAAAAHAASTNCRFTIFYNPRASPSEFVIPLSKYEKAVYHTRVSIGMRFRMLFETEESTVRRYMGTITGVGDLDPVRWPDSQWRSLKVGWDESTAGERQPRVSLWEIEPLTTFLMYPPPYPLGLKRSWSQLQGMTPLYGNDDCSFRRPFVSDRGDTGETLNFQTISMDPWMQMQQRFESSLPGIPSSIYSALPGAIMQETGSLDQSKQLNFQPQPPVHSEQLQSRPQMQLQKNIVEQQQQQHLLQQQVQVLNLEQQSPNHLVQQQFQRQPLQHQLMQQKLHNSINEPQQSSHQHQQNQQQMFQVTNVSSLPQIPSSQSPSAISDICSVSSRPIFTNTSPNIVSSKSSCSASPFQSVLDSLTTEGASPYLNLPRSTQNIGQQPVENLTWPSIASDHVSASWFSPKKISNSRTHCLASGQVEAPLPNDLLNGPPCGPMSGFPLNSNTNACGGMDESGFSQSTSNISKINHPTRTFTKVYKLGSVGRSVDVTRFRGYPELRAELDRMFGLEGQLEEPHRSGWQLVFVDKEKDILLLGDDPWQEFVNNVRSIKILSPPEVQQMSQEGMELLSILPSQQTTSSSSEDCGVRKASHNISSVMTSTAPLDY
>scaffold-RSCE-2008257-Wollemia_nobilis
MRFSSPGFGQQGQEGERRCLNSELWHACAGPLVSLPAVGSRVVYFPQGHSEQVAASTNKEVDAHIPNYPNLPPQLICQLHNVTMHADVETDEVYAQMTLQPLSAQEQKDTYLPSDLGTASKQPTNYFCKTLTASDTSTHGGFSVPRRAAEKVFPPLDFSQQPPAQELIARDLHDNEWKFRHIFRGQPKRHLLTTGWSVFVSAKRLVAGDSVLFIWNEKGQLLLGIRRANRPQTVMPSSVLSSDSMHIGLLAAAAHAAATNSRFTIFYNPRASPSEFVIPLAKYVKAVYHTRVSIGMRFRMLFETEESSVRRYMGTITGIGDLDPVRWQNSQWRSVKVGWDESTAGERQPRVSLWEIEPLTTFPMYPSPYPLRLKRPWPQGIASLHGIKEDDGSMNTPFMWMRGDNGERTLQALNFQGMGVNPWMQQRFDSSMLGMQSDVYQAMAAAALQEMRSVDPSKQLLQFQQHQQQQQQQQQPQQFQCRPSSQLQRHIFQHQQQPQQHILQQQSQNLQEQLPQGHLLQQQLQQNPSQHQLLQHKLQYSFSEQQQSLSEQQQCQQSFQIPNVGGALSQLPSSQSQSPLSLPSSMCSPSVFTDSNGNFSSAMTSSSISPLQNILSSLSAEETSHYLNLPRTTQPVVQQPARTLAPVISRDCQISSGSWVQKRLSNNLTSCLSGGQAEATLTSGGQCAVPQADSLGQSNIPTTTMSLPQFPRDCPSEQESDSQSHLLFGVNIDSPALIVPGTVSNLRNVSNGTDVGMPYNVSNFFNAASGSDFPLNSNIGASNIGSSACVDESGLLLPAENLAQMNPLPRTYIKVYKQGSIGRSLDISRFSSYPELQSELARMFGLEGQLEDPLRSGWQLVFVDKENDALLLGDDPWEEFVNNVSYIKILSPPEVHQMSQEGLELLNSIPTHCKTSSSSEEYVTRLDSRNISSVITSAGSLDY
>scaffold-VFYZ-2010080-Thuja_plicata
MRLSSPGFGQQAQEGERRCLNSELWHACAGPLVSLPAVGSRVVYFPQGHSEQVAASTNKEVDAHIPNYPNLPPQLICQLHNVTMHADVETDEVYAQMTLQPLNAQEQKDTYLPSDLGTPSKQPTNYFCKTLTASDTSTHGGFSVPRRAAEKVFPPLDFNQQPPAQELIARDLHDNEWKFRHIFRGQPKRHLLTTGWSVFVSAKRLVAGDSVLFIWNEKGQLLLGIRRANRPQTVMPSSVLSSDSMHIGLLAAAAHAAATNSRFTIFYNPRASPSEFVIPLAKYAKAVYHTRVSIGMRFRMLFETEESSVRRYMGTITGMGDLDPVRWPHSQWRSVKVGWDESTAGERQPRVSLWEIEPLATFPMYPSPYPLRLKRPWPQGITSLHGIKEDDGSMNTPFMWMRGDNGERTLQALNFPGMSVNPWMQQRFDPSVLGVQSDVYQAMAAAALQEMRSVDPSKQLLQFQHQQQPSQQFQCRASPQIPRQVFQHQQPQQQHILQQQAQNLQEQLPQSHLLQQQLQQSSSPQQIMQHKMQHSFSDQQQSLSEQQQCQQSFQIPNVAGALSQLPSSQTQSPLSLPSSMCSAPVFTDANGNFSSAVTTSSMSPLQNILSSLTAEESSHYLNLPRTTQNQPVVQQPARNLTPGISRECQLSSGSWVQKRLSNNLASCLSGVQVEAPLPSGGQCVTAQTESLGQSHLPTPSMPLPHFPSRDCSSEQDGLHPDSQSHLLFGVNIDSPSLIVPSTLSNLRTEVTMPFNVSNFFNPPTCASGSDFPLNSNIGVSTCLDESGLLSSAEDLGQMNAPTRTFIKVYKQGSVGRSLDVTRFSSYPELRSELARMFGLEGQLEDPLRSGWQLVFVDKENDALLLGDDPWEEFVNNVWFIKILTPSEVQKMSQEGLELLSSIPTQRQTSSGSEEYVTRQDSRNLGSAITSTGSLDY
>scaffold-WYAJ-2016401-Cephalotaxus_harringtonia-branch_apex_including_needles
MRLSSPGFGQQTQEGERRCLNSELWHACAGPLVSLPAVGSRVVYFPQGHSEQVAASTNKEVDAHIPNYPNLPPQLICQLHNVTMHADVETDEVYAQMTLQPLSAQEQKDTYLPSDLGTPSKQPTNYFCKTLTASDTSTHGGFSVPRRAAEKVFPPLDFTQQPPAQELIARDLHDNEWKFRHIFRGQPKRHLLTTGWSVFVSAKRLVAGDSVLFIWNEKGQLLLGIRRANRPQTVMPSSVLSSDSMHIGLLAAAAHAAATNSRFTIFYNPRASPSEFVIPLAKYAKAVYHTRVSIGMRFRMLFETEESSVRRYMGTITGIGDLDPVRWPNSQWRSVKVGWDESTAGERQPRVSLWEIEPLATFPMYPSPYPLRLKRPWPQGITSLHGIKEDDGSMNTPFMWMQGDNGERTLQALNFPGISVNPWMQQRYDSSVLGIQSDVYQAMAAAALQEMRVVDPSKQLLQFQQQQQQSQQFQCRPNPQLQRQIFQHQQQPQPRILQQQAQNLQEQLPQSHLLQQQLQQSSSPHQIFQHKLQHSFSEQQQSLPEQQQCQQSFQIPNVGNGLSHLPSSQTQSPLSLPSSMCSPSAFTDSSGNLSSAVTTSSMSPLQNILSSLSAEESSHYLNLPRTTHPVVQQPARTLTPGISRECQISPGAWVQKRLSNNLASCLSGGQVEAPLPSGGQCVAAQTESLSQSHIPTPSMSLPHFPSRDCPSEQEGLQSDSQSHLLFGVNIDSPSLIVPSTLSNLRNVSNGTDVTMPFNVSNFFNAPPCASGSDFPLNSNIGVSACLDENGLLSSAEDLGQMNPPTRTFIKVYKQGSVGRSLDVTRFSSYPELRSELARMFGLEGQLEDPIRSGWQLVFVDKENDALLLGDDPWEEFVNNVWFIKILSPPEVQKMSQEGLELLSSIPTQRQSSSGSEEYVTRQDSRNLSSAITSTGSLDY
>scaffold-XTZO-2007370-Araucaria_rulei
MRLSSPGFGQQGQEGERRCLNSELWHACAGPLVSLPAVGSRVVYFPQGHSEQVAASTNKEVDAHIPNYPNLPPQLICQLHNVTMHADVETDEVYAQMTLQPLSAQEQKDTYLPSDLGTASKQPTNYFCKTLTASDTSTHGGFSVPRRAAEKVFPPLDFSQQPPAQELIARDLHDNEWKFRHIFRGQPKRHLLTTGWSVFVSAKRLVAGDSVLFIWNEKGQLLLGIRRANRPQTVMPSSVLSSDSMHIGLLAAAAHAAATNSRFTIFYNPRASPSEFVIPLAKYVKAVYHTRVSIGMRFRMLFETEESSVRRYMGTITGIGDLDPVRWPNSQWRSVKVGWDESTAGERQPRVSLWEIEPLTTFPMYPSPYPLRLKRPWPQGIASLHGIKEDDGSMNTPFMWMRGDNGERTLQALNFQGMGVNPWMQQRFDSPMLGMQSDVYQAMAAAALQEMRSVDPSKQLLQFQQHQQQQQPQQFQCRPSSQLQRHIFQHQQQPQQHILQQQAQNLQEQLPQGHLVQQQLQQNPSQHQLLQHKLQHFSEQQQSLSEQQQCQQSFQIPNVGAALSQLPSSQSQSPLSLPSSMCSPPVFTDSNGNFSSAMTSSSISPLQNILSSLSAEETSHYLNLPRTTQPVVQQPARTLAPVISRDCQISSGSWVQKRLSNNLTSCLPGGQAEATLTSGGQCAVAQADSLGHSNIPTTTMSLPQFARDCPSEQESDSQSHLLFGVNIDSPALIVPGTVSNLRNVGNGTDVGMPFNVSNFFNAATGSDFPLNSNIGTSNIGSSNIGSSACVDESGLLSPAENLAQMNPPPRTFIKVYKQGSIGRSLDISRFSSYPELRSELARMFGLEGQLEDPLRSGWQLVFVDKESDALLLGDDPWEEFVNNVWYIKILSPPEVQQMSQEGLELLNSIPTHCKTSSSSEEYVTRLDSRNISSVITSAGSLDY
>scaffold-AKXB-2068276-Phaeomegaceros_coriaceus
AGERRSLNSELWHACAGPLVALPPVGSAVVYFPQGHTEQVAASTQKETDVHALNYPNPNLPSCLTCQLHNVTLHADTETDEVYAQMTLQPMSGMQEKEPPLLMPHLGKPSRQPTDFFCKTLTASDTSTHGGFSIPRKSAEKVFPPLDYNQAPPAQELVARDLHDQEWRFRHIYRGQPRRHLLTTGWSVFVSAKRLQAGDAVLFIRDEKGQLLLGIRRANRQQTPMPSSVLSSDSMHIGVLGAAAHAAATSSRFTIFYNPRASPSEFVIPFAKYHKAAHEMQLSVGMRFRMVFETEESSVRRHMGTITGIGDLDPVRWPNSMWRALKVGWDESTAGERQPRVSAWEIEPLTTPFIICPPQTLPLRTKRSRPSRGQGHSAINEEDDVDGILKRSPPWLRSEEGDREGLQTFRVGVDHWMRMHQRGEAVAAPLSDNYKALAASALQDTIAASKQMIPRQSAQTLQPAQLHYRAQHQLALQPQQMQQQQQLHQQPQQLHQQPQQQLQQLSDATVPLLQLSSSRPQSPIALQTMRTNAGFCDSDLQLSSASSGPFPLSGMLGRSQTATLLPGDDNGQYASILRSTQNPMQQGSGLLSVSGIVSRDAQVNSCWFAPIREHNQAEAPVISGRISRVDTSPGGVDPFSISQGESSAPGLAALPIVTSSAFGYRDSPQDQEQVQSDTRSRLLFGVSIESPLLGSSAGPSLPSRGYGKESQHRFSGGALMGGTYASTSGTDLPLPAGLLSSGGIDDSGLLQRSSNWSQVPTPMRTFTKVVKLGSVGRSLDITRFSGYTELRSELGRMFGMEGQLEDPTRSGWQLVFVDNEGDILLVGDDPWEEFVSCVRYIRILSPPEVQHMSQEGLDLLTPVPPMPRQTSSSSEDCAGRPDARNSS
>scaffold-ANON-2007917-Leiosporoceros_dussii-B
ERRSLNSELWHACAGPLVSLPTVGTPVVYFPQGHTEQVAASTQQEADGHALNYPNPNLLSCLTCHLHNVTLHADMETDEVYAQMTLQPVNGLLEKDALVQDPAKLNRQPTDFFCKTLTASDTSTHGGFSIPRKSAEKVFPPLDYTQMPPAQELSARDLHDQEWRFRHIYRGQPKRHLLTTGWSNFVSAKKLQAGDAVLFIRDEKGQLLLGIRRANRQQAQMPSSVLSSVSMHIGVIGAAAHAAATSSRFTIFYNPRASPSEFVIPFAKYQKAVHEVQLSVGMRFRMVFETEESGMRRHIGTITGIGDLDPVRWPNSKWRALKVNWDESTAGERQPRVSAWEIEPLTTPFIVCPPLPNIPARSKRPRPPRGQEHTLNGEEEDFDGVLKRSPPWLRGEDGDSEVVQGLSFRALGVDHWVTRMQRVEPVAASLSDNYKALAASALQDTIAASKQMIPRQPQQVLQSPQLHFRTQHPMSLQSQHLQHQQQQHHHQQPAQQQHQGMPQLSDATVPLLQLSSSRPQSPISLPQMRAPVGFSNSDLQLSSAPTSSSPFPLSSMMGRIQAGSMVTGDDSAQYASILRSNQSPLQQQPGVMSASSLVPRDGQVNPSWYASMREHSQGEAQVMNSRLSRGDAASGGVGPFSMSPGEPSSQAGLSTLPVVGPSSFGFRESPQDQEHVQPDPRSHLLFGVSIESPLLVSNPGSSLPPRVFGKEAQHRLPSGVILPGNYASNSGSDNGLLGSAGMDENSLLQRNSNWPQIQTPVRTFTKVVKLGSVGRSLDITRFSGYAELQSELERMFGIEGQLQDSARSGWQLVFVDHEGDVLLVGDDPWEEFVSYVRYIRILSPPEVQQMSQEGLDLLTHVPRQTSSSSEDCVGRQDSRNQTS
>scaffold-ANON-2008324-Leiosporoceros_dussii-B
ERRSVNSALWHACAGPLVSLPSVGTAVVYFPQGHTEQVAASMQKELESPALNYPNPDLPSCLTCHLHNLTLHADTETDEVYAQMTLQPLSVLQDKDCLLVQDPRKQDVQPTDFFCKTLTASDTSTHGGFSIPRKSAEKVFPPLDYNQVPPAQELVARDLHDQEWRFRHIYRGQPRRHLLTTGWSVFVSAKRLLAGDAVLFIRDDKGQLLLGIKRANRQQAPMPSSVVSTDSMHIGVLAAAAHAASARSFFTIFYNPRASPSEFVIPFAKYYRAAHEMQLSVGMRFRMSFVAEESNVRRRMGTITGISELDPVRWPNSMWRALEVGWDESTAGERQARVSAWEIQPVKMPFIMCPPPQDILLQTKCPAISRIHGQFAENCRHAASRHVSSIVLPTMRSTAGFFDSDLLQLSSAPASAPTSAGPLPLPGMPGRLQSGPRFISHGSAQYTSVLQSSQNSLQQQASPLSASSFISGVTHVNPSWIASLMDHNQGEVQVSSSQLARMDALSGGVDPFPISHGESSSQAGAALPALSSSSLEYRDEDQDRVQSDPRKHLLFGVSVESPLLGTNACSSPSSRVCGKESQHQMFTSTSGADLPLSPGVLSSGGICESSVLQLNSNWRQIQTPVRTYTKVVKLGSVGRSLDMSRLSGYEELRSELSRMFGMEGQLKDWTTSGWQLVFVDNEGDTLLVGDDPWEEFISCVRCIRILSPPEVEHIFSPHLSQCHT
>scaffold-BSNI-2009766-Anthoceros_agrestis-B
ERRSLNPELWHACAGPLVSLPAVGTPVVYFPQGHTEQVAASTQKESDANALNYPNPNLRSCLTCQLHNVTLHADTETDEVYAQMTLQPLTGLQEKEPPLLITDLGKPNRQPTDFFCKTLTASDTSTHGGFSIPRKSAEKVFPPLDYTQAPPAQELVARDLHDQEWHFRHIYRGQPRRHLLTTGWSVFVSAKRLQAGDAVLFIRDEKGQLLLGIRRANRQQAPIPSSVLSSDSMHIGVLGAAAHAAATNSRFTVFYNPRASPSEFVIPYAKYQKAAQEMQLSVGMRFRMVFETEDSNVRGHMGTITGIGDLDPVRWPDSMWRALKVGWDESTAGDRQPRVSAWEIEPLTTPFMLCPPPPNLPLRPKRARHEVRGGAFCTEWYSPSLCSALWLTHKSTCIDGIVPSKHVLDHARKQCLCLYIGGHTCVWISEVFFSSTACSCCGLGEDEDMDGVLRRSPLWLRNEDGDRDSLRGLNFRAMGMGDHWARMQQRGESVPAPLSDNYKALAASALQDTIAATKIIHRQPQQVLQTQPLHFRMQSPHIQQQQQQHHQQSQQQQHQPMQQLADPTVPLLQLSSSRPQSPLALPTMRAPAGFSDSDLQLSSAPTTSSPYTLPSMLGRLQPGSLLPADEGAQYASMLRSNQSPLQQPTGLISGSSLVSRDTQVTPPWFAALREHSQGEAQGLNSRLARIDTSPGGVGPFTMSQGESSAQAALASLPMLPSTSFGYRETPQDQEQVTSDPRSHLLFGVSIEPGLLGTNPGSSRTPQHRYPGASMLPGTYPSASGPDLPLSTAGLICSSGMDESSLLQRSANWPQVQPPVRTFTKVVKLGSVGRSLDMTRFSGYPELRSELSRMFGMEGQLEDSAQSGWVLVFVDNEGDILLVGDDPWDEFVSCVRSIRILSPPEVQQMRQDGLDLLTPVPPVPRQTSSSSED
>scaffold-RXRQ-2011803-Phaeoceros_carolinianus-sporophyte
MEGERRSLNPELWHACAGPLVSLPAVGTPVVYFPQGHTEQVAASTQKESDANALNYPNPNLRSCLTCQLHNVTLHADTETDEVYAQMTLQPLTGLQEKEPPLLITDLGKPNRQPTDFFCKTLTASDTSTHGGFSIPRKSAEKVFPPLDYTQAPPAQELVARDLHDQEWHFRHIYRGQPRRHLLTTGWSVFVSAKRLQAGDAVLFIRDEKGQLLLGIRRANRQQAPIPSSVLSSDSMHIGVLGAAAHAAATNSRFTVFYNPRASPSEFVIPYAKYQKAAQEMQLSVGMRFRMVFETEDSNVRRHMGTITGIGDLDPVRWPDSMWRALKVGWDESTAGDRQPRVSAWEIEPLTTPFMLCPPPPNLPLRPKRARPSRGQGLSALNGEDEDMDGVLRRSPLWLRNEDGDRDSLRGLNFRAMGMGDHWARMQQRGESVPAPLSDNYKALAASALQDTIAATKIIHRQPQQVLQTQPLHFRMQSPHIQQQQQQHHQQSQQQQHQPMQQLADPTVPLLQLSSSRPQSPLALPTMRAPAGFSDSDLQLSSAPTTSSPYTLPSMLGRLQPSSLLPADEGAQYASMLRSNQSPLQQPTGLISGSSLVSRDTQVTPPWFAALREHSQGEAQGLNSRLARIDTSPGGVGPFTMSQGESSAQAALASLPMLPSASFGYRETPQDQEQVTSDPRSHLLFGVSIEPGLLGTNPGSSRTPQHRYPGASMLPGTYPSASGPDLPLSTSGLICSSGMDESSLLQRSANWPQVQPPVRTFTKVVKLGSVGRSLDMTRFSGYPELRSELSRMFGMEGQLEDSAQSGWVLVFVDNEGDILLVGDDPWDEFVSCVRSIRILSPPEVQQMRQDGLDLLTPVPPVPRQTSSSSED
>scaffold-TCBC-2008407-Nothoceros_vincentianus
AGERRSLNSELWHACAGPLVALPPVGSAVVYFPQGHTEQVAASTQKETDVHALNYPNPNLPSCLTCQLHNVTLHADTETDEVYAQMTLQPMSGMQEKEPPLLMPHLGKPSRQPTDFFCKTLTASDTSTHGGFSIPRKSAEKVFPPLDYHQAPPAQELVARDLHDQEWRFRHIYRGQPRRHLLTTGWSVFVSAKRLQAGDAVLFIRDEKGQLLLGIRRANRQQTPMPSSVLSSDSMHIGVLGAAAHAAATSSRFTIFYNPRASPSEFVIPFAKYHKAAHEMQLSVGMRFRMVFETEESSVRRHMGTITGIGDLDPVRWPNSMWRALKVGWDESTAGERQPRVSAWEIEPLTTPFIICPPPQTLPLRTKRSRPSRGQGHPAINEEEDVDGILKRSPPWLRSEEGDREGLQTFRVGVDHWMRIHQRGEAVATPLSDNYKALAASALQDTIAASKQMIPRQSAQTLQPGQLHYRAQHQLPLQPQQQQQLHQQPQQLHQPPQQQLQQLSDATAPLLQLSSSRPQSPMALQTLRTNAVFCDSDLQLSSASSGPFPLSSMLGRSQTPTLLPGDDNGQYASILRSTQNPMQQGPGLLSVSSIVSRDAQVNSCWFAPIREHNQGEAPVISSRISRVDTPTGGVDPFSISQGESSAPASLAALPIVTSSAFGYRDSPQDQEQVQSDARSRLLFGVSIESPLLGSGAGPLPSRGYGKESQHRFAAGALMGGTYASTSGADLPLSAGLLNSGGMDDSGLLQRSSNWSQVPTPMRTFTKVVKLGSVGRSLDITRFSGYTELRSELGRMFGMEGQLDDPTRSGWQLVFVDNEGDILLVGDDPWEEFVSCVRYIRILSPPEVQHMSQEGLDLLTPVPPMPRQTSSSSEDCAGRPDARNSS
>scaffold-TWUW-2009511-Anthoceros_agrestis-A
ERRSLNPELWHACAGPLVSLPAVGTPVVYFPQGHTEQVAASTQKESDANALNYPNPNLRSCLTCQLHNVTLHADTETDEVYAQMTLQPLTGLQEKEPPLLITDLGKPNRQPTDFFCKTLTASDTSTHGGFSIPRKSAEKVFPPLDYTQAPPAQELVARDLHDQEWHFRHIYRGQPRRHLLTTGWSVFVSAKRLQAGDAVLFIRDEKGQLLLGIRRANRQQAPIPSSVLSSDSMHIGVLGAAAHAAATNSRFTVFYNPRASPSEFVIPYAKYQKAAQEMQLSVGMRFRMVFETEDSNVRGHMGTITGIGDLDPVRWPDSMWRALKVGWDESTAGDRQPRVSAWEIEPLTTPFMLCPPPPNLPLRPKRARTRSGAFCTEWYSPSLCSALWLTHKSTCIDGIVPSKHVLDHARKQCLCLYIGGHTCVWISEVFFSSTACSCCGLGEDEDMDGVLRRSPLWLRNEDGDRDSLRGLNFRAMGMGDHWARMQQRGESVPAPLSDNYKALAASALQDTIAATKIIHRQPQQVLQTQPLHFRMQSPHIQQQQQQHHQQSQQQQHQPMQQLADPTVPLLQLSSSRPQSPLALPTMRAPAGFSDSDLQLSSAPTTSSPYTLPSMLGRLQPGSLLPADEGAQYASMLRSNQSPLQQPTGLISGSSLVSRDTQVTPPWFAALREHSQGEAQGLNSRLARIDTSPGGVGPFTMSQGESSAQAALASLPMLPSTSFGYRETPQDQEQVTSDPRSHLLFGVSIEPGLLGTNPGSSRTPQHRYPGASMLPGTYPSASGPDLPLSTAGLICSSGMDESSLLQRSANWPQVQPPVRTFTKVVKLGSVGRSLDMTRFSGYPELRSELSRMFGMEGQLEDSAQSGWVLVFVDNEGDILLVGDDPWDEFVSCVRSIRILSPPEVQQMRQDGLDLLTPVPPVPRQTSSSSED
>scaffold-UCRN-2053996-Megaceros_flagellaris
ERRSLNSELWHACAGPLVALPPVGSAVVYFPQGHTEQVAASTQTETDVHALNYPNPNLPSCLTCQLHNVTLHADTETDEVYAQMTLQPMSGMQEKEPPLLMPHLGKPSRQPTDFFCKTLTASDTSTHGGFSIPRKSAEKVFPPLDYHQAPPAQELVARDLHDQEWRFRHIYRGQPRRHLLTTGWSVFVSAKRLQAGDAVLFIRDEKGQLLLGIRRANRQQTPMPSSVLSSDSMHIGVLGAAAHAAATSSRFTIFYNPRASPSEFVIPFAKYHKAAHEMQLSVGMRFRMVFETEESNVRRHMGTITGIGDLDLVRWPNSMWRALKVGWDESTAGERQPRVSAWEIEPLTTPFIICPPPQTLPLRTKRSRPSRGQGHTAMNEEEDVDGILKRSPPWLRSEEGDRDGLQTFRVGVDHWMRMHQRSEAVAAPLSDNYKALAASALQDTIAASKQMIPRQSAQTLQPAQLHYRGQHQLALQPQQMQQQQLHQQPQQLHQQPQQQLQQLSDATVPLLQLSSSRPQSPMALQTMRTNGGFCESDLQLSSASSGPFPLSGMLGRSQTSTLLPVDDNGQYANILRSTQNPMQQGPGLLSVSGIVSRDAQVNSCWFAPIREHNQGEAPVISGRISKVDAPSGGVDAFSISQGESSAPAGLAALPIVTSPAFGYRDSPQDQEQVQSDTRSRLLFGVSIESPLIGSGSGPPVPSRAYGKESQHRFTGGALMGGTYASTSGADLPLPAGLLSSGGIDDSGLLQRSSNWSQVPTPVRTFTKVVKLGSVGRSLDITRFSGYMELRSELGRMFGMEGQLEDPTRSGWQLVFVDNEGDILLVGDDPWEEFVSCVRYIRILSPPEVQHMSQEGLDLLTPVPPMPRQTSSSSED
>scaffold-WCZB-2009427-Phaeoceros_carolinianus-gametophyte
TELWHACAGPLVALPPVGTPVVYFPQGHTEQVAASTQTETDAHALNYPNPNLPSCLTCQLHNVTLHADTETDEVYAQMTLQPISVLHEKEPPLLMPDLGKPSRQPTDFFCKTLTASDTSTHGGFSIPRKSAEKVFPPLDYNQAPPAQELVARDLHDQEWRFRHIYRGQPRRHLLTTGWSVFVSAKRLQAGDAVLFIRDEKGQLLLGIRRANRQQTSLPSSVLSSDSMHIGVLGAAAHAAATSSRFTIFYNPRASPSEFVIPFGKYQKAAREMQLSVGMRFRMVFETEESSVRRHMGTITGIGDLDPVRWPNSMWRALKVGWDESTAGERQPRVSAWEIEPLTTPFIICPPPQSLTLRTKRSRPSRGQGHPAMSVEEDEAEGILKRSPSWLRPEDGDREGLQTFRVGVDHWMRMHQRGEAVAAPLSDNYKALAASALQDTIAASKQMIPRQSAQVLQPAQVHYRPQHQLTLQPQHMQQQQLHQQPQQQLQQLSDATVPLLQLSSSRPQSPISLQAMRATAGFSESDLQLSSAPPSGPFPLSGMLGRLQTATILTGDESGQYASILRSTQSLQQPSGLLSMTGLVARDAQVNPSWFASLREHNQGEGQVISGRLARVDTPSGGVDPFSISPGESSAQAGLASLPIVPSSSFGYRDSPQDQDQVQSDPRSRLLFGVSIESPLLGNNAASSLPRVYGKESQHRFPGAALLGGTYASTSGPDHSLSSAILSSGGIDESGLLQRSSNWQQVQTHVRTFTKVVKLGSVGRSLDITRFNGYTELRTELGRMFGMEGQLEDPTRSGWQLVFVDNEGDVLLVGDDPWEEFVSCVRYIRILSPPEVQHMSQEGLDLLAPVAPVPRQTSSSSED
>scaffold-WCZB-2009428-Phaeoceros_carolinianus-gametophyte
TELWHACAGPLVALPPVGTPVVYFPQGHTEQVAASTQTETDAHALNYPNPNLPSCLTCQLHNVTLHADTETDEVYAQMTLQPISVLHEKEPPLLMPDLGKPSRQPTDFFCKTLTASDTSTHGGFSIPRKSAEKVFPPLDYNQAPPAQELVARDLHDQEWRFRHIYRGQPRRHLLTTGWSVFVSAKRLQAGDAVLFIRDEKGQLLLGIRRANRQQTSLPSSVLSSDSMHIGVLGAAAHAAATSSRFTIFYNPRASPSEFVIPFGKYQKAAREMQLSVGMRFRMVFETEESSVRRHMGTITGIGDLDPVRWPNSMWRALKVGWDESTAGERQPRVSAWEIEPLTTPFIICPPPQSLTLRTKRSRPSRGQGHPAMSVEEDEAEGILKRSPSWLRPEDGDREGLQTFRVGVDHWMRMHQRGEAVAAPLSDNYKALAASALQDTIAASKQMIPRQSAQVLQPAQVHYRPQHQLTLQPQHMQQQQLHQQPQQQLQQLSDATVPLLQLSSSRPQSPISLQAMRATAGFSESDLQLSSAPPSGPFPLSGMLGRLQTATILTGDESGQYASILRSTQSLQQPSGLLSMTGLVARDAQVNPSWFASLREHNQGEGQVISGRLARVDTPSGGVDPFSISPGESSAQAGLASLPIVPSSSFGYRDSPQDQDQVQSDPRSRLLFGVSIESPLLGNNAASSLPRVYGKESQHRFPGAALLGGTYASTSGPDHSLSSAILSSGGIDESGLLQRSSNWQQVQTHVRTFTKVVKLGSVGRSLDITRFNGYTELRTELGRMFGMEGQLEDPTRSGWQLVFVDNEGDVLLVGDDPWE
>scaffold-WCZB-2009429-Phaeoceros_carolinianus-gametophyte
MEGERRSLNSELWHACAGPLVALPPVGTPVVYFPQGHTEQVAASTQTETDAHALNYPNPNLPSCLTCQLHNVTLHADTETDEVYAQMTLQPISVLHEKEPPLLMPDLGKPSRQPTDFFCKTLTASDTSTHGGFSIPRKSAEKVFPPLDYNQAPPAQELVARDLHDQEWRFRHIYRGQPRRHLLTTGWSVFVSAKRLQAGDAVLFIRDEKGQLLLGIRRANRQQTSLPSSVLSSDSMHIGVLGAAAHAAATSSRFTIFYNPRALQNSSPRLRLSRTINKQHAYLLNSCCVLKTRRNNHTQSCSCICRASPSEFVIPFGKYQKAAREMQLSVGMRFRMVFETEESSVRRHMGTITGIGDLDPVRWPNSMWRALKVGWDESTAGERQPRVSAWEIEPLTTPFIICPPPQSLTLRTKRSRPSRGQGHPAMSVEEDEAEGILKRSPSWLRPEDGDREGLQTFRVGVDHWMRMHQRGEAVAAPLSDNYKALAASALQDTIAASKQMIPRQSAQVLQPAQVHYRPQHQLTLQPQHMQQQQLHQQPQQQLQQLSDATVPLLQLSSSRPQSPISLQAMRATAGFSESDLQLSSAPPSGPFPLSGMLGRLQTATILTGDESGQYASILRSTQSLQQPSGLLSMTGLVARDAQVNPSWFASLREHNQGEGQVISGRLARVDTPSGGVDPFSISPGESSAQAGLASLPIVPSSSFGYRDSPQDQDQVQSDPRSRLLFGVSIESPLLGNNAASSLPRVYGKESQHRFPGAALLGGTYASTSGPDHSLSSAILSSGGIDESGLLQRSSNWQQVQTHVRTFTKVVKLGSVGRSLDITRFNGYTELRTELGRMFGMEGQLEDPTRSGWQLVFVDNEGDVLLVGDDPWE
>scaffold-HMHL-2009955-Marchantia_paleacea-non_mycorrizal
EQRSLNSELWHACAGPLVSVPPVGSRVVYFPQGHSEQVAASTQKEADVHIPSYPSLPSRLICLLDNVTLHADMETDEVYTRMTLIPISVSPEKELVIVPDITRDTKQPTDFFCKTLTASDTSTHGGFSIPRRAAEKVFPPLDYSQQPPAHPAQELVARDLHDQEWHFRHIYRGQPRRHLLTTGWSVFVSAKRLQAGDSVLFIRDDKGQLLLGIRRANRQQTAMPSSVLTSDSMHIGVLAAANHAAATSSRFTIFYNPRASPSEFVIPLAKYNKAIYHTQVSVGMRFRMVFETEESGVRRYMGTITGIGDVDPLRWPNSHWRSLKVGWDESTAGERQRRVSLWEIEPLTTPFLICPPLTLRAKRPRASSRGHSGEDEEGDGSVKKSSMWLRDDERDGLSNLPFRGLGIDPWTPRLPQSPDSVTPGTPTDFYRVMAAAALQEIRGNETSKQMLQRQPQQSLQNHQMQFRPQQQQPPLQQQEQQQQQQQQQQQQQQLNMQQQQQQVLQSPQPLPLPDVTGPLLQLSSSRPQSPMQLSTLRASSGYTDSDVHLSPASTASGSFPLQSLLSRTQQGSVLTTEDTNQFSNLLRSNQSAMQQATMLPGSAMVGRDSPVSSAWYSMRDSTTSDCAHPSSRMGRADSSPSSAPTFALSSNEPCQSGLTALPMQNSPYAVFRDSSQEQDQVQSDPRSHLLFGVSIDQMPNGAGGLGSRGFGKGKDNQARFAGGSLLPAPYCSSAGQDLPISPGIISHGSINDSQFMQRGFMAPVSSPQRSYTKVYKLGSVGRSLDVAQFTNYTDLRVHLARMFGLEGQLEDPQRSGWQLVFVDNEQDVLLVGDDPWDEFVNCVRSIRILSPSEVMHMSQEGLELLNIVPPTVPRPTSSGSEDGAT
>scaffold-IHWO-2011460-Marchantia_paleacea-mycorrizal
EQRSLNSELWHACAGPLVSVPPVGSRVVYFPQGHSEQVAASTQKEADVHIPSYPSLPSRLICLLDNVTLHADMETDEVYTRMTLIPISVSPEKELVIVPDITRDTKQPTDFFCKTLTASDTSTHGGFSIPRRAAEKVFPPLDYSQQPPAHPAQELVARDLHDQEWHFRHIYRGQPRRHLLTTGWSVFVSAKRLQAGDSVLFIRDDKGQLLLGIRRANRQQTAMPSSVLTSDSMHIGVLAAANHAAATSSRFTIFYNPRASPSEFVIPLAKYNKAIYHTQVSVGMRFRMVFETEESGVRRYMGTITGIGDVDPLRWPNSHWRSLKVGWDESTAGERQRRVSLWEIEPLTTPFLICPPLTLRAKRPRASSRGHSGEDEEGDGSVKKSSMWLRDDERDGLSNLPFRGLGIDPWTPRLPQSPDSVTPGTPTDFYRVMAAAALQEIRGNETSKQMLQRQPQQSLQNHQMQFRPQQQQPPLQQQEQQQQQQQQMQQQQQQVLQSPQPLPLPDVTGPLLQLSSSRPQSPMQLSTLRASSGYTDSDVHLSPASTASGSFPLQSLLSRTQQGSVLTTEDTNQFSNLLRSNQSAMQQATMLPGSAMVGRDSPVSSAWYSMRDSTTSDCAHPSSRMGRADSSPSSAPTFALSSNEPCQSGLTALPMQNSPYAVFRDSSQEQDQVQSDPRSHLLFGVSIDQMPNGAGGLGSRGFGKGKDNQARFAGGSLLPAPYCSSAGQDLPISPGIISHGSINDSQFMQRGFMAPVSSPQRSYTKVYKLGSVGRSLDVAQFTNYTDLRVHLARMFGLEGQLEDPQRSGWQLVFVDNEQDVLLVGDDPWDEFVNCVRSIRILSPSEVMHMSQEGLELLNIVPPTVPRPTSSGSEDGAT
>scaffold-ILBQ-2005995-Conocephalum_conicum
EQRSLNSELWHACAGPLVSVPPVGSRVVYFPQGHSEQVAASTQKEADVHIPSYPNLPSRLICLLDNVTLHADVETDEVYTRMTLIPVSQSQEKDVVMAPEITRETKQPTDFFCKTLTASDTSTHGGFSIPRRAAEKVFPPLDYSQQPPAHPAQELVARDLHDQEWHFRHIYRGQPRRHLLTTGWSVFVSAKRLQAGDSVLFIRDDKGQLLLGIRRANRQQTAMPSSVLTSDSMHIGVLAAANHAAATTSRFTIFYNPRASPSEFVIPLAKYNKAIYHTQVSVGMRFRMVFETEESGVRRYMGTITGIGDVDPIRWPNSYWRSLKVGWDESTAGERQRRVSLWEIEPLTTPFLICPPLTLRAKRPRAGSRGHSGEDEEVDGSLKKSSMWMREDERNGLPNLSFRALGMDPWTPRLPQSPDSVSPGTPSEIYRVMAAAALQEIRGNDTSKQLLQRQPQQALQSHQMQFRPQQPQPPPLPQSEQQQQQQQLNLQQQQQQVLPSPQPLQLSEVTGPLLQLSSSRPQSPMQLPPLRASSGYTDSDMHLSPVSTASGSFPLQSLLSRSQQVNVLTNEDTNQFSNLLRNNPNTMQQAGLLPGSGIVGRDSPVSNAWFSMRDSTASDSQAHSSSRMGRADSSPSPAPTFGLSSNEPCQSGLTALPMQTSPFGVFRDSSQEQDQVQSDPRSHLLFGVSIDQMPNGSGGLGPRAFGKAKDAQARFAGGSLLPAPYCSSAGPDLPISPGIMPHGSLDDNGFMQRGGFMPPVTSPQRSFRKVYKLGSVGRSLDVASFTNYADLRANLARMFGLEGQLEDPQRSGWQLVFVDNDNDVLLVGDDPWEEFVNCVRSIRILSPSEIMHMSQEGMEFLNIVPPAVPRPTSSGSEDGAT
>scaffold-JPYU-2039594-Marchantia_polymorpha
EQRSLNSELWHACAGPLVSVPPVGSRVVYFPQGHSEQVAASTQKEADVHIPSYPSLPSRLICLLDNVTLHADMETDEVYTRMTLLPMSGSPEKELVIVPDITRDTKQPTDFFCKTLTASDTSTHGGFSIPRRAAEKVFPPLDYSQQPPAHPAQELVARDLHDQEWHFRHIYRGQPRRHLLTTGWSVFVSAKRLQAGDSVLFIRDDKGQLLLGIRRANRQQTAMPSSVLTSDSMHIGVLAAANHAAATNSRFTIFYNPRASPSEFVIPLAKYNKAIYHTQVSVGMRFRMVFETEESGVRRYMGTITGIGDVDPLRWPSSHWRSLKVGWDESTAGERQRRVSLWEIEPLTTPFLICPPLTLRAKRPRASSRGHSGEDEEGDGSVKKSSMWLRDDERDGLSNLPFRGLGMDPWTPRLPQSPDSVPPGTPTDFYRVMAAAALQEIRGNETSKQLLQRQPQQSLQNHQMQFRPQQQQPPLQQQDQQQQQQQQQQQQQQLNMQQQQQQVLQSTQPLPLPDVTGPLLQLSSSRPQSPMQLSTLRASSGYTDSDVHLSPASTASGSFPLQSLLSRTQQGSVLTTEDTNQFSNLLRSNQSAMQQATMLPGSAMVGRDSPVSSAWYSMRDSTTSDCAHPSSRMGRADSSPSSAPTYALSSNEPCQSGLTALPMQNPTYAVFRDNSQEQDQVQSDPRSHLLFGVSIDQMPNGAGGLGSRGFGKAKDNQARFAGGSLLPAPYCSSAGQDLPISPGIISHGSINDSQFMQRGFMAPVSSPQRSYTKVYKLGSVGRSLDVAQFTNYTDLRVHLARMFGLEGQLEDPQRSGWQLVFVDNEQDVLLVGDDPWDEFVNCVRSIRILSPSEVMHMSQEGLELLNIVPPTAPRPTSSGSEDGAT
>scaffold-LFVP-2014378-Marchantia_paleacea-2_samples_combined
EQRSLNSELWHACAGPLVSVPPVGSRVVYFPQGHSEQVAASTQKEADVHIPSYPSLPSRLICLLDNVTLHADMETDEVYTRMTLIPISVSPEKELVIVPDITRDTKQPTDFFCKTLTASDTSTHGGFSIPRRAAEKVFPPLDYSQQPPAHPAQELVARDLHDQEWHFRHIYRGQPRRHLLTTGWSVFVSAKRLQAGDSVLFIRDDKGQLLLGIRRANRQQTAMPSSVLTSDSMHIGVLAAANHAAATSSRFTIFYNPRASPSEFVIPLAKYNKAIYHTQVSVGMRFRMVFETEESGVRRYMGTITGIGDVDPLRWPNSHWRSLKVGWDESTAGERQRRVSLWEIEPLTTPFLICPPLTLRAKRPRASSRGHSGEDEEGDGSVKKSSMWLRDDERDGLSNLPFRGLGIDPWTPRLPQSPDSVTPGTPTDFYRVMAAAALQEIRGNETSKQMLQRQPQQSLQNHQMQFRPQQQQPPLQQQEQQQQQQQQQQQQQQLNMQQQQQQVLQSPQPLPLPDVTGPLLQLSSSRPQSPMQLSTLRASSGYTDSDVHLSPASTASGSFPLQSLLSRTQQGSVLTTEDTNQFSNLLRSNQSAMQQATMLPGSAMVGRDSPVSSAWYSMRDSTTSDCAHPSSRMGRADSSPSSAPTFALSSNEPCQSGLTALPMQNSPYAVFRDSSQEQDQVQSDPRSHLLFGVSIDQMPNGAGGLGSRGFGKGKDNQARFAGGSLLPAPYCSSAGQDLPISPGIISHGSINDSQFMQRGFMAPVSSPQRSYTKVYKLGSVGRSLDVAQFTNYTDLRVHLARMFGLEGQLEDPQRSGWQLVFVDNEQDVLLVGDDPWDEFVNCVRSIRILSPSEVMHMSQEGLELLNIVPPTVPRPTSSGSEDGAT
>scaffold-OFTV-2015060-Barbilophozia_barbata
EQRSLNSELWHACAGPLVSVPPIGSRVVYFPQGHSEQVAASTQKEADIHIPSYPNLPSRLKCLLDNVTLHADLETDEVYTRMTLIPLGPQQDKDSLSLPEVTRESKQPTDFFCKTLTASDTSTHGGFSIPRRAAEKVFPPLDYSTPPPAHPAQELVARDLHDNEWHFRHIYRGQPRRHLLTTGWSVFVSAKRLQAGDSVLFIRDDKGQLLLGIRRANRQQTAMPSSVLTSDSMHFGVLAAANHAAATNSRFTIFYNPRASPSEFVIPLAKYNKAVHHTQVSVGMRFRMVFETEESGVRRYMGTITGIGDLDPGRWPNSHWRSLKVGWDESTAGERQRRVSLWEIEPLTTPYLICPPLPIRKRPRAPSRGQSGMSGEDEEVDGLQKKSTWLSNDGDRDLQRLPFGGLQGIDQWMRMPGRQDTSVPGTQNDFYRAMAAAALQEIRDPPKQLHPPRQPQQPMQTQQMQFRPQPQSQQQQQDQQQQQQLSIQQQQQQQQPPQHLPLQLPEVNGASMLQMSGSRPQSPMQLPSLRGSSYTESDLHLSPAPTSSGSYPNPMQSMLGRTQQNTVLTPEDTSQFSNLLRNNQNAMQQATMLPAPALAREPQVSNQWFPSLRDTKLTDTPALSTSSRIGRADASQASAATFIPPCDASQSGLAPLPMQTSPFTAFRDSKEQEQVQSDPRGRLLFGVSIDQPLVVPGGAGALTPRGGLVKGQDAQNRFAGGSLLPAPYCSSSAPDMPMSPGGIMSTLDDNSFMPRGGSAWPMLTSAPPVRTFTKVHKQGSVGRSLDVTRFGNYVELRAALAKMFGLEGQLEDPQRSSWQLVFVDNEGDVLLVGDDPWEEFVNCVRGIRILSPSEVKFMSQEGTDMLNFVPPPVPGPTSSGSEDGAATRQDDRNSS
>scaffold-WJLO-2004265-Ricciocarpos_natans
EQRSLNSELWHACAGPLVSVPPVGSRVVYFPQGHSEQVAASTQKEADVHIPSYPNLPPRLICVLDNVTLHADVETDEVYTRMTLIPISQSQEKEMVMAPEITRETKQPTDFFCKTLTASDTSTHGGFSIPRRAAEKVFPPLDYSQQPPAHPAQELVARDLHDQEWHFRHIYRGQPRRHLLTTGWSVFVSAKRLQAGDSVLFIRDDKGQLLLGIRRANRQQTAMPSSVLTSDSMHIGVLAAANHAAATNSRFTIFYNPRASPSEFVIPLSKYHKAIYQTQVSVGMRFRMVFETEESGVRRYMGTITGIGDLDPVRWPNSHWRSLKVGWDESTAGERQRRVSLWEIEPLTTPFLICPPLTLRAKRPRAGSRGISGEDEEVDGSLKKSSMWLREDERDGLTNLSFRGLGMDPWTPRLPQSPDSVTPGTPSDYYRVMAAAALQEIRANDTSKQLLQRQPKQTLQNHHQMQFRPQQAQPPPLPQQEQQQQQLNLQQQQLNLQQQQVLPSPQPLQLPDVTGPLLQLSSSRPQSPMQLPPLRASSGYADSDVHLSPASTVSGSFPLQSLLSRTQQGSVLTTEDTNQFSNLLRSNSSAMQQAALLPGSGIVGRDSPVSSAWFSMRESTVSDSQTHSSSRVGRADSSPGPAPAFTLSSSEPCQSGLTALPMQSSPFGVFRDSSQEQDQVQSDPRSHLLFGVSIDQMPNGVAGLGPRGFGKAKDAQARFAGGTLLPAPYCSSAGPDLPISPGIIPHSSLDDSGFMQRGFMPPVTSPQRSYTKVYKLGSVGRSLDVARFTNYADLRAHLARMFGLEGQLEDPQRSGWQLVFVDNENDVLLVGDDPWEEFVNCVRSIRILSPSEVMHMSQEGMELLNIVPPTVPRPTSSGSEDGAT
>scaffold-ABIJ-2006788-Selaginella_lepidophylla
GVRRGPNPELWHACAGPLVSLPPVGTKVVYFPQGHSEQVAASTQKEADADIPSYPNLPPHLVCQLHNITLHADIETDEVYAQMTLQPINAQEKDPFMVSDLGRQNRQPSEYFCKTLTASDTSTHGGFSIPRRAAEKVFPPLDFTQQPPAQEIVARDLHDTEWRFRHIYRGQPRRHLLTTGWSVFVSAKRLQTGDAVLFIRDEKGQLLLGIRRANRQQASMPLSLLSTDSMYIGILAAAAHANSTSSRFTIFYNPRASPSEFVIPLSKFYNAVCNNMQVSPGMRFRMQFETEESGIRRHTGTIVGSGDLDPVRWPNSHWRSLKVEWDEPAAGEKQQRISLWEIEPASTPYLVCSPSFTFRSKRPWSQPLGPNPIREIEDADARKWIKSETFEKNLSWNMYPEQVIQLQQRPEAAVRSDFYRPDDCSRAQEAAHLQTPKGLPMQQLHMKGQQQQQQHAQLLPSLPQAQQLHDQYNCQQQQQQQQQQVIQLSQQTPESALQLSSGLKQRADSNEIGLSSYGRSYQSSMLEQQYARNTGEQEVIQMGMPTKDTHGWYVGEKDYTTEQPLQFGHLDGYSGSGTVFSINDIEQGVTAGLSFKDAQQQQQQQQQQEQDTLPLDSRSHLLFGVNIEPECNTPSSQGPKSKDAAQHRIGAASSDLHLSSDNGTLEDPAYLQRSSSMLPRSFTKVYKTGSVGRSLDLTRLKCYEGLRSELARMFGLEGQLEDPHRSGWQLVFVDNENDVLLVGDDPWEEFVSCVRCIKIMSPAELIHMNQEQLNAIQARTNDEFTDQDTNPGVEVEDL
>scaffold-GAON-2006395-Huperzia_squarrosa
TMEGEKRSLNSDLWHACAGPLVSLPSVGTQVVYFPQGHSEQVAALTKMEADAHIPNYPNLSSQLICQLHDVTLHAEAETDEVYCQMILQPLSTQEQSCYLVPDVGIQNKQPHEYFCKTLTASDTSTHGGFSIPRRAAEKVFPPLDFSQQPPAQELVARDLHDNEWHFRHIYRGQPRRHLLTTGWSVFVSAKRLQAGDSVLFIRDEKGQLFLGIRRANRIQLLSSDSMHIGVLAAAAHAHSTSSRFAIFYNPRASPSEFVVPFSKYNKAVYSTQVSIGMRFRMQFETEDSSSRRYTGTITGIGDLDPVRWPKSYWRSLKVGWDESASGERHKRVSLWEIEPFTTPFLFSNPSLTLRTKRFRPPGVGEATINGDAEDLSSCIQKSAIWLGGESRDRIHCLNISSLNSDDWAQMQRCNSAVAAMKPENNFITISAGLQQDCKLESSQMMFHQNMQRLMLPNVPAGNKHYQQALPLFMIKQQQHDQAQVHTSEMKNRGSHQHTQSVDHQPLELEQRIVDATKSFLLHSSKAQSVLEKAVDSANSLRATSLETIPTFSTSVKHQSFHGRQQPSTLNYADKENFPGVPQSYPGPVKEGSGPVAGRLAKDSPSSGWFSVEMEPIQIHENMNSNATLAQLQMSAAGLSFCVGGSETIVQPGLLGMPLNSSPYSPCIASHGHEQFQSDLRSHYLFGVNIDSPLVCSSTVSASSPTFQKTKNNQKELGESGPQCGRDTFSDPEALINSTSIPISSILDETFTLQSDANWKELHLPPARTFTKVHKTGSVGRSLDITRLNNYNELRDEIAHMFGLEGQIENPLRSGWQLAFVDNENDVLLVGDDPWDEFVNCVRSIKIMSPSEIIQMSEDGIELFRSIPAPLPICSSSANDSTHNETRNQS
>scaffold-GKAG-2018778-Huperzia_lucidula
TMEGEKRSLNSDLWHACAGPLVSLPAVGTQVVYFPQGHSEQVAALTKMEADAHIPNYPNLSSQLICQLHNVTLHAEAETDEVYCQMILQPLSTQEQSSYLVPDVGRQNKQPHEYFCKTLTASDTSTHGGFSIPRRAAEKVFPPLDFSQQPPAQELVARDLHDSEWHFRHIYRGQPRRHLLTTGWSVFVSAKRLQAGDSVLFIRDEKGQLFLGIRRANRIQPSMPSSLLSSDSMHIGVLAAAAHAHNTSSRFAIFYNPRASPSEFVVPFSKYNKAVYSTQVSVGMRFRMQFETEDSSSRRYTGTITGIGDLDPVRWPNSYWRSLKVGWDESASGERQKRVSLWEIEPFTTPFLFSSPSLTLRTKRFRPPGVGEATINGDVEDLSSCIRKSAIWLGGESRDRIHCLNISSLNSDDWAQMQRCNSAVAAVKPENDFSTIAAGLQQ
>scaffold-JKAA-2012163-Selaginella_wallacei
GEKKTINQALWLECAGPLITLPAIGSQVVYFPQGHSEQVIASTQKEGDVEIPSYPNLPAQLFCQLHNITLHADQENDEVFAQMTLQPLQQNGQIKDPFLLPDLGIQPKQTTISFSKTLTASDTSTHGGFSIPRRAAEKVFPPLDFNKTPPAQELVATDLHNTEWHFRHIYRGQPRRHLLTTGWSVFVSAKRLQAGDTVLFLRDEQGRLMLGIRRANRQQANLPTSLLSSDSMLIGVLAAAAHAASTNSRFTIFYNPRASPSEFVIPLAKYQKALHPPHVTVGMRFRMEMETEDSSTRRYMGTITGIGDLDPIRWPNSYWRSLKVGWDESTAGQRQRRVSAWEIEPLTAPFLLCNSSFLLRSKRLRPNEEEMDMKRPPSIWARGEEGKFNMHGLTYPGVTVDSWLRKPDGPPDVQHHFFSSMAAAALQEMRSLDGPKQLQGPAVDHFQQMQYGALSAGPQMLQPQAQSASQHHPQQQVLPNLSEAAMQSSFQGAYNMSALKASSTSAQPDLAFSLQNMLGRQNSEGIIGEENVPYSSMLQSNNQGGVQRQPSMAPSSSWMPSLRDHVDPAVLNATPTVPVALPRIETGTQMASSQQSQFLFRESTADQEGDPRSNLLFGVNIDGRLGIPSDSAPFTSPSFSKGKEVQAPFSANMLASPSNAAATDPSRNALLVGDELQQGWQQGGYPPPVRTFTKVHKVGSVGRSLDMTRFKNYNDLRNELAKMFGLEGQLDTNKSGWQVVFIDNENDMLLLGDDPWEEFISCVKSIRILSPSEVLQMSQEQLDWLNSIPVQQRQPTSSSSDECVTRQQQQQQQTVAVAAAATNNHSSSNNNSNSNKGSGLRNPVTLSNYSDTTCISDGV
>scaffold-PKOX-2011669-Isoetes_tegetiformans
MEGEKKTINSPLWLECAGPLVTLPTIGSQVVYFPQGHSEQVAASTQKDADIQIPGYPNLPSQLICQLHNITLHADQETDEVYAQMTLQPINGQQEKDPFLAPDLGIQAKQPNISFCKTLTASDTSTHGGFSIPRRAAEKVFPPLDYTKQPPAQELVARDLHNNEWHFRHIYRGQPRRHLLTTGWSVFVSAKRLQAGDTVLFLRDESGQLLLGIRRANRQQINMPSSLLSKDSMLIGVLAAAAHAAATNSRFTIYYNPRASPSEFVIPLSKYNTAVYHKQVSVGMRFRMELETEDSSTRRYMGTITGIGDLDPIRWPNSSWRSLKVGWDESTAGQRQRRVSLWEIEPLAPYFSCHPSLLLRSKRPRCLGDEDDFASTIPRSPIWGDGKIDVRSLNYPGLVIDQWMRMQQRPDALSLNQSEQYRAMAAAALQEFRNTESLKQSLPQQSPTGLQLQQMQYRTQVPQQSICSMQQQETQLQQQQEQTQSVHQQQPPLPSPQPQHHQQFQQQQQQQFQQQHQFQHHQQSLSLPSIQPGVLQPSLMPSAFRASSPFSESDLSFSPVPSSLPSQNIIPRSSLGNMLNDNITQSQGGIRAPIQQQTTLLSGTGQDAQSSGSWVASLKETNQPECHVFGPRDLESPVNSAVSFSVPRGEATLPSLRLQSSTFDFRDVAQDESFQSDLRSHFIFGVNMDNPLPLNNTRSFSKDLQSQYPMVAGNPIPGPNIQVSPAGIDVPEDLDDNGFLQQSSNWPHVQPPIRTFTKVYKMGSVGRSIDLTRLQNYEELRSELARMFNLEGQLADPQRSGWQLVFVDNEEDVLLVGDDPWEEFVSCVRSIRILAPSEVLQINQEGIEYLNSVPSQRQTSSSSEDCVIQQDSRNQTHHAP
>scaffold-PKOX-2011971-Isoetes_tegetiformans
EKKGLNAELWLACAGPLVTLPAVGSRVVYFPQGHSEQVAASTQKEVDAHIPNYPNLPPQLICQLHNITLHADLETDEVYAQMTLQPIPGQEKASFMTSDLGRPNKQPNEHFCKTLTASDTSTHGGFSIPRRAAEKVFPPLDFTQQPPAQEIIARDLHDVEWHFRHIYRGQPRRHLLTTGWSVFVSAKRLQAGDSVLFIRDEKNQILLGIRRANRQQPSAPSSFLSSDSMHIGVLAAAAHAHATSSRFTIFYNPRASPSEFVIPLSKYQKAIYGVRVSVGMRFRMQFETEDASTRRYTGTITGVGDLDPVRWPNSCWRSLKVGWDESTAGERQQRVSLWEIEPFTTPFLICSPSLSLRARRPRLPGEEEDMEANLRKATALWMSGENTQNMNLSMEHWMHLQQRSDIIASPHSEYYRTMAAAALQEIRNSDSSKQMLQVQNQQAAQSQQMQFLTQYQQQLPPLIQQQQNMHQQQAQIQTRQHQHGHHHLSQNQVAQQTINSEPKSLDLPPLKGSGFVESEINSIAPPSMPVTPSIISRSQASMEPERGHSHYPTVMRQDNAVAEHSRLLSEAVQDPQISNAWFSIEREASQLETRPGPYPIPHSDLAGQNNLSNLPLHLFGVNIDSPLTSANASISMNKQKDMPNQFSGGTLIAGAVCSSSNADLPTNSAMVMNSSIDDNGVLQPSSDQQYQAAVRTFTKVYKLGSVGRSLDITRLRNYEELKRELARMFGLEGQLEDPLTSIWQLVFIDNESDILLVGDDPWDEFVSCVRCIHIMSQSEVLQMNQKQMELLTT
>scaffold-PQTO-2000837-Lycopodium_deuterodensum
LWLECAGPLVTLPTVGSLVAYFPQGHSEQVAASTQKEADIQIPSYPNLPPHLICQLHNITLHADPETDEVYAQMTLQPVTGQEKDQFPSPDLENQHKRPTIAFSKTLTASDTSTHGGFSIPRRAAEKVFPLLDFTKQPPAQEIVAKDLHNNEWHFRHIYRGQPRRHLLTTGWSVFVSAKRLQAGDTVLFMRDENGHLLLGIRRANRQHPAMPSSLLSSDSMLIGVLAAAAHAAATNSRFNIFYNPRASPSEFVIPLVKYNKAVYHTQVSVGMRFRMELETEDSSTRRYMGGDLDPVRWPNSHWRSLKVGWDESTAGQRQRKVSLWEIEPLSSPFLVCHPSLLLRSKRPRFSRGPDQPLSGGDEELECAMKRSHLWGHEDEGRLDVQSFSSHGLGLEHWMRPQQRSDASPTPQSDYYRALAAAAFQELRACDSSKQSVQHSSPPVMQFQQMQFGMQQQPQQQYHQQALRQQLQMHGSQPLSQHQLHIQQPTQQCPQQSQQQQQQLALPNISAPLRMLSNSQLPLTNAQASLQASFTEQDFPDSLVSASTFYSISNVLPRSSKEVGLPADSNPFSAMLRCTQNSSQQSGILNGPNAVAVSHESHITGAWIPSIREGNPPEPQAGLSSPIGGMDISSSPEGAFAASLGEVTSQANGSSGPGSGSDIQLNSSIVINGHLDGSGLLQPPSWPQLHSPPVRTFTKVYKLGSVGRSLDLTRFKSYDNLRTELASMFGLEGQLEDPQRSGWQLVFVDNENDVLLVGDDPWEEFVNCVRFIKILSPSEVLQLNQEGMEWLHSIPIPHQSSSSSEGCR
>scaffold-ZFGK-2042782-Selaginella_kraussiana
GAKRGPNPELWHACAGPLVSLPSAGTRVVYFPQGHSEQVAASTQREADAQIPSYPNLPPHLICQLHNVTLHADVETDEVYAQMTLQPTTQEKEGYMPSDLGRPNRQPSEYFCKTLTASDTSTHGGFSIPRRAAEKVFPPLDFTQQPPAQEIVARDLHDNEWRFRHIYRGQPRRHLLTTGWSIFVGSKKLQTGDSVLFIRDDKGQLLIGIRHANRQQASMPLSLLSTDSMYIGILAAAAHAHATNSRFTIFYNPRASPSEFVIPWSKYYNAVCNNMQVSTGMRFRMQFETEESSVRRHTGTITGSGDLDPVRWPNSYWRSLKVEWDEPTAGEKQQRISLWEIEPVTTPYLVCSPSFTFRSRRPWSQALGPTSVAREVDEIDANTRKWIKCENLEQNLSWNLYPDQIVQLQQQHQQRPDPPGRSEYYRADDSRIAEQQMHHSQHDVIQNKQQHYLAPPQYNPQLGSDPSLQLSSGSQGLKAAKEHGACGETDITLNSFGRTFQSNILDAYSVVGRGGHETEGITGGINKDGWYTPERDFNQGPGEPPLQLGHLDGYSANGTLFSIADIDQGGSAGGLTQALSFKETHQDHDSLHLDSRNLLFGVNIDASAECNPATSEGLKSKDQSMNRVHSSGAAASDHNLATENGSEEPQQRQQQQLPPRTFTKVYKTGSVGRSLDLTRLHSYSELRCDLARMFNLEGQLEDPLRSGWQLVFVDNENDVLLVGDDPWEEFVSCVRCIKIMSPAELQQMNQDQLNAMQLPRASDDLQQQDSNGG
>scaffold-ZYCD-2004040-Selaginella_acanthonota
GEKKTINQALWLECAGPLITLPAIGSQVVYFPQGHSEQVIASTHKEGDVEIPSYPNLPPQLFCQLHNITLHADQENDEVFAQMTLQPLQQNVQIKDPFLLPDLGIQPKQTTISFSKTLTASDTSTHGGFSIPRRAAEKVFPPLDFNKTPPAQELVATDLHNTEWHFRHIYRGQPRRHLLTTGWSVFVSAKRLQAGDTVLFLRDEQGRLMLGIRRANRQQANLPTSLLSSDSMLIGVLAAAAHAASTNSRFTIFYNPRASPSEFVIPLAKYQKALHPPHVTVGMRFRMEMETEDSSTRRYMGTITGIGDLDPIRWPNSYWRSLKVGWDESTAGQRQRRVSAWEIEPLTAPFLLCNSSFLLRSKRLRPNEEEMDMKRPPSIWARGEEGKFNMHGLTYPGATVDSWLRKPDGPPEVQHNFYGSMAAAALQEMRSLDGSKQLQSPTVDHFQQMQYLSAQMQPQAQSASQHQQQQQVLPNLSEAAMQSSFQGAYNMSALKASSTSAHPDLASSFTLQNMLGRQNSEGIVVEDNVTYSSMLQGNNQGVQKQPSMAPSSSWVPSLRDHVDSAVLNATPTVPIALPRIETGTQQLASSQQSQFLFREGTADQEGDPRSHLLFGVNIDGRLGIPSDSAPFSSPSFSKGKEVQAPFSASMLAGASPSSADASRSALMVGDELQQGWQQGGYPPPVRTFTKVHKVGSVGRSLDMTRFKNYNDLRNELAKMFGLEGQLDTHKSGWQVVFIDNENDMLLLGDDPWEEFIGCVKSIRILSPSEVLQMSQEQLDWLNSIPVQQRQATSSCSD
>scaffold-ZZOL-2006365-Selaginella_stauntoniana
GVKRGPNPELWHACAGPLVSLPSVGTRVVYFPQGHSEQVAASTQKEADADIPSYPNLPPHLVCQLHNITLHADTETDEVYAQMTLQPMNAQEKDSFMVSDLGRQNRQPSEYFCKTLTASDTSTHGGFSIPRRAAEKVFPPLDFSQQPPAQEIVARDLHDTEWRFRHIYRGQPRRHLLTTGWSVFVSAKRLQTGDAVLFIRDEKGQLLLGIRRANRQQASMPLSLLSTDSMYIGILAAAAHANSTSSRFTIFYNPRASPSEFVIPLSKYYNAVYNNMQVSPGMRFRMQFETEESGIRRHTGTIVGSGDLDPVRWPNSHWRSLKVEWDEPAAGEKQQRISLWEIEPASTPYLVCSPSFTFRSKRPWSQALGPNPIAREVEAVDAGKWIKSEGLEKNLSWNMYSEQLMQLHQRPDSAASGARSDFFRPDDCSRVQDATHSQTPKGLPMQQIHMKGQQQQHTQLLSALPQQQQAHEYNCHQHQQQQQQQQQVVQLSQQSSESALHLSSGPQSLKQRGDSSDIGLSSYGRSYQGSMLEQQYARNIGGEQEIQIKDTHGWYVGEKDFTTEQPLQFGHLDGYSSSGAVFSINDIEQGVTAGLTFKDTQQQQEQDTLPLDSRSHLLFGVSIEPECITPSSQGPKSKDCQQRVLGSTASDLHLSSDNGTLEEPAYLQRSSSAQHMLPRTFTKVYKTGSVGRSLDLTRLNCYDGLRSELARMFGLEGQLEDPHRSGWQLVFVDNENDVLLVGDDPWEEFVSCVRCIKIMSPAELSHMNQEQLNAIQARTNEEFTEQDANPGVEVEEF
>scaffold-EEMJ-2005455-Thuidium_delicatulum
VGSRVVYFPQGHIEQVAASTQKEADAHIPNYPSIPPRLVCLLDNVTLHADLDTDEVYAQMTLLPIQNPEEEVLPPDFGVLNKQPTEYFCKTLTASDTSTHGGFSIPRRAAEKVFPPLDFTQTPPAQELVARDLHDQEWHFRHIYRGQPRRHLLTTGWSVFVSAKRLQAGDSVLFIRDDKGQLLLGIRRANRQQTVVPSSVLSSDSMHFGVLAAASHAAATSSRFKIFYNPRQSPSEFVIPLAKYHKAVYNTQVTVGMRFRMVFETEESSVRRYMGTITGLGDIDSARWPKSHWRSLKVGWDESTAGERQHRVSLWEIEPLTTPFLLCPPPIALRSKRPRGIPGEEDDLDTFMKKSQMWPNGSDSLGSLKFGGLAMDTSWMRLPQQRFGPMVSSAQNGQYRALAAAALQEFRNVDPSKQMLSQSAPSPHMPFRQQQSQPQPQQLMQHINDIPGPLLQLSTCQTQATDLGNPGMSPAGYRESDLHMASPTTMSNSFALQDMMGRAPTSAPLSSSEGNQIASMMQIASQNGLQSSGTMQGLIQASTPWFSNQSEPQPLIPSQLTRIEASSAGVLGSFSLPQSNESTLQQGNNMLSAAYGPPSTPDSMSNGLMSGEGLDENGLFQRNTGWPPMPSASPLRTFTKVHKLGFVGRSLDVRNFSNYTELRKELAQRFNLDCLMEDPPTSGWQIVFVDNENDTLLLGDDPWEEFLNCVRSIKILSPSEVAQM
>scaffold-EEMJ-2005456-Thuidium_delicatulum
VGSRVVYFPQGHIEQVAASTQKEADAHIPNYPSIPPRLVCLLDNVTLHADLDTDEVYAQMTLLPIQNPEEEVLPPDFGVLNKQPTEYFCKTLTASDTSTHGGFSIPRRAAEKVFPPLDFTQTPPAQELVARDLHDQEWHFRHIYRGQPRRHLLTTGWSVFVSAKRLQAGDSVLFIRDDKGQLLLGIRRANRQQTVVPSSVLSSDSMHFGVLAAASHAAATSSRFKIFYNPRQSPSEFVIPLAKYHKAVYNTQVTVGMRFRMVFETEESSVRRYMGTITGLGDIDSARWPKSHWRSLKVGWDESTAGERQHRVSLWEIEPLTTPFLLCPPPIALRSKRPRGIPGEEDDLDTFMKKSQMWPNGSDSLGSLKFGGLAMDTSWMRLPQQRFGPMVSSAQNGQYRALAAAALQEFRNVDPSKQMLSQSAPSPHMPFRQQQSQPQPQQLMQHINDIPGPLLQLSTCQTQATDLGNPGMSPAGYRESDLHMASPTTMSNSFALQDMMGRAPTSAPLSSSEGNQIASMMQIASQNGLQSSGTMQGLIQASTPWFSNQSEPQPLIPSQLTRIEASSAGVLGSFSLPQSNESTLQQGLGHLPPYGFRNNDQGSDQLQADRSHLLFGVSIDQPLVGSGTVAPHTYGKTKDVTGNNMLSAAYGPPSTPDSMSNGLMSGEGLDENGLFQRNTGWPPMPSASPLRTFTKVHKLGFVGRSLDVRNFSNYTELRKELAQRFNLDCLMEDPPTSGWQIVFVDNENDTLLLGDDPWEEFLNCVRSIKILSPSEVAQM
>scaffold-HVBQ-2023053-Tetraphis_pellucida
EKRSLNSELWHACAGPLVSLPPVGSRVVYFPQGHTEQVAASTQKEADAHIPNYPSLPPRLICLLDNVTLHADLETDEVYAQMVLIPTQNPEKETFLPDLGVPNKQPTEYFCKTLTASDTSTHGGFSIPRRAAEKVFPSLDYTQQPPAQELVARDLHDQEWHFRHIYRGQPRRHLLTTGWSVFVSAKRLLAGDSVLFIRDDKGQLLLGIRRANRQQTVMPSSVLSSDSMHIGILAAANHAAATSSRFTIFYNPRQSPSEFVIPLAKYQKAVFNTQVTVGMRFRMVFETEESSVRRYMGTVTGLGDLDPVRWPNSHWRSLKVGWDESTAGERQRRVSIWEIEPLTTPFLLCPPPSSTLRSKRPRPFQGEEDDLETLMKRAQMWPNSGDSLGPLNFGGLAMDPTWMRPPHQQRSAPGPESEYYRALAAAALQEIRTGDPSKQLLSQSLPSPQMHFGQQQPQSQPQNQHNQQLMQQMNDAPGPLLQLCNNQTQTSMDLVNTVKPPSSYISSDLQMTSSSPSMSGSFALQGMAGRAQTSGTPGPADSNQYPSMMRTNQNGLQSCGSMQGSTQVSSPWLSTVQNGSQSDSQAMATSRLGRVEASSTGMPGSFSVTQHDEANVQPGLGHLPNSGFRDNGEDSDQLHQRTQIFGFSIDQPLASSNGGVSQSFGKTKDVTGNNMLPGSYCPSAAPDVPDMSNGMMPSEGLEDNVLFQRSTGWSPVPPATPQRTFTKVHKLGSVGRSLDVRNFSNYTDLRKELAHMFHLDCLMEDPQKSGWQVVFVDNENDTLLLGDDPWEEFMSCVRSIKILSPTEVTQMSQEQLEMLNTAPVPQQQQLQQRPTSSNSEDAHPQSSTPN
>scaffold-JADL-2006689-Rhynchostegium_serrulatum
RRSLNSELWHACAGPLVSLPPVGSRVVYFPQGHIEQVAASTQKEADAHIPNYPSIPPRLFCLLDNVTLHADLDTDEVYAQMTLLPIQNPEKEALPPDFGVPSKQPTEYFCKTLTASDTSTHGGFSIPRRAAEKVFPPLDFTQTPPAQELVARDLHDQEWHFRHIYRGQPRRHLLTTGWSVFVSAKRLQAGDSVLFIRDDKGQLLLGIRRANRQQTVVPSSVLSSDSMHFGVLAAANHAAATSSRFKIFYNPRQSPSEFVIPLAKYHKAVYNTQVTVGMRFRMVFETEESSVRRYMGTITGLGDIDSARWPKSHWRSLKVGWDESTAGERQHRVSLWEIEPLTTPFLLCPPPIALRSKRPRGMPGEEDDLDTFMKKSQMWPNGSDSLGSLKFGGLAMDTSWMRLPQQRFGPMVSSAQNGQYRALAAAALQEFRNGDPSKQMLSHSVPSSHMPYRQQQSQPQPQQLMQHINDIPGPLLQLSTCQTQATDLGNSGMSSAGYRESDLHMASPTTMSNSFGLQDMMGRAPTSAPLSSSEGNQVASMMQIASQNGLQPSGTMQGLIQVSTPWFSNHSEPQSLIPSQLTRIEASSAGALGSFSLPQSNESTLQQGNNMLTAAYGPPSTPDSMSNGLMSGEGLDENGLFQRNTGWPPMPTASPLRTFTKVHKLGFVGRSLDVRNFSNYTELRKELAQRFNLDCLMEDPPTSGWQIVFVDNENDTLLLGDDPWEEFLNCVRSIKILSPSEVAQM
>scaffold-JADL-2006690-Rhynchostegium_serrulatum
RRSLNSELWHACAGPLVSLPPVGSRVVYFPQGHIEQVAASTQKEADAHIPNYPSIPPRLFCLLDNVTLHADLDTDEVYAQMTLLPIQNPEKEALPPDFGVPSKQPTEYFCKTLTASDTSTHGGFSIPRRAAEKVFPPLDFTQTPPAQELVARDLHDQEWHFRHIYRGQPRRHLLTTGWSVFVSAKRLQAGDSVLFIRDDKGQLLLGIRRANRQQTVVPSSVLSSDSMHFGVLAAANHAAATSSRFKIFYNPRQSPSEFVIPLAKYHKAVYNTQVTVGMRFRMVFETEESSVRRYMGTITGLGDIDSARWPKSHWRSLKVGWDESTAGERQHRVSLWEIEPLTTPFLLCPPPIALRSKRPRGMPGEEDDLDTFMKKSQMWPNGSDSLGSLKFGGLAMDTSWMRLPQQRFGPMVSSAQNGQYRALAAAALQEFRNGDPSKQMLSHSVPSSHMPYRQQQSQPQPQQLMQHINDIPGPLLQLSTCQTQATDLGNSGMSSAGYRESDLHMASPTTMSNSFGLQDMMGRAPTSAPLSSSEGNQVASMMQIASQNGLQPSGTMQGLIQVSTPWFSNHSEPQSLIPSQLTRIEASSAGALGSFSLPQSNESTLQQGLGHLPPYGFRNNDQGSDQLQADRSHLLFGVSIDQPLVGSGTVVPHTYGKTKDVTGNNMLTAAYGPPSTPDSMSNGLMSGEGLDENGLFQRNTGWPPMPTASPLRTFTKVHKLGFVGRSLDVRNFSNYTELRKELAQRFNLDCLMEDPPTSGWQIVFVDNENDTLLLGDDPWEEFLNCVRSIKILSPSEVAQM
>scaffold-LNSF-2070184-Stereodon_subimponens
RRSLNSELWHACAGPLVSLPPVGSRVVYFPQGHIEQVAASTQKEADAHIPNYPSIPPRLVCLLDNVTLHADLDTDEVYAQMTLLPIQNPEKEVLPPDFGVLNKQPTEYFCKTLTASDTSTHGGFSIPRRAAEKVFPPLDFTQTPPAQELVARDLHDQEWHFRHIYRGQPRRHLLTTGWSVFVSAKRLQAGDSVLFIRDDKGQLLLGIRRANRQQTVVPSSVLSSDSMHFGVLAAASHAAATSSRFKIFYNPRQSPSEFVIPLAKYHKAVYNTQVTVGMRFRMVFETEESSVRRYMGTITGLGDIDSARWPKSHWRSLKVGWDESTAGERQHRVSLWEIEPLTTPFLLCPPPIALRSKRPRGMPGEEDDLDTFMKKSQMWPNGSDSLGSLKFGGLAMDTSWMRLPQQRFGPMVSSAQNGQYRALAAAALQEFRSGDPSKQMLSQSVPSSHIPFRQQQSQPQPQQLMQHINDIPGPLLQLSTSQTQATDLGNSGMSSAGYRESDLHMASPTAMSNSFGLQDMMGRAPTSAPLSSSEGNQMASMMQIASQNGLQPSGTMQGLIQVSTPWFSNQSEPQPLIPSQLTRIEASSAGVLGSFSLPQSNESTLQQGLGHLPPYGFRNNDQGSDQLQADRSHLLFGVSIDQPLVGSGTVVPHTYGKTKDVTGNNMLSAAYGPPSTPDSMSNGLMSGEGLDENGLFQRNTGWPPMPTASPLRTFTKVHKLGFVGRSLDVRNFSNYTELRKELAQRFNLDCLMEDPPTSGWQIVFVDNENDTLLLGDDPWEEFLNCVRSIKILSPSEVAQM
>scaffold-ORKS-2007176-Philonotis_fontana
RRSLNSELWHACAGPLVSLPPVGSRVVYFPQGHIEQVAASTQKEADAHIPNYPSIPPRLVCLLDNVTLHADLDTDEVYAQMTLLPIQNPEKEASSPDLGVLNKQPTEYFCKTLTASDTSTHGGFSIPRRAAEKVFPPLDFTQTPPAQELVARDLHDQDWHFRHIYRGQPRRHLLTTGWSVFVSAKRLQAGDSVLFIRDDKGQLLLGIRRANRQQTVMPSSVLSSDSMHFGVLAAASHAAATSSRFKIFYNPRQSPSEFVIPLAKYHKAVYNTQVTVGMRFRMVFETEESSVRRYMGTITGLGDIDSARWPKSHWRSLKVGWDESTAGERQHRVSLWEIEPLTTPFLLCPPPLALRSKRPRGMPGEEDDLDTFMKKSQMWPNGSDPLGSLKFGGLAMDTSWMRLPQQRFGPMVPSPQSGQYRALAAAALQEIRNGDSSKQLLSQSVPSSHLPFRQQQSQPQPQQLMQHINDIPGPLLQLSTSQTQTTDLGNPGMSSASYRESDLHMASSTTMSNSFGLQDVMGRAPTSTPLSSSEGNQLASMMQITSQNGLQPSGTMQGSIQVSTPWFSNQSDPQSLIPSQLTRMEASSAGVLGSFSLPQSNESALQQGNNMLSAAYGPPTTPDSMSNGLMSSEGLDENGLFQRNPGWSAMPAATPLRTFTKVHKLGSVGRSLDVRNFSNYTELRKELAQKFYLDCLMEDPPTSGWQIVFVDNENDILLLGDDPWEEFLNCVRSIKILSPSEVAQM
>scaffold-ORKS-2007177-Philonotis_fontana
RRSLNSELWHACAGPLVSLPPVGSRVVYFPQGHIEQVAASTQKEADAHIPNYPSIPPRLVCLLDNVTLHADLDTDEVYAQMTLLPIQNPEKEASSPDLGVLNKQPTEYFCKTLTASDTSTHGGFSIPRRAAEKVFPPLDFTQTPPAQELVARDLHDQDWHFRHIYRGQPRRHLLTTGWSVFVSAKRLQAGDSVLFIRDDKGQLLLGIRRANRQQTVMPSSVLSSDSMHFGVLAAASHAAATSSRFKIFYNPRQSPSEFVIPLAKYHKAVYNTQVTVGMRFRMVFETEESSVRRYMGTITGLGDIDSARWPKSHWRSLKVGWDESTAGERQHRVSLWEIEPLTTPFLLCPPPLALRSKRPRGMPGEEDDLDTFMKKSQMWPNGSDPLGSLKFGGLAMDTSWMRLPQQRFGPMVPSPQSGQYRALAAAALQEIRNGDSSKQLLSQSVPSSHLPFRQQQSQPQPQQLMQHINDIPGPLLQLSTSQTQTTDLGNPGMSSASYRESDLHMASSTTMSNSFGLQDVMGRAPTSTPLSSSEGNQLASMMQITSQNGLQPSGTMQGSIQVSTPWFSNQSDPQSLIPSQLTRMEASSAGVLGSFSLPQSNESALQQGLGHLPPYGFRNNDQDSDQLQADRSHLLFGVSIDQPLVGSSTVVPHTYGKAKDVSFSLPQSNESALQQGNNMLSAAYGPPTTPDSMSNGLMSSEGLDENGLFQRNPGWSAMPAATPLRTFTKVHKLGSVGRSLDVRNFSNYTELRKELAQKFYLDCLMEDPPTSGWQIVFVDNENDILLLGDDPWEEFLNCVRSIKILSPSEVAQM
>scaffold-QKQO-2000016-Pseudotaxiphyllum_elegans
RRSLNSELWHACAGPLVSLPPVGSRVVYFPQGHIEQVAASTQKEADAHIPNYPSIPPRLVCLLDNVTLHADLDTDEVYAQMTLLPIQNPEKEALPPDFGVLNKQPTEYFCKTLTASDTSTHGGFSIPRRAAEKVFPPLDFTQTPPAQELVARDLHDQDWHFRHIYRGQPRRHLLTTGWSVFVSAKRLQAGDSVLFIRDDKGQLLLGIRRANRQQTVVPSSVLSSDSMHFGVLAAASHAAATSSRFKIFYNPRQSPSEFVIPLAKYHKAVYNTQVTVGMRFRMVFETEESSVRRYMGTITGLGDIDSARWPKSHWRSLKVGWDESTAGERQHRVSLWEIEPLTTPFLLCPPPIALRSKRPRGMPGEEDDLDTFMKKSQMWPNGSDSLGSLKFGALAMDTSWMRLPQQRFGPMVSSAQNGQYRALAAAALQEFRNGDPSKQMLSQSVPSSHMSFRQQQSQPQPQQLMQHINDIPGPLLQLSTCQTQATDLGNPGMSSAGYRESDLHMASPTTMSNSFGLQDMMGRAPTSAPLSSTEGNQIASMMQIANQNGLQPSGTMQGLIQVSTPWFSNQSEPQPLIPSQLNRIEGSSAGVLGSFSLPQSNESTLQQGLGHLPPYGFRNNDQGSDQLQADRSHLLFGVSIDQPLVGSGTVVPHTYGKTKDVTGNNMLSAAYGPPSTPDSMSNGLMSGEGLDENGLFQRNTGWPPIPTASPLRTFTKVHKLGFVGRSLDVRNFSNYTELRKELAQRFNLDCLMEDPPTSGWQIVFVDNENDTLLLGDDPWEEFLNCVRSIKILSPSEVAQM
>scaffold-QMWB-2010841-Anomodon_attenuatus
RRSLNSELWHACAGPLVSLPPVGSRVVYFPQGHIEQVAASTQKEADAHIPNYPSIPPRLVCLLDNVTLHADLDTDEVYAQMTLLPIQNPEKEALPPDFGVLNKQPTEYFCKTLTASDTSTHGGFSIPRRAAEKVFPPLDFTQTPPAQELVARDLHDQEWHFRHIYRGQPRRHLLTTGWSVFVSAKRLQAGDSVLFIRDDKGQLLLGIRRANRQQTVVPSSVLSSDSMHFGVLAAASHAAATSSRFKIFYNPRQSPSEFVIPLAKYHKAVYNTQVTVGMRFRMVFETEESSVRRYMGTITGLGDIDSARWPKSHWRSLKVGWDESTAGERQHRVSLWEIEPLTTPFLLCPPPIALRSKRPRGMPGEEDDLETFMKKSQMWPNGNDSLGSLKFGGLAMDTSWMRLPQQRFGPMVSSAQNGQYRALAAAALQEFRSGDPSKQVLSQSVPSPHMPFRQQQSQPQPQQLMQHINDIPGPLLQLSTCQTQATDLGNSGMSSAGYRESDLHMTSPTTMSNSFGLQDMMGRAPTSAPLSSNEGNQIASMMQIASQNGLQPSGTMQGLIQVSTPWFSNQSEPQPLIPSQLTRIEASSAGVLGSFSLPQSSESTLEQGLGHLPPYGFRNTDQGSDQLQADRSHLLFGVSIDQPLVGSGTVVPHTYGKTKDVTGNNMLSAAYGPPSTPDSMSNGLMSGEGLDENGLFQRNTGWPPMPTASPLRTFTKVHKLGYVGRSLDVRNFSNYTELRKELAQRFNLDCLMEDPPTSGWQIVFVDNENDTLLLGDDPWEEFLNCVRSIKILSPSEVAQM
>scaffold-SKQD-2009491-Takakia_lepidozioides
ERRSLNSELWHACAGPLVSLPPVGTRVVYFPQGHTEQVAASTQKEADAHIPNYPSLPSRLICLLDNVTLHADLETDEVYAQMTLIPLSAAQEKEPLLSPDHSRHSKQPTDYFCKTLTASDTSTHGGFSIPRRAAEKVFPPLDYSQQPPAQELVARDLHDQEWHFRHIYRGQPRRHLLTTGWSVFVSAKRLQAGDSVLFIRDEKGQLLLGLRRANRQQTIMPSSVLSSDSMHIGVLAAANHAAATSSRFTIFYNPRQSPSEFVIPVAKYNKAIYNFQVTVGMRFRMVFETEESSVRRYMGTITGIGDLDPLRWPKSHWRSLKVGWDESTAGERQRRVSLWEIEPLTTPFLLCPPPLALRSKRLRGARGDEEDIESIMKKSQLWMREDGNDSLQALNFRSLGMDSPWMRLPQPEPAIPTQQQQLYRAMAAAALEEFRCGDSSKQLLSHPPPPPLSSPQMQFRPQNPQAQQQQNQQNQQLIQQMTDAPGSLLQLSSSRPQSPMELSSIRPASSYNESDLHMASSPSISGSFPLQGMLGRAPTSGPLTMGDNGQYPNMLRSNQGAMQSQCASNMVVRESQVSAPWFSTLRDSNHAEVQMARLGRMDNSPTSGVPGQFSLAQHSEASGQPGLAALPLQSSQFVYRENSQEQDQIQSDRSHLLFGVSIDQPLVVSNPATGLTSPGFGKGKDPQGGFAGSTMLQGSYCPPATPDLPSMSSGIIPSGGLDENILFHRGAAWPSMPAAPMRTFTKVHKLGMVGRSLDITRFHSYPELRSELARLFNLEGLLEDPQRSGWQLVFVDNENDTLLVGDDPWDEFVSCVRSIKILSPTEVIQMSQEQLEILNMVPAQQRPASSNSEDARTQTSPPNPTAGSLDH
>scaffold-TAVP-2013351-Calliergon_cordifolium
RRSLNSELWHACAGPLVSLPPVGSRVVYFPQGHIEQVAASTQKESDAHIPNYPSIPSRLVCLLDNVTLHADLDTDEVYAQMTLLPIQNPEREALPPDFGVHNKQPTEYFCKTLTASDTSTHGGFSIPRRAAEKVFPPLDFTQTPPAQELVARDLHDQEWHFRHIYRGQPRRHLLTTGWSVFVSAKRLQAGDSVLFIRDDKGQLLLGIRRANRQQTVVSSSVLSSDSMHFGVLAAASHAAATSSRFKIFYNPRQSPSEFVIPLAKYHKAVYNTQVTVGMRFRMVFETEESSVRRYMGTITGLGDIDSARWPKSHWRSLKVGWDESTAGERQHRVSLWEIEPLTTPFLLCPPPIALRSKRPRGMPGEEDLDTFMKKSQMWPNGSDSLGSLNFGSLAMDTTWMRLPQQRFGPIVSSAQNGQYRALAAAALQEFRNGDPSKQMLSQSVPSSHIPFRQQQSQPQPQQLMQHINDIPGPLLQLSTCQTQATDLGNSGMSSAGYRESDLHMASPTTMSNSFGLQDMMGRAPTSAPLSSSEGNQIANMMQIASPNGLQPSGTMQGLIQGQVSNPWFSNQSEPQPLIPSQLTRIEASSAGVLGSFSLPQSNESTLQQGLGHLPPYGFRNNDQGSDQLQADRSHLLFGVSIDQPLVGSGTVAPQTYGKTKDVTGNNMLSAAYGPPSTSDSMSNGLMSGEGLDENSLFQRNTGWPPMPTASPLRTFTKVHKLGFVGRSLDVRNFSNYTELRKELAQRFNLDCLMEDPPTSGWQIVFVDNENDTLLLGDDPWEEFLNCVRSIKILSPSEVAQM
>scaffold-TAVP-2013352-Calliergon_cordifolium
RRSLNSELWHACAGPLVSLPPVGSRVVYFPQGHIEQVDASTQKEADAHISNYPSIPPRLVCLLDNVTLHADLDTDEVYAQMTLLPIQNPEREALPPDFGVHNKQPTEYFCKTLTASDTSTHGGFSIPRRAAEKVFPPLDFTQTPPAQELVARDLHDQEWHFRHIYRGQPRRHLLTTGWSVFVSAKRLQAGDSVLFIRDDKGQLLLGIRRANRQQTVVSSSVLSSDSMHFGVLAAASHAAATSSRFKIFYNPRQSPSEFVIPLAKYHKAVYNTQVTVGMRFRMVFETEESSVRRYMGTITGLGDIDSARWPKSHWRSLKVGWDESTAGERQHRVSLWEIEPLTTPFLLCPPPIALRSKRPHAWRRREDLDTFMKKSQMWPNGSDSLGSLNFGSLAMDTTWMRLPQQRFGPIVSSAQNGQYRALAAAALQEFRNGDPSKQMLSQSVPSSHIPFRQQQSQPQPQQLMQHINDIPGPLLQLSTCQTQATDLGNSGMSSAGYRESDLHMASPTTMSNSFGLQDMMGRAPTSAPLSSSEGNQIANMMQIASPNGLQPSGTMQGLIQGQVSNPWFSNQSEPQPLIPSQLTRIEASSAGVLGSFSLPQSNESTLQQGLGHLPPYGFRNNDQGSDQLQADRSHLLFGVSIDQPLVGSGTVAPQTYGKTKDVTGNNMLSAAYGPPSTSDSMSNGLMSGEGLDENSLFQRNTGWPPMPTASPLRTFTKVHKLGFVGRSLDVRNFSNYTELRKELAQRFNLDCLMEDPPTSGWQIVFVDNENDTLLLGDDPWEEFLNCVRSIKILSPSEVAQM
>scaffold-TMAJ-2022517-Neckera_douglasii
RRSLNSELWHACAGPLVSLPPVGSRVVYFPQGHIEQVAASTQKEADAHIPNYPSIPPRLVCLLDNVTLHADLDTDEVYAQMTLLPIQNPEKEALPPDFGVLNKQPTEYFCKTLTASDTSTHGGFSIPRRAAEKVFPPLDFTQTPPAQELVARDLHDQEWHFRHIYRGQPRRHLLTTGWSVFVSAKRLQAGDSVLFIRDDKGQLLLGIRRANRQQTVVPSSVLSSDSMHFGVLAAASHAAATSSRFKIFYNPRQSPSEFVIPLAKYHKAVYNTQVTVGMRFRMVFETEESSVRRYMGTITGLGDIDSARWPKSHWRSLKVGWDESTAGERQHRVSLWEIEPLTTPFLLCPPPIALRSKRPRGMPGEEDDLDTFMKKSQMWPNGNDSLGPLKFGGLAMDTSWMRLPQQRFGPMVSSAQNGQYRALAAAALQEFRNGDPSKQVLSQSVPSSHMPFRQQQSQPQPQQLMQHINDIPGPLLQLSTCQTQATDLGNSGLSSAGYRESDLHMASPTTMSNSFGLQDMMGRAPTSAPLSSNEGNQIASMMQIASQNGLQPSGTMQGLIQVSTPWFSNQSEPQPLIPSQLTRIEASSAGVLGSFSLPQSSESTLEQGLGHLPSYGFRNTDQGSDQLQAERSHLLFGVSIDQPLVGSGTVVPHTYGKTKDVTGNNMLSAAYGPPSTPDSMSNGLMSGEGLDENGLFQRNPGWPPMPTASPLRTFTKVHKLGFVGRSLDVRNFSNYTELRKELAQRFNLDCLMEDPPTSGWQIVFVDNENDTLLLGDDPWEEFLNCVRSIKILSPSEVAQM
>scaffold-VBMM-2054626-Claopodium_rostratum
RRSLNSELWHACAGPLVSLPPVGSRVVYFPQGHIEQVAASTQKEADAHIPNYPSIPPRLVCLLDNVTLHADLDTDEVYAQMTLLPIQNPEKEALPPDFGVLNKQPTEYFCKTLTASDTSTHGGFSIPRRAAEKVFPPLDFTQTPPAQELVARDLHDQEWHFRHIYRGQPRRHLLTTGWSVFVSAKRLQAGDSVLFIRDDKGQLLLGIRRANRQQTVVPSSVLSSDSMHFGVLAAASHAAATSSRFKIFYNPRQSPSEFVIPLAKYHKAVYSTQVTVGMRFRMVFETEESSVRRYMGTITGLGDIDSARWPKSHWRSLKVGWDESTAGERQHRVSLWEIEPLTTPFLLCPPPIALRSKRPRGMPGEEDDLDTFMKKSQMWPNGSDSLGSLKFGGLAMDTSWMRLPQQRFGPMVSSAQNGQYRALAAAALQEFRNGDPSKQILSQSVPSSHMPFRQQQSQPQPQQLMQHINDIPGPLLQLSTCQTQATDLGNSGMSSAGYRESDLHMASPTTMSNSFGLQDMMGRAPTSAPLSSSEGNQIASMMQITSQNGLQPSGTMQGLIQVSTPWFSNQSEPQSLIPSQLTRIEASSAGALGSFSLPQSNESTLQQGLGHLPPYGFRNNDQGSDQLQADRSHLLFGVSIDQPLVGSGTVVPHTYGKTKDVTGNNMLSAAYGPPSTPDSMSNGLMSGEGLDENGLFQRNTGWPPMPTASPLRTFTKVHKLGFVGRSLDVRNFSNYTELRKELAQRFNLDCLMEDPPTSGWQIVFVDNENDTLLLGDDPWEEFLNCVRSIKILSPSEVAQM
>scaffold-WNGH-2009977-Aulacomnium_heterostichum
RRSLNSELWHACAGPLVSLPPVGSRVVYFPQGHIEQVAASTQKEADAHIPNYPSIPPRLVCLLDNVTLHADPETDEVYAQMTLLPIQNPEKEALPQDLGVLNKQPTEYFCKTLTASDTSTHGGFSIPRRAAEKVFPPLDFTQTPPAQELVARDLHDQDWHFRHIYRGQPRRHLLTTGWSVFVSAKRLQAGDSVLFIRDDKGQLFLGIRRANRQQTVMPSSVLSSDSMHFGVLAAASHAAATSSRFKIFYNPRQSPSEFVIPLAKYHKAVYSTQVTVGMRFRMVFETEESSVRRYMGTITGLGDIDSSRWPKSHWRSLKVGWDESTAGERQHRVSLWEIEPLTTPFLLCPPPLALRSKRPRGMPGEEDDLDTFMKKSQMWPSGSDSLGSLKFGGLAMDTPWMRLPQQRFGPMVPSAQNGQYRALAAAALQEFRNGEPSKQLLSQSVPSSHLPFRQQQSQPQPQQLMQHMNDVRGPLLQLSTSQTHTIDLGNPGMSSASYRESDLRMASPTTMSNSFGLQDMMGRASTSAPLSSSEGNQLANMMQITSQNGLQPSGTMQGLIQVSTPWFSNQSEPQALIPSQLTRIEASSAGVLGSFSLPQSNESALQQGNNMLSAAYGPPTTPDSMSNGLMSGEGLDENGLFQRNTGWSSMPTAAPLRTFTKVHKLGSVGRSLDVRNFSNYTELRKELAQKFYLDCLMEDPPTSGWQIVFVDNENDTLLLGDDPWEEFLNCVRSIKILSPSEVAQM
>scaffold-WNGH-2009978-Aulacomnium_heterostichum
RRSLNSELWHACAGPLVSLPPVGSRVVYFPQGHIEQVAASTQKEADAHIPNYPSIPPRLVCLLDNVTLHADPETDEVYAQMTLLPIQNPEKEALPQDLGVLNKQPTEYFCKTLTASDTSTHGGFSIPRRAAEKVFPPLDFTQTPPAQELVARDLHDQDWHFRHIYRGQPRRHLLTTGWSVFVSAKRLQAGDSVLFIRDDKGQLFLGIRRANRQQTVMPSSVLSSDSMHFGVLAAASHAAATSSRFKIFYNPRQSPSEFVIPLAKYHKAVYSTQVTVGMRFRMVFETEESSVRRYMGTITGLGDIDSSRWPKSHWRSLKVGWDESTAGERQHRVSLWEIEPLTTPFLLCPPPLALRSKRPRGMPGEEDDLDTFMKKSQMWPSGSDSLGSLKFGGLAMDTPWMRLPQQRFGPMVPSAQNGQYRALAAAALQEFRNGEPSKQLLSQSVPSSHLPFRQQQSQPQPQQLMQHMNDVRGPLLQLSTSQTHTIDLGNPGMSSASYRESDLRMASPTTMSNSFGLQDMMGRASTSAPLSSSEGNQLANMMQITSQNGLQPSGTMQGLIQVSTPWFSNQSEPQALIPSQLTRIEASSAGVLGSFSLPQSNESALQQGLGHLPPYGFRNNDQDSDQLEADRSHLLFGVSIDQPLVGSSTVVPHTYGKTKDVTGNNMLSAAYGPPTTPDSMSNGLMSGEGLDENGLFQRNTGWSSMPTAAPLRTFTKVHKLGSVGRSLDVRNFSNYTELRKELAQKFYLDCLMEDPPTSGWQIVFVDNENDTLLLGDDPWEEFLNCVRSIKILSPSEVAQM
>scaffold-WSPM-2010743-Loeskeobryum_brevirostre
RRSLNSELWHACAGPLVSLPPVGTRVVYFPQGHIEQVAASTQKEADAHIPNYPSIPPKLFCLLDNVTLHADLDTDEVYAQMTLLPIQSPDKEALPPDFGVLNKQPTEYFCKTLTASDTSTHGGFSIPRRAAEKVFPPLDFTQTPPAQELVARDLHDQEWHFRHIYRGQPRRHLLTTGWSVFVSAKRLQAGDSVLFIRDDKGQLLLGIRRANRQQTIVPSSVLSSDSMHFGVLAAASHAAATSSRFKIFYNPRQSPSEFVIPLAKYHKAVYNTQVTVGMRFRMVFETEESSVRRYMGTITGLGDIDSARWPKSHWRSLKVGWDESTAGERQHRVSLWEIEPLTTPFLLCPPPIALRSKRPRGMPGEEDDLDNFMKKSQMWPNGSDSLGSLKFGGLAMDTSWMRLPQQRFGPMVSSAQNGQYRALAAAALQEFRNGDPSKQMLSQSVPSSHMPFRQQQSQPQPQQLMQHINDIPGPLLQLSTSQTQATDLGNSGMSSAGYRESDLHMASPTTMSNSFGLQDIMGRAPTSAPLSSSEGNQIASMMEIASQNGLQTSGTMQGLIQVPTPWFSNQSEPQALIPSQLTRIEASSAGVLGSFSLPQSNESTLQQGLGHLPPYGFRNNDQGSDQLQADRSHLLFGVSIDQPLVGSGTVVPHTYGKTKDVTGNNMLSAAYGPPSTPDSMSNGLMSGEGLDENGLFQRNTVWPPMPTASPLRTFTKVHKLGFVGRSLDVRNFSNYTELRKELAQRFNLDCLMEDPPTSGWQIVFVDNENDTLLLGDDPWEEFLNCVRSIKILSPPEVAQM
>scaffold-ZQRI-2006158-Timmia_austriaca
RRSLNSELWHACAGPLVSLPPVGSRVVYFPQGHIEQVAASTQKESDAHIPNYPSIPARLICLLDNVTLHADLETDEVYAQMTLLPIQNPEKEALAPDLGLLNKQPTEYFCKTLTASDTSTHGGFSIPRRAAEKVFPPLDFTQTPPAQELVARDLHDQDWHFRHIYRGQPRRHLLTTGWSVFVSAKRLQAGDSVLFIRDDKGQLLLGIRRANRQQTVMPSSVLSSDSMHFGVLAAASHASTTSSRFKIFYNPRQSPSEFVIPLAKYHKAVYNTQVTVGMRFRMVFETEESSVRRYMGTITGLGDLDSARWPKSHWRSLKVGWDESTAGERHHRVSLWEIEPLTTPLLVCPPPLALRSKRPRGMPGEEDELEKFMKKSQMWPNGSDPLGLLKFGGLAMDTSWMRLPHQGFGPMVPSPQNGQYRALAAAALQEFRSGDSAKQLLSQSVPSSHLQFRQQQTLPQPQQLMQHINDIPGPLLQLSTSQTQTTDLGNPVRPSSGYRESDLHMASPSTMSNSFSLQEMMGRATTTSTPLSSIEGNQLANLMRTNQNGLQPCGTVQGLMQVSTPWFSNQSDPQSLIPSQLTSVETSSGGVSGSFAQPQHNESALQQGSNMLLAAYGPPATPDSTSNGLMPGEGLDESGLFQRNTGWSVMPAAAPLRTFTKVHKVGSVGRSLDVRNFSNYTELKKELAQKFNLDCLMEDPPTSGWQIVFVDNDNDTLLLGDDPWEEFLNCVRSIKILSPTEVAQM
