# Supplementary material for: Water‐related innovations in land plants evolved by different patterns of gene cooption and novelty
Source: New Phytol. 2022 Feb 8;235(2):732–42. doi: 10.1111/nph.17981 (PMC9303528; doi:10.1111/nph.17981)
Supplement: Supplementary file 3 — Dataset S3 Fasta alignments and phylogenetic trees. [file NPH-235-732-s005.zip › Supplementary_Data_3_fasta_alignments_trees/Roots/Lateral_roots/ARF5_P93024_1_1kp.fasta.aln.trimmed]

>Arabidopsis_thaliana_Q9ZTX8_Auxin_response_factor_6_ARF6
QVAASTNKEVDAHIPNYPSLHPQLICQLHNVTMHADVETDEVYAQMTLQPLNADPLPAEL
GVPSRQPTNYFCKTLTASDTSTHGGFSVPRRAAEKVFPPLDYSQQPPAQELMARDLHDNE
WKFRHIFRGQPKRHLLTTGWSVFVSAKRLVAGDSVLFIWNDKNQLLLGIRRANRPQTVMP
SSVLSSDSMHLGLLAAAAHAAATNSRFTIFYNPRASPSEFVIPLAKYVKAVYHTRVSVGM
RFRMLFETEESSVRRYMGTITGICDLDPTRWANSHWRSVKVGWDESTAGERQPRVSLWEI
EPLTTFPMYSPLRKRPW
>Arabidopsis_thaliana_Q9FGV1_Auxin_response_factor_8_ARF8
QVAATTNKEVDGHIPNYPSLPPQLICQLHNVTMHADVETDEVYAQMTLQPLTPETVPIEL
GIPSKQPSNYFCKTLTASDTSTHGGFSVPRRAAEKVFPPLDYTLQPPAQELIARDLHDVE
WKFRHIFRGQPKRHLLTTGWSVFVSAKRLVAGDSVIFIRNEKNQLFLGIRHATRPQTIVP
SSVLSSDSMHIGLLAAAAHASATNSCFTVFFHPRASQSEFVIQLSKYIKAVFHTRISVGM
RFRMLFETEESSVRRYMGTITGISDLDSVRWPNSHWRSVKVGWDESTAGERQPRVSLWEI
EPLTTFPMYSPLRKRPW
>Arabidopsis_thaliana_P93024_Auxin_response_factor_5_ARF5
QVAVSTRRSATTQVPNYPNLPSQLMCQVHNVTLHADKDSDEIYAQMSLQPVHSDVPVPDF
GRGSKHPTEFFCKTLTASDTSTHGGFSVPRRAAEKLFPPLDYSAQPPTQELVVRDLHENT
WTFRHIYRGQPKRHLLTTGWSLFVGSKRLRAGDSVLFIRDEKSQLMVGVRRANRQQTALP
SSVLSADSMHIGVLAAAAHATANRTPFLIFYNPRACPAEFVIPLAKYRKAICGSQLSVGM
RFGMMFETEDSGKRRYMGTIVGISDLDPLRWPGSKWRNLQVEWDEPGCNDKPTRVSPWDI
ETPESLFIFSTSGKRQL
>Amborella_trichopoda_E0WD85_Auxin_response_factor_arf8
QVAASTNKEIDAHIPNYPSLPPQLICQLHDVTMHADVETDEVYAQMTLQPLTQDAVPTVL
GFPSKQPTNYFCKTLTASDTSTHGGFSVPRRAAEKVFPPLDFTQQPPAQELIARDLHDVE
WKFRHIFRGQPKRHLLTTGWSVFVSAKRLVAGDSVIFIWNDKNQLLLGIRRATRPQTVMP
SSVLSSDSMHIGLLAAAAHAAATNSRFTIFYNPRASPSEFVIPFAKFAKAVYHTRISVGM
RFRMLFETEESGVRRYMGTITGKCDLDPVRWSNSHWRSVKVGWDESTAGERQPRVSLWDI
EPLTTFPMYSALRKRPW
>Amborella_trichopoda_E0WD84_Auxin_response_factor_arf6
QVAASTNKEVDAHIPNYPSLPPQLICQLHNVTMHADVETDEVYAQMTLQPLNPDALPADL
GTSGKQPTNYFCKTLTASDTSTHGGFSVPRRAAEKVFPPLDFTQQPPAQELIARDLHDNE
WKFRHIFRGQPKRHLLTTGWSVFVSAKRLVAGDSVLFIWNEKNQLLLGIRRANRPQTVMP
SSVLSSDSMHIGLLAAAAHAAATNSRFTIFYNPRASPSEFVIPLAKYVKAVYHTRVSVGM
RFRMLFETEESSVRRYMGTITGISDLDPVRWPNSHWRSVKVGWDESTAGERQPRVSLWEI
EPLTTFPMYSPLRKRPW
>Amborella_trichopoda_W1NVC5_Auxin_response_factor
QVAASTNKEVDAHIPNYPSLPPQLICQLHNVTMHADVETDEVYAQMTLQPLNPDALPADL
GTSGKQPTNYFCKTLTASDTSTHGGFSVPRRAAEKVFPPLDFTQQPPAQELIARDLHDNE
WKFRHIFRGQPKRHLLTTGWSVFVSAKRLVAGDSVLFIWNEKNQLLLGIRRANRPQTVMP
SSVLSSDSMHIGLLAAAAHAAATNSRFTIFYNPRASPSEFVIPLAKYVKAVYHTRVSVGM
RFRMLFETEESSVRRYMGTITGISDLDPVRWPNSHWRSVKVGWDESTAGERQPRVSLWEI
EPLTTFPMYSPLRKRPW
>Brachypodium_distachyon_I1J384_Auxin_response_factor
QVAASTNKEVEGHIPNYPNLPPQLICQLHDVTMHADVETDEVYAQMTLQPLNPDALPAEM
GIMSKQPTNYFCKTLTASDTSTHGGFSVPRRAAERVFPPLDFTQQPPAQELIARDIHDVE
WKFRHIFRGQPKRHLLTTGWSVFVSAKRLVAGDSVLFIWNEKNQLWLGIRRASRTQTVMP
SSVLSSDSMHIGLLAAAAHAASTNSRFTIFYNPRACPSEFVIPLSKYIKAVFHTRISVGM
RFRMLFETEESSVRRYMGTITEVSDADPVRWASSYWRSVKVGWDESTAGERPPRVSLWEI
EPLTTFPMYSPLRKHPW
>Brachypodium_distachyon_I1J310_Auxin_response_factor
QVAATTRKVPNSRIPNYPNLPSQLLCQVHNITMHADKETDEVYAQMTLQPVNSDVPIPAL
GAKSKHPPEYFCKNLTASDTSTHGGFSVPRRAAEKLFPQLDYSMQPPNQELIVRDLHDNM
WTFRHIYRGQPKRHLLTTGWSLFVGAKRLKAGDSVLFIRDEKSQLLLGVRRATRQQTQLS
SSVLSTDSMHIGVLAAAAHAASSGSSFTIYYNPRTSPSPFVVPLARYNKANY-VQQSVGM
RFAMMFETEESSKRRYTGTIVGVSDYDPIRWPNSKWRNLQVEWDEHGYGERPERVSIWDI
ETPENALVFSSLNKRQC
>Brachypodium_distachyon_I1GW40_Auxin_response_factor
QVAASTNKEIESQIPNYPNLPPQLICQLHNVTMNADPETDEVYAQMTLQPLNPDPLPAEL
GTANKQPTNYFCKTLTASDTSTHGGFSVPRRAAEKVFPPLDFTLQPPAQELFAKDLHGNE
WKFRHIFRGQPKRHLLTTGWSVFVSAKRLVAGDSVLFIWNDSNQLLLGIRRATRPQTVMP
SSVLSSDSMHIGLLAAAAHAASTNSRFTIFYNPRASPCEFVIPLAKYVKAVYHTRISVGM
RFRMLFETEESSVRRYMGTITGISDLDAVRWPNSHWRSVKVGWDESTAGERQPRVSLWEI
EPLTTFPMYTPLRKRPW
>Brachypodium_distachyon_I1IGF8_Auxin_response_factor
QVAASTNKEVDGQIPNYPNLPPQLICQLHNVTMHADVETDEVYAQMTLQPLSPEPLPIEL
GAASKQPTNYFCKTLTASDTSTHGGFSVPRRSAEKVFPPLDFSLQPPCQELIARDLHDNE
WKFRHIFRGQPKRHLLTTGWSVFVSAKRLVAGDSVIFIWNDNNQLLLGIRHANRPQTIMP
SSVLSSDSMHIGLLAAAAHAAATNSRFTIFYNPRSSPSEFVIPLAKYVKSVYHTRVSVGM
RFRMLFETEESSVRRYMGTVTAISDLDSVRWPNSHWRSVKVGWDESTAGEKQPRVSLWEI
EPLTTFPMYTPLRKRPW
>Brachypodium_distachyon_I1HXK7_Auxin_response_factor
QVSASTNKEIESQIPNYPNLPPQLICQLHNVIMHADAETDEVCAQMTLQPLSPDPLPAEL
GTANKQPTNYFCKTLTASDTSTHGGFSVPRRAAEKVFPPLDFTQQPPAQELMAKDLHGNE
WKFRHIFRGQPKRHLLTTGWSVFISAKRLVAGDSVLFIWNDNNQLLLGIRRANRPQTVMP
SSVLSSDSMHIGLLAAAAHAASTNSRFTIFYNPRASPSEFVIPLAKYVKAVYHTRISVGM
RFRMLFETEESSVRRYMGTITGISDLDPARWPNSHWRSVKVGWDESTAGERQPRVSLWEI
EPLTTIPMYSPMRKRPW
>Ginkgo_biloba_Gb_32864
QVAASTNKEVDAHIPNYPNLPPQLICQLHNVTMHADVETDEVYAQMTLQPLNPESLVPDL
GTPSKQPTNYFCKTLTASDTSTHGGFSIPRRAAEKVFPPLDFTQQPPAQELIARDLHDNE
WKFRHIYRGQPKRHLLTTGWSVFISAKRLVAGDSVLFIRNENGQLLLGIRRANRTQMVMP
SSVLSSDSMHIGVLAAAAHAAATNSRFTIFYNPRASPSEFVIPLAKYEKAIYHTRVSAGM
RFRMLFETEESSVRRYMGTITGIGDLDPVRWPNSQWRSVKVGWDESTAGERQPRVSMWEI
EPLTTFLMYPPPRKRPW
>Ginkgo_biloba_Gb_39685
NVAASTNKEVDAHIPNYPNLPPQLICQLHNVTLQADVETDEVYAQMTLQPLNPESLAPAL
GTPSGQPTNYFCKTLTASDTSTHGGFSIPRRAAEKVFPLLDFTQQPPVQELIARDLHDTE
WKFRHIYRGQPKRHLLTTGWSVFVSAKRLVAGDSVLFIRNDKGQLLLGIRRANRAQMVMP
SSVLSSDSMHIGVLAAAAHAASTNCRFTIFYNPRASPSEFVVPLAKFEKAVYHTRVSIGM
RFRMLFETEESTVRR---------------------------------------------
-----------------
>Marchantia_polymorpha_A0A176VK00_Auxin_response_factor
QVAASTQKEADVHISNYPSLPLRLNCLLDNVTLHADMETDEVYTRMTLLPMSGELIVPDI
TRDTKQPTDFFCKTLTASDTSTHGGFSIPRRAAEKVFPPLDYSQQPPAQELVARDLHDQE
WHFRHIYRGQPRRHLLTTGWSVFVSAKRLQAGDSVLFIRDDKGQLLLGIRRANRQQTAMP
SSVLTSDSMHIGVLAAANHAAATNSRFTIFYNPRASPSEFVIPLAKYNKAIYHTQVSVGM
RFRMVFETEESGVRRYMGTITGIGDVDPLRWPSSHWRSLKVGWDESTAGERQRRVSLWEI
EPLTTFLICPTLRKRPR
>Marchantia_polymorpha_A0A0K2QVH2_Auxin_response_factor_MpARF1
QVAASTQKEADVHIPSYPSLPSRLICLLDNVTLHADMETDEVYTRMTLLPMSGELIVPDI
TRDTKQPTDFFCKTLTASDTSTHGGFSIPRRAAEKVFPPLDYSQQPPAQELVARDLHDQE
WHFRHIYRGQPRRHLLTTGWSVFVSAKRLQAGDSVLFIRDDKGQLLLGIRRANRQQTAMP
SSVLTSDSMHIGVLAAANHAAATNSRFTIFYNPRASPSEFVIPLAKYNKAIYHTQVSVGM
RFRMVFETEESGVRRYMGTITGIGDVDPLRWPSSHWRSLKVGWDESTAGERQRRVSLWEI
EPLTTFLICPTLRKRPR
>Marchantia_polymorpha_A0A0G3FLP1_Auxin_response_factor
QVAASTQKEADVHIPSYPSLPSRLICLLDNVTLHADMETDEVYTRMTLLPMSGELIVPDI
TRDTKQPTDFFCKTLTASDTSTHGGFSIPRRAAEKVFPPLDYSQQPPAQELVARDLHDQE
WHFRHIYRGQPRRHLLTTGWSVFVSAKRLQAGDSVLFIRDDKGQLLLGIRRANRQQTAMP
SSVLTSDSMHIGVLAAANHAAATNSRFTIFYNPRASPSEFVIPLAKYNKAIYHTQVSVGM
RFRMVFETEESGVRRYMGTITGIGDVDPLRWPSSHWRSLKVGWDESTAGERQRRVSLWEI
EPLTTFLICPTLRKRPR
>Oryza_sativa_indica_A2X1A1_Auxin_response_factor_6_ARF6
QVAASTNKEMESQIPNYPNLPPQLICQLHNVTMHADAETDEVYAQMTLQPLSPDPLPAEL
GTASKQPTNYFCKTLTASDTSTHGGFSVPRRAAEKVFPPLDFTQQPPAQELMAKDLHGNE
WKFRHIFRGQPKRHLLTTGWSVFVSAKRLVAGDSVLFIWNDSNQLLLGIRRANRPQTVMP
SSVLSSDSMHIGLLAAAAHAASTNSRFTIFYNPRASPSEFVIPLAKYVKAVYHTRISVGM
RFRMLFETEESSVRRYMGTITGISDLDPVRWMNSHWRSVKVGWDESTAGERQPRVSLWEI
EPLTTFPMYSPLRKRPW
>Oryza_sativa_indica_Q01K26_Auxin_response_factor_11_ARF11
QVAATTRKIPNSRIPNYPNLPSQLLCQVHNITLHADKDTDEVYAQMTLQPVNSDVPIPTL
GTKSKHPTEYFCKNLTASDTSTHGGFSVPRRAAEKLFPQLDYSMQPPNQELIVRDLHDNM
WTFRHIYRGQPKRHLLTTGWSLFVGAKRLKAGDSVLFIRDEKSQLLLGVRRATRQQTMLS
SSVLSTDSMHIGVLAAAAHAASSGSSFTIYYNPRTSPSPFVIPVARYNKATY-MQPSVGM
RFAMMFETEESSKRRYTGTVVGISDYDPMRWPNSKWRNLQVEWDEHGYGERPERVSIWDI
ETPENTLVFSTLNKRQC
>Oryza_sativa_indica_A2YG67_Auxin_response_factor_17_ARF17
QVAASTNKEMESQIPNYPNLPPQLICQLHNVTMHADAETDEVYAQMTLQPLSPDPLPAEL
GSANKQPTNYFCKTLTASDTSTHGGFSVPRRAAEKVFPPLDFTQQPPAQELIAKDLHGNE
WKFRHIFRGQPKRHLLTTGWSVFVSAKRLVAGDSVLFIWNDNNQLLLGIRRANRPQTVMP
SSVLSSDSMHIGLLAAAAHAASTNSRFTIFYNPRASPSEFVIPLSKYVKAVYHTRISVGM
RFRMLFETEESSVRRYMGTITGISDLDAARWPNSHWRSVKVGWDESTAGERQPRVSLWEI
EPLTTFPMYSPLRKRPW
>Oryza_sativa_indica_A2ZMP7_Auxin_response_factor
QVAASTNKEVDAQIPNYPNLPPQLICQLHNVTMHADAETDEVYAQMTLQPLSPEPLPMEL
GAASKQPTNYFCKTLTASDTSTHGGFSVPRRAAEKVFPPLDFSQQPPAQELIARDLHDNE
WKFRHIFRGQPKRHLLTTGWSVFVSAKRLVAGDSVIFIWNDNNQLLLGIRRANRQQTVMP
SSVLSSDSMHIGLLAAAAHAAATNSRFTIFYNPRASPSEFVIPLAKYVKAVYHTRVSVGM
RFRMLFETEESSVRRYMGTITSISDLDSVRWPNSHWRSVKVGWDESTTGDKQPRVSLWEI
EPLTTFPMYSPLRKRPW
>Oryza_sativa_indica_B8ARE1_Auxin_response_factor
QVAASTNKEVEGHIPNYPNLPAQLICQLHDVTMHADVETDEVYAQMTLQPLNPDALPAEM
GIMSKQPTNYFCKTLTASDTSTHGGFSVPRRAAERVFPPLDFTQQPPAQELIARDIHDIE
WKFRHIFRGQPKRHLLTTGWSVFVSAKRLVAGDSVLFIWNEKNQLLLGIRRASRPQTVMP
SSVLSSDSMHIGLLAAAAHAAATNSRFTIFYNPRASPSEFVIPLSKYIKAVFHTRISVGM
RFRMLFETEESSVRRYMGTITEVSDADPVRWPSSYWRSVKVGWDESTAGERPPRVSLWEI
EPLTTFPMYSPLRKHPW
>Oryza_sativa_indica_Q258Y5_Auxin_response_factor_12_ARF12
QVAASTNKEVEGHIPNYPNLPAQLICQLHDVTMHADVETDEVYAQMTLQPLNPDALPAEM
GIMSKQPTNYFCKTLTASDTSTHGGFSVPRRAAERVFPPLDFTQQPPAQELIARDIHDIE
WKFRHIFRGQPKRHLLTTGWSVFVSAKRLVAGDSVLFIWNEKNQLLLGIRRASRPQTVMP
SSVLSSDSMHIGLLAAAAHAAATNSRFTIFYNPRASPSEFVIPLSKYIKAVFHTRISVGM
RFRMLFETEESSVRRYMGTITEVSDADPVRWPSSYWRSVKVGWDESTAGERPPRVSLWEI
EPLTTFPMYSPLRKHPW
>Physcomitrella_patens_A9T4J0_Auxin_response_factor_168019
QVAASTQREAETHIPNYPSLPSRLVCLLDNVTLHADLETDEVYAQMTLIPVPPEAMSPDI
GIRSRQPTDYFCKTLTASDTSTHGGFSIPRRAAEKVFPPLDYSQTPPAQELKARDLHDQE
WHFRHIYRGQPRRHLLTTGWSVFVSAKRLQAGDAVLFIRDDKGQLQLGIRRQNRQQTVMP
SSVLSSDSMHIGVLAAANHAAATSSRFTIFYNPRQSPSEFVIPVAKYQKAICNLQVSVGM
RFRMVFETEESSVRRYMGTITGMGDLDPIRWPNSHWRSLKVGWDESTAGERQRRVSLWEI
EPLTTFLLCPTFRKRPW
>Physcomitrella_patens_A9SU54_A9SU54_Auxin_response_factor
QVAVSTQKEADIHIPNYPNLRPHLICTLENVTLHADLETDDVYAQMVLIPTQDETLLPDV
VVQNKQPTEYFCKTLTASDTSTHGGFSIPRRAAEKVFPTLDYTQQPPAQELVARDLHDQD
WHFRHIYRGQPRRHLLTTGWSIFISAKRLQAGDAVLFIRDDKGQLLLGIRRANRLQTIMP
SSVLSSDSMHIGILAAASHAAQTSSRFTIFYNPRQSPSEFVIPSAKYQKAVYSTQITVGM
RFRMMFETEESTVRRYMGTVTGIGDLDPVRWPNSHWRSLKVGWDESTAGERQRRVSLWEI
EPLTTFLICPVLRKRAR
>Selaginella_moellendorffii_D8SSB2_Auxin_response_factor_NPH4C-2
QVASTTQKDVEAEIPNYPNLPAHLICHLHNITLHADPDTDEVYAQMTLQPVQNEPLTPDL
GIQPKQQTLSFCKTLTASDTSTHGGFSIPRRAAEKVFPPLDFTKQPPAQELVAKDLHNQQ
WTFRHIYRGQPRRHLLTTGWSVFVSAKRLQAGDTVLFIRDENNHLLLGIRRANRQQANVP
SSLLSSDSMLIGVLAAAAHAATTNSRFTIFYNPRASFSEFVVPFCRFSKATYHPRVTVGM
RFRMELETEDSSTRRYMGTITGIGDLDSVRWPNSLWRTLKVGWDESTAGQRQKRVSLWEI
EPLTAYFPCSFLRKRTR
>Selaginella_moellendorffii_D8SNW5_Auxin_response_factor_NPH4C-1
QVASTTQKDVEAEIPNYPSLPAHLICHLHNITLHADPDTDEVYAQMTLQPVQNEPLTPDL
GIQPKQQTLSFCKTLTASDTSTHGGFSIPRRAAEKVFPPLDFTKQPPAQELVAKDLHNQQ
WTFRHIYRGQPRRHLLTTGWSVFVSAKRLQAGDTVLFIRDENNHLLLGIRRANRQQANVP
SSLLSSDSMLIGVLAAAAHAATTNSRFTIFYNPRASFSEFVVPFCRFSKATYHPRVTVGM
RFRMELETEDSSTRRYMGTITGIGDLDSVRWPNSLWRTLKVGWDESTAGQRQRRVSLWEI
EPLTAYFPCSFLRKRTR
>Selaginella_moellendorffii_D8T5N9_Auxin_response_factor_NPH4A-2
QVAASTQKEADADIPSYPNLPPHLVCQLHNITLHADTETDEVYAQMTLQPMNADSMVSDL
GRQNRQPSEYFCKTLTASDTSTHGGFSIPRRAAEKVFPPLDFSQQPPAQEIVARDLHDTE
WRFRHIYRGQPRRHLLTTGWSVFVSAKRLQTGDAVLFIRDEKGQLLLGIRRANRQQASMP
LSLLSTDSMYIGILAAAAHANSTSSRFTIFYNPRASPSEFVIPLSKYYNAVYNMQVSPGM
RFRMQFETEESGIRRHTGTIVGSGDLDPVRWPNSHWRSLKVEWDEPAAGEKQQRISLWEI
EPASTYLVCPTFRKRPW
>Selaginella_moellendorffii_D8SNV1_Auxin_response_factor_NPH4B-1
QVIASTHKEADFEVPSYPNLPPQLFCILHNITLHADQENDEVFAQMTLQPFSQDPLLPDF
GIQTKQTIVSFSKTLTASDTSTHGGFSIPRRAAEKVFPPLDFTKTPPAQELVARDLHNNE
WHFRHIYRGQPRRHLLTTGWSVFVSAKRLQAGDTVLFLRDEQGQHMLGIRRANRQQTNLP
TSLLSSDSMLIGVLAAAAHAASTNSRFTIFYNPRASPSEFVIPLAKYQKALHPPQLTVGM
RFRMEMETEDSSTRRYMGTITGIGDLDPVRWPNSHWRSLKVGWDESTAGQKQRRVSAWEI
EPLTVFLLCSLLRKRPR
>Selaginella_moellendorffii_D8SS99_Auxin_response_factor_NPH4B-2
QVIASTHKEADFEVPSYPNLPPQLFCILHNITLHADQENDEVFAQMTLQPFSQDPLLPDF
GIQTKQTIVSFSKTLTASDTSTHGGFSIPRRAAEKVFPPLDFTKTPPAQELVARDLHNNE
WHFRHIYRGQPRRHLLTTGWSVFVSAKRLQAGDTVLFLRDEQGQHMLGIRRANRQQTNLP
TSLLSSDSMLIGVLAAAAHAASTNSRFTIFYNPRASPSEFVIPLAKYQKALHPPQLTVGM
RFRMEMETEDSSTRRYMGTITGIGDLDPVRWPNSHWRSLKVGWDESTAGQKQRRVSAWEI
EPLTVFLLCSLLRKRPR
>Selaginella_moellendorffii_D8SHF1_Auxin_response_factor_NPH4A-1
QVAASTQKEADADIPSYPNLPPHLVCQLHNITLHADTETDEVYAQMTLQPMNADSMVSDL
GRQNRQPSEYFCKTLTASDTSTHGGFSIPRRAAEKVFPPLDFSQQPPAQEIVARDLHDTE
WRFRHIYRGQPRRHLLTTGWSVFVSAKRLQTGDAVLFIRDEKGQLLLGIRRANRQQASMP
LSLLSTDSMYIGILAAAAHANSTSSRFTIFYNPRASPSEFVIPLSKYYNAVYNMQVSPGM
RFRMQFETEESGIRRHTGTIVGSGDLDPVRWPNSHWRSLKVEWDEPAAGEKQQRISLWEI
EPASTYLVCPTFRKRPW
>Anthoceros_angustus_012813_locus=scaffold86_size421410_222160_226544_+_len_2754
QVAASTQKESDANALNYPNLRSCLTCQLHNVTLHADTETDEVYAQMTLQPLTGEPLITDL
GKPNRQPTDFFCKTLTASDTSTHGGFSIPRKSAEKVFPPLDYTQAPPAQELAARDLHDQE
WTFRHIYRGQPRRHLLTTGWSVFVSAKRLQAGDAVLFIRDEKGQLLLGIRRANRQQAPIP
SSVLSSDSMHIGVLGAAAHAAATNSRFTVFYNPRASPSEFVIPFAKYQKAAHEMQLSVGM
RFRMVFETEDSNVRRHMGTITGIGDLDPVRWPDSMWRALKVGWDESTAGDRQPRVSAWEI
EPLTTFMLCPPVRKRAR
>Fontinalis_antipyretica_05990-RA__[mRNA]__locus=180666_55486_62556_-_[translate_table__standard]
QVAASTQKEADAHIPNYPSLPSRLVCHLENVTLHADLETDEVYAQMTLIPVA--------
--------------------------------------PADYTQTPPAQELKARDLHDQE
---------------------------------------DDTGQLQLGIRRQNRQLTVMP
SSVLSSDSMHIGVLAAANHAAATSSRFTIFYNPRQSPSEFVIPVASYYKAICNLQVSVGM
RFRMVFETEDSTVRRYMGTITGMGDLDPGRWPNSHWRSLKVGWDESTAGERQRRVSLWEI
EPLTTYLLCPSFRKRPR
>Fontinalis_antipyretica_01968-RA__[mRNA]__locus=181385_37266_45029_-_[translate_table__standard]
QVAASTQKEADAHIPNYPSLPSRLVCLLENVTLHADLETDEVYAQMTLIPVPPAAMTPDI
GIRSRQPTEYFCKTLTASDTSTHGGFSIPRRAAEKVFPPLDFTQTPPAQELKARDLHDQE
WHFRHIYRGQPRRHLLTTGWSVFVSAKRLQAGDAVLFIRDDKGQLQLGIRRQNRQQTIMP
SSMLSSDSMHIGVLAAANHAAATISRFTIFYNPRQSPSEFVIPVAKYQKAICNLQVSVGM
RFRMVFETEESSVRRYMGTITGMGDLDPGRWPNSHWRSLKVGWDESTAGERQRRVSLWEI
EPLTAFLLCPAFRKRPR
>Pleurozium_schreberi_augustus_masked-scaffold_446-processed-gene-1.34-mRNA-1_gene=augustus_masked-scaffold_446-processed-gene-1.34_name=augustus_masked-scaffold_446-processed-gene-1.34_seq_id=scaffold_446_type=cds
QVAASTQKEADAHIPNYPSLPSRLVCLLENVTLHADLETDEVYAQMTLIPVSPAAMSPDI
GIRSRQPTEYFCKTLTASDTSTHGGFSIPRRAAEKVFPPLDFTQTPPAQELKARDLHDQE
WHFRHIYRGQPRRHLLTTGWSVFVSAKRLQAGDAVLFIRDDKGQLQLGIRRQNRQQTIMP
SSMLSSDSMHIGVLAAANHAAATSSRFTIFYNPRQSPSEFVIPVAKYQKAICNLQVSVGM
RFRMVFETEESSVRRYMGTITGMDDLDPVRWPNSHWRSLKVGWDESTAGERQRRVSLWEI
EPLTAFLLCPAFRKRAR
>Pleurozium_schreberi_maker-scaffold_7731-snap-gene-0.6-mRNA-1_gene=maker-scaffold_7731-snap-gene-0.6_name=maker-scaffold_7731-snap-gene-0.6_seq_id=scaffold_7731_type=cds
QVAASTQKEADAHIPNYPXIPARLVCLLDNVTLHADLDTDEVYAQMTLLPIQNEVLPPDF
GVLNKQPTEYFCKTLTASDTSTHGGFSIPRRAAEKVFPPLDFTQTPPAQELVARDLHDQE
WHFRHIYRGQPRRHLLTTGWSVFVSAKRLQAGDSVLFIRDDKGQLLLGIRRANRQQTVVP
SSVLSSDSMHFGVLAAASHAATTSSRFKIFYNPRQSPSEFVIPLAKYHKAVYNTQVTVGM
RFRMVFETEESSVRRYMGTITGLGDIDSAXWPKSHWRSLKVGWDESTAGERQHRVSLWEI
EPLTTFLLCPALRKRPR
>Pleurozium_schreberi_maker-scaffold_7731-snap-gene-0.6-mRNA-2_gene=maker-scaffold_7731-snap-gene-0.6_name=maker-scaffold_7731-snap-gene-0.6_seq_id=scaffold_7731_type=cds
QVAASTQKEADAHIPNYPXIPARLVCLLDNVTLHADLDTDEVYAQMTLLPIQNEVLPPDF
GVLNKQPTEYFCKTLTASDTSTHGGFSIPRRAAEKVFPPLDFTQTPPAQELVARDLHDQE
WHFRHIYRGQPRRHLLTTGWSVFVSAKRLQAGDSVLFIRDDKGQLLLGIRRANRQQTVVP
SSVLSSDSMHFGVLAAASHAATTSSRFKIFYNPRQSPSEFVIPLAKYHKAVYNTQVTVGM
RFRMVFETEESSVRRYMGTITGLGDIDSAXWPKSHWRSLKVGWDESTAGERQHRVSLWEI
EPLTTFLLCPALRKRPR
>Pleurozium_schreberi_maker-scaffold_7731-snap-gene-0.6-mRNA-3_gene=maker-scaffold_7731-snap-gene-0.6_name=maker-scaffold_7731-snap-gene-0.6_seq_id=scaffold_7731_type=cds
QVAASTQKEADAHIPNYPXIPARLVCLLDNVTLHADLDTDEVYAQMTLLPIQNEVLPPDF
GVLNKQPTEYFCKTLTASDTSTHGGFSIPRRAAEKVFPPLDFTQTPPAQELVARDLHDQE
WHFRHIYRGQPRRHLLTTGWSVFVSAKRLQAGDSVLFIRDDKGQLLLGIRRANRQQTVVP
SSVLSSDSMHFGVLAAASHAATTSSRFKIFYNPRQSPSEFVIPLAKYHKAVYNTQVTVGM
RFRMVFETEESSVRRYMGTITGLGDIDSAXWPKSHWRSLKVGWDESTAGERQHRVSLWEI
EPLTTFLLCPALRKRPR
>Pleurozium_schreberi_maker-scaffold_7731-snap-gene-0.6-mRNA-4_gene=maker-scaffold_7731-snap-gene-0.6_name=maker-scaffold_7731-snap-gene-0.6_seq_id=scaffold_7731_type=cds
QVAASTQKEADAHIPNYPXIPARLVCLLDNVTLHADLDTDEVYAQMTLLPIQNEVLPPDF
GVLNKQPTEYFCKTLTASDTSTHGGFSIPRRAAEKVFPPLDFTQTPPAQELVARDLHDQE
WHFRHIYRGQPRRHLLTTGWSVFVSAKRLQAGDSVLFIRDDKGQLLLGIRRANRQQTVVP
SSVLSSDSMHFGVLAAASHAATTSSRFKIFYNPRQSPSEFVIPLAKYHKAVYNTQVTVGM
RFRMVFETEESSVRRYMGTITGLGDIDSAXWPKSHWRSLKVGWDESTAGERQHRVSLWEI
EPLTTFLLCPALRKRPR
>Pleurozium_schreberi_maker-scaffold_7731-snap-gene-0.6-mRNA-5_gene=maker-scaffold_7731-snap-gene-0.6_name=maker-scaffold_7731-snap-gene-0.6_seq_id=scaffold_7731_type=cds
QVAASTQKEADAHIPNYPXIPARLVCLLDNVTLHADLDTDEVYAQMTLLPIQNEVLPPDF
GVLNKQPTEYFCKTLTASDTSTHGGFSIPRRAAEKVFPPLDFTQTPPAQELVARDLHDQE
WHFRHIYRGQPRRHLLTTGWSVFVSAKRLQAGDSVLFIRDDKGQLLLGIRRANRQQTVVP
SSVLSSDSMHFGVLAAASHAATTSSRFKIFYNPRQSPSEFVIPLAKYHKAVYNTQVTVGM
RFRMVFETEESSVRRYMGTITGLGDIDSAXWPKSHWRSLKVGWDESTAGERQHRVSLWEI
EPLTTFLLCPALRKRPR
>Pleurozium_schreberi_maker-scaffold_7731-snap-gene-0.6-mRNA-6_gene=maker-scaffold_7731-snap-gene-0.6_name=maker-scaffold_7731-snap-gene-0.6_seq_id=scaffold_7731_type=cds
QVAASTQKEADAHIPNYPXIPARLVCLLDNVTLHADLDTDEVYAQMTLLPIQNEVLPPDF
GVLNKQPTEYFCKTLTASDTSTHGGFSIPRRAAEKVFPPLDFTQTPPAQELVARDLHDQE
WHFRHIYRGQPRRHLLTTGWSVFVSAKRLQAGDSVLFIRDDKGQLLLGIRRANRQQTVVP
SSVLSSDSMHFGVLAAASHAATTSSRFKIFYNPRQSPSEFVIPLAKYHKAVYNTQVTVGM
RFRMVFETEESSVRRYMGTITGLGDIDSAXWPKSHWRSLKVGWDESTAGERQHRVSLWEI
EPLTTFLLCPALRKRPR
>Pleurozium_schreberi_maker-scaffold_461-snap-gene-1.36-mRNA-1_gene=maker-scaffold_461-snap-gene-1.36_name=maker-scaffold_461-snap-gene-1.36_seq_id=scaffold_461_type=cds
-VAASTQKEADAHIPNYPNLPSRLVCHLENVTLHADLETDEVYAQMTLIPVPPEAMAPDI
EMRNRQPTEYFCKVLTASDTSTHGGFSIPRRAAEKVFPPLDYTQTPPAQELKARDLHDQE
WHFRHIYRGQPRRHLLTTGWSVFVSAKRLQAGDAVLFIRDDTGQLQLGIRRQNRQLTVMP
SSVLSSDSMHIGVLAAANHAAATSSRFTIFYNPR--------------------------
------------------------------------------------------------
-----------------
>Azolla_filiculoides_s0005.g009155
QVAASTLKEVDGHIPNYPNIQSQLVCQLHNVTLHADIETDEVFAQMTLQPVHDDLLPSDV
GTENSQPTDFFCKTLTASDTSTHGGFSVPRRAAEKVFPPLDFTKQTPAQELHTKDLHGNQ
WTFRHIFR----------------------------------GQLLLGIRRANRQPSVLP
SSVLSSDSMHIGVLAAAAHAAATNSRFQVFYNPRTSPSEFVIPWSKYRKAVYFTHMSVGM
RFRMVYETEESTLRRYMGTITGIGDLDPTRWPRSKWRNLEVGWDESGAGERPRRVSLWEI
EPVSTFFICPVLGKRPF
>Azolla_filiculoides_s0038.g026103
QVAASTQKEADAHIPAYPNLPPQLICQLHDVILHADMETDEVYCQMTLQPITGESFVPDM
GSQSRQPNIFFCKTLTASDTSTHGGFSIPRRAAEKVFPPLNYSQQPPAQELAAHDLHDTE
WKFRHIYRGQPKRHLLTTGWSVFVSAKRLTAGDSVLFIRNEKGQLLLGIRRANRPQTVLP
SSVLSSDSMHIGVLAAAAHAANTNSRFTVFYNPRASPSEFVIPYTKFEKAVYHTRVSVGM
RFRMLFETEESSVRRYMGTITGICDLDPVRWPNSQWRSIKVGWDESTACERQRRVSLWEI
EPLTTFLVYPNWRKHPW
>Azolla_filiculoides_s0185.g056651
QVAASTQKEVDGHIPAYPNLPPQLVCHLNDIILHADKETDEVYCQMILQPVMGEPCVPDL
DSPSRQPNIFFCKTLTTSDTSTHGGFSIPRRAAEKVFPSLDYTQQPPVQELIAQDLHGNE
WKFRHIYRGQPKRHLLTTGWSVFVSAKRLLAGDSVLFIRNEKGKLLLGIRRTTRPQTVMP
SFVLSSDSMHIGVLAAAAHAANTNSRFTVFYNPRASPSPFVIPFSKFERAI-RTHVSVGM
RFRMLFETEESSVRRFMGFITGMSDLDPVRWPNSYWRSIKVGWDESSAGDRQRRASLWEI
EPLTTFLVYQDWSKDPW
>Azolla_filiculoides_s0384.g067487
QVAASTQKEIDAQIPAYPNLPSQLLCQLHDVILHADMETDEVYCQMTLQPIIGDAFVPEI
GSQSRQPNVFFCKTLTASDTSTHGGFSIPRRAAEKVFPPLNFSQQPPAQELIARDLHETE
WKFRHIYRGQPKRHLLTTGWSIFVSAKRLTAGDSVLFIRNEKDELLLGIRRATRPQSLLS
SSVLSSESMHIGVLAAAAHAANTNSRFT------------------FEKAVYHMRVSVGM
RFRMLFETDESSVRRHLGTITGISDLDP------------VGWDETTISEQHQRVSLWEI
EPLTTFLVYPDWKKHSW
>Azolla_filiculoides_s0433.g069577
QVAASTLKEVDGHIPNYPSLQSQLVCQLHSITLHADMETDEVFAQMTLQPVSDDLLPPDI
GTPNRQLTEFFCKNLTASDTSTHGGFSIPRRAAEKVFPPLDFTKQPPAQELQARDLHDNV
WTFRHIYRGQPKRHLLTTGWSVFVSAKRLVAGDSVLFIRDDKGQLLLGIRRANRHQSVLP
SSLLSSDSMHIGVLAAAAHAAATSSRFQVFYNPRTSPSEFVIPWSKYRKAVHFTQVSVGM
RFRMVFETEESNVRRYMGTITGIGDLDSTRWPGSKWRNLEVGWDESSAGERPRRVSPWEI
EPLSEFFICPPFRKRPY
>Azolla_filiculoides_s0934.g093100
QVAASTLKEVDSHIPNYPNVQSQLVCQLHNIALHADLETDEVFAQMTLQPVNEDLMAPDI
GTPNRQPTDFFCKTLTASDTSTHGGFSVPRRAAEKIF----------LLSILTSNLQLKS
F-------GLETYMIMCGLFDIFIEV-------------DDKGQLLLGIRRATRQQSVMP
SSVLSSDSMHIGVLAAAAHAAATSSRFQVFYNPRTSPSEFVIPLSKYRKSVHFTQVSVGM
RFRMVFETEESTLRRYMGTVTGIGDLNPNRWPGSKWRSVEVGWDESSASERPRRVSLWEI
EPVSTILICPALRKRPL
>Salvinia_cucullata_v1.1_s0042.g012712
QVAASTQKEADAHIPAYPNLPPQLFCQLHDVILHADMETDEVYCQMTLQPITGEATVPDM
ASPSRQPNIFFCKTLTASDTSTHGGFSIPRRAAEKVFPPLDYKQQPPAQELIARDLHDAE
WKFR-----QPKRHLLTTGWSVFVSAKRLVAGDSVLFIRNDKGQLLLGIRRANRPQTVLP
SSVLSSDSMHIGVLAAAAHAANTNSRFTVFYNPRASPSEFVIPYAKFEKAVYQTRVSVGM
RFRMLFETEESSVRRYMGTVTDISDLDPVRWPNSQWRSIKVGWDESTACERQRRVSLWEI
EPLTTFLVYPNWSKHPG
>scaffold-BEGM-2015824-Botrypus_virginianus
QVAASTNKEVDGQIPNYPNLPPQLICQLHNVTLHADNETDELYSEMTLQPVSGEPLVPDL
GMQSRQPNNFFCKTLTASDTSTHGGFSIPRRAAEKVFPPLDFTQQPPAQELIARDLHDVE
WKFRHIYRGQPKRHLLTTGWSVFVSAKRLTAGDSVLFIRNEKGHLLLGIRHANRPQTVMP
SSVLSSDSMHIGVLAAAAHAAATNSRFTVFYNPRASPSEFVIPLSKYEKTVCHTRVSVGM
RFRMLFETEESSVRRYMGTITGISDLDAIRWRNSHWRTIKVGWDESAAGERKKRVSLWEI
EPLTTFLVYPNWRKRPW
>scaffold-DCDT-2014050-Gaga_arizonica
QVAASTQKEVDAHIPAYPNLPPQLVCQLHDVILHADMETDEVYCQMILQPVTADSFVPDS
GTPSRQPNIFFCKTLTASDTSTHGGFSIPRRAAEKVFPPLDYNQQPPAQELIARDLHDTE
WKFRHIYRGQPKRHLLTTGWSVFVSAKRLTAGDSVLFIRNEKGQLLLGIRRATRPQTVLP
SSVLSSDTMHIGVLAAAAHASNTNSRFIVFYNPRASPSEFVIPFSKFEKAVYQSRVSVGM
RFRMLFETEESSVRRYMGTITGIGDLDPVRWPNSHWRSIKVGWDESTAGERQRRVSLWEI
EPLTTFLVYPNWRKSPW
>scaffold-FLTD-2014114-Pteris_ensiformis
QVAASTQKEVDAHIPAYPNLPPQLVCQLHDVILHADMETDEVYCQMTLQPVTADSYVPDS
STPSRQPNLFFCKTLTASDTSTHGGFSIPRRAAEKVFPALDYNQQPPAQELMARDLHDTE
WKFRHIYRGQPKRHLLTTGWSVFVSAKRLTAGDSVLFIRNDKGQLLLGIRRATRPQTVLP
SSVLSSDSMHIGVLAAAAHASNTNSRFTVFYNPRASPSEFVIPYSKFEKAVYQSRVSVGM
RFRMLFETEESSVRRYMGTITGISDLDSVRWPNSHWRSIKVGWDESTAGERQRRVSLWEI
EPLTTFLVYPNWRKSPW
>scaffold-GSXD-2001565-Myriopteris_rufa
QVAASTQKEVDAHLPAYPNLPPQLVCQLHDVILHADMETDEVYCQMTLQPVTADSFAPDS
GIPSRQPNIFFCKTLTASDTSTHGGFSIPRRAAEKVFPPLDYNQQPPAQELIARDLHDTE
WKFRHIYRGQPKRHLLTTGWSVFVSAKRLTAGDSVLFIRNEKGQLLLGIRRATRPQTVLP
SSVLSSDSMHIGVLAAAAHASNTNSRFTVFYNPRASPSEFVIPFSKFEKAVYQSRVSVGM
RFRMLFETEESSVRRYMGTITGIGDLDPVRWPNSHWRSIKVGWDESTAGERQRRVSLWEI
EPLTTFLVYPNWRKSPW
>scaffold-MEKP-2009714-Dipteris_conjugata
QVAASTQREVDAHIPNYPNLLPQLICQLHDITLHADMETDEVYCQMTLQPVNMEPFVPDI
GSQNRQPNNFFCKTLTASDTSTHGGFSIPRRAAEKVFPPLDFSQQPPAQELIARDLHDTD
WKFRHIYRGQPKRHLLTTGWSVFVSAKRLTAGDSVLFIRNEKNQLLLGIRRASRPQTVMP
SSVLSSDSMHIGVLAAAAHAAATNSRFTVFYNPRASPSEFVIPYSKYEKAVYHTRVSVGM
RFRMLFETEESSVRRYMGTITGIGDLDPVRWPNSQWRSIKVGWDESTAGERQRRVSLWEI
EPLTTFLVYPNWRKQPW
>scaffold-POPJ-2008719-Pteris_vittata
QVAASTQKEVDAHIPAYPNLPPQLVCQLHDVILHADLETDEVYCQMTLQPVTADSYLPDS
GTPSRQPNLFFCKTLTASDTSTHGGFSIPRRAAEKVFPPLDYNQQPPAQELMARDLHDTE
WKFRHIYRGQPKRHLLTTGWSVFVSAKRLSAGDSVLFIRNEKGQLLLGIRRATRPQTVLP
SSVLSSDSMHIGVLAAAAHASNTNSRFTVFYNPRASPSEFVIPYSKFEKAVYQSRVSVGM
RFRMLFETEESSVRRYMGTITGISDLDPVRWPSSYWRSIKVGWDESTAGERQRRVSLWEI
EPLTTFLVYPNWKKSPW
>scaffold-POPJ-2008720-Pteris_vittata
QVAASTQKEVDAHIPAYPNLPPQLVCQLHDVILHADLETDEVYCQMTLQPVTADSYLPDS
GTPSRQPNLFFCKTLTASDTSTHGGFSIPRRAAEKVFPPLDYNQQPPAQELMARDLHDTE
WKFRHIYRGQPKRHLLTTGWSVFVSAKRLSAGDSVLFIRNEKGQLLLGIRRATRPQTVLP
SSVLSSDSMHIGVLAAAAHASNTNSRFTVFYNPRASPSEFVIPYSKFEKAVYQSRVSVGM
RFRMLFETEESSVRRYMGTITGISDLDPVRWPSSYWRSIKVGWDESTAGERQRRVSLWEI
EPLTTFLVYPNWKKSPW
>scaffold-UFJN-2008947-Diplazium_wichurae
QVAASTQKEVDAQIPAYPNLPPQLVCQLHDVILHADLETDEVYCQMTLQPVTADSFVPDP
GTPSRQPNIFFCKTLTASDTSTHGGFSIPRRAAEKVFPPLDFNQQPPAQELVARDLHDTE
WKFRHIYRGQPKRHLLTTGWSVFVSTKRLIAGDSVLFIRNEKGQLLLGIRRATRPQTVLP
SSVLSSDSMHIGVLAAAAHASNTNSRFTVFYNPRASPSEFVILFSKFEKAVYQSRVSVGM
RFRMLFETEESSVRRYMGTITGIGDLDPVRWPNSQWRSIKVGWDESTAGERQRRVSLWEI
EPLTTFLVYPNWRKNPW
>scaffold-UGNK-2015674-Marattia_attenuata
QVAASTQKEVDAHIPNYPNLPPQLICQLHNVTLHADIETDEVYAQMTLQPVNAEPLVPDL
ATQSRQPNTFFCKTLTASDTSTHGGFSIPRRAAEKVFPPLDFTQQPPAQELIARDLHDNE
WKFRHIYRGQPKRHLLTTGWSVFVSAKRLTAGDSVLFIRNEKGQLLLGIRRANRPQTVMP
SSVLSSDSMHIGVLAAAAHAAATNSRFTIFYNPRASPSEFVIPLTKYEKAVCHTQVSVGM
RFRMLFETEESSVRRYMGTITGIGDLDPVRWPNSRWRSIKVGWDESTTGERQRRVSLWEI
EPLTTFLVYPNWRKRPW
>scaffold-VIBO-2079392-Osmunda_javanica
QVAASTQKEVDAHIPNYPNLPPQLICQLHNITLHADIETDEVYAQMTLQPVNVEALVPDI
NTQSRQPNNSFCKTLTASDTSTHGGFSIPRRAAEKVFPPLDFTQQPPAQELVARDLHDNE
WKFRHIYRGQPKRHLLTTGWSVFVSAKRLTAGDSVLFIRNEKGQLLLGIRRANRPQTVMP
SSVLSSDSMHIGVLAAAAHAAATNSRFTVFYNPRASPSEFVIPLSKYEKAVYHTRVSVGM
RFRMLFETEESSVRRYMGTITGIGDLDSVRWPNSQWRSIKVGWDESTAGERQRRVSLWEI
EPLTTFLVYPNWRKRPW
>scaffold-XDDT-2008489-Argyrochosma_nivea
QVAASTQKEVDAHLPAYPNLLPQLVCQLHDVILHADMETDEVYCQMTLQPVTADSFVPDS
GTPSRQPNIFFCKTLTASDTSTHGGFSIPRRAAEKVFPPLDYNQQPPAQELIARDLHDTE
WKFRHIYRGQPKRHLLTTGWSVFVSAKRLTAGDSVLFIRNEKGQLLLGIRRATRPQTVLP
SSVLSSDSMHIGVLAAAAHASNTNSRFTVFYNPRASPSEFVIPFTKFEKAVYQSRVSVGM
RFRMLFETEESSVRRYMGTITGIGDLDPVRWPNSHWRSIKVGWDESTAGERQRRVSLWEI
EPLTTFLVYPNWRKSPW
>Picea_lambertina_PILA_14304
QVAASTNKEVDAHIPNYPNLPPQLICQLHNVTLQADVETDEVYAQMTLQPLNTESLAPDL
GTQSRQPTNYFCKTLTASDTSTHGGFSIPRRAAEKVFPPLDFTQQPPVQELVARDLHDNE
WKFRHIYRGQPKRHLLTTGWSVFVSAKRLSAGDAVLFIRNEKGQLLLGIRRANRSQTVMP
SSVLSSDSMHIGVLAAAAHAASTNCRFTIFYNPRASPSEFVIPLSKYEKAVYHTRVSIGM
RFRMLFETEESTVRRYMGTITGIGDLDPARWPNSQWRSIKVGWDESTAGERQPRVSLWEI
EPLTTFLMYPPLGKRSW
>Picea_lambertina_PILA_25889
QVAASTNKEVDAHIPNYPNLLPQLICELHNVTMHADVETDEVYAQMTLQPLNLESLVPEL
GAPSKQPTNYFCKTLTASDTSTHGGFSVPRRAAEKVFPPLDFTQQPPVQEIIARDLHDNE
WKFRHIYRGQPKRHLLTTGWSVFVSAKRLVAGDSVLFIRNENGQLLLGIRRANRSQTVMP
SLVLSSDSMHIGVLAAAAHATATNSRFTVFYNPRASPSEFVIPLAKYEKAIYHTRVSAGM
RFRMLFETEDSSVRRYMGTITGIGDLDPVRWPNSQWRSVKVGWDESTAGERQPRVSLWEI
EPLTTFLMYPPLRKRPW
>Picea_lambertina_PILA_31245
QVAASTNKEVDAHIPNYPNLPAQLICQLHNVTMHADVETDEVYAQMTLQPLNADCLGSDL
GTPSKQPTNYFCKTLTASDTSTHGGFSVPRRAAEKVFPPLDFTQQPPAQELTARDLHDNE
WKFRHIFRGQPKRHLLTTGWSVFVSAKRLAAGDSVLFIWNEKGQLLLGIRRANRPQAVMP
SLVLSSDSMHIGLLAAAAHAAATNSRFTIFYNPRASPSEFVIPLAKYVKAVYHTRVSIGM
RFRMLFETEESSVRRYMGTITGISDLDQVRWPNSHWRSVKVGWDESTAGERQPRVSLWEI
EPLTTFPMYSPLRKRPW
>Pseudotsuga_menziesii_PSME_21243
QVAASTNKEVDAHIPNYPNLPAQLICQLHNVTMHADVETDEVYAQMTLQPLNADCLGSDL
GTPSKQPTNYFCKTLTASDTSTHGGFSVPRRAAEKVFPPLDFTQQPPAQELTARDLHDNE
WKFRHIFRGQPKRHLLTTGWSVFVSAKRLAAGDSVLFIWNEKGQLLLGIRRANRPQAVMP
SLVLSSDSMHIGLLAAAAHAAATNSRFTIFYNPRASPSEFVIPLAKYVKAVYHTRVSIGM
RFRMLFETEESSVRRYMGTITGISDLDQVRWPNSHWRSVKVGWDESTAGERQPRVSLWEI
EPLTTFPMYSPLRKRPW
>Pseudotsuga_menziesii_PSME_25567
QVAVSTNKEVDAHIPNYPNLPPQLICQLHNVTMHADVETDEVYAQMTLQPLNLESLVPEL
GTPSKQPTNYFCKTLTASDTSTHGGFSVPRRAAEKVFPPLDFTQQPPVQELTARDLHDNE
WKFRHIYRGQPKRHLLTTGWSVFVSAKRVVAGDSVLFIRNESGQLLLGIRRANRSQTIMP
SLVLSSDSMHIGVLAAAAHATATNSRFTVFYNPRASPSEFVIPLAKYEKAIYHTRVSAGM
RFRMLFETEDSSVRRYMGTITGIGDLDPVRWPNSQWRSVKSN------------------
-----LRICQQIEKILR
>Pseudotsuga_menziesii_PSME_38432
QVAASTNKEVDAHIPNYPNLPPQLICQLHNVTLQADVETDEVYAQMTLQPLSVESLAPDL
GTQSRQPTNYFCKTLTASDTSTHGGFSIPRRAAEKVFPPLDFTQQPPVQELVARDLHDNE
WKFRHIYRGQPKRHLLTTGWSVFVSAKRLSAGDAVLFIRNEKGQLLLGIRRANRSQTVMP
SSVLSSDSMHIGVLAAAAHAASTNCRFTIFYNPRASPSEFVIPLSKYEKAVYHTRVSIGM
RFRMLFETEESTVRRYMGTITGIGDLDPARWPNSQWRSIKVGWDESTAGERQPRVSLWEI
EPLTTFLMYPPLGKRSW
>Sequoiadendron_giganteum_SEGI_27475
QVAASTNKKIDGDIPNYPNLPPELICQLHNVTMHADIETDEVYAQMTLQPLSQESLIPDS
DTPSRQPTNYFCKTLTPSDTSTHGGFSIPRRAAEKVFPPLDFSQQPPAQELVARDLHDNE
WKFRHIYRGQPKRHLLTTGWSMFASAKRLVAGDSVLFFRNEKGQLFLGIRRAKRGQTIIP
SSVLSSDSMHIGILAAAAHAYSTNSPFTVFYNPRACPSEFAIPLSKYEKAVYHMHVSIGM
RFRMLFETEDSSVRRYMGTITGIGDLDPIRWPNSQWRSIKVGWDESAVGERKMQVSRWEI
EPLATFLMYSPLGKCHW
>Sequoiadendron_giganteum_SEGI_39341
EVAASTNKEIDSHIPNYPNLPPQLICQLHNVTLQADLETDEVYAQMTLQPLTTDSLAPDL
GTQSRQPTNYFCKTLTASDTSTHGGFSIPRRAAEKVFPPLDFTQQPPVQELIARDLHDNE
WKFRHIYRGQPKRHLLTTGWSVFVSAKRLVAGDSVLFIRNEKGQLLLGIRRANRTHTVMP
SSVLSSDSMHIGVLAAAAHAASTNCRFTIFYNPRASPSEFVIPLSKYEKAVYHTRVSIGM
RFRMLFETEESTVRRYMGTITGLGDLDHVRWPNSQWRSLKVGWDESTAGERQPRVSLWEI
EPLTTFLMYPPLGKRPW
>scaffold-ACWS-2007622-Agathis_macrophylla
QVAASTNKEVDAHIPNYPNLPPQLICQLHNVTLQADIETDEVYAQMTLQPLNPDSLAPDL
GTQSRQPTNYFCKTLTASDTSTHGGFSIPRRAAEKVFPPLDFTQQPPVQELIARDLHDNE
WKFRHIYRGQPKRHLLTTGWSVFVSAKRLVAGDSVLFIRNEKGQLLLGIRRANRAHTVMP
SSVLSSDSMHIGVLAAAAHAASTNCRFTIFYNPRASPSEFVIPLAKYEKSVYHTRVSIGM
RFRMLFETEESTVRRYMGTITGIGDLDPVRWPNSQWRSLKVGWDESTAGERQPRVSLWEI
EPLTTFLMYPPLGKRPW
>scaffold-ACWS-2007623-Agathis_macrophylla
QVAASTNKEVDAHIPNYPNLPPQLICQLHNVTMHADVETDEVYAQMTLQPLSADTLPSDL
GTASKQPTNYFCKTLTASDTSTHGGFSVPRRSAEKVFPPLDFSQQPPAQELIARDLHDNE
WKFRHIFRGQPKRHLLTTGWSVFVSAKRLVAGDSVLFIWNEKGQLLLGIRRANRPQTVMP
SSVLSSDSMHIGLLAAAAHAAATNSRFTIFYNPRASPSEFVIPLAKYVKAVYHTRVSIGM
RFRMLFETEESSVRRYMGTITGIGDLDPVRWPNSQWRSVKVGWDESTAGERQPRVSLWEI
EPLTTFPMYSPLRKRPW
>scaffold-GJTI-2013313-Cephalotaxus_harringtonia-leaves
QVAASTNKEVDAHIPNYPNLPPQLICQLHNVTMHADVETDEVYAQMTLQPLSADTLPSDL
GTPSKQPTNYFCKTLTASDTSTHGGFSVPRRAAEKVFPPLDFTQQPPAQELIARDLHDNE
WKFRHIFRGQPKRHLLTTGWSVFVSAKRLVAGDSVLFIWNEKGQLLLGIRRANRPQTVMP
SSVLSSDSMHIGLLAAAAHAAATNSRFTIFYNPRASPSEFVIPLAKYAKAVYHTRVSIGM
RFRMLFETEESSVRRYMGTITGIGDLDPVRWPNSQWRSVKVGWDESTAGERQPRVSLWEI
EPLATFPMYSPLRKRPW
>scaffold-GKCZ-2013447-Diselma_archeri
QVAASTNKEIDSHIPNYPNLPPQLICQLHNVTLQADIETDEVYAQMTLQPLTTDSLAPDL
GTQSRQPTNYFCKTLTASDTSTHGGFSIPRRAAEKVFPPLDFSQQPPVQELVARDLHDNE
WKFRHIYRGQPKRHLLTTGWSVFVSAKRLVAGDSVLFIRNEKGQLLLGIRRANRTHTVMP
SSVLSSDSMHIGVLAAAAHAASTNCRFTIFYNPRASPSEFVIPLSKYEKAVYHTRVSIGM
RFRMLFETEESTVRRYMGTITGLGDLDPVRWPNSQWRSLKVGWDESTAGERQPRVSLWEI
EPLTTFLMYPPLGKRSW
>scaffold-IFLI-2008460-Callitris_gracilis
QVAASTNKEIDSHIPNYPNLPAQLICQLHNVTLQADIETDEVYAQMTLQPLTTDSLAPDL
GTQSRQPTNYFCKTLTASDTSTHGGFSIPRRAAEKVFPPLDFSQQPPVQELVARDLHDNE
WKFRHIYRGQPKRHLLTTGWSVFVSAKRLVAGDSVLFIRNEKGQLLLGIRRANRTHTVMP
SSVLSSDSMHIGVLAAAAHAASTNCRFTIFYNPRASPSEFVIPLSKYEKAVYHTRVSIGM
RFRMLFETEESTVRRYMGTITGVGDLDPIRWPDSQWRSLKVGWDESTAGERQPRVSLWEI
EPLTTFLMYPPLGKRSW
>scaffold-MIXZ-2007381-Agathis_robusta
QVAASTNKEVDAHIPNYPNLPPQLICQLHNVTLQADIETDEVYAQMTLQPLNPDSLAPDL
GTQSRQPTNYFCKTLTASDTSTHGGFSIPRRAAEKVFPPLDFTQQPPVQELIARDLHDNE
WKFRHIYRGQPKRHLLTTGWSVFVSAKRLVAGDSVLFIRNEKGQLLLGIRRANRAHTVMP
SSVLSSDSMHIGVLAAAAHAASTNCRFTIFYNPRASPSEFVIPLAKYEKSVYHTRVSIGM
RFRMLFETEESTVRRYMGTITGIGDLDPVRWPNSQWRSLKVGWDESTAGERQPRVSLWEI
EPLTTFLMYPPLGKRPW
>scaffold-MIXZ-2013384-Agathis_robusta
QVAASTNKEVDAHIPNYPNLPPQLICQLHNVTMHADVETDEVYAQMTLQPLSADTLPSDL
GTASKQPTNYFCKTLTASDTSTHGGFSVPRRSAEKVFPPLDFSQQPPAQELIARDLHDNE
WKFRHIFRGQPKRHLLTTGWSVFVSAKRLVAGDSVLFIWNEKGQLLLGIRRANRPQTVMP
SSVLSSDSMHIGLLAAAAHAAATNSRFTIFYNPRASPSEFVIPLAKYVKAVYHTRVSIGM
RFRMLFETEESSVRRYMGTITGIGDLDPVRWPNSQWRSVKVGWDESTAGERQPRVSLWEI
EPLTTFPMYSPLRKRPW
>scaffold-NVGZ-2113356-Cephalotaxus_harringtonia-2_samples_combined
QVAASTNKEVDAHIPNYPNLPPQLICQLHNVTMHADVETDEVYAQMTLQPLSADTLPSDL
GTPSKQPTNYFCKTLTASDTSTHGGFSVPRRAAEKVFPPLDFTQQPPAQELIARDLHDNE
WKFRHIFRGQPKRHLLTTGWSVFVSAKRLVAGDSVLFIWNEKGQLLLGIRRANRPQTVMP
SSVLSSDSMHIGLLAAAAHAAATNSRFTIFYNPRASPSEFVIPLAKYAKAVYHTRVSIGM
RFRMLFETEESSVRRYMGTITGIGDLDPVRWPNSQWRSVKVGWDESTAGERQPRVSLWEI
EPLATFPMYSPLRKRPW
>scaffold-RMMV-2007821-Callitris_macleayana
QVAASTNKEIDSHIPNYPNLPAQLICQLHNVTLQADIETDEVYAQMTLQPLTTDSLAPDL
GTQSRQPTNYFCKTLTASDTSTHGGFSIPRRAAEKVFPPLDFSQQPPVQELVARDLHDNE
WKFRHIYRGQPKRHLLTTGWSVFVSAKRLVAGDSVLFIRNEKGQLLLGIRRANRTHTVMP
SSVLSSDSMHIGVLAAAAHAASTNCRFTIFYNPRASPSEFVIPLSKYEKAVYHTRVSIGM
RFRMLFETEESTVRRYMGTITGVGDLDPVRWPDSQWRSLKVGWDESTAGERQPRVSLWEI
EPLTTFLMYPPLGKRSW
>scaffold-RSCE-2008257-Wollemia_nobilis
QVAASTNKEVDAHIPNYPNLPPQLICQLHNVTMHADVETDEVYAQMTLQPLSADTLPSDL
GTASKQPTNYFCKTLTASDTSTHGGFSVPRRAAEKVFPPLDFSQQPPAQELIARDLHDNE
WKFRHIFRGQPKRHLLTTGWSVFVSAKRLVAGDSVLFIWNEKGQLLLGIRRANRPQTVMP
SSVLSSDSMHIGLLAAAAHAAATNSRFTIFYNPRASPSEFVIPLAKYVKAVYHTRVSIGM
RFRMLFETEESSVRRYMGTITGIGDLDPVRWQNSQWRSVKVGWDESTAGERQPRVSLWEI
EPLTTFPMYSPLRKRPW
>scaffold-VFYZ-2010080-Thuja_plicata
QVAASTNKEVDAHIPNYPNLPPQLICQLHNVTMHADVETDEVYAQMTLQPLNADTLPSDL
GTPSKQPTNYFCKTLTASDTSTHGGFSVPRRAAEKVFPPLDFNQQPPAQELIARDLHDNE
WKFRHIFRGQPKRHLLTTGWSVFVSAKRLVAGDSVLFIWNEKGQLLLGIRRANRPQTVMP
SSVLSSDSMHIGLLAAAAHAAATNSRFTIFYNPRASPSEFVIPLAKYAKAVYHTRVSIGM
RFRMLFETEESSVRRYMGTITGMGDLDPVRWPHSQWRSVKVGWDESTAGERQPRVSLWEI
EPLATFPMYSPLRKRPW
>scaffold-WYAJ-2016401-Cephalotaxus_harringtonia-branch_apex_including_needles
QVAASTNKEVDAHIPNYPNLPPQLICQLHNVTMHADVETDEVYAQMTLQPLSADTLPSDL
GTPSKQPTNYFCKTLTASDTSTHGGFSVPRRAAEKVFPPLDFTQQPPAQELIARDLHDNE
WKFRHIFRGQPKRHLLTTGWSVFVSAKRLVAGDSVLFIWNEKGQLLLGIRRANRPQTVMP
SSVLSSDSMHIGLLAAAAHAAATNSRFTIFYNPRASPSEFVIPLAKYAKAVYHTRVSIGM
RFRMLFETEESSVRRYMGTITGIGDLDPVRWPNSQWRSVKVGWDESTAGERQPRVSLWEI
EPLATFPMYSPLRKRPW
>scaffold-XTZO-2007370-Araucaria_rulei
QVAASTNKEVDAHIPNYPNLPPQLICQLHNVTMHADVETDEVYAQMTLQPLSADTLPSDL
GTASKQPTNYFCKTLTASDTSTHGGFSVPRRAAEKVFPPLDFSQQPPAQELIARDLHDNE
WKFRHIFRGQPKRHLLTTGWSVFVSAKRLVAGDSVLFIWNEKGQLLLGIRRANRPQTVMP
SSVLSSDSMHIGLLAAAAHAAATNSRFTIFYNPRASPSEFVIPLAKYVKAVYHTRVSIGM
RFRMLFETEESSVRRYMGTITGIGDLDPVRWPNSQWRSVKVGWDESTAGERQPRVSLWEI
EPLTTFPMYSPLRKRPW
>scaffold-AKXB-2068276-Phaeomegaceros_coriaceus
QVAASTQKETDVHALNYPNLPSCLTCQLHNVTLHADTETDEVYAQMTLQPMSGEPLMPHL
GKPSRQPTDFFCKTLTASDTSTHGGFSIPRKSAEKVFPPLDYNQAPPAQELVARDLHDQE
WRFRHIYRGQPRRHLLTTGWSVFVSAKRLQAGDAVLFIRDEKGQLLLGIRRANRQQTPMP
SSVLSSDSMHIGVLGAAAHAAATSSRFTIFYNPRASPSEFVIPFAKYHKAAHEMQLSVGM
RFRMVFETEESSVRRHMGTITGIGDLDPVRWPNSMWRALKVGWDESTAGERQPRVSAWEI
EPLTTFIICPPLRKRSR
>scaffold-ANON-2007917-Leiosporoceros_dussii-B
QVAASTQQEADGHALNYPNLLSCLTCHLHNVTLHADMETDEVYAQMTLQPVNGD-LVQDP
AKLNRQPTDFFCKTLTASDTSTHGGFSIPRKSAEKVFPPLDYTQMPPAQELSARDLHDQE
WRFRHIYRGQPKRHLLTTGWSNFVSAKKLQAGDAVLFIRDEKGQLLLGIRRANRQQAQMP
SSVLSSVSMHIGVIGAAAHAAATSSRFTIFYNPRASPSEFVIPFAKYQKAVHEVQLSVGM
RFRMVFETEESGMRRHIGTITGIGDLDPVRWPNSKWRALKVNWDESTAGERQPRVSAWEI
EPLTTFIVCPPARKRPR
>scaffold-ANON-2008324-Leiosporoceros_dussii-B
QVAASMQKELESPALNYPNLPSCLTCHLHNLTLHADTETDEVYAQMTLQPLSVDCLVQDP
RKQDVQPTDFFCKTLTASDTSTHGGFSIPRKSAEKVFPPLDYNQVPPAQELVARDLHDQE
WRFRHIYRGQPRRHLLTTGWSVFVSAKRLLAGDAVLFIRDDKGQLLLGIKRANRQQAPMP
SSVVSTDSMHIGVLAAAAHAASARSFFTIFYNPRASPSEFVIPFAKYYRAAHEMQLSVGM
RFRMSFVAEESNVRRRMGTITGISELDPVRWPNSMWRALEVGWDESTAGERQARVSAWEI
QPVKMFIMCPLLQKCPA
>scaffold-BSNI-2009766-Anthoceros_agrestis-B
QVAASTQKESDANALNYPNLRSCLTCQLHNVTLHADTETDEVYAQMTLQPLTGEPLITDL
GKPNRQPTDFFCKTLTASDTSTHGGFSIPRKSAEKVFPPLDYTQAPPAQELVARDLHDQE
WHFRHIYRGQPRRHLLTTGWSVFVSAKRLQAGDAVLFIRDEKGQLLLGIRRANRQQAPIP
SSVLSSDSMHIGVLGAAAHAAATNSRFTVFYNPRASPSEFVIPYAKYQKAAQEMQLSVGM
RFRMVFETEDSNVRGHMGTITGIGDLDPVRWPDSMWRALKVGWDESTAGDRQPRVSAWEI
EPLTTFMLCPPLRKRAR
>scaffold-RXRQ-2011803-Phaeoceros_carolinianus-sporophyte
QVAASTQKESDANALNYPNLRSCLTCQLHNVTLHADTETDEVYAQMTLQPLTGEPLITDL
GKPNRQPTDFFCKTLTASDTSTHGGFSIPRKSAEKVFPPLDYTQAPPAQELVARDLHDQE
WHFRHIYRGQPRRHLLTTGWSVFVSAKRLQAGDAVLFIRDEKGQLLLGIRRANRQQAPIP
SSVLSSDSMHIGVLGAAAHAAATNSRFTVFYNPRASPSEFVIPYAKYQKAAQEMQLSVGM
RFRMVFETEDSNVRRHMGTITGIGDLDPVRWPDSMWRALKVGWDESTAGDRQPRVSAWEI
EPLTTFMLCPPLRKRAR
>scaffold-TCBC-2008407-Nothoceros_vincentianus
QVAASTQKETDVHALNYPNLPSCLTCQLHNVTLHADTETDEVYAQMTLQPMSGEPLMPHL
GKPSRQPTDFFCKTLTASDTSTHGGFSIPRKSAEKVFPPLDYHQAPPAQELVARDLHDQE
WRFRHIYRGQPRRHLLTTGWSVFVSAKRLQAGDAVLFIRDEKGQLLLGIRRANRQQTPMP
SSVLSSDSMHIGVLGAAAHAAATSSRFTIFYNPRASPSEFVIPFAKYHKAAHEMQLSVGM
RFRMVFETEESSVRRHMGTITGIGDLDPVRWPNSMWRALKVGWDESTAGERQPRVSAWEI
EPLTTFIICPPLRKRSR
>scaffold-TWUW-2009511-Anthoceros_agrestis-A
QVAASTQKESDANALNYPNLRSCLTCQLHNVTLHADTETDEVYAQMTLQPLTGEPLITDL
GKPNRQPTDFFCKTLTASDTSTHGGFSIPRKSAEKVFPPLDYTQAPPAQELVARDLHDQE
WHFRHIYRGQPRRHLLTTGWSVFVSAKRLQAGDAVLFIRDEKGQLLLGIRRANRQQAPIP
SSVLSSDSMHIGVLGAAAHAAATNSRFTVFYNPRASPSEFVIPYAKYQKAAQEMQLSVGM
RFRMVFETEDSNVRGHMGTITGIGDLDPVRWPDSMWRALKVGWDESTAGDRQPRVSAWEI
EPLTTFMLCPPLRKRAR
>scaffold-UCRN-2053996-Megaceros_flagellaris
QVAASTQTETDVHALNYPNLPSCLTCQLHNVTLHADTETDEVYAQMTLQPMSGEPLMPHL
GKPSRQPTDFFCKTLTASDTSTHGGFSIPRKSAEKVFPPLDYHQAPPAQELVARDLHDQE
WRFRHIYRGQPRRHLLTTGWSVFVSAKRLQAGDAVLFIRDEKGQLLLGIRRANRQQTPMP
SSVLSSDSMHIGVLGAAAHAAATSSRFTIFYNPRASPSEFVIPFAKYHKAAHEMQLSVGM
RFRMVFETEESNVRRHMGTITGIGDLDLVRWPNSMWRALKVGWDESTAGERQPRVSAWEI
EPLTTFIICPPLRKRSR
>scaffold-WCZB-2009427-Phaeoceros_carolinianus-gametophyte
QVAASTQTETDAHALNYPNLPSCLTCQLHNVTLHADTETDEVYAQMTLQPISVEPLMPDL
GKPSRQPTDFFCKTLTASDTSTHGGFSIPRKSAEKVFPPLDYNQAPPAQELVARDLHDQE
WRFRHIYRGQPRRHLLTTGWSVFVSAKRLQAGDAVLFIRDEKGQLLLGIRRANRQQTSLP
SSVLSSDSMHIGVLGAAAHAAATSSRFTIFYNPRASPSEFVIPFGKYQKAAREMQLSVGM
RFRMVFETEESSVRRHMGTITGIGDLDPVRWPNSMWRALKVGWDESTAGERQPRVSAWEI
EPLTTFIICPTLRKRSR
>scaffold-WCZB-2009428-Phaeoceros_carolinianus-gametophyte
QVAASTQTETDAHALNYPNLPSCLTCQLHNVTLHADTETDEVYAQMTLQPISVEPLMPDL
GKPSRQPTDFFCKTLTASDTSTHGGFSIPRKSAEKVFPPLDYNQAPPAQELVARDLHDQE
WRFRHIYRGQPRRHLLTTGWSVFVSAKRLQAGDAVLFIRDEKGQLLLGIRRANRQQTSLP
SSVLSSDSMHIGVLGAAAHAAATSSRFTIFYNPRASPSEFVIPFGKYQKAAREMQLSVGM
RFRMVFETEESSVRRHMGTITGIGDLDPVRWPNSMWRALKVGWDESTAGERQPRVSAWEI
EPLTTFIICPTLRKRSR
>scaffold-WCZB-2009429-Phaeoceros_carolinianus-gametophyte
QVAASTQTETDAHALNYPNLPSCLTCQLHNVTLHADTETDEVYAQMTLQPISVEPLMPDL
GKPSRQPTDFFCKTLTASDTSTHGGFSIPRKSAEKVFPPLDYNQAPPAQELVARDLHDQE
WRFRHIYRGQPRRHLLTTGWSVFVSAKRLQAGDAVLFIRDEKGQLLLGIRRANRQQTSLP
SSVLSSDSMHIGVLGAAAHAAATSSRFTIFYNPRASPSEFVIPFGKYQKAAREMQLSVGM
RFRMVFETEESSVRRHMGTITGIGDLDPVRWPNSMWRALKVGWDESTAGERQPRVSAWEI
EPLTTFIICPTLRKRSR
>scaffold-HMHL-2009955-Marchantia_paleacea-non_mycorrizal
QVAASTQKEADVHIPSYPSLPSRLICLLDNVTLHADMETDEVYTRMTLIPISVELIVPDI
TRDTKQPTDFFCKTLTASDTSTHGGFSIPRRAAEKVFPPLDYSQQPPAQELVARDLHDQE
WHFRHIYRGQPRRHLLTTGWSVFVSAKRLQAGDSVLFIRDDKGQLLLGIRRANRQQTAMP
SSVLTSDSMHIGVLAAANHAAATSSRFTIFYNPRASPSEFVIPLAKYNKAIYHTQVSVGM
RFRMVFETEESGVRRYMGTITGIGDVDPLRWPNSHWRSLKVGWDESTAGERQRRVSLWEI
EPLTTFLICPTLRKRPR
>scaffold-IHWO-2011460-Marchantia_paleacea-mycorrizal
QVAASTQKEADVHIPSYPSLPSRLICLLDNVTLHADMETDEVYTRMTLIPISVELIVPDI
TRDTKQPTDFFCKTLTASDTSTHGGFSIPRRAAEKVFPPLDYSQQPPAQELVARDLHDQE
WHFRHIYRGQPRRHLLTTGWSVFVSAKRLQAGDSVLFIRDDKGQLLLGIRRANRQQTAMP
SSVLTSDSMHIGVLAAANHAAATSSRFTIFYNPRASPSEFVIPLAKYNKAIYHTQVSVGM
RFRMVFETEESGVRRYMGTITGIGDVDPLRWPNSHWRSLKVGWDESTAGERQRRVSLWEI
EPLTTFLICPTLRKRPR
>scaffold-ILBQ-2005995-Conocephalum_conicum
QVAASTQKEADVHIPSYPNLPSRLICLLDNVTLHADVETDEVYTRMTLIPVSQDVMAPEI
TRETKQPTDFFCKTLTASDTSTHGGFSIPRRAAEKVFPPLDYSQQPPAQELVARDLHDQE
WHFRHIYRGQPRRHLLTTGWSVFVSAKRLQAGDSVLFIRDDKGQLLLGIRRANRQQTAMP
SSVLTSDSMHIGVLAAANHAAATTSRFTIFYNPRASPSEFVIPLAKYNKAIYHTQVSVGM
RFRMVFETEESGVRRYMGTITGIGDVDPIRWPNSYWRSLKVGWDESTAGERQRRVSLWEI
EPLTTFLICPTLRKRPR
>scaffold-JPYU-2039594-Marchantia_polymorpha
QVAASTQKEADVHIPSYPSLPSRLICLLDNVTLHADMETDEVYTRMTLLPMSGELIVPDI
TRDTKQPTDFFCKTLTASDTSTHGGFSIPRRAAEKVFPPLDYSQQPPAQELVARDLHDQE
WHFRHIYRGQPRRHLLTTGWSVFVSAKRLQAGDSVLFIRDDKGQLLLGIRRANRQQTAMP
SSVLTSDSMHIGVLAAANHAAATNSRFTIFYNPRASPSEFVIPLAKYNKAIYHTQVSVGM
RFRMVFETEESGVRRYMGTITGIGDVDPLRWPSSHWRSLKVGWDESTAGERQRRVSLWEI
EPLTTFLICPTLRKRPR
>scaffold-LFVP-2014378-Marchantia_paleacea-2_samples_combined
QVAASTQKEADVHIPSYPSLPSRLICLLDNVTLHADMETDEVYTRMTLIPISVELIVPDI
TRDTKQPTDFFCKTLTASDTSTHGGFSIPRRAAEKVFPPLDYSQQPPAQELVARDLHDQE
WHFRHIYRGQPRRHLLTTGWSVFVSAKRLQAGDSVLFIRDDKGQLLLGIRRANRQQTAMP
SSVLTSDSMHIGVLAAANHAAATSSRFTIFYNPRASPSEFVIPLAKYNKAIYHTQVSVGM
RFRMVFETEESGVRRYMGTITGIGDVDPLRWPNSHWRSLKVGWDESTAGERQRRVSLWEI
EPLTTFLICPTLRKRPR
>scaffold-OFTV-2015060-Barbilophozia_barbata
QVAASTQKEADIHIPSYPNLPSRLKCLLDNVTLHADLETDEVYTRMTLIPLGPDSSLPEV
TRESKQPTDFFCKTLTASDTSTHGGFSIPRRAAEKVFPPLDYSTPPPAQELVARDLHDNE
WHFRHIYRGQPRRHLLTTGWSVFVSAKRLQAGDSVLFIRDDKGQLLLGIRRANRQQTAMP
SSVLTSDSMHFGVLAAANHAAATNSRFTIFYNPRASPSEFVIPLAKYNKAVHHTQVSVGM
RFRMVFETEESGVRRYMGTITGIGDLDPGRWPNSHWRSLKVGWDESTAGERQRRVSLWEI
EPLTTYLICPPIRKRPR
>scaffold-WJLO-2004265-Ricciocarpos_natans
QVAASTQKEADVHIPSYPNLPPRLICVLDNVTLHADVETDEVYTRMTLIPISQEMMAPEI
TRETKQPTDFFCKTLTASDTSTHGGFSIPRRAAEKVFPPLDYSQQPPAQELVARDLHDQE
WHFRHIYRGQPRRHLLTTGWSVFVSAKRLQAGDSVLFIRDDKGQLLLGIRRANRQQTAMP
SSVLTSDSMHIGVLAAANHAAATNSRFTIFYNPRASPSEFVIPLSKYHKAIYQTQVSVGM
RFRMVFETEESGVRRYMGTITGIGDLDPVRWPNSHWRSLKVGWDESTAGERQRRVSLWEI
EPLTTFLICPTLRKRPR
>scaffold-ABIJ-2006788-Selaginella_lepidophylla
QVAASTQKEADADIPSYPNLPPHLVCQLHNITLHADIETDEVYAQMTLQPINADPMVSDL
GRQNRQPSEYFCKTLTASDTSTHGGFSIPRRAAEKVFPPLDFTQQPPAQEIVARDLHDTE
WRFRHIYRGQPRRHLLTTGWSVFVSAKRLQTGDAVLFIRDEKGQLLLGIRRANRQQASMP
LSLLSTDSMYIGILAAAAHANSTSSRFTIFYNPRASPSEFVIPLSKFYNAVCNMQVSPGM
RFRMQFETEESGIRRHTGTIVGSGDLDPVRWPNSHWRSLKVEWDEPAAGEKQQRISLWEI
EPASTYLVCPTFRKRPW
>scaffold-GAON-2006395-Huperzia_squarrosa
QVAALTKMEADAHIPNYPNLSSQLICQLHDVTLHAEAETDEVYCQMILQPLSTSCLVPDV
GIQNKQPHEYFCKTLTASDTSTHGGFSIPRRAAEKVFPPLDFSQQPPAQELVARDLHDNE
WHFRHIYRGQPRRHLLTTGWSVFVSAKRLQAGDSVLFIRDEKGQLFLGIRRANRIQ----
--LLSSDSMHIGVLAAAAHAHSTSSRFAIFYNPRASPSEFVVPFSKYNKAVYSTQVSIGM
RFRMQFETEDSSSRRYTGTITGIGDLDPVRWPKSYWRSLKVGWDESASGERHKRVSLWEI
EPFTTFLFSPTLRKRFR
>scaffold-GKAG-2018778-Huperzia_lucidula
QVAALTKMEADAHIPNYPNLSSQLICQLHNVTLHAEAETDEVYCQMILQPLSTSSLVPDV
GRQNKQPHEYFCKTLTASDTSTHGGFSIPRRAAEKVFPPLDFSQQPPAQELVARDLHDSE
WHFRHIYRGQPRRHLLTTGWSVFVSAKRLQAGDSVLFIRDEKGQLFLGIRRANRIQPSMP
SSLLSSDSMHIGVLAAAAHAHNTSSRFAIFYNPRASPSEFVVPFSKYNKAVYSTQVSVGM
RFRMQFETEDSSSRRYTGTITGIGDLDPVRWPNSYWRSLKVGWDESASGERQKRVSLWEI
EPFTTFLFSPTLRKRFR
>scaffold-JKAA-2012163-Selaginella_wallacei
QVIASTQKEGDVEIPSYPNLPAQLFCQLHNITLHADQENDEVFAQMTLQPLQQDPLLPDL
GIQPKQTTISFSKTLTASDTSTHGGFSIPRRAAEKVFPPLDFNKTPPAQELVATDLHNTE
WHFRHIYRGQPRRHLLTTGWSVFVSAKRLQAGDTVLFLRDEQGRLMLGIRRANRQQANLP
TSLLSSDSMLIGVLAAAAHAASTNSRFTIFYNPRASPSEFVIPLAKYQKALHPPHVTVGM
RFRMEMETEDSSTRRYMGTITGIGDLDPIRWPNSYWRSLKVGWDESTAGQRQRRVSAWEI
EPLTAFLLCSLLRKRLR
>scaffold-PKOX-2011669-Isoetes_tegetiformans
QVAASTQKDADIQIPGYPNLPSQLICQLHNITLHADQETDEVYAQMTLQPINGDPLAPDL
GIQAKQPNISFCKTLTASDTSTHGGFSIPRRAAEKVFPPLDYTKQPPAQELVARDLHNNE
WHFRHIYRGQPRRHLLTTGWSVFVSAKRLQAGDTVLFLRDESGQLLLGIRRANRQQINMP
SSLLSKDSMLIGVLAAAAHAAATNSRFTIYYNPRASPSEFVIPLSKYNTAVYHKQVSVGM
RFRMELETEDSSTRRYMGTITGIGDLDPIRWPNSSWRSLKVGWDESTAGQRQRRVSLWEI
EPLAPFSCHSLLRKRPR
>scaffold-PKOX-2011971-Isoetes_tegetiformans
QVAASTQKEVDAHIPNYPNLPPQLICQLHNITLHADLETDEVYAQMTLQPIPGASMTSDL
GRPNKQPNEHFCKTLTASDTSTHGGFSIPRRAAEKVFPPLDFTQQPPAQEIIARDLHDVE
WHFRHIYRGQPRRHLLTTGWSVFVSAKRLQAGDSVLFIRDEKNQILLGIRRANRQQPSAP
SSFLSSDSMHIGVLAAAAHAHATSSRFTIFYNPRASPSEFVIPLSKYQKAIYGVRVSVGM
RFRMQFETEDASTRRYTGTITGVGDLDPVRWPNSCWRSLKVGWDESTAGERQQRVSLWEI
EPFTTFLICPSLRRRPR
>scaffold-PQTO-2000837-Lycopodium_deuterodensum
QVAASTQKEADIQIPSYPNLPPHLICQLHNITLHADPETDEVYAQMTLQPVTGDQPSPDL
ENQHKRPTIAFSKTLTASDTSTHGGFSIPRRAAEKVFPLLDFTKQPPAQEIVAKDLHNNE
WHFRHIYRGQPRRHLLTTGWSVFVSAKRLQAGDTVLFMRDENGHLLLGIRRANRQHPAMP
SSLLSSDSMLIGVLAAAAHAAATNSRFNIFYNPRASPSEFVIPLVKYNKAVYHTQVSVGM
RFRMELETEDSSTRRYMG-----GDLDPVRWPNSHWRSLKVGWDESTAGQRQRKVSLWEI
EPLSSFLVCPLLRKRPR
>scaffold-ZFGK-2042782-Selaginella_kraussiana
QVAASTQREADAQIPSYPNLPPHLICQLHNVTLHADVETDEVYAQMTLQPTT-EGMPSDL
GRPNRQPSEYFCKTLTASDTSTHGGFSIPRRAAEKVFPPLDFTQQPPAQEIVARDLHDNE
WRFRHIYRGQPRRHLLTTGWSIFVGSKKLQTGDSVLFIRDDKGQLLIGIRHANRQQASMP
LSLLSTDSMYIGILAAAAHAHATNSRFTIFYNPRASPSEFVIPWSKYYNAVCNMQVSTGM
RFRMQFETEESSVRRHTGTITGSGDLDPVRWPNSYWRSLKVEWDEPTAGEKQQRISLWEI
EPVTTYLVCPTFRRRPW
>scaffold-ZYCD-2004040-Selaginella_acanthonota
QVIASTHKEGDVEIPSYPNLPPQLFCQLHNITLHADQENDEVFAQMTLQPLQQDPLLPDL
GIQPKQTTISFSKTLTASDTSTHGGFSIPRRAAEKVFPPLDFNKTPPAQELVATDLHNTE
WHFRHIYRGQPRRHLLTTGWSVFVSAKRLQAGDTVLFLRDEQGRLMLGIRRANRQQANLP
TSLLSSDSMLIGVLAAAAHAASTNSRFTIFYNPRASPSEFVIPLAKYQKALHPPHVTVGM
RFRMEMETEDSSTRRYMGTITGIGDLDPIRWPNSYWRSLKVGWDESTAGQRQRRVSAWEI
EPLTAFLLCSLLRKRLR
>scaffold-ZZOL-2006365-Selaginella_stauntoniana
QVAASTQKEADADIPSYPNLPPHLVCQLHNITLHADTETDEVYAQMTLQPMNADSMVSDL
GRQNRQPSEYFCKTLTASDTSTHGGFSIPRRAAEKVFPPLDFSQQPPAQEIVARDLHDTE
WRFRHIYRGQPRRHLLTTGWSVFVSAKRLQTGDAVLFIRDEKGQLLLGIRRANRQQASMP
LSLLSTDSMYIGILAAAAHANSTSSRFTIFYNPRASPSEFVIPLSKYYNAVYNMQVSPGM
RFRMQFETEESGIRRHTGTIVGSGDLDPVRWPNSHWRSLKVEWDEPAAGEKQQRISLWEI
EPASTYLVCPTFRKRPW
>scaffold-EEMJ-2005455-Thuidium_delicatulum
QVAASTQKEADAHIPNYPSIPPRLVCLLDNVTLHADLDTDEVYAQMTLLPIQNEVLPPDF
GVLNKQPTEYFCKTLTASDTSTHGGFSIPRRAAEKVFPPLDFTQTPPAQELVARDLHDQE
WHFRHIYRGQPRRHLLTTGWSVFVSAKRLQAGDSVLFIRDDKGQLLLGIRRANRQQTVVP
SSVLSSDSMHFGVLAAASHAAATSSRFKIFYNPRQSPSEFVIPLAKYHKAVYNTQVTVGM
RFRMVFETEESSVRRYMGTITGLGDIDSARWPKSHWRSLKVGWDESTAGERQHRVSLWEI
EPLTTFLLCPALRKRPR
>scaffold-EEMJ-2005456-Thuidium_delicatulum
QVAASTQKEADAHIPNYPSIPPRLVCLLDNVTLHADLDTDEVYAQMTLLPIQNEVLPPDF
GVLNKQPTEYFCKTLTASDTSTHGGFSIPRRAAEKVFPPLDFTQTPPAQELVARDLHDQE
WHFRHIYRGQPRRHLLTTGWSVFVSAKRLQAGDSVLFIRDDKGQLLLGIRRANRQQTVVP
SSVLSSDSMHFGVLAAASHAAATSSRFKIFYNPRQSPSEFVIPLAKYHKAVYNTQVTVGM
RFRMVFETEESSVRRYMGTITGLGDIDSARWPKSHWRSLKVGWDESTAGERQHRVSLWEI
EPLTTFLLCPALRKRPR
>scaffold-HVBQ-2023053-Tetraphis_pellucida
QVAASTQKEADAHIPNYPSLPPRLICLLDNVTLHADLETDEVYAQMVLIPTQNETL-PDL
GVPNKQPTEYFCKTLTASDTSTHGGFSIPRRAAEKVFPSLDYTQQPPAQELVARDLHDQE
WHFRHIYRGQPRRHLLTTGWSVFVSAKRLLAGDSVLFIRDDKGQLLLGIRRANRQQTVMP
SSVLSSDSMHIGILAAANHAAATSSRFTIFYNPRQSPSEFVIPLAKYQKAVFNTQVTVGM
RFRMVFETEESSVRRYMGTVTGLGDLDPVRWPNSHWRSLKVGWDESTAGERQRRVSIWEI
EPLTTFLLCPTLRKRPR
>scaffold-JADL-2006689-Rhynchostegium_serrulatum
QVAASTQKEADAHIPNYPSIPPRLFCLLDNVTLHADLDTDEVYAQMTLLPIQNEALPPDF
GVPSKQPTEYFCKTLTASDTSTHGGFSIPRRAAEKVFPPLDFTQTPPAQELVARDLHDQE
WHFRHIYRGQPRRHLLTTGWSVFVSAKRLQAGDSVLFIRDDKGQLLLGIRRANRQQTVVP
SSVLSSDSMHFGVLAAANHAAATSSRFKIFYNPRQSPSEFVIPLAKYHKAVYNTQVTVGM
RFRMVFETEESSVRRYMGTITGLGDIDSARWPKSHWRSLKVGWDESTAGERQHRVSLWEI
EPLTTFLLCPALRKRPR
>scaffold-JADL-2006690-Rhynchostegium_serrulatum
QVAASTQKEADAHIPNYPSIPPRLFCLLDNVTLHADLDTDEVYAQMTLLPIQNEALPPDF
GVPSKQPTEYFCKTLTASDTSTHGGFSIPRRAAEKVFPPLDFTQTPPAQELVARDLHDQE
WHFRHIYRGQPRRHLLTTGWSVFVSAKRLQAGDSVLFIRDDKGQLLLGIRRANRQQTVVP
SSVLSSDSMHFGVLAAANHAAATSSRFKIFYNPRQSPSEFVIPLAKYHKAVYNTQVTVGM
RFRMVFETEESSVRRYMGTITGLGDIDSARWPKSHWRSLKVGWDESTAGERQHRVSLWEI
EPLTTFLLCPALRKRPR
>scaffold-LNSF-2070184-Stereodon_subimponens
QVAASTQKEADAHIPNYPSIPPRLVCLLDNVTLHADLDTDEVYAQMTLLPIQNEVLPPDF
GVLNKQPTEYFCKTLTASDTSTHGGFSIPRRAAEKVFPPLDFTQTPPAQELVARDLHDQE
WHFRHIYRGQPRRHLLTTGWSVFVSAKRLQAGDSVLFIRDDKGQLLLGIRRANRQQTVVP
SSVLSSDSMHFGVLAAASHAAATSSRFKIFYNPRQSPSEFVIPLAKYHKAVYNTQVTVGM
RFRMVFETEESSVRRYMGTITGLGDIDSARWPKSHWRSLKVGWDESTAGERQHRVSLWEI
EPLTTFLLCPALRKRPR
>scaffold-ORKS-2007176-Philonotis_fontana
QVAASTQKEADAHIPNYPSIPPRLVCLLDNVTLHADLDTDEVYAQMTLLPIQNEASSPDL
GVLNKQPTEYFCKTLTASDTSTHGGFSIPRRAAEKVFPPLDFTQTPPAQELVARDLHDQD
WHFRHIYRGQPRRHLLTTGWSVFVSAKRLQAGDSVLFIRDDKGQLLLGIRRANRQQTVMP
SSVLSSDSMHFGVLAAASHAAATSSRFKIFYNPRQSPSEFVIPLAKYHKAVYNTQVTVGM
RFRMVFETEESSVRRYMGTITGLGDIDSARWPKSHWRSLKVGWDESTAGERQHRVSLWEI
EPLTTFLLCPALRKRPR
>scaffold-ORKS-2007177-Philonotis_fontana
QVAASTQKEADAHIPNYPSIPPRLVCLLDNVTLHADLDTDEVYAQMTLLPIQNEASSPDL
GVLNKQPTEYFCKTLTASDTSTHGGFSIPRRAAEKVFPPLDFTQTPPAQELVARDLHDQD
WHFRHIYRGQPRRHLLTTGWSVFVSAKRLQAGDSVLFIRDDKGQLLLGIRRANRQQTVMP
SSVLSSDSMHFGVLAAASHAAATSSRFKIFYNPRQSPSEFVIPLAKYHKAVYNTQVTVGM
RFRMVFETEESSVRRYMGTITGLGDIDSARWPKSHWRSLKVGWDESTAGERQHRVSLWEI
EPLTTFLLCPALRKRPR
>scaffold-QKQO-2000016-Pseudotaxiphyllum_elegans
QVAASTQKEADAHIPNYPSIPPRLVCLLDNVTLHADLDTDEVYAQMTLLPIQNEALPPDF
GVLNKQPTEYFCKTLTASDTSTHGGFSIPRRAAEKVFPPLDFTQTPPAQELVARDLHDQD
WHFRHIYRGQPRRHLLTTGWSVFVSAKRLQAGDSVLFIRDDKGQLLLGIRRANRQQTVVP
SSVLSSDSMHFGVLAAASHAAATSSRFKIFYNPRQSPSEFVIPLAKYHKAVYNTQVTVGM
RFRMVFETEESSVRRYMGTITGLGDIDSARWPKSHWRSLKVGWDESTAGERQHRVSLWEI
EPLTTFLLCPALRKRPR
>scaffold-QMWB-2010841-Anomodon_attenuatus
QVAASTQKEADAHIPNYPSIPPRLVCLLDNVTLHADLDTDEVYAQMTLLPIQNEALPPDF
GVLNKQPTEYFCKTLTASDTSTHGGFSIPRRAAEKVFPPLDFTQTPPAQELVARDLHDQE
WHFRHIYRGQPRRHLLTTGWSVFVSAKRLQAGDSVLFIRDDKGQLLLGIRRANRQQTVVP
SSVLSSDSMHFGVLAAASHAAATSSRFKIFYNPRQSPSEFVIPLAKYHKAVYNTQVTVGM
RFRMVFETEESSVRRYMGTITGLGDIDSARWPKSHWRSLKVGWDESTAGERQHRVSLWEI
EPLTTFLLCPALRKRPR
>scaffold-SKQD-2009491-Takakia_lepidozioides
QVAASTQKEADAHIPNYPSLPSRLICLLDNVTLHADLETDEVYAQMTLIPLSAEPLSPDH
SRHSKQPTDYFCKTLTASDTSTHGGFSIPRRAAEKVFPPLDYSQQPPAQELVARDLHDQE
WHFRHIYRGQPRRHLLTTGWSVFVSAKRLQAGDSVLFIRDEKGQLLLGLRRANRQQTIMP
SSVLSSDSMHIGVLAAANHAAATSSRFTIFYNPRQSPSEFVIPVAKYNKAIYNFQVTVGM
RFRMVFETEESSVRRYMGTITGIGDLDPLRWPKSHWRSLKVGWDESTAGERQRRVSLWEI
EPLTTFLLCPALRKRLR
>scaffold-TAVP-2013351-Calliergon_cordifolium
QVAASTQKESDAHIPNYPSIPSRLVCLLDNVTLHADLDTDEVYAQMTLLPIQNEALPPDF
GVHNKQPTEYFCKTLTASDTSTHGGFSIPRRAAEKVFPPLDFTQTPPAQELVARDLHDQE
WHFRHIYRGQPRRHLLTTGWSVFVSAKRLQAGDSVLFIRDDKGQLLLGIRRANRQQTVVS
SSVLSSDSMHFGVLAAASHAAATSSRFKIFYNPRQSPSEFVIPLAKYHKAVYNTQVTVGM
RFRMVFETEESSVRRYMGTITGLGDIDSARWPKSHWRSLKVGWDESTAGERQHRVSLWEI
EPLTTFLLCPALRKRPR
>scaffold-TAVP-2013352-Calliergon_cordifolium
QVDASTQKEADAHISNYPSIPPRLVCLLDNVTLHADLDTDEVYAQMTLLPIQNEALPPDF
GVHNKQPTEYFCKTLTASDTSTHGGFSIPRRAAEKVFPPLDFTQTPPAQELVARDLHDQE
WHFRHIYRGQPRRHLLTTGWSVFVSAKRLQAGDSVLFIRDDKGQLLLGIRRANRQQTVVS
SSVLSSDSMHFGVLAAASHAAATSSRFKIFYNPRQSPSEFVIPLAKYHKAVYNTQVTVGM
RFRMVFETEESSVRRYMGTITGLGDIDSARWPKSHWRSLKVGWDESTAGERQHRVSLWEI
EPLTTFLLCPALRKRPH
>scaffold-TMAJ-2022517-Neckera_douglasii
QVAASTQKEADAHIPNYPSIPPRLVCLLDNVTLHADLDTDEVYAQMTLLPIQNEALPPDF
GVLNKQPTEYFCKTLTASDTSTHGGFSIPRRAAEKVFPPLDFTQTPPAQELVARDLHDQE
WHFRHIYRGQPRRHLLTTGWSVFVSAKRLQAGDSVLFIRDDKGQLLLGIRRANRQQTVVP
SSVLSSDSMHFGVLAAASHAAATSSRFKIFYNPRQSPSEFVIPLAKYHKAVYNTQVTVGM
RFRMVFETEESSVRRYMGTITGLGDIDSARWPKSHWRSLKVGWDESTAGERQHRVSLWEI
EPLTTFLLCPALRKRPR
>scaffold-VBMM-2054626-Claopodium_rostratum
QVAASTQKEADAHIPNYPSIPPRLVCLLDNVTLHADLDTDEVYAQMTLLPIQNEALPPDF
GVLNKQPTEYFCKTLTASDTSTHGGFSIPRRAAEKVFPPLDFTQTPPAQELVARDLHDQE
WHFRHIYRGQPRRHLLTTGWSVFVSAKRLQAGDSVLFIRDDKGQLLLGIRRANRQQTVVP
SSVLSSDSMHFGVLAAASHAAATSSRFKIFYNPRQSPSEFVIPLAKYHKAVYSTQVTVGM
RFRMVFETEESSVRRYMGTITGLGDIDSARWPKSHWRSLKVGWDESTAGERQHRVSLWEI
EPLTTFLLCPALRKRPR
>scaffold-WNGH-2009977-Aulacomnium_heterostichum
QVAASTQKEADAHIPNYPSIPPRLVCLLDNVTLHADPETDEVYAQMTLLPIQNEALPQDL
GVLNKQPTEYFCKTLTASDTSTHGGFSIPRRAAEKVFPPLDFTQTPPAQELVARDLHDQD
WHFRHIYRGQPRRHLLTTGWSVFVSAKRLQAGDSVLFIRDDKGQLFLGIRRANRQQTVMP
SSVLSSDSMHFGVLAAASHAAATSSRFKIFYNPRQSPSEFVIPLAKYHKAVYSTQVTVGM
RFRMVFETEESSVRRYMGTITGLGDIDSSRWPKSHWRSLKVGWDESTAGERQHRVSLWEI
EPLTTFLLCPALRKRPR
>scaffold-WNGH-2009978-Aulacomnium_heterostichum
QVAASTQKEADAHIPNYPSIPPRLVCLLDNVTLHADPETDEVYAQMTLLPIQNEALPQDL
GVLNKQPTEYFCKTLTASDTSTHGGFSIPRRAAEKVFPPLDFTQTPPAQELVARDLHDQD
WHFRHIYRGQPRRHLLTTGWSVFVSAKRLQAGDSVLFIRDDKGQLFLGIRRANRQQTVMP
SSVLSSDSMHFGVLAAASHAAATSSRFKIFYNPRQSPSEFVIPLAKYHKAVYSTQVTVGM
RFRMVFETEESSVRRYMGTITGLGDIDSSRWPKSHWRSLKVGWDESTAGERQHRVSLWEI
EPLTTFLLCPALRKRPR
>scaffold-WSPM-2010743-Loeskeobryum_brevirostre
QVAASTQKEADAHIPNYPSIPPKLFCLLDNVTLHADLDTDEVYAQMTLLPIQSEALPPDF
GVLNKQPTEYFCKTLTASDTSTHGGFSIPRRAAEKVFPPLDFTQTPPAQELVARDLHDQE
WHFRHIYRGQPRRHLLTTGWSVFVSAKRLQAGDSVLFIRDDKGQLLLGIRRANRQQTIVP
SSVLSSDSMHFGVLAAASHAAATSSRFKIFYNPRQSPSEFVIPLAKYHKAVYNTQVTVGM
RFRMVFETEESSVRRYMGTITGLGDIDSARWPKSHWRSLKVGWDESTAGERQHRVSLWEI
EPLTTFLLCPALRKRPR
>scaffold-ZQRI-2006158-Timmia_austriaca
QVAASTQKESDAHIPNYPSIPARLICLLDNVTLHADLETDEVYAQMTLLPIQNEALAPDL
GLLNKQPTEYFCKTLTASDTSTHGGFSIPRRAAEKVFPPLDFTQTPPAQELVARDLHDQD
WHFRHIYRGQPRRHLLTTGWSVFVSAKRLQAGDSVLFIRDDKGQLLLGIRRANRQQTVMP
SSVLSSDSMHFGVLAAASHASTTSSRFKIFYNPRQSPSEFVIPLAKYHKAVYNTQVTVGM
RFRMVFETEESSVRRYMGTITGLGDLDSARWPKSHWRSLKVGWDESTAGERHHRVSLWEI
EPLTTLLVCPALRKRPR
