# Supplementary material for: Water‐related innovations in land plants evolved by different patterns of gene cooption and novelty
Source: New Phytol. 2022 Feb 8;235(2):732–42. doi: 10.1111/nph.17981 (PMC9303528; doi:10.1111/nph.17981)
Supplement: Supplementary file 3 — Dataset S3 Fasta alignments and phylogenetic trees. [file NPH-235-732-s005.zip › Supplementary_Data_3_fasta_alignments_trees/Roots/Lateral_roots/ARF5_P93024_1_1kp.treefile]

(Arabidopsis_thaliana_Q9ZTX8_Auxin_response_factor_6_ARF6:0.0375803169,(((Arabidopsis_thaliana_Q9FGV1_Auxin_response_factor_8_ARF8:0.0817486555,Amborella_trichopoda_E0WD85_Auxin_response_factor_arf8:0.0544867321)90:0.0149169778,(Brachypodium_distachyon_I1J384_Auxin_response_factor:0.0174107313,(Oryza_sativa_indica_B8ARE1_Auxin_response_factor:0.0000025891,Oryza_sativa_indica_Q258Y5_Auxin_response_factor_12_ARF12:0.0000025891)100:0.0048242688)100:0.0613806482)87:0.0147210683,((((((((((Arabidopsis_thaliana_P93024_Auxin_response_factor_5_ARF5:0.1988678148,(Brachypodium_distachyon_I1J310_Auxin_response_factor:0.0453007563,Oryza_sativa_indica_Q01K26_Auxin_response_factor_11_ARF11:0.0103532044)100:0.1547221597)100:0.2711433714,((Azolla_filiculoides_s0005.g009155:0.0705393646,Azolla_filiculoides_s0934.g093100:0.2012535050)99:0.0460226748,Azolla_filiculoides_s0433.g069577:0.0602283329)100:0.1088479484)97:0.0474614926,((((((((Marchantia_polymorpha_A0A176VK00_Auxin_response_factor:0.0125055297,((Marchantia_polymorpha_A0A0K2QVH2_Auxin_response_factor_MpARF1:0.0000000000,scaffold-JPYU-2039594-Marchantia_polymorpha:0.0000000000):0.0000025891,Marchantia_polymorpha_A0A0G3FLP1_Auxin_response_factor:0.0000025891)51:0.0000021738)100:0.0117019647,((scaffold-HMHL-2009955-Marchantia_paleacea-non_mycorrizal:0.0000000000,scaffold-LFVP-2014378-Marchantia_paleacea-2_samples_combined:0.0000000000):0.0000025190,scaffold-IHWO-2011460-Marchantia_paleacea-mycorrizal:0.0000027172)98:0.0042309336)93:0.0274932024,scaffold-ILBQ-2005995-Conocephalum_conicum:0.0169014582)68:0.0043915257,scaffold-WJLO-2004265-Ricciocarpos_natans:0.0183805796)60:0.0111245133,scaffold-OFTV-2015060-Barbilophozia_barbata:0.0699489171)100:0.0548517179,(((Physcomitrella_patens_A9T4J0_Auxin_response_factor_168019:0.0230255908,((Fontinalis_antipyretica_05990-RA___mRNA___locus_180666_55486_62556_-__translate_table__standard_:0.0187447755,Pleurozium_schreberi_maker-scaffold_461-snap-gene-1.36-mRNA-1_gene_maker-scaffold_461-snap-gene-1.36_name_maker-scaffold_461-snap-gene-1.36_seq_id_scaffold_461_type_cds:0.0096359349)100:0.0394874178,(Fontinalis_antipyretica_01968-RA___mRNA___locus_181385_37266_45029_-__translate_table__standard_:0.0089914884,Pleurozium_schreberi_augustus_masked-scaffold_446-processed-gene-1.34-mRNA-1_gene_augustus_masked-scaffold_446-processed-gene-1.34_name_augustus_masked-scaffold_446-processed-gene-1.34_seq_id_scaffold_446_type_cds:0.0100040147)98:0.0177630265)97:0.0046769198)100:0.0682430224,((Physcomitrella_patens_A9SU54_A9SU54_Auxin_response_factor:0.1091664642,scaffold-HVBQ-2023053-Tetraphis_pellucida:0.0150399357)99:0.0210851707,((((((((((((((Pleurozium_schreberi_maker-scaffold_7731-snap-gene-0.6-mRNA-1_gene_maker-scaffold_7731-snap-gene-0.6_name_maker-scaffold_7731-snap-gene-0.6_seq_id_scaffold_7731_type_cds:0.0000000000,Pleurozium_schreberi_maker-scaffold_7731-snap-gene-0.6-mRNA-4_gene_maker-scaffold_7731-snap-gene-0.6_name_maker-scaffold_7731-snap-gene-0.6_seq_id_scaffold_7731_type_cds:0.0000000000):0.0000000000,Pleurozium_schreberi_maker-scaffold_7731-snap-gene-0.6-mRNA-6_gene_maker-scaffold_7731-snap-gene-0.6_name_maker-scaffold_7731-snap-gene-0.6_seq_id_scaffold_7731_type_cds:0.0000000000):0.0000000000,Pleurozium_schreberi_maker-scaffold_7731-snap-gene-0.6-mRNA-3_gene_maker-scaffold_7731-snap-gene-0.6_name_maker-scaffold_7731-snap-gene-0.6_seq_id_scaffold_7731_type_cds:0.0000000000):0.0000000000,Pleurozium_schreberi_maker-scaffold_7731-snap-gene-0.6-mRNA-5_gene_maker-scaffold_7731-snap-gene-0.6_name_maker-scaffold_7731-snap-gene-0.6_seq_id_scaffold_7731_type_cds:0.0000000000):0.0000020972,Pleurozium_schreberi_maker-scaffold_7731-snap-gene-0.6-mRNA-2_gene_maker-scaffold_7731-snap-gene-0.6_name_maker-scaffold_7731-snap-gene-0.6_seq_id_scaffold_7731_type_cds:0.0000030417)100:0.0064147969,((scaffold-EEMJ-2005455-Thuidium_delicatulum:0.0000000000,scaffold-LNSF-2070184-Stereodon_subimponens:0.0000000000):0.0000025774,scaffold-EEMJ-2005456-Thuidium_delicatulum:0.0000025891)59:0.0000021108)99:0.0031829355,scaffold-VBMM-2054626-Claopodium_rostratum:0.0031758807)26:0.0000025944,scaffold-TMAJ-2022517-Neckera_douglasii:0.0000025891)19:0.0000025891,(((scaffold-JADL-2006689-Rhynchostegium_serrulatum:0.0000025891,scaffold-JADL-2006690-Rhynchostegium_serrulatum:0.0000025891)99:0.0096543480,scaffold-WSPM-2010743-Loeskeobryum_brevirostre:0.0095848408)91:0.0032459072,(scaffold-TAVP-2013351-Calliergon_cordifolium:0.0062687327,scaffold-TAVP-2013352-Calliergon_cordifolium:0.0095127996)98:0.0064293530)31:0.0000025937)12:0.0000022018,scaffold-QMWB-2010841-Anomodon_attenuatus:0.0000025891)91:0.0031738044,scaffold-QKQO-2000016-Pseudotaxiphyllum_elegans:0.0000023064)91:0.0067313336,(scaffold-ORKS-2007176-Philonotis_fontana:0.0000025433,scaffold-ORKS-2007177-Philonotis_fontana:0.0000022855)100:0.0060180476)91:0.0031997465,(scaffold-WNGH-2009977-Aulacomnium_heterostichum:0.0000025891,scaffold-WNGH-2009978-Aulacomnium_heterostichum:0.0000025891)100:0.0164543560)93:0.0067050780,scaffold-ZQRI-2006158-Timmia_austriaca:0.0293829976)100:0.0523805488)85:0.0228348290)81:0.0190200488,scaffold-SKQD-2009491-Takakia_lepidozioides:0.0485319650)95:0.0277699525)100:0.0251246984,(((Anthoceros_angustus_012813_locus_scaffold86_size421410_222160_226544___len_2754:0.0093784039,((scaffold-BSNI-2009766-Anthoceros_agrestis-B:0.0000025891,scaffold-TWUW-2009511-Anthoceros_agrestis-A:0.0000025891)100:0.0031620481,scaffold-RXRQ-2011803-Phaeoceros_carolinianus-sporophyte:0.0000020547)100:0.0070218313)100:0.0566895791,(scaffold-ANON-2007917-Leiosporoceros_dussii-B:0.1018073247,scaffold-ANON-2008324-Leiosporoceros_dussii-B:0.1803161539)96:0.0131856468)79:0.0131237830,((scaffold-AKXB-2068276-Phaeomegaceros_coriaceus:0.0000022012,(scaffold-TCBC-2008407-Nothoceros_vincentianus:0.0000023274,scaffold-UCRN-2053996-Megaceros_flagellaris:0.0094591802)100:0.0031346921)99:0.0110435879,((scaffold-WCZB-2009427-Phaeoceros_carolinianus-gametophyte:0.0000000000,scaffold-WCZB-2009429-Phaeoceros_carolinianus-gametophyte:0.0000000000):0.0000025891,scaffold-WCZB-2009428-Phaeoceros_carolinianus-gametophyte:0.0000025891)100:0.0248085035)76:0.0075540158)100:0.1231311849)97:0.0162359661,(((((Selaginella_moellendorffii_D8SSB2_Auxin_response_factor_NPH4C-2:0.0026965239,Selaginella_moellendorffii_D8SNW5_Auxin_response_factor_NPH4C-1:0.0035856054)100:0.1682675394,((Selaginella_moellendorffii_D8SNV1_Auxin_response_factor_NPH4B-1:0.0000025891,Selaginella_moellendorffii_D8SS99_Auxin_response_factor_NPH4B-2:0.0000025891)100:0.0452834018,(scaffold-JKAA-2012163-Selaginella_wallacei:0.0065133908,scaffold-ZYCD-2004040-Selaginella_acanthonota:0.0000021122)99:0.0357817071)100:0.0973555745)75:0.0180083934,scaffold-PKOX-2011669-Isoetes_tegetiformans:0.0734312040)69:0.0117719239,scaffold-PQTO-2000837-Lycopodium_deuterodensum:0.0894368523)100:0.0807927007,((((((Selaginella_moellendorffii_D8T5N9_Auxin_response_factor_NPH4A-2:0.0000000000,scaffold-ZZOL-2006365-Selaginella_stauntoniana:0.0000000000):0.0000025891,Selaginella_moellendorffii_D8SHF1_Auxin_response_factor_NPH4A-1:0.0000026640)100:0.0129946613,scaffold-ABIJ-2006788-Selaginella_lepidophylla:0.0057895640)100:0.0507072668,scaffold-ZFGK-2042782-Selaginella_kraussiana:0.0694996678)100:0.1150642164,scaffold-PKOX-2011971-Isoetes_tegetiformans:0.0866974032)98:0.0159434053,(scaffold-GAON-2006395-Huperzia_squarrosa:0.0221132966,scaffold-GKAG-2018778-Huperzia_lucidula:0.0034414328)100:0.1182034703)100:0.0384678998)99:0.0243781620)99:0.0309824708)100:0.0510900891,((((((Azolla_filiculoides_s0038.g026103:0.0126319012,Azolla_filiculoides_s0384.g067487:0.1275953621)85:0.0047386359,Salvinia_cucullata_v1.1_s0042.g012712:0.0507956599)84:0.0145195729,(Azolla_filiculoides_s0185.g056651:0.1517935610,(((scaffold-DCDT-2014050-Gaga_arizonica:0.0092398651,(scaffold-GSXD-2001565-Myriopteris_rufa:0.0061798130,scaffold-XDDT-2008489-Argyrochosma_nivea:0.0061799721)99:0.0030910614)67:0.0000025891,scaffold-UFJN-2008947-Diplazium_wichurae:0.0318544209)88:0.0056368018,(scaffold-FLTD-2014114-Pteris_ensiformis:0.0124079899,(scaffold-POPJ-2008719-Pteris_vittata:0.0000025891,scaffold-POPJ-2008720-Pteris_vittata:0.0000025891)100:0.0191921863)98:0.0099141141)93:0.0265668506)95:0.0165805010)100:0.0420892636,scaffold-MEKP-2009714-Dipteris_conjugata:0.0273178393)99:0.0296040238,scaffold-VIBO-2079392-Osmunda_javanica:0.0208157342)93:0.0068517565,(scaffold-BEGM-2015824-Botrypus_virginianus:0.0824450521,scaffold-UGNK-2015674-Marattia_attenuata:0.0206245056)60:0.0036325085)83:0.0165773083)100:0.0355908149,((Ginkgo_biloba_Gb_39685:0.0447034532,((Sequoiadendron_giganteum_SEGI_39341:0.0097090018,(scaffold-GKCZ-2013447-Diselma_archeri:0.0000025815,(scaffold-IFLI-2008460-Callitris_gracilis:0.0030629566,scaffold-RMMV-2007821-Callitris_macleayana:0.0000023641)100:0.0093001182)100:0.0093243670)100:0.0218536874,(scaffold-ACWS-2007622-Agathis_macrophylla:0.0000025891,scaffold-MIXZ-2007381-Agathis_robusta:0.0000025891)100:0.0046414982)90:0.0116249572)75:0.0027135936,(Picea_lambertina_PILA_14304:0.0000026016,Pseudotsuga_menziesii_PSME_38432:0.0063251281)100:0.0233675700)99:0.0239926111)74:0.0068423767,Sequoiadendron_giganteum_SEGI_27475:0.1664724957)96:0.0086280593,(Ginkgo_biloba_Gb_32864:0.0159859707,(Picea_lambertina_PILA_25889:0.0126501839,Pseudotsuga_menziesii_PSME_25567:0.0658673297)100:0.0269130808)98:0.0113464293)100:0.0416098904,((((scaffold-ACWS-2007623-Agathis_macrophylla:0.0000020560,scaffold-MIXZ-2013384-Agathis_robusta:0.0000027797)100:0.0031019140,scaffold-XTZO-2007370-Araucaria_rulei:0.0000025049)64:0.0000022218,scaffold-RSCE-2008257-Wollemia_nobilis:0.0031017400)98:0.0064000925,(((scaffold-GJTI-2013313-Cephalotaxus_harringtonia-leaves:0.0000000000,scaffold-WYAJ-2016401-Cephalotaxus_harringtonia-branch_apex_including_needles:0.0000000000):0.0000025891,scaffold-NVGZ-2113356-Cephalotaxus_harringtonia-2_samples_combined:0.0000020653)87:0.0000020787,scaffold-VFYZ-2010080-Thuja_plicata:0.0127516144)88:0.0063283446)95:0.0047125086)96:0.0074330662,(Picea_lambertina_PILA_31245:0.0000025891,Pseudotsuga_menziesii_PSME_21243:0.0000025891)100:0.0277864677)99:0.0160629941,(Amborella_trichopoda_E0WD84_Auxin_response_factor_arf6:0.0000025891,Amborella_trichopoda_W1NVC5_Auxin_response_factor:0.0000025891)100:0.0078914408)92:0.0033369141)85:0.0075985417,((((Brachypodium_distachyon_I1GW40_Auxin_response_factor:0.0337867568,Oryza_sativa_indica_A2YG67_Auxin_response_factor_17_ARF17:0.0104378580)66:0.0043759349,Brachypodium_distachyon_I1HXK7_Auxin_response_factor:0.0247703341)68:0.0041783157,Oryza_sativa_indica_A2X1A1_Auxin_response_factor_6_ARF6:0.0073648800)100:0.0268006868,(Brachypodium_distachyon_I1IGF8_Auxin_response_factor:0.0403891508,Oryza_sativa_indica_A2ZMP7_Auxin_response_factor:0.0125964819)100:0.0264821777)99:0.0170575994);
