# Supplementary material for: Water‐related innovations in land plants evolved by different patterns of gene cooption and novelty
Source: New Phytol. 2022 Feb 8;235(2):732–42. doi: 10.1111/nph.17981 (PMC9303528; doi:10.1111/nph.17981)
Supplement: Supplementary file 3 — Dataset S3 Fasta alignments and phylogenetic trees. [file NPH-235-732-s005.zip › Supplementary_Data_3_fasta_alignments_trees/Roots/Lateral_roots/ARF7_P93022_1_1kp.fasta]

>Arabidopsis_thaliana_Q8RYC8_Auxin_response_factor_19_ARF19
MKAPSNGFLPSSNEGEKKPINSQLWHACAGPLVSLPPVGSLVVYFPQGHSEQVAASMQKQTDFIPNYPNLPSKLICLLHSVTLHADTETDEVYAQMTLQPVNKYDREALLASDMGLKLNRQPTEFFCKTLTASDTSTHGGFSVPRRAAEKIFPPLDFSMQPPAQEIVAKDLHDTTWTFRHIYRGQPKRHLLTTGWSVFVSTKRLFAGDSVLFVRDEKSQLMLGIRRANRQTPTLSSSVISSDSMHIGILAAAAHANANSSPFTIFFNPRASPSEFVVPLAKYNKALYAQVSLGMRFRMMFETEDCGVRRYMGTVTGISDLDPVRWKGSQWRNLQVGWDESTAGDRPSRVSIWEIEPVITPFYICPPPFFRPKYPRQPGMPDDELDMENAFKRAMPWMGEDFGMKDAQSSMFPGLSLVQWMSMQQNNPLSGSATPQLPSALSSFNLPNNFASNDPSKLLNFQSPNLSSANSQFNKPNTVNHISQQMQAQPAMVKSQQQQQQQQQQHQHQQQQLQQQQQLQMSQQQVQQQGIYNNGTIAVANQVSCQSPNQPTGFSQSQLQQQSMLPTGAKMTHQNINSMGNKGLSQMTSFAQEMQFQQQLEMHNSSQLLRNQQEQSSLHSLQQNLSQNPQQLQMQQQSSKPSPSQQLQLQLLQKLQQQQQQQSIPPVSSSLQPQLSALQQTQSHQLQQLLSSQNQQPLAHGNNSFPASTFMQPPQIQVSPQQQGQMSNKNLVAAGRSHSGHTDGEAPSCSTSPSANNTGHDNVSPTNFLSRNQQQGQAASVSASDSVFERASNPVQELYTKTESRISQGMMNMKSAGEHFRFKSAVTDQIDVSTAGTTYCPDVVGPVQQQQTFPLPSFGFDGDCQSHHPRNNLAFPGNLEAVTSDPLYSQKDFQNLVPNYGNTPRDIETELSSAAISSQSFGIPSIPFKPGCSNEVGGINDSGIMNGGGLWPNQTQRMRTYTKVQKRGSVGRSIDVTRYSGYDELRHDLARMFGIEGQLEDPLTSDWKLVYTDHENDILLVGDDPWEEFVNCVQNIKILSSVEVQQMSLDGDLAAIPTTNQACSETDSGNAWKVHYEDTSAAASFNR

>Arabidopsis_thaliana_P93022_Auxin_response_factor_7_ARF7
MKAPSSNGVSPNPVEGERRNINSELWHACAGPLISLPPAGSLVVYFPQGHSEQVAASMQKQTDFIPSYPNLPSKLICMLHNVTLNADPETDEVYAQMTLQPVNKYDRDALLASDMGLKLNRQPNEFFCKTLTASDTSTHGGFSVPRRAAEKIFPALDFSMQPPCQELVAKDIHDNTWTFRHIYRGQPKRHLLTTGWSVFVSTKRLFAGDSVLFIRDGKAQLLLGIRRANRQQPALSSSVISSDSMHIGVLAAAAHANANNSPFTIFYNPRAAPAEFVVPLAKYTKAMYAQVSLGMRFRMIFETEECGVRRYMGTVTGISDLDPVRWKNSQWRNLQIGWDESAAGDRPSRVSVWDIEPVLTPFYICPPPFFRPRFSGQPGMPDDETDMESALKRAMPWLDNSLEMKDPSSTIFPGLSLVQWMNMQQQNGQLPSAAAQPGFFPSMLSPTAALHNNLGGTDDPSKLLSFQTPHGGISSSNLQFNKQNQQAPMSQLPQPPTTLSQQQQLQQLLHSSLNHQQQQSQSQQQQQQQQLLQQQQQLQSQQHSNNNQSQSQQQQQLLQQQQQQQLQQQHQQPLQQQTQQQQLRTQPLQSHSHPQPQQLQQHKLQQLQVPQNQLYNGQQAAQQHQSQQASTHHLQPQLVSGSMASSVITPPSSSLNQSFQQQQQQSKQLQQAHHHLGASTSQSSVIETSKSSSNLMSAPPQETQFSRQVEQQQPPGLNGQNQQTLLQQKAHQAQAQQIFQQSLLEQPHIQFQLLQRLQQQQQQQFLSPQSQLPHHQLQSQQLQQLPTLSQGHQFPSSCTNNGLSTLQPPQMLVSRPQEKQNPPVGGGVKAYSGITDGGDAPSSSTSPSTNNCQISSSGFLNRSQSGPAILIPDAAIDMSGNLVQDLYSKSDMRLKQELVGQQKSKASLTDHQLEASASGTSYGLDGGENNRQQNFLAPTFGLDGDSRNSLLGGANVDNGFVPDTLLSRGYDSQKDLQNMLSNYGGVTNDIGTEMSTSAVRTQSFGVPNVPAISNDLAVNDAGVLGGGLWPAQTQRMRTYTKVQKRGSVGRSIDVNRYRGYDELRHDLARMFGIEGQLEDPQTSDWKLVYVDHENDILLVGDDPWEEFVNCVQSIKILSSAEVQQMSLDGNFAGVPVTNQACSGGDSGNAWRGHYDDNSATSFNR


>Amborella_trichopoda_W1PR70_Auxin_response_factor
MKSQANGVVNNPGDGERRSINPELWHACAGPLVSLPPVGSLVVYFPQGHSEQVAASMQKDTDSHIPNYPNLPSKLICLLHNVTLHADAETDEVYAQMTLQPVNTYDKEALFASDLAMKPNKPQTEFFCKTLTASDTSTHGGFSVPRRAAEKIFPPLDFTMTPPAQELTARDLHDHTWTFRHIYRGQPKRHLLTTGWSVFVSSKRLFAGDSVLFIRDEKQQLLLGIRRANRQPTNISSSVLSSDSMHIGILAAAAHAAANHSPFTVFYNPRASPSEFVIPLAKYNKAIYGTQVSLGMRFRMMFETEESGTRRYMGTITGISDLDAVRWKNSQWRNLQVGWDESTAGERRNRVSIWEIEPVAAPFFIYPLPSSEPNVRDSQECQVEIHDESDIESILKRTMPWLGDEICIKDPQAHSPPVIPGLSLVQWMSMQQQQQQQNALLSGPGVQPDYLRNPMATAQPILQNYAASDLSRLQSQILQQQNNLPFNVPKLQQTQQLPDLKPPMSWPSNQLAQTVVGEVNQHSQPQPLSQSLPLPPQQQQQKQQNCVISNSTFTQNQVQNPLLQSQNMGQAQNPIQNQLLQSQSMASFCWPKAWFKALYSSQGLFKTPHFNNNSSNSSSSSSSSSSSSNTATAAAAAAAAATQQQQQQQQQQQQRPPPQQPQQSVVQNHQQPNLQPSEHQLQMQMLQNQQPELQEQQRQQLLLEAQQQLSQQLMQQSIPSNQTQPHQQLHGVNTLLFHQQHIPKSSPQTGIQFSPHSMQQKLPQQQQVLLLENPASCLSASTNHHSAPSNGLVANTRAAQSGVTDEAPSCSTSPSTNNCSVMTQPILSRNNRSGPKVEDIVQSAATVISPGTLEAMGSNGASTAKELTQQKPDFQIKPSVSLPKTPSQAALQTYLNAAQMDYLDTSSSATSICLSQTEGPTLQQNFPLSSFNPSQLMFREDGEMQADPRNNVLFGVNIDSPLNIPTTPDPLLVRSLVNGKVFQNQIPNGNASTSYGTQGEIQQEVSTSMVSQSFGVPNLPFNGGMDPSMSDGSFMNRSSWPTQFPRMRTYTKVYKRGAVGRSIDITRYKGYEELRHDLALMFGIEGQLEDPLRTGWKLVYVDNEGDILLVGDDPWDEFVSYVQSIRILSPAEVQQMSLDGDLGNGVLQNQACSSSDGGNAWRGGQCDQNSANPSAGSFEHS
>Amborella_trichopoda_W1PD69_Auxin_response_factor
MLVPAHSCLYLQLAVLWYISHKDTVNRYIITTVTASMQKGMDGQIPNYPNLPSKLVCLLHNVTLHADTETDEVYAQMTLQPVNKNDKDMLLASDFGLKQSKQPTEFFCKTLTASDTSTHGGFSVPRRAAEKIFPPLDFSMQPPAQELVARDLHDNVWKFRHIYRGQPKRHLLTTGWSVFVSAKRLFAGDSVIFIRDEKSQLCLGVRRANRQLPTLSSSVLSSDSMHIGILAAAAHAAANNSPFSIFYNPRASPSEFVIPLSKYNKAIYGTQVSPGMRFRMMFETEDSGVRRYMGTITGISDLDPIRWKGSPWRNLQVGWDESIAGERQNRVSVWEIEPVATPFYICPPPFFRPQNPGQPGMQDDIETENVFKRAMPWLNDDISVKDFQNILPGYSLFQWMSMRQNPQLGAQASQADYLSTTPPRVRNLNIDDPSKQLNFQTHFQPPHTLQFNLPKVPQLTQQHTGHLQQQQQPAPMNLQTQVHPQVVTNQPHKEQSSVVNQPLGHNQIHNQILQQNFIQNQQSHLQSHQNISQSALYQHQLLQPQVEQQHNNNLQQQQVQQLHMLQKLQQQQQEQLIPQFRSSLSQNQSPQSQLSENQQHQASQQQLNSNQFSQSLHNHDQNKRQQLIQSADISAQLQPLLSQIQARAHSGHTDGDPSSCSTSPSTNNCSASSGFLIKTQELTQAVTNTVQDQQLNGQIKNGPRGSNHLEELSSTANYGLDGGFHQSSPMPSFHQSAYLGSQDSDLAFDPRNNLLFGVSIDGTLAPDSLLSRGIASGKDLQSMISGYESPKDMETDISTAISSQSFGVPDISFTPGCSSDARLSDGAMANRGPWPPHQLCMRTYTKVQKRGSVGRLIDVTRYKGYDELRRGLACMFGMEGQLEDPHQSGWKLVYVDKENETLLVGDDPWVLYEARTQLVLDLTLFPPPTY
>Amborella_trichopoda_W1P5U2_Auxin_response_factor
MDPQADKDTDEVYAQMTLQPVKSEMDLFSVPDFGQKQSKHPSEFFCKTLTASDTSTHGGFSVPRRAAEKLFPPLDFTMQPPAQEIVARDLHDNLWTFRHIYRGQPKRHLLTTGWSLFVGAKRLKADVSVLFIRDEKSHLCLGVRREMRQQTILSSSVLSVDSMHIGVLAAASQAATYHSPFTVFYNPRASPSEFVVPLAKVHKAVYGRHTSIGMRFGMMFETEESGKRRYMGTITGICDIDAIQWPNSKWHNLQVEWDEPEAGDRQNRVSVWEIEIADCPFLLCPLTMSGLKRPYQADLISSAEETEGSSMVKRSSSWFRETDISGLQNPVNLNMNIEHLMKMLRKPRSAPMAQLGSQELGNIEDLILHTPCFQSITGFLKSSGPQFGLNKPDASILSSLISSDTSIHVPEIGNTVDKLQFPCNSSADFVDATQYIESLSQELFGLADLPNVKNACQTEQNALESQQNELESQLSRRGLISLLVGTTIPSTVNSCGLGDFSEESNEQSETYSNIQFEGSNGSILIDSSISSSGLEGFGTLRAPSEGLLGGISSSLDLQSQVTSTSGVDNQSLSILGMPVNSGATSSSNVEINENSFFPRNSWRQVTPQMRTYTKVQKLGSVGRSIDVTQFKNYEELTFAIACMFGLKGKLEDPRTSSWKLVYVDYENDVLLVGDDPWEEFVACVKCIRILSPSEVQQMSQEGLQLLNNSAKLATGSGDHVWDRP


>Brachypodium_distachyon_I1GWQ9_Auxin_response_factor
MMKQQQQQPAPAPAVSSAAGAAVTVASLAGAGCEGEKKAPVINSELWHACAGPLVSLPPAGSLVVYFPQGHSEQVAASMQKDVDAHVPNYPNLPSKLICLLHNITLHADLETDEVYAQMTLQPVTSYGKEALQLSELALKQSRPQNEFFCKTLTASDTSTHGGFSVPRRAAEKIFPPLDFSMQPPAQEIQARDLHDNVWTFRHIYRGQPKRHLLTTGWSLFVSGKRLFAGDSVIFVRDERQQLLLGIRRANRQPTNISSSVLSSDSMHIGILAAAAHADANNSPFTIFYNPRASPTEFVIPFAKYQKAVYGNQLSLGMRFRMMFETEELGTRRYMGTITGISDLDPVRWKNSQWRNLQVGWDESAAGERRNRVSIWEIEPVAAPFFICPPPFFGSKRPRQLDDESSEMENLLKRAMPWLGEEICIKDPQTQNTIMPGLSLVQWMNMNMQQGSSFANTAMQSEYLRSITNPSMQNIGSTDLSRQLLQNQLLQQNNIQFNTPKLPQQMQPNNDLSKAALPLNQLGVSTKLQEQTQDASNLQRQQQSMNYALPLSQAQTSLAQAQVLVQNQMQQQPMSQNQLPAASQPPLPQQQQHQQQQQKLLHQQQQQLLLQQQQLQQHNQNQQQLNKMPAQLPNLANQQLQLSDQQLQLQLLQKLQQQQQSFLSQPGVTLAQLPLIQEQQRLLMDMQQQLSSSHSLTQQQMMPQQSTKIPSQTTSMPLPMQPDTQQKLPQKQAVPADTSEAAVPPTTTLNFSSANGSPLRMPGATHSVVTEEIPSCSTSPSTANGNHLLQPGTGRNQYCNMINTEKVPQSTPPMSVPSSLEVVTGPPRIAKELPKLTSNVKQSMVASKLQNAGAGPQNFVDNAPPTDYLETASSATSVWLSQTDGLLHQSFPMSNFNQQPMFKDAPPDTEIHADVPSNNTLFGISNDGQVGFPMGTDDFLTNGLDTAKYQNHISTDIDNSYIIPKDAQQEISSSMVSQSFGASDMAFNSIDSGINDGTFFNRSSWPPAPPIKRMRTFTKVYKRGAVGRSIDISQYAGYDELKHALARMFSIEGQLEERQRIGWKLVYRDHEDDILLLGDDPWEEFVNCVKYIRILSPQEVQQMSLDGDLGSNIIPNQACSSSDGGGNAWRARCDQNSGNPSTGSYDQFE
>Brachypodium_distachyon_I1I8M5_Auxin_response_factor
MMSAPESSCGGDEEAGMRRSKVNQELWYACAGPLVALPPAGSLVVYFPQGHSEQVAASMRKDADAQIPSYPNLPSKLICILHNVTMEADPDTDEVYARMTLQPVTQCDKEILLASEIALKQSRPQTEFFCKTLTASDTSTHGGFSVPRRAAERIFPQLDFSLQPPAQELQARDLHDNTWTFRHIFRGQPKRHLLTTGWSLFISGKRLLAGDSVLFIRDGKHQLLLGIRRANRQPTNLSSSVLSSDSMHIGVLAAAAHAAANNSQFTIFYNPRASPSEFVIPFAKYQKAVYSNQLSLGMRFRMMFETEESGTRRYMGTITGISDLDPVRWKSSQWRSIQVAWDEAAPTERRTRVSLWEIEPVIAPFFIYPSPLFTAKRARQPGMIDDETSEMDNLFKRTMPWLGEDICKKDLNSQNSIAPGLNLVQSLQWMNMQQNLSLAGTGMQPELLNSLASKHVQNLSAADISRQISFQPQFLQQNNIQFNTSLLPQQNQQNEQLAKVIAPNQLGNIMVPQKVDQDRNSDQKQHVVTQSLPGGQASINITRPQLVAQAQFQQPQVILQAQVQQQQPLVQSHTVLHGGLQQIQLLPQQQPHLQKQQQSQHHQQVQHLVQEQQHIKVQPLQVSSDVNMNMQLSDNQMKLQLLKALQSQQHLTLEQQKMFFDLQQQMVNCQSDPQQCTQGATQTVGIHNTIQYTTQQNSQPHQPVQDSPGNSIPIAKTDIITSMGASSLSTVGGMQSLKTHNGPSSSTSPCTNTNPVLLQSIPSSSKNQSSLTAAKTSQSSVMLGPTIEQEMKSYQSVKPTMIIPKMTEQRPTTGQDCLNNNPHIDYLDTSSSATSVCLSQADGSFQQNFPPSSLNQHQLLRDTVPDNEFEVTDPRNNLLFGVNIDGQLGLPLNADALLATSIENDKFMDQMAGNGISNYMSSKESQQEISSSMISHSFGVADMAFNSIDSAINDTPFLNRNSRAPAPAHQRMRTYTKVHKRGAVGRSIDINRYSGYDELKHDIARMFGIEGQLGDQSRVGWKLVYEDHEKDVLLVGDDPWEDFLNCVRCIRILSPQEEMQMRLVGDIGDGFLPNQACSSSDGGQPW
>Brachypodium_distachyon_I1H027_Auxin_response_factor
MKDQGSAGVSPGPPEGEKKAINSELWHACAGPLVAMPPVGSLVVYFPQGHSEQVAASMNKEVDVIPNYPSLPSKLICKLLSLTLHADSETDEVYAQMTLQPVSKYDRDAMLASELGLKQNKQPMEFFCKTLTASDTSTHGGFSVPRRAAEKIFPPLDFAMQPPAQELMAKDLHDISWKFRHIFRGQPKRHLLTTGWSVFVSTKRLLAGDSVLFIRDEKSQLLLGIRRSTRPQPALSSSVLSSDSMHIGILAAAAHAAANSSPFTIFYNPRASPSEFVIPLAKYNKALYTQVSLGMRFRMLFETEDSGVRRYMGTITGIGDLDPVRWKNSHWRNLQVGWDESTASERRTRVSIWEIEPVATPFYICPPPFFRPKLPKQPGMPDDENEVESAFKRAMPWLADDFALKDVQSQLFPGLSLVQWMAMQQNPQMLPTSAPAVQSPYLTSSALALQDGMGTGNEDPTRRLNIQGQNIGLPNFQVGSKIDHSVMAQHQQQPHQLSQQQQVQPSQQSSMALQQQQAQLLQQNAIHLQQQQEHLQRQQSQSQQQQEHLQRQQSQPQQQLRTAEAMEQHKLREQQPQGGQAVSQAQLLSQIFQPSSSQLQQLGLPKSPTQRPGFPGLQTAGALQQPALTQTPQVQQAAEYQQALIQSQQQQLQQLSQPEMQLQLLQKIQQQNMLSQLNPQHQSQLIQQLSQKNQEFLQQQILQHQLGGSDVLGQFKQSQQTPSKHMTGSLTPQQLVRSQSALAESEDPSSSTAPSAGRISPMNSLSKTHHSSRNLTEMTTSPHIDNLLQEIQSKSDNRNKNDRQGSKETIPVPNRYPVSDQLDASSATSFCLDESPREGFSFPPVCLDSNAQVDPRDNFLIAENVDSLMPDALLSRGMASGKGICDLPSGQRDHREVENELSSAAFSSQSFGVADMSFKPGCSGDMAVNDGGMPSQGLWNNQTQRMRTFTKVQKRGSVGRSIDITRYRNYDELRHDLACMFGIQGQLEDPYRMDWKLVYVDHENDILLVGDDPWEEFVSCVKSIKILSSVEVQQMSLDGDLGGIPSQTQACSASDDANAWRGS
>Brachypodium_distachyon_I1HX19_Auxin_response_factor
MAQQTPAMSSALAAAAAAAPCEGERKAATINGELWHACAGPLVSLPPVGSLVVYFPQGHSEQVAASMQKDVEAQVPNYPNLPSKLICLLHSVILQADPDTDEVYAQMTLQPVNTYAKEALQLSELALRQARPQMEFFCKTLTASDTSTHGGFSVPRRAAEKIFPSLDFSLQPPCQELQARDIHDNIWTFRHIFRGQPKRHLLTTGWSLFVSGKKLFAGDSVIFVRDEKHQLLLGIRRANRQPTNISSSVLSSDSMHIGVLAAAAHAAANSSPFTIFYNPRASPTEFVIPFAKYQKAMYSNQISLGMRFRMTCETEELGTRRYMGTITGISDLDPVRWKSSQWRSLQVGWDESAAGERRNRVSIWEIEPLAAPFFICPQPFFGVKRSRQLDDESSEMENLWKRAMPWLGEEVCIKDAQTQGATIPGLSLVQWMNMNRQQSSSLASTSMQSEYLRSASNPAMQNFGAADLARQLYMQNHLLQQNNIHLNSSKLHEQAKPVNDLCKETLPLDQLGAIRKQQDQNQDGGSQQRQQQSSNQVIPLSQAQTNIVQAQVILQNQMQQQQQQQQQQPSPTQNQQGASVQQLLQSHQQQDQNLQLQQQLLLQQQLKQQHQQQQQQQQQQLNKLPGQLVNLASQQTKLSDQELHLQLMQKLQQHSLMSQSAVTLSRLPLIQDQQKFLVDMQQQLSNSDALAQQVIPQQQERRTSLQTTQVPPPMQQEQQQQHKLSQKQVAPADVSEAAFTPISSSSVMSKTGNTKIISRTAQSALTEEMPSCSTSPSTANGNHFAQPNISRNEHCRISTEKVPHSTAQMFIPTSIEAVTPIITKELPKLNNNVIPSVTTSKLPNGVSGLQNFMNNVVPTDNLETASSATSLWPSQTDGLLHQGFPSSNFNQHQMFKDALPDVEIQGVDPSSSALFEMNNDGPLGFPIETEGLLGNALDSVKYQNYISTDDENNYRMQKDARQEISTSMVSQSFGQSDMAFNSIDSAINDGALLNRNSWPPAPPPQRMRTFTKVYKRGAVGRSIDIGKYSGYGELNQALARMFGIEGQLEDRQRIGWKLVYTDHEDDVLLLGDDPWEEFVNCVRCIRILSPQEVQQMSLDGDLGNTVLPNQACSSSDGGNAWRPRGDQNSRNPSIGPFDQFE


>Ginkgo_biloba_Gb_02925
MQPPAQELVARDLHDNVWTFRHIYRGQPKRHLLTTGWSVFVSAKRLVAGDSVLFIRDEKSQLLLGIRRANRQQTVMPSSVISSDSMHIGVLAAAAHAAAN
HSPFTVFYNPRTSLSEFVVPFAKYNKALYGTQVSVGMRFRMMFETEESSVRRYMGTITGISDLDPVRWPNSPWRNLQVGWDESSAGERQNRVSIWEIETL
ATPFFICPPPLFRLKRPRQPGLLGEETNIDSTIKRSSPWLMEGNGTGDFQNLGIGLEQWTELQQRSEIINPTVQLEYYRSMAAAALQEFRSSESSKDLCI
PQQTSQAQQIHFSGPQQHQSQQQEHLPRALQQQFQQRSHYQHQQLPAKQLLLQQSAPLQQLQQHPPLQQSQQQQHLSVQQLKQSQQTLPELVQLQHQPLQ
QLQQHPLQTLQQFQQQQAPLLLQQDLKQQQLLPLTQKKPLSMPPPPQQLLPFAQQKPLPVQLQQLQQQHQIQKSPLPEQHECNQSPEYHFRSQQQQLQPV
LQHQLAQQHLPVPSQQSQQQEVRQSSPPQTHAQKQSAQHSFCIQQQLQSRQSTQLCELGQLLQSSSNCSHAECSIPVPATSQSGFTESDVSFCSTSTSTN
SYPLQNILTRSHHGSVTSEVKSQYANMSRSSLINTQDATFVSDLVQEPPCTSWFTSMKDSSHAELQAIPNPQSGEIETSSSLGDSFSLTQVNAVVQQDLP
TLPNQSTSFWFRNTSQGSEGHADSQNNMLFCANMENSLVGPTTTSPLLATGFSGGKDAPCQASAESILSSFSTSKDIQPQISSASMLCSRSFAVPDLPDS
SDVASILELDDSSIMQRGSWKQLPPPVRTYTKVYKLGSVGRSIDISRYKNYDELRCELARMFGLEGQLEDPKRSGWQLVFVDNENDILLVGDDPWEEFLS
CVRYIKILSPSEVLQMSQEGMELLNPTPMQLQTSSCSDDGNVWRDHHYQNSTNPSLGSFGH*

>Ginkgo_biloba_Gb_25606
MKAPSNAYLSHPIDGERRSINSELWHACAGPLVSLPLVGSLVVYFPQGHSEQVAASMQKESDGHIPNYPNLPSQLICQLHNVTLHADLETDEVYAQMTLQ
PVNKYDKDALLASDLGLKQNKQPTEFFCKTLTASDTSTHGGFSVPRRAAEKIFPALDFSMQPPAQELVARDLHDHAWTFRHIYRGQPKRHLLTTGWSVFV
SAKRLFAGDSVLFIRDEKSQLLLGIRRANRQQAAMSSSVLSSDSMHIGVLAAAAHAASNHSPFTVFYNPRASPSEFVIPLSKYNKAILGTQISLGMRFRM
MFETEESGVRRYMGTITGIRDLDPERWPNSQWRNIQVGWDESSAGERQNRVSIWEIEPVVTPFFICPPPFFRPKRPRHPGMLDEDSEMESTIKRTLPWFG
EETGIRDSQNSAMPGGVLLQWMSMQQRADIISPTIQSEYYRPMSVATLQKLGSNDTSKQLSSPQQALQPQQLQFNIPQPQVSQQQEHLQQPQMVWPQQQH
HISNQQQQHHISNQQQHLHMQQQLPSQQVDQQHLHTQQQMPSQRVEQQQVTTQKMNQQHHSSQQLQLQPAQQLQQRLQQLQPQLQSQPQLQSQLHPQPQP
QPQSQLQLQPQPQTQPQLHPHSQPQPQPAQQQQQRLQQLQQPAQQLQQQRLQQQQSQQIQQQQQLLPLSHQYHQHQTQPPAPVQQHVQNQFPQYLHTKQN
LQQSIQLPEMQGQLLQSSSIRSQAAVNMPLPAKAQSGFSEADVPSCSTSTSANSYPLQNGLTRAHQSAIISEERPQYTNMPKASASDTHAPVSVPNLVRE
PQVTSWLPSVKEPNQAALHTYLNAQLGQMETSSSSGASFSLPQIDAAVPQNLQSLPLQSSPFLFRDASQDSDMQTDPRSNFLFGVNIESPLILPSTSSPL
LASSFSAGKDSQNHLSAGNLLTSFSTVKDIQPQLSAALGSQSFGVPDLPFNSVVTSDGGMSDGNILQRGSWQQPLPPMRTYTKVYKLGSVGRSIDVMRCK
NYDELRSELARMFGLEGQLEDPQRSGWQLVFVDNENDILLVGDDPWEEFVSCVRCIRILSPSEVLQMSQEGMELLNTVPLQQQTCSSSDGGFVWRDHCDQ
NSTNPSAGSLEH*

>Marchantia_polymorpha_A0A176VLA9_Auxin-responsive_protein
MDPTGLQNRLSGGKRRKDVYSGEEEVIHESHKISRRWIPGRADDNVEKDNLNQALDYRPMSADHWMRLQQQKLEPAAPTTPLNTPMNLQQRAMTVASLHDMRNIESSKQIMHPCQTPQTLASSQPQQHQQQHQQQQQQQQQQQQQQQQHQQQQQQQQQQLQQQQQLQQQQLQHQQQLQQSSQHTNQLANGVQPLKYQHQQLEAEQMQMHMPYLDLANSSRAVNSLPPLPLSFRPPPIFAESDLRHSPTSSSSNPYPLQSVLPQRLPQGSTLLPESDEDRYSNMLGSSQSTVIQQSQSGLSGTSNSLVLQELQASAAWYSSMRELETQPTSSSRLGRASLSNGQNLSNGQNLSNGKNVSLYSSPALSDLTTQGGLTALPYQACPSGAFRDGPVDQEQILGDPQSPLPYGVSGSSSSSVIGPKGGSSSMPRLNNSKPVFQNDFTGRRMLQPGPYCPSSSGADLLLQPAIVGNCPVNLPDENCFIQRAPPPKPLRTYTKVYKLGSIGRALDVTRFSNYDELRCELARMFNLEGQLDQRSGWQLVFRDNENDILLVGDDPWDEFVSSVRGIRILSPSEVNFYMNEDRLGAAYNNLGTGTLKQY

>Oryza_sativa_indica_A2YAA5_Auxin_response_factor_16_ARF16
MKDQGSSGVSPAPGEGEKKAINSELWHACAGPLVSLPPVGSLVVYFPQGHSEQVAASMHKELDNIPGYPSLPSKLICKLLSLTLHADSETDEVYVQMTLQPVNKYDRDAMLASELGLKQNKQPAEFFCKTLTASDTSTHGGFSVPRRAAEKIFPPLDFTMQPPAQELIAKDLHDISWKFRHIYRGQPKRHLLTTGWSVFVSTKRLLAGDSVLFIRDEKSQLLLGIRRATRPQPALSSSVLSSDSMHIGILAAAAHAAANSSPFTIFYNPRASPSEFVIPLAKYNKALYTQVSLGMRFRMLFETEDSGVRRYMGTITGIGDLDPVRWKNSHWRNLQVGWDESTASERRTRVSIWEIEPVATPFYICPPPFFRPKLPKQPGMPDDENEVESAFKRAMPWLADDFALKDVQSALFPGLSLVQWMAMQQNPQMLTAASQTVQSPYLNSNALAMQDVMGSSNEDPTKRLNTQAQNMVLPNLQVGSKVDHPVMSQHQQQPHQLSQQQQVQPSQQSSVVLQQHQAQLLQQNAIHLQQQQEHLQRQQSQPAQQLKAASSLHSVEQHKLKEQTSGGQVASQAQMLNQIFPPSSSQLQQLGLPKSPTHRQGLTGLPIAGSLQQPTLTQTSQVQQAAEYQQALLQSQQQQQQLQLQQLSQPEVQLQLLQKIQQQNMLSQLNPQHQSQLIQQLSQKSQEILQQQILQHQFGGSDSIGQLKQSPSQQAPLNHMTGSLTPQQLVRSHSALAESGDPSSSTAPSTSRISPINSLSRANQGSRNLTDMVATPQIDNLLQEIQSKPDNRIKNDIQSKETVPIHNRHPVSDQLDASSATSFCLDESPREGFSFPPVCLDNNVQVDPRDNFLIAENVDALMPDALLSRGMASGKGMCTLTSGQRDHRDVENELSSAAFSSQSFGVPDMSFKPGCSSDVAVTDAGMPSQGLWNNQTQRMRTFTKVQKRGSVGRSIDITRYRDYDELRHDLACMFGIQGQLEDPYRMDWKLVYVDHENDILLVGDDPWEEFVGCVKSIKILSAAEVQQMSLDGDLGGVPPQTQACSASDDANAWRG

>Oryza_sativa_indica_B8B257_Auxin_response_factor
MAAAAAAAVVGSGCEGEKTKAPAINSELWHACAGPLVSLPPAGSLVVYFPQGHSEQVAASMQKDVDAHVPSYPNLPSKLICLLHNVTLHADPETDEVYAQMTLQPVTSYGKEALQLSELALKQARPQTEFFCKTLTASDTSTHGGFSVPRRAAEKIFPPLDFSMQPPAQELQARDLHDNVWTFRHIYRGQPKRHLLTTGWSLFVSGKRLFAGDSVIFVRDEKQQLLLGIRRANRQPTNISSSVLSSDSMHIGILAAAAHAAANNSPFTIFYNPRASPTEFVIPFAKYQKAVYGNQISLGMRFRMMFETEELGTRRYMGTITGISDLDPVRWKNSQWRNLQVGWDESAAGERRNRVSIWEIEPVAAPFFICPPPFFGAKRPRQLDDESSEMENLLKRAMPWLGEEICIKDPQTQNTIMPGLSLVQWMNMNMQQSSSFANTAMQSEYLRSLSNPNMQNLGAADLSRQLCLQNQLLQQNNIQFNTPKLSQQMQPVNELAKAGIPLNQLGVSTKPQEQIHDASNLQRQQPSMNHMLPLSQAQTNLGQAQVLVQNQMQQQHASSTQGQQPATSQPLLLPQQQQQQQQQQQQQQQQQQQKLLQQQQQQLLLQQQQQLSKMPAQLSSLANQQFQLTDQQLQLQLLQKLQQQQQSLLSQPAVTLAQLPLIQEQQKLLLDMQQQLSNSQTLSQQQMMPQQSTKVPSQNTPLPLPVQQEPQQKLLQKQAMLADTSEAAVPPTTSVNVISTTGSPLMTTGATHSVLTEEIPSCSTSPSTANGNHLLQPILGRNKHCSMINTEKVPQSAAPMSVPSSLEAVTATPRMMKDSPKLNHNVKQSVVASKLANAGTGSQNYVNNPPPTDYLETASSATSVWLSQNDGLLHQNFPMSNFNQPQMFKDAPPDAEIHAANTSNNALFGINGDGPLGFPIGLGTDDFLSNGIDAAKYENHISTEIDNSYRIPKDAQQEISSSMVSQSFGASDMAFNSIDSTINDGGFLNRSSWPPAAPLKRMRTFTKVYKRGAVGRSIDMSQFSGYDELKHALARMFSIEGQLEERQRIGWKLVYKDHEDDILLLGDDPWEEFVGCVKCIRILSPQEVQQMSLEGCDLGNNIPPNQACSSSDGGNAWRARCDQNSGNPSNGSYEQFE
>Oryza_sativa_indica_B8B8U2_Auxin_response_factor
MEADPDTDEVYARMTLQPVSNVTQCDKETLLASELALKQTRPQTEFFCKTLTASDTSTHGGFSVPRRAAERIFPRLDFSMQPPAQELQARDLHDNVWTFRHIYRGQPKRHLLTTGWSLFVSGKRLLAGDSVLFIRDAKQQLLLGIRRANRQPTNLSSSVLSSDSMHIGILAAAAHAAANNSQFTIYYNPRASTSEFVIPFAKYQKAVYGNQLSLGMRFRMMFETEESGTRRYMGTITGISDLDPVRWKTSHWRNIQVAWDEAAPTERRTRVSLWEIEPIIAPFFIYPSPLFTAKRPRLPGMTDDETEMDGLLKRAMPWVGEEICKKDLNIQNSVVPGLNLAQWMNMQHSSSLPGTVVQPELLNSLSGKPVQNLAAADLSRQISFHPQFLQQNNIQFNTALVPQQNQQTEQLAKVIPTPNQLGSVIIPQKVVQDCNSEQRQHVVTQPVQGSQPNINIPQPQLVVQAQLQQPQVILQAQLQQPQVVVQAQLQQTQPSVQSHTVLQGGLQQIQLLQQQQPHVQHQQIPQQLHHQQQQTQQLQPVQQVQQSVQEHQQIKIQPVHVSMDASMNTQVADHQMKLQLLKALQPQQPLISEQQKMLLDLQQQVINSQSAPQQCVQVTNQAISLHNSNTIQYPTQQKVQSHQVQDLTGNVIPNSKSDIATSMGASSLHVAGGRQLLKTDDVPSTSTSPSTNSNPVLLQSIPSSSKNQSLTTAGKTSQSSVVLGPTIEQDTKPYQNVKQTVMIPKTTEQRPATGQDCINNNPQMDYLDTSSSATSVCLSQADGSLQQNFPPSSFHQHHLLKDTVPDSEFEVTDPRNNLLFGVNIDGQLGLPLNADLLANDIGTDKYMDQLPGNGISNFISSKDSQQELSSSMISHSFGVADMAFNSIDSAINDTPFLNRNSRSAAGPAHQRMRTYTKVHKRGAVGRSIDINRYSGYDELKHDVARMFGIEGQLGDQNRVGWKLVYEDHEKDVLLVGDDPWEDFVKCVRCIRILSPQEEMQMRLVGDFGDSFLPNQACSSSDGGHPWRITGD
>Oryza_sativa_indica_B8AHF1_Auxin_response_factor
MASMKQQQTPASSAVTAAAAASSSATAAVAACEGERKAAAINSELWHACAGPLVSLPPVGSLVVYFPQGHSEQVYKSNIVAASMQKDVDAHVPSYPNLPSKLICLLHGVNLHADPDTDEVYAQMTLQPVNTYGKEALQLSELALKQARPQMEFFCKTLTASDTSTHGGFSVPRRAAEKIFPPLDFSMQPPAQELQARDIHDNVWTFRHIYRGQPKRHLLTTGWSLFVSGKRLFAGDSVIVVRRHCDSNQISLGMRFRMMFETEELGTRRYMGTITGISDLDPVGWDESAAGERRNRVSIWEIEPVAAPFFLCPQPFFGVKRPRQLDDESEMENLFKRAMPWLGEEVCIKDTQNQNSTAPGLSLVQWMNMNRQQSSSLANTAAQSEYLQALGNPAMQNLAADELARQLYVQNNLLQQNCIQFNSPKLPQQMQTMNDLSKAAIPLNQLGAIINPQDQKQDAVNHQRQQNSIQVIPLSQAQSNLVQAQVIVQNQMQQQKPSPTQNPQRINGQRLLLSHQQKDQNLQLQQQLLLQQKQQLQQQQQQQQQNQQQLNKSLGQLVNLASQQSKLFDEELQLQILQKLQQQSLMSQSTSTLSQPPLIQEQQKLITDMQKQLSNSHSLAQQQMMPQQEIKPSLQATPLLPTVQQEQQQKLLQKQVSLADVSGVAFQPISSTNVIPKTGGAMIISGATQSVVTEEMPSCSTSPSTANGNHFTQSTKNRHCINTERLPPSTAPMLIPTSIDAVTATPLMTKELPKPNNNVKQSVVNSKLPNVAPGPQNCINHALQTDNLETSSSATSLCPSRTDGLVHQGFPSSNFNQHQMFKDALPDVEMEGVDPSNSCLFGINNDNLLGFPIETEDLLINALDSVKYQNHISTDVENNYPMQKDALQEISTSMVSQSFGQSDMAFNSIDSAINDGAFLNKNSWPAAPLLQRMRTFTKVYKRGAVGRSIDIGRYSGYEELKHALARMFGIEGQLEDRQRIGWKLVYKDHEDDILLLGDDPWEEFVNCVRCIRILSPQEVQQMSLDGDLGSNVLPNQACSSSDGVNGWRPRCDQNPGNPSIGPYDQFE

>Physcomitrella_patens_A9TKF8_Auxin-responsive_protein
MDSGVPNLVATVSPLPALIFDVVALLTITESASSLLVEVVVKYVYFSDASRDDPRAPPPHANFNGFLASQSQRREGHPIDEDLKEVKETRQWYGSQRADDDVTEGFQNNVHYPGISMESLMRMQQIQQHQQQQQNSEAAVMSPVVPHLNMQQRVEAAAALQDLRGNVAFQQPQLQQHMKYGIQQQQQSISQMQKQGTKPDVCSLGDSNYQPHSPLSLPPPPYIRTPPLHSEADVHNGSPTSSSSGPYPNLPNLTAPPRSSQQCSAPIQLLEPESDSSYSSLMHISQSNLLAQSKAKSVQNGPLQTQQSLQSSLSGMSTQQLRGHSPQSGMAQQVDGVSGLHSTGHDLEVEISRQQAGQAVPNSGLQASGSHGVSTCTQGSLQNGNVHHQNGHGSPGLRQSGMQNGVAFQHNGHALSANGLHIGVQNTSIQQPGGHLLPNQLPQLGGASLPPQGRHSMPSSLHHQQGVNSAQNGMPNGSHNGMVHQQAVHSAPNGLPNASYSGMMHQQGGHRIQDGMLHSTGHISSMGPQNPGQNSAVIHQSVQGCSSGMQQQQQMVYPSLHRDIQQTPNNWYPSIRDSTTMSETQPSVSTSRLQTKVEAVAYSMNSPIHSFANQLGSQRGLPTALPQVNQVQNGYRDIMLDQDLKQEVCGSPSNMVGKVLPAHTDLQGRRFLQGNNFSAPSSSGGDINLSSTVMNGAFDDPRLLQRAFLCPQPKITRSYIKVYKLGSITRAVDVNRFKDYTELRCELARMFNLDGQLDPTVGWQLVFTDNEDDLLLVGDDPWDEFVRNVRGIRILTPAEVYFYTNEEKCTAAAYNSTGGSAPKPM

>Physcomitrella_patens_A9TTP2_Auxin-responsive_protein
MSSNSTMINGAFDDPTLLQRAFTGPQPKITRSYIKVYKLGSITRAVDVNRFKDYTELRCELARMFNLDGQLDPKVGWQLVFTDNEDDLLLVGDDPWEEFVRNVRGIRILTPAEVYYYTNEDKCTAAAYNPAGGSAPKPM


>Selaginella_moellendorffii_D8SAP8_Auxin-responsive_protein
MDSNKEDHNYTGNHWTSSYAAALVNSSTSSDYGSAVAVSSSLPEAVDSLQNFDARLLQQIKAQHAVESGLLQPWQLQSIRPQTRYDHHQHYYFQLGGKSLQPPVNHPAASQAQPFGFPFLETQFHENETTSSSMPALGDGGATSSRQSLYSSQGRAAHGARGDHHDQNAQRVSSSFKQMKPRSYTKVLKLGSIGRSLNIARFNSYAELRSELARMFGLEGQLDQSSHWQLVYMDNDGDILLVGDDRWEEFVTSVRGIRIISPSEVAIYTSEEYAGTPLSTCLTKTLNMP

>Selaginella_moellendorffii_D8QW73_Auxin-responsive_protein
MDSNKEDHNYTGNHWTSSYAAALVNSSTSSDYGSAVAVSSSLPEAVDSLQNFDARLLQQIKAQHAVESGLLQPWQLQSIRPQTRYDHHQHYYFQLGGKSLQPPVNHPAASQAQPFGFPFLETQFHENETTSSSMPALGDGGATSSRQSLYSSQGRAAHGARGDHHDQNAQRVSSSFKQMKPRSYTKVLKLGSIGRSLNIARFNSYAELRSELARMFGLEGQLDQSSHWQLVYMDNDGDILLVGDDRWEEFVSSVRGIRIISPSEVAIYTSEEYAGTPLSTCLTKTLNMP


>Azolla_filiculoides_s0129.g048848
MQSTSTLIQILTLIKPTKPWKIAERKSRQESNVLETKTLNNPGERRSVNSELWHACAGPC
VSLPSVGSLVVYFPQGHSEQVAASTQKEVAGHIPNYPNLQSQLVCQLHNVALHADLETDE
VFAQMTLQPVNEQERDLFLPPDVGTPNRQPSDFFCKTLTASDTSTHGGFSVPRRAAEKVF
PKLDFNKQPPAQELRARDLHDNVWTFRHIYRVDCVICIVLLSPLADDKGQMLLGIRRATS
RQQSVMPSSVLSSDSMHIGVLAAAAHAAATSSRFQVFYNPRTSPSEFIIPLSKYRKAVHF
TQVSVGMRFRMVFETDESTLRRYMGTVTGIGDLDPNRWPGSKWRNLEVGWDESGAGERPR
RVSLWEIEPVSSPLLICPPFAPRSKRPNHADLLGDESDMDGSMKRCLTWLQGENGLTFQG
LGGESSWIQFQQGADPNKPEVYDALQAFKAIDVSMVPALQGKLRLLQPALQQQDLQPQGI
WPLSNGQQQGYFQSHQLQSQMQMPLPLGSIPPTQGQAQLSSHSQPLPLPQANNRPLTQPH
LPSSQLADQQQQRLQQGQTQKPLLSYAAQRAPLVSHSDETPLQTHKTTPHMTDVASNISH
NRAQTPITVPLIAQGSESDASIGTSSGSVIRFSSIQGNRTGRSHFGSFHLEDGGQLSSII
QANQSVAQMLPQQQPQPQPQPQTQPQIHPKTLPQLQTVRSHHHSHESLPSLAQIESQLTG
HWFSNPRETSQCESPMVSAIQIGHSDTSSSAVTSCSYPLPAETLDNNSSLVPNASVSLQA
NASSSNKELQSQGLNEAIIRTFSSSNGSLRSTMPDGGLCANSEIMANGVFDDQAFQRTGS
SHWSPVAVPVRTFTKVHKSGSVGRSIDLSRLKSYSELRSELARMFNIEGQLEEPQRSYWQ
LVFVDNVGDILLVGDDPWE*
>Salvinia_cucullata_v1.1_s0019.g007919
MLPLTCRPLPASIWSNTSPDLEQGEVHIELEQQGGVSATMEGERRSVNSELWHACAGPRV
SLPCVGNLVVYFPQGHSEQVAASTLKQVDGHIPNYPNLPSQLVCQLHSVTLHADIETDEV
FAQMTLQPVNDQQEKELFIPPDVGVQNRQPTDFFCKTLTASDTSTHGGFSVPRRAAEKVF
PPLDFSKQPPAQELRAKDLHDHVWTFRHIYRGQPKRHLLTTGWSVFVSTKRLVAGDSVLF
IRDDKGQLLLGIRRANGRQPSVLPSSVLSSDSMHIGVLAAAAHASATSTHFQAFYNPRYM
GTVTAIGDLDGIRWPGSKWRNLEVGWDESSAGDRPRRVSLWEIEPVSTPFFICPPFMLRP
SKRPLLQPSPGAVPEPDMIDLDGAMKRYLTWLGGCSGGDNVNGNSSNGGRVDVAAALQLQ
GVMMNGDTSSPLLQHSQQQQRAPEAMMMMMTKPGGSVGYNMAAAAAALQDCSRAATMDAT
KLVFLQQQQQQLQQHGYASASSSSWPHANHSSTIHQQLQSIQQRVAESVPPSMAASAAQY
PPAAFPTTTTAPMPQLQQSTLPSSNNSALSHMHHLQQYAAAGPASAAQLPSPTPAVLSQA
PTSAQVVPMSFQMSGTSPAAPAASTQQQQLAAPIAEVMAAAAAAPLQLQAPTSSRPAMVP
VKPSCSSDHSDQTTAQAMGIVQQRINFKAEEESQLLNNMVRMDPNGAAGAGGIIMAGRAP
PAGAAAAPLPPPPSLPLRGQHQSQLQLLAQQLHSPNLASAAVQPHYHHQQQLAAPPLLPT
IPSSPLHQSYQQARLLSPPPPPQNSLHSHPMVLQSQLQMQQNPHHQNLIMPSLLQQPGSL
QQSPLHSRSQQLTPPPPPPPPPEYLPSSSSSQQQQAAQSSSSSMQAGAAANYELLSNLQE
SASLMHLLRESTAQCESPLLSNIQQIGGSCGSDTSSVTSCSYSFPTTESLDNSLILPAAA
TTFQQAAARFTGGGTSRGGGGRHRVSDAIMCSFSASPGSFSASPSNTEGGSSSRLLAAAN
GLLDEAVLQRSCSGWLQATAADPLRTFTKVHKSGCVGRSIDLSRLKNYDELRRELARMFN
IEGQLEDPQRSYWQLVFLDTEGDILWVGDEPWEEFVNCIRVIKIWSRAQVQQMNLEGLEQ
LSAPLLPMQMQQTSSSSEDCQVWKGP*
>Picea_lambertina_PILA_27761
MKAPSNGYLPQPQDGERRSINSELWHACAGPLVSLPPVGSLVVYFPQGHSEQVAASMQKETDGHIPNYPSLPSKLICQLHNVTLHADVETDEVYAQMTLQPVNTHDKEALLASDLGLKQSKQPTEFFCKTLTASDTSTHGGFSVPRRAAEKIFPLLDYTMQPPAQELVARDLHDHAWTFRHIYRGQPKRHLLTTGWSVFVSAKRLFAGDSVLFIRDEKSQLLLGIRRANRQQATMSSSVLSSDSMHIGVLAAAAHAASNHSPFTVFYNPRASPSEFVIPLSKYNKAIYGTQVSLGMRFRMMFETEESGVRRYMGTITGISDLDPMKWPNSQWRNIQVGWDESSAGERQNRVSIWEIEPVATPFFICPPPFFRPKRPRQPEMLGEESEIESAIKRSSLWFGEENGIVNSQNPTMPGVGLLQWMNMHQRPDILNSTIQSDYYRPMAPTTLQKLGSSDITKPLNSPQQALPSHQLQFSIPQSQQSELHQPQIMWPQQQHHLSNQQQQQQHLYTQQQVPSQQLDQHHLHMQQQIPSQVEQKQVVPQKHLQQSIQLPELRGQLLQSTSSRSQAAANMPLSTKAQSGFTETDAPSCSTSTSANSYPLQNILTRANQSAIMNDEKPQCANMPRHSASSTQAAMPASNFLGDPQVTSLLPSIKEPNQAALQTYLTAQMGQMEASSSSGTSYSLTPDAAISQSLPLLPLQSSPFLLQDVSHDDDIQTDPRRNMLPTFSNGKDIQAHASATISSQTFSVPDLPLNSGVTSDLGISDSSILQRGGSWQQPPPPVRTYTKVYKLGSVGRSIDVTRCKNYDELRRELARMFGLEGQLEDPHRSGWQLVFVDNENDVLLVGDDPWEEFVSCVRCIRILSPSEVLQMSQEGMLLNSLPLQQQAGSSSDVTSTSYVVRRATVKAVGSGRSGHMKISQDVIWRFSQHFHLKRAWVDVGADYKGILK*
>Picea_lambertina_PILA_37234
MKSPSTSCLSHPVEGEQKSINSELWHACAGPLVSLPSVGSVVYYFPQGHSEQVAASTQKVADTHIPNYPNLPYQLMCQLHNITLHADAETDEVYAQMTLQPVNSCNKEEILSSDLGLKQSKQPTEFFCKTLTASDTSTHGGFSVPRRAAEKVFPPLDFSMQPPAQELVARDLHDNVWTFRHIYRGQPKRHLLTTGWSVFVSAKRLVAGDSVVFIRDEKSQLLLGIRRANRQQTSMPLSVLSTDSMHIGVLAAAAHAAANQSPFTVFYNPRTSPSEFVVPLAKYNKAVYGTQVSVGMHFRMMFETEESSVRRYMGTIAGISPLDPVRWPKSQWRNLQVRWEESGAGERPNRVSIWEIESVATPFFICPPFFRMKRPVQLGMFGEESDIESTTKRSSPWLREEHDILDFQHPLSVFGLEPWIGLQQRHDVINPTVPLECHRPMTGSTSEVFRNNDACKELCAPQQTSQPREMQHSILQQQEYQSQSQVSWQQLQQQIQQQQQQLTSQQMVLQQLQQNMPLQQLQKQVQQSPMLQQLQQQNPVLQQLQQQHVLMQKSQQQHTPLQQLKQLQQSIPELKQFEHQPLQQLQQLQQQQPSLLSQQQLQQPMSLPSQQKILSMQPEQLHNQQQPRQSPMMGQSSENHLHNQQLQLEKSILHQQPAQQSLPPAQQLQNRQIGHHSPPAQHGHKQSVEHPLHDHQQLQPQSSQLHELEGQLLHPLSTRSHASCILSAPTRSQSGFTDSDVSFCSTTTPVNSGPLQNVLTRAQPGGVKLEEKSHYSNMLRPAPDNTQGASYIPNHISEPLVTSWFTSNKEPSHNELRAIPNFHSGEMETSSFGSAISMIHAIAAVQQGFPTLPNTSTSFWFGSTSQDNEIETDPRNSISFGANIESSLADPSNSSPLVARVFNGVKDVPCQLSAESMISTLSTGKDVQPQISSAGMLSPHSLAVQDLPDNSDVASTVEDNNFLQKGPLQQLPPPVRTYTKVYKLGSVGRSIDVTRYRNYDELRQELARMFGMEGQLEDPTSGWQLVFVDHENDILLVGDDPWEEFVSCVRYIKILSPQEVLQMSQEGMEIINNTPMQLQNSSYSDDHNAWRDHCYQNSANPSSVSFNH*
>Picea_taeda_PITA_27914
MENSRSSGSGRASEDGPRLVERVVAIEECMVQIMDAMQAHGNESREMRRDTGTMRETFLRGISELEGGHVVWISKMKPPSNGYLPQPQDGERRSINSELWHACAGPLVSLPPVGSLVVYFPQGHSEQVAASMQKETDGHIPNYPSLPSKLICQLHNVTLHADVETDEVYAQMTLQPVNTHDKEALLPSDLSLKQSKQPTEFFCKTLTASDTSTHGGFSVPRRAAEKIFPPLDYTMQPPAQELVARDLHDHAWTFRHIYRGQPKRHLLTTGWSVFVSAKRLFAGDSVLFIRDEKSQLLLGIRRANRQQATISSSVLSSDSMHIGVLAAAAHAASNHSPFTVFYNPRASPSEFVIPLSKYNKAIYGTQVSLGMRFRMMFETEESVVRRYMGTITGISDLDSMKWPNSQWRNIQVGWDESTAGERQNRVSIWEIEPVATPFFICPPPFFRPKRPRQPGMLGEESEIESAIKRSPLWFGEETGIVNSQNPTMPGVGLLQWMNMHQRPDIINSAIQSDYYRPMAAATLQKLGSSDITKPLNSPQQALQSHQLQFSIPQSQQSELHQPQIMWSQQQHHLSNQQQHLYTQQQVPSQQMDQHHLHVQQQNPSQQVEQQQVLPQKVTQQHQSLQQLQMQSTQQLQQRLHQFQSQPQVQQQPQLLTLPQSQPQPQVQQQPQLLTLPQSQPQPQVKPQPQSQPQPQPQPQPQVQPAQQQHQRLQQLQQQPTQLLQQQPAQQLQQQPAQMQQNPQRLQQQSQQVQQQHSLPSSQQHSLPSSQQFHSHQTQLLAPSQQHVHNQYPQFLHSQHLQQSIQLPELRGQLLQSTSSRSQAAANIPLSTKAQSGFTETDAPSCSTSTSANSYPLQNILTRANQSAIMNDEKPQCANMPRHSASSTQAALPASNFLGDPQVTSLLPTIKEPNQAALQTYMSAQMGQMEASSSSGTSYSLTPDVSISQNLPLLPLQSSPFLLQDVSHDNDIQTDPRRNVLPTFSNGKDIQAHASATISSQTFSVPDLPLNSGVTSDLGISDSSILQRGGSWQQPPPPVRTYTKVYKLGSVGRSIDVTRCKNYDELRRELARMFGLEGQLEDPHRSSWQLVFVDNENDVLLVGDDPWEEFVSCVRCIRILSPSEVLQMSQEGTLLNSLPLQQQAGSSSDGGIVWRDHCDQNSTNPSVGSFEY*
>Picea_taeda_PITA_45906
MKSPSTSCLSHPVEGEQKSINSELWHACAGPLVSLPSVGSVVYYFPQGHSEQVAASTQKVADTHIPNYPNLPYQLMCQLHNVTLHADAETDEVYAQMTLQPVNSCNKEEILSSDLGLKQSKQPTEFFCKTLTASDTSTHGGFSVPRRAAEKVFPPLDFSMQPPAQELMARDLHDNVWTFRHIYRGQPKRHLLTTGWSVFVSAKRLVAGDSVVFIRDEKSQLLLGIRRANRQQTSMPLSVLSTDSMHIGVLAAAAHAAANQSPFTVFYNPRTSPSEFVVPLAKYNKAVYGTQVSVGMHFRMMFETEESSVRRYMGTIAGISPLDPVRWPKSQWRNLQVRWEESGAGERPNRVSIWEIESVATPFFICPPFFRLKRPVQPGMFGEESDIESTTKRSSPWHREEHDILDFQHPLSIFGLEPWVGMQQRHDVINPTVPLDYHRPMAGSTSEVFRSNDACKELCASQQTSQPREMQHSILQQQEYQSQSQVSWQQLQQQIQQQQQQLTSQQMVLQQLQQNIPLQQLQKQVQQNPMLQQLQQQNPVLQQLQQQHVLMQKSQQQHTSLQQLKQLQQSIPELKQFENQPLQQLQPLQQQQPSLLSQQQLQQPMPLPSQQKILSVQPEQLHNQHQPRQSPMMGQSSENHLHNHQLQLEKSILHQQPAQQSLPPAQQLQNRQIGHHSPPTQHGHKQSVEHPLHDHQQLQPQSSQLHELEGQLLHPLSTRSHASCNLSVPTRSQSGFTDSDVSFCSTTTPVNSCPLQNVLTRAQPGGIKLEEKSHYSNMLRPAPDNTQGASYISNHISEPLVTSWFTSNKESSQNELRAIPNFHSGEMDTSSFGSAISMIHANAAVQQGFPTLPNTSTSFWFGSTSQDNEIQADSRNTVSFGANIESSLADPSNSSPLVARVFNGVKDVPCQLSAESMMSTLSTGKDVQPQISSAGMLSPHSLAVQDLPDNSDVASTVEDNTFLQKGPLQQLPPPVRTYTKVYKLGSVGRSIDVTRYRNYGELRQELARMFGMEGQLEDPTSSWQLVFVDHENDILLVGDDPWEEFVSCVRYIKILSPQEVLQMSQEGIEIINNTPIQLQNSSYSDDHNAWRDHCYQSSANPSSELIWNI*
>Sequoiadendron_giganteum_SEGI_25125
MAIEPQKMKPLSNGCISQPMEGEHKSINSELWHACAGPLISLPPVGSFVCYFPQGHSEQVAASTQKAVETHIPNYPNLPSQLICQLHNITMHADVETDEVYAQMTLQPVNSYNKDAVLASDLGLKQTKHPTEFFCKTLTASDTSTHGGFSVPRRAAEKVFPPLDYSQQPPAQVLVARDLHDNVWTFRHIYRGQPKRHLLTTGWSVFVSAKRLVAGDSVLFIRDEKSQLLLGIRRANRQQTPMPLAVLSSDSMHIGVLAAAAHAAANQSPFTVFYNPRTSPSEFVVPLAKYNKALYGTQVSVGMRFRMMFETEESSVRRYMGTITGISDLDSVRWPNSQWRNLQIGWDESGAGERQNRVSIWEIETVATPFFICPPFFRLKRPLQPGMMGPAFYGSAIIRENNDLFYSIPRPKTGGFTRPCVLSVCFVCWLGLLCLLFYLVGRRRNLVGTFLTAGSQATCLEIKSGFFWGVKGSKSLSSEPLYLAKSSSCFSCIGSCFGSPLVASATDSKRGTEVQKK*
>Sequoiadendron_giganteum_SEGI_39604
MKAPSSNGLVSHSTDGERRSINSELWHACAGPLVSLPPVGSLVVYFPQGHSEQVAASMAKESDGHIPNYPNLPSKLICQLHNVTLHADAETDEVYAQMTLQPVNTYDKDALLASDLGLKQSKQPMEFFCKTLTASDTSTHGGFSVPRRAAEKIFPQLEYSMQPPAQELVARDLHDHPWTFRHIYRGQPKRHLLTTGWSVFVSAKRLFAGDSVLFIRDEKSQLLLGIRRANRQQAAIASSVLSSDSMHIGVLAAAAHAASNHSPFTVFYNPRASPSEFVIPLAKYNKAIYSTQVSLGMRFRMMFETEESSVRRYMGTITGISDLDPVRWPNSQWRNIQVGWDESSAGEKQNRVSIWEIEPVATPFFICPPPFFRPKRPRQPGMLGDESEIENAIKRTLPWFGEDIGIGNSQNATMSGVGLLQWMNMQQRPDIISPSVQSDYYHPMTGATFQKLGSNEISKPLSSPQQSLQSHQLQFSIPQSQQSSQDQLHQSQIGWPQQQHHIITQQNHQQNLHNQQQLPSQHLDQEHLNRQQQMPSQQLDQQHLNRQQQMSAQQPMNNPFPQPIPSQQQQQQQHLNQSIHLPEIRDAPSCSTSTSANSYPLQNVFARAKQSTSLPEEKTHCANLLRPSTGGPQSTMPTSNLGGDLQVTSWFSSVKESNQAAFQNYLNAQLGQIETSSSSAVSFPLAHADASLPQSLSSLPLPSSPFFFQDASHNSDIQTEPRRTMAPTFDTGKDIQPQLSAAISSQSFGVPDLPFDSGVTSDMGISDNSILHRGSWQQTPAHVRTYTKVYKLGSVGRSIDVTRCKNYDELRCELACMFKLGGQLEDPHSGWQLVFVDNENDVLLVGDDPWEEFVSCVRSIKILSPKEVSQMSQEDSSTWMELVS*
>scaffold-BUWV-2001684-Platycladus_orientalis
MKAPSSNGLVSHSTDGERRSINSELWHACAGPLVSLPPVGSLVVYFPQGHSEQVAASMAKESDGHIPNYPNLPSKLICQLHNVTLHADVETDEVYAQMTLQPVNTYDKDALLASDLGLKQSKQPTEFFCKTLTASDTSTHGGFSVPRRAAEKIFPPLEYSMQPPAQELVARDLHDHPWTFRHIYRGQPKRHLLTTGWSVFVSAKRLFAGDSVLFIRDEKSQLLLGIRRANRQQAAIASSVLSSDSMHIGVLAAAAHAASNHSPFTVFYNPRASPSEFVIPLAKYNKAIYSTQVSLGMRFRMMFETEESSVRRYMGTITGISDLDPVRWSNSQWRNIQVGWDESSAGEKQNRVSVWEIEPVATPFFICPPPFFRPKRPRQPGMLGDESEIENAIKRTLPWFGEDISISNSQNATMTGVGLLQWMNMQQRPDIITPSVQSDYYRPMTGPTFQKLGSNEIPKSLSSPQQSLQSHQLQFSTPQSQQSAQDQFHQSQIGWPQHQHHLTPQPQHQQSVHTQQQLPSQQLDQQHLHRQQQMPAQQVEQHQVLMQKVNQQHQSLQQLQLQPTQQLEQRLQQFQSQPQPQPAQQQHQRPQQQQPSQQLHQPHQPQAHQIQQQMQQQQIQQLQQQQVQQLQHQPQRVQLQQQQQVPQQQPPTQSSQQFHLQQTHISSPVLQHVNNPFPQPICSQQQQQHLNQSIHIPEVRGQLLKLASIRSQAPVNMPQATKAHSGFTETDAPSCSTSTSANSYPLQNGFAREKQSTSLSEEKTACTNLLRPSTGGPQSTMPTSNLVGESQVTSWFSSVKESNQATFQNYLNSQLGQIETSSSSAVSFPLAQADTSLPQSLSSLPLPSSPFFFRDVSQNSDIQTEAQRTMAPTFDTGKDIQTQLSAAISSQSFGVPDLPFDSGVSSDMGISDSGILQRGSWQQTPAPVRTYTKVYKLGSVGRSIDVTRCRNYDELRHELACMFKLVGQLEDPHSGWQLVFVDNENDVLLVGDDPWEEFVSCVRSIKILSPKEVLQMSQEGMEILNTLPLQQQACSSSDGGIMWRDHCDQNS
>scaffold-EGLZ-2040710-Prumnopitys_andina
MKTPSSNGYVTHAADGERRSINSELWHACAGPLVSLPPVGSLVVYFPQGHSEQVAASMPKESDGHIPNYPNLPSKLVCQLHNVTLHADAETDEVYAQMTLQPVTACDKEALMASDLGLKQSKQLTEFFCKTLTASDTSTHGGFSVPRRAAEKIFPTLDFNMQPPAQELVARDLHDSAWTFRHIYRGQPKRHLLTTGWSVFVSSKRLFAGDSVLFIRDEKGQLLLGIRRANRQQAAIASSVLSSDSMHIGVLAAAAHAASNHSPFTVFYNPRASPSEFVIPIAKYNKAIYSTQVSLGMRFRMMFETEESGVRRYMGTITGISDLDPVRWPNSQWRNIQVGWDESSAGEKQNRVSIWEIEPVATPFFICPPPFFRSKRPRQPGMLGDESEIESALKRSLPWFGDDIGISNSQNTTLPGTAGLLQWMNMHQRPDMLSPVIQSDYYRPVVSAPVPNLQKLVSNEISKPLSSSQQALQTQQLQFGIPQSQQSPSDQLQQSQIVWPQQQHHISSQQHHHQNPHTQQQLPSQQIDQQHLQTQHQMPNQQVEQHQVSTQKVNQQHQSLQQLQLPPTQQSQQRLHHFQAQAQSQPLAQAAQLQHQRPQQLQQQPPQQLHQQQVHQLHQQQVQQLQQPTQRGQHQPQQVQQQQQPSQPFHLHQMQLSATLQQHVNSQLPQPIHSQQPLHHSVQLPELRGQLLQSTSNRPQAANMLQSSKGQSGFTEADGPSCSTSTSANSYPMQNVLTRTKQSAGLPEERPQSSNIQRASGNVTQSTVPACNLVGESQFSSWFPSVKEPNQATLQSYLNTQLGQIETSSSAAVSFPLNHADAAVQQNLSSLPFQTSPLMFRDVSHNNDIQTDPRSNFPFGVENQTTLIVPSSPLLASSVTAVKDAQNHLHAGNVAPIFNTGKDVQSQLSAPVSSQSFGVPDLPFDAGVSSDMGISSSSILQRGSWTQLPMPVRTYTKVYKSGSVGRSIDVTRCRNYDELRQELSCMFKLGGQLEDSRSGWQLVFVDNEGDVLLVGDDPWEEFVSCVKSIKILSPMEVLHMSQEGVELLNTLPQQQQACSSSDGGMTWKDHCDQNS
>scaffold-ETCJ-2010807-Pilgerodendron_uviferum
MKAPSSNGLVSHSTDGEMRSINSELWHACAGPLVSLPPAGSLVVYFPQGHSEQVAASMAKESDGHIPNYPNLPSKLICQLHNVTLHADVETDEVYAQMTLQPVNTYEKDALLASDLGLKQIKQPTEFFCKTLTASDTSTHGGFSVPRRAAEKIFPPLDYSMQPPAQELVARDLHDHPWTFRHIYRGQPKRHLLTTGWSVFVSAKRLFAGDSVLFIRDEKSQLLLGIRRANRQQAAVASSVLSSDSMHIGVLAAAAHAASNHSPFTVFYNPRASPSEFVIPLAKYNKAIYGTQVSLGMRFRMMFETEESSVRRYMGTITGISDLDPVRWPNSQWRNIQVGWDESSAGEKQNRVSIWEIEPVATPFFICPPPFFRPKRPRQPGMLGDESEIENVIKRTLPWFGEDIGISNSQNATVNGVGLLQWMNMQQRPDIISPSVQSDYYRPMTGSAFQKPGSNEIPKSLSSPQQSLQSHQLQFSTPQSQQSAQDQFHQSQIGWPQQQHHITPQQHYQQNLHTQQQLPSQQLDQRHLHVRRQMPAQPEEQHHVLMQKVNQQHQSLQQLHLEQGLQQLQPQPQPQPQPQPQPQLTQQQHQRPQQLQQQQASQQLHQPQVHHIQQQMQQQQIQQMQKQQIQQLQQHQVQQLQQPPQQPPQRVQQQNQQQVPHQQQQQPTQSSQQFHLQQTHLSSPMLQHVHNPFPLPISSQQQQQQHLNQSIQLPEVRGQSLELASSRSQAPVNMPQATKAHSGFTETDAPSRSTSTSANSYPLQNGFSREKQSTSISEEKTACVNLLRPSTGGPQSTMPTSNVVGESQTSWFSSVKESNQAVFQNYLNAQMGQIETSSSSAVSFPLAQADTSLPQSLSSLPLPSSPFFFRDASQNSDIQTDPQRTMAPTFDTGKDIQTQLSAAISSQSFGVPDLPFDSGVSSDMGISDSGILQRGSWQQTPAPVRTYTKVYKLGSVGRSIDVTRCKNYDELRHELACMFKLVGQLEDPHSGWQLVFVDNENDVLLVGDDPWEEFVSCVRSIKILSPMEVLQMSQEGMEILNTLPLQQQACSSSDGGIMWRDHCDQNS
>scaffold-GJTI-2007518-Cephalotaxus_harringtonia-leaves
MKAPSSNGLVAHSADGERRSINSELWHACAGPLVSLPPVGSLVVYFPQGHSEQVAASMAKESDGHIPNYPNLPSKLICQLHNVTLHADVETDEVYAQMTLQPVNTYDKDALLASDLGLKQSKQPTEFFCKTLTASDTSTHGGFSVPRRAAEKIFPPLDYTMQPPAQELTARDLHDHVWTFRHIYRGQPKRHLLTTGWSVFVSAKRLFAGDSVLFIRDEKAQLLLGIRRANRQQAAVASSVLSSDSMHIGVLAAAAHAASNHSPFTVFYNPRASPSEFVIPLAKYNKAIYGTQVSLGMRFRMMFETEESSVRRYMGTITGISDLDQARWPNSQWRNIQVGWDESSAGEKQNRVSIWEIEPVATPFFICPPPFFRPKRPRQPGMLGDESEIESAIKRTIPWFGEDIGISNSQNATMPGVGLLQWMNMQQRPDIISSAIQPDYYRPMAAATLQKLGSNEISKPLRSPQQALQTHQSQFSISQSQQSAQDQLHQSQIVWPQQQHHIASQQQHQQNLHTQQQLASQQVDQQHLHRQQQMPSQQVEQHQVLTQKVNQKHQSLQQSQLQPTHQLEQRLQQFQPQPQPAQPAQQQHQRPQQQQQQQQQQPSQQLHQQQAQQLQQQPSQQLHQLQQQMQQQQVQQLQQQEVQHLQQQPRVQQQPQQVQQPHSTQSSQQFHLQHAQLPSPLHQHVNNQFPQPIHSQQHHLNQSIQLPEIRGQMLQPIRSQAPVNMPLPTKAHSGFTETDAPSCSTSTSANSHPLQSALTRAKQCTGIHEEKTQCANILKPNTGGTQSTMPASNLVGESQVTSWFPSVKEPNQAAFQNYLNAQLGQNETSSSSAVSFPPNQADAALPQSLSSLPLQSSPFFFRDASHNSDNIQTDSQRNVAPTFNTGKDIQPQLSAALSSQSFGVPDLPFDSGVSSDMGISDNSILQRGSWQQTPAPVRTYTKVYKLGSVGRSIDVTRYKNYDELRRELARMFGLEGQLEDPKRTGWQLVFVDNENDVLLVGDDPWEEFVSCVRYIKILSPCEVLQMSQEGLEIMNNTPMQLQNGSCSDDQNAWRDPPYQNYTNPSSRSFN
>scaffold-GJTI-2007520-Cephalotaxus_harringtonia-leaves
MKAPSSNGLVAHSADGERRSINSELWHACAGPLVSLPPVGSLVVYFPQGHSEQVAASMAKESDGHIPNYPNLPSKLICQLHNVTLHADVETDEVYAQMTLQPVNTYDKDALLASDLGLKQSKQPTEFFCKTLTASDTSTHGGFSVPRRAAEKIFPPLDYTMQPPAQELTARDLHDHVWTFRHIYRGQPKRHLLTTGWSVFVSAKRLFAGDSVLFIRDEKAQLLLGIRRANRQQAAVASSVLSSDSMHIGVLAAAAHAASNHSPFTVFYNPRASPSEFVIPLAKYNKAIYGTQVSLGMRFRMMFETEESSVRRYMGTITGISDLDQARWPNSQWRNIQVGWDESSAGEKQNRVSIWEIEPVATPFFICPPPFFRPKRPRQPGMLGDESEIESAIKRTIPWFGEDIGISNSQNATMPGVGLLQWMNMQQRPDIISSAIQPDYYRPMAAATLQKLGSNEISKPLRSPQQALQTHQSQFSISQSQQSAQDQLHQSQIVWPQQQHHIASQQQHQQNLHTQQQLASQQVDQQHLHRQQQMPSQQVEQHQVLTQKVNQKHQSLQQSQLQPTHQLEQRLQQFQPQPQPAQPAQQQHQRPQQQQQQQQQQPSQQLHQQQAQQLQQQPSQQLHQLQQQMQQQQVQQLQQQEVQHLQQQPRVQQQPQQVQQPHSTQSSQQFHLQHAQLPSPLHQHVNNQFPQPIHSQQHHLNQSIQLPEIRGQMLQPIRSQAPVNMPLPTKAHSGFTETDAPSCSTSTSANSHPLQSALTRAKQCTGIHEEKTQCANILKPNTGGTQSTMPASNLVGESQVTSWFPSVKEPNQAAFQNYLNAQLGQNETSSSSAVSFPPNQADAALPQSLSSLPLQSSPFFFRDASHNSDNIQTDSQRNVAPTFNTGKDIQPQLSAALSSQSFGVPDLPFDSGVSSDMGISDNSILQRGSWQQTPAPVRTYTKVYKLGSVGRSIDVTRCKNYDELRCELAFMFKLGGQLEDPHSGWQLVFVDNENDVLLVGDDPWEEFVSCVRSIKILSPMEVLQMSQEGMEILNTLPLQQQACSSSDGGFIWRDHCDQNS
>scaffold-GMHZ-2019638-Cryptomeria_japonica-2_samples_combined
MKAPSSNGLVSHSTDGERRSINSELWHACAGPLVSLPPVGSLVVYFPQGHSEQVAASMAKESDGHIPNYPNLPSKLICQLHNVTLHADVETDEVYAQMTLQPVNTYDKDALLASDLGLKQSKQPTEFFCKTLTASDTSTHGGFSVPRRAAEKIFPPLEYSMQPPAQELVARDLHDHPWTFRHIYRGQPKRHLLTTGWSVFVSAKRLFAGDSVLFIRDEKSQLLLGIRRANRQQAAIASSVLSSDSMHIGVLAAAAHAASNHSPFTVFYNPRASPSEFVIPLAKYNKAIYGTQVSLGMRFRMMFETEESSVRRYMGTITGIGDLDPVRWSNSQWRNIQVGWDESSAGEKQNRVSIWEIEPVATPFFICPPPFFRPKRPRQPGMLGDESEIENAIKRTLPWFGDDIGISNSQNATMTGVGLLQWMNMQQRPDIINPSVQSDYYRPMTGPTFQKLGSNEIPKPLSSPQQSLQSHQLQFNIPEAQQSAQDQLHQSQIGWSHQQHHITTQQHHQQNPHTQQQLPSQQLDQQHRHRQQQMPAQQVEQHQVLMQKVNQQHQSLQQLQLQPAQQLEQRLQQFQSQPQSQLQPQPQSQLQPQSQPQPTQQQHQRPQQQQQQQPSQQLHQPQVHQIQQQMQQQQVQQLQHQQVQQLQQQPQRVQQQQQQQVPQQQPTQSSQQFHLQQTQLSSPVLQHVNNPFPQPISSQQQQQHLSQSIQLPEIRGQLLQLATSRCQAPVNMPQATKAHSGFTETDAPSCSTSTSANSYPLQIVFARAKQSTSLPEEKTPCANLLRPSTGGPQSTMPTSNLVGESQVTSWFSSVKESNQAAFQSYLNAQLGQIETSSSSAVSFPLAQADASLPQSLSSLPLPSSPFFFRDASHNSDIQTDPQRTMAPTFDTGKDIQPQLSAAISSQSFGVPDLPFDSGVTSDMGISDSGILQRGSWQQTPAPVRTYTKVYKLGSVGRSIDVTRCKNYDELRHELACMFKLVGQLEDPHSGWQLVFVDNENDVLLVGDDPWEEFVSCVRSIKILSPKEVLQMSQEGMEILNTLPLQQQACSSSDGGIMWRDHCDQNS
>scaffold-HILW-2001731-Acmopyle_pancheri
MKAPSSNGYVAHAAEGERRSINSELWHACAGPLVSLPPVGSLVVYFPQGHSEQVAASMPKESDGHIPNYPNLPSKLICQLHNVTLHADAETDEVYAQMTLQPVNTYDKDALLASDLGLKQSKQPTEFFCKTLTASDTSTHGGFSVPRRAAEKIFPALDFSMQPPAQELTAKDLHDSLWTFRHIYRGQPKRHLLTTGWSVFVSSKRLFAGDSVLFIRDEKGQLLLGIRRANRQQAAIASSVLSSDSMHIGVLAAAAHAASNHSPFTVFYNPRASPSEFVIPLAKYNKAIYGTQVSLGMRFRMMFETEESGVRRYMGTITGISELDPVRWPNSQWRNIQVGWDESSAGEKQNRVSIWEIEPVATPFFICPPPFFRPKRPRQPGMLGDESEIESAIKRSFPWFGDDIGISNSQNTTMSGAGLLQWMNMHQRPDVVSPAIQSDYYRTVASASLPNLQKLGSTEIPKPQQALQTQQIQFGIPQSHQSPSDQLQQSQIVWPQQQHHISSQQHHHQNLHAQQQLPPQQIDQQHLQTQHQIPAQQVEQHQMLTQKVNQQHQSVQQLQLPPTQQLQQRLHHFQAQAQPLAQAAQQQLQKPQQLQQQPPQQLHQQQVQQLQQPPQRIQNQPQQVQQQQQPSHQFHLHQMQLSSALQHHVNGQLPQSLHSQQQQPLHQSIQLPELRCQLLQSTSNRPQAVNMTQSSKAQSGFTEADAPSCSTSTSANSYPMQNVLTRTKQSAGLPEERPPSANIQRVSANVTQSTMPACNLVGESQVNSWFPSVKEPNQATLQSYLNSQLGQIETSSSSAISFPLNHADVAVPQHLSSLPLQTSSLMFRDVSHNSDIQTDPRSNFPFGVENQTTLIVPSSPLLASSVTAGKDAQNHLSAGNMATTVNTGKDIQSHVSGPLSSQSFGVPDLPFDVGVSSDMGISNSSILQRGSWQQPPAPVRTYTKVYKSGSVGRSIDVTRCKNYGELRRELSRMFKLGGQLEDSQSGWQLVFVDNENDILLVGDDPWEEFVSCVRSIKILSPMEVSHMSQEGMELLNTLPLQQQACSSSDGGMIWRDHCDQNS
>scaffold-JZVE-2042971-Parasitaxus_usta
MKAPSSNGYVAHAAEGERKSINSELWHACAGPLVSLPAVGSLVVYFPQGHSEQVAASMPKDSDGHIPNYPNLPSKLICQLHNVTLHADVDIDEVYAQMTLQPVNTYDKDALLASDLGLKQSKQPTEFFCKTLTASDTSTHGGFSVPRRAAEKIFPPLDFAMQPPAQELVARDLHDIVWTFRHIYRGQPKRHLLTTGWSVFVSSKRLFTGDSVLFIRDEKGQLLLGIRRANRQQAAIASSVLSSDSMHIGVLAAAAHAASNHSPFTVFYNPRASPSEFVIPLAKYNKAIFGTQVSLGMRFRMMFETEESGIRRYMGTITGISDLDPVRWPNSQWRNFQVGWDESSAGEKQNRVSIWEIEPVATPFFICPPPPFFRTKRPRQPGMLGDESEIESVIKRSLPWFGDDIGISNSQNTTMPGPGLLQWMNMHQRPDIHSPAIQSDYYRPVASTPVPNLQKLGSNDIPKPLSSSQQAMHTQQLQFGIPHSHQSPSDQLQQSQIVWPQQQHHISSQQHHHQNLHTQQQLPSQQIDHQHLQTQHQMPNQQVEQHQVLTQKLNQQHQSLQQLQLPPTQQLQQRLHHLQAQAQPLGQAAQQQHQRPQQLQQQVQQFHQQQVQQLQQPSQLSQQQQQPSQQFHLQQMQLSATLQQHVSSQLPQSIHSQQQQPLHQSIQLLQSTSNRPQAANMPQSSKAQSGFTEADGPSCSTSTSANSYPLQNVLTRTKQSAGLPEENPPSASIQRSSASVTQSNIPVCNLVGESQVNPWFPSVKEPNQATLQSYLSTQLSQIETSSSSAASFPQSYTDAAVNLSSLPLQTSPLVFRDVSHNSDIQTDPRSNFPFGVENQTPLVVPSSPLLPSSVTAGKDAQNHLPGGNMVTTFNSGKDIQSQLSAPLSSQSFGVPDLPFDAGVSSDMGIGNSSILQRGPWQQTPAPVRTYTKVYKSGSVGRSIDVTRCRNYHELRQELSRMFKLGGQLEESHSGWQLVFVDNENDILLVGDDPWEEFVSCVRSIKILSPMEVLHMSQEGMEQLNTIPLQQQACSSSDGGMMWRDHCDQNS
>scaffold-MHGD-2006059-Microcachrys_tetragona
MKAPSSNGYVPHAAEGERRSINSELWHACAGPLVSLPPVGSLVVYFPQGHSEQVAASMPKESDGHIPNYPNLPSKLICQLHNVTLHADAETDEVYAQMTLQPVNTYDKDALLASDVGLKQSKQPTEFFCKTLTASDTSTHGGFSVPRRAAEKIFPPLDFTMQPPAQELAAKDLHDSVWTFRHIYRGQPKRHLLTTGWSVFVSSKRLFAGDSVLFIRDEKAQLLLGIRRAHRQQAAIASSVLSSDSMHIGVLAAAAHAASNHSPFTVFYNPRASPSEFVIPLAKYNKAIYGTQVSLGMRFRMMFETEESGVRRYMGTITGISDLDPVRWPNSQWRNIQVGWDESSAGEKQNRVSIWEIEPVATPFFICPPPFFRPKRPRQPGMLGDESEIESAIKRSFPWFGDDIGISNSQNTTLSGAGLLQWMNMHQRPDVLSPSNQSDYYRPVASAPVPNLQKLGSTEMPKPLSSSQQALQTQQLQFGIPQSQQSPSDQLQQSQIVWPHQQHHISSQQHHHQNILTQQQLPPQQIDQQHLQTQHQMPAQQVEQHQVLTQKVNQQHQSLQQLQLPPTQQLQQRLHHFQAQAQPLAQAAQQNLQHSQPSQQLHQQQVQQLQQPPQRIQNHPQQVQQQQPPPSQQFHLHQMQLSATLQQHVNSQLPQSIHSQQQQPLHQSIQLPELRGQLLQSTSNRPQAVNMPQSSKAQSGFTEADAPSCSTSTSANSYPMQNGLTRTKQSVGLPEERPPSANIQRVGANVTQSTMPACNLVGESQVTSWFPSVKEQNQTTFQSYLNTRLGQIETSSSSAISFPLNHSDAAVPQNLPSLPLQTSPLMFRDVSHNSDIQTDPRSNYPFGVENQTPLIVPSSPLLASSVTAGKDAQNHLPAGNMAATFNTGKDIQSQLSAPLSSQSFGVPDLPFDAGVSSDMGISNGSILQRGSWQQTPAPVRTYTKVYKAGSVGRSIDVTRCKNYDELRHELSRMFKLGGQLEDSQSGWQLVFVDNENDILLVGDDPWEEFVSCVRSIKILSPMEVLHMSQEGMELLNALPLQQQACSSSDGGMMWRDHCDQNS
>scaffold-NVGZ-2018488-Cephalotaxus_harringtonia-2_samples_combined
MKAPSSNGLVAHSADGERRSINSELWHACAGPLVSLPPVGSLVVYFPQGHSEQVAASMAKESDGHIPNYPNLPSKLICQLHNVTLHADVETDEVYAQMTLQPVNTYDKDALLASDLGLKQSKQPTEFFCKTLTASDTSTHGGFSVPRRAAEKIFPPLDYTMQPPAQELTARDLHDHVWTFRHIYRGQPKRHLLTTGWSVFVSAKRLFAGDSVLFIRDEKAQLLLGIRRANRQQAAVASSVLSSDSMHIGVLAAAAHAASNHSPFTVFYNPRASPSEFVIPLAKYNKAIYGTQVSLGMRFRMMFETEESSVRRYMGTITGISDLDQARWPNSQWRNIQVGWDESSAGEKQNRVSIWEIEPVATPFFICPPPFFRPKRPRQPGMLGDESEIESAIKRTIPWFGEDIGISNSQNATMPGVGLLQWMNMQQRPDIISSAIQPDYYRPMAAATLQKLGSNEISKPLRSPQQALQTHQSQFSISQSQQSAQDQLHQSQIVWPQQQHHIASQQQHQQNLHTQQQLASQQVDQQHLHRQQQMPSQQVEQHQVLTQKVNQKHQSLQQSQLQPTHQLEQRLQQFQPQPQPAQPAQQQHQRPQQQQQQQQQQPSQQLHQQQAQQLQQQPSQQLHQLQQQMQQQQVQQLQQQEVQHLQQQPRVQQQPQQVQQPHSTQSSQQFHLQHAQLPSPLHQHVNNQFPQPIHSQQHHLNQSIQLPEIRGQMLQPIRSQAPVNMPLPTKAHSGFTETDAPSCSTSTSANSHPLQSALTRAKQCTGIHEEKTQCANILKPNTGGTQSTMPASNLVGESQVTSWFPSVKEPNQAAFQNYLNAQLGQNETSSSSAVSFPPNQADAALPQSLSSLPLQSSPFFFRDASHNSDNIQTDSQRNVAPTFNTGKDIQPQLSAALSSQSFGVPDLPFDSGVSSDMGISDNSILQRGSWQQTPAPVRTYTKVYKLGSVGRSIDVTRCKNYDELRCELAFMFKLGGQLEDPHSGWQLVFVDNENDVLLVGDDPWEEFVSCVRSIKILSPMEVLQMSQEGMEILNTLPLQQQACSSSDGGFIWRDHCDQNS
>scaffold-OWFC-2010677-Halocarpus_bidwillii
MKAPSSNGYVAHGAEGERRSINSELWHACAGPLVSLPPVGSLVVYFPQGHSEQVAASMPKESDGHIPNYPNLPSKLICQLHNVTLHADAETDEVYAQMTLQPVNTYDKDALLASDLGLKQSKQPTEFFCKTLTASDTSTHGGFSVPRRAAEKIFPPLDFAMQPPAQELVARDLHDSVWTFRHIYRGQPKRHLLTTGWSVFVSSKRLFAGDSVLFIRDEKGQLLLGIRRANRQQAAIASSVLSSDSMHIGVLAAAAHAASNHSPFTVFYNPRASPSEFVIPLAKYNKAIYGTQVSPGMRFRMMFETEESGVRRYMGTITGISDLDPVRWPNSQWRNIQVGWDESSAGEKQNRVSIWEIEPVATPFFICPPPFFRPKRPRQPGMLGDESEIESAIKRSLPWFGDDIGISNSQNATMPGAGLLQWMNMHQRPDIISPAIQSDYYRPAASAPVSNLQKLGSNEIPKPLSSSQQTLQTQQLQFGIPQSQQSPSDQLQQSQIVWPQQQHHISSQQHHHQNLHTQQQLPSQQIDQQHLQTQHQMPNQQVEQHQVLSQKVNKQHQSPQQLQLTPTQQLQQRLHHFQVQSQPLAQAAQQQHQRTPQLQQQPPQQLHQQQVQQLQQPPQRGQQQPQQGQQQQQPSQQFHLHQMQLSATLQQHVNSQLPQSIHSQQQQPLHQSIQLPELRGQLLQSTSNRPQAANLPQSSKAHSGFTEADGPSCSTSTSANSYPMQNVLTRTKQSAGLPEESPPANTQRASANVMQPTMPACSLVGESQVNSWFPSVREPNQATLQSYLNTQLGQIDTSSSSAVSFPLNHADAAVPQSLSSLPLQTSPLMFRDVSHNSDIQTDPRSNFPFGVENQTHLIAPSSPLLASSVTAGKDAQNHLPAGNMTPSFNASKDIQPQLSAPLSSQSFGVPDLPFDAGVSSDMGISNSSILQRGSWQQPPAPVRTYTKVYKSGSVGRSIDVTRCKNYNELRHELSRMFKLGAQLEDSHSGWQLVFVDNEGDILLVGDDPWEEFVSCVRSIKILSPVEVLHMSQEGMELLNTLPLQQQACSSSDGGMMWRDHCDQNS
>scaffold-PLYX-2005529-Falcatifolium_taxoides-2_samples_combined
NGYVAHAAEGERRSINSELWHACAGPLVSLPPVGSLVVYFPQGHSEQVAASMPKESDGHIPNYPNLPSKLICQLHNVTLHADAETDEVYAQMTLQPVNTYDKDALLASDLGLKQNKQPTEFFCKTLTASDTSTHGGFSVPRRAAEKIFPALDFAMQPPAQELAAKDLHDSVWTFRHIYRGQPKRHLLTTGWSVFVSSKRLFAGDSVLFIRDEKGQLLLGIRRANRQQAAITSSVLSSDSMHIGVLAAAAHAASNHSPFTVFYNPRASPSEFVIPLAKYNKAIYSTQVSLGMRFRMMFETEESGVRRYMGTITGISDLDPVKWPNSQWRNIQVGWDESSAGEKQNRVSIWEIEPVATPFFICPPPFFRPKRLRQPGDESEIESAIKRSFPWFGDDIGISNSQNTTMSGAGLLQWMNMHQRADVLSPAIQSDYYRPVASASVPNLQKLGSTEIPKPLSSSQQALQTQQLQFGIPQSQQSLSDQLQQSQIVWPQQQHHVSGQQHHHQNLHAQQQLPPQQIDQHHLQTQHQMPAQQVEQHQMLTQKVNQQHHSLQQLHLQPTQQWQQRLHHFQAQAQPLAQAAQQQHQRPQQLQQQPPQQLHQQPVQQLQQPPYRIQNQPQQVQQQQHSSQQFHLHQMQQSATLQHVNSQLPQSLHSQQQQPLHQSIQLPELRGQLLESTSNRPQGVNMPQSSKAQSGFTEADGPSCSTSTSANSYPMQNVLTRTKQSTGLSEERPPSSNIQRISASVTQSTIPACNLVGESQVNSWFPSVKEPNQATLQSYLNGQLGQIETSSSSAISFPLNHTDAAIPQNLSSLPLQTSPLMFRDVSHNSDIQIDPRSNFPFGVENQSTLIVPSSPLLLSSVTAGKDAQNHLSAGNMAATFNTGKDIQSQLSGPLSSQSFGVPDLPFDAGVSSDMGISNSSILQKGSWQQTPAPVRTYTKVYKAGSVGRSIDVTRCKNYDELRQELSRMFKLGGQLEDSQSGWQLVFVDNENDVLLVGDDPWEEFVSCVRSIKILSPMEVLHMSQEGMELLNTLPLQQQACSSSDGGMMWRDHCDQNS
>scaffold-QHBI-2003658-Falcatifolium_taxoides-A
NGYVAHAAEGERRSINSELWHACAGPLVSLPPVGSLVVYFPQGHSEQVAASMPKESDGHIPNYPNLPSKLICQLHNVTLHADAETDEVYAQMTLQPVNTYDKDALLASDLGLKQNKQPTEFFCKTLTASDTSTHGGFSVPRRAAEKIFPALDFAMQPPAQELAAKDLHDSVWTFRHIYRGQPKRHLLTTGWSVFVSSKRLFAGDSVLFIRDEKGQLLLGIRRANRQQAAITSSVLSSDSMHIGVLAAAAHAASNHSPFTVFYNPRASPSEFVIPLAKYNKAIYSTQVSLGMRFRMMFETEESGVRRYMGTITGISDLDPVKWPNSQWRNIQVGWDESSAGEKQNRVSIWEIEPVATPFFICPPPFFRPKRLRQPGDESEIESAIKRSFPWFGDDIGISNSQNTTMSGAGLLQWMNMHQRADVLSPAIQSDYYRPVASASVPNLQKLGSTEIPKPLSSSQQALQTQQLQFGIPQSQQSLSDQLQQSQIVWPQQQHHVSGQQHHHQNLHAQQQLPPQQIDQHHLQTQHQMPAQQVEQHQMLTQKVNQQHHSLQQLHLQPTQQWQQRLHHFQAQAQPLAQAAQQQHQRPQQLQQQPPQQLHQQPVQQLQQPPYRIQNQPQQVQQQQHSSQQFHLHQMQQSATLQHVNSQLPQSLHSQQQQPLHQSIQLPELRGQLLESTSNRPQGVNMPQSSKAQSGFTEADGPSCSTSTSANSYPMQNVLTRTKQSTGLSEERPPSSNIQRISASVTQSTIPACNLVGESQVNSWFPSVKEPNQATLQSYLNGQLGQIETSSSSAISFPLNHTDAAIPQNLSSLPLQTSPLMFRDVSHNSDVQIDPRSNFPFGVENQSTLIVPSSPLLLSSVTAGKDAQNHLSAGNMAATFNTGKDIQSQLSGPLSSQSFGVPDLPFDAGVSSDMGISNSSILQKGSWQQTPAPVRTYTKVYKAGSVGRSIDVTRCKNYDELRQELSRMFKLGGQLEDSQSGWQLVFVDNENDVLLVGDDPWEEFVSCVRSIKILSPMEVLHMSQEGMELLNTLPLQQQACSSSDGGMMWRDHCDQNS
>scaffold-QSNJ-2013186-Taiwania_cryptomerioides
MKAPSSNGLVSHSTDGERRSINSELWHACAGPLVSLPPVGSLVVYFPQGHSEQVAASMAKESDGHIPNYPNLPSKLICQLHNVTLHADAETDEVYAQMTLQPVNKYDKDALLASDLGLKQSKQPTEFFCKTLTASDTSTHGGFSVPRRAAEKIFPLLDYSMQPPAQELVARDLHDHPWTFRHIYRGQPKRHLLTTGWSVFVSAKRLFAGDSVLFIRDEKSQLLLGIRRANRQQAAIASSVLSSDSMHIGVLAAAAHAASNHSPFTVFYNPRASPSEFVIPLAKYNKAIYGTQVSLGMRFRMMFETEESSVRRYMGTITGISDLDPVRWPNSQWRNIQVGWDESSAGDKQNRVSIWEIEPVATPFFICPPPFFRPKRPRQPGMLGDESEIENAIKRTLPWFGEDIGINNSQNAAMTGVGLLQWMNMQQRPDMISPSVQSDYYRPMNAATIQKLGSNEIPKPLGSPQQSLQSHQLQFSIPQSQQSAQDQLHQSQIEWPQQQHHFTTQQHHQQNLHTQQQLPSQQLDQQHLHRQQQMPAQQVEQHQVLTQKVNQQHQSLQQLQLQPAQQLEQRLQQFQSQPQPQPQQTHQQHQRPQQLQQQQPSQQLHQQQVHQLQQQMQQQQVQQLQQQQVQQLQQQTQCVQQPQQQVPHQQQSTQSSQQFHLQQTQLSSPMLQHVNSPFPQPISSQRQQQQQHLNQSIQLPEIRGQLQLTSSHSQAPVNMPQAIKAHSGFTETDAPSCSTSTSANSYPLQNVFARAKQSASLPEEKTHCTNLLRPSTGGPQSTMPTSNLVGESQVASWFSSVKEPNQAAFQNYLNAQLGQIETSSSSAVSFPLAQADASLTQSLQSLPLPSSPFFFRDASHNSDIQTDPQRTMAPPFDTGKDIQPQLSAAISSQSFGVPDLPFDSGVSSDMGISDNSILQRGSWQQTPAPVRTYTKVYKFGSVGRSIDVTRCKNYDELRCELACMFKLGGQLEDPHSGWQLVFVDNENDVLLVGDDPWEEFVSCVRSIKILSPKEVLQMSQEGMEILNTIPLQQQACSSSDGGIMWRDHCDQNS
>scaffold-UUJS-2011746-Nageia_nagi
NGYVSHSAEGERRSINSELWHACAGPLVSLPPVGSLVVYFPQGHSEQVAASMPKESDGHIPNYPNLPSKLICQLHNVTLHADAETDEVYAQMTLQPVNTYDKDALLASDLGLKQSKQPTDFFCKTLTASDTSTHGGFSVPRRAAEKIFPPLDFAMQPPAQELAAKDLHDNLWTFRHIYRGQPKRHLLTTGWSVFVSSKRLFAGDSVLFIRDEKGQLLLGIRRANRQQAAVASSVLSSDSMHIGVLAAAAHAASNHSPFTVFYNPRASPSEFVIPLAKYNKAIYSTQVSLGMRFRMMFETEESGVRRYMGTITGISDLDPVKWPNSQWRNIQIGWDESSAGEKQNRVSIWEIEPVATPFFIYPPPYFRSKRPRQPGMLGDESEIESAIKRSFPWFGDDIAISNSQNTTMSGAGLLQWMNMHQRADVLSPAIQSDYYRPVASASVPNLQKLGSTEIPKPLSSSQQALQTQQLQFGIPQSQQSLSDQLQQSQTVWPQHHHISSQQHHHQNLHAQQQLPPQQIDQQHQSLQQLQLPPTQQLQQRLHHFQAQPLAQAAQQQHQRPQQLQQQPPQQMQLQPSQQLHQQPPQQLHPQPSQQLHQQQVQQLQQPPHRSQNQPQQVQQQQQPSQQFHLNQMQLSATLKQHVNSQLPQSIHSQQQQPLHQSIQLPELRGQLLQSTSNRPQAVNLPQSSKAQSGFTEADGPSCSTSTSANSYPMQNVLTRTKQSTGLPEERSPSANIQRISTNVTQSTIPACNLVGESRVNSWFPSVKEPNQATLQSYLNNQLGHIETSSTSAISFPLNHADAAVPQNLSSLPLQTSPLMFRDVSHNSDIQTDPRSNFPFGVENQTPLIVPPSPLLPSSVTAGKDAQNHLSAGNMAATFNTGKDIQSQLSGPLSSQSFGVPDLPFDAGVSSDMGISNNSILQRGSWQQTPAPVRTYTKVYKAGSVGRSIDVMRCKNYDELRRELSRMFKLGGQLEDSQSGWQLVFVDNENDVLLVGDDPWEEFVSCVRSIKILSPMEVLHMSQEGMELLNTLPLQQQACSSSDGGMMWRDHCDQNS
>scaffold-VGSX-2009209-Retrophyllum_minus
NGYVAHSAEGERRSINSELWHACAGPLVSLPPVGCLVVYFPQGHSEQVAASMPKESDGHIPNYPNLPSKLICQLHNVTLHADVETDEVYAQMTLQPVNTYDKDALLASDLGLKQSKQPTEFFCKTLTASDTSTHGGFSVPRRAAEKIFPPLDFTLQPPAQELAAKDLHDNLWTFRHIYRGQPKRHLLTTGWSVFVSSKRLFAGDSVLFIRDEKGQLLLGIRRANRQQAAIASSVLSSDSMHIGVLAAAAHAASNHSPFTVFYNPRASPSEFVIPLAKYNKAIYSTQVSLGMRFRMMFETEESGVRRYMGTITGISDLDLVKWPNSQWRNIQVGWDESSAGEKQNRVSIWEIEPVATPFFIYPPPYFRSKRPRQPGMLGDESEIESAIKRSFPWFGDDIGISNSQNTTMSGAGLLQWMNMHQRADLLSPAIQSDYYRPVASASVPNLQKLGSTEIPKPLSSSQQAMQTQQLQFGIPQSQQSLSDQLQQSQTVWPQQHHISSQQHHHQNLHAQQQLPPQQIDQQHLQTQHKMPAQQVEQHQMLTQKVNQQHQSLQQLQLPPTQQLQQRLHHIQAQAQPLAQAAQQQHQRPQQLQQQPPQQMHVQPPQQLHQQPSQQLHQQQVQQLQQPPHRSQNQSQQVQQQQQPSQQFHLHQMQLSATLQHHGNSQLPQSIHSQQQQPLHQSIQLPELRGQLLQSTSNRPQAVNLPQSSKAQSGFTEADGPSCSTSTSANSYPMQNVLTRTKQSIGLPEERSPSANIQRISTNVTQSTIPACNLAGESQVNSWFPSVKEPNQATLQSYLNTQLGQIETSSSSAISFPLNHADAAVPQNLSSLPLQTVMFQDVSHNSDIQTDPRSNFSFGVENQTPLIVPSSPLLPSSVTAGKDAQNHLSAGNVAATFNTGKDIQSQLSGPLSSQSFGVPDLPFDAGVSSDMGISNSSILQRGSWQQTPAPVRTYTKVYKAGSVGRSIDVMRCKNYDELRCELSRMFKLGGQLEDSQSGWQLVFVDNENDVLLVGDDPWEEFVSCVRSIKILSPMEVLHMSQEGMELLNTLPLQQQACSSSDGGMMWRDHCDQNS
>scaffold-XLGK-2005119-Podocarpus_rubens
NGYVAHSAEGERRSINSELWHACAGPLVSLPPVGSLVVYFPQGHSEQVAASMPKESDGHIPNYPNLPSKLICQLHNVTLHADAETDEVYAQMTLQPVNTYDKDALLASDLGLKQSKQPTEFFCKTLTASDTSTHGGFSVPRRAAEKIFPALDFSMQPPAQELAAKDLHDTVWTFRHIYRGQPKRHLLTTGWSVFVSSKRLFAGDSVLFIRDEKGQLLLGIRRANRQQAAIASSVLSSDSMHIGVLAAAAHAASNHSPFTVFYNPRASPSEFVIPLAKYNKAIYSTQVSLGMRFRMMFETEESGVRRYMGTITGISDLDPVKWTNSQWRNIQVGWDESSAGEKQNRVSIWEIEPVATPFFIYPPPYFRSKRPRQPGMLGDESEIESAIKRSFPWFGDDIGISNSQNTTMSGAGLLQWMNMHQRADVLSPAIQSDYYRPVASASVPNLQKLGSTEIPKPLSSSQQALQTQQLQFGIPQSQQSLSDQLQQSQIVWPQQQHHISSQQHHHQNLHAQQHLPPQQIDQQHLQTQHKMPAQQVEQHQMLTQKVNQQHQSLQQLQLPPTQQLQPRLHHFQAQAQPMAQAAQQQHQRSQQLQQQPPQQVHQQPSQQVHQQQVQQLQQPPHRSQNQPQQVQQQQQPSQQFHLHQMQLSATLQQHVNSQLPESIHSQQQQPLHQSIQLPELRGQLLQSTSNRLQAVNMPQSSKAQSGFTEADGPSCSTSTSANSYPMQNVLLRTKQSTGLPEERPPSASIQRFSANVTQSTIPACNLVGESQVNSWFPSVKEPNQATLQTYLNTQLGQIETSSSSAISFPLNHADAAVPQNLSSLPLQTSPLMFRDVSHNSDIQTDPRSNFPFGVENQTPLIVPSSPLLPSSVTAGKDAQNHLSAGNMAATFNTGKDIQSQLSGPLSSQSFGVPDLPFDAGVSSDMGISNSSILQRGSWQQTPAPVRTYTKVYKAGSVGRSIDVMRCKNYDELRHELSRMFKLGGQLEDSQSGWQLVFVDNENDVLLVGDDPWEEFVSCVRSIKILSPMEVLHMSQEGMELLNTLPLQQQACSSSDGGMMWRDHCDQNSA
>scaffold-XQSG-2011536-Microbiota_decussata
MKAPSSNGLVSHSTDGERRSINSELWHACAGPLVSLPPDGSLVVYFPQGHSEQVAASMAKESDGHIPNYPNLPSKLICQLHNVTLHADVETDEVYAQMTLQPVNTYDKDALLASDLGLKQSKQPTEFFCKTLTASDTSTHGGFSVPRRAAEKIFPPLEYSMQPPAQELVARDLHDHPWTFRHIYRGQPKRHLLTTGWSVFVSAKRLFAGDSVLFIRDEKSQLLLGIRRANRQQAAIASSVLSSDSMHIGVLAAAAHAASNHSPFTVFYNPRASPSEFVIPLAKYNKAIYSTQVSLGMRFRMMFETEESSVRRYMGTITGISDLDPVRWPNSQWRNIQVGWDESSAGEKQIRVSIWEIEPVATPFFICPPPFFRPKRPRQPGMLGDESEIENAIKRTLPWFGEDIGISNSQNATMTGVGLLQWMNMQQRPDIITPSVQSDYYRPMTGPTFQKLGSNEIPKSLSSPQQSLQSHQLQFSTPQSQQSAQDQFHQSQIGWSQQQHHITPQPHHQQSVHTQQQLSSQQLDQQHLHRQQQMPAQQVEQHQVLMQKVNQQHQSLQQLQLQPTQQLEQRLQQFQSQPQSQPQPQPQPAQQQHQRPQQQQPSQQLHQPQAHQIQQQMQQQQIQQLQQQQVQQLQHQPQRVQLQQQQQVPQQQPPTQSSQQFHLQQTHISSPVLQHVNNPFPQPICSQQQQQQQQLNQSIHIPEVRGQLLKLASIRSQAPVNMPQATKAHSGFTETDAPSCSTSTSANSYPLQNGFAREKQSTSLSEEKTACANLLRPSTGGPQSTMPTSNLVGESQVTSWFSSVKESNQATFQNYLNSQLGQIETSSSSAVSFPLAQADTSLPQSLSSLPLPSSPFFFRDVSQSSDIQTDAQRTMAPTFDTGKDIQTQLSAAISSQSFGVPDLPFDSGVSSDMRISDSGILQRGSWQQTPAPVRTYTKVYKHGSVGRSIDVTRCRNYDELRHELACMFKLVGQLEDPHSGWQLVFVDNENDVLLVGDDPWEEFVSCVRSIKILSPKEVLQMSQEGMEILNTLPLQQQACSSSDGGIMWRDHCDQNS
>scaffold-YYPE-2008050-Austrocedrus_chilensis
MKAPSSNGLVSHSTDGDMRSINSELWHACAGPLVSLPPVGSLVVYFPQGHSEQVAASMAKESDGHIPNYPNLPSKLICQLHNVTLHADAETDEVYAQMTLQPVNTYEKDALLASDLGLKQSKQPTEFFCKTLTASDTSTHGGFSVPRRAAEKIFPPLDYSMQPPAQELVARDLHDHPWTFRHIYRGQPKRHLLTTGWSVFVSAKRLFAGDSVLFIRDEKSQLLLGIRRAHRQQAAIASSVLSSDSMHIGVLAAAAHAASNHSPFTVFYNPRASPSEFVIPLSKYNKAIYGMQVSLGMRFRMMFETEESSVRRYMGTITGISDLDPVRWPNSQWKNIQVGWDESSAGEKQNRVSIWEVEPVATPFFICPPPFFRPKRPRQPGMLGDESEIGNATKRTLPWFGEDIGISNSQNATVSGVGLLQWMNMQQRPDIISPSVQSDYYRPMIGSTFQKPGSNEIPKSLSSPQQSLQSHQLQFSTPQSQQSAQDQFHQSQIGWPQQQHHITPQQHHQQNLHTQQQLPSQQLDQRHLHRQQQMPVQQEEQHQVLMQKVNQQHQSLQQLQLHPTQQLEQGLQQFQPQPQPQPTQQQHQRPQQLQQQQPSQKLHQPQVHHIQQQMQQQQIQQLHQQQVQQLQQPPQRVQQQQQQVPHQQQQQPTQSSQQFHLQQTHLSSPMLQHVHNPFPQPISSQQQQQHINQSIQLPEVRGQSLELVSSRSQAPINMPQATKAHSGFTETDAPSRSTSTSANSYPLQNSFAREKQSASISDEEKTACANLLRPSTGGPQSTMPTSNLVGESQVTSWFSSVKESNQATLQNYLNAQMGQIETSSSSAVSFPLAQADTSLPQSLSSLPLLSSPFFFRDASQNSDIQTDPQRTMAPTFDTGKDIQTQLSAAISSQSFGVPDLPFDSGVSSDMGISDSGILQRGSWQQTPAPVRTYTKVYKLGSVGRSIDVTRCKNYDELRYELACMFKLVGELEDPHSGWQLVFVDNENDVLLVGDDPWEEFVSCVRSIKILSPKEVLQMSQEGMEILNTLPLQQQACSSSDGGIMWRDHCDQNS
>scaffold-ZYAX-2014277-Taxus_cuspidata
MKPPSSNGVVGHPTDGERRSINSELWHACAGPLVSLPPVGSLVVYFPQGHSEQVAASMAKESDGHIPNYPNLPSKLICQLHNVTLHADVETDEVYAQMTLQPVNTYDKDALLASDLGLKQSKQPTEFFCKTLTASDTSTHGGFSVPRRAAEKIFPPLDYAMQPPAQELVARDLHDHVWTFRHIYRGQPKRHLLTTGWSVFVSAKRLFAGDSVLFIRDEKSQLLLGIRRANRQQAAIASSVLSSDSMHIGVLAAAAHAASNHSPFTVFYNPRASPSEFVIPLAKYNKAIYGTQVSLGMRFRMMFETEESSVRRYMGTITGISDLDPVRWPNSQWRNIQVGWDESSAGEKQNRVSIWEIEPVATPFFICPPPFFRPKRPRQPGMLDDESELESAIKRTLPWYGEDINTQNATMPGVGLLQWMNMQQRPDIINPAMQSDYYRPIAAATLQKHGSNEMAKPLSSPQQALQTHQLQFNIPQSQQSAQDQLHQSHIVWPQQQHHITSQQQHQQNLHAQQQLPSQQVDQHHLHRQQQMPSQQVEQHQVLTQKVNQQPQSLQQLQLQPTQQLEQHLQQFQPQAQPAQQQHQRPQQPSQQLIQQQVQQLQQQPSQQLHQQLNNSHLQLHQQQVQQMQQQQVQQLQQVRHSQQQSQQSQRVQQQPQQVQQQQSTQSSQQFHLQQTQLPSPLQQHVNNQFPQHIPSHQQQHLNQSIQLPEIRGQMLQPPLNMPQPTKAHSGFTEADAPSCSTSTSANSHPLQNVFTRAKQSAAISEEKSQCANILRPSTGGTQSTMPPSNLVGESQVTSWFSSVKDPNQSAFQNFLNAQLGQIETSSSSAVSFPLTQADVALPQSLSSLPLQSSPFFFREASHNSDIQTDPQRNVAPTFNTEKDIQPQLSAALSSQSFGVPDLPFDSGVSSDMGISDSSILQRGSWQQTPAPVRTYTKVYKLGSIGRSLDVTRCKNYEELRRELACMFKLGGQLEDSHSGWQLVFVDNENDVLLVGDDPWEEFVSCVRSIKILSPMEVLQMSQEGMEILNTLPLQQQACSSSDGGIMWRDNCDQTS
>scaffold-RXRQ-2142027-Phaeoceros_carolinianus-sporophyte
MEGERRSLNSELWHACAGPLVALPPVGTPVVYFPQGHTEQVAASTQTETDAHALNYPNPNLPSCLTCQLHNVTLHADTETDEVYAQMTLQPISVLHEKEPPLLMPDLGKPSRQPTDFFCKTLTASDTSTHGGFSIPRKSAEKVFPPLDYNQAPPAQELVARDLHDQEWRFRHIYRGQPRRHLLTTGWSVFVSAKRLQAGDAVLFIRDEKGQLLLGIRRANRQQTSLPSSVLSSDSMHIGVLGAAAHAAATSSRFTIFYNPRASPSEFVIPFGKYQKAAREMQLSVGMRFRMVFETEESSVRRHMGTITGIGDLDPVRWPNSMWRALKVGWDESTAGERQPRVSAWEIEPLTTPFIICPPPQSLTLRTKRPRPSRGQGHPAMSVEEDEAEGILKRSPSWLRPEDGDREGLQTFRVGVDHWMRMHQRGEAVAAPLSDNYKALAASALQDTIAASKQMIPRQSAQVLQPAQVHYRPQHQLTLQPQHMQQQQLHQQPQQQLQQLSDATVPLLQLSSSRPQSPISLQAMRATAGFSESDLQLSSAPPSGPFPLSGMLGRLQTATILTGDDSGQFASILRSTQSLQQPSGLLSMTGLVSRDAQVNPSWFASLREHNQGEGQVISGRLARVDTPSGGVDPFSISPGESSAQAGLASLPIVPSSSFGYRDSPQDQDQVQSDPRSRLLFGVSIESPLLGNNAASSLPRVYGKESQHRFPGATLLGGTYASTSGPDHSLSSAILSSGGIDESGLLQRSSNWQQVQTHVRTFTKVVKLGSVGRSLDITRFNGYTELRTELGRMFGMEGQLEDPTRSGWQLVFVDNEGDVLLVGDDPWEEFVSCVRYIRILSPPEVQHMSQEGLDLLAPVAPVPRQTSSSSED
>scaffold-WEEQ-2009124-Phaeoceros_carolinianus-gametophyte_1575
MEGERRSLNSELWHACAGPLVALPPVGTPVVYFPQGHTEQVAASTQTETDAHALNYPNPNLPSCLTCQLHNVTLHADTETDEVYAQMTLQPISVLHEKEPPLLMPDLGKPSRQPTDFFCKTLTASDTSTHGGFSIPRKSAEKVFPPLDYNQAPPAQELVARDLHDQEWRFRHIYRGQPRRHLLTTGWSVFVSAKRLQAGDAVLFIRDEKGQLLLGIRRANRQQTSLPSSVLSSDSMHIGVLGAAAHAAATSSRFTIFYNPRASPSEFVIPFGKYQKAAREMQLSVGMRFRMVFETEESSVRRHMGTITGIGDLDPVRWPNSMWRALKVGWDESTAGERQPRVSAWEIEPLTTPFIICPPPQSLTLRTKRSRPSRGQGHPAMSVEEDEAEGILKRSPSWLRPEDGDREGLQTFRVGVDHWMRMHQRGEAVAAPLSDNYKALAASALQDTIAASKQMIPRQSAQVLQPAQVHYRPQHQLTLQPQHMQQQQLHQQPQQQLQQLSDATVPLLQLSSSRPQSPISLQAMRATAGFSESDLQLSSAPPSGPFPLSGMLGRLQTATILTGDDSGQYASILRSTQSLQQPSGLLSMTGLVSRDAQVNPSWFASLREHNQGEGQVISGRLARVDTPSGGVDPFSISPGESSAQAGLASLPIVPSSSFGYRDSPQDQDQVQSDPRSRLLFGVSIESPLLGNNAASSLPRVYGKESQHRFPGAALLGGTYASTSGPDHSLSSAILSSGGIDESGLLQRSSNWQQVQTHVRTFTKVVKLGSVGRSLDITRFNGYTELRTELGRMFGMEGQLEDPTRSGWQLVFVDNEGDVLLVGDDPWIRILSPPEVQHMSQEGLDLLAPVALVPRQTSSSSED
>scaffold-WEEQ-2009125-Phaeoceros_carolinianus-gametophyte_1575
MEGERRSLNSELWHACAGPLVALPPVGTPVVYFPQGHTEQVAASTQTETDAHALNYPNPNLPSCLTCQLHNVTLHADTETDEVYAQMTLQPISVLHEKEPPLLMPDLGKPSRQPTDFFCKTLTASDTSTHGGFSIPRKSAEKVFPPLDYNQAPPAQELVARDLHDQEWRFRHIYRGQPRRHLLTTGWSVFVSAKRLQAGDAVLFIRDEKGQLLLGIRRANRQQTSLPSSVLSSDSMHIGVLGAAAHAAATSSRFTIFYNPRASPSEFVIPFGKYQKAAREMQLSVGMRFRMVFETEESSVRRHMGTITGIGDLDPVRWPNSMWRALKVGWDESTAGERQPRVSAWEIEPLTTPFIICPPPQSLTLRTKRSRPSRGQGHPAMSVEEDEAEGILKRSPSWLRPEDGDREGLQTFRVGVDHWMRMHQRGEAVAAPLSDNYKALAASALQDTIAASKQMIPRQSAQVLQPAQVHYRPQHQLTLQPQHMQQQQLHQQPQQQLQQLSDATVPLLQLSSSRPQSPISLQAMRATAGFSESDLQLSSAPPSGPFPLSGMLGRLQTATILTGDDSGQYASILRSTQSLQQPSGLLSMTGLVSRDAQVNPSWFASLREHNQGEGQVISGRLARVDTPSGGVDPFSISPGESSAQAGLASLPIVPSSSFGYRDSPQDQDQVQSDPRSRLLFGVSIESPLLGNNAASSLPRVYGKESQHRFPGAALLGGTYASTSGPDHSLSSAILSSGGIDESGLLQRSSNWQQVQTHVRTFTKVVKLGSVGRSLDITRFNGYTELRTELGRMFGMEGQLEDPTRSGWQLVFVDNEGDVLLVGDDPWE
>scaffold-ZFRE-2013253-Phaeoceros_carolinianus-sporophyte_1575
MEGERRSLNSELWHACAGPLVALPPVGTPVVYFPQGHTEQVAASTQTETDAHALNYPNPNLPSCLTCQLHNVTLHADTETDEVYAQMTLQPISVLHEKEPPLLMPDLGKPSRQPTDFFCKTLTASDTSTHGGFSIPRKSAEKVFPPLDYNQAPPAQELVARDLHDQEWRFRHIYRGQPRRHLLTTGWSVFVSAKRLQAGDAVLFIRDEKGQLLLGIRRANRQQTSLPSSVLSSDSMHIGVLGAAAHAAATSSRFTIFYNPRASPSEFVIPFGKYQKAAREMQLSVGMRFRMVFETEESSVRRHMGTITGIGDLDPVRWPNSMWRALKVGWDESTAGERQPRVSAWEIEPLTTPFIICPPPQSLTLRTKRSRPSRGQGHPAMSVEEDEAEGILKRSPSWLRPEDGDREGLQTFRVGVDHWMRMHQRGEAVAAPLSDNYKALAASALQDTIAASKQMIPRQSAQVLQPAQVHYRPQHQLTLQPQHMQQQQLHQQPQQQLQQLSDATVPLLQLSSSRPQSPISLQAMRATAGFSESDLQLSSAPPSGPFPLSGMLGRLQTATILTGDDSGQYASILRSTQSLQQPSGLLSMTGLVSRDAQVNPSWFASLREHNQGEGQVISGRLARVDTPSGGVDPFSISPGESSAQAGLASLPIVPSSSFGYRDSPQDQDQVQSDPRSRLLFGVSIESPLLGNNAASSLPRVYGKESQHRFPGAALLGGTYASTSGPDHSLCSAILSSGGIDESGLLQRSSNWQQVQTHVRTFTKVVKLGSVGRSLDITRFNGYTELRSELGRMFGMEGQLEDPTRSGWQLVFVDNEGDVLLVGDDPWEEFVSCVRYIRILSPPEVQHMSQEGLDLLAPVAPVPRQTSSSSED
>scaffold-WAFT-2069627-Diphasiastrum_digitatum
EKRSLNSELWHACAGPLVSLPTIGSQVVYFPQGHSEQVTALTKKEADAHIPNYSNLPSQLICQLHNVTLHAEAETDEVYCQMILQPVNTQEKSSYLLPDLGRQNKQCNEYFCKTLTASDTSTHGGFSIPRRAAEKVFPPLDFSQQPPAQELVARDLHDNEWHFRHIYRGQPRRHLLTTGWSVFVSAKRLQAGDSVLFIRDENGQLLLGIRRANRIQPSMPSSLLSSDSMHIGILAAAAHAYNTSSRFAIFYNPRASPSEFVVPISKYNKAVYTMQFSIGMRFRMQFETEDSSSRRYTGTITGIGDLDPVRWPNSYWRSLKVGWDESASGERQKRVSLWEIEPFTTPFLFCSPALTLRTKRPRTPGAEQAMINGDMEDLTSSVRKSSIWLGGQNMGRIQSLGISSMNPDEWAQMRRPDSVRAAAKPGHHFAMMSAGLQGNCNSEASQQVLFHQNQQRLLSQNMQAGTKLLQQTLPPVIVEQPQHNQQQLHIQEQRKCNSQQHTQPLHHQSLQLEQRIIDARRSFLQCSSNNAQSILEKPVDLVSPLRAINSFEAVSPSSTLVKPQGLLSRQHANTLPFIDTTRPLGVPHSNPGLIKDGSGLVPGLAADHLQSAGWFSMETEPIRMHDHLNSNATTAQIEMSANGLPFCVSDSEHVVQTGLFGIISHPSPFNPQEPTHGREHFQSDPRSHLLFGVSIDSPLVGSNTDCVSSATFPENKNDHRQLGGNEPPSVTVTCSGSEALFNSNSQVSSVLDETVTLESDSNWKQLQPTRTFTKVYKTGSVGRSLDVTCLKNYNELRAEIAHMFGLEGQIEDPRISCWQLVFIDNENDVLLVGDDPWDEFVNCVRCIKVMSPSEVLQMSQDGIELFHSIPAPRPICSNSANNIAQRDMNNTN
>scaffold-YHZW-2028760-Huperzia_selago-2_samples_combined
MEGEKRNLNPALWLECAGPLISLPSVGSHVVYFPQGHSEQLAASTQEADPQIPNYPNLPSQLICKLHNITLHADQETDEVFAQMTLQPVNGIEKDVFAAPDSGNQMKRPTVAFSKTLTASDTSTHGGFSIPRRAAEKVFPPLDFNKQPPAQEVLAKDLHNNEWHFRHIYRGQPKRHLLTTGWSVFVSAKRLQAGDTVLFIRDETGQLLLGIRRATRQQPPMQSALLSSDSMLIGVLAAAAHAAVTNSRFTIFYNPRASPSEFVIPLTKYNKVMLHNQVSVGMRFRMELETEDSSTRRYMGTITGINDLDPVRWPKSSWRSLKVGWDESTAGQRQRRVSLWEIEPISAPFLVCHPSLLMRPKRARPLQGSDIFGEEEFEGVFKKKVSPWDRGDGHSLEVQSSNSSTLGLEHWMRIEQRPEVTSTTQADYYRAMAAAALQEFRNNDASKPVVQHPNPPVLQLQKMQFGKQQQQPTLVTSAQQQSNVSQHQTHISLLQQQQQQQMLQLPNMQAAFSQYYSSGSQTSLTLPASSKVSSGVLEPTMNTSSSFSSGINFIQNAGSRINSGVFMPGENAQFSSILRPSQNLNQSMVPQRTGIFSGTGIGVQNSQVSNVWNSSVGGTIQSDAQSIINPEIRDIDVVQTVPAAFTLPQTEPLGHVNVGTSALQSAGILFKDSPQELESLSSDARSRFLFGVNIENALDLSNATSWSGANFTKHKELQNGFLSGTLFSSSCSNSGSDMQVSSGIVRNGSLDENGYLQQSPNWSQMQSAPIRTFTKVYKLGSVGRSVDLTRFRSYDELHRELAQMFSLQGQLEDPLRSGWQVVFVDNENDVLLLGDDPWEEFVCCVRFIKILSPVEVLQMNQEGIKFLSVVPSQHQTSSSSGDCA
