# Supplementary material for: Water‐related innovations in land plants evolved by different patterns of gene cooption and novelty
Source: New Phytol. 2022 Feb 8;235(2):732–42. doi: 10.1111/nph.17981 (PMC9303528; doi:10.1111/nph.17981)
Supplement: Supplementary file 3 — Dataset S3 Fasta alignments and phylogenetic trees. [file NPH-235-732-s005.zip › Supplementary_Data_3_fasta_alignments_trees/Roots/Lateral_roots/ARF7_P93022_1_1kp.fasta.aln.trimmed]

>Arabidopsis_thaliana_Q8RYC8_Auxin_response_factor_19_ARF19
MKAPNGFLPSSNEGEKKPINSQLWHACAGPLVSLPPVGSLVVYFPQGHSEQVAASMQKQT
D-FIPNYPNLPSKLICLLHSVTLHADTETDEVYAQMTLQPVNKYDREALLASDMGLKLNR
QPTEFFCKTLTASDTSTHGGFSVPRRAAEKIFPPLDFSMQPPAQEIVAKDLHDTTWTFRH
IYRGQPKRHLLTTGWSVFVSTKRLFAGDSVLFVRDEKSQLMLGIRRANRQTPTLSSSVIS
SDSMHIGILAAAAHANANSSPFTIFFNPRASPSEFVVPLAKYNKALY-AQVSLGMRFRMM
FETEDCGVRRYMGTVTGISDLDPVRWKGSQWRNLQVGWDESTAGDRPSRVSIWEIEPVIT
PFYICPPPFFRPKYPRQPGMPDDELDMENAFKRAMPWMGEDFGMKDAQSSMFPGLSLVQW
MSMQQNNPLS-GSATPQLPSALSSFLPNNFASNDPSKLLNFQSPNLSSANSQFNKPNTVN
HSQQMQAQPAMVKSQQQ-----QQQQQQQLQQQQQLQMQQVQQQGIYNSCQSPNQPT---
---------QSQLQQQSMLPTAKMTHMTSFAQEMQFQRNQQEQSSQNPQQLQMQQQLQLQ
QKLQQQQPPVSSSLQPQLSALQQTQSHQLQQLS------QNQQPLAHGNNSFPASTFIQV
SPQQQGQMLVAAGRSHSGHTDGEAPSCSTSPSANNVSPTNFLSRNQQQG--------AAS
VSASDSVFERASNPVQELKTESRISQGMMNMK----SAGEHFRFAVTDQIDVST-AGTTY
CPDVVGPQQQQTFPLPSFG----------FDGDCQSHPRNNLAFPGNL-----EAVPLYS
QKFQNLVPNYNTPRDIETELSSAISSQSFGIPSIPFKPGCSNEVGINDSGIMNGGLWPNQ
TQRMRTYTKVQKRGSVGRSIDVTRYSGYDELRHDLARMFGIEGQLEDPTSDWKLVYTDHE
NDILLVGDDPWEEFVNCVQNIKILSSVEVQQMSLDGDLAAIPTTNQACSETDSGNAWKVH
YE
>Arabidopsis_thaliana_P93022_Auxin_response_factor_7_ARF7
MKAPNGVSPNPVEGERRNINSELWHACAGPLISLPPAGSLVVYFPQGHSEQVAASMQKQT
D-FIPSYPNLPSKLICMLHNVTLNADPETDEVYAQMTLQPVNKYDRDALLASDMGLKLNR
QPNEFFCKTLTASDTSTHGGFSVPRRAAEKIFPALDFSMQPPCQELVAKDIHDNTWTFRH
IYRGQPKRHLLTTGWSVFVSTKRLFAGDSVLFIRDGKAQLLLGIRRANRQQPALSSSVIS
SDSMHIGVLAAAAHANANNSPFTIFYNPRAAPAEFVVPLAKYTKAMY-AQVSLGMRFRMI
FETEECGVRRYMGTVTGISDLDPVRWKNSQWRNLQIGWDESAAGDRPSRVSVWDIEPVLT
PFYICPPPFFRPRFSGQPGMPDDETDMESALKRAMPWLDNSLEMKDPSSTIFPGLSLVQW
MNMQQQNGLPSAAAQPGFFPSMLSPLHNNLGTDDPSKLLSFQTPHISSSNLQFNK--QNQ
QPMSQLPQPPTTLSLQQLLHSSQQQQQQQLQQQQQLQSQQQQQQQLQQQHQQPLQQQPLQ
SHSHPQPQQQQHKLQQLQVPQQQAAQNQSFQQQQQQSKQLQQAHHPGLNGQNQQTLIQFQ
QRLQQQQSPQSQLPHHQLQSQQLQQLPTLSQ------------HQFPSSCTNNGLSTMLV
SRPQEKQNVGGGVKAYSGITDGDAPSSSTSPSTNQISSSGFLNRSQSGP----------A
ILIPDAAIDMSGNLVQDLKSDMRLKQELVGQQKSKA--------SLTDQLEASA-SGTSY
GLDGGENNRQQNFLAPTFG--------------LDGDSRNSLLGGANVDNGFPDTLGYDS
QKLQNMLSNYGVTNDIGTEMSTSVRTQSFGVPNVP---AISNDLAVNDAGVLGGGLWPAQ
TQRMRTYTKVQKRGSVGRSIDVNRYRGYDELRHDLARMFGIEGQLEDPTSDWKLVYVDHE
NDILLVGDDPWEEFVNCVQSIKILSSAEVQQMSLDGNFAGVPVTNQACSGGDSGNAWRGH
YD
>Amborella_trichopoda_W1PR70_Auxin_response_factor
MKSQNGVVNNPGDGERRSINPELWHACAGPLVSLPPVGSLVVYFPQGHSEQVAASMQKDT
DSHIPNYPNLPSKLICLLHNVTLHADAETDEVYAQMTLQPVNTYDKEALFASDLAMKPNK
PQTEFFCKTLTASDTSTHGGFSVPRRAAEKIFPPLDFTMTPPAQELTARDLHDHTWTFRH
IYRGQPKRHLLTTGWSVFVSSKRLFAGDSVLFIRDEKQQLLLGIRRANRQPTNISSSVLS
SDSMHIGILAAAAHAAANHSPFTVFYNPRASPSEFVIPLAKYNKAIYGTQVSLGMRFRMM
FETEESGTRRYMGTITGISDLDAVRWKNSQWRNLQVGWDESTAGERRNRVSIWEIEPVAA
PFFIYPLPSSEPNRDSQECQIHDESDIESILKRTMPWLGDEICIKDPQAHSIPGLSLVQW
MSMQQQQQLSGPGVQPDYLRNPMATILQNYAASDLSR---LQSQIQQQNNLPFNVPKLQQ
TQQLPDLKPPMSWPSNQLAQTVNQHQPQPLSQSLPLPPQQQQQKQQNCQVQNPL----LQ
SQNMGQAQNQSQSMASFCWPKSQGLFQQQQQQQQQQQPPQQPQQSPELQEQQRQQLAQQQ
QQLMQQSPSNQTQPHQQLHGVNTLLFHQQHIKSIQFSQQKLPQQQVLLLENPASCLSAST
NHHSAPSNVANTRAAQSGVTD-EAPSCSTSPSTNSVMTQPILSRNNRSGPKVEDIVQAAT
VISPGTMGSNGASTAKELKPDFQIKPSVSLPKTPSQAALQTYLNAQMDYLDTSS-SATSI
CLSQTEGTLQQNFPLSSFNPSQLMFRE---DGEMQADPRNNVLFGVNIDSPLPDPLSLVN
GKFQNASTSYGTQGEIQQEVSTSMVSQSFGVPNLPFNGGM--DPSMSDGSFMNRSSWPTQ
FPRMRTYTKVYKRGAVGRSIDITRYKGYEELRHDLALMFGIEGQLEDPRTGWKLVYVDNE
GDILLVGDDPWDEFVSYVQSIRILSPAEVQQMSLDGDLGNGVLQNQACSSSDGGNAWRGQ
CD
>Amborella_trichopoda_W1PD69_Auxin_response_factor
MLVP--------------------HSCL--------YLQLAVLWYISHKDTVTASMQKGM
DGQIPNYPNLPSKLVCLLHNVTLHADTETDEVYAQMTLQPVNKNDKDMLLASDFGLKQSK
QPTEFFCKTLTASDTSTHGGFSVPRRAAEKIFPPLDFSMQPPAQELVARDLHDNVWKFRH
IYRGQPKRHLLTTGWSVFVSAKRLFAGDSVIFIRDEKSQLCLGVRRANRQLPTLSSSVLS
SDSMHIGILAAAAHAAANNSPFSIFYNPRASPSEFVIPLSKYNKAIYGTQVSPGMRFRMM
FETEDSGVRRYMGTITGISDLDPIRWKGSPWRNLQVGWDESIAGERQNRVSVWEIEPVAT
PFYICPPPFFRPQNPGQPGM-QDDIETENVFKRAMPWLNDDISVKDFQN-ILPGYSLFQW
MSMRQNPQLGAQASQADYL-STTPPRVRNLNIDDPSKQLNFQTHFQPPHTLQFNLPKVPQ
LTQQHTGHLQ------------QQQQPAPMNLQTQVHPQVVTNQPHKEQSSVVNQPLGHN
QIHNQILQQNFIQNQQSHLQS-----SQSALYQHQLLQPQVEQQHQQLQQQQQEQLSQNQ
QSQNQQH-------------QASQQQLNSNQFSSLHNDQNKRQQLIQSADISAQLQP---
--------SQIQARAHSGHTDGDPSSCSTSPSTNNCSASSGLIKT-------QELTQ---
-------------AVTNTVQDQQLNG-----QIKNG--------RGSNHLEELS-STANY
GLD---GGFHQSSPMPSFHQSAYL---GSQDSDLAFDPRNNLLFGVSIDGTLPDSLGIAS
GKLQSMISGYESPKDMETDISTAISSQSFGVPDISFTPGCSSDARLSDGAMANRGPWPPH
QLCMRTYTKVQKRGSVGRLIDVTRYKGYDELRRGLACMFGMEGQLEDPQSGWKLVYVDKE
NETLLVGDDPWEARTQLVLDLTLFPPPTY-------------------------------
--
>Amborella_trichopoda_W1P5U2_Auxin_response_factor
------------------------------------------------------------
--------------------MDPQADKDTDEVYAQMTLQPV-KSEMDLFSVPDFGQKQSK
HPSEFFCKTLTASDTSTHGGFSVPRRAAEKLFPPLDFTMQPPAQEIVARDLHDNLWTFRH
IYRGQPKRHLLTTGWSLFVGAKRLKADVSVLFIRDEKSHLCLGVRREMRQQTILSSSVLS
VDSMHIGVLAAASQAATYHSPFTVFYNPRASPSEFVVPLAKVHKAVYGRHTSIGMRFGMM
FETEESGKRRYMGTITGICDIDAIQWPNSKWHNLQVEWDEPEAGDRQNRVSVWEIEIADC
PFLLCPLTMSGLKRPYQADLSAEETEGSSMVKRSSSWFRET-DISGLQNPVNLNMNIEHL
MKMLRKPRSA---------------PMAQLGSQGNIEDLI-----LHTPCFQSIT-----
------------------------------------------------KSSGPQPDA---
------------------------------------------------------------
---------------------------------------SILSTSIHVPEIGNTVDKNSS
ADFVDATQ-----YIESLSQEADLPNVKNACQTEALESQQN-------------------
------------------------------------------------ELESQLSRRGLI
SLLVGTT--------IPSTVNSCGLGDFSEESNEQSETYSNIQFEGSNGSILSSSGFGTL
----GLLGGISSSLDLQSQVTSTVDNQSLSILGMPVNSGASSNVEINENSFFPRNSWRQV
TPQMRTYTKVQKLGSVGRSIDVTQFKNYEELTFAIACMFGLKGKLEDPTSSWKLVYVDYE
NDVLLVGDDPWEEFVACVKCIRILSPSEVQQMSQEGLLNN----SAKLATGSGDHVWDP-
--
>Brachypodium_distachyon_I1GWQ9_Auxin_response_factor
GAAVASLAGAGCEGEKPVINSELWHACAGPLVSLPPAGSLVVYFPQGHSEQVAASMQKDV
DAHVPNYPNLPSKLICLLHNITLHADLETDEVYAQMTLQPVTSYGKEALQLSELALKQSR
PQNEFFCKTLTASDTSTHGGFSVPRRAAEKIFPPLDFSMQPPAQEIQARDLHDNVWTFRH
IYRGQPKRHLLTTGWSLFVSGKRLFAGDSVIFVRDERQQLLLGIRRANRQPTNISSSVLS
SDSMHIGILAAAAHADANNSPFTIFYNPRASPTEFVIPFAKYQKAVYGNQLSLGMRFRMM
FETEELGTRRYMGTITGISDLDPVRWKNSQWRNLQVGWDESAAGERRNRVSIWEIEPVAA
PFFICPPPFFGSKRPRQ---LDDESEMENLLKRAMPWLGEEICIKDPQNTIMPGLSLVQW
MNMQQGSSFANTAMQSEYLRSITNPSMQNIGSTDLSRQL-LQNQLLQQNNIQFNTPKLPQ
QMQPNNDLSKAALPNQLGVSTKQEQQRQQQSMNYALPLQVLVQNQM--QQQPMSLPAASQ
P-PLPQQQQQQQQQKLLHQQQQLLLQQQQLQQHNQNQQQLNKMPAQKLQQQQQSFLIQEQ
QRLMQQQSSSHSLTQQQMMPQQSTKIPSQTTMPPMQPQQKLPQKQAVPADTSEAAVPTLN
FSSANGSPLRMPGATHSVVTE-EIPSCSTSPSTANHLLQPGTGRNQYCNMINEKVPQTPP
MSVPSSVVTGPPRIAKELKLTSNVKQSMVASKLQNAAGPQNFVDPPTDYLETAS-SATSV
WLSQTDGLLHQSFPMSNFNQQP-MFKDAPPDTEIHAVPSNNTLFGISNDGQVTDDFGLDT
AKYQDIDNSYIIPKDAQQEISSSMVSQSFGASDMAFN---SIDSGINDGTFFNRSSWPPA
PKRMRTFTKVYKRGAVGRSIDISQYAGYDELKHALARMFSIEGQLEERRIGWKLVYRDHE
DDILLLGDDPWEEFVNCVKYIRILSPQEVQQMSLDGDLGSNIIPNQACSSSDGGNAWRAR
CD
>Brachypodium_distachyon_I1I8M5_Auxin_response_factor
MSAPSSCGGDEEAGMRSKVNQELWYACAGPLVALPPAGSLVVYFPQGHSEQVAASMRKDA
DAQIPSYPNLPSKLICILHNVTMEADPDTDEVYARMTLQPVTQCDKEILLASEIALKQSR
PQTEFFCKTLTASDTSTHGGFSVPRRAAERIFPQLDFSLQPPAQELQARDLHDNTWTFRH
IFRGQPKRHLLTTGWSLFISGKRLLAGDSVLFIRDGKHQLLLGIRRANRQPTNLSSSVLS
SDSMHIGVLAAAAHAAANNSQFTIFYNPRASPSEFVIPFAKYQKAVYSNQLSLGMRFRMM
FETEESGTRRYMGTITGISDLDPVRWKSSQWRSIQVAWDEAAPTERRTRVSLWEIEPVIA
PFFIYPSPLFTAKRARQPGMIDDESEMDNLFKRTMPWLGEDICKKDLQNSIAPGLNLVQW
MNMQQNLSLAGTGMQPELLNSLASKHVQNLSAADISRQISFQPQFLQQNNIQFNTSLLPQ
QNQQNEQLAKVIAPNQLGNIMVQKVQKQH-VVTQSLPGQLVAQAQFQQQQQQPL--VQSH
TVLHGGLQQQLLPQQQPHLQKQQ--Q-QQVQHLVQEQQHIKVQPLKALQSQQ----TLEQ
QKMLQQQVNCQS------DPQQCTQGATQTVIHTIQYQQNSQPHQ-PVQDSPGNSI-KTD
IITSMGASLSTVGGMQSLKTH-NGPSSSTSPCTNPVLLQSIPSSSKNQSSLTAKTSQS--
-------VMLGPTIEQEMKSYQSVKPTMIIPKMTEQTTGQDCLNPHIDYLDTSS-SATSV
CLSQADGSFQQNFPPSSLNQHQ-LLRDTVPDNEFEVDPRNNLLFGVNIDGQLADALSIEN
DKFMNGISNYMSSKESQQEISSSMISHSFGVADMAFN---SIDSAINDTPFLNRNSRAPA
PQRMRTYTKVHKRGAVGRSIDINRYSGYDELKHDIARMFGIEGQLGDQRVGWKLVYEDHE
KDVLLVGDDPWEDFLNCVRCIRILSPQEEMQMRLVGDIGDGFLPNQACSSSDGGQPW---
--
>Brachypodium_distachyon_I1H027_Auxin_response_factor
MKDQAGVSPGPPEGEKKAINSELWHACAGPLVAMPPVGSLVVYFPQGHSEQVAASMNKEV
D-VIPNYPSLPSKLICKLLSLTLHADSETDEVYAQMTLQPVSKYDRDAMLASELGLKQNK
QPMEFFCKTLTASDTSTHGGFSVPRRAAEKIFPPLDFAMQPPAQELMAKDLHDISWKFRH
IFRGQPKRHLLTTGWSVFVSTKRLLAGDSVLFIRDEKSQLLLGIRRSTRPQPALSSSVLS
SDSMHIGILAAAAHAAANSSPFTIFYNPRASPSEFVIPLAKYNKALY-TQVSLGMRFRML
FETEDSGVRRYMGTITGIGDLDPVRWKNSHWRNLQVGWDESTASERRTRVSIWEIEPVAT
PFYICPPPFFRPKLPKQPGMPDDENEVESAFKRAMPWLADDFALKDVQSQLFPGLSLVQW
MAMQQNPQMLAPAVQSPYLTSSAL-ALQDGGTGDPTRRLNIQGQNIGLPNFQVGSKMAQH
QQPHQLSQQQQVQPSQQSSMALQQQNAIHLQQQEHLQRSQQQQEHLQRQQSQPQQQLEQH
KLREQQPQGQAQLLSQIFQPSSQLQQQPALTQTPQVQQAAEYQQA------QLQQLMQLQ
QKIQQQNMLSQLNPQHQSQLIQQLSQKNQEF------QQQILQHQLGGSDVLGQFKQTPS
KHMTGSLTPQQLVRSQSALAESEDPSSSTAPSAGRISPMNSLSKTHHSS-------RLTE
MT----TSPHIDNLLQEIKSDNRNKNDRQGSKETIP-----VPNPVSDQLDASS--ATSF
CLDE---SPREGF----------SFPPVCLDSNAQVDPRDNFLIAENVDSLMPDALGMAS
GKICDLPSGQRDHREVENELSSAFSSQSFGVADMSFKPGCSGDMAVNDGGMPSQGLWNNQ
TQRMRTFTKVQKRGSVGRSIDITRYRNYDELRHDLACMFGIQGQLEDPRMDWKLVYVDHE
NDILLVGDDPWEEFVSCVKSIKILSSVEVQQMSLDGDLGGIPSQTQACSASDDANAWRS-
--
>Brachypodium_distachyon_I1HX19_Auxin_response_factor
MSSAAAAAAAPCEGERATINGELWHACAGPLVSLPPVGSLVVYFPQGHSEQVAASMQKDV
EAQVPNYPNLPSKLICLLHSVILQADPDTDEVYAQMTLQPVNTYAKEALQLSELALRQAR
PQMEFFCKTLTASDTSTHGGFSVPRRAAEKIFPSLDFSLQPPCQELQARDIHDNIWTFRH
IFRGQPKRHLLTTGWSLFVSGKKLFAGDSVIFVRDEKHQLLLGIRRANRQPTNISSSVLS
SDSMHIGVLAAAAHAAANSSPFTIFYNPRASPTEFVIPFAKYQKAMYSNQISLGMRFRMT
CETEELGTRRYMGTITGISDLDPVRWKSSQWRSLQVGWDESAAGERRNRVSIWEIEPLAA
PFFICPQPFFGVKRSRQ---LDDESEMENLWKRAMPWLGEEVCIKDAQGATIPGLSLVQW
MNMQQSSSLASTSMQSEYLRSASNPAMQNFGAADLARQLYMQNHLLQQNNIHLNSSKLHE
QAKPVNDLCKETLPDQLGAIRKQDQQRQQQSSNQVIPLQVILQNQMQQQQQQPSQGASVQ
QLLQSHQQQQNLQLQQQLLLQQQLK-QQHQQQQQQQQQQLNKLPGQKL--QQHSLMIQDQ
QKFMQQQSNSDALAQQVIPQQQERRTSLQTTVPPMQQQQKLSQKQVAPADVSEAAFTSSS
VMSKTGNTKIISRTAQSALTE-EMPSCSTSPSTANHFAQPNISRNEHCR-ISEKVPHTAQ
MFIPTSAV--TPIITKELKLNNNVIPSVTTSKLPNGSGLQNFMNVPTDNLETAS-SATSL
WPSQTDGLLHQGFPSSNFNQHQ-MFKDALPDVEIQGDPSSSALFEMNNDGPLTEGLALDS
VKYQDDENNYRMQKDARQEISTSMVSQSFGQSDMAFN---SIDSAINDGALLNRNSWPPA
PQRMRTFTKVYKRGAVGRSIDIGKYSGYGELNQALARMFGIEGQLEDRRIGWKLVYTDHE
DDVLLLGDDPWEEFVNCVRCIRILSPQEVQQMSLDGDLGNTVLPNQACSSSDGGNAWRPR
GD
>Ginkgo_biloba_Gb_02925
------------------------------------------------------------
------------------------------------------------------------
--------------------------------------MQPPAQELVARDLHDNVWTFRH
IYRGQPKRHLLTTGWSVFVSAKRLVAGDSVLFIRDEKSQLLLGIRRANRQQTVMPSSVIS
SDSMHIGVLAAAAHAAANHSPFTVFYNPRTSLSEFVVPFAKYNKALYGTQVSVGMRFRMM
FETEESSVRRYMGTITGISDLDPVRWPNSPWRNLQVGWDESSAGERQNRVSIWEIETLAT
PFFICPPPLFRLKRPRQPGLLGEETNIDSTIKRSSPWLMEGNGTGDFQNLG---IGLEQW
TELQQRSEIINPTVQLEYYRSMAAAALQEFRSSESSKDLCIPQQTSQAQQIHFSGPQQHQ
SQQEHLPRAL------------QQQQH-----------QQLPAKQLLLQQSAPLQQLQQH
PPLQQSQQQQHLSVQQL----KQSQQHQPLQQLQQHPQQFQQQQAQQQHQIQKSPLSQQQ
QPVLAQQVPSQQSQQQEVRQSSPPQTHAQKQ--SAQHQQQLQSQSTQLCEL-GQLLQSSS
NCSHAECSIPVPATSQSGFTESDVSFCSTSTSTNSYPLQNILTRSHHGSVTSEVKSQYAN
MSRSSLINTQDATFVSDLVQEPPCTSWFTSMKDSSHAELQAIPNPQSGEIETSSSLGDSF
SLTQVNAVVQQDLPTLPNQSTSFWFRNTSQGSEGHADSQNNMLFCANMENSLTSPLGFSG
GKAPSILSSFSTSKDIQPQISSALCSRSFAVPDLPDSSDVASILELDDSSIMQRGSWKQL
PPPVRTYTKVYKLGSVGRSIDISRYKNYDELRCELARMFGLEGQLEDPRSGWQLVFVDNE
NDILLVGDDPWEEFLSCVRYIKILSPSEVLQMSQEGLLNPTPMQLQTSSCSDDGNVWRDH
HY
>Ginkgo_biloba_Gb_25606
MKAPNAYLSHPIDGERRSINSELWHACAGPLVSLPLVGSLVVYFPQGHSEQVAASMQKES
DGHIPNYPNLPSQLICQLHNVTLHADLETDEVYAQMTLQPVNKYDKDALLASDLGLKQNK
QPTEFFCKTLTASDTSTHGGFSVPRRAAEKIFPALDFSMQPPAQELVARDLHDHAWTFRH
IYRGQPKRHLLTTGWSVFVSAKRLFAGDSVLFIRDEKSQLLLGIRRANRQQAAMSSSVLS
SDSMHIGVLAAAAHAASNHSPFTVFYNPRASPSEFVIPLSKYNKAILGTQISLGMRFRMM
FETEESGVRRYMGTITGIRDLDPERWPNSQWRNIQVGWDESSAGERQNRVSIWEIEPVVT
PFFICPPPFFRPKRPRHPGMLDEDSEMESTIKRTLPWFGEETGIRDSQNSAMPGGVLLQW
MSMQQRADIISPTIQSEYYRPMSVATLQKLGSNDTSKQLSSPQQALQPQQLQFNIPQPQV
SQQEHLQQPQMVWPQQQHHISNQQQQQQHLHMQQQLPSQQVDQQHLHTQQQMPSQRVEQQ
QVTTQKMNQQHHSSQQLQLQPQQLQQ-QLQSQLHPQPQLQLQPQPAQQQQQRLQQLQQQQ
QQIQQQQPLSHQYHQHQTQPPAPVQQHVQNQFPYLHT-KQNLQQSIQLPEMQGQLLQSSS
IRSQAAVNMPLPAKAQSGFSEADVPSCSTSTSANSYPLQNGLTRAHQSAIISEERPQYTN
MPKASASDTHAPVSVPNLVREPQVTSWLPSVKEPNQAALHTYLNAQLGQMETSSSSGASF
SLPQIDAAVPQNLQSLPLQSSPFLFRDASQDSDMQTDPRSNFLFGVNIESPLSSPLSFSA
GKSQNLLTSFSTVKDIQPQLSAALGSQSFGVPDLPFNSVVTSDGGMSDGNILQRGSWQQP
LPPMRTYTKVYKLGSVGRSIDVMRCKNYDELRSELARMFGLEGQLEDPRSGWQLVFVDNE
NDILLVGDDPWEEFVSCVRCIRILSPSEVLQMSQEGLLNTVPLQQQTCSSSDGGFVWRDH
CD
>Marchantia_polymorpha_A0A176VLA9_Auxin-responsive_protein
------------------------------------------------------------
------------------------------------------------------------
------------------------------------------------------------
------------------------------------------------------------
------------------------------------------------------------
--------------------MDPTGLQNRL-----------SGGKRRKDVY---------
--------------------SGEEEVIHESHKISRRWIADDNVEKDNQALDYRPMSADHW
MRLQQQKL--PAAPTTPQQRAMTVASLHDMRNIESSKQIMQTPQTLASSQ-----PQQHQ
QHQ-------------------QQQ-----------------------QQQ---------
--------------------------QQQQQQQQQHQ-----------QQQQQQQL----
---QQQQ----QLQQQQLQHQQQLQQSSQHTQLPLKYHQEAEQMQMHMPYLDLANSS---
----RAVNLPLSFRPPPIFAESDLRHSPTSSSSNPYPLQSVPQRLPQGSLLPSDEDRYSN
MLGSSQVIQQSQ---SGLLQELQASAWYSSMRELETTSSSRLGRLSNGNLSNGQSNGKNV
SLYLSDLTTQGGLTALPYQACPSAFRDGPVDQE---DPQSPLPYGVSGSSSSGSSSLNNS
KPFQ----------DFTGRRMLQPYCPSSSGADLLLQPAIVGNCLPDENCFIQR---APP
PKPLRTYTKVYKLGSIGRALDVTRFSNYDELRCELARMFNLEGQLDQ-RSGWQLVFRDNE
NDILLVGDDPWDEFVSSVRGIRILSPSEVNFYMNED---GAAYNNLGTGTLK--------
--
>Oryza_sativa_indica_A2YAA5_Auxin_response_factor_16_ARF16
MKDQSGVSPAPGEGEKKAINSELWHACAGPLVSLPPVGSLVVYFPQGHSEQVAASMHKEL
D-NIPGYPSLPSKLICKLLSLTLHADSETDEVYVQMTLQPVNKYDRDAMLASELGLKQNK
QPAEFFCKTLTASDTSTHGGFSVPRRAAEKIFPPLDFTMQPPAQELIAKDLHDISWKFRH
IYRGQPKRHLLTTGWSVFVSTKRLLAGDSVLFIRDEKSQLLLGIRRATRPQPALSSSVLS
SDSMHIGILAAAAHAAANSSPFTIFYNPRASPSEFVIPLAKYNKALY-TQVSLGMRFRML
FETEDSGVRRYMGTITGIGDLDPVRWKNSHWRNLQVGWDESTASERRTRVSIWEIEPVAT
PFYICPPPFFRPKLPKQPGMPDDENEVESAFKRAMPWLADDFALKDVQSALFPGLSLVQW
MAMQQNPQMLSQTVQSPYLNSNAL-AMQDVGSSDPTKRLNTQAQNMVLPNLQVGSKMSQH
QQPHQLSQQQQVQPSQQSSVVLQQHNAIHL---------QQQQEHLQRQQSQPAQQLEQH
KLKEQT-SGQAQMLNQIFPPSSQLQQQPTLTQTSQVQQAAEYQQA---QQLQLQQLVQLQ
QKIQQQNMLSQLNPQHQSQLIQQLSQKSQEI------QQQILQHQFGGSDSIGQLKQAPL
NHMTGSLTPQQLVRSHSALAESGDPSSSTAPSTSRISPINSLSRANQGS-------RLTD
MV----ATPQIDNLLQEIKPDNRIKNDIQ-SKETVP-----IHNPVSDQLDASS--ATSF
CLDE---SPREGF----------SFPPVCLDNNVQVDPRDNFLIAENVDALMPDALGMAS
GKMCTLTSGQRDHRDVENELSSAFSSQSFGVPDMSFKPGCSSDVAVTDAGMPSQGLWNNQ
TQRMRTFTKVQKRGSVGRSIDITRYRDYDELRHDLACMFGIQGQLEDPRMDWKLVYVDHE
NDILLVGDDPWEEFVGCVKSIKILSAAEVQQMSLDGDLGGVPPQTQACSASDDANAWR--
--
>Oryza_sativa_indica_B8B257_Auxin_response_factor
MAAAAAVVGSGCEGEKPAINSELWHACAGPLVSLPPAGSLVVYFPQGHSEQVAASMQKDV
DAHVPSYPNLPSKLICLLHNVTLHADPETDEVYAQMTLQPVTSYGKEALQLSELALKQAR
PQTEFFCKTLTASDTSTHGGFSVPRRAAEKIFPPLDFSMQPPAQELQARDLHDNVWTFRH
IYRGQPKRHLLTTGWSLFVSGKRLFAGDSVIFVRDEKQQLLLGIRRANRQPTNISSSVLS
SDSMHIGILAAAAHAAANNSPFTIFYNPRASPTEFVIPFAKYQKAVYGNQISLGMRFRMM
FETEELGTRRYMGTITGISDLDPVRWKNSQWRNLQVGWDESAAGERRNRVSIWEIEPVAA
PFFICPPPFFGAKRPRQ---LDDESEMENLLKRAMPWLGEEICIKDPQNTIMPGLSLVQW
MNMQQSSSFANTAMQSEYLRSLSNPNMQNLGAADLSRQLCLQNQLLQQNNIQFNTPKLSQ
QMQPVNELAKAGIPNQLGVSTKQEQQRQQPSMNHMLPLQVLVQNQM--QQQHASQPATSQ
PLLLPQQQQQQQQQQQQQQQQQKLLQQQQQQLLLQQQQQLSKMPAQKLQQQQQSLLIQEQ
QKLMQQQSNSQTLSQQQMMPQQSTKVPSQNTLPPVQQQQKLLQKQAMLADTSEAAVPSVN
VISTTGSPLMTTGATHSVLTE-EIPSCSTSPSTANHLLQPILGRNKHCSMINEKVPQAAP
MSVPSSAVTATPRMMKDSKLNHNVKQSVVASKLANATGSQNYVNPPTDYLETAS-SATSV
WLSQNDGLLHQNFPMSNFNQPQ-MFKDAPPDAEIHANTSNNALFGINGDGPLTDDFGIDA
AKYEEIDNSYRIPKDAQQEISSSMVSQSFGASDMAFN---SIDSTINDGGFLNRSSWPPA
AKRMRTFTKVYKRGAVGRSIDMSQFSGYDELKHALARMFSIEGQLEERRIGWKLVYKDHE
DDILLLGDDPWEEFVGCVKCIRILSPQEVQQMSLEGDLGNNIPPNQACSSSDGGNAWRAR
CD
>Oryza_sativa_indica_B8B8U2_Auxin_response_factor
------------------------------------------------------------
----------------------MEADPDTDEVYARMTLQPVSQCDKETLLASELALKQTR
PQTEFFCKTLTASDTSTHGGFSVPRRAAERIFPRLDFSMQPPAQELQARDLHDNVWTFRH
IYRGQPKRHLLTTGWSLFVSGKRLLAGDSVLFIRDAKQQLLLGIRRANRQPTNLSSSVLS
SDSMHIGILAAAAHAAANNSQFTIYYNPRASTSEFVIPFAKYQKAVYGNQLSLGMRFRMM
FETEESGTRRYMGTITGISDLDPVRWKTSHWRNIQVAWDEAAPTERRTRVSLWEIEPIIA
PFFIYPSPLFTAKRPRLPGMTDDETEMDGLLKRAMPWVGEEICKKDLQNSVVPGLNLAQW
MNMQHSSSLPGTVVQPELLNSLSGKPVQNLAAADLSRQISFHPQFLQQNNIQFNTALVPQ
QNQQTEQLAKVIPTNQLGSVIIQKVQRQH-VVTQPVQGQLVVQAQLQQQQTQPS--VQSH
TVLQGGLQQQLLQQQQPHVQHQQIPQ-QQVQQSVQEHQQIKIQPVKALQPQQ----ISEQ
QKMLQQQINSQS------APQQCVQVTNQAILHTIQYQQKVQSHQ--VQDLTGNVI-KSD
IATSMGASLHVAGGRQLLKTD-DVPSTSTSPSTNPVLLQSIPSSSKNQSLTTGKTSQS--
-------VVLGPTIEQDTKPYQNVKQTVMIPKTTEQATGQDCINPQMDYLDTSS-SATSV
CLSQADGSLQQNFPPSSFHQHH-LLKDTVPDSEFEVDPRNNLLFGVNIDGQLAD-LDIGT
DKYMNGISNFISSKDSQQELSSSMISHSFGVADMAFN---SIDSAINDTPFLNRNSRSAA
PQRMRTYTKVHKRGAVGRSIDINRYSGYDELKHDVARMFGIEGQLGDQRVGWKLVYEDHE
KDVLLVGDDPWEDFVKCVRCIRILSPQEEMQMRLVGDFGDSFLPNQACSSSDGGHPWRIT
GD
>Oryza_sativa_indica_B8AHF1_Auxin_response_factor
AAASATAAVAACEGERAAINSELWHACAGPLVSLPPVGSLVVYFPQGHSEQVAASMQKDV
DAHVPSYPNLPSKLICLLHGVNLHADPDTDEVYAQMTLQPVNTYGKEALQLSELALKQAR
PQMEFFCKTLTASDTSTHGGFSVPRRAAEKIFPPLDFSMQPPAQELQARDIHDNVWTFRH
IYRGQPKRHLLTTGWSLFVSGKRLFAGDSVIVVR--------------------------
------------RHCDSN-------------------------------QISLGMRFRMM
FETEELGTRRYMGTITGISDLDP------------VGWDESAAGERRNRVSIWEIEPVAA
PFFLCPQPFFGVKRPRQ---LDDESEMENLFKRAMPWLGEEVCIKDTQNSTAPGLSLVQW
MNMQQSSSLANTAAQSEYLQALGNPAMQNLAADELARQLYVQNNLLQQNCIQFNSPKLPQ
QMQTMNDLSKAAIPNQLGAIINQDQQRQQ-NSIQVIPLQVIVQNQM--QQQKPSQRINGQ
RLLLSHQQKQNLQLQQQLLLQKQQL-QQQQQQQQQNQQQLNKSLGQKL--QQQSLMIQEQ
QKLMQKQSNSHSLAQQQMMPQQEIKPSLQATLLTVQQQQKLLQKQVSLADVSGVAFQSTN
VIPKTGGAMIISGATQSVVTE-EMPSCSTSPSTANHFTQST--KNRHC--INERLPPTAP
MLIPTSAVTATPLMTKELKPNNNVKQSVVNSKLPNVPGPQNCINLQTDNLETSS-SATSL
CPSRTDGLVHQGFPSSNFNQHQ-MFKDALPDVEMEGDPSNSCLFGINNDNLLTEDLALDS
VKYQDVENNYPMQKDALQEISTSMVSQSFGQSDMAFN---SIDSAINDGAFLNKNSWPAA
PQRMRTFTKVYKRGAVGRSIDIGRYSGYEELKHALARMFGIEGQLEDRRIGWKLVYKDHE
DDILLLGDDPWEEFVNCVRCIRILSPQEVQQMSLDGDLGSNVLPNQACSSSDGVNGWRPR
CD
>Physcomitrella_patens_A9TKF8_Auxin-responsive_protein
-----------------------------------------------------------M
DSGVPNLSPLPALIF---------------DVVALLTITEAS-----SLLV---------
---EVVVKYVYFSDAS--------------------------------------------
---------------------------------RDD------------------------
---------------------------PRAPP-----PHANFNG----------------
------------------------------------------------------------
--------FLASQSQRREGHPIDEDL--KEVKETRQWYRADDDVTEGNNVHYPGISMESL
MRMQQQQN--EAAVMSPQQRVEAAAALQDLRG------------NVAFQQ-----PQLQQ
H-------------MKY-----GIQ-----------------------QQQQSI------
-----------------------------SQMQKQ-------------------------
---------------------------------P---CSGDSNYQPHSPL----------
-----SLPPPY-IRTPPLHSEADVHNSPTSSSSGPYPNLPNPPRSSQQCLEPSDSS-YSS
LMHISQLLAQSKAKSSSLAQQVDGVGLHSTGHDLEVISRQQAGQPNSGQASGSHSTCTQG
SLQLRQSGMQNGVASLPPQGMPNS-HNGMVH---QQAPNGLPNASYSGTGHILPTAVNQV
QNYRNMVGKVPAHTDLQGRRFLQFSAPSSSGGDINLSSTVMNGA-FDDPRLLQRAFLCPQ
PKITRSYIKVYKLGSITRAVDVNRFKDYTELRCELARMFNLDGQLDP-TVGWQLVFTDNE
DDLLLVGDDPWDEFVRNVRGIRILTPAEVYFYTNEE---TAAAYNSTGGSAP--------
--
>Physcomitrella_patens_A9TTP2_Auxin-responsive_protein
------------------------------------------------------------
------------------------------------------------------------
------------------------------------------------------------
------------------------------------------------------------
------------------------------------------------------------
------------------------------------------------------------
------------------------------------------------------------
------------------------------------------------------------
------------------------------------------------------------
------------------------------------------------------------
------------------------------------------------------------
------------------------------------------------------------
------------------------------------------------------------
------------------------------------------------------------
---------------------------------MSSNSTMINGA-FDDPTLLQRAFTGPQ
PKITRSYIKVYKLGSITRAVDVNRFKDYTELRCELARMFNLDGQLDP-KVGWQLVFTDNE
DDLLLVGDDPWEEFVRNVRGIRILTPAEVYYYTNED---TAAAYNPAGGSAP--------
--
>Selaginella_moellendorffii_D8SAP8_Auxin-responsive_protein
---------------------------------------------------------MDS
NKEDHNY--------------------------------------------------TGN
HWTSSYAAALVNSSTSS------------------DY-----------------------
-------------GSAVAVSSSLPEAVDSL---QNFDARLLQQI----KAQHAVESGLLQ
PWQL-----------------------------QSIRPQTRYDHH---------------
--------QHYYFQLGGKSLQPPVNHPAAS-----------------------QAQPFGF
PFLET-----------------------------------------------------QF
HEN---------------------------------------------------------
------------------------------------------------------------
------------------------------------------------------------
------------------------------------------------------------
------------------------------------------------------------
------------------------------------------------ETTSSS------
------------------------------------------------------------
-----------------------MPALGDGGATSSRQSLYQGRAGDHHDQNAQRSSFKQM
--KPRSYTKVLKLGSIGRSLNIARFNSYAELRSELARMFGLEGQLDQ-SSHWQLVYMDND
GDILLVGDDRWEEFVTSVRGIRIISPSEVAIYTSEE-YAGTPLSTCLTKTLNP-------
--
>Selaginella_moellendorffii_D8QW73_Auxin-responsive_protein
---------------------------------------------------------MDS
NKEDHNY--------------------------------------------------TGN
HWTSSYAAALVNSSTSS------------------DY-----------------------
-------------GSAVAVSSSLPEAVDSL---QNFDARLLQQI----KAQHAVESGLLQ
PWQL-----------------------------QSIRPQTRYDHH---------------
--------QHYYFQLGGKSLQPPVNHPAAS-----------------------QAQPFGF
PFLET-----------------------------------------------------QF
HEN---------------------------------------------------------
------------------------------------------------------------
------------------------------------------------------------
------------------------------------------------------------
------------------------------------------------------------
------------------------------------------------ETTSSS------
------------------------------------------------------------
-----------------------MPALGDGGATSSRQSLYQGRAGDHHDQNAQRSSFKQM
--KPRSYTKVLKLGSIGRSLNIARFNSYAELRSELARMFGLEGQLDQ-SSHWQLVYMDND
GDILLVGDDRWEEFVSSVRGIRIISPSEVAIYTSEE-YAGTPLSTCLTKTLNP-------
--
>Azolla_filiculoides_s0129.g048848
MQSTTKTLNNP--GERRSVNSELWHACAGPCVSLPSVGSLVVYFPQGHSEQVAASTQKEV
AGHIPNYPNLQSQLVCQLHNVALHADLETDEVFAQMTLQPVNEQERDLFLPPDVG-TPNR
QPSDFFCKTLTASDTSTHGGFSVPRRAAEKVFPKLDFNKQPPAQELRARDLHDNVWTFRH
IYR-----------------------VDCVICIADDKGQMLLGIRRASRQQSVMPSSVLS
SDSMHIGVLAAAAHAAATSSRFQVFYNPRTSPSEFIIPLSKYRKAVHFTQVSVGMRFRMV
FETDESTLRRYMGTVTGIGDLDPNRWPGSKWRNLEVGWDESGAGERPRRVSLWEIEPVSS
PLLICPPFAPRSKRPNHADLLGDESDMDGSMKRCLTWLQGENGLT------FQGGGESSW
IQFQQGADPNKPEVYD---------ALQAFKAIDVSMVPALLQPALQQQDLQ--------
--------PQGIWPQQQGYFQSHQLQS---QMQMPLPLGSIPPTQGQAQLSSHSQPL---
-----PLPQNNRPLTQPHLPS-----SQLADQQQQRLQQ---------GQTQKPLL----
---AQRA--------------------------PLVSDETPLQTHKTTPHMTDVASNISH
NRAQTPIT--VPLIAQGSESDASIGTSSGSVIRFSSIQGNRTGRSHFGSFHLEDGGQLSS
IIQANQHHSHESLPS---QIESQLTHWFSNPRETSQCESPMVSAIQIGHSDTSSSAVTSC
SYPLPAETLDNNSSLVPNASVSL---------------------------------ASSS
NKLQAIIRTF----------SSSNGSLRSTMPDLCANSEIMANGVFDDQAFQRTSHWSPV
AVPVRTFTKVHKSGSVGRSIDLSRLKSYSELRSELARMFNIEGQLEEPRSYWQLVFVDNV
GDILLVGDDPWE------------------------------------------------
--
>Salvinia_cucullata_v1.1_s0019.g007919
NTSPQGGVSATMEGERRSVNSELWHACAGPRVSLPCVGNLVVYFPQGHSEQVAASTLKQV
DGHIPNYPNLPSQLVCQLHSVTLHADIETDEVFAQMTLQPVNQQEKELFIPPDVG-VQNR
QPTDFFCKTLTASDTSTHGGFSVPRRAAEKVFPPLDFSKQPPAQELRAKDLHDHVWTFRH
IYRGQPKRHLLTTGWSVFVSTKRLVAGDSVLFIRDDKGQLLLGIRRANRQPSVLPSSVLS
SDSMHIGVLAAAAHASATSTHFQAFYNP--------------------------------
---------RYMGTVTAIGDLDGIRWPGSKWRNLEVGWDESSAGDRPRRVSLWEIEPVST
PFFICPPFMLRPSRPLSPGAEPDMIDLDGAMKRYLTWLGGCSGGDNVGNSSNGGVDVAQL
QGVQQRAPMTKPGGSVGYNMAAAAAALQDCRAADATKLVFQQQQQLQ-------------
-QHGYASASSSSWPHANHSSTIHQQQQ---RVAESVPPAQYPPAAFPTTTTAPMPQLQQS
TLPSSNNSAHMHHLQQYAAAGAQLPSPAASTQQQQLAAPLQLQAPQAMVQQRINFKAEEE
SQLMVRMPNGAAGAGGIIMAGRAPPAGAAAALPPLRGSQQLLAQQLHSPNLASAAVQHYH
HQQQLAAPTIPSSPLHQSYQQSPPPPPQNSLHSHPMVLQSQ-----------QQNPHHQN
LIMPSLLQQPGSLQQSPLSRSQQLT-------------------PPPEYLPSSSQAAQSS
SSSQAGAAANYELLSLQESASLMLLRESTAQCEIQQSCSYSFPTTESLDNSLATTFAAR-
----FTGGGTSRGGGGRHRVSDAASPGSFSASPSNTEGGSSSRLGLLDEAVLQRSGWLQA
TDPLRTFTKVHKSGCVGRSIDLSRLKNYDELRRELARMFNIEGQLEDPRSYWQLVFLDTE
GDILWVGDEPWEEFVNCIRVIKIWSRAQVQQMNLEGQLSALPMQQQTSSSSEDCQVWK--
--
>Picea_lambertina_PILA_27761
MKAPNGYLPQPQDGERRSINSELWHACAGPLVSLPPVGSLVVYFPQGHSEQVAASMQKET
DGHIPNYPSLPSKLICQLHNVTLHADVETDEVYAQMTLQPVNTHDKEALLASDLGLKQSK
QPTEFFCKTLTASDTSTHGGFSVPRRAAEKIFPLLDYTMQPPAQELVARDLHDHAWTFRH
IYRGQPKRHLLTTGWSVFVSAKRLFAGDSVLFIRDEKSQLLLGIRRANRQQATMSSSVLS
SDSMHIGVLAAAAHAASNHSPFTVFYNPRASPSEFVIPLSKYNKAIYGTQVSLGMRFRMM
FETEESGVRRYMGTITGISDLDPMKWPNSQWRNIQVGWDESSAGERQNRVSIWEIEPVAT
PFFICPPPFFRPKRPRQPEMLGEESEIESAIKRSSLWFGEENGIVNSQNPTMPGVGLLQW
MNMHQRPDILNSTIQSDYYRPMAPTTLQKLGSSDITKPLNSPQQALPSHQLQFSIPQSQQ
S---ELHQPQIMWPQQQHHLSNQQQQQQHLYTQQQVPSQQLDQHHLHMQQQIPS-QVEQK
QVVPQK------------------------------------------------------
----------------------------------------HLQQSIQLPELRGQLLQSTS
SRSQAAANMPLSTKAQSGFTETDAPSCSTSTSANSYPLQNILTRANQSAIMNDEKPQCAN
MPRHSASSTQAAMPASNFLGDPQVTSLLPSIKEPNQAALQTYLTAQMGQMEASSSSGTSY
SLT-PDAAISQSLPLLPLQSSPFLLQDVSHDDDIQTDPRR--------------------
----NMLPTFSNGKDIQAHASATISSQTFSVPDLPLNSGVTSDLGISDSSILQRGSWQQP
PPPVRTYTKVYKLGSVGRSIDVTRCKNYDELRRELARMFGLEGQLEDPRSGWQLVFVDNE
NDVLLVGDDPWEEFVSCVRCIRILSPSEVLQMSQEGLLNSLPLQQQAGSSSD--VTSTSY
VV
>Picea_lambertina_PILA_37234
MKSPTSCLSHPVEGEQKSINSELWHACAGPLVSLPSVGSVVYYFPQGHSEQVAASTQKVA
DTHIPNYPNLPYQLMCQLHNITLHADAETDEVYAQMTLQPVNSCNKEEILSSDLGLKQSK
QPTEFFCKTLTASDTSTHGGFSVPRRAAEKVFPPLDFSMQPPAQELVARDLHDNVWTFRH
IYRGQPKRHLLTTGWSVFVSAKRLVAGDSVVFIRDEKSQLLLGIRRANRQQTSMPLSVLS
TDSMHIGVLAAAAHAAANQSPFTVFYNPRTSPSEFVVPLAKYNKAVYGTQVSVGMHFRMM
FETEESSVRRYMGTIAGISPLDPVRWPKSQWRNLQVRWEESGAGERPNRVSIWEIESVAT
PFFIC-PPFFRMKRPVQLGMFGEESDIESTTKRSSPWLREEHDILDFQHP-LSVFGLEPW
IGLQQRHDVINPTVPLECHRPMTGSTSEVFRNNDACKELCAPQQTSQPREMQHSILQQQE
Y----QSQSQVSWQQLQQQIQQQQQVLQQL--QQNMPLQQLQKQVQQSQQQNPVQQLQQQ
HVLMQKSQQQHTPLQQL----KQLQQQQLQQLQQQQPSQQQLQQPPMMGQSSENHLQQLQ
KSIPAQQPPAQQLQNRQIGHHSPPAQHGHKQVEPLHDHQQLQPQSSQLHELEGQLLHPLS
TRSHASCILSAPTRSQSGFTDSDVSFCSTTTPVNSGPLQNVLTRAQPGGVKLEEKSHYSN
MLRPAPDNTQGASYIPNHISEPLVTSWFTSNKEPSHNELRAIPNFHSGEMETSS-FGSAI
SMIHAIAAVQQGFPTLPNTSTSFWFGSTSQDNEIETDPRNSISFGANIESSLSSPLVFNG
VKVPSMISTLSTGKDVQPQISSALSPHSLAVQDLPDNSDVAS--TVEDNNFLQKGPLQQL
PPPVRTYTKVYKLGSVGRSIDVTRYRNYDELRQELARMFGMEGQLEDPTSGWQLVFVDHE
NDILLVGDDPWEEFVSCVRYIKILSPQEVLQMSQEGIINNTPMQLQNSSYSDDHNAWRDH
CY
>Picea_taeda_PITA_27914
MKPPNGYLPQPQDGERRSINSELWHACAGPLVSLPPVGSLVVYFPQGHSEQVAASMQKET
DGHIPNYPSLPSKLICQLHNVTLHADVETDEVYAQMTLQPVNTHDKEALLPSDLSLKQSK
QPTEFFCKTLTASDTSTHGGFSVPRRAAEKIFPPLDYTMQPPAQELVARDLHDHAWTFRH
IYRGQPKRHLLTTGWSVFVSAKRLFAGDSVLFIRDEKSQLLLGIRRANRQQATISSSVLS
SDSMHIGVLAAAAHAASNHSPFTVFYNPRASPSEFVIPLSKYNKAIYGTQVSLGMRFRMM
FETEESVVRRYMGTITGISDLDSMKWPNSQWRNIQVGWDESTAGERQNRVSIWEIEPVAT
PFFICPPPFFRPKRPRQPGMLGEESEIESAIKRSPLWFGEETGIVNSQNPTMPGVGLLQW
MNMHQRPDIINSAIQSDYYRPMAAATLQKLGSSDITKPLNSPQQALQSHQLQFSIPQSQQ
S---ELHQPQIMWSQQQHHLSN---QQQHLYTQQQVPSQQMDQHHLHVQQQNPSQQVEQQ
QVLPQKVTQQHQSLQQLQMQSQQLQQSQPQPQVQQQPQPQVKPQPQLLQQQPAQQLLQQQ
QQVQQQHPSSQQFHSHQTQLLAPSQQHVHNQYPFLHS--QHLQQSIQLPELRGQLLQSTS
SRSQAAANIPLSTKAQSGFTETDAPSCSTSTSANSYPLQNILTRANQSAIMNDEKPQCAN
MPRHSASSTQAALPASNFLGDPQVTSLLPTIKEPNQAALQTYMSAQMGQMEASSSSGTSY
SLT-PDVSISQNLPLLPLQSSPFLLQDVSHDNDIQTDPRR--------------------
----NVLPTFSNGKDIQAHASATISSQTFSVPDLPLNSGVTSDLGISDSSILQRGSWQQP
PPPVRTYTKVYKLGSVGRSIDVTRCKNYDELRRELARMFGLEGQLEDPRSSWQLVFVDNE
NDVLLVGDDPWEEFVSCVRCIRILSPSEVLQMSQEGLLNSLPLQQQAGSSSDGGIVWRDH
CD
>Picea_taeda_PITA_45906
MKSPTSCLSHPVEGEQKSINSELWHACAGPLVSLPSVGSVVYYFPQGHSEQVAASTQKVA
DTHIPNYPNLPYQLMCQLHNVTLHADAETDEVYAQMTLQPVNSCNKEEILSSDLGLKQSK
QPTEFFCKTLTASDTSTHGGFSVPRRAAEKVFPPLDFSMQPPAQELMARDLHDNVWTFRH
IYRGQPKRHLLTTGWSVFVSAKRLVAGDSVVFIRDEKSQLLLGIRRANRQQTSMPLSVLS
TDSMHIGVLAAAAHAAANQSPFTVFYNPRTSPSEFVVPLAKYNKAVYGTQVSVGMHFRMM
FETEESSVRRYMGTIAGISPLDPVRWPKSQWRNLQVRWEESGAGERPNRVSIWEIESVAT
PFFIC-PPFFRLKRPVQPGMFGEESDIESTTKRSSPWHREEHDILDFQHP-LSIFGLEPW
VGMQQRHDVINPTVPLDYHRPMAGSTSEVFRSNDACKELCASQQTSQPREMQHSILQQQE
Y----QSQSQVSWQQLQQQIQQQQQVLQQL--QQNIPLQQLQKQVQQNQQQNPVQQLQQQ
HVLMQKSQQQHTSLQQL----KQLQQQQLQPLQQQQPSQQQLQQPPMMGQSSENHLHQLQ
KSIPAQQPPAQQLQNRQIGHHSPPTQHGHKQVEPLHDHQQLQPQSSQLHELEGQLLHPLS
TRSHASCNLSVPTRSQSGFTDSDVSFCSTTTPVNSCPLQNVLTRAQPGGIKLEEKSHYSN
MLRPAPDNTQGASYISNHISEPLVTSWFTSNKESSQNELRAIPNFHSGEMDTSS-FGSAI
SMIHANAAVQQGFPTLPNTSTSFWFGSTSQDNEIQADSRNTVSFGANIESSLSSPLVFNG
VKVPSMMSTLSTGKDVQPQISSALSPHSLAVQDLPDNSDVAS--TVEDNTFLQKGPLQQL
PPPVRTYTKVYKLGSVGRSIDVTRYRNYGELRQELARMFGMEGQLEDPTSSWQLVFVDHE
NDILLVGDDPWEEFVSCVRYIKILSPQEVLQMSQEGIINNTPIQLQNSSYSDDHNAWRDH
CY
>Sequoiadendron_giganteum_SEGI_25125
MKPLNGCISQPMEGEHKSINSELWHACAGPLISLPPVGSFVCYFPQGHSEQVAASTQKAV
ETHIPNYPNLPSQLICQLHNITMHADVETDEVYAQMTLQPVNSYNKDAVLASDLGLKQTK
HPTEFFCKTLTASDTSTHGGFSVPRRAAEKVFPPLDYSQQPPAQVLVARDLHDNVWTFRH
IYRGQPKRHLLTTGWSVFVSAKRLVAGDSVLFIRDEKSQLLLGIRRANRQQTPMPLAVLS
SDSMHIGVLAAAAHAAANQSPFTVFYNPRTSPSEFVVPLAKYNKALYGTQVSVGMRFRMM
FETEESSVRRYMGTITGISDLDSVRWPNSQWRNLQIGWDESGAGERQNRVSIWEIETVAT
PFFIC-PPFFRLKRPLQPGMMGPAFYGSAIIRENNDLF---YSIPRPGGFTVLSVCFVCW
LGLGRRRNLVGTFLTAG----------------------------SQATCLEIKSGKGSK
S-----------------------------------------------LSSEPL------
------------------------------------------------------------
------------------------------------------------------------
------------------------------------------------------------
------------------------------------------------YLAKSS------
---------------SCFS-----------------------------------------
-----------------------CIGSCFGSPL-------VASA----------------
-TDSKRGTEVQKK-----------------------------------------------
------------------------------------------------------------
--
>Sequoiadendron_giganteum_SEGI_39604
MKAPNGLVSHSTDGERRSINSELWHACAGPLVSLPPVGSLVVYFPQGHSEQVAASMAKES
DGHIPNYPNLPSKLICQLHNVTLHADAETDEVYAQMTLQPVNTYDKDALLASDLGLKQSK
QPMEFFCKTLTASDTSTHGGFSVPRRAAEKIFPQLEYSMQPPAQELVARDLHDHPWTFRH
IYRGQPKRHLLTTGWSVFVSAKRLFAGDSVLFIRDEKSQLLLGIRRANRQQAAIASSVLS
SDSMHIGVLAAAAHAASNHSPFTVFYNPRASPSEFVIPLAKYNKAIYSTQVSLGMRFRMM
FETEESSVRRYMGTITGISDLDPVRWPNSQWRNIQVGWDESSAGEKQNRVSIWEIEPVAT
PFFICPPPFFRPKRPRQPGMLGDESEIENAIKRTLPWFGEDIGIGNSQNATMSGVGLLQW
MNMQQRPDIISPSVQSDYYHPMTGATFQKLGSNEISKPLSSPQQSLQSHQLQFSIPQSQQ
SSQDQLHQSQIGWPQQQHHIITQQNHQQNLHNQQQLPSQHLDQEHLNRQQQMPSQQLDQ-
-------------------------------QHLNRQQQMSAQQP---------------
---------------------------MNNPFPPIPSQQQHLNQSIHLPEIR--------
----------------------DAPSCSTSTSANSYPLQNVFARAKQSTSLPEEKTHCAN
LLRPSTGGPQSTMPTSNLGGDLQVTSWFSSVKESNQAAFQNYLNAQLGQIETSSSSAVSF
PLAHADASLPQSLSSLPLPSSPFFFQDASHNSDIQTEPRR--------------------
----TMAPTFDTGKDIQPQLSAAISSQSFGVPDLPFDSGVTSDMGISDNSILHRGSWQQT
PAHVRTYTKVYKLGSVGRSIDVTRCKNYDELRCELACMFKLGGQLEDPHSGWQLVFVDNE
NDVLLVGDDPWEEFVSCVRSIKILSPKEVSQMSQEDLVS---------------------
--
>scaffold-BUWV-2001684-Platycladus_orientalis
MKAPNGLVSHSTDGERRSINSELWHACAGPLVSLPPVGSLVVYFPQGHSEQVAASMAKES
DGHIPNYPNLPSKLICQLHNVTLHADVETDEVYAQMTLQPVNTYDKDALLASDLGLKQSK
QPTEFFCKTLTASDTSTHGGFSVPRRAAEKIFPPLEYSMQPPAQELVARDLHDHPWTFRH
IYRGQPKRHLLTTGWSVFVSAKRLFAGDSVLFIRDEKSQLLLGIRRANRQQAAIASSVLS
SDSMHIGVLAAAAHAASNHSPFTVFYNPRASPSEFVIPLAKYNKAIYSTQVSLGMRFRMM
FETEESSVRRYMGTITGISDLDPVRWSNSQWRNIQVGWDESSAGEKQNRVSVWEIEPVAT
PFFICPPPFFRPKRPRQPGMLGDESEIENAIKRTLPWFGEDISISNSQNATMTGVGLLQW
MNMQQRPDIITPSVQSDYYRPMTGPTFQKLGSNEIPKSLSSPQQSLQSHQLQFSTPQSQQ
SAQDQFHQSQIGWPQHQHHLTPQPQHQQSVHTQQQLPSQQLDQQHLHRQQQMPAQQVEQH
QVLMQKVNQQHQSLQQLQLQPQQLEQ-QPAQQQHQRP---QQQQPQQLQQQQVQQLVQLQ
QQVQQQPQSSQQFHLQQTHISSPVLQHVNNPFPPICSQQQHLNQSIHIPEVRGQLLKLAS
IRSQAPVNMPQATKAHSGFTETDAPSCSTSTSANSYPLQNGFAREKQSTSLSEEKTACTN
LLRPSTGGPQSTMPTSNLVGESQVTSWFSSVKESNQATFQNYLNSQLGQIETSSSSAVSF
PLAQADTSLPQSLSSLPLPSSPFFFRDVSQNSDIQTEAQR--------------------
----TMAPTFDTGKDIQTQLSAAISSQSFGVPDLPFDSGVSSDMGISDSGILQRGSWQQT
PAPVRTYTKVYKLGSVGRSIDVTRCRNYDELRHELACMFKLVGQLEDPHSGWQLVFVDNE
NDVLLVGDDPWEEFVSCVRSIKILSPKEVLQMSQEGILNTLPLQQQACSSSDGGIMWRDH
CD
>scaffold-EGLZ-2040710-Prumnopitys_andina
MKTPNGYVTHAADGERRSINSELWHACAGPLVSLPPVGSLVVYFPQGHSEQVAASMPKES
DGHIPNYPNLPSKLVCQLHNVTLHADAETDEVYAQMTLQPVTACDKEALMASDLGLKQSK
QLTEFFCKTLTASDTSTHGGFSVPRRAAEKIFPTLDFNMQPPAQELVARDLHDSAWTFRH
IYRGQPKRHLLTTGWSVFVSSKRLFAGDSVLFIRDEKGQLLLGIRRANRQQAAIASSVLS
SDSMHIGVLAAAAHAASNHSPFTVFYNPRASPSEFVIPIAKYNKAIYSTQVSLGMRFRMM
FETEESGVRRYMGTITGISDLDPVRWPNSQWRNIQVGWDESSAGEKQNRVSIWEIEPVAT
PFFICPPPFFRSKRPRQPGMLGDESEIESALKRSLPWFGDDIGISNSQNTTLPGAGLLQW
MNMHQRPDMLSPVIQSDYYRPVVSANLQKLVSNEISKPLSSSQQALQTQQLQFGIPQSQQ
SPSDQLQQSQIVWPQQQHHISSQQHHHQNPHTQQQLPSQQIDQQHLQTQHQMPNQQVEQH
QVSTQKVNQQHQSLQQLQLPPQQSQQAQAAQLQHQRPQQLQQQPPHQLHQQQVQQLGQHQ
QQVQQQQQPSQPFHLHQMQLSATLQQHVNSQLPPIHS-QQPLHHSVQLPELRGQLLQSTS
NRPQA-ANMLQSSKGQSGFTEADGPSCSTSTSANSYPMQNVLTRTKQSAGLPEERPQSSN
IQRASGNVTQSTVPACNLVGESQFSSWFPSVKEPNQATLQSYLNTQLGQIETSSSAAVSF
PLNHADAAVQQNLSSLPFQTSPLMFRDVSHNNDIQTDPRSNFPFGVENQTTLSSPLSVTA
VKAQNVAPIFNTGKDVQSQLSAPVSSQSFGVPDLPFDAGVSSDMGISSSSILQRGSWTQL
PMPVRTYTKVYKSGSVGRSIDVTRCRNYDELRQELSCMFKLGGQLEDSRSGWQLVFVDNE
GDVLLVGDDPWEEFVSCVKSIKILSPMEVLHMSQEGLLNTLPQQQQACSSSDGGMTWKDH
CD
>scaffold-ETCJ-2010807-Pilgerodendron_uviferum
MKAPNGLVSHSTDGEMRSINSELWHACAGPLVSLPPAGSLVVYFPQGHSEQVAASMAKES
DGHIPNYPNLPSKLICQLHNVTLHADVETDEVYAQMTLQPVNTYEKDALLASDLGLKQIK
QPTEFFCKTLTASDTSTHGGFSVPRRAAEKIFPPLDYSMQPPAQELVARDLHDHPWTFRH
IYRGQPKRHLLTTGWSVFVSAKRLFAGDSVLFIRDEKSQLLLGIRRANRQQAAVASSVLS
SDSMHIGVLAAAAHAASNHSPFTVFYNPRASPSEFVIPLAKYNKAIYGTQVSLGMRFRMM
FETEESSVRRYMGTITGISDLDPVRWPNSQWRNIQVGWDESSAGEKQNRVSIWEIEPVAT
PFFICPPPFFRPKRPRQPGMLGDESEIENVIKRTLPWFGEDIGISNSQNATVNGVGLLQW
MNMQQRPDIISPSVQSDYYRPMTGSAFQKPGSNEIPKSLSSPQQSLQSHQLQFSTPQSQQ
SAQDQFHQSQIGWPQQQHHITPQQHYQQNLHTQQQLPSQQLDQRHLHVRRQMPAQPEEQH
HVLMQKVNQQHQSLQQL-----HLEQ-QLTQQQHQRPQQLQQQQAQQMQKQQIQQLVQQQ
QQVQQQQQSSQQFHLQQTHLSSPMLQHVHNPFPPISSQQQHLNQSIQLPEVRGQSLELAS
SRSQAPVNMPQATKAHSGFTETDAPSRSTSTSANSYPLQNGFSREKQSTSISEEKTACVN
LLRPSTGGPQSTMPTSNVVGESQ-TSWFSSVKESNQAVFQNYLNAQMGQIETSSSSAVSF
PLAQADTSLPQSLSSLPLPSSPFFFRDASQNSDIQTDPQR--------------------
----TMAPTFDTGKDIQTQLSAAISSQSFGVPDLPFDSGVSSDMGISDSGILQRGSWQQT
PAPVRTYTKVYKLGSVGRSIDVTRCKNYDELRHELACMFKLVGQLEDPHSGWQLVFVDNE
NDVLLVGDDPWEEFVSCVRSIKILSPMEVLQMSQEGILNTLPLQQQACSSSDGGIMWRDH
CD
>scaffold-GJTI-2007518-Cephalotaxus_harringtonia-leaves
MKAPNGLVAHSADGERRSINSELWHACAGPLVSLPPVGSLVVYFPQGHSEQVAASMAKES
DGHIPNYPNLPSKLICQLHNVTLHADVETDEVYAQMTLQPVNTYDKDALLASDLGLKQSK
QPTEFFCKTLTASDTSTHGGFSVPRRAAEKIFPPLDYTMQPPAQELTARDLHDHVWTFRH
IYRGQPKRHLLTTGWSVFVSAKRLFAGDSVLFIRDEKAQLLLGIRRANRQQAAVASSVLS
SDSMHIGVLAAAAHAASNHSPFTVFYNPRASPSEFVIPLAKYNKAIYGTQVSLGMRFRMM
FETEESSVRRYMGTITGISDLDQARWPNSQWRNIQVGWDESSAGEKQNRVSIWEIEPVAT
PFFICPPPFFRPKRPRQPGMLGDESEIESAIKRTIPWFGEDIGISNSQNATMPGVGLLQW
MNMQQRPDIISSAIQPDYYRPMAAATLQKLGSNEISKPLRSPQQALQTHQSQFSISQSQQ
SAQDQLHQSQIVWPQQQHHIASQQQHQQNLHTQQQLASQQVDQQHLHRQQQMPSQQVEQH
QVLTQKVNQKHQSLQQSQLQPHQLEQAQPAQQQHQRPQQQQQQQPQQLQQQEVQHLVQQQ
QQVQQPHQSSQQFHLQHAQLPSPLHQHVNNQFPPIHSQQHHLNQSIQLPEIRGQMLQ--P
IRSQAPVNMPLPTKAHSGFTETDAPSCSTSTSANSHPLQSALTRAKQCTGIHEEKTQCAN
ILKPNTGGTQSTMPASNLVGESQVTSWFPSVKEPNQAAFQNYLNAQLGQNETSSSSAVSF
PPNQADAALPQSLSSLPLQSSPFFFRDASHNSDIQTDSQR--------------------
----NVAPTFNTGKDIQPQLSAALSSQSFGVPDLPFDSGVSSDMGISDNSILQRGSWQQT
PAPVRTYTKVYKLGSVGRSIDVTRYKNYDELRRELARMFGLEGQLEDPRTGWQLVFVDNE
NDVLLVGDDPWEEFVSCVRYIKILSPCEVLQMSQEGIMNNTPMQLQNGSCSDDQNAWRDP
PY
>scaffold-GJTI-2007520-Cephalotaxus_harringtonia-leaves
MKAPNGLVAHSADGERRSINSELWHACAGPLVSLPPVGSLVVYFPQGHSEQVAASMAKES
DGHIPNYPNLPSKLICQLHNVTLHADVETDEVYAQMTLQPVNTYDKDALLASDLGLKQSK
QPTEFFCKTLTASDTSTHGGFSVPRRAAEKIFPPLDYTMQPPAQELTARDLHDHVWTFRH
IYRGQPKRHLLTTGWSVFVSAKRLFAGDSVLFIRDEKAQLLLGIRRANRQQAAVASSVLS
SDSMHIGVLAAAAHAASNHSPFTVFYNPRASPSEFVIPLAKYNKAIYGTQVSLGMRFRMM
FETEESSVRRYMGTITGISDLDQARWPNSQWRNIQVGWDESSAGEKQNRVSIWEIEPVAT
PFFICPPPFFRPKRPRQPGMLGDESEIESAIKRTIPWFGEDIGISNSQNATMPGVGLLQW
MNMQQRPDIISSAIQPDYYRPMAAATLQKLGSNEISKPLRSPQQALQTHQSQFSISQSQQ
SAQDQLHQSQIVWPQQQHHIASQQQHQQNLHTQQQLASQQVDQQHLHRQQQMPSQQVEQH
QVLTQKVNQKHQSLQQSQLQPHQLEQAQPAQQQHQRPQQQQQQQPQQLQQQEVQHLVQQQ
QQVQQPHQSSQQFHLQHAQLPSPLHQHVNNQFPPIHSQQHHLNQSIQLPEIRGQMLQ--P
IRSQAPVNMPLPTKAHSGFTETDAPSCSTSTSANSHPLQSALTRAKQCTGIHEEKTQCAN
ILKPNTGGTQSTMPASNLVGESQVTSWFPSVKEPNQAAFQNYLNAQLGQNETSSSSAVSF
PPNQADAALPQSLSSLPLQSSPFFFRDASHNSDIQTDSQR--------------------
----NVAPTFNTGKDIQPQLSAALSSQSFGVPDLPFDSGVSSDMGISDNSILQRGSWQQT
PAPVRTYTKVYKLGSVGRSIDVTRCKNYDELRCELAFMFKLGGQLEDPHSGWQLVFVDNE
NDVLLVGDDPWEEFVSCVRSIKILSPMEVLQMSQEGILNTLPLQQQACSSSDGGFIWRDH
CD
>scaffold-GMHZ-2019638-Cryptomeria_japonica-2_samples_combined
MKAPNGLVSHSTDGERRSINSELWHACAGPLVSLPPVGSLVVYFPQGHSEQVAASMAKES
DGHIPNYPNLPSKLICQLHNVTLHADVETDEVYAQMTLQPVNTYDKDALLASDLGLKQSK
QPTEFFCKTLTASDTSTHGGFSVPRRAAEKIFPPLEYSMQPPAQELVARDLHDHPWTFRH
IYRGQPKRHLLTTGWSVFVSAKRLFAGDSVLFIRDEKSQLLLGIRRANRQQAAIASSVLS
SDSMHIGVLAAAAHAASNHSPFTVFYNPRASPSEFVIPLAKYNKAIYGTQVSLGMRFRMM
FETEESSVRRYMGTITGIGDLDPVRWSNSQWRNIQVGWDESSAGEKQNRVSIWEIEPVAT
PFFICPPPFFRPKRPRQPGMLGDESEIENAIKRTLPWFGDDIGISNSQNATMTGVGLLQW
MNMQQRPDIINPSVQSDYYRPMTGPTFQKLGSNEIPKPLSSPQQSLQSHQLQFNIPEAQQ
SAQDQLHQSQIGWSHQQHHITTQQHHQQNPHTQQQLPSQQLDQQHRHRQQQMPAQQVEQH
QVLMQKVNQQHQSLQQLQLQPQQLEQ-QPTQQQHQRPQQQQQQQPQQLQHQQVQQLVQQQ
QQV-QQQQSSQQFHLQQTQLSSPVLQHVNNPFPPISSQQQHLSQSIQLPEIRGQLLQLAT
SRCQAPVNMPQATKAHSGFTETDAPSCSTSTSANSYPLQIVFARAKQSTSLPEEKTPCAN
LLRPSTGGPQSTMPTSNLVGESQVTSWFSSVKESNQAAFQSYLNAQLGQIETSSSSAVSF
PLAQADASLPQSLSSLPLPSSPFFFRDASHNSDIQTDPQR--------------------
----TMAPTFDTGKDIQPQLSAAISSQSFGVPDLPFDSGVTSDMGISDSGILQRGSWQQT
PAPVRTYTKVYKLGSVGRSIDVTRCKNYDELRHELACMFKLVGQLEDPHSGWQLVFVDNE
NDVLLVGDDPWEEFVSCVRSIKILSPKEVLQMSQEGILNTLPLQQQACSSSDGGIMWRDH
CD
>scaffold-HILW-2001731-Acmopyle_pancheri
MKAPNGYVAHAAEGERRSINSELWHACAGPLVSLPPVGSLVVYFPQGHSEQVAASMPKES
DGHIPNYPNLPSKLICQLHNVTLHADAETDEVYAQMTLQPVNTYDKDALLASDLGLKQSK
QPTEFFCKTLTASDTSTHGGFSVPRRAAEKIFPALDFSMQPPAQELTAKDLHDSLWTFRH
IYRGQPKRHLLTTGWSVFVSSKRLFAGDSVLFIRDEKGQLLLGIRRANRQQAAIASSVLS
SDSMHIGVLAAAAHAASNHSPFTVFYNPRASPSEFVIPLAKYNKAIYGTQVSLGMRFRMM
FETEESGVRRYMGTITGISELDPVRWPNSQWRNIQVGWDESSAGEKQNRVSIWEIEPVAT
PFFICPPPFFRPKRPRQPGMLGDESEIESAIKRSFPWFGDDIGISNSQNTTMSGAGLLQW
MNMHQRPDVVSPAIQSDYYRTVASANLQKLGSTEIPKP----QQALQTQQIQFGIPQSHQ
SPSDQLQQSQIVWPQQQHHISSQQHHHQNLHAQQQLPPQQIDQQHLQTQHQIPAQQVEQH
QMLTQKVNQQHQSVQQLQLPPQQLQQAQAAQQQLQKPQQLQQQPPQQLHQQQVQQLIQNQ
QQVQQQQQPSHQFHLHQMQLSSALQHHVNGQLPSLHSQQQPLHQSIQLPELRCQLLQSTS
NRPQA-VNMTQSSKAQSGFTEADAPSCSTSTSANSYPMQNVLTRTKQSAGLPEERPPSAN
IQRVSANVTQSTMPACNLVGESQVNSWFPSVKEPNQATLQSYLNSQLGQIETSSSSAISF
PLNHADVAVPQHLSSLPLQTSSLMFRDVSHNSDIQTDPRSNFPFGVENQTTLSSPLSVTA
GKAQNMATTVNTGKDIQSHVSGPLSSQSFGVPDLPFDVGVSSDMGISNSSILQRGSWQQP
PAPVRTYTKVYKSGSVGRSIDVTRCKNYGELRRELSRMFKLGGQLEDSQSGWQLVFVDNE
NDILLVGDDPWEEFVSCVRSIKILSPMEVSHMSQEGLLNTLPLQQQACSSSDGGMIWRDH
CD
>scaffold-JZVE-2042971-Parasitaxus_usta
MKAPNGYVAHAAEGERKSINSELWHACAGPLVSLPAVGSLVVYFPQGHSEQVAASMPKDS
DGHIPNYPNLPSKLICQLHNVTLHADVDIDEVYAQMTLQPVNTYDKDALLASDLGLKQSK
QPTEFFCKTLTASDTSTHGGFSVPRRAAEKIFPPLDFAMQPPAQELVARDLHDIVWTFRH
IYRGQPKRHLLTTGWSVFVSSKRLFTGDSVLFIRDEKGQLLLGIRRANRQQAAIASSVLS
SDSMHIGVLAAAAHAASNHSPFTVFYNPRASPSEFVIPLAKYNKAIFGTQVSLGMRFRMM
FETEESGIRRYMGTITGISDLDPVRWPNSQWRNFQVGWDESSAGEKQNRVSIWEIEPVAT
PFFICPPPFFRTKRPRQPGMLGDESEIESVIKRSLPWFGDDIGISNSQNTTMPGPGLLQW
MNMHQRPDIHSPAIQSDYYRPVASTNLQKLGSNDIPKPLSSSQQAMHTQQLQFGIPHSHQ
SPSDQLQQSQIVWPQQQHHISSQQHHHQNLHTQQQLPSQQIDHQHLQTQHQMPNQQVEQH
QVLTQKLNQQHQSLQQLQLPPQQLQQGQAAQQQHQRPQQLQQQ--QQFHQQQVQQL----
QLSQQQQQPSQQFHLQQMQLSATLQQHVSSQLPSIHSQQQPLHQSI-------QLLQSTS
NRPQA-ANMPQSSKAQSGFTEADGPSCSTSTSANSYPLQNVLTRTKQSAGLPEENPPSAS
IQRSSASVTQSNIPVCNLVGESQVNPWFPSVKEPNQATLQSYLSTQLSQIETSSSSAASF
PQSYTDAAV--NLSSLPLQTSPLVFRDVSHNSDIQTDPRSNFPFGVENQTPLSSPLSVTA
GKAQNMVTTFNSGKDIQSQLSAPLSSQSFGVPDLPFDAGVSSDMGIGNSSILQRGPWQQT
PAPVRTYTKVYKSGSVGRSIDVTRCRNYHELRQELSRMFKLGGQLEESHSGWQLVFVDNE
NDILLVGDDPWEEFVSCVRSIKILSPMEVLHMSQEGQLNTIPLQQQACSSSDGGMMWRDH
CD
>scaffold-MHGD-2006059-Microcachrys_tetragona
MKAPNGYVPHAAEGERRSINSELWHACAGPLVSLPPVGSLVVYFPQGHSEQVAASMPKES
DGHIPNYPNLPSKLICQLHNVTLHADAETDEVYAQMTLQPVNTYDKDALLASDVGLKQSK
QPTEFFCKTLTASDTSTHGGFSVPRRAAEKIFPPLDFTMQPPAQELAAKDLHDSVWTFRH
IYRGQPKRHLLTTGWSVFVSSKRLFAGDSVLFIRDEKAQLLLGIRRAHRQQAAIASSVLS
SDSMHIGVLAAAAHAASNHSPFTVFYNPRASPSEFVIPLAKYNKAIYGTQVSLGMRFRMM
FETEESGVRRYMGTITGISDLDPVRWPNSQWRNIQVGWDESSAGEKQNRVSIWEIEPVAT
PFFICPPPFFRPKRPRQPGMLGDESEIESAIKRSFPWFGDDIGISNSQNTTLSGAGLLQW
MNMHQRPDVLSPSNQSDYYRPVASANLQKLGSTEMPKPLSSSQQALQTQQLQFGIPQSQQ
SPSDQLQQSQIVWPHQQHHISSQQHHHQNILTQQQLPPQQIDQQHLQTQHQMPAQQVEQH
QVLTQKVNQQHQSLQQLQLPPQQLQQAQAAQQNLQ----------QQLHQQQVQQLIQNH
QQVQQQQPPSQQFHLHQMQLSATLQQHVNSQLPSIHSQQQPLHQSIQLPELRGQLLQSTS
NRPQA-VNMPQSSKAQSGFTEADAPSCSTSTSANSYPMQNGLTRTKQSVGLPEERPPSAN
IQRVGANVTQSTMPACNLVGESQVTSWFPSVKEQNQTTFQSYLNTRLGQIETSSSSAISF
PLNHSDAAVPQNLPSLPLQTSPLMFRDVSHNSDIQTDPRSNYPFGVENQTPLSSPLSVTA
GKAQNMAATFNTGKDIQSQLSAPLSSQSFGVPDLPFDAGVSSDMGISNGSILQRGSWQQT
PAPVRTYTKVYKAGSVGRSIDVTRCKNYDELRHELSRMFKLGGQLEDSQSGWQLVFVDNE
NDILLVGDDPWEEFVSCVRSIKILSPMEVLHMSQEGLLNALPLQQQACSSSDGGMMWRDH
CD
>scaffold-NVGZ-2018488-Cephalotaxus_harringtonia-2_samples_combined
MKAPNGLVAHSADGERRSINSELWHACAGPLVSLPPVGSLVVYFPQGHSEQVAASMAKES
DGHIPNYPNLPSKLICQLHNVTLHADVETDEVYAQMTLQPVNTYDKDALLASDLGLKQSK
QPTEFFCKTLTASDTSTHGGFSVPRRAAEKIFPPLDYTMQPPAQELTARDLHDHVWTFRH
IYRGQPKRHLLTTGWSVFVSAKRLFAGDSVLFIRDEKAQLLLGIRRANRQQAAVASSVLS
SDSMHIGVLAAAAHAASNHSPFTVFYNPRASPSEFVIPLAKYNKAIYGTQVSLGMRFRMM
FETEESSVRRYMGTITGISDLDQARWPNSQWRNIQVGWDESSAGEKQNRVSIWEIEPVAT
PFFICPPPFFRPKRPRQPGMLGDESEIESAIKRTIPWFGEDIGISNSQNATMPGVGLLQW
MNMQQRPDIISSAIQPDYYRPMAAATLQKLGSNEISKPLRSPQQALQTHQSQFSISQSQQ
SAQDQLHQSQIVWPQQQHHIASQQQHQQNLHTQQQLASQQVDQQHLHRQQQMPSQQVEQH
QVLTQKVNQKHQSLQQSQLQPHQLEQAQPAQQQHQRPQQQQQQQPQQLQQQEVQHLVQQQ
QQVQQPHQSSQQFHLQHAQLPSPLHQHVNNQFPPIHSQQHHLNQSIQLPEIRGQMLQ--P
IRSQAPVNMPLPTKAHSGFTETDAPSCSTSTSANSHPLQSALTRAKQCTGIHEEKTQCAN
ILKPNTGGTQSTMPASNLVGESQVTSWFPSVKEPNQAAFQNYLNAQLGQNETSSSSAVSF
PPNQADAALPQSLSSLPLQSSPFFFRDASHNSDIQTDSQR--------------------
----NVAPTFNTGKDIQPQLSAALSSQSFGVPDLPFDSGVSSDMGISDNSILQRGSWQQT
PAPVRTYTKVYKLGSVGRSIDVTRCKNYDELRCELAFMFKLGGQLEDPHSGWQLVFVDNE
NDVLLVGDDPWEEFVSCVRSIKILSPMEVLQMSQEGILNTLPLQQQACSSSDGGFIWRDH
CD
>scaffold-OWFC-2010677-Halocarpus_bidwillii
MKAPNGYVAHGAEGERRSINSELWHACAGPLVSLPPVGSLVVYFPQGHSEQVAASMPKES
DGHIPNYPNLPSKLICQLHNVTLHADAETDEVYAQMTLQPVNTYDKDALLASDLGLKQSK
QPTEFFCKTLTASDTSTHGGFSVPRRAAEKIFPPLDFAMQPPAQELVARDLHDSVWTFRH
IYRGQPKRHLLTTGWSVFVSSKRLFAGDSVLFIRDEKGQLLLGIRRANRQQAAIASSVLS
SDSMHIGVLAAAAHAASNHSPFTVFYNPRASPSEFVIPLAKYNKAIYGTQVSPGMRFRMM
FETEESGVRRYMGTITGISDLDPVRWPNSQWRNIQVGWDESSAGEKQNRVSIWEIEPVAT
PFFICPPPFFRPKRPRQPGMLGDESEIESAIKRSLPWFGDDIGISNSQNATMPGAGLLQW
MNMHQRPDIISPAIQSDYYRPAASANLQKLGSNEIPKPLSSSQQTLQTQQLQFGIPQSQQ
SPSDQLQQSQIVWPQQQHHISSQQHHHQNLHTQQQLPSQQIDQQHLQTQHQMPNQQVEQH
QVLSQKVNKQHQSPQQLQLTPQQLQQAQAAQQQHQRTPQLQQQPPQQLHQQQVQQLGQQQ
QQGQQQQQPSQQFHLHQMQLSATLQQHVNSQLPSIHSQQQPLHQSIQLPELRGQLLQSTS
NRPQA-ANLPQSSKAHSGFTEADGPSCSTSTSANSYPMQNVLTRTKQSAGLPEESPP-AN
TQRASANVMQPTMPACSLVGESQVNSWFPSVREPNQATLQSYLNTQLGQIDTSSSSAVSF
PLNHADAAVPQSLSSLPLQTSPLMFRDVSHNSDIQTDPRSNFPFGVENQTHLSSPLSVTA
GKAQNMTPSFNASKDIQPQLSAPLSSQSFGVPDLPFDAGVSSDMGISNSSILQRGSWQQP
PAPVRTYTKVYKSGSVGRSIDVTRCKNYNELRHELSRMFKLGAQLEDSHSGWQLVFVDNE
GDILLVGDDPWEEFVSCVRSIKILSPVEVLHMSQEGLLNTLPLQQQACSSSDGGMMWRDH
CD
>scaffold-PLYX-2005529-Falcatifolium_taxoides-2_samples_combined
----NGYVAHAAEGERRSINSELWHACAGPLVSLPPVGSLVVYFPQGHSEQVAASMPKES
DGHIPNYPNLPSKLICQLHNVTLHADAETDEVYAQMTLQPVNTYDKDALLASDLGLKQNK
QPTEFFCKTLTASDTSTHGGFSVPRRAAEKIFPALDFAMQPPAQELAAKDLHDSVWTFRH
IYRGQPKRHLLTTGWSVFVSSKRLFAGDSVLFIRDEKGQLLLGIRRANRQQAAITSSVLS
SDSMHIGVLAAAAHAASNHSPFTVFYNPRASPSEFVIPLAKYNKAIYSTQVSLGMRFRMM
FETEESGVRRYMGTITGISDLDPVKWPNSQWRNIQVGWDESSAGEKQNRVSIWEIEPVAT
PFFICPPPFFRPKRLRQP---GDESEIESAIKRSFPWFGDDIGISNSQNTTMSGAGLLQW
MNMHQRADVLSPAIQSDYYRPVASANLQKLGSTEIPKPLSSSQQALQTQQLQFGIPQSQQ
SLSDQLQQSQIVWPQQQHHVSGQQHHHQNLHAQQQLPPQQIDQHHLQTQHQMPAQQVEQH
QMLTQKVNQQHHSLQQLHLQPQQWQQAQAAQQQHQRPQQLQQQPPQQLHQQPVQQLIQNQ
QQVQQQQHSSQQFHLHQMQQSATL-QHVNSQLPSLHSQQQPLHQSIQLPELRGQLLESTS
NRPQG-VNMPQSSKAQSGFTEADGPSCSTSTSANSYPMQNVLTRTKQSTGLSEERPPSSN
IQRISASVTQSTIPACNLVGESQVNSWFPSVKEPNQATLQSYLNGQLGQIETSSSSAISF
PLNHTDAAIPQNLSSLPLQTSPLMFRDVSHNSDIQIDPRSNFPFGVENQSTLSSPLSVTA
GKAQNMAATFNTGKDIQSQLSGPLSSQSFGVPDLPFDAGVSSDMGISNSSILQKGSWQQT
PAPVRTYTKVYKAGSVGRSIDVTRCKNYDELRQELSRMFKLGGQLEDSQSGWQLVFVDNE
NDVLLVGDDPWEEFVSCVRSIKILSPMEVLHMSQEGLLNTLPLQQQACSSSDGGMMWRDH
CD
>scaffold-QHBI-2003658-Falcatifolium_taxoides-A
----NGYVAHAAEGERRSINSELWHACAGPLVSLPPVGSLVVYFPQGHSEQVAASMPKES
DGHIPNYPNLPSKLICQLHNVTLHADAETDEVYAQMTLQPVNTYDKDALLASDLGLKQNK
QPTEFFCKTLTASDTSTHGGFSVPRRAAEKIFPALDFAMQPPAQELAAKDLHDSVWTFRH
IYRGQPKRHLLTTGWSVFVSSKRLFAGDSVLFIRDEKGQLLLGIRRANRQQAAITSSVLS
SDSMHIGVLAAAAHAASNHSPFTVFYNPRASPSEFVIPLAKYNKAIYSTQVSLGMRFRMM
FETEESGVRRYMGTITGISDLDPVKWPNSQWRNIQVGWDESSAGEKQNRVSIWEIEPVAT
PFFICPPPFFRPKRLRQP---GDESEIESAIKRSFPWFGDDIGISNSQNTTMSGAGLLQW
MNMHQRADVLSPAIQSDYYRPVASANLQKLGSTEIPKPLSSSQQALQTQQLQFGIPQSQQ
SLSDQLQQSQIVWPQQQHHVSGQQHHHQNLHAQQQLPPQQIDQHHLQTQHQMPAQQVEQH
QMLTQKVNQQHHSLQQLHLQPQQWQQAQAAQQQHQRPQQLQQQPPQQLHQQPVQQLIQNQ
QQVQQQQHSSQQFHLHQMQQSATL-QHVNSQLPSLHSQQQPLHQSIQLPELRGQLLESTS
NRPQG-VNMPQSSKAQSGFTEADGPSCSTSTSANSYPMQNVLTRTKQSTGLSEERPPSSN
IQRISASVTQSTIPACNLVGESQVNSWFPSVKEPNQATLQSYLNGQLGQIETSSSSAISF
PLNHTDAAIPQNLSSLPLQTSPLMFRDVSHNSDVQIDPRSNFPFGVENQSTLSSPLSVTA
GKAQNMAATFNTGKDIQSQLSGPLSSQSFGVPDLPFDAGVSSDMGISNSSILQKGSWQQT
PAPVRTYTKVYKAGSVGRSIDVTRCKNYDELRQELSRMFKLGGQLEDSQSGWQLVFVDNE
NDVLLVGDDPWEEFVSCVRSIKILSPMEVLHMSQEGLLNTLPLQQQACSSSDGGMMWRDH
CD
>scaffold-QSNJ-2013186-Taiwania_cryptomerioides
MKAPNGLVSHSTDGERRSINSELWHACAGPLVSLPPVGSLVVYFPQGHSEQVAASMAKES
DGHIPNYPNLPSKLICQLHNVTLHADAETDEVYAQMTLQPVNKYDKDALLASDLGLKQSK
QPTEFFCKTLTASDTSTHGGFSVPRRAAEKIFPLLDYSMQPPAQELVARDLHDHPWTFRH
IYRGQPKRHLLTTGWSVFVSAKRLFAGDSVLFIRDEKSQLLLGIRRANRQQAAIASSVLS
SDSMHIGVLAAAAHAASNHSPFTVFYNPRASPSEFVIPLAKYNKAIYGTQVSLGMRFRMM
FETEESSVRRYMGTITGISDLDPVRWPNSQWRNIQVGWDESSAGDKQNRVSIWEIEPVAT
PFFICPPPFFRPKRPRQPGMLGDESEIENAIKRTLPWFGEDIGINNSQNAAMTGVGLLQW
MNMQQRPDMISPSVQSDYYRPMNAATIQKLGSNEIPKPLGSPQQSLQSHQLQFSIPQSQQ
SAQDQLHQSQIEWPQQQHHFTTQQHHQQNLHTQQQLPSQQLDQQHLHRQQQMPAQQVEQH
QVLTQKVNQQHQSLQQLQLQPQQLEQ-QQTHQQHQRPQQLQQQQPQQLQQQQVQQLVQQP
QQVHQQQQSSQQFHLQQTQLSSPMLQHVNSPFPPISSQQQHLNQSIQLPEIRGQ-LQLTS
SHSQAPVNMPQAIKAHSGFTETDAPSCSTSTSANSYPLQNVFARAKQSASLPEEKTHCTN
LLRPSTGGPQSTMPTSNLVGESQVASWFSSVKEPNQAAFQNYLNAQLGQIETSSSSAVSF
PLAQADASLTQSLQSLPLPSSPFFFRDASHNSDIQTDPQR--------------------
----TMAPPFDTGKDIQPQLSAAISSQSFGVPDLPFDSGVSSDMGISDNSILQRGSWQQT
PAPVRTYTKVYKFGSVGRSIDVTRCKNYDELRCELACMFKLGGQLEDPHSGWQLVFVDNE
NDVLLVGDDPWEEFVSCVRSIKILSPKEVLQMSQEGILNTIPLQQQACSSSDGGIMWRDH
CD
>scaffold-UUJS-2011746-Nageia_nagi
----NGYVSHSAEGERRSINSELWHACAGPLVSLPPVGSLVVYFPQGHSEQVAASMPKES
DGHIPNYPNLPSKLICQLHNVTLHADAETDEVYAQMTLQPVNTYDKDALLASDLGLKQSK
QPTDFFCKTLTASDTSTHGGFSVPRRAAEKIFPPLDFAMQPPAQELAAKDLHDNLWTFRH
IYRGQPKRHLLTTGWSVFVSSKRLFAGDSVLFIRDEKGQLLLGIRRANRQQAAVASSVLS
SDSMHIGVLAAAAHAASNHSPFTVFYNPRASPSEFVIPLAKYNKAIYSTQVSLGMRFRMM
FETEESGVRRYMGTITGISDLDPVKWPNSQWRNIQIGWDESSAGEKQNRVSIWEIEPVAT
PFFIYPPPYFRSKRPRQPGMLGDESEIESAIKRSFPWFGDDIAISNSQNTTMSGAGLLQW
MNMHQRADVLSPAIQSDYYRPVASANLQKLGSTEIPKPLSSSQQALQTQQLQFGIPQSQQ
SLSDQLQQSQTVWP-QHHHISSQQHHHQNLHAQQQLPPQQID------------------
--------QQHQSLQQLQLPPQQLQQAQAAQQQHQRPQQLQQQPPQQLHQQQVQQLSQNQ
QQVQQQQQPSQQFHLNQMQLSATLKQHVNSQLPSIHSQQQPLHQSIQLPELRGQLLQSTS
NRPQA-VNLPQSSKAQSGFTEADGPSCSTSTSANSYPMQNVLTRTKQSTGLPEERSPSAN
IQRISTNVTQSTIPACNLVGESRVNSWFPSVKEPNQATLQSYLNNQLGHIETSSTSAISF
PLNHADAAVPQNLSSLPLQTSPLMFRDVSHNSDIQTDPRSNFPFGVENQTPLPSPLSVTA
GKAQNMAATFNTGKDIQSQLSGPLSSQSFGVPDLPFDAGVSSDMGISNNSILQRGSWQQT
PAPVRTYTKVYKAGSVGRSIDVMRCKNYDELRRELSRMFKLGGQLEDSQSGWQLVFVDNE
NDVLLVGDDPWEEFVSCVRSIKILSPMEVLHMSQEGLLNTLPLQQQACSSSDGGMMWRDH
CD
>scaffold-VGSX-2009209-Retrophyllum_minus
----NGYVAHSAEGERRSINSELWHACAGPLVSLPPVGCLVVYFPQGHSEQVAASMPKES
DGHIPNYPNLPSKLICQLHNVTLHADVETDEVYAQMTLQPVNTYDKDALLASDLGLKQSK
QPTEFFCKTLTASDTSTHGGFSVPRRAAEKIFPPLDFTLQPPAQELAAKDLHDNLWTFRH
IYRGQPKRHLLTTGWSVFVSSKRLFAGDSVLFIRDEKGQLLLGIRRANRQQAAIASSVLS
SDSMHIGVLAAAAHAASNHSPFTVFYNPRASPSEFVIPLAKYNKAIYSTQVSLGMRFRMM
FETEESGVRRYMGTITGISDLDLVKWPNSQWRNIQVGWDESSAGEKQNRVSIWEIEPVAT
PFFIYPPPYFRSKRPRQPGMLGDESEIESAIKRSFPWFGDDIGISNSQNTTMSGAGLLQW
MNMHQRADLLSPAIQSDYYRPVASANLQKLGSTEIPKPLSSSQQAMQTQQLQFGIPQSQQ
SLSDQLQQSQTVWP-QQHHISSQQHHHQNLHAQQQLPPQQIDQQHLQTQHKMPAQQVEQH
QMLTQKVNQQHQSLQQLQLPPQQLQQAQAAQQQHQRPQQLQQQPPQQLHQQQVQQLSQNQ
QQVQQQQQPSQQFHLHQMQLSATLQHHGNSQLPSIHSQQQPLHQSIQLPELRGQLLQSTS
NRPQA-VNLPQSSKAQSGFTEADGPSCSTSTSANSYPMQNVLTRTKQSIGLPEERSPSAN
IQRISTNVTQSTIPACNLAGESQVNSWFPSVKEPNQATLQSYLNTQLGQIETSSSSAISF
PLNHADAAVPQNLSSLPLQT--VMFQDVSHNSDIQTDPRSNFSFGVENQTPLSSPLSVTA
GKAQNVAATFNTGKDIQSQLSGPLSSQSFGVPDLPFDAGVSSDMGISNSSILQRGSWQQT
PAPVRTYTKVYKAGSVGRSIDVMRCKNYDELRCELSRMFKLGGQLEDSQSGWQLVFVDNE
NDVLLVGDDPWEEFVSCVRSIKILSPMEVLHMSQEGLLNTLPLQQQACSSSDGGMMWRDH
CD
>scaffold-XLGK-2005119-Podocarpus_rubens
----NGYVAHSAEGERRSINSELWHACAGPLVSLPPVGSLVVYFPQGHSEQVAASMPKES
DGHIPNYPNLPSKLICQLHNVTLHADAETDEVYAQMTLQPVNTYDKDALLASDLGLKQSK
QPTEFFCKTLTASDTSTHGGFSVPRRAAEKIFPALDFSMQPPAQELAAKDLHDTVWTFRH
IYRGQPKRHLLTTGWSVFVSSKRLFAGDSVLFIRDEKGQLLLGIRRANRQQAAIASSVLS
SDSMHIGVLAAAAHAASNHSPFTVFYNPRASPSEFVIPLAKYNKAIYSTQVSLGMRFRMM
FETEESGVRRYMGTITGISDLDPVKWTNSQWRNIQVGWDESSAGEKQNRVSIWEIEPVAT
PFFIYPPPYFRSKRPRQPGMLGDESEIESAIKRSFPWFGDDIGISNSQNTTMSGAGLLQW
MNMHQRADVLSPAIQSDYYRPVASANLQKLGSTEIPKPLSSSQQALQTQQLQFGIPQSQQ
SLSDQLQQSQIVWPQQQHHISSQQHHHQNLHAQQHLPPQQIDQQHLQTQHKMPAQQVEQH
QMLTQKVNQQHQSLQQLQLPPQQLQPAQAAQQQHQRSQQLQQQPPQQVHQQQVQQLSQNQ
QQVQQQQQPSQQFHLHQMQLSATLQQHVNSQLPSIHSQQQPLHQSIQLPELRGQLLQSTS
NRLQA-VNMPQSSKAQSGFTEADGPSCSTSTSANSYPMQNVLLRTKQSTGLPEERPPSAS
IQRFSANVTQSTIPACNLVGESQVNSWFPSVKEPNQATLQTYLNTQLGQIETSSSSAISF
PLNHADAAVPQNLSSLPLQTSPLMFRDVSHNSDIQTDPRSNFPFGVENQTPLSSPLSVTA
GKAQNMAATFNTGKDIQSQLSGPLSSQSFGVPDLPFDAGVSSDMGISNSSILQRGSWQQT
PAPVRTYTKVYKAGSVGRSIDVMRCKNYDELRHELSRMFKLGGQLEDSQSGWQLVFVDNE
NDVLLVGDDPWEEFVSCVRSIKILSPMEVLHMSQEGLLNTLPLQQQACSSSDGGMMWRDH
CD
>scaffold-XQSG-2011536-Microbiota_decussata
MKAPNGLVSHSTDGERRSINSELWHACAGPLVSLPPDGSLVVYFPQGHSEQVAASMAKES
DGHIPNYPNLPSKLICQLHNVTLHADVETDEVYAQMTLQPVNTYDKDALLASDLGLKQSK
QPTEFFCKTLTASDTSTHGGFSVPRRAAEKIFPPLEYSMQPPAQELVARDLHDHPWTFRH
IYRGQPKRHLLTTGWSVFVSAKRLFAGDSVLFIRDEKSQLLLGIRRANRQQAAIASSVLS
SDSMHIGVLAAAAHAASNHSPFTVFYNPRASPSEFVIPLAKYNKAIYSTQVSLGMRFRMM
FETEESSVRRYMGTITGISDLDPVRWPNSQWRNIQVGWDESSAGEKQIRVSIWEIEPVAT
PFFICPPPFFRPKRPRQPGMLGDESEIENAIKRTLPWFGEDIGISNSQNATMTGVGLLQW
MNMQQRPDIITPSVQSDYYRPMTGPTFQKLGSNEIPKSLSSPQQSLQSHQLQFSTPQSQQ
SAQDQFHQSQIGWSQQQHHITPQPHHQQSVHTQQQLSSQQLDQQHLHRQQQMPAQQVEQH
QVLMQKVNQQHQSLQQLQLQPQQLEQ-QPAQQQHQRP---QQQQPQQLQQQQVQQLVQLQ
QQVQQQPQSSQQFHLQQTHISSPVLQHVNNPFPPICSQQQQLNQSIHIPEVRGQLLKLAS
IRSQAPVNMPQATKAHSGFTETDAPSCSTSTSANSYPLQNGFAREKQSTSLSEEKTACAN
LLRPSTGGPQSTMPTSNLVGESQVTSWFSSVKESNQATFQNYLNSQLGQIETSSSSAVSF
PLAQADTSLPQSLSSLPLPSSPFFFRDVSQSSDIQTDAQR--------------------
----TMAPTFDTGKDIQTQLSAAISSQSFGVPDLPFDSGVSSDMRISDSGILQRGSWQQT
PAPVRTYTKVYKHGSVGRSIDVTRCRNYDELRHELACMFKLVGQLEDPHSGWQLVFVDNE
NDVLLVGDDPWEEFVSCVRSIKILSPKEVLQMSQEGILNTLPLQQQACSSSDGGIMWRDH
CD
>scaffold-YYPE-2008050-Austrocedrus_chilensis
MKAPNGLVSHSTDGDMRSINSELWHACAGPLVSLPPVGSLVVYFPQGHSEQVAASMAKES
DGHIPNYPNLPSKLICQLHNVTLHADAETDEVYAQMTLQPVNTYEKDALLASDLGLKQSK
QPTEFFCKTLTASDTSTHGGFSVPRRAAEKIFPPLDYSMQPPAQELVARDLHDHPWTFRH
IYRGQPKRHLLTTGWSVFVSAKRLFAGDSVLFIRDEKSQLLLGIRRAHRQQAAIASSVLS
SDSMHIGVLAAAAHAASNHSPFTVFYNPRASPSEFVIPLSKYNKAIYGMQVSLGMRFRMM
FETEESSVRRYMGTITGISDLDPVRWPNSQWKNIQVGWDESSAGEKQNRVSIWEVEPVAT
PFFICPPPFFRPKRPRQPGMLGDESEIGNATKRTLPWFGEDIGISNSQNATVSGVGLLQW
MNMQQRPDIISPSVQSDYYRPMIGSTFQKPGSNEIPKSLSSPQQSLQSHQLQFSTPQSQQ
SAQDQFHQSQIGWPQQQHHITPQQHHQQNLHTQQQLPSQQLDQRHLHRQQQMPVQQEEQH
QVLMQKVNQQHQSLQQLQLHPQQLEQ-QPTQQQHQRPQQLQQQQPQQLHQQQVQQLVQQQ
QQVQQQQQSSQQFHLQQTHLSSPMLQHVHNPFPPISSQQQHINQSIQLPEVRGQSLELVS
SRSQAPINMPQATKAHSGFTETDAPSRSTSTSANSYPLQNSFAREKQSASISEEKTACAN
LLRPSTGGPQSTMPTSNLVGESQVTSWFSSVKESNQATLQNYLNAQMGQIETSSSSAVSF
PLAQADTSLPQSLSSLPLLSSPFFFRDASQNSDIQTDPQR--------------------
----TMAPTFDTGKDIQTQLSAAISSQSFGVPDLPFDSGVSSDMGISDSGILQRGSWQQT
PAPVRTYTKVYKLGSVGRSIDVTRCKNYDELRYELACMFKLVGELEDPHSGWQLVFVDNE
NDVLLVGDDPWEEFVSCVRSIKILSPKEVLQMSQEGILNTLPLQQQACSSSDGGIMWRDH
CD
>scaffold-ZYAX-2014277-Taxus_cuspidata
MKPPNGVVGHPTDGERRSINSELWHACAGPLVSLPPVGSLVVYFPQGHSEQVAASMAKES
DGHIPNYPNLPSKLICQLHNVTLHADVETDEVYAQMTLQPVNTYDKDALLASDLGLKQSK
QPTEFFCKTLTASDTSTHGGFSVPRRAAEKIFPPLDYAMQPPAQELVARDLHDHVWTFRH
IYRGQPKRHLLTTGWSVFVSAKRLFAGDSVLFIRDEKSQLLLGIRRANRQQAAIASSVLS
SDSMHIGVLAAAAHAASNHSPFTVFYNPRASPSEFVIPLAKYNKAIYGTQVSLGMRFRMM
FETEESSVRRYMGTITGISDLDPVRWPNSQWRNIQVGWDESSAGEKQNRVSIWEIEPVAT
PFFICPPPFFRPKRPRQPGMLDDESELESAIKRTLPWYGEDI---NTQNATMPGVGLLQW
MNMQQRPDIINPAMQSDYYRPIAAATLQKHGSNEMAKPLSSPQQALQTHQLQFNIPQSQQ
SAQDQLHQSHIVWPQQQHHITSQQQHQQNLHAQQQLPSQQVDQHHLHRQQQMPSQQVEQH
QVLTQKVNQQPQSLQQLQLQPQQLEQ-QPAQQQHQRP-----QQPQQMQQQQVQQLVQQQ
QQVQQQQQSSQQFHLQQTQLPSPLQQHVNNQFPHIPSQQQHLNQSIQLPEIRGQMLQ---
----PPLNMPQPTKAHSGFTEADAPSCSTSTSANSHPLQNVFTRAKQSAAISEEKSQCAN
ILRPSTGGTQSTMPPSNLVGESQVTSWFSSVKDPNQSAFQNFLNAQLGQIETSSSSAVSF
PLTQADVALPQSLSSLPLQSSPFFFREASHNSDIQTDPQR--------------------
----NVAPTFNTEKDIQPQLSAALSSQSFGVPDLPFDSGVSSDMGISDSSILQRGSWQQT
PAPVRTYTKVYKLGSIGRSLDVTRCKNYEELRRELACMFKLGGQLEDSHSGWQLVFVDNE
NDVLLVGDDPWEEFVSCVRSIKILSPMEVLQMSQEGILNTLPLQQQACSSSDGGIMWRDN
CD
>scaffold-RXRQ-2142027-Phaeoceros_carolinianus-sporophyte
-----------MEGERRSLNSELWHACAGPLVALPPVGTPVVYFPQGHTEQVAASTQTET
DAHALNYPNLPSCLTCQLHNVTLHADTETDEVYAQMTLQPISHEKEPPLLMPDLG-KPSR
QPTDFFCKTLTASDTSTHGGFSIPRKSAEKVFPPLDYNQAPPAQELVARDLHDQEWRFRH
IYRGQPRRHLLTTGWSVFVSAKRLQAGDAVLFIRDEKGQLLLGIRRANRQQTSLPSSVLS
SDSMHIGVLGAAAHAAATSSRFTIFYNPRASPSEFVIPFGKYQKAAREMQLSVGMRFRMV
FETEESSVRRHMGTITGIGDLDPVRWPNSMWRALKVGWDESTAGERQPRVSAWEIEPLTT
PFIICPPPTLRTKRPRHPAMSVEEDEAEGILKRSPSWLRPEDGDREGQTFR---VGVDHW
MRMHQRGEAV-AAPLSDNYKALAASALQDT---AASKQMIQSAQVLQPAQVHYRP-----
------------------------------------------------QHQLTL------
--------------------------PQHMQQQQLHQ-----------------------
---QPQQ------------------------------------QLQQLSDATVPLLQLSS
SRPQSPIS-LQAMRATAGFSESDLQ-LSSAPPSGPFPLSGMLGRLQTATILTDDSGQFAS
ILRSTQSLQQPSGLLTGLSRDAQVNSWFASLREHNQGEGQVISG-RLARVDTPSGGVDPF
SISPGESSAQAGLASPIVPSSSFGYRDSPQDQDVQSDPRSRLLFGVSIESPLASSLPRVY
GKSQTLLGGT---------------YASTSGPDHSLSSAILSSGGIDESGLLQRSNWQQV
QTHVRTFTKVVKLGSVGRSLDITRFNGYTELRTELGRMFGMEGQLEDPRSGWQLVFVDNE
GDVLLVGDDPWEEFVSCVRYIRILSPPEVQHMSQEGLLAPAPVPRQTSSSSE--------
--
>scaffold-WEEQ-2009124-Phaeoceros_carolinianus-gametophyte_1575
-----------MEGERRSLNSELWHACAGPLVALPPVGTPVVYFPQGHTEQVAASTQTET
DAHALNYPNLPSCLTCQLHNVTLHADTETDEVYAQMTLQPISHEKEPPLLMPDLG-KPSR
QPTDFFCKTLTASDTSTHGGFSIPRKSAEKVFPPLDYNQAPPAQELVARDLHDQEWRFRH
IYRGQPRRHLLTTGWSVFVSAKRLQAGDAVLFIRDEKGQLLLGIRRANRQQTSLPSSVLS
SDSMHIGVLGAAAHAAATSSRFTIFYNPRASPSEFVIPFGKYQKAAREMQLSVGMRFRMV
FETEESSVRRHMGTITGIGDLDPVRWPNSMWRALKVGWDESTAGERQPRVSAWEIEPLTT
PFIICPPPTLRTKRSRHPAMSVEEDEAEGILKRSPSWLRPEDGDREGQTFR---VGVDHW
MRMHQRGEAV-AAPLSDNYKALAASALQDT---AASKQMIQSAQVLQPAQVHYRP-----
------------------------------------------------QHQLTL------
--------------------------PQHMQQQQLHQ-----------------------
---QPQQ------------------------------------QLQQLSDATVPLLQLSS
SRPQSPIS-LQAMRATAGFSESDLQ-LSSAPPSGPFPLSGMLGRLQTATILTDDSGQYAS
ILRSTQSLQQPSGLLTGLSRDAQVNSWFASLREHNQGEGQVISG-RLARVDTPSGGVDPF
SISPGESSAQAGLASPIVPSSSFGYRDSPQDQDVQSDPRSRLLFGVSIESPLASSLPRVY
GKSQALLGGT---------------YASTSGPDHSLSSAILSSGGIDESGLLQRSNWQQV
QTHVRTFTKVVKLGSVGRSLDITRFNGYTELRTELGRMFGMEGQLEDPRSGWQLVFVDNE
GDVLLVGDDPW---------IRILSPPEVQHMSQEGLLAPALVPRQTSSSSE--------
--
>scaffold-WEEQ-2009125-Phaeoceros_carolinianus-gametophyte_1575
-----------MEGERRSLNSELWHACAGPLVALPPVGTPVVYFPQGHTEQVAASTQTET
DAHALNYPNLPSCLTCQLHNVTLHADTETDEVYAQMTLQPISHEKEPPLLMPDLG-KPSR
QPTDFFCKTLTASDTSTHGGFSIPRKSAEKVFPPLDYNQAPPAQELVARDLHDQEWRFRH
IYRGQPRRHLLTTGWSVFVSAKRLQAGDAVLFIRDEKGQLLLGIRRANRQQTSLPSSVLS
SDSMHIGVLGAAAHAAATSSRFTIFYNPRASPSEFVIPFGKYQKAAREMQLSVGMRFRMV
FETEESSVRRHMGTITGIGDLDPVRWPNSMWRALKVGWDESTAGERQPRVSAWEIEPLTT
PFIICPPPTLRTKRSRHPAMSVEEDEAEGILKRSPSWLRPEDGDREGQTFR---VGVDHW
MRMHQRGEAV-AAPLSDNYKALAASALQDT---AASKQMIQSAQVLQPAQVHYRP-----
------------------------------------------------QHQLTL------
--------------------------PQHMQQQQLHQ-----------------------
---QPQQ------------------------------------QLQQLSDATVPLLQLSS
SRPQSPIS-LQAMRATAGFSESDLQ-LSSAPPSGPFPLSGMLGRLQTATILTDDSGQYAS
ILRSTQSLQQPSGLLTGLSRDAQVNSWFASLREHNQGEGQVISG-RLARVDTPSGGVDPF
SISPGESSAQAGLASPIVPSSSFGYRDSPQDQDVQSDPRSRLLFGVSIESPLASSLPRVY
GKSQALLGGT---------------YASTSGPDHSLSSAILSSGGIDESGLLQRSNWQQV
QTHVRTFTKVVKLGSVGRSLDITRFNGYTELRTELGRMFGMEGQLEDPRSGWQLVFVDNE
GDVLLVGDDPWE------------------------------------------------
--
>scaffold-ZFRE-2013253-Phaeoceros_carolinianus-sporophyte_1575
-----------MEGERRSLNSELWHACAGPLVALPPVGTPVVYFPQGHTEQVAASTQTET
DAHALNYPNLPSCLTCQLHNVTLHADTETDEVYAQMTLQPISHEKEPPLLMPDLG-KPSR
QPTDFFCKTLTASDTSTHGGFSIPRKSAEKVFPPLDYNQAPPAQELVARDLHDQEWRFRH
IYRGQPRRHLLTTGWSVFVSAKRLQAGDAVLFIRDEKGQLLLGIRRANRQQTSLPSSVLS
SDSMHIGVLGAAAHAAATSSRFTIFYNPRASPSEFVIPFGKYQKAAREMQLSVGMRFRMV
FETEESSVRRHMGTITGIGDLDPVRWPNSMWRALKVGWDESTAGERQPRVSAWEIEPLTT
PFIICPPPTLRTKRSRHPAMSVEEDEAEGILKRSPSWLRPEDGDREGQTFR---VGVDHW
MRMHQRGEAV-AAPLSDNYKALAASALQDT---AASKQMIQSAQVLQPAQVHYRP-----
------------------------------------------------QHQLTL------
--------------------------PQHMQQQQLHQ-----------------------
---QPQQ------------------------------------QLQQLSDATVPLLQLSS
SRPQSPIS-LQAMRATAGFSESDLQ-LSSAPPSGPFPLSGMLGRLQTATILTDDSGQYAS
ILRSTQSLQQPSGLLTGLSRDAQVNSWFASLREHNQGEGQVISG-RLARVDTPSGGVDPF
SISPGESSAQAGLASPIVPSSSFGYRDSPQDQDVQSDPRSRLLFGVSIESPLASSLPRVY
GKSQALLGGT---------------YASTSGPDHSLCSAILSSGGIDESGLLQRSNWQQV
QTHVRTFTKVVKLGSVGRSLDITRFNGYTELRSELGRMFGMEGQLEDPRSGWQLVFVDNE
GDVLLVGDDPWEEFVSCVRYIRILSPPEVQHMSQEGLLAPAPVPRQTSSSSE--------
--
>scaffold-WAFT-2069627-Diphasiastrum_digitatum
--------------EKRSLNSELWHACAGPLVSLPTIGSQVVYFPQGHSEQVTALTKKEA
DAHIPNYSNLPSQLICQLHNVTLHAEAETDEVYCQMILQPVNTQEKSSYLLPDLG-RQNK
QCNEYFCKTLTASDTSTHGGFSIPRRAAEKVFPPLDFSQQPPAQELVARDLHDNEWHFRH
IYRGQPRRHLLTTGWSVFVSAKRLQAGDSVLFIRDENGQLLLGIRRANRIQPSMPSSLLS
SDSMHIGILAAAAHAYNTSSRFAIFYNPRASPSEFVVPISKYNKAVYTMQFSIGMRFRMQ
FETEDSSSRRYTGTITGIGDLDPVRWPNSYWRSLKVGWDESASGERQKRVSLWEIEPFTT
PFLFCSPATLRTKRPRQAMINGDMEDLTSSVRKSSIWLGGQ-NMGRIQSLGISSMNPDEW
AQMRRPDSVR-AAAKPGHHFAMMSAGLQGNCNSEASQQVLQNQQRLLSQNMQAGT-----
------------------------------------------------QQTLPP------
--------------------------PQHNQQQLHIQ-----------SQQHTQPL----
---QSLQ------------------------------------LEQRIIDARRSFLQCSS
NNAQSILELVSPLRAINSF-------EAVSPSSTLVKPQGLLSRQHANT-LPIDTTRLGV
PHSNPGLIKDGSGLVPGLADHLQSAGWFSMETEPIRMHDHLNSNATTAQIEMSA-NGLPF
CVSDSEHVVQTGLFGIISHPSPFNPQEPTHGREFQSDPRSHLLFGVSIDSPLTDCVTFPE
NKDHNEPPSV---------------TVTCSGSEALFNSNSQVSSVLDETVTLESSNWKQL
-QPTRTFTKVYKTGSVGRSLDVTCLKNYNELRAEIAHMFGLEGQIEDPISCWQLVFIDNE
NDVLLVGDDPWDEFVNCVRCIKVMSPSEVLQMSQDGLFHSIPAPRPICSNSANNIAQRDM
NN
>scaffold-YHZW-2028760-Huperzia_selago-2_samples_combined
-----------MEGEKRNLNPALWLECAGPLISLPSVGSHVVYFPQGHSEQLAASTQ-EA
DPQIPNYPNLPSQLICKLHNITLHADQETDEVFAQMTLQPVNGIEKDVFAAPDSG-NQMK
RPTVAFSKTLTASDTSTHGGFSIPRRAAEKVFPPLDFNKQPPAQEVLAKDLHNNEWHFRH
IYRGQPKRHLLTTGWSVFVSAKRLQAGDTVLFIRDETGQLLLGIRRATRQQPPMQSALLS
SDSMLIGVLAAAAHAAVTNSRFTIFYNPRASPSEFVIPLTKYNKVMLHNQVSVGMRFRME
LETEDSSTRRYMGTITGINDLDPVRWPKSSWRSLKVGWDESTAGQRQRRVSLWEIEPISA
PFLVCHPSLMRPKRARQGSDIFGEEEFEGVFKKKVPWDRGDGHSLEVQSSNSSTLGLEHW
MRIEQRPEVT-STTQADYYRAMAAAALQEFRNNDASKPVVPNPPVLQLQKMQFGK-----
------------------------------------------------QQQQPT------
--------------------------VTSAQQQSNVS-----------HQTHISLL----
---QQQQ------------------------------------QMLQLPNMQAAFSQYYS
SGSQTSLTLPASSKVSSGVLE---PTMNTSSSFSINFIQNAGSRINSGVFMPGENAQFSS
ILRPSQNLNQSMVPQ---VQNSQVSVWNSSVGGTIQSDAQSIINPEIRDIDVVQTVPAAF
TLPQTEPLGHVNVGTSALQSAGILFKDSPQELELSSDARSRFLFGVNIENALATSWNFTK
HKLQTLFSS----------------SCSNSGSDMQVSSGIVRNGSLDENGYLQQPNWSQM
SAPIRTFTKVYKLGSVGRSVDLTRFRSYDELHRELAQMFSLQGQLEDPRSGWQVVFVDNE
NDVLLLGDDPWEEFVCCVRFIKILSPVEVLQMNQEGFLSVVPSQHQTSSSSGCA------
--
