# Supplementary material for: Water‐related innovations in land plants evolved by different patterns of gene cooption and novelty
Source: New Phytol. 2022 Feb 8;235(2):732–42. doi: 10.1111/nph.17981 (PMC9303528; doi:10.1111/nph.17981)
Supplement: Supplementary file 3 — Dataset S3 Fasta alignments and phylogenetic trees. [file NPH-235-732-s005.zip › Supplementary_Data_3_fasta_alignments_trees/Roots/Lateral_roots/ARF7_P93022_1_1kp.treefile]

(Arabidopsis_thaliana_Q8RYC8_Auxin_response_factor_19_ARF19:0.2986357980,Arabidopsis_thaliana_P93022_Auxin_response_factor_7_ARF7:0.2971925263,((((Amborella_trichopoda_W1PR70_Auxin_response_factor:0.3145827018,(((Brachypodium_distachyon_I1GWQ9_Auxin_response_factor:0.1000497833,Oryza_sativa_indica_B8B257_Auxin_response_factor:0.0473906585)100:0.0504971549,(Brachypodium_distachyon_I1HX19_Auxin_response_factor:0.1299628457,Oryza_sativa_indica_B8AHF1_Auxin_response_factor:0.0968683264)100:0.0922642710)100:0.1399636060,(Brachypodium_distachyon_I1I8M5_Auxin_response_factor:0.1018939164,Oryza_sativa_indica_B8B8U2_Auxin_response_factor:0.0781046170)100:0.3167625584)100:0.1815426838)100:0.1290025304,(Amborella_trichopoda_W1P5U2_Auxin_response_factor:1.1231931862,(((Ginkgo_biloba_Gb_02925:0.1817751837,((Picea_lambertina_PILA_37234:0.0205435891,Picea_taeda_PITA_45906:0.0182935925)100:0.2273044714,Sequoiadendron_giganteum_SEGI_25125:0.6235218441)83:0.0354358224)97:0.1081467109,(((((Marchantia_polymorpha_A0A176VLA9_Auxin-responsive_protein:0.1984486044,(Physcomitrella_patens_A9TKF8_Auxin-responsive_protein:0.1126216911,Physcomitrella_patens_A9TTP2_Auxin-responsive_protein:0.0754806145)100:0.8529283642)79:0.1367053608,(Selaginella_moellendorffii_D8SAP8_Auxin-responsive_protein:0.0059461025,Selaginella_moellendorffii_D8QW73_Auxin-responsive_protein:0.0000024625)100:3.2285433350)97:0.5318995200,((scaffold-RXRQ-2142027-Phaeoceros_carolinianus-sporophyte:0.0010612792,((scaffold-WEEQ-2009124-Phaeoceros_carolinianus-gametophyte_1575:0.0013927353,scaffold-WEEQ-2009125-Phaeoceros_carolinianus-gametophyte_1575:0.0000021779)88:0.0000261668,scaffold-ZFRE-2013253-Phaeoceros_carolinianus-sporophyte_1575:0.0028256630)93:0.0031767348)100:0.4183946193,scaffold-WAFT-2069627-Diphasiastrum_digitatum:0.7076752711)86:0.0503217017)85:0.0477564409,scaffold-YHZW-2028760-Huperzia_selago-2_samples_combined:0.5941660879)96:0.1005787042,(Azolla_filiculoides_s0129.g048848:0.5292898059,Salvinia_cucullata_v1.1_s0019.g007919:0.6834901453)100:0.2867614727)100:0.1385939566)72:0.0675606594,(Ginkgo_biloba_Gb_25606:0.1048031543,((Picea_lambertina_PILA_27761:0.0281820519,Picea_taeda_PITA_27914:0.0241541025)100:0.1016881019,(((((Sequoiadendron_giganteum_SEGI_39604:0.0563427058,(((scaffold-BUWV-2001684-Platycladus_orientalis:0.0081360524,scaffold-XQSG-2011536-Microbiota_decussata:0.0081962726)100:0.0192224471,(scaffold-ETCJ-2010807-Pilgerodendron_uviferum:0.0237023773,scaffold-YYPE-2008050-Austrocedrus_chilensis:0.0226806961)100:0.0157852247)100:0.0150200605,scaffold-GMHZ-2019638-Cryptomeria_japonica-2_samples_combined:0.0205769945)99:0.0072587557)97:0.0056275376,scaffold-QSNJ-2013186-Taiwania_cryptomerioides:0.0277097789)100:0.0421622471,scaffold-ZYAX-2014277-Taxus_cuspidata:0.0464666501)54:0.0046729134,(scaffold-GJTI-2007518-Cephalotaxus_harringtonia-leaves:0.0241644285,(scaffold-GJTI-2007520-Cephalotaxus_harringtonia-leaves:0.0000021779,scaffold-NVGZ-2018488-Cephalotaxus_harringtonia-2_samples_combined:0.0000021779)90:0.0010873109)100:0.0476453713)99:0.0286993332,(((scaffold-EGLZ-2040710-Prumnopitys_andina:0.0657974359,scaffold-OWFC-2010677-Halocarpus_bidwillii:0.0329940069)71:0.0016330850,scaffold-JZVE-2042971-Parasitaxus_usta:0.0592122172)73:0.0019689461,((scaffold-HILW-2001731-Acmopyle_pancheri:0.0367687106,((scaffold-PLYX-2005529-Falcatifolium_taxoides-2_samples_combined:0.0000021779,scaffold-QHBI-2003658-Falcatifolium_taxoides-A:0.0009778810)100:0.0282215515,((scaffold-UUJS-2011746-Nageia_nagi:0.0151338019,scaffold-VGSX-2009209-Retrophyllum_minus:0.0157762041)100:0.0069792658,scaffold-XLGK-2005119-Podocarpus_rubens:0.0117518450)100:0.0074220971)99:0.0084950051)86:0.0038281930,scaffold-MHGD-2006059-Microcachrys_tetragona:0.0302601645)100:0.0145348132)100:0.0854170277)100:0.0700302017)95:0.0384651757)100:0.0617094908)50:0.0359366860)100:0.2133209693)99:0.0637245240,Amborella_trichopoda_W1PD69_Auxin_response_factor:0.5172777223)99:0.0904226210,(Brachypodium_distachyon_I1H027_Auxin_response_factor:0.0761680437,Oryza_sativa_indica_A2YAA5_Auxin_response_factor_16_ARF16:0.0372559729)100:0.3908292065)100:0.1379055009);
