# Supplementary material for: Water‐related innovations in land plants evolved by different patterns of gene cooption and novelty
Source: New Phytol. 2022 Feb 8;235(2):732–42. doi: 10.1111/nph.17981 (PMC9303528; doi:10.1111/nph.17981)
Supplement: Supplementary file 3 — Dataset S3 Fasta alignments and phylogenetic trees. [file NPH-235-732-s005.zip › Supplementary_Data_3_fasta_alignments_trees/Roots/Lateral_roots/BAK1_Q94F62_1_1kp.fasta]

>Nitella_axillaris_BAF79982.1_receptor-like_kinase
MQRD-------------------------------------------------TP-----
-----GRLGARKDVAMGGISGG-----GERRQEE---------------EAGAI------
----ESMHGNRLEGIGRDRRCRKSRIGRGMLAVQIGASLISFTIAQAPAPRSSGIVTSGS
TNGS----------------GSSDVRTGSGAGAASA-----SGRDGGDGNVGMIAAVIVG
TIIGAGFLLLVLLVVFLCVRRRKKRDTVKGSRSRMDPNMHMSKFKVYSFDELTEATINFN
ELNKLGEGGFGSVYKGVLKDGHQIAVKRLK-QFSHQGDREFCVEVETISRVTHKHLATMS
GCCTERGERIIVYDFAPNKSLMAHLYGPYSVNNSLSWARRMRIAIGAAEGLRYLHEETQP
KIIHRDIKASNILLDADYEALVSDFGLAKLVPAGVTHVTTRVKGTLGYLAPEYARLGQVS
EKSDVYSFGVLLLELISGRKPI-MRGPQGGSRITLVEWVAPLLEKRRLTDLLDRRLGGTF
KEDELFRVVTVASLCVQQHPHSRPAMKVVLSRLIGKPIKKPEGEREQVVVMSDKVDYGSA
IYEEDVESGGDGAQANGSSGPN
>Arabidopsis_thaliana_Q9XIC7_Somatic_embryogenesis_receptor_kinase_2_SERK2
MGRKGFVCLISLLLLFNSLWLASSNMEGDALHSLRANLVDPNNVLQSWDPTLVNPCTWFH
VTCNNENSVIRVDLGNADLSGQLVPQLGQLKNLQYLELYSNNITGPVPSDLGNLTNLVSL
DLYLNSFTGPIPDSLGKLFKLRFLRLNNNSLTGPIPMSLTNIMTLQVLDLSNNRLSGSVP
DNGSFSLFTPISFANNLDLCGPVTSRPCPGSPPFSPPPPFIPPPIVPPGGYSATGAIAGG
VAAGAALLFAAPALAFAWWRRRKPQEFFFDVPAEEDPEVHLGQLKRFSLRELQVATDSFS
NKNILGRGGFGKVYKGRLADGTLVAVKRLKEERTPGGELQFQTEVEMISMAVHRNLLRLR
GFCMTPTERLLVYPYMANGSVASCLRERPPSQLPLAWSIRQQIALGSARGLSYLHDHCDP
KIIHRDVKAANILLDEEFEAVVGDFGLARLMDYKDTHVTTAVRGTIGHIAPEYLSTGKSS
EKTDVFGYGIMLLELITGQRAFDLARLANDDDVMLLDWVKGLLKEKKLEMLVDPDLQSNY
TEAEVEQLIQVALLCTQSSPMERPKMSEVVRMLEGDGLAEKWDEWQKVEVLRQEVELSSH
PTSDWILDSTDNLHAMELSGPR
>Arabidopsis_thaliana_Q9SKG5_Somatic_embryogenesis_receptor_kinase_4_SERK4
MEQRSLLCFLYLLLLFNFTLRVAGNAEGDALTQLKNSLSSANNVLQSWDATLVTPCTWFH
VTCNPENKVTRVDLGNAKLSGKLVPELGQLLNLQYLELYSNNITGEIPEELGDLVELVSL
DLYANSISGPIPSSLGKLGKLRFLRLNNNSLSGEIPMTLTSV-QLQVLDISNNRLSGDIP
VNGSFSLFTPISFANNSLT-----------DLPEPPPTSTSPTPPP-PSGGQMTAAIAGG
VAAGAALLFAVPAIAFAWWLRRKPQDHFFDVPAEEDPEVHLGQLKRFTLRELLVATDNFS
NKNVLGRGGFGKVYKGRLADGNLVAVKRLKEERTKGGELQFQTEVEMISMAVHRNLLRLR
GFCMTPTERLLVYPYMANGSVASCLRERPEGNPALDWPKRKHIALGSARGLAYLHDHCDQ
KIIHRDVKAANILLDEEFEAVVGDFGLAKLMNYNDSHVTTAVRGTIGHIAPEYLSTGKSS
EKTDVFGYGVMLLELITGQKAFDLARLANDDDIMLLDWVKEVLKEKKLESLVDAELEGKY
VETEVEQLIQMALLCTQSSAMERPKMSEVVRMLEGDGLAERWEEWQKEEMPIHDFNYQPH
AGTDWLIPYSNSLIENDYSGPR
>Arabidopsis_thaliana_Q8LPS5_Somatic_embryogenesis_receptor_kinase_5_SERK5
MEHGSSRGFIWLILFLDFVSRVTGKTQVDALIALRSSLSSTNNILQSWNATHVTPCSWFH
VTCNTENSVTRLDLGSANLSGELVPQLAQLPNLQYLELFNNNITGEIPEELGDLMELVSL
DLFANNISGPIPSSLGKLGKLRFLRLYNNSLSGEIPRSLTAL-PLDVLDISNNRLSGDIP
VNGSFSQFTSMSFANNKL-------RPRPASPS--------PSP------SGTSAAIVVG
VAAGAALLF-----ALAWWLRRKLQGHFLDVPAEEDPEVYLGQFKRFSLRELLVATEKFS
KRNVLGKGRFGILYKGRLADDTLVAVKRLNEERTKGGELQFQTEVEMISMAVHRNLLRLR
GFCMTPTERLLVYPYMANGSVASCLRERPEGNPALDWPKRKHIALGSARGLAYLHDHCDQ
KIIHLDVKAANILLDEEFEAVVGDFGLAKLMNYNDSHVTTAVRGTIGHIAPEYLSTGKSS
EKTDVFGYGVMLLELITGQKAFDLARLANDDDIMLLDWVKEVLKEKKLESLVDAELEGKY
VETEVEQLIQMALLCTQSSAMERPKMSEVVRMLEGDGLAERWEEWQKEEMPIHDFNYQPH
AGTDWLIPYSNSLIENDYSGPR
>Arabidopsis_thaliana_Q94F62_BRASSINOSTEROID_INSENSITIVE_1-associated_receptor_kinase_1_BAK1
MERRMIPCFFWLILVLDLVLRVSGNAEGDALSALKNSLADPNKVLQSWDATLVTPCTWFH
VTCNSDNSVTRVDLGNANLSGQLVMQLGQLPNLQYLELYSNNITGTIPEQLGNLTELVSL
DLYLNNLSGPIPSTLGRLKKLRFLRLNNNSLSGEIPRSLTAVLTLQVLDLSNNPLTGDIP
VNGSFSLFTPISFANTKLT-----------PLPASPPPPISPTPPSPAGSNRITGAIAGG
VAAGAALLFAVPAIALAWWRRKKPQDHFFDVPAEEDPEVHLGQLKRFSLRELQVASDNFS
NKNILGRGGFGKVYKGRLADGTLVAVKRLKEERTQGGELQFQTEVEMISMAVHRNLLRLR
GFCMTPTERLLVYPYMANGSVASCLRERPESQPPLDWPKRQRIALGSARGLAYLHDHCDP
KIIHRDVKAANILLDEEFEAVVGDFGLAKLMDYKDTHVTTAVRGTIGHIAPEYLSTGKSS
EKTDVFGYGVMLLELITGQRAFDLARLANDDDVMLLDWVKGLLKEKKLEALVDVDLQGNY
KDEEVEQLIQVALLCTQSSPMERPKMSEVVRMLEGDGLAERWEEWQKEEMFRQDFNYPHP
AVSGWIIDSTSQIENEYPSGPR
>Arabidopsis_thaliana_Q94AG2_Somatic_embryogenesis_receptor_kinase_1_SERK1
MESSVVFILLSLILLPNSLWLASANLEGDALHTLRVTLVDPNNVLQSWDPTLVNPCTWFH
VTCNNENSVIRVDLGNAELSGHLVPELGVLKNLQYLELYSNNITGPIPSNLGNLTNLVSL
DLYLNSFSGPIPESLGKLSKLRFLRLNNNSLTGSIPMSLTNITTLQVLDLSNNRLSGSVP
DNGSFSLFTPISFANNLDLCGPVTSHPCPGSPPFSPPPPFIQPPPVSPSGYGITGAIAGG
VAAGAALLFAAPAIAFAWWRRRKPLDIFFDVPAEEDPEVHLGQLKRFSLRELQVASDGFS
NKNILGRGGFGKVYKGRLADGTLVAVKRLKEERTPGGELQFQTEVEMISMAVHRNLLRLR
GFCMTPTERLLVYPYMANGSVASCLRERPPSQPPLDWPTRKRIALGSARGLSYLHDHCDP
KIIHRDVKAANILLDEEFEAVVGDFGLAKLMDYKDTHVTTAVRGTIGHIAPEYLSTGKSS
EKTDVFGYGIMLLELITGQRAFDLARLANDDDVMLLDWVKGLLKEKKLEMLVDPDLQTNY
EERELEQVIQVALLCTQGSPMERPKMSEVVRMLEGDGLAEKWDEWQKVEILREEIDLSPN
PNSDWILDSTYNLHAVELSGPR
>Amborella_trichopoda_W1NGJ3
MKRLVNRVRLYVLLVWQLLGQICANMEGDALHSLRANLVDPNNVLQSWDPTLVNPCTWFH
VTCNNDNSVIRVDLGNAELSGSLVPQLGQLNNLQYLELYSNNISGMIPSDLGNLTNLVSL
DLYLNKFTGGIPNSLGKLTKLRFLRLNNNSLTGGIPMSLTNVSALQVLDLSNNNLSGEVP
SNGSFSLFTPISFANNRGLCGPVTSQPCPGAPPFSPPPPFFPPPPASRNSASSTGAIAGG
VAAGAALLFAAPAIGFAWWRRRKPQEHFFDVPAEEDPEVHLGQLKRFSLRELQVATDSFS
NKNILGRGGFGKVYKGRLADGSLVAVKRLKEERTPGGELQFQTEVEMISMAVHRNLLRLR
GFCMTPTERLLVYPYMANGSVASCLRERPEAEPPLNWPTRKRIALGAARGLSYLHDHCDP
KIIHRDVKAANILLDEDYEAVVGDFGLAKLMDYKDTHVTTAVRGTIGHIAPEYLSTGKSS
EKTDVFGYGIMLLELITGQRAFDLARLANDDDVMLLDWVKGLLKEKRVENLVDPDLQNNY
VEAEVEQLIQVALLCTQGSPMDRPKMSEVVRMLEGDGLAERWEEWQKVEVVRNEVDLGPP
RNSEWIVDSTDNLHAVELSGPR
>Brachypodium_distachyon_I1IYF6
LRLRW-WWAAAVFSVVLGVSQVAANTEGDALYSLRQSLKDANSVLQSWDPTLVNPCTWFH
VTCNTDNSVIRVDLGNAQLSGALVSQLGQLKNLQYLELYSNNISGTIPYELGNLTNLVSL
DLYLNNFTGVIPDTLGQLLKLRFLRLNNNSLSGQIPNSLTKITTLQVLDLSNNNLSGEVP
STGSFQLFTPISFANNLNLCGPATTKPCPGAPPFSPPPPFNPPATPVAQGDSKTGAIAGG
VAAGAALIFAVPAIGFALWRRRKPEDHFFDVPAEEDPEVHLGQLKRFSLRELQVASDNFS
NKNILGRGGFGKVYKGRLTDGTLVAVKRLKEERTPGGELQFQTEVEMISMAVHRNLLRLR
GFCMTPTERLLVYPYMANGSVASRLRERQPNEPPLEWPKRTRIALGSARGLSYLHDHCDP
KIIHRDVKAANILLDEDFEAVVGDFGLAKLMDYKDTHVTTAVRGTIGHIAPEYLSTGKSS
EKTDVFGYGIMLLELITGQRAFDLARLANDDDVMLLDWVKGLLKEKKVEMLVDPDLQSEY
TEHEVEALIQVALLCTQGSPMDRPKMSEVVRMLEGDGLAERWEEWQKVEVVRQEAELAP-
RHNDWIVDSTYNLRAVELSGPR
>Brachypodium_distachyon_I1IAV1
MER-WRALVVAVVVVAAGVGHVVANTEGDALYNLRQSLKDTNNVLQSWDPTLVNPCTWFH
VTCNNDNSVIRVDLGNAQLSGVLVSQLGQLKNLQYLELYSNNISGPIPAELGNLTSLVSL
DLYLNKFTGVIPDSLGNLLKLRFLRLNNNSMSGQIPKSLTDITTLQVLDLSNNNLSGAVP
STGSFSLFTPISFANNPLLCGPGTTKPCPGEPPFSPPPPYIPPTPPTSAGASSTGAIAGG
VAAGAALVFAVPAIAFAMWRRRKPEEHFFDVPAEEDPEVHLGQLKKFSLRELQVASDNFN
NKNILGRGGFGKVYKGRLADGTLVAVKRLKEERTPGGELQFQTEVEMISMAVHRNLLRLR
GFCMTPTERLLVYPYMANGSVASRLRERQPSEPPLDWDTRRRIALGSARGLSYLHDHCDP
KIIHRDVKAANILLDEDFEAVVGDFGLAKLMDYKDTHVTTAVRGTIGHIAPEYLSTGKSS
EKTDVFGYGITLLELITGQRAFDLARLANDDDVMLLDWVKGLLKEKKVEMLVDPDLQSNY
EETEVESLIQVALLCTQGSPMERPKMSEVVRMLEGDGLAERWEEWQKVEVVRQEAELAPL
R-NDWIVDSTYNLRAVELSGPR
>Brachypodium_distachyon_A0A0Q3HP47
MAAPWALWALLLLPLLHPATRVLANTEGDALHNLRTNLNDPNNVLQSWDPTLVNPCTWFH
VTCNNDNSVIRVDLGNAALSGTLVPQLGQLKNLQYLELYSNNISGTIPSELGNLTNLVSL
DLYLNNFTGPIPDSLGNLLKLRFLRLNNNSLSGTIPKSLTAITALQVLDLSNNKLSGEVP
STGSFSSFTPISFGNNPALCGPGTSKPCPGAPPFSPPPPYNPPTPVQ-SSSSSTGAIAGG
VAAGAALLFAVPAIGFAYWRRRKPEEHFFDVPAEEDPEVHLGQLKRFSLRELQVATDTFS
NKNILGRGGFGKVYKGRLTDGTLVAVKRLKEERTPGGELQFQTEVEMISMAVHRNLLRLR
GFCMTPTERLLVYPYMANGSVASRLRERGPSEPPLDWQTRRRIALGSARGLSYLHDHCDP
KIIHRDVKAANILLDEDFEAVVGDFGLAKLMDYKDTHVTTAVRGTIGHIAPEYLSTGKSS
EKTDVFGYGIMLLELITGQRAFDLARLANDDDVMLLDWVKGLLKERRLEMLVDPDLQEAY
IDVEVESLIQVALLCTQGSPTERPKMSEVVRMLEGDGLAERWEEWQKVEVVRQEVELGPH
RNSEWIVDSTDNLHAVELSGPR
>Brachypodium_distachyon_I1I154
MFR-----------------------------------------------------TEFY
V-------LVFSDLGNAALSGTLVPQLGQLKNLQYLELYSNNISGTIPSELGNLTNLVSL
DLYLNNFTGPIPDSLGNLLKLRFLRLNNNSLSGTIPKSLTAITALQVLDLSNNKLSGEVP
STGSFSSFTPISFGNNPALCGPGTSKPCPGAPPFSPPPPYNPPTPVQ-SSSSSTGAIAGG
VAAGAALLFAVPAIGFAYWRRRKPEEHFFDVPAEEDPEVHLGQLKRFSLRELQVATDTFS
NKNILGRGGFGKVYKGRLTDGTLVAVKRLKEERTPGGELQFQTEVEMISMAVHRNLLRLR
GFCMTPTERLLVYPYMANGSVASRLRERGPSEPPLDWQTRRRIALGSARGLSYLHDHCDP
KIIHRDVKAANILLDEDFEAVVGDFGLAKLMDYKDTHVTTAVRGTIGHIAPEYLSTGKSS
EKTDVFGYGIMLLELITGQRAFDLARLANDDDVMLLDWVKGLLKERRLEMLVDPDLQEAY
IDVEVESLIQVALLCTQGSPTERPKMSEVVRMLEGDGLAERWEEWQKVEVVRQEVELGPH
RNSEWIVDSTDNLHAVELSGPR
>Ginkgo_biloba_Gb_15742
MDHLATYLMIQLVFYKPPLAFVGGMAMKPTLLEIIDEAIHPQHVKKD---------KRKK
MECDQEAKLALVQAVNAAIDARKEAKL--FKQLQKIIAESTQMEKEL--ELG--------
----NALCGNINMIISSMFVCKDRRLNNNGLVGKIPVSLTNVSTLQVLDLSTNKLSGAVP
TNGSFSLFTPISFQNNS-LCGPAVGRPCPGSPPFSPPPPFVPPPPASSGKSSITGAIAGG
VAAGAALLFAIPAFSFVWLRRRRPHEPYFDVPAEEDPEVHLGQLKRFSLRELLVATDGFN
QRNVLGRGGFGKVYKGRLADGSLVAVKRLKEERTPGGELQFQTEVEMISMAVHRNLLRLR
GFCMTPTERLLVYPYMANGSVASCLRGMENMMPTLFWPK---------------------
------------------------------------------------------------
------------------------------------------------------------
---------SVNPICI--------------------------------------------
----------------------
>Ginkgo_biloba_Gb_36534
MRQPAAPALLWLLLLHHPLWRVFANTEGDALHSLRANLLDPNNVLQSWDPTLVNPCTWFH
VTCNNDNSVIRVDLGNAQLSGSLVPQLGQLNNLQYLELYSNNISGIIPGDLGNLTNLVSL
DLYLNRFTGPIPESLGKLTKLRFLRLNNNSLTGPIPNALTTVTALQVLDLSNNNLSGEVP
SNGSFSLFTPISFTGNPNLCGPVAQKPCPGAPPFSPPPPFVPPPPVTVQSSSSTGAIAGG
VAAGAALLFAAPAIGFAWWRRRKPQEHFFDVPAEEDPEVHLGQLKRFSLRELQVATDGFS
NKNILGRGGFGKVYKGRLADGSLVAVKRLKEERTPGGELQFQTEVEMISMAVHRNLLRLR
GFCMTPTERLLVYPYMANGSVASCLRERTQNEPPLDWPTRKRIALGSARGLSYLHDHCDP
KIIHRDVKAANILLDEEFEAVVGDFGLAKLMDYKDTHVTTAVRGTIGHIAPEYLSTGKSS
EKTDVFGYGIMLLELITGQRAFDLARLANDDDVMLLDWVKGLLRERRLDMLVDPDLKNNY
VEAEVEQLIQVALLCTQGSPMDRPKMSEVVRMLEGDGLAERWEEWQKVEVVRSEVELVPH
RNSEWIVDSTDNLHAVELSGPR
>Marchantia_polymorpha_A7VM18_Receptor-like_kinase_MpRLK2
MQHPLDRVWLLLLLLLHGPVYTRANYEGDALHALRQALEDPSQVLQSWDPSLVNPCTWFH
VTCNTENNVVRVDLGNAMLSGGLVPQLGILTQLQYLELYSNNISGNIPKELGNLTNLVSL
DLYQNRFTGPIPEELGKLQMLRFLRLNNNSLTDQIPMSLTEITGLQVLDLSNNNLSGEVP
TNGSFSLFTPISFNGNPDLCGAAVGKQCEGGPPLSPPPPVQPPSPPTPNPSSQTGAIAGG
VAAGAALLFAAPAIGFAWWRRRRPQEAFFDVPAEEDPEVHLGQLKRFSLRELQVATDNFN
NKNILGRGGFGKVYKGRLADGSLVAVKRLKEERSPGGELQFQTEVEMISMAVHRNLLRLR
GFCMTPTERLLVYPFMPNGSVASRLRERRSEDAPLDWPTRKRISLGSARGLSYLHDHCDP
KIIHRDVKAANILLDEEFEAVVGDFGLAKLMDYKDTHVTTAVRGTIGHIAPEYLSTGKSS
EKTDVFGFGIMLLELITGQRAFDLARLANDDDVMLLDWVKGLLREKKVEFLVDPDLL-EY
DKVEVEQLIQVALLCTQSSPMDRPKMAEVVRMLSGDGLAERWEEWQKVEVIRSEVEMVPH
RTSEWIVDSTDNLHAVELSGPR
>Marchantia_polymorpha_A0A176VYP1
MRRRSRVSYCRGMYRKEVSLGLLRVVAGDALHALRQALEDPSQVLQSWDPSLVNPCTWFH
VTCNTENNVVRVDLGNAMLSGGLVPQLGILTQLQYLELYSNNISGNIPKELGNLTNLVSL
DLYQNRFTGPIPEELGKLQMLRFLRLNNNSLTDQIPMSLTEITGLQVL------------
------------FNGNPDLCGAAVGKQCEGGPPLSPPPPVQPPSPPTPNPSSQTGAIAGG
VAAGAALLFAAPAIGFAWWRRRRPQEAFFDVPAEEDPEVHLGQLKRFSLRELQVATDNFN
NKNILGRGGFGKVYKGRLADGSLVAVKRLKEERSPGGELQFQTEVEMISMAVHRNLLRLR
GFCMTPTERLLVYPFMPNGSVASRLRERRSEDAPLDWPTRKRISLGSARGLSYLHDHCDP
KIIHRDVKAANILLDEEFEAVVGDFGLAKLMDYKDTHVTTAVRGTIGHIAPEYLSTGKSS
EKTDVFGFGIMLLELITGQRAFDLARLANDDDVMLLDWVKGLLREKKVEFLVDPDLL-EY
DKVEVEQLIQVALLCTQSSPMDRPKMAEVVRMLSGDGLAERWEEWQKVEVIRSEVEMVPH
RTSEWIVDSTDNLHAVELSGPR
>Oryza_sativa_indica_B8BB68_LRR_receptor_kinase_BAK1
MAAPWAVWAVLLLRLLVPAARVLANMEGDALHSLRTNLVDPNNVLQSWDPTLVNPCTWFH
VTCNNDNSVIRVDLGNAALSGTLVPQLGQLKNLQYLELYSNNISGTIPSELGNLTNLVSL
DLYLNNFTGPIPDSLGNLLKLRFLRLNNNSLSGSIPKSLTAITALQVLDLSNNNLSGEVP
STGSFSLFTPISFANNPSLCGPGTTKPCPGAPPFSPPPPYNPPTPVQ--SSSSTGAIAGG
VAAGAALLFAIPAIGFAWYRRRKPQEHFFDVPAEEDPEVHLGQLKRFSLRELQVATDTFS
NKNILGRGGFGKVYKGRLADGSLVAVKRLKEERTPGGELQFQTEVEMISMAVHRNLLRLR
GFCMTPTERLLVYPYMANGSVASRLRERPPSEPPLDWRTRRRIALGSARGLSYLHDHCDP
KIIHRDVKAANILLDEDFEAVVGDFGLAKLMDYKDTHVTTAVRGTIGHIAPEYLSTGKSS
EKTDVFGYGIMLLELITGQRAFDLARLANDDDVMLLDWVKGLLKEKRLEMLVDPDLQSNY
IDVEVESLIQVALLCTQGSPTERPKMAEVVRMLEGDGLAERWEEWQKIEVVRQEVELGPH
RNSEWIVDSTDNLHAVELSGPR
>Oryza_sativa_indica_B8B483
MAAR--RLLLLLVLLLCRLAAVLPTSEVEALQGFMAGFAGGNAAFQSWDASAPNPCTWFH
VTCGPGNQVIRLDLGNQSLSGELKPDIWQLQALQSLELYGNSISGKIPSELGRLASLQTL
DLYLNNFTGEIPNELGNLSKLSNLRLNNNSLSGAIPMSLTTIQNLEVLDLSHNNLSGIIP
TNGSFSHFTPISFSNNPRTFANSSDSPSNNSGAAVP-----------RSSASSIGTIAGG
AAAGAAMLFAAPIVLFAWWWRRKPHDQFFDLLEEETPEVHLGQLRRFTLRELQVATDNFS
QTNLLGRGGFGKVYKGRLLDGSLIAIKRLNEDRIGTGERQFLMEVEIISMAVHQNLLRLQ
GYCMTPTERLLVYPYMENKSLETRLRECSDSQQPLDWPTRRKIALGSARGISYLHEGCDP
KIIHRDVKAANILLDEKLEAVVGDFGLARIMDYKVSHVVTGVMGTLGHIPMEYLTAGRTS
DKTDVFGYGIMLFELISGKRGFDLVGLANEENARVHDWVKKLLEEDRLEVLIDPNLLEIY
NREEMRLLVQIALLCTQESAPSRPRMSTVVTMLE-DGIAEHWDAWQRKTIV--ASLQGGQ
GVSEARNDSVANLPPDTLSGPR
>Oryza_sativa_indica_A2XU70
LRRRLCLAVAVVWVVAVAVSRVGANTEGDALYSLRQSLKDANNVLQSWDPTLVNPCTWFH
VTCNPDNSVIRVDLGNAQLSGALVPQLGQLKNLQYLELYSNNISGTIPNELGNLTNLVSL
DLYLNNFTGFIPETLGQLYKLRFLRLNNNSLSGSIPKSLTNITTLQVLDLSNNNLSGEVP
STGSFSLFTPISFANNKDLCGPGTTKPCPGAPPFSPPPPFNPPTPTVSQGDSKTGAIAGG
VAAAAALLFAVPAIGFAWWRRRKPEEHFFDVPAEEDPEVHLGQLKRFSLRELQVATDNFS
NKNILGRGGFGKVYKGRLADGSLVAVKRLKEERTPGGELQFQTEVEMISMAVHRNLLRLR
GFCMTPTERLLVYPYMANGSVASRLRERQPNDPPLEWQTRTRIALGSARGLSYLHDHCDP
KIIHRDVKAANILLDEDFEAVVGDFGLAKLMDYKDTHVTTAVRGTIGHIAPEYLSTGKSS
EKTDVFGYGIMLLELITGQRAFDLARLANDDDVMLLDWVKGLLKEKKVEMLVDPDLQSGF
VEHEVESLIQVALLCTQGSPMDRPKMSEVVRMLEGDGLAERWEEWQKVEVVRQEAELAP-
RHNDWIVDSTYNLRAMELSGPR
>Physcomitrella_patens_A9STU8
MSSL-------------LITAWDVGCAGDALNAFRQNLIDNGNVLQSWVPDLVNPCTWFY
ITCNDELNVIRVDLGNAGLSGTLVPQLGVLTKLQYLVLYSNNITGQIPKELGNISALVSL
DLYQNNFTGPIPDSLGQLSNLRFLRLNNNSLTGSIPASLTAIQGLQVLDLSYNKLSGPVP
TYGSFSLFTPISFLGNDGLCGSVVGKPCPGEPPFPPPPPFTPPPPQTKGQQTSTGAIAGG
VAAGAALLFSIPAIAYAWWRRRRPLDAFFDVAAEEDPEMQLGQLRRHSLRELQVATDDFS
DRNILGRGGFGMVYKGRLADGTLVAIKRLKEQRSPRGELQFQNEVEMISMAVHRNLLRLR
GYCTSSTERLLVYPYMGNGSVASRLRERVDGERPLSWQTRKKIALGAARGLSYLHDHCDP
KIIHRDVKAANILLDEEFEAVMGDFGLAKLMDYKDAHVTTAVVGTIGHIAPEYLSTGKSS
EKTDVFGYGIFLLELVTGRRAFDLSGMANAGGAMLLDWVTNLLGEHKIYILVDPDLEKNY
DEEEVEELIQVALLCTQGSPVDRPKMGDVVHILEGDGLAERWEEWQKVEVIRKDYDMPTR
QTSQWILDSTENLHAVELSGPR
>Physcomitrella_patens_A9U2R1
MQSLRQGLQCWCLLLLCLSNGVRATEEGKILIDWKAQLEYPNDKLRTWSGS--DPCPWDQ
VSCDPDGFVIRIGLGSSNLTGTLTPEFGQIKRLNSLILSDNHFNGSIPEALGDLSELIFL
DLSNNYLSGSIPSTLGNLTKLNVLKLNNNHLSGSIPIELAALPNLRDIHLEFNNLSGRIP
ISGVFGTASSSNFAGNPLLCGDQIANQCVGDPPRS------------SSTSISIGPIIGG
ALGGIVFLASVGGLCF-WCKRRHPSDAFFDVPAEEDTRVNLGQLTRFTLSQLKNATENFS
SRNEIGRGGFGIVYKGVLSDGTQLAIKRLKESRSIGNEKQFQTEVEIISMASHRNLLRLY
GLCTTPTERLLVYPYMANRSVSFQLKKTDHGAPAMTCQMRKRIALGAAKGLAYLHEQCNP
KIIHRDVKADNILLDDEFEAVVGDFGLAKPIDFKNTHVTTAIRGTIGHIAPEYMSSGKSS
EKTDVYGYGITLLQLITGQSALNLSRLA-DDDVMLLDWVRKLEKENNVEKMIDPHLK-EY
NMNDIKELLKVALLCTENNPTSRPKMSEVVNMLEGEGLEERWAEWEQREVQRNEALDMPH
LPVGWNLDSNSFMQALELSGPR
>Physcomitrella_patens_A9SMW5
M-------------------RCNRCCAGDALNALRQNLIDSSNVLQSWDPTLVNPCTWFH
VTCNNENSVIRVDLGNAGLSGSLVPQLGVLTKLQYLELYSNNISGTVPKELGNITALVSL
DLYQNNFTGTIPDSLGQLSNLRFLRLNNNSLTGPIPVSLTTITGLQVLDLSYNKLSGDVP
TNGSFSLFTPISFLGNSDLCGAVVGKQCPGQPPFPPPPPFTPPPPQTNKQTISTGAIAGG
VAAGAALLFAAPAIGFAWWRRRRPIEAFFDVPAEEDPEVHLGQLKRFSLRELQVASDNFN
NRNILGRGGFGKVYKGRLADGTLVAIKRLKEERSPGGELQFQTEVEMISMAVHRNLLRLR
GFCMTPTERLLVYPYMPNGSVASRLRERVDEEPALSWRTRKQIALGAARGLSYLHDHCDP
KIIHRDVKAANILLDEEFEAVVGDFGLAKLMDYKDTHVTTAVRGTIGHIAPEYLSTGKSS
EKTDVFGFGIMLLELITGQRAFDLARLANDDDVMLLDWVKGLLRERKVDLLVDPDLKQNY
DQKEVEELIQVALLCTQGSPLDRPKMGDVVRMLEGDGLAERWEEWQKVEVVRNDLDLPPH
RTSEWIVDSTDNLHAVELSGPR
>Selaginella_moellendorffii_D8SBB8_SERK2b-1
M---ANIGILVLALLLRAVIRVYGNAEGDALHDLKSSLMDPSSVLQSWDSTLVNPCTWFH
VTCDNDNFVTRVDLGNAALSGTLVPSLGRLSHLQYLELYSNNITGEIPPELGNLSNLVSL
DLYQNNFTSSIPDTIGRLTKLRFLRLNNNSLSGSIPMSLTNINGLQVLDLSNNDLSGPVP
TNGSFSLFTPISFNNNRDLCGQAVNKRCPNGPPLTPAPQYLAPPSGASSSSSNTGAIAGG
VAAGAALLFAAPAIGFAWWRRRRPPEAYFDVPAEEDPEVHLGQLKRFSLRELQVATDGFS
NKNILGRGGFGKVYKGRLSDGSLVAVKRLKEERSPGGELQFQTEVEMISMAVHRNLLRLR
GFCMTPTERLLVYPYMANGSVASRLRERNPGEPSLDWPTRKRIALGSARGLSYLHDHCDP
KIIHRDVKAANILLDEEYEAVVGDFGLAKLMDYKDTHVTTAVRGTIGHIAPEYLSTGKSS
EKTDVFGYGIMLLELITGQRAFDLARLANDDDVMLLDWVKGLLREKKVVQLVDSDLHNTY
DLGEVEELIQVALLCTQVSPNDRPKMADVVRMLEGDGLAERWEEWQKVEVVRNEMDFVPQ
RASDWIIDSTDNLHAVELSGPR
>Selaginella_moellendorffii_D8S4M6_107954
MPKVLRGPAISLP-----WGAIRLNLSGNALAELKSKLWDPKNALRSWDANLVNPCSWLY
VDCDSQQRVITVMLEKQGLSGTLSPALADLPNLQNLRMKGNLISGSLPPQLGTLQGLLNL
DLSANNFTGSIPSTLTNLTSLRTLLLNNNSLTGSIPSTLTLISSLQFLDVSYNNLSGPLP
PKGTISEFNLL---GNPDLCGAKVGTPCPES--------ILPSSRRRKQVWLNIGAVIGG
IAAGALFLLLCPLLAVIVWRKRGPKEVFFDVAAENDPHATFGQLRKFTLRELQIATDNFS
DKNVLGQGGFGKVYKGSLENGKLVAVKRLRTDQSAGGEHAFQTEVEIIGLAVHRNLLRLD
GFCITPSERILVYPFMPNGSVASRLRKLKNHLKTLDWETRKQIALGAAHGLRYLHVHCSP
RIIHRDVKAANVLLDKDFLAVVGDFGLAKLIDTKNTHITTNVRGTPGHIAPEYLSTGKSS
EKTDVFGYGVLMLELITGKRAFDLARLFDDDDVMLLDWVKRFQQEGRLSELVDPKLRHSY
QPNEVEKLTQIALLCTQASPSDRPKMVEVVSMLEGDGLAERWEEWQKVQVLRREVDVGHK
QLDEWMMIQGDNLEAIELSGAR
>Selaginella_moellendorffii_D8S0N3_SERK2b-2
M---ANIGILVLALLLRAVIRVYGNAEGDALHDLKTSLTDPSSVLQSWDSTLVNPCTWFH
VTCDNDNFVTRVDLGNAALSGTLVPSLGRLSHLQYLELYSNNITGEIPPELGNLSNLVSL
DLYQNNFTSSIPDTIGRLTKLRFLRLNNNSLSGSIPMSLTNINGLQVLDLSNNDLSGPVP
TNGSFSLFTPISFNNNRDLCGQAVNKRCPNGPPLTPAPQYLAPPSGASSSSSNTGAIAGG
VAAGAALLFAAPAIGFAWWRRRRPPEAYFDVPAEEDPEVHLGQLKRFSLRELQVATDGFS
NKNILGRGGFGKVYKGRLSDGSLVAVKRLKEERSPGGELQFQTEVEMISMAVHRNLLRLR
GFCMTPTERLLVYPYMANGSVASRLRERNPGEPSLDWPTRKRIALGSARGLSYLHDHCDP
KIIHRDVKAANILLDEEYEAVVGDFGLAKLMDYKDTHVTTAVRGTIGHIAPEYLSTGKSS
EKTDVFGYGIMLLELITGQRAFDLARLANDDDVMLLDWVKGLLREKKVVQLVDSDLHNTY
DLGEVEELIQVALLCTQVSPNDRPKMADVVRMLEGDGLAERWEEWQKVEVVRNEMDFVPQ
RASDWIIDSTDNLHAVELSGPR
>Selaginella_moellendorffii_D8R6C7
MPKVLPGPAISLP-----WGAIRLNLSGNALAELKSKLWDPKNALRSWDANLVNPCSWLY
VDCDSQQRVITVMLEKQGLSGTLSPALADLPNLQNLRMKGNLISGSLPPQLGTLQGLLNL
DLSANNFTGSIPSTLTNLTSLRTLLLNNNSLTGSIPSTLTLISSLQFLDVSYNNLSGPLP
PKGTISEFNLL---GNPDLCGTKVGTPCPES--------ILPSSRRRKQVWLNIGAIIGG
IAAGALFLLLCPLLAVIVWRKRGPKEVFFDVAAENDPHATFGQLRKFTLRELQIATDNFS
DKNVLGQGGFGKVYKGSLENGKLVAVKRLRTDQSAGGEQAFQTEVEIIGLAVHRNLLRLD
GFCITPSERILVYPFMPNGSVASRLRKLKNHLKTLDWETRKQIALGAAHGLRYLHVHCSP
RIIHRDVKAANVLLDKDFQAVVGDFGLAKLIDTKNTHITTNVRGTPGHIAPEYLSTGKSS
EKTDVFGYGVLMLELITGKRAFDLARLFDDDDVMLLDWVKRFQQEGRLSELVDPKLRHSY
QPNEVEKLTQIALLCTQASPSDRPKMVEVVSMLEGDGLAERWEEWQKVQVLRREVDVGHK
QLDEWMMIQGDNLEAIELSGAR
>Selaginella_moellendorffii_D8S4M4_SERK2a-2
ME---------------LESHVIAIVRARALTCV--ALDDPSNVLQSWDPTLVNPCTWFH
VTCNTQDNVIRVDLGNAFLSGRLVAALGNLENLQYLELYSNNITGPIPKELGNLTELVSL
DLYQNSFTGDIPDSLGKLHNLRFLRLNNNTLDGKIPNSLTTIPGLQVLDLSNNNLSGPVP
TNGSFSLFTPISFGGNPALCGAVVSRQCPGGPPLPPPTPYQPPSPFVNGGSSSTGAIAGG
VAASAALLFATPAIAFAWWKRRRPHEAYFDVPAEEDPEVHLGQLKRFSLRELQVATDNFN
NRNILGRGGFGKVYKGRLADGSLVAVKRLKEERSPGGELQFQTEVEMISMAVHRNLLRLR
GFCMTPTERLLVYPYMPNGSVASRLRERLPGDTPLDWPTRKCIALGAARGLSYLHDHCDP
KIIHRDVKAANILLDEEYEAVVGDFGLAKLMDYKDTHVTTAVRGTIGHIAPEYLSTGKSS
EKTDVFGFGIMLLELITGQRAFDLARLANDDDVMLLDWVKGLLRERKVDLLVDPDLKNEY
DPMEVEQLIQVALLCTQGSPMDRPKMAEVVRMLEGDGLAERWEEWQKVEVVRSEVELVSH
GNSEWIVDSTDNLHAVELSGPR
>Anthoceros_agrestis_BONN_evm.model.Sc2ySwM_344.5585.1_._AagrBONN_evm.TU.Sc2ySwM_344.5585___Sc2ySwM_344_23745575-23749258(+)
MPQPWRIRDSHLLLQGSRTAAQRSAGQGSASARASASASARASAGPGQQAGSQSWICRDH
MRAGKGKHKEGVMLPWLLLLLLLHRPLRVLANPEGDALHALRESLQDPSNVLQSWDPTLV
NPCTWFHVTCNNDNSVIRVDLGNAALSGQLVPEIGNLPNLQYLELYSNNLSGEIPAQIGN
LTALVSLDLYQNNFTGSIPATLGELKALRFLRLNNNSLSGEIPVQLTSVSGLQVLDLSYN
NLSGEVPVNGSFTLFTPISFQGNNDLCGTVVGQSCPGAPPIPPPPPFIPPPPNTPFVQGA
SPASSTGAIAGGVAAGAALLFAAPAIVFAWYRRRTQDAFYDVPAEEDPEVHLGQLRRFTL
RELQVATDNFNNKNILGRGGFGKVYKGRLADGTLVAVKRLKEERSPGGELQFQTEVEMIS
MAVHRNLLRLRGFCMTPTERLLVYPYMLNGSVASRLRERGVGEPALDWPTRKRISLGSAR
GLSYLHDHCDPKIIHRDVKAANILLDEEFEAVVGDFGLAKLMDYKDTHVTTAVRGTIGHI
APEYLSTGKSSEKTDVFGFGIMLLELITGQRAFDLARLANDDDVMLLDWVKGLLREKKID
LLVDPDLKTNYDPKEVEELIQVALLCTQGSPMDRPKMAEVVRMLEGDGLAERWEEWQKVE
VVRSQELDLVPHRTPEWIVDSTDNLHAVELSGPR*
>Anthoceros_agrestis_BONN_evm.model.Sc2ySwM_344.5585.3_._AagrBONN_evm.TU.Sc2ySwM_344.5585___Sc2ySwM_344_23745575-23748869(+)
MPQPWRIRDSHLLLQGSRTAAQRSAGQGSASARASASASARASAGPGQQAGSQSWICRDH
MRAGKGKHKEGVMLPWLLLLLLLHRPLRVLANPEGDALHALRESLQDPSNVLQSWDPTLV
NPCTWFHVTCNNDNSVIRVDLGNAALSGQLVPEIGNLPNLQYLELYSNNLSGEIPAQIGN
LTALVSLDLYQNNFTGSIPATLGELKALRFLRLNNNSLSGEIPVQLTSVSGLQVLDLSYN
NLSGEVPVNGSFTLFTPISFQGNNDLCGTVVGQSCPGAPPIPPPPPFIPPPPNTPFVQGA
SPASSTGAIAGGVAAGAALLFAAPAIVFAWYRRRTQDAFYDVPAEEDPEVHLGQLRRFTL
RELQVATDNFNNKNILGRGGFGKVYKGRLADGTLVAVKRLKEERSPGGELQFQTEVEMIS
MAVHRNLLRLRGFCMTPTERLLVYPYMLNGSVASRLRERGVGEPALDWPTRKRISLGSAR
GLSYLHDHCDPKIIHRDVKAANILLDEEFEAVVGDFGLAKLMDYKDTHVTTAVRGTIGHI
APEYLSTGKSSEKTDVFGFGIMLLELITGQRAFDLARLANDDDVMLLDWVSLLCH*
>Anthoceros_agrestis_BONN_evm.model.Sc2ySwM_344.5585.2_._AagrBONN_evm.TU.Sc2ySwM_344.5585___Sc2ySwM_344_23745575-23748402(+)
MPQPWRIRDSHLLLQGSRTAAQRSAGQGSASARASASASARASAGPGQQAGSQSWICRDH
MRAGKGKHKEGVMLPWLLLLLLLHRPLRVLANPEGDALHALRESLQDPSNVLQSWDPTLV
NPCTWFHVTCNNDNSVIRVDLGNAALSGQLVPEIGNLPNLQYLELYSNNLSGEIPAQIGN
LTALVSLDLYQNNFTGSIPATLGELKALRFLRLNNNSLSGEIPVQLTSVSGLQVLDLSYN
NLSGEVPVNGSFTLFTPISFQGNNDLCGTVVGQSCPGAPPIPPPPPFIPPPPNTPFVQGA
SPASSTGAIAGGVAAGAALLFAAPAIVFAWYRRRTQDAFYDVPAEEDPEVHLGQLRRFTL
RELQVATDNFNNKNILGRGGFGKVYKGRLADGTLVAVKRLKEERSPGGELQFQTEVEMIS
MAVHRNLLRLRGFCMTPTERLLVYPYMLNGSVASRLRGLAISLQSVSNREVFQLCFVRSV
ACGVLVAGSSPR*
>Anthoceros_agrestis_BONN_evm.model.Sc2ySwM_362.1631.1_._AagrBONN_evm.TU.Sc2ySwM_362.1631___Sc2ySwM_362_7437118-7440415(+)
MGALLLLYVAVIGLLGSFVGGTIISPGVSLEVNALITMKQYLADPGSNLASWDRLAVDAC
GFFHVTCSNQLSVIRIDLSGARLSGTLSPAIGSLPNLQHLVMPYNSLSGTLPPELGNLTG
LVELDLSNNKFNGTIPSTIGQLQSLVYLRLNNNNLSGDLSFFSNMTNLQVLDLSSNNFNG
TGPRISSANFNFSNNPACLLGPTQGCPTIIEEQPLTQAEGSSSLGVGMAKSGRPSIWFLA
CGLISAGLLLAILMLAALSWMRRQTKQAFFDVHAQGPDASLGQLKKFSLRELQIATDNFD
NKNVLGKGGFGHVYKGSLSDGSSIAVKRLKDGNIAGGELQFQMEVEMISLAVHRNLLRLV
GFCMTPTERLLVYPYMCNGSVASRLHDTVLGKPVLDWPARKRIALGAARGLLYLHEHCDP
KIIHRDVKAANILLDDTFEAVVGDFGLAKLLDHQDTHITTAVRGTVGHIAPEYLSTGQSS
EKTDVFGYGILLLELITGERAFDFGRIKQRKDVMLLDWVKTLHHDKKLECLADARLKADF
NAFQLEEMVQVALLCTQFSPADRPSMAVVVRMLEGDGLAERWEEWQKVELRRTQQARLLP
RRFDRMVEDSTFDLEAVELSGPR*
>Anthoceros_angustus_009611_locus=scaffold46_size896469_147832_151013_+_len_1872
MGALFLLYVAVISMLCSFVGGTIIPPGVSLEVNALITMKQYLADPGNNLESWDRLAVDAC
GFFHVTCSNQLSVIRIDLSGARLSGTLSPAIGSLPNLQHLVMPYNSLSGTLPPELGNLTG
LVELDLSNNKFNGTIPSTIGQLQSLIYLRLNNNNLSGDLSFFSNMTNLQVLDLSSNNFNG
TGPRISSANFNFSNNPACLLGPTQGCPTIIEEQPLTQAEGSSSLGVGMAKSGRPSIWFLA
CGLISAGLLLAILMLAALSWMRRQTKQAFFDVHAQGPDASLGQLKKFSLRELQIATDNFD
NKNVLGKGGFGHVYKGSLSDGSTIAVKRLKDGNIAGGELQFQMEVEMISLAVHRNLLRLV
GFCMTPTERLLVYPFMCNGSVASRLHDTILGKPVLDWPARKRIALGAARGLLYLHEHCDP
KIIHRDVKAANILLDDTFEAVVGDFGLAKLLDHQDTHITTAVRGTVGHIAPEYLSTGQSS
EKTDVFGYGILLLELITGERAFDFGRIKQRKDVMLLDWVKTLHHDKKLECLADARLKADF
NAFELEEMVQVALLCTQFSPADRPSMAVVVRMLEGDGLAERWEEWQKVELRRTQQARLLP
RRFDRMVEDSTFDLEAVELSGPR*
>Anthoceros_angustus_013152_locus=scaffold92_size365982_202481_205651_+_len_1581
MITSAALGCCDALHALRESLQDPSNVLQSWDPTLVNPCTWFHVTCNNDNSVIRVDLGNAA
LSGQLVPDIGNLPNLQYLELYSNNLSGEIPAQIGNLTGLVSLDLYQNNFTGSIPMTLGEL
KALRFLLNNNSLSGEIPVQLTSVSGLQVLDLSYNNLSGEVPVNGSFTLFTPISFQGNNDL
CGTVVGQSCPGAPPIPPPPPFIPPPPNTPFTSQGASPASSTGAIAGGVAAGAALLFAAPA
IVFAWYRRRTQDAFYDVPAEEDPEVHLGQLRRFTLRELQVATDNFNNKNILGRGGFGKVY
KGRLADGTLVAVKRLKEERSPGGELQFQTEVEMISMAVHRNLLRLRGFCMTPTERLLVYP
YMLNGSVASRLRGLAIFLQSVSNREVFELCFDGSVACGVLVAGNFSKWVGVVLTIAWLLM
KVKGLLREKKIDLLVDPDLKTNYDPKEVEELIQVALLCTQGSPMDRPKMAEVVRMLEGDG
LAERWEEWQKVEVVRSQELDLVPHRTPEWIVDSTDNLHAVELSGPR*
>Anthoceros_punctactus_evm.model.utg000048l.115.1_EVM_Apun_evm.TU.utg000048l.115___utg000048l_605463-607412(+)
MAAKEKPGMRQLVVLLLLLLLAGERKTVGLTDDGMALIDVKDALLDPGRALKTWDKNLVN
PCSWEGVTCLANSSVSTLLLQGKGLSGTLSPSIGKLSSLGTWRMGNNNISGELPGEIGQL
QQLGFMDLGNNSFSGSIPVSLTGMLALNTLILEFNELSGSIPANLTSLPQLTRLDLSHNN
LSGPVPEYRPGLTFDVTGNPLLQCGESPLPDCPGEAEAASSSGSGTGSSSKGSKAGVAAG
AAAGGLAVLLAAGGGLLFWKKRREQEMAQEFFDVQDEQGPQIRYAQLREFTLRELNAATD
QFSSRNVIGQGGFGKVFRGTLEDGSEVAVKRLNRDGHGGLGGGIGGNGMAGNGGGGGERA
FQTEVEIISMAVHRNLLRLLGYCVTQAERMLVYPFMRHGSVASRLRDSTSSSSGGGEPAL
DWAARRKIALGAARGLAYLHDFCQPKIIHRDVKAANVLLDDEMEAVVGDFGLAKLLDGSQ
THITTMVRGTAGHIAPEYLTTGKSSEKTDVFGYGIMLLELLTGQRAFDFARLAAEDDVML
LDWVKRLEREGRQAELVDPNLRARYHPGQAQELIQVALLCTQASPGERPHMAEVVRMLEG
DGLAERWQEWQRVELVRRRDSDHHLPRTLPQWVHDSTGNLDAIQLSSGR*
>Anthoceros_punctactus_evm.model.utg000051l.76.1_EVM_Apun_evm.TU.utg000051l.76___utg000051l_541176-544641(-)
MLPWLLLLLLLHRPLRVLANPEGDALNALRQSLQDPSNVLQSWDPTLVNPCTWFHVTCNN
DNSVIRVDLGNAALSGQLVPDIGNLPNLQYLELYSNNLSGEIPAQIGNLTALVSLDLYQN
NFTGSIPTTLGELKALRFLRLNNNSLSGEIPVQLTSVSGLQVLDLSYNNLSGEVPVNGSF
TLFTPISFQGNNDLCGTVVGQSCPGAPPIPPPPPFIPPPPNTPFVQGASPASSTGAIAGG
VAAGAALLFAAPAIVFAWYRRRTQDAFYDVPAEEDPEVHLGQLRRFTLRELQVATDNFNN
KNILGRGGFGKVYKGRLADGTLVAVKRLKEERSPGGELQFQTEVEMISMAVHRNLLRLRG
FCMTPTERLLVYPYMLNGSVASRLRERGVGEPALDWPTRKRISLGSARGLSYLHDHCDPK
IIHRDVKAANILLDEEFEAVVGDFGLAKLMDYKDTHVTTAVRGTIGHIAPEYLSTGKSSE
KTDVFGFGIMLLELITGQRAFDLARLANDDDVMLLDWVKGLLREKKIDLLVDPDLKTNYD
PKEVEELIQVALLCTQGSPMDRPKMAEVVRMLEGDGLAERWEEWQKVEVVRSQELDMVPH
RTPEWIVDSTDNLHAVELSGPR*
>Anthoceros_punctactus_evm.model.utg000103l.30.1_EVM_Apun_evm.TU.utg000103l.30___utg000103l_133012-136447(+)
MGRHCGRFRFGTGSGIGALRGAGEVRALQKLRPAAVEEVAMGALLLLYVAVIGMLGSFVG
GTIISPGISLEVNALITMKQYLADPGSNLASWDRLAVDACGFFHVTCSNQLSVIRIDLSG
ARLSGTLSPAIGSLPNLQHLVMPYNSLSGTLPPELGNLTGLVELDLSNNKFNGTIPSTIG
QLQSLVYLRLNNNNLSGALSFFSNMTNLQVLDLSSNNFNGTGPRISSANFNFSNNPACLL
GPTQGCPTIIEEQPLTQAEGSSSLGVGMAKSGRPSIWFLACGLISAGLLLAILMLAALSW
MRRQTKQAFFDVHAQGPDASLGQLKKFSLRELQIATDNFDNKNVLGKGGFGHVYKGSLSD
GSSIAVKRLKDGNIAGGELQFQMEVEMISLAVHRNLLRLVGFCMTPTERLLVYPYMCNGS
VASRLHDTVLGKPVLDWPARKRIALGAARGLLYLHEHCDPKIIHRDVKAANILLDDTFEA
VVGDFGLAKLLDHQDTHITTAVRGTVGHIAPEYLSTGQSSEKTDVFGYGILLLELITGER
AFDFGRIKQRKDVMLLDWVKTLHHDKKLECLADARLKADFNAFQLEEMVQVALLCTQFSP
ADRPSMAVVVRMLEGDGLAERWEEWQKVELRRTQQARLLPRRFDRMVEDSTFDLEAVELS
GPR*
>Fontinalis_antipyretica_04357-RA__[mRNA]__locus=176714_15967_22514_-_[translate_table__standard]
MAPPEVAWWRPLFLIALMPIGILGNLEGDALNAFRQSLTDTSNVLQSWDPTLVNPCTWFH
VTCNLENSVTRVDLGNAGLSGQLVSQLGVLTNLQYLELYSNNLSGIIPKELGNITDLVSL
DLYQNNFTGIIPDSLGQLRSLRFLRLNNNSLTGSIPVSLTTIQGLQVLDLSYNKLSGDVP
TNGSFSLFTPISFLGNNDLCGSVVGKQCPGQPPFPPPPPFTPPPPANVNGQQAKSQQTTS
TGAIAGGVAAGAALLFAAPAIGFAWWRRRRPIEAFFDVPAEEDPEVHLGQLKRFNLRELQ
VASDNFSNRNILGRGGFGKVYKGRLADGTLVAIKRLKEERSPGGELQFQTEVEMISMAVH
RNLLRLRGFCMTPTERLLVYPYMPNGSVASRLRERVDGEPALTWRTRKQIALGAARGLSY
LHDHCDPKIIHRDVKAANILLDEEFEAVVGDFGLAKLMDYKDTHVTTAVRGTIGHIAPEY
LSTGKSSEKTDVFGFGIMLLELITGQRAFDLARLANDDDVMLLDWVKGLLRERKVDLLVD
PDLKQNYDQKEVEELIQVALLCTQGSPLDRPKMGDVVRMLEGDGLAERWEEWQKVEVVRN
MDMDLPPHRTSEWIVDSTDNLHAVELSGPR
>Fontinalis_antipyretica_12739-RA__[mRNA]__locus=178584_21644_28822_+_[translate_table__standard]
MVQSRLPRPGWLLLLLCVLGLVARTTATIAEGIILIAWKNQLSTNNSNSYNWVSNSDPCG
SNPWFHILCDGAENVQRIDLGNSDFAGPLSADLGKLSKLIALNLYDNRFNGSIPESLGNL
TSLTFLDLSNNKLTGSIPGTLGQLSQLAHLKLNDNELAGSIPVQLTGLSNLIELSLQNNN
LSGRVYNNGSFAKLKASDFEGNNELCGTLVKRQCSGDPPIVSPSAPSSASGIGGGVAAAV
VALLCMVGLYFYWRRRHPKEAFFDVPAQEDSELNLGQLKRFTINQLRIATDNFSSKNEIG
RGGFSKVYKGALSDGTLLAVKRLKEDRNVGNEQQFQTEVEIISMAAHRNLLRLYGFCTTP
VERLLVYPFMSNGSVSTQLKRPEHGEPALSSGLRKHIALGAAKGLAYLHEQCSPKIIHRD
VKADNILLDDEFEAVVGDFGLAKPVDFKHTHVTTAVRGTLGHIAPEYMATGKSSEKTDVY
GYGITLLQLITGQGAVNLSRLSENEDVMLLDWVKKLNREDRVHLMVDPNLKEYDMMDIKE
LLRVALLCTQNSPSSRPKMSEVVSMLEGNGLEERWDEWEKLEVKRNQEAHFMPALPRDWD
LDSHSSFAHALELSGPR
>Pleurozium_schreberi_maker-scaffold_1439-snap-gene-0.43-mRNA-1_gene=maker-scaffold_1439-snap-gene-0.43_name=maker-scaffold_1439-snap-gene-0.43_seq_id=scaffold_1439_type=cds
MISMAVHRNLLRLRGFCMTPTERLLVYPYMPNGSVASRLRGQSKDVEIDRWERVDGEPAL
TWRTRKQIALGAARGLSYLHDHCDPKIIHRDVKAANILLDEEFEAVVGDFGLAKLMDYKD
THVTTAVRGTIGHIAPEYLSTGKSSEKTDVFGFGIMLLELITGQRAFDLARLANDDDVML
LDWISKPN
>Pleurozium_schreberi_maker-scaffold_1439-snap-gene-0.43-mRNA-2_gene=maker-scaffold_1439-snap-gene-0.43_name=maker-scaffold_1439-snap-gene-0.43_seq_id=scaffold_1439_type=cds
MISMAVHRNLLRLRGFCMTPTERLLVYPYMPNGSVASRLRERVDGEPALTWRTRKQIALG
AARGLSYLHDHCDPKIIHRDVKAANILLDEEFEAVVGDFGLAKLMDYKDTHVTTAVRGTI
GHIAPEYLSTGKSSEKTDVFGFGIMLLELITGQRAFDLARLANDDDVMLLDWISKPN
>Pleurozium_schreberi_maker-scaffold_2822-snap-gene-0.7-mRNA-1_gene=maker-scaffold_2822-snap-gene-0.7_name=maker-scaffold_2822-snap-gene-0.7_seq_id=scaffold_2822_type=cds
LRELTAADRSKRSNSSAVACGLSLGAAVLVGTFVLGFLWWRRRNARQVFFDVYEQQDPDV
LLGQLKKFSFRELQIATDNFNVKYILGKGGFGNVYKGHLSDGTIVAVKRLKGEGSPGAEM
QFQTEVEMISLAKPPALERILHDPDRAPSYSVAGKPALDWPTRKCIALGAARGLLYLHVH
CDPKIIHRDVKAANILLDEDFEAVVGDFGLAKLLDHRDSHVTTAVRGTVGHIAPEYLSTG
QSSEKTDVKKLQAEKRLDLLVDAELKSEYNSQELEEMVQVALLCTQVLPTERPKMLDVVR
MLEGDGLAERWEQWREVESRRSREALLPRRYCELVEDSSWDIEAIQLSGPR*
>Pleurozium_schreberi_maker-scaffold_2142-snap-gene-0.15-mRNA-1_gene=maker-scaffold_2142-snap-gene-0.15_name=maker-scaffold_2142-snap-gene-0.15_seq_id=scaffold_2142_type=cds
EEDPEVHLGQLKRFNLRELQVASDNFSNRNILGRGGFGKVYKGRLADGTLVAIKRLKEER
SPGGELQFQTEVEMISMAVHRNLLRLRGFCMTPTERLLVYPYMPNGSVASRLRGQSKDVE
IDRWERVDGEPALTWRTRKQIALGAARGLSYLHDHCDPKIIHRDVKAANILLDEEFEAVV
GDFGLAKLMDYKDTHVTTAVRGTIGHIAPEYLSTGKSSEKTDVFGFGIMLLELITGQRAF
DLARLANDDDVMLLDWVKGLLRERKVDLLVDPDLKQNYDQKEVEELIQVALLCTQGSPLD
RPKMGDVVRMLEGDGLAERWEEWQKVEVVRNMDMDLPPHRTSEWIVDSTDNLHAVELSGP
R*
>Pleurozium_schreberi_maker-scaffold_2142-snap-gene-0.15-mRNA-2_gene=maker-scaffold_2142-snap-gene-0.15_name=maker-scaffold_2142-snap-gene-0.15_seq_id=scaffold_2142_type=cds
EEDPEVHLGQLKRFNLRELQVASDNFSNRNILGRGGFGKVYKGRLADGTLVAIKRLKEER
SPGGELQFQTEVEMISMAVHRNLLRLRGFCMTPTERLLVYPYMPNGSVASRLRERVDGEP
ALTWRTRKQIALGAARGLSYLHDHCDPKIIHRDVKAANILLDEEFEAVVGDFGLAKLMDY
KDTHVTTAVRGTIGHIAPEYLSTGKSSEKTDVFGFGIMLLELITGQRAFDLARLANDDDV
MLLDWVKGLLRERKVDLLVDPDLKQNYDQKEVEELIQVALLCTQGSPLDRPKMGDVVRML
EGDGLAERWEEWQKVEVVRNMDMDLPPHRTSEWIVDSTDNLHAVELSGPR*
>scaffold-FFGR-2005812-Netrium_digitus
WVALLTSPCPTGSWQGVVCDDSGNVTKVDLSYVNGGSQHVPKLNATLSWNITGVKQLQELNLANNLFYGSIPQELSLARNLNRLILNGNLFTGPIPDTLADIPNLTCLNLVNNSLTGTIPANLSHFPCVDFEGNNLTFTYNVSCQAGNLSSCAPKQLNDVAPSSGNGVSLGAVILLGLLVAAGVFFKRWREKVQRRREEALLAEDIENQISTRHFGSLRRFNVEDLMKSTNGFDDDNIIGEGGYAKVYKGKLEDGSEVAIKRLKRKEKGGELLFLNEVELISRAVHKNLMRVDGFCVETGECMLVLPFMSNGSVATRTQGKEGNPMSWLQRQKVALGAAEGVAYLHNDCNPKIIHRDIKAANVLLNEDDEPVIADFGLAREMEADQTHQDATVKGTIGYIAPEYLETGQLSEKTDVYAFGVFLLELVSGLDLFALTELTGEEDIILVDWVQTLIKDGKVSYLVDRELKPEEYNVKEVEKMLQVALMCMAQDPANRPTMTEVTKMLSVRELAEKWGQWQ
>scaffold-GGWH-2003167-Onychonema_laeve
WNAQYNGPCPSGNWVGVTCNQENYVIKIDLSSLYLGPGAGNLSGVFDYQVSGLLFLQSLNIANNNLTGPLPPELSLAPALRELNVQGNKLSGPLPEELCSLKSLQCLHLADNQFSGNIPSCWSHFPCPDFQGNKLNIIKNVTCRDVPYSSCQQLGGVIYAPPPPPMSQGPNWGVIVGAIVGGLVLLALLLAAVMLWLKHQEKRRRKEEELKLAQDIEAQISSRHFGSLRRFAVPELAAATDSFNEENLLGGGGFSRALKRTLQRVFKGTLQDGKVVAVKRIKDERKSGGELEFLNEVELISRAVHRNLMHSEGFCVEAGECMLVLPFYSNGSVASRTQGKEGDPIDWPTRQKIARGAAEGISYLHTDCNPKLIHRDIKAANVLLDDDHEAVIADFGLAREMNVKESHATTAIKGTIGHIAPEYFMSGQCSEKTDVFSFGVFLTELVSGKDVYQLSQHAEAEDVLLRDWVSRALQEGSMGALVDPELDLEDAGSRAEVVKMLQVALLCMHNDPADRPTMEEVAKMLHGKGLAQKWQKWQ
>scaffold-HIDG-2013056-Cosmarium_broomei
LRYLRSLTLDNNLINGSIPRELGMSKSLRALVLSNNGMSGRIHKDLCNLNLTCLQLQNNSFAGPIPDCWSSFPCVDFMDSGLTYTPGVNCVNTTTKSSCAPPDVILTPPPPPVEPLLSVGAIVGIVLGFLGLVALLTAGYVFLRRHLAAKRKEEERRRLAEDIETQISTRHFGTLRRFTVPELSKATNDFDDDNMLGEGGFSKVYKGTLEDGKEIAIKKIKDERKAGGELEFLNEVELISRAVHRNLMHSEGFCVEAGECMLVLPFYVNGSVASRTHGKEGNPLDWPTRQKIARGAAEGVAYLHTDCSPKLIHRDIKADNVLLDDSDEAIIADFGLAKEMDVKETHRTTAVKGTIGHIAPEYFVSGQCSEKTDVYAFGVFLLELISGKDVFGLTAGPESEELLLRDWVANIVRDNRLPDLVDPELQGEPDTEMGEVVKVLQVALLCMQADPNDRPFMDQVVKMLVGKGLAERWQKWQDE
>scaffold-HIDG-2013057-Cosmarium_broomei
LRYLRSLTLDNNLINGSIPRELGMSKSLRALVLSNNGMSGRIHKDLCNLNLTCLQLQNNSFAGPIPDCWSSFPCVDFMDSGLTYTPGVNCVNTTTKSSCAPPDVILTPPPPPVEPLLSVGAIVGIVLGFLGLVALLTAGYVFLRRHLAAKRKEEERRRLAEDIETQISTRHFGTLRRFTVPELSKATNDFDDDNMLGEGGFSKVYKGTLEDGKEIAIKKIKDERKAGGELEFLNEVELISRAVHRNLMHSEGFCVEAGECMLVLPFYVNGSVASRTHGKEGNPLDWPTRQKIARGAAEGVAYLHTDCSPKLIHRDIKADNVLLDDSDEAIIADFGLAKEMDVKETHRTTAVKGTIGHIAPEYFVSGQCSEKTDVYAFGVFLLELISGKDVFGLTAGPESEELLLRDWVANIVRDNRLPDLVDPELQGEPDTEMGEVVKVLQVALLCMQADPNDRPFMDQVVKMLVGKGLAERWQKWQDE
>scaffold-MNNM-2004181-Cosmarium_granatum
WNSLLGLPCPTGSWLGVACNAAGYVTSVDLSARTLGGSGLVLQGKFNREIAGVMFLESINIAGNNLTGRLPPELALAPSLVSLDVEGNSLSGALPRELCNATSLTCVHLANNQFSGSIPECWRNIPCADFEGNNLNIIKNVTCLDVPWRSCEEDLGRVITAPPAPAGVNVGALVGGIVGGLVLLALLVAGIMLLLKRLEQRRKRAEELKLAQDIEAQISSRHFGTLRRFAVPELALATDEFNEDNLLGEGGFSRVYKGTLPDGKMVAVKRIKDERKAGGELEFLNEVELISRAVHRNLMHSEGFCVEAGECMLVLPFYANGSVASRTQGKEGDPLEWLTRQKVAQGAAEGIAYLHTDCNPKLIHRDIKAANVLLDDDHEAIIADFGLAKELEVKESHATTAIKGTIGHIAPEYFVSGQCGEKTDVYAFGVFLLELVSGKDVYQLSVHAEAEDVLLRDWVSKALQDGRMGELVDAELELDDAGSRGEVVKTLQVALLCMQNEAADRPGMEEVAKMLSGKGLAEKWQKW
>scaffold-QWFV-2011043-Bambusina_borreri
PNLPVSFWNADLNPPCPSGSWVGVSCNAQGYVTSIDLSAAYLGSGVGKLYGTFGYQVANLPFLQSINVANNSLSGPLPPELALAPALVKLDVRNNQLNGTLSQDLCSLKSLQCLHLANNQFSGDIPSCWWTFPCLDFEGNNLNIVKNVTCTDSPYPSCEAVPPVIQAPPPPPGTSNDTLAIVLGSVLGSAAFLAVLAVGIMLLLKHWEGEKRKKEELKLKQDIEAQISSRHFGALRRFAVVELAAATDEFNEDNLLGEGGFSRVYKGKLSDGKVVAVKRIKDERKAGGELEFLNEVELISRAVHKNLMHSEGFCVEAGECMLVLPFYPNGSVSTRTQGKEGDPLDWPTRQKIARGAAYGVAYLHTDCSPKLIHRDIKAANVLLDDQHEAIIADFGLAREMSTKESHATTAIKGTLGHIAPEYFVSGQCSDKTDVYAFGVFLLELVSGKDVFHLSESAEEEDILLRDWVCKILQDVELIVDREMDLEEESSREEVVKMLQVALLCLQNEAKDRPTMEEVAKMLHGKGLAEKWQKW
>scaffold-RPQV-2000203-Phymatodocis_nordstedtiana
LIALESLDLSNNLISGNLPKQLSLAPKLQRLLLSSNNFSGQISTELCSLNLTCLQLNGNRFRGRIPSCWRHIPCVDFEGSGLKYRPGVDCNNGTTRSSCAPPEVVLAPPPASGGLSTGAIVGIVVGSLVGIALIVAAVVLLIRRRERKRKEEAQKKLAADIETQISTRHFGTLRRFTAPELSKACNDFDEDNLLGEGGFSRVYKGTLDDGKTVAIKKIKNERKAGGELEFLNEVEMISRAVHRNLMHSEGFCVEAGECMLVLPFYPNGSVASRTHGKEGNPLEWPARQRIARGAAEGVAYLHTDCSPKLIHRDIKADNVLLDDGDESIIADFGLAKEMDVKETHRTTAVKGTIGHIAPEYFVSGQCSEKTDVYAFGVFLLELVSGKDVYGLTAAPEAAEMLLRDWVASIVKENKLELLLDPELQGAEETEEAEVVKMLQVALLCMQADPNERPTMEQVAKMLVGKGLAERWQKWQ
>scaffold-RPRU-2003792-Staurodesmus_omearii
LTGSFDYSMAGVLYLNSLDISGNNLSGTLPPELSLAPSLTKLNLEGNSFSGPIPTELCSLNLSCLHLANNSFTGNIPDCWKNRFPCVDFQGNNLNIIEGTTCQPGKYKSCLTPPTVYAPPPPPPGVNVAAVVGGVVGGLVLLALLGAALLLFMKHLERKRKREEEIKLAQDIEAQISSRHFGTLRRFTVAELSSSTSDFDEDNLLGEGGFSKVYKGTLPDGKVVAIKRIKDEKKAGGELEFLNEVELISRAVHRNLMHSEGFCVDAGECMLVLPFYANGSVASRTQGKEGNPLDWPTRQKIAQGAAEGIAYLHTDCNPKLIHRDIKAANVLLDDDHEAIIADFGLAKEMDLKDSFATTAIKGTIGHIAPEYFVSGQCSEKTDVFGFGVFLMELVSGSDVYQLSTKAEAEDVLLRDWASKTLQEGRMTELVDKELELDDPVCRAEVVKVLQVALLCMQNEAADRPTMEEVAKMLSGKGLAEKWEKWQAE
>scaffold-RQFE-2002339-Cosmocladium_cf._constrictum
WNGQISPPCPSGNWIGVTCNKDNYVTNIDLGDAQLTGTFGYEVAGLLFLESIDMHGNNLTGPLPAELSLAPALTSLNVEGNRLSGPLPSQLCSLTSLKCLHLANNSFVGDIPECWSSFPCLDFEGNRLNIVKNKTCQDVPYKSCTLQALLPQAPPPPPAVYDGPNVQAIVGGIVGGLAFLALLAAALLFYLKHLERRRKRQEELKLAQDIEAQISSRHFGTLRRFSVPQLSKATNDFDEDNLLGEGGFSKVYKGKLEEGKLVAVKRIKDERKAGGELEFLNEVELISRAVHRNLMHSEGFCVEAGECMLVLPFYPNGSVASRTHGKEGNPLDWPARQRIARGAAEGVAYLHTDCSPKLIHRDIKADNVLLDDSDEAIIADFGLAKEMDVKETHRTTAVKGTIGHIAPEYFVSGQCSEKTDVYAFGVFILELLSGKDVYALTSGPEEEGVLLKDWVARIIQEGRIPTLLDVELQGASGTDVGEVEKMLQVALLCMAADPAERPTMEQVAKLLTGKGLAERWQKWQDE
>scaffold-RQFE-2002340-Cosmocladium_cf._constrictum
WNGQISPPCPSGNWIGVTCNKDNYVTNIDLGDAQLTGTFGYEVAGLLFLESIDMHGNNLTGPLPAELSLAPALTSLNVEGNRLSGPLPSQLCSLTSLKCLHLANNSFVGDIPECWSSFPCLDFEGNRLNIVKNKTCQDVPYKSCTLQALLPQAPPPPPAVYDGPNVQAIVGGIVGGLAFLALLAAALLFYLKHLERRRKRQEELKLAQDIEAQISSRHFGTLRRFSVPQLSKATNDFDEDNLLGEGGFSKVYKGKLEEGKLVAVKRIKDERKAGGELEFLNEVELISRAVHRNLMHSEGFCVEAGECMLVLPFYANGSVASRTQGKEGNPLDWQTRQKIAQGAAEGVAYLHTDCNPKLIHRDIKAANVLLDDDHEAIIADFGLAKEMDYRDSAATTGIKGTIGHIAPEYFVSGQCSEKTDVYAFGVFLLELVSGKDVYNLSVHAEAEDILLREWLAKMMQEGRVAELVDRELDLEEGSMKGDVAKVLQVALLCLQSEPQARPSMEEVARMLSGRGLAEKWEKWQ
>scaffold-STKJ-2007540-Cosmarium_ochthodes-M1384
WNSFVNTPCPDGNWIGVSCNAEGFVTDVDLSASTLGSDLRLKGSFGFDLAGLLFLKSINLAGNNVRGRLPAELSLAPALTSLNLEDNKLTGPLPLELCSISTLQCLHLANNSFTGQIPECWQKKFPCLDFEGNNLNVTKGVTCLDLPEKSCSQNRSVILAPPPPPGGPGINWGAIVGGIVGALALLALLAAGLLLYLKHLERERKREEERKLAQDIEAQISSRHFGTLKRFSVPVLSKATCQFDEDNLLGEGGFSKVYKGTLEDGKVVAVKRIKDERKSGGELEFLNEVELISRAVHRNLMHSEGFCVEAGECMLVLPFYANGCVASRTQGKEGDPLTWPKRQRIAQGAAEGIAYLHTDCNPKLIHRDIKADNVLLDSGEEAIIADFGLAKEMDVKETHRTTAVKGTIGHIAPEYFVSGQCSEKTDVYAFGVFLLELISGKDVFTLTAAQEETEMLLRDWVALVVKENKLPEIVDEEMLESMDTDLDDVMKVLQVALLCMRPDPNDRPQMEQVAKMLSGKGLAERWQKWQ
>scaffold-WCQU-2062765-Staurodesmus_convergens
NLPIATWNGVIVGAPCPTGSWSGVVCNEQGYVVSVDLSTVPGAPKLNGQFTYDIAGVMYLQSLNLADNNLTGRLPAELSLAPALKSLNLENNRLSGSLPTLLCKLTTLSCLHLSGNDFSGPIPECWRKFPCADFQGTKLNATVGVTCVSGGKSCPVNTTIAQAPPSGGVNVGAIIGGVVGGVAFLCLLIAGVMLYLKAEERRRKREAEIKLAQDIEAQISSRHFGTLRRFSVEELSSATFEFDEDNLLGEGGFSKVYKGTLEDGKVVAIKKIKDERKAGGELEFLNEVELISRAVHRNLMHSEGFCVEAGECMLVLPFYANGSVASRTQGKEGDPLDWSARQRIAQGAAEGIAYLHTDCNPKLIHRDIKAANVLLDDDHEAIIADFGLAKEMDVKDSFATTAIKGTIGHIAPEYFVSGQCSEKTDVYAFGVFLLELISGCDVYQLSAHAEAEDILLRDWVSKMLQEGRMGDLVDKELELDEASNRAELVKMLQVALLCMQNEAGDRPTMEEVAKMLSGKGLAEKWQKW
>scaffold-XRTZ-2001130-Roya_obtusa
IPSWKITPVSPCDWAGITCSSDNHVTQISLSSSSLSGWIGPTIAYLSHLQSLDLSSNNFSGPISPAIGSLSSLTLLDLSRNHFSGRIPSSMGNLSSLLVINLGNNKLSGPIPVSLQSLKSLKSLNFTNNNLTGPVPTTSPLGSFTYASFLGNPLLCRDSPDFPLHCSTNYSAPLPPPSATPSLDTGAPSPTSKSSSSSSMAIIISCAVAAVLALSLLLAAFFFWRRRKSAKGELPPDAQSLKGVSGSEVDMANPAFQNLKLFQLSEIVRATNNFSSKNKLGEGGFGQVYRAEMADGSVVAVKRLKTHGSSSQHEQDQFMAEIGIINRAAHRNLLRLLGYCSHGRERLLVYPLMPNGSVLSHLRGSNGKYQSSPLPWSVRKRIAIGTAEALAYMHHSCEPRIIHRDVKSANVLLSETFDPVVCDFGLAKLLNFDQSNVQTAVRGTRGYIAPEYMRTGKMSVKTDVYGFGIFLMELLTGKGGKGLALMMREKEVLMRDWALAHLEDGNVEQILDPDLGLRSQPIMAATITDSKHLLQIALMCIAIDPCRRPTMSECVSLLHGTGLQERWDQWTREEVIRQ
>scaffold-XRTZ-2004332-Roya_obtusa
VIDSYRGDAAFLTSFINNFPPSFWVPDINPCPTGDWIGVTCNPQGYVTEVDLSYAKLPTGSQPLAGSLDWNITGVLYLTTLNLAGNNFSGAVPPELSLSRSLKTLNLEDNKFSGNISNSLGLLNLTCLHLSGNNFSGVIPPSLKTFPCADFAGNPLLKFISGVDCVDTNNTKSCAANTTVSVAPPAPASSGDNVGAIVGGVVGGLAFIALLLAAFLFYRRYQERKRKEEEDRKLAEDIENQISTRHFGTLRRLSVPELSASTNNFDEDNLLGEGGFAKVYKGKLEDGKVVAIKRIKEERRAGGELQFLNEVELISRAVHRNLMRCEGFCVEQGECMLVLPFMSNGSVASRTQGKEGNPMDWPTRQRVAQGAAEGVAYLHTDCNPKLIHRDIKADNVLLDENDEAVIADFGLAKEMDVKETHATTAVKGTIGHIAPEYFVSGQMSEKTDVYAFGVFLLELVSGKSVFELTVAPEAEDMLLRDWVARLMKDGKIPEFVDTELSPSDYSVQEVGKMLQVALLCIQNDPNDRPGMDEVAKMLAGKGLAEKWEQWQE
>scaffold-YSQT-2001729-Penium_exiguum
GTVSYDIVGLLFLSSINLKGNNFHGKLLPQLGLAPQLKNIDLFNNSLSGPLPTELCDLGLTCLNVAHNKFTGRIPPCFKSLPCVDFEGNNFTRVAGDCDATQNMSSCDPKLVAVLAPPPPPPSDSSSLSAGAIVGIVVGSLAGIALIAFLFVVLVRNQQRRRKEEERKKLAADIESQIQTRHFGTLRRFSAGELSKACNNFDEDNFLGEGGFSKVYKGKLDDGKEIAIKRIKDERKAGGELEFLNEVELISRAVHRNLMHSEGFCVEAGECMLVLPFYANGSVASRTQGKQGDPLDWPSRQKVAKGAAEGVAYLHTDCNPKLIHRDIKAANVLLDSGNEAIIADFGLAKEVDVKESHATTAVKGTIGHIAPEYFVSGQCSEKTDVYAFGVFLLELVSGKDVYELVTQPDGEEVLLREWVTKVLQEGRLDEVVDGELDLEGIRVEVAEVLHVALLCIQNEAKSRPTMEDVAKLLSGKGLAEQWEKWQAEAGNMKAEDLLAVVNTPAIWDNTTTGISLEAFNISGPR
>scaffold-YSQT-2036497-Penium_exiguum
WDTYIGPPCPTGNWFGVSCNSHAFVSLLDLNHTTFPEGTPQLRGPLGISLTGLINLTTLILAGNALYGPLPPELSLCPALKDLNLESNRFSGTIPEQLCELNLNCLHLANNTFHGTIPKCLSHFPCADFAGNKNLTYTLGVNCMPGPKSCTVNNTVTYAPPPPPTPQAAGVNLAAVLGGVIGGVLFVCLCIIGFVLYNKHMKRKRKLEEEAKLAADIENQISTRHFGTCKRFGVEELQKATSNFDEDNLLGEGGFAKVYKGKLEDGQVVAIKRIKEDKRAGGELQFLNEVELISHAVHRNLVRAEGFCVESGKECMLVLPFLANGSVASRTQGKEGNPMDWPTRQKVARGAAEGIAYLHDDCNPKIIHRDIKADNVLLGDDDEPKIADFGLARELDVKESHASTGVQGTIGHIAPEYFESGQLSEKTDVYAFGVLLLELVSGKDVYQLSEEPEQQDMTLRDWVIQLMKDGKVAGFVDPELKPSEYNMAEVEHMLQVGVVCMIPSPSQRPSMSEVAKALVTAGLADNWEQWQNEAKHLRVEDLLDVVKKPNLWDSNNTTGISLEAFELTGPR
>Azolla_filiculoides_s0032.g024627
MHPGKADIRCFRTMPLSFILFLQLLFQFFYRVSCNSEGDALHNLRQALDDPSNVLQSWDP
TLVNPCTWFHVTCNTNNNVIRVDLGNAQLSGNLVSDLGDLTFLQYLELYSNNISGEIPKE
LGNLSELVSLDLYQNKFSGQIPDTLGKLNHLRFLRLNNNTLTGQIPLSLTGVTALQVLDL
SNNNLSGSVPTNGSFSLFTPISFAGNSLLCGSVVGKPCPGQPPFPPPPPFQPPPSPSNEQ
NNGKQSSSSTGAIAGGVAAGAALIFAVPAIGFAWWRRRRPQEHFFDVPAEEDPEVHLGQL
KRFSLRELQVATDNFNNRNILGRGGFGKVYKGRLADGTLVAVKRLKEERSPGGELQFQTE
VEMISMAVHRNLLRLRGFCMTPTERLLVYPYMPNGSVSSRLRDRNPGESPLNWPTRKTIA
LGSARGLSYLHDHCDPKIIHRDVKAANILLDEEFEAVVGDFGLAKLMDYKDTHVTTAVRG
TIGHIAPEYLSTGKSSEKTDVFGFGIMLLELITGQRAFDLARLANDDDVMLLDWVKGLLR
ERKIDMLVDPDLKSNYETHEVEQLIQVALLCTQSSPMDRPKMSEVVRMLEGDGLAERWEE
WQKVEVVRSQEVELVPHRSDWIVDSVDNLHAVELSGPR*
>Azolla_filiculoides_s0048.g030480
MPWGPTLSSSASFSTPPNPTDAGSNGGNGGSSITGAIAGGVAAGAALIFAVPALGFAWWR
RRKPQENFFDVPAEEDPEVHLGQLKRFSLRELQVATDNFNQKNILGRGGFGKVYKGRLAD
GSLVAVKRLKEERSPGGELQFQTEVEMISMAVHRNLLRLRGFCMTPTERLLVYPYMSHGS
VSSRLRDRAQGVPPLDWDTRKRIALGAARGLSYLHDHCDPKIIHRDVKAANILLDEDFEA
VVGDFGLAKLMDYKDTHVTTAVRGTIGHIAPEYLSTGKSSEKTDVFGFGIMLLEVITGQR
AFDLARLANDDDVMLLDWVKGLLREQKITTLMDPDLKLEFRTNEVEQLIQVALLCTQSSP
MDRPKMSEVVRMLEGDGLAERWEEWQKVEVVRSQVEDIAPLRSDWIVESVHNLHAVELSG
PR*
>Salvinia_cucullata_v1.1_s0035.g011432
MSFLTYRSRFLKKNEHSDSITVRVADSAGVIVIQGPSWIRKDGIQQSISNNQSHKLGLCI
ENLFKYVLFSEVIHLPFLLAGDALHNLRQALDDPSNVLQSWDPTLVNPCTWFHVTCNTNN
NVIRVDLGNAQLSGSLVPDLGDLPFLQYLELYSNNISGEIPKELGNLSELVSLDLYQNKF
SGQIPDTLGKLSHLRFLRLNNNSLTGSIPLSLTTVTALQVLDLSNNNLSGSVPTNGSFSL
FTPISFAGNSQLCGSVVGKPCPGQPPFPPPPPFQPPPSPSEDQTNEKQSTSSMGAIAGGV
AAGAALIFAIPAIGFAWWRRRRPQEHFFDVPAEEDSEVHLGQLKRFSLRELQVATDNFNN
RNILGRGGFGKVYKGRLADGTLVAVKRLKEERSPGGELQFQTEVEMISMAVHRNLLRLRG
FCMTPTERLLVYPYMPNGSVKGLLRERKIDMLVDPDLKSNYETHEVEQLIQVALLCTQSS
PMDRPKMSEVVRMLEGDGLAERWDEWQKVEVVRNQEVELIPHRTDWIVDSVDNLHAVELS
GPR*
>Salvinia_cucullata_v1.1_s0040.g012323
MQAASFLLLGLFLQLLHRASSNTEGDALHNLRQALDDPSNVLQSWDPTLVNPCTWFHVTC
NENNNVIRVDLGNAQLSGSLVSDLGELPFLQYLELYSNNISGAIPKELGNLSDLVSLDLY
QNQLSGQIPDTLGKLNHLRFLRLNNNTLSGSIPLSLTSVTALQVLDLSNNNLSGSVPTNG
SFSLFTPISFAGNPLLCGSVVGKPCPGQPPFPPPPPFQPPPSPSNGPNDEKQSASSAGAI
AGGVAAGAALIFAIPAIGFAWWRRRRPQEYFFDVPAEEDPEVNLGQLKRFSLRELQVATD
NFNNRNILGRGGFGKVYKGRLADGTLVAVKRLKEERSPGGELQFQTEVEMISMAVHRNLL
RLRGFCMTPTERLLVYPYMPNGSVSSRLRDRNPGEPPLDWPTRKRIALGSARGLSYLHDH
CDPKIIHRDVKAANILLDEEFEAVVGDFGLAKLMDYKDTHVTTAVRGTIGHIAPEYLSTG
KSSEKTDVFGFGIMLLELITGQRAFDLARLANDDDVMLLDWVKGLLRERKIDMLVDPDLK
LNYETNEVEQLIQVALLCTQGSPMDRPKMSEVVRMLEGDGLAERWEEWQKVEVVRSQEVE
LVPHRADWIVDSVDNLHAVELSGPR*
>Salvinia_cucullata_v1.1_s0252.g026775
MRSPLFALLQLLLIFFDRASCNSEGDALSALKNVLNDPSGVLGSWDSSLVNPCTWFHVTC
NENNFVVRVDLGNAQLSGKLVPDLGDLQHLQYLELYSNNISGSIPQELGNLNELVSLDLY
QNNFTGSIPDTLGKLIHLRFLRLNNNSLNGSIPYSLTNISTLQVLDLSNNDLSGRIPVNG
SFSLFTPISFSGNNDLCGAVVGKQCPGDPPLPPPPPYQPPPSSASEVNNGGKRTSTTGAI
AGGVAVGVVLILLVPAISFAWWRRHKPQDSYFDVPAEEDPEVHLGQLRRFSLRELQVATD
NFNHKNILGRGGFGKVYKGRLADGSLVAVKRLKEERSPGGELQFQTEVEMISMAVHRNLL
RLRGFCVTPTERLLVYPFMSNGSVSSRLRDRVQGMPALDWITRKRIALGSARGLAYLHDH
CDPKIIHRDVKAANILLDDDFEAVVGDFGLAKLMDYKDTHVTTAVRGTIGHIAPEYLSTG
KSSEKTDVFGFGITMLELITGQRAFDLARLANDDDVMLLDWVCIKSVCIVQGNYAE*
>scaffold-AFPO-2011740-Blechnum_spicant_gametophyte
GDALHNLRLALTDPSNVLQSWDPTLVNPCTWFHVTCNPSNSVIRVDLGNAQLSGTLVPDLGELPSLQYLELYSNNITGDIPKELGNLAQLVSLDLYQNKFTGPIPDTLGELTHLRFLRLNNNTLDGGIPASLTKVNSLQVLDLSNNNLSGRVPANGSFSLFTPISFSGNSQLCGPVVGKPCAGEPPFPPPPPYQPPPSPTTNGNNGGRPSTSSTGAIAGGVAAGAALIFAVPAIGFAWYRRRRPQEHFFDVPAEEDPEVHLGQLKRFSLRELQVATDNFNNKNILGRGGFGKVYKGRLADGTLVAVKRLKEERSPGGELQFQTEVEMISMAVHRNLLRLRGFCMTPTERLLVYPYMPNGSVSSRLRDRSPGDPPLDWPTRKRIALGSARGLSYLHDHCDPKIIHRDVKAANILLDEENEAVVGDFGLAKLMDYKDTHVTTAVRGTIGHIAPEYLSTGKSSEKTDVFGFGIMLLELITGQRAFDLARLANDDDVMLLDWVKGLLRERRIDMLVDPDLKSNYETHEVEQLIQVALLCTQSSPMDRPKMSEVVRMLEGDGLAERWEEWQRVEVVRSQEVELLPHRSDWIVDSVDNLHAVELSGPR
>scaffold-CJNT-2011860-Polypodium_glycyrrhiza
GDALHNLRLALLDPSNVLQSWDPTLVNPCTWFHVTCNPSNNVIRVDLGNAQLSGMLVPDLGELQALQYLELYSNNITGEIPKELGNLVQLVSLDLYQNKFTGSIPDTLGQLTHLRFLRLNNNTLDGGIPYSLTKVNALQVLDLSNNNLSGRVPTNGSFSLFTPISFSGNTQLCGPVVGKPCPGEPPFPPPPPYQPPPSPASTGSSGGRASPSSTGAIAGGVAAGAALIFAVPAIGFAWYRRRKPQEHFFDVPAEEDPEVHLGQLKRFSLRELQVATDNFNNKNILGRGGFGKVYKGRLADGTLVAVKRLKEERSPGGELQFQTEVEMISMAVHRNLLRLRGFCMTPTERLLVYPYMPNGSVSSCLRDRPPGEPPLDWPRRKRIALGSARGLSYLHDHCDPKIIHRDVKAANILLDEEFEAVVGDFGLAKLMDYKDTHVTTAVRGTIGHIAPEYLSTGKSSEKTDVFGFGIMLLELITGQRAFDLARLANDDDVMLLDWVKGLLRERRIDMLIDPDIKSNYETHEVEQLIQVALLCTQSSPGDRPKMSEVVRMLEGDGLAERWEEWQRVEVVRSQEVELLPHRNDWIVDSVDNLHAVELSGPR
>scaffold-CQPW-2018022-Anemia_tomentosa
LFVQLQRVLSNSEGDALHNLRQALSDPSNVLQSWDPTLVNPCTWFHVTCNTNNNVIRVDLGNAQLSGTLVPDLGDLPSLQYLELYSNNITGDIPPELGNLSQLVSLDLYQNKFTGKIPDTLGKLDRLRFLRLNNNSLDGSIPYSLTNVNALQVLDLSNNNLSDRVPTNGSFSLFTPISFTGNVNLCGSVVGKPCPGDPPFPPPPPFQPPPSPSNTANNGGRPSSSSTGTIAGGVAAGAALIFAVPAIGFAWWRRRRPQEHFFDVPAEEDPEVHLGQLKRFSLRELQVATDNFNNRNILGRGGFGKVYKGRLADGTLVAVKRLKEERSPGGELQFQTEVEMISMAVHRNLLRLRGFCMTPTERLLVYPYMPNGSVSSRLRDRNSGEAPLDWITRKRIALGSARGLSYLHDHCDPKIIHRDVKAANILLDEEFEAVVGDFGLAKLMDYKDTHVTTAVRGTIGHIAPEYLSTGKSSEKTDVFGFGIMLLELITGQRAFDLARLANDDDVMLLDWVKGLLRERKIEMLVDPDLQNHYTTHEVEQLIQVALLCTQSSPMDRPKMSEVVRMLEGDGLAERWEEWQKVEVVRSQEVELAPPHGHGGGVRSDWIVDSVDNLHAVELSGPR
>scaffold-DFHO-2004942-Danaea_nodosa
LLVLLLLHLLRNVSANSEGDALHALREALQDPSRVLQSWDPTLVNPCTWFHVTCNSNNNVIRVDLGNAQLSGNLVPDLGNLPHLQYLELYSNKINGTIPKELGNLTELVSLDLYQNGFTGPIPDTLGRLGRLRFLRLNNNSLSGEIPQSLTNVNALQVLDLSNNKLSGPVPVNGSFSLFTPISFAGNTDLCGPIAGKPCPGQPPFPPPPPFQPPPNPSSVNNNGGKASGSSTGAIAGGVAAGAALLFAVPAIGFAWWRRRKPQEPFFDVPAEEDPEVHLGQLKRFSLRELQVATDGFNNRNILGRGGFGKVYKGRLADGTLVAVKRLKEERSPGGELQFQTEVEMISMAVHRNLLRLRGFCMTPTERLLVYPFMSNGSVSSKLRDRAPGEPPLDWQTRKRIALGSARGLSYLHDHCDPKIIHRDVKAANILLDEEFEAVVGDFGLAKLMDYKDTHVTTAVRGTIGHIAPEYLSTGKSSEKTDVFGFGIMLLELITGQRAFDLARLANDDDVMLLDWVKGLLRERKIDTLVDPDLKDHYETNEVEQLIQVALLCTQSSPMDRPKMSEVVRMLEGDGLAERWEEWQKVEVVRSQEGEVAPHRGSEWIVDSVDNLHAVELSGPR
>scaffold-FQGQ-2075183-Polystichum_acrostichoides
DMRASFFLLLLLQLQLLPRIYCNSEGDALHNLRLALTDPSNVLQSWDPTLVNPCTWFHVTCNPSNSVIRVDLGNAQLSGALVSDLGELQSLQYLELYSNNITGEIPKELGSLIQLVSLDLYQNKFSGPIPDSLGSLTHLRFLRLNNNTLDGSIPTSLTNVNALQVLDLSNNNLSGRVPTNGSFSLFTPISFNGNNRLCGTVVGKPCPGEPPFPPPPPYQAPPSPASTGNNGGRASTSSTGAIAGGVAAGAALIFAVPAIGFAWYRRRRPQEHFFDVPAEEDPEVHLGQLKRFSLRELQVATDNFNNKNILGRGGFGKVYKGRLADGTLVAVKRLKEERSPGGELQFQTEVEMISMAVHRNLLRLRGFCMTPTERLLVYPYMSNGSVSSCLRDRSPGDAPLDWPRRKSIALGSARGLSYLHDHCDPKIIHRDVKAANILLDEEFEAVVGDFGLAKLMDYKDTHVTTAVRGTIGHIAPEYLSTGKSSEKTDVFGFGIMLLELITGQRAFDLARLANDDDVMLLDWVKGLLRERRIDMLVDPDLKSNYETHEVEQLIQVALLCTQSSPMDRPKMSEVVRMLEGDGLAERWEEWQRVEVVRSQEVELLPHRSDWIVDSVDNLHAVELSGPR
>scaffold-GYFU-2020999-Polypodium_hesperium-A_type
GDALHNLRLALLDPSNVLQSWDPTLVNPCTWFHVTCNPSNNVIRVDLGNAQLSGQLVSDLGELQALQYLELYSNNITGEIPKELGNLVQLVSLDLYQNKFTGSIPDTLGQLTHLRFLRLNNNTLDGGIPYSLTKVNALQVLDLSNNNLSGRVPTNGSFSLFTPISFSGNTLLCGPVVGKPCPGEPPFPPPPPYQPPPSPASTGSSGGRASPSSTGAIAGGVAAGAALIFAVPAIGFAWYRRRKPQEHFFDVPAEEDPEVHLGQLKRFSLRELQVATDNFNNKNILGRGGFGKVYKGRLADGTLVAVKRLKEERSPGGELQFQTEVEMISMAVHRNLLRLRGFCMTPTERLLVYPYMPNGSVSSCLRDRPPGEPPLDWPRRKRIALGSARGLSYLHDHCDPKIIHRDVKAANILLDEEFEAVVGDFGLAKLMDYKDTHVTTAVRGTIGHIAPEYLSTGKSSEKTDVFGFGIMLLELITGQRAFDLARLANDDDVMLLDWVKGLLRERRIDMLIDPDIKSNYETHEVEQLIQVALLCTQSSPADRPKMSEVVRMLEGDGLAERWEEWQRVEVVRSQEVELLPHRNDWIVDSVDNLHAVELSGPR
>scaffold-IXLH-2024962-Polypodium_hesperium-B_type
GDALHNLRLALLDPSNVLQSWDPTLVNPCTWFHVTCNPSNNVIRVDLGNAQLSGQLVSDLGELQALQYLELYSNNITGEIPKELGNLVQLVSLDLYQNKFTGSIPDTLGQLTHLRFLRLNNNTLDGGIPYSLTKVNALQVLDLSNNNLSGRVPTNGSFSLFTPISFSGNTLLCGPVVGKPCPGEPPFPPPPPYQPPPSPASTGSSGGRASPSSTGAIAGGVAAGAALIFAVPAIGFAWYRRRKPQEHFFDVPAEEDPEVHLGQLKRFSLRELQVATDNFNNKNILGRGGFGKVYKGRLADGTLVAVKRLKEERSPGGELQFQTEVEMISMAVHRNLLRLRGFCMTPTERLLVYPYMPNGSVSSCLRDRPPGEPPLDWPRRKRIALGSARGLSYLHDHCDPKIIHRDVKAANILLDEEFEAVVGDFGLAKLMDYKDTHVTTAVRGTIGHIAPEYLSTGKSSEKTDVFGFGIMLLELITGQRAFDLARLANDDDVMLLDWVKGLLRERRIDMLIDPDIKSNYETHEVEQLIQVALLCTQSSPADRPKMSEVVRMLEGDGLAERWEEWQRVEVVRSQEVELLPHRNDWIVDSVDNLHAVELSGPR
>scaffold-JBLI-2012358-Bolbitis_repanda
ASFFLLLLLQLQLQLLPRIYCNSEGDALHNLRLALTDPSNVLQSWDPTLVNPCTWFHVTCNPNNNVIRVDLGNAQLSGQLVPDLGELQQLQYLELYSNNITGEIPKELGSLNQLVSLDLYQNKFTGPIPDTLGELAHLRFLRLNNNTLDGSIPVSLTKVNALQVLDLSNNNLSGRVPANGSFTLFTPISFNGNDQLCGPVVGRPCPGEPPFPPPPPYQPPPSPASTGNGRASSSSTGAIAGGVAAGAALIFAVPAIGFAWYRRRRPQEHFFDVPAEEDPEVHLGQLKRFSLRELQVATDNFNNRNILGRGGFGKVYKGRLADGALVAVKRLKEERSPGGELQFQTEVEMISMAVHRNLLRLRGFCMTPTERLLVYPYMPNGSVSSCLRDRNPGDPPLDWPRRKSIALGSARGLSYLHDHCDPKIIHRDVKAANILLDEEFEAVVGDFGLAKLMDYKDTHVTTAVRGTIGHIAPEYLSTGKSSEKTDVFGFGIMLLELITGQRAFDLARLANDDDVMLLDWVKGLLRERRIDMLVDPDLKTNYETHEVEQLIQVALLCTQSSPVDRPKMSEVVRMLEGDGLAERWEEWQRVEVVRSQEVELLPHRNDWIVDSVDNLHAVELSGPR
>scaffold-LHLE-2016323-Cystopteris_fragilis-young_leaf+unfurling_fiddlehead;_appeared_sterile
GDALHNLRLALTDPSNVLQSWDPTLVNPCTWFHVTCNPSNSVIRVDLGNAQLSGSLVPDLGELQSLQYLELYSNNITGDIPKELGDLVQLVSLDLYQNRFTGPIPDTLGQLTHLRFLRLNNNTLDGSIPNSLTKVNSLQVLDLSNNNLSGRVPTNGSFSLFTPISFTGNTLLCGPVVGKPCPGEPPFPPPPPYQPPPTPTTNGNGGGRPSSSSTGAIAGGVAAGAALIFAVPAIGFAWYRRRRPQEHFFDVPAEEDPEVHLGQLKRFSLRELQVATDNFNNKNILGRGGFGKVYKGRLADGTLVAVKRLKEERSPGGELQFQTEVEMISMAVHRNLLRLRGFCMTPTERLLVYPYMPNGSVSSRLRDRVAGDPPLDWPTRKRIALGSARGLSYLHDHCDPKIIHRDVKAANILLDEEYEAVVGDFGLAKLMDYKDTHVTTAVRGTIGHIAPEYLSTGKSSEKTDVFGFGIMLLELITGQRAFDLARLANDDDVMLLDWVKGLLRERRIDMLVDPDLKSNYESHEVEQLIQVALLCTQSSPMDRPKMSEVVRMLEGDGLAERWEEWQRVEVVRSQEVELLPHRSDWIVDSVDNLHAVELSGPR
>scaffold-OCZL-2059495-Homalosorus_pycnocarpos
DMRASFFLLLLLQLQLLPRIYCNSEGDALHNLRLALTDPSNVLQSWDPTLVNPCTWFHVTCNPSNSVIRVDLGNAQLSGTLVPDLGELQSLQYLELYSNNITGGIPPELGSLTQLVSLDLYQNRFSGPIPDTLGQLTHLRFLRLNNNTLDGNIPSSLTKVNSLQVLDLSNNNLSGKVPTNGSFSLFTPISFIGNNLLCGPVVGKPCPGEPPFPPPPPYQPPPSPTTNGNGGGRTAPSSTGAIAGGVAAGAALIFAVPAIGFALYRRRRPQEHFFDVPAEEDPEVHLGQLKRFSLRELQVATDNFNNKNILGRGGFGKVYKGRLADGTLVAVKRLKEERSPGGELQFQTEVEMISMAVHRNLLRLRGFCMTPTERLLVYPYMPNGSVSSRLRDRSPGDPPLDWPTRKRIALGSARGLSYLHDHCDPKIIHRDVKAANILLDEENEAVVGDFGLAKLMDYKDTHVTTAVRGTIGHIAPEYLSTGKSSEKTDVFGFGIMLLELITGQRAFDLARLANDDDVMLLDWVKGLLRERRIDMLVDPDLKSNYETHEVEQLIQVALLCTQSSPMDRPKMSEVVRMLEGDGLAERWEEWQRVEVVRSQEVELLPHRSDWIVDSVDNLHAVELSGPR
>scaffold-OQWW-2030926-Davallia_fejeensis
DMRASFFLLLLLQLQLLPRIYCNSEGDALHNLRLALTDPSNVLQSWDPTLVNPCTWFHVTCNPSNNVIRVDLGNAQLSGQLVPDLGELQSLQYLELYSNNITGDIPKELGNLAQLVSLDLYQNKFSGPIPDTLGELTHLRFLRLNNNTLSGGIPFSLTKVNALQVLDLSNNNLSGRVPTNGSFSLFTPISFNGNSQLCGPVVGKPCPGEPPFPPPPPYQPPPSPASNGNSGGRTSTSSTGAIAGGVAAGAALIFAVPAIGFAWYRRRRPQEHFFDVPAEEDPEVHLGQLKRFSLRELQVATDNFNNKNILGRGGFGKVYRGRLADGTLVAVKRLKEERSPGGELQFQTEVEMISMAVHRNLLRLRGFCMTPTERLLVYPFMPNGSVSSCLRDRSPGEPPLDWPRRKKIALGSARGLSYLHDHCDPKIIHRDVKAANILLDEEFEAVVGDFGLAKLMDYKDTHVTTAVRGTIGHIAPEYLSTGKSSEKTDVFGFGIMLLELITGQRAFDLARLANDDDVMLLDWVKGLLRERRIDMLVDPDLKSNYETHEVEQLIQVALLCTQSSPGDRPKMSEVVRMLEGDGLAERWEEWQRVEVVRSQEVELLPHRNAWMVDSVDNLHAVELSGPR
>scaffold-RFMZ-2051363-Osmundastrum_cinnamomeum-B
GDALSALKNALEDPSNVLQSWDSSLVNPCTWFHVTCNNNNNVIRVDLGNAGLSGSLVPELGELGSLQYLELYSNKISGTVPPELGNLTQLVSLDLYQNNFSGDVPDTLGKLSQLRFLRLNNNTLSGHIPNSLTTVTTLQVLDLSNNNLSGQVPANGSFSLFTPISFTGNLLLCGAAVQRQCPGSPPFPPPPPLQPPPASSNNNLGKSSNPSTGAIAGGVAAGAALLFAVPAISFAYWRRRKPQEPFFDVPAEEDPEVHLGQLKRFSLRELQVATDGFNNRNVLGRGGFGKVYKGRLADGTQVAVKRLKEERSPGGELQFQTEVEMISMAVHRNLLRLRGFCMTPTERLLVYPYMPNGSVSSRLRERAPGESPLDWPTRRRISLGSARGLSYLHDHCDPKIIHRDVKAANILLDEDFEAVVGDFGLAKLMDYKDTHVTTAVRGTIGHIAPEYLSTGKSSEKTDVFGFGIMLLELMTGQRAFDLARLANDDDVMLLDWVKGLLRERKIDMLVDPDLKPNYESNEVEELIQVALLCTQASPIDRPKMSEVVRMLEGDGLAERWEEWQKVEVVRSQEVDLVPHRAAGWNVDSLDNLHAVELSGPR
>scaffold-RICC-2000481-Cystopteris_reevesiana
GDALHNLRLALTDPSNVLQSWDPTLVNPCTWFHVTCNPSNSVIRVDLGNAQLSGSLVPDLGELQSLQYLELYSNNITGDIPKELGDLVQLVSLDLYQNRFTGPIPDTLGQLNHLRFLRLNNNTLDGSIPNSLTKVNSLQVLDLSNNNLSGRVPTNGSFSLFTPISFTGNTLLCGPVVGKPCPGEPPFPPPPPYQPPPTPTTNGNGGGRPSSSSTGAIAGGVAAGAALIFAVPAIGFAWYRRRRPQEHFFDVPAEEDPEVHLGQLKRFSLRELQVATDNFNNKNILGRGGFGKVYKGRLADGTLVAVKRLKEERSPGGELQFQTEVEMISMAVHRNLLRLRGFCMTPTERLLVYPYMPNGSVSSRLRDRVPGDPPLDWPTRKRIALGSARGLSYLHDHCDPKIIHRDVKAANILLDEEYEAVVGDFGLAKLMDYKDTHVTTAVRGTIGHIAPEYLSTGKSSEKTDVFGFGIMLLELITGQRAFDLARLANDDDVMLLDWVKGLLRERRIDMLVDPDLKSNYESHEVEQLIQVALLCTQSSPMDRPKMSEVVRMLEGDGLAERWEEWQRVEVVRSQEVELLPHRSDWIVDSVDNLHAVELSGPR
>scaffold-URCP-2067125-Athyrium_filix-femina
GDALHNLRLALTDPSNVLQSWDPTLVNPCTWFHVTCNPSNSVIRVDLGNAQLSGTLVPDLGELPSLQYLELYSNNITGDIPKELGNLAQLVSLDLYQNKFTGPIPDTLGELTHLRFLRLNNNTLDGGIPASLTKVNSLQVLDLSNNNLSGRVPANGSFSLFTPISFSGNSQLCGPVVGKPCAGEPPFPPPPPYQPPPSPTTNGNNGGRPSTSSTGAIAGGVAAGAALIFAVPAIGFAWYRRRRPQEHFFDVPAEEDPEVHLGQLKRFSLRELQVATDNFNNKNILGRGGFGKVYKGRLADGTLVAVKRLKEERSPGGELQFQTEVEMISMAVHRNLLRLRGFCMTPTERLLVYPYMPNGSVSSRLRDRSPGDPPLDWPTRKRIALGSARGLSYLHDHCDPKIIHRDVKAANILLDEENEAVVGDFGLAKLMDYKDTHVTTAVRGTIGHIAPEYLSTGKSSEKTDVFGFGIMLLELITGQRAFDLARLANDDDVMLLDWVKGLLRERRIDMLVDPDLKSNYETHEVEQLIQVALLCTQSSPMDRPKMSEVVRMLEGDGLAERWEEWQRVEVVRSQEVELLPHRSDWIVDSVDNLHAVELSGPR
>scaffold-VVRN-2015228-Lonchitis_hirsuta
GDALHNLRLALTDPSNVLQSWDPTLVNPCTWFHVTCNSNNNVIRVDLGNAQLSGSLVSDLGELSDLQYLELYSNNISGDIPKELGNLSQLVSLDLYQNSFSGQIPDTLGHLAHLRFLRLNNNTLEGLIPMSLTNVNALQVLDLSNNNLSGRVPTNGSFSLFTPISFIGNSQLCGSVVSKPCPGEPPFPPPPPFQPPPSPSGNGNSGGGGASSNTGAIAGGVAAGAALIFAIPAIGFAWYRRRRPQEHFFDVPAEEDPEVHLGQLKRFSLRELQVATDNFNNKNILGRGGFGKVYKGRLADGTLVAVKRLKEERSPGGELQFQTEVEMISMAVHRNLLRLRGFCMTPTERLLVYPYMPNGSVSSRLRDRNQGEPPLDWPTRKRIALGSARGLSYLHDHCDPKIIHRDVKAANILLDEEFEAVVGDFGLAKLMDYKDTHVTTAVRGTIGHIAPEYLSTGKSSEKTDVFGFGIMLLELITGQRAFDLARLANDDDVMLLDWVKGLLRERRIDMLVDPDLKANYETHEVEQLIQVALLCTQSSPMDRPKMSEVVRMLEGDGLAERWEEWQRVEVVRSQDVELVPHRSDWIVDSVDNLHAVELSGPR
>scaffold-WGTU-2008870-Leucostegia_immersa
DMRATFFLLLLLQLQLLPRIYCNSEGDALHNLRLALTDPSNVLQSWDPTLVNPCTWFHVTCNPSNNVIRVDLGNAQLSGQLVPDLGELQSLQYLELYSNNISGGIPKELGNLLQLVSLDLYQNKFTGPIPDELGQLNRLRFLRLNNNSLDGSIPLSLINVNALQVLDLSNNNLSGRVPTNGSFSLFTPISFAGNSLLCGLVVGKPCPGDPPIPPPPPYQPPPSPATTGNSGGRTSTSSTGAIAGGVAAGAALIFAVPAIGFAWYRRRRPQEHFFDVPAEEDPEVHLGQLKRFSLRELQVATDNFNNKNILGRGGFGKVYKGRLADGTLVAVKRLKEERSPGGELQFQTEVEMISMAVHRNLLRLRGFCMTPTERLLVYPYMPNGSVSSRLRDRNPGEPPLDWPTRKRIALGSARGLSYLHDHCDPKIIHRDVKAANILLDEEFEAVVGDFGLAKLMDYKDTHVTTAVRGTIGHIAPEYLSTGKSSEKTDVFGFGIMLLELITGQRAFDLARLANDDDVMLLDWVKGLLRERRIDMLVDPDLKSNYETHEVEQLIQVALLCTQSSPMDRPKMSEVVRMLEGDGLAERWEEWQRVEVVRSQEVELLPHRNDWIVDSVDNLHAVELSGPR
>scaffold-XWDM-2029237-Cystopteris_fragilis-2_samples_combined
GDALHNLRLALTDPSNVLQSWDPTLVNPCTWFHVTCNPSNSVIRVDLGNAQLSGSLVPDLGELQSLQYLELYSNNITGDIPKELGDLVQLVSLDLYQNRFTGPIPDTLGQLTHLRFLRLNNNTLDGSIPNSLTKVNSLQVLDLSNNNLSGRVPTNGSFSLFTPISFTGNTLLCGPVVGKPCPGEPPFPPPPPYQPPPTPTTNGNGGGRPSSSSTGAIAGGVAAGAALIFAVPAIGFAWYRRRRPQEHFFDVPAEEDPEVHLGQLKRFSLRELQVATDNFNNKNILGRGGFGKVYKGRLADGTLVAVKRLKEERSPGGELQFQTEVEMISMAVHRNLLRLRGFCMTPTERLLVYPYMPNGSVSSRLRDRVAGDPPLDWPTRKRIALGSARGLSYLHDHCDPKIIHRDVKAANILLDEEYEAVVGDFGLAKLMDYKDTHVTTAVRGTIGHIAPEYLSTGKSSEKTDVFGFGIMLLELITGQRAFDLARLANDDDVMLLDWVKGLLRERRIDMLVDPDLKSNYESHEVEQLIQVALLCTQSSPMDRPKMSEVVRMLEGDGLAERWEEWQRVEVVRSQEVELLPHRSDWIVDSVDNLHAVELSGPR
>scaffold-XXHP-2002760-Cystopteris_fragilis-fronds
GDALHNLRLALTDPSNVLQSWDPTLVNPCTWFHVTCNPSNSVIRVDLGNAQLSGSLVPDLGELQSLQYLELYSNNITGDIPKELGDLVQLVSLDLYQNRFTGPIPDTLGQLTHLRFLRLNNNTLDGSIPNSLTKVNSLQVLDLSNNNLSGRVPTNGSFSLFTPISFTGNTLLCGPVVGKPCPGEPPFPPPPPYQPPPTPTTNGNGGGRPSSSSTGAIAGGVAAGAALIFAVPAIGFAWYRRRRPQEHFFDVPAEEDPEVHLGQLKRFSLRELQVATDNFNNKNILGRGGFGKVYKGRLADGTLVAVKRLKEERSPGGELQFQTEVEMISMAVHRNLLRLRGFCMTPTERLLVYPYMPNGSVSSRLRDRVAGDPPLDWPTRKRIALGSARGLSYLHDHCDPKIIHRDVKAANILLDEEYEAVVGDFGLAKLMDYKDTHVTTAVRGTIGHIAPEYLSTGKSSEKTDVFGFGIMLLELITGQRAFDLARLANDDDVMLLDWVKGLLRERRIDMLVDPDLKSNYESHEVEQLIQVALLCTQSSPMDRPKMSEVVRMLEGDGLAERWEEWQRVEVVRSQEVELLPHRSDWIVDSVDNLHAVELSGPR
>scaffold-YLJA-2015688-Polypodium_amorphum
ASFFVLLLLQLQLLPRIYCNSEGDALHNLRSALTDPSNVLQSWDPTLVNPCTWFHVTCNPSNNVIRVDLGNAQLSGQLVSDLGELQALQYLELYSNNITGEIPKELGSLVQLVSLDLYQNRFTGSIPDTLGQLAHLRFLRLNNNTLDGGIPYSLTKVNALQVLDLSNNNLSGRVPTNGSFSLFTPISFSGNTLLCGPVVGKPCPGEPPFPPPPPYQPPPSPASTGSSRGSASTSSTGAIAGGVAAGAALIFAVPAIGFAWYRRRKPQEHFFDVPAEEDPEVHLGQLKRFSLRELQVATDNFNNKNILGRGGFGKVYKGRLADGTLVAVKRLKEERSPGGELQFQTEVEMISMAVHRNLLRLRGFCMTPTERLLVYPYMPNGSVSSCLRDRPPGEPPLDWPRRKRIALGSARGLSYLHDHCDPKIIHRDVKAANILLDEEFEAVVGDFGLAKLMDYKDTHVTTAVRGTIGHIAPEYLSTGKSSEKTDVFGFGIMLLELITGQRAFDLARLANDDDVMLLDWVKGLLRERRIDMLIDPDIKSNYETHEVEQLIQVALLCTQSSPADRPKMSEVVRMLEGDGLAERWEEWQRVEVVRSQEVELLPHRNDWIVDSVDNLHAVELSGPR
>scaffold-ZRAV-2023193-Polypodium_hesperium-2_samples_combined
GDALHNLRSALTDPSNVLQSWDPTLVNPCTWFHVTCNPSNNVIRVDLGNAQLSGQLVSDLGELQALQYLELYSNNITGEIPKELGNLVQLVSLDLYQNKFTGSIPDTLGQLTHLRFLRLNNNTLDGGIPYSLTKVNALQVLDLSNNNLSGRVPTNGSFSLFTPISFSGNTLLCGPVVGKPCPGEPPFPPPPPYQPPPSPASTGSSGGRASPSSTGAIAGGVAAGAALIFAVPAIGFAWYRRRKPQEHFFDVPAEEDPEVHLGQLKRFSLRELQVATDNFNNKNILGRGGFGKVYKGRLADGTLVAVKRLKEERSPGGELQFQTEVEMISMAVHRNLLRLRGFCMTPTERLLVYPYMPNGSVSSCLRDRPPGEPPLDWPRRKRIALGSARGLSYLHDHCDPKIIHRDVKAANILLDEEFEAVVGDFGLAKLMDYKDTHVTTAVRGTIGHIAPEYLSTGKSSEKTDVFGFGIMLLELITGQRAFDLARLANDDDVMLLDWVKGLLRERRIDMLIDPDIKSNYETHEVEQLIQVALLCTQSSPGDRPKMSEVVRMLEGDGLAERWEEWQRVEVVRSQEVELLPHRNDWIVDSVDNLHAVELSGPR
>Picea_lambertina_PILA_11520
MAMEKQGVKTCNFRFLLLLFFSLLRRGFANTEGDALQSFKNNVNDPNNVLQSWDATLVNPCTWFHVTCNDGQSVIRLDLGNADLSGELVPQLGQLPNLQYLELYSNNLTGSIPDELGNLTSLVSLDLYENNLTGFIPDSLSMLNKMRFLRLNNNNLTGKIPMSLTTVDTLQVLDLSANRLSGLVPSNGSFSLFTPISFQNNTGLCGSAVNHQCPGLPPFSPPPPFAQPPPERTKRRKSFTATLFGGVAAGAALLFAIFAIIFQFLRRKKPHESYFDVPAEEDPEVHLGQLKRFSLRELQVATDGFSQRNILGKGAFGKVYKGRLADGSLVAVKRLKDERSSAGELQFQTEVEMISMAVHRNLLRLRGFCMSPTERLLVYPYMSNGSVASCLRERQGDQPPLDWPQRRCIALGSARGLSYLHDHCDPKIIHRDVKAANILLDDVFEAVVGDFGLAKLMDYKDTHVTTNVCGTIGHIAPEYLSTGKSSEKTDVFAYGIMLLEIITGQRAFDLARLASDDDIMLLDWVKGMLREKMLDRLVDPELQNDYEETEVEQLIQVALLCTQNSPMERPKMADVVRMLEGDGLAERWDEWQKVEVMRNTNQEHVHRHPDWISESTSNVHPVELSGPR*
>Picea_taeda_PITA_43866
MKRDCTGWLLPPPFDLQAGIQPSMGSSLHESNTNLVKDEFQRPRRCTRGSGGLVIAMEKQGVKTCNFRFLLLLLFSLLRRGFANTEGDALQSFKNNVNDPNNVLQSWDATLVNPCTWFHVTCNDGQSVIRLDLGNAELSGELVAQLGQLPNLQYLELYSNNLTGSIPDELGNLTSLVSLDLYENNLMGSMPDSLSKLSKMRFLRLNNNNLTGTIPMSLTTVDTLQVLDLSTNNLTGSVPFNGSFSLFTPISFQNNSQLCGPAVNRQCPGAPPFSPPPPFAQPPTERPKRRKSFTAALFGGVAAGAALLFAIFAIVFQLLRRKKPHESYFDVPAEEDPEVHLGQLKRFSLRELQVATDGFSQKNILGKGAFGKVYKGRLADGSLVAVKRLKDERSSAGELQFQTEVEMISMAVHRNLLRLRGFCMSPTERLLVYPYMSNGSVASCLRERQTDQEPLDWPKRRCIALGSARGLSYLHDHCDPKIIHRDVKAANILLDDVFEAVVGDFGLAKLMDYKDTHVTTNVCGTIGHIAPEYLSTGKSSEKTDVFAYGIMLLEIITGQRAFDLARLASDDDIMLLDWVKGMLREKQLDRLVDPELQNKYEETEVEQLIQVALLCTQNSPMERPKMADVVRMLEGDGLAERWDEWQKVEVMRNSDQEHVHQHPDWISESTSNVHPVELSGPR*
>Picea_taeda_PITA_49429
MSLTTITALQVLDLSNNNLTGEVPANGSFSLFTPISFGGNQYLCGPVAQKPCPGSPPFSPPPPFVPPPPVAGSNGARVQSSSSTGAIAGGVAAGAALLFAAPAIGFAWWRRRKPQEHFFDVPAEEDPEVHLGQLKRFSLRELQVATDGFSNRNILGRGGFGKVYKGRLADGSLVAVKRLKEERTPGGELQFQTEVEMISMAVHRNLLRLRGFCMTPTERLLVYPYMANGSVASCLRERAQNDPPLDWPTRKRIALGSARGLSYLHDHCDPKIIHRDVKAANILLDEEYEAVVGDFGLAKLMDYKDTHVTTAVRGTIGHIAPEYLSTGKSSEKTDVFGYGIMLLELITGQRAFDLARLANDDDVMLLDWVKGLLKERRLDMLVDPDLKNNYVEAEVEQLIQVALLCTQGSPMDRPKMSEVVRMLEGDGLAERWEEWQKVEVVRSQEVELVPHRNSEWIVDSTDNLHAVELSGPR*
>Pseudotsuga_menziesii_PSME_12511
MEKQGLKTCNLRLLLLLLCSLFRRGFANPEGDALQSFKNNVNDPNNVLQSWDATLVNPCTWFHVTCNDGQSVIRLDLGNAQLSGELVAQLGSLPNLQYLELYSNNITGAVPDELGNLTSLVSLDLYQNNLTGIIPVSLGRLSKLRFLRLNNNDMIGNIPVSLTTITTLQVLDLSANKLEGVVPANGSFSLFTPISFQNNSKLCGPAVGHPCPGSPPFSPPPPFTQPPPEKQKGKRVSTPALFGGVAAGAALLFAILATIFALLRRRKPHESYFDVPAEEDPEVHLGQLKRFSLRELQVATDGFSQKNILGKGAFGKVYKGRLADGSLVAVKRLKDERSSAGELQFQTEVEMISMAVHRNLLRLRGFCMSPTERLLVYPYMSNGSVASCLRERLPEQLALDWPKRKCIALGSARGLSYLHDHCDPKIIHRDVKAANILLDDVFEAVVGDFGLAKLMDYKDTHVTTNVCGTIGHIAPEYLSTGKSSEKTDVFAYGIMLLELITGQRAFDLARLASDDDIMLLDWVKGMLREKRLDRLVDPELQSNYEETEVEELIQVALLCTQNSPMERPKMADVVRMLEGDGLAERWDEWQKVEVMRNTDQEHAPRHPDWISESTSNVHPVELSGPR*
>Pseudotsuga_menziesii_PSME_43324
MQQPYVVLALLWMLLLHHPLWRVYANTEGDALHNLRTNLLDPNNVLQSWDPTLVNPCTWFHVTCNNDNSVIRVDLGNAQLSGSLVSQLGQLNNLQYLELYSNNISGPIPSDLGNLTNLVSLDLYLNNFTGQIPESLGKLSRLRFLRLNNNSLVGRIPLSLTTITALQVLDLSNNNLAGEVPANGSFSLFTPISFGGNPDLCGPVAQKPCPGAPPFSPPPPFVPPPPVTGSNGARAQSSSSTGAIAGGVAAGAALLFAAPAIGFAWWRRRKPQEHFFDVPAEEDPEVHLGQLKRFSLRELQVATDGFSNRNILGRGGFGKVYKGRLADGSLVAVKRLKEERTPGGELQFQTEVEMISMAVHRNLLRLRGFCMTPTERLLVYPYMANGSVASCLRERAPNDPPLDWPTRKRIALGSARGLSYLHDHCDPKIIHRDVKAANILLDEEYEAVVGDFGLAKLMDYKDTHVTTAVRGTIGHIAPEYLSTGKSSEKTDVFGYGIMLLELITGQRAFDLARLANDDDVMLLDWVKGLLKERRLDMLVDPDLKNNYVEAEVEQLIQVALLCTQGSPMDRPKMSEVVRMLEGDGLAERWEEWQKVEVVRSQEVELVPHRNSEWIVDSTDNLHAVELSGPR*
>Sequoiadendron_giganteum_SEGI_08682
LSVVVLLQQPVPWRREAERLEFSGREEGGEEEIRIMRSGLFTVIWWQLLLLLLFLYLLQQRASADDEGDALLRLKSSLLDPKNILQSWDQNLASPCTWFHVTCNNENSVTRVDLGNSNLGGQLVPELGQLHNLQYLELYGNTISGNIPSELGDLKNLLSLDLYQNNLTGTIPPTLGNMTNLRVLRLNNNHLTKDVPTSISAIKNLQILDVSNNNLAGYIPLVGSFSSFTVLSFANNTKLCGPVVGVQCGSGAPYSPPPFVSPPQEKGKSKIRPKAIAGGASAGAALLCVVAVIAFAQWRQHKSHDRFFDVPGEENPKIHLGQLKRFSLRELQVATDDFSSKNILGSGGFGKVYKGRLSNGSLVAIKRLKEGRTPGGELQFQTEMDMISQAVHRNLLRLLGFCMTPTERLLVYPFMENGSVASCIQGKKENETTLDWTTRWHIALGSARGLSYLHEQCDPKIIHRDVKAANILLDKDFEAVVGDFGLAKLMDYKDTHVTTVVRGTIGHIAPEYISTGKSSEKTDVYGYGVMLLELITGQRAFDLARLADNDDVMLLDWVKAKLANERYDLLVSPDLKNNYIEEEVQRLFRLALLCTQVSPVDRPKMSEVVQMLEVDGIARRWEEWQRTEVQNQVSGLASRINSEFLLDSICNLPADELSGPR*
>Sequoiadendron_giganteum_SEGI_28379
MYLDTQLMNLASCICLTGDALHSLRSNLDDPNNVLQSWDPTLVNPCTWFHVTCNNDNSVIRVDLGNAQLSGTLVPQLGQLTNLQYLELYSNNISGIIPQDLGNLTNLVSLDLYMNRFTGVIPESLGKLSKLRFLRLNNNSLSGGIPMALTTVTALQVLDLSFNNLSGEVPSNGSFSLFTPISFNGNQFLCGPVAQKPCPGQPPFAPPPPFIPPPPVSGSNGKIQSSSSTGAIAGGVAAGAALLFAAPAIGFAWWRRRKPQEHFFDVPAEEDPEVHLGQLKRFSLRELQVATDGFSNRNILGRGGFGKVYKGRLADGSLVAVKRLKEERTPGGELQFQTEVEMISMAVHRNLLRLRGFCMTPTERLLVYPFMANGSVASCLRERQPNDPPLDWPTRKRIALGSARGLSYLHDHCDPKIIHRDVKAANILLDEEFEAVVGDFGLAKLMDYKDTHVTTAVRGTIGHIAPEYLSTGKSSEKTDVFGYGIMLLELITGQRAFDLARLANDDDVMLLDWVKGLLRERRLDMLVDPDLQNNYVEAEVEQLIQVALLCTQGSPMDRPKMSEVVRMLEGDGLAERWEEWQKVEVVRSQEVELVPHRNSEWIVDSTDNLHAVELSGPR*
>scaffold-ACWS-2009583-Agathis_macrophylla
MQQPRGALVLLWLLLLHHPLWRVSSNTEGDALHNLRSNLDDPNNVLQSWDPTLVNPCTWFHVTCNNDNSVIRVDLGNAQLSGTLVPQLGQLTNLQYLELYSNNITGPIPSDLGNLTNLVSLDLYLNTFTGPIPPSLGKLSKLRFLRLNNNSLTGPIPMALTTVGALQVLDLSNNNLSGPVPSNGSFSLFTPISFNGNPGLCGPVAQKPCPGEPPFAPPPPFVPPPPITGSNGRAASTSSTGAIAGGVAAGAALLFAAPAIGFAWWRRRKPQEHFFDVPAEEDPEVHLGQLKRFSLRELQVATDGFSNKNILGRGGFGKVYKGRLADGSLVAVKRLKEERTPGGELQFQTEVEMISMAVHRNLLRLRGFCMTPTERLLVYPYMANGSVASCLRERQPNEPPLDWPTRKRIALGSARGLSYLHDHCDPKIIHRDVKAANILLDEEFEAVVGDFGLAKLMDYKDTHVTTAVRGTIGHIAPEYLSTGKSSEKTDVFGYGIMLLELITGQRAFDLARLANDDDVMLLDWVKGLLRERRLDMLVDPDLKNNYVEAEVEQLIQVALLCTQGSPMDRPKMSEVVRMLEGDGLAERWEEWQKVEVVRSQEVELVPHRNSEWIVDSTDNLHAVELSGPR
>scaffold-AQFM-2014731-Pseudolarix_amabilis
LVLVLLWILLLHHPLWRVFANTEGDALHSLRSNLLDPNNVLQSWDPTLVNPCTWFHVTCNNDNSVIRVDLGNAQLSGSLVPQLGQLSNLQYLELYSNNISGPIPSDLGNLTNLVSLDLYLNNFNGQIPEALGKLSRLRFLRLNNNSLTGRIPMSLTTITALQVLDLSNNNLSGEVPANGSFSLFTPISFGGNQFLCGPVAQKPCPGAPPFSPPPPFVPPPPVSGSNRARAQSSSSTGAIAGGVAAGAALLFAAPAIGFAWWRRRKPQEHFFDVPAEEDPEVHLGQLKRFSLRELQVATDGFSNRNILGRGGFGKVYKGRLADGSLVAVKRLKEERTPGGELQFQTEVEMISMAVHRNLLRLRGFCMTPTERLLVYPYMANGSVASCLRERAPNDPPLDWPTRKRIALGSARGLSYLHDHCDPKIIHRDVKAANILLDEEYEAVVGDFGLAKLMDYKDTHVTTAVRGTIGHIAPEYLSTGKSSEKTDVFGYGIMLLELITGQRAFDLARLANDDDVMLLDWVKGLLKERRLDMLVDPDLKNNYVEAEVEQLIQVALLCTQGSPMDRPKMSEVVRMLEGDGLAERWEEWQKVEVVRSQEVELVPHRNSEWIVDSTDNLHAVELSGPR
>scaffold-AREG-2012525-Nothotsuga_longibracteata
NFRLLLLLFFSLFRRGFTNTEGDALQSFKNNVNDPNNVLQSWDATLVNPCTWFHVTCNDAQSVIRLDLGNAALSGELVSQLGQLPNLQYLELYANNLTGVVPDELGNLTSLVSLDLYENNLTGVVPASLGRLSKLRFLRLNNNNLTGTIPVSLINITTLQVLDLSTNNLEGEVPSNGSFSLFTPISFQNNSKLCGAAVNRQCPNAPFSPTPICPTPYSKAKKKGSIEAALFGGVAAGVALLFAVLAIVYAVLRRRKPHESYFDVPAEEDPEVHLGQLKRFSLRELQVATDGFSQKNVLGRGAFGKVYKGRLADGSLVAVKRLKDERTSAGELQFQTEVEMISMAVHRNLLRLRGFCMSPTERLLVYPFMSNGSVASCLRERTPEQPALDWPKRQCIALGSARGLSYLHDHCDPKIIHRDVKAANVLLDEVFEAVVGDFGLAKLMDYKDTHVTTNVCGTIGHIAPEYLSTGKSSEKTDVFAYGIMLLEIITGQRAFDLARLASDDDIMLLDWVKGMLREKRLERLVDPELENNYEETAVEQLIQVALLCTQNSPMERPKMADVVRMLEGDGLAERWDEWQKVEVMRNTDQEVLARHPEWISESTSNVHPVELSGPR
>scaffold-EGLZ-2040447-Prumnopitys_andina
MQQPRGALVLLWLLLLHHPLWRVSANTEGDALHSLRSNLQDPDNVLQSWDPTLVNPCTWFHVTCNNDNSVIRVDLGNAKLSGTLVAQLGQLPNLQYLELYSNNITGPIPSDLGNLTNLVSLDLYLNKFNGGIPESLAKLSKLRFLRLNNNTLSGGIPMALTAVSALQVLDLSNNDLKGEVPSNGSFSLFTPISFMGNPNLCGPVAQKPCPGQPPFSPPPPFVPPPPVTGSSGARAQSSSTGAIAGGVAAGAALLFAAPAIGFAWWRRRKPQEHFFDVPAEEDPEVHLGQLKRFSLRELQVATDGFSNKNILGRGGFGKVYKGRLADGTLVAVKRLKEERTPGGELQFQTEVEMISMAVHRNLLRLRGFCMTPTERLLVYPFMANGSVASCLRERQPNEPPLDWPTRKRIALGSARGLSYLHDHCDPKIIHRDVKAANILLDEEFEAVVGDFGLAKLMDYKDTHVTTAVRGTIGHIAPEYLSTGKSSEKTDVFGYGIMLLELITGQRAFDLARLANDDDVMLLDWVKGLLRERRLDMLVDPDLKNNYVEAEVEQLIQVALLCTQGSPMDRPKMSEVVRMLEGDGLAERWEEWQKVEVVRSQEVELVPHRNSEWIVDSTDNLHAVELSGPR
>scaffold-ESYX-2012360-Cunninghamia_lanceolata-branch_apex_with_needles
LLLLLHHPLWRVKANTEGDALHSLRSNLDDPNNVLQSWDPTLVNPCTWFHVTCNNDNSVIRVDLGNAQLSGTLVPQLGQLSNLQYLELYSNNISGIIPSDLGNLTNLVSLDLYMNKFTGVIPESLGKLSKLRFLRLNNNSLSGGIPMALTTVTALQVLDLSYNNLSGEVPSNGSFSLFTPISFNGNQLLCGPVAQKPCPGQPPFAPPPPFIPPPPVSGSNGRVQSSSTGAIAGGVAAGAALLFAAPAIGFAWWRRRKPQEHFFDVPAEEDPEVHLGQLKRFSLRELQVATDGFSNRNILGRGGFGKVYKGRLADGSLVAVKRLKEERTPGGELQFQTEVEMISMAVHRNLLRLRGFCMTPTERLLVYPYMANGSVASCLRERAPNDPPLDWPTRKRIALGSARGLSYLHDHCDPKIIHRDVKAANILLDEEFEAVVGDFGLAKLMDYKDTHVTTAVRGTIGHIAPEYLSTGKSSEKTDVFGYGIMLLELITGQRAFDLARLANDDDVMLLDWVKGLLRERRLDMLVDPDLQNNYVEAEVEQLIQVALLCTQGSPMDRPKMSEVVRMLEGDGLAERWEEWQKVEVVRSQEVELVPHRNSEWIVDSTDNLHAVELSGPR
>scaffold-FHST-2013024-Taxodium_distichum
SLLLWLLLLHHPLWRVKANTEGDALHSLRSNLADPNNVLQSWDPTLVNPCTWFHVTCNNDNSVIRVDLGNAQLSGTLVPQLGQLTNLQYLELYSNNISGIIPSDLGNLTNLVSLDLYMNRFTGVIPESLGKLTKLRFLRLNNNSLSGGIPMALTTVTALQVLDLSFNNLSGEVPSNGSFSLFTPISFNGNQFLCGPVAQKPCPGQPPFAPPPPFIPPPPVSGSNGKIQSSSSTGAIAGGVAAGAALLFAAPAIGFAWWRRRKPQEHFFDVPAEEDPEVHLGQLKRFSLRELQVATDGFSNRNILGRGGFGKVYKGRLADGSLVAVKRLKEERTPGGELQFQTEVEMISMAVHRNLLRLRGFCMTPTERLLVYPYMANGSVASCLRERAPNDPPLDWPTRKRIALGSARGLSYLHDHCDPKIIHRDVKAANILLDEEFEAVVGDFGLAKLMDYKDTHVTTAVRGTIGHIAPEYLSTGKSSEKTDVFGYGIMLLELITGQRAFDLARLANDDDVMLLDWVKGLLRERRLDMLVDPDLQNNYVEAEVEQLIQVALLCTQGSPMDRPKMSEVVRMLEGDGLAERWEEWQKVEVVRSQEVELVPHRNSEWIVDSTDNLHAVELSGPR
>scaffold-IIOL-2011837-Pinus_parviflora
MQQPYVALALLWMLLLHHPLWRVFANTEGDALHSLRSNLLDPNNVLQSWDPTLVNPCTWFHVTCNNDNSVIRVDLGNAQLSGSLVPQLGSLNNLQYLELYSNNISGPIPSDLGNLTNLVSLDLYLNNFTGQIPESLGKLSRLRFLRLNNNSLVGRIPMSLTTITALQVLDLSNNNLTGEVPANGSFSLFTPISFGGNQYLCGPVAQKPCPGAPPFSPPPPFVPPPPVTGSNGARVQSSSSTGAIAGGVAAGAALLFAAPAIGFAWWRRRKPQEHFFDVPAEEDPEVHLGQLKRFSLRELQVATDGFSNRNILGRGGFGKVYKGRLADGSLVAVKRLKEERTPGGELQFQTEVEMISMAVHRNLLRLRGFCMTPTERLLVYPYMANGSVASCLRERAQNDPPLDWPTRKRIALGSARGLSYLHDHCDPKIIHRDVKAANILLDEEYEAVVGDFGLAKLMDYKDTHVTTAVRGTIGHIAPEYLSTGKSSEKTDVFGYGIMLLELITGQRAFDLARLANDDDVMLLDWVKGLLKERRLDMLVDPDLKNNYVEAEVEQLIQVALLCTQGSPMDRPKMSEVVRMLEGDGLAERWEEWQKVEVVRSQEVELVPHRNSEWIVDSTDNLHAVELSGPR
>scaffold-IOVS-2002096-Pseudotsuga_wilsoniana
MQQPYVVLALLWMLLLHHPLWRVYANTEGDALHNLRTNLLDPNNVLQSWDPTLVNPCTWFHVTCNNDNSVIRVDLGNAQLSGSLVSQLGQLNNLQYLELYSNNISGPIPSDLGNLTNLVSLDLYLNNFTGQIPESLGKLSRLRFLRLNNNSLVGRIPLSLTTITALQVLDLSNNNLAGEVPANGSFSLFTPISFGGNPDLCGPVAQKPCPGAPPFSPPPPFVPPPPVTGSNGARAQSSSSTGAIAGGVAAGAALLFAAPAIGFAWWRRRKPQEHFFDVPAEEDPEVHLGQLKRFSLRELQVATDGFSNRNILGRGGFGKVYKGRLADGSLVAVKRLKEERTPGGELQFQTEVEMISMAVHRNLLRLRGFCMTPTERLLVYPYMANGSVASCLRERAQNDPPLDWPTRKRIALGSARGLSYLHDHCDPKIIHRDVKAANILLDEEYEAVVGDFGLAKLMDYKDTHVTTAVRGTIGHIAPEYLSTGKSSEKTDVFGYGIMLLELITGQRAFDLARLANDDDVMLLDWVKGLLKERRLDMLVDPDLKNNYVEAEVEQLIQVALLCTQGSPMDRPKMSEVVRMLEGDGLAERWEEWQKVEVVRSQEVELVPHRNSEWIVDSTDNLHAVELSGPR
>scaffold-JBND-2005972-Pinus_ponderosa
FRFLLLLLFSLLRRGFANTEGDALQSFKNNVNDPNNVLQSWDATLVNPCTWFHVTCNDGQSVIRLDLGNAELSGELVAQLGQLPNLQYLELYSNNLTGSIPDELGNLTSLVSLDLYENNLMGSMPDSLSKLSKMRFLRLNNNNLTGGIPMSLTTVDTLQVLDLSTNNLTGMVPFNGSFSLFTPISFQNNTRLCGAAVSRQCPGLPPFSPPPPFAQPPPERTKRKKSFTAALFGGVAAGAALLFAIFAIVFQLLRRKKPHESYFDVPAEEDPEVHLGQLKRFSLRELQVATDGFSNRNILGRGGFGKVYKGRLADGSLVAVKRLKEERTPGGELQFQTEVEMISMAVHRNLLRLRGFCMTPTERLLVYPYMANGSVASCLRERAQNDPPLDWPTRKRIALGSARGLSYLHDHCDPKIIHRDVKAANILLDEEYEAVVGDFGLAKLMDYKDTHVTTAVRGTIGHIAPEYLSTGKSSEKTDVFGYGIMLLELITGQRAFDLARLANDDDVMLLDWVKGLLKERRLDMLVDPDLKNNYVEAEVEQLIQVALLCTQGSPMDRPKMSEVVRMLEGDGLAERWEEWQKVEVVRSQEVELVPHRNSEWIVDSTDNLHAVELSGPR
>scaffold-JBND-2005974-Pinus_ponderosa
ANTEGDALQSFKNNVNDPNNVLQSWDATLVNPCTWFHVTCNDGQSVIRLDLGNAELSGELVAQLGQLPNLQYLELYSNNLTGSIPDELGNLTSLVSLDLYENNLMGSMPDSLSKLSKMRFLRLNNNNLTGGIPMSLTTVDTLQVLDLSTNNLTGMVPFNGSFSLFTPISFQNNTRLCGAAVSRQCPGLPPFSPPPPFAQPPPERTKRKKSFTAALFGGVAAGAALLFAIFAIVFQLLRRKKPHESYFDVPAEEDPEVHLGQLKRFSLRELQVATDGFSQKNILGKGAFGKVYKGRLADGSLVAVKRLKDERSSAGELQFQTEVEMISMAVHRNLLRLRGFCMSPTERLLVYPYMSNGSVASCLRERQTDQEPLDWPKRRCIALGSARGLSYLHDHCDPKIIHRDVKAANILLDEEYEAVVGDFGLAKLMDYKDTHVTTAVRGTIGHIAPEYLSTGKSSEKTDVFGYGIMLLELITGQRAFDLARLANDDDVMLLDWVKGLLKERRLDMLVDPDLKNNYVEAEVEQLIQVALLCTQGSPMDRPKMSEVVRMLEGDGLAERWEEWQKVEVVRSQEVELVPHRNSEWIVDSTDNLHAVELSGPR
>scaffold-KAWQ-2000293-Stangeria_eriopus
LLWLLLLHHPLWRVSANTEGDALHSLRSSLVDPNSVLQSWDPTLVNPCTWFHVTCNNDNSVIRVDLGNAQLSGSLVPQLGQLNNLQYLELYSNDISGPIPGDLGNLTNLVSLDLYLNKFVGPIPESLGKLSRLRFLRLNNNSLTGRIPMALTTVTALQVLDLSNNNLQGEVPTNGSFSLFTPISFTGNPELCGPVAQKPCPGSPPFSPPPPFVPPPPITGSGGRAASTSSTGAIAGGVAAGAALLFAAPAIGFAWWRRRKPQEHFFDVPAEEDPEVHLGQLKRFSLRELQVATDGFSSKNILGRGGFGKVYKGRLADGSLVAVKRLKEERTPGGELQFQTEVEMISMAVHRNLLRLRGFCMTPTERLLVYPYMANGSVASCLRERTPNEPPLDWPTRKRIALGSARGLSYLHDHCDPKIIHRDVKAANILLDEEFEAVVGDFGLAKLMDYKDTHVTTAVRGTIGHIAPEYLSTGKSSEKTDVFGYGIMLLELITGQRAFDLARLANDDDVMLLDWVKGLLRERRLDMLVDPDLQNNYVEAEVEQLIQVALLCTQGSPMDRPKMSEVVRMLEGDGLAERWEEWQKVEVVRSQEVELVPHRNSEWIVDSTDNLHAVELSGPR
>scaffold-KLGF-2014272-Sundacarpus_amarus
LVLLWLLLLHHPLWRVSANTEGDALHSLRSNLQDPDNVLQSWDPTLVNPCTWFHVTCNNDNSVIRVDLGNAKLSGTLVAQLGQLPNLQYLELYSNNISGPIPSDLGNLTNLVSLDLYLNKFSGDIPESLAKLSKLRFLRLNNNSLTGGIPMALTAVSALQVLDLSNNNLRGEVPSNGSFSLFTPISFMGNLNLCGPVAQKPCPGQPPFSPPPPFVPPPPVTGSSGARAQSSSTGAIAGGVAAGAALLFAAPAIGFAWWRRRKPHEHFFDVPAEEDPEVHLGQLKRFSLRELQVATDGFSNKNILGRGGFGKVYKGRLADGTLVAVKRLKEERTPGGELQFQTEVEMISMAVHRNLLRLRGFCMTPTERLLVYPFMANGSVASCLRERQPNEPPLDWPTRKRIALGSARGLSYLHDHCDPKIIHRDVKAANILLDEEFEAVVGDFGLAKLMDYKDTHVTTAVRGTIGHIAPEYLSTGKSSEKTDVFGYGIMLLELITGQRAFDLARLANDDDVMLLDWVKGLLRERRLDMLVDPDLKNNYVEAEVEQLIQVALLCTQGSPMDRPKMSEVVRMLEGDGLAERWEEWQKVEVVRSQEVELVPHRNSEWIVDSTDNLHAVELSGPR
>scaffold-MHGD-2075581-Microcachrys_tetragona
MQQPRGALVLLWLLLLHRPLCRVSANTEGDALHSLRSNLQDPDNVLQSWDPTLVNPCTWFHVTCNNDNSVIRVDLGNAKLSGTLVPQLGQLPNLQYLELYSNNITGTIPGDLGNLTNLVSLDLYLNKFSGPIPESLAKLSKLRFLRLNNNSLIGNIPMALTAVGALQVLDLSNNNLSGPVPSNGSFSLFTPISFNGNPSLCGPVAQKPCPGEPPFSPPPPFVPPPPVTGSSGGRAQSTSSTGAIAGGVAAGAALLFAAPAIGFAWWRRRKPQEHFFDVPAEEDPEVHLGQLKRFSLRELQVATDGFSNKNILGRGGFGKVYKGRLADGTLVAVKRLKEERTPGGELQFQTEVEMISMAVHRNLLRLRGFCMTPTERLLVYPFMANGSVASCLRERQPNEAPLDWPTRKRIALGSARGLSYLHDHCDPKIIHRDVKAANILLDEEFEAVVGDFGLAKLMDYKDTHVTTAVRGTIGHIAPEYLSTGKSSEKTDVFGYGIMLLELITGQRAFDLARLANDDDVMLLDWVKGLLRERRLDMLVDPDLKNNYVEAEVEQLIQVALLCTQGSPMDRPKMSEVVRMLEGDGLAERWEEWQKVEVVRSQEVELVPHRNSEWIVDSTDNLHAVELSGPR
>scaffold-OUOI-2013703-Cunninghamia_lanceolata-young_shoot
ALLLWLLLLHHPLWRVKANTEGDALHSLRSNLDDPNNVLQSWDPTLVNPCTWFHVTCNNDNSVIRVDLGNAQLSGTLVPQLGQLSNLQYLELYSNNISGIIPSDLGNLTNLVSLDLYMNRFTGVIPESLGKLSKLRFLRLNNNSLSGGIPMALTTVTALQVLDLSYNNLSGEVPSNGSFSLFTPISFNGNQLLCGPVAQKPCPGQPPFAPPPPFIPPPPVSGSNGRVQSSSTGAIAGGVAAGAALLFAAPAIGFAWWRRRKPQEHFFDVPAEEDPEVHLGQLKRFSLRELQVATDGFSNRNILGRGGFGKVYKGRLADGSLVAVKRLKEERTPGGELQFQTEVEMISMAVHRNLLRLRGFCMTPTERLLVYPYMANGSVASCLRERAPNDPPLDWPTRKRIALGSARGLSYLHDHCDPKIIHRDVKAANILLDEEFEAVVGDFGLAKLMDYKDTHVTTAVRGTIGHIAPEYLSTGKSSEKTDVFGYGIMLLELITGQRAFDLARLANDDDVMLLDWVKGLLRERRLDMLVDPDLQNNYVEAEVEQLIQVALLCTQGSPMDRPKMSEVVRMLEGDGLAERWEEWQKVEVVRSQEVELVPHRNSEWIVDSTDNLHAVELSGPR
>scaffold-OXGJ-2013082-Glyptostrobus_pensilis
SLLLWLLLLHHPLWRVKANTEGDALHSLRSNLADPNNVLQSWDPTLVNPCTWFHVTCNNDNSVIRVDLGNAQLSGTLVPQLGQLTNLQYLELYSNNISGIIPSDLGNLTNLVSLDLYMNKFTGVIPESLGKLTKLRFLRLNNNSLSGVIPMALTTVTALQVLDLSFNNLSGEVPSNGSFSLFTPISFNGNQLLCGPVAQKPCPGQPPFAPPPPFIPPPPVSGSNGKIQSSSSTGAIAGGVAAGAALLFAAPAIGFAWWRRRKPQEHFFDVPAEEDPEVHLGQLKRFSLRELQVATDGFSNRNILGRGGFGKVYKGRLADGSLVAVKRLKEERTPGGELQFQTEVEMISMAVHRNLLRLRGFCMTPTERLLVYPFMANGSVASCLRERAPNDPPLDWPTRKRIALGSARGLSYLHDHCDPKIIHRDVKAANILLDEEFEAVVGDFGLAKLMDYKDTHVTTAVRGTIGHIAPEYLSTGKSSEKTDVFGYGIMLLELITGQRAFDLARLANDDDVMLLDWVKGLLRERRLDMLVDPDLQNNYVEAEVEQLIQVALLCTQGSPMDRPKMSEVVRMLEGDGLAERWEEWQKVEVVRSQEVELVPHRNSEWIVDSTDNLHAVELSGPR
>scaffold-QCGM-2007463-Saxegothaea_conspicua
MQQQKVALVLLWLLLLHRPLWRVSGNTEGDALHSLRSNLQDPDNVLQSWDPTLVNPCTWFHVTCNNDNSVIRVDLGNAKLSGTLVPQLGQLPNLQYLELYSNNITGIIPSDLGNLTNLVSLDLYLNKFTGVIPESLAKLSKLRFLRLNNNSLTGKIPMALTAVTALQVLDLSNNNLSGPVPSNGSFSLFTPISFGGNINLCGPVAQRPCPGEPPFSPPPPFVPPPPVSGSSGRAASTSSTGAIAGGVAAGAALLFAAPAIGFAWWRRRKPQEHFFDVPAEEDPEVHLGQLKRFSLRELQVATDGFSNKNILGRGGFGKVYKGRLADGTLVAVKRLKEERTPGGELQFQTEVEMISMAVHRNLLRLRGFCMTPTERLLVYPFMANGSVASCLRERQPNEPPLDWPTRKRIALGSARGLSYLHDHCDPKIIHRDVKAANILLDEEFEAVVGDFGLAKLMDYKDTHVTTAVRGTIGHIAPEYLSTGKSSEKTDVFGYGIMLLELITGQRAFDLARLANDDDVMLLDWVKGLLRERRLDMLVDPDLKNNYVEAEVEQLIQVALLCTQGSPMDRPKMSEVVRMLEGDGLAERWEEWQKVEVVRSQEVELVPHRNSEWIVDSTDNLHAVELSGPR
>scaffold-QSNJ-2069362-Taiwania_cryptomerioides
ALLLWLLLLHHPLWRVKANTEGDALHSLRSNLEDPNNVLQSWDPTLVNPCTWFHVTCNNDNSVIRVDLGNAQLSGTLVPQLGQLSNLQYLELYSNNISGIIPSDLGNLTNLVSLDLYMNRFTGVIPESLGKLSKLRFLRLNNNSLSGGIPMALTTVTALQVLDLSFNNLTGEVPSNGSFSLFTPISFNGNQYLCGPVAQKPCPGQPPFAPPPPFIPPPPVSGSNGKVQSSSSTGAIAGGVAAGAALLFAAPAIGFAWWRRRKPQEHFFDVPAEEDPEVHLGQLKRFSLRELQVATDGFSNRNILGRGGFGKVYKGRLADGSLVAVKRLKEERTPGGELQFQTEVEMISMAVHRNLLRLRGFCMTPTERLLVYPYMANGSVASCLRERAPNDPPLDWPTRKRIALGSARGLSYLHDHCDPKIIHRDVKAANILLDEEFEAVVGDFGLAKLMDYKDTHVTTAVRGTIGHIAPEYLSTGKSSEKTDVFGYGIMLLELITGQRAFDLARLANDDDVMLLDWVKGLLRERRLDMLVDPDLQNNYVEAEVEQLIQVALLCTQGSPMDRPKMSEVVRMLEGDGLAERWEEWQKVEVVRSQEVELVPHRNSEWIVDSTDNLHAVELSGPR
>scaffold-RSCE-2010267-Wollemia_nobilis
MQQPRGALVLLWLLLLHHPLWRVLSNTEGDALHNLRSNLDDPNNVLQSWDPTLVNPCTWFHVTCNNDNSVIRVDLGNAQLSGTLVPQLGQLTNLQYLELYSNNITGPIPSDLGNLTNLVSLDLYLNTFTGPIPPSLGKLSKLRFLRLNNNSLTGPIPMALTTVSALQVLDLSNNNLSGPVPSNGSFSLFTPISFNGNQGLCGPVAQKPCPGEPPFAPPPPFVPPPPITGSNGRAASTSSTGAIAGGVAAGAALLFAAPAIGFAWWRRRKPQEHFFDVPAEEDPEVHLGQLKRFSLRELQVATDGFSNKNILGRGGFGKVYKGRLADGSLVAVKRLKEERTPGGELQFQTEVEMISMAVHRNLLRLRGFCMTPTERLLVYPYMANGSVASCLRERQPNEPPLDWPTRKRIALGSARGLSYLHDHCDPKIIHRDVKAANILLDEEFEAVVGDFGLAKLMDYKDTHVTTAVRGTIGHIAPEYLSTGKSSEKTDVFGYGIMLLELITGQRAFDLARLANDDDVMLLDWVKGLLRERRLDMLVDPDLKNNYVEAEVEQLIQVALLCTQGSPMDRPKMSEVVRMLEGDGLAERWEEWQKVEVVRSQEVELVPHRNSEWIVDSTDNLHAVELSGPR
>scaffold-YFZK-2045262-Sciadopitys_verticillata
LLWLLLLHHPLWRVSANTEGDALHSLRSNLQDPNNVLQSWDPTLVNPCTWFHVTCNNDNSVIRVDLGNAQLSGTLVPLLGQLSNLQYLELYSNNITGTIPSDLGNLTNLVSLDLYMNSFTGIIPESLGKLSKLRFLRLNNNSLSGTIPMALTTVTALQVLDLSYNNLSGPVPSNGSFSLFTPISFNGNNYLCGPVAQRPCPGEPPFAPPPPFVPPPPVTGSNGARIQRTSSTGAIAGGVAAGAALLFAAPAIGFAWWRRRKPQEHFFDVPAEEDPEVHLGQLKRFSLRELQVATDGFSNRNILGRGGFGKVYKGRLADGSLVAVKRLKEERTPGGELQFQTEVEMISMAVHRNLLRLRGFCMTPTERLLVYPYMANGSVASCLRERQPNEPPLDWPTRKRIALGSARGLSYLHDHCDPKIIHRDVKAANILLDEEFEAVVGDFGLAKLMDYKDTHVTTAVRGTIGHIAPEYLSTGKSSEKTDVFGYGIMLLELITGQRAFDLARLANDDDVMLLDWVKGLLRERRLDMLVDPDLQNNYVEAEVEQLIQVALLCTQGSPMDRPKMSEVVRMLEGDGLAERWEEWQKVEVVRSQEVELVPHRNSEWIVDSTDNLHAVELSGPR
>scaffold-ZQVF-2102349-Cunninghamia_lanceolata-2_samples_combined
ALLLWLLLLHHPLWRVKANTEGDALHSLRSNLDDPNNVLQSWDPTLVNPCTWFHVTCNNDNSVIRVDLGNAQLSGTLVPQLGQLSNLQYLELYSNNISGIIPSDLGNLTNLVSLDLYMNKFTGVIPESLGKLSKLRFLRLNNNSLSGGIPMALTTVTALQVLDLSYNNLSGEVPSNGSFSLFTPISFNGNQLLCGPVAQKPCPGQPPFAPPPPFIPPPPVSGSNGRVQSSSTGAIAGGVAAGAALLFAAPAIGFAWWRRRKPQEHFFDVPAEEDPEVHLGQLKRFSLRELQVATDGFSNRNILGRGGFGKVYKGRLADGSLVAVKRLKEERTPGGELQFQTEVEMISMAVHRNLLRLRGFCMTPTERLLVYPYMANGSVASCLRERAPNDPPLDWPTRKRIALGSARGLSYLHDHCDPKIIHRDVKAANILLDEEFEAVVGDFGLAKLMDYKDTHVTTAVRGTIGHIAPEYLSTGKSSEKTDVFGYGIMLLELITGQRAFDLARLANDDDVMLLDWVKGLLRERRLDMLVDPDLQNNYVEAEVEQLIQVALLCTQGSPMDRPKMSEVVRMLEGDGLAERWEEWQKVEVVRSQEVELVPHRNSEWIVDSTDNLHAVELSGPR
>scaffold-AKXB-2000278-Phaeomegaceros_coriaceus
VNALITMKLDLEDPGNALESWDKHAIDPCRFIHITCSNQLSVVRIDLSSAKLTGTLSPAVGSLPNLEHLVMPNNFLYGILPLELGTLSNLVTLDLANNKFNGTIPSTIEQLQNLVYLRLNRNSFCGSFPAFLSNMTRLQYVDLSFNNLSPPVPNISAPNFNITGNPLLCGSGPARGCPPPVQYLPITTGRGYAASHKPNGWFLACGLLSAAAVLVAITLGLYSWKRRRNKQVFFDVHAQGPEAPLGQLKKFTLKELQAATDNFDSKNVLGKGGFGHVYKGSLPDGSSIAVKRLKDATIAGGELQFQMEVEMISMAVHRNLLRLWGFCMTPTERLLVYPFMVNGSVASRLHDTILGKPALDWPMRKRIAIGAARGLLYLHEHCEPKIIHRDVKAANILLDEGFEAVVGDFGLAKLLDHEDTHITTAVRGTVGHIAPEYLSTGQSSDKTDVFGYGILLLELITGERAFDFGRIKQHKDVMLLDWVKTLHHEKKLECLADPRLKTDFNAFELEEMVQVALLCTQSSPLDRPSMAMVVRMLEGDGLAERWEEWQKVELRRSEEARLLPRRYDRLLEDSTFDLEAVELSGPR
>scaffold-AKXB-2067813-Phaeomegaceros_coriaceus
GDALHLLRQKLSDPSNVLQSWDPTLVNPCTWFHVTCNSENKVIRVDLGNADLSGDLVPELGNLQYLQYLELYSNNLSGKVPEEIGNLSELVSLDLYENNFTGPIPLTLGKLSKLRFLRLNNNSLDGGIPVELTTIQGLQVLDLSYNKLSGAIPVNGSFTLFTPISFQGNDGLCGPVVGHSCPGEPPLPPPPPFTPPPPANLPTGSSPSSSSTGAIAGGVAAGAALLFAAPAIVFAWYRRRHPQDAFYDVPAEEDPEVHLGQLRRFTLRELQVATDNFNNKNILGRGGFGKVYKGRLADGSLVAVKRLKEERSPGGELQFQTEVEMISMAVHRNLLRLRGFCMTPTERLLVYPYMLNGSVASRLRERVMGEPALDWPTRKRISLGAARGLSYLHDHCDPKIIHRDVKAANILLDEEFEAVVGDFGLAKLMDYKDTHVTTAVRGTIGHIAPEYLSTGKSSEKTDVFGFGIMLLELITGQRAFDLARLANDDDVMLLDWVKGLLREKKIDLLVDPDLKTNYDRKEVEELIQVALLCTQGSPMDRPKMAEVVRMLEGDGLAERWEEWQKVEVVRSQELDLVPHRTPEWIVDSTDNLHAVELSGPR
>scaffold-ANON-2035696-Leiosporoceros_dussii-B
GDALHALKQALNDPNHVLQSWDPTLVNPCTWFHVTCNGDNHVTRVDLGNADLSGELVADIGNLPNLQYLELYSNNLFGDVPEAIGNLSALVSLDLYENKFTGPIPKTLGVLRQLRFLRLNNNSLSGEIPVELTAISGLQVLDLSYNNLSGTVPVNGSFTLFTPISFQGNENLKQLALPPAPPFVPSPPSNIPATGSPSSSSTGAIAGGVAAVAAILFAAPAVVFAWYKRRQQDAFYDVPAEEDPEVHLGQLRRFTLHELQVATDHFNNKNILGRGGFGKVYKGRLADGSLVAVKRLKEERSPGGELQFQTEVEMISMAVHRNLLRLRGFCMTPTERLLVYPYMLNGSVASRLRERVMGEPALDWATRKRISLGSARGLSYLHDHCDPKIIHRDVKAANILLDEEFEAVVGDFGLAKLMDYKDTHVTTAVRGTIGHIAPEYLSTGKSSEKTDVFGFGIMLLELITGQRAFDLARLANDDDVMLLDWVKGLLREKKIEFLVDPDLKTNYDAKEVEELIQVALLCTQGSPMDRPKMAEVVRMLEGDGLAERWEEWQKVEVVRSQELDLVPHRTPEWIVDSSDNLHAVELSGPR
>scaffold-BSNI-2007702-Anthoceros_agrestis-B
GDALHALRESLQDPSNVLQSWDPTLVNPCTWFHVTCNNDNSVIRVDLGNAALSGQLVPEIGNLPNLQYLELYSNNLSGEIPAQIGNLTALVSLDLYQNNFTGSIPATLGELKALRFLRLNNNSLSGEIPVQLTSVSGLQVLDLSYNNLSGEVPVNGSFTLFTPISFQGNNDLCGTVVGQSCPGAPPIPPPPPFIPPPPNTPFVQGASPASSTGAIAGGVAAGAALLFAAPAIVFAWYRRRTQDAFYDVPAEEDPEVHLGQLRRFTLRELQVATDNFNNKNILGRGGFGKVYKGRLADGTLVAVKRLKEERSPGGELQFQTEVEMISMAVHRNLLRLRGFCMTPTERLLVYPYMLNGSVASRLRERGVGEPALDWPTRKRISLGSARGLSYLHDHCDPKIIHRDVKAANILLDEEFEAVVGDFGLAKLMDYKDTHVTTAVRGTIGHIAPEYLSTGKSSEKTDVFGFGIMLLELITGQRAFDLARLANDDDVMLLDWVKGLLREKKIDLLVDPDLKTNYDPKEVEELIQVALLCTQGSPMDRPKMAEVVRMLEGDGLAERWEEWQKVEVVRSQELDLVPHRTPEWIVDSTDNLHAVELSGPR
>scaffold-BSNI-2052510-Anthoceros_agrestis-B
VNALITMKQYLADPGSNLASWDRLAVDACGFFHVTCSNQLSVIRIDLSGARLSGTLSPAIGSLPNLQHLVMPYNSLSGTLPPELGNLTGLVELDLSNNKFNGTIPSTIGQLQSLVYLRLNNNNLSGDLSFFSNMTNLQVLDLSSNNFNGTGPRISSANFNFSNNPACLLGPTQGCPTIIEEQPLTQAEGSSSLGVGMAKSGRPSIWFLACGLISAGLLLAILMLAALSWMRRQTKQAFFDVHAQGPDASLGQLKKFSLRELQIATDNFDNKNVLGKGGFGHVYKGSLSDGSSIAVKRLKDGNIAGGELQFQMEVEMISLAVHRNLLRLVGFCMTPTERLLVYPYMCNGSVASRLHDTVLGKPVLDWPARKRIALGAARGLLYLHEHCDPKIIHRDVKAANILLDDTFEAVVGDFGLAKLLDHQDTHITTAVRGTVGHIAPEYLSTGQSSEKTDVFGYGILLLELITGERAFDFGRIKQRKDVMLLDWVKTLHHDKKLECLADARLKADFNAFQLEEMVQVALLCTQFSPADRPSMAVVVRMLEGDGLAERWEEWQKVELRRTQQARLLPRRFDRMVEDSTFDLEAVELSGPR
>scaffold-DXOU-2006546-Nothoceros_aenigmaticus
GDALHLLRQKLSDPSNVLQSWDPTLVNPCTWFHVTCNNENRVTRVDLGNAELSGDLVPELGNLQFLQYLELYSNNLSGKVPEEIGNLSELVSLDLYENNFTGPIPLTLGKLSKLRFLRLNNNSLEGGIPAELTTILGLQVLDLSYNKLSGAIPVNGSFTLFTPISFQGNDGLCGPVVGHSCPGEPPLPPPPPFTPPPPSNLPTGSSPSSSSTGSTGAIAGGVAAGAALLFAAPAIVFAWYRRRHPQDAFYDVPAEEDPEVHLGQLRRFTLRELQVATDNFNNKNILGRGGFGKVYKGRLADGSLVAVKRLKEERSPGGELQFQTEVEMISMAVHRNLLRLRGFCMTPTERLLVYPYMLNGSVASRLRERVMGEPALDWPTRKRISLGAARGLSYLHDHCDPKIIHRDVKAANILLDEEFEAVVGDFGLAKLMDYKDTHVTTAVRGTIGHIAPEYLSTGKSSEKTDVFGFGIMLLELITGQRAFDLARLANDDDVMLLDWVKGLLREKKIDLLVDPDLKTNYDRKEVEELIQVALLCTQGSPMDRPKMAEVVRMLEGDGLAERWEEWQKVEVVRSQELDLVPHRTPEWIVDSTDNLHAVELSGPR
>scaffold-FAJB-2056691-Paraphymatoceros_hallii
GDALHALRQNLKDPSNVLQSWDPTLVNPCTWFHVTCNSENKVIRVDLGNAELSGRLVPELGNLAYLQYLELYSNQLSGEVPVQIGNLSELVSLDLYENNFTGVIPVTLGRLSKLRFLRLNNNSLSGDIPYELTTIQGLQVLDLSNNNLSGEIPVNGSFTLFTPISFQGNDGLCGSVVGHSCPGQPPLPPPAPFTPPPPSNIAAGGSPSSSSTGAIAGGVAAGAALLFAAPAIVFAWYRRRHPQDAFYDVPAEEDPEVHLGQLRRFTLRELQVATDNFNNKNILGRGGFGKVYKGRLADGSLVAVKRLKEERSPGGELQFQTEVEMISMAVHRNLLRLRGFCMTPTERLLVYPYMLNGSVASRLRERVLGEPALDWPTRKRISLGAARGLSYLHDHCDPKIIHRDVKAANILLDEEFEAVVGDFGLAKLMDYKDTHVTTAVRGTIGHIAPEYLSTGKSSEKTDVFGFGIMLLELITGQRAFDLARLANDDDVMLLDWVKGLLREKKIDLLVDPDLKTNYDPREVEELIQVALLCTQGSPMDRPKMAEVVRMLEGDGLAERWEEWQKVEVVRSQELDLVPHRTPEWIVDSTDNLHAVELSGPR
>scaffold-RXRQ-2000729-Phaeoceros_carolinianus-sporophyte
VNALITMKQYLADPGSNLASWDRLAVDACGFFHVTCSDLSGARLSGTLSPAIGSLPNLQHLVMPHNSLSGTLPPELGNLTGLVELDLSNNKFNGTIPSTIGQLQSLVYLRLNNNNLSGDLSFFSNMTNLQVLDLSSNNFNGTGPRISSANFNFSNNPACLLGPTQGCPTIIEEQPLTQAEGSSSLGVGMAKSGRPSIWFLACGLISAGLLLAILMLAALSWMRRQTKQAFFDVHAQGPDASLGQLKKFSLRELQIATDNFDNKNVLGKGGFGHVYKGSLSDGSSIAVKRLKDGNIAGGELQFQMEVEMISLAVHRNLLRLVGFCMTPTERLLVYPYMCNGSVASRLHDTVLGKPVLDWPARKRIALGAARGLLYLHEHCDPKIIHRDVKAANILLDDTFEAVVGDFGLAKLLDHQDTHITTAVRGTVGHIAPEYLSTGQSSEKTDVFGYGILLLELITGERAFDFGRIKQRKDVMLLDWVKTLHHDKKLECLADARLKADFNAFQLEEMVQVALLCTQFSPADRPSMAVVVRMLEGDGLAERWEEWQKVELRRTQQARLLPRRFDRMVEDSTFDLEAVELSGPR
>scaffold-RXRQ-2012721-Phaeoceros_carolinianus-sporophyte
GDALHALRQNLKDPSNVLQSWDPTLVNPCTWFHVTCNSENKVIRVDLGNAELSGQLVPELGNLEYLQYLELYSNQLSGEVPPTIGNLSELVSLDLYENNFTGDIPVTLGRLSKLRFLRLNNNSLSGDIPYELTTIQGLQVLDLSNNQLEGEIPVNGSFTLFTPISFQNNVGLCGAVVERSCPGQPPLPPPAPFTPPPPSNIAGGGSPSSSSTGAIAGGVAAGAALLFAAPAIVFAWYRRRHPQDAFYDVPAEEDPEVHLGQLRRFTLRELQVATDNFNNKNILGRGGFGKVYKGRLADGSLVAVKRLKEERSPGGELQFQTEVEMISMAVHRNLLRLRGFCMTPTERLLVYPYMLNGSVASRLRERVLGEPALDWPTRKRISLGAARGLSYLHDHCDPKIIHRDVKAANILLDEEFEAVVGDFGLAKLMDYKDTHVTTAVRGTIGHIAPEYLSTGKSSEKTDVFGFGIMLLELITGQRAFDLARLANDDDVMLLDWVKGLLREKKIDLLVDPDLKTNYDPREVEELIQVALLCTQGSPMDRPKMAEVVRMLEGDGLAERWEEWQKVEVVRSQELDLVPHRTPEWIVDSTDNLHAVELSGPR
>scaffold-RXRQ-2012722-Phaeoceros_carolinianus-sporophyte
GDALNALRQSLQDPSNVLQSWDPTLVNPCTWFHVTCNNDNSVIRVDLGNAALSGQLVPDIGNLPNLQYLELYSNNLSGEIPAQIGNLTALVSLDLYQNNFTGSIPTTLGGLKALRFLRLNNNSLSGEIPVQLTSVSGLQVLDLSYNNLSGEVPVNGSFTLFTPISFQGNNDLCGTVVGQSCPGAPPIPPPPPFIPPPPNTPFVQGASPASSTGAIAGGVAAGAALLFAAPAIVFAWYRRRTQDAFYDVPAEEDPEVHLGQLRRFTLRELQVATDNFNNKNILGRGGFGKVYKGRLADGTLVAVKRLKEERSPGGELQFQTEVEMISMAVHRNLLRLRGFCMTPTERLLVYPYMLNGSVASRLRERGVGEPALDWPTRKRISLGSARGLSYLHDHCDPKIIHRDVKAANILLDEEFEAVVGDFGLAKLMDYKDTHVTTAVRGTIGHIAPEYLSTGKSSEKTDVFGFGIMLLELITGQRAFDLARLANDDDVMLLDWVKGLLREKKIDLLVDPDLKTNYDPKEVEELIQVALLCTQGSPMDRPKMAEVVRMLEGDGLAERWEEWQKVEVVRSQELDLVPHRTPEWIVDSTDNLHAVELSGPR
>scaffold-TCBC-2017645-Nothoceros_vincentianus
GDALHLLRQKLSDPSNVLQSWDPTLVNPCTWFHVTCNNENRVTRVDLGNAELSGDLVPELGNLQFLQYLELYSNNLSGKVPEEIGNLSELVSLDLYENNFTGPIPLTLGKLSKLRFLRLNNNSLEGGIPAELTTILGLQVLDLSYNKLSGAIPVNGSFTLFTPISFQGNDGLCGPVVGHSCPGEPPLPPPPPFTPPPPSNLPTGSSSSSSSTGAIAGGVAAGAALLFAAPAIVFAWYRRRHPQDAFYDVPAEEDPEVHLGQLRRFTLRELQVATDNFNNKNILGRGGFGKVYKGRLADGSLVAVKRLKEERSPGGELQFQTEVEMISMAVHRNLLRLRGFCMTPTERLLVYPYMLNGSVASRLRERVMGEPALDWPTRKRISLGAARGLSYLHDHCDPKIIHRDVKAANILLDEEFEAVVGDFGLAKLMDYKDTHVTTAVRGTIGHIAPEYLSTGKSSEKTDVFGFGIMLLELITGQRAFDLARLANDDDVMLLDWVKGLLREKKIDLLVDPDLKTNYDRKEVEELIQVALLCTQGSPMDRPKMAEVVRMLEGDGLAERWEEWQKVEVVRSQELDLVPHRTQEWIVDSTDNLHAVELSGPR
>scaffold-TWUW-2007910-Anthoceros_agrestis-A
GDALHALRESLQDPSNVLQSWDPTLVNPCTWFHVTCNNDNSVIRVDLGNAALSGQLVPEIGNLPNLQYLELYSNNLSGEIPAQIGNLTALVSLDLYQNNFTGSIPATLGELKALRFLRLNNNSLSGEIPVQLTSVSGLQVLDLSYNNLSGEVPVNGSFTLFTPISFQGNNDLCGTVVGQSCPGAPPIPPPPPFIPPPPNTPFVQGASPASSTGAIAGGVAAGAALLFAAPAIVFAWYRRRTQDAFYDVPAEEDPEVHLGQLRRFTLRELQVATDNFNNKNILGRGGFGKVYKGRLADGTLVAVKRLKEERSPGGELQFQTEVEMISMAVHRNLLRLRGFCMTPTERLLVYPYMLNGSVASRLRERGVGEPALDWPTRKRISLGSARGLSYLHDHCDPKIIHRDVKAANILLDEEFEAVVGDFGLAKLMDYKDTHVTTAVRGTIGHIAPEYLSTGKSSEKTDVFGFGIMLLELITGQRAFDLARLANDDDVMLLDWVKGLLREKKIDLLVDPDLKTNYDPKEVEELIQVALLCTQGSPMDRPKMAEVVRMLEGDGLAERWEEWQKVEVVRSQELDLVPHRTPEWIVDSTDNLHAVELSGPR
>scaffold-TWUW-2052114-Anthoceros_agrestis-A
VNALITMKQYLADPGSNLASWDRLAVDACGFFHVTCSNQLSVIRIDLSGARLSGTLSPAIGSLPNLQHLVMPYNSLSGTLPPELGNLTGLVELDLSNNKFNGTIPSTIGQLQSLVYLRLNNNNLSGDLSFFSNMTNLQVLDLSSNNFNGTGPRISSANFNFSNNPACLLGPTQGCPTIIEEQPLTQAEGSSSLGVGMAKSGRPSIWFLACGLISAGLLLAILMLAALSWMRRQTKQAFFDVHAQGPDASLGQLKKFSLRELQIATDNFDNKNVLGKGGFGHVYKGSLSDGSSIAVKRLKDGNIAGGELQFQMEVEMISLAVHRNLLRLVGFCMTPTERLLVYPYMCNGSVASRLHDTVLGKPVLDWPARKRIALGAARGLLYLHEHCDPKIIHRDVKAANILLDDTFEAVVGDFGLAKLLDHQDTHITTAVRGTVGHIAPEYLSTGQSSEKTDVFGYGILLLELITGERAFDFGRIKQRKDVMLLDWVKTLHHDKKLECLADARLKADFNAFQLEEMVQVALLCTQFSPADRPSMAVVVRMLEGDGLAERWEEWQKVELRRTQQARLLPRRFDRMVEDSTFDLEAVELSGPR
>scaffold-UCRN-2007045-Megaceros_flagellaris
PTGISIEVNALITMRLDLEDPENALESWDMHAIDPCRFIHITCSNQLSVVRIDLSSAKLTGTLSPAVGSLPNLEQLVMPNNFLHGILPLEIGKLSNLVTLDLANNKFNGTIPSTIGQLHNLVYLRLNRNNFSGSFPAFLSNMTRLQYVDLSFNDLSPPVPNISAANFNITGNALLCGSAPVRGCPPAIELPPNFRAGVGYAASHKPNGWFLACGLVSAAVVLLAVTLGMYSWKRRRNKQVFFDVHAQGPEAPLGQLKKFSLKELQAATDNFDSRNVLGKGGFGHVYKGSLPDGSLIAVKRLKDATIAGGELQFQMEVEMISMAVHRNLLQLWGFCMTPTERLLVYPFMVNGSVASRLHDTILGKPALDWPMRKRIAIGAARGLLYLHEHCDPKIIHRDVKAANVLLDEGFEAVVGDFGLAKLLDHEDTHITTAVRGTVGHIAPEYLSTGQSSEKTDVFGYGILLLELITGERAFDFGRIKQRKDVMLLDWVKTLHHDKKLECLADPRLKTDFHAFELEEMVQVALLCTQSSPLDRPSMAVVVRMLEGDGLAERWEEWQKVELRRSEEARLLPRRYDRLLEDSTFDLEAVELSGPR
>scaffold-UCRN-2007046-Megaceros_flagellaris
PTGISIEVNALITMRLDLEDPENALESWDMHAIDPCRFIHITCSNQLSVVRIDLSSAKLTGTLSPAVGSLPNLEQLVMPNNFLHGILPLEIGKLSNLVTLDLANNKFNGTIPSTIGQLHNLVYLRLNRNNFSGSFPAFLSNMTRLQYVDLSFNDLSPPVPNISAANFNITGNALLCGSAPVRGCPPAIELPPNFRAGVGYAASHKPNGWFLACGLVSAAVVLLAVTLGMYSWKRRRNKQVFFDVHAQGPEAPLGQLKKFSLKELQAATDNFDSRNVLGKGGFGHVYKGSLPDGSLIAVKRLKDATIAGGELQFQMEVEMISMAVHRNLLQLWGFCMTPTERLLVYPFMVNGSVASRLHDTILGKPALDWPMRKRIAIGAARGLLYLHEHCDPKIIHRDVKAANVLLDEGFEAVVGDFGLAKLLDHEDTHITTAVRGTVGHIAPEYLSTGQSSEKTDVFGYGILLLELITGERAFDFGRIKQRKDVMLLDWVKTLHHDKKLECLADPRLKTDFHAFELEEMVQVALLCTQSSPLDRPSMAVVVRMLEGDGLAERWEEWQKVELRRSEEARLLPRRYDRLLEDSTFDLEAVELSGPR
>scaffold-UCRN-2010811-Megaceros_flagellaris
GDALNLLKQKLADPSNVLQSWDPSLVNPCTWFHVTCNNENRVVRVDLGNADLSGDLVPELGNLQYLQYLELYSNNLSGKIPEEIGNLSELVSLDLYENNFTGPIPLTLGKLSKLRFLRLNNNSLDGGIPVELTTILGLQVLDLSYNKLTGSIPVNGSFTLFTPISFQGNDGLCGPVVGHSCPGEPPLPPPPPYTPIPPANLPAGSAPSSSSTGAIAGGVAAGAALLFAAPAIVFAWYRRRHPQDAFYDVPAEEDPEVHLGQLRRFTLRELQVATDNFNNKNILGRGGFGKVYKGRLADGSLVAVKRLKEERSPGGELQFQTEVEMISMAVHRNLLRLRGFCMTPTERLLVYPYMLNGSVASRLRERVMGEPALDWPTRKRISLGAARGLSYLHDHCDPKIIHRDVKAANILLDEEFEAVVGDFGLAKLMDYKDTHVTTAVRGTIGHIAPEYLSTGKSSEKTDVFGFGIMLLELITGQRAFDLARLANDDDVMLLDWVKGLLREKKIDLLVDPDLKTNYDRKEVEELIQVALLCTQGSPMDRPKMAEVVRMLEGDGLAERWEEWQKVEVVRSQELDLVPHRTPEWIVDSTDNLHAVELSGPR
>scaffold-UCRN-2010812-Megaceros_flagellaris
GDALNLLKQKLADPSNVLQSWDPSLVNPCTWFHVTCNNENRVVRVDLGNADLSGDLVPELGNLQYLQYLELYSNNLSGKIPEEIGNLSELVSLDLYENNFTGPIPLTLGKLSKLRFLRLNNNSLDGGIPVELTTILGLQVLDLSYNKLTGSIPVNGSFTLFTPISFQGNDGLCGPVVGHSCPGEPPLPPPPPYTPIPPANLPAGSAPSSSSTGAIAGGVAAGAALLFAAPAIVFAWYRRRHPQDAFYDVPAEEDPEVHLGQLRRFTLRELQVATDNFNNKNILGRGGFGKVYKGRLADGSLVAVKRLKEERSPGGELQFQTEVEMISMAVHRNLLRLRGFCMTPTERLLVYPYMLNGSVASRLRERVMGEPALDWPTRKRISLGAARGLSYLHDHCDPKIIHRDVKAANILLDEEFEAVVGDFGLAKLMDYKDTHVTTAVRGTIGHIAPEYLSTGKSSEKTDVFGFGIMLLELITGQRAFDLARLANDDDVMLLDWVKGLLREKKIDLLVDPDLKTNYDRKEVEELIQVALLCTQGSPMDRPKMAEVVRMLEGDGLAERWEEWQKVEVVRSQELDLVPHRTPEWIVDSTDNLHAVELSGPR
>scaffold-WEEQ-2090260-Phaeoceros_carolinianus-gametophyte_1575
GDALHALRQNLKDPSNVLQSWDPTLVNPCTWFHVTCNSENKVIRVDLGNAELSGQLVPELGNLEYLQYLELYSNQLSGEVPPTIGNLSELVSLDLYENNFTGDIPVTLGRLSKLRFLRLNNNSLSGDIPYELTTIQGLQVLDLSNNQLEGEIPVNGSFTLFTPISFQNNVGLCGAVVERSCPGQPPLPPPAPFTPPPPSNIAGGGSPSSSSTGAIAGGVAAGAALLFAAPAIVFAWYRRRHPQDAFYDVPAEEDPEVHLGQLRRFTLRELQVATDNFNNKNILGRGGFGKVYKGRLADGSLVAVKRLKEERSPGGELQFQTEVEMISMAVHRNLLRLRGFCMTPTERLLVYPYMLNGSVASRLRERVLGEPALDWPTRKRISLGAARGLSYLHDHCDPKIIHRDVKAANILLDEEFEAVVGDFGLAKLMDYKDTHVTTAVRGTIGHIAPEYLSTGKSSEKTDVFGFGIMLLELITGQRAFDLARLANDDDVMLLDWVKGLLREKKIDLLVDPDLKTNYDPREVEELIQVALLCTQGSPMDRPKMAEVVRMLEGDGLAERWEEWQKVEVVRSQELDLVPHRTPEWIVDSTDNLHAVELSGPR
>scaffold-ZFRE-2021782-Phaeoceros_carolinianus-sporophyte_1575
GDALHALRQNLKDPSNVLQSWDPTLVNPCTWFHVTCNSENKVIRVDLGNAELSGQLVSDLGNLEYLQYLELYSNQLSGEVPPQIGNLSELVSLDLYENNFTGDIPVTLGRLSKLRFLRLNNNSLSGDIPYELTTIQGLQVLDLSNNQLEGEIPVNGSFTLFTPISFQNNVGLCGAVVERSCPGQPPLPPPAPFTPPPPSNIAGGGSPSSSSTGAIAGGVAAGAALLFAAPAIVFAWYRRRHPQDAFYDVPAEEDPEVHLGQLRRFTLRELQVATDNFNNKNILGRGGFGKVYKGRLADGSLVAVKRLKEERSPGGELQFQTEVEMISMAVHRNLLRLRGFCMTPTERLLVYPYMLNGSVASRLRERVLGEPALDWPTRKRISLGAARGLSYLHDHCDPKIIHRDVKAANILLDEEFEAVVGDFGLAKLMDYKDTHVTTAVRGTIGHIAPEYLSTGKSSEKTDVFGFGIMLLELITGQRAFDLARLANDDDVMLLDWVKGLLREKKIDLLVDPDLKTNYDPREVEELIQVALLCTQGSPMDRPKMAEVVRMLEGDGLAERWEEWQKVEVVRSQELDLVPHRTPEWIVDSTDNLHAVELSGPR
>scaffold-ZFRE-2117566-Phaeoceros_carolinianus-sporophyte_1575
GDALHALRESLQDPSNVLQSWDPTLVNPCTWFHVTCNNDNSVIRVDLGNAALSGQLVPDIGNLPNLQYLELYSNNLSGEIPAQIGNLTALVSLDLYQNNFTGRIPMTLGELKALRFLRLNNNSLSGEIPVQLTSVTGLQVLDLSYNNLSGEVPVNGSFTLFTPISFQGNNGLCGTVVGQSCPGAPPIPPPPPFIPAPPTPQAPGGSSPASSTGAIAGGVAAGAALLFAAPAIVFAWYRRRTQDAFYDVPAEEDPEVHLGQLRRFTLRELQVATDNFNNKNILGRGGFGKVYKGRLADGTLVAVKRLKEERSPGGELQFQTEVEMISMAVHRNLLRLRGFCMTPTERLLVYPYMLNGSVASRLRERGVGEPALDWPTRKRISLGSARGLSYLHDHCDPKIIHRDVKAANILLDEEFEAVVGDFGLAKLMDYKDTHVTTAVRGTIGHIAPEYLSTGKSSEKTDVFGFGIMLLELITGQRAFDLARLANDDDVMLLDWVKGLLREKKIDLLVDPDLKTNYDPKEVEELIQVALLCTQGSPMDRPKMAEVVRMLEGDGLAERWEEWQKVEVVRSQELDLVPHRTPEWIVDSTDNLHAVELSGPR
>scaffold-BNCU-2012578-Radula_lindenbergiana
VLPLLLGAVTFVDSNAEGDALHALRQSLQDPQQVLQSWDPSLVNPCTWFHVTCNSENSVIRVDLGNAQLSGVLVSQLGELPQLQYLELYSNNISGFIPRELGNLTMLVSLDLYQNNFTSSIPDELGRLVNLRFLRLNNNSLAGNIPTSLTNILGLQVLDLSNNELTGPVPTNGSFSLFTPISYNGNDGLCGSAVDKQCPGEPPLSPPPFVQPPPNPGGGNDQTPSSQTGAIAGGVAAGAALLFAAPAIGFAWWRRRRPQEAFFDVPAEEDPEVHLGQLKRFSLRELQVASDNFNNKNILGRGGFGKVYKGRLADGSLVAVKRLKEERSPGGELQFQTEVEMISMAVHRNLLRLRGFCMTPTERLLVYPYMPNGSVASRLRERKPEDPPLDWPTRKRISLGSARGLSYLHDHCDPKIIHRDVKAANILLDEEFEAVVGDFGLAKLMDYKDTHVTTAVRGTIGHIAPEYLSTGKSSEKTDVFGFGIMLLELITGQRAFDLARLANDDDVMLLDWVKGLLRERKLELLVDPDLKEYDKVEVEQLIQVALLCTQSSPMDRPKMAEVVRMLSGDGLAERWEEWQKVEVVRRQEVEFVPHRMSEWTVDSTDNLHAVELSGPR
>scaffold-FITN-2092037-Treubia_lacunosa
GDALHIFRQALNDPSNVLQSWDPTLVNPCTWFHVTCNNQNNVIRVDLGNAFLSGRLVSALGTLSYLQYLELYSNNITGPIPKELGNLTQLVSLDLYQNGFTGEIPDTLGRLSQLRFLRLNNNTLSGKIPFSLTTIPGLQVLDLSNNNLTGQVPTNGSFSLFTPISFGGNAGLCGQVVGKQCPGGPPLPPPTPYQPPQTGSLGQNGNPGGPSSTGAIAGGVAAGAALLFATPAIAFAWWRRRRPHEAYFDVPAEEDPEVHLGQLKRFSLRELQVATDNFNNRNILGRGGFGKVYKGRLADGSLVAVKRLKEERSAGGELQFQTEVEMISMAVHRNLLRLRGFCMTPTERLLVYPYMPNGSVASCLRERLPGDPPLVWPTRKCIALGAARGLSYLHDHCDPKIIHRDVKAANILLDEEFEAVVGDFGLAKLMDYKDTHVTTAVRGTIGHIAPEYLSTGKSSEKTDVFGFGIMLLELITGQRAFDLARLANDDDVMLLDWVKGLLRERKVDLLVDPDLKTEYNPVEVEQLIQVALLCTQGSPMDRPKMAEVVRMLEGDGLAERWEEWQKVEVVRSQEVELVSHGNSDWIVDSTDNLHAVELSGPR
>scaffold-HMHL-2000008-Marchantia_paleacea-non_mycorrizal
GDALHALRQALDDPSQVLQSWDPSLVNPCTWFHVTCNTENNVVRVDLGNAMLSGSLVPQLGFLTQLQYLELYSNNISGTIPKELGNLTNLVSLDLYQNRFSGSIPEELGKLQMLRFLRLNNNSLTDQIPLSLTEITGLQVLDLSNNNLSGEVPTNGSFSLFTPISFNGNPDLCGAAVGKQCEGGPPLSPPPPVQAPPSPPTANPNPSSQTGAIAGGVAAGAALLFAAPAIGFAWWRRRRPQEAFFDVPAEEDPEVHLGQLKRFSLRELQVATDNFNNKNILGRGGFGKVYKGRLADGSLVAVKRLKEERSPGGELQFQTEVEMISMAVHRNLLRLRGFCMTPTERLLVYPFMPNGSVASRLRERRSEDAPLDWPTRKRISLGSARGLSYLHDHCDPKIIHRDVKAANILLDEEFEAVVGDFGLAKLMDYKDTHVTTAVRGTIGHIAPEYLSTGKSSEKTDVFGFGIMLLELITGQRAFDLARLANDDDVMLLDWVKGLLREKKVEFLVDPDLLEYDKVEVEQLIQVALLCTQSSPMDRPKMAEVVRMLSGDGLAERWEEWQKVEVIRSQEVEMVPHRTSEWIVDSTDNLHAVELSGPR
>scaffold-HPXA-2136824-Ptilidium_pulcherrimum
GDALHALRQSLNDPSQVLQSWDPSLVNPCTWFHVTCNTENSVIRVDLGNAFLSGNLVPQLGELSQLQYLELYSNNISGAIPKELGNLTMLVSLDLYQNNFTGPIPEELGRLSSLRFLRLNNNSLSGTIPMSLTNIQGLQVLDLSSNNLTGVVPTNGSFSFFTPISFGGNAGLCGAAVSKQCPGGPPLSPPPPAQPPPTTGQSSGQSASSQTGAIAGGVAAGAALLFAAPAIGFAWWRRRRPQEAFFDVPAEEDPEVHLGQLKRFSLRELQVASDNFNNKNILGRGGFGKVYKGRLADGSLVAVKRLKEERSPGGELQFQTEVEMISMAVHRNLLRLRGFCMTPTERLLVYPYMPNGSVASRLRERKPEDLPLDWPTRKQISLGSARGLSYLHDHCDPKIIHRDVKAANILLDEEFEAVVGDFGLAKLMDYKDTHVTTAVRGTIGHIAPEYLSTGKSSEKTDVFGFGIMLLELITGQRAFDLARLANDDDVMLLDWVKGLLRERKVEFLVDPDLQEYNAVEVEQLIQVALLCTQSSPMDRPKMAEVVRMLSGDGLAERWEEWQKVEVVRSQEVELVPHRTSEWIVDSTDNLHAVELSGPR
>scaffold-IHWO-2008526-Marchantia_paleacea-mycorrizal
GDALHALRQALDDPSQVLQSWDPSLVNPCTWFHVTCNTENNVVRVDLGNAMLSGSLVPQLGFLTQLQYLELYSNNISGTIPKELGNLTNLVSLDLYQNRFSGSIPEELGKLQMLRFLRLNNNSLTDQIPLSLTEITGLQVLDLSNNNLSGEVPTNGSFSLFTPISFNGNPDLCGAAVGKQCEGGPPLSPPPPVQAPPSPPTANPNPSSQTGAIAGGVAAGAALLFAAPAIGFAWWRRRRPQEAFFDVPAEEDPEVHLGQLKRFSLRELQVATDNFNNKNILGRGGFGKVYKGRLADGSLVAVKRLKEERSPGGELQFQTEVEMISMAVHRNLLRLRGFCMTPTERLLVYPFMPNGSVASRLRERRSEDAPLDWPTRKRISLGSARGLSYLHDHCDPKIIHRDVKAANILLDEEFEAVVGDFGLAKLMDYKDTHVTTAVRGTIGHIAPEYLSTGKSSEKTDVFGFGIMLLELITGQRAFDLARLANDDDVMLLDWVKGLLREKKVEFLVDPDLLEYDKVEVEQLIQVALLCTQSSPMDRPKMAEVVRMLSGDGLAERWEEWQKVEVIRSQEVEMVPHRTSEWIVDSTDNLHAVELSGPR
>scaffold-JHFI-2113806-Pellia_neesiana
GDALHELRQALLDPSQVLQSWDPSLVNPCTWFHVTCNSENYVIRVDLGNAFLSGSLVPALGQLSQLQYLELYSNNISGIIPKELGNLTALVSLDLYQNRFNGPIPDELGKLDALRFLRLNNNSLSDRIPFSLTNINGLQVLDLSNNNLSGPVPTNGSFSLFTPISFNGNQGLCGAAVGKQCPGAPPLSPPPPAHPTPNQGQGSGQSPSSQTGAIAGGVAAGAALLFAAPAIGFAWWRRRRPQEAFFDVPAEEDPEVHLGQLKRFSLRELQVASDNFNNKNILGRGGFGKVYKGRLADGSLVAVKRLKEERSPGGELQFQTEVEMISMAVHRNLLRLRGFCMTPTERLLVYPFMPNGSVASRLRERKPEDPPLDWPTRKQISLGSARGLSYLHDHCDPKIIHRDVKAANILLDEEFEAVVGDFGLAKLMDYKDTHVTTAVRGTIGHIAPEYLSTGKSSEKTDVFGFGIMLLELITGQRAFDLARLANDDDVMLLDWVKGLLRERKVEFLVDPDLQEYNAVEVEQLIQVALLCTQSSPMDRPKMAEVVRMLSGDGLAERWEEWQKVEVVRSQEGEMVPHRTSEWIVDSTDNLHAVELSGPR
>scaffold-JPYU-2009797-Marchantia_polymorpha
GDALHALRQALDDPSQVLQSWDPSLVNPCTWFHVTCNTENNVVRVDLGNAMLSGGLVPQLGILTQLQYLELYSNNISGTIPKELGNLTNLVSLDLYQNRFSGPIPEELGKLQMLRFLRLNNNSLTDQIPMSLTEITGLQVLDLSNNNLSGEVPTNGSFSLFTPISFNGNPDLCGAAVGKQCEGGPPLSPPPPVQAPPSPPTANPNPSSQTGAIAGGVAAGAALLFAAPAIGFAWWRRRRPQEAFFDVPAEEDPEVHLGQLKRFSLRELQVATDNFNNKNILGRGGFGKVYKGRLADGSLVAVKRLKEERSPGGELQFQTEVEMISMAVHRNLLRLRGFCMTPTERLLVYPFMPNGSVASRLRERRSEDAPLDWPTRKRISLGSARGLSYLHDHCDPKIIHRDVKAANILLDEEFEAVVGDFGLAKLMDYKDTHVTTAVRGTIGHIAPEYLSTGKSSEKTDVFGFGIMLLELITGQRAFDLARLANDDDVMLLDWVKGLLREKKVEFLVDPDLLEYDKVEVEQLIQVALLCTQSSPMDRPKMAEVVRMLSGDGLAERWEEWQKVEVIRSQEVEMVPHRTSEWIVDSTDNLHAVELSGPR
>scaffold-KRUQ-2012193-Porella_navicularis
GDALHALRQALNDPSEVLQSWDPSLVNPCTWFHVTCNPQNNVIRVDLGNAFLSGSLVTQLGDLTQLQYLELYSNNISGSIPKELGNLTMLVSLDLYQNKFSGPIPEELGRLSNLRFLRLNNNSLQGTIPMPLTNIQGLQVLDLSNNNLTGLVPTNGSFSLFTPISYGGNANLCGAAVSKQCPGGPPLSPPPPAQPPPTPQGSGQTPSSQTGAIAGGVAAGAALLFAAPAIGFAWWRRRRPQEAFFDVPAEEDPEVHLGQLKRFSLRELQVASDNFNNKNILGRGGFGKVYKGRLADGSLVAVKRLKEERSPGGELQFQTEVEMISMAVHRNLLRLRGFCMTPTERLLVYPYMPNGSVASRLRERKPEDPPLDWPTRKRISLGSARGLSYLHDHCDPKIIHRDVKAANILLDEEFEAVVGDFGLAKLMDYKDTHVTTAVRGTIGHIAPEYLSTGKSSEKTDVFGFGIMLLELITGQRAFDLARLANDDDVMLLDWVKGLLRERKVEFLVDPDLQEYDAVEVEQLIQVALLCTQSSPMDRPKMAEVVRMLSGDGLAERWEEWQKVEVVRSQEVELVPHRTSEWIVDSTDNLHAVELSGPR
>scaffold-LFVP-2007306-Marchantia_paleacea-2_samples_combined
GDALHALRQALDDPSQVLQSWDPSLVNPCTWFHVTCNTENNVVRVDLGNAMLSGSLVPQLGFLTQLQYLELYSNNISGTIPKELGNLTNLVSLDLYQNRFSGSIPEELGKLQMLRFLRLNNNSLTDQIPLSLTEITGLQVLDLSNNNLSGEVPTNGSFSLFTPISFNGNPDLCGAAVGKQCEGGPPLSPPPPVQAPPSPPTANPNPSSQTGAIAGGVAAGAALLFAAPAIGFAWWRRRRPQEAFFDVPAEEDPEVHLGQLKRFSLRELQVATDNFNNKNILGRGGFGKVYKGRLADGSLVAVKRLKEERSPGGELQFQTEVEMISMAVHRNLLRLRGFCMTPTERLLVYPFMPNGSVASRLRERRSEDAPLDWPTRKRISLGSARGLSYLHDHCDPKIIHRDVKAANILLDEEFEAVVGDFGLAKLMDYKDTHVTTAVRGTIGHIAPEYLSTGKSSEKTDVFGFGIMLLELITGQRAFDLARLANDDDVMLLDWVKGLLREKKVEFLVDPDLLEYDKVEVEQLIQVALLCTQSSPMDRPKMAEVVRMLSGDGLAERWEEWQKVEVIRSQEVEMVPHRTSEWIVDSTDNLHAVELSGPR
>scaffold-NRWZ-2100852-Metzgeria_crassipilis
HQWFSWAVCKWLLLTAMVMLRGPLYASGNTEGDALNALKLSLQDRGNVLESWDPSLVTPCTWFHVTCNNDNSVIRVDLGNAMLSGMLVPQLGQLTNLQYLEMYSNNISGTIPHELGNLTNLVSLDLYQNNLTGPIPSELGRLQQLRFLRLNNNSLTGGIPVSLTNVNGLQVLDLSVNNLTGPVPTNGSFSFFTPVSFQNNPNLCGLTKPCPGSPPFSPPPPAQPPPPAGSGSRRSPSSQTGPIAGGVAAGAALLFAAPAIGFAWWRRRRPQEAFFDVPAEEDPEVHLGQLKRFSLRELQVATDNFNNKNILGRGGFGKVYKGRLADGSLVAVKRLKEERSPGGELQFQTEVEMISMAVHRNLLRLRGFCMTPTERLLVYPYMPNGSVASLLRERKPEDSSLDWKTRRRISLGSARGLSYLHDHCDPKIIHRDVKAANILLDEEFEAVVGDFGLAKLMDYKDTHVTTAVRGTIGHIAPEYLSTGKSSEKTDVFGFGIMLLELITGQRAFDLARLANDDDVMLLDWVKGLLRERKVEFLVDPDLQTAYDKVEVEQLIQVALLCTQSSPMDRPKMTEVVRMLSGDGLAERWEEWQRVEVVRNQEDNHVPNRRSEWIVDSTDNLHAVELSGPR
>scaffold-NRWZ-2100961-Metzgeria_crassipilis
GDALHALRQSLVDPSEVLQSWDPSLVNPCTWFHVTCNSENLVVRVDLGNAFLSGMLVSQLGELSQLQYLELYSNNISGSIPKELGNLTMLVSLDLYQNKFTGSIPDELGKLETLRFLRLNNNSLTGAIPTSLTTIQGLQVLDLSSNNLTGEVPANGSFSFFTPISFGGNPGLCGPAVNKQCPGEPPLSPPPPAQPPPTQARNTGQTPSSQTGAIAGGVAAGAALLFAAPAIGFAWWRRRRPQEAFFDVPAEEDPEVHLGQLKRFSLRELQVASDNFNNKNILGRGGFGKVYKGRLADGSLVAVKRLKEERSPGGELQFQTEVEMISMAVHRNLLRLRGFCMTPTERLLVYPYMPNGSVASRLRERKPEDVPLDWPTRSRISLGSARGLSYLHDHCDPKIIHRDVKAANILLDEEFEAVVGDFGLAKLMDYKDTHVTTAVRGTIGHIAPEYLSTGKSSEKTDVFGFGIMLLELITGQRAFDLARLANDDDVMLLDWVKGLLRERKVEFLVDPDLQEYDVLEVEQLIQVALLCTQSSPMDRPKMAEVVRMLSGDGLAERWEEWQKVEVVRSQEVERVPHRTSEWIVDSTDNLHAVELSGPR
>scaffold-PIUF-2092298-Pellia_sp._(cf_epiphylla_(L.)_Corda)
GDALHELRQALVDPSQVLQSWDPSLVNPCTWFHVTCNSENYVIRVDLGNAFLSGNLVSALGQLSQLQYLELYSNNISGIIPKELGNLTALVSLDLYQNRFNGPIPDELGKLDALRFLRLNNNSLSDRIPFSLTNINGLQVLDLSNNNLSGPVPTNGSFSLFTPISFNGNQGLCGAAVGKQCPGAPPLSPPPPAHATPNQGQGSGQSPSSQTGAIAGGVAAGAALLFAAPAIGFAWWRRRRPQEAFFDVPAEEDPEVHLGQLKRFSLRELQVASDNFNNKNILGRGGFGKVYKGRLADGSLVAVKRLKEERSPGGELQFQTEVEMISMAVHRNLLRLRGFCMTPTERLLVYPFMPNGSVASRLRERKPEDPPLDWPTRKQISLGSARGLSYLHDHCDPKIIHRDVKAANILLDEEFEAVVGDFGLAKLMDYKDTHVTTAVRGTIGHIAPEYLSTGKSSEKTDVFGFGIMLLELITGQRAFDLARLANDDDVMLLDWVKGLLRERKVEFLVDPDLQEYNAVEVEQLIQVALLCTQSSPMDRPKMAEVVRMLSGDGLAERWEEWQKVEVVRGQEGEMVPHRASEWIVDSTDNLHAVELSGPR
>scaffold-RTMU-2184879-Calypogeia_fissa
GDALHALRQALIDPAQVLQSWDPSLVNPCTWFHVTCNPENMVIRVDLGNAALSGQLVPQLGELTQLQYLEMYTNNISGQIPKELGNLTMLVSLDLYDNEFTGPIPEELGRLPALRFLRLNNNSLTGTIPMSLTNIQGLQVLDLSNNNLSGVVPTNGSFTFFTPISFAGNEGLCGDTVDKQCPGGPPLSPPPPVQPPPTTGQSSGQTPSSQTGAIAGGVAAGAALLFAAPAIGFAWWRRRRPQEAFFDVPAEEDPEVHLGQLKRFSLRELQVATDNFNNKNILGRGGFGKVYKGRLADGSLVAVKRLKEERSPGGELQFQTEVEMISMAVHRNLLRLRGFCMTPTERLLVYPYMPNGSVASRLRERKPDDPPLDWPTRRRIALGSARGLSYLHDHCDPKIIHRDVKAANILLDEEFEAVVGDFGLAKLMDYKDTHVTTAVRGTIGHIAPEYLSTGKSSEKTDVFGFGIMLLELITGQRAFDLARLANDDDVMLLDWVKGLLREQKVKFLVDPDLQEDYDPVEVEQLIKVALLCTQSSPMDRPKMAEVVRMLSGDGLAERWEEWQKVEVVRSQEVELVPHRPSEWIVDSTDNLHAVELSGPR
>scaffold-TXVB-2011463-Lunularia_cruciata
GDALHALRQALNDPSQVLQSWDPSLVNPCTWFHVTCNQENMVVRVDLGNAELSGSLVPQLGSLSELQYLELYSNNISGPIPKELGNLTNLVSLDLYLNSFQGSIPEELGKLTNLRFLRLNNNSLTDSIPMTLTGIAGLQVLDLSNNNLTGEVPTNGSFSLFTPISFNGNPELCGAAVGRQCPGGPPLSPPPPIQPPPQTPTANQSPSSQTGAIAGGVAAGAALLFAAPAIGFAWWRRRRPQEAFFDVPAEEDPEVHLGQLKRFSLRELQVATDNFQTRNILGRGGFGKVYKGRLSDGSLVAVKRLKEERSPGGELQFQTEVEMISMAVHRNLLRLRGFCMTPTERLLVYPYMPNGSVASRLRDRRAEDPPLDWPTRKRISLGSARGLSYLHDHCDPKIIHRDVKAANILLDEEFEAVVGDFGLAKLMDYKDTHVTTAVRGTIGHIAPEYLSTGKSSEKTDVFGFGIMLLELITGQRAFDLARLANDDDVMLLDWVKGLLRERKVEFLVDPDLTEYDAVEVEQLIQVALLCTQSSPMDRPKMAEVVRMLSGDGLAERWEEWQKVEVVRSQEVEMVPHRPAEWIVDSTDNLHAVELSGPR
>scaffold-UUHD-2150430-Porella_pinnata
GDALHALRQALNDPSEVLQSWDPSLVNPCTWFHVTCNSQNNVIRVDLGNAYLSGSLVTQLGDLAQLQYLELYSNNISGNIPKELGNLTMLVSLDLYQNKFTGPIPEELGRLSNLRFLRLNNNSLSGTIPMPLTNIQGLQVLDLSNNNLTGLVPTNGSFSLFTPISFGGNTNLCGAAVSKQCPGGPPLSPPPPAQPPPTPGQGSGQTPSSQTGAIAGGVAAGAALLFAAPAIGFAWWRRRRPQEAFFDVPAEEDPEVHLGQLKRFSLRELQVASDNFNNKNILGRGGFGKVYKGRLADGSLVAVKRLKEERSPGGELQFQTEVEMISMAVHRNLLRLRGFCMTPTERLLVYPYMPNGSVASRLRERKPEDPPLDWPTRKRISLGSARGLSYLHDHCDPKIIHRDVKAANILLDEEFEAVVGDFGLAKLMDYKDTHVTTAVRGTIGHIAPEYLSTGKSSEKTDVFGFGIMLLELITGQRAFDLARLANDDDVMLLDWVKGLLRERKVEFLVDPDLQEYDAVEVEQLIQVALLCTQSSPMDRPKMAEVVRMLSGDGLAERWEEWQKVEVVRSQEVELVPHRTSEWIVDSTDNLHAVELSGPR
>scaffold-YBQN-2130240-Odontoschisma_prostratum
GDALHALRQALIDPSQVLQSWDPSLVNPCTWFHVTCNPENSVIRVDLGNAFLSGMLVPQLGELSQLQYLEMYSNNISGIIPKELGNLTMLVSLDLYQNQFSGPIPDELGKLSALRFLRLNNNSLTGDIPVSLTNINGLQVLDLSYNNLSGQVPTNGSFSYFTPISFGGNDALCGAAVDKQCPGQPPLSPPPPAQPPPTTGQSNSQTPSSQTGAIAGGVAAGAALLFAAPAIGFAWWRRRRPQEAFFDVPAEEDPEVHLGQLKRFSLRELQVASDNFNNKNILGRGGFGKVYKGRLADGSLVAVKRLKEERSPGGELQFQTEVEMISMAVHRNLLRLRGFCMTPTERLLVYPYMPNGSVASRLRERKPDDPPLDWPTRKRISLGSARGLSYLHDHCDPKIIHRDVKAANILLDEEFEAVVGDFGLAKLMDYKDTHVTTAVRGTIGHIAPEYLSTGKSSEKTDVFGFGIMLLELITGQRAFDLARLANDDDVMLLDWVKGLLRERKVKFLVDPDLQEDYDAVEVEQLIQVALLCTQGSPMERPKMADVVRMISGDGLAERWEEWQKVEVVRSQEVELVPHRTSEWIVDSTDNLHAVELSGPR
>scaffold-YFGP-2108408-Pallavicinia_lyellii
GDALHALREALQDPSQVLQSWDPSLVNPCTWFHVTCNSENNVIRVDLGNALLSGTLVPQLGELTQLQYLELYSNNISGDIPKELGNLTDLVSLDLYQNRFSGSIPEELGKLSELRFLRLNNNTLTGAIPMSLTNIEGLQVLDLSSNNLSGVVPSNGSFSLFTPISFGGNPNLCGAAVAKQCPGQPPLSPPPPVQPSPPQGQGSSPSPPSQTGAIAGGVAAGAALLFAAPAIGFAWWRRRKPQEAFFDVPAEEDPEVHLGQLKRFSLRELQVATDNFNNKNILGRGGFGKVYKGRLADGSLVAVKRLKEERSPGGELQFQTEVEMISMAVHRNLLRLRGFCMTPTERLLVYPYMPNGSVASRLRERKPEDPPLDWPTRKRISLGSARGLSYLHDHCDPKIIHRDVKAANILLDEEFEAVVGDFGLAKLMDYKDTHVTTAVRGTIGHIAPEYLSTGKSSEKTDVFGFGIMLLELITGQRAFDLARLANDDDVMLLDWVKGLLREEKVEFLVDPDLQEYDKLEVEQLIKVALLCTQSSPMDRPKMAEVVRMLSGDGLAERWEEWQKVEVVRSQEVELVPHRTSEWIVDSTDNLHAVELSGPR
>scaffold-ABIJ-2002150-Selaginella_lepidophylla
MAIIAVSMVMLLLRGVIRVAANAEGDALHDLKTSLTDPSSVLQSWDSTLVNPCTWFHVTCDNDNYVTRVDLGNAALSGMLVPSLGRLSRLQYLELYSNNISGEIPPELGNLSNLVSLDLYQNNFTSSIPDSIGRLTKLRFLRLNNNSLTGSIPMSLTNINGLQVLDLSNNDLSGPVPTNGSFSLFTPISFNNNNDLCGQAVNKRCPGGPPLTPAPTYLAPPSGGNNGRAQSQSPSNTGAIAGGVAAGAALLFAAPAIGFAWWRRRRPPEAYFDVPAEEDPEVHLGQLKRFSLRELQVATDGFSNKNILGRGGFGKVYKGRLSDGSLVAVKRLKEERSPGGELQFQTEVEMISMAVHRNLLRLRGFCMTPTERLLVYPFMANGSVASRLRERNPGEPSLDWPTRKRIALGSARGLSYLHDHCDPKIIHRDVKAANILLDEEFEAVVGDFGLAKLMDYKDTHVTTAVRGTIGHIAPEYLSTGKSSEKTDVFGYGIMLLELITGQRAFDLARLANDDDVMLLDWVKGLLREKKVVQLVDFDLHNTYDLGEVEELIQVALLCTQVSPGDRPKMADVVRMLEGDGLAERWEEWQKVEVVRNQEMDFVPQRASDWIIDSTDNLHAVELSGPR
>scaffold-CBAE-2001319-Huperzia_myrsinites
LVMILVFRLCIRVCSNSEGDALNTLKQNLKDPSSVLQSWDPTLVNPCTWFHVTCDNENSVIRVDLGNAGLSGSLVPQLGSLRYLQYLELYSNNISGAIPPQLGNLTNLVSLDLYQNALSQAIPDALGQLSKLRFLRLNNNVLSGKIPVSLTEITGLQVLDLSNNNLNGEVPTNGSFSLFTPISFGNNPGLCGVAVERQCPGGPPLPHPSFLPPPANGSPGSAGANAGSSSTGAIAGGVAAGAALLFAAPAIFFAWWRRGRPLEAYFDVPAEEDPEVHLGQLKRFSLRELQVATDNFNNRNILGRGGFGKVYKGRLADGSLVGVKRLKEERSAGGELQFQTEVEMISLAVHRNLLRLRGFCMLVYPYMENGSVASRLRERASGEPPLEWPTRKRIALGAARGLAYLHDHCDPKIIHRDVKAANILLDAEFEAVVGDFGLAKLMDYKDTHVTTNVRGTIGHIAPEYLSTGKSSEKTDVFGYGIMLLELITGQRAFDLARLANDDDVMLLDWVKGLLKERKVELLVDPDLKADYEFVEVEQLIQVALLCTQGSPIDRPKMAEVVRMLEGDGLAERWEEWQKVEVVRNQEVDYANHRNSDWVVDSTDNLHAVELSGPR
>scaffold-CBAE-2001320-Huperzia_myrsinites
LATLLVLRLCVHVCSNSEGDALNTLKQSLKDPSNVLQSWDPTLVNPCTWFHVTCDAQNSVIRVDLGNAGLSGTLVPQLGSLSNLQYLELYSNQISGPIPPELGNLTNLVSLDLYQNSLSYGIPDTLGQLSRLRFLRLNNNSLSGSIPVSLTNISSLQVLDLSNNQLSGEVPTNGSFSLFTPISFGNNPGLCGVAVERQCRGGPPLPSHPSLSSPPGGSPGSAGGNSGPSSIGAIAGGVVAGAALLFAAPAIFFAWWRRGRPLEAYFDVPAEEDPEVHLGQLKRFSLRELQVATDNFNNRNILGRGGFGKVYKGRLADGSLVGVKRLKEERSAGGELQFQTEVEMISLAVHRNLLRLRGFCMTPTERLLVYPYMENGSVASRLRERASGEPPLEWPTRKRIALGAARGLAYLHDHCDPKIIHRDVKAANILLDAEFEAVVGDFGLAKLMDYKDTHVTTNVRGTIGHIAPEYLSTGKSSEKTDVFGYGIMLLELITGQRAFDLARLANDDDVMLLDWVKGLLKERKVELLVDPDLKADYEFVEVEQLIQVALLCTQGSPIDRPKMAEVVRMLEGDGLAERWEEWQKVEVVRNQEVDYANHRNSDWVVDSTDNLHAVELSGPR
>scaffold-CBAE-2001323-Huperzia_myrsinites
LATLLVLRLCVHVCSNSEGDALNTLKQSLKDPSNVLQSWDPTLVNPCTWFHVTCDAQNSVIRVDLGNAGLSGTLVPQLGSLSNLQYLELYSNQISGPIPPELGNLTNLVSLDLYQNSLSYGIPDTLGQLSRLRFLRLNNNSLSGSIPVSLTNISSLQVLDLSNNQLSGEVPTNGSFSLFTPISFGNNPGLCGVAVERQCRGGPPLPSHPSLSSPPGGSPGSAGGNSGPSSIGAIAGGVVAGAALLFAAPAIFFAWWRRGRPLEAYFDVPAEEDPEVHLGQLKRFSLRELQVATDNFNNRNILGRGGFGKVYKGRLADGSLVGVKRLKEERSAGGELQFQTEVEMISLAVHRNLLRLRGFCMTPTERLLVYPYMENGSVASRLRERASGEPPLEWPTRKRIALGAARGLAYLHDHCDPKIIHRDVKAANILLDAEFEAVVGDFGLAKLMDYKDTHVTTNVRGTIGHIAPEYLSTGKSSEKTDVFGYGIMLLELITGQRAFDLARLANDDDVMLLDWVKGLLKERKVELLVDPDLKADYEFVEVEQLIQVALLCTQGSPIDRPKMAEVVRMLEGDGLAERWEEWQKVEVVRNQDVDYVSHRHSDWVVDSTDNLHAVELSGPR
>scaffold-GAON-2004156-Huperzia_squarrosa
GDALHVFRQVIEDPSNVLQSWDPTLVNPCTWFHVTCNNQNNVIRVDLGNAFLSGHLVPALGNLMSLQYLELYSNNIRGSIPKELGNLSQLVSLDLYQNTLTGEIPDALGSLAQLRFLRLNNNSLSGKIPLSLTSISGLQVLDFSNNNLSGVVPTNGSFSLFTPISFGGNPGLCGAVVARQCPGGPPLPPPTPYQPPLTTDFSSDGKPYHISTGALAGGVSAGAVLLFASPAIAFAWWRRRRPHEAYFDVPAEEDPDVHLGQLKRFSLRELQVATDNFNNRNILGRGGFGKVYKGRLTDGTLVAVKRLKEERTPGGELQFQTEVEMISMAVHRNLLRLRGFCMTPTERLLVYPYMPNGSVASRLRERLPGDPPLDWPTRELIAMGAARGLSYLHDHCDPKIIHRDVKAANILLDEDFEAVVGDFGLAKLMDYRDTHVTTAVRGTIGHIAPEYLSTGKSSEKTDVFGFGIMLLELITGQRAFDLARLANDDDVMLLDWVKGLLRERKVDLLVDPDLKRNYDPVEVEQLIQVALLCTQGSPMDRPKMSDVVRMLEGDGLAERWEKWQKVEVVRNQDSEPVSHGNSDWIVDSTDNMHAVELSGPR
>scaffold-JKAA-2181518-Selaginella_wallacei
MRELWLLVLLLLRSAVRSYGNAEGDALHDLKQSLTDPTSVLQSWDPTLVNPCTWFHVTCDNENLVTRVDLGNAGLSGQLVPALGRLAHLQYLELYSNHISGAILPELGNLTNLVSLDLYQNNFSSAIPDTIGGLTKLRFLRLNNNSLSGSIPVSLTNIAGLQVLDLSDNNLTGEVPTNGSFSLFTPISFGNNNLLCGQAVEKQCPGGPPLPPKPKFTAPPPTAGRGSGGSSGASTGAIAGGVAAGAALLFAVPAIGFAWWRRRRPPEAYFDVPAEEDPEVHLGQLKRFSLRELQVATDGFSNKNVLGRGGFGKVYKGRLSDGSLVAVKRLKEERSPGGELQFQTEVEMISMAVHRNLLRLRGFCMTPTERLLVYPYMANGSVASRLRERNPGEPPLDWPTRKRIALGAARGLSYLHDHCDPKIIHRDVKAANILLDEEYEAVVGDFGLAKLMDYKDTHVTTAVRGTIGHIAPEYLSTGKSSEKTDVFGYGIMLLELLTGQRAFDLARLANDDDVMLLDWVKGLLREKKVVQLVDSDLQNTYDLNEVEELIQVALLCTQVSPTDRPKMADVVRMLEGDGLAERWEEWQKVEVVRSQEVEYIPQRASDWIVDSTDNLHAVELSGPR
>scaffold-KJYC-2013734-Selaginella_willdenowii
ILVLVFLRLVFRAYGNAEGDALHELKGALQDPSSVLQSWDSTLVNPCTWFHVTCDNDNFVTRVDLGNAALSGTLVPSLGKLTHLQYLELYSNTISGEIPPELGNLTNLVSLDLYQNNFTSTIPESIGRLSKLRFLRLNNNSLIGTIPMSLTSISGLQVLDLSNNKLTGEVPTNGSFSLFTPISFNNNGGLCGQAVNRQCPGGPPLNSTPSYVPPPPGAGAGGKSSGGSSTGAIAGGVAAGAALLFAAPAIGFAWWRRRRPPEAYFDVPAEEDPEVHLGQLKRFSLRELQVATDGFSNKNILGRGGFGKVYKGRLSDGSLVAVKRLKEERSPGGELQFQTEVEMISMAVHRNLLRLRGFCMTPTERLLVYPYMANGSVASRLRERNPGEPPLDWPTRKRIALGAARGLSYLHDHCDPKIIHRDVKAANILLDEEFEAVVGDFGLAKLMDYKDTHVTTAVRGTIGHIAPEYLSTGKSSEKTDVFGYGIMLLELITGQRAFDLARLANDDDVMLLDWVKGLLREKKVVQLVDEDLQNTYDLGEVEELIQVALLCTQVSPSDRPKMADVVRMLEGDGLAERWEEWQKVEVVRSQEVDFIPQRASDWIVDSTDNLHALELSGPR
>scaffold-LGDQ-2001251-Selaginella_apoda
MAIIAAWVVMLLLRAVNRVAGNAEGDALHDLKSSLTDPSSVLQSWDSTLVNPCTWFHVTCDNDNYVTRVDLGNAALSGMLVPSLGRLSHLQYLELYSNNISGEIPPELGNLSNLVSLDLYQNNFTSSIPDSIGRLTKLRFLRLNNNSLTGSIPVSLTNINGLQVLDLSNNFLSGPVPTNGSFSLFTPISFNNNNGLCGQAVNRRCPGGPPLTPTPTYLAPPSGGNGRAQSQSSSNTGAIAGGVAAGAALLFAAPAIGFAWWRRRRPPEAYFDVPAEEDPEVHLGQLKRFSLRELQVATDGFSNKNILGRGGFGKVYKGRLSDGSLVAVKRLKEERSPGGELQFQTEVEMISMAVHRNLLRLRGFCMTPTERLLVYPYMANGSVASRLRERNPGEPSLDWPTRKRIALGSARGLSYLHDHCDPKIIHRDVKAANILLDEEYEAVVGDFGLAKLMDYKDTHVTTAVRGTIGHIAPEYLSTGKSSEKTDVFGYGIMLLELITGQRAFDLARLANDDDVMLLDWVKGLLREKKVVQLVDSDLQNTYDLGEVEELIQVALLCTQVSPGDRPKMADVVRMLEGDGLAERWEEWQKVEVVRNQEMDFVPQRASDWIIDSTDNLHAVELSGPR
>scaffold-LGDQ-2001252-Selaginella_apoda
MAIIAAWVVMLLLRAVNRVAGNAEGDALHDLKSSLTDPSSVLQSWDSTLVNPCTWFHVTCDNDNYVTRVDLGNAALSGMLVPSLGRLSHLQYLELYSNNISGEIPPELGNLSNLVSLDLYQNNFTSSIPDSIGRLTKLRFLRLNNNSLTGSIPVSLTNINGLQVLDLSNNFLSGPVPTNGSFSLFTPISFNNNNGLCGQAVNRRCPGGPPLTPTPTYLAPPSGGNGRAQSQSSSNTGAIAGGVAAGAALLFAAPAIGFAWWRRRRPPEAYFDVPAEEDPEVHLGQLKRFSLRELQVATDGFSNKNILGRGGFGKVYKGRLSDGSLVAVKRLKEERSPGGELQFQTEVEMISMAVHRNLLRLRGFCMTPTERLLVYPYMANGSVASRLRERNPGEPSLDWPTRKRIALGSARGLSYLHDHCDPKIIHRDVKAANILLDEEYEAVVGDFGLAKLMDYKDTHVTTAVRGTIGHIAPEYLSTGKSSEKTDVFGYGIMLLELITGQRAFDLARLANDDDVMLLDWVKGLLREKKVVQLVDSDLQNTYDLGEVEELIQVALLCTQVSPGDRPKMADVVRMLEGDGLAERWEEWQKVEVVRNQEMDFVPQRASDWIIDSTDNLHAVELSGPR
>scaffold-LGDQ-2001253-Selaginella_apoda
MAIIAAWVVMLLLRAVNRVAGNAEGDALHDLKSSLTDPSSVLQSWDSTLVNPCTWFHVTCDNDNYVTRVDLGNAALSGMLVPSLGRLSHLQYLELYSNNISGEIPPELGNLSNLVSLDLYQNNFTSSIPDSIGRLTKLRFLRLNNNSLTGSIPVSLTNINGLQVLDLSNNFLSGPVPTNGSFSLFTPISFNNNNGLCGQAVNRRCPGGPPLTPTPTYLAPPSGGNGRAQSQSSSNTGAIAGGVAAGAALLFAAPAIGFAWWRRRRPPEAYFDVPAEEDPEVHLGQLKRFSLRELQVATDGFSNKNILGRGGFGKVYKGRLSDGSLVAVKRLKEERSPGGELQFQTEVEMISMAVHRNLLRLRGFCMTPTERLLVYPYMANGSVASRLRERNPGEPSLDWPTRKRIALGSARGLSYLHDHCDPKIIHRDVKAANILLDEEYEAVVGDFGLAKLMDYKDTHVTTAVRGTIGHIAPEYLSTGKSSEKTDVFGYGIMLLELITGQRAFDLARLANDDDVMLLDWVKGLLREKKVVQLVDSDLQNTYDLGEVEELIQVALLCTQVSPGDRPKMADVVRMLEGDGLAERWEEWQKVEVVRNQEMDFVPQRASDWIIDSTDNLHAVELSGPR
>scaffold-LGDQ-2001254-Selaginella_apoda
MAIIAAWVVMLLLRAVNRVAGNAEGDALHDLKSSLTDPSSVLQSWDSTLVNPCTWFHVTCDNDNYVTRVDLGNAALSGMLVPSLGRLSHLQYLELYSNNISGEIPPELGNLSNLVSLDLYQNNFTSSIPDSIGRLTKLRFLRLNNNSLTGSIPVSLTNINGLQVLDLSNNFLSGPVPTNGSFSLFTPISFNNNNGLCGQAVNRRCPGGPPLTPTPTYLAPPSGGNGRAQSQSSSNTGAIAGGVAAGAALLFAAPAIGFAWWRRRRPPEAYFDVPAEEDPEVHLGQLKRFSLRELQVATDGFSNKNILGRGGFGKVYKGRLSDGSLVAVKRLKEERSPGGELQFQTEVEMISMAVHRNLLRLRGFCMTPTERLLVYPYMANGSVASRLRERNPGEPSLDWPTRKRIALGSARGLSYLHDHCDPKIIHRDVKAANILLDEEYEAVVGDFGLAKLMDYKDTHVTTAVRGTIGHIAPEYLSTGKSSEKTDVFGYGIMLLELITGQRAFDLARLANDDDVMLLDWVKGLLREKKVVQLVDSDLQNTYDLGEVEELIQVALLCTQVSPGDRPKMADVVRMLEGDGLAERWEEWQKVEVVRNQEMDFVPQRASDWIIDSTDNLHAVELSGPR
>scaffold-PKOX-2100424-Isoetes_tegetiformans
GDALHIFRQALNDPSNVLQSWDPTLVNPCTWFHVTCNNQNNVIRVDLGNAFLSGRLVSALGTLSYLQYLELYSNNITGPIPKELGNLTQLVSLDLYQNGFTGEIPDTLGRLSQLRFLRLNNNTLSGKIPFSLTTIPGLQVLDLSNNNLTGQVPTNGSFSLFTPISFGGNAGLCGQVVGKQCPGGPPLPPPTPYQPPQTGSLGQNGNPGGPSSTGAIAGGVAAGAALLFATPAIAFAWWRRRRPHEAYFDVPAEEDPEVHLGQLKRFSLRELQVATDNFNNRNILGRGGFGKVYKGRLADGSLVAVKRLKEERSAGGELQFQTEVEMISMAVHRNLLRLRGFCMTPTERLLVYPYMPNGSVASCLRERLPGDPPLVWPTRKCIALGAARGLSYLHDHCDPKIIHRDVKAANILLDEEFEAVVGDFGLAKLMDYKDTHVTTAVRGTIGHIAPEYLSTGKSSEKTDVFGFGIMLLELITGQRAFDLARLANDDDVMLLDWVKGLLRERKVDLLVDPDLKTEYNPVEVEQLIQVALLCTQGSPMDRPKMAEVVRMLEGDGLAERWEEWQKVEVVRSQEVELVSHGNSDWIVDSTDNLHAVELSGPR
>scaffold-PQTO-2012821-Lycopodium_deuterodensum
GDALHVFRQALEDPSNVLQSWDPTLVNPCTWFHVTCNSQNNVIRVDLGNAFLSGHLVPALQNLISLQYLELYSNNISGSIPKELGNLSQLVSLDLYQNAFTGEMPDTLGSLTELRFLRLNNNSLSGKIPMSLTSIPGLQVLDFSNNNLSGVVPTNGSFSLFTPISFGGNSELCGPVVARQCPGGPPLPPPTPYQPPVTTTFNSNGKPYRTSTGALTGGVAAGAVLLFASPAIAFAWWRRRRPHEAYFDVPAEEDPEVHLGQLKRFSLRELQVATDNFNNRNILGRGGFGKVYKGRLADGTLVAVKRLKEERTPGGELQFQTEVEMISMAVHRNLLRLRGFCMTPTERLLVYPYMPNGSVASRLRERLPGDPPLDWPTRKLIALGAARGLSYLHDHCDPKIIHRDVKAANILLDEEFEAVVGDFGLAKLMDYRDTHVTTAVRGTIGHIAPEYLSTGKSSEKTDVFGFGIMLLELITGQRAFDLARLANDDDVMLLDWVKGLLRERKVDLLVDPDLKKNYDPIEVEQLIQVALLCTQGSPMDRPKMGEVVRMLEGDGLAERWEEWQKVEVVRNQDIELVSHGNSEWIVDSTDNMHAVELSGPR
>scaffold-ZFGK-2005223-Selaginella_kraussiana
GDALHVFRQALEDPSNVLQSWDPTLVNPCTWFHVTCNNQNNVIRVDLGNAFLSGRLVPALGNLEYLQYLELYSNNITGSIPKELGNLTQLVSLDLYQNSFTGDIPETIGRLNQLRFLRLNNNSLDGRIPNSLTAIPGLQVLDLSNNNLSGSVPTNGSFSLFTPISFGGNAALCGAVVGRQCPGGPPLPPPTPYQPSFTPSDNQNGNGGDEPSTGAIAGGVAAGAALLFATPAIAFAWWRRRRPHEAYFDVPAEEDPEVHLGQLKRFSLRELQVATDNFNNRNILGRGGFGKVYKGRLADGSLVAVKRLKEERSPGGELQFQTEVEMISMAVHRNLLRLRGFCMTPTERLLVYPYMPNGSVASRLRERLPGDPPLDWPTRKCIALGAARGLSYLHDHCDPKIIHRDVKAANILLDEEFEAVVGDFGLAKLMDYKDTHVTTAVRGTIGHIAPEYLSTGKSSEKTDVFGFGIMLLELITGQRAFDLARLANDDDVMLLDWVKGLLRERKVDMLVDPDLKKEYDPVEVEQLIQVALLCTQGSPMDRPKMAEVVRMLEGDGLAERWEEWQKVEIVRSQEVELVSHVNSDWIVDSTDNLHAVELSGPR
>scaffold-ZFGK-2042349-Selaginella_kraussiana
LLVLLVLLCLATRSHQNAEGDALHDLKSNLDDPTSVLQSWDPTLVNPCTWFHVTCDQENSVTRVDLGNAGLSGSLVETLGRLSHLQYLELYSNNISGTIPPQLGNLTNLVSLDLYQNKFTSTIPESIGSLSKLRFLRLNNNQLSGKIPMALTNIQGLQVLDLSTNNLTGDVPTNGSFSLFTPISFGGNPNLTPPPTPIPSPPPPPPPGSGRTGNSPSASSTGAIAGGVAAGAALLFAVPAIGFAWWRRRRPPEAYFDVPAEEDPEVHLGQLRRFSLRELQVATDGFSPRNVLGRGGFGKVYKGRLSDGSLVAVKRLKEERSAGGELQFQTEVEMISMAVHRNLLRLRGFCMTPTERLLVYPYMVHGSVASRLRERNAGDPPLDWPTRKRIALGAARGLSYLHDHCDPRIIHRDVKAANVLLDEEFEAVVGDFGLAKLMDYKDTHVTTAVRGTIGHIAPEYLSTGKSSEKTDVFGYGIMLLELLTGQRAFDLARLANDDDVMLLDWVKGLLREKKVVQLVDSDLQNTYDLNEVEELIQVALLCTQVSPTDRPKMADVVRMLEGDGLAERWEEWQKVEVVRNQEMEFLPHRTSDWLVDSTDNLHAVELSGPR
>scaffold-ZYCD-2009215-Selaginella_acanthonota
MRELWLLVLLLLRSLVRSYGNAEGDALHDLKQALQDPTSVLQSWDPTLVNPCTWFHVTCDNENLVTRVDLGNAGLSGMLVPSLGRLAHLQYLELYSNNISGPIPPDLGNLTNLVSLDLYQNNFSSTIPNTIGALTKLRFLRLNNNNLSGSIPVSLTNIDGLQVLDLSNNNLSGEVPTNGSFSLFTPISFGNNNLLCGQAVGKQCPGGPPLPPKPKFTAPPPSAGRGSGGSSGASTGAIAGGVAAGAALLFAVPAIGFAWWRRRRPPEAYFDVPAEEDPEVHLGQLKRFSLRELQVATDGFSNKNVLGRGGFGKVYKGRLSDGSLVAVKRLKEERSPGGELQFQTEVEMISMAVHRNLLRLRGFCMTPTERLLVYPYMANGSVASRLRERNPGEPPLDWPTRKRIALGAARGLSYLHDHCDPKIIHRDVKAANILLDEEYEAVVGDFGLAKLMDYKDTHVTTAVRGTIGHIAPEYLSTGKSSEKTDVFGYGIMLLELLTGQRAFDLARLANDDDVMLLDWVKGLLREKKVVQLVDSDLQNTYDLNEVEELIQVALLCTQVSPTDRPKMADVVRMLEGDGLAERWEEWQKVEVVRSQEVEYIPQRASDWLVDSTDNLHAVELSGPR
>scaffold-ZZEI-2007708-Phylloglossum_drummondii
LAMLLFLRLCIYVCCNSEGDALNTLKQNLKDPSSVLQSWDPTLVNPCTWFHVTCDNENSVIRVDLGNAGLSGTLVPQLGSLRFLQYLELYSNNISGSIPPELGNLTNLVSLDLYQNALSGGIPDTLGQLAKLRFLRLNNNSLSGNVPASLTQISGLQVLDLSNNQLSGEVPTNGSFSLFTPISFGNNPGLCGVAVERQCPGGPPLPPHPSFLSPPAANGSPGSAGGDSGSSSTGAIAGGVAAGAALLFAAPAIFFAWWRRGRPLEAYFDVPAEEDPEVHLGQLKRFSLRELQVATDGFNNRNILGRGGFGKVYKGRLADGSLVAVKRLKEERSAGGELQFQTEVEMISMAVHRNLLRLRGFCMTPTERLLVYPYMENGSVASRLRERAPGEPPLEWSIRKRIALGAARGLAYLHDHCDPKIIHRDVKAANILLDTEFEAVVGDFGLARLMDYKDTHVTTAVRGTIGHIAPEYLSTGKSSEKTDVFGYGIMLLELITGQRAFDLARLANDDDVMLLDWVKGLLKERKVELLVDPDLKANYEFVEVEQLIQVALLCTQGSPIDRPKMAEVVRMLEGDGLAERWEEWQKVEVVRNQEVEYVTHRNSDWIVDSTDNLHAVELSGPR
>scaffold-ZZOL-2007511-Selaginella_stauntoniana
GDALHVFRQALDDPSNVLQSWDPTLVNPCTWFHVTCNTQDNVIRVDLGNAFLSGRLVAALGNLENLQYLELYSNNITGPIPKELGNLTELVSLDLYQNSFTGDIPDSLGKLHNLRFLRLNNNTLDGKIPNSLTTIPGLQVLDLSNNNLSGPVPTNGSFSLFTPISFGGNPALCGAVVSRQCPGGPPLPPPTPYQPPSPFVGNQNGNNGGSSSTGAIAGGVAASAALLFATPAIAFAWWKRRRPHEAYFDVPAEEDPEVHLGQLKRFSLRELQVATDNFNNRNILGRGGFGKVYKGRLADGSLVAVKRLKEERSPGGELQFQTEVEMISMAVHRNLLRLRGFCMTPTERLLVYPYMPNGSVASRLRERLPGDTPLDWPTRKCIALGAARGLSYLHDHCDPKIIHRDVKAANILLDEEYEAVVGDFGLAKLMDYKDTHVTTAVRGTIGHIAPEYLSTGKSSEKTDVFGFGIMLLELITGQRAFDLARLANDDDVMLLDWVKGLLRERKVDLLVDPDLKNEYDPMEVEQLIQVALLCTQGSPMDRPKMAEVVRMLEGDGLAERWEEWQKVEVVRSQEVELVSHGNSEWIVDSTDNLHAVELSGPR
>scaffold-ZZOL-2054131-Selaginella_stauntoniana
MANIGILVLALLLRAVIRVYGNAEGDALHDLKTSLTDPSSVLQSWDSTLVNPCTWFHVTCDNDNFVTRVDLGNAALSGTLVPSLGRLSHLQYLELYSNNITGEIPPELGNLSNLVSLDLYQNNFTSSIPDTIGRLTKLRFLRLNNNSLSGSIPMSLTNINGLQVLDLSNNDLSGPVPTNGSFSLFTPISFNNNRDLCGQAVNKRCPNGPPLTPAPQYLAPPSGANNGRTQSSSSSNTGAIAGGVAAGAALLFAAPAIGFAWWRRRRPPEAYFDVPAEEDPEVHLGQLKRFSLRELQVATDGFSNKNILGRGGFGKVYKGRLSDGSLVAVKRLKEERSPGGELQFQTEVEMISMAVHRNLLRLRGFCMTPTERLLVYPYMANGSVASRLRERNPGEPSLDWPTRKRIALGSARGLSYLHDHCDPKIIHRDVKAANILLDEEYEAVVGDFGLAKLMDYKDTHVTTAVRGTIGHIAPEYLSTGKSSEKTDVFGYGIMLLELITGQRAFDLARLANDDDVMLLDWVKGLLREKKVVQLVDSDLHNTYDLGEVEELIQVALLCTQVSPNDRPKMADVVRMLEGDGLAERWEEWQKVEVVRNQEMDFVPQRASDWIIDSTDNLHAVELSGPR
>scaffold-DHWX-2015863-Fontinalis_antipyretica
GDALNAFRQSLTDTSNVLQSWDPTLVNPCTWFHVTCNLENSVTRVDLGNAGLSGQLVSQLGVLTNLQYLELYSNNLSGIIPKELGNITDLVSLDLYQNNFTGIIPDSLGQLRSLRFLRLNNNSLTGSIPVSLTTIQGLQVLDLSYNKLSGDVATNGSFSLFTPISFLGNNDLCGSVVGKQCPGQPPFPPPPPFTPPPPANVNGQQAKSQQTTSTGAIAGGVAAGAALLFAAPAIGFAWWRRRRPIEAFFDVPAEEDPEVHLGQLKRFNLRELQVASDNFSNRNILGRGGFGKVYKGRLADGTLVAIKRLKEERSPGGELQFQTEVEMISMAVHRNLLRLRGFCMTPTERLLVYPYMPNGSVASRLRERVDGEPALTWRTRKQIALGAARGLSYLHDHCDPKIIHRDVKAANILLDEEFEAVVGDFGLAKLMDYKDTHVTTAVRGTIGHIAPEYLSTGKSSEKTDVFGFGIMLLELITGQRAFDLARLANDDDVMLLDWVKGLLRERKVDLLVDPDLKQNYDQKEVEELIQVALLCTQGSPLDRPKMGDVVRMLEGDGLAERWEEWQKVEVVRNMDMDLPPHRTSEWIVDSTDNLHAVELSGPR
>scaffold-EEMJ-2040308-Thuidium_delicatulum
GDALNAFRQSLTDTSNVLQSWDPTLVNPCTWFHVTCNLENSVTRVDLGNAGLSGQLVPQLGVLTNLQYLELYSNNLSGTIPKELGNITDLVSLDLYQNNFTGTIPDSLGQLRSLRFLRLNNNSLTGSIPVSLTTIQGLQVLDLSYNKLSGDVPTNGSFSLFTPISFLGNNDLCGSVVGKQCPGQPPFPPPPPFTPPPPANVNGQQAKSQQTTSTGAIAGGVAAGAALLFAAPAIGFAWWRRRRPIEAFFDVPAEEDPEVHLGQLKRFNLRELQVASDNFSNRNILGRGGFGKVYKGRLADGTLVAIKRLKEERSPGGELQFQTEVEMISMAVHRNLLRLRGFCMTPTERLLVYPYMPNGSVASRLRERVDGEPALTWRTRKQIALGAARGLSYLHDHCDPKIIHRDVKAANILLDEEFEAVVGDFGLAKLMDYKDTHVTTAVRGTIGHIAPEYLSTGKSSEKTDVFGFGIMLLELITGQRAFDLARLANDDDVMLLDWVKGLLRERKVDLLVDPDLKQNYDQKEVEELIQVALLCTQGSPLDRPKMGDVVRMLEGDGLAERWEEWQKVEVVRNMDMDLPPHRTSEWIVDSTDNLHAVELSGPR
>scaffold-FFPD-2013788-Ceratodon_purpureus
GDALFAFRQSVTDSSNVLQSWDSTLVNPCTWFHVTCNTENSVTRVDLGNAGLSGKLVPNLGILSNLQYLELYSNNISGIIPKELGNLTSLVSLDLYQNNLTGNIPDSLGQLRNLRFLRLNNNSLTGTIPGSLTTINGLQVLDLSYNKLSGDVPTNGSFSLFTPISFLGNKDLCGSAVNKQCPGQPPFPPPPPFTPPPPPNVNGQQAKTQQQTSTGAIAGGVAAGAALLFAAPAIGFAWWRRRRPIEAFFDVPAEEDPEVHLGQLKRFNLRELQVASDNFNNRNILGRGGFGKVYKGRLADGSLVAIKRLKEERSPGGELQFQTEVEMISMAVHRNLLRLRGFCMTPTERLLVYPYMPNGSVASRLRERVDGEPALTWRTRRQIALGSARGLSYLHDHCDPKIIHRDVKAANILLDEEFEAVVGDFGLAKLMDYKDTHVTTAVRGTIGHIAPEYLSTGKSSEKTDVFGFGIMLLELITGQRAFDLARLANDDDVMLLDWVKGLLKERKVDLLVDPDLKSNYEQREVEELIQVALLCTQGSPSDRPKMGEVVRMLEGDGLAERWEEWQKVEVVRNHDLDLPLHRTSEWIVDSTDNLHAVELSGPR
>scaffold-HVBQ-2022964-Tetraphis_pellucida
GDALNALRESLTDTSNVLQSWDPTLVNPCTWFHVTCNNENNVIRVDLGNAGLSGTLVPQLGELSKLQYLELYSNNISGSIPPALGNLSNLVSLDLYQNNFSGIIPETFGSLTSLRFLRLNNNSLTGTIPAQLTNIQGLQVLDLSHNNLTGDVPTNGSFSLFTPISFTGNVNLCGAVVSKQCPGAPPFPPPPPFTPPPPSSANSQAKSAGSSTGAIAGGVAAGAALLFAAPAIGFAWWRRRRPIEAFFDVPAEEDPEVHLGQLKRFSLRELQVASDNFNNRNILGRGGFGKVYKGRLADGTLVAIKRLKEERSPGGELQFQTEVEMISMAVHRNLLRLRGFCMTPTERLLVYPYMPNGSVASRLRERVDGEPALSWRTRKLIALGAARGLSYLHDHCDPKIIHRDVKAANILLDEEFEAVVGDFGLAKLMDYKDTHVTTAVRGTIGHIAPEYLSTGKSSEKTDVFGFGIMLLELITGQRAFDLARLANDDDVMLLDWVKGLLRERKVDLLVDPDLKQNYDQKEVEELIQVALLCTQGSPLDRPKMNDVVRMIEGDGLAERWDEWQKVEVVRNQDFELTHHRTSEWIVDSTDNLHAVELSGPR
>scaffold-IGUH-2167829-Leucodon_julaceus
GDALNAFRQSLTDTSNVLQSWDPTLVNPCTWFHVTCNLENSVTRVDLGNAGLSGQLVPQLGVLTNLQYLELYSNNLSGTIPKELGNITDLVSLDLYQNNFTGTIPDSLGQLRSLRFLRLNNNSLTGSIPVSLTTIQGLQVLDLSYNKLSGDVPTNGSFSLFTPISFLGNNDLCGSVVGKQCPGQPPFPPPPPFTPPPPANVNGQQAKSQQTTSTGAIAGGVAAGAALLFAAPAIGFAWWRRRRPIEAFFDVPAEEDPEVHLGQLKRFNLRELQVASDNFSNRNILGRGGFGKVYKGRLADGTLVAIKRLKEERSPGGELQFQTEVEMISMAVHRNLLRLRGFCMTPTERLLVYPYMPNGSVASRLRERVDGEPALTWRTRKQIALGAARGLSYLHDHCDPKIIHRDVKAANILLDEEFEAVVGDFGLAKLMDYKDTHVTTAVRGTIGHIAPEYLSTGKSSEKTDVFGFGIMLLELITGQRAFDLARLANDDDVMLLDWVKGLLRERKVDLLVDPDLKQNYDQKEVEELIQVALLCTQGSPLDRPKMGDVVRMLEGDGLAERWEEWQKVEVVRNMDMDLPPHRTSEWIVDSTDNLHAVELSGPR
>scaffold-JADL-2049288-Rhynchostegium_serrulatum
GDALNAFRQSLTDTSNVLQSWDPTLVNPCTWFHVTCNLENSVTRVDLGNAGLSGQLVPQLGVLTNLQYLELYSNNLSGTIPKELGNITDLVSLDLYQNNFTGTIPDSLGQLRSLRFLRLNNNSLTGSIPVSLTTIQGLQVLDLSYNKLSGDVPTNGSFSLFTPISFLGNNDLCGSVVGKQCPGQPPFPPPPPFTPPPPANVNGQQAKSQQTTSTGAIAGGVAAGAALLFAAPAIGFAWWRRRRPIEAFFDVPAEEDPEVHLGQLKRFNLRELQVASDNFSNRNILGRGGFGKVYKGRLADGTLVAIKRLKEERSPGGELQFQTEVEMISMAVHRNLLRLRGFCMTPTERLLVYPYMPNGSVASRLRERVDGEPALTWRTRKQIALGAARGLSYLHDHCDPKIIHRDVKAANILLDEEFEAVVGDFGLAKLMDYKDTHVTTAVRGTIGHIAPEYLSTGKSSEKTDVFGFGIMLLELITGQRAFDLARLANDDDVMLLDWVKGLLRERKVDLLVDPDLKQNYDQKEVEELIQVALLCTQGSPLDRPKMGDVVRMLEGDGLAERWEEWQKVEVVRNMDMDLPPHRTSEWIVDSTDNLHAVELSGPR
>scaffold-JMXW-2005475-Bryum_argenteum
GDALNAFRQSLTDTSNVLQSWDPTLVNPCTWFHVTCNTENLVTRVDLGNAGLSGQLVPQLGILTNLQYLELYSNNLSGTIPKELGNITALVSLDLYQNNFTGTIPDSLGNLRNMRFLRLNNNSLSGSIPVSLTNIVGLQVLDLSYNRLTGDVPTNGSFSAFTPISFVGNADLCGSVVGKQCPGQPPFPPPPPLTPPPPASLNGQQARAQQTTSTGAIAGGVAAGAALLFAAPAIGFAWWRRRRPIEAFFDVPAEEDPEVHLGQLKRFNLRELQVASDNFSNRNILGRGGFGKVYKGRLADGTLVAIKRLKEERSPGGELQFQTEVEMISMAVHRNLLRLRGFCMTPTERLLVYPYMPNGSVASRLRERVDGEPALTWRTRKQIALGAARGLSYLHDHCDPKIIHRDVKAANILLDEEFEAVVGDFGLAKLMDYKDTHVTTAVRGTIGHIAPEYLSTGKSSEKTDVFGFGIMLLELITGQRAFDLARLANDDDVMLLDWVKGLLRERKVDLLVDPDLKQNYDQKEVEELIQVALLCTQGSPLDRPKMSDVVRMLEGDGLAERWEEWQKVEVVRNMDMDLPPHRTSEWIVDSTDNLHAVELSGPR
>scaffold-ORKS-2059811-Philonotis_fontana
GDALNAFRQSLTDTSNVLQSWDPTLVNPCTWFHVTCNLENSVTRVDLGNAGLSGQLVPQLGVLTNLQYLELYSNNLSGTIPKELGNITALVSLDLYQNNFTGTIPDSLGQLRNLRFLRLNNNSLTGSIPVSLTTIQGLQVLDLSYNKLSGDVPTNGSFSLFTPISFLGNNDLCGSVVGKQCPGQPPFPPPPPFTPPPPANVNGQQAKSQQTTSTGAIAGGVAAGAALLFAAPAIGFAWWRRRRPIEAFFDVPAEEDPEVHLGQLKRFNLRELQVASDNFSNRNILGRGGFGKVYKGRLADGTLVAIKRLKEERSPGGELQFQTEVEMISMAVHRNLLRLRGFCMTPTERLLVYPYMPNGSVASRLRERVDGEPALTWRTRKQIALGAARGLSYLHDHCDPKIIHRDVKAANILLDEEFEAVVGDFGLAKLMDYKDTHVTTAVRGTIGHIAPEYLSTGKSSEKTDVFGFGIMLLELITGQRAFDLARLANDDDVMLLDWVKGLLRERKVDLLVDPDLKQNYDQKEVEELIQVALLCTQGSPLDRPKMGDVVRMLEGDGLAERWEEWQKVEVVRNMDMDLPPHRTSEWIVDSTDNLHAVELSGPR
>scaffold-QKQO-2001682-Pseudotaxiphyllum_elegans
GDALYAFRQSLTDTSNVLQSWDPTLVNPCTWFHVTCNLENSVTRVDLGNAGLSGQLVPQLGVLTNLQYLELYSNNLSGTIPKELGNITDLVSLDLYQNNFTGTIPDSLGQLRSLRFLRLNNNSLTGSIPVSLTTIRGLQVLDLSYNELSGDVPTNGSFSLFTPISFLGNNDLCGSVVGKQCPGQPPFPPPPPFTPPPPANVNGQQAKSQQTTSTGAIAGGVAAGAALLFAAPAIGFAWWRRRRPIEAFFDVPAEEDPEVHLGQLKRFNLRELQVASDNFSNRNILGRGGFGKVYKGRLADGTLVAIKRLKEERSPGGELQFQTEVEMISMAVHRNLLRLRGFCMTPTERLLVYPYMPNGSVASRLRERVDGEPALTWRTRKQIALGAARGLSYLHDHCDPKIIHRDVKAANILLDEEFEAVVGDFGLAKLMDYKDTHVTTAVRGTIGHIAPEYLSTGKSSEKTDVFGFGIMLLELITGQRAFDLARLANDDDVMLLDWVKGLLRERKVDLLVDPDLKQNYDQKEVEELIQVALLCTQGSPLDRPKMGDVVRMLEGDGLAERWEEWQKVEVVRNMDMDLPPHRTSEWIVDSTDNLHAVELSGPR
>scaffold-QMWB-2008880-Anomodon_attenuatus
GDALNAFRQSLTDTSNVLQSWDPTLVNPCTWFHVTCNLENSVTRVDLGNAGLSGQLVPNLGVLTNLQYLELYSNNLSGTIPKELGNITDLVSLDLYQNNFTGTIPDSLGQLRSLRFLRLNNNSLTGSIPVSLTTIQGLQVLDLSYNKLSGDVPTNGSFSLFTPISFLGNNDLCGSVVGKQCPGQPPFPPPPPFTPPPPANVNGQQAKSQQATSTGAIAGGVAAGAALLFAAPAIGFAWWRRRRPIEAFFDVPAEEDPEVHLGQLKRFNLRELQVASDNFSNRNILGRGGFGKVYKGRLADGTLVAIKRLKEERSPGGELQFQTEVEMISMAVHRNLLRLRGFCMTPTERLLVYPYMPNGSVASRLRERVDGEPALTWRTRKQIALGAARGLSYLHDHCDPKIIHRDVKAANILLDEEFEAVVGDFGLAKLMDYKDTHVTTAVRGTIGHIAPEYLSTGKSSEKTDVFGFGIMLLELITGQRAFDLARLANDDDVMLLDWVKGLLRERKVDLLVDPDLKQNYDQKEVEELIQVALLCTQGSPLDRPKMGDVVRMLEGDGLAERWEEWQKVEVVRNMDMDLPPHRTSEWIVDSTDNLHAVELSGPR
>scaffold-SKQD-2011763-Takakia_lepidozioides
GDALHALRQQLSDPSNVLQSWDPTLVNPCTWFHVTCNNENSVIRVDLGNADLSGGLVWQLGNLPSLQYLELYSNNITGPIPKELGNLENLVSLDLYQNQFTGNIPDTLGKLINLRFLRLNNNSLQGAIPTQLTSITGLQVLDLSYNNLIGNVPTNGSFSLFTPISFQANQDLCGTVVGKQCPGQPPLPPPPPYEPPPSPYGQSSDPSRNSQSSSTGAIAGGVAAGAALLFAAPAIGFAWWRRRRPVEAFFDVPAEEDPEVHLGQLKRFSLRELQVATDNFNNKNILGRGGFGKVYKGRLADGTLVAVKRLKEERSPGGELQFQTEVEMISMAVHRNLLRLRGFCMTPTERLLVYPYMPNGSVASRLRERVLGEPALDWPTRKCISLGSARGLSYLHDHCDPKIIHRDVKAANILLDEEFEAVVGDFGLAKLMDYKDTHVTTAVRGTIGHIAPEYLSTGKSSEKTDVFGFGIMLLELITGQRAFDLARLANDDDVMLLDWVKGLLKERKVDLLVDPDLKQNYDHKEVEELIQVALLCTQGSPMDRPKMAEVVRMLEGDGLAERWEEWQKVEVVRNQEVDLVPHRTSEWIVDSTDNLHAVELSGPR
>scaffold-SZYG-2010052-Polytrichum_commune
GDALNALRQALTDTSNVLQSWDPTLVNPCTWFHVTCNSDNNVIRVDLGNAGLSGQLVSQLGALSKLQYLELYSNNISGQIPKELGNLTALVSLDLYQNNFTGQIPDTLGNLGNLRFLRLNNNSLSGSIPVQLTTISGLQVLDLSYNNLSGDVPTNGSFSLFTPISFLGNNNLCGAVVSKQCKGQPPFPPPPPYEPPPPPNSNGNQAKSPGSTSTGAIAGGVAAGAALLFAAPAIGFAWWRRRRPIEAFFDVPAEEDPEVHLGQLKRFSLRELQVASDNFNNRNILGRGGFGKVYKGRLADGTLVAIKRLKEERSPGGELQFQTEVEMISMAVHRNLLRLRGFCMTPTERLLVYPYMPNGSVASRLRERVDGEPALSWRTRKLIALGAARGLSYLHDHCDPKIIHRDVKAANILLDEEFEAVVGDFGLAKLMDYKDTHVTTAVRGTIGHIAPEYLSTGKSSEKTDVFGFGIMLLELITGQRAFDLARLANDDDVMLLDWVKGLLKERKVDLLVDPDLKQNYDQREVEELIQVALLCTQGSPMDRPKMGEVVRMLEGDGLAERWEEWQKVELVRNQDMDLIPHRTSEWIVDSTDNLHAVELSGPR
>scaffold-TAVP-2020512-Calliergon_cordifolium
GDALNAFRQSLTDTSNVLQSWDPTLVNPCTWFHVTCNLENSVTRVDLGNAGLSGQLVPQLGVLTNLQYLELYSNNLSGTIPKELGNITDLVSLDLYQNNFTGTIPDSLGQLRSLRFLRLNNNSLTGSIPVSLTTIQGLQVLDLSYNKLSGDVPTNGSFSLFTPISFLGNNDLCGSVVGKQCPGQPPFPPPPPFTPPPPANVNGQQAKSQQTTSTGAIAGGVAAGAALLFAAPAIGFAWWRRRRPIEAFFDVPAEEDPEVHLGQLKRFNLRELQVASDNFSNRNILGRGGFGKVYKGRLADGTLVAIKRLKEERSPGGELQFQTEVEMISMAVHRNLLRLRGFCMTPTERLLVYPYMPNGSVASRLRERVDGEPALTWRTRKQIALGAARGLSYLHDHCDPKIIHRDVKAANILLDEEFEAVVGDFGLAKLMDYKDTHVTTAVRGTIGHIAPEYLSTGKSSEKTDVFGFGIMLLELITGQRAFDLARLANDDDVMLLDWVKGLLRERKVDLLVDPDLKQNYDQKEVEELIQVALLCTQGSPLDRPKMGDVVRMLEGDGLAERWEEWQKVEVVRNMDMDLPPHRTSEWIVDSTDNLHAVELSGPR
>scaffold-TMAJ-2025051-Neckera_douglasii
GDALNAFRQSLTDTSNVLQSWDPTLVNPCTWFHVTCNLENSVTRVDLGNAGLSGQLVPNLGVLTNLQYLELYSNNLSGTIPKELGNITDLVSLDLYQNNFTGTIPDSLGQLRSLRFLRLNNNSLTGSIPVSLTTIQGLQVLDLSYNKLSGDVPTNGSFSLFTPISFLGNNDLCGSVVGKQCPGQPPFPPPPPFTPPPPANVNGQQAKSQQTTSTGAIAGGVAAGAALLFAAPAIGFAWWRRRRPIEAFFDVPAEEDPEVHLGQLKRFNLRELQVASDNFSNRNILGRGGFGKVYKGRLADGTLVAIKRLKEERSPGGELQFQTEVEMISMAVHRNLLRLRGFCMTPTERLLVYPYMPNGSVASRLRERVDGEPALTWRTRKQIALGAARGLSYLHDHCDPKIIHRDVKAANILLDEEFEAVVGDFGLAKLMDYKDTHVTTAVRGTIGHIAPEYLSTGKSSEKTDVFGFGIMLLELITGQRAFDLARLANDDDVMLLDWVKGLLRERKVDLLVDPDLKQNYDQKEVEELIQVALLCTQGSPLDRPKMGDVVRMLEGDGLAERWEEWQKVEVVRNMDMDLPPHRTSEWIVDSTDNLHAVELSGPR
>scaffold-VBMM-2054255-Claopodium_rostratum
GDALNAFRQSLTDTSNVLQSWDPTLVNPCTWFHVTCNLENSVTRVDLGNAGLSGQLVPQLGVLTNLQYLELYSNNLSGTIPKELGNITDLVSLDLYQNNFTGTIPDSLGQLRSLRFLRLNNNSLTGSIPVSLTTIQGLQVLDLSYNKLSGDVPTNGSFSLFTPISFLGNNDLCGSVVGKQCPGQPPFPPPPPFTPPPPANVNGQQAKSQQTTSTGAIAGGVAAGAALLFAAPAIGFAWWRRRRPIEAFFDVPAEEDPEVHLGQLKRFNLRELQVASDNFSNRNILGRGGFGKVYKGRLADGTLVAIKRLKEERSPGGELQFQTEVEMISMAVHRNLLRLRGFCMTPTERLLVYPYMPNGSVASRLRERVDGEPALTWRTRKQIALGAARGLSYLHDHCDPKIIHRDVKAANILLDEEFEAVVGDFGLAKLMDYKDTHVTTAVRGTIGHIAPEYLSTGKSSEKTDVFGFGIMLLELITGQRAFDLARLANDDDVMLLDWVKGLLRERKVDLLVDPDLKQNYDQKEVEELIQVALLCTQGSPLDRPKMGDVVRMLEGDGLAERWEEWQKVEVVRNMDMDLPPHRTSEWIVDSTDNLHAVELSGPR
>scaffold-WNGH-2015210-Aulacomnium_heterostichum
GDALNAFRQSLTDTSNVLQSWDPTLVNPCTWFHVTCNLENSVTRVDLGNAGLSGQLVPQLGVLTNLQYLELYSNNLSGTIPKELGNITALVSLDLYQNNFTGTIPDSLGQLRNLRFLRLNNNSLTGSIPVSLTTIQGLQVLDLSYNKLSGDVPTNGSFSLFTPISFLGNNDLCGSVVGKQCPGQPPFPPPPPFTPPPPANVNGQQAKSQQTTSTGAIAGGVAAGAALLFAAPAIGFAWWRRRRPIEAFFDVPAEEDPEVHLGQLKRFNLRELQVASDNFSNRNILGRGGFGKVYKGRLADGTLVAIKRLKEERSPGGELQFQTEVEMISMAVHRNLLRLRGFCMTPTERLLVYPYMPNGSVASRLRERVDGEPALTWRTRKQIALGAARGLSYLHDHCDPKIIHRDVKAANILLDEEFEAVVGDFGLAKLMDYKDTHVTTAVRGTIGHIAPEYLSTGKSSEKTDVFGFGIMLLELITGQRAFDLARLANDDDVMLLDWVKGLLRERKVDLLVDPDLKQNYDQKEVEELIQVALLCTQGSPLDRPKMGDVVRMLEGDGLAERWEEWQKVEVVRNMDMDLPPHRTSEWIVDSTDNLHAVELSGPR
>scaffold-WSPM-2010031-Loeskeobryum_brevirostre
GDALNAFRQSLTDTSNVLQSWDPTLVNPCTWFHVTCNLENSVTRVDLGNAGLSGQLVSQLGVLTNLQYLELYSNNLSGTIPKELGNITDLVSLDLYQNNFTGTIPDSLGHLRSLRFLRLNNNSLTGSIPVSLTTIQGLQVLDLSYNKLSGDVPTNGSFSLFTPISFLGNNDLCGSVVGKQCPGQPPFPPPPPFTPPPPANVNGQQAKSQQTTSTGAIAGGVAAGAALLFAAPAIGFAWWRRRRPIEAFFDVPAEEDPEVHLGQLKRFNLRELQVASDNFSNRNILGRGGFGKVYKGRLADGTLVAIKRLKEERSPGGELQFQTEVEMISMAVHRNLLRLRGFCMTPTERLLVYPYMPNGSVASRLRERVDGEPALTWRTRKQIALGAARGLSYLHDHCDPKIIHRDVKAANILLDEEFEAVVGDFGLAKLMDYKDTHVTTAVRGTIGHIAPEYLSTGKSSEKTDVFGFGIMLLELITGQRAFDLARLANDDDVMLLDWVKGLLRERKVDLLVDPDLKQNYDQKEVEELIQVALLCTQGSPLDRPKMGDVVRMLEGDGLAERWEEWQKVEVVRNMDMDLPPHRTSEWIVDSTDNLHAVELSGPR
>scaffold-YWNF-2009075-Hedwigia_ciliata
GDALNAFRQSLTDTSNVLQSWDPTLVNPCTWFHVTCNLENSVIRVDLGNAGLSGQLVPQLGVLTNLQYLELYSNNLYGTIPKELGNITALVSLDLFQNNFTGTIPDSLGQLRNLRFLRLNNNSLSGSIPVSLTTIQGLQVLDLSYNKLSGDVPTNGSFSLFTPISFLGNNDLCGSVVGKQCPGQPPFPPPPPFTPPPPANLNGQQAKSQQTTSTGAIAGGVAAGAALLFAAPAIGFAWWRRRRPIEAFFDVPAEEDPEVHLGQLKRFNLRELQVASDNFSNRNILGRGGFGKVYKGRLADGTLVAIKRLKEERSPGGELQFQTEVEMISMAVHRNLLRLRGFCMTPTERLLVYPYMPNGSVASRLRERVDGEPALTWRTRKQIALGAARGLSYLHDHCDPKIIHRDVKAANILLDEEFEAVVGDFGLAKLMDYKDTHVTTAVRGTIGHIAPEYLSTGKSSEKTDVFGFGIMLLELITGQRAFDLARLANDDDVMLLDWVKGLLRERKVDLLVDPDLKQNYDQKEVEELIQVALLCTQGSPLDRPKMGDVVRMLEGDGLAERWEEWQKVEVVRNMDMDLPPHRTSEWIVDSTDNLHAVELSGPR
>scaffold-ZACW-2017054-Leucodon_brachypus
GDALNAFRQSLTDTSNVLQSWDPTLVNPCTWFHVTCNLENSVTRVDLGNAGLSGQLVPQLGVLTNLQYLELYSNNLSGTIPKELGNITDLVSLDLYQNNFTGTIPDSLGQLRSLRFLRLNNNSLTGSIPVSLTTIQGLQVLDLSYNKLSGDVPTNGSFSLFTPISFLGNNDLCGSVVGKQCPGQPPFPPPPPFTPPPPANVNGQQAKSQQTTSTGAIAGGVAAGAALLFAAPAIGFAWWRRRRPIEAFFDVPAEEDPEVHLGQLKRFNLRELQVASDNFSNRNILGRGGFGKVYKGRLADGTLVAIKRLKEERSPGGELQFQTEVEMISMAVHRNLLRLRGFCMTPTERLLVYPYMPNGSVASRLRERVDGEPALTWRTRKQIALGAARGLSYLHDHCDPKIIHRDVKAANILLDEEFEAVVGDFGLAKLMDYKDTHVTTAVRGTIGHIAPEYLSTGKSSEKTDVFGFGIMLLELITGQRAFDLARLANDDDVMLLDWVKGLLRERKVDLLVDPDLKQNYDQKEVEELIQVALLCTQGSPLDRPKMGDVVRMLEGDGLAERWEEWQKVEVVRNMDMDLPPHRTSEWIVDSTDNLHAVELSGPR
>scaffold-ZTHV-2085416-Atrichum_angustatum
GDALNALRQALTDTSNVLQSWDPTLVNPCTWFHVTCNSDNNVIRVDLGNAGLSGQLVSQLGALSKLQYLELYSNNISGPIPKELGNLTALVSLDLYQNNFTGQIPDTLGSLGSLRFLRLNNNSLSGSIPVQLTTISGLQVLDLSYNNLSGDVPTNGSFSLFTPISFLGNNNLCGAVVSKQCPGQPPFPPPPPYEPPPPPNSNSHQAKSPGSTSTGAIAGGVAAGAALLFAAPAIGFAWWRRRRPIEAFFDVPAEEDPEVHLGQLKRFSLRELQVASDNFNNRNILGRGGFGKVYKGRLADGTLVAIKRLKEERSPGGELQFQTEVEMISMAVHRNLLRLRGFCMTPTERLLVYPYMPNGSVASRLRERVDGEPALSWRTRKLIALGAARGLSYLHDHCDPKIIHRDVKAANILLDEEFEAVVGDFGLAKLMDYKDTHVTTAVRGTIGHIAPEYLSTGKSSEKTDVFGFGIMLLELITGQRAFDLARLANDDDVMLLDWVKGLLKERKVDLLVDPDLKQNYDQREVEELIQVALLCTQGSPMDRPKMGEVVRMLEGDGLAERWEEWQKVELVRNQDMDLIPHRTSEWIVDSTDNLHAVELSGPR
