# Supplementary material for: Water‐related innovations in land plants evolved by different patterns of gene cooption and novelty
Source: New Phytol. 2022 Feb 8;235(2):732–42. doi: 10.1111/nph.17981 (PMC9303528; doi:10.1111/nph.17981)
Supplement: Supplementary file 3 — Dataset S3 Fasta alignments and phylogenetic trees. [file NPH-235-732-s005.zip › Supplementary_Data_3_fasta_alignments_trees/Roots/Lateral_roots/BAK1_Q94F62_1_1kp.fasta.aln.trimmed]

>Nitella_axillaris_BAF79982.1_receptor-like_kinase
------------------------------------------------------------
-----MQRDTPGRLGARK---------DVAMGGISGRQEEEAGAIES-----MHGNRLEG
-----IGRDRRCRKSRIGRGMLAVQIGASLISFTIAQAPAPRSSGIVTSGSTNGS-----
-----GSSDVTGSGAGAA--------------------SASGDGDGNVGMIAAVIVGTII
GAGFLLLVLLVVFLCVRRRKKRDTVKGSRSRMDPNMHMSKFKVYSFDELTEATINFNELN
KLGEGGFGSVYKGVLKDGHQIAVKRLKQ-FSHQGDREFCVEVETISRVTHKHLATMSGCC
TERGERIIVYDFAPNKSLMAHLYGPYSVNNSLSWARRMRIAIGAAEGLRYLHEETQPKII
HRDIKASNILLDADYEALVSDFGLAKLVPAGVTHVTTRVKGTLGYLAPEYARLGQVSEKS
DVYSFGVLLLELISGRKPI-MRGPQGGSRITLVEWVAPLLEKRRLTDLLDRRLGGTFKED
ELFRVVTVASLCVQQHPHSRPAMKVVLSRLIGKPIKKPEGEREQVVVMSDKVD-YGSAIY
EEDVESGGDGAQANGSSGPN
>Arabidopsis_thaliana_Q9XIC7_Somatic_embryogenesis_receptor_kinase_2_SERK2
ISLLLLFNSLWLASSNMEGDALHSLRANLVDPNNVLQSWDPTLVNPCTWFHVTCNNENSV
IRVDLGNADLSGQLVPQLGQLKNLQYLELYSNNITGPVPSDLGNLTNLVSLDLYLNSFTG
PIPDSLGKLFKLRFLRLNNNSLTGPIPMSLTNIMTLQVLDLSNNRLSGSVPDNGSFSLFT
PISFANNLDLCGPVTSRPCPGSPPFSPPPPFIPPPIV------PPGGYSATGAIAGGVAA
GAALLFAAPALAFAWWRRRKPQEFFFDVPAEEDPEVHLGQLKRFSLRELQVATDSFSNKN
ILGRGGFGKVYKGRLADGTLVAVKRLKEERTPGGELQFQTEVEMISMAVHRNLLRLRGFC
MTPTERLLVYPYMANGSVASCLRERPPSQLPLAWSIRQQIALGSARGLSYLHDHCDPKII
HRDVKAANILLDEEFEAVVGDFGLARLMDYKDTHVTTAVRGTIGHIAPEYLSTGKSSEKT
DVFGYGIMLLELITGQRAFDLARLANDDDVMLLDWVKGLLKEKKLEMLVDPDLQSNYTEA
EVEQLIQVALLCTQSSPMERPKMSEVVRMLEGDGLAEKWDEWQKVEVLR-QEVELSSHPT
SDWILDSTDNLHAMELSGPR
>Arabidopsis_thaliana_Q9SKG5_Somatic_embryogenesis_receptor_kinase_4_SERK4
LYLLLLFNFTLRVAGNAEGDALTQLKNSLSSANNVLQSWDATLVTPCTWFHVTCNPENKV
TRVDLGNAKLSGKLVPELGQLLNLQYLELYSNNITGEIPEELGDLVELVSLDLYANSISG
PIPSSLGKLGKLRFLRLNNNSLSGEIPMTLTSVQ-LQVLDISNNRLSGDIPVNGSFSLFT
PISFANNSLT-----------DLPEPPPTSTSPTPPP-------PSGGQMTAAIAGGVAA
GAALLFAVPAIAFAWWLRRKPQDHFFDVPAEEDPEVHLGQLKRFTLRELLVATDNFSNKN
VLGRGGFGKVYKGRLADGNLVAVKRLKEERTKGGELQFQTEVEMISMAVHRNLLRLRGFC
MTPTERLLVYPYMANGSVASCLRERPEGNPALDWPKRKHIALGSARGLAYLHDHCDQKII
HRDVKAANILLDEEFEAVVGDFGLAKLMNYNDSHVTTAVRGTIGHIAPEYLSTGKSSEKT
DVFGYGVMLLELITGQKAFDLARLANDDDIMLLDWVKEVLKEKKLESLVDAELEGKYVET
EVEQLIQMALLCTQSSAMERPKMSEVVRMLEGDGLAERWEEWQKEEMPI-HDFNYQPHAG
TDWLIPYSNSLIENDYSGPR
>Arabidopsis_thaliana_Q8LPS5_Somatic_embryogenesis_receptor_kinase_5_SERK5
IWLILFLDFVSRVTGKTQVDALIALRSSLSSTNNILQSWNATHVTPCSWFHVTCNTENSV
TRLDLGSANLSGELVPQLAQLPNLQYLELFNNNITGEIPEELGDLMELVSLDLFANNISG
PIPSSLGKLGKLRFLRLYNNSLSGEIPRSLTALP-LDVLDISNNRLSGDIPVNGSFSQFT
SMSFANNKLR-----------------PRPASPSPSP----------SGTSAAIVVGVAA
GAALLFA-----LAWWLRRKLQGHFLDVPAEEDPEVYLGQFKRFSLRELLVATEKFSKRN
VLGKGRFGILYKGRLADDTLVAVKRLNEERTKGGELQFQTEVEMISMAVHRNLLRLRGFC
MTPTERLLVYPYMANGSVASCLRERPEGNPALDWPKRKHIALGSARGLAYLHDHCDQKII
HLDVKAANILLDEEFEAVVGDFGLAKLMNYNDSHVTTAVRGTIGHIAPEYLSTGKSSEKT
DVFGYGVMLLELITGQKAFDLARLANDDDIMLLDWVKEVLKEKKLESLVDAELEGKYVET
EVEQLIQMALLCTQSSAMERPKMSEVVRMLEGDGLAERWEEWQKEEMPI-HDFNYQPHAG
TDWLIPYSNSLIENDYSGPR
>Arabidopsis_thaliana_Q94F62_BRASSINOSTEROID_INSENSITIVE_1-associated_receptor_kinase_1_BAK1
FWLILVLDLVLRVSGNAEGDALSALKNSLADPNKVLQSWDATLVTPCTWFHVTCNSDNSV
TRVDLGNANLSGQLVMQLGQLPNLQYLELYSNNITGTIPEQLGNLTELVSLDLYLNNLSG
PIPSTLGRLKKLRFLRLNNNSLSGEIPRSLTAVLTLQVLDLSNNPLTGDIPVNGSFSLFT
PISFANTKLT-----------PLPASPPPPISPTPPS------PAGSNRITGAIAGGVAA
GAALLFAVPAIALAWWRRKKPQDHFFDVPAEEDPEVHLGQLKRFSLRELQVASDNFSNKN
ILGRGGFGKVYKGRLADGTLVAVKRLKEERTQGGELQFQTEVEMISMAVHRNLLRLRGFC
MTPTERLLVYPYMANGSVASCLRERPESQPPLDWPKRQRIALGSARGLAYLHDHCDPKII
HRDVKAANILLDEEFEAVVGDFGLAKLMDYKDTHVTTAVRGTIGHIAPEYLSTGKSSEKT
DVFGYGVMLLELITGQRAFDLARLANDDDVMLLDWVKGLLKEKKLEALVDVDLQGNYKDE
EVEQLIQVALLCTQSSPMERPKMSEVVRMLEGDGLAERWEEWQKEEMFR-QDFNYPHPAV
SGWIIDSTSQIENEYPSGPR
>Arabidopsis_thaliana_Q94AG2_Somatic_embryogenesis_receptor_kinase_1_SERK1
LSLILLPNSLWLASANLEGDALHTLRVTLVDPNNVLQSWDPTLVNPCTWFHVTCNNENSV
IRVDLGNAELSGHLVPELGVLKNLQYLELYSNNITGPIPSNLGNLTNLVSLDLYLNSFSG
PIPESLGKLSKLRFLRLNNNSLTGSIPMSLTNITTLQVLDLSNNRLSGSVPDNGSFSLFT
PISFANNLDLCGPVTSHPCPGSPPFSPPPPFIQPPPV------SPSGYGITGAIAGGVAA
GAALLFAAPAIAFAWWRRRKPLDIFFDVPAEEDPEVHLGQLKRFSLRELQVASDGFSNKN
ILGRGGFGKVYKGRLADGTLVAVKRLKEERTPGGELQFQTEVEMISMAVHRNLLRLRGFC
MTPTERLLVYPYMANGSVASCLRERPPSQPPLDWPTRKRIALGSARGLSYLHDHCDPKII
HRDVKAANILLDEEFEAVVGDFGLAKLMDYKDTHVTTAVRGTIGHIAPEYLSTGKSSEKT
DVFGYGIMLLELITGQRAFDLARLANDDDVMLLDWVKGLLKEKKLEMLVDPDLQTNYEER
ELEQVIQVALLCTQGSPMERPKMSEVVRMLEGDGLAEKWDEWQKVEILR-EEIDLSPNPN
SDWILDSTYNLHAVELSGPR
>Amborella_trichopoda_W1NGJ3
LYVLLVWQLLGQICANMEGDALHSLRANLVDPNNVLQSWDPTLVNPCTWFHVTCNNDNSV
IRVDLGNAELSGSLVPQLGQLNNLQYLELYSNNISGMIPSDLGNLTNLVSLDLYLNKFTG
GIPNSLGKLTKLRFLRLNNNSLTGGIPMSLTNVSALQVLDLSNNNLSGEVPSNGSFSLFT
PISFANNRGLCGPVTSQPCPGAPPFSPPPPFFPPPPAS------RNSASSTGAIAGGVAA
GAALLFAAPAIGFAWWRRRKPQEHFFDVPAEEDPEVHLGQLKRFSLRELQVATDSFSNKN
ILGRGGFGKVYKGRLADGSLVAVKRLKEERTPGGELQFQTEVEMISMAVHRNLLRLRGFC
MTPTERLLVYPYMANGSVASCLRERPEAEPPLNWPTRKRIALGAARGLSYLHDHCDPKII
HRDVKAANILLDEDYEAVVGDFGLAKLMDYKDTHVTTAVRGTIGHIAPEYLSTGKSSEKT
DVFGYGIMLLELITGQRAFDLARLANDDDVMLLDWVKGLLKEKRVENLVDPDLQNNYVEA
EVEQLIQVALLCTQGSPMDRPKMSEVVRMLEGDGLAERWEEWQKVEVVRN-EVDLGPPRN
SEWIVDSTDNLHAVELSGPR
>Brachypodium_distachyon_I1IYF6
AAVFSVVLGVSQVAANTEGDALYSLRQSLKDANSVLQSWDPTLVNPCTWFHVTCNTDNSV
IRVDLGNAQLSGALVSQLGQLKNLQYLELYSNNISGTIPYELGNLTNLVSLDLYLNNFTG
VIPDTLGQLLKLRFLRLNNNSLSGQIPNSLTKITTLQVLDLSNNNLSGEVPSTGSFQLFT
PISFANNLNLCGPATTKPCPGAPPFSPPPPFNPPATP------VAQGDSKTGAIAGGVAA
GAALIFAVPAIGFALWRRRKPEDHFFDVPAEEDPEVHLGQLKRFSLRELQVASDNFSNKN
ILGRGGFGKVYKGRLTDGTLVAVKRLKEERTPGGELQFQTEVEMISMAVHRNLLRLRGFC
MTPTERLLVYPYMANGSVASRLRERQPNEPPLEWPKRTRIALGSARGLSYLHDHCDPKII
HRDVKAANILLDEDFEAVVGDFGLAKLMDYKDTHVTTAVRGTIGHIAPEYLSTGKSSEKT
DVFGYGIMLLELITGQRAFDLARLANDDDVMLLDWVKGLLKEKKVEMLVDPDLQSEYTEH
EVEALIQVALLCTQGSPMDRPKMSEVVRMLEGDGLAERWEEWQKVEVVR-QEAELAP-RH
NDWIVDSTYNLRAVELSGPR
>Brachypodium_distachyon_I1IAV1
VAVVVVAAGVGHVVANTEGDALYNLRQSLKDTNNVLQSWDPTLVNPCTWFHVTCNNDNSV
IRVDLGNAQLSGVLVSQLGQLKNLQYLELYSNNISGPIPAELGNLTSLVSLDLYLNKFTG
VIPDSLGNLLKLRFLRLNNNSMSGQIPKSLTDITTLQVLDLSNNNLSGAVPSTGSFSLFT
PISFANNPLLCGPGTTKPCPGEPPFSPPPPYIPPTPP------TSAGASSTGAIAGGVAA
GAALVFAVPAIAFAMWRRRKPEEHFFDVPAEEDPEVHLGQLKKFSLRELQVASDNFNNKN
ILGRGGFGKVYKGRLADGTLVAVKRLKEERTPGGELQFQTEVEMISMAVHRNLLRLRGFC
MTPTERLLVYPYMANGSVASRLRERQPSEPPLDWDTRRRIALGSARGLSYLHDHCDPKII
HRDVKAANILLDEDFEAVVGDFGLAKLMDYKDTHVTTAVRGTIGHIAPEYLSTGKSSEKT
DVFGYGITLLELITGQRAFDLARLANDDDVMLLDWVKGLLKEKKVEMLVDPDLQSNYEET
EVESLIQVALLCTQGSPMERPKMSEVVRMLEGDGLAERWEEWQKVEVVR-QEAELAPLR-
NDWIVDSTYNLRAVELSGPR
>Brachypodium_distachyon_A0A0Q3HP47
LLLLPLLHPATRVLANTEGDALHNLRTNLNDPNNVLQSWDPTLVNPCTWFHVTCNNDNSV
IRVDLGNAALSGTLVPQLGQLKNLQYLELYSNNISGTIPSELGNLTNLVSLDLYLNNFTG
PIPDSLGNLLKLRFLRLNNNSLSGTIPKSLTAITALQVLDLSNNKLSGEVPSTGSFSSFT
PISFGNNPALCGPGTSKPCPGAPPFSPPPPYNPPTPV-------QSSSSSTGAIAGGVAA
GAALLFAVPAIGFAYWRRRKPEEHFFDVPAEEDPEVHLGQLKRFSLRELQVATDTFSNKN
ILGRGGFGKVYKGRLTDGTLVAVKRLKEERTPGGELQFQTEVEMISMAVHRNLLRLRGFC
MTPTERLLVYPYMANGSVASRLRERGPSEPPLDWQTRRRIALGSARGLSYLHDHCDPKII
HRDVKAANILLDEDFEAVVGDFGLAKLMDYKDTHVTTAVRGTIGHIAPEYLSTGKSSEKT
DVFGYGIMLLELITGQRAFDLARLANDDDVMLLDWVKGLLKERRLEMLVDPDLQEAYIDV
EVESLIQVALLCTQGSPTERPKMSEVVRMLEGDGLAERWEEWQKVEVVR-QEVELGPHRN
SEWIVDSTDNLHAVELSGPR
>Brachypodium_distachyon_I1I154
-----------------------MFR---------------------TEFYV-------L
VFSDLGNAALSGTLVPQLGQLKNLQYLELYSNNISGTIPSELGNLTNLVSLDLYLNNFTG
PIPDSLGNLLKLRFLRLNNNSLSGTIPKSLTAITALQVLDLSNNKLSGEVPSTGSFSSFT
PISFGNNPALCGPGTSKPCPGAPPFSPPPPYNPPTPV-------QSSSSSTGAIAGGVAA
GAALLFAVPAIGFAYWRRRKPEEHFFDVPAEEDPEVHLGQLKRFSLRELQVATDTFSNKN
ILGRGGFGKVYKGRLTDGTLVAVKRLKEERTPGGELQFQTEVEMISMAVHRNLLRLRGFC
MTPTERLLVYPYMANGSVASRLRERGPSEPPLDWQTRRRIALGSARGLSYLHDHCDPKII
HRDVKAANILLDEDFEAVVGDFGLAKLMDYKDTHVTTAVRGTIGHIAPEYLSTGKSSEKT
DVFGYGIMLLELITGQRAFDLARLANDDDVMLLDWVKGLLKERRLEMLVDPDLQEAYIDV
EVESLIQVALLCTQGSPTERPKMSEVVRMLEGDGLAERWEEWQKVEVVR-QEVELGPHRN
SEWIVDSTDNLHAVELSGPR
>Ginkgo_biloba_Gb_15742
IQLVFYKPPLAFVG----GMAMKPTLLEIID-----EAIHPQHVKKDKRKKMECDQEAKL
ALVQAVNAAIDARKEAKL--FKQLQKIIAESTQMEKEL--ELG------------NALCG
NINMIISSMFVCKDRRLNNNGLVGKIPVSLTNVSTLQVLDLSTNKLSGAVPTNGSFSLFT
PISFQNNS-LCGPAVGRPCPGSPPFSPPPPFVPPPPA------SSGKSSITGAIAGGVAA
GAALLFAIPAFSFVWLRRRRPHEPYFDVPAEEDPEVHLGQLKRFSLRELLVATDGFNQRN
VLGRGGFGKVYKGRLADGSLVAVKRLKEERTPGGELQFQTEVEMISMAVHRNLLRLRGFC
MTPTERLLVYPYMANGSVASCLRGMENMMPTLFWPKS-----------------------
------------------------------------------------------------
------------------------------------------------VNP---------
----------ICI-----------------------------------------------
--------------------
>Ginkgo_biloba_Gb_36534
LWLLLLHHPLWRVFANTEGDALHSLRANLLDPNNVLQSWDPTLVNPCTWFHVTCNNDNSV
IRVDLGNAQLSGSLVPQLGQLNNLQYLELYSNNISGIIPGDLGNLTNLVSLDLYLNRFTG
PIPESLGKLTKLRFLRLNNNSLTGPIPNALTTVTALQVLDLSNNNLSGEVPSNGSFSLFT
PISFTGNPNLCGPVAQKPCPGAPPFSPPPPFVPPPPVT------VQSSSSTGAIAGGVAA
GAALLFAAPAIGFAWWRRRKPQEHFFDVPAEEDPEVHLGQLKRFSLRELQVATDGFSNKN
ILGRGGFGKVYKGRLADGSLVAVKRLKEERTPGGELQFQTEVEMISMAVHRNLLRLRGFC
MTPTERLLVYPYMANGSVASCLRERTQNEPPLDWPTRKRIALGSARGLSYLHDHCDPKII
HRDVKAANILLDEEFEAVVGDFGLAKLMDYKDTHVTTAVRGTIGHIAPEYLSTGKSSEKT
DVFGYGIMLLELITGQRAFDLARLANDDDVMLLDWVKGLLRERRLDMLVDPDLKNNYVEA
EVEQLIQVALLCTQGSPMDRPKMSEVVRMLEGDGLAERWEEWQKVEVVRS-EVELVPHRN
SEWIVDSTDNLHAVELSGPR
>Marchantia_polymorpha_A7VM18_Receptor-like_kinase_MpRLK2
LLLLLLLHGPVYTRAN--GDALHALRQALEDPSQVLQSWDPSLVNPCTWFHVTCNTENNV
VRVDLGNAMLSGGLVPQLGILTQLQYLELYSNNISGNIPKELGNLTNLVSLDLYQNRFTG
PIPEELGKLQMLRFLRLNNNSLTDQIPMSLTEITGLQVLDLSNNNLSGEVPTNGSFSLFT
PISFNGNPDLCGAAVGKQCEGGPPLSPPPPVQPPSPP------TPNPSSQTGAIAGGVAA
GAALLFAAPAIGFAWWRRRRPQEAFFDVPAEEDPEVHLGQLKRFSLRELQVATDNFNNKN
ILGRGGFGKVYKGRLADGSLVAVKRLKEERSPGGELQFQTEVEMISMAVHRNLLRLRGFC
MTPTERLLVYPFMPNGSVASRLRERRSEDAPLDWPTRKRISLGSARGLSYLHDHCDPKII
HRDVKAANILLDEEFEAVVGDFGLAKLMDYKDTHVTTAVRGTIGHIAPEYLSTGKSSEKT
DVFGFGIMLLELITGQRAFDLARLANDDDVMLLDWVKGLLREKKVEFLVDPDLLE-YDKV
EVEQLIQVALLCTQSSPMDRPKMAEVVRMLSGDGLAERWEEWQKVEVIRS-EVEMVPHRT
SEWIVDSTDNLHAVELSGPR
>Marchantia_polymorpha_A0A176VYP1
RGMYEVSLGLLRVVA---GDALHALRQALEDPSQVLQSWDPSLVNPCTWFHVTCNTENNV
VRVDLGNAMLSGGLVPQLGILTQLQYLELYSNNISGNIPKELGNLTNLVSLDLYQNRFTG
PIPEELGKLQMLRFLRLNNNSLTDQIPMSLTEITGLQVL---------------------
---FNGNPDLCGAAVGKQCEGGPPLSPPPPVQPPSPP------TPNPSSQTGAIAGGVAA
GAALLFAAPAIGFAWWRRRRPQEAFFDVPAEEDPEVHLGQLKRFSLRELQVATDNFNNKN
ILGRGGFGKVYKGRLADGSLVAVKRLKEERSPGGELQFQTEVEMISMAVHRNLLRLRGFC
MTPTERLLVYPFMPNGSVASRLRERRSEDAPLDWPTRKRISLGSARGLSYLHDHCDPKII
HRDVKAANILLDEEFEAVVGDFGLAKLMDYKDTHVTTAVRGTIGHIAPEYLSTGKSSEKT
DVFGFGIMLLELITGQRAFDLARLANDDDVMLLDWVKGLLREKKVEFLVDPDLLE-YDKV
EVEQLIQVALLCTQSSPMDRPKMAEVVRMLSGDGLAERWEEWQKVEVIRS-EVEMVPHRT
SEWIVDSTDNLHAVELSGPR
>Oryza_sativa_indica_B8BB68_LRR_receptor_kinase_BAK1
VLLLRLLVPAARVLANMEGDALHSLRTNLVDPNNVLQSWDPTLVNPCTWFHVTCNNDNSV
IRVDLGNAALSGTLVPQLGQLKNLQYLELYSNNISGTIPSELGNLTNLVSLDLYLNNFTG
PIPDSLGNLLKLRFLRLNNNSLSGSIPKSLTAITALQVLDLSNNNLSGEVPSTGSFSLFT
PISFANNPSLCGPGTTKPCPGAPPFSPPPPYNPPTPV--------QSSSSTGAIAGGVAA
GAALLFAIPAIGFAWYRRRKPQEHFFDVPAEEDPEVHLGQLKRFSLRELQVATDTFSNKN
ILGRGGFGKVYKGRLADGSLVAVKRLKEERTPGGELQFQTEVEMISMAVHRNLLRLRGFC
MTPTERLLVYPYMANGSVASRLRERPPSEPPLDWRTRRRIALGSARGLSYLHDHCDPKII
HRDVKAANILLDEDFEAVVGDFGLAKLMDYKDTHVTTAVRGTIGHIAPEYLSTGKSSEKT
DVFGYGIMLLELITGQRAFDLARLANDDDVMLLDWVKGLLKEKRLEMLVDPDLQSNYIDV
EVESLIQVALLCTQGSPTERPKMAEVVRMLEGDGLAERWEEWQKIEVVR-QEVELGPHRN
SEWIVDSTDNLHAVELSGPR
>Oryza_sativa_indica_B8B483
LLLVLLLCRLAAVLPTSEVEALQGFMAGFAGGNAAFQSWDASAPNPCTWFHVTCGPGNQV
IRLDLGNQSLSGELKPDIWQLQALQSLELYGNSISGKIPSELGRLASLQTLDLYLNNFTG
EIPNELGNLSKLSNLRLNNNSLSGAIPMSLTTIQNLEVLDLSHNNLSGIIPTNGSFSHFT
PISFSNNPRTFANSSDS----------------PSNN-SGAAVPRSSASSIGTIAGGAAA
GAAMLFAAPIVLFAWWWRRKPHDQFFDLLEEETPEVHLGQLRRFTLRELQVATDNFSQTN
LLGRGGFGKVYKGRLLDGSLIAIKRLNEDRIGTGERQFLMEVEIISMAVHQNLLRLQGYC
MTPTERLLVYPYMENKSLETRLRECSDSQQPLDWPTRRKIALGSARGISYLHEGCDPKII
HRDVKAANILLDEKLEAVVGDFGLARIMDYKVSHVVTGVMGTLGHIPMEYLTAGRTSDKT
DVFGYGIMLFELISGKRGFDLVGLANEENARVHDWVKKLLEEDRLEVLIDPNLLEIYNRE
EMRLLVQIALLCTQESAPSRPRMSTVVTMLE-DGIAEHWDAWQRKTIVASLQG---GQGV
SEARNDSVANLPPDTLSGPR
>Oryza_sativa_indica_A2XU70
AVVWVVAVAVSRVGANTEGDALYSLRQSLKDANNVLQSWDPTLVNPCTWFHVTCNPDNSV
IRVDLGNAQLSGALVPQLGQLKNLQYLELYSNNISGTIPNELGNLTNLVSLDLYLNNFTG
FIPETLGQLYKLRFLRLNNNSLSGSIPKSLTNITTLQVLDLSNNNLSGEVPSTGSFSLFT
PISFANNKDLCGPGTTKPCPGAPPFSPPPPFNPPTPT------VSQGDSKTGAIAGGVAA
AAALLFAVPAIGFAWWRRRKPEEHFFDVPAEEDPEVHLGQLKRFSLRELQVATDNFSNKN
ILGRGGFGKVYKGRLADGSLVAVKRLKEERTPGGELQFQTEVEMISMAVHRNLLRLRGFC
MTPTERLLVYPYMANGSVASRLRERQPNDPPLEWQTRTRIALGSARGLSYLHDHCDPKII
HRDVKAANILLDEDFEAVVGDFGLAKLMDYKDTHVTTAVRGTIGHIAPEYLSTGKSSEKT
DVFGYGIMLLELITGQRAFDLARLANDDDVMLLDWVKGLLKEKKVEMLVDPDLQSGFVEH
EVESLIQVALLCTQGSPMDRPKMSEVVRMLEGDGLAERWEEWQKVEVVR-QEAELAP-RH
NDWIVDSTYNLRAMELSGPR
>Physcomitrella_patens_A9STU8
----MSSLLITAWDVGCAGDALNAFRQNLIDNGNVLQSWVPDLVNPCTWFYITCNDELNV
IRVDLGNAGLSGTLVPQLGVLTKLQYLVLYSNNITGQIPKELGNISALVSLDLYQNNFTG
PIPDSLGQLSNLRFLRLNNNSLTGSIPASLTAIQGLQVLDLSYNKLSGPVPTYGSFSLFT
PISFLGNDGLCGSVVGKPCPGEPPFPPPPPFTPPPPQ------TKGQQTSTGAIAGGVAA
GAALLFSIPAIAYAWWRRRRPLDAFFDVAAEEDPEMQLGQLRRHSLRELQVATDDFSDRN
ILGRGGFGMVYKGRLADGTLVAIKRLKEQRSPRGELQFQNEVEMISMAVHRNLLRLRGYC
TSSTERLLVYPYMGNGSVASRLRERVDGERPLSWQTRKKIALGAARGLSYLHDHCDPKII
HRDVKAANILLDEEFEAVMGDFGLAKLMDYKDAHVTTAVVGTIGHIAPEYLSTGKSSEKT
DVFGYGIFLLELVTGRRAFDLSGMANAGGAMLLDWVTNLLGEHKIYILVDPDLEKNYDEE
EVEELIQVALLCTQGSPVDRPKMGDVVHILEGDGLAERWEEWQKVEVIR-KDYDMPTRQT
SQWILDSTENLHAVELSGPR
>Physcomitrella_patens_A9U2R1
CWCLLLLCLSNGVRATEEGKILIDWKAQLEYPNDKLRTWSGS--DPCPWDQVSCDPDGFV
IRIGLGSSNLTGTLTPEFGQIKRLNSLILSDNHFNGSIPEALGDLSELIFLDLSNNYLSG
SIPSTLGNLTKLNVLKLNNNHLSGSIPIELAALPNLRDIHLEFNNLSGRIPISGVFGTAS
SSNFAGNPLLCGDQIANQCVGDPP------------------RSSSTSISIGPIIGGALG
GIVFLASVGGLCF-WCKRRHPSDAFFDVPAEEDTRVNLGQLTRFTLSQLKNATENFSSRN
EIGRGGFGIVYKGVLSDGTQLAIKRLKESRSIGNEKQFQTEVEIISMASHRNLLRLYGLC
TTPTERLLVYPYMANRSVSFQLKKTDHGAPAMTCQMRKRIALGAAKGLAYLHEQCNPKII
HRDVKADNILLDDEFEAVVGDFGLAKPIDFKNTHVTTAIRGTIGHIAPEYMSSGKSSEKT
DVYGYGITLLQLITGQSALNLSRLA-DDDVMLLDWVRKLEKENNVEKMIDPHLK-EYNMN
DIKELLKVALLCTENNPTSRPKMSEVVNMLEGEGLEERWAEWEQREVQRN-EALDMPHLP
VGWNLDSNSFMQALELSGPR
>Physcomitrella_patens_A9SMW5
------------MRCNCAGDALNALRQNLIDSSNVLQSWDPTLVNPCTWFHVTCNNENSV
IRVDLGNAGLSGSLVPQLGVLTKLQYLELYSNNISGTVPKELGNITALVSLDLYQNNFTG
TIPDSLGQLSNLRFLRLNNNSLTGPIPVSLTTITGLQVLDLSYNKLSGDVPTNGSFSLFT
PISFLGNSDLCGAVVGKQCPGQPPFPPPPPFTPPPPQT------NKQTISTGAIAGGVAA
GAALLFAAPAIGFAWWRRRRPIEAFFDVPAEEDPEVHLGQLKRFSLRELQVASDNFNNRN
ILGRGGFGKVYKGRLADGTLVAIKRLKEERSPGGELQFQTEVEMISMAVHRNLLRLRGFC
MTPTERLLVYPYMPNGSVASRLRERVDEEPALSWRTRKQIALGAARGLSYLHDHCDPKII
HRDVKAANILLDEEFEAVVGDFGLAKLMDYKDTHVTTAVRGTIGHIAPEYLSTGKSSEKT
DVFGFGIMLLELITGQRAFDLARLANDDDVMLLDWVKGLLRERKVDLLVDPDLKQNYDQK
EVEELIQVALLCTQGSPLDRPKMGDVVRMLEGDGLAERWEEWQKVEVVRN-DLDLPPHRT
SEWIVDSTDNLHAVELSGPR
>Selaginella_moellendorffii_D8SBB8_SERK2b-1
LVLALLLRAVIRVYGNAEGDALHDLKSSLMDPSSVLQSWDSTLVNPCTWFHVTCDNDNFV
TRVDLGNAALSGTLVPSLGRLSHLQYLELYSNNITGEIPPELGNLSNLVSLDLYQNNFTS
SIPDTIGRLTKLRFLRLNNNSLSGSIPMSLTNINGLQVLDLSNNDLSGPVPTNGSFSLFT
PISFNNNRDLCGQAVNKRCPNGPPLTPAPQYLAPPSGA------SSSSSNTGAIAGGVAA
GAALLFAAPAIGFAWWRRRRPPEAYFDVPAEEDPEVHLGQLKRFSLRELQVATDGFSNKN
ILGRGGFGKVYKGRLSDGSLVAVKRLKEERSPGGELQFQTEVEMISMAVHRNLLRLRGFC
MTPTERLLVYPYMANGSVASRLRERNPGEPSLDWPTRKRIALGSARGLSYLHDHCDPKII
HRDVKAANILLDEEYEAVVGDFGLAKLMDYKDTHVTTAVRGTIGHIAPEYLSTGKSSEKT
DVFGYGIMLLELITGQRAFDLARLANDDDVMLLDWVKGLLREKKVVQLVDSDLHNTYDLG
EVEELIQVALLCTQVSPNDRPKMADVVRMLEGDGLAERWEEWQKVEVVRN-EMDFVPQRA
SDWIIDSTDNLHAVELSGPR
>Selaginella_moellendorffii_D8S4M6_107954
----AISLPWGAIRLNLSGNALAELKSKLWDPKNALRSWDANLVNPCSWLYVDCDSQQRV
ITVMLEKQGLSGTLSPALADLPNLQNLRMKGNLISGSLPPQLGTLQGLLNLDLSANNFTG
SIPSTLTNLTSLRTLLLNNNSLTGSIPSTLTLISSLQFLDVSYNNLSGPLPPKGTISEF-
--NLLGNPDLCGAKVGTPCPES--------ILP------SSRRRKQVWLNIGAVIGGIAA
GALFLLLCPLLAVIVWRKRGPKEVFFDVAAENDPHATFGQLRKFTLRELQIATDNFSDKN
VLGQGGFGKVYKGSLENGKLVAVKRLRTDQSAGGEHAFQTEVEIIGLAVHRNLLRLDGFC
ITPSERILVYPFMPNGSVASRLRKLKNHLKTLDWETRKQIALGAAHGLRYLHVHCSPRII
HRDVKAANVLLDKDFLAVVGDFGLAKLIDTKNTHITTNVRGTPGHIAPEYLSTGKSSEKT
DVFGYGVLMLELITGKRAFDLARLFDDDDVMLLDWVKRFQQEGRLSELVDPKLRHSYQPN
EVEKLTQIALLCTQASPSDRPKMVEVVSMLEGDGLAERWEEWQKVQVLR-REVDVGHKQL
DEWMMIQGDNLEAIELSGAR
>Selaginella_moellendorffii_D8S0N3_SERK2b-2
LVLALLLRAVIRVYGNAEGDALHDLKTSLTDPSSVLQSWDSTLVNPCTWFHVTCDNDNFV
TRVDLGNAALSGTLVPSLGRLSHLQYLELYSNNITGEIPPELGNLSNLVSLDLYQNNFTS
SIPDTIGRLTKLRFLRLNNNSLSGSIPMSLTNINGLQVLDLSNNDLSGPVPTNGSFSLFT
PISFNNNRDLCGQAVNKRCPNGPPLTPAPQYLAPPSGA------SSSSSNTGAIAGGVAA
GAALLFAAPAIGFAWWRRRRPPEAYFDVPAEEDPEVHLGQLKRFSLRELQVATDGFSNKN
ILGRGGFGKVYKGRLSDGSLVAVKRLKEERSPGGELQFQTEVEMISMAVHRNLLRLRGFC
MTPTERLLVYPYMANGSVASRLRERNPGEPSLDWPTRKRIALGSARGLSYLHDHCDPKII
HRDVKAANILLDEEYEAVVGDFGLAKLMDYKDTHVTTAVRGTIGHIAPEYLSTGKSSEKT
DVFGYGIMLLELITGQRAFDLARLANDDDVMLLDWVKGLLREKKVVQLVDSDLHNTYDLG
EVEELIQVALLCTQVSPNDRPKMADVVRMLEGDGLAERWEEWQKVEVVRN-EMDFVPQRA
SDWIIDSTDNLHAVELSGPR
>Selaginella_moellendorffii_D8R6C7
----AISLPWGAIRLNLSGNALAELKSKLWDPKNALRSWDANLVNPCSWLYVDCDSQQRV
ITVMLEKQGLSGTLSPALADLPNLQNLRMKGNLISGSLPPQLGTLQGLLNLDLSANNFTG
SIPSTLTNLTSLRTLLLNNNSLTGSIPSTLTLISSLQFLDVSYNNLSGPLPPKGTISEF-
--NLLGNPDLCGTKVGTPCPES--------ILP------SSRRRKQVWLNIGAIIGGIAA
GALFLLLCPLLAVIVWRKRGPKEVFFDVAAENDPHATFGQLRKFTLRELQIATDNFSDKN
VLGQGGFGKVYKGSLENGKLVAVKRLRTDQSAGGEQAFQTEVEIIGLAVHRNLLRLDGFC
ITPSERILVYPFMPNGSVASRLRKLKNHLKTLDWETRKQIALGAAHGLRYLHVHCSPRII
HRDVKAANVLLDKDFQAVVGDFGLAKLIDTKNTHITTNVRGTPGHIAPEYLSTGKSSEKT
DVFGYGVLMLELITGKRAFDLARLFDDDDVMLLDWVKRFQQEGRLSELVDPKLRHSYQPN
EVEKLTQIALLCTQASPSDRPKMVEVVSMLEGDGLAERWEEWQKVQVLR-REVDVGHKQL
DEWMMIQGDNLEAIELSGAR
>Selaginella_moellendorffii_D8S4M4_SERK2a-2
----------------MESHVIAIVRAALDDPSNVLQSWDPTLVNPCTWFHVTCNTQDNV
IRVDLGNAFLSGRLVAALGNLENLQYLELYSNNITGPIPKELGNLTELVSLDLYQNSFTG
DIPDSLGKLHNLRFLRLNNNTLDGKIPNSLTTIPGLQVLDLSNNNLSGPVPTNGSFSLFT
PISFGGNPALCGAVVSRQCPGGPPLPPPTPYQPPSPF------VNGGSSSTGAIAGGVAA
SAALLFATPAIAFAWWKRRRPHEAYFDVPAEEDPEVHLGQLKRFSLRELQVATDNFNNRN
ILGRGGFGKVYKGRLADGSLVAVKRLKEERSPGGELQFQTEVEMISMAVHRNLLRLRGFC
MTPTERLLVYPYMPNGSVASRLRERLPGDTPLDWPTRKCIALGAARGLSYLHDHCDPKII
HRDVKAANILLDEEYEAVVGDFGLAKLMDYKDTHVTTAVRGTIGHIAPEYLSTGKSSEKT
DVFGFGIMLLELITGQRAFDLARLANDDDVMLLDWVKGLLRERKVDLLVDPDLKNEYDPM
EVEQLIQVALLCTQGSPMDRPKMAEVVRMLEGDGLAERWEEWQKVEVVRS-EVELVSHGN
SEWIVDSTDNLHAVELSGPR
>Anthoceros_agrestis_BONN_evm.model.Sc2ySwM_344.5585.1_._AagrBONN_evm.TU.Sc2ySwM_344.5585___Sc2ySwM_344_23745575-23749258(+)
LLLLLLLHRPLRVLANPEGDALHALRESLQDPSNVLQSWDPTLVNPCTWFHVTCNNDNSV
IRVDLGNAALSGQLVPEIGNLPNLQYLELYSNNLSGEIPAQIGNLTALVSLDLYQNNFTG
SIPATLGELKALRFLRLNNNSLSGEIPVQLTSVSGLQVLDLSYNNLSGEVPVNGSFTLFT
PISFQGNNDLCGTVVGQSCPGAPPIPPPPPFIPPPPN-TPFVQGASPASSTGAIAGGVAA
GAALLFAAPAIVFAWY-RRRTQDAFYDVPAEEDPEVHLGQLRRFTLRELQVATDNFNNKN
ILGRGGFGKVYKGRLADGTLVAVKRLKEERSPGGELQFQTEVEMISMAVHRNLLRLRGFC
MTPTERLLVYPYMLNGSVASRLRERGVGEPALDWPTRKRISLGSARGLSYLHDHCDPKII
HRDVKAANILLDEEFEAVVGDFGLAKLMDYKDTHVTTAVRGTIGHIAPEYLSTGKSSEKT
DVFGFGIMLLELITGQRAFDLARLANDDDVMLLDWVKGLLREKKIDLLVDPDLKTNYDPK
EVEELIQVALLCTQGSPMDRPKMAEVVRMLEGDGLAERWEEWQKVEVVRSQELDLVPHRT
PEWIVDSTDNLHAVELSGPR
>Anthoceros_agrestis_BONN_evm.model.Sc2ySwM_344.5585.3_._AagrBONN_evm.TU.Sc2ySwM_344.5585___Sc2ySwM_344_23745575-23748869(+)
LLLLLLLHRPLRVLANPEGDALHALRESLQDPSNVLQSWDPTLVNPCTWFHVTCNNDNSV
IRVDLGNAALSGQLVPEIGNLPNLQYLELYSNNLSGEIPAQIGNLTALVSLDLYQNNFTG
SIPATLGELKALRFLRLNNNSLSGEIPVQLTSVSGLQVLDLSYNNLSGEVPVNGSFTLFT
PISFQGNNDLCGTVVGQSCPGAPPIPPPPPFIPPPPN-TPFVQGASPASSTGAIAGGVAA
GAALLFAAPAIVFAWY-RRRTQDAFYDVPAEEDPEVHLGQLRRFTLRELQVATDNFNNKN
ILGRGGFGKVYKGRLADGTLVAVKRLKEERSPGGELQFQTEVEMISMAVHRNLLRLRGFC
MTPTERLLVYPYMLNGSVASRLRERGVGEPALDWPTRKRISLGSARGLSYLHDHCDPKII
HRDVKAANILLDEEFEAVVGDFGLAKLMDYKDTHVTTAVRGTIGHIAPEYLSTGKSSEKT
DVFGFGIMLLELITGQRAFDLARLANDDDVMLLDWVSLLC--------------------
------------------------------------------------------------
-------------------H
>Anthoceros_agrestis_BONN_evm.model.Sc2ySwM_344.5585.2_._AagrBONN_evm.TU.Sc2ySwM_344.5585___Sc2ySwM_344_23745575-23748402(+)
LLLLLLLHRPLRVLANPEGDALHALRESLQDPSNVLQSWDPTLVNPCTWFHVTCNNDNSV
IRVDLGNAALSGQLVPEIGNLPNLQYLELYSNNLSGEIPAQIGNLTALVSLDLYQNNFTG
SIPATLGELKALRFLRLNNNSLSGEIPVQLTSVSGLQVLDLSYNNLSGEVPVNGSFTLFT
PISFQGNNDLCGTVVGQSCPGAPPIPPPPPFIPPPPN-TPFVQGASPASSTGAIAGGVAA
GAALLFAAPAIVFAWY-RRRTQDAFYDVPAEEDPEVHLGQLRRFTLRELQVATDNFNNKN
ILGRGGFGKVYKGRLADGTLVAVKRLKEERSPGGELQFQTEVEMISMAVHRNLLRLRGFC
MTPTERLLVYPYMLNGSVASRLRGLAISLQSVS--NREVFQLCFVRSVA-----C-----
------------------------------------------------------------
-----GV----LVAG---------------------------------------------
------------------------------------------------------------
----------------SSPR
>Anthoceros_agrestis_BONN_evm.model.Sc2ySwM_362.1631.1_._AagrBONN_evm.TU.Sc2ySwM_362.1631___Sc2ySwM_362_7437118-7440415(+)
LLLYVIGLLGSFVGGTVEVNALITMKQYLADPGSNLASWDRLAVDACGFFHVTCSNQLSV
IRIDLSGARLSGTLSPAIGSLPNLQHLVMPYNSLSGTLPPELGNLTGLVELDLSNNKFNG
TIPSTIGQLQSLVYLRLNNNNLSGDL-SFFSNMTNLQVLDLSSNNFNGTGPRISSANF--
--NFSNNP-ACLLGPTQGCP--TIIEEQPLTQAEGSS-LGVGMAKSGRPSIWFLACGLIS
AG-LLLAILMLAALSWMRRQTKQAFFDVHA-QGPDASLGQLKKFSLRELQIATDNFDNKN
VLGKGGFGHVYKGSLSDGSSIAVKRLKDGNIAGGELQFQMEVEMISLAVHRNLLRLVGFC
MTPTERLLVYPYMCNGSVASRLHDTVLGKPVLDWPARKRIALGAARGLLYLHEHCDPKII
HRDVKAANILLDDTFEAVVGDFGLAKLLDHQDTHITTAVRGTVGHIAPEYLSTGQSSEKT
DVFGYGILLLELITGERAFDFGRIKQRKDVMLLDWVKTLHHDKKLECLADARLKADFNAF
QLEEMVQVALLCTQFSPADRPSMAVVVRMLEGDGLAERWEEWQKVELRRTQQARLLPRRF
DRMVEDSTFDLEAVELSGPR
>Anthoceros_angustus_009611_locus=scaffold46_size896469_147832_151013_+_len_1872
FLLYVISMLCSFVGGTVEVNALITMKQYLADPGNNLESWDRLAVDACGFFHVTCSNQLSV
IRIDLSGARLSGTLSPAIGSLPNLQHLVMPYNSLSGTLPPELGNLTGLVELDLSNNKFNG
TIPSTIGQLQSLIYLRLNNNNLSGDL-SFFSNMTNLQVLDLSSNNFNGTGPRISSANF--
--NFSNNP-ACLLGPTQGCP--TIIEEQPLTQAEGSS-LGVGMAKSGRPSIWFLACGLIS
AG-LLLAILMLAALSWMRRQTKQAFFDVHA-QGPDASLGQLKKFSLRELQIATDNFDNKN
VLGKGGFGHVYKGSLSDGSTIAVKRLKDGNIAGGELQFQMEVEMISLAVHRNLLRLVGFC
MTPTERLLVYPFMCNGSVASRLHDTILGKPVLDWPARKRIALGAARGLLYLHEHCDPKII
HRDVKAANILLDDTFEAVVGDFGLAKLLDHQDTHITTAVRGTVGHIAPEYLSTGQSSEKT
DVFGYGILLLELITGERAFDFGRIKQRKDVMLLDWVKTLHHDKKLECLADARLKADFNAF
ELEEMVQVALLCTQFSPADRPSMAVVVRMLEGDGLAERWEEWQKVELRRTQQARLLPRRF
DRMVEDSTFDLEAVELSGPR
>Anthoceros_angustus_013152_locus=scaffold92_size365982_202481_205651_+_len_1581
----MITSAALGC-----CDALHALRESLQDPSNVLQSWDPTLVNPCTWFHVTCNNDNSV
IRVDLGNAALSGQLVPDIGNLPNLQYLELYSNNLSGEIPAQIGNLTGLVSLDLYQNNFTG
SIPMTLGELKALRFL-LNNNSLSGEIPVQLTSVSGLQVLDLSYNNLSGEVPVNGSFTLFT
PISFQGNNDLCGTVVGQSCPGAPPIPPPPPFIPPPPN-PFTSQGASPASSTGAIAGGVAA
GAALLFAAPAIVFAWY-RRRTQDAFYDVPAEEDPEVHLGQLRRFTLRELQVATDNFNNKN
ILGRGGFGKVYKGRLADGTLVAVKRLKEERSPGGELQFQTEVEMISMAVHRNLLRLRGFC
MTPTERLLVYPYMLNGSVASRLR-----------------------GLAIFLQSVSNR--
------------EVFELCFD-----------------------GSVACGVLVAGNFSKWV
GV---------------------------VLTIAWVKGLLREKKIDLLVDPDLKTNYDPK
EVEELIQVALLCTQGSPMDRPKMAEVVRMLEGDGLAERWEEWQKVEVVRSQELDLVPHRT
PEWIVDSTDNLHAVELSGPR
>Anthoceros_punctactus_evm.model.utg000048l.115.1_EVM_Apun_evm.TU.utg000048l.115___utg000048l_605463-607412(+)
LLLLLLAGERKTVGLTDDGMALIDVKDALLDPGRALKTWDKNLVNPCSWEGVTCLANSSV
STLLLQGKGLSGTLSPSIGKLSSLGTWRMGNNNISGELPGEIGQLQQLGFMDLGNNSFSG
SIPVSLTGMLALNTLILEFNELSGSIPANLTSLPQLTRLDLSHNNLSGPVPEYRPGLTF-
--DVTGNPLLCGESPLPDCPGEAE---------AASS-SGSGTGSSSKGSKAGVAAGAAA
GGLAVLLAAGGGLLFWKKRREQEEFFDVQDEQGPQIRYAQLREFTLRELNAATDQFSSRN
VIGQGGFGKVFRGTLEDGSEVAVKRLNRDGGGGGERAFQTEVEIISMAVHRNLLRLLGYC
VTQAERMLVYPFMRHGSVASRLRDSTSGEPALDWAARRKIALGAARGLAYLHDFCQPKII
HRDVKAANVLLDDEMEAVVGDFGLAKLLDGSQTHITTMVRGTAGHIAPEYLTTGKSSEKT
DVFGYGIMLLELLTGQRAFDFARLAAEDDVMLLDWVKRLEREGRQAELVDPNLRARYHPG
QAQELIQVALLCTQASPGERPHMAEVVRMLEGDGLAERWQEWQRVELVRRRDSDHLPRTL
PQWVHDSTGNLDAIQLSSGR
>Anthoceros_punctactus_evm.model.utg000051l.76.1_EVM_Apun_evm.TU.utg000051l.76___utg000051l_541176-544641(-)
LLLLLLLHRPLRVLANPEGDALNALRQSLQDPSNVLQSWDPTLVNPCTWFHVTCNNDNSV
IRVDLGNAALSGQLVPDIGNLPNLQYLELYSNNLSGEIPAQIGNLTALVSLDLYQNNFTG
SIPTTLGELKALRFLRLNNNSLSGEIPVQLTSVSGLQVLDLSYNNLSGEVPVNGSFTLFT
PISFQGNNDLCGTVVGQSCPGAPPIPPPPPFIPPPPN-TPFVQGASPASSTGAIAGGVAA
GAALLFAAPAIVFAWY-RRRTQDAFYDVPAEEDPEVHLGQLRRFTLRELQVATDNFNNKN
ILGRGGFGKVYKGRLADGTLVAVKRLKEERSPGGELQFQTEVEMISMAVHRNLLRLRGFC
MTPTERLLVYPYMLNGSVASRLRERGVGEPALDWPTRKRISLGSARGLSYLHDHCDPKII
HRDVKAANILLDEEFEAVVGDFGLAKLMDYKDTHVTTAVRGTIGHIAPEYLSTGKSSEKT
DVFGFGIMLLELITGQRAFDLARLANDDDVMLLDWVKGLLREKKIDLLVDPDLKTNYDPK
EVEELIQVALLCTQGSPMDRPKMAEVVRMLEGDGLAERWEEWQKVEVVRSQELDMVPHRT
PEWIVDSTDNLHAVELSGPR
>Anthoceros_punctactus_evm.model.utg000103l.30.1_EVM_Apun_evm.TU.utg000103l.30___utg000103l_133012-136447(+)
LLLYVIGMLGSFVGGTIEVNALITMKQYLADPGSNLASWDRLAVDACGFFHVTCSNQLSV
IRIDLSGARLSGTLSPAIGSLPNLQHLVMPYNSLSGTLPPELGNLTGLVELDLSNNKFNG
TIPSTIGQLQSLVYLRLNNNNLSGAL-SFFSNMTNLQVLDLSSNNFNGTGPRISSANF--
--NFSNNP-ACLLGPTQGCP--TIIEEQPLTQAEGSS-LGVGMAKSGRPSIWFLACGLIS
AG-LLLAILMLAALSWMRRQTKQAFFDVHA-QGPDASLGQLKKFSLRELQIATDNFDNKN
VLGKGGFGHVYKGSLSDGSSIAVKRLKDGNIAGGELQFQMEVEMISLAVHRNLLRLVGFC
MTPTERLLVYPYMCNGSVASRLHDTVLGKPVLDWPARKRIALGAARGLLYLHEHCDPKII
HRDVKAANILLDDTFEAVVGDFGLAKLLDHQDTHITTAVRGTVGHIAPEYLSTGQSSEKT
DVFGYGILLLELITGERAFDFGRIKQRKDVMLLDWVKTLHHDKKLECLADARLKADFNAF
QLEEMVQVALLCTQFSPADRPSMAVVVRMLEGDGLAERWEEWQKVELRRTQQARLLPRRF
DRMVEDSTFDLEAVELSGPR
>Fontinalis_antipyretica_04357-RA__[mRNA]__locus=176714_15967_22514_-_[translate_table__standard]
----------------MAGDALNAFRQSLTDTSNVLQSWDPTLVNPCTWFHVTCNLENSV
TRVDLGNAGLSGQLVSQLGVLTNLQYLELYSNNLSGIIPKELGNITDLVSLDLYQNNFTG
IIPDSLGQLRSLRFLRLNNNSLTGSIPVSLTTIQGLQVLDLSYNKLSGDVPTNGSFSLFT
PISFLGNNDLCGSVVGKQCPGQPPFPPPPPFTPPPPANNGQQAKSQQTTSTGAIAGGVAA
GAALLFAAPAIGFAWWRRRRPIEAFFDVPAEEDPEVHLGQLKRFNLRELQVASDNFSNRN
ILGRGGFGKVYKGRLADGTLVAIKRLKEERSPGGELQFQTEVEMISMAVHRNLLRLRGFC
MTPTERLLVYPYMPNGSVASRLRERVDGEPALTWRTRKQIALGAARGLSYLHDHCDPKII
HRDVKAANILLDEEFEAVVGDFGLAKLMDYKDTHVTTAVRGTIGHIAPEYLSTGKSSEKT
DVFGFGIMLLELITGQRAFDLARLANDDDVMLLDWVKGLLRERKVDLLVDPDLKQNYDQK
EVEELIQVALLCTQGSPLDRPKMGDVVRMLEGDGLAERWEEWQKVEVVRNMDMDLPPHRT
SEWIVDSTDNLHAVELSGPR
>Fontinalis_antipyretica_12739-RA__[mRNA]__locus=178584_21644_28822_+_[translate_table__standard]
GWLLLLLCVLGLVARTAEGIILIAWKNQLSTNNSNSYNWSNS--DPCPWFHILCDGAENV
QRIDLGNSDFAGPLSADLGKLSKLIALNLYDNRFNGSIPESLGNLTSLTFLDLSNNKLTG
SIPGTLGQLSQLAHLKLNDNELAGSIPVQLTGLSNLIELSLQNNNLSGRVYNNGSFAKLK
ASDFEGNNELCGTLVKRQCSGDPPI-----------------VSPSAPSSASGIGGGVAA
AVVALLCMVGLYF-YWRRRHPKEAFFDVPAQEDSELNLGQLKRFTINQLRIATDNFSSKN
EIGRGGFSKVYKGALSDGTLLAVKRLKEDRNVGNEQQFQTEVEIISMAAHRNLLRLYGFC
TTPVERLLVYPFMSNGSVSTQLKRPEHGEPALSSGLRKHIALGAAKGLAYLHEQCSPKII
HRDVKADNILLDDEFEAVVGDFGLAKPVDFKHTHVTTAVRGTLGHIAPEYMATGKSSEKT
DVYGYGITLLQLITGQGAVNLSRLSENEDVMLLDWVKKLNREDRVHLMVDPNLK-EYDMM
DIKELLRVALLCTQNSPSSRPKMSEVVSMLEGNGLEERWDEWEKLEVKRNQEAHFMPALP
RDWDLDSSSFAHALELSGPR
>Pleurozium_schreberi_maker-scaffold_1439-snap-gene-0.43-mRNA-1_gene=maker-scaffold_1439-snap-gene-0.43_name=maker-scaffold_1439-snap-gene-0.43_seq_id=scaffold_1439_type=cds
------------------------------------------------------------
------------------------------------------------------------
------------------------------------------------------------
------------------------------------------------------------
------------------------------------------------------------
-------------------------------------------MISMAVHRNLLRLRGFC
MTPTERLLVYPYMPNGSVASRLRERVDGEPALTWRTRKQIALGAARGLSYLHDHCDPKII
HRDVKAANILLDEEFEAVVGDFGLAKLMDYKDTHVTTAVRGTIGHIAPEYLSTGKSSEKT
DVFGFGIMLLELITGQRAFDLARLANDDDVMLLDWISK----------------------
------------------------------------------------------------
------------------PN
>Pleurozium_schreberi_maker-scaffold_1439-snap-gene-0.43-mRNA-2_gene=maker-scaffold_1439-snap-gene-0.43_name=maker-scaffold_1439-snap-gene-0.43_seq_id=scaffold_1439_type=cds
------------------------------------------------------------
------------------------------------------------------------
------------------------------------------------------------
------------------------------------------------------------
------------------------------------------------------------
-------------------------------------------MISMAVHRNLLRLRGFC
MTPTERLLVYPYMPNGSVASRLRERVDGEPALTWRTRKQIALGAARGLSYLHDHCDPKII
HRDVKAANILLDEEFEAVVGDFGLAKLMDYKDTHVTTAVRGTIGHIAPEYLSTGKSSEKT
DVFGFGIMLLELITGQRAFDLARLANDDDVMLLDWISK----------------------
------------------------------------------------------------
------------------PN
>Pleurozium_schreberi_maker-scaffold_2822-snap-gene-0.7-mRNA-1_gene=maker-scaffold_2822-snap-gene-0.7_name=maker-scaffold_2822-snap-gene-0.7_seq_id=scaffold_2822_type=cds
------------------------------------------------------------
--------------------------------------------LRELTAA---------
------------------------------------------------------------
-------------------------------------------DRSKRSNSSAVACGLSL
GAAVLVGTFVLGFLWWRRRNARQVFFDVYEQQDPDVLLGQLKKFSFRELQIATDNFNVKY
ILGKGGFGNVYKGHLSDGTIVAVKRLKGEGSPGAEMQFQTEVEMISLAKPPAL-------
----ERILHDPDRAPSSVA--------GKPALDWPTRKCIALGAARGLLYLHVHCDPKII
HRDVKAANILLDEDFEAVVGDFGLAKLLDHRDSHVTTAVRGTVGHIAPEYLSTGQSSEKT
D----------------------------------VKKLQAEKRLDLLVDAELKSEYNSQ
ELEEMVQVALLCTQVLPTERPKMLDVVRMLEGDGLAERWEQWREVESRRSREA-LLPRRY
CELVEDSSWDIEAIQLSGPR
>Pleurozium_schreberi_maker-scaffold_2142-snap-gene-0.15-mRNA-1_gene=maker-scaffold_2142-snap-gene-0.15_name=maker-scaffold_2142-snap-gene-0.15_seq_id=scaffold_2142_type=cds
------------------------------------------------------------
------------------------------------------------------------
------------------------------------------------------------
------------------------------------------------------------
------------------------------EEDPEVHLGQLKRFNLRELQVASDNFSNRN
ILGRGGFGKVYKGRLADGTLVAIKRLKEERSPGGELQFQTEVEMISMAVHRNLLRLRGFC
MTPTERLLVYPYMPNGSVASRLRERVDGEPALTWRTRKQIALGAARGLSYLHDHCDPKII
HRDVKAANILLDEEFEAVVGDFGLAKLMDYKDTHVTTAVRGTIGHIAPEYLSTGKSSEKT
DVFGFGIMLLELITGQRAFDLARLANDDDVMLLDWVKGLLRERKVDLLVDPDLKQNYDQK
EVEELIQVALLCTQGSPLDRPKMGDVVRMLEGDGLAERWEEWQKVEVVRNMDMDLPPHRT
SEWIVDSTDNLHAVELSGPR
>Pleurozium_schreberi_maker-scaffold_2142-snap-gene-0.15-mRNA-2_gene=maker-scaffold_2142-snap-gene-0.15_name=maker-scaffold_2142-snap-gene-0.15_seq_id=scaffold_2142_type=cds
------------------------------------------------------------
------------------------------------------------------------
------------------------------------------------------------
------------------------------------------------------------
------------------------------EEDPEVHLGQLKRFNLRELQVASDNFSNRN
ILGRGGFGKVYKGRLADGTLVAIKRLKEERSPGGELQFQTEVEMISMAVHRNLLRLRGFC
MTPTERLLVYPYMPNGSVASRLRERVDGEPALTWRTRKQIALGAARGLSYLHDHCDPKII
HRDVKAANILLDEEFEAVVGDFGLAKLMDYKDTHVTTAVRGTIGHIAPEYLSTGKSSEKT
DVFGFGIMLLELITGQRAFDLARLANDDDVMLLDWVKGLLRERKVDLLVDPDLKQNYDQK
EVEELIQVALLCTQGSPLDRPKMGDVVRMLEGDGLAERWEEWQKVEVVRNMDMDLPPHRT
SEWIVDSTDNLHAVELSGPR
>scaffold-FFGR-2005812-Netrium_digitus
--------------------------------------WVALLTSPCSWQGVVCDDSGNV
TKVDLHVPKLNATLSWNITGVKQLQELNLANNLFYGSIPQELSLARNLNRLILNGNLFTG
PIPDTLADIPNLTCLNLVNNSLTGTIPANLSH--------------------------FP
CVDFEGNNNVCQAGNLSSCAPKQLNDVAP--------------SSGNGVSL---------
GAVILLGLLVAAGVFFEKVQRRREEALLAEDIENQIHFGSLRRFNVEDLMKSTNGFDDDN
IIGEGGYAKVYKGKLEDGSEVAIKRLKRKEK-GGELLFLNEVELISRAVHKNLMRVDGFC
VETGECMLVLPFMSNGSVATRTQGKEG--NPMSWLQRQKVALGAAEGVAYLHNDCNPKII
HRDIKAANVLLNEDDEPVIADFGLAREMEADQTHQDATVKGTIGYIAPEYLETGQLSEKT
DVYAFGVFLLELVSGLDLFALTELTGEEDIILVDWVQTLIKDGKVSYLVDRELKPEYNVK
EVEKMLQVALMCMAQDPANRPTMTEVTKMLSVRELAEKWGQWQ-----------------
--------------------
>scaffold-GGWH-2003167-Onychonema_laeve
--------------------------------------WNAQYNGPCNWVGVTCNQENYV
IKIDLGAGNLSGVFDYQVSGLLFLQSLNIANNNLTGPLPPELSLAPALRELNVQGNKLSG
PLPEELCSLKSLQCLHLADNQFSGNIPSCWSH--------------------------FP
CPDFQGNKNVCRDVPYSSCQQLGGVIYAPPPPPM---------S--QGPNWGVIVGAIV-
GGLVLLALLLAAVMLWEKRRRKEEELKLAQDIEAQIHFGSLRRFAVPELAAATDSFNEEN
LLGGGGFSRVFKGTLQDGKVVAVKRIKDERKSGGELEFLNEVELISRAVHRNLMHSEGFC
VEAGECMLVLPFYSNGSVASRTQGKEG--DPIDWPTRQKIARGAAEGISYLHTDCNPKLI
HRDIKAANVLLDDDHEAVIADFGLAREMNVKESHATTAIKGTIGHIAPEYFMSGQCSEKT
DVFSFGVFLTELVSGKDVYQLSQHAEAEDVLLRDWVSRALQEGSMGALVDPELDLEGSRA
EVVKMLQVALLCMHNDPADRPTMEEVAKMLHGKGLAQKWQKWQ-----------------
--------------------
>scaffold-HIDG-2013056-Cosmarium_broomei
------------------------------------------------------------
--------------------LRYLRSLTLDNNLINGSIPRELGMSKSLRALVLSNNGMSG
RIHKDLCNL-NLTCLQLQNNSFAGPIPDCWSS--------------------------FP
CVDFMDSGGVCVNTTTKSSCAPPDVILTPPPPPV---------E--PLLSVGAIVGIVL-
GFLGLVALLTAGYVFLAAKRKEEERRRLAEDIETQIHFGTLRRFTVPELSKATNDFDDDN
MLGEGGFSKVYKGTLEDGKEIAIKKIKDERKAGGELEFLNEVELISRAVHRNLMHSEGFC
VEAGECMLVLPFYVNGSVASRTHGKEG--NPLDWPTRQKIARGAAEGVAYLHTDCSPKLI
HRDIKADNVLLDDSDEAIIADFGLAKEMDVKETHRTTAVKGTIGHIAPEYFVSGQCSEKT
DVYAFGVFLLELISGKDVFGLTAGPESEELLLRDWVANIVRDNRLPDLVDPELQGETEMG
EVVKVLQVALLCMQADPNDRPFMDQVVKMLVGKGLAERWQKWQDE---------------
--------------------
>scaffold-HIDG-2013057-Cosmarium_broomei
------------------------------------------------------------
--------------------LRYLRSLTLDNNLINGSIPRELGMSKSLRALVLSNNGMSG
RIHKDLCNL-NLTCLQLQNNSFAGPIPDCWSS--------------------------FP
CVDFMDSGGVCVNTTTKSSCAPPDVILTPPPPPV---------E--PLLSVGAIVGIVL-
GFLGLVALLTAGYVFLAAKRKEEERRRLAEDIETQIHFGTLRRFTVPELSKATNDFDDDN
MLGEGGFSKVYKGTLEDGKEIAIKKIKDERKAGGELEFLNEVELISRAVHRNLMHSEGFC
VEAGECMLVLPFYVNGSVASRTHGKEG--NPLDWPTRQKIARGAAEGVAYLHTDCSPKLI
HRDIKADNVLLDDSDEAIIADFGLAKEMDVKETHRTTAVKGTIGHIAPEYFVSGQCSEKT
DVYAFGVFLLELISGKDVFGLTAGPESEELLLRDWVANIVRDNRLPDLVDPELQGETEMG
EVVKVLQVALLCMQADPNDRPFMDQVVKMLVGKGLAERWQKWQDE---------------
--------------------
>scaffold-MNNM-2004181-Cosmarium_granatum
--------------------------------------WNSLLGLPCSWLGVACNAAGYV
TSVDLSGLVLQGKFNREIAGVMFLESINIAGNNLTGRLPPELALAPSLVSLDVEGNSLSG
ALPRELCNATSLTCVHLANNQFSGSIPECWRN--------------------------IP
CADFEGNNNVCLDVPWRSCEEDLGRVITAPPAP-------------AGVNVGALVGGIV-
GGLVLLALLVAGIMLLEQRRKRAEELKLAQDIEAQIHFGTLRRFAVPELALATDEFNEDN
LLGEGGFSRVYKGTLPDGKMVAVKRIKDERKAGGELEFLNEVELISRAVHRNLMHSEGFC
VEAGECMLVLPFYANGSVASRTQGKEG--DPLEWLTRQKVAQGAAEGIAYLHTDCNPKLI
HRDIKAANVLLDDDHEAIIADFGLAKELEVKESHATTAIKGTIGHIAPEYFVSGQCGEKT
DVYAFGVFLLELVSGKDVYQLSVHAEAEDVLLRDWVSKALQDGRMGELVDAELELDGSRG
EVVKTLQVALLCMQNEAADRPGMEEVAKMLSGKGLAEKWQKW------------------
--------------------
>scaffold-QWFV-2011043-Bambusina_borreri
-------------------------------PNLPVSFWNADLNPPCSWVGVSCNAQGYV
TSIDLGVGKLYGTFGYQVANLPFLQSINVANNSLSGPLPPELALAPALVKLDVRNNQLNG
TLSQDLCSLKSLQCLHLANNQFSGDIPSCWWT--------------------------FP
CLDFEGNNNVCTDSPYPSCEAVPPVIQAPPPPPG---------T--SNDTLAIVLGSVL-
GSAAFLAVLAVGIMLLEGEKRKKEELKLKQDIEAQIHFGALRRFAVVELAAATDEFNEDN
LLGEGGFSRVYKGKLSDGKVVAVKRIKDERKAGGELEFLNEVELISRAVHKNLMHSEGFC
VEAGECMLVLPFYPNGSVSTRTQGKEG--DPLDWPTRQKIARGAAYGVAYLHTDCSPKLI
HRDIKAANVLLDDQHEAIIADFGLAREMSTKESHATTAIKGTLGHIAPEYFVSGQCSDKT
DVYAFGVFLLELVSGKDVFHLSESAEEEDILLRDWVCKILQDVEL--IVDREMDLESSRE
EVVKMLQVALLCLQNEAKDRPTMEEVAKMLHGKGLAEKWQKW------------------
--------------------
>scaffold-RPQV-2000203-Phymatodocis_nordstedtiana
------------------------------------------------------------
--------------------LIALESLDLSNNLISGNLPKQLSLAPKLQRLLLSSNNFSG
QISTELCSL-NLTCLQLNGNRFRGRIPSCWRH--------------------------IP
CVDFEGSGGVCNNGTTRSSCAPPEVVLAPPPAS-------------GGLSTGAIVGIVV-
GSLVGIALIVAAVVLLERKRKEEAQKKLAADIETQIHFGTLRRFTAPELSKACNDFDEDN
LLGEGGFSRVYKGTLDDGKTVAIKKIKNERKAGGELEFLNEVEMISRAVHRNLMHSEGFC
VEAGECMLVLPFYPNGSVASRTHGKEG--NPLEWPARQRIARGAAEGVAYLHTDCSPKLI
HRDIKADNVLLDDGDESIIADFGLAKEMDVKETHRTTAVKGTIGHIAPEYFVSGQCSEKT
DVYAFGVFLLELVSGKDVYGLTAAPEAAEMLLRDWVASIVKENKLELLLDPELQGATEEA
EVVKMLQVALLCMQADPNERPTMEQVAKMLVGKGLAERWQKWQ-----------------
--------------------
>scaffold-RPRU-2003792-Staurodesmus_omearii
------------------------------------------------------------
---------LTGSFDYSMAGVLYLNSLDISGNNLSGTLPPELSLAPSLTKLNLEGNSFSG
PIPTELCSL-NLSCLHLANNSFTGNIPDCWKN-------------------------RFP
CVDFQGNNGTCQPGKYKSCLTPPTV-YAPPPPP-------------PGVNVAAVVGGVV-
GGLVLLALLGAALLLFERKRKREEEIKLAQDIEAQIHFGTLRRFTVAELSSSTSDFDEDN
LLGEGGFSKVYKGTLPDGKVVAIKRIKDEKKAGGELEFLNEVELISRAVHRNLMHSEGFC
VDAGECMLVLPFYANGSVASRTQGKEG--NPLDWPTRQKIAQGAAEGIAYLHTDCNPKLI
HRDIKAANVLLDDDHEAIIADFGLAKEMDLKDSFATTAIKGTIGHIAPEYFVSGQCSEKT
DVFGFGVFLMELVSGSDVYQLSTKAEAEDVLLRDWASKTLQEGRMTELVDKELELDVCRA
EVVKVLQVALLCMQNEAADRPTMEEVAKMLSGKGLAEKWEKWQAE---------------
--------------------
>scaffold-RQFE-2002339-Cosmocladium_cf._constrictum
--------------------------------------WNGQISPPCNWIGVTCNKDNYV
TNIDLGDAQLTGTFGYEVAGLLFLESIDMHGNNLTGPLPAELSLAPALTSLNVEGNRLSG
PLPSQLCSLTSLKCLHLANNSFVGDIPECWSS--------------------------FP
CLDFEGNRNKCQDVPYKSCTLQALLPQAPPPPPA---------VY-DGPNVQAIVGGIV-
GGLAFLALLAAALLFYERRRKRQEELKLAQDIEAQIHFGTLRRFSVPQLSKATNDFDEDN
LLGEGGFSKVYKGKLEEGKLVAVKRIKDERKAGGELEFLNEVELISRAVHRNLMHSEGFC
VEAGECMLVLPFYPNGSVASRTHGKEG--NPLDWPARQRIARGAAEGVAYLHTDCSPKLI
HRDIKADNVLLDDSDEAIIADFGLAKEMDVKETHRTTAVKGTIGHIAPEYFVSGQCSEKT
DVYAFGVFILELLSGKDVYALTSGPEEEGVLLKDWVARIIQEGRIPTLLDVELQGATDVG
EVEKMLQVALLCMAADPAERPTMEQVAKLLTGKGLAERWQKWQDE---------------
--------------------
>scaffold-RQFE-2002340-Cosmocladium_cf._constrictum
--------------------------------------WNGQISPPCNWIGVTCNKDNYV
TNIDLGDAQLTGTFGYEVAGLLFLESIDMHGNNLTGPLPAELSLAPALTSLNVEGNRLSG
PLPSQLCSLTSLKCLHLANNSFVGDIPECWSS--------------------------FP
CLDFEGNRNKCQDVPYKSCTLQALLPQAPPPPPA---------VY-DGPNVQAIVGGIV-
GGLAFLALLAAALLFYERRRKRQEELKLAQDIEAQIHFGTLRRFSVPQLSKATNDFDEDN
LLGEGGFSKVYKGKLEEGKLVAVKRIKDERKAGGELEFLNEVELISRAVHRNLMHSEGFC
VEAGECMLVLPFYANGSVASRTQGKEG--NPLDWQTRQKIAQGAAEGVAYLHTDCNPKLI
HRDIKAANVLLDDDHEAIIADFGLAKEMDYRDSAATTGIKGTIGHIAPEYFVSGQCSEKT
DVYAFGVFLLELVSGKDVYNLSVHAEAEDILLREWLAKMMQEGRVAELVDRELDLESMKG
DVAKVLQVALLCLQSEPQARPSMEEVARMLSGRGLAEKWEKWQ-----------------
--------------------
>scaffold-STKJ-2007540-Cosmarium_ochthodes-M1384
--------------------------------------WNSFVNTPCNWIGVSCNAEGFV
TDVDLSDLRLKGSFGFDLAGLLFLKSINLAGNNVRGRLPAELSLAPALTSLNLEDNKLTG
PLPLELCSISTLQCLHLANNSFTGQIPECWKK--------------------------FP
CLDFEGNNGVCLDLPEKSCSQNRSVILAPPPPPG---------G--PGINWGAIVGGIV-
GALALLALLAAGLLLYERERKREEERKLAQDIEAQIHFGTLKRFSVPVLSKATCQFDEDN
LLGEGGFSKVYKGTLEDGKVVAVKRIKDERKSGGELEFLNEVELISRAVHRNLMHSEGFC
VEAGECMLVLPFYANGCVASRTQGKEG--DPLTWPKRQRIAQGAAEGIAYLHTDCNPKLI
HRDIKADNVLLDSGEEAIIADFGLAKEMDVKETHRTTAVKGTIGHIAPEYFVSGQCSEKT
DVYAFGVFLLELISGKDVFTLTAAQEETEMLLRDWVALVVKENKLPEIVDEEMLESTDLD
DVMKVLQVALLCMRPDPNDRPQMEQVAKMLSGKGLAERWQKWQ-----------------
--------------------
>scaffold-WCQU-2062765-Staurodesmus_convergens
--------------------------------NLPIATWNGVIGAPCSWSGVVCNEQGYV
VSVDLGAPKLNGQFTYDIAGVMYLQSLNLADNNLTGRLPAELSLAPALKSLNLENNRLSG
SLPTLLCKLTTLSCLHLSGNDFSGPIPECWRK--------------------------FP
CADFQGTKGVCVS-GGKSCPVNTTIAQAPPS---------------GGVNVGAIIGGVV-
GGVAFLCLLIAGVMLYERRRKREAEIKLAQDIEAQIHFGTLRRFSVEELSSATFEFDEDN
LLGEGGFSKVYKGTLEDGKVVAIKKIKDERKAGGELEFLNEVELISRAVHRNLMHSEGFC
VEAGECMLVLPFYANGSVASRTQGKEG--DPLDWSARQRIAQGAAEGIAYLHTDCNPKLI
HRDIKAANVLLDDDHEAIIADFGLAKEMDVKDSFATTAIKGTIGHIAPEYFVSGQCSEKT
DVYAFGVFLLELISGCDVYQLSAHAEAEDILLRDWVSKMLQEGRMGDLVDKELELDSNRA
ELVKMLQVALLCMQNEAGDRPTMEEVAKMLSGKGLAEKWQKW------------------
--------------------
>scaffold-XRTZ-2001130-Roya_obtusa
-----------------------------------IPSWKITPVSPCDWAGITCSSDNHV
TQISLSSSSLSGWIGPTIAYLSHLQSLDLSSNNFSGPISPAIGSLSSLTLLDLSRNHFSG
RIPSSMGNLSSLLVINLGNNKLSGPIPVSLQSLKSLKSLNFTNNNLTGPVPTTSPLGSFT
YASFLGNPLLCRDSPDFPCSTNYSAPLPPPSATPSLDTAPSPTSKSSSSSSMAIIISCAV
AAVLALSLLLAAFFFWRRRKSAKGELPPDAQSLKGVAFQNLKLFQLSEIVRATNNFSSKN
KLGEGGFGQVYRAEMADGSVVAVKRLKTHGSSSEQDQFMAEIGIINRAAHRNLLRLLGYC
SHGRERLLVYPLMPNGSVLSHLRGSNGQSSPLPWSVRKRIAIGTAEALAYMHHSCEPRII
HRDVKSANVLLSETFDPVVCDFGLAKLLNFDQSNVQTAVRGTRGYIAPEYMRTGKMSVKT
DVYGFGIFLMELLTGKGGKGLALMMREKEVLMRDWALAHLEDGNVEQILDPDLGLRATIT
DSKHLLQIALMCIAIDPCRRPTMSECVSLLHGTGLQERWDQWTREEVIRQ----------
--------------------
>scaffold-XRTZ-2004332-Roya_obtusa
---------------------VIDSYRTSFINNFPPSFWVPDI-NPCDWIGVTCNPQGYV
TEVDLGSQPLAGSLDWNITGVLYLTTLNLAGNNFSGAVPPELSLSRSLKTLNLEDNKFSG
NISNSLG-LLNLTCLHLSGNNFSGVIPPSLKT--------------------------FP
CADFAGNPGVCVDTNTKSCAANTTVSVAPPAPAS------------SGDNVGAIVGGVV-
GGLAFIALLLAAFLFYERKRKEEEDRKLAEDIENQIHFGTLRRLSVPELSASTNNFDEDN
LLGEGGFAKVYKGKLEDGKVVAIKRIKEERRAGGELQFLNEVELISRAVHRNLMRCEGFC
VEQGECMLVLPFMSNGSVASRTQGKEG--NPMDWPTRQRVAQGAAEGVAYLHTDCNPKLI
HRDIKADNVLLDENDEAVIADFGLAKEMDVKETHATTAVKGTIGHIAPEYFVSGQMSEKT
DVYAFGVFLLELVSGKSVFELTVAPEAEDMLLRDWVARLMKDGKIPEFVDTELSPSYSVQ
EVGKMLQVALLCIQNDPNDRPGMDEVAKMLAGKGLAEKWEQWQE----------------
--------------------
>scaffold-YSQT-2001729-Penium_exiguum
------------------------------------------------------------
-----------GTVSYDIVGLLFLSSINLKGNNFHGKLLPQLGLAPQLKNIDLFNNSLSG
PLPTELCDL-GLTCLNVAHNKFTGRIPPCFKS--------------------------LP
CVDFEGNNGDDATQNMSSCDPKLVAVLAPPPPPP---------SDSSSLSAGAIVGIVV-
GSLAGIALIAFLFVVLQRRRKEEERKKLAADIESQIHFGTLRRFSAGELSKACNNFDEDN
FLGEGGFSKVYKGKLDDGKEIAIKRIKDERKAGGELEFLNEVELISRAVHRNLMHSEGFC
VEAGECMLVLPFYANGSVASRTQGKQG--DPLDWPSRQKVAKGAAEGVAYLHTDCNPKLI
HRDIKAANVLLDSGNEAIIADFGLAKEVDVKESHATTAVKGTIGHIAPEYFVSGQCSEKT
DVYAFGVFLLELVSGKDVYELVTQPDGEEVLLREWVTKVLQEGRLDEVVDGELDLEGIRV
EVAEVLHVALLCIQNEAKSRPTMEDVAKLLSGKGLAEQWEKWQAEAGNMKAEDLAVVNTA
IWD-NTTGISLEAFNISGPR
>scaffold-YSQT-2036497-Penium_exiguum
--------------------------------------WDTYIGPPCNWFGVSCNSHAFV
SLLDLGTPQLRGPLGISLTGLINLTTLILAGNALYGPLPPELSLCPALKDLNLESNRFSG
TIPEQLCEL-NLNCLHLANNTFHGTIPKCLSH--------------------------FP
CADFAGNKGVCMPGP-KSCTVNNTVTYAPPPPPT---------PQAAGVNLAAVLGGVI-
GGVLFVCLCIIGFVLYKRKRKLEEEAKLAADIENQIHFGTCKRFGVEELQKATSNFDEDN
LLGEGGFAKVYKGKLEDGQVVAIKRIKEDKRAGGELQFLNEVELISHAVHRNLVRAEGFC
VESGECMLVLPFLANGSVASRTQGKEG--NPMDWPTRQKVARGAAEGIAYLHDDCNPKII
HRDIKADNVLLGDDDEPKIADFGLARELDVKESHASTGVQGTIGHIAPEYFESGQLSEKT
DVYAFGVLLLELVSGKDVYQLSEEPEQQDMTLRDWVIQLMKDGKVAGFVDPELKPSYNMA
EVEHMLQVGVVCMIPSPSQRPSMSEVAKALVTAGLADNWEQWQNEAKHLRVEDLDVVKKN
LWDSNNTGISLEAFELTGPR
>Azolla_filiculoides_s0032.g024627
LFLQLLFQFFYRVSCNSEGDALHNLRQALDDPSNVLQSWDPTLVNPCTWFHVTCNTNNNV
IRVDLGNAQLSGNLVSDLGDLTFLQYLELYSNNISGEIPKELGNLSELVSLDLYQNKFSG
QIPDTLGKLNHLRFLRLNNNTLTGQIPLSLTGVTALQVLDLSNNNLSGSVPTNGSFSLFT
PISFAGNSLLCGSVVGKPCPGQPPFPPPPPFQPPPSP-NEQNNGKQSSSSTGAIAGGVAA
GAALIFAVPAIGFAWWRRRRPQEHFFDVPAEEDPEVHLGQLKRFSLRELQVATDNFNNRN
ILGRGGFGKVYKGRLADGTLVAVKRLKEERSPGGELQFQTEVEMISMAVHRNLLRLRGFC
MTPTERLLVYPYMPNGSVSSRLRDRNPGESPLNWPTRKTIALGSARGLSYLHDHCDPKII
HRDVKAANILLDEEFEAVVGDFGLAKLMDYKDTHVTTAVRGTIGHIAPEYLSTGKSSEKT
DVFGFGIMLLELITGQRAFDLARLANDDDVMLLDWVKGLLRERKIDMLVDPDLKSNYETH
EVEQLIQVALLCTQSSPMDRPKMSEVVRMLEGDGLAERWEEWQKVEVVRSQEVELVPHR-
SDWIVDSVDNLHAVELSGPR
>Azolla_filiculoides_s0048.g030480
------------------------------------------------------------
------------------------------------------------------------
------------------------------------------------------------
------------------MPWGPTLSSSASFSTPPNPTAGSNGGNGGSSITGAIAGGVAA
GAALIFAVPALGFAWWRRRKPQENFFDVPAEEDPEVHLGQLKRFSLRELQVATDNFNQKN
ILGRGGFGKVYKGRLADGSLVAVKRLKEERSPGGELQFQTEVEMISMAVHRNLLRLRGFC
MTPTERLLVYPYMSHGSVSSRLRDRAQGVPPLDWDTRKRIALGAARGLSYLHDHCDPKII
HRDVKAANILLDEDFEAVVGDFGLAKLMDYKDTHVTTAVRGTIGHIAPEYLSTGKSSEKT
DVFGFGIMLLEVITGQRAFDLARLANDDDVMLLDWVKGLLREQKITTLMDPDLKLEFRTN
EVEQLIQVALLCTQSSPMDRPKMSEVVRMLEGDGLAERWEEWQKVEVVRSQVEDIAPLR-
SDWIVESVHNLHAVELSGPR
>Salvinia_cucullata_v1.1_s0035.g011432
LFKYVLFSEVIHLPFLLAGDALHNLRQALDDPSNVLQSWDPTLVNPCTWFHVTCNTNNNV
IRVDLGNAQLSGSLVPDLGDLPFLQYLELYSNNISGEIPKELGNLSELVSLDLYQNKFSG
QIPDTLGKLSHLRFLRLNNNSLTGSIPLSLTTVTALQVLDLSNNNLSGSVPTNGSFSLFT
PISFAGNSQLCGSVVGKPCPGQPPFPPPPPFQPPPSPSEDQTNEKQSTSSMGAIAGGVAA
GAALIFAIPAIGFAWWRRRRPQEHFFDVPAEEDSEVHLGQLKRFSLRELQVATDNFNNRN
ILGRGGFGKVYKGRLADGTLVAVKRLKEERSPGGELQFQTEVEMISMAVHRNLLRLRGFC
MTPTERLLVYPYMPNGS-------------------------------------------
------------------------------------------------------------
-----------------------------------VKGLLRERKIDMLVDPDLKSNYETH
EVEQLIQVALLCTQSSPMDRPKMSEVVRMLEGDGLAERWDEWQKVEVVRNQEVELIPHR-
TDWIVDSVDNLHAVELSGPR
>Salvinia_cucullata_v1.1_s0040.g012323
LLLGLFLQLLHRASSNTEGDALHNLRQALDDPSNVLQSWDPTLVNPCTWFHVTCNENNNV
IRVDLGNAQLSGSLVSDLGELPFLQYLELYSNNISGAIPKELGNLSDLVSLDLYQNQLSG
QIPDTLGKLNHLRFLRLNNNTLSGSIPLSLTSVTALQVLDLSNNNLSGSVPTNGSFSLFT
PISFAGNPLLCGSVVGKPCPGQPPFPPPPPFQPPPSP-NGPNDEKQSASSAGAIAGGVAA
GAALIFAIPAIGFAWWRRRRPQEYFFDVPAEEDPEVNLGQLKRFSLRELQVATDNFNNRN
ILGRGGFGKVYKGRLADGTLVAVKRLKEERSPGGELQFQTEVEMISMAVHRNLLRLRGFC
MTPTERLLVYPYMPNGSVSSRLRDRNPGEPPLDWPTRKRIALGSARGLSYLHDHCDPKII
HRDVKAANILLDEEFEAVVGDFGLAKLMDYKDTHVTTAVRGTIGHIAPEYLSTGKSSEKT
DVFGFGIMLLELITGQRAFDLARLANDDDVMLLDWVKGLLRERKIDMLVDPDLKLNYETN
EVEQLIQVALLCTQGSPMDRPKMSEVVRMLEGDGLAERWEEWQKVEVVRSQEVELVPHR-
ADWIVDSVDNLHAVELSGPR
>Salvinia_cucullata_v1.1_s0252.g026775
ALLQLLLIFFDRASCNSEGDALSALKNVLNDPSGVLGSWDSSLVNPCTWFHVTCNENNFV
VRVDLGNAQLSGKLVPDLGDLQHLQYLELYSNNISGSIPQELGNLNELVSLDLYQNNFTG
SIPDTLGKLIHLRFLRLNNNSLNGSIPYSLTNISTLQVLDLSNNDLSGRIPVNGSFSLFT
PISFSGNNDLCGAVVGKQCPGDPPLPPPPPYQPPPSSAEVNN-GGKRTSTTGAIAGGVAV
GVVLILLVPAISFAWWRRHKPQDSYFDVPAEEDPEVHLGQLRRFSLRELQVATDNFNHKN
ILGRGGFGKVYKGRLADGSLVAVKRLKEERSPGGELQFQTEVEMISMAVHRNLLRLRGFC
VTPTERLLVYPFMSNGSVSSRLRDRVQGMPALDWITRKRIALGSARGLAYLHDHCDPKII
HRDVKAANILLDDDFEAVVGDFGLAKLMDYKDTHVTTAVRGTIGHIAPEYLSTGKSSEKT
DVFGFGITMLELITGQRAFDLARLANDDDVMLLDWV------------------------
-----------CIKS-----------VCIVQGN-YAE-----------------------
--------------------
>scaffold-AFPO-2011740-Blechnum_spicant_gametophyte
------------------GDALHNLRLALTDPSNVLQSWDPTLVNPCTWFHVTCNPSNSV
IRVDLGNAQLSGTLVPDLGELPSLQYLELYSNNITGDIPKELGNLAQLVSLDLYQNKFTG
PIPDTLGELTHLRFLRLNNNTLDGGIPASLTKVNSLQVLDLSNNNLSGRVPANGSFSLFT
PISFSGNSQLCGPVVGKPCAGEPPFPPPPPYQPPPSPTNGNNGGRPSTSSTGAIAGGVAA
GAALIFAVPAIGFAWYRRRRPQEHFFDVPAEEDPEVHLGQLKRFSLRELQVATDNFNNKN
ILGRGGFGKVYKGRLADGTLVAVKRLKEERSPGGELQFQTEVEMISMAVHRNLLRLRGFC
MTPTERLLVYPYMPNGSVSSRLRDRSPGDPPLDWPTRKRIALGSARGLSYLHDHCDPKII
HRDVKAANILLDEENEAVVGDFGLAKLMDYKDTHVTTAVRGTIGHIAPEYLSTGKSSEKT
DVFGFGIMLLELITGQRAFDLARLANDDDVMLLDWVKGLLRERRIDMLVDPDLKSNYETH
EVEQLIQVALLCTQSSPMDRPKMSEVVRMLEGDGLAERWEEWQRVEVVRSQEVELLPHR-
SDWIVDSVDNLHAVELSGPR
>scaffold-CJNT-2011860-Polypodium_glycyrrhiza
------------------GDALHNLRLALLDPSNVLQSWDPTLVNPCTWFHVTCNPSNNV
IRVDLGNAQLSGMLVPDLGELQALQYLELYSNNITGEIPKELGNLVQLVSLDLYQNKFTG
SIPDTLGQLTHLRFLRLNNNTLDGGIPYSLTKVNALQVLDLSNNNLSGRVPTNGSFSLFT
PISFSGNTQLCGPVVGKPCPGEPPFPPPPPYQPPPSPATGSSGGRASPSSTGAIAGGVAA
GAALIFAVPAIGFAWYRRRKPQEHFFDVPAEEDPEVHLGQLKRFSLRELQVATDNFNNKN
ILGRGGFGKVYKGRLADGTLVAVKRLKEERSPGGELQFQTEVEMISMAVHRNLLRLRGFC
MTPTERLLVYPYMPNGSVSSCLRDRPPGEPPLDWPRRKRIALGSARGLSYLHDHCDPKII
HRDVKAANILLDEEFEAVVGDFGLAKLMDYKDTHVTTAVRGTIGHIAPEYLSTGKSSEKT
DVFGFGIMLLELITGQRAFDLARLANDDDVMLLDWVKGLLRERRIDMLIDPDIKSNYETH
EVEQLIQVALLCTQSSPGDRPKMSEVVRMLEGDGLAERWEEWQRVEVVRSQEVELLPHR-
NDWIVDSVDNLHAVELSGPR
>scaffold-CQPW-2018022-Anemia_tomentosa
-----LFVQLQRVLSNSEGDALHNLRQALSDPSNVLQSWDPTLVNPCTWFHVTCNTNNNV
IRVDLGNAQLSGTLVPDLGDLPSLQYLELYSNNITGDIPPELGNLSQLVSLDLYQNKFTG
KIPDTLGKLDRLRFLRLNNNSLDGSIPYSLTNVNALQVLDLSNNNLSDRVPTNGSFSLFT
PISFTGNVNLCGSVVGKPCPGDPPFPPPPPFQPPPSPSTANNGGRPSSSSTGTIAGGVAA
GAALIFAVPAIGFAWWRRRRPQEHFFDVPAEEDPEVHLGQLKRFSLRELQVATDNFNNRN
ILGRGGFGKVYKGRLADGTLVAVKRLKEERSPGGELQFQTEVEMISMAVHRNLLRLRGFC
MTPTERLLVYPYMPNGSVSSRLRDRNSGEAPLDWITRKRIALGSARGLSYLHDHCDPKII
HRDVKAANILLDEEFEAVVGDFGLAKLMDYKDTHVTTAVRGTIGHIAPEYLSTGKSSEKT
DVFGFGIMLLELITGQRAFDLARLANDDDVMLLDWVKGLLRERKIEMLVDPDLQNHYTTH
EVEQLIQVALLCTQSSPMDRPKMSEVVRMLEGDGLAERWEEWQKVEVVRSQEVELAPPHR
SDWIVDSVDNLHAVELSGPR
>scaffold-DFHO-2004942-Danaea_nodosa
LLVLLLLHLLRNVSANSEGDALHALREALQDPSRVLQSWDPTLVNPCTWFHVTCNSNNNV
IRVDLGNAQLSGNLVPDLGNLPHLQYLELYSNKINGTIPKELGNLTELVSLDLYQNGFTG
PIPDTLGRLGRLRFLRLNNNSLSGEIPQSLTNVNALQVLDLSNNKLSGPVPVNGSFSLFT
PISFAGNTDLCGPIAGKPCPGQPPFPPPPPFQPPPNPSVNNNGGKASGSSTGAIAGGVAA
GAALLFAVPAIGFAWWRRRKPQEPFFDVPAEEDPEVHLGQLKRFSLRELQVATDGFNNRN
ILGRGGFGKVYKGRLADGTLVAVKRLKEERSPGGELQFQTEVEMISMAVHRNLLRLRGFC
MTPTERLLVYPFMSNGSVSSKLRDRAPGEPPLDWQTRKRIALGSARGLSYLHDHCDPKII
HRDVKAANILLDEEFEAVVGDFGLAKLMDYKDTHVTTAVRGTIGHIAPEYLSTGKSSEKT
DVFGFGIMLLELITGQRAFDLARLANDDDVMLLDWVKGLLRERKIDTLVDPDLKDHYETN
EVEQLIQVALLCTQSSPMDRPKMSEVVRMLEGDGLAERWEEWQKVEVVRSQEGEVAPHRG
SEWIVDSVDNLHAVELSGPR
>scaffold-FQGQ-2075183-Polystichum_acrostichoides
LLLLLQLQLLPRIYCNSEGDALHNLRLALTDPSNVLQSWDPTLVNPCTWFHVTCNPSNSV
IRVDLGNAQLSGALVSDLGELQSLQYLELYSNNITGEIPKELGSLIQLVSLDLYQNKFSG
PIPDSLGSLTHLRFLRLNNNTLDGSIPTSLTNVNALQVLDLSNNNLSGRVPTNGSFSLFT
PISFNGNNRLCGTVVGKPCPGEPPFPPPPPYQAPPSPATGNNGGRASTSSTGAIAGGVAA
GAALIFAVPAIGFAWYRRRRPQEHFFDVPAEEDPEVHLGQLKRFSLRELQVATDNFNNKN
ILGRGGFGKVYKGRLADGTLVAVKRLKEERSPGGELQFQTEVEMISMAVHRNLLRLRGFC
MTPTERLLVYPYMSNGSVSSCLRDRSPGDAPLDWPRRKSIALGSARGLSYLHDHCDPKII
HRDVKAANILLDEEFEAVVGDFGLAKLMDYKDTHVTTAVRGTIGHIAPEYLSTGKSSEKT
DVFGFGIMLLELITGQRAFDLARLANDDDVMLLDWVKGLLRERRIDMLVDPDLKSNYETH
EVEQLIQVALLCTQSSPMDRPKMSEVVRMLEGDGLAERWEEWQRVEVVRSQEVELLPHR-
SDWIVDSVDNLHAVELSGPR
>scaffold-GYFU-2020999-Polypodium_hesperium-A_type
------------------GDALHNLRLALLDPSNVLQSWDPTLVNPCTWFHVTCNPSNNV
IRVDLGNAQLSGQLVSDLGELQALQYLELYSNNITGEIPKELGNLVQLVSLDLYQNKFTG
SIPDTLGQLTHLRFLRLNNNTLDGGIPYSLTKVNALQVLDLSNNNLSGRVPTNGSFSLFT
PISFSGNTLLCGPVVGKPCPGEPPFPPPPPYQPPPSPATGSSGGRASPSSTGAIAGGVAA
GAALIFAVPAIGFAWYRRRKPQEHFFDVPAEEDPEVHLGQLKRFSLRELQVATDNFNNKN
ILGRGGFGKVYKGRLADGTLVAVKRLKEERSPGGELQFQTEVEMISMAVHRNLLRLRGFC
MTPTERLLVYPYMPNGSVSSCLRDRPPGEPPLDWPRRKRIALGSARGLSYLHDHCDPKII
HRDVKAANILLDEEFEAVVGDFGLAKLMDYKDTHVTTAVRGTIGHIAPEYLSTGKSSEKT
DVFGFGIMLLELITGQRAFDLARLANDDDVMLLDWVKGLLRERRIDMLIDPDIKSNYETH
EVEQLIQVALLCTQSSPADRPKMSEVVRMLEGDGLAERWEEWQRVEVVRSQEVELLPHR-
NDWIVDSVDNLHAVELSGPR
>scaffold-IXLH-2024962-Polypodium_hesperium-B_type
------------------GDALHNLRLALLDPSNVLQSWDPTLVNPCTWFHVTCNPSNNV
IRVDLGNAQLSGQLVSDLGELQALQYLELYSNNITGEIPKELGNLVQLVSLDLYQNKFTG
SIPDTLGQLTHLRFLRLNNNTLDGGIPYSLTKVNALQVLDLSNNNLSGRVPTNGSFSLFT
PISFSGNTLLCGPVVGKPCPGEPPFPPPPPYQPPPSPATGSSGGRASPSSTGAIAGGVAA
GAALIFAVPAIGFAWYRRRKPQEHFFDVPAEEDPEVHLGQLKRFSLRELQVATDNFNNKN
ILGRGGFGKVYKGRLADGTLVAVKRLKEERSPGGELQFQTEVEMISMAVHRNLLRLRGFC
MTPTERLLVYPYMPNGSVSSCLRDRPPGEPPLDWPRRKRIALGSARGLSYLHDHCDPKII
HRDVKAANILLDEEFEAVVGDFGLAKLMDYKDTHVTTAVRGTIGHIAPEYLSTGKSSEKT
DVFGFGIMLLELITGQRAFDLARLANDDDVMLLDWVKGLLRERRIDMLIDPDIKSNYETH
EVEQLIQVALLCTQSSPADRPKMSEVVRMLEGDGLAERWEEWQRVEVVRSQEVELLPHR-
NDWIVDSVDNLHAVELSGPR
>scaffold-JBLI-2012358-Bolbitis_repanda
LLLLLQLQLLPRIYCNSEGDALHNLRLALTDPSNVLQSWDPTLVNPCTWFHVTCNPNNNV
IRVDLGNAQLSGQLVPDLGELQQLQYLELYSNNITGEIPKELGSLNQLVSLDLYQNKFTG
PIPDTLGELAHLRFLRLNNNTLDGSIPVSLTKVNALQVLDLSNNNLSGRVPANGSFTLFT
PISFNGNDQLCGPVVGRPCPGEPPFPPPPPYQPPPSPATGN--GRASSSSTGAIAGGVAA
GAALIFAVPAIGFAWYRRRRPQEHFFDVPAEEDPEVHLGQLKRFSLRELQVATDNFNNRN
ILGRGGFGKVYKGRLADGALVAVKRLKEERSPGGELQFQTEVEMISMAVHRNLLRLRGFC
MTPTERLLVYPYMPNGSVSSCLRDRNPGDPPLDWPRRKSIALGSARGLSYLHDHCDPKII
HRDVKAANILLDEEFEAVVGDFGLAKLMDYKDTHVTTAVRGTIGHIAPEYLSTGKSSEKT
DVFGFGIMLLELITGQRAFDLARLANDDDVMLLDWVKGLLRERRIDMLVDPDLKTNYETH
EVEQLIQVALLCTQSSPVDRPKMSEVVRMLEGDGLAERWEEWQRVEVVRSQEVELLPHR-
NDWIVDSVDNLHAVELSGPR
>scaffold-LHLE-2016323-Cystopteris_fragilis-young_leaf+unfurling_fiddlehead;_appeared_sterile
------------------GDALHNLRLALTDPSNVLQSWDPTLVNPCTWFHVTCNPSNSV
IRVDLGNAQLSGSLVPDLGELQSLQYLELYSNNITGDIPKELGDLVQLVSLDLYQNRFTG
PIPDTLGQLTHLRFLRLNNNTLDGSIPNSLTKVNSLQVLDLSNNNLSGRVPTNGSFSLFT
PISFTGNTLLCGPVVGKPCPGEPPFPPPPPYQPPPTPTNGNGGGRPSSSSTGAIAGGVAA
GAALIFAVPAIGFAWYRRRRPQEHFFDVPAEEDPEVHLGQLKRFSLRELQVATDNFNNKN
ILGRGGFGKVYKGRLADGTLVAVKRLKEERSPGGELQFQTEVEMISMAVHRNLLRLRGFC
MTPTERLLVYPYMPNGSVSSRLRDRVAGDPPLDWPTRKRIALGSARGLSYLHDHCDPKII
HRDVKAANILLDEEYEAVVGDFGLAKLMDYKDTHVTTAVRGTIGHIAPEYLSTGKSSEKT
DVFGFGIMLLELITGQRAFDLARLANDDDVMLLDWVKGLLRERRIDMLVDPDLKSNYESH
EVEQLIQVALLCTQSSPMDRPKMSEVVRMLEGDGLAERWEEWQRVEVVRSQEVELLPHR-
SDWIVDSVDNLHAVELSGPR
>scaffold-OCZL-2059495-Homalosorus_pycnocarpos
LLLLLQLQLLPRIYCNSEGDALHNLRLALTDPSNVLQSWDPTLVNPCTWFHVTCNPSNSV
IRVDLGNAQLSGTLVPDLGELQSLQYLELYSNNITGGIPPELGSLTQLVSLDLYQNRFSG
PIPDTLGQLTHLRFLRLNNNTLDGNIPSSLTKVNSLQVLDLSNNNLSGKVPTNGSFSLFT
PISFIGNNLLCGPVVGKPCPGEPPFPPPPPYQPPPSPTNGNGGGRTAPSSTGAIAGGVAA
GAALIFAVPAIGFALYRRRRPQEHFFDVPAEEDPEVHLGQLKRFSLRELQVATDNFNNKN
ILGRGGFGKVYKGRLADGTLVAVKRLKEERSPGGELQFQTEVEMISMAVHRNLLRLRGFC
MTPTERLLVYPYMPNGSVSSRLRDRSPGDPPLDWPTRKRIALGSARGLSYLHDHCDPKII
HRDVKAANILLDEENEAVVGDFGLAKLMDYKDTHVTTAVRGTIGHIAPEYLSTGKSSEKT
DVFGFGIMLLELITGQRAFDLARLANDDDVMLLDWVKGLLRERRIDMLVDPDLKSNYETH
EVEQLIQVALLCTQSSPMDRPKMSEVVRMLEGDGLAERWEEWQRVEVVRSQEVELLPHR-
SDWIVDSVDNLHAVELSGPR
>scaffold-OQWW-2030926-Davallia_fejeensis
LLLLLQLQLLPRIYCNSEGDALHNLRLALTDPSNVLQSWDPTLVNPCTWFHVTCNPSNNV
IRVDLGNAQLSGQLVPDLGELQSLQYLELYSNNITGDIPKELGNLAQLVSLDLYQNKFSG
PIPDTLGELTHLRFLRLNNNTLSGGIPFSLTKVNALQVLDLSNNNLSGRVPTNGSFSLFT
PISFNGNSQLCGPVVGKPCPGEPPFPPPPPYQPPPSPANGNSGGRTSTSSTGAIAGGVAA
GAALIFAVPAIGFAWYRRRRPQEHFFDVPAEEDPEVHLGQLKRFSLRELQVATDNFNNKN
ILGRGGFGKVYRGRLADGTLVAVKRLKEERSPGGELQFQTEVEMISMAVHRNLLRLRGFC
MTPTERLLVYPFMPNGSVSSCLRDRSPGEPPLDWPRRKKIALGSARGLSYLHDHCDPKII
HRDVKAANILLDEEFEAVVGDFGLAKLMDYKDTHVTTAVRGTIGHIAPEYLSTGKSSEKT
DVFGFGIMLLELITGQRAFDLARLANDDDVMLLDWVKGLLRERRIDMLVDPDLKSNYETH
EVEQLIQVALLCTQSSPGDRPKMSEVVRMLEGDGLAERWEEWQRVEVVRSQEVELLPHR-
NAWMVDSVDNLHAVELSGPR
>scaffold-RFMZ-2051363-Osmundastrum_cinnamomeum-B
------------------GDALSALKNALEDPSNVLQSWDSSLVNPCTWFHVTCNNNNNV
IRVDLGNAGLSGSLVPELGELGSLQYLELYSNKISGTVPPELGNLTQLVSLDLYQNNFSG
DVPDTLGKLSQLRFLRLNNNTLSGHIPNSLTTVTTLQVLDLSNNNLSGQVPANGSFSLFT
PISFTGNLLLCGAAVQRQCPGSPPFPPPPPLQPPPAS-SNNNLGKSSNPSTGAIAGGVAA
GAALLFAVPAISFAYWRRRKPQEPFFDVPAEEDPEVHLGQLKRFSLRELQVATDGFNNRN
VLGRGGFGKVYKGRLADGTQVAVKRLKEERSPGGELQFQTEVEMISMAVHRNLLRLRGFC
MTPTERLLVYPYMPNGSVSSRLRERAPGESPLDWPTRRRISLGSARGLSYLHDHCDPKII
HRDVKAANILLDEDFEAVVGDFGLAKLMDYKDTHVTTAVRGTIGHIAPEYLSTGKSSEKT
DVFGFGIMLLELMTGQRAFDLARLANDDDVMLLDWVKGLLRERKIDMLVDPDLKPNYESN
EVEELIQVALLCTQASPIDRPKMSEVVRMLEGDGLAERWEEWQKVEVVRSQEVDLVPHRA
AGWNVDSLDNLHAVELSGPR
>scaffold-RICC-2000481-Cystopteris_reevesiana
------------------GDALHNLRLALTDPSNVLQSWDPTLVNPCTWFHVTCNPSNSV
IRVDLGNAQLSGSLVPDLGELQSLQYLELYSNNITGDIPKELGDLVQLVSLDLYQNRFTG
PIPDTLGQLNHLRFLRLNNNTLDGSIPNSLTKVNSLQVLDLSNNNLSGRVPTNGSFSLFT
PISFTGNTLLCGPVVGKPCPGEPPFPPPPPYQPPPTPTNGNGGGRPSSSSTGAIAGGVAA
GAALIFAVPAIGFAWYRRRRPQEHFFDVPAEEDPEVHLGQLKRFSLRELQVATDNFNNKN
ILGRGGFGKVYKGRLADGTLVAVKRLKEERSPGGELQFQTEVEMISMAVHRNLLRLRGFC
MTPTERLLVYPYMPNGSVSSRLRDRVPGDPPLDWPTRKRIALGSARGLSYLHDHCDPKII
HRDVKAANILLDEEYEAVVGDFGLAKLMDYKDTHVTTAVRGTIGHIAPEYLSTGKSSEKT
DVFGFGIMLLELITGQRAFDLARLANDDDVMLLDWVKGLLRERRIDMLVDPDLKSNYESH
EVEQLIQVALLCTQSSPMDRPKMSEVVRMLEGDGLAERWEEWQRVEVVRSQEVELLPHR-
SDWIVDSVDNLHAVELSGPR
>scaffold-URCP-2067125-Athyrium_filix-femina
------------------GDALHNLRLALTDPSNVLQSWDPTLVNPCTWFHVTCNPSNSV
IRVDLGNAQLSGTLVPDLGELPSLQYLELYSNNITGDIPKELGNLAQLVSLDLYQNKFTG
PIPDTLGELTHLRFLRLNNNTLDGGIPASLTKVNSLQVLDLSNNNLSGRVPANGSFSLFT
PISFSGNSQLCGPVVGKPCAGEPPFPPPPPYQPPPSPTNGNNGGRPSTSSTGAIAGGVAA
GAALIFAVPAIGFAWYRRRRPQEHFFDVPAEEDPEVHLGQLKRFSLRELQVATDNFNNKN
ILGRGGFGKVYKGRLADGTLVAVKRLKEERSPGGELQFQTEVEMISMAVHRNLLRLRGFC
MTPTERLLVYPYMPNGSVSSRLRDRSPGDPPLDWPTRKRIALGSARGLSYLHDHCDPKII
HRDVKAANILLDEENEAVVGDFGLAKLMDYKDTHVTTAVRGTIGHIAPEYLSTGKSSEKT
DVFGFGIMLLELITGQRAFDLARLANDDDVMLLDWVKGLLRERRIDMLVDPDLKSNYETH
EVEQLIQVALLCTQSSPMDRPKMSEVVRMLEGDGLAERWEEWQRVEVVRSQEVELLPHR-
SDWIVDSVDNLHAVELSGPR
>scaffold-VVRN-2015228-Lonchitis_hirsuta
------------------GDALHNLRLALTDPSNVLQSWDPTLVNPCTWFHVTCNSNNNV
IRVDLGNAQLSGSLVSDLGELSDLQYLELYSNNISGDIPKELGNLSQLVSLDLYQNSFSG
QIPDTLGHLAHLRFLRLNNNTLEGLIPMSLTNVNALQVLDLSNNNLSGRVPTNGSFSLFT
PISFIGNSQLCGSVVSKPCPGEPPFPPPPPFQPPPSPSNGNSGGGGASSNTGAIAGGVAA
GAALIFAIPAIGFAWYRRRRPQEHFFDVPAEEDPEVHLGQLKRFSLRELQVATDNFNNKN
ILGRGGFGKVYKGRLADGTLVAVKRLKEERSPGGELQFQTEVEMISMAVHRNLLRLRGFC
MTPTERLLVYPYMPNGSVSSRLRDRNQGEPPLDWPTRKRIALGSARGLSYLHDHCDPKII
HRDVKAANILLDEEFEAVVGDFGLAKLMDYKDTHVTTAVRGTIGHIAPEYLSTGKSSEKT
DVFGFGIMLLELITGQRAFDLARLANDDDVMLLDWVKGLLRERRIDMLVDPDLKANYETH
EVEQLIQVALLCTQSSPMDRPKMSEVVRMLEGDGLAERWEEWQRVEVVRSQDVELVPHR-
SDWIVDSVDNLHAVELSGPR
>scaffold-WGTU-2008870-Leucostegia_immersa
LLLLLQLQLLPRIYCNSEGDALHNLRLALTDPSNVLQSWDPTLVNPCTWFHVTCNPSNNV
IRVDLGNAQLSGQLVPDLGELQSLQYLELYSNNISGGIPKELGNLLQLVSLDLYQNKFTG
PIPDELGQLNRLRFLRLNNNSLDGSIPLSLINVNALQVLDLSNNNLSGRVPTNGSFSLFT
PISFAGNSLLCGLVVGKPCPGDPPIPPPPPYQPPPSPATGNSGGRTSTSSTGAIAGGVAA
GAALIFAVPAIGFAWYRRRRPQEHFFDVPAEEDPEVHLGQLKRFSLRELQVATDNFNNKN
ILGRGGFGKVYKGRLADGTLVAVKRLKEERSPGGELQFQTEVEMISMAVHRNLLRLRGFC
MTPTERLLVYPYMPNGSVSSRLRDRNPGEPPLDWPTRKRIALGSARGLSYLHDHCDPKII
HRDVKAANILLDEEFEAVVGDFGLAKLMDYKDTHVTTAVRGTIGHIAPEYLSTGKSSEKT
DVFGFGIMLLELITGQRAFDLARLANDDDVMLLDWVKGLLRERRIDMLVDPDLKSNYETH
EVEQLIQVALLCTQSSPMDRPKMSEVVRMLEGDGLAERWEEWQRVEVVRSQEVELLPHR-
NDWIVDSVDNLHAVELSGPR
>scaffold-XWDM-2029237-Cystopteris_fragilis-2_samples_combined
------------------GDALHNLRLALTDPSNVLQSWDPTLVNPCTWFHVTCNPSNSV
IRVDLGNAQLSGSLVPDLGELQSLQYLELYSNNITGDIPKELGDLVQLVSLDLYQNRFTG
PIPDTLGQLTHLRFLRLNNNTLDGSIPNSLTKVNSLQVLDLSNNNLSGRVPTNGSFSLFT
PISFTGNTLLCGPVVGKPCPGEPPFPPPPPYQPPPTPTNGNGGGRPSSSSTGAIAGGVAA
GAALIFAVPAIGFAWYRRRRPQEHFFDVPAEEDPEVHLGQLKRFSLRELQVATDNFNNKN
ILGRGGFGKVYKGRLADGTLVAVKRLKEERSPGGELQFQTEVEMISMAVHRNLLRLRGFC
MTPTERLLVYPYMPNGSVSSRLRDRVAGDPPLDWPTRKRIALGSARGLSYLHDHCDPKII
HRDVKAANILLDEEYEAVVGDFGLAKLMDYKDTHVTTAVRGTIGHIAPEYLSTGKSSEKT
DVFGFGIMLLELITGQRAFDLARLANDDDVMLLDWVKGLLRERRIDMLVDPDLKSNYESH
EVEQLIQVALLCTQSSPMDRPKMSEVVRMLEGDGLAERWEEWQRVEVVRSQEVELLPHR-
SDWIVDSVDNLHAVELSGPR
>scaffold-XXHP-2002760-Cystopteris_fragilis-fronds
------------------GDALHNLRLALTDPSNVLQSWDPTLVNPCTWFHVTCNPSNSV
IRVDLGNAQLSGSLVPDLGELQSLQYLELYSNNITGDIPKELGDLVQLVSLDLYQNRFTG
PIPDTLGQLTHLRFLRLNNNTLDGSIPNSLTKVNSLQVLDLSNNNLSGRVPTNGSFSLFT
PISFTGNTLLCGPVVGKPCPGEPPFPPPPPYQPPPTPTNGNGGGRPSSSSTGAIAGGVAA
GAALIFAVPAIGFAWYRRRRPQEHFFDVPAEEDPEVHLGQLKRFSLRELQVATDNFNNKN
ILGRGGFGKVYKGRLADGTLVAVKRLKEERSPGGELQFQTEVEMISMAVHRNLLRLRGFC
MTPTERLLVYPYMPNGSVSSRLRDRVAGDPPLDWPTRKRIALGSARGLSYLHDHCDPKII
HRDVKAANILLDEEYEAVVGDFGLAKLMDYKDTHVTTAVRGTIGHIAPEYLSTGKSSEKT
DVFGFGIMLLELITGQRAFDLARLANDDDVMLLDWVKGLLRERRIDMLVDPDLKSNYESH
EVEQLIQVALLCTQSSPMDRPKMSEVVRMLEGDGLAERWEEWQRVEVVRSQEVELLPHR-
SDWIVDSVDNLHAVELSGPR
>scaffold-YLJA-2015688-Polypodium_amorphum
VLLLLQLQLLPRIYCNSEGDALHNLRSALTDPSNVLQSWDPTLVNPCTWFHVTCNPSNNV
IRVDLGNAQLSGQLVSDLGELQALQYLELYSNNITGEIPKELGSLVQLVSLDLYQNRFTG
SIPDTLGQLAHLRFLRLNNNTLDGGIPYSLTKVNALQVLDLSNNNLSGRVPTNGSFSLFT
PISFSGNTLLCGPVVGKPCPGEPPFPPPPPYQPPPSPATGSSRGSASTSSTGAIAGGVAA
GAALIFAVPAIGFAWYRRRKPQEHFFDVPAEEDPEVHLGQLKRFSLRELQVATDNFNNKN
ILGRGGFGKVYKGRLADGTLVAVKRLKEERSPGGELQFQTEVEMISMAVHRNLLRLRGFC
MTPTERLLVYPYMPNGSVSSCLRDRPPGEPPLDWPRRKRIALGSARGLSYLHDHCDPKII
HRDVKAANILLDEEFEAVVGDFGLAKLMDYKDTHVTTAVRGTIGHIAPEYLSTGKSSEKT
DVFGFGIMLLELITGQRAFDLARLANDDDVMLLDWVKGLLRERRIDMLIDPDIKSNYETH
EVEQLIQVALLCTQSSPADRPKMSEVVRMLEGDGLAERWEEWQRVEVVRSQEVELLPHR-
NDWIVDSVDNLHAVELSGPR
>scaffold-ZRAV-2023193-Polypodium_hesperium-2_samples_combined
------------------GDALHNLRSALTDPSNVLQSWDPTLVNPCTWFHVTCNPSNNV
IRVDLGNAQLSGQLVSDLGELQALQYLELYSNNITGEIPKELGNLVQLVSLDLYQNKFTG
SIPDTLGQLTHLRFLRLNNNTLDGGIPYSLTKVNALQVLDLSNNNLSGRVPTNGSFSLFT
PISFSGNTLLCGPVVGKPCPGEPPFPPPPPYQPPPSPATGSSGGRASPSSTGAIAGGVAA
GAALIFAVPAIGFAWYRRRKPQEHFFDVPAEEDPEVHLGQLKRFSLRELQVATDNFNNKN
ILGRGGFGKVYKGRLADGTLVAVKRLKEERSPGGELQFQTEVEMISMAVHRNLLRLRGFC
MTPTERLLVYPYMPNGSVSSCLRDRPPGEPPLDWPRRKRIALGSARGLSYLHDHCDPKII
HRDVKAANILLDEEFEAVVGDFGLAKLMDYKDTHVTTAVRGTIGHIAPEYLSTGKSSEKT
DVFGFGIMLLELITGQRAFDLARLANDDDVMLLDWVKGLLRERRIDMLIDPDIKSNYETH
EVEQLIQVALLCTQSSPGDRPKMSEVVRMLEGDGLAERWEEWQRVEVVRSQEVELLPHR-
NDWIVDSVDNLHAVELSGPR
>Picea_lambertina_PILA_11520
FLLLLFFSLLRRGFANTEGDALQSFKNNVNDPNNVLQSWDATLVNPCTWFHVTCNDGQSV
IRLDLGNADLSGELVPQLGQLPNLQYLELYSNNLTGSIPDELGNLTSLVSLDLYENNLTG
FIPDSLSMLNKMRFLRLNNNNLTGKIPMSLTTVDTLQVLDLSANRLSGLVPSNGSFSLFT
PISFQNNTGLCGSAVNHQCPGLPPFSPPPPFAQPPPE-----RTKRRKSFTATLFGGVAA
GAALLFAIFAIIFQFLRRKKPHESYFDVPAEEDPEVHLGQLKRFSLRELQVATDGFSQRN
ILGKGAFGKVYKGRLADGSLVAVKRLKDERSSAGELQFQTEVEMISMAVHRNLLRLRGFC
MSPTERLLVYPYMSNGSVASCLRERQGDQPPLDWPQRRCIALGSARGLSYLHDHCDPKII
HRDVKAANILLDDVFEAVVGDFGLAKLMDYKDTHVTTNVCGTIGHIAPEYLSTGKSSEKT
DVFAYGIMLLEIITGQRAFDLARLASDDDIMLLDWVKGMLREKMLDRLVDPELQNDYEET
EVEQLIQVALLCTQNSPMERPKMADVVRMLEGDGLAERWDEWQKVEVMRNTNQEHV-HRH
PDWISESTSNVHPVELSGPR
>Picea_taeda_PITA_43866
FLLLLLFSLLRRGFANTEGDALQSFKNNVNDPNNVLQSWDATLVNPCTWFHVTCNDGQSV
IRLDLGNAELSGELVAQLGQLPNLQYLELYSNNLTGSIPDELGNLTSLVSLDLYENNLMG
SMPDSLSKLSKMRFLRLNNNNLTGTIPMSLTTVDTLQVLDLSTNNLTGSVPFNGSFSLFT
PISFQNNSQLCGPAVNRQCPGAPPFSPPPPFAQPPTE-----RPKRRKSFTAALFGGVAA
GAALLFAIFAIVFQLLRRKKPHESYFDVPAEEDPEVHLGQLKRFSLRELQVATDGFSQKN
ILGKGAFGKVYKGRLADGSLVAVKRLKDERSSAGELQFQTEVEMISMAVHRNLLRLRGFC
MSPTERLLVYPYMSNGSVASCLRERQTDQEPLDWPKRRCIALGSARGLSYLHDHCDPKII
HRDVKAANILLDDVFEAVVGDFGLAKLMDYKDTHVTTNVCGTIGHIAPEYLSTGKSSEKT
DVFAYGIMLLEIITGQRAFDLARLASDDDIMLLDWVKGMLREKQLDRLVDPELQNKYEET
EVEQLIQVALLCTQNSPMERPKMADVVRMLEGDGLAERWDEWQKVEVMRNSDQEHV-HQH
PDWISESTSNVHPVELSGPR
>Picea_taeda_PITA_49429
------------------------------------------------------------
------------------------------------------------------------
---------------------------MSLTTITALQVLDLSNNNLTGEVPANGSFSLFT
PISFGGNQYLCGPVAQKPCPGSPPFSPPPPFVPPPPVA-GSNGRVQSSSSTGAIAGGVAA
GAALLFAAPAIGFAWWRRRKPQEHFFDVPAEEDPEVHLGQLKRFSLRELQVATDGFSNRN
ILGRGGFGKVYKGRLADGSLVAVKRLKEERTPGGELQFQTEVEMISMAVHRNLLRLRGFC
MTPTERLLVYPYMANGSVASCLRERAQNDPPLDWPTRKRIALGSARGLSYLHDHCDPKII
HRDVKAANILLDEEYEAVVGDFGLAKLMDYKDTHVTTAVRGTIGHIAPEYLSTGKSSEKT
DVFGYGIMLLELITGQRAFDLARLANDDDVMLLDWVKGLLKERRLDMLVDPDLKNNYVEA
EVEQLIQVALLCTQGSPMDRPKMSEVVRMLEGDGLAERWEEWQKVEVVRSQEVELVPHRN
SEWIVDSTDNLHAVELSGPR
>Pseudotsuga_menziesii_PSME_12511
LLLLLLCSLFRRGFANPEGDALQSFKNNVNDPNNVLQSWDATLVNPCTWFHVTCNDGQSV
IRLDLGNAQLSGELVAQLGSLPNLQYLELYSNNITGAVPDELGNLTSLVSLDLYQNNLTG
IIPVSLGRLSKLRFLRLNNNDMIGNIPVSLTTITTLQVLDLSANKLEGVVPANGSFSLFT
PISFQNNSKLCGPAVGHPCPGSPPFSPPPPFTQPPPE-----KQKGKRVSTPALFGGVAA
GAALLFAILATIFALLRRRKPHESYFDVPAEEDPEVHLGQLKRFSLRELQVATDGFSQKN
ILGKGAFGKVYKGRLADGSLVAVKRLKDERSSAGELQFQTEVEMISMAVHRNLLRLRGFC
MSPTERLLVYPYMSNGSVASCLRERLPEQLALDWPKRKCIALGSARGLSYLHDHCDPKII
HRDVKAANILLDDVFEAVVGDFGLAKLMDYKDTHVTTNVCGTIGHIAPEYLSTGKSSEKT
DVFAYGIMLLELITGQRAFDLARLASDDDIMLLDWVKGMLREKRLDRLVDPELQSNYEET
EVEELIQVALLCTQNSPMERPKMADVVRMLEGDGLAERWDEWQKVEVMRNTDQEHAP-RH
PDWISESTSNVHPVELSGPR
>Pseudotsuga_menziesii_PSME_43324
LWMLLLHHPLWRVYANTEGDALHNLRTNLLDPNNVLQSWDPTLVNPCTWFHVTCNNDNSV
IRVDLGNAQLSGSLVSQLGQLNNLQYLELYSNNISGPIPSDLGNLTNLVSLDLYLNNFTG
QIPESLGKLSRLRFLRLNNNSLVGRIPLSLTTITALQVLDLSNNNLAGEVPANGSFSLFT
PISFGGNPDLCGPVAQKPCPGAPPFSPPPPFVPPPPVT-GSNGRAQSSSSTGAIAGGVAA
GAALLFAAPAIGFAWWRRRKPQEHFFDVPAEEDPEVHLGQLKRFSLRELQVATDGFSNRN
ILGRGGFGKVYKGRLADGSLVAVKRLKEERTPGGELQFQTEVEMISMAVHRNLLRLRGFC
MTPTERLLVYPYMANGSVASCLRERAPNDPPLDWPTRKRIALGSARGLSYLHDHCDPKII
HRDVKAANILLDEEYEAVVGDFGLAKLMDYKDTHVTTAVRGTIGHIAPEYLSTGKSSEKT
DVFGYGIMLLELITGQRAFDLARLANDDDVMLLDWVKGLLKERRLDMLVDPDLKNNYVEA
EVEQLIQVALLCTQGSPMDRPKMSEVVRMLEGDGLAERWEEWQKVEVVRSQEVELVPHRN
SEWIVDSTDNLHAVELSGPR
>Sequoiadendron_giganteum_SEGI_08682
LLLLFLYLLQQRASADDEGDALLRLKSSLLDPKNILQSWDQNLASPCTWFHVTCNNENSV
TRVDLGNSNLGGQLVPELGQLHNLQYLELYGNTISGNIPSELGDLKNLLSLDLYQNNLTG
TIPPTLGNMTNLRVLRLNNNHLTKDVPTSISAIKNLQILDVSNNNLAGYIPLVGSFSSFT
VLSFANNTKLCGPVVGVQCGSGAPYS-PPPFVSPPQE------KGKSKIRPKAIAGGASA
GAALLCVVAVIAFAQWRQHKSHDRFFDVPGEENPKIHLGQLKRFSLRELQVATDDFSSKN
ILGSGGFGKVYKGRLSNGSLVAIKRLKEGRTPGGELQFQTEMDMISQAVHRNLLRLLGFC
MTPTERLLVYPFMENGSVASCIQGKKENETTLDWTTRWHIALGSARGLSYLHEQCDPKII
HRDVKAANILLDKDFEAVVGDFGLAKLMDYKDTHVTTVVRGTIGHIAPEYISTGKSSEKT
DVYGYGVMLLELITGQRAFDLARLADNDDVMLLDWVKAKLANERYDLLVSPDLKNNYIEE
EVQRLFRLALLCTQVSPVDRPKMSEVVQMLEVDGIARRWEEWQRTEVQN-QVSGLASRIN
SEFLLDSICNLPADELSGPR
>Sequoiadendron_giganteum_SEGI_28379
---MYLDTQLMNLASCITGDALHSLRSNLDDPNNVLQSWDPTLVNPCTWFHVTCNNDNSV
IRVDLGNAQLSGTLVPQLGQLTNLQYLELYSNNISGIIPQDLGNLTNLVSLDLYMNRFTG
VIPESLGKLSKLRFLRLNNNSLSGGIPMALTTVTALQVLDLSFNNLSGEVPSNGSFSLFT
PISFNGNQFLCGPVAQKPCPGQPPFAPPPPFIPPPPVS-GSNGKIQSSSSTGAIAGGVAA
GAALLFAAPAIGFAWWRRRKPQEHFFDVPAEEDPEVHLGQLKRFSLRELQVATDGFSNRN
ILGRGGFGKVYKGRLADGSLVAVKRLKEERTPGGELQFQTEVEMISMAVHRNLLRLRGFC
MTPTERLLVYPFMANGSVASCLRERQPNDPPLDWPTRKRIALGSARGLSYLHDHCDPKII
HRDVKAANILLDEEFEAVVGDFGLAKLMDYKDTHVTTAVRGTIGHIAPEYLSTGKSSEKT
DVFGYGIMLLELITGQRAFDLARLANDDDVMLLDWVKGLLRERRLDMLVDPDLQNNYVEA
EVEQLIQVALLCTQGSPMDRPKMSEVVRMLEGDGLAERWEEWQKVEVVRSQEVELVPHRN
SEWIVDSTDNLHAVELSGPR
>scaffold-ACWS-2009583-Agathis_macrophylla
LWLLLLHHPLWRVSSNTEGDALHNLRSNLDDPNNVLQSWDPTLVNPCTWFHVTCNNDNSV
IRVDLGNAQLSGTLVPQLGQLTNLQYLELYSNNITGPIPSDLGNLTNLVSLDLYLNTFTG
PIPPSLGKLSKLRFLRLNNNSLTGPIPMALTTVGALQVLDLSNNNLSGPVPSNGSFSLFT
PISFNGNPGLCGPVAQKPCPGEPPFAPPPPFVPPPPIT-GSNGRAASTSSTGAIAGGVAA
GAALLFAAPAIGFAWWRRRKPQEHFFDVPAEEDPEVHLGQLKRFSLRELQVATDGFSNKN
ILGRGGFGKVYKGRLADGSLVAVKRLKEERTPGGELQFQTEVEMISMAVHRNLLRLRGFC
MTPTERLLVYPYMANGSVASCLRERQPNEPPLDWPTRKRIALGSARGLSYLHDHCDPKII
HRDVKAANILLDEEFEAVVGDFGLAKLMDYKDTHVTTAVRGTIGHIAPEYLSTGKSSEKT
DVFGYGIMLLELITGQRAFDLARLANDDDVMLLDWVKGLLRERRLDMLVDPDLKNNYVEA
EVEQLIQVALLCTQGSPMDRPKMSEVVRMLEGDGLAERWEEWQKVEVVRSQEVELVPHRN
SEWIVDSTDNLHAVELSGPR
>scaffold-AQFM-2014731-Pseudolarix_amabilis
LWILLLHHPLWRVFANTEGDALHSLRSNLLDPNNVLQSWDPTLVNPCTWFHVTCNNDNSV
IRVDLGNAQLSGSLVPQLGQLSNLQYLELYSNNISGPIPSDLGNLTNLVSLDLYLNNFNG
QIPEALGKLSRLRFLRLNNNSLTGRIPMSLTTITALQVLDLSNNNLSGEVPANGSFSLFT
PISFGGNQFLCGPVAQKPCPGAPPFSPPPPFVPPPPVS-GSNRRAQSSSSTGAIAGGVAA
GAALLFAAPAIGFAWWRRRKPQEHFFDVPAEEDPEVHLGQLKRFSLRELQVATDGFSNRN
ILGRGGFGKVYKGRLADGSLVAVKRLKEERTPGGELQFQTEVEMISMAVHRNLLRLRGFC
MTPTERLLVYPYMANGSVASCLRERAPNDPPLDWPTRKRIALGSARGLSYLHDHCDPKII
HRDVKAANILLDEEYEAVVGDFGLAKLMDYKDTHVTTAVRGTIGHIAPEYLSTGKSSEKT
DVFGYGIMLLELITGQRAFDLARLANDDDVMLLDWVKGLLKERRLDMLVDPDLKNNYVEA
EVEQLIQVALLCTQGSPMDRPKMSEVVRMLEGDGLAERWEEWQKVEVVRSQEVELVPHRN
SEWIVDSTDNLHAVELSGPR
>scaffold-AREG-2012525-Nothotsuga_longibracteata
LLLLLFFSLFRRGFTNTEGDALQSFKNNVNDPNNVLQSWDATLVNPCTWFHVTCNDAQSV
IRLDLGNAALSGELVSQLGQLPNLQYLELYANNLTGVVPDELGNLTSLVSLDLYENNLTG
VVPASLGRLSKLRFLRLNNNNLTGTIPVSLINITTLQVLDLSTNNLEGEVPSNGSFSLFT
PISFQNNSKLCGAAVNRQCPNA-PFS-PTPICPTPYS-----KAKKKGSIEAALFGGVAA
GVALLFAVLAIVYAVLRRRKPHESYFDVPAEEDPEVHLGQLKRFSLRELQVATDGFSQKN
VLGRGAFGKVYKGRLADGSLVAVKRLKDERTSAGELQFQTEVEMISMAVHRNLLRLRGFC
MSPTERLLVYPFMSNGSVASCLRERTPEQPALDWPKRQCIALGSARGLSYLHDHCDPKII
HRDVKAANVLLDEVFEAVVGDFGLAKLMDYKDTHVTTNVCGTIGHIAPEYLSTGKSSEKT
DVFAYGIMLLEIITGQRAFDLARLASDDDIMLLDWVKGMLREKRLERLVDPELENNYEET
AVEQLIQVALLCTQNSPMERPKMADVVRMLEGDGLAERWDEWQKVEVMRNTDQEVLA-RH
PEWISESTSNVHPVELSGPR
>scaffold-EGLZ-2040447-Prumnopitys_andina
LWLLLLHHPLWRVSANTEGDALHSLRSNLQDPDNVLQSWDPTLVNPCTWFHVTCNNDNSV
IRVDLGNAKLSGTLVAQLGQLPNLQYLELYSNNITGPIPSDLGNLTNLVSLDLYLNKFNG
GIPESLAKLSKLRFLRLNNNTLSGGIPMALTAVSALQVLDLSNNDLKGEVPSNGSFSLFT
PISFMGNPNLCGPVAQKPCPGQPPFSPPPPFVPPPPVT-GSSGARAQSSSTGAIAGGVAA
GAALLFAAPAIGFAWWRRRKPQEHFFDVPAEEDPEVHLGQLKRFSLRELQVATDGFSNKN
ILGRGGFGKVYKGRLADGTLVAVKRLKEERTPGGELQFQTEVEMISMAVHRNLLRLRGFC
MTPTERLLVYPFMANGSVASCLRERQPNEPPLDWPTRKRIALGSARGLSYLHDHCDPKII
HRDVKAANILLDEEFEAVVGDFGLAKLMDYKDTHVTTAVRGTIGHIAPEYLSTGKSSEKT
DVFGYGIMLLELITGQRAFDLARLANDDDVMLLDWVKGLLRERRLDMLVDPDLKNNYVEA
EVEQLIQVALLCTQGSPMDRPKMSEVVRMLEGDGLAERWEEWQKVEVVRSQEVELVPHRN
SEWIVDSTDNLHAVELSGPR
>scaffold-ESYX-2012360-Cunninghamia_lanceolata-branch_apex_with_needles
-LLLLLHHPLWRVKANTEGDALHSLRSNLDDPNNVLQSWDPTLVNPCTWFHVTCNNDNSV
IRVDLGNAQLSGTLVPQLGQLSNLQYLELYSNNISGIIPSDLGNLTNLVSLDLYMNKFTG
VIPESLGKLSKLRFLRLNNNSLSGGIPMALTTVTALQVLDLSYNNLSGEVPSNGSFSLFT
PISFNGNQLLCGPVAQKPCPGQPPFAPPPPFIPPPPVS-GSNGRVQ-SSSTGAIAGGVAA
GAALLFAAPAIGFAWWRRRKPQEHFFDVPAEEDPEVHLGQLKRFSLRELQVATDGFSNRN
ILGRGGFGKVYKGRLADGSLVAVKRLKEERTPGGELQFQTEVEMISMAVHRNLLRLRGFC
MTPTERLLVYPYMANGSVASCLRERAPNDPPLDWPTRKRIALGSARGLSYLHDHCDPKII
HRDVKAANILLDEEFEAVVGDFGLAKLMDYKDTHVTTAVRGTIGHIAPEYLSTGKSSEKT
DVFGYGIMLLELITGQRAFDLARLANDDDVMLLDWVKGLLRERRLDMLVDPDLQNNYVEA
EVEQLIQVALLCTQGSPMDRPKMSEVVRMLEGDGLAERWEEWQKVEVVRSQEVELVPHRN
SEWIVDSTDNLHAVELSGPR
>scaffold-FHST-2013024-Taxodium_distichum
LWLLLLHHPLWRVKANTEGDALHSLRSNLADPNNVLQSWDPTLVNPCTWFHVTCNNDNSV
IRVDLGNAQLSGTLVPQLGQLTNLQYLELYSNNISGIIPSDLGNLTNLVSLDLYMNRFTG
VIPESLGKLTKLRFLRLNNNSLSGGIPMALTTVTALQVLDLSFNNLSGEVPSNGSFSLFT
PISFNGNQFLCGPVAQKPCPGQPPFAPPPPFIPPPPVS-GSNGKIQSSSSTGAIAGGVAA
GAALLFAAPAIGFAWWRRRKPQEHFFDVPAEEDPEVHLGQLKRFSLRELQVATDGFSNRN
ILGRGGFGKVYKGRLADGSLVAVKRLKEERTPGGELQFQTEVEMISMAVHRNLLRLRGFC
MTPTERLLVYPYMANGSVASCLRERAPNDPPLDWPTRKRIALGSARGLSYLHDHCDPKII
HRDVKAANILLDEEFEAVVGDFGLAKLMDYKDTHVTTAVRGTIGHIAPEYLSTGKSSEKT
DVFGYGIMLLELITGQRAFDLARLANDDDVMLLDWVKGLLRERRLDMLVDPDLQNNYVEA
EVEQLIQVALLCTQGSPMDRPKMSEVVRMLEGDGLAERWEEWQKVEVVRSQEVELVPHRN
SEWIVDSTDNLHAVELSGPR
>scaffold-IIOL-2011837-Pinus_parviflora
LWMLLLHHPLWRVFANTEGDALHSLRSNLLDPNNVLQSWDPTLVNPCTWFHVTCNNDNSV
IRVDLGNAQLSGSLVPQLGSLNNLQYLELYSNNISGPIPSDLGNLTNLVSLDLYLNNFTG
QIPESLGKLSRLRFLRLNNNSLVGRIPMSLTTITALQVLDLSNNNLTGEVPANGSFSLFT
PISFGGNQYLCGPVAQKPCPGAPPFSPPPPFVPPPPVT-GSNGRVQSSSSTGAIAGGVAA
GAALLFAAPAIGFAWWRRRKPQEHFFDVPAEEDPEVHLGQLKRFSLRELQVATDGFSNRN
ILGRGGFGKVYKGRLADGSLVAVKRLKEERTPGGELQFQTEVEMISMAVHRNLLRLRGFC
MTPTERLLVYPYMANGSVASCLRERAQNDPPLDWPTRKRIALGSARGLSYLHDHCDPKII
HRDVKAANILLDEEYEAVVGDFGLAKLMDYKDTHVTTAVRGTIGHIAPEYLSTGKSSEKT
DVFGYGIMLLELITGQRAFDLARLANDDDVMLLDWVKGLLKERRLDMLVDPDLKNNYVEA
EVEQLIQVALLCTQGSPMDRPKMSEVVRMLEGDGLAERWEEWQKVEVVRSQEVELVPHRN
SEWIVDSTDNLHAVELSGPR
>scaffold-IOVS-2002096-Pseudotsuga_wilsoniana
LWMLLLHHPLWRVYANTEGDALHNLRTNLLDPNNVLQSWDPTLVNPCTWFHVTCNNDNSV
IRVDLGNAQLSGSLVSQLGQLNNLQYLELYSNNISGPIPSDLGNLTNLVSLDLYLNNFTG
QIPESLGKLSRLRFLRLNNNSLVGRIPLSLTTITALQVLDLSNNNLAGEVPANGSFSLFT
PISFGGNPDLCGPVAQKPCPGAPPFSPPPPFVPPPPVT-GSNGRAQSSSSTGAIAGGVAA
GAALLFAAPAIGFAWWRRRKPQEHFFDVPAEEDPEVHLGQLKRFSLRELQVATDGFSNRN
ILGRGGFGKVYKGRLADGSLVAVKRLKEERTPGGELQFQTEVEMISMAVHRNLLRLRGFC
MTPTERLLVYPYMANGSVASCLRERAQNDPPLDWPTRKRIALGSARGLSYLHDHCDPKII
HRDVKAANILLDEEYEAVVGDFGLAKLMDYKDTHVTTAVRGTIGHIAPEYLSTGKSSEKT
DVFGYGIMLLELITGQRAFDLARLANDDDVMLLDWVKGLLKERRLDMLVDPDLKNNYVEA
EVEQLIQVALLCTQGSPMDRPKMSEVVRMLEGDGLAERWEEWQKVEVVRSQEVELVPHRN
SEWIVDSTDNLHAVELSGPR
>scaffold-JBND-2005972-Pinus_ponderosa
FLLLLLFSLLRRGFANTEGDALQSFKNNVNDPNNVLQSWDATLVNPCTWFHVTCNDGQSV
IRLDLGNAELSGELVAQLGQLPNLQYLELYSNNLTGSIPDELGNLTSLVSLDLYENNLMG
SMPDSLSKLSKMRFLRLNNNNLTGGIPMSLTTVDTLQVLDLSTNNLTGMVPFNGSFSLFT
PISFQNNTRLCGAAVSRQCPGLPPFSPPPPFAQPPPE-----RTKRKKSFTAALFGGVAA
GAALLFAIFAIVFQLLRRKKPHESYFDVPAEEDPEVHLGQLKRFSLRELQVATDGFSNRN
ILGRGGFGKVYKGRLADGSLVAVKRLKEERTPGGELQFQTEVEMISMAVHRNLLRLRGFC
MTPTERLLVYPYMANGSVASCLRERAQNDPPLDWPTRKRIALGSARGLSYLHDHCDPKII
HRDVKAANILLDEEYEAVVGDFGLAKLMDYKDTHVTTAVRGTIGHIAPEYLSTGKSSEKT
DVFGYGIMLLELITGQRAFDLARLANDDDVMLLDWVKGLLKERRLDMLVDPDLKNNYVEA
EVEQLIQVALLCTQGSPMDRPKMSEVVRMLEGDGLAERWEEWQKVEVVRSQEVELVPHRN
SEWIVDSTDNLHAVELSGPR
>scaffold-JBND-2005974-Pinus_ponderosa
--------------ANTEGDALQSFKNNVNDPNNVLQSWDATLVNPCTWFHVTCNDGQSV
IRLDLGNAELSGELVAQLGQLPNLQYLELYSNNLTGSIPDELGNLTSLVSLDLYENNLMG
SMPDSLSKLSKMRFLRLNNNNLTGGIPMSLTTVDTLQVLDLSTNNLTGMVPFNGSFSLFT
PISFQNNTRLCGAAVSRQCPGLPPFSPPPPFAQPPPE-----RTKRKKSFTAALFGGVAA
GAALLFAIFAIVFQLLRRKKPHESYFDVPAEEDPEVHLGQLKRFSLRELQVATDGFSQKN
ILGKGAFGKVYKGRLADGSLVAVKRLKDERSSAGELQFQTEVEMISMAVHRNLLRLRGFC
MSPTERLLVYPYMSNGSVASCLRERQTDQEPLDWPKRRCIALGSARGLSYLHDHCDPKII
HRDVKAANILLDEEYEAVVGDFGLAKLMDYKDTHVTTAVRGTIGHIAPEYLSTGKSSEKT
DVFGYGIMLLELITGQRAFDLARLANDDDVMLLDWVKGLLKERRLDMLVDPDLKNNYVEA
EVEQLIQVALLCTQGSPMDRPKMSEVVRMLEGDGLAERWEEWQKVEVVRSQEVELVPHRN
SEWIVDSTDNLHAVELSGPR
>scaffold-KAWQ-2000293-Stangeria_eriopus
LWLLLLHHPLWRVSANTEGDALHSLRSSLVDPNSVLQSWDPTLVNPCTWFHVTCNNDNSV
IRVDLGNAQLSGSLVPQLGQLNNLQYLELYSNDISGPIPGDLGNLTNLVSLDLYLNKFVG
PIPESLGKLSRLRFLRLNNNSLTGRIPMALTTVTALQVLDLSNNNLQGEVPTNGSFSLFT
PISFTGNPELCGPVAQKPCPGSPPFSPPPPFVPPPPIT-GSGGRAASTSSTGAIAGGVAA
GAALLFAAPAIGFAWWRRRKPQEHFFDVPAEEDPEVHLGQLKRFSLRELQVATDGFSSKN
ILGRGGFGKVYKGRLADGSLVAVKRLKEERTPGGELQFQTEVEMISMAVHRNLLRLRGFC
MTPTERLLVYPYMANGSVASCLRERTPNEPPLDWPTRKRIALGSARGLSYLHDHCDPKII
HRDVKAANILLDEEFEAVVGDFGLAKLMDYKDTHVTTAVRGTIGHIAPEYLSTGKSSEKT
DVFGYGIMLLELITGQRAFDLARLANDDDVMLLDWVKGLLRERRLDMLVDPDLQNNYVEA
EVEQLIQVALLCTQGSPMDRPKMSEVVRMLEGDGLAERWEEWQKVEVVRSQEVELVPHRN
SEWIVDSTDNLHAVELSGPR
>scaffold-KLGF-2014272-Sundacarpus_amarus
LWLLLLHHPLWRVSANTEGDALHSLRSNLQDPDNVLQSWDPTLVNPCTWFHVTCNNDNSV
IRVDLGNAKLSGTLVAQLGQLPNLQYLELYSNNISGPIPSDLGNLTNLVSLDLYLNKFSG
DIPESLAKLSKLRFLRLNNNSLTGGIPMALTAVSALQVLDLSNNNLRGEVPSNGSFSLFT
PISFMGNLNLCGPVAQKPCPGQPPFSPPPPFVPPPPVT-GSSGARAQSSSTGAIAGGVAA
GAALLFAAPAIGFAWWRRRKPHEHFFDVPAEEDPEVHLGQLKRFSLRELQVATDGFSNKN
ILGRGGFGKVYKGRLADGTLVAVKRLKEERTPGGELQFQTEVEMISMAVHRNLLRLRGFC
MTPTERLLVYPFMANGSVASCLRERQPNEPPLDWPTRKRIALGSARGLSYLHDHCDPKII
HRDVKAANILLDEEFEAVVGDFGLAKLMDYKDTHVTTAVRGTIGHIAPEYLSTGKSSEKT
DVFGYGIMLLELITGQRAFDLARLANDDDVMLLDWVKGLLRERRLDMLVDPDLKNNYVEA
EVEQLIQVALLCTQGSPMDRPKMSEVVRMLEGDGLAERWEEWQKVEVVRSQEVELVPHRN
SEWIVDSTDNLHAVELSGPR
>scaffold-MHGD-2075581-Microcachrys_tetragona
LWLLLLHRPLCRVSANTEGDALHSLRSNLQDPDNVLQSWDPTLVNPCTWFHVTCNNDNSV
IRVDLGNAKLSGTLVPQLGQLPNLQYLELYSNNITGTIPGDLGNLTNLVSLDLYLNKFSG
PIPESLAKLSKLRFLRLNNNSLIGNIPMALTAVGALQVLDLSNNNLSGPVPSNGSFSLFT
PISFNGNPSLCGPVAQKPCPGEPPFSPPPPFVPPPPVT-GSSGRAQSTSSTGAIAGGVAA
GAALLFAAPAIGFAWWRRRKPQEHFFDVPAEEDPEVHLGQLKRFSLRELQVATDGFSNKN
ILGRGGFGKVYKGRLADGTLVAVKRLKEERTPGGELQFQTEVEMISMAVHRNLLRLRGFC
MTPTERLLVYPFMANGSVASCLRERQPNEAPLDWPTRKRIALGSARGLSYLHDHCDPKII
HRDVKAANILLDEEFEAVVGDFGLAKLMDYKDTHVTTAVRGTIGHIAPEYLSTGKSSEKT
DVFGYGIMLLELITGQRAFDLARLANDDDVMLLDWVKGLLRERRLDMLVDPDLKNNYVEA
EVEQLIQVALLCTQGSPMDRPKMSEVVRMLEGDGLAERWEEWQKVEVVRSQEVELVPHRN
SEWIVDSTDNLHAVELSGPR
>scaffold-OUOI-2013703-Cunninghamia_lanceolata-young_shoot
LWLLLLHHPLWRVKANTEGDALHSLRSNLDDPNNVLQSWDPTLVNPCTWFHVTCNNDNSV
IRVDLGNAQLSGTLVPQLGQLSNLQYLELYSNNISGIIPSDLGNLTNLVSLDLYMNRFTG
VIPESLGKLSKLRFLRLNNNSLSGGIPMALTTVTALQVLDLSYNNLSGEVPSNGSFSLFT
PISFNGNQLLCGPVAQKPCPGQPPFAPPPPFIPPPPVS-GSNGRVQ-SSSTGAIAGGVAA
GAALLFAAPAIGFAWWRRRKPQEHFFDVPAEEDPEVHLGQLKRFSLRELQVATDGFSNRN
ILGRGGFGKVYKGRLADGSLVAVKRLKEERTPGGELQFQTEVEMISMAVHRNLLRLRGFC
MTPTERLLVYPYMANGSVASCLRERAPNDPPLDWPTRKRIALGSARGLSYLHDHCDPKII
HRDVKAANILLDEEFEAVVGDFGLAKLMDYKDTHVTTAVRGTIGHIAPEYLSTGKSSEKT
DVFGYGIMLLELITGQRAFDLARLANDDDVMLLDWVKGLLRERRLDMLVDPDLQNNYVEA
EVEQLIQVALLCTQGSPMDRPKMSEVVRMLEGDGLAERWEEWQKVEVVRSQEVELVPHRN
SEWIVDSTDNLHAVELSGPR
>scaffold-OXGJ-2013082-Glyptostrobus_pensilis
LWLLLLHHPLWRVKANTEGDALHSLRSNLADPNNVLQSWDPTLVNPCTWFHVTCNNDNSV
IRVDLGNAQLSGTLVPQLGQLTNLQYLELYSNNISGIIPSDLGNLTNLVSLDLYMNKFTG
VIPESLGKLTKLRFLRLNNNSLSGVIPMALTTVTALQVLDLSFNNLSGEVPSNGSFSLFT
PISFNGNQLLCGPVAQKPCPGQPPFAPPPPFIPPPPVS-GSNGKIQSSSSTGAIAGGVAA
GAALLFAAPAIGFAWWRRRKPQEHFFDVPAEEDPEVHLGQLKRFSLRELQVATDGFSNRN
ILGRGGFGKVYKGRLADGSLVAVKRLKEERTPGGELQFQTEVEMISMAVHRNLLRLRGFC
MTPTERLLVYPFMANGSVASCLRERAPNDPPLDWPTRKRIALGSARGLSYLHDHCDPKII
HRDVKAANILLDEEFEAVVGDFGLAKLMDYKDTHVTTAVRGTIGHIAPEYLSTGKSSEKT
DVFGYGIMLLELITGQRAFDLARLANDDDVMLLDWVKGLLRERRLDMLVDPDLQNNYVEA
EVEQLIQVALLCTQGSPMDRPKMSEVVRMLEGDGLAERWEEWQKVEVVRSQEVELVPHRN
SEWIVDSTDNLHAVELSGPR
>scaffold-QCGM-2007463-Saxegothaea_conspicua
LWLLLLHRPLWRVSGNTEGDALHSLRSNLQDPDNVLQSWDPTLVNPCTWFHVTCNNDNSV
IRVDLGNAKLSGTLVPQLGQLPNLQYLELYSNNITGIIPSDLGNLTNLVSLDLYLNKFTG
VIPESLAKLSKLRFLRLNNNSLTGKIPMALTAVTALQVLDLSNNNLSGPVPSNGSFSLFT
PISFGGNINLCGPVAQRPCPGEPPFSPPPPFVPPPPVS-GSSGRAASTSSTGAIAGGVAA
GAALLFAAPAIGFAWWRRRKPQEHFFDVPAEEDPEVHLGQLKRFSLRELQVATDGFSNKN
ILGRGGFGKVYKGRLADGTLVAVKRLKEERTPGGELQFQTEVEMISMAVHRNLLRLRGFC
MTPTERLLVYPFMANGSVASCLRERQPNEPPLDWPTRKRIALGSARGLSYLHDHCDPKII
HRDVKAANILLDEEFEAVVGDFGLAKLMDYKDTHVTTAVRGTIGHIAPEYLSTGKSSEKT
DVFGYGIMLLELITGQRAFDLARLANDDDVMLLDWVKGLLRERRLDMLVDPDLKNNYVEA
EVEQLIQVALLCTQGSPMDRPKMSEVVRMLEGDGLAERWEEWQKVEVVRSQEVELVPHRN
SEWIVDSTDNLHAVELSGPR
>scaffold-QSNJ-2069362-Taiwania_cryptomerioides
LWLLLLHHPLWRVKANTEGDALHSLRSNLEDPNNVLQSWDPTLVNPCTWFHVTCNNDNSV
IRVDLGNAQLSGTLVPQLGQLSNLQYLELYSNNISGIIPSDLGNLTNLVSLDLYMNRFTG
VIPESLGKLSKLRFLRLNNNSLSGGIPMALTTVTALQVLDLSFNNLTGEVPSNGSFSLFT
PISFNGNQYLCGPVAQKPCPGQPPFAPPPPFIPPPPVS-GSNGKVQSSSSTGAIAGGVAA
GAALLFAAPAIGFAWWRRRKPQEHFFDVPAEEDPEVHLGQLKRFSLRELQVATDGFSNRN
ILGRGGFGKVYKGRLADGSLVAVKRLKEERTPGGELQFQTEVEMISMAVHRNLLRLRGFC
MTPTERLLVYPYMANGSVASCLRERAPNDPPLDWPTRKRIALGSARGLSYLHDHCDPKII
HRDVKAANILLDEEFEAVVGDFGLAKLMDYKDTHVTTAVRGTIGHIAPEYLSTGKSSEKT
DVFGYGIMLLELITGQRAFDLARLANDDDVMLLDWVKGLLRERRLDMLVDPDLQNNYVEA
EVEQLIQVALLCTQGSPMDRPKMSEVVRMLEGDGLAERWEEWQKVEVVRSQEVELVPHRN
SEWIVDSTDNLHAVELSGPR
>scaffold-RSCE-2010267-Wollemia_nobilis
LWLLLLHHPLWRVLSNTEGDALHNLRSNLDDPNNVLQSWDPTLVNPCTWFHVTCNNDNSV
IRVDLGNAQLSGTLVPQLGQLTNLQYLELYSNNITGPIPSDLGNLTNLVSLDLYLNTFTG
PIPPSLGKLSKLRFLRLNNNSLTGPIPMALTTVSALQVLDLSNNNLSGPVPSNGSFSLFT
PISFNGNQGLCGPVAQKPCPGEPPFAPPPPFVPPPPIT-GSNGRAASTSSTGAIAGGVAA
GAALLFAAPAIGFAWWRRRKPQEHFFDVPAEEDPEVHLGQLKRFSLRELQVATDGFSNKN
ILGRGGFGKVYKGRLADGSLVAVKRLKEERTPGGELQFQTEVEMISMAVHRNLLRLRGFC
MTPTERLLVYPYMANGSVASCLRERQPNEPPLDWPTRKRIALGSARGLSYLHDHCDPKII
HRDVKAANILLDEEFEAVVGDFGLAKLMDYKDTHVTTAVRGTIGHIAPEYLSTGKSSEKT
DVFGYGIMLLELITGQRAFDLARLANDDDVMLLDWVKGLLRERRLDMLVDPDLKNNYVEA
EVEQLIQVALLCTQGSPMDRPKMSEVVRMLEGDGLAERWEEWQKVEVVRSQEVELVPHRN
SEWIVDSTDNLHAVELSGPR
>scaffold-YFZK-2045262-Sciadopitys_verticillata
LWLLLLHHPLWRVSANTEGDALHSLRSNLQDPNNVLQSWDPTLVNPCTWFHVTCNNDNSV
IRVDLGNAQLSGTLVPLLGQLSNLQYLELYSNNITGTIPSDLGNLTNLVSLDLYMNSFTG
IIPESLGKLSKLRFLRLNNNSLSGTIPMALTTVTALQVLDLSYNNLSGPVPSNGSFSLFT
PISFNGNNYLCGPVAQRPCPGEPPFAPPPPFVPPPPVT-GSNGRIQRTSSTGAIAGGVAA
GAALLFAAPAIGFAWWRRRKPQEHFFDVPAEEDPEVHLGQLKRFSLRELQVATDGFSNRN
ILGRGGFGKVYKGRLADGSLVAVKRLKEERTPGGELQFQTEVEMISMAVHRNLLRLRGFC
MTPTERLLVYPYMANGSVASCLRERQPNEPPLDWPTRKRIALGSARGLSYLHDHCDPKII
HRDVKAANILLDEEFEAVVGDFGLAKLMDYKDTHVTTAVRGTIGHIAPEYLSTGKSSEKT
DVFGYGIMLLELITGQRAFDLARLANDDDVMLLDWVKGLLRERRLDMLVDPDLQNNYVEA
EVEQLIQVALLCTQGSPMDRPKMSEVVRMLEGDGLAERWEEWQKVEVVRSQEVELVPHRN
SEWIVDSTDNLHAVELSGPR
>scaffold-ZQVF-2102349-Cunninghamia_lanceolata-2_samples_combined
LWLLLLHHPLWRVKANTEGDALHSLRSNLDDPNNVLQSWDPTLVNPCTWFHVTCNNDNSV
IRVDLGNAQLSGTLVPQLGQLSNLQYLELYSNNISGIIPSDLGNLTNLVSLDLYMNKFTG
VIPESLGKLSKLRFLRLNNNSLSGGIPMALTTVTALQVLDLSYNNLSGEVPSNGSFSLFT
PISFNGNQLLCGPVAQKPCPGQPPFAPPPPFIPPPPVS-GSNGRVQ-SSSTGAIAGGVAA
GAALLFAAPAIGFAWWRRRKPQEHFFDVPAEEDPEVHLGQLKRFSLRELQVATDGFSNRN
ILGRGGFGKVYKGRLADGSLVAVKRLKEERTPGGELQFQTEVEMISMAVHRNLLRLRGFC
MTPTERLLVYPYMANGSVASCLRERAPNDPPLDWPTRKRIALGSARGLSYLHDHCDPKII
HRDVKAANILLDEEFEAVVGDFGLAKLMDYKDTHVTTAVRGTIGHIAPEYLSTGKSSEKT
DVFGYGIMLLELITGQRAFDLARLANDDDVMLLDWVKGLLRERRLDMLVDPDLQNNYVEA
EVEQLIQVALLCTQGSPMDRPKMSEVVRMLEGDGLAERWEEWQKVEVVRSQEVELVPHRN
SEWIVDSTDNLHAVELSGPR
>scaffold-AKXB-2000278-Phaeomegaceros_coriaceus
------------------VNALITMKLDLEDPGNALESWDKHAIDPCRFIHITCSNQLSV
VRIDLSSAKLTGTLSPAVGSLPNLEHLVMPNNFLYGILPLELGTLSNLVTLDLANNKFNG
TIPSTIEQLQNLVYLRLNRNSFCGSFPAFLSNMTRLQYVDLSFNNLSPPVPNISAPNF--
--NITGNPLLCGSGPARGCP--PPVQYLP-ITT------GRGYAASHKPNGWFLACGLLS
AAAVLVAI-TLGLYSWKRRRNKQVFFDVHA-QGPEAPLGQLKKFTLKELQAATDNFDSKN
VLGKGGFGHVYKGSLPDGSSIAVKRLKDATIAGGELQFQMEVEMISMAVHRNLLRLWGFC
MTPTERLLVYPFMVNGSVASRLHDTILGKPALDWPMRKRIAIGAARGLLYLHEHCEPKII
HRDVKAANILLDEGFEAVVGDFGLAKLLDHEDTHITTAVRGTVGHIAPEYLSTGQSSDKT
DVFGYGILLLELITGERAFDFGRIKQHKDVMLLDWVKTLHHEKKLECLADPRLKTDFNAF
ELEEMVQVALLCTQSSPLDRPSMAMVVRMLEGDGLAERWEEWQKVELRRSEEARLLPRRY
DRLLEDSTFDLEAVELSGPR
>scaffold-AKXB-2067813-Phaeomegaceros_coriaceus
------------------GDALHLLRQKLSDPSNVLQSWDPTLVNPCTWFHVTCNSENKV
IRVDLGNADLSGDLVPELGNLQYLQYLELYSNNLSGKVPEEIGNLSELVSLDLYENNFTG
PIPLTLGKLSKLRFLRLNNNSLDGGIPVELTTIQGLQVLDLSYNKLSGAIPVNGSFTLFT
PISFQGNDGLCGPVVGHSCPGEPPLPPPPPFTPPPPA-NLPTGSSPSSSSTGAIAGGVAA
GAALLFAAPAIVFAWYRRRHPQDAFYDVPAEEDPEVHLGQLRRFTLRELQVATDNFNNKN
ILGRGGFGKVYKGRLADGSLVAVKRLKEERSPGGELQFQTEVEMISMAVHRNLLRLRGFC
MTPTERLLVYPYMLNGSVASRLRERVMGEPALDWPTRKRISLGAARGLSYLHDHCDPKII
HRDVKAANILLDEEFEAVVGDFGLAKLMDYKDTHVTTAVRGTIGHIAPEYLSTGKSSEKT
DVFGFGIMLLELITGQRAFDLARLANDDDVMLLDWVKGLLREKKIDLLVDPDLKTNYDRK
EVEELIQVALLCTQGSPMDRPKMAEVVRMLEGDGLAERWEEWQKVEVVRSQELDLVPHRT
PEWIVDSTDNLHAVELSGPR
>scaffold-ANON-2035696-Leiosporoceros_dussii-B
------------------GDALHALKQALNDPNHVLQSWDPTLVNPCTWFHVTCNGDNHV
TRVDLGNADLSGELVADIGNLPNLQYLELYSNNLFGDVPEAIGNLSALVSLDLYENKFTG
PIPKTLGVLRQLRFLRLNNNSLSGEIPVELTAISGLQVLDLSYNNLSGTVPVNGSFTLFT
PISFQGNENL----------KQLALPPAPPFVPSPPS-NIPATGSPSSSSTGAIAGGVAA
VAAILFAAPAVVFAWYKRRQ-QDAFYDVPAEEDPEVHLGQLRRFTLHELQVATDHFNNKN
ILGRGGFGKVYKGRLADGSLVAVKRLKEERSPGGELQFQTEVEMISMAVHRNLLRLRGFC
MTPTERLLVYPYMLNGSVASRLRERVMGEPALDWATRKRISLGSARGLSYLHDHCDPKII
HRDVKAANILLDEEFEAVVGDFGLAKLMDYKDTHVTTAVRGTIGHIAPEYLSTGKSSEKT
DVFGFGIMLLELITGQRAFDLARLANDDDVMLLDWVKGLLREKKIEFLVDPDLKTNYDAK
EVEELIQVALLCTQGSPMDRPKMAEVVRMLEGDGLAERWEEWQKVEVVRSQELDLVPHRT
PEWIVDSSDNLHAVELSGPR
>scaffold-BSNI-2007702-Anthoceros_agrestis-B
------------------GDALHALRESLQDPSNVLQSWDPTLVNPCTWFHVTCNNDNSV
IRVDLGNAALSGQLVPEIGNLPNLQYLELYSNNLSGEIPAQIGNLTALVSLDLYQNNFTG
SIPATLGELKALRFLRLNNNSLSGEIPVQLTSVSGLQVLDLSYNNLSGEVPVNGSFTLFT
PISFQGNNDLCGTVVGQSCPGAPPIPPPPPFIPPPPN-TPFVQGASPASSTGAIAGGVAA
GAALLFAAPAIVFAWY-RRRTQDAFYDVPAEEDPEVHLGQLRRFTLRELQVATDNFNNKN
ILGRGGFGKVYKGRLADGTLVAVKRLKEERSPGGELQFQTEVEMISMAVHRNLLRLRGFC
MTPTERLLVYPYMLNGSVASRLRERGVGEPALDWPTRKRISLGSARGLSYLHDHCDPKII
HRDVKAANILLDEEFEAVVGDFGLAKLMDYKDTHVTTAVRGTIGHIAPEYLSTGKSSEKT
DVFGFGIMLLELITGQRAFDLARLANDDDVMLLDWVKGLLREKKIDLLVDPDLKTNYDPK
EVEELIQVALLCTQGSPMDRPKMAEVVRMLEGDGLAERWEEWQKVEVVRSQELDLVPHRT
PEWIVDSTDNLHAVELSGPR
>scaffold-BSNI-2052510-Anthoceros_agrestis-B
------------------VNALITMKQYLADPGSNLASWDRLAVDACGFFHVTCSNQLSV
IRIDLSGARLSGTLSPAIGSLPNLQHLVMPYNSLSGTLPPELGNLTGLVELDLSNNKFNG
TIPSTIGQLQSLVYLRLNNNNLSGDL-SFFSNMTNLQVLDLSSNNFNGTGPRISSANF--
--NFSNNP-ACLLGPTQGCP--TIIEEQPLTQAEGSS-LGVGMAKSGRPSIWFLACGLIS
AG-LLLAILMLAALSWMRRQTKQAFFDVHA-QGPDASLGQLKKFSLRELQIATDNFDNKN
VLGKGGFGHVYKGSLSDGSSIAVKRLKDGNIAGGELQFQMEVEMISLAVHRNLLRLVGFC
MTPTERLLVYPYMCNGSVASRLHDTVLGKPVLDWPARKRIALGAARGLLYLHEHCDPKII
HRDVKAANILLDDTFEAVVGDFGLAKLLDHQDTHITTAVRGTVGHIAPEYLSTGQSSEKT
DVFGYGILLLELITGERAFDFGRIKQRKDVMLLDWVKTLHHDKKLECLADARLKADFNAF
QLEEMVQVALLCTQFSPADRPSMAVVVRMLEGDGLAERWEEWQKVELRRTQQARLLPRRF
DRMVEDSTFDLEAVELSGPR
>scaffold-DXOU-2006546-Nothoceros_aenigmaticus
------------------GDALHLLRQKLSDPSNVLQSWDPTLVNPCTWFHVTCNNENRV
TRVDLGNAELSGDLVPELGNLQFLQYLELYSNNLSGKVPEEIGNLSELVSLDLYENNFTG
PIPLTLGKLSKLRFLRLNNNSLEGGIPAELTTILGLQVLDLSYNKLSGAIPVNGSFTLFT
PISFQGNDGLCGPVVGHSCPGEPPLPPPPPFTPPPPS-NLPTGSSPSSSSTGAIAGGVAA
GAALLFAAPAIVFAWYRRRHPQDAFYDVPAEEDPEVHLGQLRRFTLRELQVATDNFNNKN
ILGRGGFGKVYKGRLADGSLVAVKRLKEERSPGGELQFQTEVEMISMAVHRNLLRLRGFC
MTPTERLLVYPYMLNGSVASRLRERVMGEPALDWPTRKRISLGAARGLSYLHDHCDPKII
HRDVKAANILLDEEFEAVVGDFGLAKLMDYKDTHVTTAVRGTIGHIAPEYLSTGKSSEKT
DVFGFGIMLLELITGQRAFDLARLANDDDVMLLDWVKGLLREKKIDLLVDPDLKTNYDRK
EVEELIQVALLCTQGSPMDRPKMAEVVRMLEGDGLAERWEEWQKVEVVRSQELDLVPHRT
PEWIVDSTDNLHAVELSGPR
>scaffold-FAJB-2056691-Paraphymatoceros_hallii
------------------GDALHALRQNLKDPSNVLQSWDPTLVNPCTWFHVTCNSENKV
IRVDLGNAELSGRLVPELGNLAYLQYLELYSNQLSGEVPVQIGNLSELVSLDLYENNFTG
VIPVTLGRLSKLRFLRLNNNSLSGDIPYELTTIQGLQVLDLSNNNLSGEIPVNGSFTLFT
PISFQGNDGLCGSVVGHSCPGQPPLPPPAPFTPPPPS-NIAAGGSPSSSSTGAIAGGVAA
GAALLFAAPAIVFAWYRRRHPQDAFYDVPAEEDPEVHLGQLRRFTLRELQVATDNFNNKN
ILGRGGFGKVYKGRLADGSLVAVKRLKEERSPGGELQFQTEVEMISMAVHRNLLRLRGFC
MTPTERLLVYPYMLNGSVASRLRERVLGEPALDWPTRKRISLGAARGLSYLHDHCDPKII
HRDVKAANILLDEEFEAVVGDFGLAKLMDYKDTHVTTAVRGTIGHIAPEYLSTGKSSEKT
DVFGFGIMLLELITGQRAFDLARLANDDDVMLLDWVKGLLREKKIDLLVDPDLKTNYDPR
EVEELIQVALLCTQGSPMDRPKMAEVVRMLEGDGLAERWEEWQKVEVVRSQELDLVPHRT
PEWIVDSTDNLHAVELSGPR
>scaffold-RXRQ-2000729-Phaeoceros_carolinianus-sporophyte
------------------VNALITMKQYLADPGSNLASWDRLAVDACGFFHVTCS-----
---DLSGARLSGTLSPAIGSLPNLQHLVMPHNSLSGTLPPELGNLTGLVELDLSNNKFNG
TIPSTIGQLQSLVYLRLNNNNLSGDL-SFFSNMTNLQVLDLSSNNFNGTGPRISSANF--
--NFSNNP-ACLLGPTQGCP--TIIEEQPLTQAEGSS-LGVGMAKSGRPSIWFLACGLIS
AG-LLLAILMLAALSWMRRQTKQAFFDVHA-QGPDASLGQLKKFSLRELQIATDNFDNKN
VLGKGGFGHVYKGSLSDGSSIAVKRLKDGNIAGGELQFQMEVEMISLAVHRNLLRLVGFC
MTPTERLLVYPYMCNGSVASRLHDTVLGKPVLDWPARKRIALGAARGLLYLHEHCDPKII
HRDVKAANILLDDTFEAVVGDFGLAKLLDHQDTHITTAVRGTVGHIAPEYLSTGQSSEKT
DVFGYGILLLELITGERAFDFGRIKQRKDVMLLDWVKTLHHDKKLECLADARLKADFNAF
QLEEMVQVALLCTQFSPADRPSMAVVVRMLEGDGLAERWEEWQKVELRRTQQARLLPRRF
DRMVEDSTFDLEAVELSGPR
>scaffold-RXRQ-2012721-Phaeoceros_carolinianus-sporophyte
------------------GDALHALRQNLKDPSNVLQSWDPTLVNPCTWFHVTCNSENKV
IRVDLGNAELSGQLVPELGNLEYLQYLELYSNQLSGEVPPTIGNLSELVSLDLYENNFTG
DIPVTLGRLSKLRFLRLNNNSLSGDIPYELTTIQGLQVLDLSNNQLEGEIPVNGSFTLFT
PISFQNNVGLCGAVVERSCPGQPPLPPPAPFTPPPPS-NIAGGGSPSSSSTGAIAGGVAA
GAALLFAAPAIVFAWYRRRHPQDAFYDVPAEEDPEVHLGQLRRFTLRELQVATDNFNNKN
ILGRGGFGKVYKGRLADGSLVAVKRLKEERSPGGELQFQTEVEMISMAVHRNLLRLRGFC
MTPTERLLVYPYMLNGSVASRLRERVLGEPALDWPTRKRISLGAARGLSYLHDHCDPKII
HRDVKAANILLDEEFEAVVGDFGLAKLMDYKDTHVTTAVRGTIGHIAPEYLSTGKSSEKT
DVFGFGIMLLELITGQRAFDLARLANDDDVMLLDWVKGLLREKKIDLLVDPDLKTNYDPR
EVEELIQVALLCTQGSPMDRPKMAEVVRMLEGDGLAERWEEWQKVEVVRSQELDLVPHRT
PEWIVDSTDNLHAVELSGPR
>scaffold-RXRQ-2012722-Phaeoceros_carolinianus-sporophyte
------------------GDALNALRQSLQDPSNVLQSWDPTLVNPCTWFHVTCNNDNSV
IRVDLGNAALSGQLVPDIGNLPNLQYLELYSNNLSGEIPAQIGNLTALVSLDLYQNNFTG
SIPTTLGGLKALRFLRLNNNSLSGEIPVQLTSVSGLQVLDLSYNNLSGEVPVNGSFTLFT
PISFQGNNDLCGTVVGQSCPGAPPIPPPPPFIPPPPN-TPFVQGASPASSTGAIAGGVAA
GAALLFAAPAIVFAWY-RRRTQDAFYDVPAEEDPEVHLGQLRRFTLRELQVATDNFNNKN
ILGRGGFGKVYKGRLADGTLVAVKRLKEERSPGGELQFQTEVEMISMAVHRNLLRLRGFC
MTPTERLLVYPYMLNGSVASRLRERGVGEPALDWPTRKRISLGSARGLSYLHDHCDPKII
HRDVKAANILLDEEFEAVVGDFGLAKLMDYKDTHVTTAVRGTIGHIAPEYLSTGKSSEKT
DVFGFGIMLLELITGQRAFDLARLANDDDVMLLDWVKGLLREKKIDLLVDPDLKTNYDPK
EVEELIQVALLCTQGSPMDRPKMAEVVRMLEGDGLAERWEEWQKVEVVRSQELDLVPHRT
PEWIVDSTDNLHAVELSGPR
>scaffold-TCBC-2017645-Nothoceros_vincentianus
------------------GDALHLLRQKLSDPSNVLQSWDPTLVNPCTWFHVTCNNENRV
TRVDLGNAELSGDLVPELGNLQFLQYLELYSNNLSGKVPEEIGNLSELVSLDLYENNFTG
PIPLTLGKLSKLRFLRLNNNSLEGGIPAELTTILGLQVLDLSYNKLSGAIPVNGSFTLFT
PISFQGNDGLCGPVVGHSCPGEPPLPPPPPFTPPPPS-NLPTGSSSSSSSTGAIAGGVAA
GAALLFAAPAIVFAWYRRRHPQDAFYDVPAEEDPEVHLGQLRRFTLRELQVATDNFNNKN
ILGRGGFGKVYKGRLADGSLVAVKRLKEERSPGGELQFQTEVEMISMAVHRNLLRLRGFC
MTPTERLLVYPYMLNGSVASRLRERVMGEPALDWPTRKRISLGAARGLSYLHDHCDPKII
HRDVKAANILLDEEFEAVVGDFGLAKLMDYKDTHVTTAVRGTIGHIAPEYLSTGKSSEKT
DVFGFGIMLLELITGQRAFDLARLANDDDVMLLDWVKGLLREKKIDLLVDPDLKTNYDRK
EVEELIQVALLCTQGSPMDRPKMAEVVRMLEGDGLAERWEEWQKVEVVRSQELDLVPHRT
QEWIVDSTDNLHAVELSGPR
>scaffold-TWUW-2007910-Anthoceros_agrestis-A
------------------GDALHALRESLQDPSNVLQSWDPTLVNPCTWFHVTCNNDNSV
IRVDLGNAALSGQLVPEIGNLPNLQYLELYSNNLSGEIPAQIGNLTALVSLDLYQNNFTG
SIPATLGELKALRFLRLNNNSLSGEIPVQLTSVSGLQVLDLSYNNLSGEVPVNGSFTLFT
PISFQGNNDLCGTVVGQSCPGAPPIPPPPPFIPPPPN-TPFVQGASPASSTGAIAGGVAA
GAALLFAAPAIVFAWY-RRRTQDAFYDVPAEEDPEVHLGQLRRFTLRELQVATDNFNNKN
ILGRGGFGKVYKGRLADGTLVAVKRLKEERSPGGELQFQTEVEMISMAVHRNLLRLRGFC
MTPTERLLVYPYMLNGSVASRLRERGVGEPALDWPTRKRISLGSARGLSYLHDHCDPKII
HRDVKAANILLDEEFEAVVGDFGLAKLMDYKDTHVTTAVRGTIGHIAPEYLSTGKSSEKT
DVFGFGIMLLELITGQRAFDLARLANDDDVMLLDWVKGLLREKKIDLLVDPDLKTNYDPK
EVEELIQVALLCTQGSPMDRPKMAEVVRMLEGDGLAERWEEWQKVEVVRSQELDLVPHRT
PEWIVDSTDNLHAVELSGPR
>scaffold-TWUW-2052114-Anthoceros_agrestis-A
------------------VNALITMKQYLADPGSNLASWDRLAVDACGFFHVTCSNQLSV
IRIDLSGARLSGTLSPAIGSLPNLQHLVMPYNSLSGTLPPELGNLTGLVELDLSNNKFNG
TIPSTIGQLQSLVYLRLNNNNLSGDL-SFFSNMTNLQVLDLSSNNFNGTGPRISSANF--
--NFSNNP-ACLLGPTQGCP--TIIEEQPLTQAEGSS-LGVGMAKSGRPSIWFLACGLIS
AG-LLLAILMLAALSWMRRQTKQAFFDVHA-QGPDASLGQLKKFSLRELQIATDNFDNKN
VLGKGGFGHVYKGSLSDGSSIAVKRLKDGNIAGGELQFQMEVEMISLAVHRNLLRLVGFC
MTPTERLLVYPYMCNGSVASRLHDTVLGKPVLDWPARKRIALGAARGLLYLHEHCDPKII
HRDVKAANILLDDTFEAVVGDFGLAKLLDHQDTHITTAVRGTVGHIAPEYLSTGQSSEKT
DVFGYGILLLELITGERAFDFGRIKQRKDVMLLDWVKTLHHDKKLECLADARLKADFNAF
QLEEMVQVALLCTQFSPADRPSMAVVVRMLEGDGLAERWEEWQKVELRRTQQARLLPRRF
DRMVEDSTFDLEAVELSGPR
>scaffold-UCRN-2007045-Megaceros_flagellaris
----------------IEVNALITMRLDLEDPENALESWDMHAIDPCRFIHITCSNQLSV
VRIDLSSAKLTGTLSPAVGSLPNLEQLVMPNNFLHGILPLEIGKLSNLVTLDLANNKFNG
TIPSTIGQLHNLVYLRLNRNNFSGSFPAFLSNMTRLQYVDLSFNDLSPPVPNISAANF--
--NITGNALLCGSAPVRGCP--PAIELPPNFRA------GVGYAASHKPNGWFLACGLVS
AAVVLLAV-TLGMYSWKRRRNKQVFFDVHA-QGPEAPLGQLKKFSLKELQAATDNFDSRN
VLGKGGFGHVYKGSLPDGSLIAVKRLKDATIAGGELQFQMEVEMISMAVHRNLLQLWGFC
MTPTERLLVYPFMVNGSVASRLHDTILGKPALDWPMRKRIAIGAARGLLYLHEHCDPKII
HRDVKAANVLLDEGFEAVVGDFGLAKLLDHEDTHITTAVRGTVGHIAPEYLSTGQSSEKT
DVFGYGILLLELITGERAFDFGRIKQRKDVMLLDWVKTLHHDKKLECLADPRLKTDFHAF
ELEEMVQVALLCTQSSPLDRPSMAVVVRMLEGDGLAERWEEWQKVELRRSEEARLLPRRY
DRLLEDSTFDLEAVELSGPR
>scaffold-UCRN-2007046-Megaceros_flagellaris
----------------IEVNALITMRLDLEDPENALESWDMHAIDPCRFIHITCSNQLSV
VRIDLSSAKLTGTLSPAVGSLPNLEQLVMPNNFLHGILPLEIGKLSNLVTLDLANNKFNG
TIPSTIGQLHNLVYLRLNRNNFSGSFPAFLSNMTRLQYVDLSFNDLSPPVPNISAANF--
--NITGNALLCGSAPVRGCP--PAIELPPNFRA------GVGYAASHKPNGWFLACGLVS
AAVVLLAV-TLGMYSWKRRRNKQVFFDVHA-QGPEAPLGQLKKFSLKELQAATDNFDSRN
VLGKGGFGHVYKGSLPDGSLIAVKRLKDATIAGGELQFQMEVEMISMAVHRNLLQLWGFC
MTPTERLLVYPFMVNGSVASRLHDTILGKPALDWPMRKRIAIGAARGLLYLHEHCDPKII
HRDVKAANVLLDEGFEAVVGDFGLAKLLDHEDTHITTAVRGTVGHIAPEYLSTGQSSEKT
DVFGYGILLLELITGERAFDFGRIKQRKDVMLLDWVKTLHHDKKLECLADPRLKTDFHAF
ELEEMVQVALLCTQSSPLDRPSMAVVVRMLEGDGLAERWEEWQKVELRRSEEARLLPRRY
DRLLEDSTFDLEAVELSGPR
>scaffold-UCRN-2010811-Megaceros_flagellaris
------------------GDALNLLKQKLADPSNVLQSWDPSLVNPCTWFHVTCNNENRV
VRVDLGNADLSGDLVPELGNLQYLQYLELYSNNLSGKIPEEIGNLSELVSLDLYENNFTG
PIPLTLGKLSKLRFLRLNNNSLDGGIPVELTTILGLQVLDLSYNKLTGSIPVNGSFTLFT
PISFQGNDGLCGPVVGHSCPGEPPLPPPPPYTPIPPA-NLPAGSAPSSSSTGAIAGGVAA
GAALLFAAPAIVFAWYRRRHPQDAFYDVPAEEDPEVHLGQLRRFTLRELQVATDNFNNKN
ILGRGGFGKVYKGRLADGSLVAVKRLKEERSPGGELQFQTEVEMISMAVHRNLLRLRGFC
MTPTERLLVYPYMLNGSVASRLRERVMGEPALDWPTRKRISLGAARGLSYLHDHCDPKII
HRDVKAANILLDEEFEAVVGDFGLAKLMDYKDTHVTTAVRGTIGHIAPEYLSTGKSSEKT
DVFGFGIMLLELITGQRAFDLARLANDDDVMLLDWVKGLLREKKIDLLVDPDLKTNYDRK
EVEELIQVALLCTQGSPMDRPKMAEVVRMLEGDGLAERWEEWQKVEVVRSQELDLVPHRT
PEWIVDSTDNLHAVELSGPR
>scaffold-UCRN-2010812-Megaceros_flagellaris
------------------GDALNLLKQKLADPSNVLQSWDPSLVNPCTWFHVTCNNENRV
VRVDLGNADLSGDLVPELGNLQYLQYLELYSNNLSGKIPEEIGNLSELVSLDLYENNFTG
PIPLTLGKLSKLRFLRLNNNSLDGGIPVELTTILGLQVLDLSYNKLTGSIPVNGSFTLFT
PISFQGNDGLCGPVVGHSCPGEPPLPPPPPYTPIPPA-NLPAGSAPSSSSTGAIAGGVAA
GAALLFAAPAIVFAWYRRRHPQDAFYDVPAEEDPEVHLGQLRRFTLRELQVATDNFNNKN
ILGRGGFGKVYKGRLADGSLVAVKRLKEERSPGGELQFQTEVEMISMAVHRNLLRLRGFC
MTPTERLLVYPYMLNGSVASRLRERVMGEPALDWPTRKRISLGAARGLSYLHDHCDPKII
HRDVKAANILLDEEFEAVVGDFGLAKLMDYKDTHVTTAVRGTIGHIAPEYLSTGKSSEKT
DVFGFGIMLLELITGQRAFDLARLANDDDVMLLDWVKGLLREKKIDLLVDPDLKTNYDRK
EVEELIQVALLCTQGSPMDRPKMAEVVRMLEGDGLAERWEEWQKVEVVRSQELDLVPHRT
PEWIVDSTDNLHAVELSGPR
>scaffold-WEEQ-2090260-Phaeoceros_carolinianus-gametophyte_1575
------------------GDALHALRQNLKDPSNVLQSWDPTLVNPCTWFHVTCNSENKV
IRVDLGNAELSGQLVPELGNLEYLQYLELYSNQLSGEVPPTIGNLSELVSLDLYENNFTG
DIPVTLGRLSKLRFLRLNNNSLSGDIPYELTTIQGLQVLDLSNNQLEGEIPVNGSFTLFT
PISFQNNVGLCGAVVERSCPGQPPLPPPAPFTPPPPS-NIAGGGSPSSSSTGAIAGGVAA
GAALLFAAPAIVFAWYRRRHPQDAFYDVPAEEDPEVHLGQLRRFTLRELQVATDNFNNKN
ILGRGGFGKVYKGRLADGSLVAVKRLKEERSPGGELQFQTEVEMISMAVHRNLLRLRGFC
MTPTERLLVYPYMLNGSVASRLRERVLGEPALDWPTRKRISLGAARGLSYLHDHCDPKII
HRDVKAANILLDEEFEAVVGDFGLAKLMDYKDTHVTTAVRGTIGHIAPEYLSTGKSSEKT
DVFGFGIMLLELITGQRAFDLARLANDDDVMLLDWVKGLLREKKIDLLVDPDLKTNYDPR
EVEELIQVALLCTQGSPMDRPKMAEVVRMLEGDGLAERWEEWQKVEVVRSQELDLVPHRT
PEWIVDSTDNLHAVELSGPR
>scaffold-ZFRE-2021782-Phaeoceros_carolinianus-sporophyte_1575
------------------GDALHALRQNLKDPSNVLQSWDPTLVNPCTWFHVTCNSENKV
IRVDLGNAELSGQLVSDLGNLEYLQYLELYSNQLSGEVPPQIGNLSELVSLDLYENNFTG
DIPVTLGRLSKLRFLRLNNNSLSGDIPYELTTIQGLQVLDLSNNQLEGEIPVNGSFTLFT
PISFQNNVGLCGAVVERSCPGQPPLPPPAPFTPPPPS-NIAGGGSPSSSSTGAIAGGVAA
GAALLFAAPAIVFAWYRRRHPQDAFYDVPAEEDPEVHLGQLRRFTLRELQVATDNFNNKN
ILGRGGFGKVYKGRLADGSLVAVKRLKEERSPGGELQFQTEVEMISMAVHRNLLRLRGFC
MTPTERLLVYPYMLNGSVASRLRERVLGEPALDWPTRKRISLGAARGLSYLHDHCDPKII
HRDVKAANILLDEEFEAVVGDFGLAKLMDYKDTHVTTAVRGTIGHIAPEYLSTGKSSEKT
DVFGFGIMLLELITGQRAFDLARLANDDDVMLLDWVKGLLREKKIDLLVDPDLKTNYDPR
EVEELIQVALLCTQGSPMDRPKMAEVVRMLEGDGLAERWEEWQKVEVVRSQELDLVPHRT
PEWIVDSTDNLHAVELSGPR
>scaffold-ZFRE-2117566-Phaeoceros_carolinianus-sporophyte_1575
------------------GDALHALRESLQDPSNVLQSWDPTLVNPCTWFHVTCNNDNSV
IRVDLGNAALSGQLVPDIGNLPNLQYLELYSNNLSGEIPAQIGNLTALVSLDLYQNNFTG
RIPMTLGELKALRFLRLNNNSLSGEIPVQLTSVTGLQVLDLSYNNLSGEVPVNGSFTLFT
PISFQGNNGLCGTVVGQSCPGAPPIPPPPPFIPAPPT-PQAPGGSSPASSTGAIAGGVAA
GAALLFAAPAIVFAWY-RRRTQDAFYDVPAEEDPEVHLGQLRRFTLRELQVATDNFNNKN
ILGRGGFGKVYKGRLADGTLVAVKRLKEERSPGGELQFQTEVEMISMAVHRNLLRLRGFC
MTPTERLLVYPYMLNGSVASRLRERGVGEPALDWPTRKRISLGSARGLSYLHDHCDPKII
HRDVKAANILLDEEFEAVVGDFGLAKLMDYKDTHVTTAVRGTIGHIAPEYLSTGKSSEKT
DVFGFGIMLLELITGQRAFDLARLANDDDVMLLDWVKGLLREKKIDLLVDPDLKTNYDPK
EVEELIQVALLCTQGSPMDRPKMAEVVRMLEGDGLAERWEEWQKVEVVRSQELDLVPHRT
PEWIVDSTDNLHAVELSGPR
>scaffold-BNCU-2012578-Radula_lindenbergiana
-VLPLLLGAVTFVDSNAEGDALHALRQSLQDPQQVLQSWDPSLVNPCTWFHVTCNSENSV
IRVDLGNAQLSGVLVSQLGELPQLQYLELYSNNISGFIPRELGNLTMLVSLDLYQNNFTS
SIPDELGRLVNLRFLRLNNNSLAGNIPTSLTNILGLQVLDLSNNELTGPVPTNGSFSLFT
PISYNGNDGLCGSAVDKQCPGEPPLSPPPFVQPPPNP--GGGNDQTPSSQTGAIAGGVAA
GAALLFAAPAIGFAWWRRRRPQEAFFDVPAEEDPEVHLGQLKRFSLRELQVASDNFNNKN
ILGRGGFGKVYKGRLADGSLVAVKRLKEERSPGGELQFQTEVEMISMAVHRNLLRLRGFC
MTPTERLLVYPYMPNGSVASRLRERKPEDPPLDWPTRKRISLGSARGLSYLHDHCDPKII
HRDVKAANILLDEEFEAVVGDFGLAKLMDYKDTHVTTAVRGTIGHIAPEYLSTGKSSEKT
DVFGFGIMLLELITGQRAFDLARLANDDDVMLLDWVKGLLRERKLELLVDPDLKE-YDKV
EVEQLIQVALLCTQSSPMDRPKMAEVVRMLSGDGLAERWEEWQKVEVVRRQEVEFVPHRM
SEWTVDSTDNLHAVELSGPR
>scaffold-FITN-2092037-Treubia_lacunosa
------------------GDALHIFRQALNDPSNVLQSWDPTLVNPCTWFHVTCNNQNNV
IRVDLGNAFLSGRLVSALGTLSYLQYLELYSNNITGPIPKELGNLTQLVSLDLYQNGFTG
EIPDTLGRLSQLRFLRLNNNTLSGKIPFSLTTIPGLQVLDLSNNNLTGQVPTNGSFSLFT
PISFGGNAGLCGQVVGKQCPGGPPLPPPTPYQPPQTG-LGQNGNPGGPSSTGAIAGGVAA
GAALLFATPAIAFAWWRRRRPHEAYFDVPAEEDPEVHLGQLKRFSLRELQVATDNFNNRN
ILGRGGFGKVYKGRLADGSLVAVKRLKEERSAGGELQFQTEVEMISMAVHRNLLRLRGFC
MTPTERLLVYPYMPNGSVASCLRERLPGDPPLVWPTRKCIALGAARGLSYLHDHCDPKII
HRDVKAANILLDEEFEAVVGDFGLAKLMDYKDTHVTTAVRGTIGHIAPEYLSTGKSSEKT
DVFGFGIMLLELITGQRAFDLARLANDDDVMLLDWVKGLLRERKVDLLVDPDLKTEYNPV
EVEQLIQVALLCTQGSPMDRPKMAEVVRMLEGDGLAERWEEWQKVEVVRSQEVELVSHGN
SDWIVDSTDNLHAVELSGPR
>scaffold-HMHL-2000008-Marchantia_paleacea-non_mycorrizal
------------------GDALHALRQALDDPSQVLQSWDPSLVNPCTWFHVTCNTENNV
VRVDLGNAMLSGSLVPQLGFLTQLQYLELYSNNISGTIPKELGNLTNLVSLDLYQNRFSG
SIPEELGKLQMLRFLRLNNNSLTDQIPLSLTEITGLQVLDLSNNNLSGEVPTNGSFSLFT
PISFNGNPDLCGAAVGKQCEGGPPLSPPPPVQAPPSP---PTANPNPSSQTGAIAGGVAA
GAALLFAAPAIGFAWWRRRRPQEAFFDVPAEEDPEVHLGQLKRFSLRELQVATDNFNNKN
ILGRGGFGKVYKGRLADGSLVAVKRLKEERSPGGELQFQTEVEMISMAVHRNLLRLRGFC
MTPTERLLVYPFMPNGSVASRLRERRSEDAPLDWPTRKRISLGSARGLSYLHDHCDPKII
HRDVKAANILLDEEFEAVVGDFGLAKLMDYKDTHVTTAVRGTIGHIAPEYLSTGKSSEKT
DVFGFGIMLLELITGQRAFDLARLANDDDVMLLDWVKGLLREKKVEFLVDPDLLE-YDKV
EVEQLIQVALLCTQSSPMDRPKMAEVVRMLSGDGLAERWEEWQKVEVIRSQEVEMVPHRT
SEWIVDSTDNLHAVELSGPR
>scaffold-HPXA-2136824-Ptilidium_pulcherrimum
------------------GDALHALRQSLNDPSQVLQSWDPSLVNPCTWFHVTCNTENSV
IRVDLGNAFLSGNLVPQLGELSQLQYLELYSNNISGAIPKELGNLTMLVSLDLYQNNFTG
PIPEELGRLSSLRFLRLNNNSLSGTIPMSLTNIQGLQVLDLSSNNLTGVVPTNGSFSFFT
PISFGGNAGLCGAAVSKQCPGGPPLSPPPPAQPPPTT--GQSSGQSASSQTGAIAGGVAA
GAALLFAAPAIGFAWWRRRRPQEAFFDVPAEEDPEVHLGQLKRFSLRELQVASDNFNNKN
ILGRGGFGKVYKGRLADGSLVAVKRLKEERSPGGELQFQTEVEMISMAVHRNLLRLRGFC
MTPTERLLVYPYMPNGSVASRLRERKPEDLPLDWPTRKQISLGSARGLSYLHDHCDPKII
HRDVKAANILLDEEFEAVVGDFGLAKLMDYKDTHVTTAVRGTIGHIAPEYLSTGKSSEKT
DVFGFGIMLLELITGQRAFDLARLANDDDVMLLDWVKGLLRERKVEFLVDPDLQE-YNAV
EVEQLIQVALLCTQSSPMDRPKMAEVVRMLSGDGLAERWEEWQKVEVVRSQEVELVPHRT
SEWIVDSTDNLHAVELSGPR
>scaffold-IHWO-2008526-Marchantia_paleacea-mycorrizal
------------------GDALHALRQALDDPSQVLQSWDPSLVNPCTWFHVTCNTENNV
VRVDLGNAMLSGSLVPQLGFLTQLQYLELYSNNISGTIPKELGNLTNLVSLDLYQNRFSG
SIPEELGKLQMLRFLRLNNNSLTDQIPLSLTEITGLQVLDLSNNNLSGEVPTNGSFSLFT
PISFNGNPDLCGAAVGKQCEGGPPLSPPPPVQAPPSP---PTANPNPSSQTGAIAGGVAA
GAALLFAAPAIGFAWWRRRRPQEAFFDVPAEEDPEVHLGQLKRFSLRELQVATDNFNNKN
ILGRGGFGKVYKGRLADGSLVAVKRLKEERSPGGELQFQTEVEMISMAVHRNLLRLRGFC
MTPTERLLVYPFMPNGSVASRLRERRSEDAPLDWPTRKRISLGSARGLSYLHDHCDPKII
HRDVKAANILLDEEFEAVVGDFGLAKLMDYKDTHVTTAVRGTIGHIAPEYLSTGKSSEKT
DVFGFGIMLLELITGQRAFDLARLANDDDVMLLDWVKGLLREKKVEFLVDPDLLE-YDKV
EVEQLIQVALLCTQSSPMDRPKMAEVVRMLSGDGLAERWEEWQKVEVIRSQEVEMVPHRT
SEWIVDSTDNLHAVELSGPR
>scaffold-JHFI-2113806-Pellia_neesiana
------------------GDALHELRQALLDPSQVLQSWDPSLVNPCTWFHVTCNSENYV
IRVDLGNAFLSGSLVPALGQLSQLQYLELYSNNISGIIPKELGNLTALVSLDLYQNRFNG
PIPDELGKLDALRFLRLNNNSLSDRIPFSLTNINGLQVLDLSNNNLSGPVPTNGSFSLFT
PISFNGNQGLCGAAVGKQCPGAPPLSPPPPAHPTPNQ--GQGSGQSPSSQTGAIAGGVAA
GAALLFAAPAIGFAWWRRRRPQEAFFDVPAEEDPEVHLGQLKRFSLRELQVASDNFNNKN
ILGRGGFGKVYKGRLADGSLVAVKRLKEERSPGGELQFQTEVEMISMAVHRNLLRLRGFC
MTPTERLLVYPFMPNGSVASRLRERKPEDPPLDWPTRKQISLGSARGLSYLHDHCDPKII
HRDVKAANILLDEEFEAVVGDFGLAKLMDYKDTHVTTAVRGTIGHIAPEYLSTGKSSEKT
DVFGFGIMLLELITGQRAFDLARLANDDDVMLLDWVKGLLRERKVEFLVDPDLQE-YNAV
EVEQLIQVALLCTQSSPMDRPKMAEVVRMLSGDGLAERWEEWQKVEVVRSQEGEMVPHRT
SEWIVDSTDNLHAVELSGPR
>scaffold-JPYU-2009797-Marchantia_polymorpha
------------------GDALHALRQALDDPSQVLQSWDPSLVNPCTWFHVTCNTENNV
VRVDLGNAMLSGGLVPQLGILTQLQYLELYSNNISGTIPKELGNLTNLVSLDLYQNRFSG
PIPEELGKLQMLRFLRLNNNSLTDQIPMSLTEITGLQVLDLSNNNLSGEVPTNGSFSLFT
PISFNGNPDLCGAAVGKQCEGGPPLSPPPPVQAPPSP---PTANPNPSSQTGAIAGGVAA
GAALLFAAPAIGFAWWRRRRPQEAFFDVPAEEDPEVHLGQLKRFSLRELQVATDNFNNKN
ILGRGGFGKVYKGRLADGSLVAVKRLKEERSPGGELQFQTEVEMISMAVHRNLLRLRGFC
MTPTERLLVYPFMPNGSVASRLRERRSEDAPLDWPTRKRISLGSARGLSYLHDHCDPKII
HRDVKAANILLDEEFEAVVGDFGLAKLMDYKDTHVTTAVRGTIGHIAPEYLSTGKSSEKT
DVFGFGIMLLELITGQRAFDLARLANDDDVMLLDWVKGLLREKKVEFLVDPDLLE-YDKV
EVEQLIQVALLCTQSSPMDRPKMAEVVRMLSGDGLAERWEEWQKVEVIRSQEVEMVPHRT
SEWIVDSTDNLHAVELSGPR
>scaffold-KRUQ-2012193-Porella_navicularis
------------------GDALHALRQALNDPSEVLQSWDPSLVNPCTWFHVTCNPQNNV
IRVDLGNAFLSGSLVTQLGDLTQLQYLELYSNNISGSIPKELGNLTMLVSLDLYQNKFSG
PIPEELGRLSNLRFLRLNNNSLQGTIPMPLTNIQGLQVLDLSNNNLTGLVPTNGSFSLFT
PISYGGNANLCGAAVSKQCPGGPPLSPPPPAQPPPTP---QGSGQTPSSQTGAIAGGVAA
GAALLFAAPAIGFAWWRRRRPQEAFFDVPAEEDPEVHLGQLKRFSLRELQVASDNFNNKN
ILGRGGFGKVYKGRLADGSLVAVKRLKEERSPGGELQFQTEVEMISMAVHRNLLRLRGFC
MTPTERLLVYPYMPNGSVASRLRERKPEDPPLDWPTRKRISLGSARGLSYLHDHCDPKII
HRDVKAANILLDEEFEAVVGDFGLAKLMDYKDTHVTTAVRGTIGHIAPEYLSTGKSSEKT
DVFGFGIMLLELITGQRAFDLARLANDDDVMLLDWVKGLLRERKVEFLVDPDLQE-YDAV
EVEQLIQVALLCTQSSPMDRPKMAEVVRMLSGDGLAERWEEWQKVEVVRSQEVELVPHRT
SEWIVDSTDNLHAVELSGPR
>scaffold-LFVP-2007306-Marchantia_paleacea-2_samples_combined
------------------GDALHALRQALDDPSQVLQSWDPSLVNPCTWFHVTCNTENNV
VRVDLGNAMLSGSLVPQLGFLTQLQYLELYSNNISGTIPKELGNLTNLVSLDLYQNRFSG
SIPEELGKLQMLRFLRLNNNSLTDQIPLSLTEITGLQVLDLSNNNLSGEVPTNGSFSLFT
PISFNGNPDLCGAAVGKQCEGGPPLSPPPPVQAPPSP---PTANPNPSSQTGAIAGGVAA
GAALLFAAPAIGFAWWRRRRPQEAFFDVPAEEDPEVHLGQLKRFSLRELQVATDNFNNKN
ILGRGGFGKVYKGRLADGSLVAVKRLKEERSPGGELQFQTEVEMISMAVHRNLLRLRGFC
MTPTERLLVYPFMPNGSVASRLRERRSEDAPLDWPTRKRISLGSARGLSYLHDHCDPKII
HRDVKAANILLDEEFEAVVGDFGLAKLMDYKDTHVTTAVRGTIGHIAPEYLSTGKSSEKT
DVFGFGIMLLELITGQRAFDLARLANDDDVMLLDWVKGLLREKKVEFLVDPDLLE-YDKV
EVEQLIQVALLCTQSSPMDRPKMAEVVRMLSGDGLAERWEEWQKVEVIRSQEVEMVPHRT
SEWIVDSTDNLHAVELSGPR
>scaffold-NRWZ-2100852-Metzgeria_crassipilis
LTAMVMLRGPLYASGNTEGDALNALKLSLQDRGNVLESWDPSLVTPCTWFHVTCNNDNSV
IRVDLGNAMLSGMLVPQLGQLTNLQYLEMYSNNISGTIPHELGNLTNLVSLDLYQNNLTG
PIPSELGRLQQLRFLRLNNNSLTGGIPVSLTNVNGLQVLDLSVNNLTGPVPTNGSFSFFT
PVSFQNNPNLCG--LTKPCPGSPPFSPPPPAQPPPPA--GSGSRRSPSSQTGPIAGGVAA
GAALLFAAPAIGFAWWRRRRPQEAFFDVPAEEDPEVHLGQLKRFSLRELQVATDNFNNKN
ILGRGGFGKVYKGRLADGSLVAVKRLKEERSPGGELQFQTEVEMISMAVHRNLLRLRGFC
MTPTERLLVYPYMPNGSVASLLRERKPEDSSLDWKTRRRISLGSARGLSYLHDHCDPKII
HRDVKAANILLDEEFEAVVGDFGLAKLMDYKDTHVTTAVRGTIGHIAPEYLSTGKSSEKT
DVFGFGIMLLELITGQRAFDLARLANDDDVMLLDWVKGLLRERKVEFLVDPDLQTAYDKV
EVEQLIQVALLCTQSSPMDRPKMTEVVRMLSGDGLAERWEEWQRVEVVRNQEDNHVPNRR
SEWIVDSTDNLHAVELSGPR
>scaffold-NRWZ-2100961-Metzgeria_crassipilis
------------------GDALHALRQSLVDPSEVLQSWDPSLVNPCTWFHVTCNSENLV
VRVDLGNAFLSGMLVSQLGELSQLQYLELYSNNISGSIPKELGNLTMLVSLDLYQNKFTG
SIPDELGKLETLRFLRLNNNSLTGAIPTSLTTIQGLQVLDLSSNNLTGEVPANGSFSFFT
PISFGGNPGLCGPAVNKQCPGEPPLSPPPPAQPPPTQ--ARNTGQTPSSQTGAIAGGVAA
GAALLFAAPAIGFAWWRRRRPQEAFFDVPAEEDPEVHLGQLKRFSLRELQVASDNFNNKN
ILGRGGFGKVYKGRLADGSLVAVKRLKEERSPGGELQFQTEVEMISMAVHRNLLRLRGFC
MTPTERLLVYPYMPNGSVASRLRERKPEDVPLDWPTRSRISLGSARGLSYLHDHCDPKII
HRDVKAANILLDEEFEAVVGDFGLAKLMDYKDTHVTTAVRGTIGHIAPEYLSTGKSSEKT
DVFGFGIMLLELITGQRAFDLARLANDDDVMLLDWVKGLLRERKVEFLVDPDLQE-YDVL
EVEQLIQVALLCTQSSPMDRPKMAEVVRMLSGDGLAERWEEWQKVEVVRSQEVERVPHRT
SEWIVDSTDNLHAVELSGPR
>scaffold-PIUF-2092298-Pellia_sp._(cf_epiphylla_(L.)_Corda)
------------------GDALHELRQALVDPSQVLQSWDPSLVNPCTWFHVTCNSENYV
IRVDLGNAFLSGNLVSALGQLSQLQYLELYSNNISGIIPKELGNLTALVSLDLYQNRFNG
PIPDELGKLDALRFLRLNNNSLSDRIPFSLTNINGLQVLDLSNNNLSGPVPTNGSFSLFT
PISFNGNQGLCGAAVGKQCPGAPPLSPPPPAHATPNQ--GQGSGQSPSSQTGAIAGGVAA
GAALLFAAPAIGFAWWRRRRPQEAFFDVPAEEDPEVHLGQLKRFSLRELQVASDNFNNKN
ILGRGGFGKVYKGRLADGSLVAVKRLKEERSPGGELQFQTEVEMISMAVHRNLLRLRGFC
MTPTERLLVYPFMPNGSVASRLRERKPEDPPLDWPTRKQISLGSARGLSYLHDHCDPKII
HRDVKAANILLDEEFEAVVGDFGLAKLMDYKDTHVTTAVRGTIGHIAPEYLSTGKSSEKT
DVFGFGIMLLELITGQRAFDLARLANDDDVMLLDWVKGLLRERKVEFLVDPDLQE-YNAV
EVEQLIQVALLCTQSSPMDRPKMAEVVRMLSGDGLAERWEEWQKVEVVRGQEGEMVPHRA
SEWIVDSTDNLHAVELSGPR
>scaffold-RTMU-2184879-Calypogeia_fissa
------------------GDALHALRQALIDPAQVLQSWDPSLVNPCTWFHVTCNPENMV
IRVDLGNAALSGQLVPQLGELTQLQYLEMYTNNISGQIPKELGNLTMLVSLDLYDNEFTG
PIPEELGRLPALRFLRLNNNSLTGTIPMSLTNIQGLQVLDLSNNNLSGVVPTNGSFTFFT
PISFAGNEGLCGDTVDKQCPGGPPLSPPPPVQPPPTT--GQSSGQTPSSQTGAIAGGVAA
GAALLFAAPAIGFAWWRRRRPQEAFFDVPAEEDPEVHLGQLKRFSLRELQVATDNFNNKN
ILGRGGFGKVYKGRLADGSLVAVKRLKEERSPGGELQFQTEVEMISMAVHRNLLRLRGFC
MTPTERLLVYPYMPNGSVASRLRERKPDDPPLDWPTRRRIALGSARGLSYLHDHCDPKII
HRDVKAANILLDEEFEAVVGDFGLAKLMDYKDTHVTTAVRGTIGHIAPEYLSTGKSSEKT
DVFGFGIMLLELITGQRAFDLARLANDDDVMLLDWVKGLLREQKVKFLVDPDLQEDYDPV
EVEQLIKVALLCTQSSPMDRPKMAEVVRMLSGDGLAERWEEWQKVEVVRSQEVELVPHRP
SEWIVDSTDNLHAVELSGPR
>scaffold-TXVB-2011463-Lunularia_cruciata
------------------GDALHALRQALNDPSQVLQSWDPSLVNPCTWFHVTCNQENMV
VRVDLGNAELSGSLVPQLGSLSELQYLELYSNNISGPIPKELGNLTNLVSLDLYLNSFQG
SIPEELGKLTNLRFLRLNNNSLTDSIPMTLTGIAGLQVLDLSNNNLTGEVPTNGSFSLFT
PISFNGNPELCGAAVGRQCPGGPPLSPPPPIQPPPQT---PTANQSPSSQTGAIAGGVAA
GAALLFAAPAIGFAWWRRRRPQEAFFDVPAEEDPEVHLGQLKRFSLRELQVATDNFQTRN
ILGRGGFGKVYKGRLSDGSLVAVKRLKEERSPGGELQFQTEVEMISMAVHRNLLRLRGFC
MTPTERLLVYPYMPNGSVASRLRDRRAEDPPLDWPTRKRISLGSARGLSYLHDHCDPKII
HRDVKAANILLDEEFEAVVGDFGLAKLMDYKDTHVTTAVRGTIGHIAPEYLSTGKSSEKT
DVFGFGIMLLELITGQRAFDLARLANDDDVMLLDWVKGLLRERKVEFLVDPDLTE-YDAV
EVEQLIQVALLCTQSSPMDRPKMAEVVRMLSGDGLAERWEEWQKVEVVRSQEVEMVPHRP
AEWIVDSTDNLHAVELSGPR
>scaffold-UUHD-2150430-Porella_pinnata
------------------GDALHALRQALNDPSEVLQSWDPSLVNPCTWFHVTCNSQNNV
IRVDLGNAYLSGSLVTQLGDLAQLQYLELYSNNISGNIPKELGNLTMLVSLDLYQNKFTG
PIPEELGRLSNLRFLRLNNNSLSGTIPMPLTNIQGLQVLDLSNNNLTGLVPTNGSFSLFT
PISFGGNTNLCGAAVSKQCPGGPPLSPPPPAQPPPTP--GQGSGQTPSSQTGAIAGGVAA
GAALLFAAPAIGFAWWRRRRPQEAFFDVPAEEDPEVHLGQLKRFSLRELQVASDNFNNKN
ILGRGGFGKVYKGRLADGSLVAVKRLKEERSPGGELQFQTEVEMISMAVHRNLLRLRGFC
MTPTERLLVYPYMPNGSVASRLRERKPEDPPLDWPTRKRISLGSARGLSYLHDHCDPKII
HRDVKAANILLDEEFEAVVGDFGLAKLMDYKDTHVTTAVRGTIGHIAPEYLSTGKSSEKT
DVFGFGIMLLELITGQRAFDLARLANDDDVMLLDWVKGLLRERKVEFLVDPDLQE-YDAV
EVEQLIQVALLCTQSSPMDRPKMAEVVRMLSGDGLAERWEEWQKVEVVRSQEVELVPHRT
SEWIVDSTDNLHAVELSGPR
>scaffold-YBQN-2130240-Odontoschisma_prostratum
------------------GDALHALRQALIDPSQVLQSWDPSLVNPCTWFHVTCNPENSV
IRVDLGNAFLSGMLVPQLGELSQLQYLEMYSNNISGIIPKELGNLTMLVSLDLYQNQFSG
PIPDELGKLSALRFLRLNNNSLTGDIPVSLTNINGLQVLDLSYNNLSGQVPTNGSFSYFT
PISFGGNDALCGAAVDKQCPGQPPLSPPPPAQPPPTT--GQSNSQTPSSQTGAIAGGVAA
GAALLFAAPAIGFAWWRRRRPQEAFFDVPAEEDPEVHLGQLKRFSLRELQVASDNFNNKN
ILGRGGFGKVYKGRLADGSLVAVKRLKEERSPGGELQFQTEVEMISMAVHRNLLRLRGFC
MTPTERLLVYPYMPNGSVASRLRERKPDDPPLDWPTRKRISLGSARGLSYLHDHCDPKII
HRDVKAANILLDEEFEAVVGDFGLAKLMDYKDTHVTTAVRGTIGHIAPEYLSTGKSSEKT
DVFGFGIMLLELITGQRAFDLARLANDDDVMLLDWVKGLLRERKVKFLVDPDLQEDYDAV
EVEQLIQVALLCTQGSPMERPKMADVVRMISGDGLAERWEEWQKVEVVRSQEVELVPHRT
SEWIVDSTDNLHAVELSGPR
>scaffold-YFGP-2108408-Pallavicinia_lyellii
------------------GDALHALREALQDPSQVLQSWDPSLVNPCTWFHVTCNSENNV
IRVDLGNALLSGTLVPQLGELTQLQYLELYSNNISGDIPKELGNLTDLVSLDLYQNRFSG
SIPEELGKLSELRFLRLNNNTLTGAIPMSLTNIEGLQVLDLSSNNLSGVVPSNGSFSLFT
PISFGGNPNLCGAAVAKQCPGQPPLSPPPPVQPSPPQ--GQGSSPSPPSQTGAIAGGVAA
GAALLFAAPAIGFAWWRRRKPQEAFFDVPAEEDPEVHLGQLKRFSLRELQVATDNFNNKN
ILGRGGFGKVYKGRLADGSLVAVKRLKEERSPGGELQFQTEVEMISMAVHRNLLRLRGFC
MTPTERLLVYPYMPNGSVASRLRERKPEDPPLDWPTRKRISLGSARGLSYLHDHCDPKII
HRDVKAANILLDEEFEAVVGDFGLAKLMDYKDTHVTTAVRGTIGHIAPEYLSTGKSSEKT
DVFGFGIMLLELITGQRAFDLARLANDDDVMLLDWVKGLLREEKVEFLVDPDLQE-YDKL
EVEQLIKVALLCTQSSPMDRPKMAEVVRMLSGDGLAERWEEWQKVEVVRSQEVELVPHRT
SEWIVDSTDNLHAVELSGPR
>scaffold-ABIJ-2002150-Selaginella_lepidophylla
SMVMLLLRGVIRVAANAEGDALHDLKTSLTDPSSVLQSWDSTLVNPCTWFHVTCDNDNYV
TRVDLGNAALSGMLVPSLGRLSRLQYLELYSNNISGEIPPELGNLSNLVSLDLYQNNFTS
SIPDSIGRLTKLRFLRLNNNSLTGSIPMSLTNINGLQVLDLSNNDLSGPVPTNGSFSLFT
PISFNNNNDLCGQAVNKRCPGGPPLTPAPTYLAPPSGG-NNGAQSQSPSNTGAIAGGVAA
GAALLFAAPAIGFAWWRRRRPPEAYFDVPAEEDPEVHLGQLKRFSLRELQVATDGFSNKN
ILGRGGFGKVYKGRLSDGSLVAVKRLKEERSPGGELQFQTEVEMISMAVHRNLLRLRGFC
MTPTERLLVYPFMANGSVASRLRERNPGEPSLDWPTRKRIALGSARGLSYLHDHCDPKII
HRDVKAANILLDEEFEAVVGDFGLAKLMDYKDTHVTTAVRGTIGHIAPEYLSTGKSSEKT
DVFGYGIMLLELITGQRAFDLARLANDDDVMLLDWVKGLLREKKVVQLVDFDLHNTYDLG
EVEELIQVALLCTQVSPGDRPKMADVVRMLEGDGLAERWEEWQKVEVVRNQEMDFVPQRA
SDWIIDSTDNLHAVELSGPR
>scaffold-CBAE-2001319-Huperzia_myrsinites
LVMILVFRLCIRVCSNSEGDALNTLKQNLKDPSSVLQSWDPTLVNPCTWFHVTCDNENSV
IRVDLGNAGLSGSLVPQLGSLRYLQYLELYSNNISGAIPPQLGNLTNLVSLDLYQNALSQ
AIPDALGQLSKLRFLRLNNNVLSGKIPVSLTEITGLQVLDLSNNNLNGEVPTNGSFSLFT
PISFGNNPGLCGVAVERQCPGGPPL-PHPSFLPPPANGPGSAGANAGSSSTGAIAGGVAA
GAALLFAAPAIFFAWWRRGRPLEAYFDVPAEEDPEVHLGQLKRFSLRELQVATDNFNNRN
ILGRGGFGKVYKGRLADGSLVGVKRLKEERSAGGELQFQTEVEMISLAVHRNLLRLRGFC
M------LVYPYMENGSVASRLRERASGEPPLEWPTRKRIALGAARGLAYLHDHCDPKII
HRDVKAANILLDAEFEAVVGDFGLAKLMDYKDTHVTTNVRGTIGHIAPEYLSTGKSSEKT
DVFGYGIMLLELITGQRAFDLARLANDDDVMLLDWVKGLLKERKVELLVDPDLKADYEFV
EVEQLIQVALLCTQGSPIDRPKMAEVVRMLEGDGLAERWEEWQKVEVVRNQEVDYANHRN
SDWVVDSTDNLHAVELSGPR
>scaffold-CBAE-2001320-Huperzia_myrsinites
LATLLVLRLCVHVCSNSEGDALNTLKQSLKDPSNVLQSWDPTLVNPCTWFHVTCDAQNSV
IRVDLGNAGLSGTLVPQLGSLSNLQYLELYSNQISGPIPPELGNLTNLVSLDLYQNSLSY
GIPDTLGQLSRLRFLRLNNNSLSGSIPVSLTNISSLQVLDLSNNQLSGEVPTNGSFSLFT
PISFGNNPGLCGVAVERQCRGGPPLPSHPSLSSPPGG-PGSAGGNSGPSSIGAIAGGVVA
GAALLFAAPAIFFAWWRRGRPLEAYFDVPAEEDPEVHLGQLKRFSLRELQVATDNFNNRN
ILGRGGFGKVYKGRLADGSLVGVKRLKEERSAGGELQFQTEVEMISLAVHRNLLRLRGFC
MTPTERLLVYPYMENGSVASRLRERASGEPPLEWPTRKRIALGAARGLAYLHDHCDPKII
HRDVKAANILLDAEFEAVVGDFGLAKLMDYKDTHVTTNVRGTIGHIAPEYLSTGKSSEKT
DVFGYGIMLLELITGQRAFDLARLANDDDVMLLDWVKGLLKERKVELLVDPDLKADYEFV
EVEQLIQVALLCTQGSPIDRPKMAEVVRMLEGDGLAERWEEWQKVEVVRNQEVDYANHRN
SDWVVDSTDNLHAVELSGPR
>scaffold-CBAE-2001323-Huperzia_myrsinites
LATLLVLRLCVHVCSNSEGDALNTLKQSLKDPSNVLQSWDPTLVNPCTWFHVTCDAQNSV
IRVDLGNAGLSGTLVPQLGSLSNLQYLELYSNQISGPIPPELGNLTNLVSLDLYQNSLSY
GIPDTLGQLSRLRFLRLNNNSLSGSIPVSLTNISSLQVLDLSNNQLSGEVPTNGSFSLFT
PISFGNNPGLCGVAVERQCRGGPPLPSHPSLSSPPGG-PGSAGGNSGPSSIGAIAGGVVA
GAALLFAAPAIFFAWWRRGRPLEAYFDVPAEEDPEVHLGQLKRFSLRELQVATDNFNNRN
ILGRGGFGKVYKGRLADGSLVGVKRLKEERSAGGELQFQTEVEMISLAVHRNLLRLRGFC
MTPTERLLVYPYMENGSVASRLRERASGEPPLEWPTRKRIALGAARGLAYLHDHCDPKII
HRDVKAANILLDAEFEAVVGDFGLAKLMDYKDTHVTTNVRGTIGHIAPEYLSTGKSSEKT
DVFGYGIMLLELITGQRAFDLARLANDDDVMLLDWVKGLLKERKVELLVDPDLKADYEFV
EVEQLIQVALLCTQGSPIDRPKMAEVVRMLEGDGLAERWEEWQKVEVVRNQDVDYVSHRH
SDWVVDSTDNLHAVELSGPR
>scaffold-GAON-2004156-Huperzia_squarrosa
------------------GDALHVFRQVIEDPSNVLQSWDPTLVNPCTWFHVTCNNQNNV
IRVDLGNAFLSGHLVPALGNLMSLQYLELYSNNIRGSIPKELGNLSQLVSLDLYQNTLTG
EIPDALGSLAQLRFLRLNNNSLSGKIPLSLTSISGLQVLDFSNNNLSGVVPTNGSFSLFT
PISFGGNPGLCGAVVARQCPGGPPLPPPTPYQPPLTT-DFSSDGKPYHISTGALAGGVSA
GAVLLFASPAIAFAWWRRRRPHEAYFDVPAEEDPDVHLGQLKRFSLRELQVATDNFNNRN
ILGRGGFGKVYKGRLTDGTLVAVKRLKEERTPGGELQFQTEVEMISMAVHRNLLRLRGFC
MTPTERLLVYPYMPNGSVASRLRERLPGDPPLDWPTRELIAMGAARGLSYLHDHCDPKII
HRDVKAANILLDEDFEAVVGDFGLAKLMDYRDTHVTTAVRGTIGHIAPEYLSTGKSSEKT
DVFGFGIMLLELITGQRAFDLARLANDDDVMLLDWVKGLLRERKVDLLVDPDLKRNYDPV
EVEQLIQVALLCTQGSPMDRPKMSDVVRMLEGDGLAERWEKWQKVEVVRNQDSEPVSHGN
SDWIVDSTDNMHAVELSGPR
>scaffold-JKAA-2181518-Selaginella_wallacei
LLVLLLLRSAVRSYGNAEGDALHDLKQSLTDPTSVLQSWDPTLVNPCTWFHVTCDNENLV
TRVDLGNAGLSGQLVPALGRLAHLQYLELYSNHISGAILPELGNLTNLVSLDLYQNNFSS
AIPDTIGGLTKLRFLRLNNNSLSGSIPVSLTNIAGLQVLDLSDNNLTGEVPTNGSFSLFT
PISFGNNNLLCGQAVEKQCPGGPPLPPKPKFTAPPPTA-GRGSGGSSGASTGAIAGGVAA
GAALLFAVPAIGFAWWRRRRPPEAYFDVPAEEDPEVHLGQLKRFSLRELQVATDGFSNKN
VLGRGGFGKVYKGRLSDGSLVAVKRLKEERSPGGELQFQTEVEMISMAVHRNLLRLRGFC
MTPTERLLVYPYMANGSVASRLRERNPGEPPLDWPTRKRIALGAARGLSYLHDHCDPKII
HRDVKAANILLDEEYEAVVGDFGLAKLMDYKDTHVTTAVRGTIGHIAPEYLSTGKSSEKT
DVFGYGIMLLELLTGQRAFDLARLANDDDVMLLDWVKGLLREKKVVQLVDSDLQNTYDLN
EVEELIQVALLCTQVSPTDRPKMADVVRMLEGDGLAERWEEWQKVEVVRSQEVEYIPQRA
SDWIVDSTDNLHAVELSGPR
>scaffold-KJYC-2013734-Selaginella_willdenowii
ILVLVFLRLVFRAYGNAEGDALHELKGALQDPSSVLQSWDSTLVNPCTWFHVTCDNDNFV
TRVDLGNAALSGTLVPSLGKLTHLQYLELYSNTISGEIPPELGNLTNLVSLDLYQNNFTS
TIPESIGRLSKLRFLRLNNNSLIGTIPMSLTSISGLQVLDLSNNKLTGEVPTNGSFSLFT
PISFNNNGGLCGQAVNRQCPGGPPLNSTPSYVPPPPGA-GAGGKSSGGSSTGAIAGGVAA
GAALLFAAPAIGFAWWRRRRPPEAYFDVPAEEDPEVHLGQLKRFSLRELQVATDGFSNKN
ILGRGGFGKVYKGRLSDGSLVAVKRLKEERSPGGELQFQTEVEMISMAVHRNLLRLRGFC
MTPTERLLVYPYMANGSVASRLRERNPGEPPLDWPTRKRIALGAARGLSYLHDHCDPKII
HRDVKAANILLDEEFEAVVGDFGLAKLMDYKDTHVTTAVRGTIGHIAPEYLSTGKSSEKT
DVFGYGIMLLELITGQRAFDLARLANDDDVMLLDWVKGLLREKKVVQLVDEDLQNTYDLG
EVEELIQVALLCTQVSPSDRPKMADVVRMLEGDGLAERWEEWQKVEVVRSQEVDFIPQRA
SDWIVDSTDNLHALELSGPR
>scaffold-LGDQ-2001251-Selaginella_apoda
WVVMLLLRAVNRVAGNAEGDALHDLKSSLTDPSSVLQSWDSTLVNPCTWFHVTCDNDNYV
TRVDLGNAALSGMLVPSLGRLSHLQYLELYSNNISGEIPPELGNLSNLVSLDLYQNNFTS
SIPDSIGRLTKLRFLRLNNNSLTGSIPVSLTNINGLQVLDLSNNFLSGPVPTNGSFSLFT
PISFNNNNGLCGQAVNRRCPGGPPLTPTPTYLAPPSGG--NGAQSQSSSNTGAIAGGVAA
GAALLFAAPAIGFAWWRRRRPPEAYFDVPAEEDPEVHLGQLKRFSLRELQVATDGFSNKN
ILGRGGFGKVYKGRLSDGSLVAVKRLKEERSPGGELQFQTEVEMISMAVHRNLLRLRGFC
MTPTERLLVYPYMANGSVASRLRERNPGEPSLDWPTRKRIALGSARGLSYLHDHCDPKII
HRDVKAANILLDEEYEAVVGDFGLAKLMDYKDTHVTTAVRGTIGHIAPEYLSTGKSSEKT
DVFGYGIMLLELITGQRAFDLARLANDDDVMLLDWVKGLLREKKVVQLVDSDLQNTYDLG
EVEELIQVALLCTQVSPGDRPKMADVVRMLEGDGLAERWEEWQKVEVVRNQEMDFVPQRA
SDWIIDSTDNLHAVELSGPR
>scaffold-LGDQ-2001252-Selaginella_apoda
WVVMLLLRAVNRVAGNAEGDALHDLKSSLTDPSSVLQSWDSTLVNPCTWFHVTCDNDNYV
TRVDLGNAALSGMLVPSLGRLSHLQYLELYSNNISGEIPPELGNLSNLVSLDLYQNNFTS
SIPDSIGRLTKLRFLRLNNNSLTGSIPVSLTNINGLQVLDLSNNFLSGPVPTNGSFSLFT
PISFNNNNGLCGQAVNRRCPGGPPLTPTPTYLAPPSGG--NGAQSQSSSNTGAIAGGVAA
GAALLFAAPAIGFAWWRRRRPPEAYFDVPAEEDPEVHLGQLKRFSLRELQVATDGFSNKN
ILGRGGFGKVYKGRLSDGSLVAVKRLKEERSPGGELQFQTEVEMISMAVHRNLLRLRGFC
MTPTERLLVYPYMANGSVASRLRERNPGEPSLDWPTRKRIALGSARGLSYLHDHCDPKII
HRDVKAANILLDEEYEAVVGDFGLAKLMDYKDTHVTTAVRGTIGHIAPEYLSTGKSSEKT
DVFGYGIMLLELITGQRAFDLARLANDDDVMLLDWVKGLLREKKVVQLVDSDLQNTYDLG
EVEELIQVALLCTQVSPGDRPKMADVVRMLEGDGLAERWEEWQKVEVVRNQEMDFVPQRA
SDWIIDSTDNLHAVELSGPR
>scaffold-LGDQ-2001253-Selaginella_apoda
WVVMLLLRAVNRVAGNAEGDALHDLKSSLTDPSSVLQSWDSTLVNPCTWFHVTCDNDNYV
TRVDLGNAALSGMLVPSLGRLSHLQYLELYSNNISGEIPPELGNLSNLVSLDLYQNNFTS
SIPDSIGRLTKLRFLRLNNNSLTGSIPVSLTNINGLQVLDLSNNFLSGPVPTNGSFSLFT
PISFNNNNGLCGQAVNRRCPGGPPLTPTPTYLAPPSGG--NGAQSQSSSNTGAIAGGVAA
GAALLFAAPAIGFAWWRRRRPPEAYFDVPAEEDPEVHLGQLKRFSLRELQVATDGFSNKN
ILGRGGFGKVYKGRLSDGSLVAVKRLKEERSPGGELQFQTEVEMISMAVHRNLLRLRGFC
MTPTERLLVYPYMANGSVASRLRERNPGEPSLDWPTRKRIALGSARGLSYLHDHCDPKII
HRDVKAANILLDEEYEAVVGDFGLAKLMDYKDTHVTTAVRGTIGHIAPEYLSTGKSSEKT
DVFGYGIMLLELITGQRAFDLARLANDDDVMLLDWVKGLLREKKVVQLVDSDLQNTYDLG
EVEELIQVALLCTQVSPGDRPKMADVVRMLEGDGLAERWEEWQKVEVVRNQEMDFVPQRA
SDWIIDSTDNLHAVELSGPR
>scaffold-LGDQ-2001254-Selaginella_apoda
WVVMLLLRAVNRVAGNAEGDALHDLKSSLTDPSSVLQSWDSTLVNPCTWFHVTCDNDNYV
TRVDLGNAALSGMLVPSLGRLSHLQYLELYSNNISGEIPPELGNLSNLVSLDLYQNNFTS
SIPDSIGRLTKLRFLRLNNNSLTGSIPVSLTNINGLQVLDLSNNFLSGPVPTNGSFSLFT
PISFNNNNGLCGQAVNRRCPGGPPLTPTPTYLAPPSGG--NGAQSQSSSNTGAIAGGVAA
GAALLFAAPAIGFAWWRRRRPPEAYFDVPAEEDPEVHLGQLKRFSLRELQVATDGFSNKN
ILGRGGFGKVYKGRLSDGSLVAVKRLKEERSPGGELQFQTEVEMISMAVHRNLLRLRGFC
MTPTERLLVYPYMANGSVASRLRERNPGEPSLDWPTRKRIALGSARGLSYLHDHCDPKII
HRDVKAANILLDEEYEAVVGDFGLAKLMDYKDTHVTTAVRGTIGHIAPEYLSTGKSSEKT
DVFGYGIMLLELITGQRAFDLARLANDDDVMLLDWVKGLLREKKVVQLVDSDLQNTYDLG
EVEELIQVALLCTQVSPGDRPKMADVVRMLEGDGLAERWEEWQKVEVVRNQEMDFVPQRA
SDWIIDSTDNLHAVELSGPR
>scaffold-PKOX-2100424-Isoetes_tegetiformans
------------------GDALHIFRQALNDPSNVLQSWDPTLVNPCTWFHVTCNNQNNV
IRVDLGNAFLSGRLVSALGTLSYLQYLELYSNNITGPIPKELGNLTQLVSLDLYQNGFTG
EIPDTLGRLSQLRFLRLNNNTLSGKIPFSLTTIPGLQVLDLSNNNLTGQVPTNGSFSLFT
PISFGGNAGLCGQVVGKQCPGGPPLPPPTPYQPPQTG-LGQNGNPGGPSSTGAIAGGVAA
GAALLFATPAIAFAWWRRRRPHEAYFDVPAEEDPEVHLGQLKRFSLRELQVATDNFNNRN
ILGRGGFGKVYKGRLADGSLVAVKRLKEERSAGGELQFQTEVEMISMAVHRNLLRLRGFC
MTPTERLLVYPYMPNGSVASCLRERLPGDPPLVWPTRKCIALGAARGLSYLHDHCDPKII
HRDVKAANILLDEEFEAVVGDFGLAKLMDYKDTHVTTAVRGTIGHIAPEYLSTGKSSEKT
DVFGFGIMLLELITGQRAFDLARLANDDDVMLLDWVKGLLRERKVDLLVDPDLKTEYNPV
EVEQLIQVALLCTQGSPMDRPKMAEVVRMLEGDGLAERWEEWQKVEVVRSQEVELVSHGN
SDWIVDSTDNLHAVELSGPR
>scaffold-PQTO-2012821-Lycopodium_deuterodensum
------------------GDALHVFRQALEDPSNVLQSWDPTLVNPCTWFHVTCNSQNNV
IRVDLGNAFLSGHLVPALQNLISLQYLELYSNNISGSIPKELGNLSQLVSLDLYQNAFTG
EMPDTLGSLTELRFLRLNNNSLSGKIPMSLTSIPGLQVLDFSNNNLSGVVPTNGSFSLFT
PISFGGNSELCGPVVARQCPGGPPLPPPTPYQPPVTT-TFNSNGKPYRTSTGALTGGVAA
GAVLLFASPAIAFAWWRRRRPHEAYFDVPAEEDPEVHLGQLKRFSLRELQVATDNFNNRN
ILGRGGFGKVYKGRLADGTLVAVKRLKEERTPGGELQFQTEVEMISMAVHRNLLRLRGFC
MTPTERLLVYPYMPNGSVASRLRERLPGDPPLDWPTRKLIALGAARGLSYLHDHCDPKII
HRDVKAANILLDEEFEAVVGDFGLAKLMDYRDTHVTTAVRGTIGHIAPEYLSTGKSSEKT
DVFGFGIMLLELITGQRAFDLARLANDDDVMLLDWVKGLLRERKVDLLVDPDLKKNYDPI
EVEQLIQVALLCTQGSPMDRPKMGEVVRMLEGDGLAERWEEWQKVEVVRNQDIELVSHGN
SEWIVDSTDNMHAVELSGPR
>scaffold-ZFGK-2005223-Selaginella_kraussiana
------------------GDALHVFRQALEDPSNVLQSWDPTLVNPCTWFHVTCNNQNNV
IRVDLGNAFLSGRLVPALGNLEYLQYLELYSNNITGSIPKELGNLTQLVSLDLYQNSFTG
DIPETIGRLNQLRFLRLNNNSLDGRIPNSLTAIPGLQVLDLSNNNLSGSVPTNGSFSLFT
PISFGGNAALCGAVVGRQCPGGPPLPPPTPYQPSFTP-DNQNGNGGDEPSTGAIAGGVAA
GAALLFATPAIAFAWWRRRRPHEAYFDVPAEEDPEVHLGQLKRFSLRELQVATDNFNNRN
ILGRGGFGKVYKGRLADGSLVAVKRLKEERSPGGELQFQTEVEMISMAVHRNLLRLRGFC
MTPTERLLVYPYMPNGSVASRLRERLPGDPPLDWPTRKCIALGAARGLSYLHDHCDPKII
HRDVKAANILLDEEFEAVVGDFGLAKLMDYKDTHVTTAVRGTIGHIAPEYLSTGKSSEKT
DVFGFGIMLLELITGQRAFDLARLANDDDVMLLDWVKGLLRERKVDMLVDPDLKKEYDPV
EVEQLIQVALLCTQGSPMDRPKMAEVVRMLEGDGLAERWEEWQKVEIVRSQEVELVSHVN
SDWIVDSTDNLHAVELSGPR
>scaffold-ZFGK-2042349-Selaginella_kraussiana
LVLLVLLCLATRSHQNAEGDALHDLKSNLDDPTSVLQSWDPTLVNPCTWFHVTCDQENSV
TRVDLGNAGLSGSLVETLGRLSHLQYLELYSNNISGTIPPQLGNLTNLVSLDLYQNKFTS
TIPESIGSLSKLRFLRLNNNQLSGKIPMALTNIQGLQVLDLSTNNLTGDVPTNGSFSLFT
PISFGGNPNL--------TPPPTPIPSPPP--PPPPG-SGRTGNSPSASSTGAIAGGVAA
GAALLFAVPAIGFAWWRRRRPPEAYFDVPAEEDPEVHLGQLRRFSLRELQVATDGFSPRN
VLGRGGFGKVYKGRLSDGSLVAVKRLKEERSAGGELQFQTEVEMISMAVHRNLLRLRGFC
MTPTERLLVYPYMVHGSVASRLRERNAGDPPLDWPTRKRIALGAARGLSYLHDHCDPRII
HRDVKAANVLLDEEFEAVVGDFGLAKLMDYKDTHVTTAVRGTIGHIAPEYLSTGKSSEKT
DVFGYGIMLLELLTGQRAFDLARLANDDDVMLLDWVKGLLREKKVVQLVDSDLQNTYDLN
EVEELIQVALLCTQVSPTDRPKMADVVRMLEGDGLAERWEEWQKVEVVRNQEMEFLPHRT
SDWLVDSTDNLHAVELSGPR
>scaffold-ZYCD-2009215-Selaginella_acanthonota
LLVLLLLRSLVRSYGNAEGDALHDLKQALQDPTSVLQSWDPTLVNPCTWFHVTCDNENLV
TRVDLGNAGLSGMLVPSLGRLAHLQYLELYSNNISGPIPPDLGNLTNLVSLDLYQNNFSS
TIPNTIGALTKLRFLRLNNNNLSGSIPVSLTNIDGLQVLDLSNNNLSGEVPTNGSFSLFT
PISFGNNNLLCGQAVGKQCPGGPPLPPKPKFTAPPPSA-GRGSGGSSGASTGAIAGGVAA
GAALLFAVPAIGFAWWRRRRPPEAYFDVPAEEDPEVHLGQLKRFSLRELQVATDGFSNKN
VLGRGGFGKVYKGRLSDGSLVAVKRLKEERSPGGELQFQTEVEMISMAVHRNLLRLRGFC
MTPTERLLVYPYMANGSVASRLRERNPGEPPLDWPTRKRIALGAARGLSYLHDHCDPKII
HRDVKAANILLDEEYEAVVGDFGLAKLMDYKDTHVTTAVRGTIGHIAPEYLSTGKSSEKT
DVFGYGIMLLELLTGQRAFDLARLANDDDVMLLDWVKGLLREKKVVQLVDSDLQNTYDLN
EVEELIQVALLCTQVSPTDRPKMADVVRMLEGDGLAERWEEWQKVEVVRSQEVEYIPQRA
SDWLVDSTDNLHAVELSGPR
>scaffold-ZZEI-2007708-Phylloglossum_drummondii
LAMLLFLRLCIYVCCNSEGDALNTLKQNLKDPSSVLQSWDPTLVNPCTWFHVTCDNENSV
IRVDLGNAGLSGTLVPQLGSLRFLQYLELYSNNISGSIPPELGNLTNLVSLDLYQNALSG
GIPDTLGQLAKLRFLRLNNNSLSGNVPASLTQISGLQVLDLSNNQLSGEVPTNGSFSLFT
PISFGNNPGLCGVAVERQCPGGPPLPPHPSFLSPPAAGPGSAGGDSGSSSTGAIAGGVAA
GAALLFAAPAIFFAWWRRGRPLEAYFDVPAEEDPEVHLGQLKRFSLRELQVATDGFNNRN
ILGRGGFGKVYKGRLADGSLVAVKRLKEERSAGGELQFQTEVEMISMAVHRNLLRLRGFC
MTPTERLLVYPYMENGSVASRLRERAPGEPPLEWSIRKRIALGAARGLAYLHDHCDPKII
HRDVKAANILLDTEFEAVVGDFGLARLMDYKDTHVTTAVRGTIGHIAPEYLSTGKSSEKT
DVFGYGIMLLELITGQRAFDLARLANDDDVMLLDWVKGLLKERKVELLVDPDLKANYEFV
EVEQLIQVALLCTQGSPIDRPKMAEVVRMLEGDGLAERWEEWQKVEVVRNQEVEYVTHRN
SDWIVDSTDNLHAVELSGPR
>scaffold-ZZOL-2007511-Selaginella_stauntoniana
------------------GDALHVFRQALDDPSNVLQSWDPTLVNPCTWFHVTCNTQDNV
IRVDLGNAFLSGRLVAALGNLENLQYLELYSNNITGPIPKELGNLTELVSLDLYQNSFTG
DIPDSLGKLHNLRFLRLNNNTLDGKIPNSLTTIPGLQVLDLSNNNLSGPVPTNGSFSLFT
PISFGGNPALCGAVVSRQCPGGPPLPPPTPYQPPSPF-GNQNGNNGGSSSTGAIAGGVAA
SAALLFATPAIAFAWWKRRRPHEAYFDVPAEEDPEVHLGQLKRFSLRELQVATDNFNNRN
ILGRGGFGKVYKGRLADGSLVAVKRLKEERSPGGELQFQTEVEMISMAVHRNLLRLRGFC
MTPTERLLVYPYMPNGSVASRLRERLPGDTPLDWPTRKCIALGAARGLSYLHDHCDPKII
HRDVKAANILLDEEYEAVVGDFGLAKLMDYKDTHVTTAVRGTIGHIAPEYLSTGKSSEKT
DVFGFGIMLLELITGQRAFDLARLANDDDVMLLDWVKGLLRERKVDLLVDPDLKNEYDPM
EVEQLIQVALLCTQGSPMDRPKMAEVVRMLEGDGLAERWEEWQKVEVVRSQEVELVSHGN
SEWIVDSTDNLHAVELSGPR
>scaffold-ZZOL-2054131-Selaginella_stauntoniana
LVLALLLRAVIRVYGNAEGDALHDLKTSLTDPSSVLQSWDSTLVNPCTWFHVTCDNDNFV
TRVDLGNAALSGTLVPSLGRLSHLQYLELYSNNITGEIPPELGNLSNLVSLDLYQNNFTS
SIPDTIGRLTKLRFLRLNNNSLSGSIPMSLTNINGLQVLDLSNNDLSGPVPTNGSFSLFT
PISFNNNRDLCGQAVNKRCPNGPPLTPAPQYLAPPSGA-NNGTQSSSSSNTGAIAGGVAA
GAALLFAAPAIGFAWWRRRRPPEAYFDVPAEEDPEVHLGQLKRFSLRELQVATDGFSNKN
ILGRGGFGKVYKGRLSDGSLVAVKRLKEERSPGGELQFQTEVEMISMAVHRNLLRLRGFC
MTPTERLLVYPYMANGSVASRLRERNPGEPSLDWPTRKRIALGSARGLSYLHDHCDPKII
HRDVKAANILLDEEYEAVVGDFGLAKLMDYKDTHVTTAVRGTIGHIAPEYLSTGKSSEKT
DVFGYGIMLLELITGQRAFDLARLANDDDVMLLDWVKGLLREKKVVQLVDSDLHNTYDLG
EVEELIQVALLCTQVSPNDRPKMADVVRMLEGDGLAERWEEWQKVEVVRNQEMDFVPQRA
SDWIIDSTDNLHAVELSGPR
>scaffold-DHWX-2015863-Fontinalis_antipyretica
------------------GDALNAFRQSLTDTSNVLQSWDPTLVNPCTWFHVTCNLENSV
TRVDLGNAGLSGQLVSQLGVLTNLQYLELYSNNLSGIIPKELGNITDLVSLDLYQNNFTG
IIPDSLGQLRSLRFLRLNNNSLTGSIPVSLTTIQGLQVLDLSYNKLSGDVATNGSFSLFT
PISFLGNNDLCGSVVGKQCPGQPPFPPPPPFTPPPPANNGQQAKSQQTTSTGAIAGGVAA
GAALLFAAPAIGFAWWRRRRPIEAFFDVPAEEDPEVHLGQLKRFNLRELQVASDNFSNRN
ILGRGGFGKVYKGRLADGTLVAIKRLKEERSPGGELQFQTEVEMISMAVHRNLLRLRGFC
MTPTERLLVYPYMPNGSVASRLRERVDGEPALTWRTRKQIALGAARGLSYLHDHCDPKII
HRDVKAANILLDEEFEAVVGDFGLAKLMDYKDTHVTTAVRGTIGHIAPEYLSTGKSSEKT
DVFGFGIMLLELITGQRAFDLARLANDDDVMLLDWVKGLLRERKVDLLVDPDLKQNYDQK
EVEELIQVALLCTQGSPLDRPKMGDVVRMLEGDGLAERWEEWQKVEVVRNMDMDLPPHRT
SEWIVDSTDNLHAVELSGPR
>scaffold-EEMJ-2040308-Thuidium_delicatulum
------------------GDALNAFRQSLTDTSNVLQSWDPTLVNPCTWFHVTCNLENSV
TRVDLGNAGLSGQLVPQLGVLTNLQYLELYSNNLSGTIPKELGNITDLVSLDLYQNNFTG
TIPDSLGQLRSLRFLRLNNNSLTGSIPVSLTTIQGLQVLDLSYNKLSGDVPTNGSFSLFT
PISFLGNNDLCGSVVGKQCPGQPPFPPPPPFTPPPPANNGQQAKSQQTTSTGAIAGGVAA
GAALLFAAPAIGFAWWRRRRPIEAFFDVPAEEDPEVHLGQLKRFNLRELQVASDNFSNRN
ILGRGGFGKVYKGRLADGTLVAIKRLKEERSPGGELQFQTEVEMISMAVHRNLLRLRGFC
MTPTERLLVYPYMPNGSVASRLRERVDGEPALTWRTRKQIALGAARGLSYLHDHCDPKII
HRDVKAANILLDEEFEAVVGDFGLAKLMDYKDTHVTTAVRGTIGHIAPEYLSTGKSSEKT
DVFGFGIMLLELITGQRAFDLARLANDDDVMLLDWVKGLLRERKVDLLVDPDLKQNYDQK
EVEELIQVALLCTQGSPLDRPKMGDVVRMLEGDGLAERWEEWQKVEVVRNMDMDLPPHRT
SEWIVDSTDNLHAVELSGPR
>scaffold-FFPD-2013788-Ceratodon_purpureus
------------------GDALFAFRQSVTDSSNVLQSWDSTLVNPCTWFHVTCNTENSV
TRVDLGNAGLSGKLVPNLGILSNLQYLELYSNNISGIIPKELGNLTSLVSLDLYQNNLTG
NIPDSLGQLRNLRFLRLNNNSLTGTIPGSLTTINGLQVLDLSYNKLSGDVPTNGSFSLFT
PISFLGNKDLCGSAVNKQCPGQPPFPPPPPFTPPPPPNNGQQAKTQQQTSTGAIAGGVAA
GAALLFAAPAIGFAWWRRRRPIEAFFDVPAEEDPEVHLGQLKRFNLRELQVASDNFNNRN
ILGRGGFGKVYKGRLADGSLVAIKRLKEERSPGGELQFQTEVEMISMAVHRNLLRLRGFC
MTPTERLLVYPYMPNGSVASRLRERVDGEPALTWRTRRQIALGSARGLSYLHDHCDPKII
HRDVKAANILLDEEFEAVVGDFGLAKLMDYKDTHVTTAVRGTIGHIAPEYLSTGKSSEKT
DVFGFGIMLLELITGQRAFDLARLANDDDVMLLDWVKGLLKERKVDLLVDPDLKSNYEQR
EVEELIQVALLCTQGSPSDRPKMGEVVRMLEGDGLAERWEEWQKVEVVRNHDLDLPLHRT
SEWIVDSTDNLHAVELSGPR
>scaffold-HVBQ-2022964-Tetraphis_pellucida
------------------GDALNALRESLTDTSNVLQSWDPTLVNPCTWFHVTCNNENNV
IRVDLGNAGLSGTLVPQLGELSKLQYLELYSNNISGSIPPALGNLSNLVSLDLYQNNFSG
IIPETFGSLTSLRFLRLNNNSLTGTIPAQLTNIQGLQVLDLSHNNLTGDVPTNGSFSLFT
PISFTGNVNLCGAVVSKQCPGAPPFPPPPPFTPPPPSSNSQ--AKSAGSSTGAIAGGVAA
GAALLFAAPAIGFAWWRRRRPIEAFFDVPAEEDPEVHLGQLKRFSLRELQVASDNFNNRN
ILGRGGFGKVYKGRLADGTLVAIKRLKEERSPGGELQFQTEVEMISMAVHRNLLRLRGFC
MTPTERLLVYPYMPNGSVASRLRERVDGEPALSWRTRKLIALGAARGLSYLHDHCDPKII
HRDVKAANILLDEEFEAVVGDFGLAKLMDYKDTHVTTAVRGTIGHIAPEYLSTGKSSEKT
DVFGFGIMLLELITGQRAFDLARLANDDDVMLLDWVKGLLRERKVDLLVDPDLKQNYDQK
EVEELIQVALLCTQGSPLDRPKMNDVVRMIEGDGLAERWDEWQKVEVVRNQDFELTHHRT
SEWIVDSTDNLHAVELSGPR
>scaffold-IGUH-2167829-Leucodon_julaceus
------------------GDALNAFRQSLTDTSNVLQSWDPTLVNPCTWFHVTCNLENSV
TRVDLGNAGLSGQLVPQLGVLTNLQYLELYSNNLSGTIPKELGNITDLVSLDLYQNNFTG
TIPDSLGQLRSLRFLRLNNNSLTGSIPVSLTTIQGLQVLDLSYNKLSGDVPTNGSFSLFT
PISFLGNNDLCGSVVGKQCPGQPPFPPPPPFTPPPPANNGQQAKSQQTTSTGAIAGGVAA
GAALLFAAPAIGFAWWRRRRPIEAFFDVPAEEDPEVHLGQLKRFNLRELQVASDNFSNRN
ILGRGGFGKVYKGRLADGTLVAIKRLKEERSPGGELQFQTEVEMISMAVHRNLLRLRGFC
MTPTERLLVYPYMPNGSVASRLRERVDGEPALTWRTRKQIALGAARGLSYLHDHCDPKII
HRDVKAANILLDEEFEAVVGDFGLAKLMDYKDTHVTTAVRGTIGHIAPEYLSTGKSSEKT
DVFGFGIMLLELITGQRAFDLARLANDDDVMLLDWVKGLLRERKVDLLVDPDLKQNYDQK
EVEELIQVALLCTQGSPLDRPKMGDVVRMLEGDGLAERWEEWQKVEVVRNMDMDLPPHRT
SEWIVDSTDNLHAVELSGPR
>scaffold-JADL-2049288-Rhynchostegium_serrulatum
------------------GDALNAFRQSLTDTSNVLQSWDPTLVNPCTWFHVTCNLENSV
TRVDLGNAGLSGQLVPQLGVLTNLQYLELYSNNLSGTIPKELGNITDLVSLDLYQNNFTG
TIPDSLGQLRSLRFLRLNNNSLTGSIPVSLTTIQGLQVLDLSYNKLSGDVPTNGSFSLFT
PISFLGNNDLCGSVVGKQCPGQPPFPPPPPFTPPPPANNGQQAKSQQTTSTGAIAGGVAA
GAALLFAAPAIGFAWWRRRRPIEAFFDVPAEEDPEVHLGQLKRFNLRELQVASDNFSNRN
ILGRGGFGKVYKGRLADGTLVAIKRLKEERSPGGELQFQTEVEMISMAVHRNLLRLRGFC
MTPTERLLVYPYMPNGSVASRLRERVDGEPALTWRTRKQIALGAARGLSYLHDHCDPKII
HRDVKAANILLDEEFEAVVGDFGLAKLMDYKDTHVTTAVRGTIGHIAPEYLSTGKSSEKT
DVFGFGIMLLELITGQRAFDLARLANDDDVMLLDWVKGLLRERKVDLLVDPDLKQNYDQK
EVEELIQVALLCTQGSPLDRPKMGDVVRMLEGDGLAERWEEWQKVEVVRNMDMDLPPHRT
SEWIVDSTDNLHAVELSGPR
>scaffold-JMXW-2005475-Bryum_argenteum
------------------GDALNAFRQSLTDTSNVLQSWDPTLVNPCTWFHVTCNTENLV
TRVDLGNAGLSGQLVPQLGILTNLQYLELYSNNLSGTIPKELGNITALVSLDLYQNNFTG
TIPDSLGNLRNMRFLRLNNNSLSGSIPVSLTNIVGLQVLDLSYNRLTGDVPTNGSFSAFT
PISFVGNADLCGSVVGKQCPGQPPFPPPPPLTPPPPASNGQQARAQQTTSTGAIAGGVAA
GAALLFAAPAIGFAWWRRRRPIEAFFDVPAEEDPEVHLGQLKRFNLRELQVASDNFSNRN
ILGRGGFGKVYKGRLADGTLVAIKRLKEERSPGGELQFQTEVEMISMAVHRNLLRLRGFC
MTPTERLLVYPYMPNGSVASRLRERVDGEPALTWRTRKQIALGAARGLSYLHDHCDPKII
HRDVKAANILLDEEFEAVVGDFGLAKLMDYKDTHVTTAVRGTIGHIAPEYLSTGKSSEKT
DVFGFGIMLLELITGQRAFDLARLANDDDVMLLDWVKGLLRERKVDLLVDPDLKQNYDQK
EVEELIQVALLCTQGSPLDRPKMSDVVRMLEGDGLAERWEEWQKVEVVRNMDMDLPPHRT
SEWIVDSTDNLHAVELSGPR
>scaffold-ORKS-2059811-Philonotis_fontana
------------------GDALNAFRQSLTDTSNVLQSWDPTLVNPCTWFHVTCNLENSV
TRVDLGNAGLSGQLVPQLGVLTNLQYLELYSNNLSGTIPKELGNITALVSLDLYQNNFTG
TIPDSLGQLRNLRFLRLNNNSLTGSIPVSLTTIQGLQVLDLSYNKLSGDVPTNGSFSLFT
PISFLGNNDLCGSVVGKQCPGQPPFPPPPPFTPPPPANNGQQAKSQQTTSTGAIAGGVAA
GAALLFAAPAIGFAWWRRRRPIEAFFDVPAEEDPEVHLGQLKRFNLRELQVASDNFSNRN
ILGRGGFGKVYKGRLADGTLVAIKRLKEERSPGGELQFQTEVEMISMAVHRNLLRLRGFC
MTPTERLLVYPYMPNGSVASRLRERVDGEPALTWRTRKQIALGAARGLSYLHDHCDPKII
HRDVKAANILLDEEFEAVVGDFGLAKLMDYKDTHVTTAVRGTIGHIAPEYLSTGKSSEKT
DVFGFGIMLLELITGQRAFDLARLANDDDVMLLDWVKGLLRERKVDLLVDPDLKQNYDQK
EVEELIQVALLCTQGSPLDRPKMGDVVRMLEGDGLAERWEEWQKVEVVRNMDMDLPPHRT
SEWIVDSTDNLHAVELSGPR
>scaffold-QKQO-2001682-Pseudotaxiphyllum_elegans
------------------GDALYAFRQSLTDTSNVLQSWDPTLVNPCTWFHVTCNLENSV
TRVDLGNAGLSGQLVPQLGVLTNLQYLELYSNNLSGTIPKELGNITDLVSLDLYQNNFTG
TIPDSLGQLRSLRFLRLNNNSLTGSIPVSLTTIRGLQVLDLSYNELSGDVPTNGSFSLFT
PISFLGNNDLCGSVVGKQCPGQPPFPPPPPFTPPPPANNGQQAKSQQTTSTGAIAGGVAA
GAALLFAAPAIGFAWWRRRRPIEAFFDVPAEEDPEVHLGQLKRFNLRELQVASDNFSNRN
ILGRGGFGKVYKGRLADGTLVAIKRLKEERSPGGELQFQTEVEMISMAVHRNLLRLRGFC
MTPTERLLVYPYMPNGSVASRLRERVDGEPALTWRTRKQIALGAARGLSYLHDHCDPKII
HRDVKAANILLDEEFEAVVGDFGLAKLMDYKDTHVTTAVRGTIGHIAPEYLSTGKSSEKT
DVFGFGIMLLELITGQRAFDLARLANDDDVMLLDWVKGLLRERKVDLLVDPDLKQNYDQK
EVEELIQVALLCTQGSPLDRPKMGDVVRMLEGDGLAERWEEWQKVEVVRNMDMDLPPHRT
SEWIVDSTDNLHAVELSGPR
>scaffold-QMWB-2008880-Anomodon_attenuatus
------------------GDALNAFRQSLTDTSNVLQSWDPTLVNPCTWFHVTCNLENSV
TRVDLGNAGLSGQLVPNLGVLTNLQYLELYSNNLSGTIPKELGNITDLVSLDLYQNNFTG
TIPDSLGQLRSLRFLRLNNNSLTGSIPVSLTTIQGLQVLDLSYNKLSGDVPTNGSFSLFT
PISFLGNNDLCGSVVGKQCPGQPPFPPPPPFTPPPPANNGQQAKSQQATSTGAIAGGVAA
GAALLFAAPAIGFAWWRRRRPIEAFFDVPAEEDPEVHLGQLKRFNLRELQVASDNFSNRN
ILGRGGFGKVYKGRLADGTLVAIKRLKEERSPGGELQFQTEVEMISMAVHRNLLRLRGFC
MTPTERLLVYPYMPNGSVASRLRERVDGEPALTWRTRKQIALGAARGLSYLHDHCDPKII
HRDVKAANILLDEEFEAVVGDFGLAKLMDYKDTHVTTAVRGTIGHIAPEYLSTGKSSEKT
DVFGFGIMLLELITGQRAFDLARLANDDDVMLLDWVKGLLRERKVDLLVDPDLKQNYDQK
EVEELIQVALLCTQGSPLDRPKMGDVVRMLEGDGLAERWEEWQKVEVVRNMDMDLPPHRT
SEWIVDSTDNLHAVELSGPR
>scaffold-SKQD-2011763-Takakia_lepidozioides
------------------GDALHALRQQLSDPSNVLQSWDPTLVNPCTWFHVTCNNENSV
IRVDLGNADLSGGLVWQLGNLPSLQYLELYSNNITGPIPKELGNLENLVSLDLYQNQFTG
NIPDTLGKLINLRFLRLNNNSLQGAIPTQLTSITGLQVLDLSYNNLIGNVPTNGSFSLFT
PISFQANQDLCGTVVGKQCPGQPPLPPPPPYEPPPSPGSSDPSRNSQSSSTGAIAGGVAA
GAALLFAAPAIGFAWWRRRRPVEAFFDVPAEEDPEVHLGQLKRFSLRELQVATDNFNNKN
ILGRGGFGKVYKGRLADGTLVAVKRLKEERSPGGELQFQTEVEMISMAVHRNLLRLRGFC
MTPTERLLVYPYMPNGSVASRLRERVLGEPALDWPTRKCISLGSARGLSYLHDHCDPKII
HRDVKAANILLDEEFEAVVGDFGLAKLMDYKDTHVTTAVRGTIGHIAPEYLSTGKSSEKT
DVFGFGIMLLELITGQRAFDLARLANDDDVMLLDWVKGLLKERKVDLLVDPDLKQNYDHK
EVEELIQVALLCTQGSPMDRPKMAEVVRMLEGDGLAERWEEWQKVEVVRNQEVDLVPHRT
SEWIVDSTDNLHAVELSGPR
>scaffold-SZYG-2010052-Polytrichum_commune
------------------GDALNALRQALTDTSNVLQSWDPTLVNPCTWFHVTCNSDNNV
IRVDLGNAGLSGQLVSQLGALSKLQYLELYSNNISGQIPKELGNLTALVSLDLYQNNFTG
QIPDTLGNLGNLRFLRLNNNSLSGSIPVQLTTISGLQVLDLSYNNLSGDVPTNGSFSLFT
PISFLGNNNLCGAVVSKQCKGQPPFPPPPPYEPPPPPNNGNQAKSPGSTSTGAIAGGVAA
GAALLFAAPAIGFAWWRRRRPIEAFFDVPAEEDPEVHLGQLKRFSLRELQVASDNFNNRN
ILGRGGFGKVYKGRLADGTLVAIKRLKEERSPGGELQFQTEVEMISMAVHRNLLRLRGFC
MTPTERLLVYPYMPNGSVASRLRERVDGEPALSWRTRKLIALGAARGLSYLHDHCDPKII
HRDVKAANILLDEEFEAVVGDFGLAKLMDYKDTHVTTAVRGTIGHIAPEYLSTGKSSEKT
DVFGFGIMLLELITGQRAFDLARLANDDDVMLLDWVKGLLKERKVDLLVDPDLKQNYDQR
EVEELIQVALLCTQGSPMDRPKMGEVVRMLEGDGLAERWEEWQKVELVRNQDMDLIPHRT
SEWIVDSTDNLHAVELSGPR
>scaffold-TAVP-2020512-Calliergon_cordifolium
------------------GDALNAFRQSLTDTSNVLQSWDPTLVNPCTWFHVTCNLENSV
TRVDLGNAGLSGQLVPQLGVLTNLQYLELYSNNLSGTIPKELGNITDLVSLDLYQNNFTG
TIPDSLGQLRSLRFLRLNNNSLTGSIPVSLTTIQGLQVLDLSYNKLSGDVPTNGSFSLFT
PISFLGNNDLCGSVVGKQCPGQPPFPPPPPFTPPPPANNGQQAKSQQTTSTGAIAGGVAA
GAALLFAAPAIGFAWWRRRRPIEAFFDVPAEEDPEVHLGQLKRFNLRELQVASDNFSNRN
ILGRGGFGKVYKGRLADGTLVAIKRLKEERSPGGELQFQTEVEMISMAVHRNLLRLRGFC
MTPTERLLVYPYMPNGSVASRLRERVDGEPALTWRTRKQIALGAARGLSYLHDHCDPKII
HRDVKAANILLDEEFEAVVGDFGLAKLMDYKDTHVTTAVRGTIGHIAPEYLSTGKSSEKT
DVFGFGIMLLELITGQRAFDLARLANDDDVMLLDWVKGLLRERKVDLLVDPDLKQNYDQK
EVEELIQVALLCTQGSPLDRPKMGDVVRMLEGDGLAERWEEWQKVEVVRNMDMDLPPHRT
SEWIVDSTDNLHAVELSGPR
>scaffold-TMAJ-2025051-Neckera_douglasii
------------------GDALNAFRQSLTDTSNVLQSWDPTLVNPCTWFHVTCNLENSV
TRVDLGNAGLSGQLVPNLGVLTNLQYLELYSNNLSGTIPKELGNITDLVSLDLYQNNFTG
TIPDSLGQLRSLRFLRLNNNSLTGSIPVSLTTIQGLQVLDLSYNKLSGDVPTNGSFSLFT
PISFLGNNDLCGSVVGKQCPGQPPFPPPPPFTPPPPANNGQQAKSQQTTSTGAIAGGVAA
GAALLFAAPAIGFAWWRRRRPIEAFFDVPAEEDPEVHLGQLKRFNLRELQVASDNFSNRN
ILGRGGFGKVYKGRLADGTLVAIKRLKEERSPGGELQFQTEVEMISMAVHRNLLRLRGFC
MTPTERLLVYPYMPNGSVASRLRERVDGEPALTWRTRKQIALGAARGLSYLHDHCDPKII
HRDVKAANILLDEEFEAVVGDFGLAKLMDYKDTHVTTAVRGTIGHIAPEYLSTGKSSEKT
DVFGFGIMLLELITGQRAFDLARLANDDDVMLLDWVKGLLRERKVDLLVDPDLKQNYDQK
EVEELIQVALLCTQGSPLDRPKMGDVVRMLEGDGLAERWEEWQKVEVVRNMDMDLPPHRT
SEWIVDSTDNLHAVELSGPR
>scaffold-VBMM-2054255-Claopodium_rostratum
------------------GDALNAFRQSLTDTSNVLQSWDPTLVNPCTWFHVTCNLENSV
TRVDLGNAGLSGQLVPQLGVLTNLQYLELYSNNLSGTIPKELGNITDLVSLDLYQNNFTG
TIPDSLGQLRSLRFLRLNNNSLTGSIPVSLTTIQGLQVLDLSYNKLSGDVPTNGSFSLFT
PISFLGNNDLCGSVVGKQCPGQPPFPPPPPFTPPPPANNGQQAKSQQTTSTGAIAGGVAA
GAALLFAAPAIGFAWWRRRRPIEAFFDVPAEEDPEVHLGQLKRFNLRELQVASDNFSNRN
ILGRGGFGKVYKGRLADGTLVAIKRLKEERSPGGELQFQTEVEMISMAVHRNLLRLRGFC
MTPTERLLVYPYMPNGSVASRLRERVDGEPALTWRTRKQIALGAARGLSYLHDHCDPKII
HRDVKAANILLDEEFEAVVGDFGLAKLMDYKDTHVTTAVRGTIGHIAPEYLSTGKSSEKT
DVFGFGIMLLELITGQRAFDLARLANDDDVMLLDWVKGLLRERKVDLLVDPDLKQNYDQK
EVEELIQVALLCTQGSPLDRPKMGDVVRMLEGDGLAERWEEWQKVEVVRNMDMDLPPHRT
SEWIVDSTDNLHAVELSGPR
>scaffold-WNGH-2015210-Aulacomnium_heterostichum
------------------GDALNAFRQSLTDTSNVLQSWDPTLVNPCTWFHVTCNLENSV
TRVDLGNAGLSGQLVPQLGVLTNLQYLELYSNNLSGTIPKELGNITALVSLDLYQNNFTG
TIPDSLGQLRNLRFLRLNNNSLTGSIPVSLTTIQGLQVLDLSYNKLSGDVPTNGSFSLFT
PISFLGNNDLCGSVVGKQCPGQPPFPPPPPFTPPPPANNGQQAKSQQTTSTGAIAGGVAA
GAALLFAAPAIGFAWWRRRRPIEAFFDVPAEEDPEVHLGQLKRFNLRELQVASDNFSNRN
ILGRGGFGKVYKGRLADGTLVAIKRLKEERSPGGELQFQTEVEMISMAVHRNLLRLRGFC
MTPTERLLVYPYMPNGSVASRLRERVDGEPALTWRTRKQIALGAARGLSYLHDHCDPKII
HRDVKAANILLDEEFEAVVGDFGLAKLMDYKDTHVTTAVRGTIGHIAPEYLSTGKSSEKT
DVFGFGIMLLELITGQRAFDLARLANDDDVMLLDWVKGLLRERKVDLLVDPDLKQNYDQK
EVEELIQVALLCTQGSPLDRPKMGDVVRMLEGDGLAERWEEWQKVEVVRNMDMDLPPHRT
SEWIVDSTDNLHAVELSGPR
>scaffold-WSPM-2010031-Loeskeobryum_brevirostre
------------------GDALNAFRQSLTDTSNVLQSWDPTLVNPCTWFHVTCNLENSV
TRVDLGNAGLSGQLVSQLGVLTNLQYLELYSNNLSGTIPKELGNITDLVSLDLYQNNFTG
TIPDSLGHLRSLRFLRLNNNSLTGSIPVSLTTIQGLQVLDLSYNKLSGDVPTNGSFSLFT
PISFLGNNDLCGSVVGKQCPGQPPFPPPPPFTPPPPANNGQQAKSQQTTSTGAIAGGVAA
GAALLFAAPAIGFAWWRRRRPIEAFFDVPAEEDPEVHLGQLKRFNLRELQVASDNFSNRN
ILGRGGFGKVYKGRLADGTLVAIKRLKEERSPGGELQFQTEVEMISMAVHRNLLRLRGFC
MTPTERLLVYPYMPNGSVASRLRERVDGEPALTWRTRKQIALGAARGLSYLHDHCDPKII
HRDVKAANILLDEEFEAVVGDFGLAKLMDYKDTHVTTAVRGTIGHIAPEYLSTGKSSEKT
DVFGFGIMLLELITGQRAFDLARLANDDDVMLLDWVKGLLRERKVDLLVDPDLKQNYDQK
EVEELIQVALLCTQGSPLDRPKMGDVVRMLEGDGLAERWEEWQKVEVVRNMDMDLPPHRT
SEWIVDSTDNLHAVELSGPR
>scaffold-YWNF-2009075-Hedwigia_ciliata
------------------GDALNAFRQSLTDTSNVLQSWDPTLVNPCTWFHVTCNLENSV
IRVDLGNAGLSGQLVPQLGVLTNLQYLELYSNNLYGTIPKELGNITALVSLDLFQNNFTG
TIPDSLGQLRNLRFLRLNNNSLSGSIPVSLTTIQGLQVLDLSYNKLSGDVPTNGSFSLFT
PISFLGNNDLCGSVVGKQCPGQPPFPPPPPFTPPPPANNGQQAKSQQTTSTGAIAGGVAA
GAALLFAAPAIGFAWWRRRRPIEAFFDVPAEEDPEVHLGQLKRFNLRELQVASDNFSNRN
ILGRGGFGKVYKGRLADGTLVAIKRLKEERSPGGELQFQTEVEMISMAVHRNLLRLRGFC
MTPTERLLVYPYMPNGSVASRLRERVDGEPALTWRTRKQIALGAARGLSYLHDHCDPKII
HRDVKAANILLDEEFEAVVGDFGLAKLMDYKDTHVTTAVRGTIGHIAPEYLSTGKSSEKT
DVFGFGIMLLELITGQRAFDLARLANDDDVMLLDWVKGLLRERKVDLLVDPDLKQNYDQK
EVEELIQVALLCTQGSPLDRPKMGDVVRMLEGDGLAERWEEWQKVEVVRNMDMDLPPHRT
SEWIVDSTDNLHAVELSGPR
>scaffold-ZACW-2017054-Leucodon_brachypus
------------------GDALNAFRQSLTDTSNVLQSWDPTLVNPCTWFHVTCNLENSV
TRVDLGNAGLSGQLVPQLGVLTNLQYLELYSNNLSGTIPKELGNITDLVSLDLYQNNFTG
TIPDSLGQLRSLRFLRLNNNSLTGSIPVSLTTIQGLQVLDLSYNKLSGDVPTNGSFSLFT
PISFLGNNDLCGSVVGKQCPGQPPFPPPPPFTPPPPANNGQQAKSQQTTSTGAIAGGVAA
GAALLFAAPAIGFAWWRRRRPIEAFFDVPAEEDPEVHLGQLKRFNLRELQVASDNFSNRN
ILGRGGFGKVYKGRLADGTLVAIKRLKEERSPGGELQFQTEVEMISMAVHRNLLRLRGFC
MTPTERLLVYPYMPNGSVASRLRERVDGEPALTWRTRKQIALGAARGLSYLHDHCDPKII
HRDVKAANILLDEEFEAVVGDFGLAKLMDYKDTHVTTAVRGTIGHIAPEYLSTGKSSEKT
DVFGFGIMLLELITGQRAFDLARLANDDDVMLLDWVKGLLRERKVDLLVDPDLKQNYDQK
EVEELIQVALLCTQGSPLDRPKMGDVVRMLEGDGLAERWEEWQKVEVVRNMDMDLPPHRT
SEWIVDSTDNLHAVELSGPR
>scaffold-ZTHV-2085416-Atrichum_angustatum
------------------GDALNALRQALTDTSNVLQSWDPTLVNPCTWFHVTCNSDNNV
IRVDLGNAGLSGQLVSQLGALSKLQYLELYSNNISGPIPKELGNLTALVSLDLYQNNFTG
QIPDTLGSLGSLRFLRLNNNSLSGSIPVQLTTISGLQVLDLSYNNLSGDVPTNGSFSLFT
PISFLGNNNLCGAVVSKQCPGQPPFPPPPPYEPPPPPNNSHQAKSPGSTSTGAIAGGVAA
GAALLFAAPAIGFAWWRRRRPIEAFFDVPAEEDPEVHLGQLKRFSLRELQVASDNFNNRN
ILGRGGFGKVYKGRLADGTLVAIKRLKEERSPGGELQFQTEVEMISMAVHRNLLRLRGFC
MTPTERLLVYPYMPNGSVASRLRERVDGEPALSWRTRKLIALGAARGLSYLHDHCDPKII
HRDVKAANILLDEEFEAVVGDFGLAKLMDYKDTHVTTAVRGTIGHIAPEYLSTGKSSEKT
DVFGFGIMLLELITGQRAFDLARLANDDDVMLLDWVKGLLKERKVDLLVDPDLKQNYDQR
EVEELIQVALLCTQGSPMDRPKMGEVVRMLEGDGLAERWEEWQKVELVRNQDMDLIPHRT
SEWIVDSTDNLHAVELSGPR
