# Supplementary material for: Water‐related innovations in land plants evolved by different patterns of gene cooption and novelty
Source: New Phytol. 2022 Feb 8;235(2):732–42. doi: 10.1111/nph.17981 (PMC9303528; doi:10.1111/nph.17981)
Supplement: Supplementary file 3 — Dataset S3 Fasta alignments and phylogenetic trees. [file NPH-235-732-s005.zip › Supplementary_Data_3_fasta_alignments_trees/Roots/Lateral_roots/BAK1_Q94F62_1_1kp.treefile]

(Nitella_axillaris_BAF79982.1_receptor-like_kinase:3.5316214988,(((((((((((((Arabidopsis_thaliana_Q9XIC7_Somatic_embryogenesis_receptor_kinase_2_SERK2:0.0449795921,Arabidopsis_thaliana_Q94AG2_Somatic_embryogenesis_receptor_kinase_1_SERK1:0.0618325704)99:0.0343652153,((Arabidopsis_thaliana_Q9SKG5_Somatic_embryogenesis_receptor_kinase_4_SERK4:0.0362129471,Arabidopsis_thaliana_Q8LPS5_Somatic_embryogenesis_receptor_kinase_5_SERK5:0.1501075816)100:0.1566235510,Arabidopsis_thaliana_Q94F62_BRASSINOSTEROID_INSENSITIVE_1-associated_receptor_kinase_1_BAK1:0.0882471286)100:0.1935597799)96:0.0468657188,((((Brachypodium_distachyon_I1IYF6:0.0479127355,Oryza_sativa_indica_A2XU70:0.0327936849)99:0.0312540193,Brachypodium_distachyon_I1IAV1:0.0594092372)100:0.0796432603,((Brachypodium_distachyon_A0A0Q3HP47:0.0000022987,Brachypodium_distachyon_I1I154:0.0173592944)100:0.0360110957,Oryza_sativa_indica_B8BB68_LRR_receptor_kinase_BAK1:0.0168638200)99:0.0200685313)100:0.0277533656,Oryza_sativa_indica_B8B483:0.9230608026)62:0.0233723268)59:0.0056190790,Amborella_trichopoda_W1NGJ3:0.0767810513)62:0.0238126984,((Ginkgo_biloba_Gb_36534:0.0165918326,((((((((Sequoiadendron_giganteum_SEGI_28379:0.0306502132,scaffold-OXGJ-2013082-Glyptostrobus_pensilis:0.0048590352)23:0.0016148885,scaffold-FHST-2013024-Taxodium_distichum:0.0000022092)97:0.0080391742,scaffold-QSNJ-2069362-Taiwania_cryptomerioides:0.0019007393)96:0.0034991465,((scaffold-ESYX-2012360-Cunninghamia_lanceolata-branch_apex_with_needles:0.0016291009,scaffold-ZQVF-2102349-Cunninghamia_lanceolata-2_samples_combined:0.0000025719)96:0.0016191123,scaffold-OUOI-2013703-Cunninghamia_lanceolata-young_shoot:0.0000025484)66:0.0029470036)99:0.0232545760,scaffold-YFZK-2045262-Sciadopitys_verticillata:0.0112525673)100:0.0213496217,(scaffold-ACWS-2009583-Agathis_macrophylla:0.0014232725,scaffold-RSCE-2010267-Wollemia_nobilis:0.0035623260)100:0.0164564931)94:0.0022922277,((scaffold-EGLZ-2040447-Prumnopitys_andina:0.0081815912,scaffold-KLGF-2014272-Sundacarpus_amarus:0.0068492094)100:0.0222784320,(scaffold-MHGD-2075581-Microcachrys_tetragona:0.0144684464,scaffold-QCGM-2007463-Saxegothaea_conspicua:0.0142601397)98:0.0035599121)99:0.0153694661)99:0.0148995616,scaffold-KAWQ-2000293-Stangeria_eriopus:0.0261461003)92:0.0049184080)99:0.0100116097,(((Picea_taeda_PITA_49429:0.0053495539,scaffold-IIOL-2011837-Pinus_parviflora:0.0000025359)100:0.0071081143,scaffold-AQFM-2014731-Pseudolarix_amabilis:0.0127432567)58:0.0032508672,(Pseudotsuga_menziesii_PSME_43324:0.0000024146,scaffold-IOVS-2002096-Pseudotsuga_wilsoniana:0.0016279872)99:0.0106272731)100:0.0165241583)98:0.0173081976)58:0.0179963680,((Ginkgo_biloba_Gb_15742:0.7477106391,((((Picea_lambertina_PILA_11520:0.0397710089,(Pseudotsuga_menziesii_PSME_12511:0.0612518183,scaffold-AREG-2012525-Nothotsuga_longibracteata:0.0932818292)100:0.0468812933)100:0.0147182292,Picea_taeda_PITA_43866:0.0131394296)100:0.0819462560,scaffold-JBND-2005974-Pinus_ponderosa:0.0000023158)100:0.0317400261,scaffold-JBND-2005972-Pinus_ponderosa:0.0000026791)100:0.1077523092)96:0.0458074349,Sequoiadendron_giganteum_SEGI_08682:0.5480646474)63:0.0127692484)99:0.0721570886,(((((Azolla_filiculoides_s0032.g024627:0.0157873908,Salvinia_cucullata_v1.1_s0035.g011432:0.0608113165)94:0.0113970448,Salvinia_cucullata_v1.1_s0040.g012323:0.0447426852)100:0.0249202278,((((((scaffold-AFPO-2011740-Blechnum_spicant_gametophyte:0.0000025748,scaffold-URCP-2067125-Athyrium_filix-femina:0.0000025748)100:0.0137652902,((((scaffold-LHLE-2016323-Cystopteris_fragilis-young_leaf_unfurling_fiddlehead__appeared_sterile:0.0000000000,scaffold-XXHP-2002760-Cystopteris_fragilis-fronds:0.0000000000):0.0000025748,scaffold-XWDM-2029237-Cystopteris_fragilis-2_samples_combined:0.0000026398)100:0.0018703425,scaffold-RICC-2000481-Cystopteris_reevesiana:0.0018352938)100:0.0174064189,scaffold-OCZL-2059495-Homalosorus_pycnocarpos:0.0223545457)98:0.0078230774)100:0.0155181768,(((scaffold-CJNT-2011860-Polypodium_glycyrrhiza:0.0019894213,((scaffold-GYFU-2020999-Polypodium_hesperium-A_type:0.0000026687,scaffold-IXLH-2024962-Polypodium_hesperium-B_type:0.0000025748)100:0.0019608065,(scaffold-YLJA-2015688-Polypodium_amorphum:0.0122767102,scaffold-ZRAV-2023193-Polypodium_hesperium-2_samples_combined:0.0000023778)98:0.0034996344)98:0.0035188266)100:0.0253363177,scaffold-OQWW-2030926-Davallia_fejeensis:0.0180093279)99:0.0055702584,(scaffold-FQGQ-2075183-Polystichum_acrostichoides:0.0268766331,scaffold-JBLI-2012358-Bolbitis_repanda:0.0267599214)99:0.0101396288)99:0.0063711833)93:0.0107444254,scaffold-WGTU-2008870-Leucostegia_immersa:0.0211342104)100:0.0255164997,scaffold-VVRN-2015228-Lonchitis_hirsuta:0.0419604656)100:0.0213993075,scaffold-CQPW-2018022-Anemia_tomentosa:0.0648833139)96:0.0073035280)97:0.0291377055,(Azolla_filiculoides_s0048.g030480:0.1626199303,Salvinia_cucullata_v1.1_s0252.g026775:0.1831640550)98:0.0458677469)63:0.0138349430,(scaffold-DFHO-2004942-Danaea_nodosa:0.0721933029,scaffold-RFMZ-2051363-Osmundastrum_cinnamomeum-B:0.1435389979)67:0.0121128184)100:0.0446335993)75:0.0295938531,((((((Marchantia_polymorpha_A7VM18_Receptor-like_kinase_MpRLK2:0.0025800136,Marchantia_polymorpha_A0A176VYP1:0.0241806009)100:0.0055847309,(((scaffold-HMHL-2000008-Marchantia_paleacea-non_mycorrizal:0.0000000000,scaffold-LFVP-2007306-Marchantia_paleacea-2_samples_combined:0.0000000000):0.0000026825,scaffold-IHWO-2008526-Marchantia_paleacea-mycorrizal:0.0000026509)100:0.0076522502,scaffold-JPYU-2009797-Marchantia_polymorpha:0.0000026209)99:0.0082286458)100:0.0335196308,scaffold-TXVB-2011463-Lunularia_cruciata:0.0669253354)100:0.0259192841,((scaffold-BNCU-2012578-Radula_lindenbergiana:0.0947478541,(((scaffold-HPXA-2136824-Ptilidium_pulcherrimum:0.0206212873,(scaffold-NRWZ-2100961-Metzgeria_crassipilis:0.0628846145,(scaffold-RTMU-2184879-Calypogeia_fissa:0.0492792862,scaffold-YBQN-2130240-Odontoschisma_prostratum:0.0397303835)99:0.0170250452)82:0.0088792183)82:0.0127667966,(scaffold-KRUQ-2012193-Porella_navicularis:0.0089700374,scaffold-UUHD-2150430-Porella_pinnata:0.0065076199)100:0.0158199006)76:0.0139535235,(scaffold-JHFI-2113806-Pellia_neesiana:0.0000025992,scaffold-PIUF-2092298-Pellia_sp.__cf_epiphylla__L.__Corda_:0.0115488355)100:0.0630416291)63:0.0074822907)81:0.0213411285,scaffold-YFGP-2108408-Pallavicinia_lyellii:0.0571455893)64:0.0049521519)92:0.0129400856,scaffold-NRWZ-2100852-Metzgeria_crassipilis:0.1445873730)100:0.0598998316,((((((Physcomitrella_patens_A9STU8:0.2691410231,Physcomitrella_patens_A9SMW5:0.0177662338)93:0.0123149807,((((((((((((Fontinalis_antipyretica_04357-RA___mRNA___locus_176714_15967_22514_-__translate_table__standard_:0.0000025748,scaffold-DHWX-2015863-Fontinalis_antipyretica:0.0017883591)95:0.0037286044,scaffold-WSPM-2010031-Loeskeobryum_brevirostre:0.0017854535)56:0.0018544275,Pleurozium_schreberi_maker-scaffold_2142-snap-gene-0.15-mRNA-1_gene_maker-scaffold_2142-snap-gene-0.15_name_maker-scaffold_2142-snap-gene-0.15_seq_id_scaffold_2142_type_cds:0.0000025748)74:0.0000017748,scaffold-QKQO-2001682-Pseudotaxiphyllum_elegans:0.0054278528)19:0.0000026482,scaffold-IGUH-2167829-Leucodon_julaceus:0.0000025748)15:0.0000022130,((((scaffold-EEMJ-2040308-Thuidium_delicatulum:0.0000000000,scaffold-VBMM-2054255-Claopodium_rostratum:0.0000000000):0.0000000000,scaffold-JADL-2049288-Rhynchostegium_serrulatum:0.0000000000):0.0000000000,scaffold-ZACW-2017054-Leucodon_brachypus:0.0000000000):0.0000000000,scaffold-TAVP-2020512-Calliergon_cordifolium:0.0000000000):0.0000025748)16:0.0000027100,((Pleurozium_schreberi_maker-scaffold_2142-snap-gene-0.15-mRNA-2_gene_maker-scaffold_2142-snap-gene-0.15_name_maker-scaffold_2142-snap-gene-0.15_seq_id_scaffold_2142_type_cds:0.0000025748,scaffold-QMWB-2008880-Anomodon_attenuatus:0.0017909372)11:0.0000027548,scaffold-TMAJ-2025051-Neckera_douglasii:0.0000020790)21:0.0017989440)35:0.0037196990,scaffold-WNGH-2015210-Aulacomnium_heterostichum:0.0000025748)15:0.0000028073,scaffold-ORKS-2059811-Philonotis_fontana:0.0000027705)25:0.0000028382,((Pleurozium_schreberi_maker-scaffold_1439-snap-gene-0.43-mRNA-1_gene_maker-scaffold_1439-snap-gene-0.43_name_maker-scaffold_1439-snap-gene-0.43_seq_id_scaffold_1439_type_cds:0.0000028870,Pleurozium_schreberi_maker-scaffold_1439-snap-gene-0.43-mRNA-2_gene_maker-scaffold_1439-snap-gene-0.43_name_maker-scaffold_1439-snap-gene-0.43_seq_id_scaffold_1439_type_cds:0.0000021023)100:0.0710413641,scaffold-YWNF-2009075-Hedwigia_ciliata:0.0072146819)18:0.0000010548)54:0.0022064755,scaffold-JMXW-2005475-Bryum_argenteum:0.0329144068)93:0.0090016234,scaffold-FFPD-2013788-Ceratodon_purpureus:0.0656977522)97:0.0188103901)100:0.0310516291,scaffold-HVBQ-2022964-Tetraphis_pellucida:0.0827129870)99:0.0181851891,(scaffold-SZYG-2010052-Polytrichum_commune:0.0075734275,scaffold-ZTHV-2085416-Atrichum_angustatum:0.0032994280)100:0.0260086271)100:0.0797543269,scaffold-SKQD-2011763-Takakia_lepidozioides:0.0610934158)99:0.0231572905,((((((Anthoceros_agrestis_BONN_evm.model.Sc2ySwM_344.5585.1_._AagrBONN_evm.TU.Sc2ySwM_344.5585___Sc2ySwM_344_23745575-23749258___:0.0000025748,(scaffold-BSNI-2007702-Anthoceros_agrestis-B:0.0000025748,scaffold-TWUW-2007910-Anthoceros_agrestis-A:0.0000025748)93:0.0000024236)52:0.0000025747,Anthoceros_agrestis_BONN_evm.model.Sc2ySwM_344.5585.3_._AagrBONN_evm.TU.Sc2ySwM_344.5585___Sc2ySwM_344_23745575-23748869___:0.0075759486)30:0.0000025747,(Anthoceros_agrestis_BONN_evm.model.Sc2ySwM_344.5585.2_._AagrBONN_evm.TU.Sc2ySwM_344.5585___Sc2ySwM_344_23745575-23748402___:0.0165942921,Anthoceros_angustus_013152_locus_scaffold92_size365982_202481_205651___len_1581:0.0741545299)43:0.0536833566)38:0.0030961304,(Anthoceros_punctactus_evm.model.utg000051l.76.1_EVM_Apun_evm.TU.utg000051l.76___utg000051l_541176-544641_-_:0.0016268781,scaffold-RXRQ-2012722-Phaeoceros_carolinianus-sporophyte:0.0018416038)99:0.0034959464)93:0.0126492268,scaffold-ZFRE-2117566-Phaeoceros_carolinianus-sporophyte_1575:0.0132118457)100:0.0472661272,(((scaffold-AKXB-2067813-Phaeomegaceros_coriaceus:0.0000029764,((scaffold-DXOU-2006546-Nothoceros_aenigmaticus:0.0000021406,scaffold-TCBC-2017645-Nothoceros_vincentianus:0.0037866815)100:0.0114767852,(scaffold-UCRN-2010811-Megaceros_flagellaris:0.0000028065,scaffold-UCRN-2010812-Megaceros_flagellaris:0.0000021874)100:0.0237647347)100:0.0060613134)100:0.0378336497,(scaffold-FAJB-2056691-Paraphymatoceros_hallii:0.0020682293,((scaffold-RXRQ-2012721-Phaeoceros_carolinianus-sporophyte:0.0000025748,scaffold-WEEQ-2090260-Phaeoceros_carolinianus-gametophyte_1575:0.0000025748)100:0.0019191007,scaffold-ZFRE-2021782-Phaeoceros_carolinianus-sporophyte_1575:0.0037325556)100:0.0224349663)100:0.0293753494)100:0.0283196731,scaffold-ANON-2035696-Leiosporoceros_dussii-B:0.0965332202)98:0.0284363901)100:0.0780156028)99:0.0371564039)78:0.0085004783)63:0.0104680332,((((Selaginella_moellendorffii_D8S4M4_SERK2a-2:0.0192570264,scaffold-ZZOL-2007511-Selaginella_stauntoniana:0.0000025748)100:0.0464733465,scaffold-ZFGK-2005223-Selaginella_kraussiana:0.0366760718)98:0.0140054942,(scaffold-FITN-2092037-Treubia_lacunosa:0.0000028349,scaffold-PKOX-2100424-Isoetes_tegetiformans:0.0000025748)100:0.0508199954)99:0.0217875171,(scaffold-GAON-2004156-Huperzia_squarrosa:0.0517864389,scaffold-PQTO-2012821-Lycopodium_deuterodensum:0.0277083017)100:0.0753966879)100:0.0764460334)67:0.0253906612,(((((Selaginella_moellendorffii_D8SBB8_SERK2b-1:0.0028267342,(Selaginella_moellendorffii_D8S0N3_SERK2b-2:0.0000025748,scaffold-ZZOL-2054131-Selaginella_stauntoniana:0.0000025748)98:0.0004781004)100:0.0122560830,(scaffold-ABIJ-2002150-Selaginella_lepidophylla:0.0146648133,(((scaffold-LGDQ-2001251-Selaginella_apoda:0.0000000000,scaffold-LGDQ-2001254-Selaginella_apoda:0.0000000000):0.0000000000,scaffold-LGDQ-2001253-Selaginella_apoda:0.0000000000):0.0000025748,scaffold-LGDQ-2001252-Selaginella_apoda:0.0000025748)100:0.0136389412)99:0.0156856741)100:0.0537580399,scaffold-KJYC-2013734-Selaginella_willdenowii:0.0550935855)100:0.0299439295,((scaffold-JKAA-2181518-Selaginella_wallacei:0.0196987212,scaffold-ZYCD-2009215-Selaginella_acanthonota:0.0145394222)100:0.0389143104,scaffold-ZFGK-2042349-Selaginella_kraussiana:0.1240290269)77:0.0166393945)100:0.0782848231,((scaffold-CBAE-2001319-Huperzia_myrsinites:0.0314712440,(scaffold-CBAE-2001320-Huperzia_myrsinites:0.0000026300,scaffold-CBAE-2001323-Huperzia_myrsinites:0.0065515194)100:0.0429642381)99:0.0210833909,scaffold-ZZEI-2007708-Phylloglossum_drummondii:0.0269748306)100:0.0963337177)70:0.0231020493)99:0.1549376681,(((Selaginella_moellendorffii_D8S4M6_107954:0.0070170016,Selaginella_moellendorffii_D8R6C7:0.0000024688)100:0.6436684536,Anthoceros_punctactus_evm.model.utg000048l.115.1_EVM_Apun_evm.TU.utg000048l.115___utg000048l_605463-607412___:0.8753700444)99:0.2404472826,(((((((Anthoceros_agrestis_BONN_evm.model.Sc2ySwM_362.1631.1_._AagrBONN_evm.TU.Sc2ySwM_362.1631___Sc2ySwM_362_7437118-7440415___:0.0009979956,scaffold-BSNI-2052510-Anthoceros_agrestis-B:0.0000025748)35:0.0000025783,scaffold-TWUW-2052114-Anthoceros_agrestis-A:0.0000025748)42:0.0000012212,scaffold-RXRQ-2000729-Phaeoceros_carolinianus-sporophyte:0.0019018261)96:0.0006485588,Anthoceros_punctactus_evm.model.utg000103l.30.1_EVM_Apun_evm.TU.utg000103l.30___utg000103l_133012-136447___:0.0033176591)98:0.0146059286,Anthoceros_angustus_009611_locus_scaffold46_size896469_147832_151013___len_1872:0.0021544884)100:0.1580848406,(scaffold-AKXB-2000278-Phaeomegaceros_coriaceus:0.0478382327,(scaffold-UCRN-2007045-Megaceros_flagellaris:0.0000025748,scaffold-UCRN-2007046-Megaceros_flagellaris:0.0000025748)100:0.0411826964)100:0.1508901736)100:0.3430914880,Pleurozium_schreberi_maker-scaffold_2822-snap-gene-0.7-mRNA-1_gene_maker-scaffold_2822-snap-gene-0.7_name_maker-scaffold_2822-snap-gene-0.7_seq_id_scaffold_2822_type_cds:0.5932637639)100:0.2931885894)63:0.0924820196)68:0.1307495503,(Physcomitrella_patens_A9U2R1:0.4907441466,Fontinalis_antipyretica_12739-RA___mRNA___locus_178584_21644_28822____translate_table__standard_:0.3301048247)100:0.5810810655)98:0.5755652463,scaffold-XRTZ-2001130-Roya_obtusa:1.6883256576)82:0.2070662851,(scaffold-FFGR-2005812-Netrium_digitus:0.7391812526,((((((((scaffold-GGWH-2003167-Onychonema_laeve:0.2366788877,scaffold-QWFV-2011043-Bambusina_borreri:0.3740827761)100:0.1047708198,scaffold-MNNM-2004181-Cosmarium_granatum:0.2355083925)99:0.0847358444,(scaffold-RPRU-2003792-Staurodesmus_omearii:0.2233870559,scaffold-WCQU-2062765-Staurodesmus_convergens:0.2312822495)99:0.0609688644)95:0.0738128996,(scaffold-RQFE-2002339-Cosmocladium_cf._constrictum:0.1293397148,scaffold-RQFE-2002340-Cosmocladium_cf._constrictum:0.0731973796)99:0.1904957728)95:0.0771829644,scaffold-YSQT-2001729-Penium_exiguum:0.5604214375)54:0.0793363333,(((scaffold-HIDG-2013056-Cosmarium_broomei:0.0000025748,scaffold-HIDG-2013057-Cosmarium_broomei:0.0000025748)100:0.2580815609,scaffold-RPQV-2000203-Phymatodocis_nordstedtiana:0.2782578794)100:0.2257798305,scaffold-STKJ-2007540-Cosmarium_ochthodes-M1384:0.3152844736)52:0.0759044034)100:0.2195843371,scaffold-XRTZ-2004332-Roya_obtusa:0.2635124437)99:0.1161023189,scaffold-YSQT-2036497-Penium_exiguum:0.5185846370)99:0.1895918740)100:0.9544135996);
