# Supplementary material for: Water‐related innovations in land plants evolved by different patterns of gene cooption and novelty
Source: New Phytol. 2022 Feb 8;235(2):732–42. doi: 10.1111/nph.17981 (PMC9303528; doi:10.1111/nph.17981)
Supplement: Supplementary file 3 — Dataset S3 Fasta alignments and phylogenetic trees. [file NPH-235-732-s005.zip › Supplementary_Data_3_fasta_alignments_trees/Roots/Lateral_roots/BES1_F4HP45_1_1kp.fasta.aln.trimmed]

>Arabidopsis_thaliana_Q9S7F3_BES1_BZR1_homolog_protein_1_BEH1
RMPTWKERENNKKRERRRRAIAAKIFTGLRSQGNYKLPKHCDNNEVLKALCLEAGWIVHE
DGTTYRK
>Arabidopsis_thaliana_Q94A43_BES1_BZR1_homolog_protein_2_BEH2
RTPTWKERENNKKRERRRRAITAKIYSGLRAQGNYKLPKHCDNNEVLKALCLEAGWIVED
DGTTYRK
>Arabidopsis_thaliana_Q8S307_Protein_BRASSINAZOLE-RESISTANT_1_BZR1
RKPSWRERENNRRRERRRRAVAAKIYTGLRAQGDYNLPKHCDNNEVLKALCVEAGWVVEE
DGTTYRK
>Arabidopsis_thaliana_Q9LN63_Protein_BRASSINAZOLE-RESISTANT_2_BZR2
RKPSWRERENNRRRERRRRAVAAKIYTGLRAQGNYNLPKHCDNNEVLKALCSEAGWVVEE
DGTTYRK
>Amborella_trichopoda_U5CW90
RLPTWKERENNKRRERRRRAIAAKIYAGLRASGNYKLPKHCDNNEVLKALCREAGWTVEE
DGTTYRK
>Brachypodium_distachyon_I1GT13
RTPTWKERENNKRRERRRRAIAAKIFTGLRALGNYKLPKHCDNNEVLKELCREAGWVVED
DGTTYRK
>Marchantia_polymorpha_A0A176VHR6
RMPSPRERENNKKRERRRRAVAARIFAGLRQYGNYRLPKHADHNEVLKALCAEAGWIVEE
DGTIYRQ
>Oryza_sativa_indica_B8B7S5_Protein_BZR1_homolog_1
RTPTWKERENNKRRERRRRAIAAKIFTGLRALGNYNLPKHCDNNEVLKALCREAGWVVED
DGTTYRK
>Physcomitrella_patens_A9S195
RMPSARERENNKRRERRRRAIAAKIFAGLRTHGNYCLPKHADHNEVLKALCHEAGWQVEE
DGTIFRK
>Physcomitrella_patens_A9SQC3
RMPSARERENNKRRERRRRAIAAKIFAGLRAHGNYCLPKHADHNEVLKALCQEAGWQVEE
DGTIFRK
>Selaginella_moellendorffii_D8T780_BEH3-1
RNPTERERENNKKRERRRRAVAAKIFAGLRAHGGYALPKHADHNEVLKALCDEAGWHVEE
DGTIYKK
>Anthoceros_agrestis_BONN_evm.model.Sc2ySwM_117.844.1_EVM_AagrBONN_evm.TU.Sc2ySwM_117.844___Sc2ySwM_117_3582355-3584189(+)
RMPSARERENNKRRERRRRAVAAKIFAGLRAHGNYCLPKHADHNEVLKALCAEAGWHVEE
DGTIYRK
>Anthoceros_angustus_007708_locus=scaffold32_size1092709_804895_806746_+_len_1590
RMPSARERENNKRRERRRRAVAAKIFAGLRAHGNYCLPKHADHNEVLKALCAEAGWHVEE
DGSIYRK
>Anthoceros_punctactus_evm.model.utg000058l.431.1_EVM_Apun_evm.TU.utg000058l.431___utg000058l_1920178-1923118(-)
RMPSARERENNKRRERRRRAVAAKIFAGLRAHGNYCLPKHADHNEVLKALCAEAGWHVEE
DGTIYRK
>Fontinalis_antipyretica_20127-RA__[mRNA]__locus=124306_22605_26037_-_[translate_table__standard]
RMPSARERENNKRRERRRRAIAAKIFAGLRAHGNYCLPKHADHNEVLKALCQEAGWQVEE
DGTIFRK
>scaffold-HIDG-2005401-Cosmarium_broomei
-----QERESNKRRERKRRAIAANIFAGLRNFGNYDLPKHCDNNEVLKALCREAGWTVLE
DGTTLR-
>scaffold-HIDG-2005404-Cosmarium_broomei
-----QERECNKRRERKRRAIAANIFAGLRNFGNYDLPKHCDNNEVLKALCREAGWTVLE
DGTTLR-
>scaffold-HKZW-2048603-Mesotaenium_caldariorum
RSPSWKEKENNKRRERRRRAIAAKIFAGLRAYGNYKLPKHCDNNEVLKALCAEAGWTVEE
DGTTYK-
>scaffold-KMNX-2004959-Nucleotaenium_eifelense
RQPTIRERENNKRRERRRRAVSAKIFAGLRAHGSFKLPKHCDNNEVLKALCLQAGWIVLE
DGTTYRK
>scaffold-MOYY-2021272-Pleurotaenium_trabecula
RGPTWRERENNKRRERRRRAIAAKVFAGLRAHGNFNLPKHCDNNEVLKALCKEAGWVVEE
DGTTYPQ
>scaffold-RPRU-2000859-Staurodesmus_omearii
RNPTWKERENNKKRERRRRAIAAKMFAGLRAHGNFDLPKHCDNNHVLKALCIEAGWVVEA
DGTTYRK
>scaffold-RPRU-2005858-Staurodesmus_omearii
RNPTWKERENNKKRERRRRAIAAKMFAGLRAHGNFDLPKHCDNNQVLKALCVEAGWVVEA
DGTTYRK
>scaffold-RQFE-2002954-Cosmocladium_cf._constrictum
RNPTWKERENNKRRERRRRAVAAKIFAGLRAHGNFNLPKHCDNNEVLKALCREAGWVVEE
DGTTYRR
>scaffold-VQBJ-2008464-Coleochaete_scutata
RLPTWKERENNKKRERRRRAIAAKIFHGLRMYGNYKLPKHCDNNEVLKALCHEAGWQVEE
DGTTFRK
>scaffold-WDCW-2047669-Mesotaenium_endlicherianum
RLPTWKERENNKRRERRRRAIAAKIFAGLRAYGNYKLPKHCDNNEVLKALCSEAGWAVEE
DGTTYRK
>scaffold-WSJO-2005753-Mesotaenium_braunii
RLPTWKERENNKKRERRRRAIAAKIFAGLRAYGNYKLPKHCDNNEVLKVVCQEAGWVVED
DGTTYRK
>scaffold-XRTZ-2003941-Roya_obtusa
RLPSWRERENNK---RKRRAVAARIFSGLRAYGKYDLPKHCDNNEVLKAVCREAGWIVDD
DGTTYKQ
>scaffold-XRTZ-2003942-Roya_obtusa
RLPSWRERENNK---RKRRAVAARIFSGLRAYGKYDLPKHCDNNEVLKAVCREAGWIVDD
DGTTYKQ
>scaffold-YLBK-2037114-Cylindrocystis_brebissonii-2_samples_combined
RLPTCKERENNRRRERRRRAIAAKIFAGLRAFGNYRLPRHCDNNEVLRAVCTEAGWTVEE
DGTTYKQ
>scaffold-YLBK-2173176-Cylindrocystis_brebissonii-2_samples_combined
RLPTWKERENNRRRERRRRAIAAKIFAGLRAHGNYRLPRHCDNNEVLKAVCMEAGWTVEE
DGSTYKK
>scaffold-YOXI-2052592-Cylindrocystis_brebissonii-M2213
RLPTWKERENNRRRERRRRAIAAKIFAGLRAHGNYRLPRHCDNNEVLKAVCMEAGWTVEE
DGSTYKK
>scaffold-KIIX-2010000-Pilularia_globulifera
RLPTWKERENNKRRERRRRAIAAKIYTGLRMYGSFKLPKHCDNNEVLKALCEEAGWIVEE
DGFTYRK
>Picea_taeda_PITA_38335
RLPNWKERENNKKRERRRRAIAAKIFTGLRLYGNYKLPKHCDNNEVLKALCAEAGWVVEE
DGSAYRK
>Pseudotsuga_menziesii_PSME_24120
RLPNWKERENNKKRERRRRAIAAKIFTGLRLYGNYKLPKHCDNNEVLKALCAEAGWVVEE
DGSAYKK
>Pseudotsuga_menziesii_PSME_27806
RLPNWKERENNKKRERRRRAIAAKIFTGLRLYGNYKLPKHCDNNEVLKALCAEAGWVVEE
DGSAYKK
>Sequoiadendron_giganteum_SEGI_19093
RTPSAKERDKNRERERQRRAVAAKIFAGLRAHGNYCLPKHADHNEVLKALCNEAGWHVEP
DGTTYRK
>scaffold-AKXB-2067167-Phaeomegaceros_coriaceus
RMPSDRERDNNKRRERRRRAVAAKIFAGLRAQGNYCLPKHADQNEVLKALCAEAGWHVEE
DGSVYRQ
>scaffold-FAJB-2056551-Paraphymatoceros_hallii
RMPSARERENNKRRERRRRAVAAKIFAGLRAHGNYCLPKHADHNEVLKALCAEAGWHVEE
DGSVYRK
>scaffold-UCRN-2050867-Megaceros_flagellaris
RMPSARERENNKRRERRRRAVAAKIFAGLRAQGNYCLPKHADHNEVLKALCAEAGWHVEE
DGSVYRK
>scaffold-ZFRE-2021286-Phaeoceros_carolinianus-sporophyte_1575
RMPSARERENNKRRERRRRAVAAKIFAGLRAHGNYCLPKHADHNEVLKALCAEAGWHVEE
DGSVYRK
>scaffold-ZFRE-2116108-Phaeoceros_carolinianus-sporophyte_1575
RMPSSGERESNKRRERRRRAVAGNIFAGLRAHGNYRLPKHADHNDVLKALCAEAGWHVEE
DGTVYRK
>scaffold-GKAG-2023433-Huperzia_lucidula
RLPTWRERENNKRRERRRRAIAARIFSGLRQYGNFQLPKHCDNNEVLKALCAEAGWSVED
DGTTYRK
>scaffold-ZZEI-2015063-Phylloglossum_drummondii
------------------------------------------------------------
---TYRK
>scaffold-ZZEI-2015064-Phylloglossum_drummondii
--------------ERRRRAIAAKIFSGLRAYGNYKLPKHCDNNEVLKALCNEAGWSVEE
DGTTYRK
>scaffold-GRKU-2015026-Syntrichia_princeps
RLPTWKERENNKRRERRRRAIAAKIFTGLRLYGNYKLPKHCDNNEVLKAVCAEAGWTVEE
DGTTYRK
