# Supplementary material for: Water‐related innovations in land plants evolved by different patterns of gene cooption and novelty
Source: New Phytol. 2022 Feb 8;235(2):732–42. doi: 10.1111/nph.17981 (PMC9303528; doi:10.1111/nph.17981)
Supplement: Supplementary file 3 — Dataset S3 Fasta alignments and phylogenetic trees. [file NPH-235-732-s005.zip › Supplementary_Data_3_fasta_alignments_trees/Roots/Lateral_roots/BES1_F4HP45_1_1kp.treefile]

(Arabidopsis_thaliana_Q9S7F3_BES1_BZR1_homolog_protein_1_BEH1:0.0807114754,Arabidopsis_thaliana_Q94A43_BES1_BZR1_homolog_protein_2_BEH2:0.0596689740,(((((((Arabidopsis_thaliana_Q8S307_Protein_BRASSINAZOLE-RESISTANT_1_BZR1:0.0466266522,Arabidopsis_thaliana_Q9LN63_Protein_BRASSINAZOLE-RESISTANT_2_BZR2:0.0000028438)98:0.1038659668,(((((Marchantia_polymorpha_A0A176VHR6:0.1496476840,scaffold-ZFRE-2116108-Phaeoceros_carolinianus-sporophyte_1575:0.1294875769)65:0.0214073592,((Anthoceros_agrestis_BONN_evm.model.Sc2ySwM_117.844.1_EVM_AagrBONN_evm.TU.Sc2ySwM_117.844___Sc2ySwM_117_3582355-3584189___:0.0000028438,(Anthoceros_angustus_007708_locus_scaffold32_size1092709_804895_806746___len_1590:0.0000020516,((scaffold-AKXB-2067167-Phaeomegaceros_coriaceus:0.0742931857,scaffold-UCRN-2050867-Megaceros_flagellaris:0.0000028044)98:0.0170366078,(scaffold-FAJB-2056551-Paraphymatoceros_hallii:0.0000020697,scaffold-ZFRE-2021286-Phaeoceros_carolinianus-sporophyte_1575:0.0000028072)74:0.0000020418)96:0.0169892781)80:0.0170242051)13:0.0000021415,Anthoceros_punctactus_evm.model.utg000058l.431.1_EVM_Apun_evm.TU.utg000058l.431___utg000058l_1920178-1923118_-_:0.0000026512)30:0.0000026610)67:0.0008487206,(Physcomitrella_patens_A9S195:0.0345039201,(Physcomitrella_patens_A9SQC3:0.0000028438,Fontinalis_antipyretica_20127-RA___mRNA___locus_124306_22605_26037_-__translate_table__standard_:0.0000028438)63:0.0000028438)99:0.0713233549)79:0.0299783872,Selaginella_moellendorffii_D8T780_BEH3-1:0.1474179011)86:0.0265721861,Sequoiadendron_giganteum_SEGI_19093:0.1794733436)98:0.1508573728)71:0.0608822969,scaffold-KMNX-2004959-Nucleotaenium_eifelense:0.2224017550)48:0.0173086950,scaffold-RQFE-2002954-Cosmocladium_cf._constrictum:0.0189192544)42:0.0186438985,(scaffold-MOYY-2021272-Pleurotaenium_trabecula:0.1177397313,(scaffold-RPRU-2000859-Staurodesmus_omearii:0.0347668231,scaffold-RPRU-2005858-Staurodesmus_omearii:0.0000026988)84:0.1232740382)32:0.0000024135)35:0.0764973235,(((Amborella_trichopoda_U5CW90:0.0392494319,(((scaffold-HKZW-2048603-Mesotaenium_caldariorum:0.0772657749,(scaffold-YLBK-2037114-Cylindrocystis_brebissonii-2_samples_combined:0.0858050812,(scaffold-YLBK-2173176-Cylindrocystis_brebissonii-2_samples_combined:0.0000028438,scaffold-YOXI-2052592-Cylindrocystis_brebissonii-M2213:0.0000028438)100:0.0504516699)99:0.1058546964)76:0.0173162679,((scaffold-VQBJ-2008464-Coleochaete_scutata:0.1111257189,scaffold-KIIX-2010000-Pilularia_globulifera:0.1325556886)48:0.0000021895,((Picea_taeda_PITA_38335:0.0000021627,(Pseudotsuga_menziesii_PSME_24120:0.0000028438,Pseudotsuga_menziesii_PSME_27806:0.0000028438)99:0.0185513399)100:0.1038684684,scaffold-GRKU-2015026-Syntrichia_princeps:0.0214297721)69:0.0205440596)59:0.0445419206)35:0.0000022863,(scaffold-WDCW-2047669-Mesotaenium_endlicherianum:0.0154803219,(scaffold-GKAG-2023433-Huperzia_lucidula:0.1373164736,scaffold-ZZEI-2015064-Phylloglossum_drummondii:0.0234265428)48:0.0381425606)46:0.0192834410)46:0.0197878382)27:0.0000021242,(scaffold-HIDG-2005401-Cosmarium_broomei:0.0000020546,scaffold-HIDG-2005404-Cosmarium_broomei:0.0214653119)100:0.2814632229)40:0.0308573715,(scaffold-WSJO-2005753-Mesotaenium_braunii:0.0512366954,(scaffold-XRTZ-2003941-Roya_obtusa:0.0000028438,scaffold-XRTZ-2003942-Roya_obtusa:0.0000028438)100:0.2951252216)52:0.0381292662)54:0.0353417520)24:0.0445055989,((Brachypodium_distachyon_I1GT13:0.0189470753,Oryza_sativa_indica_B8B7S5_Protein_BZR1_homolog_1:0.0178057746)65:0.0000026887,scaffold-ZZEI-2015063-Phylloglossum_drummondii:0.0000028438)11:0.0146610927)82:0.0705413764);
