# Supplementary material for: Water‐related innovations in land plants evolved by different patterns of gene cooption and novelty
Source: New Phytol. 2022 Feb 8;235(2):732–42. doi: 10.1111/nph.17981 (PMC9303528; doi:10.1111/nph.17981)
Supplement: Supplementary file 3 — Dataset S3 Fasta alignments and phylogenetic trees. [file NPH-235-732-s005.zip › Supplementary_Data_3_fasta_alignments_trees/Roots/Lateral_roots/BIN2_F4JRM5_1_1kp.fasta.aln.trimmed]

>Picea_sitchensis_ABK24355.1_unknown
VDGNGTETGHIIVTTIGGRNGQPKQTISYMAERVVGTGSFGIVFQAKCLETGETVAIKKV
LQDKRYKNRELQTMRLLDHPNIVCLKHCFFSTTDKDELYLNLVLEYVPETVYRVAKHYSR
MNQRMPLLYVKLYTYQICRALAYIHGGIGVCHRDIKPQNLLVNPHTHQLKLCDFGSAKVL
VKGEPNISYICSRYYRAPELIFGATEYTTAIDIWSMGCVLAELLLGQPLFPGESGVDQLV
EIIKVLGTPTREEIKCMNPNYTEFKFPQIKAHPWHKIFHKRMPPEAVDLVSRLLQYSPNL
RCTALEACIHPFFDELRDPNTRLPNGRPLPPLFNFKQELKGATPDLLIKLIPEHARKQCP
F
>Arabidopsis_thaliana_Q39011_Shaggy-related_protein_kinase_eta
VDGHDQVTGHIISTTIGGKNGEPKQTISYMAERVVGTGSFGIVFQAKCLETGETVAIKKV
LQDRRYKNRELQLMRVMDHPNVVCLKHCFFSTTSKDELFLNLVMEYVPESLYRVLKHYSS
ANQRMPLVYVKLYMYQIFRGLAYIHNVAGVCHRDLKPQNLLVDPLTHQVKICDFGSAKQL
VKGEANISYICSRFYRAPELIFGATEYTTSIDIWSAGCVLAELLLGQPLFPGENAVDQLV
EIIKVLGTPTREEIRCMNPHYTDFRFPQIKAHPWHKIFHKRMPPEAIDFASRLLQYSPSL
RCTALEACAHPFFDELREPNARLPNGRPFPPLFNFKQEVAGSSPELVNKLIPDHIKRQLG
L
>Arabidopsis_thaliana_Q39010_Shaggy-related_protein_kinase_zeta
IEGNDAVTGHIISTTIGGKNGEPKQTISYMAERVVGTGSFGIVFQAKCLETGESVAIKKV
LQDRRYKNRELQLMRLMDHPNVVSLKHCFFSTTTRDELFLNLVMEYVPETLYRVLKHYTS
SNQRMPIFYVKLYTYQIFRGLAYIHTAPGVCHRDVKPQNLLVDPLTHQCKLCDFGSAKVL
VKGEANISYICSRYYRAPELIFGATEYTSSIDIWSAGCVLAELLLGQPLFPGENSVDQLV
EIIKVLGTPTREEIRCMNPNYTDFRFPQIKAHPWHKVFHKRMPPEAIDLASRLLQYSPSL
RCTALEACAHPFFNELREPNARLPNGRPLPPLFNFKQELSGASPELINRLIPEHVRRQMN
G
>Arabidopsis_thaliana_Q39012_Shaggy-related_protein_kinase_iota
IEGNDAVTGHIISTTIGGKNGEPKQTISYMAERVVGTGSFGIVFQAKCLETGESVAIKKV
LQDRRYKNRELQLMRPMDHPNVISLKHCFFSTTSRDELFLNLVMEYVPETLYRVLRHYTS
SNQRMPIFYVKLYTYQIFRGLAYIHTVPGVCHRDVKPQNLLVDPLTHQVKLCDFGSAKVL
VKGEPNISYICSRYYRAPELIFGATEYTASIDIWSAGCVLAELLLGQPLFPGENSVDQLV
EIIKVLGTPTREEIRCMNPNYTDFRFPQIKAHPWHKVFHKRMPPEAIDLASRLLQYSPSL
RCTALEACAHPFFNELREPNARLPNGRPLPPLFNFKQELGGASMELINRLIPEHVRRQMS
T
>Arabidopsis_thaliana_B9DFK2
IEGNDAVTGHIISTTIGGKNGEPKQTISYMAERVVGTGSFGIVFQAKCLETGESVAIKKV
LQDRRYKNRELQLMRPMDHPNVISLKHCFFSTTSRDELFLNLVMEYVPETLYRVLRHYTS
SNQRMPIFYVKLYTYQIFRGLAYIHTVPGVCHRDVKPQNLLVDPLTHQVKLCDFGSAKVL
VKGEPNISYICSRYYRAPELIFGATEYTASIDIWSAGCVLAELLLGQPLFPGKNSVDQLV
EIIKVLGTPTREEIRCMNPNYTDFRFPQIKAHPWHKVFHKRMPPEAIDLASRLLQYSPSL
RCTALEACAHPFFNELREPNARLPNGRPLPPLFNFKQELGGASMELINRLIPEHVRRQMS
T
>Arabidopsis_thaliana_C0Z326
VDGHDQVTGHIISTTIGGKNGEPKQTISYMAERVVGTGSFGIVFQAKCLETGETVAIKKV
LQDRRYKNRELQLMRVMDHPNVVCLKHCFFSTTSKDELFLNLVMEYVPESLYRVLKHYSS
ANQRMPLVYVKLYMYQIFRGLAYIHNVAGVCHRDLKPQNLLVDPLTHQVKICDFGSAKQL
VKGEANISYICSRFYRAPELIFGATEYTTSIDIWSAGCVLAELLLGQPLFPGENAVDQLV
EIIKVLGTPTREEIRCMNPHYTDFRFPQIKAHPWHKIFHKRMPPEAIDFASRLLQYSPSL
RCTALEACAHPFFDELREPNARLPNGRPFPPLFNFKQEVAGSSPELVNKLIPDHIKRQLG
L
>Amborella_trichopoda_W1NTC3
VEGTDTETGHIISITIGGKNGEPKQTISYMAERVVGTGSFGVVFQAKCLETGETVAIKKV
LQDRRYKNRELQLMRCMDHPNVVSLKHCFYSTASQNELYLNLVMEFVPETVYRVLKHYSN
MNQRMPLIYVKLYTYQIFRALAYIHVGVRVCHRDVKPQNL-------------------L
VKGEGNISYICSRYYRAPELIFGATEYTTSIDIWSAGCVLAELLLGQPLFPGESAVDQLV
EIIKVLGTPTREEIRCMNPNYTEFRFPQIKAHPWHKVFHKRMPPEAIDLASRLLQYSPNL
RCTALEACVHPFFDELREPNARLPNGRPLPPLFNFKLELHGAPPELINKLIPEHARNQSL
L
>Brachypodium_distachyon_I1HKY0
AEANDAMTGHIISTTIGGKNGEPKQTISYMAERVVGTGSFGIVFQAKCLETGETVAIKKV
LQDRRYKNRELQLMRSINHPNVISLKHCFFSTTSRDELFLNLVMEYVPETLYRVLKHYSN
ANQRMPLIYVKLYMYQLFRGLAYIHTVPGVCHRDVKPQNVLVDPLTHQVKICDFGSAKVL
VAGEPNISYICSRYYRAPELIFGATEYTTSIDIWSAGCVLAELLLGQPLFPGESAVDQLV
EIIKVLGTPTREEIRCMNPNYTEFRFPQIKAHPWHKVFHKRMPPEAIDLASRLLQYSPSL
RCTALEACAHPFFDELRELNARLPNGRPFPPLFNFKHELANASADLINRLVPEHVRRQPG
F
>Brachypodium_distachyon_I1HD48
-EGGDPVTGHIISTTIGGKNGEPKRTISYMAERVVGTGSFGIVFQAKCLETGETVAIKKV
LQDRRYKNRELQLMRSMDHPNVVSLKHCFFSTTSRDELFLNLVMEYVPETLYRVLKHYSN
ANQRMPLIYVKLYMYQLFRGLAYIHAVPGVCHRDVKPQNVLVDPLTHQVKICDFGSAKVL
VPGEPNISYICSRYYRAPELIFGATEYTTSIDIWSAGCVLAELLLGQPLFPGETAVDQLV
EIIKVLGTPTREEIRCMNPNYTEFRFPQIKAHPWHKIFHKRMPAEAIDLASRLLQYSPSL
RCTALDACAHSFFDELREPNARLPNGRPFPPLFNFKPELVNASLELINRLIPEHVRRQNS
L
>Brachypodium_distachyon_I1HKY2
AEANDAMTGHIISTTIGGKNGEPKQTISYMAERVVGTGSFGIVFQAKCLETGETVAIKKV
LQDRRYKNRELQLMRSINHPNVISLKHCFFSTTSRDELFLNLVMEYVPETLYRVLKHYSN
ANQRMPLIYVKLYMYQLFRGLAYIHTVPGVCHRDVKPQNVLVDPLTHQVKICDFGSAKVL
VAGEPNISYICSRYYRAPELIFGATEYTTSIDIWSAGCVLAELLLGQPLFPGESAVDQLV
EIIKVLGTPTREEIRCMNPNYTEFRFPQIKAHPWHKVFHKRMPPEAIDLASRLLQYSPSL
RCTALEACAHPFFDELRELNARLPNGRPFPPLFNFKHELANASADLINRLVPEHVRRQPG
F
>Brachypodium_distachyon_I1HZ45
IQGSDPVTGHVISTTIGGKNGEPKRTISYMAERVVGTGSFGIVFQAKCLETCETVAIKKV
LQDKHYKNTELQIMRSMDHCNVISLKHCFFSTTSRDELFLNLVMEFVPESLYRVLKHYSN
MKQRMPLIYVKLYVYQIFRGLAYIHTVPEVCHRDVKPQNILVDPLTHQVKICDFGSAKML
VKGEANISYICSRYYRAPELIFGATEYTTSVDIWSAGCVLAELLLGQPLFPGESAVDQLV
EIIKVLGTPTREEIRCMNPNYTEFRFPQIKAHPWHKIFHKRMPPEAIDLASRLLQYSPNL
RCTA--------------PHARLPNGRPFPPLFNFKQELANVSPELISRMIPEHAKRHCG
F
>Brachypodium_distachyon_I1HKY1
AEANDAMTGHIISTTIGGKNGEPKQTISYMAERVVGTGSFGIVFQAKCLETGETVAIKKV
LQDRRYKNRELQLMRSINHPNVISLKHCFFSTTSRDELFLNLVMEYVPETLYRVLKHYSN
ANQRMPLIYVKLYMYQLFRGLAYIHTVPGVCHRDVKPQNVLVDPLTHQVKICDFGSAKVL
VAGEPNISYICSRYYRAPELIFGATEYTTSIDIWSAGCVLAELLLGQPLFPGESAVDQLV
EIIKVLGTPTREEIRCMNPNYTEFRFPQIKAHPWHKVFHKRMPPEAIDLASRLLQYSPSL
RCTAVSICSSSCLLQQVAEGQMYVNKNVFYRQLDAY------------------------
-
>Oryza_sativa_indica_B8AEL9
MEGSDPVTGHIISTTIGGKNGEPKRTISYMAERVVGTGSFGIVFQAKCLETGETVAIKKV
LQDKRYKNRELQIMRSMDHCNVVSLKHCFFSTTSRDELFLNLVMEFVPESLYRVLKHYSN
MNQRMPLIYVKLYVYQIFRGLAYIHTVPGVCHRDVKPQNLLVDPLTHQVKICDFGSAKML
VKGEANISYICSRYYRAPELIFGATEYTTSIDIWSAGCVLAELLLGQPLFPGESAVDQLV
EIIKVLGTPTREEIRCMNPNYTEFRFPQIKAHPWHKIFHKRMPPEAIDLASRLLQYSPNL
RCTALEACAHSFFDELREPHARLPNGRPFPPLFNFKQELANISPELINRLIPEHARRHCG
F
>Oryza_sativa_indica_B8A6L8
EGGGDAVTGHIISTTIGGKNGEPKRTISYMAERVVGTGSFGIVFQAKCLETGETVAIKKV
LQDRRYKNRELQLMRAMEHPNVICLKHCFFSTTSRDELFLNLVMEYVPETLYRVLKHYSN
ANQRMPLIYVKLYIYQLFRGLAYIHTVPGVCHRDVKPQNVLVDPLTHQVKLCDFGSAKVL
VPGEPNISYICSRYYRAPELIFGATEYTTSIDIWSAGCVLAELLLGQPLFPGESAVDQLV
EIIKVLGTPTREEIRCMNPNYTEFKFPQIKAHPWHKIFHKRMPPEAIDLASRLLQYSPSL
RCTALDACAHSFFDELREPNARLPNGRPFPPLFNFKHELASASPELIHRLIPDHIRRQHG
L
>Oryza_sativa_indica_A2Y1H2
AEGNDAVTGHIISTTIGGKNGEPKRTISYMAERVVGTGSFGIVFQAKCLETGETVAIKKV
LQDRRYKNRELQLMRAMDHPNVISLKHCFFSTTSRDELFLNLVMEYVPETLYRVLKHYSN
ANHRMPLIYVKLYMYQLFRGLAYIHTVPGVCHRDVKPQNVLVDPLTHQVKLCDFGSAKTL
T-------------------------------------ILA--------------VD---
------------------------------------------------------------
------------------------------------------------------------
-
>Oryza_sativa_indica_B8B3J1
MGGNDPVTGHIISTTIGGKNDEPKRTISYMAERVVGTGSFGVVFQAKCLETGETVAIKKV
LQDKRYKNRELQIMRSMDHCNVISLKHCFFSTTSRDELFLNLVMEFVPESLYRVLKHYKD
MKQRMPLIYVKLYMYQIFRGLAYIHTVPRVCHRDIKPQNILVDPLTHQVKVCDFGSAKML
IKGEANISYICSRYYRAPELIFGATEYTTSIDIWSAGCVLAELLLGQPLFPGESAVDQLV
EIIKVLGTPTREEIRCMNPNYTEFKFPQIKACPWHKIFHKRMSPEAIDLVSRLLQYSPNL
RCTALEACAHSFFDELREPHAKLPNGRPFPPLFNFKQELANTHPELVSRLLPEHAQRHSG
F
