# Supplementary material for: Water‐related innovations in land plants evolved by different patterns of gene cooption and novelty
Source: New Phytol. 2022 Feb 8;235(2):732–42. doi: 10.1111/nph.17981 (PMC9303528; doi:10.1111/nph.17981)
Supplement: Supplementary file 3 — Dataset S3 Fasta alignments and phylogenetic trees. [file NPH-235-732-s005.zip › Supplementary_Data_3_fasta_alignments_trees/Roots/Lateral_roots/BIN2_F4JRM5_1_1kp.treefile]

(Picea_sitchensis_ABK24355.1_unknown:0.1471120321,((((Arabidopsis_thaliana_Q39011_Shaggy-related_protein_kinase_eta:0.0000023541,Arabidopsis_thaliana_C0Z326:0.0000023541)100:0.0755564927,(Arabidopsis_thaliana_Q39010_Shaggy-related_protein_kinase_zeta:0.0210013885,(Arabidopsis_thaliana_Q39012_Shaggy-related_protein_kinase_iota:0.0000023541,Arabidopsis_thaliana_B9DFK2:0.0028338143)95:0.0167931220)100:0.0529034949)67:0.0130152687,(((Brachypodium_distachyon_I1HKY0:0.0000020480,Brachypodium_distachyon_I1HKY2:0.0000023541)54:0.0000023750,Brachypodium_distachyon_I1HKY1:0.1223502915)99:0.0334331841,(Brachypodium_distachyon_I1HD48:0.0313521009,(Oryza_sativa_indica_B8A6L8:0.0296797946,Oryza_sativa_indica_A2Y1H2:0.0266411059)54:0.0102815024)75:0.0126798259)86:0.0217336732)60:0.0142855028,((Brachypodium_distachyon_I1HZ45:0.0339752821,Oryza_sativa_indica_B8B3J1:0.0678438334)71:0.0125880931,Oryza_sativa_indica_B8AEL9:0.0000021035)100:0.0490783234)99:0.0555984231,Amborella_trichopoda_W1NTC3:0.0583982793);
