# Supplementary material for: Water‐related innovations in land plants evolved by different patterns of gene cooption and novelty
Source: New Phytol. 2022 Feb 8;235(2):732–42. doi: 10.1111/nph.17981 (PMC9303528; doi:10.1111/nph.17981)
Supplement: Supplementary file 3 — Dataset S3 Fasta alignments and phylogenetic trees. [file NPH-235-732-s005.zip › Supplementary_Data_3_fasta_alignments_trees/Roots/Lateral_roots/BRI_O22476_1_1kp.fasta]

>Chlorella_sorokiniana_PRW61077.1_leucine-rich_repeat_receptor_kinase_EMS1
MTTGRLWALCALLAALCSAAAGKGSPEQDRDILVRFRDSISNWAAVKAEGHLEGWDDATPTYLWSGVILDFHQRVRVINL
ECWDFMRCLPSDMPLFEDFAKLEYLEELHLSGNRLHGDLPDAWAAPGAFPRLQQLTLSAAQLNGTLPASWGRSGAWPTLQ
KLRMDRNDLQGDLPPAWGSAGAFPALEQLVIEDNRLNGSLPANWGQRPAFPSLSLLALSGSGVRGQLPVSWGAEGGWGAL
TELSLARNGLEGPLPDDWASPDRFPKLVKIELRNNSLSGPLPSAWGCKDCFKSLQELNVPNNRLSGALPDTWGALGVLRT
VDATNNSLSGELPAAWAQQGALTQLSTLILTSNQLGGSLPAKWGNPEALPALAWLDVSRNNLTGSLPDVWGAPNSFPRLR
VLHMERNSLSGPLPTHWAFNSTMQQLFSWSLAHNNFSGSLPEAWGSEENSLAALFTLDLGFNNLSGPLPKTWGTRRYALA
SLASLVIAGNNFTGEIPPNWGLLQDLHYLVLAPGNPTVCRVLPYVGQYVTCYAEGGSLCEEPVQLRSNCSSDLPGWVPYT
PPRPGSGGLTGLQIGLIVAGVCLLAACTALAAVLVLRWREQRRWQTLKGLDAELALRDGKDPIAGLVAAAAARKRAGHSA
LAQKLLKECAIDQADIMFCRGTDGNLVQLGAGAYGQVYKAFLHGLHPVAVKVFQTQDDMPAEDFWREISILRTCRHDNIV
QFKGTCVDGDTTMMVTELMDTDLYRALQCRRVSWYKHGLDIAIDVARALHFLHTRNIIHFDCKSPNILLSTTNQAKLADV
GWAQILYHSYITGDGGTFNWAAPEQLIGLQCTAKADVYSFGLVLWEICTREVPVRGQIRDIRIPAEAPQLVADLVRGCLD
VDPAKRPGMEDIIAALEAERACSSSGSGSGSGPSGSGTRYLSGPSSTTSPGSSLAGQLAGFTGPSQTGSDTSAFLRGSGT
SSDGGLGSSSGAPSNASSLRGGPDGSIGASVWGADSTPPGGSQAGDSSATGSLRSLPRGRDGSQASGPRYHNAGYEGMSV
GAALGGSGPSAGSSGWYGGSSSSQGGTSDHGGLFAGSAWAAGRPAAVASGATSAADNNGFSAGASIAHSDGPSWGAAGSN
GGSNGGSGGGSSGDPAPYHAAAGIAPAAAADNVFANSAWARGLHPAAPAAQALQPAQPAQPFAGSPWWQGSSSGGGSVGE
ASGGLGSIDTFAFGSLGGPTLSGFSTDVGGASLGGPDSHPGSQMGWPAFGAAAGSGGAAPAPAANRLNWPAFGDNATNSQ
PAANGQPANRNLNWPAFGDAATNGQPAARNLNWPAFGDAGGSGNGSASASGSGSGASQPGTALNWPAFGDHSGASSGSNP
PGGQQG


>Arabidopsis_thaliana_O22476_Protein_BRASSINOSTEROID_INSENSITIVE_1_BRI1
MKTFSSFFLSVTTLFFFSFFSLSFQASPSQSLYREIHQLISFKDVLPDKNLLPDWSSNKNPCTFDGVTCRDDKVTSIDLSSKPLNVGFSAVSSSLLSLTGLESLFLSNSHINGSVSGFKCSASLTSLDLSRNSLSGPVTTLTSLGSCSGLKFLNVSSNTLDFPGKVSGGLKLNSLEVLDLSANSISGANVVGWVLSDGCGELKHLAISGNKISGDVDVSRCVNLEFLDVSSNNFSTGIPFLGDCSALQHLDISGNKLSGDFSRAISTCTELKLLNISSNQFVGPIPPLPLKSLQYLSLAENKFTGEIPDFLSGACDTLTGLDLSGNHFYGAVPPFFGSCSLLESLALSSNNFSGELPMDTLLKMRGLKVLDLSFNEFSGELPESLTNLSASLLTLDLSSNNFSGPILPNLCQNPKNTLQELYLQNNGFTGKIPPTLSNCSELVSLHLSFNYLSGTIPSSLGSLSKLRDLKLWLNMLEGEIPQELMYVKTLETLILDFNDLTGEIPSGLSNCTNLNWISLSNNRLTGEIPKWIGRLENLAILKLSNNSFSGNIPAELGDCRSLIWLDLNTNLFNGTIPAAMFKQSGKIAANFIAGKRYVYIKNDGMKKECHGAGNLLEFQGIRSEQLNRLSTRNPCNITSRVYGGHTSPTFDNNGSMMFLDMSYNMLSGYIPKEIGSMPYLFILNLGHNDISGSIPDEVGDLRGLNILDLSSNKLDGRIPQAMSALTMLTEIDLSNNNLSGPIPEMGQFETFPPAKFLNNPGLCGYPLPRCDPSNADGYAHHQRSHGRRPASLAGSVAMGLLFSFVCIFGLILVGREMRKRRRKKEAELEMYAEGHGNSGDRTANNTNWKLTGVKEALSINLAAFEKPLRKLTFADLLQATNGFHNDSLIGSGGFGDVYKAILKDGSAVAIKKLIHVSGQGDREFMAEMETIGKIKHRNLVPLLGYCKVGDERLLVYEFMKYGSLEDVLHDPKKAGVKLNWSTRRKIAIGSARGLAFLHHNCSPHIIHRDMKSSNVLLDENLEARVSDFGMARLMSAMDTHLSVSTLAGTPGYVPPEYYQSFRCSTKGDVYSYGVVLLELLTGKRPTDSPDFGDNNLVGWVKQHAKLRISDVFDPELMKEDPALEIELLQHLKVAVACLDDRAWRRPTMVQVMAMFKEIQAGSGIDSQSTIRSIEDGGFSTIEMVDMSIKEVPEGKL
>Arabidopsis_thaliana_Q9ZPS9_Serine_threonine-protein_kinase_BRI1-like_2_BRL2
MTTSPIRVRIRTRIQISFIFLLTHLSQSSSSDQSSLKTDSLSLLSFKTMIQDDPNNILSNWSPRKSPCQFSGVTCLGGRVTEINLSGSGLSGIVSFNAFTSLDSLSVLKLSENFFVLNSTSLLLLPLTLTHLELSSSGLIGTLPENFFSKYSNLISITLSYNNFTGKLPNDLFLSSKKLQTLDLSYNNITGPISGLTIPLSSCVSMTYLDFSGNSISGYISDSLINCTNLKSLNLSYNNFDGQIPKSFGELKLLQSLDLSHNRLTGWIPPEIGDTCRSLQNLRLSYNNFTGVIPESLSSCSWLQSLDLSNNNISGPFPNTILRSFGSLQILLLSNNLISGDFPTSISACKSLRIADFSSNRFSGVIPPDLCPGAASLEELRLPDNLVTGEIPPAISQCSELRTIDLSLNYLNGTIPPEIGNLQKLEQFIAWYNNIAGEIPPEIGKLQNLKDLILNNNQLTGEIPPEFFNCSNIEWVSFTSNRLTGEVPKDFGILSRLAVLQLGNNNFTGEIPPELGKCTTLVWLDLNTNHLTGEIPPRLGRQPGSKALSGLLSGNTMAFVRNVGNSCKGVGGLVEFSGIRPERLLQIPSLKSCDFTRMYSGPILSLFTRYQTIEYLDLSYNQLRGKIPDEIGEMIALQVLELSHNQLSGEIPFTIGQLKNLGVFDASDNRLQGQIPESFSNLSFLVQIDLSNNELTGPIPQRGQLSTLPATQYANNPGLCGVPLPECKNGNNQLPAGTEEGKRAKHGTRAASWANSIVLGVLISAASVCILIVWAIAVRARRRDADDAKMLHSLQAVNSATTWKIEKEKEPLSINVATFQRQLRKLKFSQLIEATNGFSAASMIGHGGFGEVFKATLKDGSSVAIKKLIRLSCQGDREFMAEMETLGKIKHRNLVPLLGYCKIGEERLLVYEFMQYGSLEEVLHGPRTGEKRRILGWEERKKIAKGAAKGLCFLHHNCIPHIIHRDMKSSNVLLDQDMEARVSDFGMARLISALDTHLSVSTLAGTPGYVPPEYYQSFRCTAKGDVYSIGVVMLEILSGKRPTDKEEFGDTNLVGWSKMKAREGKHMEVIDEDLLKEGSSESLNEKEGFEGGVIVKEMLRYLEIALRCVDDFPSKRPNMLQVVASLRELRGSENNSHSHSNSL
>Arabidopsis_thaliana_Q9ZWC8_Serine_threonine-protein_kinase_BRI1-like_1_BRL1
MKQRWLLVLILCFFTTSLVMGIHGKHLINDDFNETALLLAFKQNSVKSDPNNVLGNWKYESGRGSCSWRGVSCSDDGRIVGLDLRNSGLTGTLNLVNLTALPNLQNLYLQGNYFSSGGDSSGSDCYLQVLDLSSNSISDYSMVDYVFSKCSNLVSVNISNNKLVGKLGFAPSSLQSLTTVDLSYNILSDKIPESFISDFPASLKYLDLTHNNLSGDFSDLSFGICGNLTFFSLSQNNLSGDKFPITLPNCKFLETLNISRNNLAGKIPNGEYWGSFQNLKQLSLAHNRLSGEIPPELSLLCKTLVILDLSGNTFSGELPSQFTACVWLQNLNLGNNYLSGDFLNTVVSKITGITYLYVAYNNISGSVPISLTNCSNLRVLDLSSNGFTGNVPSGFCSLQSSPVLEKILIANNYLSGTVPMELGKCKSLKTIDLSFNELTGPIPKEIWMLPNLSDLVMWANNLTGTIPEGVCVKGGNLETLILNNNLLTGSIPESISRCTNMIWISLSSNRLTGKIPSGIGNLSKLAILQLGNNSLSGNVPRQLGNCKSLIWLDLNSNNLTGDLPGELASQAGLVMPGSVSGKQFAFVRNEGGTDCRGAGGLVEFEGIRAERLERLPMVHSCPATRIYSGMTMYTFSANGSMIYFDISYNAVSGFIPPGYGNMGYLQVLNLGHNRITGTIPDSFGGLKAIGVLDLSHNNLQGYLPGSLGSLSFLSDLDVSNNNLTGPIPFGGQLTTFPVSRYANNSGLCGVPLRPCGSAPRRPITSRIHAKKQTVATAVIAGIAFSFMCFVMLVMALYRVRKVQKKEQKREKYIESLPTSGSCSWKLSSVPEPLSINVATFEKPLRKLTFAHLLEATNGFSAETMVGSGGFGEVYKAQLRDGSVVAIKKLIRITGQGDREFMAEMETIGKIKHRNLVPLLGYCKVGEERLLVYEYMKWGSLETVLHEKSSKKGGIYLNWAARKKIAIGAARGLAFLHHSCIPHIIHRDMKSSNVLLDEDFEARVSDFGMARLVSALDTHLSVSTLAGTPGYVPPEYYQSFRCTAKGDVYSYGVILLELLSGKKPIDPGEFGEDNNLVGWAKQLYREKRGAEILDPELVTDKSGDVELFHYLKIASQCLDDRPFKRPTMIQLMAMFKEMKADTEEDESLDEFSLKETPLVEESRDKEP
>Arabidopsis_thaliana_Q9LJF3_Receptor-like_protein_kinase_BRI1-like_3_BRL3
MKQQWQFLILCLLVLFLTVDSRGRRLLSDDVNDTALLTAFKQTSIKSDPTNFLGNWRYGSGRDPCTWRGVSCSSDGRVIGLDLRNGGLTGTLNLNNLTALSNLRSLYLQGNNFSSGDSSSSSGCSLEVLDLSSNSLTDSSIVDYVFSTCLNLVSVNFSHNKLAGKLKSSPSASNKRITTVDLSNNRFSDEIPETFIADFPNSLKHLDLSGNNVTGDFSRLSFGLCENLTVFSLSQNSISGDRFPVSLSNCKLLETLNLSRNSLIGKIPGDDYWGNFQNLRQLSLAHNLYSGEIPPELSLLCRTLEVLDLSGNSLTGQLPQSFTSCGSLQSLNLGNNKLSGDFLSTVVSKLSRITNLYLPFNNISGSVPISLTNCSNLRVLDLSSNEFTGEVPSGFCSLQSSSVLEKLLIANNYLSGTVPVELGKCKSLKTIDLSFNALTGLIPKEIWTLPKLSDLVMWANNLTGGIPESICVDGGNLETLILNNNLLTGSLPESISKCTNMLWISLSSNLLTGEIPVGIGKLEKLAILQLGNNSLTGNIPSELGNCKNLIWLDLNSNNLTGNLPGELASQAGLVMPGSVSGKQFAFVRNEGGTDCRGAGGLVEFEGIRAERLEHFPMVHSCPKTRIYSGMTMYMFSSNGSMIYLDLSYNAVSGSIPLGYGAMGYLQVLNLGHNLLTGTIPDSFGGLKAIGVLDLSHNDLQGFLPGSLGGLSFLSDLDVSNNNLTGPIPFGGQLTTFPLTRYANNSGLCGVPLPPCSSGSRPTRSHAHPKKQSIATGMSAGIVFSFMCIVMLIMALYRARKVQKKEKQREKYIESLPTSGSSSWKLSSVHEPLSINVATFEKPLRKLTFAHLLEATNGFSADSMIGSGGFGDVYKAKLADGSVVAIKKLIQVTGQGDREFMAEMETIGKIKHRNLVPLLGYCKIGEERLLVYEYMKYGSLETVLHEKTKKGGIFLDWSARKKIAIGAARGLAFLHHSCIPHIIHRDMKSSNVLLDQDFVARVSDFGMARLVSALDTHLSVSTLAGTPGYVPPEYYQSFRCTAKGDVYSYGVILLELLSGKKPIDPEEFGEDNNLVGWAKQLYREKRGAEILDPELVTDKSGDVELLHYLKIASQCLDDRPFKRPTMIQVMTMFKELVQVDTENDSLDEFLLKETPLVEESRDKEP


>Amborella_trichopoda_W1P7J1
MSHLVPSSFMMELYFIVAILSAIAVPEASVASPSPSSGSSKDTLQLLSFKGTVQNPYPLQNWRPNQDPCYFNGVACKDSRVSSIDLSNQALSTDFKNVASFLLNLEKLETLSLNFANISGSVTSQLVSSCSKSLTELDLAGNGFSGEVPAIASLSSCENLKALNLSRNSLSFSAAGTFSGGSSLKFQSLDLSYNQISGAGIFSWLFSGDCETLEYLDLRGNRVAGNVSAIVSGCPNLEFLDLSANNFSGELPALGSLTLKHLDLSQNSFSGDIEAKFSGYKELTFLNLSVNQFSGGIPADFGRNLQYLNLSGNGLVGEIPSQLSSSCSNLLQLDISYNNISGPIPLSLSSCALLESIDLSNNSLSGPFPIQSLSAMANLKKLVLSYNYISGYLPDSLSNLSSLQLLDLSSNSISGTIPGNLCKNPETSETLLSLRELYLQNNLLSGTIPETLSNCSELVSLDLSFNYLKGTIPRSLGSLQKLQDLIMWLNQLEGEIPQELSNLHSLSNLILDNNGLTGNLPSGLSNCANLNWISLSSNRLSGPIPPWIGKLSKLAILQLGNNSLSGPIPQEIGDCKSLIWLDLNSNNLSGLVPGSIANQSGNIAAGLVTGKTYAYLRNDGSSNCHGAGNLLEMAGIRTENLARVPTRRSCNFTRIYLGKTSYTFKNNGSMIFLDLSYNQLSGEIPAEIGSIYYLSVLNLGHNRFSGQIPANLGRLKNVGILDLSHNELSGPIPPSFSALSGLSDIDLSNNNLTGSIPELGQLATFPAFRYENNSGLCGFPLPSCDSDSSGLNGSVRPQGSHRRQASLAGSVAMGLLFSLFCIFGLIIVAIESQKRRKKQSSNVYIDSLAGNGNTDGTTMVGGSGWKFSGGREALSINLAAFEKPLRKLTFADLLEATNGFHGDSLIGSGGFGDVYKAQLRDGSVAAIKKLIHVSGQGDREFTAEMETIGKIKHRNLVPLLGYCKVGEERLLVYEYMKHGSLEDVLHHRKNGAPKLDWPARRKIAVGAARGLAFLHHSCIPHIIHR
>Amborella_trichopoda_W1PLZ7
MISTLSSSMDLDGKLRALVVLIFFLVLLPSVRHVDSSDGEKTDFEALLMFKKAVEKDKKGILHGWVPNKGQCNWYGVSCTSQRVTKLDLSQAELSGSLPLTTLASMDSLLVLNLSFNSFFLNASSLVQLPPSLQYLDLSFNGIFGSVPEGLFLNNPNLISLQLPHNNLSGSLPENLLAKGISDNLQFLDLSYNNISGPIWSENSCNALLYLDLSKNTLSGEIPSSLSDCYNLNTLNLSFNGLSGGIPVSFKGFTKLQSLDLSQNHLNGIIPQELANSCETLQQLRLSSNNISGSFPLSFSPCSSLKLLDLSNNNISGPFDDSIAGNLQALETLLMSNNFVSGEIPASISNCKNLKVMDFSSNKLSGHIPENLCPGLALLEELRLPDNLLSGGIPPSLAQCPNLKTIDLSINYLNGTIPPEFGGLKNLEHFMAWFNGLSGPLPKELGHCSNLKTLILNNNLLSGQMPPEIFNSSNLEWISLTSNGISGQISPEFGQLKRLAILQLANNSFSGVIPKELGNCSSLVWLDLNSNQLSGVIPAYLGRKPNEKPLSGILSGNTLAFVRNVGNSCKGVGGLLEFAGIRPERLLQVPTLKTCDFTRLYSGAALNDWTHYQSLEYLDLSYNNLNGSIPEEFGSMIVLQVLGLSHNKITGEIPSSLGNLRYLGVFDASHNHLQGRIPESFSNLTFLVQIDLSDNALTGPIPSRGQLSTLPASQYRDNPGLCGVPLAPCQSDNPSLNGSGNYSAEVPVKPRPATWANSMVLGILVSMATTCVLIVWAVTVRGRRRAAAAAKAAMINSLQASYATTWKIGKEKEPLSINVATFQRPLRKLTFSQLIEATNGFCAGSLIGSGGFGEVFKATLKDGSSVAIKKLIRLSCQGDREFMAEMETLGKIKHRNLVPLLGYCKIGEERLLVYEYMEFGSLEEMLHGDRNKLFGDKASTSGEKKEIPGNEKMGFHGDKKENSGNEKMGFHGENKENAGNEKMAFYNDKKEKPLMAFSSEKTGFSIEKPTVTGGFLSWELRKKIAKGAAKGLAFLHHNCIPHIIHRDMKSSNVLLDSFMEARVSDFGMARLISCLDTHLSVSTLAGTPGYVPPEYYQSFRCTAKGDVYSFGVVMLEILTGKRPTDKEEFGETNLVGWVKAHVRDKAGEWR
>Amborella_trichopoda_W1P885
MKSSNVLLDEGLEARVSDFGMARLVSAMETHLSVSTLAGTPGYVPPEYYQSFRCSARGDVYSYGVILLELLTGRRPTDSADFGDNNLVGWVRQQARAGHVSEVFDKELLEAGSVQGASPQELEVELLQHLKIACACLDDRPWRRPTMIQVMAMFKELQAGGEPSAGCAGFEPLPELDAQVG
>Amborella_trichopoda_W1NHM1
MPKKRAMISTLSSSMDLDGKLRPLVVLIFFLVSMPSARHVESSDGEKTDFEALLVFKKAVESDKKGILHGWVPNKGQCNWYGVSCTSQRVTKLDLSQAELSGSLPLTTLASMDSLIVLNLSFNSFFLNASSLVQLPPSLQYLDFSFNGIFGSVPEGLFFNNPNLISLQLPHNNLTGFLPENLLAKGISDNLQFLDLSYNNISGPIWSENSCNALLYLDLSKNNLSGEIPSSLSDCYNLNTLNLSFNGLSGGIPVSFKGFTKLQSLDLSQNHLNGIIPQQLANSCETLQQLRLSSNNISGSFPLSFSPCSSLKLLDLSNNNISGPFDDSIAGNLQALETLLMSNNFVSGEIPASISNCNNLKVMDFSSNKLSGHIPENLCPGLALLEELGLPDNLLSGEIPPSLAQCPNLKTIDLSINYLNGTIPPEFGGLKNLEHFMAWFNGLSGPLPKELGHCSNLKTLILNNNLLSGQMPPEIFNSSDLEWISLTSNGISGQISREFGQLKRLAILQLANNSFSGVIPKELGNCSSLVWLDLNSNQLSGEIPAYLGRKPNEKPLSGILSGNTLAFVRNVGNSCKGVGGLLEFAGIRPERLLQVPTLKTCDFTRLYSGAALNDWTHYQSLEYLDLSYNNLNGSIPEEFGSMIVLQVLGLSHNKITGEIPSSLGKLRYLGIFDASHNHLQGSIPESFSNLTFLVQIDLSDNALTGPIPSRGQLSTLPASQYRDNPGLCGVPLAPCQSDNPSLNGSGNYSAEVPVKPRPATWANTMVLGILVSMATTCVLIVWAVTVRGRRRAAAAAKAAMINSLQASYATTWKIGKEKEPLSINVATFQRPLRKLTFSQLIEATNGFCAGSLIGSGGFGEVFKATLKDGSSVAIKKLIRLSCQGDREFMAEMETLGKIKHRNLVPLLGYCKIGEERLLVYEYMEFGSLEEMLHSDRNKLFGDKASTSGEKKEIPGNEKMGFHGDKKENSGNEKMGFHGENKENAGNGFSIEKPTVTGGFLRWELRKKIAKGAAKGLAFLHHNCIPHIIHRDMKSSNVLLDSFMEARVSDFGMARMISCLDTHLSVSTLAGTPGYVPPEYYQSFRCTAKGDVYSFGVVMLEILTGKRPTDKEEFGETNLVGWVKAHVRQGRGMEVIDVNLKGNYGENEVEKMRRYLDISMRCVEDLPSRRPNMLEVVSLLREIEGVPQLGEEEEKGDSRV
>Brachypodium_distachyon_I1I325
MAMDKLFLLLPIVLLLLSSVSSETDDAGALLRFKASVHKDPRNLLSSWQQAASGSGGNGNGTYYCSWYGVSCDGDGRVSRLDLSGSGLAGRASFAALSFLEALRQLNLSGNTALTANATGDLPKLPRALETLDLSDGGLAGALPDGDMQHRFPNLTDLRLARNNITGELSPSFASGSTTLVTLDLSGNRLTGAIPPSLLLSGACKTLNLSYNALSGAMPEPMVSSGALEVLDVTSNRLTGAIPRSIGNLTSLRVLRASSNNISGSIPESMSSCGALRVLELANNNVSGAIPAAVLGNLTSLESLLLSNNFISGSLPATIASCKSLRFVDLSSNKISGSLPDELCAPGAAAALEELRMPDNLLTGAIPPGLANCTRLKVIDFSINYLSGPIPKELGRLGDLEQLVAWFNGLDGRIPAELGQCRSLRTLILNNNFIGGDIPVELFNCTGLEWVSLTSNRISGGIRPEFGRLSRLAVLQLANNTLSGTVPKELGNCSSLMWLDLNSNRLTGEIPLRLGRQLGSTPLSGILAGNTLAFVRNAGNACKGVGGLVEFAGIRPERLLEVPTLKSCDFTRLYSGAAVSGWTRYQMTLEYLDLSYNSLNGTIPVELGDMVVLQVLDLARNKLTGEIPASLGRLHDLGVFDVSHNRLQGGIPESFSNLSFLVQIDVSDNDLTGEIPQRGQLSTLPASQYADNPGLCGMPLLPCSDLPPRATMSGLGPAPDSRSSNKKRSLRANVLILAALVTAGLACAAAIWAVAVRARRRDVREARMLSSLQDGTRTATTWKLGKAEKEALSINVATFQRQLRKLTFTQLIEATNGFSAASLIGSGGFGEVFKATLKDGSCVAIKKLIPLSHQGDREFMAEMETLGKIKHKNLVPLLGYCKIGEERLLVYEYMTHGSLEDTLHLRRHDGDGGSGAPSSLSWEQRKKVARGAAKGLCFLHHNCIPHIIHRDMKSSNVLLDAAMEAHVADFGMARLISALDTHLSVSTLAGTPGYVPPEYYQSFRCTAKGDVYSLGVVLLELLTGRRPTDKEDFGDTNLVGWVKMKVREGTGKEVVDPELLKAAAAVNETEKEMMMFMEIALQCVDDFPSKRPNMLQVVAVLRELDAPPQERLPAVA
>Brachypodium_distachyon_I1IP60
MAAAPTFTAAFFFLLVLLQVPAPAIASAEEAAALLAFRRVSVTADPRGALASWAPASTGANSTAPCSWAGVSCAPSTDGRVVAVNLSGMDLAGELRLGALLALPALQRLDLRGNAFYGNLSHSASSSCALVEVDISSNAFNATVPPAFLASCGSLQTLNLSRNSLTGGGFPFAPSLASLDLSRNRLADAGLLNYSFAGCHGLRYLNLSANLFTGRLPEQLASCSAVTTLDVSWNLMSGALPAVLMATAPANLTYLSIAGNNFTGDVSGYDFGRCANLTVLDWSYNGLSSTRLPPGLANCSRLEALDMSGNKLLSGSIPTFFTGFTSLRRLALAGNEFAGPIPGELSQLCGRIVELDLSNNGLVGALPASFAKCNSLEVLDLGGNQLSGDFVATVISTISSLRMLRLSFNNITGANPLPVLAAGCPLLEVIDLGSNEFNGEIMPDLCSSLPSLRKLFLPNNYLNGTVPTLLGNCANLESIDLSFNFLVGQIPPEIITLPKLVDLVVWANGLSGKIPDILCSNGTTLETLVISYNNFTGIIPPSITRCVNLIWVSLSGNRLTGSVPPGFAKLQKLAILQLNKNLLSGRVPAELGSCNNLIWLDLNSNSFTGTIPSELAGQAELVPGGIASGKQFAFLRNEAGNICPGAGVLFEFFGIRPERLAEFPAVHLCPSTRIYTGTMDYTFSKNGSMIFLDLSYNGLTGAIPGSLGNLMYLQVLNLGHNELSGTIPEAFSSLKSIGALDLSNNQLSGGIPSGLGGLNFLADFDVSNNNLTGSIPSSGQLTTFPASRYDNNTALCGIPLPPCGHDPGRGNGGRASPDGRRKVIGASILVGVALSVLILLLLLVTLCKLRKNQKTEEMRTEYIESLPTSGTTSWKLSGVPEPLSINVATFEKPLRKLTFAHLLEATNGFSAETLVGSGGFGEVYKAKLKDGSVVAIKKLIHYTGQGDREFTAEMETIGKIKHRNLVPLLGYCKIGDERLLVYEYMKHGSLDVVLHDNDKAIVKLDWAARKKIAIGSARGLAFLHHSCIPHIIHRDMKSSNVLLDNNLDARVSDFGMARLMNALDTHLSVSTLAGTPGYVPPEYYQSFRCTTKGDVYSYGVVLLELLSGKKPIDPNEFGDNNLVGWVKQMVKENRSSDIFDPTLTDTKSGEAELYQYLKIASECLDDRPIRRPTMIQVMAMFKELQLDSDSDFLDGFSINSSTIDESAEKSS
>Brachypodium_distachyon_I1HQZ9
MDSLRVAIAAALFVAAVAVAVAAAADDAQLLEEFRAAVPNQASLSGWKAADGACRFPGAACRAGRLTSLSLAGVPLNADFRAVAATLLQLSGVEALSLRGANVSGALAAAGGARCGGKLEALDLSGNAALRGSVADVAALADSCAGLKKLNLSGGAVGAAKAGGGGGAGFAALDVLDLSNNKITGDAELRWMVGAGVGSVRWLDLAWNRISGELPDFTNCSGLQYLDLSGNLIDGDVAREALSGCRSLRALNLSSNHLAGAFPPNIAGLASLTALNLSNNNFSGEVPADAFTGLQQLKSLSLSFNHFTGSIPDSLAALPELEVLDLSSNTFTGTIPSSICQDPNSSLRVLYLQNNFLDGGIPEAISNCSNLVSLDLSLNYINGSIPESLGELAHLQDLIMWQNSLEGEIPASLSRIRGLEHLILDYNGLSGSIPPDLAKCTQLNWISLASNRLSGPIPSWLGKLSNLAILKLSNNSFSGRVPPELGDCKSLVWLDLNNNQLNGSIPPELAEQSGKMSVGLIIGRPYVYLRNDELSSQCRGKGSLLEFSSIRSEDLSRMPSKKLCNFTRVYMGSTEYTFNKNGSMIFLDLSFNQLDSEIPKELGNMFYLMIMNLGHNLLSGPIPLELAGAKKLAVLDLSYNRLEGPIPSSFSTLSLSEINLSSNQLNGTIPELGSLATFPKSQYENNSGLCGFPLPPCQAHAGQSASDGHQSHRRQASLAGSVAMGLLFSLFCIFGLVIIAIESKKRRQKNEEASTSHDIYIDSRSHSGTMNSNWRLSGTNALSINLAAFEKPLQKLTLGDLVEATNGFHNDSLIGSGGFGDVYKAQLKDGRIVAIKKLIHVSGQGDREFTAEMETIGKIKHRNLVPLLGYCKIGEERLLMYDYMQFGSLEDVLHDRKKIGVKLNWPARRKIAIGAARGLAFLHHNCIPHIIHRDMKSSNVLVDENLEARVSDFGMARMMSVVDTHLSVSTLAGTPGYVPPEYYQSFRCTTKGDVYSYGVVLLELLTGKPPTDSADFGEDNNLVGWVKLHAKLKIIDVFDPELLKDDPSLELELLEHLKIACACLEDRPTRRPTMLKVMTMFKEIQAGSTVDSKTSSVATGLSDDVGFGVVDMTLKEAKEEKD
>Ginkgo_biloba_Gb_33466
MIAAKQPNILAEKEYPGIDLSFSMERKGPHQSCFSLLLFMLLVLGRCLLSSSLSRPWSSSTTKQSDAAALLALKKAVQKDPDGILSGWDIMHDPCIWYGV
SCSYWRVTQLDLSGAGLVGFLPASALGSLDKLEVLNLSGNAFSGNVSYLIQLPAGLQQIDMSFNDLTGAIPDEFLATHSRLHFVNLSHNNLTGILPIDLL
SSKRLRVLDLSFNNLTGPISFSKPENGCTSLVSIDLSSNHLMGDIPSALSDCVSLQTLNLSSNELEGTIPRSLGALTSLQRLDMSHNHLGGAIPPELGNA
CQSLVELKLSTNNLSGSFPSSFSTCSLLQILNLANNNISGLFPDSILGNLQALESLLLSNNYISGPFPASISSCKNLRVADFSSNKLSGSLPPTICPGAA
SLEELMLPDNLISGEIPVTLSYCTNLKSIDLSINYLRGQIPPELSQLRNLERLMMWFNGLEGRIPPELGQCSRLKNLILNNNYLTGEIPQHLANCSNLEW
ISLTSNKINGKIPKEFGRLSRLAVVQLANNSLNGQIPTEFGNCTSLVWLDLNSNQLSGTIPPRLGRQPGAQALNGILSGNTLAFVRNVGNACKGVGGLLE
FAGIRPERLLQVPTLKTCDFTRLYSGSALNDWTHYGSLEYLDLSYNNLAGNIPPEFGDIVALQVLDLAHNKLSGPIPSSLGNLRNLGVFDAAHNKLQGRI
PESFSNLTFLVEIDLSNNDLVGPIPSRGQLSTLPASQYANNPGLCGVPLATCSDYSASNITSATNIPAPRKNRPTAASWANSIVLGILISMASVCVLIVW
AITMRARQKEGEATAILNSLHTSCNATTWKIGKEKEPLSINVATFERPLRKLTFSQLIEATNGFCAESLIGCGGFGEVFKASLRDGSVVAIKKLIRLSCQ
GDREFMAEMETLGKIKHRNLVPLLGYCKVGEERLLVYEYMEFGSLEDMLHGDKGKSHLTWEVRKQIARGAAKGLAFLHHNCIPHIIHRDMKSSNVLLDKN
MEARVSDFGMARLISALDTHLSVSTLAGTPGYVPPEYYQSFRCTAKGDVYSFGVILLEILTGKRPTDKEEFGDSNLVGWVKLHLNQGKSMEVIDPDLKDI
GVDCELMQYLHITMQCLEDFPSRRPSMLQVVAMFKELHVFGGS*
>Ginkgo_biloba_Gb_34605
MDRASQKNGFWLWILMVLLVLIDYVRGAEMGSLLRDAEALISFKKGVEEDPHGVLDGWKIRKDDKVINPCTWYGVNCSQWRVKRVDLSNAGLAGTLWIDG
LVSMLDKLDALVLKGNNFSGNLSSKQHQIVGKGCSVSTVDLSENRLSGSLPIYFLSSCQNLAVLNLSYNSLTVTSSVRFGSSIQELDLSHNQIYGNNVLS
AVLANCQNLQKLDLSNNRLNGSLPSGIGLCPNLVSLNLSSNSMAYGIPRDLLVGNCNADNCTTQPSLQVLDLSRNNISGQLSALEVGDSCAKLTVLDLSS
NFLTGKIPPSLGNCKHLTLLNLSANNLADTIPSSLGGLSSIEKIFLSKNNLIGNIPPELGNACGTLQEIDFSFNNISGEIPSSFSACSSIHTINLSNNKL
SGSFLGDVIGSLHSLRVLLLPYNNLTGSIPLSLTNCTNLQVLDLSSNNISGKIPPGICTPSSSLQRLYLPNNLLTGPLPPQLANCRNLRSIDFSFNYLNG
RIPAILGSLPFLQDLVIWLNQLTGEIPHEICSSGSLENLILNNNFITGKIPFSLGNCPKLIWISLSSNRLTGTIPSSMGRLNKLAILQLGNNSLSGTIPS
ELGNCSSLIWLDLNSNMLRGPIPPELSQQSGHVVAGGVSGKLFAFVRNEGGTACRGAGGLLEFAGIRPEQLSRSPMLHSCEFTRVYLGTTMYRFTDNGTL
IYLDLSYNSLSGSIPEGLGSMYYLQVFNLGHNKLTGTIPLSLGGLKQVGVLDVSHNRLHGFIPGSLGGLSFLSDLDVSNNNLTGPIPSMGQLTTFPSSRY
ENNSGLCGLPLPPCGSHQPTNDADYTHESSDPYHHGRNQASLAGSVAMGLLFSLSCIFGLIVVAVKTQRQRKKEDMRDRYMDSLPTSGSGSWKLSGVLEP
LSINVATFEKPLRKLTFAHLLEATNGFSADSLIGSGGFGDVYKAQLKDGSVVAIKKLIHVSGQGDREFTAEMETIGKIKHRNLVPLLGYCKVGEERLLVY
EYMKWGSLETVLHENIKGSSTTLDWAARKKIALGSARGLAFLHHSCIPHIIHRDMKSSNVLLDENMEARVSDFGMARLMNALDTHLSVSTLAGTPGYVPP
EYYQSFRCTTKGDVYSYGVILLELLSGKRPIDPVEFGDNNLVGWMKQHVRLKKAAEVFDPALKKDKTIEMDLYQHLRIACECLDDRPWRRPTMIQVMAMF
RELQTDGEAEPDGFTLPDFVGVNEESCS*
>Ginkgo_biloba_Gb_37231
NWESSTIRRRE*EMHLALHCIYKLFLQESAHKSMDTATSISLYRAFWSIWFMMAIVFIVYPCSVKAQIMKNRSVLDSSRSMLDPELSRDAEVLIDFKNHV
QKDPHDVLKSWVLEGHYSNSNPCTWYGVECTGSRVFKLDLSNSELECDFSYVFALFSVQKLETLALAANSFSGNLSYTSNSANICSNVLTTVDLSNNKLS
GPLSDNLIGLCKNLMVLNLSSNELSNPTSVNPFVLGSIRELDISYNYLTGDTILTSVFSKCKNLQRLDLGYNKISGFTPEAMQGCSALQYLDLSNNNMSG
NLSGFVNCLSLSMLDLSSNFLTGEIYPSLGICKELRTLNLSVNKLAGRIPASLGDDLHSIERLLLSNNKLVGVIPPELGNTCKTLQELDLSFNNISGTIP
PSFSACLSLHSVNLSNNQLSGPFPGSVISSIPSLRSLVLSYNNITGSVPISIANFSNLEVLDLSSNNLSGTIPSTLCQSSSLSSLQRLYLQNNLLTGSVP
PEVANCTQLRSIDLSFNYLSGTIPSSMGSLQYLQDLVMWLNQLEGEIPHELSNSQSLENLILDNNFITGTIPSGLKNCSNLVWISLSSNRLTGRIPSWMG
QLEKLAILQLGNNSLSGTIPPELGDCKSLIWLDLNSNSLDGNIPAVLSKQSGTIVAGRVSGKMYAFVRNEGGTVCRGAGGLVEFAGIRPEQISRVPMMHT
CKYTRVYLGITMYGFKDNGTLIFLDLSYNSFSGTIPEEFGDMYYLQVLNLGHNQLSGKIPSSLGDLKEVGVLDLSHNNLQGFIPQSLSGLSFLTDLDVSN
NNLTGLIPSGGQLSTFPASRYENNTGLCGLPLPSCSSNPVANAASYEHPKSHRKQASLAGSVAMGLIFSLFCIFGLIVVVIESRKQRKQEDLRDIYMDSL
PTSGNGSWKLTGVLEPLSINVATFEKPLRKLTFAHLLEATNGFSADSLIGSGGFGDVYKAQLKDGSVVAIKKLIHISGQGDREFTAEMETIGKIKHRNLV
PLLGYCKVGEERLLVYEFMRWGSLETVLHNQKKGAIKLDWPARKKIAIGAARGLAFLHHSCIPHIIHRDMKSSNVLLDENLEARVSDFGMARLMNAMDTH
LSVSTLAGTPGYVPPEYYQSFRCTTKGDVYSYGVILLELLTGKQPIDSVDFGDSNLVGWVKQHAKTKISDVFDPELMRDPSLEMDLLQHLRIACECLDDR
PWRRPTMIQVMAMFRELQVDGEEAELDSFSLVDVDVEEIPDQPA*FLCLC*FSA*CCFPFLLFNALYITHSILLSSCASIAQKSKQQIVELHFFQMYMLM
EAPDQQFFLFAFQSFTLRVSKQRSLSSIAFVHF*ASFLSDVYVESGS*VRINYPHSRLPSFCSLNA*FSVLCTECAPICCSWHPQAHC*AHLHMRELQSY
LSLMIYGCKSSGEIEEVLDSAADDDMEFAIFCLCECTES**MLLSLILMVEYMLLFFVTVQRYW*IF*ILIAMTWHSGRICL*MCRDTKAIIWILTLLCC
YISLSECAYSGTD*DKIEMFLLLNSMAY**SLD*TSKDEDMLLCRNVHRGL*I*FLL***X

>Klebsormidium_flaccidum_A0A1Y1I4W9_Receptor-like_protein_kinase
MALLCAAHARGALLGIIVLLLLRTLKADPGDGAALLEFKWGLKNPQVVASWSEAVGDPCVPGQAWLGVTCSGLRIVQLVLDSLDLSGPLTPGLGNLGALQRLQLANNSLASSIPSSFGQLTNLQTLDLRGNLLTGSIPAELGSLRALSYLDLSFNGFSGQFPSALGSLSTLTYFSVSGNLQLTGALPSTLGQLSRCTTLLLDNNQFQGPVPDSFGNLSALVTLTLEHNSLFNNLPSTFANLVNLETLTAGYNQLSGLLPAFLGTLPRLRTVRLNNNGYSGSIPAGLNRGGALQTLDISSNYLTQAVPASLLTIPFLNVSNNRGLCGAPGLPLCSDGSSPPSPETSPIGPPGMPPPPDGIGRGGGGGSDSGTTAGIVVGVLLAMVLVIAGGAFLVWRRRRGLNDVASPTSKGAAALLPLPSSRGPLLGSAARPLGVALPNKRWDVYSYRELSRATGQFSEDNILGEGGFGHVYKGVLKGGDVVAVKRLGSARSQGEREFRSEVDIISSVRHRNVVRLRGCCSEGAKRLLVYDYLPNGSLDSHLFGERAREQVMPWATRLRIAVDSARGLAYLHEDCSPRIIHRDVKSSNILLDERLQAKVADFGLARLSGLDETHVTTRVIGTFGYLAPEYAMSGQLTEKSDVYSFGVVLLELITGRKAVDTSRTPDAVNLVDWAKTLAQAGRIGDLGDPAESIPKDELLQVAEVAFTCVRRAAGQRPKMSQVMALLEQIEKKEYRIDMSNVSGSLDEEPPDYGMAPGPPDSYPSQTHLFAELVHGGDAVADAANKEGELGAPSDTGLNRANSKEALFANTYRSM

>Marchantia_polymorpha_A0A176W8C7
MYSVARLTPLLLQTSKVALILWVLSRIKAEAVDPPPEIEALLEFKAAVSIQTGSDDNPFEPRGFWYSWKATDRHPCNWVGVSCTADFRVQGIDLSGWGLTRLYGFGSLRTLGSLERLDLSSNNFKADIYEDIGTLTGLTHLDLSGSSFEGIIPSTISQLWNLRYLSLAGNGLRGDIPQLNNLTKLQVLSLAQNQLTGRIPEHLGNLTTLVSFDLSNNLLNGSIPVLEHLINLVELNLNNNTLTDFKDPQSPAPKNLEHLSISGNQIVGSLPSGLVNLLNLKSLDLSFNDFSGTIPKGLSRQENHSFWLDLSHNQLTGSIPQDLFQSQASSSVMSLNLSYNLLTGSIPWPEVKPSDFAGWNFDTLDISHNQLSGAIPPMLINSSQIRLIWLQHNHLTGNIVDFLDRFPYTRELRLANNLFSGDLTNMVGRWGSLALRMELVDISNNLLSMSKTEDYPDPMRATLEAFLAMFVLREFRIAGNGLVGISLPNSFLRVGNLPTLEVLDLSNNHIVGSIVADAFDPATFPSLKVLNISSNNLTGPIPSSLTRLPKLSSLDVSWNNLSGEVPAIPENSSLWNPDFFSGNPGLCGGPLPACSSSSPPPAPTFIIIEKNVVKEGMDLSWWLLLIIIASSVLVPQASCLVVCWRWRVYKDKHQHDADMIATSNLLERDTAELMPLRELKRATDNFADGAQIGAGGFGTVYTGKLNDGTMVAIKRSKREGSEDDKQRFLNEVRILSQVNHRYLVKLLGCCMENKVALLVFEYISNGTLQEHLQGKKGSRRLSWKERLHIAVQVADALNYLHSAFDPPIYHRDVKSANILLDEDLHAKVADFGISNLAPMEASTHVATVAIQGTMGYVDPEYYTSFQLTGKSDVYSFGVVLLELISAQSAIDFQRGPGDASLVTFAASQIKSGDWKGMIDPVLVKSCDYQAERESIMSVGNLALRCVEMRSKDRPEMKVVWNQLQTLWHRCHGTSDSLESILFELPDADEKISESVDSSTVLYSSLQDVRTDSSGSQHGDIEMSRSF
>Marchantia_polymorpha_A0A176W4S6
MRVPSLSVLSQAVQIGEEPANRATTHRQTSIKCVVEDPTISPALQLDRAVLLDWRAQWLGYAAQNVNATAWLQKWNEKDLTPCNWDGITCEMFEEQLRVTVINFTSKQLKGVLPATGYSNLTAVRSLIIAINDINGTIPKDLGEMPNLQILDLAQNRLQGGIPDEFGDLLEHLVSLNVSVNNISQPLPAMLFSSCAILHTLNFSRNIIGGGLPHIGNCHQLEYIDLWKNHMVGAIPIELGQLPSLKKLVLSENYIGGPIPHQLFESCKSLQIVQLARMFLDGPLPLELFTCPLLTIVNIQSNNLSGSLPHEVGQLTNLVTLALGNNSLGGPLPEELGALANLKYVDFSLNQFEGTVPPAYSGLQSLRYLALQENSLTGPFPDVLTGLPQLRLLDLSNNKMVGDIPAAIFNVTTLTSLLLAVNNFTGSISPDVGNLVNLQVLDLSANSLTGSIPPTIGNLKQLLWLQLSNNKFSGSLPEEMGNCSSLIWLNLGWNEFSGPIPDSFEFIGSTALATFRYNWVNLPLIPAEMGECGALERWLPGDYAPYSFLVSDLAQQGRQCRVWWNLLLKGQLHPAELDTPLAYMQLSYNRFSGSLPNRVGQHGDFSILFLDHNQFTGPIPDLLDELPLYNANFSHNHFNGTVPESLGFIKQLLSLDLSYNDLSGKLPPSLGNLTFLDRFNISYNNLSGPVPLVHQFATFPFSVYAGNPGLCYDGSPYASTSTKSQILPLCGELDSGPSLGPRYRSGKDGLSPATILGISIVSTLLVLIVVGIACYASTRRTYVRNENGATSPDSRFTKVGRDRFHSSRDLLKIPVSSFGTDSLPKALAYVDLLVATNNFDDANIIGDGGFGVVYKAKLEDGSVVAIKKLIQDGAQGEREFAAEMLTLGNIRHDNLVTLLGYCASEREKLLLYKCMTNGSLDEWLHERPGGREVLSWSKRLNIAAGAARGLAFLHHSCAPVIIHRDMKASNILLDDDYNACVTDFGLARRMYGQDTHVSTIVAGTLGYVPPEYSQTWRSTTKGDVYSFGVVLLELITGKRPTGIDYDDESGMYTGGNLVEWVRHLLANRRHEEAYDPIIKNSGATQELFQFLKLAVVCTEDIPSNRPAMNDVTRALDQIQISHNIRSPAAAFL
>Marchantia_polymorpha_A0A176WJK6
MRDGSGCSVIYVWLILLLSTFFRASTSVAQSPQPDNACPYDDDRCALLQFQDALENKGPGSPLNWKTSNPPANWSGVVWHLPDDGRMYVEKLQLHGFELQGDIQPLFQQKLLRMSELDVSFNNFSGSLPSPWRICPSLKSLNLSGNSIQGSLPKEVQCEASANVSTQLVLESLRNLQNLSLANNKFSDGIPSSLLEVLSSLQVLDLSGNNFTGALPREISALVNLTTLLLNGNGFDGSIPPSLSKCSELKELNLQNNSLTGQIPRELGQLSNLSTLILGKNKLTGSIPPSLSKCSELKELNLGENEFSGRLPLDVFTSLSNLEILDVSSNLIVGELLVSTDLGQFRSLRNLILSGNNLSGSVPENLGNLTNLEILELKSNNFTGHVPTSLGGLSRLRTLNLQNNSLTGQIPRELGQLSNLSTLILGKNKLTGEIPTTLGNCAKLRSLWLNQNTFNGSIPVELYHLRNLVVLSLFDNKLNATISPEVRKLSNLVVLDFSFNLLRGSIPKEICELSRVRILLLNNNGLTDSLPDCIGNFSSLQILDLSFNFLSGDLPGDYSGLYALKNVNRTLKQLVPEEMRMTTYDQQIMNQILTWKAEESPTLILLSSNQFTGEIPPGFGELRNMQELDLSNNFFSGPIPPALGNATALFLLKLANNSLSGPIPEELTNLTFLSIFNVSNNDLSGPIPQGYQFSTFSNDSFSGNPHLCGYPMPECTASYLPSSSPAYAESGGDLDKKFLPLYIVGAGAMTAFIFIASLVAWSCIGRCRRRNSCLVSHSCDLFDNDELQFLQVTISSFLPMRITHKELAIATENYNDNNIIGDGGFGLVYKAVLNNGVMVAVKKLVEDGMQGQSEFLAEMRTLGKIKHKNLVCLLGYCSYGRERILVYEYLKHGSLDSWLHCRDEGVPGLDWRTRLKIARGAAEGLAFLHHDCIPAIIHRDIKVSNILLDGEFESRLADFGLARSTKGFESHVSTELAGTAGYIPPEYSQATAATLKGDVYSFGVVLLEIITGKRPTDPFYKKKDMAHVAIYIQDMAWRDEALDKAMAYSCNDQMVEFMRIAGLCCHPCPSKRPHMNQVVRMLELLERQCPSRNPSVVLYDEEGISSPRCRAEIAFVSRAAAAALL
>Oryza_sativa_indica_A2WUH7
MDSLWAAIAALFVAAAVVVRGAAAADDAQLLEEFRQAVPNQAALKGWSGGDGACRFPGAGCRNGRLTSLSLAGVPLNAEFRAVAATLLQLGSVEVLSLRGANVSGALSAAGGARCGSKLQALDLSGNAALRGSVADYLDLSGNLIVGEVPGGALSDCRGLKVLNLSFNHLAGVFPPDIAGLTSLNALNLSNNNFSGELPGEAFAKLQQLTALSLSFNHFNGSIPDTVASLPELQQLDLSSNTFSGTIPSSLCQDPNSKLHLLYLQNNYLTGGIPDAVSNCTSLVSLDLSLNYINGSIPASLGDLGNLQDLILWQNELEGEIPASLSRIQGLEHLILDYNGLTVSNNSFSGPIPPELGDCQSLVWLDLNSNQLNGSIPKELAKQSGKMNVGLIVGRPYVYLRNDELSSECRGKGSLLEFTSIRPDDLSRMPSKKLCNFTRMYVGSTEYTFNKNGSMIFLDLSYNQLDSAIPGELGDMFYLMIMNLGHNLLSGTIPSRLAEAKKLAVLDLSYNQLEGPIPNSFSALSLSEINLSNNQLNGTIPELGSLATFPKSQYENNTGLCGFPLPPCDHSSPRSSNDHQSHRRQASMASSIAMGLLFSLFCIIVIIIAIGSKRRRLKNEEASTSRDIYIDSRSHSATMNSDWRQNLSGTNLLSINLAAFEKPLQNLTLADLVEATNGFHIACQIGSGGFGDVYKAQLKDGKVVAIKKLIHVSGQGDREFTAEMETIGKIKHRNLVPLLGYCKAGEERLLVYDYMKFGSLEDVLHDRKKIGKKLNWEARRKIAVGAARGLAFLHHNCIPHIIHRDMKSSNVLIDEQLEARVSDFGMARLMSVVDTHLSVSTLAGTPGYVPPEYYQSFRCTTKGDVYSYGVVLLELLTGKPPTDSADFGEDNNLVGWVKQHTKLKITDVFDPELLKEDPSVELELLEHLKIACACLDDRPSRRPTMLKVMAMFKEIQAGSTVDSKTSSAAAGSIDEGGYGVLDMPLREAKEEKD
>Oryza_sativa_indica_A2YU68
MAAVRVVAPAPAVLLLVAAAVVLLHLARAIAGAADEAAALLAFKDASVAADPGGALAGWANSTTPGSPCAWAGVSCAAGRVRALDLSGMSLSGRLRLDALLALSALRRLDLRGNAFHGDLSRHGSPRRAAPCALVEVDISSNTFNGTLPRAFLASCGGLQTLNLSRNSLTGGGYPFPPSLRRLDMSWNQLSDAGLLNYSLTGCHGIQYLNLSANQFTGSLPGLAPCTEVSVLDLSWNLMSGVLPPRFVAMAPANLTYLSIAGNNFSMDISDYEFGGCANLTLLDWSYNRLRSTGLPWSLVDCRRLEALDMSGNKLLSGPIPTFLVELQALRRLSLAGNRFTGEISDKLSILCKTLVELDLSSNKLIGSLPASFGQCRFLQVLDLGNNQLSGDFVETVITNISSLRVLRLPFNNITGANPLPALASRCPLLEVIDLGSNEFDGEIMPDLCSSLPSLRKLLLPNNYINGTVPSSLSNCVNLESIDLSFNLLVGQIPPEILFLPKLVDLVLWANNLSGEIPDKFCFNSTALETLVISYNSFTGNIPESITRCVNLIWLSLAGNNLTGSIPSGFGNLQNLAILQLNKNSLSGKVPAELGSCSNLIWLDLNSNELTGTIPPQLAAQAGLITGAIVSGKQFAFLRNEAGNICPGAGVLFEFLDIRPDRLANFPAVHLCSSTRIYTGTTVYTFRNNGSMIFLDLSYNSLTGTIPASFGNMTYLEVLNLGHNELTGAIPDAFTGLKGIGALDLSHNHLTGVIPPGFGCLHFLADFDVSNNNLTGEIPTSGQLITFPASRYENNSGLCGIPLNPCVHNSGAGGLPQTSYGHRNFARQSVFLAVTLSVLILFSLLIIHYKLWKFHKNKTKEIQAGCSESLPGSSKSSWKLSGIGEPLSINMAIFENPLRKLTFSDLHQATNGFCAETLIGSGGFGEVYKAKLKDGNIVAVKKLMHFTGQGDREFTAEMETIGKIKHRNLVPLLGYCKIGDERLLVYEYMKNGSLDFVLHDKGEANMDLNWATRKKIAIGSARGLAFLHHSCVPHIIHRDMKSSNVLLDGNFDAYVSDFGMARLMNALDSHLTVSMLSGTPGYVPPEYCQDFRCTTKGDVYSYGVVLLELLTGKKPIDPTEFGDSNLVGWVKQMVEEDRCSEIYDPTLMATTSSELELYQYLKIACRCLDDQPNRRPTMIQVMTMFKEFQVDSGSNFLDDFSLNSTNMEESSEKSV
>Oryza_sativa_indica_A2YZH5
MAASPPFMAAAAFLTLVVVLFRAPAPAIAVGEEAAALLAFRRASVADDPDGALASWVLGAGGANSTAPCSWDGVSCAPPPDGRVAAVDLSGMSLAGELRLDALLALPALQRLNLRGNAFYGNLSHAAPSPPCALVEVDISSNALNGTLPPSFLAPCGVLRSVNLSRNGLAGGGFPFAPSLRSLDLSRNRLADAGLLNYSFAGCHGVGYLNLSANLFAGRLPELAACSAVTTLDVSWNHMSGGLPPGLVATAPANLTYLNIAGNNFTGDVSGYDFGGCANLTVLDWSYNGLSSTRLPPGLINCRRLETLEMSGNKLLSGALPTFLVGFSSLRRLALAGNEFTGAIPVELGQLCGRIVELDLSSNRLVGALPASFAKCKSLEVLDLGGNQLAGDFVASVVSTIASLRELRLSFNNITGVNPLPVLAAGCPLLEVIDLGSNELDGEIMPDLCSSLPSLRKLLLPNNYLNGTVPPSLGDCANLESIDLSFNLLVGKIPTEIIRLPKIVDLVMWANGLSGEIPDVLCSNGTTLETLVISYNNFTGSIPRSITKCVNLIWVSLSGNRLTGSVPGGFGKLQKLAILQLNKNLLSGHVPAELGSCNNLIWLDLNSNSFTGTIPPQLAGQAGLVPGGIVSGKQFAFLRNEAGNICPGAGVLFEFFGIRPERLAEFPAVHLCPSTRIYTGTTVYTFTNNGSMIFLDLSYNGLTGTIPGSLGNMMYLQVLNLGHNELNGTIPDAFQNLKSIGALDLSNNQLSGGIPPGLGGLNFLADFDVSNNNLTGPIPSSGQLTTFPPSRYDNNNGLCGIPLPPCGHNPPWGGRPRGSPDGKRKVIGASILVGVALSVLILLLLLVTLCKLRMNQKTEEVRTGYVESLPTSGTSSWKLSGVREPLSINVATFEKPLRKLTFAHLLEATNGFSAETLIGSGGFGEVYKAKLKDGSVVAIKKLIHFTGQGDREFTAEMETIGKIKHRNLVPLLGYCKIGDERLLVYEYMKHGSLDVVLHDKAKASVKLDWSARKKIAIGSARGLAFLHHSCIPHIIHRDMKSSNVLLDNNLDARVSDFGMARLMNALDTHLSVSTLAGTPGYVPPEYYQSFRCTTKGDVYSYGVVLLELLSGKKPIDPTEFGDNNLVGWVKQMVKENRSSEIFDPTLTDRKSGEAELYQYLKMHASAWMIDPTEGQP
>Oryza_sativa_indica_A2Z4H7
MDILIPLLLSSIYVSSSSAAAETDAAALLRFKAFVHKDPRGVLSSWVDPGPCRWRGVTCNGDGRVTELDLAAGGLAGRAELAALSGLDTLCRLNLSGNGELHVDAGDLVKLPRALLQLDLSDGGLAGRLPDGFLACYPNLTDVSLARNNLTGELPGMLLASNIRSFDVSGNNMSGDISGVSLPATLAVLDLSGNRFTGAIPPSLSGCAGLTTLNLSYNGLAGAIPEGIGAIAGLEVLDVSWNHLTGAIPPGLGRNACASLRVLRVSSNNISGSIPESLSSCHALRLLDVANNNVSGGIPAAVLGNLTAVESLLLSNNFISGSLPDTIAHCKNLRVADLSSNKISGALPAELCSPGAALEELRLPDNLVAGTIPPGLSNCSRLRVIDFSINYLRGPIPPELGRLRALEKLVMWFNGLDGRIPADLGQCRNLRTLILNNNFIGGDIPVELFNCTGLEWVSLTSNQITGTIRPEFGRLSRLAVLQLANNSLAGEIPRELGNCSSLMWLDLNSNRLTGEIPRRLGRQLGSTPLSGILSGNTLAFVRNVGNSCKGVGGLLEFAGIRPERLLQVPTLKSCDFTRLYSGAAVSGWTRYQTLEYLDLSYNSLDGEIPEELGDMVVLQVLDLARNNLTGEIPASLGRLRNLGVFDVSRNRLQGGIPDSFSNLSFLVQIDVSDNNLSGEIPQRGQLSTLPASQYAGNPGLCGMPLEPCGDRLPTATMSGLAAAASTDPPPRRAVATWANGVILAVLVSAGLACAAAIWAVAARARRREVRSAMMLSSLQDGTRTATTWKLGKAEKEALSINVATFQRQLRKLTFTQLIEATNGFSAASLIGSGGFGEVFKATLKDGSCVAIKKLIHLSYQGDREFMAEMETLGKIKHKNLVPLLGYCKIGEERLLVYEFMSHGSLEDTLHGDGGRSASPAMSWEQRKKVARGAARGLCFLHHNCIPHIIHRDMKSSNVLLDGDMEARVADFGMARLISALDTHLSVSTLAGTPGYVPPEYYQSFRCTVKGDVYSFGVVLLELLTGRRPTDKDDFGDTNLVGWVKMKVGDGAGKEVLDPELVVEGANADEMARFMDMALQCVDDFPSKRPNMLQVVAMLRELDAPPPATAI


>Selaginella_moellendorffii_D8QTC7
MLLNCYLLIVLFAIFAAAEANSSKSDSSVLLRLKSSVHDPYKVLSSWGSNRSVCKWEGVSCSKKDRVSGLYLQNLTLSGSILSFMIQELPFLRQLHNLKVFNLSGNHLGGGFHHIDSKFSIGDKLEVLDLSDNKLGFNLPSSFFLRCRSLKSLDLSTNSFTGEIPETLFRRCTALEQISLAHNNFSSYLPSLISLPYLKIIDASYNAFKGQVPAFRTNLRHLNLSSNSFTITSNETCPLTSKLESLILVNNELHGRVLDTLKLCNALKMLDLSFNSVTGQIPENICDILPKLEYFLAWVNNLEGGIPSNLMACNNLTMIILSYNNLEGNIPAELVSSLIKLQWLSLSNNKLIGEIPSLENAKEMLVLQLSNNSLQGKVPSRMGMQVIELRKNKLTGNIPPILGFTRKTFLLKIKSGGCFPNVNLLPALTYGYNISSPLHIDISHNNLYGEIPSQLSEMQDLQYLNFGHNDISGVIPAALGVLKNMAVLDLSHNNLQGEIPYTFLLLSSLSALNLCCNNLSGIIPQGGQLTTLKPSSFEGNEYLCGFPLSACRPPNSLDNIDNSNIGGGKVGIVLIASGFGMFGFVLSFTIVIFVDMRKKLVYQTLSKVEQIIIS

>Selaginella_moellendorffii_D8TEZ8
MLHHVFLVAISVLALDSTAATDLSCASERSALLEFRARLGGGGGGGGVLESWSSGATVSSSWRGVTLGSRGQVVKLELSSLELTGELYPLPRGLFELRSLVALDLSWNNFSGPVSSDFELLRRMELLDLSHDNFSGALPASNLSRMAALAKLDVSSNALDSIKVVEMGLFQQLRTLDLSSNSFSGNLPEFVFATTSLEVLNLSSNQFTGPVREKASGQRKIRVLDMASNALTGDLSGLVGLTSLEHLNLAGNNLSGTIPSELGHFANLTMLDLCANEFQGGIPDSFSNLAKLEHLKVSNNLLSYMLDVGVSLPKSLRVLSAGSNLFSGPLRVSYNSAPSTLEVLYLPENRFTGPLPPELGQLKNLKKIILNQNSFVGSIPPSIAHCQLLEEIWINNNLLTGHIPPELFTLKHLRALVLANNSLSGSPVPLGISQSKTLEVLWLEQNNFSGPISSEVGQLSNLLMLSLASNKLTGHIPASLGKLTNLVGLDLGLNALSGRIPDELAGLSSIHIPTAWSNSTLTSLSPRYSDKPPSALVYNNEGQRFIGYALPTTLDFSHNELVGGIPAELGALRNLQILNLSHNRLQGSIPPSLGNVPALLKLDLSRNNLTGTIPQALCKLTFLSDLDLSDNHLKGAIPSSTQFQTFGNSSFAGNPDLCGAPLPECRLEQDEARSDIGTISAVQKLIPLYVVIAGSLGFCGFWALFIILIRKRQKLLSQEEDEDEYSKKKRYLNSSEVSNMSEGVAWIHPNELMSATSNYSHANIIGDGGFGIVYKAILADGSAVAVKKLITDGGFGMQGEREFLAEMQTLGKIKHKNLVCLKGYSCDGKDRILVYKYLKNGNLDTWLHCRDAGVKPLDWKTRFHIILGAARGITFLHHECFPPIVHRDIKASNILLDEDFQAHVADFGLARLMRDAGDTHVSTDVAGTVGYIPPEYNSSCMATMRGDVYSFGVVVLETIMGKRPTDKGFRRAGGIGHLAGERVTVQELQSAIDAAMLAENTTASPTNAGEVSAEILEVMKIACLCCVDKPGKRPEMTHVVRMLEGVERRHSNGASNLVSPPSVDGGSKHFLNNVEI
>Selaginella_moellendorffii_D8TGI5
MELCRLFALVLLVVRLVFHGDAEDSELEALLSFKNSVDDPLVALNNWKAGTDVCQWIGVSCSSVGRITGIQLDSLSLSGLLPFSTIQTLPQLRTLSASGNNFTGIKISPQKCSLEVLNLSSNDFTSHFLDILLVTCKDIRQLNLSHNKLRKISLKGTIGHVMVSVDLSHNRISGSIPASFFTLCKSLRFLDVSSNQLVGGVPEDMFINCRSLQELSLSSNNLTGEFSGLRSSNSLQKLNLSTNVFTSFQIEHCPTLEELDLSFNNISGTVFRKDCGSLKMLNLSDNHLSGPFLSVFANRTLATVFKSLKVLQADHNNFIGELPTVPPSLEVLDLSCNFFSTGNPNICPARSSLKSLLLVYNRLHGRVLNSAMNCGNLEMLDMSINSLAGPIPVDMCSRLPKLQHLLLWGNNLEGSIPATISNCSELVTLNLSFNNLTGVIPQQISGLKKLWLLLLSNNMISGAIPASIGSMLSLRSLVLGHNMLQGGLPSELRNNKGLTLFLVNDNQLTGQIPSWIGRSSEVEEDKITEVTFPFLMVFAINIEASICKAYEEVFILQGIRLDDFEQLPFATRCRRWFFLAPPGFNLTIYSLVNSPLAIDLSHNSFTGTIPEEFGGMRDLNVLNLAHNLLTGAIPSTIGNLKNLEWLDLSQNWLESHIPDSLGNITFLKYLNISNNKLFGRVPQIAQLALFPVSSYEGNPGLCGFPLAECASLHNPFHDDHKDENDGDGHGDQTILAAIVGGVRDGRHCLHV
>Selaginella_moellendorffii_D8RC00
MMIDVADKRNKFDTGITSHFTRLQGRMLRTILVLLSLAAAKGEDRATLLRFKNQVSDPLSTLSTWNTSSGVDSCHWHGVNCSSSGRITGLDLQSLSLPRPALLDAIQDLSHLEELHISQTNFTGSSTNRSLRSCNLEALDLSQNKLTGDDNLLLQILESCGGTIRALNLSSNELTRDDMLSLPLFSRERSCNLTVLDVSNNRLVGEFPPRILSTCVELQKVFLSSNNLSQIFFPGCKNLISINISFNQISGELFAPESRCTSLKVLAIARNAFSGDFFSLFGASQRSHNSSSSSFFPVVERIDAAYNKFTGEVPAHIGVLTRYMDLSSNNLTTIGNQQLCSSNSSLESLLLQNNRLDGQIPSALAKCKNLVNLMLSFNRFEGEIPSQLSDLQDLQWLSLSNNRLSGEIPAALGRLHRMTVLQLRDNRLQGEIPSELEQCENLLMIDFAGNLLSGNIPARIGKSSSSLLTLVPRVERNLGELRYVTPALALPTCTGASGVFGVQGIALEDFEALLAARTRCDAHVGFFPPVTLDLSSPIYLDVSNNNLTGEIPLELGRMEDLIVLGLAYNSLTGEIPAGFGTIPTLDTVDMSHNLLQGGIPGGFASLGTLTRLNVSYNNLSGIVPQGPQTGTFILDGNPRLCNHLEVPGCAAPVDATPQSFSRGGDDGFGGIVGMGVALGVVAFVPSAILSFRYLSPLFF

>Selaginella_moellendorffii_D8R7Q9
MDPWRLLALVLLAVTIVFHASAEDSEVEALLSFKLSVDDPLGALNNWKAGTNVCHWIGVSCSSVGRITGIQIDSLSLSGLFPLSTIQALPQLRNLSASGNNFTEINISPQKCSLEFLNLSSNDFTSHFLDILLVTCKGIRHLNLSHNKLREISLKGSIGHVMVSVDLSHNRISGSIPASFFASCKSLRFLDISSNQLVGGVPEDMFINCRSLQELSLSSNNLTGELSGLRSSTSLQKLNLSTNFFTTFQIDHCPSLEELDLSFNNISGTVFRKDCAALKMLNLSDNHLSGPFLSVFANRSLATVFKSLQVLQADHNNFIGELPTVPPSLKVLDLSCNLFNTGNPSICPARSSLKSLLLIYNRLHGRVLNSAMNCGNLEMLDMSINSLAGPIPVDMCSRLPKLQHLLLWGNNLEGSIPATISNCSELVTLNLSFNNITGVIPQQISRLKKLSLLFLSNNMISGAIPASIGSMLSLRSLLLSHNKLQGGLPSELRNSNVLVLLLVNDNQLTGQIPSWIGRSSVVEEDEITEITFPFLMVFAINIEASICKAYEEVFILQGIRLDDFEQLPFATRCRRWFFLAPPGFNLTIYNLVNSPLAIDLSHNSFTGTIPEEFGGMQDLNVLNLAHNLLTGAIPSTIGNLKNLEWLDLSQNWLESHIPDSLGNLTFLKYLNISNNKLLGRVPQSAQLALFPVSSYEGNPGLCGFPLAECAGLHNPFHGDHTDEDSDDGHGDETILAAIVGGVRDGRHCLNV

>Selaginella_moellendorffii_D8RWV9
MTDLLEFRAVYDAGTENQTFVNGLVSIVPKQARYLVYSSIISHFQALFRFIQIQALPQLRNLSVSGNNFTEIKVSSSQECSLEVLDLSGNHFTGDFLDTLSRLVTCKGIRILNLSHNKLRKISVKLSIGNSMVSVDLSYNRISGSIPSSFFLSCKSLKFLDVSSNQLVGGIPENMSKNCRRLQKLNASSNFITTFRLEQCTSLQELDVSFNNISETVFWKDCDALKVLNLSDNQFSGPFLSVFGNRSLPQVFKSLEVLQADHNSFTGEIPTVPPTLEALDLSCNKFSSSNTNICLSKSKLQSLVLVYNRLRGPVLNLAMNCSNLKMLDLSINFVTGSLPGNICSRLSKLQHLILWGNNLEGRIPATIDECSELVTLHLSHNNLTGVIPEEISRLKNLSLLVLNNNMLSGEIPASLAKMQNIRGLLLGHNKLQGGLPGELRNTNSLIHLAVNDNQLAGPIPSWIGCSVKEDQYDIKYPYLMVLLFNVQPSICKGYNEVFILQGIRFHEFQQLPIATRCQTWYFLSPPGFNIYLISSNTQGVSPWCIDLSFNSFTGTIPAEFGAMQNLYSLNLAHNLLTGAVPSTVGNLKELEWLDLSYNQLESHIPGSLTNLTFLKYFNISHNKLLGGIPQSGQLPTFPASSYEGNPGLCGIPLAECHGNDYNLDNHSGDEDDDEDFCTTYEQLIDLPIKVLAPKKFIADHNNL
>Selaginella_moellendorffii_D8T7X7
MTVVDGKTSSSVDSAAALLRLKHGVRDPLGTLRGWNKTVSCCEWEGVDCSSQQGRVIGLHLQSLTLPSSDLLILTIQMLSHLRQLHVSRSQFAEPLSSNLSLPGCDLEVLDLSNNILRGSFPTELNLELHSSLEVLDASYNSFTGELPKFHANLKHLDFSSNMFTKTSSNICPTDSKVRNLLLPNNRLTGPLLDSLVNCRRLQLLDVSFNELTGGIPDQLCNSLPKLQHLHAWGNGLQGSIPSTLGNCVDLITILLSHNNLNGSIPTQLSGLHKLWWLSLSSNYLTGEIPSSFGELDNLVCLQLTNNSLEGEIPKEMDGSKSLYVMELASNSFSGKLPGRIGRNSPLIIQLSYNQLSGEIPEEIGLMRSLLILDVAHNNLSGRIPEVLGNLEGMQVLDLSENALHGSIPASLSQLTFLFLFNVSYNNLSGRIPQRGQFFTFTGGSFEGNPELCGLPLPTKCFAADPPVLTNIAHPISDDGIQDILVAALVSGTIAFVICCALSFYCHSKYTCKLSQTSSYV

>Selaginella_moellendorffii_D8SE70
MAGFLVHAFLLQLIGIAILAAASDTRALLSLKNGVGDPSRSLESWNASTPSCQWQGVLCSVHGRVASLSLQFLELPASLLASTIEELPRLRQLNVSASNFTEPLAGITLHSCSLESLNISRNSELRGSFPIEFLTRCSGLRRLDLSQNQISGSISGASFGDGRYESLQWLDLSGNDLAGAIPPELLTACTNLRELYLSYNSFSGAFPSLGFSNSIRKLKLAGNSFTAFEIRSGAACRKLVELDVSANNISGKLFVQPTPSCPKLKHLNISLNSFSGTPGDILGRQSLENDGFLPSLEVLDASYNGFAGEVLGIHQNLAFLNFSSNRFTTIRDSFCLEQSPPFKLTSLLLPNNKLGVRVLDSLANCTSLEMLDFSFNNATGEIPDRLCENHPQLQHLLAWVNKLQGIVPPALGNCTNLTIALLSYNNLHGAIPPDISRLQNLWWLSLSSNRLTGKIPPSLGELQTIVVLQLGNNSLEGGVPLELSKCKNLVMLDLSANQLTGTVPSRVGRDYTGEMVLGLAPVVASSLGNCKILEVQFSKCRGRDGLFALQGLRLEDLEQRVSELATECVWSMQYLPLFKVELTSLIVLTLSYNNLTGGIPGELSSMQNLYKLDLAHNFLAGPIPESVGLYGFPLSNIRPQDSPALSVEEHHSDDGYREELLAGVPCFIISFLVATTATILLTRARQVQKVLGLRR

>Selaginella_moellendorffii_D8QR60
MVSVDLSHNRISGSIPASIFASCKSLRFLEISSNQLVGGVPEDMFINCRSLQELSLSSNNLTGELSGLRSSNSLQKLNLFNNITGVIPQQISWLKKLCLLFLSNNMISGAIPASIGSMLSLRFLVLGHNKLQDGLSSELRNNKGLTLFLVNDNQLTGQIPSWIGLSICKASRGDLYVLFLKHNLLTGAIPSIIGNLKNLEWLDLSQNWLESHIPDSLGNLTFLKHLNISNDFTSDFLDILLVTCKDIRYLNLSHNKLRKISLKGTIGHVMVSVDLSHNRISGSIPASIFTLCKSLSDNHADHNNFIGELPTVPPSLNVLDLSCNLFSTGNPNICPARSSLKSLLLVYNRLHGRVLNSAMNCGNLEMLDISINSLAGPIPVDMCSRLPKLQHLLLWGNNLEGSIPATISNCSELVTLNLSFNNLTGVIPQQISGLKKLWLLLLSNNMISGAIPASIGSMLSLRSLVLGHNMLQGGLPSELRNNKGLFMFLVNDNQLTGQIPGWIGRSSEVDREKITEVTFPFLMVFAINIEASICKAYEEVFILQGIRLDDFEQLPFATRCRRWFFLAPPGFNLTIYTLVNSPLAIDLSHNSFTGTIPEEFGGMRDLNVLNLAHNLLTGAIPSTIGNLKNLEWLDLSQNWLESNIPDSLGNLTFLNYLNISNNKLFGRVPQSAQLALFPVSSYEGNPGLCGFPLAECASLHDPFHDDHKDENDDDGHGDQTILAAIVGGGVSCILWTFAVFFSKRWEALLKRLI
>Selaginella_moellendorffii_D8R2Y4
MFALICFLCFLTVVANTKDTDTLWRFQNAVVDHSKTLKSWNGNQSTPCKWDGVTCSEKGRVIELSLQSLELSNTLEGISLQSYSLRVLNISRNQLTGSFPTELLGNCPHLTRLDLSHNQLNGTISSELNCKSFEYLDLSSNQFTGRIPSQLIKTCTNLQNISLSDNKFSGTFSLYDSNKVHTLNLAGNRFSTFQIHSDEACKNLIELDISSNNISGKLFHGQAKLKSLLLPNNKLVGGILYSVLSCTSLEMLDLSFNTLSGNIPVTLCNKLPRLRHLLAWVNKLQDTIPSSLAMCSNLTTIILSYNMLEGVIPPELSRLQNLNWLSLSSNRLIGSIPLSFEELNQIQTLQLSNNSLQGDIPLGLSKNKNLLMVDLSNNYFSGRVPARIGRNVTRELKRLNTLVHPECSWTILLYGSHFKMEVSSAMVLDLSHNNLSGQILASIGDMRSLLKMDLSHNFLSGPIPESMGNLDNIQTLDISENSLSGTIPGSLTLLNTLFSLNVSYNNLSGLIPQGGQLTTFQSSSYEGNPGLYGSPLTYNHTSSRNSTTAEEKTQEVDGRDEELLAGALLFVISFVVATIIVTFKLKFK
>Selaginella_moellendorffii_D8SYS5
MYTLVLSNNMLSGSIPASVVQIPSLRGLLLGHNKLEGGLPVELKNTSNLIQLSLNDNQMAGEIPSWVGCSVKETRYNNDVTFPYLMVLLFNIEPSICKGYNEAMFILQGIRFHEFEQLPIATRCQTWFYLAPPDLSQNQLESQIPGSLADLTFLKYFNISHNRLLGGIPQAGQLPVFPASSYEGNPGLCGIPLAECQRAAPDDHNLDNHSGGKDEDGRMLAGIVAAVVSCVLWSCAVFFSKSWERLLQRVLMSWLYY

>Selaginella_moellendorffii_D8RQY5
MSKNCRRLQKLNASSNFITTFRLEQCTSLQELDVSFNNISETVFWKDCDALKVLNLSDNQFSGPFLSVFGNRSLPQVFKSLEVLQADHNSFTGEIPTVPPTLEALDLSCNKFSSSNTNICLSNSKLQSLVLVYNRLRGPVLNLAMNCSNLKMLDLSINFVTGSLPGNICSRLSKLQHLILWGNNLEGRIPATIDECSELVTLHLSHNNLTGVIPEEISRLKNLSLLVLNNNMLSGEIPASLAKMQNIQGLLLGHNKLQGGLPGELRNTNSLIQLAVNDNQLAGPIPSWIGCSVKEDQYDMKYPYLMVLLFNVQPSICKGYNEIPWCIDLSFNSFTGTIPAEFGAMQNLYSLNLAHNLLTGAVPSTVGNLKQLEWLDLSYNQLESHIPGSLTNLTFLKYFNISHNRLLGGIPQSGQLPTFPASSYEGNPGLCGIPLAECHGNDYNLDNHSGDKDDDEDVSMLAGIVAAVVSFLAWSCAVFFNKRWERILKRFEIM
>Selaginella_moellendorffii_D8QR82
MWPIEIGGLLHILLLALVLLAVTIVFHASAEDSEVEALLSFKLSVDDPLGALNNWKAGTNVCHWIGIDSLSLSGLFPLSTIQALPQLRNLSASGNNFTEINISPQKCSLEFLNLSSNDFTSHFLDILLVTCKGIRHLNLSHNKLREISLKGSIGHVMVSVDLSHNRISGSIPASFFALCKSLRFLDISSNQLVGGVPEDMFINCRSLQELSLSSNNLTGELSGLRSSNSLQKLNLSTNFFTTFQIDHCPSLEELDLSFNNISGTVFRKDCAALKMLNLSDNHLSGPFLSVFANRSLATVFKSLQVLQADHNNFIGELPTVPPSLKVLDLSCNLFNTGNPSICPARSSLKSLLLVYNRLHGRVLNSAMNCGNLEMLDMSINSLAGPIPVDMCSRLPKLQHLLLWGNNLEGSIPATISNCSELVTLNLSFNNITGVIPQQISRLKKLCLLFLSNNMISGAIPASIGSMLSLRSLLLSHNKLQGGLPSELRNSNVLVLLLVNDNQLTGQIPSWIGRSSVVEEDEITEITFPFLMVFAINIEASICKAYEEVFILQGIRLDDFEQLPFATRCRRWFFLAPPGFNLTIYNLVNSPLAIDLSHNSFTGTIPEEFGGMRDLNVLNLAHNLLTGAIPSTIGNLKNLEWLDLSQNWLESHIPDSLGNLTFLKYLNISNNKLLGRVPQSAQLALFPVSSYEGNPGLCGFPLAECAGLYNPLHGDHTDEDSDDGHGDETILAAIVGGGVSCILWSYAVFFSKRWEALLKRLI>Abies_alba_AALBA5B1091160P1
MDRRAQDNGSGRWIWMVSLVWIDFVIGLETGANGLLLRRDAEALIEFKNGVTGDPRAVLS
RWVSNNDGKVGNPCDWNGVSCSQWRVNKVDLGNAGLSGNLWVEKILSGLDKLDSLVLRGN
NFTGDLGSKQKMGSACSVSTLDLSDNRLSGNFAMDFFSVCQSLVSLNISHNSLTTAAMAV
GRGAVSFGPSIQVLDISHNLLSDDSLLSGIIPSCQSLKHLDLSYNRINGSLPPGIGQCTQ
LVSLNLSSNLFTDGIPTDLIVSSQNTKCSIGNCSIESSLQALDLSNNNLSGPLSALQLGD
SCAKLTVLNLSSNALTGKIPPSLGNCKDLKLLNLSANLLFGTIPAALGGLSSIEQLLVFK
NNLNGDIPLELGYICPTLKELDLSSNNNISGPIPSSFASCSSLDTINLSNNQLFGNFLGD
LLGNLHSLRVLLLSYNNLTGSIPLSLVNCSSLEVLDLSSNNISGTIPPDICTPSSSLQRL
FLPNNFLTGSLPPELAKCRNLRTIDFSFNYLNGSIPPILGSLPYLQDLIIWLNQLEGPIP
DKICDSGNLETLILNNNFLTGEIPSALMKCSKLGWISLSSNRLSGTIPSSLGHLDKLAIL
QLGNNSLSGAIPPELGNCSRLIWLDLNSNMLNGSIPPELSQQSGHIVAGNVAGKLFAFVR
NEGGTACRGAGGLLEFAGIRPEQLSRSPMLHSCDFTRVYLGTTMYRFTNNGTLIYFDLSY
NSLSGTIPDGFGSMYYVTVFNLGHNLITGTIPSSLGGLKQVGVLDLSHNRLHGFIPGSLG
GLSFLSDFDVSNNNLTGPIPSSGQFMTFPASRYENNSDLCGLPLPTCGSNPTDDNGTAAP
SSGHRDRRNGELAGSVAMGLLLALSCIIGLIVIAVKTKKQKNQEDMRDKYMDSLPTSGSG
SWKLSGVLEPLSINVATFEKPLRKLTFAHLLEATNGFSADSLIGSGGFGDVYKAQLKDGS
VVAIKKLIHVSGQGDREFTAEMETIGKIKHRNLVPLLGYCKIGEERLLVYEYMKWGSLET
VLHEKIKGSTGLDWATRKKIAIGSARGLAFLHHSCIPHIIHRDMKSSNVLLDENMEARVS
DFGMARLMNALDTHLSVSTLAGTPGYVPPEYYQSFRCTTKGDVYSYGVILLELLSGRRPI
DPVEFGDNNLVGWMKHNVKLKRALDVFDPVLIKDKHIEVDLYQHLRIACECLDDRPWRRP
TMIQVLAMFRELQTDGEAELDGFTLPEDVDIHEERSS*
>Picea_lambertina_PILA_10019
MQMPIGIQKGQKKQKRLVKYTDRRAQKNGFWRWIWMALLVWIDFVIGLEMGANGFPLRRDAEALIEFKNGVTEDPRRVLSGWVLNNGREVGNPCDWYGVRCTLWRVTMVDLGNAGLSGNLWVDRILSGLDKLDRLVLRGNNFTGDLGSKQKMGNVCSVSTLDLSDNKLSGNFAMDFFGVCQSLVSLNISHNSLTTAVMAVGRDTISFVPSIQVLDISHNLLSDESLLSGILTNCQNLQHLDLSNNKINGSLPPGFGQCTQLVSLNLSSNLFRDGIPADLIINAHNTQCSAGNCSINSSLQVLDLSNNNLSGPLSGLQLGDSCAKLTVLDLSSNALTGKIPPSLGNCKDLKLLNLSANLFLGTIPAALGGLISIEQLLVFKNNLDGNIPPELGNTCPTLKELDLSSNNNITGPIPPSFAMCSSLDTINLSNNQLSGNFLGDLLGNLHSLRVLLLPYNNLTGSIPLSLANCSSLEVLDLSSNIISGTIPPGICNPSSSLQRLSLPNNLLTGSLPPELANCRNLRRIDFSFNYLNGTIPAILGSLPYLQDLVIWLNHLEGQIPDKICDSGSLQTLILNNNFLTGEVPSSLATCHDLLWISLASNRLSGTIPSSLGRLDKLAILQLGNNSLSGAIPPELGNCSSLIWLDLNSNMLNGSIPAELSQQSGHVVAGNVAGKSFAFVRNEGGTACRGAGGLLEFAGIRSEQLSRSPMLHSCDFTRVYLGTTVYKFTDNGTLIYLDLSYNSLSGPIPEGFGSMYYVNVFNFGHNLLNGIIPSSLGGLKQVGVLDLSHNRLQGFIPGSLGGLSFLSDLDLSNNNLSGSIPSSGQLMTFPASRYENNSDLCGLPLPTCNSNEPTNGEEPDQSSSGHRNRRNGALAGSVAMGLVLALSCIFGLIVIAVKTKKQKKQEDKRDKYMDSLPTSGSGSWKLSGVLEPLSINVATFEKPLRKLTFAHLLEATNGFSADSLIGSGGFGDVYKAQLKDGSVVAIKKLIHVSGQGDREFTAEMETIGKIKHRNLVPLLGYCKIGEERLLVYEYMKWGSLETVLHEKIKGSTALDWATRKKIAIGSARGLAFLHHSCIPHIIHRDMKSSNVLLDENMEARVSDFGMARLMNALDTHLSVSTLAGTPGYVPPEYYQSFRCTTKGDVYSYGVILLELLSGRRPIDPVEFGDNNLVGWMKHNVKLKKASDIFDPVLIKDKHIEMDLYQHLRIACECLDDRPWRRPTMIQVLAMFRELQTDGEAELDGFTLPEDVDIHEEKSS*
>Picea_lambertina_PILA_13154
MKNTSTRRRRGENEMQIQFAALHFVKKQPLVEYPAPKSMDSPTTAQLVSLQRAVMMVVAVAFIACPKEVQAQSGSEVDSYRSVSDRSLSSDAEALMAFKNNVESDPDNRLHDWLISSPNPCTWSGVECTDYRVSKVDLSNFGLECNFSSVFLLFGLEKIRTLVLKSNAFHGNMSYSGSSGINCSNVLETVDLSNNKLQGPLSGDLVGLCQNIAELNLSVNELTDPTEIGSFGLGSLTLLDVSYNSLTGDSVLSSLFRNCKGLQTLNLAHNRISWFAADGLKGCSGLQYLDISFNNMSGNLSGMGDFQSLTALDLSSNFLTGELHPSLGNCKQLKSLNLSVNQLVGNIPSSLGVGLHSIENLLISNNKLDGIIPPELGSTCKTLQDLDLSFNKISGTIPSTFSDCLSLHTMNVSNNGLSGTFPGDVISRMVSLKNLVLSYNNISGALPVSISKFPSLEVLDLSSNHLNGTIPNYFCKSPSPPPLQRLYLQDNMLMGSVPVELADCTQMKSLDLSFNYLSGTIPASLGSLRYLQDLVMWLNKLEGVIPDELSNSQSLENLILDNNFITGTIPSSLKNCTNLVWLSLSSNRLTGTIPSWIGQLDNLAILQLGNNSLSGTIPPELGDCKSLIWIDLNSNKLEGSIPGELSKHSGKISAGSVSGKMYAFVRNEGGTACRGAGGLVEFAGIRPEQISRVPALHSCQFTRVYMGTTMYQFKYNGTLVFLDLSYNMLSGTIPEEIGSMYYLQVLNLGHNNLTGNIPSSLGGVKEVGLLDLSHNNLQGFIPPSLSGLSFMAELDVSNNNLTGLIPLSGQLSTFPASKYENNSGLCGVPLPPCQYNDGTADSEHSKPHRKQASLAASVATGFLASIFCIFCLIVVVIESRKHKKKEELREVYMESLPNSMNGSWKITGVLEPLSINVATFEKPLRKLTFAHLLEATNGFNADSLIGSGGFGDVYKAQLKDGTVVAIKKLIHVSGQGDREFTAEMETIGKIKHRNLVPLLGYCKIGEERLLVYEYMRWGSLDTVLHNQMKGGIKLDWPARKKIAIGAARGLAFLHHSCIPHIIHRDMKSSNVLLDENLEARVSDFGMARLMNAMDTHLSVSTLAGTPGYVPPEYYQSFRCTTKGDVYSYGVILLELLTGKQPTDSVDFGDNNLVGWVKQHAKLKISDVFDPDLMKDPSLEVDLLQHLRIACECLDDRPWRRPTMIQVLAMFRELQKDDEDTELDSFSLVDVNVEELPDQQV*
>Pseudotsuga_menziesii_PSME_20560
MYAFVRNEAGTACRGAGGLVEFAGIRPEQISRVPSLHSCQSTRVYKGTTMYQFKDNGTLIFLDLSYNLLSGSIPEGIGSMYYLQILNLGHNNLTGNIPSSLGGDKQVGLLDLSHNKLQGFIPPSLSGLSLMADLDVSNNNLTGQIPLSGQLSTFPPSRYENNSGLCGLPLPPCSSNEGTNSANSEHSKPQRKQASLAASVATGFLASIFCIFCLIVVVIESRKHKKQEELREVYMESLPNSMNGSWKITGVLKPLTINVATFEKPLRKLTFAHLLEATNGFNADSLIGSGGFGDVYKAQLKDGTIVAIKKLIHVSGQGDREFTAEMETIGKIKHRNLVPLLGYCKIGEERLLVYDYMRWGSLDTVLHNQMKGGIKLDWPARKKIAIGAARGLAFLHHSCIPHIIHRDMKSSNVLLDENLEASVSDFGMARLMNAMDTHMSVSTLAGTPRYVPPEYYQSFRCTTKGDVYSYGVILLELLTGKQPTDSVDFGDNNLVGWVKQHAKLKISDVFDPDLMKDPCLEVELLQHLRIACECFDDRPWRRPTMIEVLAMFRELQKDDEDTDLDSFSLDPLVVS*
>Pseudotsuga_menziesii_PSME_40648
MDADANWNTEGSEEPEEASEIYRRGQENGFWRWIWMVLLVWIDFVIGIEMGANGLLLRRDAEALIEFKHGVTRDPRGVLQEWVSSNDGKMGNPCDWYGVSCLQGRVTAVDLGNAGLSGNLLVESILSRLDKLDRLVLRGNNFTGGLGSKQKMGNVCSVSTLDLSDNRLSGDFATDFLNVCQSLVSLNISYNSLTTAVMTVGRGVSFGPSIQVLDISHNQLSDESLLSGIFTNCQSLQHLDLSYNRINGSLPPGIGQCTQLVSLNLSSNLFSDGIPTDLIVGTHDTKCSAGNCSITSSLQSLDLSNNNLSGPLSALQLGDSCAKLTVLNLSSNALTGEIPPSLGNCKGLKLLNLSANLLLGTIPEALGGLSSIEQLLVFKNNLSGNIPPELGSICPTLKELDLSSNNILGSIPRSFALCSSLDTINLSHNQLSGNFLSDLLWNLRSLRVLLLSYNNLTGSIPLSLANCSSLEVLDLSSNDISGTIPPGICTHSSSLQRLFVPNNHLTGSLPPELANCRNLRTIDFSFNNLNGTIPEILGSLPYLEDLVIWLNQFEGQIPDKICDSGSLQTLILNNNNLTGEVPSALMKCTNLVWMSLSSNRLSGAIPSSLGHLDKLSILQLNNNSLSELSQQSGHIVAGFVEGKSFAYTRNDYPSCRGAGTGRLLEFAGIRPEQLSSPMLNTCGLFRVYQGITMNGFKDNGTIIYLDLSYNSLSGTIPESFGSMYYLTVFSVGHNLITGTIPSNFGDLKQVCVLDLSHNRLHGFIPGSLGGLSFLIDLDVSNNNLTGSIPSSGQLMTIPALRYANNSGLCGLPLPACSSNEPTNGEESDQSSSGHRNRRNGTLAGSVAMGLLLALSCIVGLIVIAVKTKKQKNQEDKRDKYMDSLPTSGSGSWKLSGVLEPLSINVATFEKPLRKLTFAHLLEATNGFSADSLIGSGGFGDVYKAQLKDGSVVAIKKLIHVSGQGDREFTAEMETIGKIKHRNLVPLLGYCKIGEERLLVYEYMKWGSLETVLHEKIKGSTALDWATRKKIAIGSARGLAFLHHSCIPHIIHRDMKSSNVLLDENMEARVSDFGMARLMNALDTHLSVSTLAGTPGYVPPEYYQSFRCTTKGDVYSYGVILLELLSGRRPIDPVEFGDNNLVGWMKQNVKLKRAPDVFDSVLIKDKNIEVDLYQHLRIACECLDDRPWRRPTMIQVLAMFRELQTDGEAELDGFTLPEDVDIHEEKSS*
>Sequoiadendron_giganteum_SEGI_05258
MQQLAELHCININSKKSLFASKSMAASFLFCSLERVTIWIFIIIVASYPTQVHAHNENGSRRSVLDPGLSRDLATLMAFKRHVEKDPNGKLSSWMASGSNAPCSFDGVQCIDSRVTVIDLSNSGLVCEFSYVFWLFGLEKVETLVLKSNAFYGNVSHAAGSNVVCSDGLINVDLSSNKLQGPLANNLLGLCKKMEFLNMSRNGLSNPTDVSSFGLGSVKNLDVSDNGLIGDAILASVFSDCKSLESLDLAHNKISGFTPGLIQGCSVLAYLDLSFNNISGNLSGFGDCVSLKLLDLSSNVLTGEIHPSLGTCKELRTLNLSANQLSGELPTSLWASLQNIETLLIANNKLDGYIPTELGDTCKTLQELDLSTNKITGTIPTSFSACLSLHTINLSNNQLTGTFPSDLISSITSLRNLVLAYNNITGYVPVSLTNFTNLEVLDLSSNHLNGSIPSSLCQSPSRLPLQKLYMQNNILTGSLPSQIADCTQLRSLDLSFNYLSGTIPVSLGSLEYLQDLVMWLNRLEGEIPSGLFNSGSLENLMLDNNLITGTIPSGLKNCNNLVWLSLSSNRLTGTIPSWVGQLEKLAILQLGNNSLSGIIPPELGNCKSLIWLDLNNNKLEGSIPGELSKQSGKIKAGSLSGKLYAFLRNEGGTASACRGAGGLLEFAGIRPEQIRRIPQIISCNFTRVYMGITVYAFKDNGTLVFLDLSYNSLSGKIPEGIGSMYYLQVLNLGHNNLTDAIPSALGGCKLVGLIDLSNNNLQGFLPPSLSGLSLLTNLDVANNNLTGQIPLSGQLSTFPPSSYENNSGLCGVPLLPCSSSGNAYSPDEEHPKSHQKRASLVGSIAMGLIFSLFCIFGLIVVVIKSREQKKQEDLRDVYMDSLPTSGNGSWKLTGVLEPLSINVATFEKPLRKLTFAHLLEATNGFSADSLIGSGGFGDVYKAQLKDGSVVAIKKLIHVSGQGDREFTAEMETIGKIKHRNLVPLLGYCKVGEERLLVYEYMRWGSLDSVLHDQKKADIKLDWPVRKKIAIGAARGLAFLHHSCIPHIIHRDMKSSNVLLDENLEARVSDFGMARLMNAMDTHLSVSTLAGTPGYVPPEYYQSFRCTTKGDVYSYGVILLELLTGRQPINSVDFGDNNLVGWVKQHAKLKITDVFDPELMKDPSLEMDLLQHLKIACECLDERPWRRPTMIQVLAMFRELQKDGEETELDSFALVDADVEEAIDQPV*
>Sequoiadendron_giganteum_SEGI_34655
SNNQLSGKFLGDLIGSLQSLRALYLSYNNLTGSIPLSLTNCTTLEVLDLSSNRISGTIPPGICTPSSSLQRLYLPDNLLTGQLPQELANCRNLRSIDFSFNNLNGIIPAVLGSLPYLQDLIIWLNQLTGEIPEKICSSGSLETLILNHNSITGKIPNGLANCPNLVWISLSSNRLNGSIPSSLGQLDKLAILQLGNNSLSGTIPPELGNCTSLIWLDVNSNMLEGYIPAALSLQSGHIVAGRVAGKLFAFVRNEGGTSCRGAGGLLEFAGIRQEQLLQSPMLHSCPFTRVYLGVTMYTFTNNGTLIYLDLSYNFLSGTIPEEFGTMYYLQVLNLGHNGITGPIPTTFGGLKQVGVLDMSHNNLQGFIPGSLGGLSFLSDLDVSNNNLTGPIPSSGQLMTFPAARYENNSGLCGLPLDPCGTHQPRNSADSTHQSSESGHAGRARASLAGSVAVGLLFSLSVIIGLIFVAVKTRKQKKQEDMRDRYMDSLPTSGSGSWKLSGVLEPLSINVATFEKPLRKLTFAHLLEATNGFSADSLIGSGGFGDVYKAQLKDGSVVAIKKLIHVSGQGDREFTAEMETIGKIKHRNLVPLLGYCKVGEERLLVYEYMKWGSLETVLHEKIKGSSTIDWAARKKIAIGSARGLAFLHHSCIPHIIHRDMKSSNVLLDENMEARVSDFGMARLMNALDTHLSVSTLAGTPGYVPPEYYQSFRCTTKGDVYSYGVILLELLSGKRPIDPVEFGDNNLVGWMKQNVKLKKFLDIFDPLLMRDKSLQMDLIQHLRIACECLDDRPWRRPTMIQVMAMFRELQTDGEAEPDGFTLPDEVVVPEESSS*
>scaffold-BUWV-2011323-Platycladus_orientalis
LSRDLATLMAFKRHVERDPNGRLSSWVVAGSNLPCSFDGVQCMDSRVTGIDLSNSGLVCEFSYVFWLFGLEKIETLVLKSNAFYGNVSHAAGNNVVCSDGLTNVDLSSNKLQGPLANNLLGLCKKMEVLNLSRNGLSNPNDVSSFGLGSVKNLDVSNNGLVGDSILASVFSDCKSLESLDLAHNKISGFTPGLIQGCTALGFLDLSFNNISGNLSGFGDCVSLKQLDLSSNVLTGEIHPSLGSCKELRTLNLSANQLSGELPTSLWAGLQNIETLLIGNNKLGGSIPSELGDTCKTLQELDLSNNKFTSTIPTSFSSCLSLHTINLSNNQLTGTFPGDLISSLTSLRNLVLAYNNITGYVPVSLANFTSLEVLDLSSNHLNGSIPSSLCQSPSGLPLQKLYLQNNMLTGSLPSQLADCSQLRSLDLSFNYLSGTIPVSLGSLEYLQDLVMWLNRLEGEIPNGLFNSGSLENLMLDNNLITGSIPSGLKNCNNLVWLSLSSNRLTGTIPSWFGQLEKLAILQLGNNSLSGIIPPELGNCKSLIWLDLNSNKLEGIIPAELSKQSGKIKAGGLSGKLYAFLRNEGGTDSACRGAGGLLEFAGIRPEQIRRIPQIISCNFTRVYMGITVYAFKDNGTLVFLDLSYNFLSGKIPEGIGSMYYLQVLNLGHNNLTDSIPSALGGCKLVGLIDLSYNNLQGFIPPSLSGLSLLTNLDVANNNLTGQIPESGQLSTFPTSSYENNSGLCGVPLLPCSSTGSAYSPDEEHPKSHQKRASLVGSIAMGLIFSLFCIFGLIVVVIKSREQKKQEDLRDVYMDSLPTSGNGSWKLTGVLEPLSINVATFEKPLRKLTFAHLLEATNGFSADSLIGSGGFGDVYKAQLKDGSVVAIKKLIHVSGQGDREFTAEMETIGKIKHRNLVPLLGYCKVGEERLLVYEYMRWGSLDSVLHDQKRADIKLDWPARKKIAIGAARGLAFLHHSCIPHIIHRDMKSSNVLLDENLEARVSDFGMARLMNAMDTHLSVSTLAGTPGYVPPEYYQSFRCTTKGDVYSYGVIVLELLTGRQPINSVDFGDNNLVGWVKQHAKLKITDVFDPELMKDPSLEMELLQHLKIACECLDERPWRRPTMIQVLAMFRELQ
>scaffold-DZQM-2013128-Pinus_radiata
SYRSVSDQGLSSDAEALMAFKNSVESDPDNRLHDWLISSPNPCTWSGVECTDYRVSKVDLSNFGLECNFSSVFLLFGLEKLRTLVLKSNAFHGNMSYSGSGGINCSNVLETVDLSNNKLQGPLSGDLVGLCQNIAQLNLSVNELTDPTEIGSFGLGSLTLLDVSYNSLTGDSVLYSLFRNCKGLQTLNLAHNRISWFAADGLKGCSGLQYLDISFNNMSGNLSGLGDFQSLTALDLSSNFLTGELHPSLGNCKQLKRLNLSVNQFVGNVPSSLGVGLHNIESLLISNNKLDGIIPPELGNICKTLQDLDLSYNKISGTIPSTFSDCLILHTMNVSNNGLSGSFPGDVISRMVSLKNLVLSYNNISGALPVSISKFPSLEVLDLSSNHLNGTIPSYFCKSPSPPPLQRLYLQDNMLMGSVPVELADCTQMKSLDLSFNYLSGTIPASLGSLRYLQDLVMWLNKLEGVIPDELSNSQSLENLILDNNFITGNIPSSLKNCTNLVWLSLSNNRLTGTIPSWIGQLDNLAILQLGNNSLSGTIPPELGDCKSLIWIDLNSNKLDGSIPGELSKHSGKISAGSVSGKMYAFVRNEGGTACRGAGGLVEFAGIRPEQISRVPALHSCQFTRVYMGTTMYQFKNNGTLIFLDLSYNMLSGTIPEEIGSMYYLQVLNLGHNNLTGNIPSSLGGVKLVGLLDLSHNNLQGFIPTSLSGLSFMADLDVSNNNLTGSIPLSGQLSTFPASRYENNSGLCGVPLPPCPYNDGTADSEHSKPHRKQASLAASVATGFLASIFCIFCLIVVVIESRKHKKKEDLREVYMESLPNSMNGSWKITGVLEPLSINVATFEKPLRKLTFAHLLEATNGFNADSLIGSGGFGDVYKAQLKDGTVVAIKKLIHVSGQGDREFTAEMETIGKIKHRNLVPLLGYCKIGEERLLVYEYMRWGSLDTVLHNQIKGGIKLDWPARKKIAIGAARGLAFLHHNCIPHIIHRDMKSSNVLLDENLEARVSDFGMARLMNAMDTHLSVSTLAGTPGYVPPEYYQSFRCTTKGDVYSYGVILLELLTGKQPTDSVDFGDNNLVGWVKQHAKLKISDVFDPDLMKDPSLQVDLLQHLRIACECLDDRPWRRPTMIQVLAMFRELQ
>scaffold-FMWZ-2012882-Dacrycarpus_compactus
DSKTLLGFKGHVEKDLYGKLTNWNDSNPLCTWDGIQCRDMRVTGLDLSNSGLVCDFAFVFALFGLEKIETLFLKSNGFYGNISHEAVNNPFCSSVLTTVDLSNNRLQGPIDDSLLGLCKNLRVLNLSTNEFANPMEVGSFGLGSVRQLDVSYNGLTGDTILYSVSSKCKVMESLDLAHNKINGFTPRLIQGCGALENLDLSFNNMSGNLTGFGDCLTLKVLDLSSNYLTGEIHPSLSNCKELRTLNLSVNKLTGKVPTSLGLGLHKIEKLLMSNNKLVGDIPPELGETCPTLQELDLSFNDITSTIPSSFSTCLSLHTINLSTNELTGVFPADVISNMTSLRNLILAYNNISGSVPPYLAKFTNLEVLDLSSNHIDGTIPTSLCKSPSPLPLQKLYLQNNKLTGSLPVEIAECTQLRSLDFSFNYLSGTIPVTLGSLEFLQDLVMWLNHLEGEIPNELFNSRSLENLILDNNLITGTIPSGLRNSNNIVWISLSSNRLTGTIPSWIGQLEKLAILQLGNNSLSGTIPPELGDCKSLIWLDLNSNNLNGNIPDVLSKHSGKIKAGTVSGKLYAFVRNEGGSACRGAGGLVEFAGIRPEEISRVPMLHSCQFTRVYMGTTMYDFVDNGTLVFLDLSYNLLSGTIPDGIGSMYYLQVLNLAHNNLTGVIPTSLGGLKKVGLLDLSSNNLQGFIPPSLSRLSFMTNLDVSNNNLTGQIPLSGQLSTFPPSSYENNSGLCGVPLPPCSSNGGTDAAYDGHQKSHKKRASLVGSIAMGLIFSLFCIFGLIVVVIRTREQRKQEDMRDIYMDSLPTSGNGSWKLTGVLEPLSINVATFEKPLRKLTFAHLLEATNGFSADSLIGSGGFGDVYKAQLKDGSVVAIKKLIHVSGQGDREFTAEMETIGKIKHRNLVPLLGYCKVGEERLLVYEYMRWGSLDTVLHDPKRGGIKLDWPARKKIAIGAARGLAFLHHSCIPHIIHRDMKSSNVLLDENLEARVSDFGMARLMNAMDTHLSVSTLAGTPGYVPPEYYQSFRCTTKGDVYSYGVILLELLTGRQPINSVDFGDNNLVGWVKQHAKLKITDVFDPELMKDPSLEMELLQHLKIACECLDDRPWRRPTMIQVLAMFRELQ
>scaffold-GNQG-2015542-Encephalartos_barteri
LSGDAATLLAFKDHVLGDPLGVLNNWASKEHSTPNPCSWYGVECSDSRVSKLDLSNSGLECDSSQVFPLLSLEKLEALVLKSNYFHGNLSYTGNSTVSCSRLLSSVDLSNNKLSGPLSDSLPRLCKNLMVLNLSGNALSNPTTESPFGLGSVRQLDVSYNDLTGDSILSSVFSKCKSLQSLDLGHNKINGFIPEAIQGCNALQYLDLSFNNISGYLSGFGDCLRLEMLDLSSNSLTGAIHPSLGNCKELRTLNLSANKLVGNIPPLLGDGLHNIERLLVFHNNLDGVIPPELGSTCPTLQELDLSFNKISGTIPPSFSACSFLHTINLSNNKLSGTFPGVVISNIPSLKNLVLSYNNITGSVPTSITNFTNLEVLDLSSNSISGTISRTLCQSSSSSSLQRLYLQNNLLTGSVPSELANCTQLRSLDLSFNYLTGLIPASLGSLAYLKDLVMWLNQLHGEIPNELSNSKSLENLIIDNNFITGTIPLALKNCSNLVWISLSSNNLIGEIPSWIGELEKLAILRLGNNSLSGSIPPELGNCKSLIWLDLNSNRLQGSIPSGLSKQSGKIVAGSVSGKMYAFVRNEGGTTCRGSGGLVEFAGIRPEQINRLPMMHSCEFTRVYLGTTMYQFKDNGTMIFLDLSYNSLTGTIPEGFGLMYYLEVLNLGHNQLSGEIPSSLGGLKQAGVLDLSHNNLQGFIPPSLSGLSFLTYIDVSNNNLSGEIPSSGQLITFPPSRYENNSGLCGLPLSSCSAAHGADVANYEHPRSHRRPASLAGSVAMGLIFSLFCIFGLIVVVIESRKQRKQEDLRDIYMESLPTSGNGSWKITGVLEPLSINVAAFEKPLRKLTFAHLLEATNGFSAESLIGSGGFGDVYKAQLKDGSVVAIKKLIHVSGQGDREFTAEMETIGKIKHRNLVPLLGYCKVGEERLLVYEFMRWGSLETVLHNQKKGGIKLDWPARKKIAIGAARGLAFLHHSCIPHIIHRDMKSSNVLLDENMEARVSDFGMARLMNAMDTHLSVSTLAGTPGYVPPEYYQSFRCTTKGDVYSYGVILLELLTGKQPIDSADFGDNNLVGWVKQHAKLKISDIFDPELMRDPSLEMDLLQHLRIASECLDDRPWRRPTMIQVMAMFRELQ
>scaffold-HILW-2018511-Acmopyle_pancheri
DSTTLLGFKGHVEDPYGKLTNWVVSNPLCTWDGIQCRDMRVTGLDLSNSGLVCDFAFVFALFGLEKIETLFLKSNGFFGNISHEAVNNPFCSSVLTTVDLSNNRLQGPIDNSLLGLCKGLMVLNLSSNEFANPIEVGSFGLGSVRQLDISYNGLTGDTILYSVSSKCKVMESLDLAHNKISGFTPHLIQGCGALEHVDLSFNNMSGNLTGFGDCLTLKVLDLSSNFLTGEIHPSISNCKELRTLNLSVNKLTGKIPTTLGPALHKIEKLLMANNKLVGDIPNELGDTCQTLQELDLSFNNISGTIPSSFSACLSLHTINLSSNELIGIFPADVISSMTSLRNLILAYNNISGSVPPYLANFTNLEVIDLSSNHLDGTIPTSLCRSPSPLPLQKLYLQNNKLTGSLPSEIAECTQLRSLDFSFNYLSGTIPVSLGSLDFLQDLVMWLNHLEGEIPEQLFNSSSLENLILDNNLITGTIPSGLRNCKNIVWISLSSNRLTGTIPSWIGQLEKLAILQLGNNSLSGTIPPELGDCKSLIWLDLNSNYLNGSIPDVLSKHSGKIKAGTVSGKLYAFVRNEGGSACRGAGGLVEFAGIRPAEISRVPMLHSCQFTRVYMGITMYDFIDNGTLVFLDLSYNFLSGTIPDGIGSMYYLQVLNLGHNNLTGIIPTSLGGLKKVGLLDLSCNNLQGLIPPSLSGLSFMTNLDVSNNNLTGQIPLSGQLTTFPPSSYENNSGLCGVPLPPCSSNGGTDAAYDGHQKSHKKRASLVGSIAMGLIFSLFCIFGLIVVVIRTREQRKQEDLRDIYMDSLPTSGNGSWKLTGVLEPLSINVATFEKPLRKLTFAHLLEATNGFSADSLIGSGGFGDVYKAQLKDGSVVAIKKLIHVSGQGDREFTAEMETIGKIKHRNLVPLLGYCKVGEERLLVYEYMRWGSLDTVLHDPKRGGFKLDWPARKKIAIGAARGLAFLHHSCIPHIIHRDMKSSNVLLDENLEARVSDFGMARLMNAMDTHLSVSTLAGTPGYVPPEYYQSFRCTTKGDVYSYGVILLELLTGRQPINSVDFGDNNLVGWVKQHAKLKITDVFDPELMKDPSLEMELLQHLKIACECLDDRPWRRPTMIQVLAMFRELQ
>scaffold-JRNA-2069933-Phyllocladus_hypophyllus
DSSTLLGFKGHVEKDPYGKLANWVVSNPLCTWDGIQCTDMRVTSLDLGNSGLVCDFAYVFALFGLEKIETLFLKSNGFYGNVSHEAVKNPFCSSMLTIVDLSSNRLQGPIDDSLLGLCKSLMMLNLSSNQLANPSEVGSFGLGSVRQLDVSYNGLTGDTILYSVSSKCKALESLDLAHNKIGGFSPSLIQGCSVLEYLDLSFNNMSGNLTGFGDCLTLKELDLSSNYLTGEIDPSISNCKELRSLNLSMNKLTAKIPTLLGPGLHNIEKLLMSNNMLVGDIPPELGDTCKTLQELDLSFNNITGTIPSSLSACVYLHTINLSGNKLTGNFPADVISRMTSLRNLVLAYNNISGSVPPYLSNFTSLEVLDLSSNDINGTIPTSLCRSPTPLPLRRLYLQNNMLTGPLPPEIAECTQLRSLDFSFNYLSGTIPVTFGSLEFLQDLVMWLNHLEGEIPNELFNSRSNLENLILDNNLITGSIPSGLRNCNNLVWISLSSNRLTGTIPSWIGQLEKLAILQLGNNSLSGSIPPELGDCKSLIWLDLNSNTLNGSIPAGLSKHSGKIKAGNVSGKLYAFVRNEGGSACRGAGGLVEFAGIRPQEISRVPMLHSCQFTRVYMGTTMYDFIDNGTLVFLDLSYNLLSGSIPEGIGSMYYLQVLNLGHNYLTGTIPSSLGGLKKVGLLDLSHNILQGSIPPSLSGLSFMTNLDVSNNNLTGLIPMSGQLTTFPPSSYENNSGLCGLPLLPCSPDGSTDAAYDGHQKSHKKRASLVGSIAMGLIFSLFCIFGLIVVLIKTREQRKQEDLRDIYMDSLPTSGNGSWKLTGVLEPLSINVATFEKPLRKLTFAHLLEATNGFSADSLIGSGGFGDVYKAQLKDGSVVAIKKLIHVSGQGDREFTAEMETIGKIKHRNLVPLLGYCKVGEERLLVYEYMRWGSLDTVLHDPRRGDIKLDWPKRKKIAIGAARGLAFLHHSCIPHIIHRDMKSSNVLLDENLEARVSDFGMARLMNAMDTHLSVSTLAGTPGYVPPEYYQSFRCTTKGDVYSYGVILLELLTGRQPINSVDFGDNNLVGWVKQHAKLKITDVFDPELMKDPSLEMELLQHLKIACECLDDRPWRRPTMIQVLAMFRELQ
>scaffold-JZVE-2042970-Parasitaxus_usta
DSSTLLGFKVHVEKDPNGKLANWVVSNPPCTWDGIQCKDMRVTGLDLSNSGLVCDFAFVFALFGLEKMETLFLKSNGFYGNISHEAVRNPFCSSVLSTVDLSSNRLQGPVDDSLLGLCKSLMVLNLSSNQLANPSEGGSFGLGSVRQLDVSYNGLTKDAILYSVSSKCKVLEFLDLAHNKISGFTPRLMQGCGALEHLDLSFNNMSGNLTGFGDCLTLKMLDLSSNFFTGEIHPSLSNCKELRTLNLSVNQLTGKISTLLGPGLHNIEKLLVSNNMLVGDIPPELGDTCRTLQELDLSFNHITSTIPSSFSACASLHTINLSNNNLTGIFPADLISSMTSLRNLVLAYNNISGSVPPYLTNFTNLEVLDLSSNHLNGTIPASLCRSPSPLPLQKLYLQNNMLTGSLPPEIAECTQLNSLDLSFNYLSGTIPVSLGSLEFLRDLVMWLNHLEGEIPNELFKSRSLENLILDNNLITGTIPSGLRNCNNLVWISLSSNRLTGAIPSWIGQLEKLAILQLGNNSLSGIIPPELGDCKSLIWLDLNSNNLDGSIPAVLSKHSGKIKAGNVSGKLYAFVRNEGGSACRGAGGLVEFSGIRPEQLSRVPMLHSCQFTRVYMGTTMYDFLDNGTLVFLDVSYNLLWGTIPEGIGSMYYIQVLNLAHNNLTGSIPSSFGGLKKMGLLDLSHNNLQGFIPPSLAGLSFMTNLDVSNNNLTGLIPLSGQLSTFPSSSYENNSGLCGVPLPPCSSTAGTDAEYDGDQKSHKKRASLVGSIAMGLIFSLFCIFGLIVVLIKTREQRKQEDLRDIYMDSLPTSGNGSWKLAGVLEPLSINVATFEKPLRKLTFAHLLEATNGFSADSLIGSGGFGDVYKAQLKDGSVVAIKKLIHVSGQGDREFTAEMETIGKIKHRNLVPLLGYCKVGEERLLVYEYMRWGSLDTVLHDPRRGGIKLDWPARKKIAIGAARGLAFLHHSCIPHIIHRDMKSSNVLLDENLEARVSDFGMARLMNAMDTHLSVSTLAGTPGYVPPEYYQSFRCTTKGDVYSYGVILLELLTGRQPINSVDFGDNNLVGWVKQHAKLKITDVFDPELMKDPSLEMELLQHLRIACECLDDRPWRRPTMIQVLAMFRDLQ
>scaffold-KLGF-2094895-Sundacarpus_amarus
CGSVLTTVDLSSNRLQGPIDDSLLGLCKGLVVLNLSSNQLANPGEGGSFALGSVRRLDVSYNGLTGDTILYSVSSKCKVLEYLDLGHNKISGFTPHLIQGCGALEHLDLSFNNMSGNLTGFGDCLTLKELDLSSNFLTGDIHPSVSNCKELRTLNLSVNQLTGKIPTSLGPGLQNIEKLLMSNNKLVGDIPPELGDTCQTLQEMDLSVNNITGTIPSSLSACLLLHTINLSSNKITGIFPADVISRMTSLRNLVLAYNNISGSVPPYLANFTNLEVLDLSSNHLNGAIPTSLCRSPSPHPLQKLYLQNNMLTGSLPAEIAECTQLRSLDFSFNYLSGIIPVSLGSLEFLQDLVMWLNHLEGEIPNELFSSRSLENLILDNNLITGNIPSGLRNCNNLVWISLSSNMLTGTIPSWIGQLEKLAILQLGNNSLSGFIPPELGDCKSLIWLDLNSNNLSGSIPAVLSKHSGKIKAGNVSGKLYAFVRNEGGSTCRGAGGLVEFAGIRPEQISRVPMLHSCQFTRVYMGTTMYDFTDNGTLVFLDLSYNSLSGTIPDGIGSMYYLQVLNLGHNNLTGSIPSSLGGLKKVGLLDLSHNSLQGFIPPSLSGLSFMTNLDVSNNNLTGVIPMSGQLSTFPPSSYENNSGLCGVPLPPCSSNGATDAAYDGHQKSHKKRASLVGSIAMGLIFSLFCIFGLIVVLIKTREQRKQEDLRDIYMDSLPTSGNGSWKLTGVLEPLSINVATFEKPLRKLTFAHLLEATNGFSAESLIGSGGFGDVYKAQLKDGSVVAIKKLIHVSGQGDREFTAEMETIGKIKHRNLVPLLGYCKVGEERLLVYEYMRWGSLDTVLHDPKRGGIKLDWPARKKIAIGAARGLAFLHHSCIPHIIHRDMKSSNVLLDENLEARVSDFGMARLMNAMDTHLSVSTLAGTPGYVPPEYYQSFRCTTKGDVYSYGVILLELLTGRQPINSVDFGDNNLVGWVKQHAKLKITDVFDPELMKDPSLEMELLQHLKIACECLDDRPWRRPTMIQVLAMFRELQ
>scaffold-MHGD-2076184-Microcachrys_tetragona
DSSTLLGFKGHVEDPYGKLTNWVVSNPLCTWDGIQCRDMRVTGLDLSNSGLVGDFAFVFALFGLEKIETLFLKSNGFFGNISHEAVKNPFCSSVLTNVDLSNNRLQGPIDDSLLGLCKSLMVLNLSSNELANPSEVGSFGLGSVRQLDVSYNGLIGDTILYSVSSKCKVMESLDLAHNKISGFTPSLIQGCGALEYLDLSFNNMSGNLTGFGDCLTLKVLDLSSNYLTGEIHPSLFNCKELRTLNLSMNKLTGKIPTSLGPALHKIEKLMMSNNKLVGDIPPELGDTCQTLQELDLSFNNITSTIPSSFSACLSLHTINLSSNELTGNFPADVIVSMTSLRNLILAYNNISGSVPPYLANFTNLEVLDLSSNHLTGTIPTSLCRSPTPLPLQKLYLQNNKLTGSLPAEIAECTQLRSLDFSFNYLSGTIPVSLGSLEFLQDLVMWLNHLEGEIPNELFNSRSLENLILDNNLITGTIPSALRNCNNIVWISLSSNRLRGSIPSWIGQLEKLAILQLGNNSLSGSIPPELGDCKSLIWLDLNSNNLSGSIPAVLSKHSGKIKAGTVSGKLYAFVRNEGGSACRGAGGLVEFAGIRPEEISRVPMLHSCQFTRVYMGTTMYDFIDNGTLVFLDLSYNFLSGIIPEGIGSMYYLQVLNLGHNNLTGIIPTSLGGLKKVGLLDLSCNNLQGFIPPSLAGLSFMTNLDVSNNNLTGQIPLSGQLSTFPPSSYENNSGLCGVPLPPCSSNGGTDAAYEGHQKSHKKRASLVGSIAMGLIFSLFCIFGLIVVVIRTREQRKQEDLRDIYMDSLPTSGNGSWKLTGVLEPLSINVATFEKPLRKLTFAHLLEATNGFSADSLIGSGGFGDVYKAQLKDGSVVAIKKLIHVSGQGDREFTAEMETIGKIKHRNLVPLLGYCKVGEERLLVYEYMRWGSLDTVLHDPKRGGIKVDWPARKKIAIGAARGLAFLHHSCIPHIIHRDMKSSNVLLDENLEARVSDFGMARLMNAMDTHLSVSTLAGTPGYVPPEYYQSFRCTTKGDVYSYGVILLELLTGRQPINSVDFGDNNLVGWVKQHAKLKITDVFDPELMKDPSLEMELLQHLRIACECLDDRPWRRPTMIQVLAMFRELQ
>scaffold-MIXZ-2006390-Agathis_robusta
DVAALMAFKNHVEKDPNGKLNNWMEANGLCTWNGVRCTDFRVTGLDLTSFGLVCEFAFVFGLFSLEKIETLQLKSNAFHGNISYAADNKLSCSGVLKTVDLSSNNLQGPISDNLVGLCKNLMFLNLSSNGLSNPIEMSSFGLGPLRQLDVSYNGLIGDSILSSVFSKCKSLESLDLSHNKISGFTPGLIDGCSALEYLDLSFNNMSGNLTAFGDCLNLKVLNLSSNFLTGEIHLSLAKCKELTTLNLSVNQLTGNIPASLGSGLNSIEELLIANNKLGGDIPPELGETCKTLQELDLSSNSITSTIPSSFAACTSLHTINLSNNKLSGTFPGDVVSGIPSLRNLLLAYNNISGSVPPTLANFTNLEVLDLSSNHLYGTIPSSLCHSPSPPPLQKLYLQNNVLSGSLPSEIAGCTQLRSLDLSFNYLSGTIPESLGKLEYLQDLIMWLNRLHGVIPNELFNSGSLENLILDNNNITGTIPSGLKNCKNLVWISLSSNKLAGTIPYWIGQFEKLAILQLGNNSLSGTIPPQLGDCKSLIWLDLNSNSLTGNIPAELSKHSGKVKAGTLSGKLYAFVRNEGGSACRGAGGLVEFAGIRPEQISRVPMLHSCEFTRVYMGTTMYQFKDNGTFIFLDLSYNNLSGTIPEGIGSMHYIQVLNLGHNTLSGNIPSSLGGLKEVGLLDLSNNNFQGFIPPSLAGLSFLTNLDVSNNNLTGPIPLSGQLSTFPPANYENNSGLCGVPLPPCSSSGGEQSSYDQHPKSHKKRASLAGSIAMGLIFSLFCIFGLIVVVIKSREQRKQEDLRDIYMDSLPTSGNGSWKLTGVLEPLSINVATFEKPLRKLTFAHLLEATNGFSAESLIGSGGFGDVYKAQLKDGSVVAIKKLIHVSGQGDREFTAEMETIGKIKHRNLVPLLGYCKVGEERLLVYEYMRWGSLDTVLHDPKKGGIKLDWPARKKIAMGAARGLAFLHHSCIPHIIHRDMKSSNVLLDENLEARVSDFGMARLMNAMDTHLSVSTLAGTPGYVPPEYYQSFRCTTKGDVYSYGVILLELLTGRQPINSVDFGDNNLVGWVKQNAKLKITDVFDPELMKDPSLEIDLLQHLRIACECLDDRPWRRPTMIQVLAMFRELQKDGEETELDSFALVDVDVEE
>scaffold-OVIJ-2005824-Papuacedrus_papuana
LSRDLPTLMAFKRHVEKDPNGRLSSWVVSGSNAPCSFDGVQCVDSRVTGIDLSNSGLVCEFSYVFWLFGLEKIETLMLKSNAFYGNVSHAAGSNVACSDSLIKIDLSSNKLQGPLANNLLGLCKRMEVLNLSRNGFSNPTDVSSFELGSVKNLDVSDNSLIGDSILASVFSNCKSVESLDLAHNKISGFTPELIQGCSALGYLDLSFNNISGNLSVFGDCASLKLLDLSSNVLTGEIHPSLGSCKELRTLNLSANQLSGELPTSLWAGLQNIETLLIANNKLGGSIPWELGDTCKTLQELDLSNNKITSTIPTSLSSCLSLHTINLSNNQLTGTFPGDLVSSLTSLKNLVLAYNNITGNVPVSLANFTNLEVLDLSSNHLNGSIPSSLCLSPSGLPLQKLYLQNNMLTGSLPPQLAECTQLRSLDLSFNYLSGTIPVSLGSLEFLQDLVMWLNRLEGELPNGLFSSGSLENLMLDNNLITGAIPSGLKNCHNLVWLSLSSNRLTGTIPSWVGQLEKLAILQLGNNSLSGIIPAELGNCKSLIWLDLNSNKLEGSIPAELSKQSGKIKAGNLSGKLYAFLRNEGGTDSACRGAGGLLEFAGIRPEQIRRIPQIISCNFTRVYMGLTVYAFKDNGTLVFLDLSYNYLSGKIPDGIGSMYYLQVLNLGHNNLTDSIPSALGGCKLVGLIDLSYNNLQGFIPPSLSGLSLLTNLDVANNNLTGQIPESGQLSTFPTSSYENNSGLCGVPLLPCSSTGSAYSPDEEHPKSHQKRASLVGSIAMGLIFSLFCIFGLIVVVIKSREQKKQEDLRDVYMDSLPTSGNGSWKLTGVLEPLSINVATFEKPLRKLTFAHLLEATNGFSADSLIGSGGFGDVYKAQLKDGSVVAIKKLIHVSGQGDREFTAEMETIGKIKHRNLVPLLGYCKVGEERLLVYEYMRWGSLDSVLHDQKKADIKLDWPVRKKIAIGAARGLAFLHHSCIPHIIHRDMKSSNVLLDENLEARVSDFGMARLMNAMDTHLSVSTLAGTPGYVPPEYYQSFRCTTKGDVYSYGVILLELLTGRQPINSVDFGDNNLVGWVKQHAKLKITDVFDPELMKDPSLEMDLLQHLKIACECLDERPWRRPTMIQVLAMFRELQ
>scaffold-PLYX-2009822-Falcatifolium_taxoides-2_samples_combined
DSKTLLGFKGHVEKDLYGKLTNWNDSNPLCTWDGIQCRDMRLTGLDLSNSGLVCDFAFVFALFGLEKIETLFLKSNGFYGNISHEAVNNPFCSSILTTVDLSNNRLQGPIDDSLLGLCKNLRVLNLSTNEFANPMEVGSFGLGSVRQLDVSYNGLTGDTILYSVSSKCKVMESLDLAHNKISGFTPRLIQGCGALENLDLSFNNMSGNLTSFGDCLTLKVLDLSSNFLTGEIHPSLSNCKELRTLNLSMNKLTGKIPTSLGLGLNKIEKLLMSNNKLVGDIPPELGDTCQTLQELDLSFNNMTSTIPSSFSACLSLHTINLSSNELTGVFPADVISSMTSLRNLILAYNNISGFVPPYLANFTNLEVLDLSSNQLDGTIPTSLCKSPAPLPLQKLYLQNNKLTGSLPAEIAECTQLRSLDFSFNYLSGTIPVTLGSLEFLQDLVMWLNHLEGEIPNELFNSRNLENLILDNNLITGTIPSGLRNCNNIVWISLSSNRLAGTIPSWIGQLEKLAILQLGNNSLSGAIPPELGDCKSLIWLDLNSNHLDGNIPDVLSKHSGKIKAGTVSGKLYAFVRNEGGSACRGAGGLVEFAGIRPEEISRVPMLHSCQFTRVYMGTTMYDFVDNGTLVFLDLSYNLLSGTIPEGIGSMYYLQVLNLAHNSLTGIIPTSLGGLKKVGLLDLSSNNLQGFIPPSLAGLSFMTNLDVSNNNLTGQIPLSGQLSTFPPSSYENNSGLCGVPLPPCSSNGGTEAAYDGHQKSHKKRASLVGSIAMGLIFSLFCIFGLIVVVIRTREQRKQEDLRDIYMDSLPTSGNGSWKLTGVLEPLSINVATFEKPLRKLTFAHLLEATNGFSADSLIGSGGFGDVYKAQLKDGSVVAIKKLIHVSGQGDREFTAEMETIGKIKHRNLVPLLGYCKVGEERLLVYEYMRWGSLDTVLHASKREGIKLDWPARKKIAIGAARGLAFLHHSCIPHIIHRDMKSSNVLLDENLEARVSDFGMARLMNAMDTHLSVSTLAGTPGYVPPEYYQSFRCTTKGDVYSYGVILLELLTGRQPINSVDFGDNNLVGWVKQHAKLKITDVFDPELMKDPSLEMELLQHLKIACECLDDRPWRRPTMIQVLAMFRELQ
>scaffold-QHBI-2006830-Falcatifolium_taxoides-A
DSKTLLGFKGHVEKDLYGKLTNWNDSNPLCTWDGIQCRDMRLTGLDLSNSGLVCDFAFVFALFGLEKIETLFLKSNGFYGNISHEAVNNPFCSSILTTVDLSNNRLQGPIDDSLLGLCKNLRVLNLSTNEFANPMEVGSFGLGSVRQLDVSYNGLTGDTILYSVSSKCKVMESLDLAHNKISGFTPRLIQGCGALENLDLSFNNMSGNLTSFGDCLTLKVLDLSSNFLTGEIHPSLSNCKELRTLNLSMNKLTGKIPTSLGLGLNKIEKLLMSNNKLVGDIPPELGDTCQTLQELDLSFNNMTSTIPSSFSACLSLHTINLSSNELTGVFPADVISSMTSLRNLILAYNNISGFVPPYLANFTNLEVLDLSSNQLDGTIPTSLCKSPAPLPLQKLYLQNNKLTGSLPAEIAECTQLRSLDFSFNYLSGTIPVTLGSLEFLQDLVMWLNHLEGEIPNELFNSRNLENLILDNNLITGTIPSGLRNCNNIVWISLSSNRLAGTIPSWIGQLEKLAILQLGNNSLSGAIPPELGDCKSLIWLDLNSNHLDGNIPDVLSKHSGKIKAGTVSGKLYAFVRNEGGSACRGAGGLVEFAGIRPEEISRVPMLHSCQFTRVYMGTTMYDFVDNGTLVFLDLSYNLLSGTIPEGIGSMYYLQVLNLAHNSLTGIIPTSLGGLKKVGLLDLSSNNLQGFIPPSLAGLSFMTNLDVSNNNLTGQIPLSGQLSTFPPSSYENNSGLCGVPLPPCSSNGGTEAAYDGHQKSHKKRASLVGSIAMGLIFSLFCIFGLIVVVIRTREQRKQEDLRDIYMDSLPTSGNGSWKLTGVLEPLSINVATFEKPLRKLTFAHLLEATNGFSADSLIGSGGFGDVYKAQLKDGSVVAIKKLIHVSGQGDREFTAEMETIGKIKHRNLVPLLGYCKVGEERLLVYEYMRWGSLDTVLHASKREGIKLDWPARKKIAIGAARGLAFLHHSCIPHIIHRDMKSSNVLLDENLEARVSDFGMARLMNAMDTHLSVSTLAGTPGYVPPEYYQSFRCTTKGDVYSYGVILLELLTGRQPINSVDFGDNNLVGWVKQHAKLKITDVFDPELMKDPSLEMELLQHLKIACECLDDRPWRRPTMIQVLAMFRELQ
>scaffold-QNGJ-2075717-Cupressus_dupreziana
LSRDLATLMAFKRHVERDPNGRLSSWVVSGSNPCSFDGVQCMDSRVTGIDLSNSGLVCEFSYVFWLFGLEKTETLVLKSNAFYGNVSHAAGNNVVCSDGLINVDLSGNKLQGPLANNLLGLCKKMEVLNLSRNGLSNPTDASSFGLGSVKNLDVSNNDLIGDSILASVFNDCKSLESLDLAHNKISGFTPGLIQGCSALGFLDLSFNNVSGNLSGFGDCVSLKQLDLSSNVLTGEIHPSLGSCKELRTLNLSANQLSGELPASLWARLQNIETLLIANNKLGGSIPSELGDTCKTLQELDLSNNKFTSTIPTSFSACLSLHTINLSNNQITGTFPGDLISSLTSLRNLVLAYNNITGYVPVSLANFTSLEVLDLSSNHLNGSIPSSLCQSPSGLPLQKLYLQNNMLTGSLPSQLAECTQLRSLDLSFNYLSGTIPVSLGSLEYLQDLVMWLNRLEGEIPNGLFNSGSLENLMLDNNLITGSIPSGLKNCNNLVWLSLSSNRLTGTIPSWVGQLEKLAILQLGNNSLSGIIPPELGNCKSLIWLDLNSNKLEGIIPAELSKQSGKIKAGGLSGKLYAFLRNEGGTDSACRGAGGLLEFAGIRPEQIRRIPQIISCNFTRVYMGITVYAFKDNGTLVFLDLSYNFLSGKIPEGIGSMYYLQVLNLGHNNLTDSIPSALGGCKLVGLIDLSSNNLQGFIPPSLSGLSLLTNLDVANNNLTGQIPESGQLSTFPTSSYENNSGLCGVPLLPCSSTGSAYSPDEEHPKSHQKRASLVGSIAMGLIFSLFCIFGLIVVVIKSREQKKQEDLRDVYMDSLPTSGNGSWKLTGVLEPLSINVATFEKPLRKLTFAHLLEATNGFSADSLIGSGGFGDVYKAQLKDGSVVAIKKLIHVSGQGDREFTAEMETIGKIKHRNLVPLLGYCKVGEERLLVYEYMRWGSLDSVLHDQKRADIKLDWPARKKIAIGAARGLAFLHHSCIPHIIHRDMKSSNVLLDENLEARVSDFGMARLMNAMDTHLSVSTLAGTPGYVPPEYYQSFRCTTKGDVYSYGVIVLELLTGRQPINSVDFGDNNLVGWVKQHAKLKITDVFDPELMKDPSLEMELLQHLKIACECLDERPWRRPTMIQVLAMFRELQ
>scaffold-RSCE-2060661-Wollemia_nobilis
NGSETRRSALDPGLPSDVAALMAFKNHVEKDPNGKLNNWVEANGLCTWNGVQCTDFRVTGLDLTNFGLVCEFAFVFGLFSLEKIETLQLKSNAFHGNISYAADNKLSCSGVLKTVDLSSNNLQGPISDNLVGLCKNLMFLNLSSNGLSNPVEMSSFGLGPLRQLDVSYNGLIGDSILSSVFSKCKSLESLDLSHNKISGFTPGLIDGCSALEYLDLSFNNMSGNLTAFGDCLNLKVLNLSSNFLTGEIHLSLAKCKELTTLNLSVNQLTGNIPASLGSGLNSIEELLIANNKLGGDIPPELGETCKTLQELDLSSNSITSTIPSSFAACTSLHTINLSNNKLSGTFPGDVVSGIPSLRNLLLAYNNISGSVPPSLANFTNLEVLDLSSNHLDGTIPSSLCHSPSPPPLQKLYLQNNVLSGSLPSEIADCTQLRSLDLSFNYLSGTIPESLGKLEYLQDLIMWLNRLHGVIPNELFNSGSLENLILDNNNITGTIPSGLKNCKNLVWISLSSNKLAGTIPSWIGQFEKLAILQLGNNSLSGTIPPQLGDCKSLIWLDLNSNSLTGNIPAELSKHSGKVKAGTLSGKLYAFVRNEGGSACRGAGGLVEFAGIRPEQISRVPMLHSCEFTRVYMGTTMYQFKDNGTFIFLDLSYNNLSGIIPEGIGSMHYLQVLNLGHNTLSGNIPSSLGGLKEVGLLDLSNNNLQGFIPPSLAGLSFLTNLDVSNNNLTGPIPLSGQLSTFPPANYENNSGLCGVPLPPCSSSGGEQSSYDQHPKSHKKRASLAGSIAMGLIFSLFCIFGLIVVVIKSREQRKQEDLRDIYMDSLPTSGNGSWKLTGVLEPLSINVATFEKPLRKLTFAHLLEATNGFSAESLIGSGGFGDVYKAQLKDGSVVAIKKLIHVSGQGDREFTAEMETIGKIKHRNLVPLLGYCKVGEERLLVYEYMRWGSLDTVLHDAKKGGIKLDWPARKKIAMGAARGLAFLHHSCIPHIIHRDMKSSNVLLDENLEARVSDFGMARLMNAMDTHLSVSTLAGTPGYVPPEYYQSFRCTTKGDVYSYGVILLELLTGRQPINSVDFGDNNLVGWVKQNAKAKITDVFDPELMKDPSVEIDLLQHLRIACECLDDRPWRRPTMIQVLAMFRELQKDGEETELDSFALVDVDVEEATDQ
>scaffold-VGSX-2007285-Retrophyllum_minus
DSSTLLGFKARVEKDPYGKLTNWNGSNPLCTWDGIQCGDMRVTGLDLSNSGLVCDFAFVFALFGLEKIETLFLKSNGFFGNISHEAVNNPFCSSVLNTVDLSNNRLQGPIDDSLLGLCKNLRVLNLSTNEFANPTDVGSFELGSVRELDVSYNGLIGDTILYSVSSKCKFMESLDLAHNKVSGFTPSLIQGCVALENLDLSFNNMSGNLTGFGDCLTLKMLDLSSNYLTGEIHPSISNCKELRTLNLSVNKLTGKIPTTLGPSLHKIEKLLMSNNKLVGDIPPELGDTCQTLQELDLSFNNITGTIPSSFSACLSLHTINLSSNELTGFFPADVISNTTSLRNLILAYNNISGSVPPYLANFTNLEVLDLSSNHLDGTIPTSLCKSPSPLPLQKLYLQNNKLTGSLPAEIAECTQLRSLDFSFNYLSGTIPVTLGSLEFLQDLVMWLNHLEGEIPNELFNSRSLENLILDNNLITGTIPSGIRNCNNIVWISLSSNRLTGTIPSWIGELEKLAILQLGNNSLSGSIPPELGDCKSLIWLDLNSNHLNGRIPDVLSKHSGKIKAGTVSGKLYAFVRNEGGSACRGAGGLVEFAGIRPEEISRVPMLHSCQFTRVYMGTTMYDFMDNGTLVFLDLSYNSLSGTIPEGIGSMYYLQVLNLAHNNLTGIIPTSLGGLKKVGLLDLSCNNLQGFIPPSLSGLSFLTNLDVSNNNLTGQIPLSGQLSTFPPSNYENNSGLCGVPLPPCSSNGGTDTAYDGHQKSHKKRASLVGSIAMGLIFSLFCIFGLIVVVIRTREQRKQEDLRDIYMDSLPTSGNGSWKLTGVLEPLSINVATFEKPLRKLTFAHLLEATNGFSADSLIGSGGFGDVYKAQLKDGSVVAIKKLIHVSGQGDREFTAEMETIGKIKHRNLVPLLGYCKVGEERLLVYEYMRWGSLDTVLHDPKRGGIKLDWPARKKIAIGAARGLAFLHHSCIPHIIHRDMKSSNVLLDENLEARVSDFGMARLMNAMDTHLSVSTLAGTPGYVPPEYYQSFRCTTKGDVYSYGVILLELLTGRQPINSVDFGDNNLVGWVKQHAKLKITDVFDPELMKDPSLEMELLQHLKIACECLDDRPWRRPTMIQVLAMFRELQ
>scaffold-XTZO-2066573-Araucaria_rulei
NGSETRRSALDPGLPSDVPALMAFKNHVEKDPNGKLNNWVEANGLCTWNGVQCTDSRVIGLDLTNFGLVCEFAFVFGLFSLEKVETLVLKSNAFHGNISYAADNKLSCSGVLTTVDLSSNNLQGPISDNLVGLCKNLMVLNLSSNGLSNPIEMSSFGLGPLRQLDVSYNGLTGDSILSSVFSKCKSLGSLDLSHNKISGFTPGLIDGCSALEYLDLSFNNMSGNLTAFGDCLNLKVLDLSSNFLTGEIHLSLAKCKELRTLNLSVNQLTGKIPASLGSGLNSIEKFLIANNKLGGDIPPELGETCKTLQELDLSSNTITSTIPSSFAACTSLHTINLSNNKLSGTFPGDVVSGIPSLRNLLLAYNNITGSVPPSLANFTNLEVLDLSSNHLDGTIPSSLCHSPSPPPLQKLYLQNNLLSGSLPSEIADCTQLRSLDLSFNYLSGTIPESLGKLEHLQDLIMWLNRLHGVIPNELFNSGSVENLILDNNNITGTIPSGLKNCNNLVWISLSSNKLTGTIPSWIGQFENLAILQLGNNTLSGTIPPQLGDCKSLIWLDLNSNYLVGNIPAELSKHSGKVKAGSLSGKLYAFVRNEGGSACRGAGGLVEFAGIRPEQISRVPMLHSCEFTRVYMGTTVYQFKDNGTFIFLDLSYNNLSGTIPEGIGSMHYLQVLNLGHNALSGNIPSSLGGLKEVGLLDLSNNNLQGFIPPSLAGLSFLTNLDVSNNKLTGQIPLSGQLSTFPPANYENNSGLCGVPLPPCSSSGGEQSSYDQHPKSHKKRASLAGSIAMGLIFSLFCIFGLIVVVIKSRQQRKQEDLRDIYMDSLPTSGNGSWKLTGVLEPLSINVATFEKPLRKLTFAHLLEATNGFSAESLIGSGGFGDVYKAQLKDGSVVAIKKLIHVSGQGDREFTAEMETIGKIKHRNLVPLLGYCKVGEERLLVYEYMRWGSLDTVLHDPKKGGIKLDWPARKKIAMGAARGLAFLHHSCIPHIIHRDMKSSNVLLDENLEARVSDFGMARLMNAMDTHLSVSTLAGTPGYVPPEYYQSFRCTTKGDVYSYGVILLELLTGRQPINSVDFGDNNLVGWVKQNAKVKITDVFDPELMKDPSLEIDLLQHLRIACECLDDRPWRRPTMIQVLAMFRELQKDGEETELDSFALVDVDVEEATDQ
>scaffold-YYPE-2072130-Austrocedrus_chilensis
LSRDLATLMAFKRHVEKDPNGRLSSWVVSGSNVPCSFDGVQCMDSRVKGIDLSNSGLVCEFSYVFWLFGLEKIETLMLKSNAFYGNVSHAEGSNVVCSDSLIKVDLSSNKLQGPLANNLLGLCKRMEVLNLSRNGFSNPTDVSSFELGSVKNLDVSDNSLIGDSILTSVFSNCKSLESLDLAHNKISGFTPELIQGCSALGYLDLSFNNISGNLSGFGDCVSLKLLDLSSNVLTGEIHPSLGSCKELRTLNLSGNQLSGELPTLLWAGLQNIETLLIANNKLGGSIPWELGDTCKTLQELDLSNNKITSTIPTSFSSCLSLHTINLSNNQLTGTFPGDLVSSLTSLKNLVLAYNNITGYVPGSLANFTNLEVLDLSSNHLNGSIPSSLCLSPSGLPLQKLYMQNNMLTGSLPPQLAECTQLRSLDLSFNYLSGTIPVSLGSLEFLQDLVMWLNRLEGEIPNGLFSSGSLENLMLDNNLITGAIPSGLKNCHNLVWLSLSSNRLTGTIPSWVGQLEKLAILQLGNNSLSGIIPPELGNCKSLIWLDLNSNKLEGSIPAELSKQSGKIKAGNLSGKLYAFLRNEGGTDSACRGAGGLLEFAGIRPEQIRRIPQIISCNFTRVYMGITVYAFKDNGTLVFLDLSYNYLSGKIPEGIGSMYYLQVLNLGHNNLTDSIPSALGGCKLVGLIDLSYNNLQGFIPPSLSGLSLLTNLDVANNNLTGQIPESGQLSTFPTSSYENNSGLCGVPLLPCSSSGRAYSPDEEHPKSHQRRASLVGSIAMGLIFSLFCIFGLIVVVIKSREQKKQEDLRDVYMDSLPTSGNGSWKLTGVLEPLSINVATFEKPLRKLTFAHLLEATNGFSADSLIGSGGFGDVYKAQLKDGSVVAIKKLIHVSGQGDREFTAEMETIGKIKHRNLVPLLGYCKVGEERLLVYEYMRWGSLDSVLHDQKKADIKLDWPVRKKIAIGAARGLAFLHHSCIPHIIHRDMKSSNVLLDENLEARVSDFGMARLMNAMDTHLSVSTLAGTPGYVPPEYYQSFRCTTKGDVYSYGVILLELLTGRQPINSVDFGDNNLVGWVKQHAKLKITDVFDPELMKDPSLEMDLLQHLKIACECLDERPWRRPTMIQVLAMFRELQ
>scaffold-YHZW-2012467-Huperzia_selago-2_samples_combined
TDTEALVEFKQAVNDSQGILSGWIAGASGSVCGWHGVICASSRVIELHLTEALLSGLLPETALSKLDHLQVLSLQRNSFYGNFTGAFLMGSSLNCSVQFVDLSSNNLGGSISSTVLSSCSSLSHLNLSFNRFTHLLPADRSSRISLQVLDLSYNQLSGQLNPELFAECGSLQMLNLSYNQLNGSIPAEIGSCPTLQHLILSSNKLSGELPSSLGSLTSLKSLNFPNNSLSGVIPPELTETCGTLQELDLSTNNLSGSLPVSFSACKYLVNFCLSTNLFSGQFPNILGQMQTLKIMRIDENFFEGPILAYVDNCSSLEILDLSSNNFSGEVPLQGICNVKSSLKMLLFPNNNFTGPMPASLANCTKLQHLDLSFNSLSGNLPPELSTLLDLQHLMVWNNKLDGPIPAEFGNSQNLKTLITSYNNLNGSIPFQLSNCSQLSWLSLASNQFSGSIPPEIGQLTKLTILELSGNSLSGHIPLELANCTSLAWLDLNNNQLNGVIPPTIGRKATAPLLVGTITNRIIVYAKNLNDQCRGAGRLLEFEGIRWNQLSQSPMLAPCKSRFYKGIKYNVTGNVSSLIFLDLSYNNLVGTLPGDFGSMKDLIILDVGHNQLNGSIPSSLGLLKELELLHLAHNQLEGNIPNSFSNLTFLSDFNVSYNRLSGPIPPGGQLTTFPTSVYAMNNGLCDLPLKSCQPNNLPHTFAIASLICIFFWCVWHKMKTNKKATESVYPFDKNWKMSYQEPLSINVATFERPLKKLTFLDLLEATKGFDVKNVVGSGGFGEVYKAQFKDGSVLAVKKLTRFSYQGERQFLSEMETLGKINHPNLVPLLGYCKIGEERILVYEYMPCGNLEQLLHEQHIDRERIKIPWHLRKQIILDLARGLTFLHHKCIPHVIHRDMKSSNVLFNIRFEARLSDFGMARLISASDTHNSVSSLAGTPGYVPPEYYQSCKCTREGDVYSFGVVLLEILTRRRPTDKEEFGDNNLVGWVKLRVNESKGIDVLDPDLGGFDQEHEMLQYLSVACECLEDQPASRPSMLQVVDVFKEL
>scaffold-HVBQ-2012332-Tetraphis_pellucida
LIVMVLFVSGVTNQQATDDATILLQFKSSLQQDPSGRLGTWGASGNITDVCAWTGITCTSARVTFINLDGANLQGGVSAISLLARLPMLKSISLSRNNFTQGLFSNLTLNSSGSCGLEFLDLSYNYLQGDFRADTFGPCMEIQSINLTQNLLTGGMAAELFQIEGMKVLDLSYNRLMGPLPARFVAANCTSLEVLNLSHNNFTGGVPSGFGLCPKLSQIDLSNNTLSSGIPADLFIGNCSNSGQIKCPPTQLQKLNISFNSLTGPLPITNSCTTSLQSLDLSRNNLSSSLPSALGNCSSLIYLNLSRNSFSGELQLAFSNGCALQQIDLSANANLSGSFPSVLFECASLQAIILAFNNFTGEISNTVGTLKDLELLALGVNNFSGPFPVGVANCSSLQVLDICSNNLSGEIPRGICLSSSQLQLLMLQDNDLSGPIPPDLSECQELLRLDFSFNHLTGVVPDTLGSLSKLEGLYLWNNELNGSIPAELSQLSQLKNLILNNNRLQGFIPPELSNCTMLEWISLGNNKLNGTIPSALFNLKRLGIVQLANNLLTGTIPVESINATNLMWLDLSRNKLTGNIPGQLGRLTGGVSGTLLGNTVAFVKSVDPHCGLVLCGLLELAGIRKSDVLNVQGCEVWLYGTESFPQWYAVPTVFYIDLSNNNLQGSIPPEFGQMSALTALILDNNNLTGSIPSNISQCSELMTLELSSNSLNGTIPVQLTNLTLLNSLNLSHNHLQGPIPQGGQFLTFPPWVYGHNSGLCGRPLNWTCLSPAPTPIPAAPDVDKGEGGMKTRNKMLITFLSIGGALGIIFLLLRRKAEHYCCWLKVGDINTTINTTKSTCSDETSWNQEDLGTSVTVVEAGLPKTLTFGDLVAATNNFDNSCIVGIGGFGQVYRAVLEDKTIVAVKRLICYTYQGEREFIAEMEILSRIKHKNLVRLLGFCKVKEERLLIYEYMCNGSLECVLHGEELHPLDVYQGPRYLPWHDRKQIALDAARGLAFLHHGCEPHIIHRDFKSSNVLLDNSLQARVSDFGLAKNISEWETHLSVSTFSGTPGYVPPEYYQSFRCTRQGDVYSYGVVLLELISGRRPTEEEEFEDSNLVGWVKKKIREDLIEEIFDPFLQQQGDDNELLQYVGIAHACVDDSPSHRP
