# Supplementary material for: Water‐related innovations in land plants evolved by different patterns of gene cooption and novelty
Source: New Phytol. 2022 Feb 8;235(2):732–42. doi: 10.1111/nph.17981 (PMC9303528; doi:10.1111/nph.17981)
Supplement: Supplementary file 3 — Dataset S3 Fasta alignments and phylogenetic trees. [file NPH-235-732-s005.zip › Supplementary_Data_3_fasta_alignments_trees/Roots/Lateral_roots/BRI_O22476_1_1kp.fasta.aln.trimmed]

>Chlorella_sorokiniana_PRW61077.1_leucine-rich_repeat_receptor_kinase_EMS1
KGSPEQDRDILVRFRDSISNWAEGHLEGWDDATPTYLWSGVILDFQRVRVINLECWDFMR
CLPSDLFEDFAKLE----------------------YLEELHLSGNRLHGDLPD------
----------------------------------------PRLQQLTLSAAQLNGTLPAS
GAPT-LQKLRMDRNDLQGDLPPGSAGAFALEQLVIEDNRLNGSLPANWGAFPSLSLLALS
GSGVRGQLPVSWGAGWGALTELSLARNGLEGPLP--------------------------
---------------DDWASPFP--------------------------------KLVKI
ELRNNSLSGPLPSAWGDCKSLQELNVPNNRLSGALPDTWGALGVLRTVDATNNSLSGELP
AAWAALTQLSTLILTSNQLGGSLPAKWGNLPALAWLDVSRNNLTGSLPDVWGSFPRLRVL
HMERNSLSGPLPTHWAFNSTMQ--------------------------------------
---------------------------------------------------QLFSWSLAH
NNFSGSLPEAWGSLAALFTLDLGFNNLSGPLPKTWGTLASLASLVIAGNNFTGEIPPNWG
LLQDLHYLVLAPGNVCRVLPYVGQYVTC----YAEGGSLCEEPLRNCSSDLPGWVPYTPP
RPGSGLTGLQIGLIVAGVLLACTALAAVLVLRWREQRTLKGLDA----ELALRDGKAAAR
KGHSLAQKLLKECA--------IDQADIMFCRGTDGNLVQLGAGAYGQVYKAFLHGLHPV
AVKVFQTQDDMPAEDFWREISILRTCRHDNIVQFKGTCVDGDTTMMVTELMD-TDLYRAL
QCR----RVSWYKHGLDIAIDVARALHFLH---TRNIIHFDCKSPNILLSTTNQAKLADV
GWAQILY----HSYITGDGGTFNWAAPEQLIGLQCTAKADVYSFGLVLWEICTREVPV--
------------RGQIRDRI----------------EAPQLVADVRGCLDVDPAKRPGME
DIIAALEAER
>Arabidopsis_thaliana_O22476_Protein_BRASSINOSTEROID_INSENSITIVE_1_BRI1
SQSLYREIHQLISFKDVLP--DKNLLPDWSSNKNPCTFDGVTCRDDKVTSIDLSSKPLNV
GFSAVSLLSLTGLESLFLSNSHINGSVS---GFKCSSLTSLDLSRNSLSGPVTTTSLGSC
SGLKFLNVSSNTLDFPGELKHLAISGNKISGDVD--VSRCVNLEFLDVSSNNFSTGIPFL
GDCSALQHLDISGNKLSGDFSRAISTCTELKLLNISSNQFVGPIPPL--PLKSLQYLSLA
ENKFTGEIPDFLSGACDTLTGLDLSGNHFYGAVPPFFGSCSLLESLALSSNNFSGELPMD
TLLKMRGLKVLDLSFNEFSGELPESLTNLSSLLTLDLSSNNFSGPILPNLCQNPKTLQEL
YLQNNGFTGKIPPTLSNCSELVSLHLSFNYLSGTIPSSLGSLSKLRDLKLWLNMLEGEIP
QELMYVKTLETLILDFNDLTGEIPSGLSNCTNLNWISLSNNRLTGEIPKWIGRLENLAIL
KLSNNSFSGNIPAELGDCRSLIWLDLNTNLFNGTIPAAMFKQSGKIAANFIAGKRYVYIK
NGMKKECHGAGNLLEFQGIRSEQLNRLSTRNPCNITRVYGGHTSPTFDNNGSMMFLDMSY
NMLSGYIPKEIGSMPYLFILNLGHNDISGSIPDEVGDLRGLNILDLSSNKLDGRIPQAMS
ALTMLTEIDLSNNNLSGPIPEMGQFETFPPAKFLNNPGLCGYPLPRCDPSNADGYA--HH
QRSHRRPASLAGSVAMGLLFSFVCIFGLILVGREMRKRRKKEAELEMYAEGHGNSGNTNW
KLTGVKEALSINLAAFEKPLRKLTFADLLQATNGFHNDSLIGSGGFGDVYKAILKDGSAV
AIKKLIHVSGQGDREFMAEMETIGKIKHRNLVPLLGYCKVGDERLLVYEFMKYGSLEDVL
HDPKKAGVKLNWSTRRKIAIGSARGLAFLHHNCSPHIIHRDMKSSNVLLDENLEARVSDF
GMARLMSAMDTHLSVSTLAGTPGYVPPEYYQSFRCSTKGDVYSYGVVLLELLTGKRPTDS
PDFGDNNLVGWVKQHAKLRISDVFDPELMKDPALEIELLQHLKVAVACLDDRAWRRPTMV
QVMAMFKEIQ
>Arabidopsis_thaliana_Q9ZPS9_Serine_threonine-protein_kinase_BRI1-like_2_BRL2
QSSLKTDSLSLLSFKTMIQDDPNNILSNWSPRKSPCQFSGVTCLGGRVTEINLSGSGLSG
IVSFNAFTSLDSLSVLKLSENFFVLNST--SLLLLPTLTHLELSSSGLIGTLPENFFSKY
SNLISITLSYNNF----------------TGKLPNDFLSSKKLQTLDLSYNNITGPISGL
SSCVSMTYLDFSGNSISGYISDSLINCTNLKSLNLSYNNFDGQIPKSFGELKLLQSLDLS
HNRLTGWIPPEIGDTCRSLQNLRLSYNNFTGVIPESLSSCSWLQSLDLSNNNISGPFPNT
ILRSFGSLQILLLSNNLISGDFPTSISACKSLRIADFSSNRFSGVIPPDLCPGAASLEEL
RLPDNLVTGEIPPAISQCSELRTIDLSLNYLNGTIPPEIGNLQKLEQFIAWYNNIAGEIP
PEIGKLQNLKDLILNNNQLTGEIPPEFFNCSNIEWVSFTSNRLTGEVPKDFGILSRLAVL
QLGNNNFTGEIPPELGKCTTLVWLDLNTNHLTGEIPPRLGRQPGSKASGLLSGNTMAFVR
N-VGNSCKGVGGLVEFSGIRPERLLQIPSLKSCDFTRMYSGPILSLFTRYQTIEYLDLSY
NQLRGKIPDEIGEMIALQVLELSHNQLSGEIPFTIGQLKNLGVFDASDNRLQGQIPESFS
NLSFLVQIDLSNNELTGPIPQRGQLSTLPATQYANNPGLCGVPLPECKNGNNQLPAGTEE
GKRATRAASWANSIVLGVLISAASVCILIVWAIAVRARRRDADD-AKMLHSLQAVNATTW
KIEKEKEPLSINVATFQRQLRKLKFSQLIEATNGFSAASMIGHGGFGEVFKATLKDGSSV
AIKKLIRLSCQGDREFMAEMETLGKIKHRNLVPLLGYCKIGEERLLVYEFMQYGSLEEVL
HGPGEKRRILGWEERKKIAKGAAKGLCFLHHNCIPHIIHRDMKSSNVLLDQDMEARVSDF
GMARLISALDTHLSVSTLAGTPGYVPPEYYQSFRCTAKGDVYSIGVVMLEILSGKRPTDK
EEFGDTNLVGWSKMKAREKHMEVIDEDLLKGSSGGVEMLRYLEIALRCVDDFPSKRPNML
QVVASLRELR
>Arabidopsis_thaliana_Q9ZWC8_Serine_threonine-protein_kinase_BRI1-like_1_BRL1
INDDFNETALLLAFKNSVKSDPNNVLGNWKYESGSCSWRGVSCSDGRIVGLDLRNSGLTG
TLNLVNLTALPNLQNLYLQGNYFSSGGDS-SGSDCY-LQVLDLSSNSISDSMVDYVFSKC
SNLVSVNISNNKLVGKQSLTTVDLSYNILSDKIPESISDFASLKYLDLTHNNLSGDFSDL
GICGNLTFFSLSQNNLSGDKFPTLPNCKFLETLNISRNNLAGKIPNGYWSFQNLKQLSLA
HNRLSGEIPPELSLLCKTLVILDLSGNTFSGELPSQFTACVWLQNLNLGNNYLSGDFLNT
VVSKITGITYLYVAYNNISGSVPISLTNCSNLRVLDLSSNGFTGNVPSGFCSLQSVLEKI
LIANNYLSGTVPMELGKCKSLKTIDLSFNELTGPIPKEIWMLPNLSDLVMWANNLTGTIP
EGVCKGGNLETLILNNNLLTGSIPESISRCTNMIWISLSSNRLTGKIPSGIGNLSKLAIL
QLGNNSLSGNVPRQLGNCKSLIWLDLNSNNLTGDLPGELASQAGLVMPGSVSGKQFAFVR
NEGGTDCRGAGGLVEFEGIRAERLERLPMVHSCPATRIYSGMTMYTFSANGSMIYFDISY
NAVSGFIPPGYGNMGYLQVLNLGHNRITGTIPDSFGGLKAIGVLDLSHNNLQGYLPGSLG
SLSFLSDLDVSNNNLTGPIPFGGQLTTFPVSRYANNSGLCGVPLRPCGSAPRRPIT----
SRIHAKKQTVATAVIAGIAFSFMCFVMLVMALYRVRKVQKKEQKREKYIESLPTSGSCSW
KLSSVPEPLSINVATFEKPLRKLTFAHLLEATNGFSAETMVGSGGFGEVYKAQLRDGSVV
AIKKLIRITGQGDREFMAEMETIGKIKHRNLVPLLGYCKVGEERLLVYEYMKWGSLETVL
HEKKKGGIYLNWAARKKIAIGAARGLAFLHHSCIPHIIHRDMKSSNVLLDEDFEARVSDF
GMARLVSALDTHLSVSTLAGTPGYVPPEYYQSFRCTAKGDVYSYGVILLELLSGKKPIDP
GEFGDNNLVGWAKQLYRERGAEILDPELVTDKSGDVELFHYLKIASQCLDDRPFKRPTMI
QLMAMFKEMK
>Arabidopsis_thaliana_Q9LJF3_Receptor-like_protein_kinase_BRI1-like_3_BRL3
LSDDVNDTALLTAFKTSIKSDPTNFLGNWRYGSDPCTWRGVSCSSGRVIGLDLRNGGLTG
TLNLNNLTALSNLRSLYLQGNNFSSGDSS-SSSGCS-LEVLDLSSNSLTDSIVDYVFSTC
LNLVSVNFSHNKLAGKKRITTVDLSNNRFSDEIPETIADFNSLKHLDLSGNNVTGDFSRL
GLCENLTVFSLSQNSISGDRFPSLSNCKLLETLNLSRNSLIGKIPGDYWNFQNLRQLSLA
HNLYSGEIPPELSLLCRTLEVLDLSGNSLTGQLPQSFTSCGSLQSLNLGNNKLSGDFLST
VVSKLSRITNLYLPFNNISGSVPISLTNCSNLRVLDLSSNEFTGEVPSGFCSLQSVLEKL
LIANNYLSGTVPVELGKCKSLKTIDLSFNALTGLIPKEIWTLPKLSDLVMWANNLTGGIP
ESICDGGNLETLILNNNLLTGSLPESISKCTNMLWISLSSNLLTGEIPVGIGKLEKLAIL
QLGNNSLTGNIPSELGNCKNLIWLDLNSNNLTGNLPGELASQAGLVMPGSVSGKQFAFVR
NEGGTDCRGAGGLVEFEGIRAERLEHFPMVHSCPKTRIYSGMTMYMFSSNGSMIYLDLSY
NAVSGSIPLGYGAMGYLQVLNLGHNLLTGTIPDSFGGLKAIGVLDLSHNDLQGFLPGSLG
GLSFLSDLDVSNNNLTGPIPFGGQLTTFPLTRYANNSGLCGVPLPPCSSGSRPTR-----
SHAHPKKQSIATGMSAGIVFSFMCIVMLIMALYRARKVQKKEKQREKYIESLPTSGSSSW
KLSSVHEPLSINVATFEKPLRKLTFAHLLEATNGFSADSMIGSGGFGDVYKAKLADGSVV
AIKKLIQVTGQGDREFMAEMETIGKIKHRNLVPLLGYCKIGEERLLVYEYMKYGSLETVL
HEKKKGGIFLDWSARKKIAIGAARGLAFLHHSCIPHIIHRDMKSSNVLLDQDFVARVSDF
GMARLVSALDTHLSVSTLAGTPGYVPPEYYQSFRCTAKGDVYSYGVILLELLSGKKPIDP
EEFGDNNLVGWAKQLYRERGAEILDPELVTDKSGDVELLHYLKIASQCLDDRPFKRPTMI
QVMTMFKELV
>Amborella_trichopoda_W1P7J1
SSGSSKDTLQLLSFKGTVQNP--YPLQNWRPNQDPCYFNGVACKDSRVSSIDLSNQALST
DFKNVFLLNLEKLETLSLNFANISGSVTSQLVSSCSSLTELDLAGNGFSGEVPAASLSSC
ENLKALNLSRNSLSFSETLEYLDLRGNRVAGNVSAIVSGCPNLEFLDLSANNFSGELPAL
GS-LTLKHLDLSQNSFSGDIEAKFSGYKELTFLNLSVNQFSGGIPADFG--RNLQYLNLS
GNGLVGEIPSQLSSSCSNLLQLDISYNNISGPIPLSLSSCALLESIDLSNNSLSGPFPIQ
SLSAMANLKKLVLSYNYISGYLPDSLSNLSSLQLLDLSSNSISGTIPGNLCKNPESLREL
YLQNNLLSGTIPETLSNCSELVSLDLSFNYLKGTIPRSLGSLQKLQDLIMWLNQLEGEIP
QELSNLHSLSNLILDNNGLTGNLPSGLSNCANLNWISLSSNRLSGPIPPWIGKLSKLAIL
QLGNNSLSGPIPQEIGDCKSLIWLDLNSNNLSGLVPGSIANQSGNIAAGLVTGKTYAYLR
NDGSSNCHGAGNLLEMAGIRTENLARVPTRRSCNFTRIYLGKTSYTFKNNGSMIFLDLSY
NQLSGEIPAEIGSIYYLSVLNLGHNRFSGQIPANLGRLKNVGILDLSHNELSGPIPPSFS
ALSGLSDIDLSNNNLTGSIPELGQLATFPAFRYENNSGLCGFPLPSCDSDSSGLNGSVRP
QGSHRRQASLAGSVAMGLLFSLFCIFGLIIVAIESQKRRKKQS-SNVYIDSLAGNGGSGW
KFSGGREALSINLAAFEKPLRKLTFADLLEATNGFHGDSLIGSGGFGDVYKAQLRDGSVA
AIKKLIHVSGQGDREFTAEMETIGKIKHRNLVPLLGYCKVGEERLLVYEYMKHGSLEDVL
HHRKNGAPKLDWPARRKIAVGAARGLAFLHHSCIPHIIHR--------------------
------------------------------------------------------------
------------------------------------------------------------
----------
>Amborella_trichopoda_W1PLZ7
SDGEKTDFEALLMFKKAVEKDKKGILHGWVPNKGQCNWYGVSCTSQRVTKLDLSQAELSG
SLPLTTLASMDSLLVLNLSFNSFFLNAS--SLVQLPSLQYLDLSFNGIFGSVPEGLFLNN
PNLISLQLPHNNL----------------SGSLPENLAKGDNLQFLDLSYNNISGPIWSE
NSCNALLYLDLSKNTLSGEIPSSLSDCYNLNTLNLSFNGLSGGIPVSFKGFTKLQSLDLS
QNHLNGIIPQELANSCETLQQLRLSSNNISGSFPLSFSPCSSLKLLDLSNNNISGPFDDS
IAGNLQALETLLMSNNFVSGEIPASISNCKNLKVMDFSSNKLSGHIPENLCPGLALLEEL
RLPDNLLSGGIPPSLAQCPNLKTIDLSINYLNGTIPPEFGGLKNLEHFMAWFNGLSGPLP
KELGHCSNLKTLILNNNLLSGQMPPEIFNSSNLEWISLTSNGISGQISPEFGQLKRLAIL
QLANNSFSGVIPKELGNCSSLVWLDLNSNQLSGVIPAYLGRKPNEKPSGILSGNTLAFVR
N-VGNSCKGVGGLLEFAGIRPERLLQVPTLKTCDFTRLYSGAALNDWTHYQSLEYLDLSY
NNLNGSIPEEFGSMIVLQVLGLSHNKITGEIPSSLGNLRYLGVFDASHNHLQGRIPESFS
NLTFLVQIDLSDNALTGPIPSRGQLSTLPASQYRDNPGLCGVPLAPCQSDNPSLNGSGNY
SAEVPRPATWANSMVLGILVSMATTCVLIVWAVTVRGRRRAAAAKAAMINSLQASYATTW
KIGKEKEPLSINVATFQRPLRKLTFSQLIEATNGFCAGSLIGSGGFGEVFKATLKDGSSV
AIKKLIRLSCQGDREFMAEMETLGKIKHRNLVPLLGYCKIGEERLLVYEYMEFGSLEEML
HGDKASTGFLSWELRKKIAKGAAKGLAFLHHNCIPHIIHRDMKSSNVLLDSFMEARVSDF
GMARLISCLDTHLSVSTLAGTPGYVPPEYYQSFRCTAKGDVYSFGVVMLEILTGKRPTDK
EEFGETNLVGWVKAHVRDAGEWR-------------------------------------
----------
>Amborella_trichopoda_W1P885
------------------------------------------------------------
------------------------------------------------------------
------------------------------------------------------------
------------------------------------------------------------
------------------------------------------------------------
------------------------------------------------------------
------------------------------------------------------------
------------------------------------------------------------
------------------------------------------------------------
------------------------------------------------------------
------------------------------------------------------------
------------------------------------------------------------
------------------------------------------------------------
------------------------------------------------------------
------------------------------------------------------------
-----------------------------------------MKSSNVLLDEGLEARVSDF
GMARLVSAMETHLSVSTLAGTPGYVPPEYYQSFRCSARGDVYSYGVILLELLTGRRPTDS
ADFGDNNLVGWVRQQARAHVSEVFDKELLEAGSLEVELLQHLKIACACLDDRPWRRPTMI
QVMAMFKELQ
>Amborella_trichopoda_W1NHM1
SDGEKTDFEALLVFKKAVESDKKGILHGWVPNKGQCNWYGVSCTSQRVTKLDLSQAELSG
SLPLTTLASMDSLIVLNLSFNSFFLNAS--SLVQLPSLQYLDFSFNGIFGSVPEGLFFNN
PNLISLQLPHNNL----------------TGFLPENLAKGDNLQFLDLSYNNISGPIWSE
NSCNALLYLDLSKNNLSGEIPSSLSDCYNLNTLNLSFNGLSGGIPVSFKGFTKLQSLDLS
QNHLNGIIPQQLANSCETLQQLRLSSNNISGSFPLSFSPCSSLKLLDLSNNNISGPFDDS
IAGNLQALETLLMSNNFVSGEIPASISNCNNLKVMDFSSNKLSGHIPENLCPGLALLEEL
GLPDNLLSGEIPPSLAQCPNLKTIDLSINYLNGTIPPEFGGLKNLEHFMAWFNGLSGPLP
KELGHCSNLKTLILNNNLLSGQMPPEIFNSSDLEWISLTSNGISGQISREFGQLKRLAIL
QLANNSFSGVIPKELGNCSSLVWLDLNSNQLSGEIPAYLGRKPNEKPSGILSGNTLAFVR
N-VGNSCKGVGGLLEFAGIRPERLLQVPTLKTCDFTRLYSGAALNDWTHYQSLEYLDLSY
NNLNGSIPEEFGSMIVLQVLGLSHNKITGEIPSSLGKLRYLGIFDASHNHLQGSIPESFS
NLTFLVQIDLSDNALTGPIPSRGQLSTLPASQYRDNPGLCGVPLAPCQSDNPSLNGSGNY
SAEVPRPATWANTMVLGILVSMATTCVLIVWAVTVRGRRRAAAAKAAMINSLQASYATTW
KIGKEKEPLSINVATFQRPLRKLTFSQLIEATNGFCAGSLIGSGGFGEVFKATLKDGSSV
AIKKLIRLSCQGDREFMAEMETLGKIKHRNLVPLLGYCKIGEERLLVYEYMEFGSLEEML
HSDKASTGFLRWELRKKIAKGAAKGLAFLHHNCIPHIIHRDMKSSNVLLDSFMEARVSDF
GMARMISCLDTHLSVSTLAGTPGYVPPEYYQSFRCTAKGDVYSFGVVMLEILTGKRPTDK
EEFGETNLVGWVKAHVRQRGMEVIDVNLKGY--GENKMRRYLDISMRCVEDLPSRRPNML
EVVSLLREIE
>Brachypodium_distachyon_I1I325
VSSETDDAGALLRFKASVHKDPRNLLSSWQQAAGNCSWYGVSCDGGRVSRLDLSGSGLAG
RASFAALSFLEALRQLNLSGNALTANATG-DLPKLPALETLDLSDGGLAGALPDDMQHRF
PNLTDLRLARNNI----------------TGELSPSASG---------------------
--STTLVTLDLSGNRLTGAIPPSLLLSGACKTLNLSYNALSGAMPEPMVSSGALEVLDVT
SNRLTGAIPRSIGN-LTSLRVLRASSNNISGSIPESMSSCGALRVLELANNNVSGAIPAA
VLGNLTSLESLLLSNNFISGSLPATIASCKSLRFVDLSSNKISGSLPDELCAPGAALEEL
RMPDNLLTGAIPPGLANCTRLKVIDFSINYLSGPIPKELGRLGDLEQLVAWFNGLDGRIP
AELGQCRSLRTLILNNNFIGGDIPVELFNCTGLEWVSLTSNRISGGIRPEFGRLSRLAVL
QLANNTLSGTVPKELGNCSSLMWLDLNSNRLTGEIPLRLGRQLGSTPSGILAGNTLAFVR
N-AGNACKGVGGLVEFAGIRPERLLEVPTLKSCDFTRLYSGAAVSGWTRYQTLEYLDLSY
NSLNGTIPVELGDMVVLQVLDLARNKLTGEIPASLGRLHDLGVFDVSHNRLQGGIPESFS
NLSFLVQIDVSDNDLTGEIPQRGQLSTLPASQYADNPGLCGMPLLPCSDLPPRATMSGLG
PAPDKKRSLRANVLILAALVTAGLACAAAIWAVAVRARRRDVRE-ARMLSSLQDGTATTW
KLGKEKEALSINVATFQRQLRKLTFTQLIEATNGFSAASLIGSGGFGEVFKATLKDGSCV
AIKKLIPLSHQGDREFMAEMETLGKIKHKNLVPLLGYCKIGEERLLVYEYMTHGSLEDTL
HLRDGAPSSLSWEQRKKVARGAAKGLCFLHHNCIPHIIHRDMKSSNVLLDAAMEAHVADF
GMARLISALDTHLSVSTLAGTPGYVPPEYYQSFRCTAKGDVYSLGVVLLELLTGRRPTDK
EDFGDTNLVGWVKMKVRETGKEVVDPELLKAAAVNEEMMMFMEIALQCVDDFPSKRPNML
QVVAVLRELD
>Brachypodium_distachyon_I1IP60
AIASAEEAAALLAFRVSVTADPRGALASWAPASAPCSWAGVSCAPGRVVAVNLSGMDLAG
ELRLGALLALPALQRLDLRGNAFYGNLSHS-SSSCA-LVEVDISSNAFNATVPPAFLASC
GSLQTLNLSRNSLTGGHGLRYLNLSANLFTGRLPEQLASCANLTYLSIAGNNFTGDVSGY
GRCANLTVLDWSYNGLSSTRLPGLANCSRLEALDMSGNKLSGSIPTFFTGFTSLRRLALA
GNEFAGPIPGELSQLCGRIVELDLSNNGLVGALPASFAKCNSLEVLDLGGNQLSGDFVAT
VISTISSLRMLRLSFNNITGALPVLAAGCPLLEVIDLGSNEFNGEIMPDLCSSLPSLRKL
FLPNNYLNGTVPTLLGNCANLESIDLSFNFLVGQIPPEIITLPKLVDLVVWANGLSGKIP
DILCNGTTLETLVISYNNFTGIIPPSITRCVNLIWVSLSGNRLTGSVPPGFAKLQKLAIL
QLNKNLLSGRVPAELGSCNNLIWLDLNSNSFTGTIPSELAGQAELVPGGIASGKQFAFLR
NEAGNICPGAGVLFEFFGIRPERLAEFPAVHLCPSTRIYTGTMDYTFSKNGSMIFLDLSY
NGLTGAIPGSLGNLMYLQVLNLGHNELSGTIPEAFSSLKSIGALDLSNNQLSGGIPSGLG
GLNFLADFDVSNNNLTGSIPSSGQLTTFPASRYDNNTALCGIPLPPCGHDPGRGNG--GR
ASPDGRRKVIGASILVGVALSVLILLLLLVTLCKLRKNQKTEEMRTEYIESLPTSGTTSW
KLSGVPEPLSINVATFEKPLRKLTFAHLLEATNGFSAETLVGSGGFGEVYKAKLKDGSVV
AIKKLIHYTGQGDREFTAEMETIGKIKHRNLVPLLGYCKIGDERLLVYEYMKHGSLDVVL
HDNDKAIVKLDWAARKKIAIGSARGLAFLHHSCIPHIIHRDMKSSNVLLDNNLDARVSDF
GMARLMNALDTHLSVSTLAGTPGYVPPEYYQSFRCTTKGDVYSYGVVLLELLSGKKPIDP
NEFGDNNLVGWVKQMVKERSSDIFDPTLTDTKSGEAELYQYLKIASECLDDRPIRRPTMI
QVMAMFKELQ
>Brachypodium_distachyon_I1HQZ9
VAAAADDAQLLEEFRAAVPNQ--ASLSGWKAADGACRFPGAACRAGRLTSLSLAGVPLNA
DFRAVTLLQLSGVEALSLRGANVSGALAAAGGARCGKLEALDLSGNALRGSVADALADSC
AGLKKLNLSGGAVGAA---------------------AGVGSVRWLDLAWNRISGELPDF
TNCSGLQYLDLSGNLIDGD-----------------------------------------
-------VAREALSGCRSLRALNLSSNHLAGAFPPNIAGLASLTALNLSNNNFSGEVPAD
AFTGLQQLKSLSLSFNHFTGSIPDSLAALPELEVLDLSSNTFTGTIPSSICQDPNSLRVL
YLQNNFLDGGIPEAISNCSNLVSLDLSLNYINGSIPESLGELAHLQDLIMWQNSLEGEIP
ASLSRIRGLEHLILDYNGLSGSIPPDLAKCTQLNWISLASNRLSGPIPSWLGKLSNLAIL
KLSNNSFSGRVPPELGDCKSLVWLDLNNNQLNGSIPPELAEQSGKMSVGLIIGRPYVYLR
NELSSQCRGKGSLLEFSSIRSEDLSRMPSKKLCNFTRVYMGSTEYTFNKNGSMIFLDLSF
NQLDSEIPKELGNMFYLMIMNLGHNLLSGPIPLELAGAKKLAVLDLSYNRLEGPIPSSFS
TLS-LSEINLSSNQLNGTIPELGSLATFPKSQYENNSGLCGFPLPPCQAHAGQSAS--DG
HQSHRRQASLAGSVAMGLLFSLFCIFGLVIIAIESKKRQKNEEAHDIYIDSRSHSGNSNW
RLSGT-NALSINLAAFEKPLQKLTLGDLVEATNGFHNDSLIGSGGFGDVYKAQLKDGRIV
AIKKLIHVSGQGDREFTAEMETIGKIKHRNLVPLLGYCKIGEERLLMYDYMQFGSLEDVL
HDRKKIGVKLNWPARRKIAIGAARGLAFLHHNCIPHIIHRDMKSSNVLVDENLEARVSDF
GMARMMSVVDTHLSVSTLAGTPGYVPPEYYQSFRCTTKGDVYSYGVVLLELLTGKPPTDS
ADFGDNNLVGWVKLHAKLKIIDVFDPELLKDPSLELELLEHLKIACACLEDRPTRRPTML
KVMTMFKEIQ
>Ginkgo_biloba_Gb_33466
STTKQSDAAALLALKKAVQKDPDGILSGWDIMHDPCIWYGVSCSYWRVTQLDLSGAGLVG
FLPASALGSLDKLEVLNLSGNAFSGNVS--YLIQLPGLQQIDMSFNDLTGAIPDEFLATH
SRLHFVNLSHNNL----------------TGILPIDLSS-KRLRVLDLSFNNLTGPIS-F
NGCTSLVSIDLSSNHLMGDIPSALSDCVSLQTLNLSSNELEGTIPRSLGALTSLQRLDMS
HNHLGGAIPPELGNACQSLVELKLSTNNLSGSFPSSFSTCSLLQILNLANNNISGLFPDS
ILGNLQALESLLLSNNYISGPFPASISSCKNLRVADFSSNKLSGSLPPTICPGAASLEEL
MLPDNLISGEIPVTLSYCTNLKSIDLSINYLRGQIPPELSQLRNLERLMMWFNGLEGRIP
PELGQCSRLKNLILNNNYLTGEIPQHLANCSNLEWISLTSNKINGKIPKEFGRLSRLAVV
QLANNSLNGQIPTEFGNCTSLVWLDLNSNQLSGTIPPRLGRQPGAQANGILSGNTLAFVR
N-VGNACKGVGGLLEFAGIRPERLLQVPTLKTCDFTRLYSGSALNDWTHYGSLEYLDLSY
NNLAGNIPPEFGDIVALQVLDLAHNKLSGPIPSSLGNLRNLGVFDAAHNKLQGRIPESFS
NLTFLVEIDLSNNDLVGPIPSRGQLSTLPASQYANNPGLCGVPLATCSDYSASNITSATN
IPAPPTAASWANSIVLGILISMASVCVLIVWAITMRARQKEGEA-TAILNSLHTSCATTW
KIGKEKEPLSINVATFERPLRKLTFSQLIEATNGFCAESLIGCGGFGEVFKASLRDGSVV
AIKKLIRLSCQGDREFMAEMETLGKIKHRNLVPLLGYCKVGEERLLVYEYMEFGSLEDML
HGD-KGKSHLTWEVRKQIARGAAKGLAFLHHNCIPHIIHRDMKSSNVLLDKNMEARVSDF
GMARLISALDTHLSVSTLAGTPGYVPPEYYQSFRCTAKGDVYSFGVILLEILTGKRPTDK
EEFGDSNLVGWVKLHLNQKSMEVIDPDLKDG--VDCELMQYLHITMQCLEDFPSRRPSML
QVVAMFKELH
>Ginkgo_biloba_Gb_34605
MGSLLRDAEALISFKKGVEEDPHGVLDGWKIRKNPCTWYGVNCSQWRVKRVDLSNAGLAG
TLWIDLVSMLDKLDALVLKGNNFSGNLSSKVGKGCS-VSTVDLSENRLSGSLPIYFLSSC
QNLAVLNLSYNSLTVTQNLQKLDLSNNRLNGSLPSGIGLCPSLQVLDLSRNNISGQLSAL
GDCAKLTVLDLSSNFLTGKIPPSLGNCKHLTLLNLSANNLADTIPSSLGGLSSIEKIFLS
KNNLIGNIPPELGNACGTLQEIDFSFNNISGEIPSSFSACSSIHTINLSNNKLSGSFLGD
VIGSLHSLRVLLLPYNNLTGSIPLSLTNCTNLQVLDLSSNNISGKIPPGICTPSSSLQRL
YLPNNLLTGPLPPQLANCRNLRSIDFSFNYLNGRIPAILGSLPFLQDLVIWLNQLTGEIP
HEICSSGSLENLILNNNFITGKIPFSLGNCPKLIWISLSSNRLTGTIPSSMGRLNKLAIL
QLGNNSLSGTIPSELGNCSSLIWLDLNSNMLRGPIPPELSQQSGHVVAGGVSGKLFAFVR
NEGGTACRGAGGLLEFAGIRPEQLSRSPMLHSCEFTRVYLGTTMYRFTDNGTLIYLDLSY
NSLSGSIPEGLGSMYYLQVFNLGHNKLTGTIPLSLGGLKQVGVLDVSHNRLHGFIPGSLG
GLSFLSDLDVSNNNLTGPIPSMGQLTTFPSSRYENNSGLCGLPLPPCGSHQPTNDADYTH
ESSDRNQASLAGSVAMGLLFSLSCIFGLIVVAVKTQRQRKKEDMRDRYMDSLPTSGSGSW
KLSGVLEPLSINVATFEKPLRKLTFAHLLEATNGFSADSLIGSGGFGDVYKAQLKDGSVV
AIKKLIHVSGQGDREFTAEMETIGKIKHRNLVPLLGYCKVGEERLLVYEYMKWGSLETVL
HENIKGSTTLDWAARKKIALGSARGLAFLHHSCIPHIIHRDMKSSNVLLDENMEARVSDF
GMARLMNALDTHLSVSTLAGTPGYVPPEYYQSFRCTTKGDVYSYGVILLELLSGKRPIDP
VEFGDNNLVGWMKQHVRLKAAEVFDPALKKDKTIEMDLYQHLRIACECLDDRPWRRPTMI
QVMAMFRELQ
>Ginkgo_biloba_Gb_37231
DPELSRDAEVLIDFKNHVQKDPHDVLKSWVLEGNPCTWYGVECTGSRVFKLDLSNSELEC
DFSYVALFSVQKLETLALAANSFSGNLSYTSANICSVLTTVDLSNNKLSGPLSDNLIGLC
KNLMVLNLSSNELSNPKNLQRLDLGYNKISGFTPEAMQGCSALQYLDLSNNNMSGNLSGF
VNCLSLSMLDLSSNFLTGEIYPSLGICKELRTLNLSVNKLAGRIPASLGDLHSIERLLLS
NNKLVGVIPPELGNTCKTLQELDLSFNNISGTIPPSFSACLSLHSVNLSNNQLSGPFPGS
VISSIPSLRSLVLSYNNITGSVPISIANFSNLEVLDLSSNNLSGTIPSTLCQSSSSLQRL
YLQNNLLTGSVPPEVANCTQLRSIDLSFNYLSGTIPSSMGSLQYLQDLVMWLNQLEGEIP
HELSNSQSLENLILDNNFITGTIPSGLKNCSNLVWISLSSNRLTGRIPSWMGQLEKLAIL
QLGNNSLSGTIPPELGDCKSLIWLDLNSNSLDGNIPAVLSKQSGTIVAGRVSGKMYAFVR
NEGGTVCRGAGGLVEFAGIRPEQISRVPMMHTCKYTRVYLGITMYGFKDNGTLIFLDLSY
NSFSGTIPEEFGDMYYLQVLNLGHNQLSGKIPSSLGDLKEVGVLDLSHNNLQGFIPQSLS
GLSFLTDLDVSNNNLTGLIPSGGQLSTFPASRYENNTGLCGLPLPSCSSNPVANAASYEH
PKSHRKQASLAGSVAMGLIFSLFCIFGLIVVVIESRKQRKQEDLRDIYMDSLPTSGNGSW
KLTGVLEPLSINVATFEKPLRKLTFAHLLEATNGFSADSLIGSGGFGDVYKAQLKDGSVV
AIKKLIHISGQGDREFTAEMETIGKIKHRNLVPLLGYCKVGEERLLVYEFMRWGSLETVL
HNQKKGAIKLDWPARKKIAIGAARGLAFLHHSCIPHIIHRDMKSSNVLLDENLEARVSDF
GMARLMNAMDTHLSVSTLAGTPGYVPPEYYQSFRCTTKGDVYSYGVILLELLTGKQPIDS
VDFGDSNLVGWVKQHAKTKISDVFDPELMRDPSLEMDLLQHLRIACECLDDRPWRRPTMI
QVMAMFRELQ
>Klebsormidium_flaccidum_A0A1Y1I4W9_Receptor-like_protein_kinase
LKADPGDGAALLEFKWGL-KNP-QVVASWSEAVDPQAWLGVTCSG------------L--
------------------------------------------------------------
------------------------------------------------------------
------------------------------------------------------------
------------------------------------------------------------
-------------------------------------------------------RIVQL
VLDSLDLSGPLTPGLGNLGALQRLQLANNSLASSIPSSFGQLTNLQTLDLRGNLLTGSIP
AELGSLRALSYLDLSFNGFSGQFPSALGSLSTLTYFSVSGNQLTGALPSTLGQLSRCTTL
LLDNNQFQGPVPDSFGNLSALV--------------------------------------
------------------------------------------------------TLTLEH
NSLFNNLPSTFANLVNLETLTAGYNQLSGLLPAFLGTLPRLRTVRLNNNGYSGSIPAGLN
RGGALQTLDISSNYLTQAVPAS--LLTIPFLNVSNNRGLCGAPLPLCSDGSSPPSPETSP
IGPPGSDSGTTAGIVVGVLLAMVLVIAGGAFLVWRRRNDVASPT------------GAAA
LLPSRGPLLGSAARPLNKRWDVYSYRELSRATGQFSEDNILGEGGFGHVYKGVLKGGDVV
AVKRLGSARSQGEREFRSEVDIISSVRHRNVVRLRGCCSEGAKRLLVYDYLPNGSLDSHL
FGER---QVMPWATRLRIAVDSARGLAYLHEDCSPRIIHRDVKSSNILLDERLQAKVADF
GLARLSGLDETHVT-TRVIGTFGYLAPEYAMSGQLTEKSDVYSFGVVLLELITGRKAVDT
SRTPAVNLVDWAKTLAQARIGDLGDPA------ESIELLQVAEVAFTCVRRAAGQRPKMS
QVMALLEQIE
>Marchantia_polymorpha_A0A176W8C7
AVDPPPEIEALLEFKAAVSDDPRGFWYSWKATDHPCNWVGVSCTAFRVQGIDLSGWGLTR
LYGFGSLRTLGSLERLDLSSNNFKADIYED----------------TLTG----------
------------------------------------------LTHLDLSGSSFEGIIPST
WN---LRYLSLAGNGLRGDIP-QLNNLTKLQVLSLAQNQLTGRIPEHLG-----------
--------------NLTTLVSFDLSNNLLNGSIP-VLEHLINLVELNLNNNTLTDFKDP-
----PKNLEHLSISGNQIVGSLPSGLVNL-------------------------------
------------------LNLKSLDLSFNDFSGTIPKGLSRENHSFWLDLSHNQLTGSIP
QDLFASSSVMSLNLSYNLLTGSIPPEVPSGWNFDTLDISHNQLSGAIPPMLINSSQIRLI
WLQHNHLTGNIVDFLDRFPYTRELRLANNLFSGDLTNMVGRWGSLAL-------------
------------RMELVDISNNLLSMSKTEDPMRLEFLAMF----------VLREFRIAG
NGLVGSLPNRVGNLPTLEVLDLSNNHIVGSIPAT---FPSLKVLNISSNNLTGPIPSSLT
RLPKLSSLDVSWNNLSGEVPAIPENSSLNPDFFSGNPGLCGGPLPACSSSSPPPAPTFII
IEKN---EGMDLSWWLLLIISSVLVPQASCLVVCWRWKDKHQHD----------------
----TSNLLERDTAEL------MPLRELKRATDNFADGAQIGAGGFGTVYTGKLNDGTMV
AIKRSKREGSEDDKQFLNEVRILSQVNHRYLVKLLGCCMENKVALLVFEYISNGTLQEHL
QGKS---RRLSWKERLHIAVQVADALNYLHSAFDPPIYHRDVKSANILLDEDLHAKVADF
GISNLAPEASTHVATVAIQGTMGYVDPEYYTSFQLTGKSDVYSFGVVLLELISAQSAIDF
QRGPDASLVTFAASQIKSDWKGMIDPVLVK---YQASIMSVGNLALRCVEMRSKDRPEMK
VVWNQLQTLW
>Marchantia_polymorpha_A0A176W4S6
SPALQLDRAVLLDWRQWLGVNATAWLQKWNEKDTPCNWDGITCEMLRVTVINFTSKQLKG
VLPATGYSNLTAVRSLIIAINDINGTIPKDP-----NLQILDLAQNRLQGGIPDDLL---
----------------------------------------EHLVSLNVSVNNISQPLPAM
--CAILHTLNFSRNIIGGGLP-HIGNCHQLEYIDLWKNHMVGAIPIELGQLPSLKKLVLS
ENYIGGPIPHQLFESCKSLQIVQLARMFLDGPLPLELFTCPLLTIVNIQSNNLSGSLP-H
EVGQLTNLVTLALGNNSLGGPLPEELGALANLKYVDFSLNQFE-----------------
--------GTVPPAYSGLQSLRYLALQENSLTGPFPDVLTGLPQLRLLDLSNNKMVGDIP
AAIFNVTTLTSLLLAVNNFTGSISPDVGNLVNLQVLDLSANSLTGSIPPTIGNLKQLLWL
QLSNNKFSGSLPEEMGNCSSLIWLNLGWNEFSGPIPDSFEFIGSTALPLI----------
----PAEMGEGARWLPGDYAPYSFLVSDLARQCRWNLLLKGQLHPAELDT-PLAYMQLSY
NRFSGSLPNRVGQHGDFSILNFSHNHFNGTVPESLGFIKQLLSLDLSYNDLSGKLPPSLG
NLTFLDRFNISYNNLSGPVPLVHQFATFPFSVYAGNPGLCGSPLPLCGEDSGPSLGPRYR
SGKD----GLSPATILGIIVSTLLVLIVVGIACYASTYVRNENG------------FTKV
GRFHSRDLLKIPVSSFTDSLPKLAYVDLLVATNNFDDANIIGDGGFGVVYKAKLEDGSVV
AIKKLIQDGAQGEREFAAEMLTLGNIRHDNLVTLLGYCASEREKLLLYKCMTNGSLDEWL
HERG---EVLSWSKRLNIAAGAARGLAFLHHSCAPVIIHRDMKASNILLDDDYNACVTDF
GLARRMYGQDTHVS-TIVAGTLGYVPPEYSQTWRSTTKGDVYSFGVVLLELITGKRPTDE
SGMYGGNLVEWVRHLLANRHEEAYDPIIKN----SGELFQFLKLAVVCTEDIPSNRPAMN
DVTRALDQIQ
>Marchantia_polymorpha_A0A176WJK6
ACPYDDDRCALLQFQDALENKGPGSPLNWKTSNPPANWSGVVWHLGRVEKLQLHGFELQG
DIQPLFQQKLLRMSELDVSFNNFSGSLPSPP-----SLKSLNLSGNSIQGSLPKEVQCEA
SANVSTQLVLESL---RNLQNLSLANNKFSDGIPSSLEVLSSLQVLDLSGNNFTGALPRE
VN---LTTLLLNGNGFDGSIPPSLSKCSELKELNLQNNSLTGQIPRELGQLSNLSTLILG
KNKLTGSIPPSLS-KCSELKELNLGENEFSGRLPDVFTSLSNLEILDVSSNLIVGELLVT
DLGQFRSLRNLILSGNNLSGSVPENLGNLTNLEILELKSNNFT-----------------
--------GHVPTSLGGLSRLRTLNLQNNSLTGQIPRELGQLSNLSTLILGKNKLTGEIP
TTLGNCAKLRSLWLNQNTFNGSIPPEVRKLSNLVVLDFSFNLLRGSIPKEICELSRVRIL
LLNNNGLTDSLPDCIGNFSSLQILDLSFNFLSGDLPGDYSG-------------------
------------LYALKNVNRTLKQLVPEETTYD--QQIMNQILTWKAEE-SPTLILLSS
NQFTGEIPPGFGELRNMQELDLSNNFFSGPIPPALGNATALFLLKLANNSLSGPIPEELT
NLTFLSIFNVSNNDLSGPIPQGYQFSTFSNDSFSGNPHLCGYPMPECTASYLPSSSPAYA
ESGGDLDKKFLPLYIVGAAMAFIFIASLVAWSCIGRCRRRNSCL----------------
-FDNELQFLQVTISSF---LPMITHKELAIATENYNDNNIIGDGGFGLVYKAVLNNGVMV
AVKKLVEDGMQGQSEFLAEMRTLGKIKHKNLVCLLGYCSYGRERILVYEYLKHGSLDSWL
HCRG---PGLDWRTRLKIARGAAEGLAFLHHDCIPAIIHRDIKVSNILLDGEFESRLADF
GLARSTKGFESHVS-TELAGTAGYIPPEYSQATAATLKGDVYSFGVVLLEIITGKRPT--
DPFYKKDMAHVAIYIQDMWRDEALDKAMAY-----SQMVEFMRIAGLCCHPCPSKRPHMN
QVVRMLELLE
>Oryza_sativa_indica_A2WUH7
GAAAADDAQLLEEFRQAVPNQ--AALKGWSGGDGACRFPGAGCRNGRLTSLSLAGVPLNA
EFRAVTLLQLGSVEVLSLRGANVSGALSAAGGARCGKLQALDLSGNALRGSVAD------
------------------------------------------------------------
-------YLDLSGNLIVGE-----------------------------------------
-------VPGGALSDCRGLKVLNLSFNHLAGVFPPDIAGLTSLNALNLSNNNFSGELPGE
AFAKLQQLTALSLSFNHFNGSIPDTVASLPELQQLDLSSNTFSGTIPSSLCQDPNKLHLL
YLQNNYLTGGIPDAVSNCTSLVSLDLSLNYINGSIPASLGDLGNLQDLILWQNELEGEIP
ASLSRIQGLEHLILDYNGLT----------------------------------------
-VSNNSFSGPIPPELGDCQSLVWLDLNSNQLNGSIPKELAKQSGKMNVGLIVGRPYVYLR
NELSSECRGKGSLLEFTSIRPDDLSRMPSKKLCNFTRMYVGSTEYTFNKNGSMIFLDLSY
NQLDSAIPGELGDMFYLMIMNLGHNLLSGTIPSRLAEAKKLAVLDLSYNQLEGPIPNSFS
ALS-LSEINLSNNQLNGTIPELGSLATFPKSQYENNTGLCGFPLPPCDHSSPRSS---ND
HQSHRRQASMASSIAMGLLFSLFCIIVIIIAIGSKRRRLKNEEARDIYIDSRSHSANSDW
RLSG-TNLLSINLAAFEKPLQNLTLADLVEATNGFHIACQIGSGGFGDVYKAQLKDGKVV
AIKKLIHVSGQGDREFTAEMETIGKIKHRNLVPLLGYCKAGEERLLVYDYMKFGSLEDVL
HDRKKIGKKLNWEARRKIAVGAARGLAFLHHNCIPHIIHRDMKSSNVLIDEQLEARVSDF
GMARLMSVVDTHLSVSTLAGTPGYVPPEYYQSFRCTTKGDVYSYGVVLLELLTGKPPTDS
ADFGDNNLVGWVKQHTKLKITDVFDPELLKDPSVELELLEHLKIACACLDDRPSRRPTML
KVMAMFKEIQ
>Oryza_sativa_indica_A2YU68
IAGAADEAAALLAFKASVAADPGGALAGWANSTSPCAWAGVSCAAGRVRALDLSGMSLSG
RLRLDALLALSALRRLDLRGNAFHGDLSRHRAAPCA-LVEVDISSNTFNGTLPRAFLASC
GGLQTLNLSRNSLTGGHGIQYLNLSANQFTGSLPG-LAPCANLTYLSIAGNNFSMDISDY
GGCANLTLLDWSYNRLRSTGLPSLVDCRRLEALDMSGNKLSGPIPTFLVELQALRRLSLA
GNRFTGEISDKLSILCKTLVELDLSSNKLIGSLPASFGQCRFLQVLDLGNNQLSGDFVET
VITNISSLRVLRLPFNNITGALPALASRCPLLEVIDLGSNEFDGEIMPDLCSSLPSLRKL
LLPNNYINGTVPSSLSNCVNLESIDLSFNLLVGQIPPEILFLPKLVDLVLWANNLSGEIP
DKFCNSTALETLVISYNSFTGNIPESITRCVNLIWLSLAGNNLTGSIPSGFGNLQNLAIL
QLNKNSLSGKVPAELGSCSNLIWLDLNSNELTGTIPPQLAAQAGLITGAIVSGKQFAFLR
NEAGNICPGAGVLFEFLDIRPDRLANFPAVHLCSSTRIYTGTTVYTFRNNGSMIFLDLSY
NSLTGTIPASFGNMTYLEVLNLGHNELTGAIPDAFTGLKGIGALDLSHNHLTGVIPPGFG
CLHFLADFDVSNNNLTGEIPTSGQLITFPASRYENNSGLCGIPLNPCVHNSGAGGL---P
QTSYGHRNFARQSVFLAVTLSVLILFSLLIIHYKLWKKNKTKEIQAGCSESLPGSSKSSW
KLSGIGEPLSINMAIFENPLRKLTFSDLHQATNGFCAETLIGSGGFGEVYKAKLKDGNIV
AVKKLMHFTGQGDREFTAEMETIGKIKHRNLVPLLGYCKIGDERLLVYEYMKNGSLDFVL
HDKGEANMDLNWATRKKIAIGSARGLAFLHHSCVPHIIHRDMKSSNVLLDGNFDAYVSDF
GMARLMNALDSHLTVSMLSGTPGYVPPEYCQDFRCTTKGDVYSYGVVLLELLTGKKPIDP
TEFGDSNLVGWVKQMVEERCSEIYDPTLMATTSSELELYQYLKIACRCLDDQPNRRPTMI
QVMTMFKEFQ
>Oryza_sativa_indica_A2YZH5
AIAVGEEAAALLAFRASVADDPDGALASWVLGAAPCSWDGVSCAPGRVAAVDLSGMSLAG
ELRLDALLALPALQRLNLRGNAFYGNLSHAPSPPCA-LVEVDISSNALNGTLPPSFLAPC
GVLRSVNLSRNGLAGGHGVGYLNLSANLFAGRLPE-LAACANLTYLNIAGNNFTGDVSGY
GGCANLTVLDWSYNGLSSTRLPGLINCRRLETLEMSGNKLSGALPTFLVGFSSLRRLALA
GNEFTGAIPVELGQLCGRIVELDLSSNRLVGALPASFAKCKSLEVLDLGGNQLAGDFVAS
VVSTIASLRELRLSFNNITGVLPVLAAGCPLLEVIDLGSNELDGEIMPDLCSSLPSLRKL
LLPNNYLNGTVPPSLGDCANLESIDLSFNLLVGKIPTEIIRLPKIVDLVMWANGLSGEIP
DVLCNGTTLETLVISYNNFTGSIPRSITKCVNLIWVSLSGNRLTGSVPGGFGKLQKLAIL
QLNKNLLSGHVPAELGSCNNLIWLDLNSNSFTGTIPPQLAGQAGLVPGGIVSGKQFAFLR
NEAGNICPGAGVLFEFFGIRPERLAEFPAVHLCPSTRIYTGTTVYTFTNNGSMIFLDLSY
NGLTGTIPGSLGNMMYLQVLNLGHNELNGTIPDAFQNLKSIGALDLSNNQLSGGIPPGLG
GLNFLADFDVSNNNLTGPIPSSGQLTTFPPSRYDNNNGLCGIPLPPCGHNPPWGGR--PR
GSPDGKRKVIGASILVGVALSVLILLLLLVTLCKLRMNQKTEEVRTGYVESLPTSGTSSW
KLSGVREPLSINVATFEKPLRKLTFAHLLEATNGFSAETLIGSGGFGEVYKAKLKDGSVV
AIKKLIHFTGQGDREFTAEMETIGKIKHRNLVPLLGYCKIGDERLLVYEYMKHGSLDVVL
HDKAKASVKLDWSARKKIAIGSARGLAFLHHSCIPHIIHRDMKSSNVLLDNNLDARVSDF
GMARLMNALDTHLSVSTLAGTPGYVPPEYYQSFRCTTKGDVYSYGVVLLELLSGKKPIDP
TEFGDNNLVGWVKQMVKERSSEIFDPTLTDRKSGEAELYQYLKMASAWMIDPTEGQP---
----------
>Oryza_sativa_indica_A2Z4H7
SAAAETDAAALLRFKAFVHKDPRGVLSSWVDP-GPCRWRGVTCNGGRVTELDLAAGGLAG
RAELAALSGLDTLCRLNLSGNELHVDAG--DLVKLPALLQLDLSDGGLAGRLPDGFLACY
PNLTDVSLARNNL----------------TGELPGMLA--SNIRSFDVSGNNMSGDISGV
--PATLAVLDLSGNRFTGAIPPSLSGCAGLTTLNLSYNGLAGAIPEGIGAIAGLEVLDVS
WNHLTGAIPPGLGRACASLRVLRVSSNNISGSIPESLSSCHALRLLDVANNNVSGGIPAA
VLGNLTAVESLLLSNNFISGSLPDTIAHCKNLRVADLSSNKISGALPAELCSPGAALEEL
RLPDNLVAGTIPPGLSNCSRLRVIDFSINYLRGPIPPELGRLRALEKLVMWFNGLDGRIP
ADLGQCRNLRTLILNNNFIGGDIPVELFNCTGLEWVSLTSNQITGTIRPEFGRLSRLAVL
QLANNSLAGEIPRELGNCSSLMWLDLNSNRLTGEIPRRLGRQLGSTPSGILSGNTLAFVR
N-VGNSCKGVGGLLEFAGIRPERLLQVPTLKSCDFTRLYSGAAVSGWTRYQTLEYLDLSY
NSLDGEIPEELGDMVVLQVLDLARNNLTGEIPASLGRLRNLGVFDVSRNRLQGGIPDSFS
NLSFLVQIDVSDNNLSGEIPQRGQLSTLPASQYAGNPGLCGMPLEPCGDRLPTATMSGLA
AAASRRAATWANGVILAVLVSAGLACAAAIWAVAARARRREVRS-AMMLSSLQDGTATTW
KLGKEKEALSINVATFQRQLRKLTFTQLIEATNGFSAASLIGSGGFGEVFKATLKDGSCV
AIKKLIHLSYQGDREFMAEMETLGKIKHKNLVPLLGYCKIGEERLLVYEFMSHGSLEDTL
HGDRSASPAMSWEQRKKVARGAARGLCFLHHNCIPHIIHRDMKSSNVLLDGDMEARVADF
GMARLISALDTHLSVSTLAGTPGYVPPEYYQSFRCTVKGDVYSFGVVLLELLTGRRPTDK
DDFGDTNLVGWVKMKVGDAGKEVLDPELVVGAN---EMARFMDMALQCVDDFPSKRPNML
QVVAMLRELD
>Selaginella_moellendorffii_D8QTC7
ANSSKSDSSVLLRLKSSV-HDPYKVLSSWGSNRSVCKWEGVSCSKDRVSGLYLQNLTLSG
SILSFMIQELPFLRQLH-------------------NLKVFNLSGNHLGGGFHHSKFSI-
----------------------------------------DKLEVLDLSDNKLGFNLPSS
--CRSLKSLDLSTNSFTGEIPELFRRCTALEQISLAHNNFSSYLPSLIS-----------
------------------------------------------------------------
----LPYLKIIDASYNAFKGQVPAFRT---NLRHLNLSSNSFTITS-NETCPLTSKLESL
ILVNNELHGRVLDTLKLCNALKMLDLSFNSVTGQIPENICDLPKLEYFLAWVNNLEGGIP
SNLMACNNLTMIILSYNNLEGNIPAELSSLIKLQWLSLSNNKLIGEIP-SLENAKEMLVL
QLSNNSLQGKVPSRMG----MQVIELRKNKLTGNIPPILGFTRKTFL-------------
------------------------------------NVNLLPALTYGYNISSPLHIDISH
NNLYGEIPSQLSEMQDLQYLNFGHNDISGVIPAALGVLKNMAVLDLSHNNLQGEIPYTFL
LLSSLSALNLCCNNLSGIIPQGGQLTTLKPSSFEGNEYLCGFPLSACRP--PNSLDNIDN
SNIGGKVGIVLIASGFGMFGFVLSFTIVIFVDMRKK------------------------
------------------------------------------------------------
---------------------------------------------LVYQTLS--------
------------------------------------------KVEQIIIS----------
------------------------------------------------------------
------------------------------------------------------------
----------
>Selaginella_moellendorffii_D8TEZ8
DLSCASERSALLEFRARLGGGGGGVLESWSSGAVSSSWRGVTLGSGQVVKLELSSLELTG
ELYPLGLFELRSLVALDLSWNNFSGPV-----SSDFRMELLDLSHDNFSGALPASNLSRM
AALAKLDVSSNALDS-QQLRTLDLSSNSFSGNLPEFFAT-TSLEVLNLSSNQFTGPVREK
RK---IRVLDMASNALTGDLS-GLVGLTSLEHLNLAGNNLSGTIPSELGHFANLTMLDLC
ANEFQGGIPDSFS-NLAKLEHLKVSNNLLSYMLDVGVSLPKSLRVLSAGSNLFSGPLRV-
----PSTLEVLYLPENRFTGPLPPELGQLK-------------------------NLKKI
ILNQNSFVGSIPPSIAHCQLLEEIWINNNLLTGHIPPELFTLKHLRALVLANNSLSGSVP
LGISQSKTLEVLWLEQNNFSGPISSEVGQLSNLLMLSLASNKLTGHIPASLGKLTNLVGL
DLGLNALSGRIPDELAGLSSIHIPTAWSNSTLTSLSPRYSDKPPSAL-------------
------------VYNNEG------------------QRFIGYA--------LPTTLDFSH
NELVGGIPAELGALRNLQILNLSHNRLQGSIPPSLGNVPALLKLDLSRNNLTGTIPQALC
KLTFLSDLDLSDNHLKGAIPSSTQFQTFGNSSFAGNPDLCGAPLPECRLEQDEARSDIGT
ISAV---QKLIPLYVVIASLFCGFWALFIILIRKRQKQEEDEDE------------YSKK
KLNSEVSNMSEGVAW-------IHPNELMSATSNYSHANIIGDGGFGIVYKAILADGSAV
AVKKLITDGGQGEREFLAEMQTLGKIKHKNLVCLKGYSCDGKDRILVYKYLKNGNLDTWL
HCRG---KPLDWKTRFHIILGAARGITFLHHECFPPIVHRDIKASNILLDEDFQAHVADF
GLARLMRAGDTHVS-TDVAGTVGYIPPEYNSSCMATMRGDVYSFGVVVLETIMGKRPTDK
GFRRAGGIGHLAGERVTVELQSAIDAAMLANTTAGEEILEVMKIACLCCVDKPGKRPEMT
HVVRMLEGVE
>Selaginella_moellendorffii_D8TGI5
GDAEDSELEALLSFKNSV-DDPLVALNNWKAGTDVCQWIGVSCSSGRITGIQLDSLSLSG
LLPFSTIQTLPQLRTLSASGNNFTGIKISP----CS-LEVLNLSSNDFTSHFLDILLVTC
KDIRQLNLSHNKLRKIHVMVSVDLSHNRISGSIPASFTLCRSLQELSLSSNNLTGEFSGL
SN--SLQKLNLSTNVFTSFQIE--------------------------------------
--------------HCPTLEELDLSFNNISGTVF--RKDCGSLKMLNLSDNHLSGPFLST
LATVFKSLKVLQADHNNFIGELPTVPP---SLEVLDLSCNFFSTGNP-NICPARSSLKSL
LLVYNRLHGRVLNSAMNCGNLEMLDMSINSLAGPIPVDMCSLPKLQHLLLWGNNLEGSIP
ATISNCSELVTLNLSFNNLTGVIPQQISGLKKLWLLLLSNNMISGAIPASIGSMLSLRSL
VLGHNMLQGGLPSELRNNKGLTLFLVNDNQLTGQIPSWIGR-SSEVEEDKITEVTFPFLM
NIEASICKAYEEVFILQGIRLDDFEQLPFATRCRFFLAPPGFNLTIYSLVNSPLAIDLSH
NSFTGTIPEEFGGMRDLNVLNLAHNLLTGAIPSTIGNLKNLEWLDLSQNWLESHIPDSLG
NITFLKYLNISNNKLFGRVPQIAQLALFPVSSYEGNPGLCGFPLAECASHNPFHDDHKDE
NDGD--------------------------------------------------------
------------------------------------------------------------
------------------------------------------------------------
------------------------------------------------------------
------------------------------------------------------------
------------------------------------------------------------
----------
>Selaginella_moellendorffii_D8RC00
AAAKGEDRATLLRFKNQV-SDPLSTLSTWNTSSDSCHWHGVNCSSGRITGLDLQSLSLPR
PALLDAIQDLSHLEELHISQTNFTGSS-----TNRSNLEALDLSQNKLTGDDNLQILESC
G---------------------------------------GTIRALNLSSNELTRDLSLP
ERCN-LTVLDVSNNRLVGEFPPILSTCVELQKVFLSSNNLSQIF---FP-----------
--------------GCKNLISINISFNQISGELFAPESRCTSLKVLAIARNAFSGDFFSQ
RSHNFPVVERIDAAYNKFTGEVPAHIGVLT--RYMDLSSNNLTTIGN-------------
------------------------------------QQLCSNSSLESLLLQNNRLDGQIP
SALAKCKNLVNLMLSFNRFEGEIPSQLSDLQDLQWLSLSNNRLSGEIPAALGRLHRMTVL
QLRDNRLQGEIPSELEQCENLLMIDFAGNLLSGNIPARIGKSSSSLL---------TLVP
NGELPTCTGAG-VFGVQGIALEDFEALLAATRCD---AHVGFFPPVTLDLSSPIYLDVSN
NNLTGEIPLELGRMEDLIVLGLAYNSLTGEIPAGFGTIPTLDTVDMSHNLLQGGIPGGFA
SLGTLTRLNVSYNNLSGIVPQGPQTGTF---ILDGNPRLCNHLVPGCAAPVDATPQSFSR
GGDDGFGGIVGMGVALGVVAFVPSAIL---------------------------------
------------------------------------------------------------
------------------------------------------------------------
------------------------------------------------------------
--------------------SFRYLSPLFF------------------------------
------------------------------------------------------------
----------
>Selaginella_moellendorffii_D8R7Q9
ASAEDSEVEALLSFKLSV-DDPLGALNNWKAGTNVCHWIGVSCSSGRITGIQIDSLSLSG
LFPLSTIQALPQLRNLSASGNNFTEINISP----CS-LEFLNLSSNDFTSHFLDILLVTC
KGIRHLNLSHNKLREIHVMVSVDLSHNRISGSIPASFASCRSLQELSLSSNNLTGELSGL
ST--SLQKLNLSTNFFTTFQID--------------------------------------
--------------HCPSLEELDLSFNNISGTVF--RKDCAALKMLNLSDNHLSGPFLSS
LATVFKSLQVLQADHNNFIGELPTVPP---SLKVLDLSCNLFNTGNP-SICPARSSLKSL
LLIYNRLHGRVLNSAMNCGNLEMLDMSINSLAGPIPVDMCSLPKLQHLLLWGNNLEGSIP
ATISNCSELVTLNLSFNNITGVIPQQISRLKKLSLLFLSNNMISGAIPASIGSMLSLRSL
LLSHNKLQGGLPSELRNSNVLVLLLVNDNQLTGQIPSWIGR-SSVVEEDEITEITFPFLM
NIEASICKAYEEVFILQGIRLDDFEQLPFATRCRFFLAPPGFNLTIYNLVNSPLAIDLSH
NSFTGTIPEEFGGMQDLNVLNLAHNLLTGAIPSTIGNLKNLEWLDLSQNWLESHIPDSLG
NLTFLKYLNISNNKLLGRVPQSAQLALFPVSSYEGNPGLCGFPLAECAGHNPFHGDHTDE
DSDD--------------------------------------------------------
------------------------------------------------------------
------------------------------------------------------------
------------------------------------------------------------
------------------------------------------------------------
------------------------------------------------------------
----------
>Selaginella_moellendorffii_D8RWV9
-------MTDLLEFR------------------DAQTFVNGLVSIARYLVYSSIISHFQA
LFRFIQIQALPQLRNLSVSGNNFTEIKVSS------SLEVLDLSGNHFTGDFLDSRLVTC
KGIRILNLSHNKLRKI------------------------NSMVSVDLSYNRISGSIPSS
--CKSLKFLDVSSNQLVGGIPEMSKNCRRLQKLNASSNF----ITTFLE-----------
--------------QCTSLQELDVSFNNISETVF--WKDCDALKVLNLSDNQFSGPFLSS
LPQVFKSLEVLQADHNSFTGEIPTVPP---TLEALDLSCNKFSSSN-TNICLSKSKLQSL
VLVYNRLRGPVLNLAMNCSNLKMLDLSINFVTGSLPGNICSLSKLQHLILWGNNLEGRIP
ATIDECSELVTLHLSHNNLTGVIPEEISRLKNLSLLVLNNNMLSGEIPASLAKMQNIRGL
LLGHNKLQGGLPGELRNTNSLIHLAVNDNQLAGPIPSWIGCSVKEDQYDIKYPYLMVLLF
NVQPSICKGYNEVFILQGIRFHEFQQLPIATRCQYFLSPPGFNIYLISSNGSPWCIDLSF
NSFTGTIPAEFGAMQNLYSLNLAHNLLTGAVPSTVGNLKELEWLDLSYNQLESHIPGSLT
NLTFLKYFNISHNKLLGGIPQSGQLPTFPASSYEGNPGLCGIPLAECHGNDYNLDNHSGD
EDDD-ED------------------F------------------------------CTTY
EIDL---------------------------------------------------PIKVL
APKKF-------------------------------------------------------
------------------------------------------------------------
------------------------------------------------------------
-------------------------------------IADHNNL----------------
----------
>Selaginella_moellendorffii_D8T7X7
TSSSVDSAAALLRLKHGV-RDPLGTLRGWNKTVSCCEWEGVDCSSGRVIGLHLQSLTLSS
DLLILTIQMLSHLRQLHVSRSQFAEPLS----SNLSDLEVLDLSNNILRGSFPT------
------------------------------------------------------------
----------------------------ELN-----------------------------
---------------------LEL------------------------------------
----HSSLEVLDASYNSFTGELPKFHA---NLKHLDFSSNMFTKTS-SNICPTDSKVRNL
LLPNNRLTGPLLDSLVNCRRLQLLDVSFNELTGGIPDQLCNLPKLQHLHAWGNGLQGSIP
STLGNCVDLITILLSHNNLNGSIPTQLSGLHKLWWLSLSSNYLTGEIPSSFGELDNLVCL
QLTNNSLEGEIPKEMDGSKSLYVMELASNSFSGKLPGRIGRN------------------
---------------------------------------------------SPLIIQLSY
NQLSGEIPEEIGLMRSLLILDVAHNNLSGRIPEVLGNLEGMQVLDLSENALHGSIPASLS
QLTFLFLFNVSYNNLSGRIPQRGQFFTFTGGSFEGNPELCGLPLPKCFAADPPVLTNIAH
PISDGIQDILVAALVSGTIAFVICCALSFYCHSKYT------------------------
------------------------------------------------------------
------------------------------------------------------------
------------------------------------------------------------
---------------CKLSQTSSYV-----------------------------------
------------------------------------------------------------
----------
>Selaginella_moellendorffii_D8SE70
ILAAASDTRALLSLKNGV-GDPSRSLESWNASTPSCQWQGVLCSVGRVASLSLQFLELPA
SLLASTIEELPRLRQLNVSASNFTEPL-----AGITSLESLNISRNELRGSFPIEFLTRC
----------------------------------------SGLRRLDLSQNQISGSISGA
GRES-LQWLDLSGNDLAGAIPPLLTACTNLRELYLSYNSFSGAFPS-LGFSNSIRKLKLA
GNSFTA-FEIRSGAACRKLVELDVSANNISGKLFQPTPSCPKLKHLNISLNSFSGTPGDS
LENDLPSLEVLDASYNGFAGEVLGIHQ---NLAFLNFSSNRFTTIR-DSFCLEQSKLTSL
LLPNNKLGVRVLDSLANCTSLEMLDFSFNNATGEIPDRLCEHPQLQHLLAWVNKLQGIVP
PALGNCTNLTIALLSYNNLHGAIPPDISRLQNLWWLSLSSNRLTGKIPPSLGELQTIVVL
QLGNNSLEGGVPLELSKCKNLVMLDLSANQLTGTVPSRVGRDYTGEM---------VLGL
ASLGSKCRGRG-LFALQGLRLEDLEQRVSETECV--------------------------
--------------WSMQYL-----------PLFKVELTSLIVLTLSYNNLTGGIPGELS
SMQNLYKLDLAHNFLAGPIPESV--------------GLYGFPLSNIRPQDSPALSVEEH
HSDDGYREELLAGVPCFIISFLVATTATILLTRARQ------------------------
------------------------------------------------------------
-VQKVLGLRR--------------------------------------------------
------------------------------------------------------------
------------------------------------------------------------
------------------------------------------------------------
----------
>Selaginella_moellendorffii_D8QR60
-----------------------------------------------MVSVDLSHNRISG
SIPASIFASCKSLRFLEISSNQLVGGVPEDCR----SLQELSLSSNNLTGELSG--LRSS
NSLQKLNLFNNITGVIKKLCLLFLSNNMISGAIPASGSM-LSLRFLVLGHNKLQDGLSSE
KG---LTLFLVNDNQLTGQIPSGLSICKDLYVLFLKHNLLTGAIPSIIGNLKNLEWLDLS
QNWLESHIPDSLGNTCKDIRYLNLSHNSLKGTIG------HVMVSVDLSHNRISGSIPAS
IFTLCKSLSDNHADHNNFIGELPTVPP---SLNVLDLSCNLFSTGNP-NICPARSSLKSL
LLVYNRLHGRVLNSAMNCGNLEMLDISINSLAGPIPVDMCSLPKLQHLLLWGNNLEGSIP
ATISNCSELVTLNLSFNNLTGVIPQQISGLKKLWLLLLSNNMISGAIPASIGSMLSLRSL
VLGHNMLQGGLPSELRNNKGLFMFLVNDNQLTGQIPGWIGRSSEVDRTEVTFPFLMVFAI
NIEASICKAYEEVFILQGIRLDDFEQLPFATRCRFFLAPPGFNLTIYTLVNSPLAIDLSH
NSFTGTIPEEFGGMRDLNVLNLAHNLLTGAIPSTIGNLKNLEWLDLSQNWLESNIPDSLG
NLTFLNYLNISNNKLFGRVPQSAQLALFPVSSYEGNPGLCGFPLAECASHDPFHDDHKDE
NDDDHGDAAIVGGGVSCILWTFAVFF------------------------------SKRW
E----------------------------------------------------------A
LLKRLI------------------------------------------------------
------------------------------------------------------------
------------------------------------------------------------
------------------------------------------------------------
----------
>Selaginella_moellendorffii_D8R2Y4
VVANTKDTDTLWRFQNAV-VDHSKTLKSWNGNQTPCKWDGVTCSEGRVIELSLQSLELSN
TLEGISLQSY--------------------------SLRVLNISRNQLTGSFPTELLGNC
----------------------------------------PHLTRLDLSHNQLNGTISSE
--CKSFEYLDLSSNQFTGRIPSLIKTCTNLQNISLSDNKFSGTFSLY--DSNKVHTLNLA
GNRFST-FQIHSDEACKNLIELDISSNNISGKLF--------------------------
---------------------------------------------------HGQAKLKSL
LLPNNKLVGGILYSVLSCTSLEMLDLSFNTLSGNIPVTLCNLPRLRHLLAWVNKLQDTIP
SSLAMCSNLTTIILSYNMLEGVIPPELSRLQNLNWLSLSSNRLIGSIPLSFEELNQIQTL
QLSNNSLQGDIPLGLSKNKNLLMVDLSNNYFSGRVPARIGRNVTREL-------------
-------------------------KRLNTPECS--WTILLYGSHFKMEVSSAMVLDLSH
NNLSGQILASIGDMRSLLKMDLSHNFLSGPIPESMGNLDNIQTLDISENSLSGTIPGSLT
LLNTLFSLNVSYNNLSGLIPQGGQLTTFQSSSYEGNPGLYGSPLTYNHTSSRNSTTAEEK
TQEVGRDEELLAGALLFVISFVVATIIVTFKLKFK-------------------------
------------------------------------------------------------
------------------------------------------------------------
------------------------------------------------------------
------------------------------------------------------------
------------------------------------------------------------
----------
>Selaginella_moellendorffii_D8SYS5
------------------------------------------------------------
------------------------------------------------------------
------------------------------------------------------------
------------------------------------------------------------
------------------------------------------------------------
------------------------------------------------------------
------------------------------------------------------------
--------------------------------MYTLVLSNNMLSGSIPASVVQIPSLRGL
LLGHNKLEGGLPVELKNTSNLIQLSLNDNQMAGEIPSWVGCSVKETRNDVTFPYLMVLLF
NIEPSICKGYEAMFILQGIRFHEFEQLPIATRCQFY------------------------
----------------------------------------LAPPDLSQNQLESQIPGSLA
DLTFLKYFNISHNRLLGGIPQAGQLPVFPASSYEGNPGLCGIPLAECQRAAPDDHNLDNH
SGGKDEDAGIVAAVVSCVLWSCAVFF------------------------------SKSW
ELQR--------------------------------------------------------
------------------------------------------------------------
-------VLMSWL-----------------------------------------------
----------------------------YY------------------------------
------------------------------------------------------------
----------
>Selaginella_moellendorffii_D8RQY5
------------------------------------------------------------
------------------------------------------------------------
------------------------------------------------------------
----------------------MSKNCRRLQKLNASSNF----ITTFLE-----------
--------------QCTSLQELDVSFNNISETVF--WKDCDALKVLNLSDNQFSGPFLSS
LPQVFKSLEVLQADHNSFTGEIPTVPP---TLEALDLSCNKFSSSN-TNICLSNSKLQSL
VLVYNRLRGPVLNLAMNCSNLKMLDLSINFVTGSLPGNICSLSKLQHLILWGNNLEGRIP
ATIDECSELVTLHLSHNNLTGVIPEEISRLKNLSLLVLNNNMLSGEIPASLAKMQNIQGL
LLGHNKLQGGLPGELRNTNSLIQLAVNDNQLAGPIPSWIGCSVKEDQYDMKYPYLMVLLF
NVQPSICKGYNEI---------------------------------------PWCIDLSF
NSFTGTIPAEFGAMQNLYSLNLAHNLLTGAVPSTVGNLKQLEWLDLSYNQLESHIPGSLT
NLTFLKYFNISHNRLLGGIPQSGQLPTFPASSYEGNPGLCGIPLAECHGNDYNLDNHSGD
KDDD-EDAGIVAAVVSFLAWSCAVFF------------------------------NKRW
EL----------------------------------------------------------
--KRF-------------------------------------------------------
------------------------------------------------------------
------------------------------------------------------------
------------------------------------EIM---------------------
----------
>Selaginella_moellendorffii_D8QR82
ASAEDSEVEALLSFKLSV-DDPLGALNNWKAGTNVCHWIG------------IDSLSLSG
LFPLSTIQALPQLRNLSASGNNFTEINISP----CS-LEFLNLSSNDFTSHFLDILLVTC
KGIRHLNLSHNKLREIHVMVSVDLSHNRISGSIPASFALCRSLQELSLSSNNLTGELSGL
SN--SLQKLNLSTNFFTTFQID--------------------------------------
--------------HCPSLEELDLSFNNISGTVF--RKDCAALKMLNLSDNHLSGPFLSS
LATVFKSLQVLQADHNNFIGELPTVPP---SLKVLDLSCNLFNTGNP-SICPARSSLKSL
LLVYNRLHGRVLNSAMNCGNLEMLDMSINSLAGPIPVDMCSLPKLQHLLLWGNNLEGSIP
ATISNCSELVTLNLSFNNITGVIPQQISRLKKLCLLFLSNNMISGAIPASIGSMLSLRSL
LLSHNKLQGGLPSELRNSNVLVLLLVNDNQLTGQIPSWIGR-SSVVEEDEITEITFPFLM
NIEASICKAYEEVFILQGIRLDDFEQLPFATRCRFFLAPPGFNLTIYNLVNSPLAIDLSH
NSFTGTIPEEFGGMRDLNVLNLAHNLLTGAIPSTIGNLKNLEWLDLSQNWLESHIPDSLG
NLTFLKYLNISNNKLLGRVPQSAQLALFPVSSYEGNPGLCGFPLAECAGYNPLHGDHTDE
DSDDRRNGELAGSVAMGLLLALSCIIGLIVIAVKTKKQKNQEDMRDKYMDSLPTSGSGSW
KLSGVLEPLSINVATFEKPLRKLTFAHLLEATNGFSADSLIGSGGFGDVYKAQLKDGSVV
AIKKLIHVSGQGDREFTAEMETIGKIKHRNLVPLLGYCKIGEERLLVYEYMKWGSLETVL
HEKIKGSTGLDWATRKKIAIGSARGLAFLHHSCIPHIIHRDMKSSNVLLDENMEARVSDF
GMARLMNALDTHLSVSTLAGTPGYVPPEYYQSFRCTTKGDVYSYGVILLELLSGRRPIDP
VEFGDNNLVGWMKHNVKLRALDVFDPVLIKDKHIEVDLYQHLRIACECLDDRPWRRPTMI
QVLAMFRELQ
>Picea_lambertina_PILA_10019
GFPLRRDAEALIEFKNGVTEDPRRVLSGWVLNNNPCDWYGVRCTLWRVTMVDLGNAGLSG
NLWVDILSGLDKLDRLVLRGNNFTGDLGSKMGNVCS-VSTLDLSDNKLSGNFAMDFFGVC
QSLVSLNISHNSLTTAQNLQHLDLSNNKINGSLPPGFGQCSSLQVLDLSNNNLSGPLSGL
GDCAKLTVLDLSSNALTGKIPPSLGNCKDLKLLNLSANLFLGTIPAALGGLISIEQLLVF
KNNLDGNIPPELGNTCPTLKELDLSNNNITGPIPPSFAMCSSLDTINLSNNQLSGNFLGD
LLGNLHSLRVLLLPYNNLTGSIPLSLANCSSLEVLDLSSNIISGTIPPGICNPSSSLQRL
SLPNNLLTGSLPPELANCRNLRRIDFSFNYLNGTIPAILGSLPYLQDLVIWLNHLEGQIP
DKICDSGSLQTLILNNNFLTGEVPSSLATCHDLLWISLASNRLSGTIPSSLGRLDKLAIL
QLGNNSLSGAIPPELGNCSSLIWLDLNSNMLNGSIPAELSQQSGHVVAGNVAGKSFAFVR
NEGGTACRGAGGLLEFAGIRSEQLSRSPMLHSCDFTRVYLGTTVYKFTDNGTLIYLDLSY
NSLSGPIPEGFGSMYYVNVFNFGHNLLNGIIPSSLGGLKQVGVLDLSHNRLQGFIPGSLG
GLSFLSDLDLSNNNLSGSIPSSGQLMTFPASRYENNSDLCGLPLPTCNSNEPTNGEEPDQ
SSS-RRNGALAGSVAMGLVLALSCIFGLIVIAVKTKKQKKQEDKRDKYMDSLPTSGSGSW
KLSGVLEPLSINVATFEKPLRKLTFAHLLEATNGFSADSLIGSGGFGDVYKAQLKDGSVV
AIKKLIHVSGQGDREFTAEMETIGKIKHRNLVPLLGYCKIGEERLLVYEYMKWGSLETVL
HEKIKGSTALDWATRKKIAIGSARGLAFLHHSCIPHIIHRDMKSSNVLLDENMEARVSDF
GMARLMNALDTHLSVSTLAGTPGYVPPEYYQSFRCTTKGDVYSYGVILLELLSGRRPIDP
VEFGDNNLVGWMKHNVKLKASDIFDPVLIKDKHIEMDLYQHLRIACECLDDRPWRRPTMI
QVLAMFRELQ
>Picea_lambertina_PILA_13154
DRSLSSDAEALMAFKNNVESDPDNRLHDWLISSNPCTWSGVECTDYRVSKVDLSNFGLEC
NFSSVLLFGLEKIRTLVLKSNAFHGNMSYSSGINCSVLETVDLSNNKLQGPLSGDLVGLC
QNIAELNLSVNELTDPKGLQTLNLAHNRISWFAADGLKGCSGLQYLDISFNNMSGNLSGM
GDFQSLTALDLSSNFLTGELHPSLGNCKQLKSLNLSVNQLVGNIPSSLGGLHSIENLLIS
NNKLDGIIPPELGSTCKTLQDLDLSFNKISGTIPSTFSDCLSLHTMNVSNNGLSGTFPGD
VISRMVSLKNLVLSYNNISGALPVSISKFPSLEVLDLSSNHLNGTIPNYFCKSPSPLQRL
YLQDNMLMGSVPVELADCTQMKSLDLSFNYLSGTIPASLGSLRYLQDLVMWLNKLEGVIP
DELSNSQSLENLILDNNFITGTIPSSLKNCTNLVWLSLSSNRLTGTIPSWIGQLDNLAIL
QLGNNSLSGTIPPELGDCKSLIWIDLNSNKLEGSIPGELSKHSGKISAGSVSGKMYAFVR
NEGGTACRGAGGLVEFAGIRPEQISRVPALHSCQFTRVYMGTTMYQFKYNGTLVFLDLSY
NMLSGTIPEEIGSMYYLQVLNLGHNNLTGNIPSSLGGVKEVGLLDLSHNNLQGFIPPSLS
GLSFMAELDVSNNNLTGLIPLSGQLSTFPASKYENNSGLCGVPLPPCQYNDGT--ADSEH
SKPHRKQASLAASVATGFLASIFCIFCLIVVVIESRKHKKKEELREVYMESLPNSMNGSW
KITGVLEPLSINVATFEKPLRKLTFAHLLEATNGFNADSLIGSGGFGDVYKAQLKDGTVV
AIKKLIHVSGQGDREFTAEMETIGKIKHRNLVPLLGYCKIGEERLLVYEYMRWGSLDTVL
HNQMKGGIKLDWPARKKIAIGAARGLAFLHHSCIPHIIHRDMKSSNVLLDENLEARVSDF
GMARLMNAMDTHLSVSTLAGTPGYVPPEYYQSFRCTTKGDVYSYGVILLELLTGKQPTDS
VDFGDNNLVGWVKQHAKLKISDVFDPDLMKDPSLEVDLLQHLRIACECLDDRPWRRPTMI
QVLAMFRELQ
>Pseudotsuga_menziesii_PSME_20560
------------------------------------------------------------
------------------------------------------------------------
------------------------------------------------------------
------------------------------------------------------------
------------------------------------------------------------
------------------------------------------------------------
------------------------------------------------------------
------------------------------------------------------------
------------------------------------------------------MYAFVR
NEAGTACRGAGGLVEFAGIRPEQISRVPSLHSCQSTRVYKGTTMYQFKDNGTLIFLDLSY
NLLSGSIPEGIGSMYYLQILNLGHNNLTGNIPSSLGGDKQVGLLDLSHNKLQGFIPPSLS
GLSLMADLDVSNNNLTGQIPLSGQLSTFPPSRYENNSGLCGLPLPPCSSNEGTNSANSEH
SKPQRKQASLAASVATGFLASIFCIFCLIVVVIESRKHKKQEELREVYMESLPNSMNGSW
KITGVLKPLTINVATFEKPLRKLTFAHLLEATNGFNADSLIGSGGFGDVYKAQLKDGTIV
AIKKLIHVSGQGDREFTAEMETIGKIKHRNLVPLLGYCKIGEERLLVYDYMRWGSLDTVL
HNQMKGGIKLDWPARKKIAIGAARGLAFLHHSCIPHIIHRDMKSSNVLLDENLEASVSDF
GMARLMNAMDTHMSVSTLAGTPRYVPPEYYQSFRCTTKGDVYSYGVILLELLTGKQPTDS
VDFGDNNLVGWVKQHAKLKISDVFDPDLMKDPCLEVELLQHLRIACECFDDRPWRRPTMI
EVLAMFRELQ
>Pseudotsuga_menziesii_PSME_40648
GLLLRRDAEALIEFKHGVTRDPRGVLQEWVSSNNPCDWYGVSCLQGRVTAVDLGNAGLSG
NLLVEILSRLDKLDRLVLRGNNFTGGLGSKMGNVCS-VSTLDLSDNRLSGDFATDFLNVC
QSLVSLNISYNSLTTAQSLQHLDLSYNRINGSLPPGIGQCSSLQSLDLSNNNLSGPLSAL
GDCAKLTVLNLSSNALTGEIPPSLGNCKGLKLLNLSANLLLGTIPEALGGLSSIEQLLVF
KNNLSGNIPPELGSICPTLKELDLSSNNILGSIPRSFALCSSLDTINLSHNQLSGNFLSD
LLWNLRSLRVLLLSYNNLTGSIPLSLANCSSLEVLDLSSNDISGTIPPGICTHSSSLQRL
FVPNNHLTGSLPPELANCRNLRTIDFSFNNLNGTIPEILGSLPYLEDLVIWLNQFEGQIP
DKICDSGSLQTLILNNNNLTGEVPSALMKCTNLVWMSLSSNRLSGAIPSSLGHLDKLSIL
QLNNNSLS-----------------------------ELSQQSGHIVAGFVEGKSFAYTR
ND-YPSCRGAGTLLEFAGIRPEQLS-SPMLNTCGLFRVYQGITMNGFKDNGTIIYLDLSY
NSLSGTIPESFGSMYYLTVFSVGHNLITGTIPSNFGDLKQVCVLDLSHNRLHGFIPGSLG
GLSFLIDLDVSNNNLTGSIPSSGQLMTIPALRYANNSGLCGLPLPACSSNEPTNGEESDQ
SSS-RRNGTLAGSVAMGLLLALSCIVGLIVIAVKTKKQKNQEDKRDKYMDSLPTSGSGSW
KLSGVLEPLSINVATFEKPLRKLTFAHLLEATNGFSADSLIGSGGFGDVYKAQLKDGSVV
AIKKLIHVSGQGDREFTAEMETIGKIKHRNLVPLLGYCKIGEERLLVYEYMKWGSLETVL
HEKIKGSTALDWATRKKIAIGSARGLAFLHHSCIPHIIHRDMKSSNVLLDENMEARVSDF
GMARLMNALDTHLSVSTLAGTPGYVPPEYYQSFRCTTKGDVYSYGVILLELLSGRRPIDP
VEFGDNNLVGWMKQNVKLRAPDVFDSVLIKDKNIEVDLYQHLRIACECLDDRPWRRPTMI
QVLAMFRELQ
>Sequoiadendron_giganteum_SEGI_05258
DPGLSRDLATLMAFKRHVEKDPNGKLSSWMASGAPCSFDGVQCIDSRVTVIDLSNSGLVC
EFSYVWLFGLEKVETLVLKSNAFYGNVSHASNVVCSGLINVDLSSNKLQGPLANNLLGLC
KKMEFLNMSRNGLSNPKSLESLDLAHNKISGFTPGLIQGCSVLAYLDLSFNNISGNLSGF
GDCVSLKLLDLSSNVLTGEIHPSLGTCKELRTLNLSANQLSGELPTSLWSLQNIETLLIA
NNKLDGYIPTELGDTCKTLQELDLSTNKITGTIPTSFSACLSLHTINLSNNQLTGTFPSD
LISSITSLRNLVLAYNNITGYVPVSLTNFTNLEVLDLSSNHLNGSIPSSLCQSPSPLQKL
YMQNNILTGSLPSQIADCTQLRSLDLSFNYLSGTIPVSLGSLEYLQDLVMWLNRLEGEIP
SGLFNSGSLENLMLDNNLITGTIPSGLKNCNNLVWLSLSSNRLTGTIPSWVGQLEKLAIL
QLGNNSLSGIIPPELGNCKSLIWLDLNNNKLEGSIPGELSKQSGKIKAGSLSGKLYAFLR
NEGGSACRGAGGLLEFAGIRPEQIRRIPQIISCNFTRVYMGITVYAFKDNGTLVFLDLSY
NSLSGKIPEGIGSMYYLQVLNLGHNNLTDAIPSALGGCKLVGLIDLSNNNLQGFLPPSLS
GLSLLTNLDVANNNLTGQIPLSGQLSTFPPSSYENNSGLCGVPLLPCSSSGNAYSPDEEH
PKSHQKRASLVGSIAMGLIFSLFCIFGLIVVVIKSREQKKQEDLRDVYMDSLPTSGNGSW
KLTGVLEPLSINVATFEKPLRKLTFAHLLEATNGFSADSLIGSGGFGDVYKAQLKDGSVV
AIKKLIHVSGQGDREFTAEMETIGKIKHRNLVPLLGYCKVGEERLLVYEYMRWGSLDSVL
HDQKKADIKLDWPVRKKIAIGAARGLAFLHHSCIPHIIHRDMKSSNVLLDENLEARVSDF
GMARLMNAMDTHLSVSTLAGTPGYVPPEYYQSFRCTTKGDVYSYGVILLELLTGRQPINS
VDFGDNNLVGWVKQHAKLKITDVFDPELMKDPSLEMDLLQHLKIACECLDERPWRRPTMI
QVLAMFRELQ
>Sequoiadendron_giganteum_SEGI_34655
------------------------------------------------------------
------------------------------------------------------------
------------------------------------------------------------
------------------------------------------------------------
------------------------------------------------SNNQLSGKFLGD
LIGSLQSLRALYLSYNNLTGSIPLSLTNCTTLEVLDLSSNRISGTIPPGICTPSSSLQRL
YLPDNLLTGQLPQELANCRNLRSIDFSFNNLNGIIPAVLGSLPYLQDLIIWLNQLTGEIP
EKICSSGSLETLILNHNSITGKIPNGLANCPNLVWISLSSNRLNGSIPSSLGQLDKLAIL
QLGNNSLSGTIPPELGNCTSLIWLDVNSNMLEGYIPAALSLQSGHIVAGRVAGKLFAFVR
NEGGTSCRGAGGLLEFAGIRQEQLLQSPMLHSCPFTRVYLGVTMYTFTNNGTLIYLDLSY
NFLSGTIPEEFGTMYYLQVLNLGHNGITGPIPTTFGGLKQVGVLDMSHNNLQGFIPGSLG
GLSFLSDLDVSNNNLTGPIPSSGQLMTFPAARYENNSGLCGLPLDPCGTHQPRNSADSTH
QSSERARASLAGSVAVGLLFSLSVIIGLIFVAVKTRKQKKQEDMRDRYMDSLPTSGSGSW
KLSGVLEPLSINVATFEKPLRKLTFAHLLEATNGFSADSLIGSGGFGDVYKAQLKDGSVV
AIKKLIHVSGQGDREFTAEMETIGKIKHRNLVPLLGYCKVGEERLLVYEYMKWGSLETVL
HEKIKGSSTIDWAARKKIAIGSARGLAFLHHSCIPHIIHRDMKSSNVLLDENMEARVSDF
GMARLMNALDTHLSVSTLAGTPGYVPPEYYQSFRCTTKGDVYSYGVILLELLSGKRPIDP
VEFGDNNLVGWMKQNVKLKFLDIFDPLLMRDKSLQMDLIQHLRIACECLDDRPWRRPTMI
QVMAMFRELQ
>scaffold-BUWV-2011323-Platycladus_orientalis
---LSRDLATLMAFKRHVERDPNGRLSSWVVAGLPCSFDGVQCMDSRVTGIDLSNSGLVC
EFSYVWLFGLEKIETLVLKSNAFYGNVSHANNVVCSGLTNVDLSSNKLQGPLANNLLGLC
KKMEVLNLSRNGLSNPKSLESLDLAHNKISGFTPGLIQGCTALGFLDLSFNNISGNLSGF
GDCVSLKQLDLSSNVLTGEIHPSLGSCKELRTLNLSANQLSGELPTSLWGLQNIETLLIG
NNKLGGSIPSELGDTCKTLQELDLSNNKFTSTIPTSFSSCLSLHTINLSNNQLTGTFPGD
LISSLTSLRNLVLAYNNITGYVPVSLANFTSLEVLDLSSNHLNGSIPSSLCQSPSPLQKL
YLQNNMLTGSLPSQLADCSQLRSLDLSFNYLSGTIPVSLGSLEYLQDLVMWLNRLEGEIP
NGLFNSGSLENLMLDNNLITGSIPSGLKNCNNLVWLSLSSNRLTGTIPSWFGQLEKLAIL
QLGNNSLSGIIPPELGNCKSLIWLDLNSNKLEGIIPAELSKQSGKIKAGGLSGKLYAFLR
NEGGSACRGAGGLLEFAGIRPEQIRRIPQIISCNFTRVYMGITVYAFKDNGTLVFLDLSY
NFLSGKIPEGIGSMYYLQVLNLGHNNLTDSIPSALGGCKLVGLIDLSYNNLQGFIPPSLS
GLSLLTNLDVANNNLTGQIPESGQLSTFPTSSYENNSGLCGVPLLPCSSTGSAYSPDEEH
PKSHQKRASLVGSIAMGLIFSLFCIFGLIVVVIKSREQKKQEDLRDVYMDSLPTSGNGSW
KLTGVLEPLSINVATFEKPLRKLTFAHLLEATNGFSADSLIGSGGFGDVYKAQLKDGSVV
AIKKLIHVSGQGDREFTAEMETIGKIKHRNLVPLLGYCKVGEERLLVYEYMRWGSLDSVL
HDQKRADIKLDWPARKKIAIGAARGLAFLHHSCIPHIIHRDMKSSNVLLDENLEARVSDF
GMARLMNAMDTHLSVSTLAGTPGYVPPEYYQSFRCTTKGDVYSYGVIVLELLTGRQPINS
VDFGDNNLVGWVKQHAKLKITDVFDPELMKDPSLEMELLQHLKIACECLDERPWRRPTMI
QVLAMFRELQ
>scaffold-DZQM-2013128-Pinus_radiata
DQGLSSDAEALMAFKNSVESDPDNRLHDWLISSNPCTWSGVECTDYRVSKVDLSNFGLEC
NFSSVLLFGLEKLRTLVLKSNAFHGNMSYSGGINCSVLETVDLSNNKLQGPLSGDLVGLC
QNIAQLNLSVNELTDPKGLQTLNLAHNRISWFAADGLKGCSGLQYLDISFNNMSGNLSGL
GDFQSLTALDLSSNFLTGELHPSLGNCKQLKRLNLSVNQFVGNVPSSLGGLHNIESLLIS
NNKLDGIIPPELGNICKTLQDLDLSYNKISGTIPSTFSDCLILHTMNVSNNGLSGSFPGD
VISRMVSLKNLVLSYNNISGALPVSISKFPSLEVLDLSSNHLNGTIPSYFCKSPSPLQRL
YLQDNMLMGSVPVELADCTQMKSLDLSFNYLSGTIPASLGSLRYLQDLVMWLNKLEGVIP
DELSNSQSLENLILDNNFITGNIPSSLKNCTNLVWLSLSNNRLTGTIPSWIGQLDNLAIL
QLGNNSLSGTIPPELGDCKSLIWIDLNSNKLDGSIPGELSKHSGKISAGSVSGKMYAFVR
NEGGTACRGAGGLVEFAGIRPEQISRVPALHSCQFTRVYMGTTMYQFKNNGTLIFLDLSY
NMLSGTIPEEIGSMYYLQVLNLGHNNLTGNIPSSLGGVKLVGLLDLSHNNLQGFIPTSLS
GLSFMADLDVSNNNLTGSIPLSGQLSTFPASRYENNSGLCGVPLPPCPYNDGT--ADSEH
SKPHRKQASLAASVATGFLASIFCIFCLIVVVIESRKHKKKEDLREVYMESLPNSMNGSW
KITGVLEPLSINVATFEKPLRKLTFAHLLEATNGFNADSLIGSGGFGDVYKAQLKDGTVV
AIKKLIHVSGQGDREFTAEMETIGKIKHRNLVPLLGYCKIGEERLLVYEYMRWGSLDTVL
HNQIKGGIKLDWPARKKIAIGAARGLAFLHHNCIPHIIHRDMKSSNVLLDENLEARVSDF
GMARLMNAMDTHLSVSTLAGTPGYVPPEYYQSFRCTTKGDVYSYGVILLELLTGKQPTDS
VDFGDNNLVGWVKQHAKLKISDVFDPDLMKDPSLQVDLLQHLRIACECLDDRPWRRPTMI
QVLAMFRELQ
>scaffold-FMWZ-2012882-Dacrycarpus_compactus
------DSKTLLGFKGHVEKDLYGKLTNWNDSNPLCTWDGIQCRDMRVTGLDLSNSGLVC
DFAFVALFGLEKIETLFLKSNGFYGNISHENNPFCSVLTTVDLSNNRLQGPIDDSLLGLC
KNLRVLNLSTNEFANPKVMESLDLAHNKINGFTPRLIQGCGALENLDLSFNNMSGNLTGF
GDCLTLKVLDLSSNYLTGEIHPSLSNCKELRTLNLSVNKLTGKVPTSLGGLHKIEKLLMS
NNKLVGDIPPELGETCPTLQELDLSFNDITSTIPSSFSTCLSLHTINLSTNELTGVFPAD
VISNMTSLRNLILAYNNISGSVPPYLAKFTNLEVLDLSSNHIDGTIPTSLCKSPSPLQKL
YLQNNKLTGSLPVEIAECTQLRSLDFSFNYLSGTIPVTLGSLEFLQDLVMWLNHLEGEIP
NELFNSRSLENLILDNNLITGTIPSGLRNSNNIVWISLSSNRLTGTIPSWIGQLEKLAIL
QLGNNSLSGTIPPELGDCKSLIWLDLNSNNLNGNIPDVLSKHSGKIKAGTVSGKLYAFVR
NEGGSACRGAGGLVEFAGIRPEEISRVPMLHSCQFTRVYMGTTMYDFVDNGTLVFLDLSY
NLLSGTIPDGIGSMYYLQVLNLAHNNLTGVIPTSLGGLKKVGLLDLSSNNLQGFIPPSLS
RLSFMTNLDVSNNNLTGQIPLSGQLSTFPPSSYENNSGLCGVPLPPCSSNGGTDAAYDGH
QKSHKKRASLVGSIAMGLIFSLFCIFGLIVVVIRTREQRKQEDMRDIYMDSLPTSGNGSW
KLTGVLEPLSINVATFEKPLRKLTFAHLLEATNGFSADSLIGSGGFGDVYKAQLKDGSVV
AIKKLIHVSGQGDREFTAEMETIGKIKHRNLVPLLGYCKVGEERLLVYEYMRWGSLDTVL
HDPKRGGIKLDWPARKKIAIGAARGLAFLHHSCIPHIIHRDMKSSNVLLDENLEARVSDF
GMARLMNAMDTHLSVSTLAGTPGYVPPEYYQSFRCTTKGDVYSYGVILLELLTGRQPINS
VDFGDNNLVGWVKQHAKLKITDVFDPELMKDPSLEMELLQHLKIACECLDDRPWRRPTMI
QVLAMFRELQ
>scaffold-GNQG-2015542-Encephalartos_barteri
---LSGDAATLLAFKDHVLGDPLGVLNNWASKENPCSWYGVECSDSRVSKLDLSNSGLEC
DSSQVPLLSLEKLEALVLKSNYFHGNLSYTSTVSCSLLSSVDLSNNKLSGPLSDSLPRLC
KNLMVLNLSGNALSNPKSLQSLDLGHNKINGFIPEAIQGCNALQYLDLSFNNISGYLSGF
GDCLRLEMLDLSSNSLTGAIHPSLGNCKELRTLNLSANKLVGNIPPLLGGLHNIERLLVF
HNNLDGVIPPELGSTCPTLQELDLSFNKISGTIPPSFSACSFLHTINLSNNKLSGTFPGV
VISNIPSLKNLVLSYNNITGSVPTSITNFTNLEVLDLSSNSISGTISRTLCQSSSSLQRL
YLQNNLLTGSVPSELANCTQLRSLDLSFNYLTGLIPASLGSLAYLKDLVMWLNQLHGEIP
NELSNSKSLENLIIDNNFITGTIPLALKNCSNLVWISLSSNNLIGEIPSWIGELEKLAIL
RLGNNSLSGSIPPELGNCKSLIWLDLNSNRLQGSIPSGLSKQSGKIVAGSVSGKMYAFVR
NEGGTTCRGSGGLVEFAGIRPEQINRLPMMHSCEFTRVYLGTTMYQFKDNGTMIFLDLSY
NSLTGTIPEGFGLMYYLEVLNLGHNQLSGEIPSSLGGLKQAGVLDLSHNNLQGFIPPSLS
GLSFLTYIDVSNNNLSGEIPSSGQLITFPPSRYENNSGLCGLPLSSCSAAHGADVANYEH
PRSHRRPASLAGSVAMGLIFSLFCIFGLIVVVIESRKQRKQEDLRDIYMESLPTSGNGSW
KITGVLEPLSINVAAFEKPLRKLTFAHLLEATNGFSAESLIGSGGFGDVYKAQLKDGSVV
AIKKLIHVSGQGDREFTAEMETIGKIKHRNLVPLLGYCKVGEERLLVYEFMRWGSLETVL
HNQKKGGIKLDWPARKKIAIGAARGLAFLHHSCIPHIIHRDMKSSNVLLDENMEARVSDF
GMARLMNAMDTHLSVSTLAGTPGYVPPEYYQSFRCTTKGDVYSYGVILLELLTGKQPIDS
ADFGDNNLVGWVKQHAKLKISDIFDPELMRDPSLEMDLLQHLRIASECLDDRPWRRPTMI
QVMAMFRELQ
>scaffold-HILW-2018511-Acmopyle_pancheri
------DSTTLLGFKGHVE-DPYGKLTNWVVSNPLCTWDGIQCRDMRVTGLDLSNSGLVC
DFAFVALFGLEKIETLFLKSNGFFGNISHENNPFCSVLTTVDLSNNRLQGPIDNSLLGLC
KGLMVLNLSSNEFANPKVMESLDLAHNKISGFTPHLIQGCGALEHVDLSFNNMSGNLTGF
GDCLTLKVLDLSSNFLTGEIHPSISNCKELRTLNLSVNKLTGKIPTTLGALHKIEKLLMA
NNKLVGDIPNELGDTCQTLQELDLSFNNISGTIPSSFSACLSLHTINLSSNELIGIFPAD
VISSMTSLRNLILAYNNISGSVPPYLANFTNLEVIDLSSNHLDGTIPTSLCRSPSPLQKL
YLQNNKLTGSLPSEIAECTQLRSLDFSFNYLSGTIPVSLGSLDFLQDLVMWLNHLEGEIP
EQLFNSSSLENLILDNNLITGTIPSGLRNCKNIVWISLSSNRLTGTIPSWIGQLEKLAIL
QLGNNSLSGTIPPELGDCKSLIWLDLNSNYLNGSIPDVLSKHSGKIKAGTVSGKLYAFVR
NEGGSACRGAGGLVEFAGIRPAEISRVPMLHSCQFTRVYMGITMYDFIDNGTLVFLDLSY
NFLSGTIPDGIGSMYYLQVLNLGHNNLTGIIPTSLGGLKKVGLLDLSCNNLQGLIPPSLS
GLSFMTNLDVSNNNLTGQIPLSGQLTTFPPSSYENNSGLCGVPLPPCSSNGGTDAAYDGH
QKSHKKRASLVGSIAMGLIFSLFCIFGLIVVVIRTREQRKQEDLRDIYMDSLPTSGNGSW
KLTGVLEPLSINVATFEKPLRKLTFAHLLEATNGFSADSLIGSGGFGDVYKAQLKDGSVV
AIKKLIHVSGQGDREFTAEMETIGKIKHRNLVPLLGYCKVGEERLLVYEYMRWGSLDTVL
HDPKRGGFKLDWPARKKIAIGAARGLAFLHHSCIPHIIHRDMKSSNVLLDENLEARVSDF
GMARLMNAMDTHLSVSTLAGTPGYVPPEYYQSFRCTTKGDVYSYGVILLELLTGRQPINS
VDFGDNNLVGWVKQHAKLKITDVFDPELMKDPSLEMELLQHLKIACECLDDRPWRRPTMI
QVLAMFRELQ
>scaffold-JRNA-2069933-Phyllocladus_hypophyllus
------DSSTLLGFKGHVEKDPYGKLANWVVSNPLCTWDGIQCTDMRVTSLDLGNSGLVC
DFAYVALFGLEKIETLFLKSNGFYGNVSHEKNPFCSMLTIVDLSSNRLQGPIDDSLLGLC
KSLMMLNLSSNQLANPKALESLDLAHNKIGGFSPSLIQGCSVLEYLDLSFNNMSGNLTGF
GDCLTLKELDLSSNYLTGEIDPSISNCKELRSLNLSMNKLTAKIPTLLGGLHNIEKLLMS
NNMLVGDIPPELGDTCKTLQELDLSFNNITGTIPSSLSACVYLHTINLSGNKLTGNFPAD
VISRMTSLRNLVLAYNNISGSVPPYLSNFTSLEVLDLSSNDINGTIPTSLCRSPTPLRRL
YLQNNMLTGPLPPEIAECTQLRSLDFSFNYLSGTIPVTFGSLEFLQDLVMWLNHLEGEIP
NELFNSRSLENLILDNNLITGSIPSGLRNCNNLVWISLSSNRLTGTIPSWIGQLEKLAIL
QLGNNSLSGSIPPELGDCKSLIWLDLNSNTLNGSIPAGLSKHSGKIKAGNVSGKLYAFVR
NEGGSACRGAGGLVEFAGIRPQEISRVPMLHSCQFTRVYMGTTMYDFIDNGTLVFLDLSY
NLLSGSIPEGIGSMYYLQVLNLGHNYLTGTIPSSLGGLKKVGLLDLSHNILQGSIPPSLS
GLSFMTNLDVSNNNLTGLIPMSGQLTTFPPSSYENNSGLCGLPLLPCSPDGSTDAAYDGH
QKSHKKRASLVGSIAMGLIFSLFCIFGLIVVLIKTREQRKQEDLRDIYMDSLPTSGNGSW
KLTGVLEPLSINVATFEKPLRKLTFAHLLEATNGFSADSLIGSGGFGDVYKAQLKDGSVV
AIKKLIHVSGQGDREFTAEMETIGKIKHRNLVPLLGYCKVGEERLLVYEYMRWGSLDTVL
HDPRRGDIKLDWPKRKKIAIGAARGLAFLHHSCIPHIIHRDMKSSNVLLDENLEARVSDF
GMARLMNAMDTHLSVSTLAGTPGYVPPEYYQSFRCTTKGDVYSYGVILLELLTGRQPINS
VDFGDNNLVGWVKQHAKLKITDVFDPELMKDPSLEMELLQHLKIACECLDDRPWRRPTMI
QVLAMFRELQ
>scaffold-JZVE-2042970-Parasitaxus_usta
------DSSTLLGFKVHVEKDPNGKLANWVVSNPPCTWDGIQCKDMRVTGLDLSNSGLVC
DFAFVALFGLEKMETLFLKSNGFYGNISHERNPFCSVLSTVDLSSNRLQGPVDDSLLGLC
KSLMVLNLSSNQLANPKVLEFLDLAHNKISGFTPRLMQGCGALEHLDLSFNNMSGNLTGF
GDCLTLKMLDLSSNFFTGEIHPSLSNCKELRTLNLSVNQLTGKISTLLGGLHNIEKLLVS
NNMLVGDIPPELGDTCRTLQELDLSFNHITSTIPSSFSACASLHTINLSNNNLTGIFPAD
LISSMTSLRNLVLAYNNISGSVPPYLTNFTNLEVLDLSSNHLNGTIPASLCRSPSPLQKL
YLQNNMLTGSLPPEIAECTQLNSLDLSFNYLSGTIPVSLGSLEFLRDLVMWLNHLEGEIP
NELFKSRSLENLILDNNLITGTIPSGLRNCNNLVWISLSSNRLTGAIPSWIGQLEKLAIL
QLGNNSLSGIIPPELGDCKSLIWLDLNSNNLDGSIPAVLSKHSGKIKAGNVSGKLYAFVR
NEGGSACRGAGGLVEFSGIRPEQLSRVPMLHSCQFTRVYMGTTMYDFLDNGTLVFLDVSY
NLLWGTIPEGIGSMYYIQVLNLAHNNLTGSIPSSFGGLKKMGLLDLSHNNLQGFIPPSLA
GLSFMTNLDVSNNNLTGLIPLSGQLSTFPSSSYENNSGLCGVPLPPCSSTAGTDAEYDGD
QKSHKKRASLVGSIAMGLIFSLFCIFGLIVVLIKTREQRKQEDLRDIYMDSLPTSGNGSW
KLAGVLEPLSINVATFEKPLRKLTFAHLLEATNGFSADSLIGSGGFGDVYKAQLKDGSVV
AIKKLIHVSGQGDREFTAEMETIGKIKHRNLVPLLGYCKVGEERLLVYEYMRWGSLDTVL
HDPRRGGIKLDWPARKKIAIGAARGLAFLHHSCIPHIIHRDMKSSNVLLDENLEARVSDF
GMARLMNAMDTHLSVSTLAGTPGYVPPEYYQSFRCTTKGDVYSYGVILLELLTGRQPINS
VDFGDNNLVGWVKQHAKLKITDVFDPELMKDPSLEMELLQHLRIACECLDDRPWRRPTMI
QVLAMFRDLQ
>scaffold-KLGF-2094895-Sundacarpus_amarus
------------------------------------------------------------
----------------------------------CGVLTTVDLSSNRLQGPIDDSLLGLC
KGLVVLNLSSNQLANPKVLEYLDLGHNKISGFTPHLIQGCGALEHLDLSFNNMSGNLTGF
GDCLTLKELDLSSNFLTGDIHPSVSNCKELRTLNLSVNQLTGKIPTSLGGLQNIEKLLMS
NNKLVGDIPPELGDTCQTLQEMDLSVNNITGTIPSSLSACLLLHTINLSSNKITGIFPAD
VISRMTSLRNLVLAYNNISGSVPPYLANFTNLEVLDLSSNHLNGAIPTSLCRSPSPLQKL
YLQNNMLTGSLPAEIAECTQLRSLDFSFNYLSGIIPVSLGSLEFLQDLVMWLNHLEGEIP
NELFSSRSLENLILDNNLITGNIPSGLRNCNNLVWISLSSNMLTGTIPSWIGQLEKLAIL
QLGNNSLSGFIPPELGDCKSLIWLDLNSNNLSGSIPAVLSKHSGKIKAGNVSGKLYAFVR
NEGGSTCRGAGGLVEFAGIRPEQISRVPMLHSCQFTRVYMGTTMYDFTDNGTLVFLDLSY
NSLSGTIPDGIGSMYYLQVLNLGHNNLTGSIPSSLGGLKKVGLLDLSHNSLQGFIPPSLS
GLSFMTNLDVSNNNLTGVIPMSGQLSTFPPSSYENNSGLCGVPLPPCSSNGATDAAYDGH
QKSHKKRASLVGSIAMGLIFSLFCIFGLIVVLIKTREQRKQEDLRDIYMDSLPTSGNGSW
KLTGVLEPLSINVATFEKPLRKLTFAHLLEATNGFSAESLIGSGGFGDVYKAQLKDGSVV
AIKKLIHVSGQGDREFTAEMETIGKIKHRNLVPLLGYCKVGEERLLVYEYMRWGSLDTVL
HDPKRGGIKLDWPARKKIAIGAARGLAFLHHSCIPHIIHRDMKSSNVLLDENLEARVSDF
GMARLMNAMDTHLSVSTLAGTPGYVPPEYYQSFRCTTKGDVYSYGVILLELLTGRQPINS
VDFGDNNLVGWVKQHAKLKITDVFDPELMKDPSLEMELLQHLKIACECLDDRPWRRPTMI
QVLAMFRELQ
>scaffold-MHGD-2076184-Microcachrys_tetragona
------DSSTLLGFKGHVE-DPYGKLTNWVVSNPLCTWDGIQCRDMRVTGLDLSNSGLVG
DFAFVALFGLEKIETLFLKSNGFFGNISHEKNPFCSVLTNVDLSNNRLQGPIDDSLLGLC
KSLMVLNLSSNELANPKVMESLDLAHNKISGFTPSLIQGCGALEYLDLSFNNMSGNLTGF
GDCLTLKVLDLSSNYLTGEIHPSLFNCKELRTLNLSMNKLTGKIPTSLGALHKIEKLMMS
NNKLVGDIPPELGDTCQTLQELDLSFNNITSTIPSSFSACLSLHTINLSSNELTGNFPAD
VIVSMTSLRNLILAYNNISGSVPPYLANFTNLEVLDLSSNHLTGTIPTSLCRSPTPLQKL
YLQNNKLTGSLPAEIAECTQLRSLDFSFNYLSGTIPVSLGSLEFLQDLVMWLNHLEGEIP
NELFNSRSLENLILDNNLITGTIPSALRNCNNIVWISLSSNRLRGSIPSWIGQLEKLAIL
QLGNNSLSGSIPPELGDCKSLIWLDLNSNNLSGSIPAVLSKHSGKIKAGTVSGKLYAFVR
NEGGSACRGAGGLVEFAGIRPEEISRVPMLHSCQFTRVYMGTTMYDFIDNGTLVFLDLSY
NFLSGIIPEGIGSMYYLQVLNLGHNNLTGIIPTSLGGLKKVGLLDLSCNNLQGFIPPSLA
GLSFMTNLDVSNNNLTGQIPLSGQLSTFPPSSYENNSGLCGVPLPPCSSNGGTDAAYEGH
QKSHKKRASLVGSIAMGLIFSLFCIFGLIVVVIRTREQRKQEDLRDIYMDSLPTSGNGSW
KLTGVLEPLSINVATFEKPLRKLTFAHLLEATNGFSADSLIGSGGFGDVYKAQLKDGSVV
AIKKLIHVSGQGDREFTAEMETIGKIKHRNLVPLLGYCKVGEERLLVYEYMRWGSLDTVL
HDPKRGGIKVDWPARKKIAIGAARGLAFLHHSCIPHIIHRDMKSSNVLLDENLEARVSDF
GMARLMNAMDTHLSVSTLAGTPGYVPPEYYQSFRCTTKGDVYSYGVILLELLTGRQPINS
VDFGDNNLVGWVKQHAKLKITDVFDPELMKDPSLEMELLQHLRIACECLDDRPWRRPTMI
QVLAMFRELQ
>scaffold-MIXZ-2006390-Agathis_robusta
------DVAALMAFKNHVEKDPNGKLNNWMEANGLCTWNGVRCTDFRVTGLDLTSFGLVC
EFAFVGLFSLEKIETLQLKSNAFHGNISYANKLSCSVLKTVDLSSNNLQGPISDNLVGLC
KNLMFLNLSSNGLSNPKSLESLDLSHNKISGFTPGLIDGCSALEYLDLSFNNMSGNLTAF
GDCLNLKVLNLSSNFLTGEIHLSLAKCKELTTLNLSVNQLTGNIPASLGGLNSIEELLIA
NNKLGGDIPPELGETCKTLQELDLSSNSITSTIPSSFAACTSLHTINLSNNKLSGTFPGD
VVSGIPSLRNLLLAYNNISGSVPPTLANFTNLEVLDLSSNHLYGTIPSSLCHSPSPLQKL
YLQNNVLSGSLPSEIAGCTQLRSLDLSFNYLSGTIPESLGKLEYLQDLIMWLNRLHGVIP
NELFNSGSLENLILDNNNITGTIPSGLKNCKNLVWISLSSNKLAGTIPYWIGQFEKLAIL
QLGNNSLSGTIPPQLGDCKSLIWLDLNSNSLTGNIPAELSKHSGKVKAGTLSGKLYAFVR
NEGGSACRGAGGLVEFAGIRPEQISRVPMLHSCEFTRVYMGTTMYQFKDNGTFIFLDLSY
NNLSGTIPEGIGSMHYIQVLNLGHNTLSGNIPSSLGGLKEVGLLDLSNNNFQGFIPPSLA
GLSFLTNLDVSNNNLTGPIPLSGQLSTFPPANYENNSGLCGVPLPPCSSSGGEQSSYDQH
PKSHKKRASLAGSIAMGLIFSLFCIFGLIVVVIKSREQRKQEDLRDIYMDSLPTSGNGSW
KLTGVLEPLSINVATFEKPLRKLTFAHLLEATNGFSAESLIGSGGFGDVYKAQLKDGSVV
AIKKLIHVSGQGDREFTAEMETIGKIKHRNLVPLLGYCKVGEERLLVYEYMRWGSLDTVL
HDPKKGGIKLDWPARKKIAMGAARGLAFLHHSCIPHIIHRDMKSSNVLLDENLEARVSDF
GMARLMNAMDTHLSVSTLAGTPGYVPPEYYQSFRCTTKGDVYSYGVILLELLTGRQPINS
VDFGDNNLVGWVKQNAKLKITDVFDPELMKDPSLEIDLLQHLRIACECLDDRPWRRPTMI
QVLAMFRELQ
>scaffold-OVIJ-2005824-Papuacedrus_papuana
---LSRDLPTLMAFKRHVEKDPNGRLSSWVVSGAPCSFDGVQCVDSRVTGIDLSNSGLVC
EFSYVWLFGLEKIETLMLKSNAFYGNVSHASNVACSSLIKIDLSSNKLQGPLANNLLGLC
KRMEVLNLSRNGFSNPKSVESLDLAHNKISGFTPELIQGCSALGYLDLSFNNISGNLSVF
GDCASLKLLDLSSNVLTGEIHPSLGSCKELRTLNLSANQLSGELPTSLWGLQNIETLLIA
NNKLGGSIPWELGDTCKTLQELDLSNNKITSTIPTSLSSCLSLHTINLSNNQLTGTFPGD
LVSSLTSLKNLVLAYNNITGNVPVSLANFTNLEVLDLSSNHLNGSIPSSLCLSPSPLQKL
YLQNNMLTGSLPPQLAECTQLRSLDLSFNYLSGTIPVSLGSLEFLQDLVMWLNRLEGELP
NGLFSSGSLENLMLDNNLITGAIPSGLKNCHNLVWLSLSSNRLTGTIPSWVGQLEKLAIL
QLGNNSLSGIIPAELGNCKSLIWLDLNSNKLEGSIPAELSKQSGKIKAGNLSGKLYAFLR
NEGGSACRGAGGLLEFAGIRPEQIRRIPQIISCNFTRVYMGLTVYAFKDNGTLVFLDLSY
NYLSGKIPDGIGSMYYLQVLNLGHNNLTDSIPSALGGCKLVGLIDLSYNNLQGFIPPSLS
GLSLLTNLDVANNNLTGQIPESGQLSTFPTSSYENNSGLCGVPLLPCSSTGSAYSPDEEH
PKSHQKRASLVGSIAMGLIFSLFCIFGLIVVVIKSREQKKQEDLRDVYMDSLPTSGNGSW
KLTGVLEPLSINVATFEKPLRKLTFAHLLEATNGFSADSLIGSGGFGDVYKAQLKDGSVV
AIKKLIHVSGQGDREFTAEMETIGKIKHRNLVPLLGYCKVGEERLLVYEYMRWGSLDSVL
HDQKKADIKLDWPVRKKIAIGAARGLAFLHHSCIPHIIHRDMKSSNVLLDENLEARVSDF
GMARLMNAMDTHLSVSTLAGTPGYVPPEYYQSFRCTTKGDVYSYGVILLELLTGRQPINS
VDFGDNNLVGWVKQHAKLKITDVFDPELMKDPSLEMDLLQHLKIACECLDERPWRRPTMI
QVLAMFRELQ
>scaffold-PLYX-2009822-Falcatifolium_taxoides-2_samples_combined
------DSKTLLGFKGHVEKDLYGKLTNWNDSNPLCTWDGIQCRDMRLTGLDLSNSGLVC
DFAFVALFGLEKIETLFLKSNGFYGNISHENNPFCSILTTVDLSNNRLQGPIDDSLLGLC
KNLRVLNLSTNEFANPKVMESLDLAHNKISGFTPRLIQGCGALENLDLSFNNMSGNLTSF
GDCLTLKVLDLSSNFLTGEIHPSLSNCKELRTLNLSMNKLTGKIPTSLGGLNKIEKLLMS
NNKLVGDIPPELGDTCQTLQELDLSFNNMTSTIPSSFSACLSLHTINLSSNELTGVFPAD
VISSMTSLRNLILAYNNISGFVPPYLANFTNLEVLDLSSNQLDGTIPTSLCKSPAPLQKL
YLQNNKLTGSLPAEIAECTQLRSLDFSFNYLSGTIPVTLGSLEFLQDLVMWLNHLEGEIP
NELFNSRNLENLILDNNLITGTIPSGLRNCNNIVWISLSSNRLAGTIPSWIGQLEKLAIL
QLGNNSLSGAIPPELGDCKSLIWLDLNSNHLDGNIPDVLSKHSGKIKAGTVSGKLYAFVR
NEGGSACRGAGGLVEFAGIRPEEISRVPMLHSCQFTRVYMGTTMYDFVDNGTLVFLDLSY
NLLSGTIPEGIGSMYYLQVLNLAHNSLTGIIPTSLGGLKKVGLLDLSSNNLQGFIPPSLA
GLSFMTNLDVSNNNLTGQIPLSGQLSTFPPSSYENNSGLCGVPLPPCSSNGGTEAAYDGH
QKSHKKRASLVGSIAMGLIFSLFCIFGLIVVVIRTREQRKQEDLRDIYMDSLPTSGNGSW
KLTGVLEPLSINVATFEKPLRKLTFAHLLEATNGFSADSLIGSGGFGDVYKAQLKDGSVV
AIKKLIHVSGQGDREFTAEMETIGKIKHRNLVPLLGYCKVGEERLLVYEYMRWGSLDTVL
HASKREGIKLDWPARKKIAIGAARGLAFLHHSCIPHIIHRDMKSSNVLLDENLEARVSDF
GMARLMNAMDTHLSVSTLAGTPGYVPPEYYQSFRCTTKGDVYSYGVILLELLTGRQPINS
VDFGDNNLVGWVKQHAKLKITDVFDPELMKDPSLEMELLQHLKIACECLDDRPWRRPTMI
QVLAMFRELQ
>scaffold-QHBI-2006830-Falcatifolium_taxoides-A
------DSKTLLGFKGHVEKDLYGKLTNWNDSNPLCTWDGIQCRDMRLTGLDLSNSGLVC
DFAFVALFGLEKIETLFLKSNGFYGNISHENNPFCSILTTVDLSNNRLQGPIDDSLLGLC
KNLRVLNLSTNEFANPKVMESLDLAHNKISGFTPRLIQGCGALENLDLSFNNMSGNLTSF
GDCLTLKVLDLSSNFLTGEIHPSLSNCKELRTLNLSMNKLTGKIPTSLGGLNKIEKLLMS
NNKLVGDIPPELGDTCQTLQELDLSFNNMTSTIPSSFSACLSLHTINLSSNELTGVFPAD
VISSMTSLRNLILAYNNISGFVPPYLANFTNLEVLDLSSNQLDGTIPTSLCKSPAPLQKL
YLQNNKLTGSLPAEIAECTQLRSLDFSFNYLSGTIPVTLGSLEFLQDLVMWLNHLEGEIP
NELFNSRNLENLILDNNLITGTIPSGLRNCNNIVWISLSSNRLAGTIPSWIGQLEKLAIL
QLGNNSLSGAIPPELGDCKSLIWLDLNSNHLDGNIPDVLSKHSGKIKAGTVSGKLYAFVR
NEGGSACRGAGGLVEFAGIRPEEISRVPMLHSCQFTRVYMGTTMYDFVDNGTLVFLDLSY
NLLSGTIPEGIGSMYYLQVLNLAHNSLTGIIPTSLGGLKKVGLLDLSSNNLQGFIPPSLA
GLSFMTNLDVSNNNLTGQIPLSGQLSTFPPSSYENNSGLCGVPLPPCSSNGGTEAAYDGH
QKSHKKRASLVGSIAMGLIFSLFCIFGLIVVVIRTREQRKQEDLRDIYMDSLPTSGNGSW
KLTGVLEPLSINVATFEKPLRKLTFAHLLEATNGFSADSLIGSGGFGDVYKAQLKDGSVV
AIKKLIHVSGQGDREFTAEMETIGKIKHRNLVPLLGYCKVGEERLLVYEYMRWGSLDTVL
HASKREGIKLDWPARKKIAIGAARGLAFLHHSCIPHIIHRDMKSSNVLLDENLEARVSDF
GMARLMNAMDTHLSVSTLAGTPGYVPPEYYQSFRCTTKGDVYSYGVILLELLTGRQPINS
VDFGDNNLVGWVKQHAKLKITDVFDPELMKDPSLEMELLQHLKIACECLDDRPWRRPTMI
QVLAMFRELQ
>scaffold-QNGJ-2075717-Cupressus_dupreziana
---LSRDLATLMAFKRHVERDPNGRLSSWVVSG-PCSFDGVQCMDSRVTGIDLSNSGLVC
EFSYVWLFGLEKTETLVLKSNAFYGNVSHANNVVCSGLINVDLSGNKLQGPLANNLLGLC
KKMEVLNLSRNGLSNPKSLESLDLAHNKISGFTPGLIQGCSALGFLDLSFNNVSGNLSGF
GDCVSLKQLDLSSNVLTGEIHPSLGSCKELRTLNLSANQLSGELPASLWRLQNIETLLIA
NNKLGGSIPSELGDTCKTLQELDLSNNKFTSTIPTSFSACLSLHTINLSNNQITGTFPGD
LISSLTSLRNLVLAYNNITGYVPVSLANFTSLEVLDLSSNHLNGSIPSSLCQSPSPLQKL
YLQNNMLTGSLPSQLAECTQLRSLDLSFNYLSGTIPVSLGSLEYLQDLVMWLNRLEGEIP
NGLFNSGSLENLMLDNNLITGSIPSGLKNCNNLVWLSLSSNRLTGTIPSWVGQLEKLAIL
QLGNNSLSGIIPPELGNCKSLIWLDLNSNKLEGIIPAELSKQSGKIKAGGLSGKLYAFLR
NEGGSACRGAGGLLEFAGIRPEQIRRIPQIISCNFTRVYMGITVYAFKDNGTLVFLDLSY
NFLSGKIPEGIGSMYYLQVLNLGHNNLTDSIPSALGGCKLVGLIDLSSNNLQGFIPPSLS
GLSLLTNLDVANNNLTGQIPESGQLSTFPTSSYENNSGLCGVPLLPCSSTGSAYSPDEEH
PKSHQKRASLVGSIAMGLIFSLFCIFGLIVVVIKSREQKKQEDLRDVYMDSLPTSGNGSW
KLTGVLEPLSINVATFEKPLRKLTFAHLLEATNGFSADSLIGSGGFGDVYKAQLKDGSVV
AIKKLIHVSGQGDREFTAEMETIGKIKHRNLVPLLGYCKVGEERLLVYEYMRWGSLDSVL
HDQKRADIKLDWPARKKIAIGAARGLAFLHHSCIPHIIHRDMKSSNVLLDENLEARVSDF
GMARLMNAMDTHLSVSTLAGTPGYVPPEYYQSFRCTTKGDVYSYGVIVLELLTGRQPINS
VDFGDNNLVGWVKQHAKLKITDVFDPELMKDPSLEMELLQHLKIACECLDERPWRRPTMI
QVLAMFRELQ
>scaffold-RSCE-2060661-Wollemia_nobilis
DPGLPSDVAALMAFKNHVEKDPNGKLNNWVEANGLCTWNGVQCTDFRVTGLDLTNFGLVC
EFAFVGLFSLEKIETLQLKSNAFHGNISYANKLSCSVLKTVDLSSNNLQGPISDNLVGLC
KNLMFLNLSSNGLSNPKSLESLDLSHNKISGFTPGLIDGCSALEYLDLSFNNMSGNLTAF
GDCLNLKVLNLSSNFLTGEIHLSLAKCKELTTLNLSVNQLTGNIPASLGGLNSIEELLIA
NNKLGGDIPPELGETCKTLQELDLSSNSITSTIPSSFAACTSLHTINLSNNKLSGTFPGD
VVSGIPSLRNLLLAYNNISGSVPPSLANFTNLEVLDLSSNHLDGTIPSSLCHSPSPLQKL
YLQNNVLSGSLPSEIADCTQLRSLDLSFNYLSGTIPESLGKLEYLQDLIMWLNRLHGVIP
NELFNSGSLENLILDNNNITGTIPSGLKNCKNLVWISLSSNKLAGTIPSWIGQFEKLAIL
QLGNNSLSGTIPPQLGDCKSLIWLDLNSNSLTGNIPAELSKHSGKVKAGTLSGKLYAFVR
NEGGSACRGAGGLVEFAGIRPEQISRVPMLHSCEFTRVYMGTTMYQFKDNGTFIFLDLSY
NNLSGIIPEGIGSMHYLQVLNLGHNTLSGNIPSSLGGLKEVGLLDLSNNNLQGFIPPSLA
GLSFLTNLDVSNNNLTGPIPLSGQLSTFPPANYENNSGLCGVPLPPCSSSGGEQSSYDQH
PKSHKKRASLAGSIAMGLIFSLFCIFGLIVVVIKSREQRKQEDLRDIYMDSLPTSGNGSW
KLTGVLEPLSINVATFEKPLRKLTFAHLLEATNGFSAESLIGSGGFGDVYKAQLKDGSVV
AIKKLIHVSGQGDREFTAEMETIGKIKHRNLVPLLGYCKVGEERLLVYEYMRWGSLDTVL
HDAKKGGIKLDWPARKKIAMGAARGLAFLHHSCIPHIIHRDMKSSNVLLDENLEARVSDF
GMARLMNAMDTHLSVSTLAGTPGYVPPEYYQSFRCTTKGDVYSYGVILLELLTGRQPINS
VDFGDNNLVGWVKQNAKAKITDVFDPELMKDPSVEIDLLQHLRIACECLDDRPWRRPTMI
QVLAMFRELQ
>scaffold-VGSX-2007285-Retrophyllum_minus
------DSSTLLGFKARVEKDPYGKLTNWNGSNPLCTWDGIQCGDMRVTGLDLSNSGLVC
DFAFVALFGLEKIETLFLKSNGFFGNISHENNPFCSVLNTVDLSNNRLQGPIDDSLLGLC
KNLRVLNLSTNEFANPKFMESLDLAHNKVSGFTPSLIQGCVALENLDLSFNNMSGNLTGF
GDCLTLKMLDLSSNYLTGEIHPSISNCKELRTLNLSVNKLTGKIPTTLGSLHKIEKLLMS
NNKLVGDIPPELGDTCQTLQELDLSFNNITGTIPSSFSACLSLHTINLSSNELTGFFPAD
VISNTTSLRNLILAYNNISGSVPPYLANFTNLEVLDLSSNHLDGTIPTSLCKSPSPLQKL
YLQNNKLTGSLPAEIAECTQLRSLDFSFNYLSGTIPVTLGSLEFLQDLVMWLNHLEGEIP
NELFNSRSLENLILDNNLITGTIPSGIRNCNNIVWISLSSNRLTGTIPSWIGELEKLAIL
QLGNNSLSGSIPPELGDCKSLIWLDLNSNHLNGRIPDVLSKHSGKIKAGTVSGKLYAFVR
NEGGSACRGAGGLVEFAGIRPEEISRVPMLHSCQFTRVYMGTTMYDFMDNGTLVFLDLSY
NSLSGTIPEGIGSMYYLQVLNLAHNNLTGIIPTSLGGLKKVGLLDLSCNNLQGFIPPSLS
GLSFLTNLDVSNNNLTGQIPLSGQLSTFPPSNYENNSGLCGVPLPPCSSNGGTDTAYDGH
QKSHKKRASLVGSIAMGLIFSLFCIFGLIVVVIRTREQRKQEDLRDIYMDSLPTSGNGSW
KLTGVLEPLSINVATFEKPLRKLTFAHLLEATNGFSADSLIGSGGFGDVYKAQLKDGSVV
AIKKLIHVSGQGDREFTAEMETIGKIKHRNLVPLLGYCKVGEERLLVYEYMRWGSLDTVL
HDPKRGGIKLDWPARKKIAIGAARGLAFLHHSCIPHIIHRDMKSSNVLLDENLEARVSDF
GMARLMNAMDTHLSVSTLAGTPGYVPPEYYQSFRCTTKGDVYSYGVILLELLTGRQPINS
VDFGDNNLVGWVKQHAKLKITDVFDPELMKDPSLEMELLQHLKIACECLDDRPWRRPTMI
QVLAMFRELQ
>scaffold-XTZO-2066573-Araucaria_rulei
DPGLPSDVPALMAFKNHVEKDPNGKLNNWVEANGLCTWNGVQCTDSRVIGLDLTNFGLVC
EFAFVGLFSLEKVETLVLKSNAFHGNISYANKLSCSVLTTVDLSSNNLQGPISDNLVGLC
KNLMVLNLSSNGLSNPKSLGSLDLSHNKISGFTPGLIDGCSALEYLDLSFNNMSGNLTAF
GDCLNLKVLDLSSNFLTGEIHLSLAKCKELRTLNLSVNQLTGKIPASLGGLNSIEKFLIA
NNKLGGDIPPELGETCKTLQELDLSSNTITSTIPSSFAACTSLHTINLSNNKLSGTFPGD
VVSGIPSLRNLLLAYNNITGSVPPSLANFTNLEVLDLSSNHLDGTIPSSLCHSPSPLQKL
YLQNNLLSGSLPSEIADCTQLRSLDLSFNYLSGTIPESLGKLEHLQDLIMWLNRLHGVIP
NELFNSGSVENLILDNNNITGTIPSGLKNCNNLVWISLSSNKLTGTIPSWIGQFENLAIL
QLGNNTLSGTIPPQLGDCKSLIWLDLNSNYLVGNIPAELSKHSGKVKAGSLSGKLYAFVR
NEGGSACRGAGGLVEFAGIRPEQISRVPMLHSCEFTRVYMGTTVYQFKDNGTFIFLDLSY
NNLSGTIPEGIGSMHYLQVLNLGHNALSGNIPSSLGGLKEVGLLDLSNNNLQGFIPPSLA
GLSFLTNLDVSNNKLTGQIPLSGQLSTFPPANYENNSGLCGVPLPPCSSSGGEQSSYDQH
PKSHKKRASLAGSIAMGLIFSLFCIFGLIVVVIKSRQQRKQEDLRDIYMDSLPTSGNGSW
KLTGVLEPLSINVATFEKPLRKLTFAHLLEATNGFSAESLIGSGGFGDVYKAQLKDGSVV
AIKKLIHVSGQGDREFTAEMETIGKIKHRNLVPLLGYCKVGEERLLVYEYMRWGSLDTVL
HDPKKGGIKLDWPARKKIAMGAARGLAFLHHSCIPHIIHRDMKSSNVLLDENLEARVSDF
GMARLMNAMDTHLSVSTLAGTPGYVPPEYYQSFRCTTKGDVYSYGVILLELLTGRQPINS
VDFGDNNLVGWVKQNAKVKITDVFDPELMKDPSLEIDLLQHLRIACECLDDRPWRRPTMI
QVLAMFRELQ
>scaffold-YYPE-2072130-Austrocedrus_chilensis
---LSRDLATLMAFKRHVEKDPNGRLSSWVVSGVPCSFDGVQCMDSRVKGIDLSNSGLVC
EFSYVWLFGLEKIETLMLKSNAFYGNVSHASNVVCSSLIKVDLSSNKLQGPLANNLLGLC
KRMEVLNLSRNGFSNPKSLESLDLAHNKISGFTPELIQGCSALGYLDLSFNNISGNLSGF
GDCVSLKLLDLSSNVLTGEIHPSLGSCKELRTLNLSGNQLSGELPTLLWGLQNIETLLIA
NNKLGGSIPWELGDTCKTLQELDLSNNKITSTIPTSFSSCLSLHTINLSNNQLTGTFPGD
LVSSLTSLKNLVLAYNNITGYVPGSLANFTNLEVLDLSSNHLNGSIPSSLCLSPSPLQKL
YMQNNMLTGSLPPQLAECTQLRSLDLSFNYLSGTIPVSLGSLEFLQDLVMWLNRLEGEIP
NGLFSSGSLENLMLDNNLITGAIPSGLKNCHNLVWLSLSSNRLTGTIPSWVGQLEKLAIL
QLGNNSLSGIIPPELGNCKSLIWLDLNSNKLEGSIPAELSKQSGKIKAGNLSGKLYAFLR
NEGGSACRGAGGLLEFAGIRPEQIRRIPQIISCNFTRVYMGITVYAFKDNGTLVFLDLSY
NYLSGKIPEGIGSMYYLQVLNLGHNNLTDSIPSALGGCKLVGLIDLSYNNLQGFIPPSLS
GLSLLTNLDVANNNLTGQIPESGQLSTFPTSSYENNSGLCGVPLLPCSSSGRAYSPDEEH
PKSHQRRASLVGSIAMGLIFSLFCIFGLIVVVIKSREQKKQEDLRDVYMDSLPTSGNGSW
KLTGVLEPLSINVATFEKPLRKLTFAHLLEATNGFSADSLIGSGGFGDVYKAQLKDGSVV
AIKKLIHVSGQGDREFTAEMETIGKIKHRNLVPLLGYCKVGEERLLVYEYMRWGSLDSVL
HDQKKADIKLDWPVRKKIAIGAARGLAFLHHSCIPHIIHRDMKSSNVLLDENLEARVSDF
GMARLMNAMDTHLSVSTLAGTPGYVPPEYYQSFRCTTKGDVYSYGVILLELLTGRQPINS
VDFGDNNLVGWVKQHAKLKITDVFDPELMKDPSLEMDLLQHLKIACECLDERPWRRPTMI
QVLAMFRELQ
>scaffold-YHZW-2012467-Huperzia_selago-2_samples_combined
-----TDTEALVEFKQAV-NDSQGILSGWIAGASVCGWHGVICASSRVIELHLTEALLSG
LLPETALSKLDHLQVLSLQRNSFYGNFTGASSLNCS-VQFVDLSSNNLGGSISSTVLSSC
SSLSHLNLSFNRF----------------THLLPADRSSRISLQVLDLSYNQLSGQLNPE
AECGSLQMLNLSYNQLNGSIPAEIGSCPTLQHLILSSNKLSGELPSSLGSLTSLKSLNFP
NNSLSGVIPPELTETCGTLQELDLSTNNLSGSLPVSFSACKYLVNFCLSTNLFSGQFP-N
ILGQMQTLKIMRIDENFFEGPILAYVDNCSSLEILDLSSNNFSGEVPQGICNVKSSLKML
LFPNNNFTGPMPASLANCTKLQHLDLSFNSLSGNLPPELSTLLDLQHLMVWNNKLDGPIP
AEFGNSQNLKTLITSYNNLNGSIPFQLSNCSQLSWLSLASNQFSGSIPPEIGQLTKLTIL
ELSGNSLSGHIPLELANCTSLAWLDLNNNQLNGVIPPTIGRKATAPLVGTITNRIIVYAK
N-LNDQCRGAGRLLEFEGIRWNQLSQSPMLAPCK-SRFYKGIKYNVTGNVSSLIFLDLSY
NNLVGTLPGDFGSMKDLIILDVGHNQLNGSIPSSLGLLKELELLHLAHNQLEGNIPNSFS
NLTFLSDFNVSYNRLSGPIPPGGQLTTFPTSVYAMNNGLCDLPLKSCQP-----------
-------NNLPHTFAIA---SLICIFFWCVWHKMKTNKKATESV------------DKNW
KMS-YQEPLSINVATFERPLKKLTFLDLLEATKGFDVKNVVGSGGFGEVYKAQFKDGSVL
AVKKLTRFSYQGERQFLSEMETLGKINHPNLVPLLGYCKIGEERILVYEYMPCGNLEQLL
HEQDRERIKIPWHLRKQIILDLARGLTFLHHKCIPHVIHRDMKSSNVLFNIRFEARLSDF
GMARLISASDTHNSVSSLAGTPGYVPPEYYQSCKCTREGDVYSFGVVLLEILTRRRPTDK
EEFGDNNLVGWVKLRVNEKGIDVLDPDLGG---QEHEMLQYLSVACECLEDQPASRPSML
QVVDVFKEL-
>scaffold-HVBQ-2012332-Tetraphis_pellucida
NQQATDDATILLQFKSSLQQDPSGRLGTWGASGDVCAWTGITCTSARVTFINLDGANLQG
GVSAILLARLPMLKSISLSRNNFTQGLFSNSSGSCG-LEFLDLSYNYLQGDFRADTFGPC
MEIQSINLTQNLLTGGTSLEVLNLSHNNFTGGVPSGFGLCPKLSQIDLSNNTLSSGIPAD
GNCSNLQKLNISFNSLTGPLPITNSCTTSLQSLDLSRNNLSSSLPSALGNCSSLIYLNLS
RNSFSGELQLAFSNGC-ALQQIDLSANNLSGSFPSVLFECASLQAIILAFNNFTGEIS-N
TVGTLKDLELLALGVNNFSGPFPVGVANCSSLQVLDICSNNLSGEIPRGICLSSSQLQLL
MLQDNDLSGPIPPDLSECQELLRLDFSFNHLTGVVPDTLGSLSKLEGLYLWNNELNGSIP
AELSQLSQLKNLILNNNRLQGFIPPELSNCTMLEWISLGNNKLNGTIPSALFNLKRLGIV
QLANNLLTGTIPVESINATNLMWLDLSRNKLTGNIPGQLGRLTGGV-SGTLLGNTVAFVK
S-VDPHCGLVCGLLELAGIRKSDVLNV---QGCE-VWLYGTESFPQWYAVPTVFYIDLSN
NNLQGSIPPEFGQMSALTALILDNNNLTGSIPSNISQCSELMTLELSSNSLNGTIPVQLT
NLTLLNSLNLSHNHLQGPIPQGGQFLTFPPWVYGHNSGLCGRPLNTCLSPAPTPIP--AA
PDVDKGEGGMKTRNKMLITFSIGGALGIIFLLL----RRKAEHYINTTINTTKSTCETSW
N----QEDLGTSVTVVEAGLPKLTFGDLVAATNNFDNSCIVGIGGFGQVYRAVLEDKTIV
AVKRLICYTYQGEREFIAEMEILSRIKHKNLVRLLGFCKVKEERLLIYEYMCNGSLECVL
HGEHQGPRYLPWHDRKQIALDAARGLAFLHHGCEPHIIHRDFKSSNVLLDNSLQARVSDF
GLAKNISEWETHLSVSTFSGTPGYVPPEYYQSFRCTRQGDVYSYGVVLLELISGRRPTEE
EEFEDSNLVGWVKKKIRELIEEIFDPFLQQQGD-DNELLQYVGIAHACVDDSPSHRP---
----------
