# Supplementary material for: Water‐related innovations in land plants evolved by different patterns of gene cooption and novelty
Source: New Phytol. 2022 Feb 8;235(2):732–42. doi: 10.1111/nph.17981 (PMC9303528; doi:10.1111/nph.17981)
Supplement: Supplementary file 3 — Dataset S3 Fasta alignments and phylogenetic trees. [file NPH-235-732-s005.zip › Supplementary_Data_3_fasta_alignments_trees/Roots/Lateral_roots/BRI_O22476_1_1kp.treefile]

(Chlorella_sorokiniana_PRW61077.1_leucine-rich_repeat_receptor_kinase_EMS1:2.2926066975,(((((((((((Arabidopsis_thaliana_O22476_Protein_BRASSINOSTEROID_INSENSITIVE_1_BRI1:0.2942733266,Amborella_trichopoda_W1P885:0.2718010802)60:0.0483993660,(Brachypodium_distachyon_I1HQZ9:0.0795897208,Oryza_sativa_indica_A2WUH7:0.1201698544)100:0.3188527875)74:0.0634153683,Amborella_trichopoda_W1P7J1:0.2493139219)100:0.2480760494,(Ginkgo_biloba_Gb_37231:0.0757671608,((((Picea_lambertina_PILA_13154:0.0098498522,scaffold-DZQM-2013128-Pinus_radiata:0.0219216108)100:0.0259118995,Pseudotsuga_menziesii_PSME_20560:0.0568661648)100:0.1167128095,(((Sequoiadendron_giganteum_SEGI_05258:0.0237920130,((scaffold-BUWV-2011323-Platycladus_orientalis:0.0070618645,scaffold-QNGJ-2075717-Cupressus_dupreziana:0.0072109817)100:0.0131097032,(scaffold-OVIJ-2005824-Papuacedrus_papuana:0.0127087573,scaffold-YYPE-2072130-Austrocedrus_chilensis:0.0078617424)100:0.0162955034)99:0.0102776749)100:0.0968723886,((((((scaffold-FMWZ-2012882-Dacrycarpus_compactus:0.0156721307,(scaffold-PLYX-2009822-Falcatifolium_taxoides-2_samples_combined:0.0000015973,scaffold-QHBI-2006830-Falcatifolium_taxoides-A:0.0000015973)100:0.0193763186)100:0.0092112889,scaffold-VGSX-2007285-Retrophyllum_minus:0.0214809517)100:0.0109143887,scaffold-HILW-2018511-Acmopyle_pancheri:0.0247439838)96:0.0044760893,scaffold-MHGD-2076184-Microcachrys_tetragona:0.0204538979)100:0.0206044795,(scaffold-JRNA-2069933-Phyllocladus_hypophyllus:0.0556361678,scaffold-KLGF-2094895-Sundacarpus_amarus:0.0305852309)68:0.0065790798)72:0.0077332263,scaffold-JZVE-2042970-Parasitaxus_usta:0.0465209988)100:0.0613344308)78:0.0140981159,((scaffold-MIXZ-2006390-Agathis_robusta:0.0085835893,scaffold-RSCE-2060661-Wollemia_nobilis:0.0035509675)100:0.0137857652,scaffold-XTZO-2066573-Araucaria_rulei:0.0153423638)100:0.0734892454)100:0.0554668196)100:0.0376969803,scaffold-GNQG-2015542-Encephalartos_barteri:0.1193581465)72:0.0147588433)99:0.0658506820)93:0.1000051015,(Ginkgo_biloba_Gb_34605:0.0987624910,((Picea_lambertina_PILA_10019:0.0447733650,Pseudotsuga_menziesii_PSME_40648:0.1041591528)100:0.0970982587,Sequoiadendron_giganteum_SEGI_34655:0.1135125070)61:0.0178517754)100:0.0878032987)98:0.1135123731,((Arabidopsis_thaliana_Q9ZWC8_Serine_threonine-protein_kinase_BRI1-like_1_BRL1:0.1164951348,Arabidopsis_thaliana_Q9LJF3_Receptor-like_protein_kinase_BRI1-like_3_BRL3:0.0893372207)100:0.2595728992,((Brachypodium_distachyon_I1IP60:0.0670775277,Oryza_sativa_indica_A2YZH5:0.0791963212)100:0.0598411763,Oryza_sativa_indica_A2YU68:0.2119664671)100:0.3297504954)100:0.1439913378)95:0.0793587623,((((Selaginella_moellendorffii_D8QTC7:0.6727023109,(Selaginella_moellendorffii_D8SE70:0.4058317503,Selaginella_moellendorffii_D8R2Y4:0.3996309815)100:0.1488054738)86:0.0700489455,Selaginella_moellendorffii_D8T7X7:0.4692366025)98:0.0948664215,Selaginella_moellendorffii_D8RC00:0.7306906351)100:0.2726460447,(((Selaginella_moellendorffii_D8TGI5:0.0256242942,(Selaginella_moellendorffii_D8R7Q9:0.0063192852,Selaginella_moellendorffii_D8QR82:0.0028969044)100:0.0527938124)98:0.0584935888,Selaginella_moellendorffii_D8QR60:0.3112815053)82:0.0775820356,((Selaginella_moellendorffii_D8RWV9:0.0200101427,Selaginella_moellendorffii_D8RQY5:0.0137626149)100:0.1314625338,Selaginella_moellendorffii_D8SYS5:0.2583732225)100:0.2983838881)100:0.2486153651)99:0.2014670118)99:0.1524300866,(((Arabidopsis_thaliana_Q9ZPS9_Serine_threonine-protein_kinase_BRI1-like_2_BRL2:0.3127315373,(Brachypodium_distachyon_I1I325:0.1505865165,Oryza_sativa_indica_A2Z4H7:0.1081297293)100:0.2560735366)90:0.0514266614,(Amborella_trichopoda_W1PLZ7:0.0096509076,Amborella_trichopoda_W1NHM1:0.0181136882)100:0.2233537945)98:0.0737368664,Ginkgo_biloba_Gb_33466:0.1720335304)100:0.2751161339)70:0.0490549076,scaffold-YHZW-2012467-Huperzia_selago-2_samples_combined:0.6434362143)96:0.1102196109,scaffold-HVBQ-2012332-Tetraphis_pellucida:0.8762244761)99:0.2715821528,(Marchantia_polymorpha_A0A176W4S6:1.0469346714,(Marchantia_polymorpha_A0A176WJK6:0.7704449279,Selaginella_moellendorffii_D8TEZ8:0.8838528711)99:0.2361146357)97:0.1583867830)100:0.3448305036,(Klebsormidium_flaccidum_A0A1Y1I4W9_Receptor-like_protein_kinase:1.1718431701,Marchantia_polymorpha_A0A176W8C7:1.3930479671)95:0.1843984065);
