# Supplementary material for: Water‐related innovations in land plants evolved by different patterns of gene cooption and novelty
Source: New Phytol. 2022 Feb 8;235(2):732–42. doi: 10.1111/nph.17981 (PMC9303528; doi:10.1111/nph.17981)
Supplement: Supplementary file 3 — Dataset S3 Fasta alignments and phylogenetic trees. [file NPH-235-732-s005.zip › Supplementary_Data_3_fasta_alignments_trees/Roots/Lateral_roots/CDKA1_P24100_1_1kp.fasta.aln.trimmed]

>Ichthyophthirius_multifiliis_XP_004035053.1_protein_kinase_domain_protein
MERYQRTEKIGEGTYGVVFKAIDKQTNQTIALKKIRLEHEDEGVPSTAIREISLLKEINH
PNVIRLKDLVYGENKLYLIFDFLDHDLKKYLELSGPLS--PQIVKDYMFQLVLGIAVCHA
NRIIHRDLKPQNILIDKK-GQVQLADFGLARAFGLPMKTYTHEVVTLWYRPPEILLGARQ
YSTPVDIWSLGCIFSEMAMKQPLFVGDCEIDQIFKIFRIMGTPKENTWPGVSQLPDFKST
FPQWQGISLEKQCPNLDSKGIDLLKKMLQLDPTKRITAEEALEHPFFDEL
>Arabidopsis_thaliana_P24100_CDKA1_Cyclin-dependent_kinase_A-1
MDQYEKVEKIGEGTYGVVYKARDKVTNETIALKKIRLEQEDEGVPSTAIREISLLKEMQH
SNIVKLQDVVHSEKRLYLVFEYLDLDLKKHMDSTPDFSKDLHMIKTYLYQILRGIAYCHS
HRVLHRDLKPQNLLIDRRTNSLKLADFGLARAFGIPVRTFTHEVVTLWYRAPEILLGSHH
YSTPVDIWSVGCIFAEMISQKPLFPGDSEIDQLFKIFRIMGTPYEDTWRGVTSLPDYKSA
FPKWKPTDLETFVPNLDPDGVDLLSKMLLMDPTKRINARAALEHEYFKDL
>Amborella_trichopoda_W1PIG3
MRVYEKVEKIGEGTYGVVYKARDRVTNETIALKKIRLEQEDEGVPSTAIREISLLKEMQH
GNIVRLQDVVHSEKRLYLVFEYLDLDLKKHMDSSPDFSKDLRVIKMFLYQILRGIAYCHS
HRVLHRDLKPQNLLIDRSTNALKLADFGLARAIGIPVRTFTHEVVTLWYRAPEILLGSRH
YSTPVDVWSVGCIFAEMVNQRPLFPGDSEIDELFKIFRILGTPNEETWPGVNSLPDFKSS
FPKWPPKGLASVVPNLEPTGIDLLSKMLYLEPSRRITARSALEHEYFKDV
>Amborella_trichopoda_W1PL96
MDQYEKVEKIGEGTYGVVYKARDRVTNETIALKKIRLEQEDEGVPSTAIREISLLKEMQH
GNIVRLQDVVHSEKRLYLVFEYLDLDLKKHMDSSPDFSKDPRVIKMFLYQILRGIAYCHS
HRVLHRDLKPQNLLIDRRTNALKLADFGLARAFGIPVRTFTHEVVTLWYRAPEILLGSRH
YSTPVDVWSVGCIFAEMVNQRPLFPGDSEIDELFKIFRILGTPNEETWPGVNSLPDFKSS
FPKWPPKDLASVVPNLEPTGINLLSKMLYLEPSRRITARSALEHEYFKDV
>Brachypodium_distachyon_I1HAG7
MEQYEKVEKIGEGTYGVVYKARDKATNETIALKKIRLEQEDEGVPSTAIREISLLKEMQH
GNIVKLHDVVHSEKRIYLVFEYLDLDLKKFMDSCPEFAKNPTLIKSYLYQILRGVAYCHS
HRVLHRDLKPQNLLIDRRTNALKLADFGLARAFGIPVRTFTHEVVTLWYRAPEILLGARQ
YSTPVDVWSVGCIFAEMVNQKPLFPGDSEIDELFKIFRVLGTPNEQTWPGVSSLPDYKSA
FPRWQAEDLATIVPNLEPVGLDLLSKMLRFEPNKRITARQALEHDYFKDM
>Brachypodium_distachyon_I1HWM4
MDQYEKVEKIGEGTYGVVYKGKDRYTNETIALKKIRLEQEDEGVPSTAIREISLLKEMQH
RNIVRLQDVVHNDKCIYLVFEYLDLDLKKHMDSSPDF-KNHHIVKSFLYQILRGIAYCHS
HRVLHRDLKPQNLLIDRRTNSLKLADFGLARAFGIPVRTFTHEVVTLWYRAPEILLGARQ
YSTPVDVWSVGCIFAEMVNQKPLFPGDSEIDELFKIFRIMGTPNEETWPGVASLPDYKSA
FPRWPSLDLATVVPTLEPLGIDLLSKMLCLDPSRRINARAALEHEYFKDL
>Brachypodium_distachyon_I1HWM5
MDQYEKVEKIGEGTYGVVYKGKDRYTNETIALKKIRLEQEDEGVPSTAIREISLLKEMQH
RNIVRLQDVVHNDKCIYLVFEYLDLDLKKHMDSSPDF-KNHHIVKSFLYQILRGIAYCHS
HRVLHRDLKPQNLLIDRRTNSLKLADFGLARAFGIPVRTFTHEVVTLWYRAPEILLGARQ
YSTPVDVWSVGCIFAEMVNQKPLFPGDSEIDELFKIFR---SP-------LTNLVQSLS-
---W-------------------------------IQANT----------
>Brachypodium_distachyon_I1HWM6
MDQYEKVEKIGEGTYGVVYKGKDRYTNETIALKKIRLEQEDEGVPSTAIREISLLKEMQH
RNIVRLQDVVHNDKCIYLVFEYLDLDLKKHMDSSPDF-KNHHIVKSFLYQILRGIAYCHS
HRVLHRDLKPQNLLIDRRTNSLKLADFGLARAFGIPVRTFTHEVVTLWYRAPEILLGARQ
YSTPVDVWSVGCIFAEMVNQKPLFPGDSEIDELFKIFRIMGTPNEETWPGVASLPDYKSA
FPRWPSLDLATVVPTLEPLGIDLLS----------IQAEESMPEPPLSTS
>Bathycoccus_prasinos_K8EEZ5
MEEYEKVDTIGEGTYGVVYKARVRSTGEILALKRIRLEQEEEGVPSTAIREISLLKELRH
ENIVKLVDVVHLEKKLYLVFEYLDLDLKKHMDASPHISNDRMVIKGYVYQMCAGIAFCHS
HRVLHRDLKPQNLLIDTETNSLKLADFGLARAFAIPLRAYTHEVVTLWYRAPEILLGAKQ
YSTPVDVWSIGCIFAEMINQSPLFPGDSEIDQLFKIFRGLGTPVDTVWPEVSQLPDYKEE
FPKWKAKEMKELCPKVDEFGLDLLKRMLVYPPHMRVSAKDALRHRYFEDY
>Cyanidioschyzon_merolae_M1VIM9_Similar_to_cyclin_dependent_kinase
MRRSSQCRALSELGFGMVPKCRGEMCCTVAELECLNSESHETGIPADMIQRVELLRVSQH
HFVCPLIEVRLQQKSGYLLLESLDRDWYKQSDL--------ERTRFFAFDLVLAFAFCHT
QGFVHRDVRPQNIVAMAVHETFALINFSLGREA--PFEALTPVVATLWYRAPELLLGSRR
YSAAADLWAAACVIAEVANERALFRGQSEVDQLRLIAEAVGGPLDDGWPEASRLPHFNGQ
VPRLSTNPLRARFECFGSDGLDLMRRLLHPNPTKRLSAMEALEHPYLADL
>Cyanidioschyzon_merolae_M1V702_Cyclin_dependent_kinase
MDEYQRLERIGEGTYGVVYRARDRQTGQLVALKKIRLEQEEEGVPSTALREIAILRELNQ
PNVVRLLDVVHGDAKLYLVFEHLDQDLKRYMDTPPNTLMRPEQAKSFLYQLINGVAYLHA
RRILHRDLKPQNLLIDA-AGRLKLADFGLARAFGIPVRHMTSEVITLWYRAPEILLGCRN
YAAPVDMWSVGCIFAEMMCRKALFPGDSEIDQLFKIFRALGTPSEEVWPGVSQLPDYMSA
FPRWPVRLIRESVLALGGAALDLLSRLLVYDPSKRITARQALMHPYFENM
>Cyanophora_paradoxa_ConsensusfromContig7750
MENYENLGTIGEGTYGVVLKCRHKETGQIVAIKKFK-ESEDEQVRKTALREVRILKQLKH
ENIVNLIEVFRRKGKLYLVFEYVERTILEDLEKHPE-GLDPLDVKKCLFQLLRSIEYCHS
HNIIHRDIKPENLLV-SKNGALKLCDFGFARTL---GAKYTDYVATRWYRAPELLVGDQQ
YGKPVDIWAIGCMFAEISTGAPLFPGESDIDQIFHIVRCF-PLTARQMELFSSNPLYQGK
IPDFPELPLEKRFASMAEEQVAFMRDCLHYEPERRKECGDLLRHPYF-DK
>Cyanophora_paradoxa_ConsensusfromContig10264
MDKYQKIEKIGEGTYGVVYKAKDRNTGEIIALKKIRLEAEDEGVPSTAIREISLLKELRH
MNI----DVVHSDNKLYLVFEYLDQDLKKYMDSVPN-GLHASLVKSYLYQLLRGIAFCHC
HRVLHRDLKPQNLLIDR-NGSLKLADFGLARAFGIPVRTYTHEVVTLWYRAPEILLGSRH
YSTPVDIWSIGCIFAEMVTRHPLFPGDSEIDELFRIFRTLGTPNEDVWPGVSQLPDYKNT
FPNWPVQ-------------------------------------------
>Cyanophora_paradoxa_ConsensusfromContig54442
MNKYEVLGVVGEGAYGVVLKAKNKENNEIVAIKKFK-E-EDEVVRKTTLREVKILRMMKQ
ENIVCLKEAFRRKGKLYLVFEYLEKNLLEILEEKPN-GLDPELVKRYIYQLCKAID-CHQ
NEVIHR-IKPENLLI-SADHTLKLCDFG--------------------------------
------------------------------------------------------------
-------------------------------ACNR---------------
>Ginkgo_biloba_Gb_39784
M------GVMAQGTVSVDLGALQLYSRAFCSMISLYVER------HTLTRAFIVLLQL--
-----LQDVVHSEKRLYLVFEYLDLDLKKHMDSCPDLARDPRLIK---------------
------------------------------------------------------------
---------------------------------------------------------VGT
FPP---------FANFDDS---------------------SLKAT-----
>Ginkgo_biloba_Gb_39785
M--PYPVQAVAHYIYSPVDGFAFSFAKLFEDLQSVQFNQEHLTLPSSALNPLQIGSRAMQ
ANIIVLPGFRIANSSSFLFRKELVLIAIRMFPLAPILRCCSCAIVTFLYQILRGIAYCHS
HRVLHRDLKPQNLLIDRQSNALKLADFGLARAFGIPVRTFTHEVVTLWYRAPEILLGSRH
YSTPVDVWSVGCIFAEMVNQRPLFPGDSEIDELFKIFRVLGTPNEETWPGVTSLPDFKSA
FPKWPAKALLRQAPSLGEGRTPRTSKHLATMPIVYVMSRDMLV-----DL
>Klebsormidium_flaccidum_A0A1Y1IT09_Protein_kinase_superfamily_protein
MDQYQKVEKIGEGTYGVVYKAVDKQTNGVIALKKIRLEQEDEGVPSTAIREIALLKEMDH
PNIVRLQDVVHCDKRLYLVFEYLDLDLKKHMDSHPEFARDPRIIKTYLYQMLQGVAYCHS
HRVLHRDLKPQNLLIDRRTNSLKLADFGLARAFGIPVRTFTHEVVTLWYRAPEILLGSRH
YSTPVDVWSVGCIFAEMVNQRPLFPGDSEIDELFKIFRLLGTPTEDSWPGVTSLPDFKQA
FPKWPVRDLKSLVPTLEPAGVDLLQKMLLYEPSLRVTARQALQHEYFRDI
>Klebsormidium_flaccidum_A0A1Y1IED8_Serine_Threonine_protein_kinase
MNKYEVLGVVGEGAYGVVLKCKNKETGEIVAVKKFK-EGDDEIVRKTTLREVKMLRMLRQ
DNIVDLKEAFRRKGKLYLVFEYVPKNLLEVLEEKPG-GVEPELVRKLIFQLVTAIAWCHQ
HEIIHRDIKPENLLIDGQGPILKLCDFGFARTL---GAALTDYVATRWYRAPELLLGSTD
YGKEVDQWAVGCMMGELVDGQPVFPGESDIDQKV-----MGALTGEHMELFLRNPRYAGK
FPDMGRPMLDRRYAKLSPAGLDLMKGLLNMDPRKRLTAEQCLEHAYFDDA
>Marchantia_polymorpha_A0A176VZ56
KEKYHKVEKVGEGRFGVVYKALNTRTKELVAMKRIRGEMAKSGMPSFVMRELSALQGLKH
SNVVPLYDVFYRENQLYLIFEYMDCDLAGYMKTFNYLT--PLEIKLFMYQILLGISYCHQ
HNVMHRDLKPQNLLIDKSTLKLKIADFGLSRHYHFPLKAFSHEVVSLWYRPPEILLGTTD
YSTRIDIWSAGCIFAEMALGRPLFQAMSEIEQIMKIFYIMGTPNELSWPGVNSLTDFRPN
FPQWRGQRLEVEVTRFDPDAIDLLYRMLNMDPNFRITAKEALNHEYFHDL
>Marchantia_polymorpha_A0A176VEA0
KEKYEKLEKVGEGRFGVVYKALNLRTRELVAMKSIRMEMANAGMPVFIMRELSILRGLKH
ANIVRLYEVFHNKNQLYLVFEYMDCDLAGYMRTFNRLT--PFVIKTFMYQILLGVHYCHQ
SNVMHRDLKPQNLLIDRSSLRLKIADFGLSRRFHLPLYAFSQEVVTLWYRAPELLLGTTV
YSTSIDMW----------------------------------------------------
--------------------------MLNMDPNFRITAQEALNHEYFYDL
>Marchantia_polymorpha_A0A176W1S0
MEQYEKVEKIGEGTYGVVYKARDRITNETIALKKIRLEQEDEGVPSTAIREISLLKEMQH
GNIVRLQDVVHSEKRLYLVFEYLDLDLKKHMDTCPDLAKDPRLIKV-------------G
------------------TNALKLADFGLARAFGIPVRTFTHEVVTLWYRAPEILLGSRH
YSTPVDVWSVGCIFAEMVNQRPLFPGDSEIDELFKIFRTLGTPNEETWPGVTSLPDYKSA
FPKWPPKNLSTVVPGLEPGGIDLLAKMLTLEPNRRITARDALDHEYFKDI
>Marchantia_polymorpha_A0A176VWM3
MENYLMLEIVGYGTFGVVYRARRLDTQEPVAIKRIRFNPGTRGLSKCVTREVTALRQLRH
QNIVKMLEFVEERHEVFFVFEYLDMDLRKYLDLAAFIATNRQHIKYLIHQIISGLDHCHK
HNLIHRDLKPQNVLLDRRTNSLKIADFGLSRNMSEPASPLTPDIATIWYRAPEVFLGSQV
YTSAVDMWAAGCILAEMTNKHPLFDGRTEIDQLSKIFQIRGTPSEETWPGVSSLQEFVPL
FPNWHPMDMSDVVPDLDASGKNLLDRLLILNPNNRISAEEALQHEYFHDI
>Oryza_sativa_indica_B8ALF1
MEQYEKEEKIGEGTYGVVYKARDKVTNETIALKKIRLEQEDEGVPSTAIREISLLKEMHH
RNIVRLHDVIHSEKRIGLVFEYLDLDLKKFMDSCPEFAKNPTLIKSYLYQILRGVAYCHS
HRVLHRDLKPQNLLIDRRTNTLKLADFGLARAFGIPVRTFTHEVVTLWYRAPEILLGSRQ
YSTPVDMWSVGCIFAEMVNQKPLFPGDSEIDELFKIFRVLGTPNEQSWPGVSSLPDYKSA
FPKWQAQALATIVPTLDPAGLDLLSKMLRYEPNKRITARQALEHEYFKDL
>Oryza_sativa_indica_B8ALV9
MAQYEKEEKIGEGTYGVVYRARDKVTNETIALKKIRLEQEDEGVPSTAIREISLLKEMHH
GNIVRLHDVIHSEKRIYLVFEYLDLDLKKFMDSCPEFAKNPTLIKSYLYQILRGVAYCHS
HRVLHRDLKPQNLLIDRRTNALKLADFGLARAFGIPVRTFTHEVVTLWYRAPEILLGSRQ
YSTPVDMWSVGCIFAEMVNQKPLFPGDSEIDELFKIFRVLGTPNEQSWPGVSSLPDYKSA
FPKWQAQDLATIVPTLDPAGLDLLSKMLRYEPNKRITARQALEHEYFKDL
>Oryza_sativa_indica_A2X0B2
MEQYEKVEKIGEGTYGVVYKGKHRHTNETIALKKIRLEQEDEGVPSTAIREISLLKEMQH
RNIVRLQDVVHKEKCIYLVFEYLDLDLKKHMDSSPDF-KNHRIVKSFLYQILRGIAYCHS
HRVLHRDLKPQNLLIDRRTNSLKLADFGLARAFGIPVRTFTHEVVTLWYRAPEILLGARH
YSTPVDMWSVGCIFAEMVNQKPLFPGDSEIDELFKIFSIMGTPNEETWPGVASLPDYIST
FPKWPSVDLATVVPTLDSSGLDLLSKMLRLDPSKRINARAALEHEYFKDL
>Physcomitrella_patens_A9TPJ3_Cyclin-dependent_kinase_A2
MEQYEKVEKIGEGMYGVVYKARDRVTNETIALKKIRLEQEDEGVPSTAIREISLLKEMHH
GNIVRLQDVVHSEKRLYLVFEYLDLDLKKHMDTCPDLAKDPRLIKTFLYQILRGIAYCHS
HRVLHRDLKPQNLLIDRRTNALKLADFGLARAFGIPVRTFTHEVVTLWYRAPEILLGSCH
YSTPVDVWSVGCIFAEMVTQRPLFPGDSEIDELFRIFRLLGTPTEETWPGVTSLPDFKSA
FPKWPAKNVGSVVPGLEPLGIDLLSKMLILEPSRRITARTALEHEYFKDV
>Physcomitrella_patens_Q84VT0_Putative_cyclin_dependent_kinase_A
MDQYEKVEKIGEGTYGVVYKARDRLTNETIALKKIRLEQEDEGVPSTAIREISLLKEMHH
GNIVRLQDVVHSEKRLYLVFEYLDLDLKKHMDTCPDLAKDPRLIKTFLYQILRGIAYCHA
HRVLHRDLKPQNLLIDRRTNALKLADFGLARAFGIPVRTFTHEVVTLWYRAPEILLGSRH
YSTPVDVWSVGCIFAEMVNQRPLFPGDSEIDELFKIFRTLGTPNEEVWPGVTSLPDFKTA
FPKWPPKPLSSVVPSLEPAGIDLLEVCDLSTPASEIVRLKQCMQSYAS--
>Selaginella_moellendorffii_D8QPS1_CDKA-1
MEQYEKVEKIGEGTYGVVYKARDRITNETIALKKIRLDQEDEGVPSTAIREISLLKEMQH
GNIVRLQDVVHCEKKLYLVFEYLDLDLKKHMDNSPDFAKSPRMIKTFLYQMIRGLAYCHS
HRVLHRDLKPQNLLIDRRTNALKLADFGLARAFGIPVRTFTHEVVTLWYRAPEILLGSRH
YSTPVDMWSVGCIFAEMINQRPLFPGDSEIDELFKIFRILGTPNEETWPGVTSLPDFKSA
FPKWLPKDLATLVPGLEHAGVDLLSKMLCLDPSSRITARAALEHDYFKDA
>Selaginella_moellendorffii_D8QUG9
MADASGARLLGAGADGEVRVGFHRKTGDKVAMKKMY---EHEYLYDAIINESEILEEVVH
DNVVNLLGLTCNNQGTFMVMELMDRSLSDVISR----KLGEHDIRAVMRQILKGLVWIHA
HRIVHQDVKTSNVL-----FVVKLADFATARRL---TRPWSNKVGTLTFNAPELLKGATS
FGTAIDVWGAGCIFAEM------LLGSNPFDV----------PDEEDGDSLDYFQSRAGE
FP---AED--------------LICGMLAVEPSERLTLDGVLEHPWIVKK
>Selaginella_moellendorffii_D8ST76
MDRSTQSPLLGQGTDGVVRLARNRVTGAMVAVKKLSSDA------ADMMWECATLRACQH
KNIIHLHSKLVTEQGLFMVFELMDEDLFSYIDVEREGKIPEVAVRSIMKQILEALAFVHS
KGLIHRDVKSSNVLINNNSVVIKLIDFSRVCFA---SAGSCENMGNVYYRAPELLLGGEK
YGREIDIWAAGCIFLELLTGFPFFPPNSELDVMNSIVKWIGPVDETTWKGVNKLENYKSS
FPR-----LQSRLG--DSPAYDLLRKMLCLNPRERITAKEALESDYFK--
>Selaginella_moellendorffii_D8QZK8
MADASDARLLGAGADGEVRVGFHRKTGDKVAMKKMY---EHEYLYDTIINESEILEEVAH
DNVVNLLGLTCNNQGTFMVMELMDGSLRDVVSR----KLGEHDIKAVMRQILEGLAWIHA
HRIVHQDIKTSNVLVKKNKLVVKLADFTTARRL---TRPWSNEVGTLTFNAPELLKGATS
FGTAIDVWGAGCIFAEM------LLGSNPFDV----------PDEEDGDSLNYF---VAD
FAKWKAEDVRSGIK--DPNAVELLKRMLAIDPARRISAQNALKMPYFQKI
>Selaginella_moellendorffii_D8T303
MADASDARLLGAGGDGEVRVGFHRETGDKVAMKKMY---EHEYLYDAIINESEILEEVAH
DNVVNLLGLTCNNQGTFMVMELMDGSLGDVISR----KLGEHDIRAVMRQILEGLAWIHA
HRVVHQDVKTSNVLVKKNKFVVKLADFAAARRL---TRPWSNKVGTLTFNAPELLKGATS
FGTAIDVWGAGCIFAEM------LLGSNPFDV----------TDEEDWDSFDCF---VAD
FAKWKAEDVRSRIK--DPDAVELLKRMLAIDPARRISAQDALKMPYFQKI
>Selaginella_moellendorffii_D8R2M3
MDRSTQSPLLGQGTDGVVRLARNRVTGAMVAVKKLSSDA------ADMMWECATLRACQH
KNIIHLHSKLVTEQGLFMVFELMDMDLCSYIDVEREGKIPEVAVRSIMKQILEALAFVHS
KGLIHRDVKSSNVLINNNSVVIKLIDFSRVCFA---SAGSCKNMGNVYYRAPELLLGGEK
YGREIDIWAAGCIFLELLTGFPFFPPNSELDVMNSIVKWIGPVDETTWKGVNKLENYKSS
FPR-----LQSRLG--DSPAYDLLRKMLCLNPRERITAKEALESDYFK--
>Selaginella_moellendorffii_D8RWA0
MADASDARLLGAGADGEVRVGFHRETGDKVAMKKMY---EHEYLYDTIINESEILEEVAH
DNVVNLLGLTCNNQGTFMVMELMDGSLRDVVSR----KLGEHDIKAVMRQILEGLAWIHA
HRIVHQDIKTSNVLVKKNKFVVKLADFTTARRL---TRPWSNEVGTLTFNAPELLKGATS
FGTAIDVWGAGCIFAEM------LLGSNPFDV----------PDEEDGDSLNYF---VAD
FAKWKAEDVRSGIK--DPNAVELLKRMLAIDPARRISAQNALKMPYFQKI
>Anthoceros_agrestis_BONN_evm.model.Sc2ySwM_228.1440.1_EVM_AagrBONN_evm.TU.Sc2ySwM_228.1440___Sc2ySwM_228_6160931-6162963(+)
MEQYEKVEKIGEGTYGVVYKARDRVTNETIALKKIRLEQEDEGVPSTAIREISLLKEMQH
GNIVRLQDVVHSEKRLYLVFEYLDLDLKKHMDSTPELAKDSRLIKMYLYQILKGIAYCHS
HRVLHRDLKPQNLLIDRRTNALKLADFGLARAFGIPVRTFTHEVVTLWYRAPEILLGSRH
YSTPVDVWSVGCIFAEMVNQRPLFPGDSEIDELFKIFMTLGTPNEETWPGVTALPDFKSA
FPKWPAKSLATVVPNLEPSGIDLLSKMLTLEPSRRVTARNALEHEYFKDV
>Anthoceros_punctactus_evm.model.utg000059l.48.1_EVM_Apun_evm.TU.utg000059l.48___utg000059l_217315-219349(-)
MEQYEKVEKIGEGTYGVVYKARDRVTNETIALKKIRLEQEDEGVPSTAIREISLLKEMQH
GNIVRLQDVVHSEKRLYLVFEYLDLDLKKHMDSTPELAKDSRLIKMYLYQILKGIAYCHS
HRVLHRDLKPQNLLIDRRTNALKLADFGLARAFGIPVRTFTHEVVTLWYRAPEILLGSRH
YSTPVDVWSVGCIFAEMVNQRPLFPGDSEIDELFKIFMTLGTPNEETWPGVTALPDFKSA
FPKWPAKSLATVVPNLEPSGIDLLSKMLTLEPSRRVTARNALEHEYFKDV
>Pleurozium_schreberi_maker-scaffold_675-snap-gene-0.66-mRNA-1_gene=maker-scaffold_675-snap-gene-0.66_name=maker-scaffold_675-snap-gene-0.66_seq_id=scaffold_675_type=cds
MEQYEKVEKIGEGMYGVVYKARDRITNETIALKKIRLEQEDEGVPSTAIREISLLKEMHH
GNIVRLQDVVHSEKRLYLVFEYLDLDLKKHMDTCPDLAKDPRLIKTFLYQILRGIAYCHS
HRVLHRDLKPQNLLIDRRTNALKLADFGLARAFGIPVRTFTHEVVTLWYRAPEILLGSCH
YSTPVDVWSVGCIFAEMVTQRPLFPGDSEIDELFRIFRLLGTPTEETWPGVTSLPDFKSA
FPKWPAKSVGSVVPGLEPLGIDLLAKMLILEPSRRITARAALEHEYFKDV
>scaffold-AEKF-2008488-Penium_margaritaceum
MEQYEKVEKIGEGTYGVVYKARDRATNETIALKKIRLEAEDEGVPSTAIREIALLKEMHH
TNIVKLQDVVHSDQKLYLVFEYLDLDLKKHLDLSPHIAQDRMLVKSYMFQMLQGTEYCHS
HRVLHRDLKPQNLLIDRKTNALKLADFGLARAFGIPVRTFTHEVVTLWYRAPEILLGSTN
YSTPVDIWSVGCIFAEIVNQRPLFPGDSEIDQLFKIFRLLGTPKEETWPGVTQLQDYKSS
FPQWSPKEYASICPTMEPTGIDLLSKMLQLDPSKRVTAREALEHEYFRDL
>scaffold-FFGR-2008696-Netrium_digitus
MEQYEKVEKIGEGTYGVVYRARDKLTNETIALKKIRLEAEDEGVPSTAIREIALLKEMQH
ENIVRLQDVVHCDKRLYLVFEYLDLDLKKHLDNCPQIAQDRRLVKSYLYQILRGISYCHS
HRVLHRDLKPQNLLIDRRTNSLKLADFGLARAFGIPVRTFTHEVVTLWYRAPEILLGSAQ
YSTPVDV----CIFAEMLNQRPLFPGDSEIDELFKIFRILGTPTEETWLGVTSLPDFKSA
FPKWPPKDLSTIVPSLDAVGLDLLAKMLQLDPSKRVTARAALQHEYFNDI
>scaffold-FMRU-3035099-Cosmarium_ochthodes_&_Zygnema_sp.-2_samples_combined
MEQYEKVEKIGEGTYGVVYKARDRRSNETIALKKIRLEAEDEGVPSTAIREIALLKEMQH
GNIVRLQD------RLYLVFEYLDLDLKKHLDMCPHIAKDHALVKSYLYQILRGIAYCHS
HRVLHRDLKPQNLLIDRKTNSLKLADFGLARAFGIPVRTFTHEVVTLWYRAPEILLGSSH
YSTPVDVWSVGCIFVEMVNQRPLFPGDSEIDELFKIFRILGTPNEEVWPGVSSLPDFKSS
FPRWLPMDLKEVAPTIDPLGIDILSKMLILDPSKRITARAALEHDYFRDL
>scaffold-FQLP-2032350-Klebsormidium_subtile
MDQYQKVEKIGEGTYGVVYKAVDKQTNGVIALKKIRLEQEDEGVPSTAIREIALLKEMDH
PNIVRLQDVVHCDKRLYLVFEYLDLDLKKHMDSHPEFARDPRIIKTYLYQMLQGVAYCHS
HRVLHRDLKPQNLLIDRRTNSLKLADFGLARAFGIPVRTFTHEVVTLWYRAPEILLGSRH
YSTPVDVWSVGCIFAEMVNQRPLFPGDSEIDELFKIFRLLGTPTEDSWPGVTSLPDFKQA
FPKWPVRDLKSLVPTLEPAGVDLLQKMLLYEPSHRVTARQALQHEYFRDI
>scaffold-HKZW-2009916-Mesotaenium_caldariorum
MEQYEKVEKIGEGTYGVVYKARVRSTNETIALKKIRLEAEDEGVPSTAIREIALLKEMNH
VNIVRLQDVVHSNKRLYLVFEYLDLDLKKHLDTCPQIASDHRLIKSYLHQILQGVDYCHS
HRVLHRDLKPQNLLVDQRTNSLKLADFGLARAFGIPVRAFTHEVVTLWYRAPEILLGSDH
YSTPVDVWSVGCIFAEMLNQRPLFPGDSEIDELFKIFRTLGTPTEELWPGVTSLPDFKSA
FPKWPSRDLATIVPNLDSLGVDLLKRLLVLDPSRRITARAALEHEFFRDM
>scaffold-HKZW-2009918-Mesotaenium_caldariorum
MEQYEKVEKIGEGTYGVVYKARVRSTNETIALKKIRLEAEDEGVPSTAIREIALLKEMNH
VNIVRLQDVVHSNKRLYLVFEYLDLDLKKHLDTCPQIASDHRLIKSYLHQILQGVDYCHS
HRVLHRDLKPQNLLVDQRTNSLKLADFGLARAFGIPVRAFTHEVVTLWYRAPEILLGSDH
YSTPVDVWSVGCIFAEMLNQRPLFPGDSEIDELFKIFRTLGTPTEELWPGVTSLPDFKSA
FPKWPSRDLATIVPNLDSLGVDLLKRLLVLDPSRRITARAALEHEFFRDM
>scaffold-ISHC-2044950-Staurastrum_sebaldi
MDQYEKVEKIGEGTYGVVYKARDRVTNQTIALKKIRLEAEDEGVPSTAIREIALLKEMHH
GNIVKLQDVVHDDKKLYLVFEYLDLDLKKHMDTSPHISRDRMLVKSYVYQILQGTAYCHS
HRVLHRDLKPQNLLIDRSTNALKLADFGLARAFGIPVRTFTHEVVTLWYRAPEILLGSNN
YSTPVDIWSVGCIFAELVTQRPLFPGDSEIDQLFKIFRLLGTPNEERWPGVSQLPDFSTS
FPKWNPKEVVSVVPSLEPLGVDLISKMLRLDPLKRVTAREALEHPYFHDL
>scaffold-JOJQ-2007091-Cylindrocystis_cushleckae
MEQYEKVEKIGEGTYGVVYKARVKSTNETIALKKIRLEAEDEGVPSTAIREIALLKEMNH
HNIVRLQDVVHSDKRLYLVFEYLDLDLKKHLDSSPHIASDHRLVKSYLYQILLGIAYCHS
HRVLHRDLKPQNLLVDRRSNSLKLADFGLARAFGIPVRTFTHEVVTLWYRAPEILLGSSH
YSTPVDVWSVGCIFAEMVNQRPLFPGDSEIDELFKIFRVLGTPTEDIWPGVTSLPDFKTA
FPKWQPRDFSAIAPTLDPLALDLLSKMLILDPSKRITARAALEHECFAEL
>scaffold-MNNM-2043839-Cosmarium_granatum
MDQYEKVEKIGEGTYGVVYKARDRVTNQTIALKKIRLEAEDEGVPSTAIREIALLKEMHH
GNIVKLQDVVHDDKKLYLVFEYLDLDLKKHMDTSPHISRDRMLVKSYVYQILQGTAYCHS
HRVLHRDLKPQNLLIDRSTNALKLADFGLARAFGIPVRTFTHEVVTLWYRAPEILLGSNN
YSTPVDLWSVGCIFAELVTQRPLFPGDSEIDQLFKIFRLLGTPNEERWPGVSQLPDFSTS
FPKWNPKDVTSVVPTLEPLGVDLLSKMLQLDPRKRVTAREALEHPYFSDL
>scaffold-NBYP-2052845-Mesotaenium_kramstae
MEQYEKVEKIGEGTYGVVYKARVKSTNETIALKKIRLEAEDEGVPSTAIREIALLKEMNH
SNIVRLQDVVHSEKRLYLVFEYLDLDLKKHLDSNPHIASDHHLIKSYLYQILRGVAYCHS
HRVLHRDLKPQNLLVDRRSNSLKLADFGLARAFGIPVRTFTHEVVTLWYRAPEILLGSSH
YSTPVDVWSIGCIFAEMVNQRPLFPGDSEIDELFKIFRILGTPNEEIWPGVSSLPDFKSA
FPRWLPRDLAIVVPTLDPLALQLLAKMLVLDPSKRITARAALEHDYFKDL
>scaffold-WDCW-2045811-Mesotaenium_endlicherianum
MEQYEKVEKIGEGTYGVVYKARDKLTNETIALKKIRLEAEDEGVPSTAIREIALLKEMQH
NNIVRLQDVVHSDKRLYLVFEYLDLDLKKHMDACPHISQDHRLIKSYLYQILRGLAYCHS
HRVLHRDLKPQNLLIDRRTNSLKLADFGLARAFGIPVRTFTHEVVTLWYRAPEILLGSSH
YSTPVDVWSVGCIFAEMITQKPLFPGDSEIDELFRIFRIMGTPDEDVWPGVTSLPDFKSV
FPKWLPKEVATIVPTLDPVGLDLLSKMLILDPSKRITARGALEHPYFK--
>scaffold-WSJO-2001615-Mesotaenium_braunii
MEQYEKVEKIGEGTYGVVYRARDKVTHETIALKKIRLDAEDEGVPSTAIREIALLKEMQH
ANIVRLQDVVHSDKRLYLVFEYLDLDLKKHLDLSPEIAQDHHIVKSYVYQILLGVAYCHS
HRVLHRDLKPQNLLIDRRTNSLKLADFGLARAFGIPVRTFTHEVVTLWYRAPEILLGSDH
YSTPVDVWSIGCIFAEMINQRPLFPGDSEIDELFKIFRTLGTPTEDVWPGVTAFPDYLPT
FPQWPPRDLAAVVPTLDPVGLDLLQGMLRLDPSQRITARGALEHDYFR--
>scaffold-XRTZ-2003066-Roya_obtusa
MDQYEKVEKIGEGTYGVVYKARDRVTNQTIALKKIRLDAEEEGVPSTAIREIALLKEMNH
GNIVRLQDVVHCDKRLYLVFEYLDLDLKKHMDASPNMAENTMLIKSYLYQILSGVAYCHA
NRVLHRDLKPQNLLVDRRTNSLKLADFGLARAFGIPVRTLTHEVVTLWYRAPEILLGANN
YSTPVDIWSVGCIFVEMLNQRPLFPGDSEIDELFKIFRALGTPNEEIWPGVSQLPDFKSS
FPKWPVRDVASIVPTLDPMGVNLLSKMLCLDPSKRVTARAALEHEFFHDL
>Salvinia_cucullata_v1.1_s0010.g004623
MEQYQKVEKIGEGTYGVVYKAKDKVTNETIALKKIRLEQEDEGVPSTAIREISLLKEMQH
GNIVRLQDVVHSEKRLYLVFEYLDLDLKKYMDTSPDFAKDTRLIKTYLYQILRGIAYCHS
HRVLHRDLKPQNLLIDRRTNALKLADFGLARAFGIPVRTFTHEVVTLWYRAPEILLGSRH
YSTPVDVWSVGCIFAEMVNQRPLFPGDSEIDELFKIFRVLGTPNEEVWPGVTSLPDFKSA
FPKWPPKDLASVVPGLDPSGVDLLSKMLFLDPSRRITARTALTHEYFKDL
>Salvinia_cucullata_v1.1_s0138.g022574
LEDYQKVEKIGEGTYGVVYKAKDKVTNETIALKKIRLEQEDEGVPSTAIREISLLKEMQH
GNIVRLQDVVHSEKRLYLVFEYLDLDLKKYMDTSPDFAKDMHLIKTYLYQILRGIAYCHS
HRVLHRDLKPQNLLIDRRTNALKLADFGLARAFGIPVRTFTHEVVTLWYRAPEILLGSRQ
YSTPVDVWSVGCIFAEMVNQRPLFPGDSEIDELFKIFRVLGTPNEEVWPGVTSLPDFKSA
FPKWPTKDIASIVPSLDPAGVDLLSKMLCLDPSRRITARSALEHEYFKDL
>scaffold-CAPN-2040205-Equisetum_diffusum
MEQYQKVEKIGEGTYGVVYKARDKVTNETIALKKIRLEQEDEGVPSTAIREISLLKEMQH
GNIVRLQDVVHSEKRLYLVFEYLDLDLKKLMDSSPDFGKDHRLIKTYLYQILRGIAYCHS
HRVLHRDLKPQNLLIDRRSNALKLADFGLARAFGIPVRTFTHEVVTLWYRAPEILLGSRH
YSTPVDIWSVGCIFSEMLNQRPLFPGDSEIDELFRIFRVLGTPNEETWPGVTSLPDFKSA
FPKWPQKDLASVVPSLDSGGVDLLSKMLCLDPTRRINARKALEHEYFKDL
>scaffold-DFHO-2053287-Danaea_nodosa
MDQYQKVEKIGEGTYGVVYKARDKVTNETIALKKIRLEQEDEGVPSTAIREISLLKEMQH
GNIVRLQDVVHSEKRLYLVFEYLDLDLKKHMDSCPDLAKDPRLIKTYLYQILRGIAYCHS
HRVLHRDLKPQNLLIDRRTNALKLADFGLARAFGIPVRTFTHEVVTLWYRAPEILLGSRH
YSTPVDVWSVGCIFAEMVNQRPLFPGDSEIDELFKIFRILGTPNEETWPGVTSLPDFKSA
FPKWAAKDLSTVVPGLEPIGVDLLSKMLYLEPSRRITARSALEHEYFKDL
>scaffold-EEAQ-2017589-Sceptridium_dissectum
MEQYQKVEKIGEGTYGVVYKARDKVTNETIALKKIRLEQEDEGVPSTAIREISLLKEMQH
GNIVRLQDVVHSEKRLYLVFEYLDLDLKKHMDSCPELLKDPRLIKTYLYQILRGVAYCHS
HRVLHRDLKPQNLLIDRRTNALKLADFGLARAFGIPVRTFTHEVVTLWYRAPEILLGSRH
YSTPVDIWSVGCIFAEMVNQRPLFPGDSEIDELFKIFRVLGTPNEETWPGVTSLPDFKST
FPKWPPKDLVTIVPGLEPAGVDLLSKMMCLEPSRRITARNALEHEYFKDL
>scaffold-GANB-2009458-Cyathea_(Alsophila)_spinulosa
MEQYQKVEKIGEGTYGVVYKAKDKVTNETIALKKIRLEQEDEGVPSTAIREISLLKEMQH
GNIVRLQDVVHSEKRLYLVFEYLDLDLKKYMDTSPDFAKDTRLIKTYLYQILRGIAYCHS
HRVLHRDLKPQNLLIDRRTNALKLADFGLARAFGIPVRTFTHEVVTLWYRAPEILLGSRH
YSTPVDVWSVGCIFAEMVNQRPLFPGDSEIDELFKIFRVLGTPNEEVWPGVTTLPDFKTA
FPKWPPKDLAAVVPGLDPSGIDLLSKMLCLDPSRRITARSALGHEYFKDL
>scaffold-JVSZ-2014022-Equisetum_hyemale
MEQYQKVEKIGEGTYGVVYKARDKVTNEMIALKKIRLEQEDEGVPSTAIREISLLKEMQH
GNIVRLQDVVHSEKRLYLVFEYLDLDLKKFMDSSPDFAKDHHLIKTYLYQILRGIAYCHS
HRVLHRDLKPQNLLIDRRSNALKLADFGLARAFGIPVRTFTHEVVTLWYRAPEILLGSRH
YSTPVDIWSVGCIFSEMLNQRPLFPGDSEIDELFRIFRVLGTPTEETWPGVTSLPDFKSA
FPKWPPKDLVAIVPTLDPAGVDLLSKMLCLDPSRRITARKALEHEYFKDI
>scaffold-KIIX-2009828-Pilularia_globulifera
MDRYQKVEKIGEGTYGVVYKARDKLTNETIALKKIRLEQEDEGVPSTAIREISLLKEMQH
GNIVRLQDVVHSEKRLYLVFEYLDLDLKKYMDTTPDFAKDTRLIKTYLYQILRGIAYCHS
HRVLHRDLKPQNLLIDRRTNALKLADFGLARAFGIPVRTFTHEVVTLWYRAPEILLGSRH
YSTPVDVWSVGCIFAEMVNQRPLFPGDSEIDELFKIFRVLGTPNEEVWPGVTTLPDFKSA
FPKWPPKDLATIVPTLDSAGIDLLSKMLCLDPSRRVTARSALGHEYFKDL
>scaffold-MEKP-2014108-Dipteris_conjugata
MDQYQKVEKIGEGTYGVVYKARDKVTNETIALKKIRLEQEDEGVPSTAIREISLLKEMQH
GNIVRLQDVVHSEKRLYLVFEYLDLDLKKHMDTCPELAKDPRLIKTYLYQILRGIAYCHS
HRVLHRDLKPQNLLIDRRTNALKLADFGLARAFGIPVRTFTHEVVTLWYRAPEILLGSRH
YSTPVDVWSVGCIFAEMVNQRPLFPGDSEIDELFKIFRVLGTPNEESWPGVTSLPDFKSA
FPKWPSKDLVTVVPGLDPSGIELLSKMLCLDPSRRITARSALEHEYFKDL
>scaffold-NHCM-2064617-Angiopteris_evecta
MDQYQKVEKIGEGTYGVVYKARDKVTNETIALKKIRLEQEDEGVPSTAIREISLLKEMQH
GNIVRLQDVVHSEKRLYLVFEYLDLDLKKHMDSCPDLAKDPRLIKTYLYQILRGIAYCHS
HRVLHRDLKPQNLLIDRRTNALKLADFGLARAFGIPVRTFTHEVVTLWYRAPEILLGSRH
YSTPVDVWSVGCIFAEMVNQRPLFPGDSEIDELFKIFRILGTPNEETWPGVTALPDFKSA
FPKWPAKDLSTVVPGLEPIGVDLLSKMLFLEPSRRITARTALEHEYFKDL
>scaffold-NOKI-2009952-Lindsaea_linearis
MEQYQKVEKIGEGTYGVVYKAKDKLTNETIALKKIRLEQEDEGVPSTAIREISLLKEMQH
GNIVRLQDVVHSEKRLYLVFEYLDLDLKKYMDTSPDFAKDTRLIKTYLYQILRGIAYCHS
HRVLHRDLKPQNLLIDRKTNALKLADFGLARAFGIPVRTFTHEVVTLWYRAPEILLGSRH
YSTPVDVWSVGCIFAEMVNQRPLFPGDSEIDELFKIFRVLGTPNEEVWPGVTSLPDFKSA
FPKWPPKDLSTVVPGLDPTGIDLLAKMLCLDPSRRITARSALGHEYFKDI
>scaffold-NOKI-2009954-Lindsaea_linearis
MEQYQKVEKIGEGTYGVVYKAKDKVTNETIALKKIRLEQEDEGVPSTAIREISLLKEMQH
GNIVRLQDVVHSEKRLYLVFEYLDLDLKKYMDTSPEFSKDARLIKTYLYQILRGIAYCHS
HRVLHRDLKPQNLLIDRRTNALKLADFGLARAFGIPVRTFTHEVVTLWYRAPEILLGSRH
YSTPVDVWSVGCIFAEMVNQRPLFPGDSEIDELFKIFRVLGTPNEEVWPGVTSLPDFKSA
FPKWPSKDLSTIVPGLDPAGIDLLARMLCLDPSRRITARSALGHEYFKDL
>scaffold-NOKI-2009955-Lindsaea_linearis
MEQYQKVEKIGEGTYGVVYKAKDKLTNETIALKKIRLEQEDEGVPSTAIREISLLKEMQH
GNIVRLQDVVHSEKRLYLVFEYLDLDLKKYMDTSPDFAKDTRLIKTYLYQILRGIAYCHS
HRVLHRDLKPQNLLIDRKTNALKLADFGLARAFGIPVRTFTHEVVTLWYRAPEILLGSRH
YSTPVDVWSVGCIFAEMVNQRPLFPGDSEIDELFKIFRVLGTPNEEVWPGVTSLPDFKSA
FPKWPPKDLSTVVPGLDPTGIDLLAKMLCLDPSRRITARSALGHEYFKDI
>scaffold-QIAD-2058140-Hymenophyllum_bivalve
MEQYQKVEKIGEGTYGVVYKARDKVTNETIALKKIRLEQEDEGVPSTAIREISLLKEMQH
GNIVRLQDVVHSDKRLYLVFEYLDLDLKKHMDTCPELAKDPRLIKTYLYQILRGIAYCHS
HRVLHRDLKPQNLLIDRRTNALKLADFGLARAFGIPVRTFTHEVVTLWYRAPEILLGSRH
YSTPVDVWSVGCIFAEMVNQRPLFPGDSEIDELFKIFRVLGTPNEETWPGVTSLPDFKTA
FPKWPPKDLVTVVPGLDSPGIDLLSKMLCLDPSRRITARSALEHEYFKDL
>scaffold-RFMZ-2004987-Osmundastrum_cinnamomeum-B
MEQYQKVEKIGEGTYGVVYKARDKVTNETIALKKIRLEQEDEGVPSTAIREISLLKEMQH
GNIVRLQDVVHSEKRLYLVFEYLDLDLKKHMDTCPELAKDPRLIKTYLYQILRGIAYCHS
HRVLHRDLKPQNLLIDRRTNSLKLADFGLARAFGIPVRTFTHEVVTLWYRAPEILLGSRH
YSTPVDVWSVGCIFAEMVNQRPLFPGDSEIDELFKIFRVLGTPNEETWPGVTSLPDFKSA
FPKWPSKDLATVVPGLDPSGIDLLSKMLCLDPSLRVTARSALEHEYFKDL
>scaffold-UGNK-2014248-Marattia_attenuata
MDQYQKVEKIGEGTYGVVYKARDKVTNETIALKKIRLEQEDEGVPSTAIREISLLKEMQH
GNIVRLQDVVHSEKRLYLVFEYLDLDLKKHMDSCPDLAKDPRLIKTYLYQILRGIAYCHS
HRVLHRDLKPQNLLIDRRTNALKLADFGLARAFGIPVRTFTHEVVTLWYRAPEILLGSRH
YSTPVDVWSVGCIFAEMVNQRPLFPGDSEIDELFKIFRILGTPNEETWPGVTALPDFKSA
FPKWPAKDLSTVVPGLEPIGVDLLSKMLFLEPSRRITARTALEHEYFKDL
>scaffold-UWOD-2138355-Plagiogyria_japonica
MEQYQKVEKIGEGTYGVVYKAKDKVTNETIALKKIRLEQEDEGVPSTAIREISLLKEMQH
GNIVRLQDVVHSEKRLYLVFEYLDLDLKKYMDTTPDFAKDARLIKTYLYQILRGIAYCHS
HRVLHRDLKPQNLLIDRRTNALKLADFGLARAFGIPVRTFTHEVVTLWYRAPEILLGSRH
YSTPVDVWSVGCIFAEMVNQRPLFPGDSEIDELFKIFRVLGTPNEEVWPGVTTLPDFKLS
FPKWPPKDLVAVVPGLDPSGIDLLSKMLCLDPSRRITARSALGHEYFKDL
>scaffold-VIBO-2074686-Osmunda_javanica
MEQYQKVEKIGEGTYGVVYKARDKVTNETIALKKIRLEQEDEGVPSTAIREISLLKEMQH
GNIVRLQDVVHSEKRLYLVFEYLDLDLKKHMDTCPELAKDPRLIKTYLYQILRGIAYCHS
HRVLHRDLKPQNLLIDRRTNSLKLADFGLARAFGIPVRTFTHEVVTLWYRAPEILLGSRH
YSTPVDVWSVGCIFAEMVNQRPLFPGDSEIDELFKIFRVLGTPNEETWPGVTSLPDFKSA
FPKWPSKDLATVVPGLDPSGIDLLSKMLCLDPSLRVTARSALEHEYFKDL
>scaffold-ZXJO-2000445-Parahemionitis_cordata
MEQYQKVEKIGEGTYGVVYKAKDKVTNETIALKKIRLEQEDEGVPSTAIREISLLKEMQH
GNIVRLQDVVHSEKRLYLVFEYLDLDLKKYMDTSPEFAKDARLIKTYLYQILRGIAYCHS
HRVLHRDLKPQNLLIDRRTNALKLADFGLARAFGIPVRTFTHEVVTLWYRAPEILLGSRH
YSTPVDVWSVGCIFAEMVNQRPLFPGDSEIDELFKIFRVLGTPNEEVWPGVTTLPDFKSA
FPKWPSKDLATVVPGLDPSGIDLLAKMLCLDPSRRITARSALGHEYFKDL
>Picea_lambertina_PILA_28042
---------------------------------------------------------MQH
GNIVRLQDVVHSEKRLYLVFEYLDLDLKKHMDSCPELAKDPRLIKTFLYQILRGIAYCHS
HRVLHRDLKPQNLLIDRKTNALKLADFGLARAFGIPVRTFTHEVVTLWYRAPEILLGSRH
YSTPVDVWSVGCIFAEMVNQRPLFPGDSEIDELFKIFRVLGTPNEETWPGVTSLPDFKSA
FPKWPAKDLATVVPGLEPAGIDLLSKMLCLEPSRRITARSALEHEYFKDL
>Pseudotsuga_menziesii_PSME_32073
MEQYEKVEKIGEGTYGVVYKARDRLTNETIALKKIRLEQEDEGVPSTAIREISLLKEMQH
GNIVRLQDVVHSEKRLYLVFEYLDLDLKKHMDSCPELAKDPRLIKTFLYQILRGIAYCHS
HRVLHRDLKPQNLLIDRKTNALKLADFGLARAFGIPVRTFTHEVVTLWYRAPEILLGSRH
YSTPVDVWSVGCIFAEMVNQRPLFPGDSEIDELFKIFRVLGTPNEETWPGVTSLPDFKSA
FPKWPAKDLATVVPGLEPAGIDLLSKMLCLEPSRRITARSALEHEYFKDL
>Sequoiadendron_giganteum_SEGI_05262
--QYEKVEKIGEGTYGVVYKARDKITNETIALKKIRLEQEDEGVPSTAIREISLLKEMQH
GNIVRLQDVVHSEKRLYLVFEYLDLDLKKHMDSCPDMAKDPRLIKTFLYQILRGIAYCHS
HRVLHRDLKPQNLLIDRRTNALKLADFGLARAFGIPVRTFTHEVVTLWYRAPEILLGSRH
YSTPVDVWSVGCIFAEMVNQRPLFPGDSEIDELFKIFRVLGTPNEETWPGVTSLPDFKSA
FPKWPPKDLVSVVPGLEPAGVDLLSKMLCLEPSRRITARSALEHEYFKDL
>scaffold-AKXB-2064298-Phaeomegaceros_coriaceus
-EKYEKREKVGEGTYGVVYKAIDTHTKDIVALKKIRLENEEEGMPSTAMREISLLNELKH
GNIVNLRDVVYSEKKLYLIFEYLDQDLKRYLDQKHNLS--PYMIKTYMYQILLGLNYCHS
KRIIHRDLKPQNLLIDK-NGIIKLADFGLARAYSVPIKTLTHEVETLWYRAPEILLGQKE
YALPVDMWSVGCIFAEMVEKRPLFMGDSEIDQIFKIFTLHGTPNNTVWPGVTNLPDFKPT
FPKFKGVDLKQHFKNFDEMGLDLLMQMIALDPAKRISAKQALKHPYF---
>scaffold-AKXB-2065904-Phaeomegaceros_coriaceus
MDQYEKVEKIGEGTYGVVYKARDRVTNETIALKKIRLEQEDEGVPSTAIREISLLKEMQH
GNIVRLQDVVHSEKRLYLVFEYLDLDLKKHMDASPELAKDSRLIKTYLYQILKGIAYCHS
HRVLHRDLKPQNLLIDRRTNALKLADFGLARAFGIPVRTFTHEVVTLWYRAPEILLGSRH
YSTPVDVWSVGCIFAEMVNQRPLFPGDSEIDELFKIFRTLGTPNEETWPGVTSLPDFKSA
FPKWPPKSLATVVPGLDAAGVDLLAKMLTLEPSRRVTARNALEHEYFKDV
>scaffold-ANON-2034894-Leiosporoceros_dussii-B
MEQYEKVEKIGEGTYGVVYKARDRVTNETIALKKIRLEQEDEGVPSTAIREISLLKEMQH
GNIVRLQDVVHSEKRLYLVFEYLDLDLKKHMDSCPELAKDSRLIKTYLYQILRGIAYCHS
HRVLHRDLKPQNLLIDRRTNALKLADFGLARAFGIPVRTFTHEVVTLWYRAPEILLGSRH
YSTPVDVWSVGCIFAEMVNQRPLFPGDSEIDELFKIFRTLGTPNEETWPGVTGLPDFKSA
FPKWPPKSLASVVPGLEASGIDLLAKMLTLEPSRRVTARNALEHEYFKDV
>scaffold-BSNI-2050101-Anthoceros_agrestis-B
MEQYEKVEKIGEGTYGVVYKARDRVTNETIALKKIRLEQEDEGVPSTAIREISLLKEMQH
GNIVRLQDVVHSEKRLYLVFEYLDLDLKKHMDSTPELAKDSRLIKMYLYQILKGIAYCHS
HRVLHRDLKPQNLLIDRRTNALKLADFGLARAFGIPVRTFTHEVVTLWYRAPEILLGSRH
YSTPVDVWSVGCIFAEMVNQRPLFPGDSEIDELFKIFMTLGTPNEETWPGVTALPDFKSA
FPKWPAKSLATVVPNLEPSGIDLLSKMLTLEPSRRVTARNALEHEYFKDV
>scaffold-DXOU-2037082-Nothoceros_aenigmaticus
---------------GVVYKARDRVTNETIALKKIRLEQEDEGVPSTAIREISLLKEMQH
GNIVRLQDVVHSEKRLYLVFEYLDLDLKKHMDASPELAKDSRLIKTYLYQILKGIAYCHS
HRVLHRDLKPQNLLIDRRTNALKLADFGLARAFGIPVRTFTHEVVTLWYRAPEILLGSRH
YSTPVDVWSVGCIFAEMVNQRPLFPGDSEIDELFKIFGTLGTPNEETWPGVTSLPDFKSA
FPKWSPKSLATVVPGLDAAGVDLLAKMLTLEPSRRVTARNALEHEYFKDV
>scaffold-FAJB-2054753-Paraphymatoceros_hallii
MDQYEKVEKIGEGTYGVVYKARDRVTNETIALKKIRLEQEDEGVPSTAIREISLLKEMQH
GNIVRLQDVVHSEKRLYLVFEYLDLDLKKHMDASPELAKDSRLIKTYLYQILKGIAYCHS
HRVLHRDLKPQNLLIDRRTNALKLADFGLARAFGIPVRTFTHEVVTLWYRAPEILLGSRH
YSTPVDVWSVGCIFAEMVNQRPLFPGDSEIDELFKIFRTLGTPNEETWPGVTSLPDFKSA
FPKWPPKSLATIVPGLDAAGVDLLAKMLTLEPSRRVTARNALEHEYFKDV
>scaffold-RXRQ-2019092-Phaeoceros_carolinianus-sporophyte
MDQYEKVEKIGEGTYGVVYKARDRVTNETIALKKIRLEQEDEGVPSTAIREISLLKEMQH
GNIVRLQDVVHSEKRLYLVFEYLDLDLKKHMDSTPELAKDSRLIKMYLYQILKGIAYCHS
HRVLHRDLKPQNLLIDRRTNALKLADFGLARAFGIPVRTFTHEVVTLWYRAPEILLGSRH
YSTPVDVWSVGCIFAEMVNQRPLFPGDSEIDELFKIFMTLGTPNEETWPGVTALPDFKSA
FPKWPAKSLATVVPNLEPSGIDLLSKMLTLEPSRRVTARNALEHEYFKDV
>scaffold-RXRQ-2019093-Phaeoceros_carolinianus-sporophyte
MDQYEKVEKIGEGTYGVVYKARDRVTNETIALKKIRLEQEDEGVPSTAIREISLLKEMQH
GNIVRLQDVVHSEKRLYLVFEYLDLDLKKHMDASPELAKDSRLIKTYLYQILKGIAYCHS
HRVLHRDLKPQNLLIDRRTNALKLADFGLARAFGIPVRTFTHEVVTLWYRAPEILLGSRH
YSTPVDVWSVGCIFAEMVNQRPLFPGDSEIDELFKIFRTLGTPNEESWPGVTSLPDFKSA
FPKWPAKSLAAVVPGLDAAGVDLLAKMLTLEPSRRVTARNALEHEYFKDV
>scaffold-RXRQ-2019094-Phaeoceros_carolinianus-sporophyte
MEQYEKVEKIGEGTYGVVYKARDRVTNETIALKKIRLEQEDEGVPSTAIREISLLKEMQH
GNIVRLQDVVHSEKRLYLVFEYLDLDLKKHMDSTPELAKDSRLIKMYLYQILKGIAYCHS
HRVLHRDLKPQNLLIDRRTNALKLADFGLARAFGIPVRTFTHEVVTLWYRAPEILLGSRH
YSTPVDVWSVGCIFAEMVNQRPLFPGDSEIDELFKIFMTLGTPNEETWPGVTALPDFKSA
FPKWPAKSLATVVPNLEPSGIDLLSKMLTLEPSRRVTARNALEHEYFKDV
>scaffold-TCBC-2019143-Nothoceros_vincentianus
MDQYEKVEKIGEGTYGVVYKARDRVTNETIALKKIRLEQEDEGVPSTAIREISLLKEMQH
GNIVRLQDVVHSEKRLYLVFEYLDLDLKKHMDASPELAKDSRLIKTYLYQILKGIAYCHS
HRVLHRDLKPQNLLIDRRTNALKLADFGLARAFGIPVRTFTHEVVTLWYRAPEILLGSRH
YSTPVDVWSVGCIFAEMVNQRPLFPGDSEIDELFKIFGTLGTPNEETWPGVTSLPDFKSA
FPKWSPKSLATVVPGLDAAGVDLLAKMLTLEPSRRVTARNALEHEYFKDV
>scaffold-TWUW-2049612-Anthoceros_agrestis-A
MEQYEKVEKIGEGTYGVVYKARDRVTNETIALKKIRLEQEDEGVPSTAIREISLLKEMQH
GNIVRLQDVVHSEKRLYLVFEYLDLDLKKHMDSTPELAKDSRLIKMYLYQILKGIAYCHS
HRVLHRDLKPQNLLIDRRTNALKLADFGLARAFGIPVRTFTHEVVTLWYRAPEILLGSRH
YSTPVDVWSVGCIFAEMVNQRPLFPGDSEIDELFKIFMTLGTPNEETWPGVTALPDFKSA
FPKWPAKSLATVVPNLEPSGIDLLSKMLTLEPSRRVTARNALEHEYFKDV
>scaffold-UCRN-2051499-Megaceros_flagellaris
MEQYEKVEKIGEGTYGVVYKARDRVTNETIALKKIRLEQEDEGVPSTAIREISLLKEMQH
GNIVRLQDVVHSEKRLYLVFEYLDLDLKKHMDASPELAKDSRLIKTYLYQILKGIAYCHS
HRVLHRDLKPQNLLIDRRTNALKLADFGLARAFGIPVRTFTHEVVTLWYRAPEILLGSRH
YSTPVDVWSVGCIFAEMVNQRPLFPGDSEIDELFRIFRTLGTPNEESWPGVTSLPDFKSA
FPKWPPKSLATVVPGLDAAGVDLLAKMLTLEPSRRVTARNALEHEYFKDV
>scaffold-WCZB-2116946-Phaeoceros_carolinianus-gametophyte
MDQYEKVEKIGEGTYGVVYKARDRVTNETIALKKIRLEQEDEGVPSTAIREISLLKEMQH
GNIVRLQDVVHSEKRLYLVFEYLDLDLKKHMDASPELAKDSRLIKTYLYQILKGIAYCHS
HRVLHRDLKPQNLLIDRRTNALKLADFGLARAFGIPVRTFTHEVVTLWYRAPEILLGSRH
YSTPVDVWSVGCIFAEMVNQRPLFPGDSEIDELFKIFRTLGTPNEESWPGVTSLPDFKSA
FPKWPAKSLAAVVPGLDAAGVDLLAKMLTLEPSRRVTARNALEHEYFKDV
>scaffold-WEEQ-2007764-Phaeoceros_carolinianus-gametophyte_1575
MDQYEKVEKIGEGTYGVVYKARDRVTNETIALKKIRLEQEDEGVPSTAIREISLLKEMQH
GNIVRLQDVVHSEKRLYLVFEYLDLDLKKHMDASPELAKDSRLIKTYLYQILKGIAYCHS
HRVLHRDLKPQNLLIDRRTNALKLADFGLARAFGIPVRTFTHEVVTLWYRAPEILLGSRH
YSTPVDVWSVGCIFAEMVNQRPLFPGDSEIDELFKIFRTLGTPNEESWPGVTSLPDFKSA
FPKWPAKSLAAVVPGLDAAGVDLLAKMLTLEPSRRVTARNALEHEYFKDV
>scaffold-ZFRE-2011168-Phaeoceros_carolinianus-sporophyte_1575
MDQYEKVEKIGEGTYGVVYKARDRVTNETIALKKIRLEQEDEGVPSTAIREISLLKEMQH
GNIVRLQDVVHSEKRLYLVFEYLDLDLKKHMDASPELAKDSRLIKTYLYQILKGIAYCHS
HRVLHRDLKPQNLLIDRRTNALKLADFGLARAFGIPVRTFTHEVVTLWYRAPEILLGSRH
YSTPVDVWSVGCIFAEMVNQRPLFPGDSEIDELFKIFRTLGTPNEESWPGVTSLPDFKSA
FPKWPAKSLAAVVPGLDAAGVDLLAKMLTLEPSRRVTARNALEHEYFKDV
>scaffold-ZFRE-2115685-Phaeoceros_carolinianus-sporophyte_1575
MEQYEKVEKIGEGTYGVVYKARDRVTNETIALKKIRLEQEDEGVPSTAIREISLLKEMQH
MNIVRLQDVVHSEKRLYLVFEYLDLDLKKHMDSSPELAKDSRLIKAYLYQILKGIAYCHS
HRVLHRDLKPQNLLIDRRTNALKLADFGLARAFGIPVRTFTHEVVTLWYRAPEILLGSRH
YSTPVDVWSVGCIFAEMVNQRPLFPGDSEIDELFKIFMTLGTPNEETWPGVTALPDFKSA
FPKWPAKSLATVVPNLEPSGIDLLSKMLTLEPSRRVTARNALEHEYFKDV
>scaffold-IHWO-2066583-Marchantia_paleacea-mycorrizal
MEQYEKVEKIGEGTYGVVYKARDRITNETIALKKIRLEQEDEGVPSTAIREISLLKEMQH
GNIVRLQDVVHSEKRLYLVFEYLDLDLKKHMDTCPDLAKDPRLIKTYLYQILRGIAYCHS
HRVLHRDLKPQNLLIDRRTNALKLADFGLARAFGIPVRTFTHEVVTLWYRAPEILLGSRH
YSTPVDVWSVGCIFAEMVNQRPLFPGDSEIDELFKIFRTLGTPNEETWPGVTSLPDYKSA
FPKWPPKNLSTVVPGLEPGGVDLLAKMLTLEPSRRITARDALDHEYFKDI
>scaffold-IRBN-2015640-Scapania_nemorosa
MEQYEKVEKIGEGTYGVVYKARDRVTNETIALKKIRLEQEDEGVPSTAIREISLLKEMQH
GNIVRLQDVVHSEKRLYLVFEYLDLDLKKHMDSSPDLAKDSRLIKTYLYQILRGIAYCHS
HRVLHRDLKPQNLLIDRRTNALKLADFGLARAFGIPVRTFTHEVVTLWYRAPEILLGSRH
YSTPVDVWSVGCIFAEMVNQRPLFPGDSEIDELFKIFRTLGTPNEETWPGVTSLPDFKSA
FPKWPAKNLATVVPGLEPSGIDLLARMLTLEPSQRITARAALEHEYFKDV
>scaffold-KRUQ-2112195-Porella_navicularis
MEQYEKVEKIGEGTYGVVYKARDRVTNETIALKKIRLEQEDEGVPSTAIREISLLKEMQH
GNIVRLQDVVHSEKRLYLVFEYLDLDLKKHMDTCPDLAKDSRLIKTYLYQILRGIAYCHS
HRVLHRDLKPQNLLIDRRTNALKLADFGLARAFGIPVRTFTHEVVTLWYRAPEILLGSRH
YSTPVDVWSVGCIFAEMVNQRPLFPGDSEIDELFKIFRTLGTPNEETWPGVTSLPDFKSA
FPKWPAKNLSTVVPGLEPAGIDLLSRMLTLEPSQRITARAALEHEYFKDI
>scaffold-LFVP-2084763-Marchantia_paleacea-2_samples_combined
MEQYEKVEKIGEGTYGVVYKARDRITNETIALKKIRLEQEDEGVPSTAIREISLLKEMQH
GNIVRLQDVVHSEKRLYLVFEYLDLDLKKHMDTCPDLAKDPRLIKTYLYQILRGIAYCHS
HRVLHRDLKPQNLLIDRRTNALKLADFGLARAFGIPVRTFTHEVVTLWYRAPEILLGSRH
YSTPVDVWSVGCIFAEMVNQRPLFPGDSEIDELFKIFRTLGTPNEETWPGVTSLPDYKSA
FPKWPPKNLSTVVPGLEPGGVDLLAKMLTLEPSRRITARDALDHEYFKDI
>scaffold-TFYI-2074141-Marchantia_emarginata
MEQYEKVEKIGEGTYGVVYKARDRITNETIALKKIRLEQEDEGVPSTAIREISLLKEMQH
GNIVRLQDVVHSEKRLYLVFEYLDLDLKKHMDTCPDLAKDPRLIKTYLYQILRGIAYCHS
HRVLHRDLKPQNLLIDRRTNALKLADFGLARAFGIPVRTFTHEVVTLWYRAPEILLGSRH
YSTPVDVWSVGCIFAEMVNQRPLFPGDSEIDELFKIFRTLGTPNEETWPGVTSLPDYKSA
FPKWPPKNLSTVVPGLEPGGIDLLAKMLTLEPSRRITARDALEHEYFKDI
>scaffold-TXVB-2007752-Lunularia_cruciata
MEQYEKVEKIGEGTYGVVYKARDRITNETIALKKIRLEQEDEGVPSTAIREISLLKEMQH
GNIVRLQDVVHSEKRLYLVFEYLDLDLKKHMDTCPDLAKDPRLIKTYLYQILRGIAYCHS
HRVLHRDLKPQNLLIDRRTNALKLADFGLARAFGIPVRTFTHEVVTLWYRAPEILLGSRH
YSTPVDVWSVGCIFAEMVNQRPLFPGDSEIDELFKIFRTLGTPNEETWPGVTSLPDYKSA
FPKWPPKNLSSVVPSLEPGGIDLLSKMLTLEPSRRITARDALEHEYFKDI
>scaffold-WJLO-2005045-Ricciocarpos_natans
MEQYEKVEKIGEGTYGVVYKARDRITNETIALKKIRLEQEDEGVPSTAIREISLLKEMQH
GNIVRLQDVVHSEKRLYLVFEYLDLDLKKHMDTCPDLAKDPRLIKTYLYQILRGIAYCHS
HRVLHRDLKPQNLLIDRRTNALKLADFGLARAFGIPVRTFTHEVVTLWYRAPEILLGSRH
YSTPVDVWSVGCIFAEMVNQRPLFPGDSEIDELFKIFRTLGTPNEETWPGVTSLPDYKSA
FPKWPPKNLATVVPGLDPGGIDLLSKMLTLEPSRRITARDALEHEYFKDI
>scaffold-WZYK-2016253-Bazzania_trilobata
MEQYEKVEKIGEGTYGVVYKARDRVTNETIALKKIRLEQEDEGVPSTAIREISLLKEMQH
GNIVRLQDVVHSEKRLYLVFEYLDLDLKKHMDSSPDLAKDSRLIKTYLYQILRGIAYCHS
HRVLHRDLKPQNLLIDRRTNALKLADFGLARAFGIPVRTFTHEVVTLWYRAPEILLGSRH
YSTPVDVWSVGCIFAEMVNQRPLFPGDSEIDELFKIFRTLGTPNEETWPGVTSLPDFKSA
FPKWPAKNLATVVPGLEPAGIDLLARMLTLEPSQRITARAALEHEYFKDI
>scaffold-YBQN-2011031-Odontoschisma_prostratum
MEQYEKVEKIGEGTYGVVYKARDRVTNETIALKKIRLEQEDEGVPSTAIREISLLKEMQH
GNIVRLQDVVHSEKRLYLVFEYLDLDLKKHMDSSPDLAKDSRLIKTYLYQILRGIAYCHS
HRVLHRDLKPQNLLIDRRTNALKLADFGLARAFGIPVRTFTHEVVTLWYRAPEILLGSRH
YSTPVDVWSVGCIFAEMVNQRPLFPGDSEIDELFKIFRTLGTPNEETWPGVTSLPDFKSA
FPKWPAKNLATVVPGLEPAGIDLLARMLTLEPSQRITARAALEHEYFKDI
>scaffold-YFGP-2106040-Pallavicinia_lyellii
MEQYEKVEKIGEGTYGVVYKARDRITNETIALKKIRLEQEDEGVPSTAIREISLLKEMQH
GNIVRLQDVVHSEKRLYLVFEYLDLDLKKHMDSCPDLAKDSRLIKTYLYQILRGIAYCHS
HRVLHRDLKPQNLLIDRRTNALKLADFGLARAFGIPVRTFTHEVVTLWYRAPEILLGSRH
YSTPVDVWSVGCIFAEMVNQRPLFPGDSEIDELFKIFRTLGTPNEETWPGVTSLPDFKSA
FPKWPAKNLSTVVPGLEPGGIDLLSRMLTLEPSQRITARAALEHEYFKDI
>scaffold-CBAE-2001902-Huperzia_myrsinites
MEQYEKVEKIGEGTYGIVYKARDRVTNETIALKKIRLEQEEEGVPSTAIREISLLKEMQH
GNIVRLQDVVHSEKRLYLVFEYLDLDLKKHMDSCPEFGKNPRLIKTYLYQILRGIAYCHS
HRVLHRDLKPQNLLIDRRTNALKLADFGLARAFGIPVRTFTHEVVTLWYRAPEILLGSRH
YSTPVDIWSVGCIFAEMINQRPLFPGDSEIDELFKIFRILGTPTEETWPGISSLPDYKST
FPKWPPKNLATVVPGLEPSGVDLLSKMLALEPSQRITARKALEHEYFKDI
>scaffold-CBAE-2001903-Huperzia_myrsinites
MEQYEKVEKIGEGTYGIVYKARDRVTNETIALKKIRLEQEEEGVPSTAIREISLLKEMQH
GNIVRLQDVVHSEKRLYLVFEYLDLDLKKHMDSCPEFGKNPRLIKTYLYQILRGIAYCHS
HRVLHRDLKPQNLLIDRRTNALKLADFGLARAFGIPVRTFTHEVVTLWYRAPEILLGSRH
YSTPVDIWSVGCIFAEMINQRPLFPGDSEIDELFKIFRILGTPTEETWPGISSLPDYKST
FPKWPPKNLATVVPGLEPSGVDLLSKMLALEPSQRITARKALEHEYFKDI
>scaffold-ENQF-2003280-Lycopodium_annotinum
MEQYEKVEKIGEGTYGVVYKARDRVTNETIALKKIRLEQEEEGVPSTAIREISLLKEMQH
GNIVRLQDVVHSDKRLYLVFEYLDLDLKKHMDSCPDFAKNSRLIKTYLYQILRGIAYCHS
HRVLHRDLKPQNLLIDRRTNSLKLADFGLARAFGIPVRTFTHEVVTLWYRAPEILLGSRH
YSTPVDIWSVGCIFAEMINQRPLFPGDSEIDELFKIFRTLGTPTEETWPGVSSLPDYKSA
FPKWPPKDLATVVPGLESPGIDLLSKMLTLEPSQRVTARKALEHEYFRDI
>scaffold-KJYC-2009873-Selaginella_willdenowii
MEQYEKVEKIGEGTYGVVYKARDRTTNETIALKKIRLDQEDEGVPSTAIREISLLKEMQH
GNIVRLQDVVHCEKKLYLVFEYLDLDLKKHMDNSPEFSKSPRMIKTFLYQIVRGLAYCHS
HRVLHRDLKPQNLLIDRRTNALKLADFGLARAFGIPVRTFTHEVVTLWYRAPEILLGSRH
YSTPVDVWSVGCIFAEMITQRPLFPGDSEIDELFKIFRVLGTPNEETWPGVTSLPDFKSA
FPKWLSKDLATVVPGLEPAGVDLLTKMLCLDPTKRITAKAAIDHEYFKD-
>scaffold-LGDQ-2043355-Selaginella_apoda
MEQYEKVEKIGEGTYGVVYKARDRITNETIALKKIRLDQEDEGVPSTAIREISLLKEMQH
GNIVRLQDVVHCEKKLYLVFEYLDLDLKKHMDNSPDFSKSPRMIKTFLYQMIRGLAYCHS
HRVLHRDLKPQNLLIDRRTNALKLADFGLARAFGIPVRTFTHEVVTLWYRAPEILLGSRH
YSTPVDMWSVGCIFAEMINQRPLFPGDSEIDELFKIFRILGTPNEETWPGVTSLPDFKSS
FPKWLPKDLATLVPGLETSGVDLLARMLCLDPSSRITARAALEHDYFKDA
>scaffold-NYBX-2021215-Huperzia_selago-A
MEQYEKVEKIGEGTYGVVYKARDRVTNETIALKKIRLEQEEEGVPSTAIREISLLKEMQH
GNIVRLQDVVHSEKRLYLVFEYLDLDLKKHMDSCPEFGKNPRLIKTYLYQILRGIAYCHS
HRVLHRDLKPQNLLIDRRTNALKLADFGLARAFGIPVRTFTHEVVTLWYRAPEILLGSRH
YSTPVDIWSVGCIFAEMINQRPLFPGDSEIDELFKIFRILGTPTEETWPGISSLPDYKSA
FPKWPPKNLATVVPGLEPPGVDLLSKMLALEPSQRVTARKALEHEYFRDI
>scaffold-PKOX-2097153-Isoetes_tegetiformans
MEQYEKVEKIGEGTYGVVYKARDRVTNETIALKKIRLEQEDEGVPSTAIREISLLKEMQH
GNIVRLQDVVHCEKKLYLVFEYLDLDLKKHMDSSPDFAKSPRMIKAFLYQILRGIAYCHS
HRVLHRDLKPQNLLIDRRTNALKLADFGLARAFGIPVRTFTHEVVTLWYRAPEILLGSRQ
YSTPVDVWSVGCIFAEMVNQRPLFPGDSEIDELFKIFRVLGTPNEETWPGVSSLPDYKST
FPKWPPKNLATVVPDLDHAGIDLLAKMLCLEPGKRVTARNALEHEYFKDI
>scaffold-WAFT-2013286-Diphasiastrum_digitatum
MEQYEKVEKIGEGTYGVVYKARDRITNETIALKKIRLEQEEEGVPSTAIREISLLKEMQH
GNIVRLQDVVHSDKRLYLVFEYLDLDLKKHMDSCPDFAKNSRLIKTYLYQILRGIAYCHS
HRVLHRDLKPQNLLIDRRTNSLKLADFGLARAFGIPVRTFTHEVVTLWYRAPEILLGSRH
YSTPVDIWSVGCIFAEMINQRPLFPGDSEIDELFKIFRTLGTPTEETWPGVSSLPDYKSA
FPKWPPKDLATVVPGLESPGIDLLSNMLTLEPSQRITARKALEHEYFRDI
>scaffold-XNXF-2013322-Dendrolycopodium_obscurum
MEQYEKVEKIGEGTYGVVYKARDRVTNETIALKKIRLEQEEEGVPSTAIREISLLKEMQH
GNIVRLQDVVHSDKRLYLVFEYLDLDLKKHMDSCPDFAKNSRLIKTYLYQILRGIAYCHS
HRVLHRDLKPQNLLIDRRTNSLKLADFGLARAFGIPVRTFTHEVVTLWYRAPEILLGSRH
YSTPVDIWSVGCIFAEMINQRPLFPGDSEIDELFKIFRTLGTPTEETWPGVSSLPDYKSA
FPKWPPKDLATVVPGLESPGIDLLSKMLTLEPSQRITARKALEHEYFRDI
>scaffold-ZFGK-2040356-Selaginella_kraussiana
MEQYEKVEKIGEGTYGVVYKARDRITNETIALKKIRLDQEDEGVPSTAIREISLLKEMQH
GNIVRLQDVVHCEKKLYLVFEYLDLDLKKHMDSSPDFSKSPRMIKAFLYQILRGIAYCHS
HRVLHRDLKPQNLLIDRRTNSLKLADFGLARAFGIPVRTFTHEVVTLWYRAPEILLGSRH
YSTPVDVWSVGCIFAEMINQRPLFPGDSEIDELFKIFRVLGTPNEDTWPGVTSLPDFKSA
FPKWPAKDLSSIVPGLEPSGIDLLTKMLCLDPTCRVTARNALEHEYFKDM
>scaffold-ZZEI-2010855-Phylloglossum_drummondii
MEQYEKVEKIGEGTYGVVYKARDRITNETIALKKIRLEQEEEGVPSTAIREISLLKEMQH
GNIVRLQDVVHSEKRLYLVFEYLDLDLKKHMDSCPEFGKNPRLIKTYLYQILRGIAYCHS
HRVLHRDLKPQNLLIDRRTNALKLADFGLARAFGIPVRTFTHEVVTLWYRAPEILLGSRH
YSTPVDIWSVGCIFAEMVNQRPLFPGDSEIDELFKIFRILGTPTEETWPGISSLPDYKSA
FPKWLPKNLVMVVPGLEPAGVDLLSKMLILEPSQRITARKALEHEYFRDI
>scaffold-ZZOL-2052856-Selaginella_stauntoniana
MEQYEKVEKIGEGTYGVVYKARDRITNETIALKKIRLDQEDEGVPSTAIREISLLKEMQH
GNIVRLQDVVHCEKKLYLVFEYLDLDLKKHMDNSPDFAKSPRMIKTFLYQMIRGLAYCHS
HRVLHRDLKPQNLLIDRRTNALKLADFGLARAFGIPVRTFTHEVVTLWYRAPEILLGSRH
YSTPVDMWSVGCIFAEMINQRPLFPGDSEIDELFKIFRILGTPNEETWPGVTSLPDFKSA
FPKWLPKDLATLVPGLEHAGVDLLSKMLCLDPSSRITARAALEHDYFKDA
>scaffold-GOWD-2000572-Sphagnum_lescurii
MDQYGKVEKIGEGTYGVVYRARDRVTNETVALKKIRLEQEDEGVPSTAIREISLLKEMQH
GNIVRLQDVVHSEKRLYLVFEYLDLDLKKHMDTCPDLAKDPRLIKTYLYQILRGVAYCHS
HRVLHRDLKPQNLLIDRRTNALKLADFGLARAFGIPVRTFTHEVVTLWYRAPEILLGSRH
YSTPVDVWSVGCIFAEMVNQRPLFPGDSEIDELFKIFRTLGTPNEETWPGVTSLPDFKSA
FPKWPPKNLASIVPGLEPAGVDLLSKMLMLEPSQRVTARNALEHEYFKDI
>scaffold-SKQD-2079191-Takakia_lepidozioides
MEQYEKVEKIGEGTYGVVYKARDRLTNETIALKKIRLEQEDEGVPSTAIREISLLKEMQH
GNIVRLQDVVHSEKRLYLVFEYLDLDLKKHMDTCPDLAKDPRLIKTYLYQILRGIAYCHS
HRVLHRDLKPQNLLIDRRTNALKLADFGLARAFGIPVRTFTHEVVTLWYRAPEILLGSRH
YSTPVDVWSVGCIFAEMVNQRPLFPGDSEIDELFKIFRTLGTPNEETWPGVTSLPDFKSA
FPKWPPKNLASTVPGLEPAGVDLLSKMLTLEPSRRVTARNALEHEYFKDI
>scaffold-WOGB-2014034-Andreaea_rupestris
MEQYEKVEKIGEGTYGVVYKARDRVTNETIALKKIRLEQEDEGVPSTAIREISLLKEMQH
GNIVRLQDVVHSEKRLYLVFEYLDLDLKKHMDTCPDLAKDPRLIKTYLYQILRGIAYCHS
HRVLHRDLKPQNLLIDRRTNALKLADFGLARAFGIPVRTFTHEVVTLWYRAPEILLGSRH
YSTPVDVWSVGCIFAEMVNQRPLFPGDSEIDELFKIFRMLGTPNEETWPGVTSLPDFKSA
FPKWPSKSLSSIVPGLEPAGVDLLGKMLTLEPSQRITARNALEHEYFKDI
