# Supplementary material for: Water‐related innovations in land plants evolved by different patterns of gene cooption and novelty
Source: New Phytol. 2022 Feb 8;235(2):732–42. doi: 10.1111/nph.17981 (PMC9303528; doi:10.1111/nph.17981)
Supplement: Supplementary file 3 — Dataset S3 Fasta alignments and phylogenetic trees. [file NPH-235-732-s005.zip › Supplementary_Data_3_fasta_alignments_trees/Roots/Lateral_roots/CDKA1_P24100_1_1kp.treefile]

(Ichthyophthirius_multifiliis_XP_004035053.1_protein_kinase_domain_protein:0.4021932947,(((((((((Arabidopsis_thaliana_P24100_CDKA1_Cyclin-dependent_kinase_A-1:0.1000558384,((Brachypodium_distachyon_I1HWM4:0.0000026413,(Brachypodium_distachyon_I1HWM5:0.0614259115,Brachypodium_distachyon_I1HWM6:0.0210747734)100:0.0338689334)100:0.0287831255,Oryza_sativa_indica_A2X0B2:0.0432036526)100:0.0696910327)92:0.0264165902,(((((((((Amborella_trichopoda_W1PIG3:0.0218866349,Amborella_trichopoda_W1PL96:0.0041948004)100:0.0425490985,(((((Selaginella_moellendorffii_D8QPS1_CDKA-1:0.0000026413,scaffold-ZZOL-2052856-Selaginella_stauntoniana:0.0000026413)100:0.0047936356,scaffold-LGDQ-2043355-Selaginella_apoda:0.0171854871)100:0.0335232076,scaffold-KJYC-2009873-Selaginella_willdenowii:0.0375938700)100:0.0279573641,scaffold-ZFGK-2040356-Selaginella_kraussiana:0.0447166560)99:0.0211919163,scaffold-PKOX-2097153-Isoetes_tegetiformans:0.0512585265)99:0.0187114995)95:0.0115602209,((((((Marchantia_polymorpha_A0A176W1S0:0.0116941352,(scaffold-IHWO-2066583-Marchantia_paleacea-mycorrizal:0.0000026413,scaffold-LFVP-2084763-Marchantia_paleacea-2_samples_combined:0.0000026413)100:0.0034968048)100:0.0036776167,scaffold-TFYI-2074141-Marchantia_emarginata:0.0000027976)100:0.0036077942,scaffold-TXVB-2007752-Lunularia_cruciata:0.0071762233)92:0.0035223910,scaffold-WJLO-2005045-Ricciocarpos_natans:0.0037024837)96:0.0145752626,(((Physcomitrella_patens_A9TPJ3_Cyclin-dependent_kinase_A2:0.0000026445,Pleurozium_schreberi_maker-scaffold_675-snap-gene-0.66-mRNA-1_gene_maker-scaffold_675-snap-gene-0.66_name_maker-scaffold_675-snap-gene-0.66_seq_id_scaffold_675_type_cds:0.0145236885)100:0.0495535295,Physcomitrella_patens_Q84VT0_Putative_cyclin_dependent_kinase_A:0.1358371758)98:0.0108532241,((scaffold-GOWD-2000572-Sphagnum_lescurii:0.0248567449,scaffold-WOGB-2014034-Andreaea_rupestris:0.0197124201)80:0.0056267683,scaffold-SKQD-2079191-Takakia_lepidozioides:0.0099335119)97:0.0056116657)66:0.0035211080)66:0.0036533533,((((((((Anthoceros_agrestis_BONN_evm.model.Sc2ySwM_228.1440.1_EVM_AagrBONN_evm.TU.Sc2ySwM_228.1440___Sc2ySwM_228_6160931-6162963___:0.0000000000,scaffold-RXRQ-2019094-Phaeoceros_carolinianus-sporophyte:0.0000000000):0.0000000000,scaffold-TWUW-2049612-Anthoceros_agrestis-A:0.0000000000):0.0000000000,scaffold-BSNI-2050101-Anthoceros_agrestis-B:0.0000000000):0.0000026413,Anthoceros_punctactus_evm.model.utg000059l.48.1_EVM_Apun_evm.TU.utg000059l.48___utg000059l_217315-219349_-_:0.0000026413)58:0.0000027222,scaffold-RXRQ-2019092-Phaeoceros_carolinianus-sporophyte:0.0033490960)95:0.0029443477,scaffold-ZFRE-2115685-Phaeoceros_carolinianus-sporophyte_1575:0.0078317200)100:0.0251831968,(((scaffold-AKXB-2065904-Phaeomegaceros_coriaceus:0.0000026413,((scaffold-DXOU-2037082-Nothoceros_aenigmaticus:0.0000026413,scaffold-TCBC-2019143-Nothoceros_vincentianus:0.0000026413)100:0.0068939193,scaffold-FAJB-2054753-Paraphymatoceros_hallii:0.0034452421)47:0.0000026413)68:0.0000028449,((((scaffold-RXRQ-2019093-Phaeoceros_carolinianus-sporophyte:0.0000000000,scaffold-WEEQ-2007764-Phaeoceros_carolinianus-gametophyte_1575:0.0000000000):0.0000000000,scaffold-ZFRE-2011168-Phaeoceros_carolinianus-sporophyte_1575:0.0000000000):0.0000026413,scaffold-WCZB-2116946-Phaeoceros_carolinianus-gametophyte:0.0000026413)99:0.0070170783,scaffold-UCRN-2051499-Megaceros_flagellaris:0.0069403414)85:0.0034264153)100:0.0231142117,scaffold-ANON-2034894-Leiosporoceros_dussii-B:0.0089121034)79:0.0069079369)100:0.0176011151,(((scaffold-IRBN-2015640-Scapania_nemorosa:0.0068738711,(scaffold-WZYK-2016253-Bazzania_trilobata:0.0000026413,scaffold-YBQN-2011031-Odontoschisma_prostratum:0.0000026413)71:0.0000026458)73:0.0070576304,(scaffold-KRUQ-2112195-Porella_navicularis:0.0034569134,scaffold-YFGP-2106040-Pallavicinia_lyellii:0.0069242198)86:0.0033305755)71:0.0111024324,((((scaffold-CBAE-2001902-Huperzia_myrsinites:0.0000026413,scaffold-CBAE-2001903-Huperzia_myrsinites:0.0000026413)100:0.0137732417,scaffold-ZZEI-2010855-Phylloglossum_drummondii:0.0269148411)98:0.0007743191,scaffold-NYBX-2021215-Huperzia_selago-A:0.0038724198)99:0.0263917423,((scaffold-ENQF-2003280-Lycopodium_annotinum:0.0034659141,scaffold-XNXF-2013322-Dendrolycopodium_obscurum:0.0000026413)60:0.0000025456,scaffold-WAFT-2013286-Diphasiastrum_digitatum:0.0069479719)100:0.0145691813)100:0.0404764299)60:0.0042825468)76:0.0036607620)94:0.0186541259)85:0.0035962909,(Picea_lambertina_PILA_28042:0.0000026413,Pseudotsuga_menziesii_PSME_32073:0.0000026413)87:0.0150214217)51:0.0068336812,Sequoiadendron_giganteum_SEGI_05262:0.0149884757)53:0.0076414147,((((Brachypodium_distachyon_I1HAG7:0.0305412639,(Oryza_sativa_indica_B8ALF1:0.0143536123,Oryza_sativa_indica_B8ALV9:0.0068638357)100:0.0277123938)100:0.0797716995,(Klebsormidium_flaccidum_A0A1Y1IT09_Protein_kinase_superfamily_protein:0.0035253082,scaffold-FQLP-2032350-Klebsormidium_subtile:0.0000026413)100:0.1585790920)66:0.0180088762,scaffold-EEAQ-2017589-Sceptridium_dissectum:0.0225600863)57:0.0114115179,(scaffold-DFHO-2053287-Danaea_nodosa:0.0047983659,(scaffold-NHCM-2064617-Angiopteris_evecta:0.0000026413,scaffold-UGNK-2014248-Marattia_attenuata:0.0000026413)99:0.0094481902)99:0.0243749550)32:0.0000022389)34:0.0136544716,((((Ginkgo_biloba_Gb_39784:1.1453613920,Ginkgo_biloba_Gb_39785:1.0623648275)86:0.1044740660,(scaffold-RFMZ-2004987-Osmundastrum_cinnamomeum-B:0.0000026413,scaffold-VIBO-2074686-Osmunda_javanica:0.0000026413)98:0.0045334726)36:0.0076504981,scaffold-MEKP-2014108-Dipteris_conjugata:0.0127092026)39:0.0037408073,scaffold-QIAD-2058140-Hymenophyllum_bivalve:0.0167995468)48:0.0085478073)52:0.0093794265,((Salvinia_cucullata_v1.1_s0010.g004623:0.0117900688,Salvinia_cucullata_v1.1_s0138.g022574:0.0377285091)75:0.0040035405,((((scaffold-GANB-2009458-Cyathea__Alsophila__spinulosa:0.0000025251,scaffold-UWOD-2138355-Plagiogyria_japonica:0.0181477120)88:0.0071843529,scaffold-KIIX-2009828-Pilularia_globulifera:0.0386914419)50:0.0000025726,(scaffold-NOKI-2009954-Lindsaea_linearis:0.0212445317,scaffold-ZXJO-2000445-Parahemionitis_cordata:0.0000021295)95:0.0142942398)77:0.0035907234,(scaffold-NOKI-2009952-Lindsaea_linearis:0.0000029713,scaffold-NOKI-2009955-Lindsaea_linearis:0.0000029671)100:0.0220844802)91:0.0057887422)96:0.0163649791)49:0.0101397696,(scaffold-CAPN-2040205-Equisetum_diffusum:0.0285428081,scaffold-JVSZ-2014022-Equisetum_hyemale:0.0285300290)100:0.0341460398)61:0.0164931891)64:0.0559901352,(((scaffold-FFGR-2008696-Netrium_digitus:0.0810646693,scaffold-WSJO-2001615-Mesotaenium_braunii:0.1417937113)91:0.0173917560,((scaffold-HKZW-2009916-Mesotaenium_caldariorum:0.0000026413,scaffold-HKZW-2009918-Mesotaenium_caldariorum:0.0000026413)100:0.1065829566,(scaffold-JOJQ-2007091-Cylindrocystis_cushleckae:0.0569401206,scaffold-NBYP-2052845-Mesotaenium_kramstae:0.0535533831)100:0.0153275261)95:0.0330362881)85:0.0111864000,scaffold-WDCW-2045811-Mesotaenium_endlicherianum:0.0779279191)67:0.0044969642)50:0.0235345660,scaffold-FMRU-3035099-Cosmarium_ochthodes___Zygnema_sp.-2_samples_combined:0.0809584342)60:0.0412746026,scaffold-XRTZ-2003066-Roya_obtusa:0.1295683775)63:0.0251292585,(scaffold-AEKF-2008488-Penium_margaritaceum:0.0934562483,(scaffold-ISHC-2044950-Staurastrum_sebaldi:0.0204519197,scaffold-MNNM-2043839-Cosmarium_granatum:0.0088419893)100:0.0719307178)98:0.0432809545)89:0.0845734551,Bathycoccus_prasinos_K8EEZ5:0.3949271804)87:0.1202853935,(Cyanidioschyzon_merolae_M1V702_Cyclin_dependent_kinase:0.5196188840,Cyanophora_paradoxa_ConsensusfromContig10264:0.1459318157)78:0.0029951134)83:0.0464834168,((Cyanidioschyzon_merolae_M1VIM9_Similar_to_cyclin_dependent_kinase:2.3857481007,(((Selaginella_moellendorffii_D8QUG9:0.1974437361,(Selaginella_moellendorffii_D8QZK8:0.0079887539,Selaginella_moellendorffii_D8RWA0:0.0000026413)98:0.0380819917)65:0.0120767433,Selaginella_moellendorffii_D8T303:0.0277831359)100:1.6319468240,(Selaginella_moellendorffii_D8ST76:0.0000020848,Selaginella_moellendorffii_D8R2M3:0.0119929506)100:0.8607081606)100:0.8986249888)96:0.2989443995,(Cyanophora_paradoxa_ConsensusfromContig7750:0.4374826258,(Cyanophora_paradoxa_ConsensusfromContig54442:0.2118562591,Klebsormidium_flaccidum_A0A1Y1IED8_Serine_Threonine_protein_kinase:0.2191065087)100:0.3784744707)100:0.8973962008)91:0.3330008857)83:0.1377197288,(((Marchantia_polymorpha_A0A176VZ56:0.1584927541,Marchantia_polymorpha_A0A176VEA0:0.1933367472)100:0.4578622648,Marchantia_polymorpha_A0A176VWM3:1.2641324664)89:0.2696950291,scaffold-AKXB-2064298-Phaeomegaceros_coriaceus:0.3104648938)84:0.1345453760);
