# Supplementary material for: Water‐related innovations in land plants evolved by different patterns of gene cooption and novelty
Source: New Phytol. 2022 Feb 8;235(2):732–42. doi: 10.1111/nph.17981 (PMC9303528; doi:10.1111/nph.17981)
Supplement: Supplementary file 3 — Dataset S3 Fasta alignments and phylogenetic trees. [file NPH-235-732-s005.zip › Supplementary_Data_3_fasta_alignments_trees/Roots/Lateral_roots/E2Fa_Q9FNY0_w_outgroup.fasta.1kp.r2.fasta]

>Cyanidioschyzon_merolae_M1VHZ1_M1VHZ1_Transcription_factor_E2F_CYME_CMT067C
MSESAAATPEARSRRSTLYPRGSVEFSPVLDDALPSASTARPRGRQSRSTSKTDGGSGRHGTLELSESATTPVKRWLGRPLLDSETCLTSPVTSALLGGADAPLQARSPNDGLSSSPDDRFQEDELDLGRTPRTSSGGASGAKVAKRRSGCRQDCSLFKLTRRFLDLVFKTDDGLLDLNAVAERLGVKKRRIYDITNVLEGVGIIEKQGKNHIRWKGMGESAAGNPGTRKTALAAVNRDASGEAPAKTETATVQRAGLTTDGNAVVCGVDLAADQEILRLREEILELEKSDRLLDEQIRILRDDLRRLSTSEKVMRYAYLTDEDILSLSIFQKHMVIAVQAPPGTELLWGDDPKARNRASKAVVYQLHVRSSGGAIECYLLSAGIGGEHRRHAGAALTSNLSLQSNGPDRARICNERAPVAERNGMDVADGSWVPALRRRAHKKDPRVPPDANAAPWRAAAPQKLGAEAAIYNSLQAALPDRGHNPIAALTFDTQLANNRDCNADVEASAFDEAALRADIEEFEAPAQSYASWGSGAPLSIPASPTGSSRTLEAVDGIVELASPLRCMAPSGSSPTRLSFAATAGGGLATMPSAGHDGIRPFPMRSVCREPGIRTSLDASSATSIATTVTIEQSSAAFMYTAAANARQGGPGKRSNGSASAVASAAVAGAASSAAPCQHGVRIARLNTERRDASPVALRTRFVGDDVDDRTRPEHVAYGAPDPEGHTTPPRYKHLHAVGEDAVDDFHGEVLNLRRQQERGETLHPGTVSPGGTLKLRRASSPYASPLIDGVQRFSPFRRGAVGAGLHLDYELDGSFSGMLACVSGGALTRSPSPPLLQDLAVESLLLDHTRDRAICGNSSSGGVGGSNLMDLFISTEPDFERSLS


>Arabidopsis_thaliana_Q9FNY0_E2FA_Transcription_factor_E2FA_E2FA
MSGVVRSSPGSSQPPPPPPHHPPSSPVPVTSTPVIPPIRRHLAFASTKPPFHPSDDYHRFNPSSLSNNNDRSFVHGCGVVDREEDAVVVRSPSRKRKATMDMVVAPSNNGFTSSGFTNIPSSPCQTPRKGGRVNIKSKAKGNKSTPQTPISTNAGSPITLTPSGSCRYDSSLGLLTKKFVNLIKQAKDGMLDLNKAAETLEVQKRRIYDITNVLEGIDLIEKPFKNRILWKGVDACPGDEDADVSVLQLQAEIENLALEEQALDNQIRQTEERLRDLSENEKNQKWLFVTEEDIKSLPGFQNQTLIAVKAPHGTTLEVPDPDEAADHPQRRYRIILRSTMGPIDVYLVSEFEGKFEDTNGSGAAPPACLPIASSSGSTGHHDIEALTVDNPETAIVSHDHPHPQPGDTSDLNYLQEQVGGMLKITPSDVENDESDYWLLSNAEISMTDIWKTDSGIDWDYGIADVSTPPPGMGEIAPTAVDSTPR
>Arabidopsis_thaliana_Q9FV71_E2FB_Transcription_factor_E2FB_E2FB
MSEEVPQQFPSSKRQLHPSLSSMKPPLVAPGEYHRFDAAETRGGGAVADQVVSDAIVIKSTLKRKTDLVNQIVEVNELNTGVLQTPVSGKGGKAKKTSRSAKSNKSGTLASGSNAGSPGNNFAQAGTCRYDSSLGLLTKKFINLIKQAEDGILDLNKAADTLEVQKRRIYDITNVLEGIGLIEKTLKNRIQWKGLDVSKPGETIESIANLQDEVQNLAAEEARLDDQIRESQERLTSLSEDENNKRLLFVTENDIKNLPCFQNKTLIAVKAPHGTTLEVPDPDEAGGYQRRYRIILRSTMGPIDVYLVSQFEESFEDIPQADEPSNVPDEPSNVPDVPSNLPSTSGLPENHDVSMPMKEESTERNMETQEVDDTQRVYSDIESHDFVDGIMKIVPPDLDMGVDYWFRSEVGEVSITDMWPDESGPDWNQMITFDQDHAGPSDNKILEQPQTPSSPTPEESTATRSPTGS
>Arabidopsis_thaliana_Q9FV70_E2FC_Transcription_factor_E2FC_E2FC
MAATSNSGEDPTLSYHHRSPFRFELLQSISSSDPRYSSLTPSSTNRPFSVSQSLPNSQLSPLISPHWDDSYSQITQKVQKSRKNHRIQLGSIANMSGGESIDIAKVIVKQESSPQNVKRVYNKSKGGTKLLKAGKRMANGEVQNGGLNGASINCRYDSSLGLLTKKFVKLIQEAEDGTLDLNYCAVVLEVQKRRIYDITNVLEGIGLIEKTTKNHIRWKGADNLGQKDLGDQISRLKSEVESMQSEESRLDDLIRERQEALRSLEEDDYCRRYMFMTEEDITSLPRFQNQTLLAIKAPTASYIEVPDPDEMSFPQQYRMVIRSRMGPIDVYLLSKYKGDSAETSDKLGNESDQKAPVGVDTPSLKIVTSDTDLKADYWFESDAEVSLTDLWSNFNS
>Arabidopsis_thaliana_F4ILT1_F4ILT1_E2F_transcription_factor_3_E2F3
MSGVVRSSPGSSQPPPPPPHHPPSSPVPVTSTPVIPPIRRHLAFASTKPPFHPSDDYHRFNPSSLSNNNDRSFVHGCGVVDREEDAVVVRSPIFPSEIGLEIRGCFGDFDCYLLLLSLIQKLRSVRLSSIRVNFCRLFSFAMSRKRKATMDMVVAPSNNGFTSSGFTNIPSSPCQTPRKGGRVNIKSKAKGNKSTPQTPISTNAVRSFYEISFMSRVTSLLTKKFVNLIKQAKDGMLDLNKAAETLEVQKRRIYDITNVLEGIDLIEKPFKNRILWKGVDACPGDEDADVSVLQLQAEIENLALEEQALDNQIRWLFVTEEDIKSLPGFQNQTLIAVKAPHGTTLEVPDPDEAADHPQRRYRIILRSTMGPIDVYLVSEFEGKFEDTNGSGAAPPACLPIASSSGSTGHHDIEALTVDNPETAIVSHDHPHPQPGDTSDLNYLQEQVGGMLKITPSDVENDESDYWLLSNAEISMTDIWKTDSGIDWDYGIADVSTPPPGMGEIAPTAVDSTPR
>Arabidopsis_thaliana_F4HV47_F4HV47_Winged-helix_DNA-binding_transcription_factor_family_protein_ATE2F2
MAATSNSGEDPTLSYHHRSPFRFELLQSISSSDPRYSSLTPSSTNRPFSVSQSLPNSQLSPLISPHWDDSYSQITQKVKSRKNHRIQLGSIANMSGGESIDIAKVIVKQESSPQNVKRVYNKSKGGTKLLKAGKRMANGEVQNGGLNGASINCRYDSSLGLLTKKFVKLIQEAEDGTLDLNYCAVVLEVQKRRIYDITNVLEGIGLIEKTTKNHIRWKGADNLGQKDLGDQISRLKSEVESMQSEESRLDDLIRERQEALRSLEEDDYCRRYMFMTEEDITSLPRFQNQTLLAIKAPTASYIEVPDPDEMSFPQQYRMVIRSRMGPIDVYLLSKYKGDSAETSDKLGNESDQKAPVGVDTPSLKIVTSDTDLKADYWFESDAEVSLTDLWSNFNS


>Amborella_trichopoda_W1NTM7_W1NTM7_Uncharacterized_protein_AMTR_s00220p00023690
MGEPQGCVLNQKSEIEDYEVETSDWTESEGYMEAVNSPVVTPVPGTGGRRYSRAKVSKIRRSIPQSPSLNDSSPSKNTLTPVGTCRYDSSLGLLTKKFITLIKQAEGGILDLNEAADTLEVQKRRIYDITNVLEGIGLIEKTLKNRIRWKGLEESRPGELINGVAMLQAEVENMSIKEHKLDDSIRDKQERLRILSEDENNKKWLYVTEEDIKSLPCFQNETLIAIKAPHGTTLEVPDPDEAPDYPQRRYQMLLRSTMGPIDVYLVSQFDEKIEDMNNIESQPIDMIPTSVVSNNSRVQPEFPAMGLLKDMGHVQDGQTTSSSSCNSQDLAGGMMKIVPSYVNLDADYWLSADAGVSMTDMWKSGSSVAVHEDERINLDKYPVADSGVLQRHIPSSCNHEPKTYVTRLACWSEEVGAWSM
>Amborella_trichopoda_U5D432_U5D432_Uncharacterized_protein_AMTR_s00030p00231260
MSGGRGLNRVHQPPGPVIHQPLRRHLPFSSSKPSFANPGDYHQFSEAGKREESDALVVTSPLKRKYDTEEHEAESSDWATSQGYAEVVNSPLHTPISIKGKGYSRGKASRYTKSGPPTPISNAGSPASNTLTPVGTCRYDSSLGLLTKKFINLIKQAEDGVLDLNKAAEILEVQKRRIYDITNVLEGIGLIEKKLKNRIRWKGLDVSRPGEVDEDIAVLQAEVQNLHLEEHRIDEQIREMQKSLRDLSEDENNQKWLYVTEEDIKGLPCFQNETLIAIKAPHGTTLEVPDPDEAVEYPQRRYQILLRSTMGPIDVYLVSQFKKLEEVNSVADSPLQPPQSTPDHVVTSSLPTTLETSRRVEMEAEGQDGSQDFVGGFMKLVPSEIDTEADYWLLSDPPGVSITEIWKADRASAVHPDDGWERSTVLWYG


>Brachypodium_distachyon_I1IU74_I1IU74_Uncharacterized_protein_LOC100839650
MAATAGAGTSSEGAARVLLQRYQPFGSPPGEYHHFGPADGSGAGAGEMTEAIVLRTPLKRKHNREDNGVAESNDWMMSPGYANAASSPVPTPPSGKGSKHSTKLKSAKGQKSCSQAPLFSGSPGNPATPVGGCRYDSSLGLLTKKFLNLLKGAPGGMVDLNNAAETLEVQKRRIYDITNVLEGIGLIEKKLKNNIRWKGIDDSRPGEVSDDMSILQGDIEALTLQEHSVDEQISEMRDKLRELTEDENNQKWLYVTEDDIKSLSCFQNQTLIAIKAPHGTTLEVPDPDEVNDYPQRRYRIVLRSTMGPIDVYLVSQFEEMSGMETPPRPAQTISTNSLENPRTPLAAGSNKDAEMQLNIQDEPIIPPDAPTSSQDIGGMMKIVPSDLDADADYWLLSDTGVSITDMWKTAPEVEWDGMDINADDFLEVSTPQQQGQLPSDIADLPSCIS
>Brachypodium_distachyon_I1IAA4_I1IAA4_Uncharacterized_protein_LOC100823596
MSGGGRPPAAQKILQSLRPPPVFSAPARPPFASPDDYHRFPAPTPSSATGSGSGGIGAGGVGADIEEGLIIRTPLKRKAAREENDASESSDCMIISPGFTGNKLLTPVSGKAVKTSKSKAKNNKAGPQTPTQNVGSPLNPATPGTCRYDSSLGLLTKKFITLLKQADDGILDLNNAAETLEVQKRRIYDITNVLEGIGLIEKTLKNRIRWKGLDDSGVELDNGLSALQAEVEDLNLQEQALDERISDMREKLRGLTEDENSQRWLYVTEDDIKGLPCFQNETLIAIKAPHGTTLEVPDPDEAGDYLQRRYRIVLRSTMGPIDVYLVSQFDEGFEDLGGAATPPRHTNVPTHRPPEDLHTTNAAQSSKSMDVEHNIQYSQNTPHDPSSAHDFGGMTRIIPSDVNTDADYWLLTEGDVSITDIWKTAPEVQWDSDVFLPEDVSTPRAHNQHPVAVGESRMQVQSMDQP

>Brachypodium_distachyon_I1IVT9_I1IVT9_Uncharacterized_protein_LOC100829559
MAPPRPPPLAQASAPAHPPSSEAATAPFPPPKPAAKGRPPKPKAPDNEQKLERENAQSEVGKVETEQGHHKEGTTGPIKGIKRPKKQKGSSHGATEGDAGPLFSPNNCRYDNSLGLLTKKFINLLRGAEDGTLDLNKAAETLEVQKRRIYDITNVLEGVDLIEKGLKNMIRWKGFDMIMPKEMERRTSELKEEIESSYDEDYRLDEEILKVQAKLEALKVNKDTRKWLYLSREDIIKIPRFQGSTLIAIKAPRGTCVEVRDPNADMDIFKDLESQEKQYRILLRSSMGPIDCYLISDHQEISNPDQVAPDNLDPAVTTGSSQTPQQVDYHPSQAPEIGESNIVGKQASEPSRMQELMSGILRIVPADADIDADYWLASEVDATMTDTWARAT

>Brachypodium_distachyon_I1IXL0_I1IXL0_Uncharacterized_protein_OS=Brachypodium_distachyon_PE=4_SV=1
MSGGGRPQVARKVVQSVQRRVPLAPRLPPIAVPSEYHRFPVPLPSAAAAAASRGSVRGDIEEGIVTTKPLKRKAPCQKSDAAELTRRVMTSPGFTEGLGSPLTTPVSGKASRTYKSKAKCSKSGPQTPISNAGDDVFMYLWCKMLSSQLCRGLDGSGSNSDNVVSVLQTEVENLNLQEEVLDEHISEMREKIREFIEEESNQRWLYLTEDDIKGLPCFQNGTLIAIKAPDGTTLEVPDPDEAGDYIKRRYRIVIRSTRGSIDLYLVSKFDEKIEELVDVATPPRQAGLATPTSMKGFRAIEAGQSSGAKDMSPNIQYIHKTPDLNAQDFGGATITPEVDVS


>Ginkgo_biloba_Gb_10097
MDSNEWASGQGYAEANTSSIVTPLSGTGGRHYGRTKLAKRIRSGPQTPGSNIGSPSGNAPTPISNCRYDSSLGLLTKKFISLVKQADDGVLDLNKAADTL
EVQKRRIYDITNVLEGIGLIEKKLKNRICWKGFGVSRSGEDDEVAILQAEVDNLYLEECKLDENIREMQERLRTLSEDEDNRRWLYVTDEDIKNLPCFQN
ETLIAIKAPHGTTLEVPDPDEAVEYPQRRYQILLRSTMGPIDVYLVSQFEENFEEMNPTGMPMEVVPTMTGAAEDLSIPILLEGAPEAEMEKQGREAQKF
CSELSSSQDFLGGIMRIVPSDVNIDADYWLLSDAGIGITDMWRTDSNAAWDEVVKLNPTDFGIVEEGSSQPQTPSSSTVSQNRKDV*
>Ginkgo_biloba_Gb_41248
MSGGRGSNRFQQPSGPLIQSLKRHSPFTSNRPAFAASEDYHHFVDPGQLTDKVSVSGANENAEMFVTRFPAKRRAEAEEDHEMESNEWTTSQGYAEAVNS
PILTPVSGTGGRRYSRSKLAKSMRSGPQTPGSNIGSPSSNALTPVSTCRYDSSLGLLTKKFISLIKQADDGVLDLNKAADTLDVQKRRIYDITNVLEGIG
LIEKKLKNRIRWKGLGVSRPGEVDDEVANLQAEVENLYVEERRLDENIREMRERLRILSEDENNQKWLYVTEEDIKSLPCFQNETLIAIKAPHGTTLEVP
DPDEAVEYPQRRYQILLRSTMGPIDVYLVSQFEEKFEEMNPVDMSMELPSSTPGPVENSSLPMLQEVATSAEIEQQGHDIQKLCPDLSSSQDFVGGIMRI
IPSDVNTDADYWLLSDSGVGITDMWRSEPNVGWDEVAKLNATEFGIGEEGSPRPQTPPSSTVEVASMTQS*
>Klebsormidium_flaccidum_A0A0U9HKN6_A0A0U9HKN6_Transcription_factor_E2F_dimerization_partner_KFL_008430030
MAAQPQFQQMTFDHNRPAFAAPEEYHQFQEGGQGPGFQPQGHPQEVLYARFPDNMMQSPPATSHPGAKRMAVKSEGADQGLRDQWGGANGIDYNMAVTPLQQAPQQRGGGRGNQRGSAARRLSTGPVTPAEQMSFGSPPSASQQTPGSSCSRYDQSLGLLTKRFIDLIKQAVDGVVDLNKAAETLQVQKRRIYDITNVLEGIGLIEKKSKNNILWKGAAGTTTVESLDETAQLQAELDHLQQQEMALDEQIQMMRERVAAFQEDEHSKQWLYVTEQDIKSLPGFERETLIAIKAPPGTEVEAPNVEDTGNYQIILRSTAGPIDVYLVSRHEPDLEEMQTDDAHGAVAEPAQPRPVRPEEGAILREGALLRDEAGMAEAAQMPTSPSRIRSLTAAEGEDDYWLGSLDDGGVGPGIDELFEEEPLDQSWGDLLVRPGSAMDIGTTLDQHPDVG
>Marchantia_polymorpha_A0A176VI68_A0A176VI68_Uncharacterized_protein_AXG93_2584s1360
MVDVAAREGKTFQASVKHPMPLRRSNSGTRAAFRPHHGNSAGHPPQQQSSMYPSSHSYALAEEYHRFHEAGAALDSQGASASLSHPDLTVNRFSDSGRLQSLGSSVSSQDVKGRRKSVKNDQEMEVSGWSSGNGFGGVEASPHSTPVTKRGSRAKLVRQLKNDPHTPGGHPGIVLGKVIIVDLSIPGSPASNAPTPSSTCRYDSSLGLLTKKFIDLIKQADDGVLDLNKAADTLNVQKRRIYDITNVLEGIGLIEKKLKNRIRWKGLGVLRPGEGNDDAAALQAEIDELLAAERRMDERISEMRERLRSLSENEANKQWLYVTEEDIKNLPCFQNETLLAIKAPHGTTLEVPDPDETVEYPHRRYQILLRSNMGPIDVYLVSRFQEKFEEVNHAQQPMDTAEGDAGMQPPYVANTVMDAMPDGERLADTGTGTHHDVPSPHSDPESPHDFVHGIMRIMPAEVNTDSDYWLLSDAGVGLTDMWRSDLLVAASNSMWSNVVKLNSTEFGLGDDESPHPQTPPSNSAPEVEPMT
>Oryza_sativa_indica_B8ATP4_B8ATP4_Uncharacterized_protein_OsI_15841
MSSGGGRPPAAQHIVRSVRQRFVPLPPPLARAPFAAAPGDYHRFAAASRGGEIDEGIVIRRTPSCGIDAKVEGFVKCLSSGSPGNPSTPASSRYDNSLGLLTRKFINLLKQAQDGILDLNDAAKILDVRKRRIYDITNVLEGTGLIEKKLKNRIRWRGSDDSGTNLDSDISCLKTEVENLYIQEQALDRSISEIREKMEELTEDESNHRWLFVTEDDINGLPCFQNEALIAIKGPRGTTVEVPDPDELLPQKKLSDEHPYYIISQYKKMEELGETATPPRHASVVEPPSIATEAGHSSKQTMPLNVQQDIQETPELNASRAFGRMKKITPSDVDTDADYWLLTDDDISITHMWTTACILDEI
>Oryza_sativa_indica_A2ZIA2_A2ZIA2_Uncharacterized_protein_OsI_37545
MAAAGAGSSEVAARVLLQRYQPFAPPPGEYHQFGSGGAAAAGDMTEAVLIRTPLKRKHDREENEAAESNDWMMSPGYTNPAGSPVPTPLSGKGSKAFAKSKAAKGQKSCPQTPLCASSPGNPVTPVGGCRYDSSLGLLTKKFLNLLKGAPGGIVDLNNAAETLEVQKRRIYDITNVLEGIGLIEKKLKNNIRWKGIDDSRPGEVSDDMSILQADIEALSLQEHSVDQQISEMRDKLRGLTEDENNQKWLYVTEDDIKSLPCFQNQTLIAIKAPHGTTLEVPDPDEVNDYPQRRYRIVLRSTMGPIDVYLVSQFEEMSGMETPPRTVQPVSMDSLENPRTPLAAEPNKAAESQPNIQDGLLMPSDAPSSSQDIGGMMKIVPSELDTDADYWLLSDAGVSITDMWKTAPEVEWEGIEKFNAEDFLEVSTPRQQDKPSSDIMDGDSCIS
>Oryza_sativa_indica_B8AUA3_B8AUA3_Uncharacterized_protein_OsI_14607
MANAADNEEKNERETVQSEVAKGETVQGPDKECTTGAVKGIKRPRKPKGFKKGSLRSNEGDAGPSLFSPNNCRYDSSLGLLTKKFINLLEGAEDGTLDLNKAAETLEVQKRRIYDITNVLEGVDLIEKTLKNMIRWKGFDMSKPKERERQISALKEEIESLYDEESRLDDEIMEAQEKLNALRVDEDRRKLLYVSKEDINAIPRFQGSTLIAVNAPRGTYIEVPDPNLDMDIYKDLDNQEKHYQIVFRSAMGPVDCFLISNHQETFNADQQMADNLDAAVTSGSSQAPQQMDYVQASEIGESNGAREHTSEPSKRDDPVPGIVKIVPSDDIAADYWLSSDADVSMTDTWGT
>Oryza_sativa_indica_B8AJ35_B8AJ35_Uncharacterized_protein_OsI_07553
MAGSGRPPAAQKKILQSLRPPLPFAASSRSPFAAPNDYHRFPSGGAAAAAASGSGGIGAGGAGGGGGDIEEGLVIRTPLTSDTGYTTVATPQQKRKAPEESDVAESSDCMITSPGFTVSPMLTPVSGKAVKTSKSKTKNNKAGPQTPTSNVGSPLNPPTPVGTCRYDSSLGLLTKKFINLLKQAPDGILDLNNAAETLEVQKRRIYDITNVLEGIGLIEKTLKNRIRWKGLDDSGVELDNGLSALQAEVENLSLKEQALDERISDMREKLRGLTEDENNQRWLYVTEDDIKGLPCFQNETLIAIKAPHGTTLEVPDPDEAGDYLQRRYRIVLRSTMGPIDVYLVSQFDEKFEDLGGGATPSGHANVPKHQPTEVFNTTNAGVGQCSNSVAVDNNIQHSQTIPQDPSASHDFGGMTRIIPSDIDTDADYWLISEGDVSITDMWKTAPDVQWDEGLDTDVFLSEDVRTPSSHNQQPSAVGGPQMQVSDMHKP
>Physcomitrella_patens_Q8GU41_Q8GU41_Predicted_protein_e2f
MKRRNECEEHHVEMNGWNGYTNSDLSPAPTPTGPRGRGSRAKTVKQTKNGPQTPGPSGIGSPTSSAPTPTSTCRYDSSLGLLTKKFIDLIKQADDGVLDLNKAADTLHVQKRRIYDITNVLEGIGLIEKKLKNRIRWKGLGMVRNAEAKDDAAGLLAEVEDLRIKEKKLDESISEMRERLRSLSEDEHNKQWLYVTEDDIKNLHCFQNETLIAIKAPLGTTLEVPDPDEAVEYPHRRFQILLRSTLGPIDVYLVSRFEGRTEVPMETLPDSQEAGPSSSVDGMSHQENMVMVPEVGYGLSDLVPPVSHESASQAPEPTGSHPDFAGGIMRIAPAEVNTDTDYWLLSDAGVGISDMWRSDPSNAMWDEVVRLNPEFGSENIGSPRPHTPPSNNALEVDPVS
>Physcomitrella_patens_A9RQX0_A9RQX0_E2F_transcription_factor3_E2F;3
MKRRNECEEHHVEMNGWNGYANSDLSPAPTPTGPRGRASRPKTVKQTKNGPQTPGPSGIGSPTSSAPTPTSTCRYDSSLGLLTKKFIDLIKQAEDGVLDLNKAADTLHVQKRRIYDITNVLEGIGLIEKKLKNRIRWKGLGMVRTTEGKDDAVGLQVEVEDLRNEEKKLDESISEMRERLRSLSEDDHNKQWLYVTEDDIKNLPCFQNETLIAIKAPLGTTLEVPDPDEAVEYPHRRFQILLRSTMGPIDVYLVSRFEGRTEVPMEPLPGSQEAGPSTTANAMDHQGNMAMVPEVGYGLSDLVPPANHEAASQTSEPTSSHPDFVGGIMRIAPAEGNTDSDYWLLSDAGVGISDMWRSDPSNAMWDEVVRLNTEFGIENIGSPRPHTPPSSNALEVDPVS
>Physcomitrella_patens_A9TXU2_A9TXU2_Predicted_proteinDRAFT_152406
MKRRNESEERHGVQMNGWNGHSNSDHSHAPTPSGPRARASRSKTVKQTKNCPLTPGHSGIRSPTSSAPTPTSSCRYDSSLGLLTKKFIELIKQADDGVLDLNKAADTLNVQKRRIYDITNVLEGIGLIEKKLKNRIRWKRLGMARNADIKDDGAGTQTEVEDLLNQESNLDESIRHALYFILEFFQVLFEIREQLKNLSEDDHNKQWLYVTEDDIKNLPCFQNETLIAIKAPLGTTLEVPDPDEAVEYPHRRFQILLRSNMGPIDVYLVSRFEGKFEEMNSAEIPIEVEHPVPQAAGPPSPTDAMDQETMTMLPVVGYSLTDLEPPVSHEPASQSSELISSHPDLAGGIMRIAPAEATTDTDYWLLSDAGVGISDIWRSDPSNAMWDEVVRLNAEFGNENMGSPRPHTPTSSNSMEVVPVS
>Physcomitrella_patens_G1UDF8_G1UDF8_E2F_transcription_factor2_E2F;2
MSLPYQMKRRNKSEERHEVEMNGWNEYVNSDLSPAPTPSGPRARVSRPKAGKQAKNCPLTPRPLGAGSPTSSAPTPTSTCRYDSSLGLLTKKFIDLIKQADDGVLDLNKAADTLHVQKRRIYDITNVLEGIGLIEKKLKNRIRWKSLGMVRAADTTHGAGGLQAEVKDLYSEEKKLDESISEMREQLRSLSEDDHNKQWLYVTEDDIKNLPCFQNETLIAIKAPLGTTLEVPDPDEAVEYPHRRFQILLRSTMGPIDVYLVSRFEGKFEEMNSSEMSIEVGQSVPQAAGASSPADAMSHEEIVSMVPDIGYDLTNLESPGSHEPASQSSGPTNSHPELAGGIMRTAPAEVTTDTDYWLLSDAGVGISDMWRTDQSNGMWDDVMRLNSEFGIENIGSPRPHTPPSSNVLEVVPVS
>Physcomitrella_patens_A9SN92_A9SN92_Uncharacterized_proteinDRAFT_106759
MKRRNKSEERHEVEMNGWNEYVNSDLSPAPTPSGPRARVSRPKAGKQAKNCPLTPRPLGAGSPTSSAPTPTSTCRYDSSLGLLTKKFIDLIKQADDGVLDLNKAADTLHVQKRRIYDITNVLEGIGLIEKKLKNRIRWKSLGMVRAADTTHGAGGLQAEVKDLYSEEKKLDESISEMREQLRSLSEDDHNKQWLYVTEDDIKNLPCFQNETLIAIKAPLGTTLEVPDPDEAVEYPHRRFQILLRSTMGPIDVYLVSRFEGKFEEMNSSEMSIEVGQSVPQAAGASSPADAMSHEEIVSMVPDIGYDLTNLESPGSHEPASQSSGPTNSHPELAGGIMRTAPAEVTTDTDYWLLSDAGVGISDMWRTDQSNGMWDDVMRLNSEFGIENIGSPRPHTPPSSNVLEVVPVS
>Physcomitrella_patens_G1UDF7_G1UDF7_E2F_transcription_factor1_E2F;1
MKRRNESEERHGVQMNGWNGHSNSDHSHAPTPSGPRARASRSKTVKQTKNCPLTPGHSGIRSPTSSAPTPTSSCRYDSSLGLLTKKFIELIKQADDGVLDLNKAADTLNVQKRRIYDITNVLEGIGLIEKKLKNRIRWKRLGMARNADIKDDGAGTQTEVEDLLNQESNLDESISEIREQLKNLSEDDHNKQWLYVTEDDIKNLPCFQNETLIAIKAPLGTTLEVPDPDEAVEYPHRRFQILLRSNMGPIDVYLVSRFEGKFEEMNSAEIPIEVEHPVPQAAGPPSPTDAMDQETMTMLPVVGYSLTDLEPPVSHEPASQSSELISSHPDLAGGIMRIAPAEATTDTDYWLLSDAGVGISDIWRSDPSNAMWDEVVRLNAEFGNENMGSPRPHTPTSSNSMEVVPVS
>Selaginella_moellendorffii_D8TDW4_D8TDW4_Uncharacterized_protein_E2F2-1_(Fragment)_E2F2-1
SPVVTPGCGPGSKRVSRPKFVKNATKSGPQTPGSFFAGSPAASVPTPVSTCRYDSSLGLLTKKFIDLLKQAEDGVLDLNKAAETLKVQKRRIYDITNVLEGIGLIEKKLKNRIRWKGLGFTTPMDTSPDMTAFKSEVDELHVEERDLDESIREMREKLKMLSEDENNKQWLYVTEDDIKSLPCFRNETLIAIKAPHGTTLEVPDPDEAVEYPQRRYQILLRSTMGPIDVYLVSRFEEKFEETNTLELTGPSRTVEENTIAVIENVEHVVTRPPPSHFAGAESSSMPDYGNGIMKILPAEVDTDADYWLLSDAGVSITDMWRTDPSTAMWDEVQLQAAEFGIEGEPQTPPMAS
>Selaginella_moellendorffii_D8TCC4_D8TCC4_Uncharacterized_protein_E2F2-2_(Fragment)_E2F2-2
SPVVTPGCGPGSKRVSRPKFVKNATKSGPQTPGSFFAGSPAASVPTPVSTCRYDSSLGLLTKKFIDLLKQAEDGVLDLNKAAETLKVQKRRIYDITNVLEGIGLIEKKLKNRIRWKGLGFTTPMDISPDMTAFKSEVDELHVEERDLDESIREMREKLKMLSEDENNKQWLYVTEDDIKSLPCFRNETLIAIKAPHGTTLEVPDPDEAVEYPQRRYQILLRSTMGPIDVYLVSRFEEKFEETNTLELTGPSRTVEENTIAVIENVEHVVTRPPPSHFAGAESSSMPDYGNGIMKILPAEVDTDADYWLLSDAGVSITDMWRTDPSTAMWDEVQLQAAEFGIEGEPQTPPMAS
>Selaginella_moellendorffii_D8T0B3_D8T0B3_Uncharacterized_protein_E2F1-2_E2F1-2
MGPLSSGTRSGSRMKNARKGLPQSGPGSSFGSPAPSTCRYDSSLGLLTKKFINLIDQAEDGVLDLNNAADTLHVQKRRIYDITNVLEGIGLIEKKLKNRIRWKGLGLSVADSDSTGLLSSLQSEVDDLHAQEESLDEKIRAMREKLKTMCEDVSNQQWLYVTEDDIKGLPCFQNETLIAIKAPQGTTLEVPDPDEAVEYPQRRYQILLRSAFGPIDVYLVSHYGETNESMDITLQHGSENSVVLRSSQSSSPPQPQEEAPSGTEKSTGVSGDVGGIMKILPTEVEGETDYWLVSDGAGAGITELWAEDSCWDSLEDEEQAQAVAPL
>Selaginella_moellendorffii_D8SK88_D8SK88_Uncharacterized_protein_E2F1-1_E2F1-1
MGPLSSGTRSGSRMKNARKGLPQSGPGSSFGSPAPSTCRYDSSLGLLTKKFINLIDQAEDGVLDLNNAADTLHVQKRRIYDITNVLEGIGLIEKKLKNRIRWKGLGLSVADSDSTGLLSSLQSEVDDLHAQEESLDEKIRAMREKLKTMCEDVSNQQWLYVTEDDIKGLPCFQNETLIAIKAPQGTTLEVPDPDEAVEYPQRRYQILLRSAFGPIDVYLVSHYGETNESIDITLQHGSENSVVLRSSQSSSPPQPQEEAPSGTEKSTGVSGDGGGIMKILPTEVEGETDYWLVSDGAGAGITELWAEDSCWDSLEDEEQAQAVAPL
>Anthoceros_agrestis_BONN_evm.model.Sc2ySwM_344.5104.3_._AagrBONN_evm.TU.Sc2ySwM_344.5104___Sc2ySwM_344_21680851-21684045(+)
MADLRSQARPMSNLQCRIRGGSPTTSAPTPNSTCRYDSSLGLLTKKFIDLIKQADDGVLD
LNKAADTLNVQKRRIYDITNVLEGIGLIEKKLKNRIRWKGLGVSRSGDPKDDVALLQSEV
ENLHMEERRLDETIRDMRDKLKSLSEDEHNKQWLYVTEDDIKSLPCFQNETLIAIKAPHG
TTLEVPDPDEAVEYPHRRYQILLRSTMGPIDVYLVSRFEEKFEEMNTANAAMDLVHPAVP
PSSQLQNSVSMPLGEDDLRPQNHEAALPGHEPSSPHDFVGGIMRITPEVNADTDYWLLSD
AGVSLTDMWGTDSSSIMWEEEAVKFNPTEFGIGRRILLTLGLVTTR*
>Anthoceros_agrestis_BONN_evm.model.Sc2ySwM_344.5104.2_._AagrBONN_evm.TU.Sc2ySwM_344.5104___Sc2ySwM_344_21681573-21684045(+)
MIQVQKRRIYDITNVLEGIGLIEKKLKNRIRWKGLGVSRSGDPKDDVALLQSEVENLHME
ERRLDETIRDMRDKLKSLSEDEHNKQWLYVTEDDIKSLPCFQNETLIAIKAPHGTTLEVP
DPDECLEQAVEYPHRRYQILLRSTMGPIDVYLVSRFEEKFEEMNTANAAMDLVHPAVPPS
SQLQNSVSMPLGEDDLRPQNHEAALPGHEPSSPHDFVGGIMRITPEVNADTDYWLLSDAG
VSLTDMWGTDSSSIMWEEEAVKFNPTEFGIGRRILLTLGLVTTR*
>Anthoceros_agrestis_BONN_evm.model.Sc2ySwM_344.5104.1_._AagrBONN_evm.TU.Sc2ySwM_344.5104___Sc2ySwM_344_21681573-21684045(+)
MIQVQKRRIYDITNVLEGIGLIEKKLKNRIRWKGLGVSRSGDPKDDVALLQSEVENLHME
ERRLDETIRDMRDKLKSLSEDEHNKQWLYVTEDDIKSLPCFQNETLIAIKAPHGTTLEVP
DPDEAVEYPHRRYQILLRSTMGPIDVYLVSRFEEKFEEMNTANAAMDLVHPAVPPSSQLQ
NSVSMPLGEDDLRPQNHEAALPGHEPSSPHDFVGGIMRITPEVNADTDYWLLSDAGVSLT
DMWGTDSSSIMWEEEAVKFNPTEFGIGRRILLTLGLVTTR*
>Anthoceros_angustus_008948_locus=scaffold41_size1014113_530985_533389_-_len_810
MVLDSRLPAFRELVRCSRACLYSGSPTTSAPTPNSTCRYDSSLGLLTKKFIDLIKQADDG
VLDLNKAADTLNVQKRRIYDITNVLEGIGLIEKKLKNRIRWKLRDMRDKLKSLSEDEHNK
QWLYVTEDDIKSLPCFQNETLIAIKAPHGTTLEVPDPDEAVEYPHRRYQILLRSTMGPID
VYLVSRFEEKFEDMNTANAALDLVHPPENHEAALPGHEPSSPHDFVGGIMRITPEVNADS
DYWLLSDAGVSLTDMWGTDCILHQIPHHR*
>Anthoceros_punctactus_evm.model.utg000051l.547.1_EVM_Apun_evm.TU.utg000051l.547___utg000051l_2901809-2904707(+)
MCRFGRETTGGNEREGFAAGVKGSEIGAKVAKGSANARVWSGGREIKAPAKQRNATRRNA
RERKRLVSGPPLERGASAPGAPAMADLRSQARPMSNLQCRIRGGSPTTSAPTPNSTCRYD
SSLGLLTKKFIDLIKQADDGVLDLNKAADTLNVQKRRIYDITNVLEGIGLIEKKLKNRIR
WKGLGVSRSGDPKDDVALLQSEVENMHMEERRLDETIRDMRDKLKSLSEDEHNKQWLYVT
EDDIKSLPCFQNETLIAIKAPHGTTLEVPDPDEAVEYPHRRYQILLRSTMGPIDVYLVSR
FEEKFEDMNTANAMDLVHPAVPPSSPLQNSVSMPLGEDDSRPQNHEAALPGHEPSSPHDF
VGGIMRITPEVNADTDYWLLSDAGVSLTDMWGTDCILHQIPHDR*
>Fontinalis_antipyretica_10150-RA__[mRNA]__locus=179621_10775_14589_+_[translate_table__standard]
MSSCPEVVVLFSWTLFFVEWWPLKGKLVRFRCVNSVEIAGEAASCRFPIPQWALVMSLCP
DHSVLSSPTNSAPTPSSTCRYDSSLGEDRVDVPFLTVCLVDSGLLTKKFIDLIKQADDGV
LDLNKAADTLHVQKRRIYDITNVLEGIGLIEKKLKNRIRWKGIGMVRTADVKDDAAELQS
EVEDLRIQEKKLDESISEMRERLRSLSEDEHNKQWLYVTEEDIKNLPCFQDETLIAIKAP
LGTTLEVPDPDEAVEYPHRRFQILLRSSMGPIDLYLVSRFEAKFDDMNSTEVPMEVGQHV
HDVACPPSSAHAMDHSGIIEDMVAPDSGYSLPDLVPPLSHDSASPSVEPGPSEPTPSDFG
GGIMRIAPAEVNTDTDYWLLSDGGVGISDMWRSDRILLSKERVVSSFLSLDPSETRLFPC
SSNAMWDEVVRLNAEFGIENMGSPRPHTPPSSNALEVDPVS
>scaffold-GBGT-2001215-Xanthidium_antilopaeum
PHQAPACRYDNSLGLLTKKFIDLIKAADEGILDLNTAASTLQVQKRRIYDITNVLEGIGLIEKKGKNNIQWKGLDLDSSAGREDGESLQGEVSRLKQEEAQVDSSIELLKERMRVFNEEERSKLWMYVTEEDIKCLPCFQNETLIAIRAPHGTMLEVPDPEEGFSRRYQILLRSTNGPIDVYLVSRFEEKVEEPEDAGNQDPGVADSAQKTPTQVVANGSAVVAQRPAAAQHADPASPPQATSTAPPVMKSSPFFASTPVKGAEMVAGRDGVPASPVADFESGIMKLLPADPTDYWLLSDQQLGLTDMWRTE
>scaffold-GBGT-2001217-Xanthidium_antilopaeum
PHQAPACRYDNSLGLLTKKFIDLIKAADEGILDLNTAASTLQVQKRRIYDITNVLEGIGLIEKKGKNNIQWKGLDLDSSAGREDGESLQGEVSRLKQEEAQVDSSIELLKERMRVFNEEERSKLWMYVTEEDIKCLPCFQNETLIAIRAPHGTMLEVPDPEEGFSRRYQILLRSTNGPIDVYLVSRFEEKVEEPEDAGNQDPGVADSAQKTPTQVVANGSAVVAQRPAAAQHADPASPPQATSTAPPVMKSSPFFASTPVKGAEMVAGRDGVPASPVADFESGIMKLLPADPTDYWLLSDQQLGLTDMWRTEAPSWDEVDRLKAVDNPLETHQETP
>scaffold-GGWH-2000718-Onychonema_laeve
TPACRYDNSLGLLTKKFIDLIKAADEGILDLNTAAATLQVQKRRIYDITNVLEGIGLIEKKGKNNIQWKGIDAENTNPKEDAGNLQAEVGRLKQEEAQLDRSIEMLKERMRVFNEEERSKLWMYVTEEDIKCLPCFQNETLIAIRAPHGTMLEVPDPEEGLARRYQILLKSTNGPIDVYLVSRFEEKVEEEDDQAKGKGSEPGVASEAAAADKVPGAGADIAESAVAGEVTPQAMLGPPAMKSSPFFGTIPVGAEMGSGAREGMPGSPGADFETGIMRLLPADPTDYWLLSDQQLGLTDMWRTEAPSWDEVDRLKTVDNALDTQHGTPSPATTP
>scaffold-GYRP-2041902-Euastrum_affine
GQEISQTPACRYDNSLGLLTKKFIDLIKAAEEGVLDLNTAAATLQVQKRRIYDITNVLEGIGLIEKKGKNNIQWKGLELDGQGGREDGASLQAEVTRLRQEEAQLDRGIEHLKERMRVFNEEERSKLWMYVTEEDIKCLPCFQNETLIAIRAPHGTILEVPDPEAEEGFARRYQILLRSTNGPIDVYLVSRFEEKVEDAEEEQGADGESESAQRTPAQGDCLPPHSLGNGQVEFAGSQATPGREEEVTTPQPTGGLLPTGKSSPFFASTPVKTEMNSAREGVPSSPADFESGIMKLLPTDPTDYWLLSDQQLGLTDMWRTEAPSWDEVDRL
>scaffold-JOJQ-2008541-Cylindrocystis_cushleckae
KVNRRGKGGQQSSGGWDGSEFTSMSTGSPTSSTPTPGASCRYDNSLGLLTRKFIDLIKTSEDGVLDLNSAAQTLRVQKRRIYDITNVLEGINLIEKKAKNNIQWKGLDVPDGGCNEDLSALQAEVDSMHAEEQRLDEQIRDSQDRIMNMSENEQNKQFMYVTEDDIKSLPCFQNDTLIAIKAPHGTMLEVPDPDDASLDYPQKRYQVNLRSTAGRIDVYLVSRFEENDEMQGAAAPDRHLQQMQPLSLDNSLPLPSDSIVPHLPQSPLFLRPFSPPSLHQPILTAVDINGQARQDGVAANQDSPFDDLMTRITPVDAQEDVDYWLHTDTQIAITDLFPTTWEDMISYSSLDGVLEDEISQHPQSSQPN
>scaffold-MCHJ-2006123-Micrasterias_fimbriata
SHQTPACRYDNSLGLLTKKFIDLIKAAEEGVLDLNAAAATLQVQKRRIYDITNVLEGIGLIEKKGKNNIQWKGIDLDSATSREDTEALQAEVSRLKQEEAQLDSSIELLKERMRIFNEEERSKLWMYVTEEDIKCLPCFQNETLIAIRAPHGTMLEVPDPEEGFSRRYQILLRSTNGPIDVYLVSRFEEKIEE
>scaffold-MNNM-2002273-Cosmarium_granatum
CRYDNSLGLLTKKFIDLIKAAEEGVLDLNTAAATLQVQKRRIYDITNVLEGIGLIEKKGKNNIQWKGIDIDTPSAKEDGDILQGEVQRLKDEEAQLDRSIEGLKERMRVFNEEERSKLWMYVTEEDIKCLPCFQNETLIAIRAPHGTILEVPDPEEGYSRRYQILLKSTNGPIDVYLVSRFEEKV
>scaffold-MNNM-2002274-Cosmarium_granatum
CRYDNSLGLLTKKFIDLIKAAEEGVLDLNTAAATLQVQKRRIYDITNVLEGIGLIEKKGKNNIQWKGIDIDTPSAKEDGDILQGEVQRLKDEEAQLDRSIEGLKERMRVFNEEERSKLWMYVTEEDIKCLPCFQNETLIAIRAPHGTILEVPDPEEGYSRRYQILLKSTNGPIDVYLVSRFEEKV
>scaffold-MWXT-2015070-Chara_vulgaris
HSDLGAAMAPGSGVMGKRGRKMGRTMKNGGLAPGPSGIGSPTVSGGPTQPGSTCRYDSSLGLLTKKFIELIKQAEDGVLDLNKAADTLRVQKRRIYDITNVLEGIGLIEKKSKNNIQWKGVGGSNRSSDSRDDTAGAQCELDQLLEEDKRLDDSIREMHEKIRQFSDDEQNKPWLYVTEEDIKSLPCFQKETVFAIKAPHGTILEVPDPDELRSTAGPIELYLLSQFDERIEEVQNPMEVPVPAMPVMSSADGTAQSSITNVQFPSPSPVHAPQCDGQNGEEVGTSRREIGASPTPRSPSSDYGNGMLRITTTDVNVDMDYWLSTGETPITTMFCDTAAQGTLWDDVVKMNSGVGV
>scaffold-NBYP-2010196-Mesotaenium_kramstae
DGPEPNSMSTGSPTSSAPTPGTSCRYDNSLGLLTRKFLELIKNSEDGVLDLNTAAQTLRVQKRRIYDITNVLEGINLIEKKSKNNIQWKGLDATDGGGGEDVSAMQAEVEQLRADEMRLDAQIRDSREKLASMSENERNKQYMYVTEDDIKSLPCFQNETLIAIKAPHGTMLEVPDPDDAALDYPHKRFQVLLRSTTGPIDVYLVSRFEENEEMQAGHDRQLQHMQPLSLDHPLPPHSEAGLSGHLSPPFPQPMSPPNVHQPMLPSDMAGPTSRELDSPVDDFMGRMMRITPADVQVNDDYWLLSDTQIPITDLWRSDSPNWDEMVRLQVPLEGGLDDESSQHLHMPPTSTSGE
>scaffold-RPQV-2036454-Phymatodocis_nordstedtiana
SALPSPSGQGSHQTPACRYDNSLGLLTKKFIDLIKAADDGILDLNSAAATLQVQKRRIYDITNVLEGIGLIEKKGKNNIQWKGIDVEASGSREDAEALQAEVSRLKQEEAQLDSSIESLKDRLRVFNEDERSKLWMYVTEEDIKCLPCFQNETLIAIRAPHGTMLEVPDPEEGFSQRRYQILLRSSNGPIDVYLVSRFEEKFEDAEDRGGGVPLEDPSQKPGDAPAAGTAAQPPPADLESPGMTPGVKSSPFFSTPVKAPDPSLPRDGVGPSPGVDFESGIMKLLPSDVHESDYWLLPVDPPLGLTDMWRSEAPSWDDVVRLKAMDNPLEDHQETPSPAKTPEPVPAVS
>scaffold-RPRU-2007300-Staurodesmus_omearii
SGRGSRNGQELHNTPACRYDNSLGLLTKKFIDLIKAADDGILDLNTAATTLQVQKRRIYDITNVLEGINLIEKKGKNNIQWKGLDLDTADSRGDTETLQAEVSRMRQEEAQLDSTIEQLKERMRVFNEEERSKLWMYVTEEDIKCLPCFQNETLIAIRAPHGTMLEVPDPEEGFTRRYQILLRSSNGPIDVYLVSRFEEKVEEAEERANGAALLPESTQRTPNKQQQQVEAPNNAQPMHTPTARPQEAEAEAEAEPTSPPRAATTIPPAMKTSPFFATPGKGGGELGPDFDSGIMKLLPADPTDYWLLSDQQLGLADMWRTEAPSWDEMERIRS
>scaffold-RQFE-2007242-Cosmocladium_cf._constrictum
CRYDNSLGLLTKKFIDLIKAAEEGILDLNAAAATLQVQKRRIYDITNVLEGIGLIEKKGKNNIQWKGLDTDSSTAREDGETLQAHVTRLRQEEAELDSAIESLKERMRVLNEEEQSKLWMYVTEEDIKCLPCFQNETLIAIRAPHGTMLEVPDPEEGNPQRRYQILLRSTDGPIDVYLVSQFEEKIDDAE
>scaffold-RQFE-2037369-Cosmocladium_cf._constrictum
NDSQQTPACRYDNSLGLLTRKFIDLIKAAEEGILDLNTAAATLQVQKRRIYDITNVLEGIGLIEKKGKNNIQWKGLDPESPEALEEGEALQSEVTRLKQEDAQLDTAIERLKERMRIFNEEEQSKLWMYVTEEDIKCLPCFQNETLIAIRAPHGTMLEVPDPEEGTSRRRYQILLRSTNGPIDVYLVSRFEEKIDDAEDRGAADGAAPPPATDASQPLLESGA
>scaffold-VQBJ-2006347-Coleochaete_scutata
TPITTSRYDSSLGVLTKKFIELMKSAEDGVLDLNKAADTLNVQKRRVYDITNVLEGIGLIEKRSKNTIHWKGDGVSGRPSDAGSEVAHLQRDICELNEEERALEKACDDLRERLRQLSEDERSKQWLYVTEEDIKGLPCFLNETLIAIKAPHGTTLEVPDPDEGVEYPQKRFQILMRSSTGPIDVYLVSKFDEKVEEDVAPAAHVSCNTSLECSSSGAIAGTAGLSSPDAALADKKAKAQKNVGEGDGSTVTGMLASYPQEFSTPGTPGTPFAGGQTGLTRITPPDAADGDYWLLSECEVTLTNMWNESSQAIMWDDV
>scaffold-WDCW-2009509-Mesotaenium_endlicherianum
PYHNHVAFTHSRPAFASPDEYHRFHDSGGSAPQYAPLSQEEMLIARLPDMGHINPNGSTLRGAEAAYPSAQMFEPEDWGAMDASLRVGSEVPAPSSAQKRGSARKVNRRPKPGEASSGSPTSSAPMSTAPCRYDNSLGLLTRKFIELIKSSEDGVLDLNSAATTLQVQKRRIYDITNVLEGIGLLEKKSKNNIQWKGSNDGQEGLVPGEDSLSLQVELDRLRIEERALDDSIVEMQERLARLSENEDNKQWMYVTEDDIKSLPCFQGETLIAIKAPHGTTLEVPDPNEATSFASRKYQMLLRSSSGPIDVYLVSRFEEKYEEMHALGNEEASPMELPLLPPDVAAGGAPHMLPKYPQGSPSCPNSPPFHGALPAASPPGLATSMFGGDHGAPPGAASRYAHEMGGLPASPSHDFMGGIMRISPGDAVVDNDYWLLSDSNVNLTDMWGSDNPSWDEMERLQPAIPDVALEDDSSQHPSSPPNTS
>scaffold-WDGV-2055261-Cosmarium_subtumidum
AESHQTPACRYDNSLGLLTKKFIDLIKAADEGILDLNTAAQTLQVQKRRIYDITNVLEGIGLIEKKGKNNIQWKGIDVENSSSKEDGETLQAEVSRLKQEEAQLDGSIELLKERMRVFNEEERSKLWMYVTEEDIKCLPCFQNETLIAIRAPHGTMLEVPDPEEGVSRRYQILLRSTNGPIDVYLVSRFEEKVEEPEDRTNLSSAFPDGEQRTPVQEEPGSSLPELPHQSSQQTEHASPPQATTAAPQALKNSPFFASTPVKGVPDLGASRDAGPGSPVADFESGIMKLLPADPTDYWLLSDQQLGLTDMWRTEAPSWDEVDRLKAVDNPLETHHGTPSPVKTPGAVTAAN
>scaffold-WSJO-2008402-Mesotaenium_braunii
SPGASTPTPTTGCRYDNSLGQLTRKFISLIKSSDSGVLDLNAAASKLDVQKRRIYDITNVLEGIGLLEKKAKNSIQWKGMESPEGVPAPSEEALGLQADIERLRASERALDDAIKVMRDRLHALGEEETNKAWMYVTEGDIKSLPCFQGETLLAIKAPHGTLLEVPDPDESLEYGQKRFRIVLRSNSGPIDVYLVSDSGREDEEAGGEAPPAGAPA
>Azolla_filiculoides_s0006.g009894
MKSCDWSCGQPLSDGKEIFNSRKNPRGIRNTKMEPQTPVPSAVSPAIKVQTPISSCRYDN
SLGLLTKKFVKLIKEADDGVLDLNKAADMLGVQKRRIYDITNVLEGVGLIEKKLKNRIQW
KGLNSSTGCSSMINESGFLKEEVERLFLQERKLDHCIRYYAIANPSYGVCGFSFFSPLTS
KAVKKNVFRETQERLRIASEDESNKQWLYVTEEDIKNLQCFQNQTLIAIKAPHGTTLEVP
DPNEGVEYPEKRYQILLQSVTGPIDVYLVSQFEEKFEEMGCARTVPVDTMLTTTVSTEAK
AQTISDTIHTHGVFGKKETQMISKVNFPEQCVNHVLPEMLDAADSFGSGLASPHHHDIGG
IMRILPSDVNADSDYWLLSDSVVGITDMWRSDPSQTPWDDVVNLAVDEFDMLGDENSHPQ
TPPISVNSH*
>Azolla_filiculoides_s0130.g049084
MVEIAVAETSSSPPPSLRSLNSKHMPAKRGISTPLNQHPTVQNFTSLSSSSSSSSSSSSL
SSSLSSSLSIPFTSSRPAFALAGDYHRFVEPGAPSEAIRRKNGNFHSDESDPIASLSQSQ
FQVTSASDISKGYTTEMNKFQADKALPYTEAHGSPSTTPSSEKPARKASRARSSRHANLG
SQTPSSNTGGSPSTKVQTPVSSCRYDSSLGLLTKKFIKLLKEAEDGVLDLNIAADTLNVQ
KRRIYDITNVLEGIGLIEKKLKNRIRWKGLVEENSSETNESIFLQAKLENLHIEERRLDD
CIREARERLRSISEDDSNKQWLYVTEDDIKNLPCFQNETLIAVKAPHGTTLEVPDPDEAL
EYPQRRYQVLLQSATGPIDVYLVSRFEEKFEEVNDVELPQVMGHPSIGPCDNAMAVVPES
TQNNFQAENLAGHPLCSDFSIPQDSTGIMRIVPSDVNTDADYWLLSDEGVGITDMWRNDP
PNFMWDEDVKLMNAAEFDLDDGLQPQSPPSSVAIASGS*
>Azolla_filiculoides_s0486.g073417
MCKSSYIFSLPGEARLTNMKPYESYDWSSRQSLAATNTSSNSPAGGRKNVVVGRYNRVEP
QTPVSNTVSPVHKTQTPVSSCRYDNSLGLLTKKFIHLIKEAEDGVLDLNKAADMLGVQKR
RIYDITNVLEGVGLIEKKLKNRIQWKGLDSTGSSNMINEAGIFKADIETLLLQERKLDDS
IRWLYVTEEDIKSLQCFQNQTLIAIKAPHGTTLEVPDPNEAVDYPQKRYQILLQSATGPI
DVYLVSQFEEKFEEVANVETIPVDTVTQAASTEAFGSTAVQILPDSHVTSDLPEMLDNRD
SFYSQLASHHQDIGGIMRILPSDVNVDADYWLLSDGGVGITDMWRSNSPNSHWDDVVNLV
VDEFEMAGDGDAHPQIPPIPVNSHL*
>Salvinia_cucullata_v1.1_s0001.g000136
MVDFAILDTSPPSLHPLPRKSMPAKSASSSPSHKPTLPHLSSSRSFNPFTSSRPSFALPG
DYHHFVEAGTPAEVISRNASLRIHEYEAASPQFPYGSPATTPNISQTARKASRPKSGKHP
TVGSQTPASYTGSSSNSVCTPVSSCRYDSSLGLLTKKFINLLKEAEDGVLDLNKAADTLH
VQKRRIYDITNVLEGIGLIEKKLKNRIRWKGLGVTNL
>Salvinia_cucullata_v1.1_s0017.g007346
VPGAEPNAVFVCGTGDARECEQFKTSLLRSAGAAQKKKTPKSLPLNSFSLLAAKFSLLSY
PLPLPPLPSFVFSPFLHRLASPQILFFASFYLPLHCITYFLPLSTSHGRSIDSSRRIATA
SPMISRAGSYPFHSPGGGRKTVNGMKHARVEPQTPMTNAAASANKIRTPVSSCRYDNSLG
LLTKKFIQLIKEADDGVLDLKKAADILGVQKRRIYDITNVLEGVGLIEKKLKNRIQWKGL
DAAGPKDVICQAGFLKTEIDNLLLQERNLDKQIRWLYVTEEDIKGLQCFQVRYHLMNKTL
IAIKAPHGTMLEVPDPDEAVEYPQRRYQILLQSATGPIDVYLVSQFEEKFEELGNLEGAC
GGTIASTASIEAVSNPPVQTLPDSRVLSRILDSRDSFCAELSSPHQDMGGMMRIVPSDVN
VDSDYWLLSDGGVGVTDIWRNDRILDYVAPVKIVLSWLL*
>Salvinia_cucullata_v1.1_s0036.g011595
MASRVRTSNIGSVAATPQPASSSCRYDSSLGIGHILFYLLLFYYPHRFVFILGKTPGLLT
KKFINLLKEADGVLDLNQAADALHVQKRRIYDITNVLEGIGLIEKRLKNRIHWKGVSATG
SGSSGSSEAPSLQSELKRKGRERLMLISEDNDNKRWLYVTEDDIKNLPGFEKETLIAIKA
PHGTTLEVSDHHETLAYPQRHYQMHLQSAKGPIDVFLVSHFEERFEELNGLEIPPMASPV
DAMQNEQIDGAQSHSLCSDVYYAPHDADGFMRVLQPDVNNDADYWLQSDDGDGIGVTDWW
SDSSNFIWDGGRNVDDTVEYGLEELELHSHMPAGYLAVTSGS*
>Salvinia_cucullata_v1.1_s0081.g018007
MKTYDWSSGQPLGNAKMVNNPLNSPRNRKNAAVRRSRVEPRTPVSNAVSPSNKVQTPVSS
CRYDNSLGLLTKKFINLIKEADDGMLDLNQAADILAVQKRRIYDITNVLEGVGLIEKKLK
NRIQWKGGDSGGSGSAFEEVEMLKAGAENLRLHERMLDNRIREMREHLRILSEDENNKKW
LYVTEEDIKSVQCFQNQTLIAIKAPHGTTLEVPDPNEAVEYPQRRYQMLLQSATGPIDVY
LVSQFEEKFEEMSGAESMSVEGGVSAELMNGTAVQVLPDSLGTSELANADANGDSFASEL
SSPHQDIGGIMRIVTSDVNVDADYWLLSEKDVGITDMWKSDCILQCVCQSL*
>scaffold-BMJR-2009321-Adiantum_raddianum
PFTSSRPAFDLPGDYHHFVEPEASSEVICRIRQPLGHEHDRLAVDNIQVKWNQDHDMELSSRPSNQPSPTVEAYGSPSTAVICRQADSKMNRARGNKNTNLGPQTPSSNIGSPTGFIRRTPISSCRYDSSLGLLTKKFINLLKEADDGVLDLNKAADTLHVQKRRIYDITNVLEGVGLIEKKLKNRIRWKGLDVTNSLEMNEVASVQRELESSFMEENLLDDNIREARERLRIMSENESNKQWLYVTEDDIKTLPCFQNETLIAIKAPHGTTLEVPDPDEAIEYPQRRYRILLQSATGPIDVYLVSRFEEKFEEVGATEAPQDADGLVSGTSSDTLPTVSDNVNSHDELETLVGQSSSSNFAAGQDANGIMKILPSDVNTDADYWLLSEAGVGLTDMWRSDSFVWEDDVKLSAE
>scaffold-BMJR-2060420-Adiantum_raddianum
KAEPQTPGSNAASPATNRVRTPVSSCRYDNSLGLLTKKFINLIKEAEDGVLDLNKAADMLGVQKRRIYDITNVLEGVGLIEKKLKNRIQWKGLDGAGSSDVINEAGYLKAEVESLLLQEKSLDNRIRETREQLRILSENENNKQWLYVTEEDIKSLQCFQNQTLIAIKAPHGTTLEVPDPDEAVEYPQRRYQILLQSATGPIDVYLVSQFEEKFEEMSTAATMSCDIAPPTAEIEASSDGGLALPESSSTTELPEMLDSRDPFYSELGSPNHDMGGIMRIIPTDVNTDADYWLLSDGGVGITDMWRSDPPNSSWDDV
>scaffold-CJNT-2079597-Polypodium_glycyrrhiza
SKQNSQQQFRSPSSFNPFTSSRPAFALPGDYHHFVEPEAAPEVITRIGRTQSDEVDQFTTHFQVQNTSNKNNDHAMVPSRWTSDQPSPIVEAYGSPSATLSSGQVGKKVNRARLNKITNMGPQTPRSNMGSPSSIVRTPVSSCRYDSSLGLLTKKFINLLKEAEDGVLDLNKAADTLHVQKRRIYDITNVLEGVGLIEKKLKNRIRWKGLDATNSIEMNEAAFLQTELENSVLEETRLDKFIRDARERLRIISEDESNKQWLYVTEDDIKTLPCFQNETLIAIKAPHGTTLEVPDPDEAVEYPQRRYQILLQSAMGPIDVYLVSRFEEKFEEMSAAEVPANEDNSNVGTCTDTTYVVLNTSNDNDEQEDLVAQSTSPGFAAPQDANGIMRIVPSDVNTDADYWLLSEEGVGITDMWRSDTFIWDE
>scaffold-EWXK-2024591-Thyrsopteris_elegans
PFTSSRPAFAAPEGYHHFVEPGAPVLPGSSGAALHYEQSILKEVSNPQVKNIPPKDGDHGMEPNGWPSNQGFSYAEACGSPGTTSGAGGQVVRRVNQSIRPSNMGPQTPGSNAGSPHMKVQTPASSCRYDSSLGLLTKKFIHLLKQAEDGVLDLNKAADTLQVQKRRIYDITNVLEGIGLIEKTLKNRIRWKDLDSPGSSELIKVALLQAEVESLYLEEKRLDICIRQAQERLRILSEDENNKQWLYVTEEDIKSLPCFQNETLIAIKVPHGTTLEVPDPNEAVEYPQKRYQMLLQSATGPIDVYLVSRFEEKFEGMNGAEVPQVMVDAAAGTGSNAIPLQPHTGPTSEMESNGQPLCSGFASPRDAGGILRIVPSDVNADADYWLLSDEGVGITDMWRTD
>scaffold-GYFU-2106837-Polypodium_hesperium-A_type
RAVTSLAASKQNSQQQFRSPSSFNPFTSSRPAFALPGDYHHFVEPEAPPEVITRIRRTQSDEVDQFTTHFQVQNASNKINDHAMVPSRWTSEQPSPIVEAYGSPSATLSSGQVGKKVNRARLNKITNMGPQTPSSNMGSPSSIVRTPVSSCRYDSSLGLLTKKFINLLKEAEDGVLDLNKAADTLHVQKRRIYDITNVLEGVGLIEKKLKNRIRWKGLDATNSIEMNEAAFLQTELENSLLEETRLDKFIRDARERLRIISEDESNKQWLYVTEDDIKTLPCFQNETLIAIKAPHRTTLEVPDPDEAVEYPQRRYQILLQSAMGPIDVYLVSRFEEKFEEMSAAEVPANEDNSNVGTCTDTAYVVLDTSNDDDEHEDLVAQSTSPGFAAPQDANGIMRIVPSDVNTDADYWLLSEEGVGITDMWRSDTFIWDEDVKLSSADFELENELGPL
>scaffold-IXLH-2022913-Polypodium_hesperium-B_type
PQTPGSSAASPASKVRTPVSSCRYDNSLGLLTKKFINLIKEAEDGVLDLNKAADMLGVQKRRIYDITNVLEGVGLIEKKLKNRIQWKGLDGGGASDVINEVGFLKTEVESLLLQERSLDNCIRETREQLRILSEDENNKQWLYVTEEDIKSLQCFQNQTLIAIKAPHGTTLEVPDPDEAVEYPQRRYQILLQSATGPIDVYLVSQFEEKFEELNADAPVPSEIIPAAAVGDSGNAGDLAPMESGSAMELPEMLDNRDSFYSELGSPHQDMGGIMRIVPSDVNADADYWLLSDAGVGITDIWRSDPPNPSWDDVVNLSVEEFAMMGDVNSHPQTS
>scaffold-NWWI-2128965-Nephrolepis_exaltata
PQTPGSSAASPANKVRTPVSSCRYDNSLGLLTKKFISLIKEAEDGVLDLNKAADMLGVQKRRIYDITNVLEGVGLIEKKLKNRIQWKGLDGGGGSDVINEVGFLKAEVESLLLQEMSLDNCIRETREQLRILSEDENNKQWLYVTEEDIKSLQCFQNQTLIAIKAPHGTTLEVPDPDEDVEYPQRRYQILLRSATGPIDVYLVSQFEEKFEEMNADAPVPSDIVPSAAGAGESGNAGDLAPMEAGGAMELPEMLDNRDPFYSELGSPHQDMGGIMRIVPSDVNADADYWLLSDAGVGITDMWRSDPPNPSWDDVVNLSVEEFAMVG
>scaffold-RFMZ-2010044-Osmundastrum_cinnamomeum-B
QKSYSPFISSRPAFALPEDYHHFIEPGTSVDKLSRSGGSTHNNEVDMFVTRFSVKRRSDMDEDHEMESSEWPSGQGFADADASPVATPGSGRGGRRVNRLKFARHTRVGPQTPGSNIGSPSNNVLTPLSTCRYDSSLGLLTKKFINLIKQAEDGVLDLNKAADTLHVQKRRIYDITNVLEGIGLIEKKLKNRIRWKGLGVSRPGEANDEAGSLQAEVENLHMEERRLDNCIRETRERLRILSEDENNKQWLYVTEEDIKNLPCFQNETLIAIKAPHGTTLEVPDPDEAVEYPQRRYQILLQSTLGPIDVYLVSRFEEKFEEMNAADVPMEMVNPAVGASTSNSTVPLLPETGHTTEMESDGIDGQSLCSELASPQDIVGGIMRIVPADVNADADYWLLSDAGVGITDMWRSDTPNVMWDEVVKLNPSEFGIDDEGPHPSTPPSTVVE
>scaffold-UFJN-2088818-Diplazium_wichurae
PFTSSRPAFALPGDYHHFVEPEAPPEVISRIGRTQSDEVDQFTTHFQVQNPPNANTDHGMEPSRWPSNQLPPIVEAYGSPSTIPSSAQAGKKVNRARLSKNTNMGPQTPSSNMGSPSSIVRTPVSSCRYDSSLGLLTKKFINLLKEADDGVLDLNKAADTLHVQKRRIYDITNVLEGVGLIEKKLKNRIRWKGLDATNSIEMNEAAFLQAELENSLLEENRLDNFIREARERLRIISEDENNKQWLYVTEDDIKTLPCFQNETLIAIKAPHGTTLEVPDPDEAVEYPQRRYQILLQSAMGPIDVYLVSRFEEKFEEVSAAEVPQNSTVETSSDTVPVLSDTNNNNDEPEGLVGQSICPGFAAPQDANGIMRIVPSDVNTDSDYWLLSEEGVGITDMWRSDSFIWEEDVKLSSVDFELESELEPLSPAP
>scaffold-UFJN-2089644-Diplazium_wichurae
PQTPGSSAVSPANKVRTPVSSCRYDNSLGLLTKKFINLIKEAEDGVLDLNKAADMLGVQKRRIYDITNVLEGVGLIEKKLKNRIQWKGLDGGGASDVINEVGFLKAEVESLLLQERSLDNCIRETREQLRILSEDESNKQWLYVTEEDIKGLQCFQNQTLIAIKAPHGTTLEVPDPDEAIEYPQRRYQILLQSATGPIDVYLVSQFEEKFEEMNADAPLPSEIIPSAAVVGDSGDTGDLAPMESGGATELPEMLDNRDPFYSELGSPHQDMGGIMRIVPSDVNADADYWLLSDAGVGITDMWRSDPPNSSWDDVVNLSVEEFTMVGDVNSQTPPQH
>scaffold-UGNK-2110309-Marattia_attenuata
MPARRSGSRSINPVQHSSPSLQPLQLSYCPFSSSRPAFASPEDYHHFVEPGIFVDRLSGSGGSAQHDEGEMLVTRFPVKRRSEMDEDHEMESNDQPSGQGFAEVDASPLATPGSATGARRVNRPKFTRQMRTGPQTPDSNMGSPSSNAPTPVSTCRYDNSLGLLTKKFINLIKQAEDGVLDLNKAADTLQVQKRRIYDITNVLEGIGLIEKKLKNRIRWKGLGVSRPGEVNDEVNLLQAEVDSLHIEERKLDDCIREMREKLRILSEDENNKQWLYVTEEDIKSLPCFQNETLIAIKAPHGTTLEVPDPDEAVEYPQRRYQILLRSTMGPIDVYLVSRFEEKFEEMNAAEIPMEMVNNAIGPSAENSTMTLLQDVGHATEIDPDGQEGPSLCSEFASHQDFVGGIMRIVPAEVNADADYWLLSDAGVGITDMW
>scaffold-UJTT-2025870-Pityrogramma_trifoliata
PFTSSRPAFALPGDYHHFIEPEAPSERIFRINHSYSHEDDKAHNNSRDYAMEHTSWLSAQPSPPVETCGSPSTAMNCGQAGKKAYRARASKPANLGPQTPGSNMGSPNIVRTPVGTCRYDNSLGLLTKKFINLLKEAEEGVLDLNKAADTLHVQKRRIYDITNVLEGVGLIEKKLKNRIRWKGLDVTNSTEINEVSSVQRELEISLLEENSLDESIREARERLRTVSEDENNKQWLYVTEDDIKSLPCFQNETLIAIKAPHGTTLEVPDPDEGIEYPQRRYQILLQSAMGPIDVYLVSRFEEKFEEAAGTTESFQHAHSVMDGTLGNALPVTNASVNDHDVLEPLIGQSACSNSPPAVQENNGIMKIVPSDVNTDADYWLLSDEGVGLTDMWKSDSFIWEDDVRFSAADF
>scaffold-UWOD-2019781-Plagiogyria_japonica
TPATMGGSGQAGRKISRARPGRHSNMGPQTPGSNIGSPSGKVRTPVSSCRYDSSLGLLTKKFINLLKEADDGVLDLNKAADTLHVQKRRIYDITNVLEGIGLIEKKLKNRIRWKGLDATSSIEMNEAAFLQAELGSLHLEERRLDHCIREARERLRIISEDENNKQWLYVTEDDIKTLPCFQNETLIAIKAPHGTTLEVPDPDEAVEYPQRRYQILLQSAMGPIDVYLVSRFEERFEEVNAAEVSQEVDYPTVGVSSNAVPMISDTAHNNDEPEALDGQPLCSDFTSPQDAGGIMRIVPSDVNADADYWLLSDEGVGITDMWRSDPPNFMWDEDVKLSAAEFDLENELQPQSPPSA
>scaffold-UWOD-2019782-Plagiogyria_japonica
SPATTPGSGHAGRKISRARPGRHSNMGPQTPGSNIGSPSGKVRTPVSSCRYDSSLGLLTKKFINLLKEADDGVLDLNKAADTLHVQKRRIYDITNVLEGIGLIEKKLKNRIRWKGLDATSSIEMNEAAFLQAELGSLHLEERRLDHCIREARERLRIISEDENNKQWLYVTEDDIKTLPCFQNETLIAIKAPHGTTLEVPDPDEAVEYPQRRYQILLQSAMGPIDVYLVSRFEERFEEVNAAEVSQEVDYPTVGVSSNAVPMISDTAHNNDEPEALDGQPLCSDFTSPQDAGGIMRIVPSDVNADADYWLLSDEGVGITDMWRSDPPNFMWDEDVKLSAAEFDLENELQPQSPPSA
>scaffold-VIBO-2007961-Osmunda_javanica
VKRRPEMDEDHEMDSHEWPSGQGFAEAGTSPMTTTSSGPGVRRANRPKFARHMRTGPQTPGSNIGSPSSNAPTPVSTCRYDSSLGLLTKKFINLIKQAEDGVLDLNKAADTLHVQKRRIYDITNVLEGIGLIEKKLKNRIRWKGLGVSRSGEANDEAALLQAEVESLHMEEMRLDDCIREMRERLRSLSEDETNKQWLYVTEEDIKSLPCFQNETLIAIKAPQGTTLEVPDPDEAVEYPQRHYQILLRSTMGPIDVYLVSRYEEKFEEMNGTEMPIEMVNTTVGLSTVDNSMPVLQEGGHMTEMGHEGPSLCSELSSPQDFGGGIMRIVPSEVNAEADYWLLSDAGVGITDMWRSDPTNAMWDDVVKLNPTEFGIGDEGSPHPQTPPPSTAVEV
>scaffold-VIBO-2007962-Osmunda_javanica
LQPAQRSLSPFTSSRPAFAAPDDYHHFLEPGTAADRLSGSGGSAQRDEVEMFLTKFPVKRRPEMDEDHEMDSHEWPSGQGFAEAGTSPMTTTSSGPGVRRANRPKFARHMRTGPQTPGSNIGSPSSNAPTPVSTCRYDSSLGLLTKKFINLIKQAEDGVLDLNKAADTLHVQKRRIYDITNVLEGIGLIEKKLKNRIRWKGLGVSRPGEANDEVGSLQEEVENLHMEERRLDNCIRETRERLRILSEDENNKQWLYVTEEDIKSLPCFQNETLIAIKAPQGTTLEVPDPDEAVEYPQRHYQILLRSTMGPIDVYLVSRYEEKFEEMNGTEMPIEMVNTTVGLSTVDNSMPVLQEGGHMTEMGHEGPSLCSELSSPQDFGGGIMRIVPSEVNAEADYWLLSDAGVGITDMWRSDPTNAMWDDVVKLNPTEFGIGDEGSPHPQTPPPSTAV
>scaffold-VIBO-2007963-Osmunda_javanica
LQPAQRSLSPFTSSRPAFAAPDDYHHFLEPGTAADRLSGSGGSAQRDEVEMFLTKFPVKRRPEMDEDHEMDSHEWPSGQGFAEAGTSPMTTTSSGPGVRRANRPKFARHMRTGPQTPGSNIGSPSSNAPTPVSTCRYDSSLGLLTKKFINLIKQAEDGVLDLNKAADTLHVQKRRIYDITNVLEGIGLIEKKLKNRIRWKGLGVSRSGEANDEAALLQAEVESLHMEEMRLDDCIREMRERLRSLSEDETNKQWLYVTEEDIKSLPCFQNETLIAIKAPQGTTLEVPDPDEAVEYPQRHYQILLRSTMGPIDVYLVSRYEEKFEEMNGTEMPIEMVNTTVGLSTVDNSMPVLQEGGHMTEMGHEGPSLCSELSSPQDFGGGIMRIVPSEVNAEADYWLLSDAGVGITDMWRSDTPNVMWDEVVKLNPSEFGIEDEGPHLQTPPSTVVEAES
>scaffold-VITX-2099581-Blechnum_spicant
PQTPGSSAASPANKVRTPVSSCRYDNSLGLLTKKFINLIKEAEDGVLDLNKAADMLGVQKRRIYDITNVLEGVGLIEKKLKNRIQWKGLDGGGASDVINEVGFLKAEVESLLLQERSLDNCIRETREQLRILSEDENNKQWLYVTEEDIKSLQCFQNQTLIAIKAPHGTTLEVPDPDEAIEYPQRRYQILLQSATGPIDVYLVSQFEEKFEEMNADVPLPSEIISSAAVVGDSGDTADLAPMESGGSATELPEMLDNRDPFYSELGSPHHDMGGIMRIVPSDVNADADYWLLSDAGVGITDMWRSDPPNSSWDDVVNLSVEEFTMVGDVNSQTPPQ
>scaffold-WGTU-2005269-Leucostegia_immersa
QQLRSPSSLNPFTSSKPAFALPGDYHHFVEPEAPPKVISRIGRTQSDEVDQFTTHFQVQNPPNGITDHGMESSRWPSNQPPPNVEAYRSPSTTPSSAQAGKKVSRARLSKHTNMGPQTPSSNIGSPSSIVRTPVSSCRYDSSLGLLTKKFINLLKEADDGVLDLNKAAETLHVQKRRIYDITNVLEGVGLIEKKLKNRIRWKGLDASNSIEMNEAAFLQAELEASLLEENRLDSFIRESRERLRIISEDENNKQWLYVTEDDIKTLPCFQNETLIAIKAPHGTTLEVPDPDEAVEYPQRRYQILLQSAMGPIDVYLVSRFEEKFEEVSAAEMPPTVPNSSVGTGNDTTPVVSDTVSKPEALAGQSISPSFAAPQDANGIMRIVPSDVNTDADYWLLSEEGVGVTDMWRSDSFIWDE
>Abies_alba_AALBA5B1107048P1_partial_cds
MGQGYAEAVNSPILTPVSGTSSRRYNRSKLAKSMRTGPQTPGSNIGSPSSNVHTPVSTCR
YDSSLGLLTKKFISLIKQADDGVLDLNKAADTLDVQKRRIYDITNVLEGIGLIEKKLKNR
IRW
>Abies_alba_AALBA5B1107048P2_partial_cds
MGQGYAEAVNSPILTPVSGTSSRRYNRSKLAKSMRTGPQTPGSNIGSPSSNVHTPVSTCR
YDSSLGLLTKKFISLIKQADDGVLDLNKAADTLDVQKRRIYDITNVLEGIGLIEKKLKNR
IRWKGLGVSRPGEVDDEVASLQ
>Abies_alba_AALBA5B312693P1
MESKGKKDKIRDEDEKKSSSPIMTITGQVKREIETEEHEMESNELPSGHGYVEADTIAIN
TAISGTGGRRYNRSKLAKRAKIGPQTPGSNIGSPLGNTPTPISSCRYDSSLGLLTKKFIS
LVKQADDGILDLNKAADTLEVQKRRIYDITNVLEGIGLIEKRLKNRICWKGLSVSRPGEV
EDEATVLQAEVDNLYLEECKLDEYIRDMQEQLRILSEDESNRRWLYVTDEDIKNLPCFQN
DTLIAIKAPHGTTLEVPDPDEAVEYPQRRYQILLRSTMGPIDVYLVSQFEENIEEMNPVD
LAAELVPSVTCPAEGVPIPNVQEGVEMECQGRETRQLCTELTSPQDSVGGIKRIVPSDAN
IDADYWLLSDSGVGITDMWRTESILLSSSFSVSHLEMLSAFGFLNSKKLILHGMK*
>Abies_alba_AALBA5B312693P2
MESKGKKDKIRDEDEKKSSSPIMTITGQVKREIETEEHEMESNELPSGHGYVEADTIAIN
TAISGTGGRRYNRSKLAKRAKIGPQTPGSNIGSPLGNTPTPISSCRYDSSLGLLTKKFIS
LVKQADDGILDLNKAADTLEVQKRRIYDITNVLEGIGLIEKRLKNRICWKGLSVSRPGEV
EDEATVLQAEVDNLYLEECKLDEYIRDMQEQLRILSEDESNRRWLYVTDEDIKNLPCFQN
DTLIAIKAPHGTTLEVPDPDEAVEYPQRRYQILLRSTMGPIDVYLVSQFEENIEEMNPVD
LAAELVPSVTCPAEGVPIPNVQEGVEMECQGRETRQLCTELTSPQDSVGGIKRIVPSDAN
IDADYWLLSDSGVGITDMWRTETNPTWDEVIELNPTDFCIGEGSPCPQTPPSSSVF*
>Picea_lambertina_PILA_11822
MSGGRAGNRFQQPAGPLIQPLKRHGVFTSNKPAFAASEDYHHFVVTDKTSASGGNDDDKDNGEMLLLTRFPGKRRAETEEDHEIESNEWPTNQGYAEAVNSPILTPVSGTSGRRYNRSKLAKSTRTGPQTPGSNIGSPSSNLHTPVSTCRYDSSLGLLTKKFISLIKQADDGVLDLNKAADTLDVQKRRIYDITNVLEGIGLIEKKLKNRIRWKGLGVSRPGEVDDEVASLQAEVENLYVEEHRVDESIREMRERLRILSEDENNQKWLYVTEEDIKSLPCFQNETLIAIKAPHGTTLEVPDPDEAVEYPQRRYQILLRSTMGPIDVYLVSQFEEKFEEMNTADVSVEPASSTPCPVENPSIPMLQEVAASAEMGQDHDIQCSDLGGAQDFVGGIMRIVPSDVSTDADYWLHLSDPGVGITDMWRTEPNALWDEVGKLNPSEFGLGEEGSPRPQTPPFSTVEVTPTAQG*
>Picea_taeda_PITA_10892
MRLAEDIESRQGYVEADTGAGNTTISGTGTGGRHYNRSKLAKRAKIGPQTPGSNIGSPLGNAPTPISSCRYASSLGLLTKKFISLVKQAHDGIFDLNKAADILEVQKRRIYDITNVLEGIGLIKKRLKKLIPATYNSRHFQNSEISLLRLFRHQ*
>Picea_taeda_PITA_13482
MQCNSCLHRGYSGYSKFNQQVILQGKRRAETEEDHEIESNEWPTNQGYAEAVNSPILTPVSGTSGRRYNRSKLAKSTRTGSQTPGSNIGSPSSNVHTPVSTCRYDSSLGLLTKKFISLIKQADDGVLDLNKAADTLDVQKRRIYDITNVLEGIGLIEKKLKNRIRWKGLGVSRPGEVDDEVASLQAEVENLYVEEHRVDESIREMRERLRILSEDENNQKWLYVTEEDIKSLPCFQNETLIAIKAPHGTTLEVPDPDEAVEYPQRRYQILLRSTMGPIDVYLVRYCIFLSGLKLFCDLMWLFLAVFVETLDKCFKNVCELDIVFNFNKLHTVLDEIIMGGQVVETNSSEVMKSVQEILKLERSSEISLIGKAASRQGR*
>Picea_taeda_PITA_23822
MVVHERVVDKRVVDKGFSNDRVVARDIINKGNIDKREVDMRLLIRELLSWIAVTPKCFSEGLLGWVSDISSKPVKWKTETEEHEMESNELPSGQGYVEADTGAGNTTVSGTGGRRYNRSKLAKRAKIGPQTPGSNIGSPLGNAPTPISSCRYDSSLGLLTKKFISLVKQADDGILDLNKAADTLEVQKRRIYDITNVLEGIGLIEKRLKNRICWKGLSVSRPGEVEDEATVLQAEVDSLNLEECKLDDCIRDMQERLRILSEDDRNRRWLYVTDEDIKKLPCFQNDTLIAIKAPHGTTLEVPDPDEAVEYPQRRYQILLRSTMGPIDVYLVSQFEENIEEMNPVDLATELVPSGICPAEGVTISSVQEGATFVEMECQGYETRQPCTELTSPQDSSGGIMRIVPSDANIDADYWLLSDSGVGITDMWRTETNSTWDEIAKCAHFESSHRQSLLVTREHVHHVLRFLAQILFI*
>Pseudotsuga_menziesii_PSME_11591
MRGGGTLGIGGLARVCKPRRERRRKEKARRYIRTHETKHLTTRSPTVTIQSNPLSISTLLIVVVYGLFCICYALSLSLPEVRSDITNGASISRNTKRILVKNPAFAASEDYHHFVVTDKASASGGNDDDKDNGEMLLVTRFPGKRRAETEEDHEIESNEWPTSQGYAEAVNSPILTPISGTSSRRYNRSKLAKSSPSSNVHTPVSTCRYDSSLGLLTKKFISLIKQADDGVLDLNKAADTLDVQKRRIYDITNVLEGIGLIEKKLKNRIRWKGLGVSRPGEVDDEVASLQAEVESLYVEERRVDESIREMRERLRILSEDENNQKWLYVTEEDIKSLPCFQHDTLIAIKAPHGTTLEVPDPDEAVEYPQRRYQILLRSTMGPIDVYLVSQFEEKFEEMNTADVPMEPASSTHCPAENPSIPMIQEVVASAEMEQQDHDIQCSDLGSAQDFVGGIMRIVPADVNTDADYWLLSDPGVGITDMWRTEPNSLWDEVDKLNPSEFGLGEEGSPQPQTPPFTTVEVTPPTQGSLC*
>Pseudotsuga_menziesii_PSME_15068
MGSNELPSGHGYVEADTIAINTAVSGTGGRRYNRSKFAKRAKIGPQTPGSNIGSPLGNAPTPISSCRYDSSLGLLTKKFISLVKQADDGILDLNKAADTLEVQKRRIYDITNVLEGIGLIEKRLKNRICWKGLSVSRPGEVEDESTVIQAEVDGLYREECKLDESIRDMQERLRVLSEDERNRRWLYVTDEDIKNLPCFQNDTLIAIKAPHGTTLEVPDPDEAVEYPQRRYQILLRSTMGPIDVYLVSQFEENIEEMNPVDLATELVPSGTCPAEGVPIPSVQEGATSVEMECQGRETCQPCTELTSPQDSVGGIMRIVPSDANIDADYWLLSDSGVGITDMWRTETNSTWDEVIELNPTDFGIESGSS*
>Sequoiadendron_giganteum_SEGI_06640
MSGAGGEALIQPCSSSSVGKERGQVQIQVHKPFTSSKPAFAPCQDYHHFLEPRHLTDKVSFSAVNDNTDMFAITMPAKRRAETEEEHEIDSNEWARSPGYAEAVNSPILTPVSGTGGRRYSRSKLAKSMRTGPQTPRSNIGSPSSNVHTPVSTCRYDSSLGLLTKKFISLIKKADDGVLDLNKAADTLDVQKRRIYDITNVLEGIGLIEKKLKNRIRWKGLGVSRPGDINDEVTSLKQEQPELDGPLLVFLAFRYLGLTSIFTHTSSYNDYGDDVDALKGAI*
>Sequoiadendron_giganteum_SEGI_10860
MLKILFWISLTCSSTLILSDLALSKTSPRAVKAQYQAEVDNLYDEECKLDERIREMQERLRGLSENENNRRWLYVTDEDIKNLPCFKNETLIAIKAPHGTTLEVPDPDEVVEYPQRRYQILLRSSMGPIDVYLVSQFEEMNPVDIPVGSVPLRTGPAEDLPITILPGSSISVDSEQQGHETQKLSSELNIPQDFGSGIMRIVPSDVHIDADYWLLSDPGVGITDMWRTESKSTWDEVIQLDSDFGIDECSCPQTPPSSSVS*
>Sequoiadendron_giganteum_SEGI_19642
MISWISRKQSLVAQSSTKAEYIAASMGAREAVWLRKLLVGLFGESLNPTIIHCDNQSCIKLSVNAVFHDRSKHIEIPYHYVRDMVERNVIQLEYISTNDQTTNILTKPLSKVKVEHFRKKLGETKDHEMESNDLLLENGCTEDTSTMIVPSSGIDGRRYSRPKLAKRMKSVPQTHGSNICNYPLGKAPTSISSCRYDSSLGLLTKKFINLVKQADDGILDLNKAADTLEVQKRRIYDITNVLEGIGLIEKKLKNRICWKGIRASGPGDVEHDMTDLQVCFNVQAIN*
>Sequoiadendron_giganteum_SEGI_21870
MVEEYRSMALDITNFVTRGFSQSSWYPKLVGFLGWLEDGADVDNLYSEESKLDERIREMREKLRILSENDNNQKWLYVTEEDIKSLPCFQNETLIAIKAPHGTTLEVPDPDEDVDYPRRHYQIILQSTMGPIDVYLVRYKDILVKKHFAFEIWFCMFLQTLDNLYF*
>scaffold-AQFM-2082177-Pseudolarix_amabilis
MSGGRAGNRFQQPAGPLIQPLKRHSAFTSNRPAFAASEDYHHFVVTDKASASGGNDDDKDNGEMLLLTRFPGKRRAETEEDHEIESNEWPTTQGYAEAVNSPILTPVSGTSSRRYNRSKLAKSMRTGPQTPGSNIGSPSSNVHTPVSTCRYDSSLGLLTKKFISLIKQADDGVLDLNKAADTLDVQKRRIYDITNVLEGIGLIEKKLKNRIRWKGLGVSRPGDVDDEVASLQAEVENLYVEERRVDESIREMRERLRILSEDENNQKWLYVTEEDIKSLPCFQNETLIAIKAPHGTTLEVPDPDEAVEYPQRRYQILLRSTMGPIDVYLVSQFEEKFEDMNTADVPIEPASSTPCPAENPSIPMLQEVAASAEMEQQDHDIQCSDIGSAQDFVGGIMRIVPSDVNTDADYWLLSDPGVGITDMWRTEPNALWDEVGKLNPSEFVLGEEGSPRPQTPPFSTVEATPT
>scaffold-DZQM-2014793-Pinus_radiata
MSGGRAGNRFQQPAGPLIQPLKRHGVFTSNKPAFAASEDYHHFVVTDKTSASCGNDDDKDNGEMLLLTRFPGKRRAETEEDHEIESNEWPTNQGYAEAVNSPILTPVSGTSGRRYNRSKLAKSTRTGSQTPGSNIGSPSSNVHTPVSTCRYDSSLGLLTKKFISLIKQADDGVLDLNKAADTLDVQKRRIYDITNVLEGIGLIEKKLKNRIRWKGLGVSRPGEVDDEVASLQAEVENLYVEEHRVDESIREMRERLRILSEDENNQKWLYVTEEDIKSLPCFQNETLIAIKAPHGTTLEVPDPDEAVEYPQRRYQILLRSTMGPIDVYLVSQFEEKFEEMNTADVSVEPASSTPCPMENASIPMLQEVAASAEMGQQDHDIQCSDLGGAQDFVGGIMRIVPSDVSTDADYWLHLSDPGVGITDMWRTEPNALWDEVGKLNPSEFGLGEEGSPRPQTPPFSTAE
>scaffold-GAMH-2055832-Tsuga_heterophylla
MSGGRAGNRFQQPAGPLIQPLKRHSVFTSNKPAFAASEDYHHFVVTDKASASGDNDDDKDNGETMLLTRFPGKRRAETEEDHEIESNEWPTSQGYAEAVNSPILTPVSGTSSRRYNRSKLAKSMRTGPQTPGSNIGSPSSNVHTPVSTCRYDSSLGLLTKKFISLIKQADDGVLDLNKAADTLDVQKRRIYDITNVLEGIGLIEKKLKNRIRWKGLGVSRPGEIDDEVASLQAEVENLYVEERRVDEKIREMRERLRVLSEDENNQKWLYVTEEDIKSLPCFQNETLIAIKAPHGTTLEVPDPDEAVEYPQRRYQILLRSTMGPIDVYLVSRFEGKFEEMNTADVPMEPASSTPCPAEAQSIPMPPEVAASAEMEQQDHDVQCSDLGSAQDFVGGIMRIVPSDVNTDADYWLLSDPGVGITDMWRTEPNALWDEVGKLNPSEFVLGEEGSPRAQSPPFSTVE
>scaffold-GJTI-2010485-Cephalotaxus_harringtonia-leaves
HNPFSSTRPAFAPCQDYHHFLDPGHLMDKVSVSAVNDNADMFAITFPAKRRAEAEEEHEIESNEWTTSPGYAEAVNSPILTPVSGTSGRRYSRSKLAKSIRTGPQTPGSNIGSPSSNIHTPVSTCRYDSSLGLLTKKFISLIKKADDGVLDLNKAADTLDVQKRRIYDITNVLEGIGLIEKKLKNRIRWKGLGVSRPGDINDEVTSLKADVDNLYSEESILDERIREMRERLRILSENENNHKWLFVTEEDIKSLPCFQNETLIAIKAPHGTTLEVPDPDEDVDYPRRHYQIILQSTMGPIDVYLVSRFQGKFEEMNPGDMPMVPPSAIRCPVENPSMSVLHDAEIEQRGQDIQCSDLSSAQDIGGITRIIPSDVNTDADYWLLSDTGVGLTDIWRTESNIWEEVGKYNPSEFVFGEDGSPRSETPPTSSAEVTST
>scaffold-GMHZ-2146996-Cryptomeria_japonica-2_samples_combined
HKPFASSKPAFAPCQDYHHFLDPCHLTDKVSFSAVNDNTDMFGITLPAKRRAETEEEHEIDSNEWARSPGYAEAVNSPILTPVSGTGGRRYSRSKLAKSMKTGPQTPRSNIGSPSSNVHTPVSTCRYDSSLGLLTKKFISLIKKADDGVLDLNKAADTLDVQKRRIYDITNVLEGIGLIEKKLKNRIRWKGLGVSRPGDINDEVTSLKADVDNLYSEENKLDERIREMREKLRILSENENNQKWLYVTEEDIKSLPCFQNETLIAIKAPHGTTLEVPDPDEDVDYPRRHYQIILQSTMGPIDVYLVSRFQGKFEEMNPGDMPIVPSSAIRCPVGNTSMSVLHEAEVEQRGQDMQCSELSSAQDNGGITRIIPSDVNTDTDYWLLSDPGVGLTDIWRTESNIWEEVGKYNTSEFGFGEDGSTRPHTPPTSSTE
>scaffold-GNQG-2016033-Encephalartos_barteri
NRFQQPSGPLIQTLKRHSQFASNRPAFADSEDYHRFVEPGQSTDKVSVNDNGETLVTRFPVKRRAETEEDHEMDSNEWATSQVYAEAVSSPILTPVSGTGVRRRPKLAKGSPSNVHTPVSTCRYDSSLGLLTKKFINLIKEAEDGVLDLNKAADTLDVQKRRIYDITNVLEGIGLIEKKLKNRIRWKGLGVSRPGEVDDEVSMLQVEVENLYVQERRLDENIRDMRERLRILSEDENNQKWLYVTEEDIKSLPCFQNETLIAIKAPHGTTLEVPDPDEAVEYPQRRYQILLRSTMGPIDVYLVSQFEEKFEEMNPDMPITTPIPTSVENSSMPMLPEVPSSTEMEQQGHDIQKMCSELSNAQDFVGGIMRIVPSDVNTDADYWLLSDTGVGITDMWRTEPNVVWDEVVKLNPSEFGIGEDGSPHPQTPPSNTVEV
>scaffold-HOUF-2111540-Cryptomeria_japonica-leaf
HKPFASSKPAFAPCQDYHHFLDPCHLTDKVSFSAVNDNTDMFGITLPAKRRAETEEEHEIDSNEWARSPGYAEAVNSPILTPVSGTGGRRYSRSKLAKSMKTGPQTPRSNIGSPSSNVHTPVSTCRYDSSLGLLTKKFISLIKKADDGVLDLNKAADTLDVQKRRIYDITNVLEGIGLIEKKLKNRIRWKGLGVSRPGDINDEVTSLKADVDNLYSEENKLDERIREMREKLRILSENENNQKWLYVTEEDIKSLPCFQNETLIAIKAPHGTTLEVPDPDEDVDYPRRHYQIILQSTMGPIDVYLVSRFQGKFEEMNPGDMPIVPSSAIRCPVGNTSMSVLHEAEVEQRGQDMQCSELSSAQDNGGITRIIPSDVNTDTDYWLLSDPGVGLTDIWRTESNIWEEVGKYNTSEFGFGEDGSTRPHTPPTSSTE
>scaffold-JBND-2014009-Pinus_ponderosa
MSGGRAGNRFQQPAGPLIQPLKRHGVFTSNKPAFAASEDYHHFVVTDKTSASCGNDDDKDNGEMLLLTRFPGKRRAETEEDHEIESNEWPTNQGYAEAVNSPILTPVSGTSGRRYNRSKLAKSTRTGSQTPGSNIGSPSSNVHTPVSTCRYDSSLGLLTKKFISLIKQADDGVLDLNKAADTLDVQKRRIYDITNVLEGIGLIEKKLKNRIRWKGLGVSRPGEVDDEVASLQAEVENLYVEEHRVDESIREMRERLRILSEDENNQKWLYVTEEDIKSLPCFQNETLIAIKAPHGTTLEVPDPDEAVEYPQRRYQILLRSTMGPIDVYLVSQFEEKFEEMNTADVSVEPASSTPCPMENASIPMLQEVAASAEMGQQDHDIQCSDLGGAQDFVGGIMRIVPSDVSTDADYWLHLSDPGVGITD
>scaffold-JDQB-2071703-Neocallitropsis_pancheri
LQLHKPFASTKPAFAPCQDYHHFLEPCHLPDKVSFSAANDNTDMFGITLPTKRRAETEEEHEIDSNEWARSPGYAEAVNSPIVTPVSGTGGRRYSRSKLAKSMKTGPQTPRSNIGSPSSNVHTPVSTCRYDSSLGLLTKKFISLIKKADDGVLDLNKAADTLDVQKRRIYDITNVLEGIGLIEKKLKNRIRWKGLGVSRPGDINDEVTTLKADVDNLYSEESKLDERIREMREKLRILSENENNQKWLYVTEEDIKSLPCFQNETLIAIKAPHGTTLEVPDPDEDVDFPRRHYQIILQSTMGPIDVYLVSRFQGKFEEMNPSDMPIVPPSAIRCPVGNTSMSMLHEAEFEQQGQDMQCSELSSAQDNGGITRIIPSDVNADSDYWLLSDSGVGLTDIWRTESNIWEEVGKYNTSEFGFGEDGSTRPHTPPTSST
>scaffold-MHGD-2074447-Microcachrys_tetragona
QPMKRHNPFTSNRPAFAPSEDYHHFVEPCQLTDKASVSGAAIENAETFANNFTAKRRPETEEEHEIESSEWPTSQGYAEAVNNPILTPVSGTGGRRYNRSKLAKSMRAGPQTPGSNIGSPSSNAHTPVSTCRYDSSLGLLTKKFINLIKEADDGVLDLNKAADTLDVQKRRIYDITNVLEGIGLIEKKLKNRIRWKGLGISRPGEVDEEVTSLKAEVDNLYGEESRIDEKIREMREKLRILSEDENNQKWLYVTEEDIKSLPCFQNETLIAIKAPLGTTLEVPDPDEHVDYPHRRYQIHLQSTMGPIDVYLVSRFQGKFEEMNAGDMPMVPSSAMPCPMENPSMSVLHETEIEQQDHMQCSELSNAHDIVGGIMRIVPSDENTDADYWLTTDNAVSISDIWSTDSNIWEGVGKLNPSEFEYGEGSPRPQTPPNSNTE
>scaffold-NVGZ-2018946-Cephalotaxus_harringtonia-2_samples_combined
HNPFSSTRPAFAPCQDYHHFLDPGHLMDKVSVSAVNDNADMFAITFPAKRRAEAEEEHEIESNEWTTSPGYAEAVNSPILTPVSGTSGRRYSRSKLAKSIRTGPQTPGSNIGSPSSNIHTPVSTCRYDSSLGLLTKKFISLIKKADDGVLDLNKAADTLDVQKRRIYDITNVLEGIGLIEKKLKNRIRWKGLGVSRPGDINDEVTSLKADVDNLYSEESILDERIREMRERLRILSENENNHKWLFVTEEDIKSLPCFQNETLIAIKAPHGTTLEVPDPDEDVDYPRRHYQIILQSTMGPIDVYLVSRFQGKFEEMNPGDMPMVPPSAIRCPVENPSMSVLHDAEIEQRGQDIQCSDLSSAQDIGGITRIIPSDVNTDADYWLLSDTGVGLTDIWRTESNIWEEVGKYNPSEFVFGEDGSPRSETPPTSSAEVTST
>scaffold-OXGJ-2046917-Glyptostrobus_pensilis
HKPFASSKPAFAPCQDYHHFLDPCHLTDKVSFSAVNDNTDMFGITLPAKRRAETEEEHEIDSNEWARSPGYAEAVNSPILTPVSGTGGRRYSRSKLAKSMKTGPQTPRSNIGSPSSNVHTPVSTCRYDSSLGLLTKKFISLIKKADDGVLDLNKAADTLDVQKRRIYDITNVLEGIGLIEKKLKNRIRWKGLGVSRPGDINDEVTSLKADVDNLYSEESKLDERIREMREKLRILSENENNQKWLYVTEEDIKSLPCFQNETLIAIKAPHGTTLEVPDPDEDVDYPRRHYQIILQSTMGPIDVYLVSRFQGKFEEMNPGDMPIVPSSAIRCPVGNTSMSVLHEAEVEQRGQDMQCSELSSAQDNGGITRIIPSDVNTDTDYWLLSDPGVGLTDIWRTESNIWEEVGKYNSSEFGFGEDGSTRPHTPPTSSTE
>scaffold-PLYX-2016380-Falcatifolium_taxoides-2_samples_combined
ICQPMKRHNPFASNRPAFGPSEDYHHFVEPCQLTDKASVSGAAIEKAEMFVNNLTAKRRAETEEEHEIESSEWPTSQGYAEAANSPILTPVSGTGGRRYNRSKLAKNMRAGPQTPGSNIGSPSSNVHTPVSTCRYDSSLGLLTKKFISLIKEADDGVLDLNKAADTLDVQKRRIYDITNVLEGIGLIEKKLKNRIRWKGLGISRAGEVDDEVTSLKAEVDGLYGEESRIDEKIREMREKLRILSEDENNQKWLYVTEEDIKSLPCFQNETLIAIKAPLGTTLEVPDPDEHVDYPHRRYQIHLQSTMGPIDVYLVSRFQGKFEGDMPMVPSSAMPCPMENPSMSVLHETETEQQDHDMQCSDLSNAQDIVGGIMRIVPSDDNMESDYWLMSDDGVGISDIWRTDSTIWEGVEKLNPSEFEYGEGSPRPQTPPNSNTEAVAT
>scaffold-QSNJ-2005636-Taiwania_cryptomerioides
HKLFTSSKPAFAPCQDYHHFLDPCHLTDKVSFSAVNDNTDMFAITLPAKRRAETEEEHEIDSHEWARSPGYAEAVNSPILTPVSGTGGRRYSRSKLAKSMRTGPQTPRSNIGSPSSNVHTPVSTCRYDSSLGLLTKKFISLIKKADDGVLDLNKAADTLDVQKRRIYDITNVLEGIGLIEKKLKNRIRWKGLGVSRSGDINDEVTSLKADVDNLYSEESKLDERIREMREKLRILSENENNQKWLYVTEEDIKSLPCFQNETLIAIKAPHGTTLEVPDPDEDVDYPRRHYQIILQSTMGPIDVYLVSRFQGKFEEMNPGDMPIVPSSAIRCPVGNTSMSVLHEAEVEQRGQDMQCSDLSSAQDNGGITRIIPSDVNTDTDYWLLSDPGVGLTDIWRTESNIWEEVGKYNTSEFGFGEDASTRPHTPPTSSTE
>scaffold-RMMV-2008732-Callitris_macleayana
LQLHKPFASTKPAFAPCQDYHHFLEPCHLPDKVSFSAANDNTDMFGITLPTKRRAETEEEHEIDSNEWARSPGYAEAVNSPILTPVSGTGGRRYSRSKLAKSMKTGPQTPRSNIGSPSSNVHTPVSTCRYDSSLGLLTKKFISLIKKADDGVLDLNKAADTLDVQKRRIYDITNVLEGIGLIEKKLKNRIRWKGLGVSRPGDINDEVTTLKADVDNLYSEESKLDEQIREMREKLRILSENENNQKWLYVTEEDIKSLPCFQKETLIAIKAPHGTTLEVPDPDEDVDYPRRHYQIILQSTMGPIDVYLVSRFQEKFEEMNPSDMPIVSPSAIRCPVGNTSMSMLHEAEFEQQGQDMQCSELSSAQDNGGITRIIPSDVNADSDYWLLSDSGVGLTDIWRTESNIWEEVGKYNTSEFGFGEDGSTRPHAPPTSST
>scaffold-VSRH-2057555-Abies_lasiocarpa
MSGGRAGNRFQQPAGPLIQPLKRHSVFTSNKPAFAASEDYHHFVVTDKASASGDNDDDKDNGEMLLLTRFPGKRRAETEEDHEIESNEWPMGQGYAEAVNSPILTPVSGTSSRRYNRSKLAKSMRTGPQTPGSNIGSPSSNVHTPVSTCRYDSSLGLLTKKFISLIKQADDGVLDLNKAADTLDVQKRRIYDITNVLEGIGLIEKKLKNRIRWKGLGVSRPGEVDDEVASLQAEVENLYVEECSVDESIRDMREKLRILSEDENNQKWLYVTEEDIKSLPCFQNETLIAIKAPHGTTLEVPDPDEAVEYPQRRYQILLRSTMGPIDVYLVSQFEEKFEEMNTADVPMDPASSTPCPAENPSIPMLQEVAASAEMEQQDHDIQCSELGSAQDFVGGIMRIVPSDVNTDADYWLLSDPGVGITDMWRTEPNALWDEVGKLNPSEFVLGEEGSPRPQTPPFSTVEATHT
>scaffold-XLGK-2059240-Podocarpus_rubens
ICQPMKRHNPFVSNRPAFGPSEDYHHFVEPCQLTDKASVSGAAIENAEMFVNNLAAKRRVETEEEHEIESSEWPTSQGYAEAANSPILTPVSGTGGRRYNRSKLAKNMRAGPQTPGSNIGSPSSNVHTPVSTCRYDSSLGLLTKKFISLIKEADDGVLDLNKAADTLDVQKRRIYDITNVLEGIGLIEKKLKNRIRWKGLGISRAGEVDDEVTSLKAEVDSLYGEESRIDEKIREMREKLRILSEDENNQKWLYVTEEDIKSLPCFQNETLIAIKAPLGTTLEVPDPDEHVDYPHRRYQIHLQSTMGPIDVYLVSRFQGKFEEMNAGDMPMVPSSAMPCPMENPSMSVLHETEIEQQDHDMQCSDLSNAQDIVGGIMRIVPSDDNTDADYWLMSDNGVGISDIWSTDSNIWEGVEKLNPSEFEYGEGSPRPQTPPNSTTEAVAT
>scaffold-YYPE-2070281-Austrocedrus_chilensis
PFASTKPAFAPCQDYHHFLEPCHLTDKVSFSAVNDNTDVFAITLPTKRRAETEEEHEIDSNEWARSPGYAEAVNSPILTPVSGTGGRRYSRSKFAKSMKTGPQTPRSNIGSPSSNVHTPVSTCRYDSSLGLLTKKFISLIKKADDGVLDLNKAADTLDVQKRRIYDITNVLEGIGLIEKKLKNRIRWKGLGVSRPGDINDEVTSLKADVDNLYSEENKLDEQIREMREKLRILSENENNQKWLYVTEEDIKSLPCFQNETLIAIKAPHGTTLEVPDPDEDVDYPRRHYQIILQSTMGPIDVYLVSRFQGKFEEMNPGDMPIVPPSAIRCPVGNTSMSVLHEAEFEQRGQDMQCSELSSAQDNSGITRIIPSDVNADTDYWLLSDPGVALTDIWRSDSNNIWEDVGKYNTSEFGFGEDGSTRPHTPPTSST
>scaffold-ZQWM-2091006-Lagarostrobos_franklinii
ICQPMKRHNPFVSNRPAFGASEDYHHFVEPCHLTDKASVSGGAAIENAEMFANNLTAKRRAETEEEHEIESSEWPTSQGYAEAVNSPILTPGTGGRRYNRSKLAKSMRTGPQTPGSNIGSPSSNVHTPVSTCRYDSSLGLLTKKFISLIKQADDGVLDLNKAADTLDVQKRRIYDITNVLEGIGLIEKKLKNRIRWKGLGISRPGEVDDEVTSLKAEVDNLYGEESRIDEKIREMREKLRILSEDENNQKWLYVTEEDIKSLPCFQNETLIAIKAPLGTTLEVPDPDENVDYPHRRYQIHLQSTMGPIDVYLVSRFQGKFEEMNPSDMPIVPSSAMPCPVENPSMSVLHETEMEQQGHDMQCSDLTNAQDIVGGIMRIVPSDDNTDADYWLMSDNGVGISDIWSTDSNIWEGVAKLNPSEFEYGEGSPRPQTPPNSNTE
>scaffold-AKXB-2004467-Phaeomegaceros_coriaceus
GSPTSSAPTPNSTCRYDSSLGLLTKKFIDLIKQADDGVLDLNKAADTLHVQKRRIYDITNVLEGIGLIEKKLKNRIRWKGLGVARTGEQKDDVALLQAEVENMHMEERRLDETIREMRERLKSLSEDEHNKQWLYVTEDDIKSLPCFQNETLIAIKAPHGTTLEVPDPDEAVEYPHRRYQILLRSTMGPIDVYLVSRFEEKFEEMNTANSSMDLLHPAAPPSTSELPNTVPMPLSEHDLRPHTHEAASPGQEPGSPHDFVGGIMRITPEVNADSDYWLLSDAGVSLTDMWGTDCSSIMWEEAVKFNPTEFDIGEEGSQHPQTPPANTSVDVTPMT
>scaffold-AKXB-2004468-Phaeomegaceros_coriaceus
GSPTSSAPTPNSTCRYDSSLGLLTKKFIDLIKQADDGVLDLNKAADTLHVQKRRIYDITNVLEGIGLIEKKLKNRIRWKGLGVARTGEQKDDVALLQAEVENMHMEERRLDETIREMRERLKSLSEDEHNKQWLYVTEDDIKSLPCFQNETLIAIKAPHGTTLEVPDPDEAVEYPHRRYQILLRSTMGPIDVYLVSRFEEKFEEMNTANSSMDLLHPAAPPSTSELPNTVPMPLSEHDLRPHTHEAASPGQEPGSPHDFVGGIMRITPEVNADSDYWLLSDAGVSLTDMWGTD
>scaffold-AKXB-2009742-Phaeomegaceros_coriaceus
RRDNSLNVLTRKFIDLIRKSPNQTVDLNNAVKILNVQKRRIYDITNVLEGIQYIEKVLKNKIKWVGGQVTEEMDEKIKELEELEILQREEGEIDHWINYLQENLGNLTKDEVNNNYSYVTFDDVKSVNALAREDDQPFLVIRAPKGTVLEVPVVENETEEDFPHRMQLTSQDEEILIYVVS
>scaffold-ANON-2035130-Leiosporoceros_dussii-B
GSPTSSAPTPNSTCRYDSSLGLLTKKFIDLIKQADDGVLDLNKAADTLHVQKRRIYDITNVLEGIGLIEKKLKNRIRWKGLGVTRSGEPKDDVALLQGEVETMHMEERKLDETIRDMRERLKSLSEDEHNKRWLYVTEDDIKSLPCFQNETLIAIKAPHGTTLEVPDPDEAVEYPHRRYQILLRSTMGPIDLYLVSRFEEKFEEMHTETAPMDLLHAPVAPSTSQLPANNPTVAIAEHDSRPQQTHEAALSGQDPSSPHDFVGGIMRITPEVNADTDYWLLSDAGVSLTDMWGADSSTIMWEEAAKFNPTEFGIGVDGSPHPQTPPANPSVDVAPMT
>scaffold-BSNI-2012009-Anthoceros_agrestis-B
GSPTTSAPTPNSTCRYDSSLGLLTKKFIDLIKQADDGVLDLNKAADTLNVQKRRIYDITNVLEGIGLIEKKLKNRIRWKGLGVSRSGDPKDDVALLQSEVENLHMEERRLDETIRDMRDKLKSLSEDEHNKQWLYVTEDDIKSLPCFQNETLIAIKAPHGTTLEVPDPDEAVEYPHRRYQILLRSTMGPIDVYLVSRFEEKFEEMNTANAAMDLVHPAVPPSSQLQNSVSMPLGEDDLRPQNHEAALPGHEPSSPHDFVGGIMRITPEVNADTDYWLLSDAGVSLTDMWGTDSSSIMWEEEAVKFNPTEFGIGEEGSPHPQTPPANTSVDVSPMT
>scaffold-DXOU-2004805-Nothoceros_aenigmaticus
LYVTEDDIKSLPCFQNETLIAIKAPHGTTLEVPDPDEAVEYPHRRYQILLRSTMGPIDVYLVSRFEEKFEEMNTGNSSMELLHPAAPSPTSALPHTVPMPHSEHDLRPHAHEASSPGQEPSSPHDFVGGIMRITPEVNADSDYWLLSDAGVSLTDMWGTDSSSIMWEEAVKFNPTEFDIGEEGTQHPQTPPASTTVDVAPMT
>scaffold-FAJB-2056921-Paraphymatoceros_hallii
GSPTSSAPTPNSTCRYDSSLGLLTKKFIDLIKQADDGVLDLNKAADTLHVQKRRIYDITNVLEGIGLIEKKLKNRIRWKGLGVARTGEQKDDVALLQAEVENMHMEERRLDETMREMRERLKSLSEDEHNKQWLYVTEDDIKSLPCFQNETLIAIKAPHGTTLEVPDPDEAVEYPHRRYQILLRSTMGPIDVYLVSRFEEKFEEMNTANASMDVIHPAAPLSTSEPLNNVPIPLGERDLRPQTHEAASPGQEPSSPHDFVGGIMRITPEVNADSDYWLLSDAGVSLTDMWGTDSSSIMWEEAVKFNPTEFGIGEEGSQHPQTPPANTSVDVAPMT
>scaffold-RXRQ-2008320-Phaeoceros_carolinianus-sporophyte
RYDSSLGLLTKKFIDLIKQADDGVLDLNKAADTLHVQKRRIYDITNVLEGIGLIEKKLKNRIRWKGLGVARTGEQKDDVALLQAEVENMHMEERRLDETIRDMRERLKSLSEDEHNKQWLYVTEDDIKSLPCFQNETLIAIKAPHGTTLEVPDPDEAVEYPHRRYQILLRSTMGPIDVYLVSRFEEKFEEMNPANASMDVIHPAVPASTQEALNNVPIPLGERDLRPQTHEAASPGQEPSSPHDFVGGIMRITPEVNADSDYWLLSDAGVSLTDMWGTDSSSIMWEEAVKFNPTEFGIGEEESQHPQTPPANTSVDVVPMT
>scaffold-RXRQ-2008322-Phaeoceros_carolinianus-sporophyte
GSPTSSAPTPNSTCRYDSSLGLLTKKFIDLIKQADDGVLDLNKAADTLHVQKRRIYDITNVLEGIGLIEKKLKNRIRWKGLGVARTGEQKDDVALLQAEVENMHMEERRLDETIRDMRERLKSLSEDEHNKQWLYVTEDDIKSLPCFQNETLIAIKAPHGTTLEVPDPDEAVEYPHRRYQILLRSTMGPIDVYLVSRFEEKFEEMNPANASMDVIHPAVPASTQEALNNVPIPLGERDLRPQTHEAASPGQEPSSPHDFVGGIMRITPEVNADSDYWLLSDAGVSLTDMWGTDSSSIMWEEAVKFNPTEFGIGEEESQHPQTPPANTSVDVVPMT
>scaffold-TCBC-2019770-Nothoceros_vincentianus
GSPTSSAPTPNSTCRYDSSLGLLTKKFIDLIKQADDGVLDLNKAADTLHVQKRRIYDITNVLEGIGLIEKKLKNRIRWKGLGVARTGEQKDDVALLQAEVENMHMEERRLDETIREMRERLKSLSEDDHNKQWLYVTEQNETLIAIKAPHGTTLEVPDPDEAVEYPHRRYQILLRSTMGPIDVYLVSRFEEKFEEMNTGNSSMDLLHPAAPSPTSDLPNTVPMPHSEHDLRPHAHEASSPGQEPSSPHDFVGGIMRITPEVNADSDYWLLSDAGVSLTDMWGTDSSSIMWEEAVKFNPTEFDIGEEGTQHPQTPPASTTVDVAPMT
>scaffold-TWUW-2011765-Anthoceros_agrestis-A
GSPTTSAPTPNSTCRYDSSLGLLTKKFIDLIKQADDGVLDLNKAADTLNVQKRRIYDITNVLEGIGLIEKKLKNRIRWKGLGVSRSGDPKDDVALLQSEVENLHMEERRLDETIRDMRDKLKSLSEDEHNKQWLYVTEDDIKSLPCFQNETLIAIKAPHGTTLEVPDPDEAVEYPHRRYQILLRSTMGPIDVYLVSRFEEKFEEMNTANAAMDLVHPAVPPSSQLQNSVSMPLGEDDLRPQNHEAALPGHEPSSPHDFVGGIMRITPEVNADTDYWLLSDAGVSLTDMWGTDSSSIMWEEEAVKFNPTEFGIGEEGSPHPQTPPANTSVDVSPMT
>scaffold-WCZB-2017476-Phaeoceros_carolinianus-gametophyte
GSPTSSAPTPNSTCRYDSSLGLLTKKFIDLIKQADDGVLDLNKAADTLHVQKRRIYDITNVLEGIGLIEKKLKNRIRWKGLGVARTGEQKDDVALLQAEVENMHMEERRLDETIRDMRERLKSLSEDEHNKQWLYVTEDDIKSLPCFQNETLIAIKAPHGTTLEVPDPDEAVEYPHRRYQILLRSTMGPIDVYLVSRFEEKFEEMNPANASMDVIHPAVPASTQEALNNVPIPLGERDLRPQTHEAASPGQEPSSPHDFVGGIMRITPEVNADSDYWLLSDAGVSLTDMWGTDSSSIMWEEAVKFNPTEFGIGEEESQHPQTPPANTSVDVVPMT
>scaffold-WEEQ-2010943-Phaeoceros_carolinianus-gametophyte_1575
GSPTSSAPTPNSTCRYDSSLGLLTKKFIDLIKQADDGVLDLNKAADTLHVQKRRIYDITNVLEGIGLIEKKLKNRIRWKGLGVARTGEQKDDVALLQAEVENMHMEERRLDETIRDMRERLKSLSEDEHNKQWLYVTEDDIKSLPCFQNETLIAIKAPHGTTLEVPDPDEAVEYPHRRYQILLRSTMGPIDVYLVSRFEEKFEEMNPANASMDVIHPAVPASTQEALNNVPIPLGERDLRPQTHEAASPGQEPSSPHDFVGGIMRITPEVNADSDYWLLSDAGVSLTDMWGTDSSSIMWEEAVKFNPTEFGIGEEESQHPQTPPANTSVDVVPMT
>scaffold-ZFRE-2018103-Phaeoceros_carolinianus-sporophyte_1575
GSPTTSAPTPNSTCRYDSSLGLLTKKFIDLIKQADDGVLDLNKAADTLNVQKRRIYDITNVLEGIGLIEKKLKNRIRWKGLGVSRSGEPKDDVALLQSEVESMQMEERRLDETIRDMRDKLKSLSEDEHNKQWLYVTEDDIKSLPCFQNETLIAIKAPHGTTLEVPDPDEAVEYPQRRYQILLRSTMGPIDVYLVSRFEEKFEDMNTTNAAMDLVHPAMPPSSQLQNSVAMPLGEDDLRSQNHEAALPGHEPSSPHDFVGGIMRITPEVNADSDYWLLSDAGVSLTDMWGTDSSSIMWEEAVKFNPTEFGIGEEGSPHPQTPPANTSVDVAPMT
>scaffold-ZFRE-2018104-Phaeoceros_carolinianus-sporophyte_1575
GSPTTSAPTPNSTSSLGLLTKKFIDLIKQADDGVLDLNKAADTLHVQKRRIYDITNVLEGIGLIEKKLKNRIRWKGLGVARTGEEKDDVALLQAEVENMHMEERRLDETIRDMRERLKSLSEDEHNKQWLYVTEDDIKSLPCFQNETLIAIKAPHGTTLEVPDPDEAVEYPHRRYQILLRSTMGPIDVYLVSRFEEKFEEMNPANASMDVIHPAVPASTQEALNNVPIPLGERDLRPQTHEAASPGQEPSSPHDFVGGIMRITPEVNADSDYWLLSDAGVSLTDMWGTDSSSIMWEEAVKFNPTEFGIGEEESQHPQTPPSNTSVDVVPMT
>scaffold-FITN-2018284-Treubia_lacunosa
SPMMTPGPGAGGKRGSKSKYVKNTKNGPQTPGAVGSPASNAPTPVSTCRYDSSLGLLTKKFIDLINQAEDGVLDLNKAADTLRVQKRRIYDITNVLEGIGLIEKKLKNRIRWKGLGVSRPDGNDELSMLQGEVDSMHMEERKLDDTIREMREKLRVLSEDENNKQWLYVTEDDIKSLPCFQNETLIAIKAPHGTTLEVPDPDEAVEYPQRRYQILLRSTMGPIDVYLVSRFEEKFEEMNTEIPAEIAQSVPVPPVSDIHSLPDTGPLSHLSPDANPGNVEPTSPQDYVGGIMRIMPAEVDTDADYWLLSDAGVGITDMWRTDPSTSVWDEVVNGTEFGICEGSPRPETPPTTS
>scaffold-HMHL-2001412-Marchantia_paleacea-non_mycorrizal
RRKSVKNDQEMEVSGWSSGNGFAGVEASPLSTPVTKRGSRAKLVRQLKNDPHTPGGHPGIGSPASNAPTPSSTCRYDSSLGLLTKKFIDLIKQADDGVLDLNKAADTLNVQKRRIYDITNVLEGIGLIEKKLKNRIRWKGLGVLRPGEANDDAAALQAEIDELLAAERRMDERISEMREKLRALSENEANKQWLYVTEEDIKNLPCFQNETLLAIKAPHGTTLEVPDPDETVEYPHRRYQILLRSNMGPIDVYLVSRFQEKFEEVNHAQQPMDTAEGDAGMQPPYVTNTVMDAMPDGERVTDIGIGTHHDVPSPHSDPESPHDFVHGIMRIMPAEVNTDSDYWLLSDAGVGLTDMWRSDPSNSMWSNVVKLNSTEFGLGDDESPHPQTPPSNSAPEVEPMT
>scaffold-HMHL-2001414-Marchantia_paleacea-non_mycorrizal
RRKSVKNDQEMEVSGWSSGNGFAGVEASPLSTPVTKRGSRAKLVRQLKNDPHTPGGHPGIGSPASNAPTPSSTCRYDSSLGLLTKKFIDLIKQADDGVLDLNKAADTLNVQKRRIYDITNVLEGIGLIEKKLKNRIRWKGLGVLRPGEANDDAAALQAEIDELLAAERRMDERISEMREKLRALSENEANKQWLYVTEEDIKNLPCFQNETLLAIKAPHGTTLEVPDPDETVEYPHRRYQILLRSNMGPIDVYLVSRFQEKFEEVNHAQQPMDTAEGDAGMQPPYVTNTVMDAMPDGERVTDIGIGTHHDVPSPHSDPESPHDFVHGIMRIMPAEVNTDSDYWLLSDAGVGLTDMWRSD
>scaffold-IHWO-2011626-Marchantia_paleacea-mycorrizal
RRKSVKNDQEMEVSGWSSGNGFAGVEASPLSTPVTKRGSRAKLVRQLKNDPHTPGGHPGIGSPASNAPTPSSTCRYDSSLGLLTKKFIDLIKQADDGVLDLNKAADTLNVQKRRIYDITNVLEGIGLIEKKLKNRIRWKGLGVLRPGEANDDAAALQAEIDELLAAERRMDERISEMREKLRALSENEANKQWLYVTEEDIKNLPCFQNETLLAIKAPHGTTLEVPDPDETVEYPHRRYQILLRSNMGPIDVYLVSRFQEKFEEVNHAQQPMDTAEGDAGMQPPYVTNTVMDAMPDGERVTDIGIGTHHDVPSPHSDPESPHDFVHGIMRIMPAEVNTDSDYWLLSDAGVGLTDMWRSDPSNSMWSNVVKLNSTEFGLGDDESPHPQTPPSNSAPEVEPMT
>scaffold-IHWO-2011627-Marchantia_paleacea-mycorrizal
RRKSVKNDQEMEVSGWSSGNGFAGVEASPLSTPVTKRGSRAKLVRQLKNDPHTPGGHPGIGSPASNAPTPSSTCRYDSSLGLLTKKFIDLIKQADDGVLDLNKAADTLNVQKRRIYDITNVLEGIGLIEKKLKNRIRWKGLGVLRPGEANDDAAALQAEIDELLAAERRMDERISEMREKLRALSENEANKQWLYVTEEDIKNLPCFQNETLLAIKAPHGTTLEVPDPDETVEYPHRRYQILLRSNMGPIDVYLVSRFQEKFEEVNHAQQPMDTAEGDAGMQPPYVTNTVMDAMPDGERVTDIGIGTHHDVPSPHSDPESPHDFVHGIMRIMPAEVNTDSDYWLLSDAGVGLTDMWRSDPSNSMWSNVVKLNSTEFGLGDDESPHPQTPPSNSAPEVEPMT
>scaffold-IRBN-2010002-Scapania_nemorosa
KPRNDEDHVMEMNGWSPSNGFSGAEASPIPTPGAGPGRRGSRSKLVRQSKNGPHTPAPRGIGSPASNAPTPSSTPQCRYDSSLGLLTKKFIDLIKQAEDGVLDLNRAADTLHVQKRRIYDITNVLEGIGLIEKKLKNRIRWKGLGASRPGDVKDDLSSLQGEVEDLTLEERRLDDSIREMRERLRILSEDNNNKQWLYVTEDDIKSLPCFQNETLIAIKAPHGTTLEVPDPDEAVEYPQRRYQILLRSTMGPIDVYLVSRFEEKFEEMNDDVPMEVVHSDAPAPSMITTPALGMDADHHLSESGPSHNNQDETSPSSEDASPHDFVGGIMRIMPAEVNTDTDYWLLSDVGVGITDMWRSDPSNAMWDEVVKLNSTEFGIGDSSPHPHTPPSSSAIEMVPMS
>scaffold-KRUQ-2013692-Porella_navicularis
KPRNDEDHDMEINGWSPSNGFSGPEASPIPTPGTGPGRRGSRSKLVRQLKNGPHTPGPPGIGSPTNNAPTPTSTPQCRYDSSLGLLTKKFIDLIKQAEDGVLDLNKAADTLNVQKRRIYDITNVLEGIGLIEKKLKNRIRWKGLGVSRPCDGKDDVSLLQGEVEGLSVEERRLDDSIRDMRERLRILSEDNNNKQWLYVTEDDIKSLPCFQNETLIAIKAPHGTTLEVPDPDEAVEYPQRRYQILLRSTMGPIDVYLVSRFEEKFEEMNDDMPIEMVQSEAPPPSMIPTPAVGMHSDHQLPEMGPSHNQDEASPSSEDASPHDFVGGIMRIMPAEVNTDTDYWLLSDAGVGVGITDMWRSDPSNAMWDEVVKLNSTEFGIGEGSPQPQTPPSSSVIEVVPMS
>scaffold-KRUQ-2013693-Porella_navicularis
KPRNDEDHDMEINGWSPSNGFSGPEASPIPTPGTGPGRRGSRSKLVRQLKNGPHTPGPPGIGSPTNNAPTPTSTPQCRYDSSLGLLTKKFIDLIKQAEDGVLDLNKAADTLNVQKRRIYDITNVLEGIGLIEKKLKNRIRWKGLGVSRPCDGKDDVSLLQGEVEGLSVEERRLDDSIRDMRERLRILSEDNNNKQWLYVTEDDIKSLPCFQNETLIAIKAPHGTTLEVPDPDEAVEYPQRRYQILLRSTMGPIDVYLVSRFEEKFEEMNDDMPIEMVQSEAPPPSMIPTPAVGMHSDHQLPEMGPSHNQDEASPSSEDASPHDFVGGIMRIMPAEVNTDTDYWLLSDAGVGITDMWRSD
>scaffold-LFVP-2008318-Marchantia_paleacea-2_samples_combined
RRKSVKNDQEMEVSGWSSGNGFAGVEASPLSTPVTKRGSRAKLVRQLKNDPHTPGGHPGIGSPASNAPTPSSTCRYDSSLGLLTKKFIDLIKQADDGVLDLNKAADTLNVQKRRIYDITNVLEGIGLIEKKLKNRIRWKGLGVLRPGEANDDAAALQAEIDELLAAERRMDERISEMREKLRALSENEANKQWLYVTEEDIKNLPCFQNETLLAIKAPHGTTLEVPDPDETVEYPHRRYQILLRSNMGPIDVYLVSRFQEKFEEVNHAQQPMDTAEGDAGMQPPYVTNTVMDAMPDGERVTDIGIGTHHDVPSPHSDPESPHDFVHGIMRIMPAEVNTDSDYWLLSDAGVGLTDMWRSDPSNSMWSNVVKLNSTEFGLGDDESPHPQTPPSNSAPEVEPMT
>scaffold-LFVP-2008319-Marchantia_paleacea-2_samples_combined
RRKSVKNDQEMEVSGWSSGNGFAGVEASPLSTPVTKRGSRAKLVRQLKNDPHTPGGHPGIGSPASNAPTPSSTCRYDSSLGLLTKKFIDLIKQADDGVLDLNKAADTLNVQKRRIYDITNVLEGIGLIEKKLKNRIRWKGLGVLRPGEANDDAAALQAEIDELLAAERRMDERISEMREKLRALSENEANKQWLYVTEEDIKNLPCFQNETLLAIKAPHGTTLEVPDPDETVEYPHRRYQILLRSNMGPIDVYLVSRFQEKFEEVNHAQQPMDTAEGDAGMQPPYVTNTVMDAMPDGERVTDIGIGTHHDVPSPHSDPESPHDFVHGIMRIMPAEVNTDSDYWLLSDAGVGLTDMWRSDPSNSMWSNVVKLNSTEFGLGDDESPHPQTPPSNSAPEVEPMT
>scaffold-LFVP-2008320-Marchantia_paleacea-2_samples_combined
RRKSVKNDQEMEVSGWSSGNGFAGVEASPLSTPVTKRGSRAKLVRQLKNDPHTPGGHPGIGSPASNAPTPSSTCRYDSSLGLLTKKFIDLIKQADDGVLDLNKAADTLNVQKRRIYDITNVLEGIGLIEKKLKNRIRWKGLGVLRPGEANDDAAALQAEIDELLAAERRMDERISEMREKLRALSENEANKQWLYVTEEDIKNLPCFQNETLLAIKAPHGTTLEVPDPDETVEYPHRRYQILLRSNMGPIDVYLVSRFQEKFEEVNHAQQPMDTAEGDAGMQPPYVTNTVMDAMPDGERVTDIGIGTHHDVPSPHSDPESPHDFVHGIMRIMPAEVNTDSDYWLLSDAGVGLTDMWRSD
>scaffold-NRWZ-2009415-Metzgeria_crassipilis
DDHSMEISGWSPGNGLSGAEASPIPTPGTGPGRRGSRSKPARQQKNGPHTPGPLGIGSPNSNAPTPTSTPQCRYDSSLGLLTKKFIDLIKQAEDGVLDLNKAADTLHVQKRRIYDITNVLEGIGLIEKKLKNRIRWKGLGVTRPGDLKDDVTMLQGQVDELTLEERRLDDHIRDMREKLRMLSEDSNSKQWLYVTEDDIKALPCFQNETLIAIKAPHGTTLEVPDPDEAVEYPQRRYQILLRSTMGPIDVYLVSRFEEKFEEMNGDMPMELVQSEAPPPTVMLPSPMGMHPDENHVPEIVPGHNHDQPSPSSDEASPNDFVGGIMRIMPAEVNTDADYWLLSDAGVGITDMWRSETSHSMWDDVVKLNPSEFGIDGSPQPHTPPSSSSVEVVPMS
>scaffold-TFYI-2074902-Marchantia_emarginata
RKHVNNDQEMEVSGWPSGNGFGGAEASPLSTPVTKRGSRAKLVRQLKNDPHTPGGAPGIGSPASNAPTPSSTCRYDSSLGLLTKKFIDLIKQADDGVLDLNKAADTLNVQKRRIYDITNVLEGIGLIEKKLKNRIRWKGLGVIRPGEGKDDAAALQAEIDEMLAAERRMDERISGMREKLRVLSENEQNKQWLYVTEEDIKNLPCFQNETLIAIKAPHGTTLEVPDPDETVEYPHRRYQILLRSNMGPIDVYLVSRFQEKFEEMNHAQQPMDTAEGDAAMQPNYVSNPVIDANPDGERVTDLGPGSHHDAPSPHSDPESPHDFVNGMMRIMPAEVNTESDYWLLSDAGVGLTDMWRSDPSNSMWNKVVKLNPAEFGIGDDESPRPQTPPSNSAQEVVPMT
>scaffold-TXVB-2013056-Lunularia_cruciata
RRKSVNNDQEMEINGWSSGNGFAGGADASPLPTPGPKRGGRVKVGRQLKNGPHTPGGPPRIGSPTSNAPTPNSTCRYDNSLGLLTKKFIDLIKQADDGVLDLNKAADTLHVQKRRIYDITNVLEGIGLIEKKLKNRIRWKGLGVLRPGEGKDDATALQAEIEHMLMKEREMDERISQMREKLRILSEDETNKQWLYVTEEDIKNLPCFQNETLIAIKAPHGTTLEVPDPDEAVEYPQRRYQILLRSNMGPIDVYLVSRFQEKFEEMNNGVQQPMELSEGHSGVPHSYVANAIMDSDQDVERCVTDLGPASQPEVPSPHTDPESPHDFVGGIMRIMPAEVNTDTDYWLLSDAGVGLTDMWRSDPSNAMWDEVVKLNPEFGIGEDSPDPQTPPSNSGHE
>scaffold-UUHD-2011788-Porella_pinnata
KPRNDEDHDMEVNGWSPSNGFSGPEASPIPTPGTGPGRRGSRSKLVRQLKNGPHTPGPPGIGSPTNNAPTPTSTPQCRYDSSLGLLTKKFIDLIKQAEDGVLDLNKAADTLNVQKRRIYDITNVLEGIGLIEKKLKNRIRWKGLGVSRPCDGKDDVSLLQGEVEDLCVEERRLDNSIRDMRERLRILSEDNNNKQWLYVTEDDIKGLPCFQNETLIAIKAPHGTTLEVPDPDEAVEYPQRRYQILLRSTMGPIDVYLVSRFEEKFEEMHDDIPRDVVQSEAPPPFMIPTQATGMDSDQQLPETGPSHNQDEASPSSEDASPHDFVGGIMRIMPAEVTTDTDYWLLSDAGVGLTDLWRSDPSNAMWDEVVKLDSTQFGIGEGSPHPQTPPSSSVIEVVPMS
>scaffold-WZYK-2013977-Bazzania_trilobata
KPRNDEDHAMEMNGWSPSNGFAGAEASPIATPGTGSGRRKLVRQLKNGPYTPGAPGVGSPASNAPMPTSTPQCRYDSSLGLLTKKFIDLIKQAEDGVLDLNRAADTLHVQKRRIYDITNVLEGIGLIEKKLKNRIRWKGLGVSRPGDAKDDLSSLQGEVEDLTLKERRLDDSIREMRERLRNLSEDNNNKQWLYVTEDDIKSLPCFQNETLIAIKAPHGTTLEVPDPDEAVEYPQRRYQILLRSTMGPIDVYLVSRFEEKFEEMNDDVPMEMVQSDAPPPSMIPPALGMNPDHHVSELGPSQHNHDEPSPSSEDASSHDFVGGIMRIMPAEVNTDTDYWLLSDVGVGITDMWRSDPSNAMWDEVVKLNASEFGIGEGSQQPHTPPSSSAMELTPMS
>scaffold-ABIJ-2004370-Selaginella_lepidophylla
MGPISSGTRSGSRMKNTRKGLQQSGPNGAFGSPAPSTCRYDSSLGLLTKKFINLIDQAEDGVLDLNNAADTLHVQKRRIYDITNVLEGIGLIEKKLKNRIRWKGLGLAVADAESAGLLSTLQSEVDELHAQEESLDDKIRLMREKLKAVCEDSNNQERLYVTEDDIKGLPCFQNETLIAIKAPQGTTLEVPDPDEAVEYPQRRYQILLRSAFGPIDVYLVSESNSGEESMDVTLQHESDHSVAMTDAPPHSQAASPARAEKSKPDAGTSGGILKILPSEVEGETDYWLVTDGPGAGITELWAEDSCNTVWNSMEAEEQAQAQPVAPL
>scaffold-ABIJ-2039245-Selaginella_lepidophylla
SPVVTPGCGPGGKRVSRPKFVKNAKSGPQTPGSVGGSPASGVPTPGSTCRYDSSLGLLTKKFIDLLKQAEDGVLDLNKAAETLKVQKRRIYDITNVLEGIGLIEKKLKNRIRWKGLGFATPMDTTPDMSAFKAEVDDLHLEERDLDESIREMREKLKMLSEDENNKQWLYVTEDDIKSLPCFRNETLIAIKAPHGTTLEVPDPDEAVEYPQRRYQILLRSTMGPIDVYLVSRFEEKFEETNSLEPVRSVEENANTVTENIEPVVTRPPPSQFTGAADSPDYGNGIMKILPAEVDTDADYWLVSDTGVSITDMWRTDPSTAMWDEVQLQATEFGIEGEPQTPPMAS
>scaffold-KJYC-2002771-Selaginella_willdenowii
LKNTRKGLRSPPAYGATTCRYDNSLGLLTKKFIHLINQAEDGVLDLNNAVGTLGVQKRRIYDITNVLEGIGLIEKKLKNRIRWKGLGLSTLGGEADAGVSNVQIETEELHAEELSLDQRIRESREELRKICEDDKNKQWLYVTEDDIKGLPALQNATLIAIKAPQGTTLEVPDPDEEVEHPQRRFQILLRSTSGPIDVYLVSRFEEDSPDEDPMEEDTVSQKRSDEPPEQQHDQVETTTVPRDSGIMKIKPADTEGDSDYWLLTDTGAGVTDLWQADTSSNTMWDAIAAED
>scaffold-KJYC-2011310-Selaginella_willdenowii
SPVVTPGCGPGSKRVSRPKYVKNTRSGSQAPGSMACGSPASSVPTPVSTCRYDSSLGLLTKKFIDLLKQADDGVLDLNVAADTLRVQKRRIYDITNVLEGIGLIEKKLKNRIRWKGLGFSNMEEDPDLSAFQAEIENLHVEERELDESIREMRERLKTISEDDNNKQWLYVTEDDIKSLPYFRNKTLIAIKAPHGTTLEVPDPDEAVEYPHRRFQILLRSQMGPIDVYLVSRFEEKIEQMNEMELTNSSAVQDAEEKVAEERPLAQLLGDETSDHGSGMMKILPAEMTADADYWLLSDAGVSITDMWRADPTSAMWDEVQLHAAEFQIGDESSQPQTPPM
>scaffold-KUXM-2002599-Selaginella_selaginoides
CRYDSSLGLLTKKFIDLIKQADDGVLDLNKAADTLRVQKRRIYDITNVLEGIGLIEKKLKNRIRWKGLGLMEVNGELSMIQAQVDNMHMEERELDENIRVMREKLKMLSEDENNKQWLYVTEDDIKSLPCFYNETLIAIKAPHGTTLEVPDPDEAVEYPQRRYQILLRSTLGPIDVYLVSRFEENLENVNSAVVAAETPPVPFQPVSETHATVFAEANSTLNDFAGGIMKIMPAADADGDADYWLLSDAGVSITEMWGSDSKYDFCTEMWGSDPSPSIWDDVQLNSSEFAIGEAQPQTPPM
>scaffold-KUXM-2010964-Selaginella_selaginoides
EHKMELNGWMSGRSAGAGYVGKGTGRAKSVKNTKKGVQTAGSIGSPVPTSTCRYDSSLGLLTKKFINLINQADDGILDLNIAADTLSVQKRRIYDITNVLEGIGLIEKKLKNRIRWKGLGLSRAEPDDELSILQAEVDDLHKEESDLDDSIRIMRENLKSICEDELNKQWLYVTEDDIKGLPCFQNETLIAIKAPQGTTLEVPDPDEAVEYPQRRYQILLRSTTGPIDVYLVSRFEEMKTGGKELANGGGGEDGVNGICEVAAVIASPPPPPPPPVTVVPTSSSSPPYDYGGIMRIMPAEVNGESDYWLLSDNGVGITDMWGGGDHCSSMWDELV
>scaffold-LGDQ-2002850-Selaginella_apoda
SPVVTPGCGPGGKRVSRPKFVKNAKSGPQTPGSVGGSPASGVPTPVSTCRYDSSLGLLTKKFIDLLKQAEDGVLDLNKAAETLKVQKRRIYDITNVLEGIGLIEKKLKNRIRWKGLGFATPMDTTPDMSAFKFSNQIEVDDLHLEERDLDESIREMREKLKMLSEDENNKQWLYVTEDDIKSLPCFRNETLIAIKAPHGTTLEVPDPDEAVEYPQRRYQILLRSTMGPIDVYLVSRFEDRFEETNALEPVRSVEENADTVVESIEPPVVTRPPPPSQFTGAESPDYGNGIMKILPAEVDTDADYWLLSDTGVSITDMWRTDRIHSTAMWDEVQVQLQAAEFGMEGEPQTPPMAS
>scaffold-LGDQ-2005980-Selaginella_apoda
DSSLGLLTKKFINLIDQAEDGVLDLNNAADTLHVQKRRIYDITNVLEGIGLIEKKLKNRIRWKGLGLAVTDAESAGLVATLQSEVDELHAQEESLDEKIRLMREKLKAVCEDPSNRDRLFVTEDDIKGLSCFQNETLIAIKAPQGTTLEVPDPDEAVEYPQRRYQILLRSDFGPIDVYLVSSEPNSGEESMDVTLQHESDNSVAMTDAAPHFRAARAEKSKPDAGTSSGILKILPAEVEGDTDYWLVTDGPGAGITELWAEDSCNSVWNSMEIDEQAQAQA
>scaffold-PKOX-2100579-Isoetes_tegetiformans
SPMMTPGPGAGGKRGSKSKYVKNTKNGPQTPGAVGSPASNAPTPVSTCRYDSSLGLLTKKFIDLINQAEDGVLDLNKAADTLRVQKRRIYDITNVLEGIGLIEKKLKNRIRWKGLGVSRPDGNDELSMLQGEVDSMHMEERKLDDTIREMREKLRVLSEDENNKQWLYVTEDDIKSLPCFQNETLIAIKAPHGTTLEVPDPDEAVEYPQRRYQILLRSTMGPIDVYLVSRFEEKFEEMNTEIPVEIAQSVPVPPVSDIHSLPDTGPLSHLSPDANPGNVEPTSPQDYVGGIMRIMPAEVDTDADYWLLSDAGVGITDMWRTDPSTSVWDEVVNGTEFGICEGSPRPETPPTTS
>scaffold-PQTO-2075009-Lycopodium_deuterodensum
STCRYDSSLGLLTKKFINLIKQADDGVLDLNRAADTLHVQKRRIYDITNVLEGIGLIEKKLKNRIQWKGLGISKIGDASDEVSLLQTDIDQLSKEEHALDENIREMRDKLRTFSEDENHKQWMYVTEDDIKNIPCFQNKTLIAIKAPHGTALDVPEPDEGVDYPHRRYQLLLSSTMGPIDLYLVSGF
>scaffold-XNXF-2004277-Dendrolycopodium_obscurum
ESAEVEARGWPSFQGGSPATVPSPGIGGRRGGRSKFARGLKSGPQTPSPLGSSTSSAITPVSTCRYDSSLGLLTKKFISLIKQADDGVLDLNRAADTLHVQKRRIYDITNVLEGIGLIEKKLKNRIQWKGLGISKIGDASDEVSLLQTDIDHLSKEERELDENTREMRENLRTFSEDENHKQWLYVTEDDIKNIPCFQNKTLIAIKAPHGTALDVPDPDEGVDYPHRQYQLLLQSTTGPIDLYLVSGFKMNQPHIPLELVHSVTLPTLDSPPAPILQESGHLVNFGSASHELASEIVKPSSPNDSSIGLMRILPAEVDTDADYWLLSDADVGITDMWSSDPSSYMWDE
>scaffold-YHZW-2006120-Huperzia_selago-2_samples_combined
KKFINLIKQADDGVLDLNRAADTLHVQKRRIYDITNVLEGIGLIEKKLKNRIQWKGLGISKIGDDDGEVASLQADVDHLSKEEHELDENIRAMRDKLKTFSDDEKHKQWLYVTEDDIKNIPCFQNKTLIAIKAPHGTALDVPDPDEAVEYPQRRYQLLLQSTFGPIDLYLVSGFKMNLPHLPLELVHSVASPSLDSPPAPILQEAGHFVNFGSGSYDLLSGNVEPSSLNDSSVGLMRILPAETDADYWLLSDAVVGITDMWSSDPSSCIWDEMANLNASEFHVSMVGSPHP
>scaffold-YHZW-2006121-Huperzia_selago-2_samples_combined
KKFINLIKQADDGVLDLNRAADTLHVQKRRIYDITNVLEGIGLIEKKLKNRIQWKGLGISKIGDDDGEVASLQADVDHLSKEEHELDENIRAMRDKLKTFSDDEKHKQWLYVTEDDIKNIPCFQNKTLIAIKAPHGTALDVSDPDEAAEYPQRRYQLLLQSTLGPIDLYLVSGFKMNPPHLPLELVHSVASPSLDSPPAPILQEAGHFVNFGSGSHELLSGNIEPLSPNDSSIGLMRILPAEIDTDADYWLLSDADVGITDMWSSDPSSYMWDEMVKLNTSEFQVPMEDSPHPRTPPLS
>scaffold-YHZW-2024675-Huperzia_selago-2_samples_combined
NVQKRRIYDITNVLEGIGLIEKKLKNRIRWKGMGMSKSREANDEMAVLQIDLDSLHLEEQNLDERIRQMSEKLRVISEDENNKQWLYVTEDDIKNLPCFQNETLIAIKAPHGTTLEVPDPDDAVEYPQRRYQILLHSTTGPIDVYLVSRFEGRLEEMHGAEMPTKIVESVPASAMPENRPMPFLEVNALLDNMDPNPSHPNPQLPSSPDYIEGILQIKASEFHADTDYWLLSDGGVGITDLWKSDASNSMWEEVAKINVEFGIANEGSAHP
>scaffold-YHZW-2037980-Huperzia_selago-2_samples_combined
EEPEVEAGVWNMTQSHASPTSRGPVSVQRRVCRPKFAKCSKNGPHTPGNSGSHASNAPTPVSTCRYDNSLGLLTKKFIDLLKQADDGVLDLNEAADTLHVQKRRIYDITNVLEGIGLIEKKLKNNICWRGMGMCKAREADDEMKELQMDLDSMHVQEQNLDERIRQMRERLRVLSEDENNKQWLYVTEDDIKNLPCFQNETLIAIKAPHGTTLEVPDPDDAVEYPQKRYQILLHSSMGPIDVYLVSRFEGRLEMNGAEMPLELVDSAAAHPTSENQPMPLLQGCSLSNNTDSDPHSPNRKLTSSPDYIEGILQIKPSELNADTDYWL
>scaffold-ZFGK-2005739-Selaginella_kraussiana
TRAKPMKPSTRKGSQPGSASFGSPVPSCRYDSSLGLLTKKFINLIHQAEDGVLDLNNAADVLHVQKRRIYDITNVLEGIGLIEKKLKNRIRWKGLGMSRAEPDEATLALQGEVDALHMQEAQLDETIRLMREKCKDVCEDDNNKQWLYVTEDDIKSLPCFQNETLIAIKAPQGTTLEVPDPDEAVEYPQRRFQILLRSTKGPIDVYLVSRFEDMNSTAVPMEAERECTPASENPGGSSPGSDAHRTEDAGILRLVPADETDYWLTSDAGVSVTDMFAETNLSD
>scaffold-ZYCD-2004817-Selaginella_acanthonota
SPVATPGSATGGRRITRPKFVKSSKAGPQTPGSPVNGVPTPVSTCRYDSSLGLLTKKFIDLLKQADDGVLDLNKAADALRVQKRRIYDITNVLEGIGLIEKKLKNRIRWKGLGLATMDGNDDVAKFQTEVDNLHKEEQKLDEGIREMREKLKMVTEDENNKQWLYVTEDDIKSLPCFRNETLIAIKAPHGTTLEVPDPDEAVEYPQRRYQILLRSTMGPIDVYLVSRFEEKFEEMSGAPSDFPVTQDAPIVGEQDHESPDQEQTMAGSSAGAHQDGPGGIMKILPAEADADADYWLLSDTGVSITDMWRADPTDGMWDEMQLQSTEFVGSPQPQTPPM
>scaffold-ZZOL-2006809-Selaginella_stauntoniana
MGPLSSGTRSGSRMKNARKGLPQSGPGSPAPSTCRYDSSLGLLTKKFINLIDQAEDGVLDLNNAADTLHVQKRRIYDITNVLEGIGLIEKKLKNRIRWKGLGLSVADSDSTGLLSSLQSEVDDLHAQEESLDEKIRAMREKLKTMCEDVSNQQWLYVTEDDIKGLPCFQNETLIAIKAPQGTTLEVPDPDEAVEYPQRRYQILLRSAFGPIDVYLVSHYGETNESMDITLQHGSENSVVLRSSQSSSPPQPQEEAPSGTEKSTGISGDVGGIMKILPTEV
>scaffold-ZZOL-2053774-Selaginella_stauntoniana
SPVVTPGCGPGSKRVSRPKFVKNATKSGPQTPGSVGGSPAASVPTPVSTCRYDSSLGLLTKKFIDLLKQAEDGVLDLNKAAETLKVQKRRIYDITNVLEGIGLIEKKLKNRIRWKGLGFTTPMDTSPDMTAFKSEVDELHVEERDLDESIREMREKLKMLSEDENNKQWLYVTEDDIKSLPCFRNETLIAIKAPHGTTLEVPDPDEAVEYPQRRYQILLRSTMGPIDVYLVSRFEEKFEETNTLELTGPSRTVEENTIAVIENVEHVVTRPPPSHFAGAESSSMPDYGNGIMKILPAEVDTDADYWLLSDAGVSITDMWRTDPSTAMWDEVQLQAAEFGIEGEPQTPPMAS
>scaffold-AWOI-2003318-Diphyscium_foliosum
MKRRNESEEDHDVEMNGWNGYVNSDLSPVPTPSGPRMRASRPKTVKQTKNGPQTPGPSGIGSPTSSAPTPTSTCRYDSSLGLLTKKFIDLIKQADDGVLDLNKAADTLHVQKRRIYDITNVLEGIGLIEKKLKNRIRWKGLGMARTAEAKDDFTALQAEVEELRNEEAKLDESIGEMRERLRSLSEDEHNKQWLYVTEDDIKNLPCFQNETLIAIKAPHGTTLEVPDPDEAVEYPHRRFQILLRSNMGPIDVYLVSRFEGKFEEMNSTEMPMEVGQPVHQAAGPSSSANAMSHQGNMTMVPEVGYGLSDLGPPVSHESASQSSEPTSPHHPDFAGGIMRITPGEVNTDTDYWLLSDAGVGISDMWRSDPSNAMWDEVVRLNAEFGIDNIGSPRPHTPPSSNALEVDPVS
>scaffold-AWOI-2003319-Diphyscium_foliosum
MKRRNESEEDHDVEMNGWNGYVNSDLSPVPTPSGPRMRASRPKTVKQTKNGPQTPGPSGIGSPTSSAPTPTSTCRYDSSLGLLTKKFIDLIKQADDGVLDLNKAADTLHVQKRRIYDITNVLEGIGLIEKKLKNRIRWKGLGMARTAEAKDDFTALQAEVEELRNEEAKLDESIGEMRERLRSLSEDEHNKQWLYVTEDDIKNLPCFQNETLIAIKAPHGTTLEVPDPDEAVEYPHRRFQILLRSNMGPIDVYLVSRFEGKFEEMNSTEMPMEVGQPVHQAAGPSSSANAMSHQGNMTMVPEVGYGLSDLGPPVSHESASQSSEPTSPHHPDFAGGIMRITPGEVNTDTDYWLLSDAGVGISDMWRSDRILKKSRWIRLACMSCFPCLAAFVAFIVYFAVGISDMWRSDPSNAMWDEVVRLNAEFGIDNIGSPRPHTPPSSNALEVDPVS
>scaffold-AWOI-2003320-Diphyscium_foliosum
MKRRNESEEDHDVEMNGWNGYVNSDLSPVPTPSGPRMRASRPKTVKQTKNGPQTPGPSGIGSPTSSAPTPTSTCRYDSSLGLLTKKFIDLIKQADDGVLDLNKAADTLHVQKRRIYDITNVLEGIGLIEKKLKNRIRWKGLGMARTAEAKDDFTALQAEVEELRNEEAKLDESIGEMRERLRSLSEDEHNKQWLYVTEDDIKNLPCFQNETLIAIKAPHGTTLEVPDPDEAVEYPHRRFQILLRSNMGPIDVYLVSRFEGKFEEMNSTEMPMEVGQPVHQAAGPSSSANAMSHQGNMTMVPEVGYGLSDLGPPVSHESASQSSEPTSPHHPDFAGGIMRITPGEVNTDTDYWLLSDAGVGISDMWRSDPSNAMWDEVVRLNAEFGIDNIGSPRPHTPPSSNALEVDPVS
>scaffold-JADL-2002223-Rhynchostegium_serrulatum
MKRRNDAEDRRDVEMNGCNGFAKSDLSPAPAPSAPRMRPSRPKTVKPPKSSCPLTPGPSGIGSPTSSAPTPTSSCRYDSSLGLLTKKFIDLIKQADDGVLDLNKAADTLHVQKRRIYDITNVLEGIGLIEKKLKNRIRWKGMGMARTADVKDDAAELQAEVEDLRIQEKKLDENISEMRERLRSLSEDEQNKQWLYVTEEDIKNLPCFQNETLIAIKAPLGTTLEVPDPDEAVEYPHRRFQILLRSSMGPIDLYLVSRFEAKFDDMNSTEVPMEVGHHVHDVAGPPSSATAMDHPGSLGMESGYSLPDLGPPMSHDSASPSGEPSHSEQTHPDFGGGIMRIAPAEVNTDSDYWLLSDAGVGISDMWRSDPSNAMWDEVVRLNAEFGIENMGSPRPHTPPSSNALEVDPVS
>scaffold-QKQO-2010900-Pseudotaxiphyllum_elegans
MKRRNDAEDRRDVEMNGCNGFSKSDVSPAPAPSAPRMRPNRPKTVKPPKNSCPLTPGPSGIGSPTSSAPTPTSTCRYDSSLGLLTKKFIDLIKQADDGVLDLNKAADTLHVQKRRIYDITNVLEGIGLIEKKLKNRIRWKGMGMARTADVKDDAAELQAEVEDLRLQEKKLDENISEMRERLRSLSEDEQNKQWLYVTEEDIKNLPCFQNETLIAIKAPLGTTLEVPDPDEAVEYPHRRFQILLRSSMGPIDLYLVSRFEAKFDDMNSTEVPMEVGHHVHDVAGPPSSANAMDHSGSLGMVHQESGYSLPDLGPPLSHDSASPSVEPSHSEQTHPDFVGGIMRIAPAEVNTDTDYWLLSDAGVGISDMWRSDPSNAMWDEVVRLNAEFGIENIGSPRAHTPPSSNALEVDPVS
>scaffold-RDOO-2016463-Racomitrium_varium
MKRRNASEEEHDVEMNGWNGYVNSDLSPAPTPSGPRMRASRPKTVKQTKNGPQTPGPSGIGSPTSSAPTPTSTCRYDSSLGLLTKKFIDLIKQAEDGVLDLNKAADTLNVQKRRIYDITNVLEGIGLIEKKLKNRIRWKGLGMARTAEAKDDAAGLQAEVEDLRNEEKRLDESISEMRERLRCLSEDDHNKQWLYVTEDDIKNLPCFQNETLIAIKAPLGTTLEVPDPDEAVEYPHRRFQILLRSTMGPIDVYLVSRFEGKFEEMNAAAEVPMEVHPPPQAAGPSASANAMGHQGNMAMVPEVGYGMSGMGPPVSQDPASQSSEPTSPHTDFAGGIMRIAPAEVNTDTDYWLLSDAGVGISDMWRSDPSNAMWDEVVRLNAEFGLENIGSPRAHTPPSSNALEVDPVS
>scaffold-SZYG-2008986-Polytrichum_commune
TPSGPGRKGSRSKAVKQFKNAPQTPGGSANGSPTTSARTPTSNSRYDSSLGLLTKKFITLMKQAEDGVLDLNKAADTLNVQKRRIYDITNVLEGIGLIEKKLKNRIRWKGLGMARTAEARDDVSALQAEVEELQSEEARLDASIGEMRERLRSLSEDEHNKQWLYVTEDDIKNLPCFQNETLIAIKAPHGTTLEVPDPDEAVEYPHRRFQILLRSTMGPIDVYLVSRFEGKFEELDSSEVPTDNGHLVPHSTALTCASGMGHHEANLAMLPEVGHCMSDLGPPLSQDSASQCNDPNSPHHDFVGGIMRITPAEVNTDADYWLLSDSGVGITDMWRSDPSNAMWDDVVRLNAEFGIDTLGSPRPHTPPSSSALDVDPVS
>scaffold-UHLI-2001091-Sphagnum_recurvum
HEMAMNGWNGFSSADASPGPTPTARRGSRSKSTKQLKNGPLTPGSSAIGSPASAPTPTSTCRYDSSLGLLTKKFVNLIKQAEDGVLDLNKAADTLHVQKRRIYDITNVLEGVGLIEKKLKNRIQWKGLAVAKPEAAKDDEAALQAEVEKLHMVEQSLDERIREMRERLRTLSENEKNKQWLYVTDEDIKSLSCFQNETLIAIKAPHGTTLEVPDPDEAVEYPHRRFQILLRSTMGPIDVYLVSRFEGKFEEMNANDAPVDTPPAGMAMSHQHESTPIMQELGRSMSELGPLGNHDTSSPSSTPSSPHNDPACGIMKITPVEVTMDTDYWFLSDASVGITDIWKNDPSNAMWDEMVRLNAEFGIGEIGSPHPHTPPSGNTLEVEPVS
>scaffold-UHLI-2001092-Sphagnum_recurvum
HEMAMNGWNGFSSADASPGPTPTARRGSRSKSTKQLKNGPLTPGSSAIGSPASAPTPTSTCRYDSSLGLLTKKFVNLIKQAEDGVLDLNKAADTLHVQKRRIYDITNVLEGVGLIEKKLKNRIQWKGLAVAKPEAAKDDEAALQAEVEKLHMVEQSLDERIREMRERLRTLSENEKNKQWLYVTDEDIKSLSCFQNETLIAIKAPHGTTLEVPDPDEAVEYPHRRFQILLRSTMGPIDVYLVSRFEGKFEEMNATDPPVDTPPSAIATSQQHESTPLMEELGRSMSELGPLGKPDASIPSSELTNPHNDPASGIMKIMPAEVTMDTDYWFLSDASVGITDIWKNDPSNAMWDEMVRLNAEFGIGEIGSPHPHTPPSGNTLEVEPVS
>scaffold-UHLI-2001093-Sphagnum_recurvum
HEMAMNGWNGFSSADASPGPTPTARRGSRSKSTKQLKNGPLTPGSSAIGSPASAPTPTSTCRYDSSLGLLTKKFVNLIKQAEDGVLDLNKAADTLHVQKRRIYDITNVLEGVGLIEKKLKNRIQWKGLAVAKPEAAKDDEAALQAEVEKLHMVEQSLDERIREMRERLRTLSENEKNKQWLYVTDEDIKSLSCFQNETLIAIKAPHGTTLEVPDPDEAVEYPHRRFQILLRSTMGPIDVYLVSRFEGKFEEMNATDPKAAVDTTSSVMAMSHQHETTPMMQELGRSLSELGPLGNHETSSSPEATGPQNDPACGIMKITPVETDSDYWFLSDASVGITDIWKNDPSNAMWDEMVRLNSEFGLGEIGSPCPHTPSGSTLEVEPVS
>scaffold-UHLI-2001094-Sphagnum_recurvum
HEMAMNGWNGFSSADASPGPTPTARRGSRSKSTKQLKNGPLTPGSSAIGSPASAPTPTSTCRYDSSLGLLTKKFVNLIKQAEDGVLDLNKAADTLHVQKRRIYDITNVLEGVGLIEKKLKNRIQWKGLAVAKPEAAKDDEAALQAEVEKLHMVEQSLDERIREMRERLRTLSENEKNKQWLYVTDEDIKSLSCFQNETLIAIKAPHGTTLEVPDPDEAVEYPHRRFQILLRSTMGPIDVYLVSRFEGKFEEMNATDPPVDTPPSAIATSQQHESTPLMEELGRSMSELGPLGKPDASIPSSELTNPHNDPASGIMKIMPAEVTMDTDYWFLSDASVGITDIWKNDPSNAMWDEMVRLNAEFGIGEIGSPHPHTPPSGSTLEVEPVS
>scaffold-UHLI-2001095-Sphagnum_recurvum
HEMAMNGWNGFSSADASPGPTPTARRGSRSKSTKQLKNGPLTPGSSAIGSPASAPTPTSTCRYDSSLGLLTKKFVNLIKQAEDGVLDLNKAADTLHVQKRRIYDITNVLEGVGLIEKKLKNRIQWKGLAVAKPEAAKDDEAALQAEVEKLHMVEQSLDERIREMRERLRTLSENEKNKQWLYVTDEDIKSLSCFQNETLIAIKAPHGTTLEVPDPDEAVEYPHRRFQILLRSTMGPIDVYLVSRFEGKFEEMNATDPPVDTPPSAIATSQQHESTPLMEELGRSMSELGPLGKPDASIPSSELTNPHNDPASGIMKIMPAEVTMDTDYWFLSDVSVGITDIWKNDSILLLDEFDRSN
>scaffold-WNGH-2005819-Aulacomnium_heterostichum
MKRRNESEEEHDVEMNGWNGYVNSDLSPAPTPSGPRMRASRPKTVKQTKNGPQTPGPSGIGSPTSSAPTPTSTCRYDSSLGLLTKKFIDLIKQADDGVLDLNKAADTLNVQKRRIYDITNVLEGIGLIEKKLKNRIRWKGHGMARTAEAKDDAVGLQAEVEELRNEEKKLDESISDMRERLRCLSEDEHNKQWLYVTEDDIKNLPCFQNETLIAIKAPLGTTLEVPDPDEAVEYPHRRFQILLRSTMGPIDVYLVSRFEGKFEEMNSTEVPMEVHPAPQAAGPSSSADAMGHQGNMALVPDVGYGLSGLGPPVSHESASQCSEPASPHPDFAGGIMRIAPAEVNTDTDYWLLSDAGVGISDMWRSDPSNAMWDEVVRLNAEFGIENIGSPRAHTPPSSNALEVDPVS
>scaffold-WOGB-2000881-Andreaea_rupestris
VEMNGWNGFQSSTDPSPVLTPSGPGRRGSRPKTVKQMKNGPQTPGPSGIGSPTSSAPTPTSTCRYDSSLGLLTKKFIDLIKQAEDGVLDLNKAADTLHVQKRRIYDITNVLEGIGLIEKKLKNRIRWKGLGMARTGEAKDDAAALQAEVEELHTEEQRLDESIGEMREKLRSLSEDEHNKQWLYVTEDDIKNLPCFQNETLIAIKAPHGTTLEVPDPDEAVEYPHRRFQILLRSTMGPIDVYLVSRFEGKFEEMNSTEMMEVGHPIPLSTAPSPAPMPMGLHQGNMGLLPEVGHCLSELGPPVSHDTASQSSEPTSPHNDFGGGIMRITPAEVNTDTDYWLLSDAGVGSDMWRSDPSNAMWDEVVRLNAEFGIGDIGSPHPHTPPSSSALEVDPVS
>scaffold-WSPM-2003402-Loeskeobryum_brevirostre
MKRRNDAEDRRDVEMNGCNGFAKSDLSPAPAPSAPRMRPSRPKTVKPPKNSCPLTPGPSGIGSPTSSAPTPTSTCRYDSSLGLLTKKFIDLIKQAEDGVLDLNKAADTLHVQKRRIYDITNVLEGIGLIEKKLKNRIRWKGMGMARTADVKDDAAELQAEVEDLRIQEKKLDENISEMRERLRSLSEDEQNKQWLYVTEEDIKNLPCFQNETLIAIKAPLGTTLEVPDPDEAVEYPHRRFQILLRSSMGPIDLYLVSRFEAKFDDMNSTEVPMEVGHHVHDVAGPPSSASAMDDPGSMGMVHQESGYSLPELDPPMSHDSASLSVEPSHSEPTHPDFGGGIMRIAPAEVNTDTDYWLLSDAGVGISDMWRSSNAMWDEVVRLNAEFGIESMGSPRPHTPPSSNALEVDPVS
>scaffold-WSPM-2003404-Loeskeobryum_brevirostre
MKRRNDAEDRRDVEMNGCNGFAKSDLSPAPAPSAPRMRPSRPKTVKPPKNSCPLTPGPSGIGSPTSSAPTPTSTCRYDSSLGLLTKKFIDLIKQAEDGVLDLNKAADTLHVQKRRIYDITNVLEGIGLIEKKLKNRIRWKGMGMARTADVKDDAAELQAEVEDLRIQEKKLDENISEMRERLRSLSEDEQNKQWLYVTEEDIKNLPCFQNETLIAIKAPLGTTLEVPDPDEAVEYPHRRFQILLRSSMGPIDLYLVSRFEAKFDDMNSTEVPMEVGHHVHDVAGPPSSASAMDDPGSMGMVHQESGYSLPELDPPMSHDSASLSVEPSHSEPTHPDFGGGIMRIAPAEVNTDTDYWLLSDAGVGISDMWRSSNAMWDEVVRLNAEFGIESMGSPRPHTPPSSNALEVDPVS
>scaffold-YWNF-2010701-Hedwigia_ciliata
MKRRNESEEEHDVEMNGWNGYVNSELSPAPTPSGPRMRASRPKTVKQTKNGPQTPGPSGIGSPTSSAPTPTSTCRYDSSLGLLTKKFIDLIKQADDGVLDLNKAADTLNVQKRRIYDITNVLEGIGLIEKKLKNRIRWKGHGIARTTEAKDDAVGLQAEVEELRNEEKKLDESISEMRERLRCLSEDEHNKQWLYVTEDDIKNLPCFQNETLIAIKAPLGTTLEVPDPDEAVEYPHRRFQILLRSTMGPIDVYLVSRFEGKFEEMNSTEVHMEVHPAPQAAAGPSSSADAMGHQGNMALVPEVGYGLSGLGPPVSHESASQCSEPASPHHPDFASGIMRIAPAEVNTDTDYWLLSDAGVGISDMWRSDPSNAMWDEVVRLNAEFGLENIGSPRAHTPPSNNALEVDPVS
>scaffold-ZQRI-2017244-Timmia_austriaca
MKRRNESEEEHGVEMNGWNGYVNSDLSPAPTPSGPRMRGSRPKTVKQTKNGPQTPGPSGIGSPTSSAPTPPSTCRYDSSLGLLTKKFIDLIKQADDGVLDLNKAADTLNVQKRRIYDITNVLEGIGLIEKKLKNRIRWKGLGMARTAEAKDDAAGLQAEVEDLRSEEKKLDESISEMRERLRCLSEDDHNKQWLYVTEDDIKNLPCFQNETLIAIKAPLGTTLEVPDPDEAVEYPHRRFQILLRSTMGPIDVYLVSRFEGKFEEMNSTEVPMEVHPVSQAAGPSSSADAMGHQGNMAMGSEIGYDLSDLGPPVNHESAPQSSEPTSPHPDFAGGIMRIAPAEVNTDTDYWLLSDAGVGISDMWRSDPSNAMWDEVVRLNAEFGIENIGSPRAHTPPSSNALEVDPVS
>scaffold-ZTHV-2013497-Atrichum_angustatum
MKRRNESEEYQDFEMSGWNGFTSSEPSHTLTPSGPGRKGSRSKAVKQFKNAPQTPGGSANGSPTTSARTPTSNSRYDSSLGLLTKKFITLMKQAEDGVLDLNKAADTLNVQKRRIYDITNVLEGIGLIEKKLKNRIRWKGLGMARTAEANDDVSALQAEVEELQSEEARLDASIGEMRERLRSLSEDEHNKQWLYVTEDDIKNLPCFQNETLIAIKAPHGTTLEVPDPDEAVEYPHRRFQILLRSTMGPIDVYLVSRFEGKFEELDSSEVPMDNGHFVPHSTAPTCAHGMGHHEANLAMLPEVGHCMSDLGPPLSQDSASQCNDPNSPHHDFVGGIMRITPAEVNTDADYWLLSDSGVGITDMWRSDPSNAMWDDVVRLNAEFGIDTLGSPRPPTPPSSSALEVDPVS
