# Supplementary material for: Water‐related innovations in land plants evolved by different patterns of gene cooption and novelty
Source: New Phytol. 2022 Feb 8;235(2):732–42. doi: 10.1111/nph.17981 (PMC9303528; doi:10.1111/nph.17981)
Supplement: Supplementary file 3 — Dataset S3 Fasta alignments and phylogenetic trees. [file NPH-235-732-s005.zip › Supplementary_Data_3_fasta_alignments_trees/Roots/Lateral_roots/E2Fa_Q9FNY0_w_outgroup.fasta.1kp.r2.fasta.aln.trimmed]

>Cyanidioschyzon_merolae_M1VHZ1_M1VHZ1_Transcription_factor_E2F_CYME_CMT067C
DCSLFKLTRRFLDLVFKTDDGLLDLNAVAERLGVKKRRIYDITNVLEGVGIIEKQGKNHI
RWKGMGESAAAQEILRLREEILELEKSDRLLDEQIRILRDDLRRLSTSEKVMRYAYLTDE
DILSLSIFQKHMVIAVQAPPGTELLWGDDPKARNKAYQLHVRSSGGAIECYLLSAGI
>Arabidopsis_thaliana_Q9FNY0_E2FA_Transcription_factor_E2FA_E2FA
DSSLGLLTKKFVNLIKQAKDGMLDLNKAAETLEVQKRRIYDITNVLEGIDLIEKPFKNRI
LWKGVDAC-PEADVSQLQAEIENLALEEQALDNQIRQTEERLRDLSENEKNQKWLFVTEE
DIKSLPGFQNQTLIAVKAPHGTTLEVPDPDEAADRRYRIILRSTMGPIDVYLVSEFE
>Arabidopsis_thaliana_Q9FV71_E2FB_Transcription_factor_E2FB_E2FB
DSSLGLLTKKFINLIKQAEDGILDLNKAADTLEVQKRRIYDITNVLEGIGLIEKTLKNRI
QWKGLDVSKPTESIANLQDEVQNLAAEEARLDDQIRESQERLTSLSEDENNKRLLFVTEN
DIKNLPCFQNKTLIAVKAPHGTTLEVPDPDEAGGRRYRIILRSTMGPIDVYLVSQFE
>Arabidopsis_thaliana_Q9FV70_E2FC_Transcription_factor_E2FC_E2FC
DSSLGLLTKKFVKLIQEAEDGTLDLNYCAVVLEVQKRRIYDITNVLEGIGLIEKTTKNHI
RWKGADNLGQLDQISRLKSEVESMQSEESRLDDLIRERQEALRSLEEDDYCRRYMFMTEE
DITSLPRFQNQTLLAIKAPTASYIEVPDPDE-MSQ-YRMVIRSRMGPIDVYLLSKYK
>Arabidopsis_thaliana_F4ILT1_F4ILT1_E2F_transcription_factor_3_E2F3
-RVTSLLTKKFVNLIKQAKDGMLDLNKAAETLEVQKRRIYDITNVLEGIDLIEKPFKNRI
LWKGVDAC-PEADVSQLQAEIENLALEEQALDNQIR-----------------WLFVTEE
DIKSLPGFQNQTLIAVKAPHGTTLEVPDPDEAADRRYRIILRSTMGPIDVYLVSEFE
>Arabidopsis_thaliana_F4HV47_F4HV47_Winged-helix_DNA-binding_transcription_factor_family_protein_ATE2F2
DSSLGLLTKKFVKLIQEAEDGTLDLNYCAVVLEVQKRRIYDITNVLEGIGLIEKTTKNHI
RWKGADNLGQLDQISRLKSEVESMQSEESRLDDLIRERQEALRSLEEDDYCRRYMFMTEE
DITSLPRFQNQTLLAIKAPTASYIEVPDPDE-MSQ-YRMVIRSRMGPIDVYLLSKYK
>Amborella_trichopoda_W1NTM7_W1NTM7_Uncharacterized_protein_AMTR_s00220p00023690
DSSLGLLTKKFITLIKQAEGGILDLNEAADTLEVQKRRIYDITNVLEGIGLIEKTLKNRI
RWKGLEESRPLNGVAMLQAEVENMSIKEHKLDDSIRDKQERLRILSEDENNKKWLYVTEE
DIKSLPCFQNETLIAIKAPHGTTLEVPDPDEAPDRRYQMLLRSTMGPIDVYLVSQFD
>Amborella_trichopoda_U5D432_U5D432_Uncharacterized_protein_AMTR_s00030p00231260
DSSLGLLTKKFINLIKQAEDGVLDLNKAAEILEVQKRRIYDITNVLEGIGLIEKKLKNRI
RWKGLDVSRPVEDIAVLQAEVQNLHLEEHRIDEQIREMQKSLRDLSEDENNQKWLYVTEE
DIKGLPCFQNETLIAIKAPHGTTLEVPDPDEAVERRYQILLRSTMGPIDVYLVSQFK
>Brachypodium_distachyon_I1IU74_I1IU74_Uncharacterized_protein_LOC100839650
DSSLGLLTKKFLNLLKGAPGGMVDLNNAAETLEVQKRRIYDITNVLEGIGLIEKKLKNNI
RWKGIDDSRPVDDMSILQGDIEALTLQEHSVDEQISEMRDKLRELTEDENNQKWLYVTED
DIKSLSCFQNQTLIAIKAPHGTTLEVPDPDEVNDRRYRIVLRSTMGPIDVYLVSQFE
>Brachypodium_distachyon_I1IAA4_I1IAA4_Uncharacterized_protein_LOC100823596
DSSLGLLTKKFITLLKQADDGILDLNNAAETLEVQKRRIYDITNVLEGIGLIEKTLKNRI
RWKGLDDSGVLNGLSALQAEVEDLNLQEQALDERISDMREKLRGLTEDENSQRWLYVTED
DIKGLPCFQNETLIAIKAPHGTTLEVPDPDEAGDRRYRIVLRSTMGPIDVYLVSQFD
>Brachypodium_distachyon_I1IVT9_I1IVT9_Uncharacterized_protein_LOC100829559
DNSLGLLTKKFINLLRGAEDGTLDLNKAAETLEVQKRRIYDITNVLEGVDLIEKGLKNMI
RWKGFDMIMPMRRTSELKEEIESSYDEDYRLDEEILKVQAKLEALKVNKDTRKWLYLSRE
DIIKIPRFQGSTLIAIKAPRGTCVEVRDPNADLEKQYRILLRSSMGPIDCYLISDHQ
>Brachypodium_distachyon_I1IXL0_I1IXL0_Uncharacterized_protein_OS=Brachypodium_distachyon_PE=4_SV=1
DVFMYLWCKMLSSQL---------------------------------------------
-CRGLDGSGSSNVVSVLQTEVENLNLQEEVLDEHISEMREKIREFIEEESNQRWLYLTED
DIKGLPCFQNGTLIAIKAPDGTTLEVPDPDEAGDRRYRIVIRSTRGSIDLYLVSKFD
>Ginkgo_biloba_Gb_10097
DSSLGLLTKKFISLVKQADDGVLDLNKAADTLEVQKRRIYDITNVLEGIGLIEKKLKNRI
CWKGFGVSRS-DEVAILQAEVDNLYLEECKLDENIREMQERLRTLSEDEDNRRWLYVTDE
DIKNLPCFQNETLIAIKAPHGTTLEVPDPDEAVERRYQILLRSTMGPIDVYLVSQFE
>Ginkgo_biloba_Gb_41248
DSSLGLLTKKFISLIKQADDGVLDLNKAADTLDVQKRRIYDITNVLEGIGLIEKKLKNRI
RWKGLGVSRPVDEVANLQAEVENLYVEERRLDENIREMRERLRILSEDENNQKWLYVTEE
DIKSLPCFQNETLIAIKAPHGTTLEVPDPDEAVERRYQILLRSTMGPIDVYLVSQFE
>Klebsormidium_flaccidum_A0A0U9HKN6_A0A0U9HKN6_Transcription_factor_E2F_dimerization_partner_KFL_008430030
DQSLGLLTKRFIDLIKQAVDGVVDLNKAAETLQVQKRRIYDITNVLEGIGLIEKKSKNNI
LWKGAAGTTTSDETAQLQAELDHLQQQEMALDEQIQMMRERVAAFQEDEHSKQWLYVTEQ
DIKSLPGFERETLIAIKAPPGTEVEAPNVEDT--GNYQIILRSTAGPIDVYLVSRHE
>Marchantia_polymorpha_A0A176VI68_A0A176VI68_Uncharacterized_protein_AXG93_2584s1360
DSSLGLLTKKFIDLIKQADDGVLDLNKAADTLNVQKRRIYDITNVLEGIGLIEKKLKNRI
RWKGLGVLRPGDDAAALQAEIDELLAAERRMDERISEMRERLRSLSENEANKQWLYVTEE
DIKNLPCFQNETLLAIKAPHGTTLEVPDPDETVERRYQILLRSNMGPIDVYLVSRFQ
>Oryza_sativa_indica_B8ATP4_B8ATP4_Uncharacterized_protein_OsI_15841
DNSLGLLTRKFINLLKQAQDGILDLNDAAKILDVRKRRIYDITNVLEGTGLIEKKLKNRI
RWRGSDDSGTLSDISCLKTEVENLYIQEQALDRSISEIREKMEELTEDESNHRWLFVTED
DINGLPCFQNEALIAIKGPRGTTVEVPDPDELL-KKL-----SDEHP--YYIISQYK
>Oryza_sativa_indica_A2ZIA2_A2ZIA2_Uncharacterized_protein_OsI_37545
DSSLGLLTKKFLNLLKGAPGGIVDLNNAAETLEVQKRRIYDITNVLEGIGLIEKKLKNNI
RWKGIDDSRPVDDMSILQADIEALSLQEHSVDQQISEMRDKLRGLTEDENNQKWLYVTED
DIKSLPCFQNQTLIAIKAPHGTTLEVPDPDEVNDRRYRIVLRSTMGPIDVYLVSQFE
>Oryza_sativa_indica_B8AUA3_B8AUA3_Uncharacterized_protein_OsI_14607
DSSLGLLTKKFINLLEGAEDGTLDLNKAAETLEVQKRRIYDITNVLEGVDLIEKTLKNMI
RWKGFDMSKPRRQISALKEEIESLYDEESRLDDEIMEAQEKLNALRVDEDRRKLLYVSKE
DINAIPRFQGSTLIAVNAPRGTYIEVPDPNLDLDKHYQIVFRSAMGPVDCFLISNHQ
>Oryza_sativa_indica_B8AJ35_B8AJ35_Uncharacterized_protein_OsI_07553
DSSLGLLTKKFINLLKQAPDGILDLNNAAETLEVQKRRIYDITNVLEGIGLIEKTLKNRI
RWKGLDDSGVLNGLSALQAEVENLSLKEQALDERISDMREKLRGLTEDENNQRWLYVTED
DIKGLPCFQNETLIAIKAPHGTTLEVPDPDEAGDRRYRIVLRSTMGPIDVYLVSQFD
>Physcomitrella_patens_Q8GU41_Q8GU41_Predicted_protein_e2f
DSSLGLLTKKFIDLIKQADDGVLDLNKAADTLHVQKRRIYDITNVLEGIGLIEKKLKNRI
RWKGLGMVRNADDAAGLLAEVEDLRIKEKKLDESISEMRERLRSLSEDEHNKQWLYVTED
DIKNLHCFQNETLIAIKAPLGTTLEVPDPDEAVERRFQILLRSTLGPIDVYLVSRFE
>Physcomitrella_patens_A9RQX0_A9RQX0_E2F_transcription_factor3_E2F;3
DSSLGLLTKKFIDLIKQAEDGVLDLNKAADTLHVQKRRIYDITNVLEGIGLIEKKLKNRI
RWKGLGMVRTGDDAVGLQVEVEDLRNEEKKLDESISEMRERLRSLSEDDHNKQWLYVTED
DIKNLPCFQNETLIAIKAPLGTTLEVPDPDEAVERRFQILLRSTMGPIDVYLVSRFE
>Physcomitrella_patens_A9TXU2_A9TXU2_Predicted_proteinDRAFT_152406
DSSLGLLTKKFIELIKQADDGVLDLNKAADTLNVQKRRIYDITNVLEGIGLIEKKLKNRI
RWKRLGMARNIDDGAGTQTEVEDLLNQESNLDESIREIREQLKNLSEDDHNKQWLYVTED
DIKNLPCFQNETLIAIKAPLGTTLEVPDPDEAVERRFQILLRSNMGPIDVYLVSRFE
>Physcomitrella_patens_G1UDF8_G1UDF8_E2F_transcription_factor2_E2F;2
DSSLGLLTKKFIDLIKQADDGVLDLNKAADTLHVQKRRIYDITNVLEGIGLIEKKLKNRI
RWKSLGMVRATHGAGGLQAEVKDLYSEEKKLDESISEMREQLRSLSEDDHNKQWLYVTED
DIKNLPCFQNETLIAIKAPLGTTLEVPDPDEAVERRFQILLRSTMGPIDVYLVSRFE
>Physcomitrella_patens_A9SN92_A9SN92_Uncharacterized_proteinDRAFT_106759
DSSLGLLTKKFIDLIKQADDGVLDLNKAADTLHVQKRRIYDITNVLEGIGLIEKKLKNRI
RWKSLGMVRATHGAGGLQAEVKDLYSEEKKLDESISEMREQLRSLSEDDHNKQWLYVTED
DIKNLPCFQNETLIAIKAPLGTTLEVPDPDEAVERRFQILLRSTMGPIDVYLVSRFE
>Physcomitrella_patens_G1UDF7_G1UDF7_E2F_transcription_factor1_E2F;1
DSSLGLLTKKFIELIKQADDGVLDLNKAADTLNVQKRRIYDITNVLEGIGLIEKKLKNRI
RWKRLGMARNIDDGAGTQTEVEDLLNQESNLDESISEIREQLKNLSEDDHNKQWLYVTED
DIKNLPCFQNETLIAIKAPLGTTLEVPDPDEAVERRFQILLRSNMGPIDVYLVSRFE
>Selaginella_moellendorffii_D8TDW4_D8TDW4_Uncharacterized_protein_E2F2-1_(Fragment)_E2F2-1
DSSLGLLTKKFIDLLKQAEDGVLDLNKAAETLKVQKRRIYDITNVLEGIGLIEKKLKNRI
RWKGLGFTTPTPDMTAFKSEVDELHVEERDLDESIREMREKLKMLSEDENNKQWLYVTED
DIKSLPCFRNETLIAIKAPHGTTLEVPDPDEAVERRYQILLRSTMGPIDVYLVSRFE
>Selaginella_moellendorffii_D8TCC4_D8TCC4_Uncharacterized_protein_E2F2-2_(Fragment)_E2F2-2
DSSLGLLTKKFIDLLKQAEDGVLDLNKAAETLKVQKRRIYDITNVLEGIGLIEKKLKNRI
RWKGLGFTTPIPDMTAFKSEVDELHVEERDLDESIREMREKLKMLSEDENNKQWLYVTED
DIKSLPCFRNETLIAIKAPHGTTLEVPDPDEAVERRYQILLRSTMGPIDVYLVSRFE
>Selaginella_moellendorffii_D8T0B3_D8T0B3_Uncharacterized_protein_E2F1-2_E2F1-2
DSSLGLLTKKFINLIDQAEDGVLDLNNAADTLHVQKRRIYDITNVLEGIGLIEKKLKNRI
RWKGLGLSADSGLLSSLQSEVDDLHAQEESLDEKIRAMREKLKTMCEDVSNQQWLYVTED
DIKGLPCFQNETLIAIKAPQGTTLEVPDPDEAVERRYQILLRSAFGPIDVYLVSHYG
>Selaginella_moellendorffii_D8SK88_D8SK88_Uncharacterized_protein_E2F1-1_E2F1-1
DSSLGLLTKKFINLIDQAEDGVLDLNNAADTLHVQKRRIYDITNVLEGIGLIEKKLKNRI
RWKGLGLSADSGLLSSLQSEVDDLHAQEESLDEKIRAMREKLKTMCEDVSNQQWLYVTED
DIKGLPCFQNETLIAIKAPQGTTLEVPDPDEAVERRYQILLRSAFGPIDVYLVSHYG
>Anthoceros_agrestis_BONN_evm.model.Sc2ySwM_344.5104.3_._AagrBONN_evm.TU.Sc2ySwM_344.5104___Sc2ySwM_344_21680851-21684045(+)
DSSLGLLTKKFIDLIKQADDGVLDLNKAADTLNVQKRRIYDITNVLEGIGLIEKKLKNRI
RWKGLGVSRSPDDVALLQSEVENLHMEERRLDETIRDMRDKLKSLSEDEHNKQWLYVTED
DIKSLPCFQNETLIAIKAPHGTTLEVPDPDEAVERRYQILLRSTMGPIDVYLVSRFE
>Anthoceros_agrestis_BONN_evm.model.Sc2ySwM_344.5104.2_._AagrBONN_evm.TU.Sc2ySwM_344.5104___Sc2ySwM_344_21681573-21684045(+)
------------------------------MIQVQKRRIYDITNVLEGIGLIEKKLKNRI
RWKGLGVSRSPDDVALLQSEVENLHMEERRLDETIRDMRDKLKSLSEDEHNKQWLYVTED
DIKSLPCFQNETLIAIKAPHGTTLEVPDPDEAVERRYQILLRSTMGPIDVYLVSRFE
>Anthoceros_agrestis_BONN_evm.model.Sc2ySwM_344.5104.1_._AagrBONN_evm.TU.Sc2ySwM_344.5104___Sc2ySwM_344_21681573-21684045(+)
------------------------------MIQVQKRRIYDITNVLEGIGLIEKKLKNRI
RWKGLGVSRSPDDVALLQSEVENLHMEERRLDETIRDMRDKLKSLSEDEHNKQWLYVTED
DIKSLPCFQNETLIAIKAPHGTTLEVPDPDEAVERRYQILLRSTMGPIDVYLVSRFE
>Anthoceros_angustus_008948_locus=scaffold41_size1014113_530985_533389_-_len_810
DSSLGLLTKKFIDLIKQADDGVLDLNKAADTLNVQKRRIYDITNVLEGIGLIEKKLKNRI
RWK-------------------------------LRDMRDKLKSLSEDEHNKQWLYVTED
DIKSLPCFQNETLIAIKAPHGTTLEVPDPDEAVERRYQILLRSTMGPIDVYLVSRFE
>Anthoceros_punctactus_evm.model.utg000051l.547.1_EVM_Apun_evm.TU.utg000051l.547___utg000051l_2901809-2904707(+)
DSSLGLLTKKFIDLIKQADDGVLDLNKAADTLNVQKRRIYDITNVLEGIGLIEKKLKNRI
RWKGLGVSRSPDDVALLQSEVENMHMEERRLDETIRDMRDKLKSLSEDEHNKQWLYVTED
DIKSLPCFQNETLIAIKAPHGTTLEVPDPDEAVERRYQILLRSTMGPIDVYLVSRFE
>Fontinalis_antipyretica_10150-RA__[mRNA]__locus=179621_10775_14589_+_[translate_table__standard]
DSSLGLLTKKFIDLIKQADDGVLDLNKAADTLHVQKRRIYDITNVLEGIGLIEKKLKNRI
RWKGIGMVRTVDDAAELQSEVEDLRIQEKKLDESISEMRERLRSLSEDEHNKQWLYVTEE
DIKNLPCFQDETLIAIKAPLGTTLEVPDPDEAVERRFQILLRSSMGPIDLYLVSRFE
>scaffold-GBGT-2001215-Xanthidium_antilopaeum
DNSLGLLTKKFIDLIKAADEGILDLNTAASTLQVQKRRIYDITNVLEGIGLIEKKGKNNI
QWKGLDLDSSGEDGESLQGEVSRLKQEEAQVDSSIELLKERMRVFNEEERSKLWMYVTEE
DIKCLPCFQNETLIAIRAPHGTMLEVPDPEEGFSRRYQILLRSTNGPIDVYLVSRFE
>scaffold-GBGT-2001217-Xanthidium_antilopaeum
DNSLGLLTKKFIDLIKAADEGILDLNTAASTLQVQKRRIYDITNVLEGIGLIEKKGKNNI
QWKGLDLDSSGEDGESLQGEVSRLKQEEAQVDSSIELLKERMRVFNEEERSKLWMYVTEE
DIKCLPCFQNETLIAIRAPHGTMLEVPDPEEGFSRRYQILLRSTNGPIDVYLVSRFE
>scaffold-GGWH-2000718-Onychonema_laeve
DNSLGLLTKKFIDLIKAADEGILDLNTAAATLQVQKRRIYDITNVLEGIGLIEKKGKNNI
QWKGIDAENTPEDAGNLQAEVGRLKQEEAQLDRSIEMLKERMRVFNEEERSKLWMYVTEE
DIKCLPCFQNETLIAIRAPHGTMLEVPDPEEGLARRYQILLKSTNGPIDVYLVSRFE
>scaffold-GYRP-2041902-Euastrum_affine
DNSLGLLTKKFIDLIKAAEEGVLDLNTAAATLQVQKRRIYDITNVLEGIGLIEKKGKNNI
QWKGLELDGQGEDGASLQAEVTRLRQEEAQLDRGIEHLKERMRVFNEEERSKLWMYVTEE
DIKCLPCFQNETLIAIRAPHGTILEVPDPEEGFARRYQILLRSTNGPIDVYLVSRFE
>scaffold-JOJQ-2008541-Cylindrocystis_cushleckae
DNSLGLLTRKFIDLIKTSEDGVLDLNSAAQTLRVQKRRIYDITNVLEGINLIEKKAKNNI
QWKGLDVPDG-EDLSALQAEVDSMHAEEQRLDEQIRDSQDRIMNMSENEQNKQFMYVTED
DIKSLPCFQNDTLIAIKAPHGTMLEVPDPDDSLDKRYQVNLRSTAGRIDVYLVSRFE
>scaffold-MCHJ-2006123-Micrasterias_fimbriata
DNSLGLLTKKFIDLIKAAEEGVLDLNAAAATLQVQKRRIYDITNVLEGIGLIEKKGKNNI
QWKGIDLDSASEDTEALQAEVSRLKQEEAQLDSSIELLKERMRIFNEEERSKLWMYVTEE
DIKCLPCFQNETLIAIRAPHGTMLEVPDPEEGFSRRYQILLRSTNGPIDVYLVSRFE
>scaffold-MNNM-2002273-Cosmarium_granatum
DNSLGLLTKKFIDLIKAAEEGVLDLNTAAATLQVQKRRIYDITNVLEGIGLIEKKGKNNI
QWKGIDIDTPAEDGDILQGEVQRLKDEEAQLDRSIEGLKERMRVFNEEERSKLWMYVTEE
DIKCLPCFQNETLIAIRAPHGTILEVPDPEEGYSRRYQILLKSTNGPIDVYLVSRFE
>scaffold-MNNM-2002274-Cosmarium_granatum
DNSLGLLTKKFIDLIKAAEEGVLDLNTAAATLQVQKRRIYDITNVLEGIGLIEKKGKNNI
QWKGIDIDTPAEDGDILQGEVQRLKDEEAQLDRSIEGLKERMRVFNEEERSKLWMYVTEE
DIKCLPCFQNETLIAIRAPHGTILEVPDPEEGYSRRYQILLKSTNGPIDVYLVSRFE
>scaffold-MWXT-2015070-Chara_vulgaris
DSSLGLLTKKFIELIKQAEDGVLDLNKAADTLRVQKRRIYDITNVLEGIGLIEKKSKNNI
QWKGVGGSRSSDDTAGAQCELDQLLEEDKRLDDSIREMHEKIRQFSDDEQNKPWLYVTEE
DIKSLPCFQKETVFAIKAPHGTILEVPDPDE---------LRSTAGPIELYLLSQFD
>scaffold-NBYP-2010196-Mesotaenium_kramstae
DNSLGLLTRKFLELIKNSEDGVLDLNTAAQTLRVQKRRIYDITNVLEGINLIEKKSKNNI
QWKGLDATDG-EDVSAMQAEVEQLRADEMRLDAQIRDSREKLASMSENERNKQYMYVTED
DIKSLPCFQNETLIAIKAPHGTMLEVPDPDDALDKRFQVLLRSTTGPIDVYLVSRFE
>scaffold-RPQV-2036454-Phymatodocis_nordstedtiana
DNSLGLLTKKFIDLIKAADDGILDLNSAAATLQVQKRRIYDITNVLEGIGLIEKKGKNNI
QWKGIDVEASSEDAEALQAEVSRLKQEEAQLDSSIESLKDRLRVFNEDERSKLWMYVTEE
DIKCLPCFQNETLIAIRAPHGTMLEVPDPEEGFSRRYQILLRSSNGPIDVYLVSRFE
>scaffold-RPRU-2007300-Staurodesmus_omearii
DNSLGLLTKKFIDLIKAADDGILDLNTAATTLQVQKRRIYDITNVLEGINLIEKKGKNNI
QWKGLDLDTASGDTETLQAEVSRMRQEEAQLDSTIEQLKERMRVFNEEERSKLWMYVTEE
DIKCLPCFQNETLIAIRAPHGTMLEVPDPEEGFTRRYQILLRSSNGPIDVYLVSRFE
>scaffold-RQFE-2007242-Cosmocladium_cf._constrictum
DNSLGLLTKKFIDLIKAAEEGILDLNAAAATLQVQKRRIYDITNVLEGIGLIEKKGKNNI
QWKGLDTDSSAEDGETLQAHVTRLRQEEAELDSAIESLKERMRVLNEEEQSKLWMYVTEE
DIKCLPCFQNETLIAIRAPHGTMLEVPDPEEG--RRYQILLRSTDGPIDVYLVSQFE
>scaffold-RQFE-2037369-Cosmocladium_cf._constrictum
DNSLGLLTRKFIDLIKAAEEGILDLNTAAATLQVQKRRIYDITNVLEGIGLIEKKGKNNI
QWKGLDPESPAEEGEALQSEVTRLKQEDAQLDTAIERLKERMRIFNEEEQSKLWMYVTEE
DIKCLPCFQNETLIAIRAPHGTMLEVPDPEEGTSRRYQILLRSTNGPIDVYLVSRFE
>scaffold-VQBJ-2006347-Coleochaete_scutata
DSSLGVLTKKFIELMKSAEDGVLDLNKAADTLNVQKRRVYDITNVLEGIGLIEKRSKNTI
HWKGDGVSRPASEVAHLQRDICELNEEERALEKACDDLRERLRQLSEDERSKQWLYVTEE
DIKGLPCFLNETLIAIKAPHGTTLEVPDPDEGVEKRFQILMRSSTGPIDVYLVSKFD
>scaffold-WDCW-2009509-Mesotaenium_endlicherianum
DNSLGLLTRKFIELIKSSEDGVLDLNSAATTLQVQKRRIYDITNVLEGIGLLEKKSKNNI
QWKGSNDGQEVEDSLSLQVELDRLRIEERALDDSIVEMQERLARLSENEDNKQWMYVTED
DIKSLPCFQGETLIAIKAPHGTTLEVPDPNEATSRKYQMLLRSSSGPIDVYLVSRFE
>scaffold-WDGV-2055261-Cosmarium_subtumidum
DNSLGLLTKKFIDLIKAADEGILDLNTAAQTLQVQKRRIYDITNVLEGIGLIEKKGKNNI
QWKGIDVENSSEDGETLQAEVSRLKQEEAQLDGSIELLKERMRVFNEEERSKLWMYVTEE
DIKCLPCFQNETLIAIRAPHGTMLEVPDPEEGVSRRYQILLRSTNGPIDVYLVSRFE
>scaffold-WSJO-2008402-Mesotaenium_braunii
DNSLGQLTRKFISLIKSSDSGVLDLNAAASKLDVQKRRIYDITNVLEGIGLLEKKAKNSI
QWKGMESPEGAEEALGLQADIERLRASERALDDAIKVMRDRLHALGEEETNKAWMYVTEG
DIKSLPCFQGETLLAIKAPHGTLLEVPDPDESLEKRFRIVLRSNSGPIDVYLVSDSG
>Azolla_filiculoides_s0006.g009894
DNSLGLLTKKFVKLIKEADDGVLDLNKAADMLGVQKRRIYDITNVLEGVGLIEKKLKNRI
QWKGLNSSGCMNESGFLKEEVERLFLQERKLDHCIRETQERLRIASEDESNKQWLYVTEE
DIKNLQCFQNQTLIAIKAPHGTTLEVPDPNEGVEKRYQILLQSVTGPIDVYLVSQFE
>Azolla_filiculoides_s0130.g049084
DSSLGLLTKKFIKLLKEAEDGVLDLNIAADTLNVQKRRIYDITNVLEGIGLIEKKLKNRI
RWKGLVEENSTNESIFLQAKLENLHIEERRLDDCIREARERLRSISEDDSNKQWLYVTED
DIKNLPCFQNETLIAVKAPHGTTLEVPDPDEALERRYQVLLQSATGPIDVYLVSRFE
>Azolla_filiculoides_s0486.g073417
DNSLGLLTKKFIHLIKEAEDGVLDLNKAADMLGVQKRRIYDITNVLEGVGLIEKKLKNRI
QWKGLDSTGSMNEAGIFKADIETLLLQERKLDDSIR-----------------WLYVTEE
DIKSLQCFQNQTLIAIKAPHGTTLEVPDPNEAVDKRYQILLQSATGPIDVYLVSQFE
>Salvinia_cucullata_v1.1_s0001.g000136
DSSLGLLTKKFINLLKEAEDGVLDLNKAADTLHVQKRRIYDITNVLEGIGLIEKKLKNRI
RWKGLGVT-------NL-------------------------------------------
---------------------------------------------------------
>Salvinia_cucullata_v1.1_s0017.g007346
DNSLGLLTKKFIQLIKEADDGVLDLKKAADILGVQKRRIYDITNVLEGVGLIEKKLKNRI
QWKGLDAAGPVCQAGFLKTEIDNLLLQERNLDKQIR-----------------WLYVTEE
DIKGLQCFQNKTLIAIKAPHGTMLEVPDPDEAVERRYQILLQSATGPIDVYLVSQFE
>Salvinia_cucullata_v1.1_s0036.g011595
DSSLGLLTKKFINLLKEA-DGVLDLNQAADALHVQKRRIYDITNVLEGIGLIEKRLKNRI
HWKGVSATGSSSEAPSLQSELK-------------RKGRERLMLISEDNDNKRWLYVTED
DIKNLPGFEKETLIAIKAPHGTTLEVSDHHETLARHYQMHLQSAKGPIDVFLVSHFE
>Salvinia_cucullata_v1.1_s0081.g018007
DNSLGLLTKKFINLIKEADDGMLDLNQAADILAVQKRRIYDITNVLEGVGLIEKKLKNRI
QWKGGDSGGSAEEVEMLKAGAENLRLHERMLDNRIREMREHLRILSEDENNKKWLYVTEE
DIKSVQCFQNQTLIAIKAPHGTTLEVPDPNEAVERRYQMLLQSATGPIDVYLVSQFE
>scaffold-BMJR-2009321-Adiantum_raddianum
DSSLGLLTKKFINLLKEADDGVLDLNKAADTLHVQKRRIYDITNVLEGVGLIEKKLKNRI
RWKGLDVTNSMNEVASVQRELESSFMEENLLDDNIREARERLRIMSENESNKQWLYVTED
DIKTLPCFQNETLIAIKAPHGTTLEVPDPDEAIERRYRILLQSATGPIDVYLVSRFE
>scaffold-BMJR-2060420-Adiantum_raddianum
DNSLGLLTKKFINLIKEAEDGVLDLNKAADMLGVQKRRIYDITNVLEGVGLIEKKLKNRI
QWKGLDGAGSVNEAGYLKAEVESLLLQEKSLDNRIRETREQLRILSENENNKQWLYVTEE
DIKSLQCFQNQTLIAIKAPHGTTLEVPDPDEAVERRYQILLQSATGPIDVYLVSQFE
>scaffold-CJNT-2079597-Polypodium_glycyrrhiza
DSSLGLLTKKFINLLKEAEDGVLDLNKAADTLHVQKRRIYDITNVLEGVGLIEKKLKNRI
RWKGLDATNSMNEAAFLQTELENSVLEETRLDKFIRDARERLRIISEDESNKQWLYVTED
DIKTLPCFQNETLIAIKAPHGTTLEVPDPDEAVERRYQILLQSAMGPIDVYLVSRFE
>scaffold-EWXK-2024591-Thyrsopteris_elegans
DSSLGLLTKKFIHLLKQAEDGVLDLNKAADTLQVQKRRIYDITNVLEGIGLIEKTLKNRI
RWKDLDSPGSLIKVALLQAEVESLYLEEKRLDICIRQAQERLRILSEDENNKQWLYVTEE
DIKSLPCFQNETLIAIKVPHGTTLEVPDPNEAVEKRYQMLLQSATGPIDVYLVSRFE
>scaffold-GYFU-2106837-Polypodium_hesperium-A_type
DSSLGLLTKKFINLLKEAEDGVLDLNKAADTLHVQKRRIYDITNVLEGVGLIEKKLKNRI
RWKGLDATNSMNEAAFLQTELENSLLEETRLDKFIRDARERLRIISEDESNKQWLYVTED
DIKTLPCFQNETLIAIKAPHRTTLEVPDPDEAVERRYQILLQSAMGPIDVYLVSRFE
>scaffold-IXLH-2022913-Polypodium_hesperium-B_type
DNSLGLLTKKFINLIKEAEDGVLDLNKAADMLGVQKRRIYDITNVLEGVGLIEKKLKNRI
QWKGLDGGGAVNEVGFLKTEVESLLLQERSLDNCIRETREQLRILSEDENNKQWLYVTEE
DIKSLQCFQNQTLIAIKAPHGTTLEVPDPDEAVERRYQILLQSATGPIDVYLVSQFE
>scaffold-NWWI-2128965-Nephrolepis_exaltata
DNSLGLLTKKFISLIKEAEDGVLDLNKAADMLGVQKRRIYDITNVLEGVGLIEKKLKNRI
QWKGLDGGGGVNEVGFLKAEVESLLLQEMSLDNCIRETREQLRILSEDENNKQWLYVTEE
DIKSLQCFQNQTLIAIKAPHGTTLEVPDPDEDVERRYQILLRSATGPIDVYLVSQFE
>scaffold-RFMZ-2010044-Osmundastrum_cinnamomeum-B
DSSLGLLTKKFINLIKQAEDGVLDLNKAADTLHVQKRRIYDITNVLEGIGLIEKKLKNRI
RWKGLGVSRPADEAGSLQAEVENLHMEERRLDNCIRETRERLRILSEDENNKQWLYVTEE
DIKNLPCFQNETLIAIKAPHGTTLEVPDPDEAVERRYQILLQSTLGPIDVYLVSRFE
>scaffold-UFJN-2088818-Diplazium_wichurae
DSSLGLLTKKFINLLKEADDGVLDLNKAADTLHVQKRRIYDITNVLEGVGLIEKKLKNRI
RWKGLDATNSMNEAAFLQAELENSLLEENRLDNFIREARERLRIISEDENNKQWLYVTED
DIKTLPCFQNETLIAIKAPHGTTLEVPDPDEAVERRYQILLQSAMGPIDVYLVSRFE
>scaffold-UFJN-2089644-Diplazium_wichurae
DNSLGLLTKKFINLIKEAEDGVLDLNKAADMLGVQKRRIYDITNVLEGVGLIEKKLKNRI
QWKGLDGGGAVNEVGFLKAEVESLLLQERSLDNCIRETREQLRILSEDESNKQWLYVTEE
DIKGLQCFQNQTLIAIKAPHGTTLEVPDPDEAIERRYQILLQSATGPIDVYLVSQFE
>scaffold-UGNK-2110309-Marattia_attenuata
DNSLGLLTKKFINLIKQAEDGVLDLNKAADTLQVQKRRIYDITNVLEGIGLIEKKLKNRI
RWKGLGVSRPVDEVNLLQAEVDSLHIEERKLDDCIREMREKLRILSEDENNKQWLYVTEE
DIKSLPCFQNETLIAIKAPHGTTLEVPDPDEAVERRYQILLRSTMGPIDVYLVSRFE
>scaffold-UJTT-2025870-Pityrogramma_trifoliata
DNSLGLLTKKFINLLKEAEEGVLDLNKAADTLHVQKRRIYDITNVLEGVGLIEKKLKNRI
RWKGLDVTNSINEVSSVQRELEISLLEENSLDESIREARERLRTVSEDENNKQWLYVTED
DIKSLPCFQNETLIAIKAPHGTTLEVPDPDEGIERRYQILLQSAMGPIDVYLVSRFE
>scaffold-UWOD-2019781-Plagiogyria_japonica
DSSLGLLTKKFINLLKEADDGVLDLNKAADTLHVQKRRIYDITNVLEGIGLIEKKLKNRI
RWKGLDATSSMNEAAFLQAELGSLHLEERRLDHCIREARERLRIISEDENNKQWLYVTED
DIKTLPCFQNETLIAIKAPHGTTLEVPDPDEAVERRYQILLQSAMGPIDVYLVSRFE
>scaffold-UWOD-2019782-Plagiogyria_japonica
DSSLGLLTKKFINLLKEADDGVLDLNKAADTLHVQKRRIYDITNVLEGIGLIEKKLKNRI
RWKGLDATSSMNEAAFLQAELGSLHLEERRLDHCIREARERLRIISEDENNKQWLYVTED
DIKTLPCFQNETLIAIKAPHGTTLEVPDPDEAVERRYQILLQSAMGPIDVYLVSRFE
>scaffold-VIBO-2007961-Osmunda_javanica
DSSLGLLTKKFINLIKQAEDGVLDLNKAADTLHVQKRRIYDITNVLEGIGLIEKKLKNRI
RWKGLGVSRSADEAALLQAEVESLHMEEMRLDDCIREMRERLRSLSEDETNKQWLYVTEE
DIKSLPCFQNETLIAIKAPQGTTLEVPDPDEAVERHYQILLRSTMGPIDVYLVSRYE
>scaffold-VIBO-2007962-Osmunda_javanica
DSSLGLLTKKFINLIKQAEDGVLDLNKAADTLHVQKRRIYDITNVLEGIGLIEKKLKNRI
RWKGLGVSRPADEVGSLQEEVENLHMEERRLDNCIRETRERLRILSEDENNKQWLYVTEE
DIKSLPCFQNETLIAIKAPQGTTLEVPDPDEAVERHYQILLRSTMGPIDVYLVSRYE
>scaffold-VIBO-2007963-Osmunda_javanica
DSSLGLLTKKFINLIKQAEDGVLDLNKAADTLHVQKRRIYDITNVLEGIGLIEKKLKNRI
RWKGLGVSRSADEAALLQAEVESLHMEEMRLDDCIREMRERLRSLSEDETNKQWLYVTEE
DIKSLPCFQNETLIAIKAPQGTTLEVPDPDEAVERHYQILLRSTMGPIDVYLVSRYE
>scaffold-VITX-2099581-Blechnum_spicant
DNSLGLLTKKFINLIKEAEDGVLDLNKAADMLGVQKRRIYDITNVLEGVGLIEKKLKNRI
QWKGLDGGGAVNEVGFLKAEVESLLLQERSLDNCIRETREQLRILSEDENNKQWLYVTEE
DIKSLQCFQNQTLIAIKAPHGTTLEVPDPDEAIERRYQILLQSATGPIDVYLVSQFE
>scaffold-WGTU-2005269-Leucostegia_immersa
DSSLGLLTKKFINLLKEADDGVLDLNKAAETLHVQKRRIYDITNVLEGVGLIEKKLKNRI
RWKGLDASNSMNEAAFLQAELEASLLEENRLDSFIRESRERLRIISEDENNKQWLYVTED
DIKTLPCFQNETLIAIKAPHGTTLEVPDPDEAVERRYQILLQSAMGPIDVYLVSRFE
>Abies_alba_AALBA5B1107048P1_partial_cds
DSSLGLLTKKFISLIKQADDGVLDLNKAADTLDVQKRRIYDITNVLEGIGLIEKKLKNRI
RW----------------------------------------------------------
---------------------------------------------------------
>Abies_alba_AALBA5B1107048P2_partial_cds
DSSLGLLTKKFISLIKQADDGVLDLNKAADTLDVQKRRIYDITNVLEGIGLIEKKLKNRI
RWKGLGVSRPVDEVASLQ------------------------------------------
---------------------------------------------------------
>Abies_alba_AALBA5B312693P1
DSSLGLLTKKFISLVKQADDGILDLNKAADTLEVQKRRIYDITNVLEGIGLIEKRLKNRI
CWKGLSVSRPVDEATVLQAEVDNLYLEECKLDEYIRDMQEQLRILSEDESNRRWLYVTDE
DIKNLPCFQNDTLIAIKAPHGTTLEVPDPDEAVERRYQILLRSTMGPIDVYLVSQFE
>Abies_alba_AALBA5B312693P2
DSSLGLLTKKFISLVKQADDGILDLNKAADTLEVQKRRIYDITNVLEGIGLIEKRLKNRI
CWKGLSVSRPVDEATVLQAEVDNLYLEECKLDEYIRDMQEQLRILSEDESNRRWLYVTDE
DIKNLPCFQNDTLIAIKAPHGTTLEVPDPDEAVERRYQILLRSTMGPIDVYLVSQFE
>Picea_lambertina_PILA_11822
DSSLGLLTKKFISLIKQADDGVLDLNKAADTLDVQKRRIYDITNVLEGIGLIEKKLKNRI
RWKGLGVSRPVDEVASLQAEVENLYVEEHRVDESIREMRERLRILSEDENNQKWLYVTEE
DIKSLPCFQNETLIAIKAPHGTTLEVPDPDEAVERRYQILLRSTMGPIDVYLVSQFE
>Picea_taeda_PITA_10892
ASSLGLLTKKFISLVKQAHDGIFDLNKAADILEVQKRRIYDITNVLEGIGLIKKRLKKLI
-----------------PATYNS------------R-------------------HFQNS
EISLLRLFR--------------------HQ--------------------------
>Picea_taeda_PITA_13482
DSSLGLLTKKFISLIKQADDGVLDLNKAADTLDVQKRRIYDITNVLEGIGLIEKKLKNRI
RWKGLGVSRPVDEVASLQAEVENLYVEEHRVDESIREMRERLRILSEDENNQKWLYVTEE
DIKSLPCFQNETLIAIKAPHGTTLEVPDPDEAVERRYQILLRSTMGPIDVYLVETLD
>Picea_taeda_PITA_23822
DSSLGLLTKKFISLVKQADDGILDLNKAADTLEVQKRRIYDITNVLEGIGLIEKRLKNRI
CWKGLSVSRPVDEATVLQAEVDSLNLEECKLDDCIRDMQERLRILSEDDRNRRWLYVTDE
DIKKLPCFQNDTLIAIKAPHGTTLEVPDPDEAVERRYQILLRSTMGPIDVYLVSQFE
>Pseudotsuga_menziesii_PSME_11591
DSSLGLLTKKFISLIKQADDGVLDLNKAADTLDVQKRRIYDITNVLEGIGLIEKKLKNRI
RWKGLGVSRPVDEVASLQAEVESLYVEERRVDESIREMRERLRILSEDENNQKWLYVTEE
DIKSLPCFQHDTLIAIKAPHGTTLEVPDPDEAVERRYQILLRSTMGPIDVYLVSQFE
>Pseudotsuga_menziesii_PSME_15068
DSSLGLLTKKFISLVKQADDGILDLNKAADTLEVQKRRIYDITNVLEGIGLIEKRLKNRI
CWKGLSVSRPVDESTVIQAEVDGLYREECKLDESIRDMQERLRVLSEDERNRRWLYVTDE
DIKNLPCFQNDTLIAIKAPHGTTLEVPDPDEAVERRYQILLRSTMGPIDVYLVSQFE
>Sequoiadendron_giganteum_SEGI_06640
DSSLGLLTKKFISLIKKADDGVLDLNKAADTLDVQKRRIYDITNVLEGIGLIEKKLKNRI
RWKGLGVSRPIDEVTSLKQEQPELD-----------------------------------
---------------------------------------------GPLLVFLA----
>Sequoiadendron_giganteum_SEGI_10860
--------------------------------------------MLKILFWISLTCSSTL
ILSDLALSKTV---AQYQAEVDNLYDEECKLDERIREMQERLRGLSENENNRRWLYVTDE
DIKNLPCFKNETLIAIKAPHGTTLEVPDPDEVVERRYQILLRSSMGPIDVYLVSQFE
>Sequoiadendron_giganteum_SEGI_19642
DSSLGLLTKKFINLVKQADDGILDLNKAADTLEVQKRRIYDITNVLEGIGLIEKKLKNRI
CWKGIRASGPVHDMTDLQV-----------------------------------------
------CFN--------------------VQAIN-----------------------
>Sequoiadendron_giganteum_SEGI_21870
------------------------------MVEEYRSMALDITNFVT-------------
--RGFSQSWYLGFLGEDGADVDNLYSEESKLDERIREMREKLRILSENDNNQKWLYVTEE
DIKSLPCFQNETLIAIKAPHGTTLEVPDPDEDVDRHYQIILQSTMGPIDVYLVRYKD
>scaffold-AQFM-2082177-Pseudolarix_amabilis
DSSLGLLTKKFISLIKQADDGVLDLNKAADTLDVQKRRIYDITNVLEGIGLIEKKLKNRI
RWKGLGVSRPVDEVASLQAEVENLYVEERRVDESIREMRERLRILSEDENNQKWLYVTEE
DIKSLPCFQNETLIAIKAPHGTTLEVPDPDEAVERRYQILLRSTMGPIDVYLVSQFE
>scaffold-DZQM-2014793-Pinus_radiata
DSSLGLLTKKFISLIKQADDGVLDLNKAADTLDVQKRRIYDITNVLEGIGLIEKKLKNRI
RWKGLGVSRPVDEVASLQAEVENLYVEEHRVDESIREMRERLRILSEDENNQKWLYVTEE
DIKSLPCFQNETLIAIKAPHGTTLEVPDPDEAVERRYQILLRSTMGPIDVYLVSQFE
>scaffold-GAMH-2055832-Tsuga_heterophylla
DSSLGLLTKKFISLIKQADDGVLDLNKAADTLDVQKRRIYDITNVLEGIGLIEKKLKNRI
RWKGLGVSRPIDEVASLQAEVENLYVEERRVDEKIREMRERLRVLSEDENNQKWLYVTEE
DIKSLPCFQNETLIAIKAPHGTTLEVPDPDEAVERRYQILLRSTMGPIDVYLVSRFE
>scaffold-GJTI-2010485-Cephalotaxus_harringtonia-leaves
DSSLGLLTKKFISLIKKADDGVLDLNKAADTLDVQKRRIYDITNVLEGIGLIEKKLKNRI
RWKGLGVSRPIDEVTSLKADVDNLYSEESILDERIREMRERLRILSENENNHKWLFVTEE
DIKSLPCFQNETLIAIKAPHGTTLEVPDPDEDVDRHYQIILQSTMGPIDVYLVSRFQ
>scaffold-GMHZ-2146996-Cryptomeria_japonica-2_samples_combined
DSSLGLLTKKFISLIKKADDGVLDLNKAADTLDVQKRRIYDITNVLEGIGLIEKKLKNRI
RWKGLGVSRPIDEVTSLKADVDNLYSEENKLDERIREMREKLRILSENENNQKWLYVTEE
DIKSLPCFQNETLIAIKAPHGTTLEVPDPDEDVDRHYQIILQSTMGPIDVYLVSRFQ
>scaffold-GNQG-2016033-Encephalartos_barteri
DSSLGLLTKKFINLIKEAEDGVLDLNKAADTLDVQKRRIYDITNVLEGIGLIEKKLKNRI
RWKGLGVSRPVDEVSMLQVEVENLYVQERRLDENIRDMRERLRILSEDENNQKWLYVTEE
DIKSLPCFQNETLIAIKAPHGTTLEVPDPDEAVERRYQILLRSTMGPIDVYLVSQFE
>scaffold-HOUF-2111540-Cryptomeria_japonica-leaf
DSSLGLLTKKFISLIKKADDGVLDLNKAADTLDVQKRRIYDITNVLEGIGLIEKKLKNRI
RWKGLGVSRPIDEVTSLKADVDNLYSEENKLDERIREMREKLRILSENENNQKWLYVTEE
DIKSLPCFQNETLIAIKAPHGTTLEVPDPDEDVDRHYQIILQSTMGPIDVYLVSRFQ
>scaffold-JBND-2014009-Pinus_ponderosa
DSSLGLLTKKFISLIKQADDGVLDLNKAADTLDVQKRRIYDITNVLEGIGLIEKKLKNRI
RWKGLGVSRPVDEVASLQAEVENLYVEEHRVDESIREMRERLRILSEDENNQKWLYVTEE
DIKSLPCFQNETLIAIKAPHGTTLEVPDPDEAVERRYQILLRSTMGPIDVYLVSQFE
>scaffold-JDQB-2071703-Neocallitropsis_pancheri
DSSLGLLTKKFISLIKKADDGVLDLNKAADTLDVQKRRIYDITNVLEGIGLIEKKLKNRI
RWKGLGVSRPIDEVTTLKADVDNLYSEESKLDERIREMREKLRILSENENNQKWLYVTEE
DIKSLPCFQNETLIAIKAPHGTTLEVPDPDEDVDRHYQIILQSTMGPIDVYLVSRFQ
>scaffold-MHGD-2074447-Microcachrys_tetragona
DSSLGLLTKKFINLIKEADDGVLDLNKAADTLDVQKRRIYDITNVLEGIGLIEKKLKNRI
RWKGLGISRPVEEVTSLKAEVDNLYGEESRIDEKIREMREKLRILSEDENNQKWLYVTEE
DIKSLPCFQNETLIAIKAPLGTTLEVPDPDEHVDRRYQIHLQSTMGPIDVYLVSRFQ
>scaffold-NVGZ-2018946-Cephalotaxus_harringtonia-2_samples_combined
DSSLGLLTKKFISLIKKADDGVLDLNKAADTLDVQKRRIYDITNVLEGIGLIEKKLKNRI
RWKGLGVSRPIDEVTSLKADVDNLYSEESILDERIREMRERLRILSENENNHKWLFVTEE
DIKSLPCFQNETLIAIKAPHGTTLEVPDPDEDVDRHYQIILQSTMGPIDVYLVSRFQ
>scaffold-OXGJ-2046917-Glyptostrobus_pensilis
DSSLGLLTKKFISLIKKADDGVLDLNKAADTLDVQKRRIYDITNVLEGIGLIEKKLKNRI
RWKGLGVSRPIDEVTSLKADVDNLYSEESKLDERIREMREKLRILSENENNQKWLYVTEE
DIKSLPCFQNETLIAIKAPHGTTLEVPDPDEDVDRHYQIILQSTMGPIDVYLVSRFQ
>scaffold-PLYX-2016380-Falcatifolium_taxoides-2_samples_combined
DSSLGLLTKKFISLIKEADDGVLDLNKAADTLDVQKRRIYDITNVLEGIGLIEKKLKNRI
RWKGLGISRAVDEVTSLKAEVDGLYGEESRIDEKIREMREKLRILSEDENNQKWLYVTEE
DIKSLPCFQNETLIAIKAPLGTTLEVPDPDEHVDRRYQIHLQSTMGPIDVYLVSRFQ
>scaffold-QSNJ-2005636-Taiwania_cryptomerioides
DSSLGLLTKKFISLIKKADDGVLDLNKAADTLDVQKRRIYDITNVLEGIGLIEKKLKNRI
RWKGLGVSRSIDEVTSLKADVDNLYSEESKLDERIREMREKLRILSENENNQKWLYVTEE
DIKSLPCFQNETLIAIKAPHGTTLEVPDPDEDVDRHYQIILQSTMGPIDVYLVSRFQ
>scaffold-RMMV-2008732-Callitris_macleayana
DSSLGLLTKKFISLIKKADDGVLDLNKAADTLDVQKRRIYDITNVLEGIGLIEKKLKNRI
RWKGLGVSRPIDEVTTLKADVDNLYSEESKLDEQIREMREKLRILSENENNQKWLYVTEE
DIKSLPCFQKETLIAIKAPHGTTLEVPDPDEDVDRHYQIILQSTMGPIDVYLVSRFQ
>scaffold-VSRH-2057555-Abies_lasiocarpa
DSSLGLLTKKFISLIKQADDGVLDLNKAADTLDVQKRRIYDITNVLEGIGLIEKKLKNRI
RWKGLGVSRPVDEVASLQAEVENLYVEECSVDESIRDMREKLRILSEDENNQKWLYVTEE
DIKSLPCFQNETLIAIKAPHGTTLEVPDPDEAVERRYQILLRSTMGPIDVYLVSQFE
>scaffold-XLGK-2059240-Podocarpus_rubens
DSSLGLLTKKFISLIKEADDGVLDLNKAADTLDVQKRRIYDITNVLEGIGLIEKKLKNRI
RWKGLGISRAVDEVTSLKAEVDSLYGEESRIDEKIREMREKLRILSEDENNQKWLYVTEE
DIKSLPCFQNETLIAIKAPLGTTLEVPDPDEHVDRRYQIHLQSTMGPIDVYLVSRFQ
>scaffold-YYPE-2070281-Austrocedrus_chilensis
DSSLGLLTKKFISLIKKADDGVLDLNKAADTLDVQKRRIYDITNVLEGIGLIEKKLKNRI
RWKGLGVSRPIDEVTSLKADVDNLYSEENKLDEQIREMREKLRILSENENNQKWLYVTEE
DIKSLPCFQNETLIAIKAPHGTTLEVPDPDEDVDRHYQIILQSTMGPIDVYLVSRFQ
>scaffold-ZQWM-2091006-Lagarostrobos_franklinii
DSSLGLLTKKFISLIKQADDGVLDLNKAADTLDVQKRRIYDITNVLEGIGLIEKKLKNRI
RWKGLGISRPVDEVTSLKAEVDNLYGEESRIDEKIREMREKLRILSEDENNQKWLYVTEE
DIKSLPCFQNETLIAIKAPLGTTLEVPDPDENVDRRYQIHLQSTMGPIDVYLVSRFQ
>scaffold-AKXB-2004467-Phaeomegaceros_coriaceus
DSSLGLLTKKFIDLIKQADDGVLDLNKAADTLHVQKRRIYDITNVLEGIGLIEKKLKNRI
RWKGLGVARTQDDVALLQAEVENMHMEERRLDETIREMRERLKSLSEDEHNKQWLYVTED
DIKSLPCFQNETLIAIKAPHGTTLEVPDPDEAVERRYQILLRSTMGPIDVYLVSRFE
>scaffold-AKXB-2004468-Phaeomegaceros_coriaceus
DSSLGLLTKKFIDLIKQADDGVLDLNKAADTLHVQKRRIYDITNVLEGIGLIEKKLKNRI
RWKGLGVARTQDDVALLQAEVENMHMEERRLDETIREMRERLKSLSEDEHNKQWLYVTED
DIKSLPCFQNETLIAIKAPHGTTLEVPDPDEAVERRYQILLRSTMGPIDVYLVSRFE
>scaffold-AKXB-2009742-Phaeomegaceros_coriaceus
DNSLNVLTRKFIDLIRKSPNQTVDLNNAVKILNVQKRRIYDITNVLEGIQYIEKVLKNKI
KWVGGQVT--MEKIKELE-ELEILQREEGEIDHWINYLQENLGNLTKDEVNNNYSYVTFD
DVKSVNALADQPFLVIRAPKGTVLEVPVVENETER---MQLTSQDEEILIYVVS---
>scaffold-ANON-2035130-Leiosporoceros_dussii-B
DSSLGLLTKKFIDLIKQADDGVLDLNKAADTLHVQKRRIYDITNVLEGIGLIEKKLKNRI
RWKGLGVTRSPDDVALLQGEVETMHMEERKLDETIRDMRERLKSLSEDEHNKRWLYVTED
DIKSLPCFQNETLIAIKAPHGTTLEVPDPDEAVERRYQILLRSTMGPIDLYLVSRFE
>scaffold-BSNI-2012009-Anthoceros_agrestis-B
DSSLGLLTKKFIDLIKQADDGVLDLNKAADTLNVQKRRIYDITNVLEGIGLIEKKLKNRI
RWKGLGVSRSPDDVALLQSEVENLHMEERRLDETIRDMRDKLKSLSEDEHNKQWLYVTED
DIKSLPCFQNETLIAIKAPHGTTLEVPDPDEAVERRYQILLRSTMGPIDVYLVSRFE
>scaffold-DXOU-2004805-Nothoceros_aenigmaticus
------------------------------------------------------------
------------------------------------------------------LYVTED
DIKSLPCFQNETLIAIKAPHGTTLEVPDPDEAVERRYQILLRSTMGPIDVYLVSRFE
>scaffold-FAJB-2056921-Paraphymatoceros_hallii
DSSLGLLTKKFIDLIKQADDGVLDLNKAADTLHVQKRRIYDITNVLEGIGLIEKKLKNRI
RWKGLGVARTQDDVALLQAEVENMHMEERRLDETMREMRERLKSLSEDEHNKQWLYVTED
DIKSLPCFQNETLIAIKAPHGTTLEVPDPDEAVERRYQILLRSTMGPIDVYLVSRFE
>scaffold-RXRQ-2008320-Phaeoceros_carolinianus-sporophyte
DSSLGLLTKKFIDLIKQADDGVLDLNKAADTLHVQKRRIYDITNVLEGIGLIEKKLKNRI
RWKGLGVARTQDDVALLQAEVENMHMEERRLDETIRDMRERLKSLSEDEHNKQWLYVTED
DIKSLPCFQNETLIAIKAPHGTTLEVPDPDEAVERRYQILLRSTMGPIDVYLVSRFE
>scaffold-RXRQ-2008322-Phaeoceros_carolinianus-sporophyte
DSSLGLLTKKFIDLIKQADDGVLDLNKAADTLHVQKRRIYDITNVLEGIGLIEKKLKNRI
RWKGLGVARTQDDVALLQAEVENMHMEERRLDETIRDMRERLKSLSEDEHNKQWLYVTED
DIKSLPCFQNETLIAIKAPHGTTLEVPDPDEAVERRYQILLRSTMGPIDVYLVSRFE
>scaffold-TCBC-2019770-Nothoceros_vincentianus
DSSLGLLTKKFIDLIKQADDGVLDLNKAADTLHVQKRRIYDITNVLEGIGLIEKKLKNRI
RWKGLGVARTQDDVALLQAEVENMHMEERRLDETIREMRERLKSLSEDDHNKQWLYVTE-
--------QNETLIAIKAPHGTTLEVPDPDEAVERRYQILLRSTMGPIDVYLVSRFE
>scaffold-TWUW-2011765-Anthoceros_agrestis-A
DSSLGLLTKKFIDLIKQADDGVLDLNKAADTLNVQKRRIYDITNVLEGIGLIEKKLKNRI
RWKGLGVSRSPDDVALLQSEVENLHMEERRLDETIRDMRDKLKSLSEDEHNKQWLYVTED
DIKSLPCFQNETLIAIKAPHGTTLEVPDPDEAVERRYQILLRSTMGPIDVYLVSRFE
>scaffold-WCZB-2017476-Phaeoceros_carolinianus-gametophyte
DSSLGLLTKKFIDLIKQADDGVLDLNKAADTLHVQKRRIYDITNVLEGIGLIEKKLKNRI
RWKGLGVARTQDDVALLQAEVENMHMEERRLDETIRDMRERLKSLSEDEHNKQWLYVTED
DIKSLPCFQNETLIAIKAPHGTTLEVPDPDEAVERRYQILLRSTMGPIDVYLVSRFE
>scaffold-WEEQ-2010943-Phaeoceros_carolinianus-gametophyte_1575
DSSLGLLTKKFIDLIKQADDGVLDLNKAADTLHVQKRRIYDITNVLEGIGLIEKKLKNRI
RWKGLGVARTQDDVALLQAEVENMHMEERRLDETIRDMRERLKSLSEDEHNKQWLYVTED
DIKSLPCFQNETLIAIKAPHGTTLEVPDPDEAVERRYQILLRSTMGPIDVYLVSRFE
>scaffold-ZFRE-2018103-Phaeoceros_carolinianus-sporophyte_1575
DSSLGLLTKKFIDLIKQADDGVLDLNKAADTLNVQKRRIYDITNVLEGIGLIEKKLKNRI
RWKGLGVSRSPDDVALLQSEVESMQMEERRLDETIRDMRDKLKSLSEDEHNKQWLYVTED
DIKSLPCFQNETLIAIKAPHGTTLEVPDPDEAVERRYQILLRSTMGPIDVYLVSRFE
>scaffold-ZFRE-2018104-Phaeoceros_carolinianus-sporophyte_1575
-SSLGLLTKKFIDLIKQADDGVLDLNKAADTLHVQKRRIYDITNVLEGIGLIEKKLKNRI
RWKGLGVARTEDDVALLQAEVENMHMEERRLDETIRDMRERLKSLSEDEHNKQWLYVTED
DIKSLPCFQNETLIAIKAPHGTTLEVPDPDEAVERRYQILLRSTMGPIDVYLVSRFE
>scaffold-FITN-2018284-Treubia_lacunosa
DSSLGLLTKKFIDLINQAEDGVLDLNKAADTLRVQKRRIYDITNVLEGIGLIEKKLKNRI
RWKGLGVSRPGDELSMLQGEVDSMHMEERKLDDTIREMREKLRVLSEDENNKQWLYVTED
DIKSLPCFQNETLIAIKAPHGTTLEVPDPDEAVERRYQILLRSTMGPIDVYLVSRFE
>scaffold-HMHL-2001412-Marchantia_paleacea-non_mycorrizal
DSSLGLLTKKFIDLIKQADDGVLDLNKAADTLNVQKRRIYDITNVLEGIGLIEKKLKNRI
RWKGLGVLRPADDAAALQAEIDELLAAERRMDERISEMREKLRALSENEANKQWLYVTEE
DIKNLPCFQNETLLAIKAPHGTTLEVPDPDETVERRYQILLRSNMGPIDVYLVSRFQ
>scaffold-HMHL-2001414-Marchantia_paleacea-non_mycorrizal
DSSLGLLTKKFIDLIKQADDGVLDLNKAADTLNVQKRRIYDITNVLEGIGLIEKKLKNRI
RWKGLGVLRPADDAAALQAEIDELLAAERRMDERISEMREKLRALSENEANKQWLYVTEE
DIKNLPCFQNETLLAIKAPHGTTLEVPDPDETVERRYQILLRSNMGPIDVYLVSRFQ
>scaffold-IHWO-2011626-Marchantia_paleacea-mycorrizal
DSSLGLLTKKFIDLIKQADDGVLDLNKAADTLNVQKRRIYDITNVLEGIGLIEKKLKNRI
RWKGLGVLRPADDAAALQAEIDELLAAERRMDERISEMREKLRALSENEANKQWLYVTEE
DIKNLPCFQNETLLAIKAPHGTTLEVPDPDETVERRYQILLRSNMGPIDVYLVSRFQ
>scaffold-IHWO-2011627-Marchantia_paleacea-mycorrizal
DSSLGLLTKKFIDLIKQADDGVLDLNKAADTLNVQKRRIYDITNVLEGIGLIEKKLKNRI
RWKGLGVLRPADDAAALQAEIDELLAAERRMDERISEMREKLRALSENEANKQWLYVTEE
DIKNLPCFQNETLLAIKAPHGTTLEVPDPDETVERRYQILLRSNMGPIDVYLVSRFQ
>scaffold-IRBN-2010002-Scapania_nemorosa
DSSLGLLTKKFIDLIKQAEDGVLDLNRAADTLHVQKRRIYDITNVLEGIGLIEKKLKNRI
RWKGLGASRPVDDLSSLQGEVEDLTLEERRLDDSIREMRERLRILSEDNNNKQWLYVTED
DIKSLPCFQNETLIAIKAPHGTTLEVPDPDEAVERRYQILLRSTMGPIDVYLVSRFE
>scaffold-KRUQ-2013692-Porella_navicularis
DSSLGLLTKKFIDLIKQAEDGVLDLNKAADTLNVQKRRIYDITNVLEGIGLIEKKLKNRI
RWKGLGVSRPGDDVSLLQGEVEGLSVEERRLDDSIRDMRERLRILSEDNNNKQWLYVTED
DIKSLPCFQNETLIAIKAPHGTTLEVPDPDEAVERRYQILLRSTMGPIDVYLVSRFE
>scaffold-KRUQ-2013693-Porella_navicularis
DSSLGLLTKKFIDLIKQAEDGVLDLNKAADTLNVQKRRIYDITNVLEGIGLIEKKLKNRI
RWKGLGVSRPGDDVSLLQGEVEGLSVEERRLDDSIRDMRERLRILSEDNNNKQWLYVTED
DIKSLPCFQNETLIAIKAPHGTTLEVPDPDEAVERRYQILLRSTMGPIDVYLVSRFE
>scaffold-LFVP-2008318-Marchantia_paleacea-2_samples_combined
DSSLGLLTKKFIDLIKQADDGVLDLNKAADTLNVQKRRIYDITNVLEGIGLIEKKLKNRI
RWKGLGVLRPADDAAALQAEIDELLAAERRMDERISEMREKLRALSENEANKQWLYVTEE
DIKNLPCFQNETLLAIKAPHGTTLEVPDPDETVERRYQILLRSNMGPIDVYLVSRFQ
>scaffold-LFVP-2008319-Marchantia_paleacea-2_samples_combined
DSSLGLLTKKFIDLIKQADDGVLDLNKAADTLNVQKRRIYDITNVLEGIGLIEKKLKNRI
RWKGLGVLRPADDAAALQAEIDELLAAERRMDERISEMREKLRALSENEANKQWLYVTEE
DIKNLPCFQNETLLAIKAPHGTTLEVPDPDETVERRYQILLRSNMGPIDVYLVSRFQ
>scaffold-LFVP-2008320-Marchantia_paleacea-2_samples_combined
DSSLGLLTKKFIDLIKQADDGVLDLNKAADTLNVQKRRIYDITNVLEGIGLIEKKLKNRI
RWKGLGVLRPADDAAALQAEIDELLAAERRMDERISEMREKLRALSENEANKQWLYVTEE
DIKNLPCFQNETLLAIKAPHGTTLEVPDPDETVERRYQILLRSNMGPIDVYLVSRFQ
>scaffold-NRWZ-2009415-Metzgeria_crassipilis
DSSLGLLTKKFIDLIKQAEDGVLDLNKAADTLHVQKRRIYDITNVLEGIGLIEKKLKNRI
RWKGLGVTRPLDDVTMLQGQVDELTLEERRLDDHIRDMREKLRMLSEDSNSKQWLYVTED
DIKALPCFQNETLIAIKAPHGTTLEVPDPDEAVERRYQILLRSTMGPIDVYLVSRFE
>scaffold-TFYI-2074902-Marchantia_emarginata
DSSLGLLTKKFIDLIKQADDGVLDLNKAADTLNVQKRRIYDITNVLEGIGLIEKKLKNRI
RWKGLGVIRPGDDAAALQAEIDEMLAAERRMDERISGMREKLRVLSENEQNKQWLYVTEE
DIKNLPCFQNETLIAIKAPHGTTLEVPDPDETVERRYQILLRSNMGPIDVYLVSRFQ
>scaffold-TXVB-2013056-Lunularia_cruciata
DNSLGLLTKKFIDLIKQADDGVLDLNKAADTLHVQKRRIYDITNVLEGIGLIEKKLKNRI
RWKGLGVLRPGDDATALQAEIEHMLMKEREMDERISQMREKLRILSEDETNKQWLYVTEE
DIKNLPCFQNETLIAIKAPHGTTLEVPDPDEAVERRYQILLRSNMGPIDVYLVSRFQ
>scaffold-UUHD-2011788-Porella_pinnata
DSSLGLLTKKFIDLIKQAEDGVLDLNKAADTLNVQKRRIYDITNVLEGIGLIEKKLKNRI
RWKGLGVSRPGDDVSLLQGEVEDLCVEERRLDNSIRDMRERLRILSEDNNNKQWLYVTED
DIKGLPCFQNETLIAIKAPHGTTLEVPDPDEAVERRYQILLRSTMGPIDVYLVSRFE
>scaffold-WZYK-2013977-Bazzania_trilobata
DSSLGLLTKKFIDLIKQAEDGVLDLNRAADTLHVQKRRIYDITNVLEGIGLIEKKLKNRI
RWKGLGVSRPADDLSSLQGEVEDLTLKERRLDDSIREMRERLRNLSEDNNNKQWLYVTED
DIKSLPCFQNETLIAIKAPHGTTLEVPDPDEAVERRYQILLRSTMGPIDVYLVSRFE
>scaffold-ABIJ-2004370-Selaginella_lepidophylla
DSSLGLLTKKFINLIDQAEDGVLDLNNAADTLHVQKRRIYDITNVLEGIGLIEKKLKNRI
RWKGLGLAADSGLLSTLQSEVDELHAQEESLDDKIRLMREKLKAVCEDSNNQERLYVTED
DIKGLPCFQNETLIAIKAPQGTTLEVPDPDEAVERRYQILLRSAFGPIDVYLVSESN
>scaffold-ABIJ-2039245-Selaginella_lepidophylla
DSSLGLLTKKFIDLLKQAEDGVLDLNKAAETLKVQKRRIYDITNVLEGIGLIEKKLKNRI
RWKGLGFATPTPDMSAFKAEVDDLHLEERDLDESIREMREKLKMLSEDENNKQWLYVTED
DIKSLPCFRNETLIAIKAPHGTTLEVPDPDEAVERRYQILLRSTMGPIDVYLVSRFE
>scaffold-KJYC-2002771-Selaginella_willdenowii
DNSLGLLTKKFIHLINQAEDGVLDLNNAVGTLGVQKRRIYDITNVLEGIGLIEKKLKNRI
RWKGLGLSLGAAGVSNVQIETEELHAEELSLDQRIRESREELRKICEDDKNKQWLYVTED
DIKGLPALQNATLIAIKAPQGTTLEVPDPDEEVERRFQILLRSTSGPIDVYLVSRFE
>scaffold-KJYC-2011310-Selaginella_willdenowii
DSSLGLLTKKFIDLLKQADDGVLDLNVAADTLRVQKRRIYDITNVLEGIGLIEKKLKNRI
RWKGLGFSNM-PDLSAFQAEIENLHVEERELDESIREMRERLKTISEDDNNKQWLYVTED
DIKSLPYFRNKTLIAIKAPHGTTLEVPDPDEAVERRFQILLRSQMGPIDVYLVSRFE
>scaffold-KUXM-2002599-Selaginella_selaginoides
DSSLGLLTKKFIDLIKQADDGVLDLNKAADTLRVQKRRIYDITNVLEGIGLIEKKLKNRI
RWKGLGLM--VGELSMIQAQVDNMHMEERELDENIRVMREKLKMLSEDENNKQWLYVTED
DIKSLPCFYNETLIAIKAPHGTTLEVPDPDEAVERRYQILLRSTLGPIDVYLVSRFE
>scaffold-KUXM-2010964-Selaginella_selaginoides
DSSLGLLTKKFINLINQADDGILDLNIAADTLSVQKRRIYDITNVLEGIGLIEKKLKNRI
RWKGLGLSR-PDELSILQAEVDDLHKEESDLDDSIRIMRENLKSICEDELNKQWLYVTED
DIKGLPCFQNETLIAIKAPQGTTLEVPDPDEAVERRYQILLRSTTGPIDVYLVSRFE
>scaffold-LGDQ-2002850-Selaginella_apoda
DSSLGLLTKKFIDLLKQAEDGVLDLNKAAETLKVQKRRIYDITNVLEGIGLIEKKLKNRI
RWKGLGFATPTPDMSAFQIEVDDLHLEERDLDESIREMREKLKMLSEDENNKQWLYVTED
DIKSLPCFRNETLIAIKAPHGTTLEVPDPDEAVERRYQILLRSTMGPIDVYLVSRFE
>scaffold-LGDQ-2005980-Selaginella_apoda
DSSLGLLTKKFINLIDQAEDGVLDLNNAADTLHVQKRRIYDITNVLEGIGLIEKKLKNRI
RWKGLGLATDSGLVATLQSEVDELHAQEESLDEKIRLMREKLKAVCEDPSNRDRLFVTED
DIKGLSCFQNETLIAIKAPQGTTLEVPDPDEAVERRYQILLRSDFGPIDVYLVSEPN
>scaffold-PKOX-2100579-Isoetes_tegetiformans
DSSLGLLTKKFIDLINQAEDGVLDLNKAADTLRVQKRRIYDITNVLEGIGLIEKKLKNRI
RWKGLGVSRPGDELSMLQGEVDSMHMEERKLDDTIREMREKLRVLSEDENNKQWLYVTED
DIKSLPCFQNETLIAIKAPHGTTLEVPDPDEAVERRYQILLRSTMGPIDVYLVSRFE
>scaffold-PQTO-2075009-Lycopodium_deuterodensum
DSSLGLLTKKFINLIKQADDGVLDLNRAADTLHVQKRRIYDITNVLEGIGLIEKKLKNRI
QWKGLGISKIADEVSLLQTDIDQLSKEEHALDENIREMRDKLRTFSEDENHKQWMYVTED
DIKNIPCFQNKTLIAIKAPHGTALDVPEPDEGVDRRYQLLLSSTMGPIDLYLVSGF-
>scaffold-XNXF-2004277-Dendrolycopodium_obscurum
DSSLGLLTKKFISLIKQADDGVLDLNRAADTLHVQKRRIYDITNVLEGIGLIEKKLKNRI
QWKGLGISKIADEVSLLQTDIDHLSKEERELDENTREMRENLRTFSEDENHKQWLYVTED
DIKNIPCFQNKTLIAIKAPHGTALDVPDPDEGVDRQYQLLLQSTTGPIDLYLVSGFK
>scaffold-YHZW-2006120-Huperzia_selago-2_samples_combined
--------KKFINLIKQADDGVLDLNRAADTLHVQKRRIYDITNVLEGIGLIEKKLKNRI
QWKGLGISKIDGEVASLQADVDHLSKEEHELDENIRAMRDKLKTFSDDEKHKQWLYVTED
DIKNIPCFQNKTLIAIKAPHGTALDVPDPDEAVERRYQLLLQSTFGPIDLYLVSGFK
>scaffold-YHZW-2006121-Huperzia_selago-2_samples_combined
--------KKFINLIKQADDGVLDLNRAADTLHVQKRRIYDITNVLEGIGLIEKKLKNRI
QWKGLGISKIDGEVASLQADVDHLSKEEHELDENIRAMRDKLKTFSDDEKHKQWLYVTED
DIKNIPCFQNKTLIAIKAPHGTALDVSDPDEAAERRYQLLLQSTLGPIDLYLVSGFK
>scaffold-YHZW-2024675-Huperzia_selago-2_samples_combined
--------------------------------NVQKRRIYDITNVLEGIGLIEKKLKNRI
RWKGMGMSKSADEMAVLQIDLDSLHLEEQNLDERIRQMSEKLRVISEDENNKQWLYVTED
DIKNLPCFQNETLIAIKAPHGTTLEVPDPDDAVERRYQILLHSTTGPIDVYLVSRFE
>scaffold-YHZW-2037980-Huperzia_selago-2_samples_combined
DNSLGLLTKKFIDLLKQADDGVLDLNEAADTLHVQKRRIYDITNVLEGIGLIEKKLKNNI
CWRGMGMCKAADEMKELQMDLDSMHVQEQNLDERIRQMRERLRVLSEDENNKQWLYVTED
DIKNLPCFQNETLIAIKAPHGTTLEVPDPDDAVEKRYQILLHSSMGPIDVYLVSRFE
>scaffold-ZFGK-2005739-Selaginella_kraussiana
DSSLGLLTKKFINLIHQAEDGVLDLNNAADVLHVQKRRIYDITNVLEGIGLIEKKLKNRI
RWKGLGMSRAPEATLALQGEVDALHMQEAQLDETIRLMREKCKDVCEDDNNKQWLYVTED
DIKSLPCFQNETLIAIKAPQGTTLEVPDPDEAVERRFQILLRSTKGPIDVYLVSRFE
>scaffold-ZYCD-2004817-Selaginella_acanthonota
DSSLGLLTKKFIDLLKQADDGVLDLNKAADALRVQKRRIYDITNVLEGIGLIEKKLKNRI
RWKGLGLA-TGDDVAKFQTEVDNLHKEEQKLDEGIREMREKLKMVTEDENNKQWLYVTED
DIKSLPCFRNETLIAIKAPHGTTLEVPDPDEAVERRYQILLRSTMGPIDVYLVSRFE
>scaffold-ZZOL-2006809-Selaginella_stauntoniana
DSSLGLLTKKFINLIDQAEDGVLDLNNAADTLHVQKRRIYDITNVLEGIGLIEKKLKNRI
RWKGLGLSADSGLLSSLQSEVDDLHAQEESLDEKIRAMREKLKTMCEDVSNQQWLYVTED
DIKGLPCFQNETLIAIKAPQGTTLEVPDPDEAVERRYQILLRSAFGPIDVYLVSHYG
>scaffold-ZZOL-2053774-Selaginella_stauntoniana
DSSLGLLTKKFIDLLKQAEDGVLDLNKAAETLKVQKRRIYDITNVLEGIGLIEKKLKNRI
RWKGLGFTTPTPDMTAFKSEVDELHVEERDLDESIREMREKLKMLSEDENNKQWLYVTED
DIKSLPCFRNETLIAIKAPHGTTLEVPDPDEAVERRYQILLRSTMGPIDVYLVSRFE
>scaffold-AWOI-2003318-Diphyscium_foliosum
DSSLGLLTKKFIDLIKQADDGVLDLNKAADTLHVQKRRIYDITNVLEGIGLIEKKLKNRI
RWKGLGMARTADDFTALQAEVEELRNEEAKLDESIGEMRERLRSLSEDEHNKQWLYVTED
DIKNLPCFQNETLIAIKAPHGTTLEVPDPDEAVERRFQILLRSNMGPIDVYLVSRFE
>scaffold-AWOI-2003319-Diphyscium_foliosum
DSSLGLLTKKFIDLIKQADDGVLDLNKAADTLHVQKRRIYDITNVLEGIGLIEKKLKNRI
RWKGLGMARTADDFTALQAEVEELRNEEAKLDESIGEMRERLRSLSEDEHNKQWLYVTED
DIKNLPCFQNETLIAIKAPHGTTLEVPDPDEAVERRFQILLRSNMGPIDVYLVSRFE
>scaffold-AWOI-2003320-Diphyscium_foliosum
DSSLGLLTKKFIDLIKQADDGVLDLNKAADTLHVQKRRIYDITNVLEGIGLIEKKLKNRI
RWKGLGMARTADDFTALQAEVEELRNEEAKLDESIGEMRERLRSLSEDEHNKQWLYVTED
DIKNLPCFQNETLIAIKAPHGTTLEVPDPDEAVERRFQILLRSNMGPIDVYLVSRFE
>scaffold-JADL-2002223-Rhynchostegium_serrulatum
DSSLGLLTKKFIDLIKQADDGVLDLNKAADTLHVQKRRIYDITNVLEGIGLIEKKLKNRI
RWKGMGMARTVDDAAELQAEVEDLRIQEKKLDENISEMRERLRSLSEDEQNKQWLYVTEE
DIKNLPCFQNETLIAIKAPLGTTLEVPDPDEAVERRFQILLRSSMGPIDLYLVSRFE
>scaffold-QKQO-2010900-Pseudotaxiphyllum_elegans
DSSLGLLTKKFIDLIKQADDGVLDLNKAADTLHVQKRRIYDITNVLEGIGLIEKKLKNRI
RWKGMGMARTVDDAAELQAEVEDLRLQEKKLDENISEMRERLRSLSEDEQNKQWLYVTEE
DIKNLPCFQNETLIAIKAPLGTTLEVPDPDEAVERRFQILLRSSMGPIDLYLVSRFE
>scaffold-RDOO-2016463-Racomitrium_varium
DSSLGLLTKKFIDLIKQAEDGVLDLNKAADTLNVQKRRIYDITNVLEGIGLIEKKLKNRI
RWKGLGMARTADDAAGLQAEVEDLRNEEKRLDESISEMRERLRCLSEDDHNKQWLYVTED
DIKNLPCFQNETLIAIKAPLGTTLEVPDPDEAVERRFQILLRSTMGPIDVYLVSRFE
>scaffold-SZYG-2008986-Polytrichum_commune
DSSLGLLTKKFITLMKQAEDGVLDLNKAADTLNVQKRRIYDITNVLEGIGLIEKKLKNRI
RWKGLGMARTADDVSALQAEVEELQSEEARLDASIGEMRERLRSLSEDEHNKQWLYVTED
DIKNLPCFQNETLIAIKAPHGTTLEVPDPDEAVERRFQILLRSTMGPIDVYLVSRFE
>scaffold-UHLI-2001091-Sphagnum_recurvum
DSSLGLLTKKFVNLIKQAEDGVLDLNKAADTLHVQKRRIYDITNVLEGVGLIEKKLKNRI
QWKGLAVAKPADDEAALQAEVEKLHMVEQSLDERIREMRERLRTLSENEKNKQWLYVTDE
DIKSLSCFQNETLIAIKAPHGTTLEVPDPDEAVERRFQILLRSTMGPIDVYLVSRFE
>scaffold-UHLI-2001092-Sphagnum_recurvum
DSSLGLLTKKFVNLIKQAEDGVLDLNKAADTLHVQKRRIYDITNVLEGVGLIEKKLKNRI
QWKGLAVAKPADDEAALQAEVEKLHMVEQSLDERIREMRERLRTLSENEKNKQWLYVTDE
DIKSLSCFQNETLIAIKAPHGTTLEVPDPDEAVERRFQILLRSTMGPIDVYLVSRFE
>scaffold-UHLI-2001093-Sphagnum_recurvum
DSSLGLLTKKFVNLIKQAEDGVLDLNKAADTLHVQKRRIYDITNVLEGVGLIEKKLKNRI
QWKGLAVAKPADDEAALQAEVEKLHMVEQSLDERIREMRERLRTLSENEKNKQWLYVTDE
DIKSLSCFQNETLIAIKAPHGTTLEVPDPDEAVERRFQILLRSTMGPIDVYLVSRFE
>scaffold-UHLI-2001094-Sphagnum_recurvum
DSSLGLLTKKFVNLIKQAEDGVLDLNKAADTLHVQKRRIYDITNVLEGVGLIEKKLKNRI
QWKGLAVAKPADDEAALQAEVEKLHMVEQSLDERIREMRERLRTLSENEKNKQWLYVTDE
DIKSLSCFQNETLIAIKAPHGTTLEVPDPDEAVERRFQILLRSTMGPIDVYLVSRFE
>scaffold-UHLI-2001095-Sphagnum_recurvum
DSSLGLLTKKFVNLIKQAEDGVLDLNKAADTLHVQKRRIYDITNVLEGVGLIEKKLKNRI
QWKGLAVAKPADDEAALQAEVEKLHMVEQSLDERIREMRERLRTLSENEKNKQWLYVTDE
DIKSLSCFQNETLIAIKAPHGTTLEVPDPDEAVERRFQILLRSTMGPIDVYLVSRFE
>scaffold-WNGH-2005819-Aulacomnium_heterostichum
DSSLGLLTKKFIDLIKQADDGVLDLNKAADTLNVQKRRIYDITNVLEGIGLIEKKLKNRI
RWKGHGMARTADDAVGLQAEVEELRNEEKKLDESISDMRERLRCLSEDEHNKQWLYVTED
DIKNLPCFQNETLIAIKAPLGTTLEVPDPDEAVERRFQILLRSTMGPIDVYLVSRFE
>scaffold-WOGB-2000881-Andreaea_rupestris
DSSLGLLTKKFIDLIKQAEDGVLDLNKAADTLHVQKRRIYDITNVLEGIGLIEKKLKNRI
RWKGLGMARTADDAAALQAEVEELHTEEQRLDESIGEMREKLRSLSEDEHNKQWLYVTED
DIKNLPCFQNETLIAIKAPHGTTLEVPDPDEAVERRFQILLRSTMGPIDVYLVSRFE
>scaffold-WSPM-2003402-Loeskeobryum_brevirostre
DSSLGLLTKKFIDLIKQAEDGVLDLNKAADTLHVQKRRIYDITNVLEGIGLIEKKLKNRI
RWKGMGMARTVDDAAELQAEVEDLRIQEKKLDENISEMRERLRSLSEDEQNKQWLYVTEE
DIKNLPCFQNETLIAIKAPLGTTLEVPDPDEAVERRFQILLRSSMGPIDLYLVSRFE
>scaffold-WSPM-2003404-Loeskeobryum_brevirostre
DSSLGLLTKKFIDLIKQAEDGVLDLNKAADTLHVQKRRIYDITNVLEGIGLIEKKLKNRI
RWKGMGMARTVDDAAELQAEVEDLRIQEKKLDENISEMRERLRSLSEDEQNKQWLYVTEE
DIKNLPCFQNETLIAIKAPLGTTLEVPDPDEAVERRFQILLRSSMGPIDLYLVSRFE
>scaffold-YWNF-2010701-Hedwigia_ciliata
DSSLGLLTKKFIDLIKQADDGVLDLNKAADTLNVQKRRIYDITNVLEGIGLIEKKLKNRI
RWKGHGIARTADDAVGLQAEVEELRNEEKKLDESISEMRERLRCLSEDEHNKQWLYVTED
DIKNLPCFQNETLIAIKAPLGTTLEVPDPDEAVERRFQILLRSTMGPIDVYLVSRFE
>scaffold-ZQRI-2017244-Timmia_austriaca
DSSLGLLTKKFIDLIKQADDGVLDLNKAADTLNVQKRRIYDITNVLEGIGLIEKKLKNRI
RWKGLGMARTADDAAGLQAEVEDLRSEEKKLDESISEMRERLRCLSEDDHNKQWLYVTED
DIKNLPCFQNETLIAIKAPLGTTLEVPDPDEAVERRFQILLRSTMGPIDVYLVSRFE
>scaffold-ZTHV-2013497-Atrichum_angustatum
DSSLGLLTKKFITLMKQAEDGVLDLNKAADTLNVQKRRIYDITNVLEGIGLIEKKLKNRI
RWKGLGMARTADDVSALQAEVEELQSEEARLDASIGEMRERLRSLSEDEHNKQWLYVTED
DIKNLPCFQNETLIAIKAPHGTTLEVPDPDEAVERRFQILLRSTMGPIDVYLVSRFE
