# Supplementary material for: Water‐related innovations in land plants evolved by different patterns of gene cooption and novelty
Source: New Phytol. 2022 Feb 8;235(2):732–42. doi: 10.1111/nph.17981 (PMC9303528; doi:10.1111/nph.17981)
Supplement: Supplementary file 3 — Dataset S3 Fasta alignments and phylogenetic trees. [file NPH-235-732-s005.zip › Supplementary_Data_3_fasta_alignments_trees/Roots/Lateral_roots/E2Fa_Q9FNY0_w_outgroup.fasta.1kp.r2.treefile]

(Cyanidioschyzon_merolae_M1VHZ1_M1VHZ1_Transcription_factor_E2F_CYME_CMT067C:2.9185079400,(((((((((((((((((Arabidopsis_thaliana_Q9FNY0_E2FA_Transcription_factor_E2FA_E2FA:0.0000020028,Arabidopsis_thaliana_F4ILT1_F4ILT1_E2F_transcription_factor_3_E2F3:0.0435013454)100:0.3135360195,Arabidopsis_thaliana_Q9FV71_E2FB_Transcription_factor_E2FB_E2FB:0.2507469047)97:0.0681992244,((Arabidopsis_thaliana_Q9FV70_E2FC_Transcription_factor_E2FC_E2FC:0.0000023832,Arabidopsis_thaliana_F4HV47_F4HV47_Winged-helix_DNA-binding_transcription_factor_family_protein_ATE2F2:0.0000023832)100:0.8412631456,(Brachypodium_distachyon_I1IVT9_I1IVT9_Uncharacterized_protein_LOC100829559:0.3676853538,Oryza_sativa_indica_B8AUA3_B8AUA3_Uncharacterized_protein_OsI_14607:0.1957549827)100:0.6390852346)94:0.2932379265)48:0.0000028063,(((Brachypodium_distachyon_I1IU74_I1IU74_Uncharacterized_protein_LOC100839650:0.0504754177,Oryza_sativa_indica_A2ZIA2_A2ZIA2_Uncharacterized_protein_OsI_37545:0.0040206497)100:0.1933470829,(((Brachypodium_distachyon_I1IAA4_I1IAA4_Uncharacterized_protein_LOC100823596:0.0458654525,Brachypodium_distachyon_I1IXL0_I1IXL0_Uncharacterized_protein_OS_Brachypodium_distachyon_PE_4_SV_1:0.5798951564)62:0.0003202444,Oryza_sativa_indica_B8AJ35_B8AJ35_Uncharacterized_protein_OsI_07553:0.0117332859)98:0.0323366249,Oryza_sativa_indica_B8ATP4_B8ATP4_Uncharacterized_protein_OsI_15841:0.7703760412)74:0.1177120888)72:0.0758806697,scaffold-AKXB-2009742-Phaeomegaceros_coriaceus:2.8203812081)85:0.1038110840)80:0.0493759704,Amborella_trichopoda_W1NTM7_W1NTM7_Uncharacterized_protein_AMTR_s00220p00023690:0.2243436924)74:0.0518971794,Amborella_trichopoda_U5D432_U5D432_Uncharacterized_protein_AMTR_s00030p00231260:0.1228457590)92:0.0540354357,((Ginkgo_biloba_Gb_10097:0.0326019569,Sequoiadendron_giganteum_SEGI_10860:0.5271678451)91:0.0060093934,(((Abies_alba_AALBA5B312693P1:0.0000023832,Abies_alba_AALBA5B312693P2:0.0000023832)99:0.0163947962,(Picea_taeda_PITA_23822:0.0500035033,Pseudotsuga_menziesii_PSME_15068:0.0532566213)83:0.0160950379)77:0.0448349492,(Picea_taeda_PITA_10892:1.6041837307,Sequoiadendron_giganteum_SEGI_19642:0.1902275657)77:0.2725586955)96:0.0530432872)99:0.1199075998)70:0.0342770710,(Ginkgo_biloba_Gb_41248:0.0000021392,(((Abies_alba_AALBA5B1107048P1_partial_cds:0.0000023832,Pseudotsuga_menziesii_PSME_11591:0.0265558835)11:0.0000021096,(((Abies_alba_AALBA5B1107048P2_partial_cds:0.0000023832,(((Picea_lambertina_PILA_11822:0.0000000000,scaffold-JBND-2014009-Pinus_ponderosa:0.0000000000):0.0000023832,scaffold-DZQM-2014793-Pinus_radiata:0.0000023832)84:0.0000025226,Picea_taeda_PITA_13482:0.0356817129)68:0.0000023633)61:0.0087999352,scaffold-VSRH-2057555-Abies_lasiocarpa:0.0361575320)26:0.0000028918,scaffold-AQFM-2082177-Pseudolarix_amabilis:0.0000023832)23:0.0000022012)83:0.0049925172,(((Sequoiadendron_giganteum_SEGI_06640:0.2094944968,(((Sequoiadendron_giganteum_SEGI_21870:0.5144501911,scaffold-QSNJ-2005636-Taiwania_cryptomerioides:0.0000029956)86:0.0086768804,((((scaffold-GMHZ-2146996-Cryptomeria_japonica-2_samples_combined:0.0000020064,scaffold-HOUF-2111540-Cryptomeria_japonica-leaf:0.0000023832)65:0.0000020077,scaffold-YYPE-2070281-Austrocedrus_chilensis:0.0088023874)90:0.0087541757,(scaffold-JDQB-2071703-Neocallitropsis_pancheri:0.0000023832,scaffold-RMMV-2008732-Callitris_macleayana:0.0176593216)91:0.0087708948)34:0.0000020394,scaffold-OXGJ-2046917-Glyptostrobus_pensilis:0.0000020632)24:0.0000027062)49:0.0000029964,(scaffold-GJTI-2010485-Cephalotaxus_harringtonia-leaves:0.0000021005,scaffold-NVGZ-2018946-Cephalotaxus_harringtonia-2_samples_combined:0.0000024234)99:0.0360500376)91:0.0352030497)98:0.0531087672,((scaffold-MHGD-2074447-Microcachrys_tetragona:0.0179333114,(scaffold-PLYX-2016380-Falcatifolium_taxoides-2_samples_combined:0.0088810164,scaffold-XLGK-2059240-Podocarpus_rubens:0.0000021028)100:0.0179002907)100:0.0180704492,scaffold-ZQWM-2091006-Lagarostrobos_franklinii:0.0000020543)99:0.0413733668)98:0.1167798174,scaffold-GAMH-2055832-Tsuga_heterophylla:0.0080147817)92:0.0280365140)96:0.0222458058)96:0.0260638728)53:0.0097973598,scaffold-GNQG-2016033-Encephalartos_barteri:0.0388211842)93:0.0812213611,((((((((Azolla_filiculoides_s0006.g009894:0.1794048322,Azolla_filiculoides_s0486.g073417:0.1059508055)99:0.0339591914,((Salvinia_cucullata_v1.1_s0017.g007346:0.2369661465,scaffold-BMJR-2060420-Adiantum_raddianum:0.0243627316)73:0.0150876476,(Salvinia_cucullata_v1.1_s0081.g018007:0.2949624855,((scaffold-IXLH-2022913-Polypodium_hesperium-B_type:0.0094662032,(scaffold-UFJN-2089644-Diplazium_wichurae:0.0189255149,scaffold-VITX-2099581-Blechnum_spicant:0.0000029303)97:0.0094506771)82:0.0010849841,scaffold-NWWI-2128965-Nephrolepis_exaltata:0.0494257522)94:0.0030283041)57:0.0239674228)97:0.0483805079)99:0.1596158335,scaffold-EWXK-2024591-Thyrsopteris_elegans:0.2365851059)57:0.0160914156,((Azolla_filiculoides_s0130.g049084:0.1966451876,Salvinia_cucullata_v1.1_s0036.g011595:0.5531544902)86:0.0350640616,(((scaffold-BMJR-2009321-Adiantum_raddianum:0.0835359618,scaffold-UJTT-2025870-Pityrogramma_trifoliata:0.1119502758)100:0.0953192466,(((scaffold-CJNT-2079597-Polypodium_glycyrrhiza:0.0087399087,scaffold-GYFU-2106837-Polypodium_hesperium-A_type:0.0091511787)100:0.0554446058,scaffold-UFJN-2088818-Diplazium_wichurae:0.0000020426)94:0.0012997439,scaffold-WGTU-2005269-Leucostegia_immersa:0.0469057348)78:0.0000025867)99:0.0563533955,(scaffold-UWOD-2019781-Plagiogyria_japonica:0.0000023832,scaffold-UWOD-2019782-Plagiogyria_japonica:0.0000023832)99:0.0288296519)97:0.0145353860)85:0.0551024504)86:0.0693199679,Salvinia_cucullata_v1.1_s0001.g000136:0.0283293745)99:0.0714910494,scaffold-RFMZ-2010044-Osmundastrum_cinnamomeum-B:0.0172492641)96:0.0200989377,((scaffold-VIBO-2007961-Osmunda_javanica:0.0000023832,scaffold-VIBO-2007963-Osmunda_javanica:0.0000023832)100:0.0977543098,scaffold-VIBO-2007962-Osmunda_javanica:0.0124945904)50:0.0280724637)57:0.0376712560,scaffold-UGNK-2110309-Marattia_attenuata:0.0930583368)81:0.0143120633)75:0.0211399419,(((((((((Selaginella_moellendorffii_D8TDW4_D8TDW4_Uncharacterized_protein_E2F2-1__Fragment__E2F2-1:0.0000023832,scaffold-ZZOL-2053774-Selaginella_stauntoniana:0.0000023832)83:0.0000023832,Selaginella_moellendorffii_D8TCC4_D8TCC4_Uncharacterized_protein_E2F2-2__Fragment__E2F2-2:0.0089901834)100:0.0466722174,scaffold-ABIJ-2039245-Selaginella_lepidophylla:0.0000021613)100:0.0093349149,scaffold-LGDQ-2002850-Selaginella_apoda:0.0098523028)100:0.0721154577,scaffold-KJYC-2011310-Selaginella_willdenowii:0.1654918630)100:0.0379312013,scaffold-ZYCD-2004817-Selaginella_acanthonota:0.1407648671)99:0.0511922921,scaffold-KUXM-2002599-Selaginella_selaginoides:0.1100762950)85:0.0603105400,(((scaffold-PQTO-2075009-Lycopodium_deuterodensum:0.0490891674,scaffold-XNXF-2004277-Dendrolycopodium_obscurum:0.0630309059)98:0.0243802645,(scaffold-YHZW-2006120-Huperzia_selago-2_samples_combined:0.0065692375,scaffold-YHZW-2006121-Huperzia_selago-2_samples_combined:0.0206208629)100:0.1066048401)100:0.2996057538,(scaffold-YHZW-2024675-Huperzia_selago-2_samples_combined:0.0595386207,scaffold-YHZW-2037980-Huperzia_selago-2_samples_combined:0.1507780859)100:0.1677067006)96:0.0530936080)45:0.0231488542,(((((((Selaginella_moellendorffii_D8T0B3_D8T0B3_Uncharacterized_protein_E2F1-2_E2F1-2:0.0000000000,scaffold-ZZOL-2006809-Selaginella_stauntoniana:0.0000000000):0.0000023832,Selaginella_moellendorffii_D8SK88_D8SK88_Uncharacterized_protein_E2F1-1_E2F1-1:0.0000023832)100:0.0399039040,(scaffold-ABIJ-2004370-Selaginella_lepidophylla:0.0000022903,scaffold-LGDQ-2005980-Selaginella_apoda:0.1141330852)100:0.1107589589)100:0.2205608239,scaffold-KJYC-2002771-Selaginella_willdenowii:0.4491075961)57:0.0396088332,scaffold-KUXM-2010964-Selaginella_selaginoides:0.1370793708)56:0.0340010599,scaffold-ZFGK-2005739-Selaginella_kraussiana:0.2295535924)100:0.1603505548,(scaffold-DXOU-2004805-Nothoceros_aenigmaticus:0.0000023832,(scaffold-FITN-2018284-Treubia_lacunosa:0.0000023832,scaffold-PKOX-2100579-Isoetes_tegetiformans:0.0000023832)92:0.0000029346)45:0.0650346044)37:0.0205145737)78:0.0406392827)53:0.0091868591,((scaffold-IRBN-2010002-Scapania_nemorosa:0.0174207443,scaffold-WZYK-2013977-Bazzania_trilobata:0.0194557417)100:0.0336420386,(((scaffold-KRUQ-2013692-Porella_navicularis:0.0000023832,scaffold-KRUQ-2013693-Porella_navicularis:0.0000023832)100:0.0097314916,scaffold-UUHD-2011788-Porella_pinnata:0.0276937941)99:0.0511376086,scaffold-NRWZ-2009415-Metzgeria_crassipilis:0.1325851353)94:0.0011290873)96:0.0559407228)56:0.0441456646,(((((((Physcomitrella_patens_Q8GU41_Q8GU41_Predicted_protein_e2f:0.0445386892,(Fontinalis_antipyretica_10150-RA___mRNA___locus_179621_10775_14589____translate_table__standard_:0.0232430398,((scaffold-JADL-2002223-Rhynchostegium_serrulatum:0.0000029522,scaffold-QKQO-2010900-Pseudotaxiphyllum_elegans:0.0089099850)82:0.0000028981,(scaffold-WSPM-2003402-Loeskeobryum_brevirostre:0.0000020525,scaffold-WSPM-2003404-Loeskeobryum_brevirostre:0.0000020525)100:0.0087781449)99:0.0315778560)100:0.0620582684)95:0.0227818802,(Physcomitrella_patens_A9RQX0_A9RQX0_E2F_transcription_factor3_E2F_3:0.0366805101,(Physcomitrella_patens_G1UDF8_G1UDF8_E2F_transcription_factor2_E2F_2:0.0000023832,Physcomitrella_patens_A9SN92_A9SN92_Uncharacterized_proteinDRAFT_106759:0.0000023832)100:0.0985104384)86:0.0000023319)61:0.0088444361,((Physcomitrella_patens_A9TXU2_A9TXU2_Predicted_proteinDRAFT_152406:0.0088672106,Physcomitrella_patens_G1UDF7_G1UDF7_E2F_transcription_factor1_E2F_1:0.0000023832)100:0.1729454938,((scaffold-RDOO-2016463-Racomitrium_varium:0.0181573288,scaffold-ZQRI-2017244-Timmia_austriaca:0.0090608819)36:0.0000022790,(scaffold-WNGH-2005819-Aulacomnium_heterostichum:0.0086765998,scaffold-YWNF-2010701-Hedwigia_ciliata:0.0094276350)100:0.0374393440)70:0.0078134775)88:0.0104676302)100:0.0610731488,((scaffold-AWOI-2003318-Diphyscium_foliosum:0.0000000000,scaffold-AWOI-2003320-Diphyscium_foliosum:0.0000000000):0.0000023832,scaffold-AWOI-2003319-Diphyscium_foliosum:0.0000023832)100:0.0299197891)94:0.0330458991,(scaffold-SZYG-2008986-Polytrichum_commune:0.0000022038,scaffold-ZTHV-2013497-Atrichum_angustatum:0.0000022451)100:0.0683478788)95:0.0133290833,scaffold-WOGB-2000881-Andreaea_rupestris:0.0168936649)99:0.0728797959,(((((((((Anthoceros_agrestis_BONN_evm.model.Sc2ySwM_344.5104.3_._AagrBONN_evm.TU.Sc2ySwM_344.5104___Sc2ySwM_344_21680851-21684045___:0.0000000000,scaffold-TWUW-2011765-Anthoceros_agrestis-A:0.0000000000):0.0000020155,scaffold-BSNI-2012009-Anthoceros_agrestis-B:0.0000021929)83:0.0000029948,(Anthoceros_agrestis_BONN_evm.model.Sc2ySwM_344.5104.2_._AagrBONN_evm.TU.Sc2ySwM_344.5104___Sc2ySwM_344_21681573-21684045___:0.0000029593,Anthoceros_agrestis_BONN_evm.model.Sc2ySwM_344.5104.1_._AagrBONN_evm.TU.Sc2ySwM_344.5104___Sc2ySwM_344_21681573-21684045___:0.0000024567)100:0.0293127660)99:0.0087722924,Anthoceros_punctactus_evm.model.utg000051l.547.1_EVM_Apun_evm.TU.utg000051l.547___utg000051l_2901809-2904707___:0.0000026748)51:0.0000022210,(Anthoceros_angustus_008948_locus_scaffold41_size1014113_530985_533389_-_len_810:0.0175928587,scaffold-ZFRE-2018103-Phaeoceros_carolinianus-sporophyte_1575:0.0176156347)62:0.0000024425)99:0.0396867546,scaffold-ANON-2035130-Leiosporoceros_dussii-B:0.0521744195)96:0.0274349920,scaffold-ZFRE-2018104-Phaeoceros_carolinianus-sporophyte_1575:0.0088066467)77:0.0000021423,(((scaffold-RXRQ-2008320-Phaeoceros_carolinianus-sporophyte:0.0000000000,scaffold-WCZB-2017476-Phaeoceros_carolinianus-gametophyte:0.0000000000):0.0000000000,scaffold-WEEQ-2010943-Phaeoceros_carolinianus-gametophyte_1575:0.0000000000):0.0000023832,scaffold-RXRQ-2008322-Phaeoceros_carolinianus-sporophyte:0.0000023832)72:0.0000020735)89:0.0087831661,((scaffold-AKXB-2004467-Phaeomegaceros_coriaceus:0.0000023832,scaffold-AKXB-2004468-Phaeomegaceros_coriaceus:0.0000023832)74:0.0000020584,(scaffold-FAJB-2056921-Paraphymatoceros_hallii:0.0087911774,scaffold-TCBC-2019770-Nothoceros_vincentianus:0.0090392179)38:0.0000023832)65:0.0000020644)95:0.0592750972)55:0.0236506239)58:0.0224917865,(((Marchantia_polymorpha_A0A176VI68_A0A176VI68_Uncharacterized_protein_AXG93_2584s1360:0.0177287569,((((((scaffold-HMHL-2001412-Marchantia_paleacea-non_mycorrizal:0.0000000000,scaffold-LFVP-2008320-Marchantia_paleacea-2_samples_combined:0.0000000000):0.0000000000,scaffold-LFVP-2008318-Marchantia_paleacea-2_samples_combined:0.0000000000):0.0000000000,scaffold-IHWO-2011626-Marchantia_paleacea-mycorrizal:0.0000000000):0.0000000000,scaffold-IHWO-2011627-Marchantia_paleacea-mycorrizal:0.0000000000):0.0000000000,scaffold-LFVP-2008319-Marchantia_paleacea-2_samples_combined:0.0000000000):0.0000023832,scaffold-HMHL-2001414-Marchantia_paleacea-non_mycorrizal:0.0000023832)100:0.0102195760)100:0.0332073641,scaffold-TFYI-2074902-Marchantia_emarginata:0.0256808985)99:0.0842475333,scaffold-TXVB-2013056-Lunularia_cruciata:0.0618768504)100:0.1710435988)84:0.0163388089,((((scaffold-UHLI-2001091-Sphagnum_recurvum:0.0000000000,scaffold-UHLI-2001094-Sphagnum_recurvum:0.0000000000):0.0000000000,scaffold-UHLI-2001093-Sphagnum_recurvum:0.0000000000):0.0000000000,scaffold-UHLI-2001095-Sphagnum_recurvum:0.0000000000):0.0000029417,scaffold-UHLI-2001092-Sphagnum_recurvum:0.0000023832)100:0.1639804538)94:0.0797849880,(((((((scaffold-GBGT-2001215-Xanthidium_antilopaeum:0.0000025800,scaffold-GBGT-2001217-Xanthidium_antilopaeum:0.0000020101)100:0.0454968615,((scaffold-GYRP-2041902-Euastrum_affine:0.0964508746,(scaffold-MNNM-2002273-Cosmarium_granatum:0.0000023832,scaffold-MNNM-2002274-Cosmarium_granatum:0.0000023832)100:0.1219340174)95:0.0396744397,(scaffold-RQFE-2007242-Cosmocladium_cf._constrictum:0.0955829512,scaffold-RQFE-2037369-Cosmocladium_cf._constrictum:0.1047493103)97:0.0279193631)83:0.0405513196)82:0.0135929113,(scaffold-MCHJ-2006123-Micrasterias_fimbriata:0.0482270677,scaffold-RPRU-2007300-Staurodesmus_omearii:0.1168120873)67:0.0165488319)61:0.0247697133,(scaffold-GGWH-2000718-Onychonema_laeve:0.1105997766,scaffold-WDGV-2055261-Cosmarium_subtumidum:0.0258903216)89:0.0164198262)75:0.0666407794,scaffold-RPQV-2036454-Phymatodocis_nordstedtiana:0.0214505014)100:0.4692627076,((scaffold-JOJQ-2008541-Cylindrocystis_cushleckae:0.2110790916,scaffold-NBYP-2010196-Mesotaenium_kramstae:0.1384706677)97:0.2125881374,(scaffold-WDCW-2009509-Mesotaenium_endlicherianum:0.3400805370,scaffold-WSJO-2008402-Mesotaenium_braunii:0.6540956549)99:0.0958038523)93:0.0978604019)93:0.1531777868,scaffold-VQBJ-2006347-Coleochaete_scutata:0.5442136070)91:0.0125705159)95:0.0794087366,Klebsormidium_flaccidum_A0A0U9HKN6_A0A0U9HKN6_Transcription_factor_E2F_dimerization_partner_KFL_008430030:0.7428141506)94:0.1812275033,scaffold-MWXT-2015070-Chara_vulgaris:0.1828618316);
