# Supplementary material for: Water‐related innovations in land plants evolved by different patterns of gene cooption and novelty
Source: New Phytol. 2022 Feb 8;235(2):732–42. doi: 10.1111/nph.17981 (PMC9303528; doi:10.1111/nph.17981)
Supplement: Supplementary file 3 — Dataset S3 Fasta alignments and phylogenetic trees. [file NPH-235-732-s005.zip › Supplementary_Data_3_fasta_alignments_trees/Roots/Lateral_roots/GATA23_Q8LC59_1_1kp.fasta]

>Physcomitrella_patens_XP_024359934.1_putative_GATA_transcription_factor_22
MVGVQGAGSPRARGPCGSDSPAETEDPSYCNLSLAVDCTLSLGSIASRTDIPSLLSRAGSPEQDLAWSLSVRSEVVERDR
SDQDMSWGGSSNHSDHDVSPEYYPQVSERGGRLTSGGRKSFKAWPRSSAISYKNDVNTSKALYSMVEDQTCGNRSIRQPW
LPDYLASSAAVEAKPASRLEQDGDGCARVCAHCGTSKTPLWRNGPGGPKSLCNACGIRFKKAGRRSAANGSSESQTPHPG
VTKVAKRKSANDDQHYWVFPPEAKSRKRSRGSLLRTSESLLSESCMTWQSPLFASSPKSTLHRDFRASPVVRIQDKELNM
HVGSFSSDEEEGAVLLMALSCGMVNA


>Arabidopsis_thaliana_Q9LIB5_GATA_transcription_factor_17_GATA17
MSEGSEDTKTKLDSAGELSDVDNENCSSSGSGGGSSSGDTKRTCVDCGTIRTPLWRGGPAGPKSLCNACGIKSRKKRQAALGMRSEEKKKNRKSNCNNDLNLDHRNAKKYKINIVDDGKIDIDDDPKICNNKRSSSSSSNKGVSKFLDLGFKVPVMKRSAVEKKRLWRKLGEEERAAVLLMALSCSSVYA
>Arabidopsis_thaliana_Q8LC59_GATA_transcription_factor_23_GATA23
MDPRKLLSCSSSYVSVRMKEEKGTIRCCSECKTTKTPMWRGGPTGPKSLCNACGIRHRKQRRSELLGIHIIRSHKSLASKKINLLSSSHGGVAVKKRRSLKEEEQAALCLLLLSCSSVLA
>Arabidopsis_thaliana_Q9FJ10_GATA_transcription_factor_16_GATA16
MLDHSEKVLLVDSETMKTRAEDMIEQNNTSVNDKKKTCADCGTSKTPLWRGGPVGPKSLCNACGIRNRKKRRGGTEDNKKLKKSSSGGGNRKFGESLKQSLMDLGIRKRSTVEKQRQKLGEEEQAAVLLMALSYGSVYA
>Arabidopsis_thaliana_Q8LG10_GATA_transcription_factor_15_GATA15
MLDPTEKVIDSESMESKLTSVDAIEEHSSSSSNEAISNEKKSCAICGTSKTPLWRGGPAGPKSLCNACGIRNRKKRRTLISNRSEDKKKKSHNRNPKFGDSLKQRLMELGREVMMQRSTAENQRRNKLGEEEQAAVLLMALSYASSVYA
>Arabidopsis_thaliana_Q8GW81_GATA_type_zinc_finger_transcription_factor_family_protein
MSMTEETKTTKLESAGDSSDVDNGNCSSSGSGGDTKKTCVDCGTSRTPLWRGGPAGPKSLCNACGIKSRKKRQAALGIRQDDIKIKSKSNNNLGLESRNVKTGKGEPVNVKIAKCEPGIVKIAKGEPGNVKNKIKRDPENSSSSNNNKKNVKRVGRFLDFGFKVPAMKRSAVEKKRLWRKLGEEERAAVLLMALSCG

>Amborella_trichopoda_U5D329
MIDTCEQESSAPVETNYWKMKENLKSCENCRTTKTPLWRRGPAGPKSLCNACGIKYRKMRRTILGLGGEERENMKKRKRYGVEGEERESIKRRSEERESIKRRKRYGVSLKLRLMPLGGEVLFHKQGKPVKEVEQAAVLLMALSCGTVYS
>Amborella_trichopoda_W1P8V4
MMPIDLTHHHHRHHEHGDDDGSAQSHVLLRHPIIRISWNSSHDHHNHEDHKHKNGFFSEKEAAVNARGKRATSSMEGCTDDSTNVNNLEGSTTSISVAMSRAIRACVDCNTTKTPLWRTGPAGPRSLCNACGIRYRKRRRMGLLESGFGGPNAVLKKEKSNQKRFGKRFLWGEEEQAAVLLMALSCGLNEKKMVELASFVNTFYGV

>Brachypodium_distachyon_I1HVV1
MEPDMVVVADPDECTASGEPKACTDCNTTKTPLWRGGPTGPKSLCNACGIRYRKRRRQAMGLDPEVKKKPKKEDAAAANTNTKAASAGAADQEGKDKDKEKKEPRTHTVELHMVGFAKDVVLKQRRRMRRRKPSCQGEEERAAILLMALSSGVIYA
>Brachypodium_distachyon_I1HLM1
MDSPHHKAIGVAAAAAAEGGRMCCVECRTTTTPMWRSGPTGPRSLCNACGIRYRKKRRQELGLDNKQLQSQPQQQQEQQQHQQQEQQQQQQEQQQHQQQEDHSEPTSAVKDSSSSPSKTSKLQVVKKRRVSMGVEEAASLLMALSSSSTPTLHG
>Brachypodium_distachyon_I1GLB3
MDSPVEKGSGSLDPDDRTASGEPKACTDCNTTKTPLWRGGPCGPKSLCNACGIRYRKKRREALGLDGPKRRETAACAHTAGEGAEQPPKKKTKREREEVTVELRMVGFGKAAVLKQRRRMRRRRRLGEEEKAAILLMALSSGVIYA
>Brachypodium_distachyon_I1HF65
MGSSDRKVDGIGVVEEGRRSCVECRTTTTPMWRGGPTGRRSLCNACGIRYRKKKRQDLSLDQKEPPPRQQQHNGEEAITAEVKDSTSNSNSSSGSSNLQVVQERKLLMGVEEAALLLMTLSSPPPSTLLHG
>Ginkgo_biloba_Gb_32966
MIAQAWEYHDSFASHSGDDRSSTSSSSVENDHGKPRDGFVRNEEDNSSTHEEAKVTELVCRSDSNNCSEDNVKSETHRLHETDEFVAPPNNLHDSLACYE
DTPWSPDQALVNSSRPQSEISADTHDQERGKPSSKWKEATNDMCSNALNSRDRISQRATPSFEGSCSKLKDEYFPKWRLPMKIQRKISTPNNDSIQDEPK
SCDADDVGLRYAQRVCVDCNTNKTPLWRSGPQGPKSLCNACGIRYRKKRRAMLASLNSGITDETFPSKKRNKALIPSEKQQQQHSRSCDPVSFQVEFLAF
CQRHGFGQDVYGHLKKKNSKVPLLDKHSTIQRRFAEEEEAAVLLMALSYGLVHV*
>Oryza_sativa_indica_A2XNM3
MDSSSVEKGSGSIDPDERTASGEPKACTDCHTTKTPLWRGGPSGPKSLCNACGIRYRKKRREALGLDAGEGGAERQEKKKSKRERGEEVTMELRMVGFGKEVVLKQRRRMRRRRRLGEEEKAAILLMALSSGVIYA
>Oryza_sativa_indica_A2WPK9
MGSTDRKVVGIGVAEEGRRSCVECRATTTPMWRSGPTGPRSLCNACGIRYRKKRRQDLGLDLNQPQKQEHGEDPYDQRADVAQGSKSRIPTDTSKIQHLQNHRSLCNACGIRYRKKRRQDLGLDLNQPQKQEHGEVIPEVKDSNSNSNNCNSGSGNSSSNLQVVPKRRLLMGVEEAALLLMTLSSPSASTLLHG
>Oryza_sativa_indica_B8AY76
MGSSDQKVIGIAAAAAAAAAAAEEAGRRCCVECGATTTPMWRGGPTGPRSLCNACGIRYRKKRRQELGLDKKQQQEHHPHHHQQQQQQYQRQQQQQQQEDHSDAASSVKDSSSSSSNKSSSLQVVKKRRVLMGVEEAAILLMALSSSSSPTLLHG

>Oryza_sativa_indica_B8AA85
MEMDSSSSPVDKVDPDECNGSKACADCHTTKTPLWRGGPGGPKSLCNACGIRYRKRRRAALGLDSAATATEGAEQQQKKTKAKKEKAEEEEVTMELHTVGFRSKDAAVLKQRRRMRRRKCLGEEERAAILLMALSSGVIYA

>Selaginella_moellendorffii_D8R4U4_HANb-1
MDEDNDSKVEIAKLGERSDEEWIKPKLERKSELLDGKSLCGRLAVITSHSPPRNHASDGAASSSEMSPGATSPSRSCTQCGATKTPLWRNGPCGPKSLCNACGIRYKKVGSTKRTSNSSDPHEQPQKLSTKSPKRKAEAVEETERSHGHRRSRLVVRGEKREAVEEKASCSSSQVVFKQQCSSRQAPVPRRVCTRRSLPSGFHTPKWGSRSARFNTFRKSHQTKDEEEGAALLMALACGLVNA
>scaffold-RPQV-2037112-Phymatodocis_nordstedtiana
PGGVAKSCLHCGTTKTPLWRNGPPGPKSLCNACGIRFNKIRAGKRKP
>Azolla_filiculoides_s0087.g042307
MLQAPAHHLSRVCGHGHIKKFWLMQTQKENQSCDQGNKNSVIVSSASSSSSPIYGNRVSS
STSPTTSSSSSMKLLDVSQRCSPTHITTNHVTTHLTASSSGFVEIASMNDTNHEEVCRED
GSPPDPTLESKLTSINAYRDSISKHKIQETVPFVTPSSDGKILVSKLNEGENVVSGAKTD
LRESGIHLHKSSGYEVIHQNHVSSKGNLNSADSCASLRKAEARPIAPDNISKWKSRNSSS
NGNRIEVSPRGSTQLVLKACSLCGTTKTPMWRSGPQGPKSLCNACGIRFKKYRSFPGHND
PDLEMPLIGNSSPSSKYLSRPLKRKQNNNTFLTQEVGLKPFASDVSRHQKKSKWHQLVIK
RDQVDLLRDTPNAWKVSSGPASLKKIYGCMQSRFKNLGSGDEHLDMKRVFAKDEEEAAVL
LMHLSCGLVC*
>Azolla_filiculoides_s0155.g053586
MLHTPSNHHHLSRVCGHGHIKKFWLMQTQKESEGKGNSKRESRGNALVASHQRSSSGFGD
HCALRNDSMSPARANEDRLSIRDPSFSNRTLFDSSYQALSVPGCSAASTEAPSDADCRGN
LDMLTSQFDEGVREGEVSYSKQYSTQLNEEEGLLLKRTMVSEGLCSPAGVSTELEGNSHD
EGDADPVSGEGNRMKLIDFQYSNENASSPRQRSPDSRNTGQNSLLREEGKGIEVDGSTDI
GSCGRNASLQAHLNIDTRSKGLDHMEFDEEEHRKAIPTNSNTVNPSSPPYRKLEGRIKGF
NHIEIAERKCLEDVGMRSCTSVAMSPSHRRLHNRQRGLDHIVFDEEKFGENLQERDLSSP
KVCTLCGATKTPMWRSGPQGPKSLCNACGIRYKKYRAFSGPGGESSDLAVLNPSSPPPTK
GLSIKKRKQNVGALSPDEPSQPHKKSKWHQLVLKRDQADLLKDIPSAWKVSSGPASLKKI
YGCMPSRLKNLGPMEEHLTVKRVFAKDEEEAAVLLMDLSCGLAF*
>Salvinia_cucullata_v1.1_s0065.g015917
MLQPPSHMSKVCGHGHIKKFWLMQTQKENQACDSSFVASPPSPEASLVRGFGSSSALPRL
ATSCSYGQTCENKGSAFVSSPSSSSDGNRGSLRVFEPYCTATCGYASSDAGFDKHSTVTC
ATPSSPGLSPGFLKEEAASQRISREGAEDLDCFSDASGFNRSYPSFPSPGPASDPDSGVD
PIKTCDLRPFSSDCHRNNPSIRNREPPSAEPLCKATDYVSQVAVDDHLECYQRINGTSDR
GFRELKEESSDGNMPSLVRKLGTRVSAADDKPAVEQPEDSKLPCSPSAEGGSQPVLKACT
LCGTTKTPMWRSGPQGPKSLCNACGIRFKKYRALPGTTESSEGSGHSKYHARPSKRKLQN
GLLVTEAHVHEAATKPLSDDSRYQKKSKWHQLMMKRNQADVFEDNSSAWKVSSGPASLKK
IYGCMQSRFKNLGPITEHLTVNRVFAKDEEDAAVLLMHLSCGLAC*
>Salvinia_cucullata_v1.1_s0128.g021913
MLQAPPPTASLPTTTSTNKVYGHGHIKKLWLMQSTRQLQQQREINVQSTIASSSNNKSQN
KFMAANYNDQLQKPKVISYRSSQSYASPSLVACADSLAPRAASPSFGCCSPSSAVSRGGA
AADDRYCRGGSSEIRSSASYGGGEREQQQSTMDGAGRVASRPAASAAGVAAAVAVAGGAS
AAAHPPPPWRSGYGDNEEDVDEEEEEHRPRSPCARTCSMCGTNKTPLWRSGPRGPKSLCN
ACGIRFKKSRRCCSAAAAVDSFLHCRTEKAPPKSVDDDVRALKRKQQDVIRLVSSSSKRR
GVGGRRSRDFFLDLDVLGTDSSSSRPQPPPASLPTTKKCKWSMPIHEQRNNAAGCLEDDG
EAAPECDRASTINTANINIDYRRSGADETAATTESNRTGSDGCRDDKEKMAKGNTAEVKD
VDGDNGDGSSWEMGSRATTLTRPIASRRGNNSVWHHHHHPSLQGGGVARASPQPSLYGGA
GVISMMESSATSSSSSSDVKDAAVLLVYMSGGLVFA*
>Salvinia_cucullata_v1.1_s0211.g025929
MFPPSSKLSRVCGHGHIKKFWLMQTQIETKHCDNDANAESASWISGDLNMEGQDMSCSSA
SASEEGPYTGADLSTYGHDHGDDEFGAEKVADAAHMLGSGDIPEAEEEEDANEEEEELGT
AQKKVVRHNDTHSSAESELKSKNSEADVGDEELKESRINEHMVGEDVQVSDVRFRCLRRA
QVGFRSLFVDRMYRACRLPVAIVAVSVQRFSNILQPFLIVYEGAKLVLHFLMFPQHDSLM
DSSERRNDTCSSPTSIMEPVCGDDADNSSDEKVSSIHGRVDDCFDERNAAEQRRMVEAPN
GDNFAALKSCTMCGTTKTPMWRTGPQGPKSLCNACGIRFKKYRSYPGQTDISESMVRPLK
RKTGSEYLRSVRSHEGAFPKFSSNGEKQQKKSNKWHQLVLRRDGDGTKRDERSEDSGAWK
MHMGSSPLKKIYDYPFQSSLKKLAPLDQRQTLQRVFPDDEEEAAVLLMHLSCGLVY*
>scaffold-EEAQ-2016807-Sceptridium_dissectum
RNCFHCGTTKTPLWRSGPEGPKSLCNACGIRFKKSRKYTVGVQSSDIEGP
>scaffold-JVSZ-2128200-Equisetum_hyemale
PLRLCSRCGATKTPLWRSGPQGPKSLCNACGIRFKKTRRSPHVEISCRSILKRKQNSGNAVTEEEQDGDEFMRCSSLLEHLLFSHYNRKSRCSPTTTTSRYSRFSRSLMCDKLVGGEGEKEMRRVFTEDEEEAAVLLMALSCGLV
>scaffold-UWOD-2137190-Plagiogyria_japonica
GNAFTRTCELCGTSKTPLWRSGPLGAKSLCNACGIRSKKARRSAVDQHSES
>scaffold-UWOD-2139013-Plagiogyria_japonica
LRTCTLCGTTKTPLWRSGPGGPKSLCNACGIRAKKNRKLQALQSAAEDQHLGDPVSTPILSIKKSAKRK
>Picea_lambertina_PILA_06913
MIATGWEFNGLVPSPSGYGSSRSFSSLETNDAKTMDIEFMRFREDEEVEEGDSYDINVHGHAKPDLASDSNACEEDGSTFKADHGFRRMVMTPFATDSDVNDDQVGETAGITEQENASAPRGIKGKGPAGSSRNGPRVCADCERTTTPLWRSGPQGPKSLCNACGIRYNKKKRAMIAAAAASGSISYKKRSTNSWKIKSTRTSLENAHDRQVQFSDFYKCHGLGNGRSSHMQKGLSRLPILIKVERSFGELEEAAASLMAIKFGHSNA*
>scaffold-GKAG-2020225-Huperzia_lucidula
SKVCSRCGTSKTPLWRSGPLGPKSLCNACGIRLKKTGRSTAKLDLEETSLLHEPSPRMLSKASISDEYDRHTNKKSRLSISIGETEKRFESEGDDSITETLHQDITREHAHCETAQLSHRNSSLGRIFARKKSANETRMAHTSTRDEEEGAILLMALSCGYINA
