# Supplementary material for: Water‐related innovations in land plants evolved by different patterns of gene cooption and novelty
Source: New Phytol. 2022 Feb 8;235(2):732–42. doi: 10.1111/nph.17981 (PMC9303528; doi:10.1111/nph.17981)
Supplement: Supplementary file 3 — Dataset S3 Fasta alignments and phylogenetic trees. [file NPH-235-732-s005.zip › Supplementary_Data_3_fasta_alignments_trees/Roots/Lateral_roots/GATA23_Q8LC59_1_1kp.fasta.aln.trimmed]

>Physcomitrella_patens_XP_024359934.1_putative_GATA_transcription_factor_22
DGCARVCAHCGTSKTPLWRNGPGGPKSLCNACGIRFKKAGRRSAANGSS----QPEAKSR
KRSFSSDEEEGAVLLMALSCGMV
>Arabidopsis_thaliana_Q9LIB5_GATA_transcription_factor_17_GATA17
GDTKRTCVDCGTIRTPLWRGGPAGPKSLCNACGIKSRKKRQAALGMRSECNNKRGFKPVM
KRSKLGEEERAAVLLMALSCSSV
>Arabidopsis_thaliana_Q8LC59_GATA_transcription_factor_23_GATA23
KGTIRCCSECKTTKTPMWRGGPTGPKSLCNACGIRHRKQRRSELLGI--HIIRSSHGVAV
KKRSLKEEEQAALCLLLLSCSSV
>Arabidopsis_thaliana_Q9FJ10_GATA_transcription_factor_16_GATA16
NDKKKTCADCGTSKTPLWRGGPVGPKSLCNACGIRNRKKRRGGTEDNKKGESLKG---IR
KRSKLGEEEQAAVLLMALSYGSV
>Arabidopsis_thaliana_Q8LG10_GATA_transcription_factor_15_GATA15
SNEKKSCAICGTSKTPLWRGGPAGPKSLCNACGIRNRKKRRTLISNRSEGDSLKGREVMM
QRSKLGEEEQAAVLLMALSASSV
>Arabidopsis_thaliana_Q8GW81_GATA_type_zinc_finger_transcription_factor_family_protein
GDTKKTCVDCGTSRTPLWRGGPAGPKSLCNACGIKSRKKRQAALGIRQDKRDPEGFKPAM
KRSKLGEEERAAVLLMALSCG--
>Amborella_trichopoda_U5D329
KENLKSCENCRTTKTPLWRRGPAGPKSLCNACGIKYRKMRRTILGLGGESIKRRGGELFH
KQGPVKEVEQAAVLLMALSCGTV
>Amborella_trichopoda_W1P8V4
SRAIRACVDCNTTKTPLWRTGPAGPRSLCNACGIRYRKRRRMGLLES-------GPNAVL
KKELWGEEEQAAVLLMALSCGLN
>Brachypodium_distachyon_I1HVV1
SGEPKACTDCNTTKTPLWRGGPTGPKSLCNACGIRYRKRRRQAMGLDPEDKEKKAKDVVL
KQRCQGEEERAAILLMALSSGVI
>Brachypodium_distachyon_I1HLM1
EGGRMCCVECRTTTTPMWRSGPTGPRSLCNACGIRYRKKRRQELGLDNKHQQQETSKQVV
KKRVSMGVEEAASLLMALSSSST
>Brachypodium_distachyon_I1GLB3
SGEPKACTDCNTTKTPLWRGGPCGPKSLCNACGIRYRKKRREALGLDGPKKTKRGKAAVL
KQRRLGEEEKAAILLMALSSGVI
>Brachypodium_distachyon_I1HF65
EEGRRSCVECRTTTTPMWRGGPTGRRSLCNACGIRYRKKKRQDLSLDQKQQQHNSSNQVV
QERLLMGVEEAALLLMTLSSPPP
>Ginkgo_biloba_Gb_32966
RYAQRVCVDCNTNKTPLWRSGPQGPKSLCNACGIRYRKKRRAMLASLTDQQHSRNSKPLL
DKHRFAEEEEAAVLLMALSYGLV
>Oryza_sativa_indica_A2XNM3
SGEPKACTDCHTTKTPLWRGGPSGPKSLCNACGIRYRKKRREALGLD--KKSKRGKEVVL
KQRRLGEEEKAAILLMALSSGVI
>Oryza_sativa_indica_A2WPK9
EEGRRSCVECRATTTPMWRSGPTGPRSLCNACGIRYRKKRRQDLGLDLNQPQKQSSNQVV
PKRLLMGVEEAALLLMTLSSPSA
>Oryza_sativa_indica_B8AY76
EAGRRCCVECGATTTPMWRGGPTGPRSLCNACGIRYRKKRRQELGLDKKQQQQESSSQVV
KKRVLMGVEEAAILLMALSSSSS
>Oryza_sativa_indica_B8AA85
CNGSKACADCHTTKTPLWRGGPGGPKSLCNACGIRYRKRRRAALGLD--KKEKASKDAVL
KQRCLGEEERAAILLMALSSGVI
>Selaginella_moellendorffii_D8R4U4_HANb-1
TSPSRSCTQCGATKTPLWRNGPCGPKSLCNACGIRYKKVGSTKRTSNSSPKRKASSQVVF
KQQQTKDEEEGAALLMALACGLV
>scaffold-RPQV-2037112-Phymatodocis_nordstedtiana
GGVAKSCLHCGTTKTPLWRNGPPGPKSLCNACGIRFNKIRAGKRKP--------------
-----------------------
>Azolla_filiculoides_s0087.g042307
QLVLKACSLCGTTKTPMWRSGPQGPKSLCNACGIRFKKYRSFPGHNDPDLKRKQWHQLVI
KRDFAKDEEEAAVLLMHLSCGLV
>Azolla_filiculoides_s0155.g053586
LSSPKVCTLCGATKTPMWRSGPQGPKSLCNACGIRYKKYRAFSGPGGESKKRKQWHQLVL
KRDFAKDEEEAAVLLMDLSCGLA
>Salvinia_cucullata_v1.1_s0065.g015917
QPVLKACTLCGTTKTPMWRSGPQGPKSLCNACGIRFKKYRALPGTTESSSKRKLWHQLMM
KRNFAKDEEDAAVLLMHLSCGLA
>Salvinia_cucullata_v1.1_s0128.g021913
SPCARTCSMCGTNKTPLWRSGPRGPKSLCNACGIRFKKSRRCCSAAAAVLKRKQVSSSSK
RRGLEDDGEAAAVLLVYMSGGLV
>Salvinia_cucullata_v1.1_s0211.g025929
FAALKSCTMCGTTKTPMWRTGPQGPKSLCNACGIRFKKYRSYPGQTDISLKRKTWHQLVL
RRDFPDDEEEAAVLLMHLSCGLV
>scaffold-EEAQ-2016807-Sceptridium_dissectum
----RNCFHCGTTKTPLWRSGPEGPKSLCNACGIRFKKSRKYTVGVQSS-----------
-----------------------
>scaffold-JVSZ-2128200-Equisetum_hyemale
--PLRLCSRCGATKTPLWRSGPQGPKSLCNACGIRFKKTRRSPHVEISCLKRKQGDEFMR
CSSFTEDEEEAAVLLMALSCGLV
>scaffold-UWOD-2137190-Plagiogyria_japonica
NAFTRTCELCGTSKTPLWRSGPLGAKSLCNACGIRSKKARRSAVDQHSE-----------
-----------------------
>scaffold-UWOD-2139013-Plagiogyria_japonica
---LRTCTLCGTTKTPLWRSGPGGPKSLCNACGIRAKKNRKLQALQSAAAKRK-------
-----------------------
>Picea_lambertina_PILA_06913
RNGPRVCADCERTTTPLWRSGPQGPKSLCNACGIRYNKKKRAMIAAAAALENAHLSRPIL
IKVSFGELEEAAASLMAIKFGHS
>scaffold-GKAG-2020225-Huperzia_lucidula
---SKVCSRCGTSKTPLWRSGPLGPKSLCNACGIRLKKTGRSTAKLDLEYDRHTGDDSIT
ETLSTRDEEEGAILLMALSCGYI
