# Supplementary material for: Water‐related innovations in land plants evolved by different patterns of gene cooption and novelty
Source: New Phytol. 2022 Feb 8;235(2):732–42. doi: 10.1111/nph.17981 (PMC9303528; doi:10.1111/nph.17981)
Supplement: Supplementary file 3 — Dataset S3 Fasta alignments and phylogenetic trees. [file NPH-235-732-s005.zip › Supplementary_Data_3_fasta_alignments_trees/Roots/Lateral_roots/GATA23_Q8LC59_1_1kp.treefile]

(Physcomitrella_patens_XP_024359934.1_putative_GATA_transcription_factor_22:0.3206156462,(((((((((Arabidopsis_thaliana_Q9LIB5_GATA_transcription_factor_17_GATA17:0.0798325390,Arabidopsis_thaliana_Q8GW81_GATA_type_zinc_finger_transcription_factor_family_protein:0.1178071604)97:0.1998195853,(Arabidopsis_thaliana_Q9FJ10_GATA_transcription_factor_16_GATA16:0.2177073833,Arabidopsis_thaliana_Q8LG10_GATA_transcription_factor_15_GATA15:0.2008955709)96:0.1681940784)89:0.2364971914,(Amborella_trichopoda_U5D329:0.6147624374,((Brachypodium_distachyon_I1HVV1:0.1091473953,Oryza_sativa_indica_B8AA85:0.1547669663)93:0.1054570626,(Brachypodium_distachyon_I1GLB3:0.0850926052,Oryza_sativa_indica_A2XNM3:0.0000022505)44:0.0000022357)95:0.2958879302)66:0.0371254432)57:0.0777054096,(Arabidopsis_thaliana_Q8LC59_GATA_transcription_factor_23_GATA23:0.6313520039,(Brachypodium_distachyon_I1HLM1:0.1133400616,((Brachypodium_distachyon_I1HF65:0.1053670421,Oryza_sativa_indica_A2WPK9:0.0989591752)97:0.1295439258,Oryza_sativa_indica_B8AY76:0.0606672830)51:0.0000024357)100:0.4855222596)90:0.3391574057)83:0.1947795346,Amborella_trichopoda_W1P8V4:0.4501283646)68:0.0607026888,(Ginkgo_biloba_Gb_32966:0.0992984126,Picea_lambertina_PILA_06913:0.7492577995)94:0.3563335690)99:0.7213607031,((((Azolla_filiculoides_s0087.g042307:0.0891897904,(Azolla_filiculoides_s0155.g053586:0.2426322926,Salvinia_cucullata_v1.1_s0065.g015917:0.1240621440)88:0.0516941835)68:0.0062136961,Salvinia_cucullata_v1.1_s0211.g025929:0.2231072983)95:0.2978082237,(Salvinia_cucullata_v1.1_s0128.g021913:0.6518153091,(scaffold-UWOD-2137190-Plagiogyria_japonica:0.7132935339,scaffold-UWOD-2139013-Plagiogyria_japonica:0.3708052187)51:0.1096971000)38:0.0341867639)47:0.0771506428,scaffold-EEAQ-2016807-Sceptridium_dissectum:0.4778113688)31:0.0435981386)21:0.0000021742,scaffold-JVSZ-2128200-Equisetum_hyemale:0.3381763910)45:0.1183461105,(Selaginella_moellendorffii_D8R4U4_HANb-1:0.3133422368,scaffold-RPQV-2037112-Phymatodocis_nordstedtiana:0.6052280071)78:0.3536377197)68:0.1237301864,scaffold-GKAG-2020225-Huperzia_lucidula:0.7839585624);
