# Supplementary material for: Water‐related innovations in land plants evolved by different patterns of gene cooption and novelty
Source: New Phytol. 2022 Feb 8;235(2):732–42. doi: 10.1111/nph.17981 (PMC9303528; doi:10.1111/nph.17981)
Supplement: Supplementary file 3 — Dataset S3 Fasta alignments and phylogenetic trees. [file NPH-235-732-s005.zip › Supplementary_Data_3_fasta_alignments_trees/Roots/Lateral_roots/GNOM_MIZ2_Q42510.fas.1kp.fasta]

>Aphanomyces_invadans_RHY24929.1_hypothetical_protein_DYB32_009551,_partial
GDEMTGQVVLPYGIPVLEQLLQFLSDLIKPKGKEDTIVFGLSLINLVLETAGTGLGAHPSLVSVLQGDLSKYLLQNSETN
ELQVLSLTLRVVFNLFNSIKDHLKVQLEIFFTSVHMRIMDSPSCSNEQKELALESLLEFCREPALMLDLYINYDCDVHCT
NLFEVLCTALAQTTQGETLLAECYFFVNVHDAGKQNKKRYFLAAEKFHSEPKNWIAYSQQLGLLPNPITAESVAAFFHQT
PGLNKTSIGDYLGDGPKEDKPFHEAVRNAYVAMFDFRNAPLDEALRMCLAKFRLPGEAQKIDRLMEAFAKEYFHQIQTEE
HPFAHEDCAFILSFSIIMLNTDLHSDQIQKKMTLDEFVRNNRGINGGQDLPREYLELLYNNIKANQIKMQTDISDMQVVT
TVDRYSAQWDGILKRQENVVGASFTSNASILKLRAGRHEREMFALIVDSTTESILNAFERTCDEMTMQKALDGITNCIKI
AVYFNMLPELNKLLAALAAYVVEFAHSVLNGDKHSKSGKLRERTRRLAERQAAHRQTMPSTLSQHPASFWDSLSYWWGEE
EGEADTDFPLVSAALREAVSRCGQGLLEREMWLKFCRKLHSRSIEALLKALLHRKTGKSETEGDMVQENAMLALEWATNV
ILVNLHRFGALWPLMHTYVAQVLTDPSKPLLVERVRAWIRSYLVETSFLPCRFVYMTRTLASSSIPEIDFPVWSCTSM


>Arabidopsis_thaliana_Q9FLY5_ARF_guanine-nucleotide_exchange_factor_GNL1
MGYQNHPSGSNSFHGEFKRCHSKPSKGAVASMINSEIGAVLAVMRRNVRWGVRYIADDDQLEHSLIHSLKELRKQIFSWQSNWQYVDPRLYIQPFLDVILSDETGAPITGVALSSVYKILTLEVFTLETVNVGEAMHIIVDAVKSCRFEVTDPASEEVVLMKILQVLLACVKSKASNGLSNQDICTIVNTCLRVVHQSSSKSELLQRIARHTMHELIRCIFSQLPFISPLANECELHVDNKVGTVDWDPNSGEKRVENGNIASISDTLGTDKDDPSSEMVIPETDLRNDEKKTEVSDDLNAAANGENAMMAPYGIPCMVEIFHFLCTLLNVGENGEVNSRSNPIAFDEDVPLFALGLINSAIELGGPSFREHPKLLTLIQDDLFCNLMQFGMSMSPLILSTVCSIVLNLYLNLRTELKVQLEAFFSYVLLRIAQSKHGSSYQQQEVAMEALVDLCRQHTFIAEVFANFDCDITCSNVFEDVSNLLSKNAFPVNGPLSAMHILALDGLISMVQGMAERVGEELPASDVPTHEERYEEFWTVRCENYGDPNFWVPFVRKVKHIKKKLMLGADRFNRDPNKGLQYLQGVHLLPEKLDPKSVACFFRYTCGLDKNVMGDFLGNHDQFCIQVLHEFAKTFDFQNMNLATALRLFVGTFKLSGEAQKIHRVLEAFSERYYEQSPHILIDKDAAFVLAYSIILLNTDQHNAQVKTRMTEEDFIRNNRTINGGADLPREYLSEIYHSIRHSEIQMDEDKGTGFQLMTASRWISVIYKSKETSPYIQCDAASHLDRDMFYIVSGPTIAATSVVFEQAEQEDVLRRCIDGLLAIAKLSAYYHLNSVLDDLVVSLCKFTPFFAPLSADEAVLVLGEDARARMATEAVFLIANKYGDYISAGWKNILECVLSLNKLHILPDHIASDAADDPELSTSNLEQEKPSANPVPVVSQSQPSAMPRKSSSFIGRFLLSFDSEETKPLPSEEELAAYKHARGIVKDCHIDSIFSDSKFLQAESLQQLVNSLIRASGKDEASSVFCLELLIAVTLNNRDRILLIWPTVYEHILGIVQLTLTPCTLVEKAVFGVLKICQRLLPYKENLTDELLKSLQLVLKLKAKVADAYCERIAQEVVRLVKANASHVRSRTGWRTIISLLSITARHPEASEAGFEALRFIMSEGAHLLPSNYELCLDAASHFAESRVGEVDRSISAIDLMSNSVFCLARWSQEAKNSIGETDAMMKLSEDIGKMWLKLVKNLKKVCLDQRDEVRNHAISMLQRAIAGADGIMLPQPLWFQCFDSAVFILLDDVLTFSIENSRKTLKKTVEETLVLATKLMSKAFLQSLQDISQQPSFCRLWVGVLNRLETYMSTEFRGKRSEKVNELIPELLKNTLLVMKATGVLLPGDDIGSDSFWQLTWLHVNKISPSLQSEVFPQEELDQFQRRNAKPEDPPVPGNEV
>Arabidopsis_thaliana_Q42510_ARF_guanine-nucleotide_exchange_factor_GNOM
MGRLKLHSGIKAIEEEPEDFECTDSSNTTTLACMIDTEIAAVLAVMRRNVRWGGRYMSGDDQLEHSLIQSLKALRKQVFSWNQPWHTISPMLYLQPFLDVIRSDETGAPITSIALSSVYKILNLNVIDQNTANIEDAMHLVVDSVTSCRFEVTDPASEEVVLMKILQVLLACMKNKASVMLSNQHVCTVVNTCFRVVHQAGMKGELLQRVARHTMHELVRCIFSHLPDVERTETTLVNRAGSIKQEKAGVDSDYAIVSKPVEDGNANSEYDVENSMATFATGAQSLMDDGPVGPGSRKPASPYDLHIMTEPYGVPSMVEIFHFLCSLLNVVEHVGMGSRSNTIAFDEDVPLFALNLINSAIELGGSSIRHHPRLLSLIQDELFRNLMQFGLSMSPLILSMVCSIVLNLYQHLRTELKLQLEAFFSCVILRLAQGKYGPSYQQQEVAMEALVNFCRQKSFMVEMYANLDCDITCSNVFEELSNLLSKSTFPVNCPLSAMHILALDGLIAVIQGMAERISNGLTGLDLGPVHLDEYTPFWMVKCDNYSDPNHWVSFVRRRKYIKRRLMIGADHFNRDPKKGLEFLQGTHLLPDKLDPQSVACFFRYTAGLDKNLVGDFLGNHDEFCVQVLNEFAGTFDFQYMNLDTALRLFLETFRLPGESQKIQRVLEAFSERYYMQSPEILANKDAALVLSYSIIMLNTDQHNVQVKKKMTEEDFIRNNRHINGGNDLPREFLSELFHSICNNEIRTTPEQGAGFPEMTPSRWIDLMHKSKKTAPYILADSRAYLDHDMFAIMSGPTIAAISVVFDHAEHEDVYQTCIDGFLAIAKISACHHLEDVLDDLVVSLCKFTTLLNPSSVDEPVLAFGDDAKARMATITIFTIANKYGDYIRTGWRNILDCILRLHKLGLLPARVASDAADESEHSSEQGQGKPLANSLSSAHLQSMGTPRRSSGLMGRFSQLLSLDTEEPRSQPTEQQLAAHQRTLQTIQKCHIDSIFTESKFLQAESLLQLARALIWAAGRPQKGTSSPEDEDTAVFCLELLIAITLNNRDRIVLLWQGVYEHIATIAQSTVMPCNLVDKAIFGLLRICQRLLPYKESLADELLRSLQLVLKLDARVADAYCEQIAIEVSRLVKANANHIRSQAGWRTITSLLSITARHPEASESGFDAVSFVMSEGTHLYPANYVLCVDAARQFAESRVGQSERSIRALDLMGDSLEFLAKWALSAKENMGEEDFGKMSQDIGEMWLRLVQGLRKVCLDQREDVRNHALQSLQKCLGGVDGINLAHSMWSQCFDKVIFTVLDDLLEIAAGSQKDYRNMEGTLLLAIKLLSKVFLQQLQELSQLSTFCKLWLGVLTRMEKYMKVKVRGKKSDKLQESVPELLKNILLVMKTKGVLLQRSALGGDSLWELTWLHVNNIAPSMRLELFPDQESSQLGDDETVSNGLSSPENTTGS
>Arabidopsis_thaliana_F4K2K3_ARF_guanine-nucleotide_exchange_factor_GNL2
MDRIAVRAKRKELGISCMLNTEVGAVLAVIRRPLSESYLSPQETDHCDSSVQQSLKSLRALIFNPQQDWRTIDPSVYLSPFLEVIQSDEIPASATAVALSSILKILKIEIFDEKTPGAKDAMNSIVSGITSCRLEKTDLVSEDAVMMRILQVLTGIMKHPSSELLEDQAVCTIVNTCFQVVQQSTGRGDLLQRNGRYTMHELIQIIFSRLPDFEVRGDEGGEDSESDTDEIDMSGGYGIRCCIDIFHFLCSLLNVVEVVENLEGTNVHTADEDVQIFALVLINSAIELSGDAIGQHPKLLRMVQDDLFHHLIHYGASSSPLVLSMICSCILNIYHFLRKFMRLQLEAFFSFVLLRVTAFTGFLPLQEVALEGLINFCRQPAFIVEAYVNYDCDPMCRNIFEETGKVLCRHTFPTSGPLTSIQIQAFEGLVILIHNIADNMDREEDEGNEEDDNNSNVIKPSPVEIHEYIPFWIDKPKEDFETWVDHIRVRKAQKRKLAIAANHFNRDEKKGLEYLKYNYLVSDPLDPMALASFFRFTPGLDKTMIGDYLGDPDELHLSVLRSFTHTFEFTGMNLDTALRTFLESFRLPGESQKIERMIEAFSERFYDQQSSDIFASKDTVHILCYSLIMLNTDQHNPQVRRKMTEDEFIRNNRAINAGNDLPKEYLSELFQSIATNAFALSTHSGPVEMNPNRWIELMNRTKTTQPFSLCQFDRRIGRDMFATIAGPSIAAVSAFFEHSDDDEVLHECVDAMISIARVAQYGLEDILDELIASFCKFTTLLNPYTTPEETLFAFSHDMKPRMATLAVFTLANTFGDSIRGGWRNIVDCLLKLRKLQLLPQSVIEFEINEENGGSESDMNNVSSQDTKFNRRQGSSLMGRFSHFLALDNVEESVALGMSEFEQNLKVIKQCRIGQIFSKSSVLPDVAVLNLGRSLIYAAAGKGQKFSTAIEEEETVKFCWDLIITIALSNVHRFNMFWPSYHEYLLNVANFPLFSPIPFVEKGLPGLFRVCIKILASNLQDHLPEELIFRSLTIMWKIDKEIIETCYDTITEFVSKIIIDYSANLHTNIGWKSVLQLLSLCGRHPETKEQAVDALIGLMSFNASHLSQSSYAYCIDCAFSFVALRNSSVEKNLKILDLMADSVTMLVKWYKTASTDTANSYSPASNTSSSSSMEENNLRGVNFVHHLFLKLSEAFRKTTLARREEIRNRAVTSLEKSFTMGHEDLGFTPSGCIYCIDHVIFPTIDDLHEKLLDYSRRENAEREMRSMEGTLKIAMKVLMNVFLVYLEQIVESAEFRTFWLGVLRRMDTCMKADLGEYGDNKLQEVVPELLTTMIGTMKEKEILVQKEDDDLWEITYIQIQWIAPALKDELFPDEEI

>Amborella_trichopoda_W1PNA9
MRLPELEGTDDDREDLDSQCEDSSSSSHPSSGYGIACMVDIFYFLCTLLNLVDSSDGEMSGGGFDEDMQLFILILINSAIELGGEGIGKHPRLLKIVQDDLLHHLIHYGPRSSPIVLSIICSTVLNLYHHLRCSLKLQLEAFFVHVLLRIIASNVKFAPSFQKQQQQEVAIEGLISFCRLPQFAMEMYTNFDCDPMCQNVFEQIGNLLCKHAFPVNSPMTSLQVQSLEGLVVIIQNITDCVLDEQSNEEDNIPVEITSYKTLWTVQCDDYEDSQKWVKFLRERKWFKKKLAIAGDHFNRDQKKGMYFLRANHLVPEEPDPQSVGHFLRYTMGLDKTLIGDFLGDPDEFNIQVLKELTSTFDFSSVILDIALRTYLETFRLPGESQKIQRILEAFAEKFYSDQETEMFADKDAVFVLCYSLIMLNTDQHNAQVKKKMTEEEFIRNNRCINAGNDLPREYLSELYHSIGNNEITLSSTNDHVSPEKVPSKWTTLTKTSISKMEPYAIWKGGPQLGREMFAAISGPSIAAISASFEHADDEEIIRICIEGFSAIAKMANYRLEDALDELLTSLCKFTTLLSPYTSVEDTIYAFADDPKPRVAVITVFAIANQYGNSIRSGWRNIVECLLKLNKLKLLPQSIVDNHNDEDEEGENEGTQGNSAANFGKSEAGVIFPSHLHHVLSRRNSGLMGRFTQFLSLDTCAEDMRTSQVGNEFERNLQVIQQCSIDTIFTRSGSLNIDSLENLAKALVIAAGRAQKYSSTLSEEEDAVSLCIELLVGITIKNTDRFAYFWPGVYESLILISHFSAISFNCFVEKTLLGLLRICRRIMAQRPEKLAEELIFRSIQFTWKLDAGKILETGCEPFVRMVSRILIQNAESIHTHVGWRSALSLLSLSARNHEVFEEGADTLVGLMEGGVHITKVNFLMCVDTAFGFAASKLCPPEKSMKLLDLMAASVTPLVAWARAGFSDPGSGSGTGSSASGASGDEGMVRGGAIGMFMKLADALRKITLVRREEIRNHAVSTLCRAIIEADEGLFFSPQACLQCFNTVVFAMVDDLLEKATEKKFMEGTVEMAMEVLVEVFLRLVERMGTVSGFRTFWLGVLRRMDTGMKADVGGGITLGHVCVSAMGLLIV
>Amborella_trichopoda_W1P3E0
MGRPKLQTGIKAIEEERSEDCECTSNRGALACMVNSEVGAVLAVMRRNVRWGGRYMAGDDQLEHTLVQSLKALRRQIFSWDQNWQSINPAVYLKPFLDVIRSDETGAPITGVALTSVYKILSLEIFDLNTVNVEEAMHSIVDAVTSCRFEVIDPASEEVVLMKILQVLLACMKSKASVVLSNQHVCTIVNTCFRIVHQAGTKGELLQRIARHTMHELIRCIFAHLPDIECTEGSSLSNGNAAFIKSDALVGEKDYTFVSKKSENGNGSLDPENPPVSVGFATNASGNSVASLADDNVIGIGSSNDGASDGHLMTEPYGVPCMVEIFHFLCSLLNFGEHVGMGQRSNTIAFDEDVPLFALGLINSAIELGGLAIERHAKLLSLIQDELFRNLMQFGLSMSPLILSMVCSVVLNLYHHLRTELKLQLEAFFSCVILRLAQSRYGASYQQQEVTMEALVDFCRQTSFMSEMYANFDCDITCTNVFEDLANLLSKSAFPVNCPLSAMHILALDGLIAVIQGMAERVGSSQSLEQGIVGDLEEYNPFWTVKCENYSDASQWVGFVRRRKFIKRRLMIGADHFNRDPKKGLEFLQGTHLLPDKLDPQSVACFFRYTAGLDKNLVGDFLGNHDDFCVQVLHEFARTFDFEDMNLDTALRLFLETFRLPGESQKIQRVLEAFSERYYEQSPHILADKDAALLLSYSLIMLNTDQHNVQVKKKMTEEDFIRNNRHINAGKDLPREFLSDLYQSICKNEIRTSPEQGAGFPEMTPSHWIDLMKKSKKTPPYIVCDSQAFLDHDMFAIMSGPTIAAISVVFDHAEQEEVFQTCVGGFLAVAKISASHHLEDVLDDLVVSLCKFTTLLNPVSSVEEPVIAFGDDTKARMATITVFTIANRFGDYIRTGWRNILDCILRLHKLGLLPARVASDAADDTELSTDPIHGKPVSSTSLTVSHIPPIGTPRRSSGLMGRFSQLLSLDAEEPRSQPTEQQLAAHQRTLQTIQKCHIDSIFTESKFLQADSLLQLAKALIWAAGRPQKGGSSSPEDEDTAVFCLELLIAITLNNRDRIVLLWQGVYEHIASIVQSTVMPCALVEKAVFGLLRICQRLLPYKENLADELLRSLQLILKLDARVADAYCEHITQDVMRLVKANASHIKSQMGWRTISSLLSITARHPEASEPGFEALTFVMAEGAHLTRANYSLCLDASRQFAESRVGLTDRSLRALDLMADSVTCLVKWAREAKEAGEDAGQEIGEMWLRLVQGLRKVCLEQREEVRNHALSALQRCLTSAEGMGLAPALWLQCFDLVVFTMLDDLLEIAQGHSLKDYRNMEGTLRLAVKLLSKVFLQLLHELSPLPNFCKLWLGVLGRMDKYMKAKIRGKKTEKLQEEVPELLKNMLLVMKAKGVLVQRSTLGGDSLWELTWLHVNGIAPSLHSQVFPDQETEQEVKVADTQSPLHRSTDSSAAVSDGSPAAGESNAR
>Amborella_trichopoda_W1PLU5
MKLLDLMAASVTPLVAWARAGFSDPGSGSGTGSSASVASGDEGMMLEEIRNHAVSTLCRAIIEADEGLFFSPQACLQCFNTLVFAMVDDLLEKATEKKFMEGTVEMAMEVLVEVFLRLVERMGTVSGFRTFWLGVLRRLDTGMKADVGGGSVREMIPGLLRKMIVDMMEKGILVERDGDELWDITNIQIQWIAPSLKEELFPEDEF
>Amborella_trichopoda_W1PLM6
MRAEYAPCNNRREIIYKVLRMEIFDGRTPTAAEAMKAVVEAVANCRLERTDAGLEDAVLVRIQQVLLACVRCKAGTLLDDRVVCVAFNTCFQVVQQATGRGDLLHRQARLDYERRTNMGSGFWLNNEGVKGSLLYGVLGCRSMALVQIRARL
>Amborella_trichopoda_W1PKV1
MPKEDEDKGCAASQRPARRSERELAISCMINTEVSLVLAVMRRPLDHASPQFLPTEEPPESPLIQSLKALRSFLFAPNDDWAFVDPTLFLSPFLDVIQADDVAAPATGTALSAVLKGEGKNVVN

>Brachypodium_distachyon_I1HR02
MARTAASDDDDDGPPTYTMARGNRRDPRLKDLGISCMLNTEVAALLAVIRRRPDPYSYLPPAVAAAEEAVFAGLIQSLKNLRALLFQPRHGAWRCSDPSMYLTPFLDVVQSEEVPPAATGVALSSVLKILRIDVFDECSPGARDAIQAILTAVTNCRIERIADSGAEEAVLLRVLQVLAALLRARAAPLLADSAVCTAVNTCFQVVQHAASSRGSELLQRTARHCMHEILQAVFSRLPDIRDDAADDDAAVTSGAGFGSRCMVDVFNFLCSLLLNATDMVMTPEGHGAFTSEEDVQLFALVLLNSAVELGGEAIGKHPKLLRLIQDDLFYHLIHFATECSPLVLSMICSTVLNLYNFLRRFLKLQLEAFFMFVILRVGSGASGLQLQEVAIEGLISFCRQPTFVIEMYVNYDCDPLLRNVYEEVGKLLCKAAYPLSNPMTTVQLQAFEGLVNMITTIADNVEVEKAPDQAAYNVEISEYRLFWLERWETGEDHGHETWVDFVRKRKLKKKKVAIAANHYNRDEKKGVEFLKLCYLVPTPPEPKSMAYFLRYSPGLDKVKIGEYLGDPDEFNLQVLKEFTETFDFTGSILDTALRTYLETFRLPGESQKIQRVLEHFSERFFDQQTAGVFATKDAAFILCYSVIMLNTDLHNPQVKKKMSEDDFIRNNRAINSGKDLPREYLSELFHSIASNAITMFSQSVTSIEMTTSRWGDLVNRSRSIEPFTPCDFKHKLSREVFIAVSGPAVSTLAAIFDYTDDEETLNQCVEGLISVARIARYGLDDVLDELLCCLCKFTTLLNPYSTTEETLFTFSNELKPRMSTLALFTIANRFGESVRGAWKNIVDCLLKLKRLKLLPQSVIEADGSVSSNSDRLSHRPKSELGVIFPSSHRGAGTSRHVSGMIGRFSQFLSLDNTTESLLSVGSEFENNLKIIQQCRIGSIFTDSGKLPDESLQNLGRALIFAAGGKGQKFSTPIEEEETVGFCWDLILLVSSANLHRFSSLWPHMHDCFMAVSQLPLFSPCPFAEKAIVALFKIAVKLLPGQPNPDRVAEELVCKSINLMWKLDKEILDTCCEGISECIVKLIMDHAGSVQTPIGWKTLLHLLSVTGRHPETFDQSVAALIKLMSDGAHINRFNYAACIEAAFGFAALKISPLEISTKILELMADSVKWLIQWNKSGYSDPGSTNSSNSSSWAEDASRMGNLATSMFIKLAEALRKTSLVRREEIRNQAVADLSRGFAIAAAGDLDLGPAGCLACFNLVIFAMVDDLHEKTLEYSRREGAERETRSMEGTLAAATQLLADVFVLFLGTLAQGPGFRTFWLGVLRRMDTCIKSDLAAGGGLGVMQELVPRMLKRMIVEMKDKEVLVQRDGDELWEITHIQIQWIAPAVKEELFPE
>Brachypodium_distachyon_I1H9F0
MACVVASEIATVLAVMRRNVRWAGVRYGGNDEEHVDHPLIAGLKSLRRAAASWGNGWPVGGVDPLLYLRPFLDVVRSDETGAPITGAALSSLHKILSLDLVPPGAPNVAEAMGAVVDAVTGCRFEVTDPASEEAVLARVLQVLLACVRGRAATALDNRHVCAIVSTCFRVVQQAGTKGELLQRVSRQTMQEVIRCVFSRLPDIDAITIVNEQIAGSKNQALGAGEMGNGKSDYVCLNSSGDEVGGGLSVVQDKAMMEPFGVLCMVEILQFLCSLLNIAEDMDVSQRMNPIDFDEDVPLFALGLINSAIELSASSIHRHPKLMSFVQDELFRNLMQFGLSMSPLILSTVCSTVFTLFYHLRQELKLQVEAFFSCVILRLAQGRYGASYQQQEVALEALVDFCRQKEFMAEMYANMDCDLQCSNVFEDLANLLSKSAFPVNSPLSALNVLALDGLVAVIQAIAERTDNAHQHHDQAVPEISEYFPFWQLKCESSDDPDQWVRFVHQQKGIKRKLMVGVEHFNRDKKKGFEYLQGVHLLPEKLDPCSVALFFRYTPGLDKNLLGDYLGNHDEFSILVLHEFAKTFDFKEMNLDAALRLFLETFRLPGESQKIQRILEAFSERYYEQSPHMFVNRDAALVLSYSVIMLNTDQHNVRVKKKMTEEDFIRNNRRINGGNDLPREFLAELYYSICRNEIKTIPEQGAGCSEMSYSRWVDLMWKSKRTSTYIACDSYPFLDNDIFPIMAGPSVAAISVVFDNVEHEEVLTGCIDGFLSVAKLAAFYHLDDVLNDLVVALCKFTTLLNTSNSDDPVIAFGEDTKARMATEAVFTIATTYGDHILSGWRNVVDCILRLHKIGLLPGRLTGDTGDDQESSSDSLPSKLAVVPQLVRINTTKKTYGLMGRFSQLLYLDTDVPGSQPTEEQLAAQRNASETVKKCQIGTIFTESKFLQADSLSNLARALVQAAGRPQRITSSLDDEGTSVFCLELLITVTLNNRDRIVLLWQGVYEHITHIVQSTVMPCNLVEKAVFGLLHICQRLLPYKENLVDDLLRSLQLILKLDARVADAYCENITLEVTRLVKANATHIKSQMGWRTIISLLCITARHPDASDAGFEALVFIMSEGAHLSPANFILSVEASRQFAESRLGSAERSIHALNLMSDSVNCLTRWSREVKEAGGEADRILEGIAEMWLRLVQALRKVCTDQREEVRNHALLSLHRCLVVDGISVSSSAWLMSFDIVFQLLDELLEISQSYSPKDFRNMEVSLLHAVKLLCKVFLQSLKDLSAQSSFSKLWLEVLDMIEKYAKVRLRGRRTEKLHEAIPELLKNILLVMKASGVLSNTSASGENTLWEATWLQVNKIAPSLQSEVFPDNEGEAAAKGEQSMSDSPAQEGQIAVQ
>Brachypodium_distachyon_I1GPR1
MGGMDKNHPFGIREMENGNGNYAPEAGTSDENSVDGSGLIVEPYGIPCMVEIFHFLCSLLNVVEQIGFDEDLPLFALKLINSAIELGGSAIGKHPKLLSLVQDELFRNLMQFGLSISPLILSMVCSIVLNLYHHLRTELKMQLEAFFCCIILRLAQPRFGATYHQQEVAMEALVDFCRQKNFMVEMYANLDCDITCRNVFEELANLLSKSAFPINCPLSSMHILALEGLIAVIQGMADRIGNATSRPELRPVELDEYAPFWTVKCENFLDPQHWVRFVRQRKYVKRRLMIGADHFNRDPKKGLEFLQGNHLLPEKLDPQSVACFFRYTAGLDKNLVGDFLGNHDEFCVQVLHEFAQTFDFQEMNLDTALRLFLETFRLPGESQKIQRVLEAFSDRYYEQAPQAFANKDTALLLSYSIIMLNTDQHNMQVKKKMTEEDFIKNNRNINGGSDLPREMLSELYHAICRNEIKTTPEQGMGYLEMSPSRWIDLMRKSKSTSPYIVGDSQPFLDHDMFAIMSGPTIAAIAVVFDHSEHEEVLLTCVDGFLGIAKISAFHHLEDVLDDLVVSLCKFTTLLNTSLVEEPVTAFGDDLKARLATETLFTIANRYGDYIRTGWRNVLDCILRLHKLGLLPARVASDAADDSEVYTETVQGKPAPSSISTSHIPVMGTPRKSSGLMGRFSQLLSLDSEEPRSQPTEQQLAAHQRTLQTIQKCRIDSIFTESKFLQPDSLLQLARALIWAAGRPQKVASSPDDEDTAVFCLELLIAITLNNRDRIVLLWQGVYEHIANIVQSTVMPCALVEKAIFGLLRICQRLLPYKENLADELLRSLQLVLKLDARVADAYCENITQEVARLVKANAGHIKSQMGWRTVVLLLSITARHPDASGVGFEAIMFIMSEGHLSKSNYAICIEASRQFAESRVGLTDRSIRALDLMADSAINLARWSQDTKGSGEEADKGSEAIREMWLKLLQALKKLSLDQREEVRNHALISLQRCLTATEGICLQSTTWSHAFDLVIFALLDDLLEIGQNHSQKDYRNMEGSLVLGMKLVVKVYLQLLPDLFGLSSFCKLWLGVLSRMEKYIKIKVRGKRSDKLQELIPDLLRSILAAMKSQGILAKRSTIGGDSLWELTWLHVNNISTGLQSEVFPSQEYEQPNNVGSPRGLNDAETKN
>Brachypodium_distachyon_I1GPR2
MGRPRLLNAGGIDPIAEEPHPPRADADPGGLACAISAEASAVLAVMRRSLRHPRAAADDAAADHPLVSSLKALRRLVFSPAAAASPSLPAASLRPFLDAVRSEDAGAAVTSASLAALHEVMALTGPSLPGSALREVVDAVASCRFEAGAEAAAEEAVLMRMLQALLACLRAPAAPALGDQHVCTAVNTCFRVVHQAAAKGELLQRFSRYAMHELVRYIFARLPQIGSDDGADGTAIPEVFGSQCALLLSLLLGSVMHQFTNAIFISPENSF

>Bathycoccus_prasinos_K8F0X8
MSNNKSSNNAMISFAAIINAEASRVVATMRQNSKYAILARQTMSSSYGSGSSAASGLDIDESLVDDPLVQEFMSLRRALFVNGLMLETSSSSALGDFGGGSESSRNNTNNKMGQQPLSCADFIRPFLKCIVSVETSGPITSQALSAVHKILKRDLIFGSDDVEKAVVVRDISEAVTMSRFEATDPDHDDAVLCKILHVLIDCVACPSGRLLSDDDVCDVLQACYRIGHQSGKESGFLRHCSRHAMREIAEHVALRLKENVAAGGSEDARLATWRDQLAKRASAFEKLYDEKQRTTTPSTPPRSPHHIAISPVNREGNESFDPVRGPGAIEDGGPKIDVGTPSSPPTRAPIEKLKSLPAPHASPAALEIFKFACSLIEASSSATLGAAKQKSASTSNNENGEDGTGSGDSGEAPTEKPLVYGGDRSEEAEQSLMLFGIELVGTFVETIVVSSATNNNVKNRYPELFVAIQDDLCKALTSLKPNAAPPVAAAACGCFTMLYATMRSELKLQLEMFMRVVLIPLCAAGKNKASSAANATSSNSAVTFNRETQRIALETVVDLCRQPHFVTDCYMHFDCDLSKACVFEELVSTLSASAFPANGARLSGANALSVEGLLAIVRTVSRSTTAESSSASSPLGGDSSMLLGESNGKKKASSTATNGFSDDGIMKNEDEEEGDSPAALRDELRGLDPWEYVKASAAPSGIARARGLRKSRALKRRLVVAAEHFNRSPKKGIPYMQEYGLLPENLTAKAVAKFLKLAPGLDKEVVGEYLGDPKDFQVEVLKEYADLFNFENVTLDKALRTFLDGFKLPGEAQKISRILEAYAARYFGANPNSCADADSAYVLSYSIIMLNTDAHNKQVKKKMTLEQFIRNNRGTNGGKDWPKETLVAIFDSIVTDEIRLTDDAAPKLSNSAWHDVMRACEVDQGKFDAPPDEFESRQYDADVFSLVWAPTAAAVAVIFERATDEDVLESSVEAFVAVARIASNHRMTDVVDHLVATMCAFVTKGAQRAVEMNPLRPGVALGEDAKTRSAAKAAFAVANAHGDDLRRGWCNVLDCVLHMRRLGVVPDDVAATPTDAEEEREPITSNNFITRQKAAQSGSLFRSFSALIGGSDYDYSLEEEKARLPEPTEREKALLEKSDTCARACKFSNLFADSKFLGKESLAHLVAALAWAAGDPAQPPQSADDEDAALFCLDAMLSVCYRNKDRARLCLPRVVSHIKAIVGAATQEPTPLVERAIFELLRVVRRVLPEQSGLQSHEDIANSTAGGPNGIADDHAIDALRVLFSLEPQVADAFFERIAKSLNLLVRQCASLHIKTARGWDTICKLLAASSRHPKASASGFDALSFVMESGSNINASNARALIECACAFVDSNRGGEERSIKALSLLKDANDALCERSRSADCSNELRSEILAGAWGDLAKELARFASEDERSAVRDDAVLTLQHTLLSAEAFDAPAEHWLALFHHTLTPLLKHASENVRQIANDGDRYDDNSNAWERTATIIIACVSKSFLQYAAPMKAEDPEAFAPTWLAVLDRFAEAKKYAKGEALIEAVVENAKNMALVLCKQDIVPYAEEDGEEVLYVGTWQALGKIHESLTPAIVT

>Cyanidioschyzon_merolae_M1VFU8_Similar_to_guanine_nucleotide_exchange_factor
MRLSERPWSPVTPFLGAFQCLRRSVDPEAASSRKTPVDGVRTTTRSHSVTAVGIERASSLVSNVTEDELLDQSIRPELVRLLSKGEGALKSEKEPAAPVTVRLQLKRWRRREASSVEHWNPAVTCHVRQGPDWETAYGSCPASVYLDELDSLWSICQRSALDSSNTEQPQRVALADRLWSLSLQLQSIVHTGRINWAKLAGACESGCLNASGPRHDTVSDLGGSSTTRLMTDDGQNLLNHSSESPSCYQAPAQETHHDDSPSWVSSKTSQGSAELPSVPLSPQIRPKAAFVSADMELVAIADDQGRAASYADGEHATAVCAKLVSWPSDDDDDDDDSQVWDASADETMRRSRRKHVLRIPKAKQEYLVSVPASCPHWGIWWLPGTAILEPLLEILESPTASIAVVTATLETLERLLRRGAARGLVLDEQRDVVVTVATSSVATDAGCTQGSATASIESFRVLGRRWLDLYARERVLARLVVVALTRWYQQQVRVAGAESALLCFLHLVQTIVDAGVPSLDGDAVASSTALNRDTGAASSCGALPVSALESLCLMCLHCAAGRHRLRSPLLRRRGEEVLVKISELLFRRASGAAIRKWMLRLIAAMIDPTVADAALVICGEDAASITAESSSPGETVNDDHVANPVSELRRILWEDKSTGRAATEWLGLGLLNSSVDANRRRKETQVLGLRMLHPVLDALIQAQTPISEQVLGVDATLRALVLGPLSLALLRCLAQSDDALCAEVHALAFPLALKLVECLGPEALTFFHTLLTVILPSALEGVREPAMRSNGSVAQELCFPLLRQLLSRLDLLWSAYLAYDCSLQFADALGPLFQVIANASHPFAVPLMATLLESLQQRDWGPRPLRLKPCTAADWDTLYQQRAQKQRRQQVLDTLAGNGASQRDWNATDLWKSLQKSQLLGEGTPPEPAATPSAASLLAQFLRATPELDKVLIGQVIGSPDPFSQQVLAAYAQTFDLHQLPIDAALRLFLESFRLPGESQKIDRIMQAFATHYFNQNQGPSLPLASADAAHVLSFAMIMLNTDQHHGQVKQRMTLADFTHNNRGINDGDDLPAAYLQGIYERIRQQEIRLSDDHGVAALDRVHWEALLRNQQHALQVGSGHAEQLWTSPRRAAACLLGFIWPTLLEAFGSRLVLLLFPPGVASAEAGATTAHSSSTTTSTLSSALTERPQSAEHRSMRRAGRLLSQGTSSGSGSGSEHPAEPLLLPVLGAADPSWDQVEEDALPSGDESRVQLQERWLTRWDHWRRTIVEDQGPWLVRYRTRAALREAVLRLFCRLGWTAHLLAMPTILGQVLELLTLLTGVVDDRWPEPTPETASHRCSLPEAPCPCIQAPEQDEAVWVFLSHWKRSRRKTRSATWLGRHRPAQQVLVAVLGLAARCLPGLDAAAWCALTALQLRLVEMRLTSPLLIEPEFVNWLPALWAPDGTLLLPGRFAPPWASMLRDLALRECPELQLLRPSAADVASPQPEPTSLSGCVAAGTPQSPQQRHMRKTRSAEERLERRTKHTAADADTQSLIASRGIGGDDGDDDEDHATASAAQHTVDAPRLGDRMQVLPQELVDMADDSSEANSYGASGSGLLATLLSGIGFGFSGTETSTSTSADSAAAKGRPRHDKTQTGGDNDLERARSWRAVERLIADPEPDELSDLDAYRSPTECAPSTRNADASLSQPATTTTTTAADTGAGKTTAPETEPWRRLVVEDSWDLVRAVFPRYLRKPDMDAERRALTRRCLVYALQQANLFDPARWMTASAGLLEALGHAARWAYQLPMPAATRPVALETLHPDSGNQQHEQHQQHQQKQQQPESALTSTWTVSACRWFPRRALWRYAHLSAADTATWRKAWLLEHVSLVVLSDVGRMLAHWGVLQELVHMEMATAVDDPTLSLECAVFALVRLVLRVLAVAERNLSDRVCWTILAAVYKNLRLLMPLATSAFDALCLPVLVALGTILERYPRWIPPEDGWETLCLVLERALRQSESTVQVAWQVLMLLLARLDQQMEHGTLHETEEFSLQCLELLLTAIEQPYRPAATTAASTGTNAVSPYGCFQRLFAQRAALLTGAERCLPLLGRLARVVATHRSISVRYEALVTLERILMEPLWQNISESSRVELFTGVLLPLAEALQWEVLSNESTLHTDPVLRERLLIRLVMVLNRFWLLQHMLLQQVPETTINDWWMRLVRILGDLYAVAVRRSRAQRLAGVSDGRWASAPVPVAASETLAEHIHETLKNTLLVMVTGGFLDPTLELAGAETTAVTENACSTAARRWSETFTLLAPLFPALEEDLLGLLAQAPMHRSRAVQRDTDAAHTLAEQKISPTPVDVPQRPDDVTTHTLTETSAQTTDASTSTYESAAPSAVLCTDEHSCTELDK


>Cyanophora_paradoxa_ConsensusfromContig39635
MAGALAPLIHGEVGMLLAVMRSNNRWSLGSRQNRDSSAEPALVRNLKKVRDVVSVEALTELEPLEYLKAFLDIIRSDQTSGPITLAALNSVYKFLTTGVVPNNAHIVDTMAAICESVARFEGTDASADEVVLLRIVQTLQAAVQCSAGCFLTDAAIIECVQSIYRINRSSRFSLLRKSAEFALTEILKTALEDLVREKERQAELQTTVEAAEASAEDPESARFWSEASRSI*
>Cyanophora_paradoxa_ConsensusfromContig39409
MLDLLRNELPRAIMQNTRTESNALLAAALRAFSALVSVAWPELKLQVEFFVSQVYLRLFDNKHVTYEQQELILESLVDLCRDRDLADMYVSYDCDLQRSNLFEALAKFLAKNAFPVGPLQTCFDGLLAVVSRLAAHAAAASVLPTRAPSAALSPASSGGDEAAAQQPLAMLRRQLQGGAPRSGEALYRQKQLKRKFGACADAFNRDAKKGLEMLVSQGLASDPLTPEAVAAFLRFTPGLQKRLVGDYLGENEPFLAVLAAFARSFDFAGEKLDEALRLYLEAFRLPGEAQKIDRIAFAD


>Ginkgo_biloba_Gb_01979
MGRPKLHTGNIKVIEEEPQDCGGLNRRGALACMVNSEVGAVLAVMRRNARWAGRYMAGDDQLEHSLVQSLKSLRRQIFSWQQPWHMINPAIYLKPFMDVI
RSDETGAPITGVALSAVYKILTLEVFDLNTVHVGEAMHSIVDAVTSCRFEVTDPASEEVVLMKILQVLLACMKSKASVVLNNQDICTIVNTCFRVVHQAG
TKGELLQRVARHTMHELVRAIFAHLPDLDYVDPVPSVDGGDGPCIKSKAHVDGVGKECRADGRQYDNGNGDSVSADISVSSALTSQGPITISSSNDKTTG
SRTSGKELTNDIQIMIEPYGAPCMVEIFHFLCSLLNIVETMGIGARSNPLAFDEDVPLFALGLINSAIELGGQSIGRHPKLLALIQDELFRNLMQFGLSQ
SPLILSMVCSIVLNLYHHLRIKLKLQLEAFFSCVIIRLAQSKYGASYQQQEVAMEALVDFCRQPTFMSEMYANLDCDITCGNIFEDLGNLLSKSAFPVNC
PLSAMHILALDGLIAVIHSMADRVTAASPLPEPVPVGEIEEYAPFWTIKCESYADSSHWVEFVRRKKYIKRRLMIGADHFNRDPKKGLEFLQGTHLLPEK
LDPQSVACFFRYTSGLDKNLVGDFLGNHDEFCVQVLQEFAKTFDFHDMNLDTALRLFLETFRLPGESQKIQRVLEAFSERYYEQSSKILADKDAAFLLAY
SLIMLNTDQHNVQVKKKMTEDDFIRNNRHINAGKDLPREFLSELYHSIVKNEIRTSYEQGAGFPEMTPSRWIDLMRKSEKTPPYIVCDSRPFLDHDMFAI
ISGPTIAAISVVFDHSEDEDVFHTCVDGFLAVAKMSACHHLEDVLDDLVVSLCKFTTLLNPAASVEEPVLAFGDDTKARMATVTVFTIANRFGDYIRSGW
RNILDCILRLHKLGLLPARVASDAADDPDPANDSMHGKPLSGAPSISHIPAVGTPRRSSGLMGRFSQLLSLDADEPRSQPTEQQLAAHQRTVQTIQKCHI
DSIFTESKFLQAESLLQLARALIWAAGRPQKGSSSPEDEDTAVFCLELLIAITLNNRDRIMLLWQGVYEHIAGIVQSTVMPCALVEKAVFGLLRICQRLL
PYKENLADELLRSLQLILKLDARVADAYCEHITQEVMRLVKANAGHIKSPMGWRTVSSLLSITARHPEASESGFEALSFIMADGAHLTQANYVLCLDATR
AFAESRVGLADRSLRALDLMAESVKCLVRWSKAISSDWKTVGDSREDTSKSAQEIGEMWLRLAHGLRKVCLEQREEVRNHALLSLQRCLSAAEIICLTPS
VWLQCFDQVIFTMVDDLLEIAQGHSPKEYRNMEGTLHHAMKFLSKIFLQFLDQLFSLPNFRKLWLGVLSRMEKYMKAKLRGKGSDKLQELIPELLKNMLL
IMKARGVLVQRSTLGGDSLWELTWLHVKGISPSLQAELFPDQEQEHDQEPEPEPKSDEYASAAETVSLETATAESGHNLNSGIVHNSRKQESEEGSGK*
>Ginkgo_biloba_Gb_26378
MGHAKFRIGIKAIEEGPQQCGSISRRGALACMVNTEVGAVLAVMRRNTRWAGHYMAGDDQLEHSLIHSLKALRRQIFSWQQQWHSINPSIYLKPFLDVIR
SDETGAPITGVALSTVYKILTMEVFDLNTVHVDEAMHAIVDAVTSCRFEVTDPASEEVVLMKILQVLLACMKSKTSVVLNNQDVCTIVNTCFRVVHQAGT
KGELLQRTARHTMHELVRAIFAHLADLDNAITAVHTNGVERPSIMSNSHVDKLEKESQDDGRGGRSLDNGNADSDACEGSLTGAIALEDSLTADTSVGMD
GKLADSRISRKELADDVEVFGERYGILGMVEIFHFLCSLLNIVETMGIGSGSNLLALDEDVPLFALGLINSTIELGGQSIGQHPKLFILVQDELFRNLMQ
FGLSSSPLILSMVCSNVLNLYHHLRCGLKLQLEAFFTCVLIRLAQGKHGASYQQQEVAMEALVDFCRQPTFISEMYANFDCDITCSNVFEDLGNLLSKSA
FPVNCPLSAMHILALEGLIAVIHSMADRVNAASLLHEPAPVKEIEEYVPFWTVTCGNYEDPNQWVPFVRRKKYIKRRLMIGADHFNRDPKKGLEFLQGIH
LLPEKLDPQSVAYFFRYTAGLDKNLVGDFLGNHDEFCVWVLEKFAKTFDFVDMNLDTALRTFLETFRLPGESQKIQRVLEAFAERYYEQSPHILADKDAA
FILAYSLILLNTDQHNTQVKKKMTEDDFIRNNRCINGGKDLPREFLSELYHSIVKNEIRTSYEQGIAIPEMTPSRWIDLIRKSQKTPPYIVCDSRPFLDH
DMFAIISGPTIAALSVVFDHAEDEEVFQTCVDGFLAVAKMSACHHLEDVLDDLVVSLCKFTTLLNPSASVEEPVLAFGDDTKARMATITVFTIANKFGDY
IRNGWRNILDCILRLHKLGLLPSRVASDAADNPDLAMDSTHGKASSGGPSMSHIPSLGTRRRSSGLMGRFSQLLSLDSDEPRSQPTEQQLAAHQRTMQTI
QQCRIDSIFTESKFLQAESLLQLARALIWAAGRPQKSSSSPEDEDTAVFCLELLFAITLNNRDRIMILWQGVHEYIAAIVQTTIMPCAFVEKAVFGLLRI
CQRLLPYKENLAEELLRSLQLILKLDARVADVYCERITQEVMQLVKANAGHIKSPMGWRTVASLLSITARHPDASEPGFEALSFIMADGAHLTRANYVLC
LDAARAFAESRIGLADRSLRALDLIAESVKCLVQWSKNDLSDHKTICLSQEDTSKSSQEIAEMCLRLAHSLRKVCLEQREEVRNYAVLSLQRCLSGSEII
SLMPSIWLQCFDQVIFTLLDDLLEIAQGRSPKEYRNMDGTLHHAIKFMSKLFLQFLDQLSSLPSFRKLWIGVLSRMEKYMKAKLRGKGNEKLQELIPELL
KNMLLIMKARGVLVQNSTLGGDSLWELTRRDVQGISPSLKEEFFPEQVPEHEAEAMTNSSERNEVAISDSGHIANTSAVDQNIMEQEAEETDICRQYFAV
GVFIFILKCTNCNKFKRALNDLDAASLRLAHGGVVMIPFEEHPCNFLKSAKFRVPMAYARATEVLRWRMGMECRAKNMTQTLLPVAIICHSQQAVQLFLE
FNSFDLLPPYNMSDELGKPAL*


>Klebsormidium_flaccidum_A0A1Y1I3E1_GDP-GTP_exchange_factor
MTGPQVATVGEGTRWTGAHMACLIMTEVDQVIAMMRQDAQWADVPRNLDEAVCGGPFLQEFKDLSRDIFAWKHWATVKPMDYLAPFLGLIRSKETSAPVTGVALLAVYKIVTFEMFHKESVDAAEAMHLIVDAVTGCEFRASDPASEEFVLLQIGQVLLACLRCGAGPLLRNADVINIINTCLHVAFAKGKLLQRMICQTMQDIVRAIFGRLHEFGPAEDGLPRVDATDLDTDVTSSGEATASAPAKSSARSDGNERTANRTDAGIPVRSLSKSSDGPAGASETADSSRLGAGPERVPASAEIGNGPQELSQTSPYGLPCLVEVLRLLCSLIVPDRKSSQHEDRTQFGLALLSAAIEVAGGSCERHPRILALVTDDLFRNLMQAGQSSNLLVLSLVSSIVRGLYWHFKRHLKLQMAAFFENVVLRAAQGGYHQQEAALEILQDFCRQPSFISEMYANADGDITCGNTFENLSNLLSKNAFPDKATLSALNLLSFEGLLAVVQCMADRADNASVSGSSSSEYNLAEVPHFWTLNCDNWEDPEVWVEFLRRQKYVKRRLMIGADHFNRDPIRGLEFLQNVHLLPEQLDPASVAFFLYLTPGLDKNVLGDYLSSSDSFNISILECFTKQFNFTGMALDGALRTYLEAFRLPGEAQKISRVLESFASHYYEQCPQVFAHEDVVSALSHSVLMLNSNLHTKKVTRKVTEEDFIRSNQKINVGKELPREMLTQLYRSIAENEIPVSSESLVAEPSMTHGRWLDLLRRSQATTPFLSCDPTEPLLDRDMFSVIWGPAIAAISAVFDHAEKADTLQQCVAGFLAAAKISAAHHMSDVLDNLVVDLCKFITPFGDERPATENTKARMAATAVSEIVDRHGDMIRSGRRRSIESILRLHKLGLPSTTNDPSQDGQNQPSDSREGLSILANAAAASVVGIEIVSASRNRGGSADTNRDQEQSPIDAQRGSARGSLKTSPPKARNAKALNPLTQAYIPPTRRASGSQDLPASKLSNLVESKTQPQLKPRIRTPSPTPTQGHIQSKPQTQTPSPNPIQTQFQPATPTQTQPTVKVPEPSKSALNADSPSWQPPSKLAASALKGLALGGAQNSLSKSLSIPSADARKKDTDWDVQLPDGFVEAAVSPVGISDSAFNLLGPEGEGEKGEAAVRSSTGATEREGADAAPTSDGAKNQSDSVDLGYDDLPENLDGLADDDMSNLDAVLNAVPGFNLISDDEDDDDHAEQSGGDHENGSDSRAAHFHGAHSANGGPNGRPSSKETGKGWLAVLESRKATQAETSGRETPIATEGKQMKRQEEPDMKAKEGRKPDEAERRPAETAGPTWRQETKAPEPLEWRKRQTAQSSHWRDDRRWTPPVDPRKPFGEANPLSAGSPAGGAPRGGFVSQLILQPPEKPKQPPEVRERLPAGMAPREPSSRTPLLKAFSSQLASVPTPPPEAGPAGRLAQPNNAGASVPPGFSKPLPATERAPPAVAPSQPISSTREVVSDSEPRSSSPLAGAPLSKPGVPSRLVLSRVLVKRTVVQEGHNLGPPAESPVCQDAEVHVDKRSQLHLRAVAELGSGPNGQLQDLPSWLGRPVDLSDGPKGFFEAVPKVSDDVSRPVSGLSSSERRSAIAENPASAGAPEGDTWRTGGGERQAQQPWRVPFVESGGGETKLRAAVASPPPPPVVHPQEMLRRLLPPGAHPPLTSSTSDPEPFSQVALNPRPDSSPHFASLNPAENRGSWVPAPQWAPQVQSRPPSSIAQVPSAFGQHSQAMPDQELNYWSSTNHDLNPPQDSLPPGSSGWPGEVDAFRTDQHPAEHGNSANNLRSHPLQNHPSLAPPAAHYQSGFAPLPPTSVPNPQTPPLSALQNAPHIRKLQATVQEHFQRTGGLKSPGEVPSPNSQPAEFPPFGAAYKPESPVERSCSGGRDGSGGRWGDNTVPGYQQQAQYPSFNGEDFRGPEVGRNHNGGQEYMVNQAPLPELLGPAGSLLPRERPSPYSSHSEYDHVGPYAHHPFAHSELPREATQESMVLPPEYLHGRPSMSPELPTERSPQGGNAASRAPERKGAYNPLQQQVAPQEKAKPNEDSVSDADLQKLLDDCALLDASQPEAGEPVERGAWGISVEAPAPWRDVRTAEIGNLDRVREGERLNEAALAAHTAGRVGANGAVRTAAQMVAGRPDEEQFEADIKAAMDVSLEEYRSQGGASQRPAAQTKSWPSVRVSAAPKPAVGKGLANRSGEYNCFLNVIIQSLWHLVPFRRNVMLHPVPKRPPSDAPLYVRRQAVLHGLKGIFRALSADDGKPTAVDPSSLRTALHDAHKGSDLFQMEEMNDASEVLLSIFGCLHEALQAPVVASPPKHADGLLPTPSNSAALRNKATDVCRGSCFVHDLFGLDMVEFTHCGLCNKRTHDLHYQQYFHLVNCSALSDVAVQSPGRPFAPLLRRVLDGSTPLRPCDKDEGGCGEPLPTTHVLDKAPQLFTVVLVWGSAQASQSQVRSVVNAISTQIRVSEIFPDLKYRGQHALRCVVCYYGLHYFAFAFSAKAQQWLLLDDTHVKVVGPWEKVVEQCTNGRLQPSVLFYQSL
>Klebsormidium_flaccidum_A0A1Y1I263_A0A1Y1I263_KLEFL_GDP-GTP_exchange_factor_KFL_002160140
MAGPQVASLAEGSGWTGPQIACMVNTEINQVMAVMRQNARWAVAPRYLEEELGEDPLLRDFKILRRKLFTWQDWPKVKPTDYLTPFLEVIRSEETSAPITGVALSAVHKVLSYEIFDAKTAGAAEVMHFIVDAVTGCKFEVTDPASEEVVLLKILQVLLACLKCGAGPLLSNADVINIINTCLRVAFTKGELLQRTSCQMMQDMVRAIFARLHEFEPAEDGSTQPGPAVASEQPDGRVLESVPSGAIAEGILSTASTPRSGHSAASTPKSRGAIRSIADIRFGPHPTATEGTPDDGPSLTPRALKAFEEGKSLVEVVEEETSAVKEDSTLGADSLGPSDSAPVSEALAAAGAGIAAGFDAAVTAVGEAVSTAPVVAGVPEAGAAPIVPTLSESVPDDTSGSDAVSGAPPLPPPVRVRAEPSDASAGTSGTVVASQPSAAAESLTAPLENGDSAQKQPAPAASVQASPYGLPCLVEVFRFLCTLIVPEDGADKAQQHDSEDLSIFGLALLSAAIEVAGGSFEKHPRILALVTDDLFRNLMQTGQSSNLLVLSLVSGIVLALYQHLKHHLKLQMAAFFEFVVLRAAQGKFYGATYEQQEAALEILQDFCRQPSFMADMYANADCDITCSNTFEDLSNLLSKNAFPVNAPLSALHLLSLEGLLAVIQCMADRADNASTPAGSGSSSPDYNLEEFPQFWNLKCDNWNDPTVWVDFLRRRKYVKRRLMIGADHFNRDPKKGLEFLQGVRLLPEKLDPESVAFFFRMTPGLNKNLLGEYFGEPDAFNISVLECFTKQFNFTGMALDGALRTYLEAFRLPGEAQKISRVLEAFASHYYEQCPQNFAHKDAAYVLSYSVIMLNTDQHNGQVKRKMTEEEFIRNNRKINDGKDLPRDMLTHLYYSIAKNEIRMSSESLAAEPGMTYSRWLDLLRRSQATTPFLSCDPTKPLLDRDMFSVIWGPSIAAISVVFDHADDADTLQQCMAGFLAVAKISAAHHMEDVFDNLVVSLCKFTTLIGNDKAAVAFGENTKARMATSAVFEIANRHGDTIRSGWRNILDCVIRLHKLGLLPTRREQSQNGQGRPSDNQEGSSILANAAAAAAAGTQAGMGRRKSAGIFGTVSRQFQNLLSLDAGADGERSTIAEHQLAAHQRTLAMVEACRIDDLFTDSKFLHKASLLQLVKALINVSGKPHQKNISTEEEDTALFCLDLLIAVTLRNRDRILLLWPAVHEHLASIVGSAQSPSPLVEKAVLDLLRVCQRLLPYKEDLGDELLKSLQLVLRLDARVADAYAERITREMLQLVKSSVTYIRSPVLWKTVCSLLAATARHPEAAEPGFEALTFIMQDAKHVTPVNFMPCMDAALAFAEGRVGGVERSVKSLDLLASLSTNLGHWAKTLNAGQADTATSASISGAPASDAAREALDQAVSEAASTSATDVPQSPRLTSEKEALIDLWLRLSVGLGRICLDQREDVRNNALECLQRSLLQGEALDVRSGKVWVRVFDQIVFPTLDELLDLAHKASAKSYRGMEGTLRRAMVLLSRVYLQFLTQLASNPGFANLWVAVLNRAEGYLKSSAPRSAGISMAENIPELLKNMLLVMNARSILVPEVAPPAEGEAPTLWSLTWQHPIFRSLDPHFREDLFPPPKAAPSQPAPAVEQAGAEEKQPEGVSTGPVAEAAEAVGEKAADASVAEESKVLVEGSPVEGSKDVAEEGTKPEDVDVAEGYEKVEKEMVEPIKTNVT

>Marchantia_polymorpha_A0A176W8N8
MGRSTQSQLGYSPSGEERDEATGRKGRTRTAGALACMVNAEVGAVLSVMRRNARWAGRYISGDEPMEHSLIRNLKTLRRKIFTWQSPSSPGWQSVNPSFYLSPFLDVIRSDETGAPITGVALSAVYKILTLDIIDVKTVSVEGAIHGIVDAVTSCRFEVTDPASEEVVLMKILQVLLACMKCGAGLVLSNRDVCVVVNTCFRVVHQAGSKGELLQRTARHTMHELVRTIFSHLPDLDPTPGAVNDVEATGNGSIEAAPHFLKDVTVWFQRLSTEDSSRSQGTNPSTSNGASGEDGYSEGFTREPERSEPDSQAEDTLPRKPPRPPSREKMALVVSNKADQDKSHKDGSPALEPYGVPCMVEIFHFLCSLLNITDPTGPGHSLLASDEEVPLFALGLINTAIELGGQSFGYHPKLLALVQDELFRNLMQMGLSFTPPVLSMVCSIVLNLYHHLGTFLKLQIEAFFVYVVIRLAQGKYGAAYQQQEVAMEALVDFCRQPTFMAEMYANFDCDIICSNAFEDIGNLLSKSAFPVNCPLSAMHVLALEGLLAVIHSMADRIDSLPVTPQLEMVNYTDAPDFVPFWTLKCPSYEDPSCWVEFVRQQKYIKRRLMIGADHFNRDPKKGLEFLQGIRLLPKNLDPKSVACFFRYTTGLDKRLLGDFLGDHDEFCVQVLQELAKTFDFSDMSLDAALRTFLESFRLPGEAQKIQRVLEAFAQRYYEQSPVVFANEDAAFTLAYSIIILNTDLHNPQVKRKMTEEDFIRNNRGINGKQDLPREMLAELYHSIARNEIRISYDNGAGVPEMTHSRWVDLMRRSRSSTPYIKCDSRPLLDHDMFAIISGPTIAAISVVFDHAEDEDVLRSCVDGFLAVAKISASHRLEDVLDDLVVSLCKFTTLLNPTASAEEPVVVFGDDTKARMAAVTVFTIANKWGDYVRTGWRNILDCILRLHKLGLLPSRVASDATDDADAGGDSAQGRVMSGNLSLAVIPSAGNRRRSTGLMSRFSQLLSLDVDEPRTQPTEQQLAAHQKTLRTIEACHIDNIFSDSKFLQAESLLQLARALIWAAGRPHKGGSSPEDEDTAVFCLELLIAITLNNRDRIMLLWQMVYEHMAGIVQTSMVPGLLVEKAVFGLLRICQRLLPYKEDLAEELLRSLQLLLKLDARVAEAFCERITQEMMQLVKANAGHIKSPMGWRTVSSLLASTVRHPEAFGPGFETLSFIMSDGAHLTPANYVLCLDAARAFAEARVGGVERSIRALDLLAESVNCLIQWAATCSDSTKGAGGEVFKPETKDDAIVDTQALGEMWLRLAQVLRRVCGEQREDVRNHAILSLQRCLLSVENIHLPPTIWHPCFEQVIFVMLDDLLDVALRHPPKEYRGMEGTLLHAMKFLSKIFLQYLSQLSQLPSFRPTWFNILSRMEMYMNARLKGKGSDKLQEVIPELLKNMLLIMHNKGVLVQRSTLSGDSLWELTWHHVEAIAPALQSELFPEQEGDPEAESSIPLLGRGDAPATPVGEQDAEKVKEQILAEKQ

>Oryza_sativa_indica_A2X475
MACVLASEVATVLAIMRRNVRWAGVRYGGDDGADDEHLDHPLIAGLKSLRRRAASWDTRQWRDVEPLLYLRPFLDVVRSDETGAPITGAALSSLHKILTLDLVGLDAPNDAEAMGAVVEAVTGCRFEVTDPASEETVLARVLQVLLACVRGRAAPALANRHVCNIVSTCFRVVQQAGTKGELLQRVSRQTMQEVIRCVFARLPDVDATVVADGQTACSKNQGLSDGEIGNGKSDFVCLNSSGDEVGGGFGVVQDQAMSELFGVPCMVEILQFLCSLLNIAEDIEVNPRINPIDFDEDVPLFALGLISSAIELSASSINKHPKLLAFVQDELFRNLMQFGLSMSPLILSTVCSIVFTLFYHLRQELKLQLEAFFSCVIIRLGQSRYGASYQQQEVALEALVDFCRQKEFMAEMYANMDCDLQSSNIFEDLANLLSKSAFPVKSPLSTLNVLALDGLVLVIQAIAERTDNAPQHHEQTVPEISEYFPFWQLKCENTNDPDQWVRFVHQQKSIKRKLMVGVEHFNRDKKKGFEYLQGAHLLPERLDPRSVALFFRYTPGLDKNLLGDYLGNHDEFSILVLHEFAKTFDFKEMNLDAALRLFLETFRLPGESQKIQRILEAFSERYYEQSPQMFVNRDAALVLSYSVIMLNTDQHNIRVKKKMTEEDFIKNNRRINGGNDLPREFLSELYYSICRNEIRTIPEQGAGCSEMSFSRWVDLMWKSKRTSAYIACDSFPFLDHDMFTIMAGPTVAAISVVFDNVEHEEFLTGCINGFLSVAKLAAFYHLDDVLNDLVVALCKFTTLLNTSYINDPVTTFGEDTKARMATEAVFTIATTHGDHIRSGWRNIVDCILRLHKISLLPGCLTGDTADDQESSSDMLPSKLASSRAAPQVVPISTPKKSYGLMGRFSQLLYLDAEESRFQPTEEQLAAQRNASETIKKCQIGTIFTESKFLQADSLLNLARALTQAAGRPQRITSSLDDESTSVFCLELLITVTLNNRDRIVLLWQGVFEHITHIVQSTVMPCNLVEKAVFGLLHICQRLLPYKENLVDDLLRSLQLILKLDARVADAYCENITQEVTRLVKGNATHIKSQMGWRTIISLLCITARHPDASDVGFEALVFIMSEGAHLSPANFVLSVEASRQFAESRLGSAERSIHALNLMAESVNCLTRWSREVKEAGGEADRILEGIAEMWLRLVQALRKVCTDQREEVRNHALLSLHRCLVVDGISVPSSAWLMSFDIIFQLLDELLEIAQNYSPKDFRNMEVSLLHAVKLLCKVFLQSLNDISSQSSFSKLWLEVLDMIEKLMKVKVRGRRTEKLQEVIPELLKNILLVLKANRVLSKTSTSEENSLWEATWLQVNKIAPSLQPEVFPDSEGDVATQSAKNKSDSPAQSEGVNV
>Oryza_sativa_indica_B8ANN1
MGRPRLPGAAGIDPIAEEPPHSAAAAGDGGDAAGLACAISAEASAVLAVMRRSLRHPRAAADDAAADHPLVSSLKALRRLVFSPSAAAAPAGAVLRPFLDAVRSEDAGAAVTSASLAALHEVMALMGPSLTGAALREVVDAVASCRFEAGAEAAAEEAVLMRMLQALLACLRAPAAPALGDQHVCTAVNTCFRVVHQAGAKGELLQRFSWHAMHELIRCVFARLPQIGSGDGPDGSVKPEMGGMDKNHPFGIGQMENGNGSYASEAVTSDENSADGSGIVVEPYGIPCMVEIFHFLCSLLNVVEQIGVDEDLPLFALKLINSAIELGGSSIRKHPKLLSLVQDELFRNLMQFGLSMSPLILSMVCSIVLNLYHHLRTELKLQLEAFFSCIILRLAQPRFGATYHQQEVAMEALVDFCRQKNFMVEMYANLDCDITCRNIFEELANLLSKSAFPINCPLSSMHILALEGLISVIQGMADRIGNATSRPELLPVELDEYTPFWTVKCENFSDPQHWVKFVRQRKYVKRRLMIGADHFNRDPKKGLEFLQGTHLLPEKLDPQSVACFFRYTAGLDKNLVGDFLGNHDEFCVQVLHEFAQTFDFQEMNLDTALRLFLETFRLPGESQKIQRVLEAFSDRYYEQSPQAFANKDTALVLAYSIIMLNTDQHNMQVKKKMTEEDFIKNNRNINGGSDLPREMLSELYHSICRNEIKTTPEQGMGYFEMSPSRWIDLMRKSKSTSLYIVGDSQPFLDHDMFAIMSGPTIAAIAVVFDHSEHEEVLLACVDGFLGVAKISAFHHLEDVLDDLVVSLCKFTTLLNTSLVEEPVTAFGDDLKARLATETLFTIANRYGDYIRTGWRNVLDCILRLHKLGLLPARVASDAADDSEVSAETVQGKPTHSSISTSHIPVMGTPRKSSGLMGRFSQLLSLDSEEPRSQPTEQQLAAHQRTLQTIQKCRIDSIFTESKFLQPDSLLQLARALIWAAGRPQKVASSPDDEDTAVFCLELLIAITLNNRDRIVLLWQGVYEHIANIVQSTVMPCALVEKAIFGLLRICQRLLPYKENLADELLRSLQLVLKLDARVADAYCENITQEVARLVKANAGHVKSQMGWRTVVLLLSITARHPDASEVGFEAIMYIMSEGAHLSLSNYAFCIEASRQFAESRVGLIDRSIRALDLMADSANSLARWSQETKGTGEETDKVLEAIREMWLKLLQALKKLSLDQREEVRNHALTSLQRCLTATEGVCLQSSTWSHAFDLVIFALLDDLLEISQNHSQKDYRNMEGSLVLAMKLVAKVYLQLLPDLFGLSSFCKLWLGVLSRMEKYIKIKVRGKRSDKLQELIPELLKNILIAMKNRGILAKRSTIGGDSLWELTWLHANNISTSLQSDVFPSQEYEQHSSAGSPRGPNGVESRD
>Oryza_sativa_indica_B8AUM6
MARTAASAVSDDDDDGPPAYTVPRGPRRDPRLKDLGISCMLNTEVAALLAVIRRRPDPYSYLPPAVAAAEEATFAGLIQSLKNLRGLLFQPRHGAWRCSDPAMYLKPFLDVILRIDVFDECSPGARDAIQAVLTAVSSCRVERIADPGAEEAVLLRVLQVLAALLRARAAPLLSDHAVCNAVNTCFQVVQHAASGRGSELLQRTARHCMHEILQAVFARLPDIPAADAADADDLSVAGFGARCMADIFNFLCTLLLNAPDMVATGDGHGAFITEEDVQLFSLVLINSAIELGGEAIGKHPKLLRLIQDDLFYHLIHYATESSPLVLSMICSTALNLYHFLRRFLKLQLEAFFMYVLLRLCGGGGGAQLQEVAIEGLISFCRQPTFVIEMYVNYDCDPMLRNVYEEVGKLLCKAAFPASSPMTTVQLQAFEGLVNMLTTIADNVEVDKAPDHAAYAVDISDYRLFWVERWDAAAAGGSGNNETWVDFVRKRKLRKKKVAIAANHYNRDEKKGMEYLRLSQLVPTPPEPRSMPFFLRYSPGLDKNKIAELLGDPEDQSLRVLKEFTETFDFTGVILDTALRTYLETFRLPGESQKIQRILEAFSERFYEQQTAEVKKKMSEDDFIRNNRAINAGKDLPREYLSELFHSISGNAITVFSQASAAAEMTPTRWADLVKRSRAIDPFTPCDFKHKLTREVFVTVSGPAVATLAAIFDYTDDEDILNQCVEGLISVARIARYGLEDVLDELLCCLCKFTTLLNPYATTEETLFTFSNELKPRMATLALFTITNRFGESVRGAWKNVVDCLLKLKRLKLLPPSLVDQEGGAGAAVSTERLGHRAKSESGVIFPSSHRGAGTSRHVSGMIGRFSQFLSLDAGGESLLSVGSEFENNLKIIQQCRIGSIFTESGKLPDESVQNLGRALIFAAGGKGQKFSTPVEEEDTVGFCWDLIEVVSSANVHRFTTFWPQLHDCFAAVSQLPLFSPCPFAEKAIVALFRVAVRLLSGGGGDRMAEELVFKSINLMWKLDKEILDTCCEGISECIVKLLMEYASNVQTPIGWKTVLHLLSVTGRHPETFDQSVAAMIKLMNDGAQVVTRFNYAACIEAAFGFAALKISPLDISTRILQLMADSVNWLILWHKSGYSDPGNAWSSSSSSSSSSAAAMMMMEDASRMGNLATSMFIKLAEALRKTSLVRREEIRNQAVAELGRAFALAAAGELELGPTGSLACFNLVIFAMVDDLHEKTLEYSRREGAERETRSMEGTLAAATELLADVFVLFLGTLAQGAGFRTFWLGVLRRLDTCIKSDLAAGGGAGVMQELVPRMLKRMIVEMKDKGVLVAMEGDELWEITHIQIQWIAPAVMEELFPD
>Oryza_sativa_indica_B8AZ58
MISKRRWDATAAAGSGNNETWVDFVRKRKLRKKKVAIAANHYNRDEKKGMEYLRLSQLVPTPPEPRSMAFFLRYSPGLDKNKIGELLGDPEEQSLRVLKEFTETFDFTGVILDTALRTYLETFRLPGESQKIQRILEAFSERFYEQQTAEFTTLLNPYATTEETLFTFSNELKPRMATLALFTITNRFGESVRGAWKNVVDCLLKLKRLKLLPLSLVDQDGGGAAAVSTERLGHRAKSESGVIFPSSHRGAGTSRHVSGMIGRFSQFLSLDAGGESLLSVGSEFENNLKIIQQCRIGSIFTESGKLPDESVQNLGRALIFAGGGKGQKFSTPVEEEETECTHYLYNHLRKTMA
>Oryza_sativa_indica_B8AQA9
MAQRLATAAAARDDDDLDRGTNLRFVRVTAMLGGGGGGWWPRRCQPRQVVVQTSVALSWPVCPPVRPRPMRSSCWWVVGRGRKDGTRSSGGIHLWLVEEGLGVVNVVDCLLKLKRFKLLPPSVVDQDGGASTVSSSTERLGHRAKSESGVIFPSSHRGAGTSRHVFGMIGWFSQFLSLDAGGESLLFVGSEFENNLKIIQQCRIGSIFMESEKLPDESVQNLGRALIFAAGGKGQKFSTPVEEEETVGFCWDLIVLVSSANVHRFTTFWLQLHDCFTVVSQLPLFSPCPFAEKAIVVLFRIAVRLLPGGGGVDRMAEELVVTRFNYAACIEAAFGFAALKISPLDISTKILQLMADSVNWLILWHKSGYSNPGSTWSSSSSSSSSVVAAATTMMMMEDASWMGNLATSMFIKLAEALRKTSLVRREEIRNQAVAKLG

>Physcomitrella_patens_A9RJB3
MEGSAGGEGWGKTRLNGGAVACMMNVEVSAVLAVMRRNARWAGRYMASDDQLEHPLIRSLKSLRRRIFTWHLQQPWHTIKPALYLSPFLDVIRSDETGAQITGIALSAVYKIITLQVFDVHTMQVDVAMHMIVDAVTSCRFEVTDPASEEVVLMKILQVLLACMRSGAGAVLSNRDVCNVLNTSFRVVHQAGSKGELLLRTARHTMHELVRAVFSHLPSLNVTPALIALPSNNPEAASSNGAVYVSVIPDASETNVDSEVAGNGELADYEGVETFSEDGSRGFPYSGSNGQSRSVMVTDQISAIEPYGIPCMVEIFSFLCSLLNIADPQSPGQAVLASDEDVPHFALLLINSAIELGGESFSRHPKLLALVQDELFRNLMLMGLSPNPLVLSMVCGIVLNLYHHLRTALKLQLEAFFSFILIRLASGNYGATHQQQEVAMEAIVDFCRQPTFMPEMYANFDCDITLSNTFEDLGNLLSKSAFPVNCPLSAMHVLALEGILAVVHSMADRVDSGASALTSSTLSMVAENQEYVPFWTLKCENYEDPVSWVDHVKHQKYVKRRLMIGADHFNRDPKKGLEFLQGIRLLPAKLDPKSVACFFRYTTDLNKDLLGDFLGDPDDFCLKVLEEFAGTFNFSEMGIDGALRTFLESFRLPGEAQKIHRVLEAFSERYYHQSKGIFANKDAAFVLSYSVIMLNTDQHNVQVKKKMTEEDFIKNLRSINDGQDLPRKMLSELYHSIVRSEIKISYDGGTGVSELTHSRWVDLMRRSITTTPYITCDSRPLLDHDMFAIISGPTIAAISVVFDHADDEEVLRSCVEGFLAVAKICASHRLQDVLDDLVVSLCKFTTLLNPLASAEEPVVAFGDDTKARMAAITVFSIANKFGDFIRTGWRNILDCILRLHKLGLLPSRVPSDPVEDSDLVGDSVQGKLAGSTSGMASMPVTGNRRRSTGLMSRFSQLLSLDADEPRFAPTEHQLAAQQRTLRTIESCHIDQIFTDSKFLQAESLQQLARALVWAAGRPQKNGGSSEDEDTAVFCLELLFAITLNNRDRIMLLWQGVYDHMAGIVQTTVVPGLLVEKAVFGLLRICQRLLPYKEDLAEELLRSLQLILKLDARVADAFCERITQEVMVLVRENSGHIKSPMGWRTVSSLLSITARHPEASDPGFEALSFIMQDGAHLTPANYVLCLDAARAFAEARVGGIERSIRALDLLSDSVGCLKRWSKAKSASTGLSTSEVVEGSSRFSQELAEMWLRLAQGLRRVCLEQREEVRNYAIICLQRCLAAAGSIALTPTMWIQSFEQVVLTLMDELLDIAVRYPPKEYRGMESTLIHAVKFLSNFYLQFLDQFAQLPTFRTTWTQVLNRMEMYMNAKLRSRNTEKLQELVPELLRNILKVMHGRKILVQSSTSSGDSFWELTWQLMRSISPSLEPDLLNEPISEEGRDAPADLNGSTVAEPGTDAASLPSEDQGTEEHESFEETQ
>Physcomitrella_patens_A9SNV0
MVNYEVSAVLAVMRRNARWAGRFSASDDQLEHPLIRSLKGLRRLVFTWRQPWPSIDPCLYLSPFLDVIRSDETGAQITGVALSAVYKMVHLNFFDLNTAHVDIAMHTVVDSVTSCRFEVTDPASEEVVLMKILQVLLACMKSEAGALLSDRDVCNIVNTTFRVVHQAGSKGELLQRTARFTMHELVRAVFSHLPTLKPTNLTIGVTPLSTEISSNPGNVADQSGSEEGNSFSGPVQTDENPFRDGSLDDGGGHAAIGTVGSAEDSNFAAYGVPCMVEIFSFLCSLLNIADPQGLGQLVLASDEDSPQFALMLINSALELGGEAFRNHPKLLALIQDELFRNLMEIGLSQNPLVLSLVFGVVLNLYHHLRVLMKLQLEAFFSFVLIRLASGKYGATYQQQEVALEALVDFCRQPTFMPEMYANFDCDTSLSNTFEDLVNLLSKNAFPVNCPLSAMHVLALEGLLAVAQSMADRVDTAVPAFASSTSPSNLAGDNPEYVPFWTLKCENYDDPLSWVQFVKHQKYIKGRLMVGADHFNRDPKKGLEFLQGMQLLPSEPDPKSLACFIRYCTGLNKSVIGDYLGNPDEFCLRVLDEFAQTFDFSNMGIDAALRVFLEGFRLPGEAQKIHRIVEAFADRYYQQSKGILASKDAAFVLSYSVIMLNTDQHNKQVRKKMTEDDFIKNLRKINDGQDLPRSMLSELYHSIVRDEIRISYDSGAGVAEMTHSRWIDLIRRSMITTPYITCDERPLLDYDMFPVLSGPSIAAISVVFDHAEDEEVMQLCIDGFLAAAKISASHRLEDVVDDLVVSLCKFTTLLNPFSSDEEPVIAFGDDKKARMATVAVFDIANKYGDFIRTGWRNILDCILRLQKLGLLPARVANESVEDTDARVAPMPDLIRHRRRNTGLMSRFSQLLSLESDEPPSAPTEEELAAQQRALQCVESCRIDQIFTDSKFLQAESLLQLARAFVWAAGRPHRSGSSTEDEDTAVFCLELLITVTLNNRDRIMLLWQGVYEHMAGIIQTSVFPGLLVEKAVFGLLGVCQRLLPYKEDLAEELLRSLQLILKLDARVADAFCERITQEVMVLVRANAAHIKSTIGWRTVTSLLSITARHPEASEPGFEALTYVMQDGAHLSPANYVLCVDAARAFAEARVGGPGRSVRALDLLSDSVGCLTTWSKVHSESADASSGENVEEPSRYTQELTEMWLRLAQGLRKLCLEQREEVRNHAILCLQGCLSAAEILNLTPVLWAQSFKQVVLNLLDELLELAVRHSKEYKGMEDTLVLSIKFLSKSYLQFLPQLVNLPSFESSWFQVLNHMEIFIKTKFRGKRSEKLQELIPELLRNILQVMHSQGILVQPTSPSQDSMWDLTWKHVGSIVPTLKPDILKENRPEVKDGESAVSQEQTPSASIPCDVESEYTIVEKVDSVSTGDQG
>Physcomitrella_patens_A9RUN1
MHILCTDPIGPGLPKFHGQCPIRGMLGRHSQSGTRRTSYGYGDFVAALGRTLGGILQRRSLPRSSTASQSRQHVSWYICLILLSVQPVEKLVGKEIDASMSRSVGTPRAEMEGGWRDKARRSKGTLACMVNSEVSAVLAVMRRNARWAGRYSASDDQLEHPLIRSLKGLRRLVFTWQQPWPSIDPCLYLSPFLDVIRSDETGAQITGVALSAVYKMVQLEIFDVQTANVDIAMHKIVDSVTSCRFEVTDPASEEVVLMKILQVLLVSLKSGVGAVLSDRDVCNIVNTTFRVVHQAGSKGELLQRTARYTMHELVRAVFSHLPSLKPTSLAIEIAPHNTESSSSAGKDLNKSGSEEANELSGLVNTSSISSADGSSDLAEAEQPVLVSDEPSEKDAVAHLLNGSDGSQNAAIETVGSAEDSIVAAYGVPCMVEIFSFLCSLLNIADLLSPGQLVLASDEDSPQFALMLINSALELGGDAFKKHPKLLDLIQDTLFRNLMVIGLSQNPIVLSLVFGIVLNLYHHLRGLVKLQLEAFFSFVLIRLASGKHGATYQQQEVALEALVDFCRQPTFMPEMYANFDCDTTLSNTFEDLGNLLSKSAFPVNCPLSAMHVLALEGLLAVVRSMADRIDTGILVLASSNLGAGNQEYIPFWTLKCEHYDDPSSWVQFVKHQKYIKCRLMIGADHFNRDPKKGLEFLQGMRLLPSELDPKSVACFIRYSTGLNKTVIGDYLGDPDEFCLRVLDEFAQTFDFSNMRIDSALRLFLESFRLPGEAQKIHRVVEAFADRYYQQSKGILASKDVAFVLSYSVIMLNTDQHNKQVRNKMTEDDFIRNLRKINDGQDLPRQMLAELYHSIVHNEIRISYVSEAGVANMTHSRWIDVMRRSVSTTPYINCDERPLLDHDMFPIISGPSIAALSVVFDHAEDEEVLQLCIDGFLAVAKLSASHRLEDVLDDLVVSLCKFTTLLNPFPLEEEPVIAFGGDTKARMATVAVFNIANKYGDFIRTGWRNILDCILRLQKVGLLPAQVANESVEKTNTTGDSAHSKLAGSSSTRIQMPERVRHRRRNTGLMSRFSQLLSLESDEPPAVPTEEELAAQQRALRTIESCHIHQIFTDSKFLQAESLLQLARALVWSAGRPHKSGGSAEDEDTAVLCLELLITITLNNRDRIMLLWQGVYEHMAGIIQTSVFPGLLVEKAVFGLLRVCQRLLPYKEDLAEELLRSLQLVLRLDPRVADAFCERITQEVMVLVRTNAAHIKSPMGWRTVTSLLTVTARHPRASEPGFEALMYIMQAGAHLTPANYVLCVDAARAFVEARVGGPGRSVRALDLLLDSVGRLTLWSKVHSEGADASGTDSVEGLSRHSQELTEMWVVLKLLDELLDLAVRHPKEYQGMEDTLFLSTKFLAKSYLQFLPQLVTLPTFQSLWLQVLKRMEMFINAKFRGKRSEKLQELIPELLRNILQVMHSQGILVQLTKPSQDNMWDMTWKHVGDIVPTLTPDIIKESSPEVKDGGFAVVGEQMSPASVPSDVESEYTIVEKVDSISLGDQG

>Selaginella_moellendorffii_D8SQT4
MISAEVGAVLATMRRNSRWAGRYEEQLDHSLIYSLKLLRRSIFSWTKKPWNSINPCLYLAPFLDVVRSDETGAPITGTALSAVYKILTSDVFDLRTSHVDEAMHAIVESVTSCRFEVTDPASEEAVLMKILQVLLACIGGDMGAVLGHRDVCNVVNTTFRVVHQAGNKSELLQRVARHTMHELVRAIFGHLSSMDPLAGNNGLLVPWSNVENNVGVVSSSFSSFFSLLDYLGNGNAELATGLLVKVSEEGKLRNGEEEQRTIEPYGVPCMVEIFHFLCSLLNMVGPYGLGESLGGTDEDVPQFALALINSAIEFGGPSFGKHQRLISLVRDELFRNLMQMGLSSNPIILSMVCSIVLNLYHHLRSYIKLQLEAFFSFIIMRLAQGKFGASYQQQEVAMETLVDFCRQPNFMPEMYANFDCDITCSNTFEELANLLSKSAFPVNCPLSAMHVLALEGLLAIIHSMADRVDSVPGSPLEPPTFLEIQAYVPFWNMRCDDYKEPSSWVEFVRKQKYIKRRLMIGADHFNRDPKKGLEFLQGIHLLPEKLDPQSVASFFRYTTGLDKNLLGDFLGDRDDFCLQVLAEFTRTFDFSSTSLDAALRTFLESFRLPGEAQKIERVMDAFSQRYCEQCVNVFANKDAAFVLAYSVIMLNTDQHKPQVKKKMSEDDFIRNLRAANGGVDFPREMLSELYQSVAKNEIRISYDLGAGIPEMTHSRWLDLIRRSRKTSPYIVCDSRPFLDHDMFAIMSGPTIAAISVVFDHAEDEEVLRGCLDGFLAVAKISASHHLEDILDDLVVSLCKFTTLLNPTASMEEPVLAFGEDSKARMAAVTVFTIANKYGDFIRNGWRNILDCILRLHKLGLLPSRVTSDAADDTDAASESQGKMIAGGLSVPPLVSAGVRRRSSGLMSRFSQLLSLEADEPRSQPSEQQVAAHQRILQTIEACHIDNIFSESKFLQAESLLHLAKALIWAAGRPQKGTSSPEDEDTAVFCLELLIAITLNNRDRILLLWQGVYEHMAGIVQTTVVPCLLVEKAVFGLLRICQRLLPYKENLAEELLRSLQLILKLDARVADAFCERITQEVMQLVRANAGHIKSPMGWRTISSLLSITARHPDASESGFEALYFIMHDGAHLTPANYVLCLDAARAFAETRVGGVERSLKALDLLSESVNSLIKWSQVATGESDENKEDSVRASQELAEMWIRLAQGLRRVCGEQREEVRNCAILSLQRCLTAAESLHLPAMVWIQCFDQVIFVMLDDLLDIALRNSPKEYRGMEGTLHHAMKFLSKIFLQFLDQLALLPNFRALWLAVLSRMEMYMKARLRGKGSDKLQELVPELLRNILLIMHARGVLVQGSTLGGDSLWELTWHHVQTISPALQPDIFPDEKASSTPSPAPVTPAVSQAVDDPAEQQPAEQVE
>Selaginella_moellendorffii_D8RTD8
MANSRSAARRRRESGALACMISAEVGAVLATMRRNSRWAGRYEEQLDHSLIYSLKLLRRSIFSWTKKPWNSINPCLYLAPFLDVVRSDETGAPITGTALSAVYKILTSDVFDLRTSHVDEAMHAIVESVTSCRFEVTDPASEEAVLMKILQVLLACIGGDMGAVLGHRDVCNVVNTTFRVVHQAGNKSELLQRVARHTMHELVRAIFGHLSSMDPLAGNNGLLVPWSNVENNVGVVSSSIVGVDYLGNGNAELATGLLVKVSEEGKLRNGEEEQRTIEPYGVPCMVEIFHFLCSLLNMVGPYGLGESLGGTDEDVPQFALALINSAIEFGGPSFGQHQRLISLVRDELFRNLMQMGLSSNPIILSMVCSIVLNLYHHLRSYIKLQLEAFFSFIIMRLAQGKFGASYQQQEVAMETLVDFCRQPNFMPEMYANFDCDITCSNTFEELANLLSKSAFPVNCPLSAMHVLALEGLLAIIHSMADRVDSVPGSPLEPPTFLEIQAYVPFWNMRCDDYKEPSSWVEFVRKQKYIKRRLMIGADHFNRDPKKGLEFLQGIHLLPEKLDPQSVASFFRYTTGLDKNLLGDFLGDRDDFCLQVLAEFTRTFDFSSTSLDAALRTFLESFRLPGEAQKIERVMDAFSQRYCEQCVNVFANKDAAFVLAYSVIMLNTDQHKPQVKKKMSEDDFIRNLRAANGGVDFPREMLSELYQSVAKNEIRISYDLGAGIPEMTHSRWLDLIRRSRKTSPYIVCDSRPFLDHDMFAIMSGPTIAAISVVFDHAEDEEVLRGCLDGFLAVAKISASHHLEDILDDLVVSLCKFTTLLNPTASMEEPVLAFGEDSKARMAAVTVFTIANKYGDFIRNGWRNILDCILRLHKLGLLPSRVTSDAADDTDAASESQGKMIAGGLSVPPLVSAGVRRRSSGLMSRFSQLLSLEADEPRSQPSEQQVAAHQRILQTIEACHIDNIFSESKFLQAESLLHLAKALIWAAGRPQKGTSSPEDEDTAVFCLELLIAITLNNRDRILLLWQGVYEHMAGIVQTTVVPCLLVEKAVFGLLRICQRLLPYKENLAEELLRSLQLILKLDARVADAFCERITQEVMQLVRANAGHIKSPMGWRTISSLLSITARHPDASESGFEALYFIMHDGAHLTPANYVLCLDAARAFAETRVGGVERSLKALDLLSESVNSLIKWSQVATGESDENKEDSVRASQELAEMWIRLAQGLRRVCGEQREEVRNCAILSLQRCLTAAESLHLPAMVWIQCFDQVIFVMLDDLLDIALRNSPKEYRGMEGTLHHAMKFLSKIFLQFLDQLALLPNFRALWLAVLSRMEMYMKARLRGKGSDKLQELVPELLRNMLLIMHARGVLVQGSTLGGDSLWELTWHHVQTISPALQPDIFPDEKASSTPSPAAVTPVVSQAVDDPAEQQPAEQVE
>Anthoceros_agrestis_BONN_evm.model.Sc2ySwM_228.3510.1_._AagrBONN_evm.TU.Sc2ySwM_228.3510___Sc2ySwM_228_15429753-15434444(+)
MACGTLVSDVQPGGGILETSHSSTGVAATGDGGTLACMVNAEIGAVLAVMRRNARWGTRY
MAGHDDQHEHSLMHALKMLRRRIFSWHQPWQTISPIIYLSPFLEVIRSDETGAPITGVAL
SAVYKILTLQVFTARTAHVGEAMHSIVDCVTSCRFEVTDPASEEIVLMKILHVLLACVKT
GAGAVLSNGDVLNVVNTCFRVVHQAGSKGELLQRTARHAMHELVRTIFSRLPLVTAHSGT
TPSSQFEQSSCNSSASGELQTEGTVSGQANGASVLGLSSTGSNDGSSLEDGTQKLPPQLS
PSSPGLALSDGSNFQDWGAVNKMDGHQGDAASRESYGVMCMVEIFHFLCSLLNVGDPMGP
GQSVLASDEDVPLFALGLINSALELGGQSFGQHPKLLALVQDELCRNLIQMGLSRQPLVL
SMACSIVLNLYHHLRSHVKLQLEAFFSYVIIRLAQGRYGATYQEQEVAMEALVDFCRQPR
FMVEMYANFDCDITCSNLFEDLGNLLSKSAFPVNCPLSAMHVLALEGLLAVIHSMADRVD
VASVPSSGPAIEEGQEYVPFWTVQCENYEDPQCWVQFVRRCKYIKRRLMIGADHFNRDPK
KGLEFLQVIRFLPEKLDPRSVACFFRYTSGLDKSLLGDFLGDPDEFCLDVLVEFARTFDF
TDMSLDSALRTFLESFRLPGEAQKISRVLDAFAERYYEQSSGILANKDAAYVLAYSVIML
NTDQHNVRVKKKMSEEDFIKNNRSINGGEDLPREMLLDLYHSIVRDEIKVSYDHGTASGD
MTYSRWVDLMRRSRTTSPYIQCDMAQLLDNDMFAMISGPTIAAISVVFDHAEEEEVQQAC
VDGFLAVAKIAASYRLEDVLDDLAVSLCKFTTLLNPTMSVEEPAIAFGGDTKARMAALAV
FTIANKFGDYIRGGWRNILDCILRLHKLGLLASRVASDIADETDGMTSSAHGKVFPVNQA
LLPAPTGGARRKSSGLMSRFSQLLSLESEEPRLQPTEQQLAAHQRTLRTIEACHIDNIFT
DSKFLQADSLLELAKALIGAAGRSTKGTTPEDEDTAVFCLELLIAITLNNRDRIMLLWQG
VYEHMAGIVQTATTPTPLVEKAVFGLLHICQRLLPYKENLSEELLRSLQLILKLDARVAD
EFCERITQEVMQLVRANAGHIKSMAGWRTVTSLLTMTARHPEASDPGFEALVFIMAEGAH
MLPANYVLCLDAARAFAESRTGGNDRSIRALDLLSESVTCLVQWRKVANADANPAGEAGE
NGKVIQELADMWLRLAQGLRKVCLDHREEVRNYALSALQRCIIAADDLNASPSVLAHCFD
QIVFPLLDDLLDIASRQSSKEFRSMEGTLYQAMKFMSKSFLHFLDHLSALPSFRTLWLAV
LGHMEKYLKLRLRGKASDRLQEQVPEILKNMLLVMHTRGVLMQRSTLGGDSLWEQSWPQV
QAISPWLQDDMFPEVGAPLAAERSGEDKHEVIVEQEVLTTEGASLEASPVAVEAPENQHM
*
>Anthoceros_agrestis_BONN_evm.model.Sc2ySwM_228.3510.2_._AagrBONN_evm.TU.Sc2ySwM_228.3510___Sc2ySwM_228_15429753-15434444(+)
MACGTLVSDVQPGGGILETSHSSTGVAATGDGGTLACMVNAEIGAVLAVMRRNARWGTRY
MAGHDDQHEHSLMHALKMLRRRIFSWHQPWQTISPIIYLSPFLEVIRSDETGAPITGVAL
SAVYKILTLQVFTARTAHVGEAMHSIVDCVTSCRFEVTDPASEEIVLMKILHVLLACVKT
GAGAVLSNGDVLNVVNTCFRVVHQAGSKGELLQRTARHAMHELVRTIFSRLPLVTAHSGT
TPSSQFEQSSCNSSASGELQTEGTVSGQANGASVLGLSSTGSNDGSSLEDGTQKLPPQLS
PSSPGLALSDGSNFQDWGAVNKMDGHQGDAASRESYGVMCMVEIFHFLCSLLNVGDPMGP
GQSVLASDEDVPLFALGLINSALELGGQSFGQHPKLLALVQDELCRNLIQMGLSRQPLVL
SMACSIVLNLYHHLRSHVKLQLEAFFSYVIIRLAQGRYGATYQEQEVAMEALVDFCRQPR
FMVEMYANFDCDITCSNLFEDLGNLLSKSAFPVNCPLSAMHVLALEGLLAVIHSMADRVD
VASVPSSGPAIEEGQEYVPFWTVQCENYEDPQCWVQFVRRCKYIKRRLMIGADHFNRDPK
KGLEFLQVIRFLPEKLDPRSVACFFRYTSGLDKSLLGDFLGDPDEFCLDVLVEFARTFDF
TDMSLDSALRTFLESFRLPGEAQKISRVLDAFAERYYEQSSGILANKDAAYVLAYSVIML
NTDQHNVRVKKKMSEEDFIKNNRSINGGEDLPREMLLDLYHSIVRDEIKVSYDHGTASGD
MTYSRWVDLMRRSRTTSPYIQCDMAQLLDNDMFAMISGPTIAAISVVFDHAEEEEVQQAC
VDGFLAVAKIAASYRLEDVLDDLAVSLCKFTTLLNPTMSVEEPAIAFGGDTKARMAALAV
FTIANKFGDYIRGGWRNILDCILRLHKLGLLASRVASDIADETDGMTSSAHGKVFPVNQA
LLPAPTGGARRKSSGLMSRFSQLLSLESEEPRLQPTEQQLAAHQRTLRTIEACHIDNIFT
DSKFLQADSLLELAKALIGAAGRSTKGTTPEDEDTAVFCLELLIAITLNNRDRIMLLWQG
VYEHMAGIVQTATTPTPLVEKAVFGLLHICQRLLPYKENLSEELLRSLQLILKLDARVAD
EFCERITQEVMQLVRANAGHIKSMAGWRTVTSLLTMTARHPEASDPGFEALVFIMAEGAH
MLPANYVLCLDAARAFAESRTGGNDRSIRALDLLSESVTCLVQWRKVANADANPAGEAGE
NGKVIQELADMWLRLAQGLRKVCLDHREEVRNYALSALQRCIIAADDLNASPSVLAHCFD
QIVFPLLDDLLDIASRQSSKEFRSMEGTLYQAMKFMSKSFLHFLDHLSALPSFRTLWLAV
LGHMEKYLKLRLRGKASDRLQEQVPEILKNMLLVMHTRGVLMQRSTLGGDSLWEQSWPQV
QAISPWLQDDMFPEVGAPLAAERSGEDKHEVIVEQEVLTTEGASLEASPVAVEAPENQHM
*
>Anthoceros_angustus_010755_locus=scaffold67_size714176_587019_591710_-_len_3657
MACGSLVSDLQPGGGILETSHSNTGVAATGDGGTLACMVNAEIGAVLAVMRRNARWGTRY
MAGHDDQHEHSLMHALKMLRRRIFSWHQPWQTISPNIYLSPFLEVIRSDETGAPITGVAL
SAVYKILTLQVFNARTAHVGEAMHSIVDCVTSCRFEVTDPASEEIVLMKILQVLLACVKT
GAGAVLSNGDVLNVVNTCFRVVHQAGSKGELLQRTARHAMHELVRTIFSRLPLVSVHSGT
TPSSQFEQSSCNSSASGELQTEGTVSGLQANGANVLGLSSTGSNDGPSLEDGTQKLPPQL
SPSSPGLALSDGSNFQDWGAVNKMDGHQGRYGATYQEQEVAMEALVDFCRQPRSWELAVK
SAFPVNCPLSAMHVLALEGFAVIHSMADRVDGASVPYSGPAIEEGQEDPKKGLEFLQVIR
FLPEKLDPRSVACFFRYTSGLDKSLLGDFLGDPDEFCLDVLVEFARTFDFTDMSLDSAYA
FPRELATRRGSEDIQDQHNVRVKRKMSEEDFIKNNRSINGGEDLPREMLLDLYHSIVRDE
IKVSYDHGTASGDMTYSRWVDLMRRSRTTSPYIQCDMAQLLDNDMFAMISGPTIAAISVV
FDHAEEEEVQQACVDGFLAVAKIAASYRLEDVLDDLAVSLCKFTTLLNPTTDIADETDGM
TSSAHGKVFPGNQALLPAPTGGARRKSSGLMSRFSQLLSLESEEPRLQPTEQQLAAHQRT
LRTIEACHIDNIFTDSRFLQADSLLELAKALIGAAGRSTKGTTPEDEDTAVFCLELLIAI
TLNNRDRIMLLWQGVYEHMAGIVQTATTPTPLVEKAVFGLLHICQRLLPYKENLSEELLR
SLQLILKLDARVADEFCERITQEVMQLVRANAGHIKSMAGWRTVASLLTMTARHPEASDP
GFEALVFIMAEGAHMLPANYVLCLDAARAFAESRTGGNDSRSALDLLSESVTCLVQWRKV
ANSDANPAEEVGENGKVIQELADMWLRLAQGLRKVCLDHREEVRNYALSALQRCIIAADD
LNASPAVLAHCFDQIVFPLLDDLLDIVSRQSSKEFRSMEGTLYQAMKFISKSFLHFLDHL
SALPSFGTLWLAVLGHMEKYLKLRLRGKASDRLQEQVPEILKNMLLVMHTRGVLMQRSTL
GGDSLLEQSWPQVQAISPWLQDDMFPEVRAPLAAERSGADKHEVIVEQEVLTTEGAALEA
SPVAVEAAPEESAHVNSS*
>Anthoceros_angustus_014589_locus=scaffold228_size25285_13505_23148_-_len_6432
MAQLGCIDGGLTAFFRGARLGGSPANLRRNPAYKAMACGSLVSDLQPGGGILETSHSNTG
VAATGMVEHWLTAVAAVPVDSIDTAGRYLAGAPITGVALSAVYKILTLQVFNARTAHVGE
AMHSIVDCVTSCRFEVTDPASEEIVLMKILQAGSKASSCSALPAMPCMSLLGPSSQDCLL
SVSTLERLQAVSLSNPRATAPLPESCKQREPFLVYRRMGQMFWACPAQVSNDGPSLEDGT
QKLPPQLSPSSPGLALSDGSNFQDWGAVNKMDGHQGDAASRESYGVMCMVEIFHFLCSLL
NVGDPMGPGQSVLASDEDVPLFALGLINSALELGGQSFGQHPKLLALVQDELCRNLIQMG
LSRQPLVLSMACSIVLNLYHHLRCHVKLQLEAFFSYVIIRLAQGRYGATYQEQEVAMEAL
VDFCRQPRFMVEMYANFDCDITCSNLFEDLGNLLSKSAFPVNCPLSAMHVLALEGLLAVI
HSMADRVDGASVPYSGPAIEEGQEYVPFWTVQCENYEDPQCWVQFVRRCKYIKRRLMIGA
DHFNRDPKKGLEFLQVIRFCQRSLIRVACFFRYTSGLDKSLLGDFLGDPDEFCLDVLVEF
ARTFDFTDMSLDSALRTFLESFRLPGEAQKISRVLDAFAERYYEQSSGILANKDAAYVLA
YSVIMLNTDQHNVRVKRKMSEEDFIKNNRSINGGEDLPREMLLDLYHSIPVGGFDARSRT
TSPYIQCDMAQLLDNDMFAMISGPTIAAISVVFDHAEEEEVQQACVDGFLAVAKIAASYR
LEDVLDDLAVSLCKFTTLLNPTTSVEEPAIAFGGDTKARMAALAVFTIANKFGDYIRGGW
RNILDCILRLHKLGLLASRVASDIADETDGMTSSAHGKLLSLESEEPRLQPTEQQLAAHQ
RTLRTIEACHIDNIFTDSRFLQADSLLELAKALIGAAGRSTKGTTPEDEDTAVFCLELLI
AITLNNRDRIMLLWQGVYEHMAGIVQTATTPTPLWRRLFWSTSHLPTAASDKENLSEELL
RSLQLILKLDAMLLTSFVSESPRRTVASLLTMTARHPEASDPGFEALVFIMAEGAHMLPA
NYVLCLDAARAFAESRTGGNDRSIRALDLLSESVTCLVQWRKVANSDANPAEEVGENGKV
IQELADMWLRLAQGLRKVCLDHREEVRNYALSALQRCIIAADDLNASPAVLAHCFDQIVF
PLLDDLLDIASRQSSKEFRSMEGTLYQAMKFISKSFLHFLDHLSALPSFGTLWLAVLGHM
EKYLKLRLRGKASDRLQEQVPEILKNMLLVMHTRGVLMQRSTLGGDSLLEQSWPQVQAIS
PWLQDDMFPEVRAPLAAERSGATNMRRSFAARRFVACNVFRRQPYRLQLPAHLDCCSMTG
CRCKLGKTDSFCYIKTGAVSEPVRRVVTKVLGRRIEHLLTLVDDHVACGCGHSHHVISGL
FTWMWTFAPCNIRALHVDVDIRTMAGQDGVAGEVGSLEVRPDRTWYHGVPKLLTPRASTS
SRHPIYVQSRASEMHVRAREFEEKPQIVKRQAKRAFKCAKFVHTVKMVLRRRVEKVKSAY
NRHPTFLLVTTRMVLIQGLSHCGQLDHVVILDKDWVLMHDPHLDEETVPWTPLFKLWNMG
YRDLPNQRARAGWVIWATMDINEGEPEFILSCTTKPYEFEVEPEFILSCTTKPYEFEPLS
PRVLTGAICGKITEAIVDHRREMRFMACKTHVAPKGGAGSDLPTLDPNWFIQFQQGDVGL
GRRPADAPSTGPFSRTHPREHGGSGSGGGHQMPQPEDEGSARSDAGPTAGSRGKRTAASL
DAIEGTRQIHSGGTEAGRRKKKAKNVARQEDLGANIPTVYILIDVERLEDAIKDADPLTC
LRDSAYSKKVVLEIVLVKLENLRPVARVTDAKIWRVDEAWANYLALVISKGRIEEGACHN
IMSDKRKKMNFIEQVRYLRNELFVAKREGVQMTMSWKYNLYKVLGLIEMMKDAKTTSTSK
TKRTTGELLGDDTGQAKGKGSKKGEEPKQVDSVYVKPKDMLAKPWKSFQGIPTGECGQQI
LITATEKVLTGLIDLKGMDEEITLRKKFHVIQVAMVKHLGCSSFKEVREEYPLHSTDQML
ARFQTAFAGKVCTLPICVNENGVGAGRLAPTPLFLLRCRPTNL*
>Anthoceros_punctactus_evm.model.utg000043l.970__971.1_._Apun_evm.TU.utg000043l.970__971___utg000043l_4430683-4435389(-)
MACGSLVSDVQPGGGILETSHSSTGVAATGDGGTLACMVNAEIGAVLAVMRRNARWGTRY
MAGHDDQHEHSLMHALKMLRRRIFSWHQPWQTVSPIIYLSPFLEVIRSDETGAPITGVAL
SAVYKILTLQVFTARTAHVGEAMHSIVDCVTSCRFEVTDPASEEIVLMKILHVLLACVKT
GAGAVLSNGDVLNVVNTCFRVVHQAGSKGELLQRTARHAMHELVRTIFSRLPLISAHSGT
TPSSQFEQSSCNSSASGELQTEGTVSGQANGASVLGLSSTGSNDGSSLEDGTQKLPPQLS
PSSPGLALSDGSNFQDWGAVNKVDGHQGDAASRESYGVMCMVEIFHFLCSLLNVGDPMGP
GQSVLASDEDVPLFALGLINSALELGGQSFGQHPKLLALVQDELCRNLIQMGLSRQPLVL
SMACSIVLNLYHHLRSHVKLQLEAFFSYVIIRLAQGRYGATFQEQEVAMEALVDFCRQPR
FMVEMYANFDCDITCSNLFEDLGNLLSKSAFPVNCPLSAMHVLALEGLLAVIHSMADRVD
VASVPSSGPAIEEGQEYVPFWTVQCENYEDPQCWVQFVRRCKYIKRRLMIGADHFNRDPK
KGLEFLQVIRFLPEKLDPRSVACFFRYTSGLDKTLLGDFLGDPDEFCLDVLVEFARTFDF
TDMSLDSALRTFLESFRLPGEAQKISRVLDAFAERYYEQSSGILANKDAAYVLAYSVIML
NTDQHNVRVKRKMSEEDFIKNNRSINGGEDLPREMLLDLYHSIVRDEIKVSYDHGTASGD
MTYSRWVDLMRRSRTTSPYIQCDMAQLLDNDMFAMISGPTIAAISVVFDHAEEEEVQQAC
VDGFLAVAKIAASYRLEDVLDDLAVSLCKFTTLLNPTMSVEEPAIAFGGDTKARMAALAV
FTIANKFGDYIRGGWRNILDCILRLHKLGLLASRVASDIADETDGMTSSAHGKGFPGNQA
LLPAPTGGARRKSYGLMSRFSQLLSLESEEPRLQPTEQQLAAHQRTLRTIEACHIDNIFT
DSKFLQADSLLELAKALIGAAGRSTKGTTPEDEDTAVFCLELLIAITLNNRDRIMLLWQG
VYEHMAGIVQTATTPTPLVEKAVFGLLHICQRLLPYKENLSEELLRSLQLILKLDARVAD
EFCDRITQEVMQLVRANAGHIKSMAGWRTVTSLLTMTARHPEASDPGFEALVFIMAEGAH
MLPANYVLCLDAARAFAESRTGGNDRSIRALDLLSESVTCLVQWRKVANADANPAGEAGE
NGKVIQELADMWLRLAQGLRKVCLDHREEVRNYALSALQRCIIAADDLNASPSVLAHCFD
QIVFPLLDDLLDIASRQSSKEFRSMEGTLYQAMKFMSKSFLHFLDHLSALPSFRTLWLAV
LGHMEKYLKLRLRGKASDRLQEQVPEILKNMLLVMHTRGVLMQRSTVGGDSLWEQSWPQV
QAISPWLQDDMFPEVGAPLAAERSGEDKHEVIVEQEVLTTEGASLEASPVAVEAPEESAH
VNTS*
>Fontinalis_antipyretica_05457-RA__[mRNA]__locus=163601_30488_38446_-_[translate_table__standard]
MGRSTQNPSISMEGVGVGAGMEGYNRRSGGALACMVNAEVCSVLAVMRRNARWAGRYMAS
DDQMEHPLIRSLKSLRRRVFSWQQQSWQSINPDYYLTPFLDVIRSDETGAQITGIALSAV
YKIITLEVFNVRTAHVEMAMHKIVDAVTSCRFEVTDPASEEVVLMKILQVLQACMKSRAG
AVLSNRDVCTVLNTTFRVVHQAGSKGELLQRTARHSMHELVRAVFSHLSSLEATTALIAL
PGISPESTSNGAVYDKSALITGNQVAGNGDLSDFEGVEPPSADASEEGAGRHSYSGKRDE
GNSRSVVVTEHTTIIEPYGIPAMVEIFSFLCSLLNIVDPQSPGQALLASDEDVPHFALLL
INSSIELGGESFSRHPKLLALIQDELFRNLMLMGLSPNPLVLSMVCGIVLNLYHHLRDAV
KLQLEAFFSYVLIRLASGKHGATHQQQEVAMEALVDFCRQPAFMPEMYSNFDCDITLGNT
FEDLGNLLSKSAFPVNCPLSAMHVLALEGILAVVHSMADRVDSASPALTSSSLSGIMVAE
NQEYIPFWTLKCESYQDPASWIEYVKHQKYIKRRLMIGADHFNRDPKKGLEFLQGIRLLP
AKLDPKSVACFFRYTTGLNKDLLGDFLGDPDEFCLQVLEEFARTFDFSDMSIDGALRTFL
ESFRLPGEAQKIHRVLEAFSDRFYQQSKGILANKDAAFVLSYSVIMLNTDQHNVQVRKKM
TEDDFIKNLRSINDGQDLPRPMLSELYHSILRSEIRINYDSGAGISEMTHSRWVDLMRRS
MTTTPFIICDSRPLLDHDMFAIISGPTIAAISVVFDHAEDEEVLRSCVDGFLAVAKISAS
HRLQDVLDDLVVSLCKFTTLLNPMASAEEPVVAFGDDTKARMAAITVFSIANKFGDFIRT
AWRNILDCILRLHKLGLLPSRIASDATEDTDLTGDSAQGKLPGGALGMASMPLSGNRRRS
TGLMSRFSQLLSLDADEPRSAPTEHQLAAQQRTLRTIESCHIDQIFTDSKFLQSESLLQL
ARALVWAAGRPQKNGGSSEDEDTAVFCLELLFAITLNNRDRIMLLWQGVYEHMAGIVQTT
VVPGLLVEKAVFGLLKICQRLLPYKEDLAEELLRSLQLILKLDARVADAFCERITQEVMV
LVKANAGHIKSPMGWRTVSSLLSITARHPEASDPGFEALTFIMHDGAHLTPANYVLCLDA
ARAFAEARVGGSERSIRALDLLSDSVGCLTRWSKARSASSEVCPEGAELLPRFSQELAEM
WLRLAQGLRRVCLEQREEVRNYAIVCLQRCLSAADSITLTPTMWIQSFEQVVLTLVDELL
DIAVRYSPKEYRGMEITLMHALKFLSKFYLQFLDQLAQLPTFRTTWSQVLNRMEMYVKAK
IRNRNTEKLQELVPVMLQEMLQVMYSRKFLVRTSTPGGDSLWELTWQHVHIISPSLTPDL
LNEPVSEQETKADLEESATAAPGTEVGTAASSPSGDRGTEDRESSTERQ
>Pleurozium_schreberi_maker-scaffold_504-augustus-gene-1.46-mRNA-1_gene=maker-scaffold_504-augustus-gene-1.46_name=maker-scaffold_504-augustus-gene-1.46_seq_id=scaffold_504_type=cds
MASMPLSGNRRRSTGLMSRFSQLLSLDADEPRSAPTAHQLAARQRTLRTIESCHIDQIFT
DSNFLQSESLLQSARALVWAAWRPQKNGGSSEDEXTAVFCLELLFAIILINRDRIMLLWQ
GVYEHMAGIVQTTVVPGLLVEKAVFGLLKICQRLDLAEELLRSRQLILKLDARVADAFCE
RITQEVMVLVKANAGHIKSPMGWRTVSSLLSIAARHPEASDPGFEALTFIMHDGAHLTPA
NYVPCLDAARAFAEARVGRSERSIRALDLLSDSVGCLTRWSIARSSSSEVSPEGAEVYPR
SSQELSEMWLRLAQGLRRVCLEQRKEVRNYAIVCLQRCLAAADSITLTLTMWIVTVLRTG
GADVTG*
>Pleurozium_schreberi_IDmodified-mrna-2276_gene=IDmodified-gene-856_name=maker-scaffold_504-augustus-gene-1.46_seq_id=scaffold_504_type=cds
MASMPLSGNRRRSTGLMSRFSQLLSLDADEPRSAPTAHQLAARQRTLRTIESCHIDQIFT
DSNFLQSESLLQSARALVWAAWRPQKNGGSSEDEXTAVFCLELLFAIILINRDRIMLLWQ
GVYEHMAGIVQTTVVPGLLVEKAVFGLLKICQRLDLAEELLRSRQLILKLDARVADAFCE
RITQEVMVLVKANAGHIKSPMGWRTVSSLLSIAARHPEASDPGFEALTFIMHDGAHLTPA
NYVPCLDAARAFAEARVGRSERSIRALDLLSDSVGCLTRWSIARSSSSEVSPEGAEVYPR
SSQELSEMWLRLAQGLRRVCLEQRKEVRNYAIVCLQRCLAAADSITLTLTMWIVTVLRTG
GADVTG*
>Pleurozium_schreberi_snap_masked-scaffold_2524-processed-gene-0.7-mRNA-1_gene=snap_masked-scaffold_2524-processed-gene-0.7_name=snap_masked-scaffold_2524-processed-gene-0.7_seq_id=scaffold_2524_type=cds
MASAEEPVVAFGDDTKARMAAITVFSIANKFGDFIRTAWRNILDCILRLHKLGLLPSRIA
SDATEDTDLTGDSAQGKLAGGTLGMASMPLSGNRRRSTGLMSRFSQLLSLDADEPRSAPT
EHQLAAQQRTLRTIESCHIDQIFTDSKFLQSESLLQLARALVWAAGRPQKNGGSSEDEDT
AVFCLELLFAITLNNRDRIMLLWQGVYEHMAGIVQTTVVPGLLVEKAVFGLLKICQRLLP
YKEDLAEELLRSLQLILKLDARVADAFCERITQEVMVLVKANAGHIKSPMGWRTVSSLLS
ITARHPEASDPGFEALTFIMHDGAHLTPANYVLCLDAARAFAEARVGGSERSIRALDLLS
DSVGCLTRWSKARSASSEVSPEGAEVYPRFSQELAEMWLRLAQGLRRVCLEQRKEVRNYA
IVCLQRCLAAADSITLTPTMWIQSFEQVLHHRSNLSSNRVFKILRLLSSYCCSDMLEVVL
NAWCNC*
>Pleurozium_schreberi_maker-scaffold_261-snap-gene-1.88-mRNA-1_gene=maker-scaffold_261-snap-gene-1.88_name=maker-scaffold_261-snap-gene-1.88_seq_id=scaffold_261_type=cds
MGRSTQNPSMSMEGMGAGAGAGMEGYNTRSGGALACMVNAEVCSVLAVMRRNARWAGRYM
ASDDQMEHPLIRSLKSLRRRVFSWQQQSWQSINPDYYLTPFLDVIRSDETGAQITGIALS
AVYKIITLEVFNVKTAHVEMAMHKIVDAVTSCRFEVTDPASEEVVLMKILQVLQACMKSR
AGAVLSNRDVCTVLNTTFRVVHQAGSKGELLQRTARHSMHELVRAVFSHLPSLEATTALI
ALPDISPESTSNGAVYDNSALIAGNQVAGNGDLSDFEGVEPPSADASEEGASRHSYSGKR
DEGNSRSVVVTEHTTIIEPYGIPAMVEIFSFLCSLLNIVDPQSPGQALLASDEDVPHFAL
LLINSSIELGGESFGRHPKLLTLIQDELFRNLMLMGLSXNPLVLSMVCGIVLNLYHHLRS
AVKLQLEAFFSYVLIRLASGKHGATHQQQEVAMEALVDFCRQPAFMPEMYSNFDCDITLG
NTFEDLGNLLSKSAFPVNCPLSAMHVLALEGILAVVHSMADRVDSASPALTSSSLSGIMV
AENQDYIPFWTLKCESYQDPASWIEYVKHQKYIKRRLMIGADHFNRDPKKGLEFLQGIRL
LPAKLDPKSVACFFRYTTGLNKDLLGDFLGDPDEFCLQVLEEFARTFDFSDMSIDGALRT
FLESFRLPGEAQKIHRVLEAFADRFYQQSKGILANKDAAFVLSYSVIMLNTDQHNVQVRK
KMTEDDFIKNLRNXX
>Pleurozium_schreberi_maker-scaffold_261-augustus-gene-1.77-mRNA-1_gene=maker-scaffold_261-augustus-gene-1.77_name=maker-scaffold_261-augustus-gene-1.77_seq_id=scaffold_261_type=cds
MVLVKANAGHIKSPMGWRTVSSLLSITARHPEASDPGFEALTFIMHDGAHLTPANYVLCL
DAARAFAEARVGGSERSIRALDLLSDSVGCLTRWSKARSASSEVSPEGAEVYPRFSQELA
EMWLRLAQGLRRVCLEQRKEVRNYAIVCLQRCLAAADSITLTPTMWIQSFEQVVLTLLDE
LLDIAVRYPQKEYRGMEITLMHALKFLSKFYLQFLDQLAQLPTFRTTWSQVLNRMEMYMK
AKLRSRNTEKLQELVPELLLEMLQVMYSRKFLVQTSTPGGDSLWELTWQHVQIISPSLTP
DLLNEPVSEQETKADLKESATAEPGTEVGTAATSPSGDRGTEDHESSEERQ*
>scaffold-AZZW-2005674-Chlorokybus_atmophyticus
VPSLLNAEIQGVMAMMRQNAKWAVVPRFTDDEANDDPLLQDFKALRRQIFAWQDWSQVDPLLYLGPFLEVVRSVETSGPITGMALSAIFKLVTYGVIGVHVVNANEAIRMIADATTHCRFEATDPGSDEVVLMKILQVLLACLRCPAGALLSDDDVCHIIQTCFRIGHQTGRESELLRRTARQIMQEMVRTLFRRLVDFKPSTASATQDATKQPQSPKSPWPRPALVAPADASAPATNGGSAAGPADTPSSQGALPPSNDIIKADSNHWKHVNDVGYNDAPPSDHSAPPYSVSCMVEVFKFMASLITPEETREAEDLCLFGLALVNAALETGGCCFAAHPLLLTVVQNELFYNLTKAGLSSNLSVLSFVCGILLNLYVHCREQLKLQLEAFFTHVLLRVAEGKGAPSYEQQEAAIECIVDFCRQASFMSDMYSNLDCDLRFSNVFEDLFALLSKNAFPVNSPLSGIHLLSLEGLLAIVHSIAERAARDAQAIALASGGSTAVGPVMFPLTDATEYVDYWTAPCPGPEDPQARADFLRRRKYTKRRLMVGVDHFNRDIKKGFEFLQSICLLPKPLESMAVAQLFRYTPKLNKTAVGEYLGDPGEFNIKVLKEFASMFDFSDMSLDYALRTFLDSFRLPGEAQKIARIMETFAEQYHRHASNTYANADAAYVLSYSCIMLNTDLHNGQVKKKMTMEEFIRNNRQINAGQDLPRDMLEELYHSIAKNEIKISSEAAVVSHEMSPSRWVDLLKRAKTGGKFIPCGLSTLYDRDMFVIMWGPSVAAISVVFDHTEDEDVLRECLDGFISIAKVAAHHRLEDVLDNLVISLCKFTTLLNPTAEKPSVAFGNDTKARMAAVTVFSIANKCGDYIRAGWRNILDCILRLHKLGLLPSRVIEQSDTDAPTTTGTDTPPHVSNGGTGTPVSASSRRSSSSLSKLIGFWSFDPSSSGRDGPTEAEVEALQRTVRCIEACRIDDIFSESKFLKAESLAQLAKALIWASGRSYKAGQASQDDEDTAVFCLDLLIAITLHNRDRILLLWPLVSDRLAGIIACAQAPGPLVEKAVFDLLKVCQRLLPYKAVIADELLRSLQLILKLDAKVADAYAERITAEVLELVRRDVTYIKSPLGWRTVCALLAMTAHHPDAAELGFEALTFLMADGAHITPSNFMPCLEAGLAFAEGRLGGADRSLKALDLLGAMTGNLCRWSKAIQSPDRDSTQSLIDLWLPLVGAFCRLGAEPRAPVRNHSLTMLQRVLLAAESAGIPASVYYACYDKAVAPMLRDVLELAKKRSGEYGDMGTSLKVAMTMLSKTFLQWLPRLSESPPEFRLLWLHILGCMDQSLRAAPRSEQLLETIPEMVKNMVLVMSTRGFLTRDSIGSTESLYEASRKVVLSIAPDVAAEAFGSSAAAEASAAPA
>scaffold-FQLP-2006411-Klebsormidium_subtile
GPQIACMVNTEINQVMAVMRQNARWAVAPRYLEEELGEDPLLRDFKILRRKLFTWQDWPKVKPTDYLTPFLEVIRSEETSAPITGVALSAVHKVLSYEIFDAKTAGAAEVMHFIVDAVTGCKFEVTDPASEEVVLLKILQVLLACLKCGAGPLLSNADVINIINTCLRVAFTKGELLQRTSCQMMQDMVRAIFARLHEFEPAEDGPTQPGPAAASEQPEGRVLESVPSGAIAEGILSTASTPRSVHSAASTPKSRGAIRSIADIRLGAHATAADGTPDDGPSLTPRALKAFEEGKSLVEVVEEETSAVKEDPTLGADSLGPSDSAPVSEALAAAGAGIAAGFDAAVTAVGEAVSTAPVVAGVPEAGPAAPFVPTPPETVPDVQNGSNTVLGAPPLPPPVRIRAEPSNGSAEASGTAIASQPDAAAGSGTAPLENGDTAQKQPAPAASVQASPYGLPCLVEVFRFLCTLIVPEDGADKAQQHDSEDLSTFGLALLSAAIEVAGGSFEKHPRILALVTDDLFRNLMQTGQSSNLLVLSLVSGIVLALYQHLKHHLKLQMAAFFEFVVLRAAQGKFYGATYEQQEAALEILQDFCRQPSFMADMYANADCDITCSNTFEDLSNLLSKNAFPVNAPLSALHLLSLEGLLAVIQCMADRADNSSTPAGSGSSNPDYNLEEFPQFWNLKCENWDDPNVWVDFLRRRKYVKRRLMDHFNRDPKKGLEFLQGVRLLPEKLNPESVAFFFRMTPGLNKNLLGEYFGEPDAFNISVLECFTKQFNFTGMALDGALRTYLEAFRLPGEAQKISRVLEAFASHYYEQCPQNFAHKDAAYVLSYSVIMLNTDQHNGQVKRKMTEEEFVRNNRKINDGKDLPRDMLTHLYHSIAKNEIRMSSESLAAEPGMTYSRWLDLLRRSQATTPFLSCDPTKPLLDRDMFSVIWGPSIAAISVVFDHADDADTLQQCMAGFLAVAKISAAHHMEDVFDNLVVSLCKFTTLIGNDKAAVAFGENTKARMATSAVFEIANRHGDTIRSGWRNILDCVIRLHKLGLLPTRREQSQNGQARPSDNQEGSSILANAAAAAAAGTQAGMGRRKSAGIFGTVSRQFQNLLSLDAGADGERSTIAEHQLAAHQRTLAMVEACRIDDLFTDSKFLHKASLLQLVKALINVSGKPHQKNISTDEEDTALFCLDLLIAVTLRNRLLLWPAVHEHLAGIVGAAQSPSPLVEKAVLDLLRVCQRLLPYKEDLGDELLKSLQLVLRLDARVADAYAERITREMLQLVKSSVTYIRSPVLWKTVCSLLAATARHPEAAEPGFEALTFIMQDAKHVTPVNFMPCMDAALAFAGVGGVERSVKSLDLLASLSTNLGHWAKTLNAGQPDTATSASISGAPASDAAREALDQAVSESASTSATEVPQSPRLTSEKEALIDLWLRLSVGLGRICLDQREDVRNNALECLQRSLLQGEALEVRSGKVWVRVFDQIVFPTLDELLDLAHKGSAKAYRGMEGTLRRAMVLLSRVYLQFLTQLASNPGFANLWVAVLNRAEGYLKSSAPRSAGISMAENIPELLKNMLLVMNARSILVPEVAPPAEGEAPTLWSLTWQHPIFRSLDPHFREDLFPPPKAAPSQPAPA
>scaffold-JOJQ-2005247-Cylindrocystis_cushleckae
TNVACKINTEIQAVVAMMRQNAKWAMLPHYIDEPDLDDPLLADFKALRKQLFTWLNWSTVRPAAYLAPFLAVIRSEKANTPITGVALTAVHKVLTLELFDKDTVGAEEAMHSIIDAVTACRFEVTDQASEEVVLMKILQVLSACLKCKAGVLLNDRDVCIVVNTCNRLVIQSVTKGELLQRMACHTMQEMIRTIFSRLPELEGGETEEAQEIPSTEGTLNVLDEKEVRETSVSTQSATDLSNGGVPVLNGRPTVQESCPEPADSVDAAQASRNEDHAGDSGNMIGAAEVHEAAIQLALIRSSGGRESSPGKSASDEERPSQAKLGSTAGNVGATQPRESSAEGGLQSVPEEAGKAVRQLDSSKWKGGGKPHGIACMVEIFHYLCSLLTLEDQMAQNGVGGEEDMPLFALGLINSALELGGENIAKHPKLLTLVQDELFRNLMQMGLSQNVLVLSLVCSIVLNLYHNLRVFLKLQIEAFFSFVVIRLAQGKYGAPYQQQEVVLEALVDFCRLPNFMIEMFSSYDCDITCSNIFEELTNLLSKCAFPVNSPLSTLHVLALEGLLAVVHHIGERVESAPDGPPPPDIVDYATFWTSQSESYDDPETWVAHVRGRKHIKRRLMIGADHFNKDPKKGLQFLQNAKLLPKELDPLSVACFFRYTPGLNKNLLGEFLGDHHDFNVDVLLEFTNLFDFVDMTLDAALRTYLESFRLPGEAQKIARVLEAFAGRYYDQCDHILANKDAAYILSYSVIMLNTDQHNGQVRKKMTEEEFIRNNRKINDGADLPREMLSELYHSIAKNEIRISSEGSSGVPEMTYSRWIDLIRRSHTSVPYILCDPFPLLDHDMFGVISGPTIAAISVIFDHTDEEEVLQQCVDGLLTVAKISAQHKLDDVLDDLVVSLCKSTTLLTTSATAEEPALAFGEDIKARMAAAAVFSLANKYGDLIRSGWRNIVDCVVRLHKLGLLPAKVGSDGEEAEGGDGKTLGATTLPNPPLGRRRPSGLMSRFSQLLLLDNDDQHLQPTEQQLAAHQRTLRAIEACHIDLIFSDSKFLQAESLLQLARALIWAAGRPQRGGSTPEDEDTACFCLELLISVMLSNRDRIMILWPIVAEHMASIVQAASSPGLLVEKAVFGLLRICQRLLPYKEDLSDELLKSLQLIQKLDAKVADMLCERITQEVLQLVRANAAHIRSAMGWRTVCSLLGITARHPDAAESGFEGLSFIMTGGAHVTPANYLPCLDAAREFAEARVGGPERSMWALDLLSGLLACLQNWSKTMEEAQKVQQQNAQEEGEGKQVAEVGKGSQELADMWLRLAQAMRRVCGEPREEVRNHAVVSLQRCLLAAEGIKLPSTVWGPCFDQVVFVMLDDLLDIAMKEKPKEFKGMEGTLQLALKLLSKVFLHFLPQLNGLPGPGFRVLWLAVLSRMEMFMNVRLKGGGSEKLQEVIPELLKNMLLVMHSRDVLKEEKTSGGDSLWELTWHHVHGISPSMQAEVFP
>scaffold-NNHQ-2003958-Spirotaenia_minuta
IPCLVNVELQGMMAMMRQNARWAVVHRFADDELADDPLLHNFKVVRRRIWEPWRDWTRAEPLMYLAPFLEVVRSIEASGPIKSVALSSIYKFLTYGIIRPTLPGAAEAIRMITDAVTHCRFEATDPGTDEVVLMRMLQVLLTCLRCPAGRLLSDNDVCHIIQTCFRIGHQTGKESEVLRHTSRQTMQEMVRFLYAQLDELRKSGAAAAQTSSRPQSGVHASPRAGHHKSPRAGYPPTAPQAKAENSTVTDEGGAGRAADVDPVNALAVEAVRRSSIDLGADERESEGAIAPPGGDEGAAHLGPAPYGVGCLVEIFRFVCSLVIIEPREAEDLCLFGLALANAALERAGSAVVRCPPLLQLVQNDLFKNLTAAGFSSNLTILSLVCGISLNLYYHAREHLKLQLEVFFECLLLRLAEGRGSYGYEQQEAAIECVVDFCRLPNFMADMYSNLDCDIGCANVFEDLFSLLSKNAFPVNQPLSGTHILSLEGLLAVVHAISERAAIDAMTKSAEGTDKQIMGPFLNPMKDASEYVDFWLGSSAATAASNGDPVARAELLRRMKFTKRRLAVGVEHFNRDKKKGFEFLQSTFLLPTPLEPAAVAKFFRYTPGLSKNLIGEYVGEPGEFHVQVLQDFTNLFDFSSMSLDNALRLYLDSFRLPGEAQKISRILEAFAARYHKHNAHVMADADATYVLSYSVIMLNTDQHNAQVKRKMTIDEFVRNNRGINSGKDLPREVLEEIYESIAMNEIKISDPVGGMASTAGTGAIGGGVVLGGGTAGVSGTAEFSSSTWLDLTKRSQLLAPFVAAGQDTLFDRDMFTIMWGPTIAAISVVFDHTDEEEVVRECLDGFISTAKIAAYHRLDDVLDNLVISLCKFTTLLNPPPPPPPADKPAVAFGRDTKARMAAVTLFSIANKYGDYVRSGWRNIIDCILRLHKLGLLPPRLGEASENGAGGEQGEGAADLTPIVKTASAVMTMQTLRSQRASSSLARLITFWADTTSSAEPTEAEIEALQRTVRCIEACHTEDIFTDSKFLKAESLLELTNALIWASGRSYRGSNQAQGSDEDSAVFCLDLLITVTIHNRDRIMLIWPLVSERLAKIISEATQPGPLVHKAVFELLRVCQRLLPYKAAVADELLRSLQLILKLDARVAETYAEPITREVLELVKRDVTYIKSPLGWRTVCGLLGMAAHHPEAATPGFEALTFLMQEGAHITPSNFMPCLEAGLAFADAMLGGEARSIAALDLLGAMTGSICRWSRAIQSPEREVTQSLIDLWLPLVGVFTRLGVDTRLDVRNHALNHLQRALASAETVSVSPSVYYACYDKAMAPMLKELIELTSSKSRDYEDIESTVRVAMTMLANSFLLWVDKLAKTPNEFRLLWLHILSCMEQSLRAAPKSEDVAECVPELVKNMVSVLSSKK
>scaffold-NNHQ-2003959-Spirotaenia_minuta
IPCLVNVELQGMMAMMRQNARWAVVHRFADDELADDPLLHNFKVVRRRIWEPWRDWTRAEPLMYLAPFLEVVRSIEASGPIKSVALSSIYKFLTYGIIRPTLPGAAEAIRMITDAVTHCRFEATDPGTDEVVLMRMLQVLLTCLRCPAGRLLSDNDVCHIIQTCFRIGHQTGKESEVLRHTSRQTMQEMVRFLYAQLDELRKSGAAAAQTSSRPQSGVHASPRAGHHKSPRAGYPPTAPQAKAENSTVTDEGGAGRAADVDPVNALAVEAVRRSSIDLGADERESEGAIAPPGGDEGAAHLGPAPYGVGCLVEIFRFVCSLVIIEPREAEDLCLFGLALANAALERAGSAVVRCPPLLQLVQNDLFKNLTAAGFSSNLTILSLVCGISLNLYYHAREHLKLQLEVFFECLLLRLAEGRGSYGYEQQEAAIECVVDFCRLPNFMADMYSNLDCDIGCANVFEDLFSLLSKNAFPVNQPLSGTHILSLEGLLAVVHAISERAAIDAMTKSAEGTDKQIMGPFLNPMKDASEYVDFWLGSSAATAASNGDPVARAELLRRMKFTKRRLAVGVEHFNRDKKKGFEFLQSTFLLPTPLEPAAVAKFFRYTPGLSKNLIGEYVGEPGEFHVQVLQDFTNLFDFSSMSLDNALRLYLDSFRLPGEAQKISRILEAFAARYHKHNAHVMADADATYVLSYSVIMLNTDQHNAQVKRKMTIDEFVRNNRGINSGKDLPREVLEEIYESIAMNEIKISDPVGGMASTAGTGAIGGGVVLGGGTAGVSGTAEFSSSTWLDLTKRSQLLAPFVAAGQDTLFDRDMFTIMWGPTIAAISVVFDHTDEEEVVRECLDGFISTAKIAAYHRLDDVLDNLVISLCKFTTLLNPPPPPPPADKPAVAFGRDTKARMAAVTLFSIANKYGDYVRSGWRNIIDCILRLHKLGLLPPRLGEASENGAGGEQGEGAADLTPIVKTASAVMTMQTLRSQRASSSLARLITFWADTTSSAEPTEAEIEALQRTVRCIEACHTEDIFTDSKFLKAESLLELTNALIWASGRSYRGSNQAQGSDEDSAVFCLDLLITVTIHNRDRIMLIWPLVSERLAKIISEATQPGPLVHKAVFELLRVCQRLLPYKAAVADELLRSLQLILKLDARVAETYAEPITREVLELVKRDVTYIKSPLGWRTVCGLLGMAAHHPEAATPGFEALTFLMQEGAHITPSNFMPCLEAGLAFADAMLGGEARSIAALDLLGAMTGSICRWSRAIQSPEREVTQSLIDLWLPLVGVFTRLGVDTRLDVRNHALNHLQRALASAETVSVSPSVYYACYDKAMAPMLKELIELTSSKSRDYEDIESTVRVAMTMLANSFLLWVDKLAKTPNEFRLLWLHILSCMEQSLRAAPKSEDVAECVPELVKNMVSVLSSKK
>scaffold-QPDY-2031469-Coleochaete_irregularis
GVLVEAGDEAEGDEAEAVTRPYGIACMVEIFHFLCSLVSFDDGSHGPMSAEAQQMREDMQLFAIGLINSALELALPSFDAHPKLLALVQDELFRNLMQLGLSPNPLLLSIVCGIVLHLYNHLRTHLKLQIEAFFTFVIIRLAQGKQGATYEQQEVAMEALVDFCRQPSFMVEMYANFDCDIQCSNAFEDLGNLLSKSAFPVNCPLSALHVLALEGLLAVINSMAERTESPNASPLPSPTLADAVEYTSFWTDQCEDYEDPQVWVNFVRRRKYVKRRLMIGADHFNRDMKKGIEFLQGIRLLPQKLNPTAVACFFRYTPGLSKGLLGEYFGDPDKFCVQVLHEFALTFDFESMHLDAALRQFLESFRLPGEAQKISRILEAFASRFYDQSGSVFANKDAAYVLSYSVIMLNTDQHNNQVKRKMTEEEFIRNNRKINNGQDLPREMLSELYHGIAKNEIRMNESSQGLPEMTASRWENLVRRGATATPYIVCDTTRPLLDSDMFAIISGPTIAAISVVFDHAEDEEVLRECMEGFLAIAKISSHHRLEDVLDDLVVSLCKFTTLLNPTSTIEDPAVIFGEDTKARMAAVTVFSIANRYGDFIRTGWRNILDCVLRLHKLRLLPARIGSEVDDLMDGGASAGEGGGKSGGKGDGAAMLPLPANRRRSSGLMSRFSQFLSLEIDEPKMQPTEAQLAAQSRTARCIEACQIGQIFGDSKFLQAESLMQLARSLVWAAGRPHKSSGSLSPDDEDTAVFCLELLVVVTLNNRDRILLLWPNVYDHMAAIVQSANQPGILVERVVFLLLRICRRLLPYKEDLADELLKSLQLILKLDARIADAYCERITSEVLALVRANASHIRSPAGWRTVCSLLAITARHPEAAEVGFEALSFVMADCAHITPANYGPCLDAARAFAEARVGGTERSIKALDLLSGMVASLTSWAQAMAERVADEGNEDIRGRGAEELGELWLRLAQAIRRVCTEPREDVRNAAVLALQRCLLAADGIGLPPSQWGPTFDKVILVALDEALETAMRAGKEYRDMEVTMRKLLQLLSKVFLHFLQRFASMPEFPKLWLAALERMEMYMRAAERLRGANAEQLVEDIPELLKNMLLVMSAKGVLVRETTPGGDSLWDLSWRHVDNISPRLKDELFPEEAAQTPAAPA
>scaffold-VQBJ-2010594-Coleochaete_scutata
GTVAPMLNSEIQAVVVMMRQNAKWANGRYADDDLIDDPLVHEFKLLRQKVFSWTDWERVSPIWYLSPFLGVIRSEETGAPITGVALSALYKILTVEIFNASTVQAQEAMHAIVDAVTGCRFEVTDPASEEVVLMKILQVLLACLRCGAGSLLTDRDVCNILNACFRVVHQSVTKGELLQRMACHSMQEMVRTIFSKLPLHDGDGDDGEPMEEGVMPLPADLDVAQLPESEAASPSEAANGDGEGSSPSTPDNDASLPNGDEDEVAGDSSRKEEEATQMGREGDSEVSTTGDAADAVKVVGRPPRPGKGGGKSVSMDVEEGGGGVKEDDAEGVGLAPKPYGVACMVEIFHFLCSLVSFDDGHTGPLSADAQHMREDMQLFALSLINSAMELALPSFEQHPKLLELVQDDLFRNLLQLGLSPNPLLLSMVCGIVLQLYNHMRSHLKLQLEAFFTFVIIRLAQGKHSSTYEQQEVAMEALVDFCRQPTFMVEMYANFDCDIQCSNVFEDLSNLLSKSAFPVNSPLTAMHVLALEGLLAFVHSMADRTDSSAGPAPPTPALTDSAEYVSFWRDECENYEDPKVWIDFVRRRKYVKRRLMIGADHFNRDPKKGLEFLQEIRLLPPKLDPTAVACFFRFTPGLQKTLLGEYFGDPPDEFCVKVLHEFSLTFDFADMNLDAALRQFLECFRLPGEAQKISRVLEAFSSRFYDQAGDVFANKDAAYILSYSIIMLNTDQHNNQVKRKMTLEEFIRNNRKINNGDDLPRDMLSEIYHGIAQNEIRMNESSAGVPEMTYSRWVNLLRRSLTTTPYIICDPGRPLLDSDMFAIISGPTIAAISVVFDHAEDEEVLRECMEGFLAIAKISSHHRLEDVLDDLVVSLCKFTTLLNPTATAEEPAIAFGEDTKARMAAVTVFSIANRFGDFIRTGWRNILDCVLRLHKLRLLPAKIGSELDDLVENTAAGDGSGKGGSGDRGSMLTTNPLPSSRRRSSGIMSRFSQFLSLESDEPRSQPTEAQMEAQLRTARCIEACQIGQIFTDSKFLQGESLLQLARALMWAAGRPHKGGGSLSSDDEDTAVFCLDLLVTITLNNRDRILLLWPGVYEHMASIVQTASQPGLLVERVVFLLLRICRRLLPYKEDLADELLRSLQLILKLDARVADAYCERITGEVLALVRANAAHIRSPAGWRTVCSLLAITARHPDAAESGFEALSFVMVDGAHVTPANYGPCLDAARAFAEARVGGVERSVKALELLAGMAGSLQRWAEAMAARAGQDGSAEDRGRGSEELGEMWLRLAQGIRRVCIEPREEVRNTAVLALQRCLLAAAGIRLPATVWSPAFDKVILVMLDDVLEMGLRSAKDAKGMEGTMRKSMALLSRVFLHFLAQLSSLPGFRALWLAALNRMEMYMRAAERLRAEQLAEDIPELLKNMLQVMHGQNVLEKEVTPSGDSLWELTWHHVSGISPTLQGEIFPEEAPAVPESTAASDEAADEENMTAPTSGAESA
>scaffold-WDGV-2013726-Cosmarium_subtumidum
SCQMSAEIQAVLAVMRQSGSRWSQTVPLPVDEAFPEDPLVYNLKTLRKDVLTWTPDQWDSLPPITYLAPFLHVIATDKTNTIVTGVAVAALHKVLTLNFFTSQTYGASEAMHQIVSALTSCHFEIVDGASEESVLLRILQVLLACIKCDASPLLTDREVCLMVNTCFRVLNRASELSGSGSDVLQRAACQTLSQMIREIFSKLPNLPLEGDDEQAEDSAQGTLTPLASTGEEGTPHADDDAKIKQGIEPLEMSRDPSEDCSGAGQGNGGQDARDAGAAVQPISEDEVSQTEQLEDSRRGMKSALGNGPLVDGNNSGVRDSQRVLGGTGSGRPHGVSCLVEILLFLCRLLDPDYIAAQQLSRQTMSFLSFSDKDEEETPLLPLSLVAAGLELAGSSVAGHPKLLSLVQDDLFRALLYHGLSPSLLVFSQVLSLIYCLHQTLRCHLKLQLEAFFSCVLLRLALGPKHGGSLQQQELALEALCDFCLQPSFATELYANYDCEITSSNAFEEMATLLSRAAIPVNSPLTTINVLALDAILNILASLSRRVQPGLVLPPAQLPSESDLMVESFWTSVPEDVSSPELWVEFVQKKKFIKRRLMVAADHFNRDPKKGLQFLQGIGLFSSPLDARSVASFFRYTPGLSKLFMGDYLGDHDEFKIKVLMEFVQLFDFHSLALDAALRAFLESFRLPGEAQKISRILEAFAEHYYEQFPGFLANKDTAYILAYSLIMLNTDQHNGQVKKKMTEEEFIRNNRKINDGKDLPREMLADLYHSIAKNEVRISADASSRAYHEMTYSLWMDLLRRSTTVTPYLVCDSCPVLDRELFALIASPSIAAISVVFDSPEAEEVLLRKCADGFSCLAHLCASFGLGDLLNDLVISICKFISLLNPGALPGEPAVTFGEDLRARLAAVTVFGIANRHGDMVRAAWRNVLDCVLRLHKLGLLPGKVLAEVEDMPPVSEGEGMQRSPSGLPFSTLAMTSPHILGRKKQAGGLISRMSQLFLLDTEEVRAGPTESQAAAQQKAVSTIALCKVGDVFSGSQVLQPASLQQLANSLVWAAGRPLRGGGANSPEDEDTAVFCLDLLFVVTIANSSRVALLWPLVYECLTAIVQAASGPNPLVERAVVGTLRVCQKVVPKVSENTSDELLRSLQLILSLDARAAEAYCSRITKEVRSLVCTGGVASLRSLAVWKSVCRLLAISSRHDEAWEAGFETLSFVMGNGGPYVTPVNYAQCMDAGRDFAESRAGGVETSKKALDLLGELVICLERWRGPEHGLDGERPPQQKAENPGEQGKGKAELVVLPQSQLADMWMRLAQVLRRVCLDPREEVRNYAVFWLQRCLLAGEALHMPVTVWGPCFDQVIFGLMNDLVEASSRPKEYRGVEGTLQSAVKMLSKVFLHFLPVLSTLPGPGFRALWLGVLTQVERALKVGKRLPGGEQLQENILEVMKNMLMVMQSKGVLVNTPDDSESLWQETWKTVRGMLPRLKPEVVEQLIRQQTPS
>scaffold-YLBK-2028480-Cylindrocystis_brebissonii-2_samples_combined
SNMACKISTEIQAVIAMMRQNAKWAVVPHYIDDPDADDPLLHDFKILRNQIFGWEDWTTVAPLTYLAPFLAVIRSEKANTPITGAALSAVHKILELEFFSAETVGAVAAMHAIVDSVTSCRFEVTDAASEEIVLMKILQVLLECLKCSAGSLLTDRDVCTVVNTCFRVVHQSGEKGELLQRMACNTMQGMIRSIFARLPLLEEIAEEDAQQVQETEGTIGVPEEGREGRFGGEALTPRSLAAAAVHEVKREASANGQAEGKETAIATEPSGAGRPEGEENGAAVQGSLAAEEGGEGPIREDAPGNGVQSPHGHLHPSGEGEEVGEAALRDSPLERVSEEEGDRREALPLGRPHGAACMGEIFLFLCSLLTLEDPSSNLGEGGEEDMPLFALDLINSALELAGPSLARHPKLLLLVQEDLFRSLMQLGLSGNVLVLSLVCSVALNLYTNLRVHLKLQVEAFFAYVITRQVQGKYGAPYLQQEVVMEALVDFCRQPHALVEMYVNYDCDVTCNNTFEEIVNVLSKSAFPVNSPLSTLHVRALEGLIAIIQSIAERVEASSAGPTTPFPSIETDKFAPFWASKNEIAEHPDQWQGFIRKRKSIKKLLMNGVELFNREPKKGLAYLQKVGLLPEILDPYSVACFFRYAPGLSKNLMGEYLGEGVDFNVEVLTAFTNLFDFTNMPLDVALRAYLESFRLQGEAQKIGRVMEAFAGRYYEHCPQTLANKDTAYILAYSVIMLNTDQHNGQVRRKMTEEEFIRNNRKINDGADLPREMISELYHSIVKNEIRLSAEATSGTGAAEMTYSRWIDLIRRSSSAFPYLPYAPDPVLDSDMFSIIAGPAIAALSVVFDHTENEEVLQQCANGFLSVAKIAAHRRLDKSLDDLVVSLCKFTTLLNPTANAEEPAIAFGEDVKARIAAVTVFSIVHKSGDHIREGWRNILDCVLRLHKLGLLPAKVSSGDVGEEGAGANGTTAAAPAGDAGAHPIPAVAAPPIGRRRRFGLMSRFSQFLSLDSDEDRSEPTEQQLAAHQRTLKTIEACGIENIFIDSKFLQSDSLLELARALVWAAGRPQRGVGSFSIEDEDTAVFCLELLITVTLNNRDRIARDDCPLWPMVAEHIASIVQGAAAPGLLVEKAVLGLLRICQRLLPYKEELAEELLRSLQLIQKLDAKVADVLCERITREVLQLVRANAAHIRSPSGWQTVCFHLKITARHPEAAEAGFEGLTLIMANGSHVTPANYVPCLDAAREFAETRVGGIERSIWALDLLAGQDDRGQPAGLLACLQNWAEAMEEAKKVPLPESWGRKLGESSVAGKGAQELTDMWLRLAQAIRRVCGDQREEVRSHAIECLQRCLLAAESIKLPPAVWGPCFDQVVFMMLDDLLDIGVREKPREFRGIEGTLYRAMKLLSKVFLHFLPQLASLPHPGFRALWLAVLSRMEMYMKARLKGGGSDKLQENIPELLKNMILVMHAKGVLQEESTVTGDSLWELTWHHVQGIAPGMKTELFP
>scaffold-YLBK-2037300-Cylindrocystis_brebissonii-2_samples_combined
ITGTALSSVLKMLQLEVFDSGSFGAATAMHNIVEAVSSCRFEVTDVASEEIVLGKILQVLLACMTCTSSSLLSDRDVCQVLNTSFRVWQQSMNKGELLHRMACSTLQAMIRALFARLPTFPPSTSGDSMLSESVFGESSSQEFGGEQLEGGMEQEAGEVTSSAGDGSSRDGSSDRLAGAAAMATPRDDEGTSPAGVPLISSHFEDSDSGGVTSVQSNRPQTKSEEPSGRGKPRTSPDASPQVGERRPSNSASAQDLDLLTGKGREDLLGTPGHDSRERDESGQRHADERNSASPVTGDSLADADASGQQQATPVQPHGIACVIEVFQHLCSLLRLDDAAMSGHAFEQGDEDVPLFALGLVNAALEACAPCSSIAVHARLLSLVQDDLFRSLMLLGLSPNPLVVSLVCGVVFTLYSDLRSHLKLQIEAFFAVVISRHAQSKFGSSYQQQEVVLESVIDFCRQPEFAAEVYANYDCDTSSHNTLQGLIGLLSKNTFPVNSSLSTLHVLSLEGLLTIVYAIANRAITSSPSQAPPPPVVTSTDFTPFWNAQEEFSSDPAKWLNFIRRRKHLKHLLATGAELFNRKPKKGLHYLQSVGLLPKELHSSSEAVACFLRYTPGLNKTALGEYLGDVAEFHVQVLTSFTALFDFSGMTLDGALRIYLESFRLPGEAQKIARVLEAFAERYFEHSSHLLANKDTAYILSYSVIMLNTDQHNGQVRRKMTEQEFIRNNRNINDGADLPRAMLSELFHSIAKNEIRISGEASLGAAEMTYSRWVDLLKRTQTSLPYIVCSPNPILDSDLFGLISGPVIASLSVVFDHAEEHGILQQCADGFFAVARIAFHLRLSDPLDDLIISLSRFTSRLPPTADHDDDPSLVFGEDIKTGMAAVTLFTITHRFGDHLRKGWRNVVDCVLRLHKLGLLPPSKVSIETEVADGPGRTLDGKGTSAPLNGTVSSLMGRRRPSSGFISRFSQFLALDADDEQNEPTEHELAVHDRTRRTLESCSIHSIFVDSKFLHSDALLDLAKALIAASGKWKTGRPGGLSVDDEDTAIFCLDLLITVTLCNRDRISREDCPLWPMVAEHIGGIVQSACAPGPLVEKAVLGLLRFCQRLLPYKEDLADELLLSLHLLQKLDSKVADALCVRITQEVVQLLRANHTVHIRSTPAWQAVCLQLKITARHPEAASVGFEGLRLILANEPLVTPTNYGPCLEAVGEFADSWVGGIERSVWALDLMGGQGEGGQAAGLLACLLKWSQGHPVVDDFEGWTVIQKVDRESGVSEETSPTSMDAPGKGTGELRDMWLQLAHGIRAACGDQREEVRSHAVTCLQRCLVAAEPMKLPNTVWLICFDQIVFALLDDLLYIAVRRNATEVGGMEGTMLQALKLLSKVFLFCLPLVRTLPQTQFRKLWYEVLGRMEMYMKARVKAGGSGHLEELVPEILKNILLVMYAKGVFTEGTETMRAAEDGLDGGCNDNDSLWATTWGRVERICPGLKEELFPTPPPAPSSSPPP
>scaffold-YOXI-2056869-Cylindrocystis_brebissonii-M2213
ITGTALSSVLKMLQLEVFDSGSFGAATAMHNIVEAVSSCRFEVTDVASEEIVLGKILQVLLACMTCTSSSLLSDRDVCQVLNTSFRVWQQSMNKGELLHRMACSTLQAMIRALFARLPTFPPSTSGDSMLSESVFGESSSQEFGGEQLEGGMEQEAGEVTSSAGDGSSRDGSSDRLAGAAAMATPRDDEGTSPAGVPLISSHFEDSDSGGVTSVQSNRPQTKSEEPSGRGKPRTSPDASPQVGERRPSNSASAQDLDLLTGKGREDLLGTPGHDSRERDESGQRHADERNSASPVTGDSLADADASGQQQATPVQPHGIACVIEVFQHLCSLLRLDDAAMSGHAFEQGDEDVPLFALGLVNAALEACAPCSSIAVHARLLSLVQDDLFRSLMLLGLSPNPLVVSLVCGVVFTLYSDLRSHLKLQIEAFFAVVISRHAQSKFGSSYQQQEVVLESVIDFCRQPEFAAEVYANYDCDTSSHNTLQGLIGLLSKNTFPVNSSLSTLHVLSLEGLLTIVYAIANRAITSSPSQAPPPPVVTSTDFTPFWNAQEEFSSDPAKWLNFIRRRKHLKHLLATGAELFNRKPKKGLHYLQSVGLLPKELHSSSEAVACFLRYTPGLNKTALGEYLGDVAEFHVQVLTSFTALFDFSGMTLDGALRIYLESFRLPGEAQKIARVLEAFAERYFEHSSHLLANKDTAYILSYSVIMLNTDQHNGQVRRKMTEQEFIRNNRNINDGADLPRAMLSELFHSIAKNEIRISGEASLGAAEMTYSRWVDLLKRTQTSLPYIVCSPNPILDSDLFGLISGPVIASLSVVFDHAEEHGILQQCADGFFAVARIAFHLRLSDPLDDLIISLSRFTSRLPPTADHDDDPSLVFGEDIKTGMAAVTLFTITHRFGDHLRKGWRNVVDCVLRLHKLGLLPPSKVSIETEVADGPGRTLDGKGTSAPLNGTVSSLMGRRRPSSGFISRFSQFLALDADDEQNEPTEHELAVHDRTRRTLESCSIHSIFVDSKFLHSDALLDLAKALIAASGKWKTGRPGGLSVDDEDTAIFCLDLLITVTLCNRDRISREDCPLWPMVAEHIGGIVQSACAPGPLVEKAVLGLLRFCQRLLPYKEDLADELLLSLHLLQKLDSKVADALCVRITQEVVQLLRANHTVHIRSTPAWQAVCLQLKITARHPEAASVGFEGLRLILANEPLVTPTNYGPCLEAVGEFADSWVGGIERSVWALDLMGGQGEGGQAAGLLACLLKWSQGHPVVDDFEGWTVIQKVDRESGVSEETSPTSMDAPGKGTGELRDMWLQLAHGIRAACGDQREEVRSHAVTCLQRCLVAAEPMKLPNTVWLICFDQIVFALLDDLLYIAVRRNATEVGGMEGTMLQALKLLSKVFLFCLPLVRTLPQTQFRKLWYEVLGRMEMYMKARVKAGGSGHLEELVPEILKNILLVMYAKGVFTEGTETMRAAEDGLDGGCNDNDSLWATTWGRVERICPGLKEELFPTPPPAPSSSPPP
>scaffold-YOXI-2056943-Cylindrocystis_brebissonii-M2213
SNMACKISTEIQAVIAMMRQNAKWAVVPHYIDDPDADDPLLHDFKILRNQIFGWEDWTTVAPLTYLAPFLAVIRSEKANTPITGAALSAVHKILELEFFSAETVGAVAAMHAIVDSVTSCRFEVTDAASEEIVLMKILQVLLECLKCSAGSLLTDRDVCTVVNTCFRVVHQSGEKGELLQRMACNTMQGMIRSIFARLPLLEEIAEEDAQQVQETEGTIGVPEEGREGRFGGEALTPRSLAAAAVHEVKREASANGQAEGKETAIATEPSGAGRPEGEENGAAVQGSLAAEEGGEGPIREDAPGNGVQSPHGHLHPSGEGEEVGEAALRDSPLERVSEEEGDRREALPLGRPHGAACMGEIFLFLCSLLTLEDPSSNLGEGGEEDMPLFALDLINSALELAGPSLARHPKLLLLVQEDLFRSLMQLGLSGNVLVLSLVCSVALNLYTNLRVHLKLQVEAFFAYVITRQVQGKYGAPYLQQEVVMEALVDFCRQPHALVEMYVNYDCDVTCNNTFEEIVNVLSKSAFPVNSPLSTLHVRALEGLIAIIQSIAERVEASSAGPTTPFPSIETDKFAPFWASKNEIAEHPDQWQGFIRKRKSIKKLLMNGVELFNREPKKGLAYLQKVGLLPEILDPYSVACFFRYAPGLSKNLMGEYLGEGVDFNVEVLTAFTNLFDFTNMPLDVALRAYLESFRLQGEAQKIGRVMEAFAGRYYEHCPQTLANKDTAYILAYSVIMLNTDQHNGQVRRKMTEEEFIRNNRKINDGADLPREMISELYHSIVKNEIRLSAEATSGTGAAEMTYSRWIDLIRRSSSAFPYLPYAPDPVLDSDMFSIIAGPAIAALSVVFDHTENEEVLQQCANGFLSVAKIAAHRRLDKSLDDLVVSLCKFTTLLNPTANAEEPAIAFGEDVKARIAAVTVFSIVHKSGDHIREGWRNILDCVLRLHKLGLLPAKVSSGDVGEEGAGANGTTAAAPAGDAGAHPIPAVAAPPIGRRRRFGLMSRFSQFLSLDSDEDRSEPTEQQLAAHQRTLKTIEACGIENIFIDSKFLQSDSLLELARALVWAAGRPQRGVGSFSIEDEDTAVFCLELLITVTLNNRDRIARDDCPLWPMVAEHIASIVQGAAAPGLLVEKAVLGLLRICQRLLPYKEELAEELLRSLQLIQKLDAKVADVLCERITREVLQLVRANAAHIRSPSGWQTVCFHLKITARHPEAAEAGFEGLTLIMANGSHVTPANYVPCLDAAREFAETRVGGIERSIWALDLLAGQDDRGQPAGLLACLQNWAEAMEEAKKVPLPESWGRKLGESSVAGKGAQELTDMWLRLAQAIRRVCGDQREEVRSHAIECLQRCLLAAESIKLPPAVWGPCFDQVVFMMLDDLLDIGVREKPREFRGIEGTLYRAMKLLSKVFLHFLPQLASLPHPGFRALWLAVLSRMEMYMKARLKGGGSDKLQENIPELLKNMILVMHAKGVLQEESTVTGDSLWELTWHHVQGIAPGMKTELFP
>Azolla_filiculoides_s0087.g042331
MKKLARSSGALACMVNSEIGAVLAVMRRNARWAGRYMGGDADQMEHSLVYSLKALRRSMF
NWSQPWPKINPSLYLTPFLDVIRSDETGAPITGVALSAIYKILVLEVFDPFTAHVAEAIH
DIVDAVTSCRFEVTDLASEEVVLMKILQVLVAIMKHSASDLLSDHDVCLVVNTCFRVVHQ
AVSKGELLQRTARHSMHEIVRTIFAHLPDLDSSLKLLMSSGCGSHESDNVNTTHIEDIDG
IRNVSTNGHGSDFTPNSDGASARSSGDLHEGREENGPVSESSLGNKVHSVIEPYGIVGIL
EIFRYLCSLLNIVDSGIISGQSFLAIDEDVPLFALGLINSAVELGGSSFGCHPELIALVQ
DDLFRFLMQLGLSTINPLILSMVCSIVLNLYHHLRSHLKLQFEAFFSCVIIRLAQGKYGA
TYQQQEVAMEALVDFCRQSTFMPEMYANFDCDITCGNIFEDLGNLLSKSAFPVNCPLSAM
HILALEGLIAVIHSMAERASSTAPIALPLQQIEGQDYAPFWRLKCENYKDAKCWVNFVQR
QKYIKRRLMIGADHFNRDPKKGLEFLQGIRLLPEKLDPESVACFFRFTTGLDKSLLGDFL
GDPDEFCLQVLAEFAKTFDFEGMALDAAMRTFLETFRLPGEAQKIQRVLEAFAGRYYDQS
SHMFADKDAAFLLSYSLIMLNTDQHNSQVKKKMTEEDFIKNNRSINGGKDMPRDFLSELY
HSIIRNEIKITYDNSVGVTEMTPSRWVGLIHRSQKTSPYIKCDARPFLDRDMFAIISGPT
IAAISVVFDHSEDDEDVLRMCVEGFLAVAKISSSHHLEDVLDDLVVSLCKFMTVLNPASV
EEPVIAFGDDTKARTAAVTVFKIANKYGDYIRTSWRNIVDCILRLHKLGLLPTRIANDDG
ETGSAIVQGRPISGGAISIALPPSGAKKRSQGLMGRFSQLLSLETDEPRSQPSEQQLAAH
QRTMRAIEACHIDSIISESKFLKAESLLQLVRALIWVAGRPQKVGGSSEDEDTANFCLDL
LIAVALNNRDRIMLLWPGVYEHISNIVQSTLIPCLLVEKAVFGLLRICQRLLPYKEDLAE
ELLRSLQLILKLDARVADAFCERITREVMQLVKKNAQHIRSPMGWRTVSALLSITARHVE
ASETGFEALSFIMSDGAHLTPANYVLCLDAARAFAEVSVGGNERSIQALNLMSESTKCLI
RWSDASTENGPTNPREKSLQELGEMWLRLAHGLRKVCGEPREEVRNYALLALQRSLSAAE
NMYLLPSVWGQCFDQVVFVLLDDLLEISLRHSPKEYRNMENTLHSATKLVSQIFLQFLDQ
LTLLPSFRALWVAILSRMKRYREAKLRDNDNQKIEELILDVVKNMLVAMKARGVLVQKSS
IGGDSLWELTWHHVYDISPSLRAELLESGSGEKVETQILKE*
>Azolla_filiculoides_s0094.g043397
MRKKNVDSGAVACMINAEIGVVLAVMRRNARWTGSYVADDDQWEHSLVHSLKSLRRKIFA
WNQPWKDIDPHLYIQPFLDVIRSDETSAPITGVALSAIYNILSYEAFDLTTSHIAEAMHG
LVEAITSCRFEVIDPASEEVVLMKILQVLLAIMKHEGSKVLNDKDLCLVVNTCFRVVHQA
STKGELLQRTARHSMHEIVRVIFTRLPELQPPLKNLSGNGSSTPSNNNNIVGFGGAEDPS
HSNGDSRNNKLEVSNQVSAPSETLDERIPSSTREDVREPQHRVQISIEPYGIVGIGEIFR
YLCSLLDSGVITGQRIRAIDEDVPLFALGLINTAVELGGNSFSLHTELLAIIQENLFESI
MQLALPSKNPLILSMVCSVVLNLYHHLRSHLKLQLESFFSCIIIRLAQGKHGASYQQQEV
AMEALVDFCRQPSFMYEMYVNFDCDISCSNLFEDLISLLSKSAFPVNSPLSAMHVLSLEG
LVAIIQSMVDRLGSIQKPPPPCVDIPISEYVPFWTAICENYEDPKCWVDFVQRQKFIKHK
LMIGADHFSRDQKKGFEFLQGIHLLPEKLDASSVAGFFRYTTGLDKGLLGDYLGDPEEFC
LQVLEEFTKTFDFKGMSLDMAMRVFLATFRLPGEAQKIHRILEAFAARYYEQSSQVLADK
DAAFVLAYSLILLNTDQHNSQVKKKMSEEDFIRNNRKINGGQDLPREYLSDLYHSILKNE
IKVSYASGGATNGGTAEMNPSAWVGLVYNSKKMSPYLICDSRAFLDQDMFSIISGPTVAA
VSVIFDHAEDEEVLNLCEQGFFGVAKISASYHLVEVLDDLVVSLCNFTTLPNSSGSVDEL
LLCFGEDAKACMAAKTVFKIVNTYGDHIRSSWRNVVDCILQLQKIGLIPSRILNDNADDV
EMSSEILGRTVIGNALSTQTRKRPSGLMGRFSQLLYLEPDEPKTQPSEEQLAAHQEALKV
IEACHIDTIISESKFLQTESLLQLAKALIRVSGRPQKAGGSFEDEDTSVFCLDLLIAVVL
QNRDRILLLWHGVHEHISNIVQKASVPSPLVEKAVFGLLRICQRLLPYKEELAEELLRSL
QVILKLDARVADGLCERITHEVMQLVKANARHIKSPSGWKTVASLLSITARHLEASEPGY
ETLCFVMFEGAHLTEANYLLFIEAARAFAEASTGGLERSIRSLDLMSESVKSLAKWSNIS
LTNETSNQNQEIGEMWLKLAQSQRRLIVDPREDVRNHAVLSLQRILSGAESMHLSASTLG
QVFDHVVFVMLDDLLEIATKYSPKDYRNMEKTMLFSMKLVSKVFLQFLDQLSSSPSFPAT
WSTLLKHMEKYMKTKLRGKGSDKLEESIPELLKNMLLVMKTRGVMTQECELWELTWRNVQ
GIAPFLKEELFPQESANKTEVSTDATSAQEANNVVL*
>Salvinia_cucullata_v1.1_s0267.g026961
MKSKNIDSGAVSCVITAEIGTVLAMMRRNARLAGSYVADDDSWEHSLVHSLKSLRRKLFT
WHQPWQEINPLLYLQPFLDVVRSDDTSAPITGVALSAIYNILSFEVFDLTTAHIADAMHG
LVEGVTSCRFEVIDHGSEEVVLMKILQVLLAVMKHEASKALSDRDLCLVVSTCFRVVQQA
TTKGELLQRTARHSMHEIVRVIFAHLPEIEPASIYISRDGSATNSNINNVGFDAVIRLEN
VAHAKGCSRNNSSEVVTEASNLEVTDEMPPSESKDVAEPERIPQKPVEPYGIVGIKEILR
DLCCLLDSGVTKGQAVRAIDEDVPLFSLQLIKTAIELGGRSFAFHPELLAVIQDDLFQSI
MQLVLANKNPLILSMVCSVVLNLYYHLRSHLKLQMEAFFSCVIIRLAQGKHGATYQQQEV
AMEALVDFCRQPSFMSELYVNFDCDIACSNLFEDLASLLSKSAFPVNVPLSAMHVLSLEG
LVTVIQCMVDRLSHVQKVTPPSVDMPKSEFVPFWTMSCENYKDPNSWVDFVQRQKLIKQK
LMIGADKFNRDQKKGFEFLQGNHLLPKNLSAETVAFFFRHTTGLDKEVIGDFLGDPGEFS
LQVLEEFVNTFDFKDMNLDVAMRVFLSTFRLPGEAQKIHRILEAFSARYFEQSSHVFVDK
DAAFVLAYSLILLNTDQHNSQVKKKMSEEDFIRNNRKINGGQDLPREYLSNLYRSIVKNE
IKVSYESGGSAEMSASAWVGLIHKSKKMPPYLVCDSRAFLDQDMFSIISNQAVAAVSVVF
DHAEDEEVLALCEQGFIGVAKLSANYHLLKMLDDLVVSLCNFTTLLNPGGNTEEIIFSFA
EDNRAHTAAQTVFKIATTYGDHIRSGWQSILDCILQIQKIGLLPISILNDSADEMDTSSE
MHGRSVPGNVSVVPTSNRKKSSGFIGRFSQLLYLEPDEPKVQPNEELLAAQQLALKVIEA
CRVDSIISESKFLQVDSLLKLANALIQVSGKTQKMGGSFEDEDAAVFCLDLLIAVVLHNR
DRILVLWQDVHEHISKIVQRANIPSPLVEKAVFGLLRICQRLLPYKEELAEELLRSLQVI
LKLDARVADVLCERITQEVMQLVKANARHIRSPSGWWTVTSLLSITARHLEASEAGFETL
SFVMLEGAHLSQANYVLFLDAAQAFAEATTGGLARSLNALELMSQSVKCLAKWSDTSLTD
QTSNSNAQELGEMWFKLAQCHKKLIVDPREDVRNHAVLSLQRIMSAAESMHLSASTLEQI
FDQIVFVMLDDLLEIATKHSPKEFRNMEDTLLFAMKLVSKTFLQFLDPLTTLSVFPTMWS
TVLKQMAKYMKTKLRGKGTDKLQESIPELLKNMLLIMKNRGVLVQESTVDGYTLWDLTWR
YAESIAPLLRTELFPEESMNKPEVAIEATPAPEVNIVL*
>scaffold-CJNT-2009089-Polypodium_glycyrrhiza
SSAIACMIDGEIGIVLAVMRRNARRCAASDDSLVSSLKSLRKILFTWRQPWNEINPTLYVQPFLDAICSLETSAPITSVALSAVYNILSYEVFDLETAHADEAMHGLVVAVTSCRFEVVDPSSEEVVLMKILQVLLAVIKHPTAKLLSNKDLCLVVDSCFRVVHQAVSKGEILQRTARHSMHEIVRVLFARLPSLTPSPKVLPHCCGTSNGNLDVDFDAAALLKQPPHYTNGCTTSNGLEVAHEVLTTSEFSEEPSMSKISLDGKRDHERESGSEPPLSIEPYGIAGIVEIFRYLCSLLDSGMATSPHLRAIDEDVPLFALGLINSAVALGGQSFGLHTELIAIVQDDLFRSIMHLALSSKNPLILSIICSVVLNLYHHHRRHLKLQLESFFSCVIIRLSQGKYGATYRQQEVAMEFLVDFCRQPTCMAELYVNFDCDILCSNLFEDLGSLLSKSAFPVNCPLSTLHVLSLEGLIAIMHSMADRSSSAMKVPEPFVESSLCEYVPFWTLKCKNYEDSRLWVEFVQRQKSIKHKLMIGADHFNRDIKKGFEFLQGIRLLPENLDPSSVAWFFRSTAGLDKTILGDFLGSPDEFSLKVLEEFTKTFDFQGMSLDAAMRVFLETFRLPGEAQKIQRVMEAFAARYHEQSPQVLADEDAALLLAYSVILLNTDQHNSQVKKKMSEEEFIRNNRSINGGQDLPRDYLSNLYHAIVRNEIKMSYESGTGVAEMTPSRWIGLIYRSKKASPYIVCDSRPLLDYEMFAIISGPTVAAICVVFDHAEDEEVLSICEDGFLTVAKVLSSYHLVEVLDDLVVSLCNFTTLVNPLGTTEELLLSFSEDVKACTAATIVFKIANIYGDHLRTSWWNIVGCVVQLHKLGLLPPCVSNIAADEMDLRGEAVAGRSVLGGSGAVLGGSKKRASGLIGRFSQLLYLESEESDVEPTEEQVAAHQRIISAIQSCRIDSIISESKFLQAESLLQLAKALITVASSSQKVGSAFEDEGIAVFCLDLLIAVVLHNRDRILLLWHGVYEHMANIVQTVTLPCLLVEKAVFGLLRICQRLLPYKEELGEELLRSLQVILKLDARVADTMCERITQEVMQLVKANARHIKSAISWRTISSLLSITARHLEASEVGFEALSFIMLEGVHLTQANYVLFLDAARAFAAASTGGIDRSLQSLDLMSGSTKCLIRWSDNSMLKSSPLEAKEAEELGEMWLRLVQGLRKLVVDPREQVRNFAILSLQRSLSAGESMHLPASLLAQVFDQVLLVMLDDLLEIAVRQSSKDYRNMETTLYLAMKLVSKVFLQFLEPLSSLPGFPAMWAAVLNHMGRYMKARLREQGSEKLQECIPELLKNMLLVMKARGVLVEGSTLDGYTLWELTWHYVRGIAPSLEQELFSQEATKAEP
>scaffold-CJNT-2081760-Polypodium_glycyrrhiza
RSSGALACMVNAEIGAVLAVMRRNARWAGRYMGGDDQLEHSLVYSLKTLRRSIFSWQQPWVKINPSLYLTPFLDVVRSDETGAPITGVALSAVYKILALEVFDSQTAHVDEAMHEIVDAVTSCRFEVTDMASEEVVLMKILQVLMVVMKHPASNLLSDRDVCLVVNTCFRVVHQAVTKGELLQRTARHSMHEIVRSIFSHLPDLDPSLKLLTNIGSATSGIESGDIANGAHMENVDGANNGAVSANGFEADLLPGTETASWSKADGVSARASSGIVEGRKENGQTADHDMGNNVHLIIEPYGIVGIVEIFRYLCSLLNIVDSGMVTGQNLLAIDEDVPLFALGLINSAVELGGSSFGCHPELIALVQDDLFRFLMQLGLSNMNPLILSMVCSIVLNLYHHLRSHLKLQLEAFFSCVVIRLSQGKYGATYQQQEVAMESLVDFCRQSSFMPEMYANFDCDITCGNIFEDLGNLLSKSAFPVNCPLSAMHILALEGLIAVIHSMAERAGSSGSVIPVVEPANPNELLEYVPFWTLRCENYKDPKCWVKFVQRQKYIKRRLMIGADHFNRDPKKGLEFLQGIRLLPEKLDPQSVACFFRYTTGLDKSLLGDFLGDPDEFCLQVLAEFARTFDFQGMNLDAAMRTFLETFRLPGEAQKIHRVLEAFAGRYYEQSSQILADKDAAFLLAYSLIMLNTDQHNSQVKKKMTEEDFIKNNRSINGGQDLPRDVLSELYHSIIRSEIKITYDNTTGVSEMTPSRWVSLIHRSQKSSPYIKCDSRPFLDRDMFAIISGPTIAAISVVFDHAEDEDVLRMCVEGFLAVAKISSSHHLEDVLDDLIVSLCKFTTLLNPTSSVEEPVIAFGDDTKARMAAVTVFNIANKYGDYIRTSWRNILDCILRLHKLGLLPARVASDVGDDMDVAGDTMHGRPIPGGPTLIAVPQAGARKRSQGLMGRFSQLLSLETDEPRSQPTEQQLAAHQRTLRAIEACRIDSIITESKFLQAESLLQLVRALMWAAGRPQKAGGSPDDEDTAVFCLDLLIAVALNNRDRIMLLWQGVYEHIANIVQTTLMPCLLVEKAVFGLLRICQRLLPYKEDLAEELLRSLQLILKLDARVADAFCERITQEVMQLVKTNAKHIKSPMGWRTVSSLLSITARHLEASEAGFEALSFIMAEGAHLTQANYVLCLDAARAFAEVSVGGNDRSLRALDLMAESTKCLIRWSAAPAAGEEVVVKSSQELGEMWLRLAQGLRKVCGEPREEVRNYAILSLLRSLSAAESMHLPPSIWGQCFDQVIFVMLDDLLDIALGHSSKEYRNMENTLHQAMKLVSKTFLQFLDQLSLLPGFRTLWLAVLSRMNRYRKAKLRGKDSEKIQELIPELLKNMLLIMKARGVLVQRSTLGCDSLWELTWHHVQDISPTLQAELLPQLESES
>scaffold-EEAQ-2089917-Sceptridium_dissectum
AGRYVAGGDQLEHSLIHSLKVLRRTIFSWDQPWHNIHPSLYLSPFLEVIRSDETGAPITGVALSAVYKILSLEVFDLKTAHVHKAMHDIVEAVTSCRFEVTDPASEEVVLMKILQVLMACMKNQASKVLSDRDVCLIVNTCFRVVHQAVTKGELLQRTARHTMHEIVRAIFAHLPDLDPSLKLLTSMGSESASSNGIDNEDSAVDIHVNDSCSGMADGSVSSNGSVDTMDHFPLEPYGIVGIVEIFRYLCSLLNIVDSAMVSGQNLLAIDEDVPLFALGLINSAVELGGRSFGCHPELLALVQDDLFRFLMQLGLSMNPLILSMVCSIVLNLYHHLRRHLKLQLEAFFSCVIIRLAHGKYGATYQQQEVAMEALVDFCRQPTFMPEMYANFDCDITCSNVFEDLGNLLSKSAFPVNCPLSPMHILALEGLIAFIHSMAERVNSLGSISVPETLNYAEIQEYTPFWMIKCGNYKDPSCWVEFARRQKYIKRRLMIGADHFNRDPKKGLEFLQGIRLLPEKLDPESVACFFRYTTGLDKSLLGDFLGDPDEFCLQVLAEFAKTFDFQGMSLDAALRTFLETFRLPGEAQKIQRVLEAFAERYYEQSPQILADKDAAFVLAYSLIILNTDQHNSQVRKKMTEEDFIKNNRNINGGQDLPREYLSELYHSIVRNEIKMSYDTGTGISEMTPSRWVGLIRRSQKTAPYITCDSRPFLDRDMFAIISGPTIAAISVVFDHAEDEEVLKTCVDGFLAVAKISASHHLEDVLDDLVVSLCKFTTLLNPTASVEEPVIAFGDDTKARMAAITVFNIANTFGDYIRTGWRNILDCILRLHKLGLLPARVANDAADDADTIGDLVQGKPVAGGPSVVPVPPAGAKRRSSGLMGRFSQLLSLETDEPRSQPTEQQLAAHQRTLRTIETCRIDNIFTESKFLQSDSLLQLAKALVWAAGRPQKGISSPEDEDTSVFCLELLIAITLNNRDRIMVLWQGVFEHIQGIVQTTVVPCLLVEKAVFGLLRICQRLLPYKEDLAEELLRSLQLILKLDARVADAFCERITQEVMQLVRANAGHIKSPMGWRTVSSLLSITARHPEASEAGFEALSFIMAEGAHLTQANYVLCLDAARAFAEARIGGVERSLRALDLMAESVKCLVRWSKVSSMDSDTGTEAREEITKNSQELGEMWVRLAQGLRKVCGEPREEVRNYAVLSLQRSLSAAESMQLPSSIWAQCFDQVIFVMLDDLLEIALGHSPKEYRSMESTLHHAMKLVSKIFLQFLDQLSLLPGFHALWLAVLSRMQRYMKAKLRGRGNDKLQELIPELLKNLLLIMHARGVLVQRSTLGGDSLWELTWHHVQEISPSLQAELFP
>scaffold-KJZG-2063812-Asplenium_platyneuron
TGAIACMINGEIGTVLAVMRRNARRYLEGDDLLVSSLVCLRKDLFTWRQPWNDINPTLYLQPFLDVICSLETNAPITSVALSAVYNILSFEVFDLETANVAEAMHGLVEAVTSCRFEVIDSSSEEVVLMKILQVLLAMIKHTTSKILSDKDLCLVVDSCFRVVHQAVTKGEILQRTARHCMHEIIRVLFARLPLLAASHEAVPDSSFTLSGNTNADFDAADGMKVPHHSNGDGTSNGLEATPEVATTSLPVDEAPTYRPSVNGQKEHEKENKSEHLSSIEPYGIAGIVEIFRYLCSLLDSGMVRSQDYRAIDEDVPLFALGLINSAVALGGKSIGVHDELLAIVQDDLFRSLLHLALSSQNPLILSIICSVVLNLYHYHRRNLKLQLESFFSSVIIRLSQGKFGATYQQQEVAMEFLVDFCRQPTFMAEMYVNFDCDILSSNLFEDLGSLLSKSAFPVNFPLSRLHVLSLEGLIAVMHSMAERSGSATKVPELFADDPSGEFVAFWMLKCDDYEDPKCWVDFVRRQKSIKHKLMIGVDHFNKDLKKGFEYLQGMHLLPATLDPLSVACFFRFTSGLDKNILGDFLGDPDEFALQVLDEFVRTFDFQGMSLDAAMRVFLETFRLPGEAQKIHRVMEAFAARYHEQSPQVLIDKDAAFVLAYSLILLNTDQHNLQVKKKMSKEDFIRNNRSINGGQDLPRDYLSDLYHSIVRNEIKMSYESGSGTAEMASSRWVSLIYKSKKAAPYILCDSRPFLDHEMFDIISGPTVAAICVVFDHAEDEEVLRICEDAFLSVANVLSSYHSVEVLDDLVVSLCTFTTLLNPPGTTEELLISFSEDVKASTAATIVFKIANSYGDHLRTSWCNIVDCIVQLHKLGLLPQQVSNAAADALDVRGGEAMTGRPVLGAGSTGNKKRASGLIGRFSQLLYLESEELDTQPTEEQLATHQRIVSAMEACHIDSIISESKFLQSESLLQLAKALIVVAGRSRKVGSSFEDEGTAVFCLDLLIAIVLHNRDRILLLWHGVYEHMSNIVQTATLPSLLVEKAVFGLLRICQRLLPYKEELGEELLRSLQVILKLDARIADTMCERITQEVMQLMKANARHIKSPTSWRAVASLLAITARHPEASEVGFEALSFIMLEGVHLTPVNYELFLDAARAFAAASTGGVDRSLCALDLMAGSVKSLIKWADTAILKSRVLETQEAEELGEMWLRLVQGLRKLVGDPREQVRNYAVVSLQGSVSAAESMHLPATLLGQVFDQILLVMLNDLLEIAVRQSLKEFRNMETTLYLAMKLVSKVFLQFLEQLSVLPGFPSMWSALLNHMGRYMKTRLRDRGSEKLQEFIPELLKNMLLVMKARGVLVEGSTLDGYTLWELTWHYVRDIAPSLEQEIFAQEATKSEP
>scaffold-NDUV-2012020-Vittaria_appalachiana
SGAIACMINGEIGTVLAVVRRNARRYLASDDDTLEQSLKSLRRSVFTWRQPWHETDPSLYLQPFLDLICSTEAAPIKSVALSAVYNILSFGVFNMQTVHAAEAMHCLVEAVTKCGDKVMDPSTEEVVLMKILQVLLAVMKHEASKLLNDRDLCVLFDSCFRVVQQAATKGEILQRTARHSVHEIVRMLFARLPRLIQLRNGANVDELPSSQHANVDPDAAVHAKTPYDANVISTGNSIVEALDPSTEKANLSENIESLNQKGNRTETPLSMEPYGISGIVEIFRSLCSLLDFGMVAGQELRAIDEDVPLFALSLINSAVILGGRFLGLHPQLLMIVQDDLFRSLMHLALASKNSLILSIICSIILNLYHHHRRHLKLQLESFFSSVIIRMAQRKYFGAYQQQEAAMESLVSFCRQPTFMAELYVNFDCNILCSNMFEELGSLLSKSAFPVNCPLSTLHVLSLEGLIAVIHCMADRSSSATKITDPYIDDSPMRDYVPFWTLSCNSYEDPKSWVEFVQKQKRIKHNLMLGVDHFNRDTKKGFEILQGMHLLPPKLDPSSVACLFRFAPSLDKTVVGDFLGDPDEFAIQVLEEFTRTFDFHGMSLDVALRIFLETFRLPGEAQKIHRVLEAFAERYHEQSPQVLVDKDAAFLLAYSVIILNTDQHNSQVKKKMSEEDFIRNNRSINGGQDLPRDYLENLYKAIVKNEIKMSYESGTGVAEMTPSRWVSLIYKSRYASPYILCDSQAWLDHEMFAIISSPAVAAICVVYDHAEDEEVLKLCEDGFLLVAKVASNYHMVEVLDDLVVSLCNFTCLLNPMGSIEELLMSFSEDMKASMAAVISFKIANLYGDHLRASWGNIVDCIVQLHRLGLLPACLLNSAAEVLDMRCADSGVGKLVFGNMGGVPAGTKKRTTGLIGRFSQLLNLESQEPEMEPTEDQLAAHQRTLSTIEACRIDSIITESKFLQVESLLQVTKALISVAGRSQKVGSSLDDEPTAVFCLDLLIAVVLHNRDRILLLWHGVYEHISEIIQTATTPCLLVEKAVFGLLRICQRLLPYKEELGEELLRSLQVILKLDARIADALCERITQEVMQLVKANARHIKSAASWRTVASLLSITARHLEASEAGFETLYFVMQGGAHLTRANYLLFLEAAHAFAAASTGGVDRSLGALDLMAGSTNCLLKWCDQSMPEDLDAASDSKKVQSVSVELKEMWIRLVQSVRKLVADQREQIREFAILSLQRCLSVGESMHLPAQLLGQVFDQILFVMLDELLEIAVKLSSKEYRNMENTLLLAIKMVSKVFLQFLQQLSSLPGFPALWSGMLNHMGRYMKTRVRAQGSDNKLQECIPELLKNMLLVMRARGILVEGNTLDGYTLWELTWHYVRGIAPLLEQELSHESRKS
>scaffold-NDUV-2106824-Vittaria_appalachiana
RSSGTLACMVNAEIGAVLAVMRRNSRWAGPYMGGDDQLEHSLVYSLKTLRRSIFSWQQAWIKINPSLYLTPFLDVVRSDETGAPITGVALSAVYKILSLEVFDSQTAHVDEAIHEIVDAVTSCRFEVTDMASEEVVLMKILQVLMAVMKHPASNLLSDRDICLVVNTCFRVVHQAVTKGELLQRTARHSMHEIVRSIFAHLPELDPSLKLLTNSGSANFGIETGDTANGVHIDNADNGFASTNHREDELGEGPLPKVDGPGRLSDDLSEARKENGQSADHDLGNKVHLVIEPYGIVGIVEIFRYLCSLLNIVDSGMVTGQNLLAIDEDVPLFALGLINSAIELGGSSFGCHPELIALVQNDLFRYLMQLGLSNMNPLILSMVCSIVLNLYHHLRSRLKLQLEAFFACVIIRLSQGKYGATYQQQEVAMEALVDFCRQSTFMPEMYANFDCDITCGNIFEDLGNLLSKSAFPVNCPLSAMHILALEGLIAVIHSMAERASASGSVMPVLETASSNESQEYVPFWTLRCENYKDPKCWVKFVQRQKYIKRRLMIGADHFNRDPKKGLEFLQGIRLLPEKLDPQSVACFFRYTTGLDKSLLGDFLGDPDEFCLQVLAEFARTFDFQGMNLDAAMRTFLETFRLPGEAQKIQRVLEAFAGRYYEQSSQILADKDAAFLLAYSLIMLNTDQHNSQVKKKMTEEDFIKNTRSINGGQDLPREFLSELYHSIVRNEIKISYDNSIGVTEMTPSRWVSLIHRSHKSSPYIKCDTRPFLDRDMFAIISGPTIAAISVVFDHAEDEDVLRMCVEGFLAVAKISSSHHLEDVLDDLVVSLCKFTTLMNPSSSVEEPVLAFGDDTKARMAAVTVFNIANKYGDFIRTSWRNILDCMLRLHKLGLLPARIMSDAADDMDIAGDLMHGRPVPGGPTLIAVPPAGGKRRSQGLMGRFSQLLSLETDEPRSQPTEQQLAAQQRTLRAIEACRIDSIITESKFLQAESLLQLVRALMWAAGRTQKAGGSPEDEDTAVFCLDLLIAVALNNRDRIMLLWQGIYEHIANIVQTTLMPCLLVEKAVFGLLRICQRLLPYKEDLAEELLRSLQLILKLDARVADAFCERITQEVMQLVKSNAKHIKSPMGWRTVSSLLSITARHLEASEAGFEALSFIMAEGAHLTPANYVLCLDAARAFAEVSVGGNDRSLRALDLMAESSKCLIKWSTSTASEESVKSSQELGEMWLRLAQGLRKVCGEPREEVRNYAILSLQRSLSAAESMNLPPSIWQQCFDQVIFVMLDDLLEIALGHSPKEYRNMESTLLHALKLVSKIYLQYVDQLSLLPGFRALWLSVLSRMNRYRKAKLRGKESEKILELIPELLKNMLLSMKARGILLERSTLACDSLWELTWHHVQDISPSLQAELLP
>scaffold-PIVW-2004330-Ceratopteris_thalictroides
RTSGTLACMVNAEIGAVLAVMRRNARWAGRYMGGDDQLEHSLVYSLKTLRRSIFSWQQPWIKINPCLYLTPFLDVVRSDETGAPITGVALSAVYKILSLEVFDSQTAHVDEAMHEIVDAVTSCRFEVTDMASEEVVLMKILQVLMAVMKHPASNLLSDRDVCLVVNTCFRVVHQAVTKGELLQRTARHSMHEIVRSIFAHLPDLDPSLKLLTSPGSSSFGNESGDIANGSHNDNADLAKISSVSSNGLEAESVDGTWPRADGIPATVSGDVSEGRKENGQIIDHDLGNKVHLIIQPYGIVGIVEIFRYLCSLLNIVDSGMVTGQNLLAIDEDVPLFALGLINSAVELGGSSFGCHPELIALVQDDLFRFLMQLGLSNMNPLILSMVCSIVLNLYHHLRSHLKLQLEAFFSCVVIRLAQGKYGASYQQQEVAMEALVDFCRQSTFMPEMYANFDCDITCGNIFEELGNLLSKSAFPVNCPLSAMHILALEGLIAVIHSMAERAGASGSIIPVLEVANPNETREYVPFWKLKCGNYKDPKSWVKFVQRQKYIKRRLMIGADHFNRDPKKGLEFLQGIRLLPEKLDPQSVACFFRYTTGLDKSLLGDFLGDPDEFCLQVLAEFARTFDFQGMTLDAAMRSFLEIFRLPGEAQKIHRVLEAFAGRYYEQSNQILADKDAAFLLAYSLIMLNTDQHNSQVKKKMTEEDFIKNNRSINGGQDLPREVLSELYHSIVRNEIKISYDNSSGIVEMTPSRWVGLIYRSQKSSPYIKCDSRPFLDRDMFAIISGPTIAAISVVFDHAEDEDVLRMCVEGFLAVAKISSSHHLEDVLDDLVVSLCKFTTLLNPTSSVDEPILAFGDDTKARMAAVTVFNIVNKYGDYIRTSWRNILDCILRLHKLGLLPARVVSDAEDDVEGIGDSMHGRPITGGPTLIAIPQGGAKKRSQGLMGRFSQLLSLETDEPRSQPTEQQLAAHQRTLRAIEACRIDSIITESKFLQAESLLQLVRALLWAAGRPQKAGGSPEDEDTAVFCLDLLIAVALNNRDRIMLLWQVVYEHIANIVQTTLMPCLLVEKAVFGLLRICQRLLPYKEDLAEELLRSLQLILKLDARVADAFCERITQEVMQLVKTNAKHIKSPMGWRTVSSLLSITARHYEASEVGFEALSFIMAEGAHLTPANYVLCLDAARAFAEVSVGGNERSIRALDLMTESTKCLIQWSGGAGDEETVSNSQELGEMWMRLAHGLRKVCREPREEVRNHAILSLQRSLSAAENMHLPPSFWLQSFDQVIFVMLDDLLDIALEHSQKEYRNMENTLHFAMKLVSKTFLQFLDQLILLPGFRALWLSVLSRMNRYRKAKLRGKDSEKIQELIPELLKNMLLIMKNRGVLVQRSTIGCDSLWELTWHHVQDISPSLQAELLP
>scaffold-PIVW-2025391-Ceratopteris_thalictroides
SAAIACMINGEIATVLAVARRNARRYLASDDDTLERPLKSLRGRVFTWRQPWNEIDPSLYLQPFLDLISSTETGAPITSVALSAIYNILSFEIFDLHTVRVAEALHGIVEAVTNCGFKSLDPASEEVVLMKVLQVLLAVMKHTTSQLLSDGDICLMFDTCFRVVQKAVTKGEILQRTARQSVHEIVRVVFACLPKFVSKIERPLKHDLRPNEHSDVYLDEIHEKGPNSANGNAIKEGTIESLVEGQLRQDDISEPASQVAEPYGIVGVVEIFRSLCSLLDFSMVTGRDLRAIDEDMPLFALGLINSAVVLGGKFLGRHSELLTIIQDDLFRAMMHVALSSKNSLILSIICSIVLNLYHHHRRHLKLQLESFFSYVTIRLAQGKHGGTYQQQEAAMESLVSFCRQPTFMSELYVNFDCNILCSNLFEELGSLLSKSAFPVNCPLSTLHVLSLEGLIAVVRCIADRSSSATESPEPYVDVPVHGYVPFWTLKCSSYEDPEYWVDFVRKQKIIKQKLMIGVDHFNRDIKKGFEYLQEMQLLHDTLDASSVACFFRFAPGLDKTIVGDFLGDPDEFALQVLEEFTKTFDFHDMSLDMALRIFLETFRLPGEAQKIHRILEAFAAWYHEQSPQVLADKDAAFVLAYSVILLNTDQHNSQVKKKMSEEDFIRNNRKINAGQDLPRDYLSNLYRSILKHEIKMSYESGAGVTEMTSSRWISLIYKSRNASPYILCDAQPWLDYEMFATISGPAVAAVSVVFDHAEDEEVVKLCEDGFLAIAKVGSAYHMVEVLDKLMVSLCTFTTLLNPVGSTEELLMSFNEDVKACTATVTVFKIANLYGDHLRTSWGNVVDCIVQLQKLGLLAACVSNVAAEVLDMRNEPVSGRGLGGTGSISSGSKKKTTGLIGKFSQFLSLDSDETEIQPTEDQLAAHQRTLTAIEACHIESIITESTFLQVESLVQLAKALVSVANRSQKVGSSAEDETTAVFCLDLLIAVVLHNRDRILLLWHDIYEHIANIVQTAMVQSLLVERAVFGLLRICQRLLPYKEELGEELLRSLQVILKLDARIAYTLCERITQEVMQLVKANARHIKSPTSWKTVSSLLALTARHPEASDPGFEALSFIMLDGAHLTQANYVLFLDAARAFAETSTGDIERSIRALDLMAGSTKCLITWSNQSSIDGFEGDLDPVHVQKISQELTDMWIKVVQALRKFASDPRDPVRNFAVLSLQRCISAAEGMHLPAMIMGQAFDQVLFVMLDELLEIAATRSAKEYQNMETTMLLAVKTVSKVFLQFMEQLLMLPNFPAIWSAVLNHMGKYMKTRLQERGHDNKLQESIPELLKNMLLVMRARGVLVEGNTRDGYTLWELTWHYVQAIAPSLEEEF
>scaffold-RFMZ-2052207-Osmundastrum_cinnamomeum-B
KRSSSGGALACMVNAEVGAVLAVMRRNARWAGRYMAGDDQLEHSLVHSLKALRRSIFSWQQPWNKINPTLYLTPLLDVIRSDETGAPITGVALSAVYKILVLEVFDPKTAHVDEAMHEIVEAVTSCRFEVTDPASEEVVLMKILQVLMAGMKHRASKVLSDRDVCLVVNTCFRVVHQAVTKGELLQRTARHSMHEIVRAIFAHLSVLDPSLKLLPSSGSEAASGEGIDNVDSAAIVYAEDSDHANGGDLSVCNSSCEPAEASLPLELEKTGQVSWSKLSTVSSKVFGDSMDGRKDNGQAGDRELGNKVHIVIEPYGIVGIVEIFRYLCSLLNIVDSGMVTGQNLLAIDEDVPLFALGLINTAVELGGQSFGCHPELLALVRDDLFRFLMQLGLSMNPLILSMVCSIVLNLYHHLRSHLKLQLEAFFSCVIIRLAQGKFGATYQQQEVAMEALVDFCRQSTFMPEMYANFDCDITCSNIFEELGNLLSKSAFPVNCPLSAMHILALEGLIAVIHSMADRVNSMPVNPLVGPPNHGEMQDYVPFWTIRCENYKDPKSWVEFVQRQKYIKRRLMIGADHFNRDPKKGLEFLQGIRLLPEKLDPQSVACFFRYTTGLDKSLLGDFLGDPDEFCLQVLAEFARTFDFQGMSLDAALRTFLETFRLPGEAQKIQRVLEAFAGRYYEQSSQVLADKDAAFVLAYSLIILNTDQHNSQVKKKMSEEDFIKNNRSINGGQDLPREFLSELYHSIIRNEIKMSYDNGAGVAEMTPSRWVGLIHKSQKTSPYITCDSRPFLDHDMFAIISGPTIAAISVVFDHAEDEEVLRTCVEGFLAVAKISSSHHLEDVLDDLVVSLCKFTTLLNPTASVEEPVIAFGDDTKARMAAVTVFNIANKFGDYVRTSWRNILDCILRLHKLGLLPARVASDAADDPDASGDAVHGRPVAGGPSMVPVPPTGTKKRSSGLMGRFSQLLSLETDEPRSQPTEQQLAAHQRTLRTIEACRIDNIFTESKFLQAESLLQLARALVWAAGRPQKGGGSPEDEDTAVFCLELLIAIALNNRDRIMLLWQGVYEHIAGIVQTTVMPCLLVEKAVFGLLRICQRLLPYKEDLAEELLRSLQLILKLDARVADAFCERITLEVMQLVKANARHIKSPMGWRTVSSLLSITARHLEASEAGFEALSFIMAEGAHLTQANYVLCLDAARAFAEVSVGGVERSLRALDLMAESSKCLVRWSSTSTEQSRNISSETREESVKSSQELGEMWLRLAQGLRKVCGEPREEVRNYAILSLQRSLSAAENMHLPPSVWGQCFDQVVFVMLDDLLEIALGHSPKEYRNMENTLHHAMKLVSKTFLQFLDQLSLLPGFRALWLAVLSRMERYMKAKLRGKGSDKLQELIPELLKNMLLIMKARGVLVQRSTLGGDSLWELTWHHVQGISPSLQAELFPE
>scaffold-UFJN-2006785-Diplazium_wichurae
SGAVACMINGEIGIVLSVMRRNAHRYLANDDSLMSSLKSLRKNLFTWRQPWNEINPTLYLQPFLDLICSLETSAPITSVALSAVYNILSFEVFDLETAHVAEAMHGLVEAVTSCRFEVVDSSSEEVVLMKILQVLLAVIKHATSNLLSDKDLCLVVDSCFRVVHQAVTKGEILQRTARHSMHEIVRVLFARLPLLMPSIEVLPNCGIAPNGNSNVDFDASVRMKGPHHTNGCATSNGTEAALEILTTSEPLDEASMSNSADGKRDREQESRSEPPSSIEPYSIVGIVEIFRYLCSLVDSVTVTSQDLRAIDEDVPLFALGLINSAVALGGQSFGFHTELLAIVQDDLFRSVMHLALSSKNPLILSIICSVVLNLYHHHRRHLKLQLESFFSRVIIRLSQGKYGATYQQQEVAMEFLVDFCRQPTFMPELYVNFDCDILCSNLFEDLGSLLSKSAFPVNFPLSTLHVLSLEGLIAVMHSMADRSNSAMKVPEPFADDPACAYVPFWTLKCSNYEDSKCWVEFVQRQKSIKHKLMIGVEHFNKDIDIKKGFEFLQGIHLLPEKLDPSSVAYFFRSTTGLDKSILGDFLGDPDEFALQVLEEFVRTFDFQGMSLDGAMRVFLETFRLPGEAQKIHRVLEAFASRYHEQSPQVLADKDAAFLLAYSLILLNTDQHNSQVKKKMSEEDFIRNNRSINGGQDLPRDYLSNLYHSIIRNEIKMSYESGTGMAEMASSRWVSLIYKSKKASPYIICDSRPFLDHEMFAIISGPTVAAICVVFDHAEDEEVLRVCEDGFLTVAKVLSSYHSVEVLDDLVVSLCNFTTLLNPVGTVEELLISFSDDIKACTAATIVFKIANSYGDHLRTSWCNIVDCIVQLHKLGLLPPRVSNVAADEMDMRGEAVTGRSVLGAVSTGNKKRASGLIGRFSQLLYLESEELDIQPTEEQLAAHQRITSAIEACRIDSIISESKFLQAESLLQLAKALILVAGRSQKVGSFFEDEATGVFCLDLLIAVVLHNRDRILLLWHGVYEHMSNIVQTAALPCLLVEKAVFGLLRICQRLLPYKEELGEELLRSLQVILKLDARVADTMCERITQEVMQLVKANARHIKSAMSWRTISSLLSITARHLEASEVGFEALSFIMLEGAHLTHVNYVLFLDAARAFAAASTGGVDRSLRALDLMSGSTKCLIKWSDCSVLKSSVLEAKEVEELGEMWLRLVQGLRKLVADPREQVRNFSIFSLQGSLSAAESMHLPALLLGQVFDQVLLVMLNDLLEIAVRQSPKEFRNMETTLYLAMKLVSKVFLQFLEQLSSLPSFTSMWSAVLNHMGRYMKTRLRDKGSEKLQECIPELLKNMLLVMKARGVLVEGSTLDGYTLWELTWHYVRGIAPSLEQELFSQEATRAEP
>scaffold-UFJN-2011787-Diplazium_wichurae
RSSGALACMVNAEIGAVLAVMRRNARWAGRYMGGDDQLEHSLVYSLKTLRRSIFSWQQPWIKINPSLYLTPFLDVVRSDETGAPITGVALSAVYKILALEVFDSQTAHVDEAMHEIVDAVTSCRFEVTDMASEEVVLMKILQVLMVVMKHPASNFLSDRDVCLVVNTCFRVVHQAVTKGELLQRTARHSMHEIVRSIFAHLPDLDPSLKLLTNTGSATIGNESGDMSNGAHIDSADGANNGAVSTNGFEADLLHGAEKSGDSLWSKADSVSARPSGDLLEGRKEMVDHDLGNKVHLIIEPYGIVGIVEIFRYLCSLLNIVDSGMVTGQNLLAIDEDVPLFALGLINSAVELGGSSFGCHPELIALVQDDLFRFLMQLGLSNMNPLILSMVCSIVLNLYHHLRSHLKLQLEAFFSCVIIRLSQGKYGATYQQQEVAMEALVDFCRQSSFMPEMYANFDCDITCGNIFEDLGNLLSKSAFPVNCPLSAMHILALEGLIAVIHSMAERAGSSGSVIPVVEPANPSEVPEYVPFWTLRCENYKDPKCWVKFVQRQKYIKRRLMIGADHFNRDPKKGLEFLQGIRLLPEKLDPQSVACFFRYTTGLDKSLLGDFLGDPDEFCLQVLAEFARTFDFQGMNLDAAMRTFLETFRLPGEAQKIHRVLEAFAGRYYEQSSQILADKDAAFLLAYSLIMLNTDQHNSQVKKKMTEEDFIKNNRSINGGQDLPRDFLSELYHSIVRNEIKITYDNTTGVPEMTPSRWVGLIHRSQKSSPYIKCDSRPFLDRDMFAIISGPTIAAISVVFDHAEDEDVLRMCVEGFLAVAKISSSHHLEDVLDDLVVSLCKFTTLLNPTSSVEEPVIAFGDDTKARMAAVTVFNIANKYGDYIRTSWRNILDCILRLHKLGLLPARVASDVGDDIDVTGDTMHGRPIPGGPTLIAVPQAGAKKRSQGLMGRFSQLLSLETDEPRSQPTEQQLAAHQRTLRAIEACRIDSIITESKFLQAESLLQLVRALMWAAGRPQKAGGSPDDEDTAVFCLDLLIAVALNNRDRIMLLWQGVYEHIANIVQTTLMPCLLVEKAVFGLLRICQRLLPYKEDLAEELLRSLQLILKLDARVADTFCERITQEVMQLVKTNAKHIRSPMGWRTVSSLLSITARHLEASEAGFEALSFIMAEGAHLTQANYVLCLDAARAFAEVSVGGNDRSLRALDLMAESTKCLIRWSTAPVGEEVVKSSQELGEMWLRLAQGLRKVCGEPREEVRNYAILSLQRSLSAAESMHLPPSIWGQCFDQVIFVMLDDLLEIALGHSPKEYRNMESTLHHAMKLVSKTFLQFLDQLSLLPGFRALWLAVLSRMNRYRKAKLRGKDSEKIQELIPELLKNMLLIMKARGVLVQRSTLGCDSLWELTWHHVQDISPSLQAELLPQLESES
>scaffold-VIBO-2079464-Osmunda_javanica
KRSSSGGALACMVNAEVGAVLAVMRRNARWAGRYMAGDDQLEHSLVHSLKALRRSIFSWQQPWNKINPTLYLTPLLDVIRSDETGAPITGVALSAVYKILVLEVFDPKTAHVDEAMHEIVEAVTSCRFEVTDPASEEVVLMKILQVLMAAMKHRASKVLSDRDVCLVVNTCFRVVHQAVTKGELLQRTARHSMHEIVRAIFAHLPVLDPSLKLLPSSGSEPASGEGIDNVDSAAIVYAEDCDHANGGDLSVCNSSFEPAEASLPLELEKSGQVSWSKLSTVSSKVFGDSMDGRKDNGQAGDRELGNKVHIVIEPYGIVGIVEIFRYLCSLLNIVDSGMVTGQNLLAIDEDVPLFALGLINTAVELGGQSFGCHPELLALVRDDLFRFLMQLGLSMNPLILSMVCSIVLNLYHHLRSHLKLQLEAFFSCVIIRLAQGKFGATYQQQEVAMEALVDFCRQSTFMPEMYANFDCDITCSNIFEELGNLLSKSAFPVNCPLSAMHILALEGLIAVIHSMADRVNSMPVNPFVGPLNHGETQDYVPFWTIRCENYKDPKCWVEFVQRQKYIKRRLMIGADHFNRDPKKGLEFLQGIRLLPEKLDPQSVACFFRYTTGLDKSLLGDFLGDPDDFALQVLAEFARTFDFQGMSLDAALRTFLETFRLPGEAQKIQRVLEAFAGRFYEQSSQVLADKDAAFVLAYSLIILNTDQHNSQVKKKMSEEDFIKNNRNINGGQDLPREFLSELYHSIIRNEIKMSYDNGAGIAEMTPSRWVGLIHKSQKTSPYITCDSRPFLDHDMFAIISGPTIAAISVVFDHAEDEDVLRMCVEGFLAVAKISSSHHLEDVLDDLVVSLCKFTTLLNPTASVEEPVIAFGDDTKARMAAVTVFNIANKFGDYVRTSWRNILDCILRLHKLGLLPARVASDAADDPDASGDAVHGRPVAGGPSVVPVPPTGTKKRSSGLMGRFSQLLSLETDEPRSQPTEQQLAAHQRTLRTIEACRIDNIFTESKFLQAESLLQLARALVWAAGRPQKGGGSPEDEDTAVFCLELLIAIALNNRDRIMLLWQGVYEHIAGIVQTTVMPCLLVEKAVFGLLRICQRLLPYKEDLAEELLRSLQLILKLDARVADAFCERITVEVMQLVKANARHIKSPMGWRTVSSLLSITARHLEASETGFEAVSFIMAEGAHLTQANYVLCLDAARAFAEVSVGGVERSLRALDLMAESSKCLVRWSSTSSEQSRKIGSEIKEESMKSSQELGEMWLRLAQGLRKVCGEPREEVRNYAVLSLQRSLSAAESMHLPPSVWGQCFDQVVFVMLDDLLEIALGHSPKEYRNMENTLHHAMKLVSKTFLQFLDQLSLLPGFRALWLAVLSRMERYMKAKLRGKGSDKLQELIPELLKNMLLIMKARGVLVQRSTLGGDSLWELTWHHVQGISPSLQAELFPELEA
>scaffold-VITX-2004697-Blechnum_spicant
SGAIACMINGEIGIVLAVMRRNARRYLANDDSLVSSLKSLRKNLFTWRQPWNEINPTLYLQPFLDVICSLETSAPITSVALSAVYNILSFEVFDLETAHVAEAMHDLVQAVTSCRFEVIDSSSEEVVLMKILQVLLAVIKHATSKLLSDKDLCLVVDSCFRVVHQAVTKGEILQRTARHSMHEIVRVLFARLPLLKVLPNCGIAPNGNAHVDVDTSVPMKGPHHTNGCTTSNGTVTTSEPLDEASMSTVSVDGKRDHEQESRSEPPSSIEPYGIVGIVEIFCYLCSLLDSGMATRQDLRAIDEDVPLFALGLINSAVALGGQSFGLHTELLAIVQDDLFRSVMHLALSSKNPLILSIICSVVLNLYHHHRRHLKLQLESFFSCVIIRLSQGKYGATYQQQEVAMEFLVDFCRQPTFMPELYVNFDCDILCSNLFEDLGSLLSKSAFPVNFPLSTLHVLSLEGLIAIMHSMADRSNAAMKVLPEPFVNDAVCEYVPFWTLKCNNYEDSKCWVEFVQRQKSIKHKLMIGVEHFNKNLKKGFEYLQGIHLLPEKLNPSSVAHFFRSTTGLDKSILGDFLGDPDEFALQVLEEFVRTFDFRGMSLDAAMRVFLETFRLPGEAQKIHRIMEAFAARYHEQSPQVLADKDAAFVLAYSLILLNTDQHNSQVKKKMSEEDFIRNNRSINGGQDLPRDYLSDLYHSIVRNEIKMSYESGAGMAEMASSRWVSLIYKSKKASPYIICDARPFLDHEMFAIISGPTVAAICVVFDHAEDEEVLRVCEDGFLTVAKVLSSYHSVEVLDDLVISLCNFTTLLNPVGTMEELLISFTDDIKACTAATIVFKIANSYGDHLRTSWCNIVDCIVQLHKLGLLPPRVSNVAADEMDVRVGEAVAGRSAVLGAVSAGNKKRVSGLIGRFSQLLYLESEELNIQPTEEQLAAHQRITSAIEACRIDSIISESKFLQAESLLQLAKALILVAGRSQKVGSSFEDEATAVFCLDLLIAVVLHNRDRILLLWHGVYEHMSHIVQTAAVPCLLVEKAVFGLLRICQRLLPYKEELGEELLRSLQVILKLDARVADTMCERITQEVMQLVKANARHIKSAMSWRTVSSLLSITARHLEASEVGFEALSFIMLEGAHLTQENYVLFLDAARAFAAASTGGVDRSLRALDLMSGSTKCLIKWGDNSMHKSSVLEAKEVSSVLEAKEVEELGEMWLRLVQGLRKLVVDPREQVRNFAIFSLQGTLAAAESMRLPALLLGQVFDQVLLVMLNDLLEIAVRQSPKEFRNMETTLYLAMKLVSKVFLQFLEQLSSLPSFPSMWSAVLNHMGRYMKTRIRGDQGGDKLQECIPELLKNMLLVMKARGVLVEGSTLDGYTLWELTWHYVRGIAPSLEQELFSQEATKAEP
>scaffold-VITX-2100425-Blechnum_spicant
RSSGALACMVNAEIGAVLAVMRRNARWAGRYMGGDDQLEHSLVYSLKTLRRSIFSWQQPWVKINPSLYLTPFLDVVRSDETGAPITGVALSAVYKILALEVFDSQTAHVDEAMHEIVDAVTSCRFEVTDMASEEVVLMKILQVLMVVMKHPASNLLSDRDVCLVVNTCFRVVHQAVTKGELLQRTARHSMHEIVRSIFAHLPNLDPSLKLLTNTGSATIGNESGDMVNGAHIDSGDGANNGAVSTNGFEADLLHGAEKSGDASWSKGDSVSARPSGDLMEGRKENGQMVDHDLGNKVHLIIEPYGIVGIVEIFRYLCSLLNIVDSGMVSGQNLLAIDEDVPLFALGLINSAVELGGSSFGCHPELIALVQDDLFRFLMQLGLSNMNPLILSMVCSIVLNLYHHLRSHLKLQLEAFFSCVIIRLSQGKYGATYQQQEVAMEALVDFCRQSSFMPEMYANFDCDITCGNIFEDLGNLLSKSAFPVNCPLSAMHILALEGLIAVIHSMAERAGSSGSVIPVVEPANPSEVPEYVPFWTLRCENYKDPKCWVKFVQRQKYIKRRLMIGADHFNRDPKKGLEFLQGIRLLPEKLDPQSVACFFRYTTGLDKSLLGDFLGDPDEFCLQVLAEFARTFDFQGMNLDAAMRTFLETFRLPGEAQKIHRVLEAFAGRYYEQSSQILADKDAAFLLAYSLIMLNTDQHNSQVKKKMTEEDFIKNNRSINGGQDLPRDFLSELYHSIVRNEIKITYDNTTGVAEMTPSRWVGLIHRSQKSSPYIKCDSRPFLDRDMFAIISGPTIAAISVVFDHAEDEDVLRMCVEGFLAVAKISSSHHLEDVLDDLVVSLCKFTTLLNPTSSVEEPVIAFGDDTKARMAAVTVFNIANKYGDYIRTSWRNILDCILRLHKLGLLPARVASDVGDDMDVAGDTMHGRPIQGGPTLIAVPQAGAKKRSQGLMGRFSQLLSLETDEPRSQPTEQQLAAHQRTLRAIEACRIDSIITESKFLQAESLLQLVRALMWAAGRPQKAGGSPDDEDTAVFCLDLLIAVALNNRDRIMLLWQGVYEHIANIVQTTLMPCLLVEKAVFGLLRICQRLLPYKEDLAEELLRSLQLILKLDARVADTFCERITQEVMQLVKTNAKHIRSPMGWRTVSSLLSITARHLEASEAGFEALSFIMAEGAHLTQANYVLCLDAARAFAEVSVGGNDRSLRALDLMAESTKCLIRWSTAPAGEEVVKRSQELGEMWLRLAQGLRKVCGEPREEVRNYAILSLQRSLSAAESMHLPPSIWGQCFDQVIFVMLDDLLEIALGHSPKEYRNMENTLHHAMKLVSKTFLQFLDQLSLLPGFRALWLAVLSRMNRYRKAKLRGKDSEKIQELIPELLKNMLLIMKARGVLVQRSTLGCDSLWELTWHHVQDISPSLQAELLPQLESES
>scaffold-VVRN-2007818-Lonchitis_hirsuta
HDLVEAVTSCRFEVVDPPSEEVILMKILQVLVAVIKHGTSKLLSDSDLCLVVKSCFRVVHQAVTKGEILQRTARHSMHEIVRAIFSQLPQLGKLIPEDEAAPISNSNVGSDAASPFKGPYHANGCDATSNGFKVSDKTLASSGTIHESSLSKFSVKCEGENGQERRNDSLASIEPYGIVGVLDIFRSLCSLLNSGLVTGQDLRAMDEDVPLFALGLINSAVELGGQDFGFHSELLAIIQDVLFQSLMHLALSSKNPLILSMVCSVVLNLYHHHRSHLKLQLESFFTCVIIRLAQGKYGATYQQQEVAMESLVNFCRQPSFMYEMYVNFDCNVLCSNLFEDLGNLLSKSAFPVNCALSSFHVLSLEGLIAMISRMADRLNSRLKVPEPCVDDNQLPEFVPFWTSKCDNYEDPKCWLEFVLRQKFIKNKLKIGADHFNRDVKKGLEFLQGIHLLPEKLDPVSVACFFRFTTGLDKRLLGDFLGDFDEFSLQVLEEFTRTFDFQGLSLDTAMRIFLETFRLPGEAQKIHRVLEAFAARYHEQSPQVLADKDAAFLLAYSLILLNTDQHNSQVKKKMSEEDFIRNNRSINGGQDLPRDYLSHLYQSIVRSEIKMSYDNGVGVAEMTPSRWVGLIYKSKRMSPYIMCGSQPFLDHDMFAVISGPAVAAISVVFDHTEDEEELKVCEEGFLAVAKVSSSYHMVEVLDDLLISLCNFTTLLNPVGTMDELLISFSEDTKACMAASTVFKIANSYGDHIRNSWRNIVDCIVQLHKLGLLPACVSNVAADDLDTHAEASMGRSVLGGTGAISVPSTWNKKRTSGLMGRFSQLLYLEPEEPSFELNEEQLAARQCSLNTIESCSIDSIISESKFLQAESLLQLANALIWVAGRSQKVGSFIEDEMTAVFCLDLLIAVVLHNRDRILLLWHGVYEHISSIVQTTAFPCLLVEKAVFGLVRISQRLLPYKEELAEELLRSLQVILKLDAHVADTLCERITHEIAQLVKANSMHIKSAMSWRTVTCLLSITARHLEASEAGFEALSFIMLEGAHLTRENYALFVDAAGSFAEASTGGVDRSIRALDLMSESTKCLIRWSKPMHEIFTEGKEVVNNSEELGEMWIRVVQGLRKLVGESREQVNHAILCLQRSLSAAESLHLSASLLAQVFDQVVLVMLDDLLEIAVNHSPKDYRNMESTLYLALKLVSKVFLQCLEQFSVLPGFPSMWSAVLNHMGRLMRTKLREKGSDKLQECIPELLKNMLLVMKAHGVLVEGSTLDGYTLWELTLHYVRGIAPSLEQDLFPQE
>scaffold-VVRN-2012879-Lonchitis_hirsuta
RSSGALACMVNAEIGAVLAVMRRNARWAGRYMGGDDQLEHSLVYSLKTLRRSIFSWQQPWIKINPSLYLTPFLDVVRSDETGAPITGVALSAVYKILALEVFDSQTAHVDEAMHEIVDAVTSCRFEVTDLASEEVVLMKILQVLMAVMKHPASNLLSDRDVCLVVNTCFRVVHQAVTKGELLQRTARHSMHEIVRSIFAHLPDLDPSLKLLMNSGSSSLNNESGEIANGAHVDNVDGTNSGGTSSNGHEAGHADTAMGSEKSGEGPWSKVDGVPGRISGDLLEGRKENGQMGDHDLGNKVHLIIEPYGIVGIVEIFRYLCSLLNIVDSGMVTGQNLLAIDEDVPLFALGLINSAVELGGSSFGCHPDLIALVQDDLFRFLMQLGLSNMNPLILSMVCSIVLNLYHHLRSHLKLQLEAFFSCVIIRLSQGKYGATYQQQEVAMEALVDFCRQSSFMPEMYANFDCDITCGNIFEDLGNLLSKSAFPVNCPLSAMHILALEGLIAVIHSMAERAGSSGSIMPVVEPANPSEVQEYVPFWTLRCENYKDPKCWVKYVQRQKYIKRRLMIGADHFNRDPKKGLEFLQGIRLLPEKLDPQSVACFFRYTTGLDKSLLGDFLGDPDEFCLQVLAEFAKTFDFQGMNLDAAMRTFLETFRLPGEAQKIHRVLEAFAGRYYEQSSQILADKDAAFLLAYSLIMLNTDQHNSQVKKKMTEEDFIKNNRSINGGQDLPREFLSELYHSIVRNEIKITYENTTGVTEMTPSRWVGLIHRSPKSSPFINCDSRPFLDRDMFAIISGPTIAAISVVFDHAEDEDVLRMCVEGFLAVAKISSSHHLEDVLDDLVVSLCKFTTLLNPTSSVEEPAIAFGDDTKARMAAVTVFNIANKYGDYIRTSWRNILDCILRLHKLGLLPSRVISDAGDDIDVAGETMHGRAVAGGPTLIAVPPAGAKKRSQGLMGRFSQLLSLETDEPRSQPTEQQLAAHQRTLRAIEACRIDSIITESKFLQAESLLQLVRALMWAAGRPQKAGGSPEDEDTAIFCLDLLIAIALNNRDRIMLLWQGVYEHIANIVQTTLIPCLLVDRAVFGLLRICQRLLPYKEDLAEELLRSLQLILKLDARVADAFCERITQEVMQLVKTNAKHIRSPMGWRTVSSLLSITARHLEASEAGFEVLSFIMAEGAHLTQANYVLCLDAARAFAEVAVGGNDRSLRALDLMAESTKCLIRWSSAPPGEEVVKSSQELGEMWLRLAQGLRKVCGEPREEVRNYAILSLQRSLSAAESMHLPPSIWGQCFDQVIFVMLDDLLEIALGHSPKEYRNMENTLHHAMKLVSKTFLQFLDQLSLLPGFRALWLAVLSRMNRYRKAKLRGKDSEKIQELIPELLKNMLMIMKARGVLVQRSTLGCDSLWELTWHHVQDISPSLQAELLPQLEAKS
>scaffold-WGTU-2077269-Leucostegia_immersa
RSSGALACMVNAEIGAVLAVMRRNARWAGRYMGGDDQLEHSLVYSLKTLRRSIFSWQQPWIKINPSLYLTPFLDVVRSDETGAPITGVALSAVYKILALEVFDSQTAHVDEAMHEIVDAVTSCRFEVTDMASEEVVLMKILQVLMVVMKHPASNLLSDRDVCLVVNTCFRVVHQAVTKGELLQRTARHSMHEIVRSIFAHLPDLDPSLKLLTNIGSATIGNESGDMANGTHIDSVDGANNGAVGTNGFEADLLPGAEKSGDALWPKADGVSARSSGGLMEGRKDNGQMVDQDLGNKVHLIIEPYGIVGIVEIFRYLCSLLNIVDSGMVTGQNLLAIDEDVPLFALGLINSAVELGGSSFGCHPELIALVQDDLFRFLMQLGLSNMNPLILSMVCSIVLNLYHHLRSHLKLQLEAFFSCVIIRLSQGKYGATYQQQEVAMEALVDFCRQSTFMPEMYANFDCDITCGNIFEDLGNLLSKSAFPVNCPLSAMHILALEGLIAVIHSMAERAGSSGLVSPVVEPANPSEAPEYVPFWTLRCENYKDPKCWVKFVQRQKYIKRRLMIGADHFNRDPKKGLEFLQGIRLLPEKLDPQSVACFFRYTTGLDKSLLGDFLGDPDEFCLQVLAEFARTFDFQGMNLDAAMRTFLETFRLPGEAQKIHRVLEAFAGRYYEQSSQILADKDAAFLLAYSLIMLNTDQHNSQVKKKMTEEDFIKNNRSINGGQDLPREFLSELYHSIARNEIKITYDSTTGVTEMTPSRWVGLIHRSQKSSPYIRCDSRPFLDRDMFAIISGPTIAAISVVFDHAEDEDVLRMCVEGFLAVAKISSSHHLEDVLDDLVVSLCKFTTLLNPTSSVEEPVIAFGDDTKARMAAVTVFNIANKYGDYIRTSWRNILDCILRLHKLGLLPARVTSDIGDDMDVAGDTMHGRPIPGGPTLIAVPQAGARKRSQGLMGRFSQLLSLETDEPRSQPTEQQLAAHQRTLRAIEACRIDSIITESKFLQAESLLQLVRALMWAAGRPQKAGGSPDDEDTAVFCLDLLIAVALNNRDRIMLLWQGVYEHIANIVQTTLMPSLLVEKAVFGLLRICQRLLPYKEDLAEELLRSLQLILKLDARVADAFCERITQEVMQLVKTNAKHIRSPMGWRTVSSLLSITARHLEASEAGFEALSFIMAEGAHLTQANYVLCLDAARAFAEVSVGGNDRSLRALDLMAESTKCLIRWSTAPAGEEVVKSSQELGEMWLRLAQGLRKVCGEPREEVRNYAILSLQRSLSAAESMHLPPSIWGQCFDQVIFVMLDDLLEIALGHSPKEYRNMENTLHHAMKLVSKTFLQFLDQLSLLPGFRALWLAVLSRMNRYRKAKLRGKDSERIQELIPELLKNMLLIMKARGVLVQRSTLGCDSLWELTWHHVQDISPSLQAEILPQLESES
>scaffold-XDDT-2009432-Argyrochosma_nivea
IEPYGIVGIVEIFRYLCSLLNIVDSGMVTGQNLLAIDEDVPLFALGLINSAVELGGSSFGCHPELIALVQDDLFRFLMQLGLSNMNPLILSMVCSIVLNLYHHLRSHLKLQLEAFFSCVIIRLSQGKYGATYQQQEVAMEALVDFCRQSTFMPEMYANFDCDITCGNIFEDLGNLLSKSAFPVNCPLSAMHILALEGLIAVIHSKAERAGASGSVIPVLEPANQSEVQEYVPFWTLRCENYKDPKCWVKFVQRQKYIKRRLMIGADHFNRDPKKGLEFLQGIRLLPEKLDPQSVACFFRYTTGLDKSLLGDFLGDPDEFCLQVLAEFARTFDFYELETFRLPGEAQKIHRVLEAFAGRYYEQSSQILADKDAAFLLAYSLIMLNTDQHNSQVKKKMTEEDFIKNNRSINGGQDLPREFLSELYHSIVRSEIKITYDNTTGVTEMTPSRWVGLIHRSQKSSPYIKCDSRPFLDRDMFAIISGPTIAAISVVFDHAEDEDVLRMCVEGFLAVAKISSSHHLEDVLDDLVVSLCKFTTLLNPTSSVEEPVLAFGDDTKARMAAVTVFNIANKYGDFIRTSWRNILDCILRLHKLGLLPSRVMSDAGDDMDVVGDSMHGRPVPGGPTLIAVPQAGAKKRSQGLMGRFSQLLSLETDEPRSQPTEQQLAAHQRTLRAIEACRIDSIITESKFLQAESLLQLVRALMWAAGRPQKAGGSPEDEDDLLIAVALNNRDRIMLLWQGVYEHIANIVQTTLMPCLLVEKAVFGLLRICQRLLPYKEDLAEELLRSLQLILKLDARVADAFCERITQEVMQLVKTNAKHIKSPMGWRTVSSLLSITARHLEASEAGFEALSFIMAEGAHLTQANYVLCLDAARAFAEVSVGGNDRSLRALDLMAESTKCLIRWSTGPGGEEVVKSSQELGEMWLRLAQGLRKVCGEPREEVRNYAILSLQRSLSAAESMHLPPSIWGQCFDQVIFVMLDDLLEIALGHSPKEYRNMENTLHHAMKLVSKTFLQFLDQLSLLPGFRALWLAVLSRMNRYRKAKLRGKDSEKIQELIPELLKNMLLIMKARGVLVQRSTLGCDSLWELTWHHVQDISPSLQVELLPQLESES
>scaffold-ZQYU-2005252-Phlebodium_pseudoaureum
KSNRSSGALACMVNAEIGAVLAVMRRNARWAGRYMGGDDQLEHSLVYSLKTLRRSIFSWQQPWVKINPSLYLTPFLDVVRSDETGAPITGVALSAVYKILALEVFDSQTAHVDEAMHEIVDAVTSCRFEVTDMASEEVVLMKILQVLMVVMKHPASNLLSDRDVCLVVNTCFRVVHQAVTKGELLQRTARHSMHEIVRSIFSHLPDLDPSLKLLTNTGSATSGMESGDIANGAHMESVDGANNGAVSTNSFETDLLPGTENASWSKADGVSARASSGIVEGRKENGQTADHDMGNNVHLIIEPYGIVGIVEIFRYLCSLLNIVDSGMVTGQNLLAIDEDVPLFALGLINSAVELGGSSFGCHPELIALVQDDLFRFLMQLGLSNMNPLILSMVCSIVLNLYHHLRSHLKLQLEAFFSCVVIRLSQGKYGATYQQQEVAMEALVDFCRQSTFMPEMYANFDCDITCGNIFEDLGNLLSKSAFPVNCPLSAMHILALEGLIAVIHSMAERAGSSGSVIPVVEPANPNELSEYVPFWTLRCENYKDPKCWVKFVQRQKYIKRRLMIGADHFNRDPKKGLEFLQGIRLLPEKLDPQSVACFFRYTTGLDKSLLGDFLGDPDEFCLQVLAEFARTFDFQGMNLDAAMRTFLETFRLPGEAQKIHRVLEAFAGRYYEQSSQILADKDAAFLLAYSLIMLNTDQHNSQVKKKMTEEDFIKNNRNINGGQDLPRDFLSELYHSIIRNEIKITYDNTTGVTEMTPSRWVSLIHRSQKSSPYIKCDSRPFLDRDMFAIISGPTIAAISVVFDHAEDEDVLRMCVEGFLAVAKISSSHHLEDVLDDLVVSLCKFTTLLNPTSSVEEPVIAFGDDTKARMAAVTVFNIANKYGDYIRTSWRNILDCILRLHKLGLLPARVASDVGDDMDTAGDTMHGRPIPGGPTLIAVPQAGARKRSQGLMGRFSQLLSLETDEPRSQPTEQQLAAHQRTLRAIEACRIDSIITESKFLQAESLLQLVRALMWAAGRPQKAGGSPDDEDTAVFCLDLLIAVALNNRDRIMLLWQGVYEHIANIVQTTLMPCLLVEKAVFGLLRICQRLLPYKEDLAEELLRSLQLILKLDARVADAFCERITQEVMQLVKTNAKHIKSPMGWRTVSSLLSITARHLEASEAGFEALSFIMADGAHLTQANYVLCLDAARAFAEVSVGGNDRSLRALDLMAESTKCLIRWSAAPAAGEEVVVKSSQELGEMWLRLAQGLRKVCGEPREEVRNYAILSLQRSLSAAESMHLPPSIWGQCFDQVIFVMLDDLLEIALGHSPKEYRNMENTLHHAMKLVSKTFLQFLDQLSLLPGFRALWLAILSRMNRYRKAKLRGKDSEKIQELIPELLKNMLLIMKARGVLVQRSTLGCDSLWELTWHHVQDISPTLQAELLPQLESES
>Abies_alba_AALBA5B1100842P1
MGHSQPQNEIRGNEEQTHQGNNVARRGSLACMVNTEIGAVLAVMRRNARWSGHYMSEDDQ
LEHSLIHSLKVLRRKIFGLQQEWHSIDPSVYLKPFLDVIRSDETGAPITGVALSAVSKIL
TMEVFDLNTVHVEDAMHAIVDAVTSCRFEVTDPASEEVVLVKILHVLLACMKSQNSVVLS
NQDVCTIVNTCFRVVHQAGTKGELLQRTARHTMHELVRSIFARLPDLDSTAACANGVEIS
SIMSNSHVDDHGKESGDDSHKYGNFDNGSADSDASKKSLSSTLTLDGSFTAISKAELDDK
MVDSRIGEKILADDVGVLREPYGITGIVDIFHFLGSLLNIVEKMGLGTGSNHLALDEDFP
LFALGLLNSAIELGGPAIGRHPKLLALVQDELFENLTQLGLSSSPLILSTVCNIVLNLYH
HLRCQVKLQLEAFFTCVILRLAQGKYGASYQQQEVAMEALVDFCRQPTFISEMYANFDCD
ITCSNVFEDICNLLSKSAFPVNSPLSAMHVLALEGLIAVIHSMADRVNAASSLPDPAPLR
DIEEYEPFWTVACENYEDPTHWVPFIRRKKYIKRKLMIGADHFNRDTKKGLEFLQGIHLL
PEKLDPHSVACFFRYTWGLEKLLVGDFLGNHDEFCVQVLQEFTKMFDFVDMNIDTALRTF
LETFRLPGESQKIQRVLEAFAERYYEQSPQILADKDAAFVLAYSLILLNTDQHNAQVKKK
MTEEDFIRNNRRINGGKDLPRELLSELYHSILSNEIRTSYEQNLAIPEMTPSRSNXXXXX
RLEDVLDDLVASMCKFTTLLNPSASVEEPVLAFGDDTKARMVTVAVFTITNRFGDYIRNG
WRNILDCIIRLHKLGLLPARVASDAADDPELANDSIHGKVSSGGLPLSHMPSIRRRTSGL
MGRFSQLLSLDSDEPRTQPTEQQLAAQQRTVQTIQQCRIDSIFTESKFLQAESLLQLTRA
LIWVAGRLQKSSSAEDEDTAVFCLELLIAIALNNRDRIMILWQGIHDYIAGIVQTTIMPC
ALVEKAVFGLLRICQRLLPYKENLAEELLRSLQLILKLDARVADVYCERITQEIMQLVKT
NAGHIKSPIGWRTVVSLLSITARHPDASEPGFEALSFIMADGAHLTRTNYVLCLDAARSF
AESRIGTTDRSMRALDLITGSVKCLVQWSKTDSCDSIAVGISREDTSKSSQEVGXXXSSQ
EVGDMWLRLVHCFRKLSSLSNFRKLWLGVLSVMEKYMKAKLRGKGSEKLQELIPELLKNM
LLVLKARGVLVQKSTLNSDSLWEMTWLHIQGISPCLKAECFPDQNPEGKQDPMSNASELV
EDAAAGYEAAINDGSQARQEKGEK*
>Abies_alba_AALBA5B993185P1
MGRPKLQTGIKAIEEEPQECWGITRRGALACMVNSEVGAVLAVMRRNARWAGRYMAGDDQ
LEHSLVQSLKNLRRQIFSWQQPWHMIDPSIYLKPFMDVIRSDETGAPITGVALSAVYKIL
TLEVFDLKTIHVDEAMHSIVDAVTSCRFEVTDPASEEVVLMKILEVLLACMKSKTSVVLN
NQDVCTIVNTCFRVVHQAGTKSELLQQVARHTMHELVRAIFAHLPELDHTEAVAAVNGSD
MHSIKSKVHVDGLPKEHRIDGRQFDNGSADSDSANKSVPGALASQVDYSDDKTMGTKCSS
KDLCNDVQILIEPYGVPCMVEIFHFLCSLLNIVETMGIGARSNPLAFDEDVPFFALGLIN
SAIELGGEFIGQHPKLLALIQDELFRNLMQFGLSSSPLILSMVCSIVLNLYHHLRSKLKL
QLEAFFSCVIIRLAQSKYGASYQQQEVAMEALVDFCRQPTFMPEMYANLDCDITCANIFE
ELGNLLSRSAFPVNCPLSAMHILALDGLIAVINSMADRVTAASPLPEPVPVGEIEEYAPF
WTIKCESYEDANHWVEFVRRKKYIKRRLMIGADHFNRDAKKGLEFLQGTHLLPEKLDHQS
VACFFRYTAGLDKNLVGDFLGNHDEFCVKVLHEFAKTFDFQDMNLDTALRLFLETFRLPG
EAQKIQRVLEAFSERYYEQSSGILADKDAAFLLSYSLIMLNTDQHNVQVKKKMTEEDFIR
NNRHINAGKDLPRDYLSELYHAIVKNEIRTIYEQSVGFPEMNPSRWIDLIRKSEKTPPYI
VCDSRPFLDHDMFAIISGPTIAAISVVFDYAEDEDVFHTCVDGFLAVAKMSACHHLEDVL
DDLVVSLCKFTTLLNPAASVEEPLLAFGDDTKARMATVTVFTIANRFGDYIRTGWRNILD
CILRLHKLGLLPARVASDAAEDPDLANDSMHGKPLSGAPSISHIPVVGTPRRSSGLMGRF
SQLLSLDTDEPRSQPTEQQLAAHQRTVQTIQKCHIDSIFTESKFLQAESLLQLARALIWA
AGRPQKGSSSPEDEDTAVFCLELLIAITLNNRDRIMLLWQGVYEHIAGIVQSTVMPCALV
EKAVFGLLRICQRLLPYKENLADELLRSLQLILKLDARVADAYCEHITQEVMRLVKANAG
HIKSPMGWRTVSSLLSITARHPEASECGFEALSFIMSDGAHLTQANYVLCLDATRAFAES
RVGLADRSLRALDLMSESVKCLVRWSKSVSGDWKTVGDSREDTSKSSQEIGEMWLRLAHG
LRKVCLEQREEVRNYALLSLQRCLSAADAICLTPSVWLQCFDQVIFTMLDDLLEIAQGHS
PKEYRNMEGTLHQAMKFLSKIFLQFLDQLFTLPNFRKLWLGVLGRMEKYMKAKLRGKGSD
KLQELIPELLKNMLLILKAQGVVMQRSTLGGDSLWELTWLHVKGISPSLQAELFPDLEPE
AETEPKSDDYSSAAETVGSEVATADSGQNGVNAKKLESEERGGN*
>Picea_lambertina_PILA_00295
MEALVDFCRQPTFIFEMYANFDCDVTCSNLFEDICNLLSKSAFPVNSPLSAMHVLALEGLMAVIHSMADRVNAASSLPEPAPVREIEEYEPFWTETCDNYEDPTHWVPFVRRKKYIKRKLMIGADHFNRDTKKGLEFLQSIHLLPEKLDPQSVACFFRYTWGLEKLLVGDFLGNHDEFCVQSPQILANKDAAFVLAYSLILLNTDQHNAQVKKKMTEEDFIRNNRRINGGNDLPRELLSELYHAILSNEIRTSYDQNLAIPEMTPSRWIDLIRKSQKTPPYILCDSRPFLDHDMFSIISGPTIAAMSVVFDHAEDEDVFKECVDGFLAVAKVSACHRLEDVLDDLVASLCKFTTLLNPSASIEEPVLAFGDDTKARMVTVAVFTIANRFGDYIRNGWRNILDCIIRLHKLGLLPARIASDAADDPELANDSIHGKVSSGGPSMSHIPSIGTRRRTSGLMGRFSQLLSLDSDEPRTQPTEQQLAAQQRTVQTIQQCRIDSIFTESKFLQAESLLQLTRALIWVASRLQKGNSTEDEDTAVFCLELLIAIALNNRDRIMILWQGIHDYIAGIVQSTGMPCALVEKAVFGLLRICQRLLPYKENLAEELLRSLQLILKLDARVADVYCERITQEIMQLVKTNAGHIKSPIGWRTVVSLLSITARHPDASEPGFEALSFIMADGAHLTRANYVLCLDAARSFAESRIGTTERSLRALDLIAGSVKCLVQWSKTDSHASIVVGFSQEDTSKSSQEIGDMWLRLVHCFGKVCIDPREDIRNHAILSLQRCLSAAEVIYITPSTWSQCFDQVIFTMLDDLLEIAQGHSRKEYRNMEYTLQNAMKFLSKLFLQLLDQLYSLSNFRKLWIGVLSIMEKYMKAKLRGKGSEKLQELIPELLKNMLLILKARGVLVQKSTVNGDSLWEMTWLQIQGISPCLKAECFPDQDPEDEPNPKSKVSEEDAAAGYEADVNDGSQVREEKGSVPCFLFVVSMQLMHLSVLPKLYQGDQYEQ*
>Picea_lambertina_PILA_09540
MQMGRPKLQTGIKAIEEEPQECGGIAKRGALACMVNSEVGAVLAVMRRNARWAGRYMAGDDQLEHSLVQSLKNLRRQIFSWQQPWHMIDPSIYLKPFMDVIRSDETGAPITGVALSAVYKILTLEVFDLNTVHVDEAMHSIVDAVTSCRFEVTDPASEEVVLMKILQVLLACMKSKTSVVLNNQDVCTIVNTCFRVVHQAGTKSELLQRVARHTMHELVRAIFAHLPELDHAEVIADANGSDMPSVKSKVHVDGLPKEHRIDGRQFDNGNADSDSANISVPGAFASQVDYSDDKTTGTKSSTKELSNDVQILIEPYGVPCMVEIFHFLCSLLNIVETMGIAARSNPLAFDEDVPFFALGLINSAIELGGQSIGQHPKLLALIQDELFRNLMQFGLSSSPLILSMVCSIVLNLYHHLRTKLKLQLEAFFSCVIIRLAQSKYGASYQQQEVAMEALVDFCRQPTFMPEMYANLDCDITCANIFEELGNLLSRSAFPVNCPLSAMHILALDGLIAVIHSMADRVTAASPLPEPVPVKEIEEYAPFWTIKCESYEDANHWVEFVRRKKYIKRRLMIGADHFNRDAKKGLEFLQGTHLLPEKLDHQSVACFFRYTAGLDKNLVGDFLGNHDEFCVKVLHEFAKTFDFQDMNLDTALRLFLETFRLPGEAQKIQRVLEAFSERYYEQSSGILADKDAAFLLSYSLIMLNTDQHNVQVKKKMTEEDFIRNNRHINAGKDLPRDYLAELYHAIVKNEIRTIYEQSLFPEMNPSRWIDLIRKSQKTPPYIVCDSRPFLDHDMFAIISGPTIAAISVVFDHAEDEDVFHTCVDGFLAVAKMSACHHLEDVLDDLVVSLCKFTTLLNPAASVEEPLLAFGDDTKARMATVTVFTIANRFGDYIRTGWRNILDCILRLHKLGLLPARVASDAAEDPDLANDSMHGKPLSGTPSISHIPVVGTPRRSSGLMGRFSQLLSLDTDEPRSQPTEQQLAAHQRTVQTIQKCHIDSIFTESKFLQAESLLQLARALIWAAGRPQKGSSSPEDEDTAVLCHALL*
>Picea_lambertina_PILA_33715
MTEEDFIRNNRRINGGNDLPRELLSELYHAILSNEIRTSYDQNLAIPEMTPSRWIDLIRKSQKTPPYILCDSRPFLDHDMFSIISGPTIAAMSVVFDHAEDEDVFKECVDGFLAVAKVSACHRLEDVLDDLVASLCKFTTLLNPSASIEEPVLAFGDDTKARMVTVAVFTIANRFGDYIRNGWRNILDCIIRLHKLGLLPARIASDAADDPELANDSIHGKVSSGGPSMSHIPSIGTRRRTSGLMGRFSQLLSLDSDEPRTQPTEQQLAAQQRTVQTIQQCRIDSIFTESKFLQAESLLQLTRALIWVASRLQKGNSTEDEDTAVFCLELLIAIALNNRDRIMILWQGIHDYIAGIVQSTGMPCALVEKAVFGLLRICQRLLPYKENLAEELLRSLQLILKLDARVADVYCERITQEIMQLVKTNAGHIKSPIGWRTVVSLLSITARHPDASEPGFEALSFIMADGAHLTRANYVLCLDAARSFAESRIGTTERSLRALDLIAGSVKCLVQWSKTDSHASIVVGFSQEDTSKSSQEIGDMWLRLVHCFGKVCIDPREDIRNHAILSLQRCLSAAEVIYITPSTWSQCFDQVIFTMLDDLLEIAQGHSRKEYRNMEYTLQNAMKFLSKLFLQLLDQLYSLSNFRKLWIGVLSIMEKYMKAKLRGKGSEKLQELIPELLKNMLLILKARGVLVQKSTVNGDSLWEMTWLQIQGISPCLKAECFPDQDPEDEPNPKSKVSEEDAAAGYEADVNDGSQHSYSVFLNEATIFAVV*
>Picea_lambertina_PILA_33716
MGHSQPQNEIRVSEEQPHQCNNVARRGALACIVNTEVGAVLAVMRRNARWAGHYMSGDDQLEYSLIHSLKALRRKIFGLQQEWHSINPSVYLKPFLDVICSDETGAPITGVALSAIYKILTMEVFDLNTVHVEDAMHSIVDAVTSCRFEVTDPASEEVVLVKILQVLLACMKSKNSIVLSNQDVCTIVNTCFRVVHQAGTKGELLQRTARHNMHELVRSMFARLPDFDSTAACTNGVESSSIMFNSHDELFSDLIQLGLSSSPLVFSTVCSIVLNLYHHLHSQLKLQLEAFFTCVILRLAQGRYGASYQQQEVAMEALVDFCRQPTFIFEMYANFDCDVTCSNLFEDICNLLSKSAFPVNSPLSAMHVLALEGLMAVIHSMADRVNAASSLPEPAPVREIEEYEPFWTETCDNYEDPTHWVPFVRRKKYIKRKLMIGADHFNRDTKKGAAGIYKNV*
>Picea_taeda_PITA_13138
MTEYDFIRNNRHINGGKDLPRELLFELYHSILSNEIRTSYDQNLAIPEMTPSWWIDFIWKSQKTPPYILCDSRPFLDHDMFSIISGPTIVAMLVVFDHAEDEDVSQECVDGFLAVEKVSSCHHFEDVLDDLVASLCKFTALLNPSASIEEPVLTFGDDTKARMVTVAVFTIANRFGDYIRNGWRSTLECIIILHKLGLLPARIASDAVDDPELVNDSIHGKVSSGGPFLSHIPSICTRRRTLGLMDSIFTKSKFLQAESLLQLTWALIWVVSRLEKGNSTEDEDTVVFCLELLIAIALNNRDKIMILWQGIHDHIAGIVQSTGMPCALVEKVVFGLLCICQWLLPYKENLSEELLRSLQLILKLDARLTDVYCEHITQEIMQLVKTNVGHIKSPIGWHTVVSLLSIISCYPDAFEPGFEALSFIMADGAHLTRVGLVSRIFGVLAYAMCSVTPFIPHLNHGAASSVVPNTLLVYNQPRPFQCYPKSMSALSVVLHSCTNRKIAVASLKTRCQTTCSNSWRHFVWVYTLKPSH*
>Picea_taeda_PITA_38465
MTEYDFIRNNRHINGGKDLPRELLFELYHSILSNEIRTSYDQNLAIPEMTPSWWIDFIWKSQKTPPYILCDSRPFLDHDMFSIISGPTIVAMLVVFDHAEDEDVSQECVDGFLAVEKVSSCHHFEDVLDDLVASLCKFTALLNPSASIEEPVLTFGDDTKARMVTVAVFTIANRFGDYIRNGWRSTLECIIILHKLGLLPARIASDAVDDPELVNDSIHGKVSSGGPFLSHIPSICTRRRTLGLMDSIFTKSKFLQAESLLQLTWALIWVVSRLEKGNSTEDEDTVVFCLELLIAIALNNRDKIMILWQGIHDHIAGIVQSTGMPCALVEKVVFGLLCICQWLLPYKENLSEELLRSLQLILKLDARLTDVYCEHITQEIMQLVKTNVGHIKSPIGWHTVVSLLSIISCYPDAFEPGFEALSFIMADGAHLTRVGLVSRIFGVLAYAMCSVTPFIPHLNHGAASSVVPNTLLVYNQPRPFQCYPKSMSALSVVLHSCTNRKIAVASLKTRCQTTCSNSWRHFVWVYTLKPSH*
>Picea_taeda_PITA_43580
MTEYDFIRNNRHINGGKDLPRELLFELYHSILSNEIRTSYDQNLAIPEMTPSWWIDFIWKSQKTPPYILCDSRPFLDHDMFSIISGPTIVAMLVVFDHAEDEDVSQECVDGFLAVEKVSSCHHFEDVLDDLVASLCKFTALLNPSASIEEPVLTFGDDTKARMVTVAVFTIANRFGDYIRNGWRSTLECIIILHKLGLLPARIASDAVDDPELVNDSIHGKVSSGGPFLSHIPSICTRRRTLGLMDSIFTKSKFLQAESLLQLTWALIWVVSRLEKGNSTEDEDTVVFCLELLIAIALNNRDKIMILWQGIHDHIAGIVQSTGMPCALVEKVVFGLLCICQWLLPYKENLSEELLRSLQLILKLDARLTDVYCEHITQEIMQLVKTNVGHIKSPIGWHTVVSLLSIISCYPDAFEPGFEALSFIMADGAHLTRVGLVSRIFGVLAYAMCSVTPFIPHLNHGAASSVVPNTLLVYNQPRPFQCYPKSMSALSVVLHSCTNRKIAVASLKTRCQTTCSNSWRHFVWVYTLKPSH*
>Picea_taeda_PITA_44475
MGHSQTQNEIRVNEERPHQCNNVARRGALACIVNTEVGSVLAVMRRNARWAGHYMSGDDQLEHSLIHSLKALRRKIFGLQQEWHSINPSVYLKPFLDVIRSDETGAPITGVALSAIYKILTMEVFDLNTVHVEDAMCSIVDAVTSCRFEVTDPASEEVVLVKILQVLLACMKSKNSIVLSNQDVCTIVNTCFRVVHQAGTKGELLQRTARHSMHELVRSMFARLPDLDSAAACTNGVESSSIMFNSHVGDSGKESGGDSHKYRNFDNGIADSDSSNKSLSSTLTLDSSFTANSKAELNDKMVDSSIGEKILVADLGVLREPYGITSIIEILHFLCSLLNIVETVGLGTGSNHLALDEDVPLFALGLINSAIELGGSALGKHPKLLALVQDELFSNLTQLGLSSSPLVLSTVCSIVLNLYHHLRCQLKLQLEAFFTCVILRLAQGSNLFEDICNLLSKSAFPVNSPLSAMHVLALEGLIAVIHSMADRVNAASSLPEPTPVREIEEYEPFWTVTCDNYEDPTHWVPFVRRKKYIKKKLMIGADHFNRDTKKGLEFLQSIHLLPEKLDPQSVACFFRYTCGLEKLLVGDFLGNHDEFCVQVLQEFTKMFDFVDMNIDTALRTFLETFRLPGESQKIQRVMEAFAERYYEQSPQILADKDAAFVLAYSLILLNTDQHNAQVKRKMTEDDFIRNNRRINGGKDLPRELLSELYHSILSNEIRTSYDQNLAIPEMTPSRWIDLIRKSQKTPPYILCDSRPFLDHDMFSIISGPTIAAMSVVFDHAEDEDVSQECVDGFLAVAKVSACHHLEDVLDDLVASLCKFTTLLNPSASIEEHVLAFGDDTKARMVTVAVFTIANRFGDYIRNGWRSTLDCIIRLHKLGLLPARIASDAADDPELVNDSIHGKVSSGAPSLSHMPSIGTRRRTSGLMGRFSQLLSLDSDEPRTQPTEQQLAAQQRTVQTIQQCRIDSIFTESKFLQAESLLQLTRALIWVASRLQKGNSTEDEDTAVFCLELLIAIALNNRDRIMILWQGIHDYIAGIVQSTEELLRSLQLILKLDARVADVYCERITQEIMQLVKTNAGHIKSPIGWRTVVSLLSITARHPDASEPGFEALSFIMANGAHLTRANYVLCLDAARSFAESRIGTTERSMRALDLIAGSVKCLVQWSKTDSHASIVVGLSQEDTSKASQEVGDMWLRLVHCFRKVCIDPREDVRNHGILSLQRCLSAAEVIYITPSTWSQCFDQVIFTMLDDLLEIAQGHSRKEYRNMEYTLQHAVKFLSKLFLQLLDQLSSSSNFRKLWLGVLSIMEKYMKAKLRGKGSEKLQELIPELLKNMLLILKARGVLVQKSTVNGDSLWEMTWLHIQEISPCLKAECFPDKDPEDEPDPKSNASEGDAAAGYEVAVNDGSQGTNMNSDRLGPHPT*
>Picea_taeda_PITA_48617
MGRPKLQTGIKAIEEEPQECGGIAKRGALACMVNSEVGAVLAVMRRNARWAGRYMAGDDQLEHSLVQSLKNLRRQIFSWQQPWHMIDPSIYLKPFMDVIRSDETGAPITGVALSAVYKILTLEVFDLNTVHVDEAMHSIVDAVTSCRFEVTDPASEEVVLMKILQVLLACMKSKTSVVLNNQDVCTIVNTCFRVVHQAGTKSELLQRVARHTMHELVRAIFAHLPELDHAEAVAAANGSDMPSVKSKVHVDGLPKEHRIDGRQFDNGSADADSANISVAGAFASQVNYSDDKTTGGQSIGQHPKLLALIQDELFRNLMQFGLSSSPLILSMVCSIVLNLYHHLRTKLKLQLEAFFSCVIIRLAQSKYGASYQQQEVAMEALVDFCRQPTFMPEMYANLDCDITCANIFEELGNLLSRSAFPVNCPLSAMHILALDGLIAVIHSMADRVTAASPLPEPVPVKEIEEYAPFWTIKCESYEDANHWVEFVRRKKYIKRRLMIGADHFNRDAKKGLEFLQGTHLLPEKLDHQSVACFFRYTAGLDKNLVGDFLGNHDEFCVKVLHEFAKTFDFQDMNLDTALRLFLETFRLPGEAQKIQRVLEAFSERYYEQSSGILADKDSAFLLSYSLIMLNTDQHNVQVKKKMTEEDFIRNNRHINAGKDLPREYLSELYHAIVKNEIRTIYEQSLFPEMNPSRWIDLIRKSQKTPPYIVCDSRPFLDHDMFAIISGPTIAAISVVFDHAEDEDVFHTCVDGFLAVAKMSACHHLEDVLDDLVVSLCKFTTLLNPAASVEEPLLAFGDDTKARMATVTVFTIANRFGDYIRTGWRNILDCILRLHKLGLLPARVASDAAEDPDLANDSMHGKPLSGTPSISHIPVVGTPRRSSGLMGRFSQLLSLDTDEPRSQPTEQQLAAHQRTVQTIQKCHIDSIFTESKFLQAESLLQLARALIWAAGRPQKGSSSPEDEDTAVFCLELLIAITLNNRDRIMLLWQGVYEHIAGIVQSTVMPCALVEKAVFGLLRICQRLLPYKENLADELLRSLQLILKLDARVADAYCEHITQEVMRLVKANAGHIKSPMGWRTVSSLLSITARHPEASECGFEALSFIMSDGAHLTQANYVLCLDATRAFAESRVGLADRSLRALDLMTESVKCLIRWSKSVSVDWKTVGDSREDTSKSSQEIGEMWLRLAHGLRKVCLEQREEVRNYALLSLQRCLSAADAICLTPSVWLQCFDQVIFTMLDDLLEIAQGHSPKEYRNMEGTLHHAMKFLSKIFLQFLDQLFTLPNFRKLWLGVLSRMEKYMKAKLRGKGSDKLQELIPELLKNMLLILKARGVLMQRSTLGGDSLWELTWLHVKGISPSLQAELFPDLEPEAETETKSDDYSSAAETVGSEVATADSGQNGVNAKKLELEERGGN*
>Pseudotsuga_menziesii_PSME_10494
MTEEEFIKNNRTINDGKDLPRELLSELYHSILSNEIRTSYDQNPAIPEMTPIRWIDLIRKSQKTPPYIVCDSRPFLDHDMFAIISGPTIVAMSVVFDHAEDEDVFQECVDGFLTVEKVSACHHLEDVLDDLVASLCKFTTLLNPSASVEEPVLAFGDDTKARMVTIAVFTITNKFGDYIRNGWRNIIDCIIRLHKLGTCRRTSGLMGRFSQLLSLDSDEPRTQPTEQQLAAQQRTVQTIQQCRIDSIFTESKFLQVESLLQLTRALIWVAGRLQKSILLKDEDTAVFCLELLITITLNNRDRIMILWQGIHDYIADVYCERITQEIMQLVKTNAGHIKSLVGWRTVVSLLSITARHPDASEPGFEALSFIMIDGAHLTRANYVLCLDAARSFAESRIGTTDRSMRALDLISGSVKCLVQWSKNDSHDSIVVGISREDTAKSSQEVGEMWLRVVHCFRKVCIDQREEVRNHAILSLQRCLSAAEVIYITPSIWSQCFDQVIFTMLDDLLEISQGHSRKEYRNMEATLQHAMKFLSKLFLQSLGQLSSLSNF*
>Pseudotsuga_menziesii_PSME_18146
MIEEDFIKNNRTINDGKDLPRELLSELYHSILSNEIRTSYDQNPAIPEMTPSRWIDLIRKSQKTPPYIVCDSRPFLDHDMFAIISGPTIAAMSVVFDHAEDEDVFQECVDGFLAVAKVSACHHLEDVLDDLVDSLCKFTTLLNPSASVEEPVLAFGDDTKARMVTVAVFTITNKFGDYIRNGWRNIIDCIIRLHKLGLLPSRVANDAADDPELANDPVNGKVSSGIPLISHMPSIGRLQKSSLLEDEDIVVFCLELLITITLNNRDRIMILWQGIHDYIAGIVHTTIMPCALVEKAVFGLLCICQRLLPYKENIAEELLRSLQLILKLDARVADVYCERITQEIMQLVKTNAGHIKSPVGWRTVVSLLSITTRHPDASEPGFEALSFIMTDGAHLTRANYVLCLDAARSFAESRIGTTYRSMRALELISGSVKCLVQWSKTDSHDSIVVGLSREDTAKSSQEVGEMWLRVVHCFRKACIDQREEVRNHAILSLQRCLSAAEVIYITPSIWSQCFDQVIFTMLDDLLEIAQGHSRKEYRNMEATLQHAMKFLSKLFLQLLSQLSSLSNFRKLWLGVLSIMEKYMKAKIRGKGSEKLQELIPELLNNMLLVLKARGVLVQKSTLNGDRLWEMTWLHIQGISPILKAECFPDQDPEDKPDPKSDPKSNGNEFVEDVAAGCEVAINDGSQVRQEKVDIISAIEFDNTGEHLATGDHGGRFVLFERTDGKDGGGQFEKYSVYVDNVDYWCTSKDLKSHFECCEIVNHITIPTNEFGNPQGYAYVEFTEVDSVDKALLLNGSKIQSGEIVVSRKKKRSIWNNNNSRAFRRPLQQEQATNSRSADNSNITSRANDNHPIQQQRQQPMQATNSRSTDNSSRTSSPKNNRAIQQPPPPPSSNSRFRYIRQIGVATAANKYNTIKQ*
>Pseudotsuga_menziesii_PSME_36053
MSYCDETTMKKLVVQSVRQPTSDFIPAFHRVSKAVSDRRLHFSGTSSSFAVVVTNKMGRPKLQTGIKAIEEEPQECGGIAKRGALACMVNSEVGAVLAVMRRNARWAGRYMAVHVDEAMHSIVDAVTSCRFEVTDPASEEVVLMKILQVLLACMKSKTSVVLNNQDVCTIVNTCFRVVHQAGTKSELLQRVARHTMHELVRAIFAHLPELDNTEAVATANGSDMLSIKSKVHVDGLPKEHRIDGRQFDNGSADSDSANMSVPGAFASQVDYSDDKTMGTKSSTKELSNDVQILIEPYGIPCMVEIFHFLCSLLNIVETMGIGARSNPLAFDEDVPFFALGLINSAIELGGQSIGQHPKLLALIQDELFRNLMQFGLSSSPLILSMVCSIVLNLYHHLRTKLKLQLEAFFSCVIIRLAQSKYGASYQQQEVAMEALVDFCRQPTFMPEMYANLDCDITCANIFEELGNLLSRSAFPVNCPLSAMHILALDGLIAVINSMADRVTAASPLPEPVPVGEIEEYAPFWTIKCESYEDANHWVEFVRRKKYIKRRLMIGADHFNRDAKKGLEFLQGTHLLPEKLDHQSVACFFRYTAGLDKNLVGDFLGNHDEFCVKVLHEFAKTFDFQDMNLDTALRLFLETFRLPGEAQKIQRVLEAFSERYYEQSSGILADKDAAFLLSYSLIMLNTDQHNVQVKKKMTEEDFIRNNRHINAGKDLPRDYLSELYHAIVKNEIRTIYEHSVGFPEMNPSRWIDLIRKSEKTPPYIVCDSRPFLDHDMFAIISGPTIAAISVVFDHAEDEDVFHTCVDGFLAVAKMSACHHLEDVLDDLVVSLCKFTTLLNPAASVEEPLLAFGDDTKARMATVTVFTIANRFGDYIRTGWRNILDCILRLHKLGLLPARVASDAAEDPDLANDSMHGKPLSGAPSIAHIPVVGTPRRSSGLMGRFSQLLSLDTDEPRSQPTEQQLAAHQRTVQTIQKCHIDSIFTESKFLQAESLLQLARALIWAAGRPQKGSSSPEDEDTAVFCLELLIAITLNNRDRIMLLWQGVYEHIAGIVQSTVMPCALVEKAVFGLLRICQRLLPYKENLADELLRSLQLILKLDARVADAYCEHITQEVMRLVKANAGHIKSPMGWRTVSSLLSITARHPEASECGFEALSFIMSDGAHLTQANYVLCLDATRAFAESRVGLADRSLRALDLMTESVKCLVRWSKGVSGDWKTVGDSREDTSKYSQEIGEMWLRLAHGLRKVCLEQREEVRNYALLSLQRCLSAADAISLTPSVWLQCFDQVIFTMLDDLVEIAQGHSPKEYRNMEGTLHHAMKFLSKIFLQFLDQLFTLPNFRKLWLGVLSRMEKYMKTKLRGKGSDKLQELIPELLKNMLLILKARGVVMQRSTLGGDSLWELTWLHVKGISPSLQAELFPDLEPEAETEPKSDDYSSAAETVGSEVATADSGQNGRLGSAGNAVDSRTLHVEVIACNAEESMLVVFHPDAPTQRLKVGLWMVFRLQISAVLF*
>Pseudotsuga_menziesii_PSME_40353
MGHSQPQNEIRGNEEQPHQCNSVARRGALACIINTEVGAVLAVMRRNARWAGHYMSGDDQLEHSLIHSLKALRRQIFGLQLEWHSINPSVYLKPFLDVIRSDETGAPITGVALSAIYKILTMEVFALNTVHVEDAMHAIVDAVTSCRFEVTDPASEEVVLVKILQVLLACMRSKNSIVLTNQDVCTIVNTCFRVVHQAGTKGELLQRTARHTMHELVRSIFVRLPDLDSTAAHTNNVESSSVMFNSHVDGSGKESGDDNHKYRNFDNGSADSDASKKSLSSTLTLDGSFAANSKADLDDKMVDRRMGEQILVDDAGVLREPYGVTGIVDIFHFLCSLLNIVETMGLGTRSNHLALDEDVPLFALGLINSAIELGGSAIGKHPKLLALVQDELFCNLMQLGLSSSPLILSTVCSIVLNLYHHLRCQLKLQLEAFFMCVILRLAQGKHGASYQQQEVAMEALVVFCRQPTFISEMYANFDCNVTCSNVFEDICNLLSKSAFPVNSPLSAMHVLALEGLIAVIHSMADRVNSASSLPEPAPLREIEEYEPFWTVTCENYEDPTHWVPFVRRKKYIKRKLMIGADHFNRDTKKGLEFLQGIHLLPEKLDPHSVASFLRYTWALDKFLVGDFLGNHDDFCVLVLQEFSKMFDFGDMNIDTALRIFLETFRLPGEAQKIQRVLEAFAGSYYEQSPHILATKDVALVLSYSLILLNTDRHNAQVKKKMTEEDFIKNNRTINDGKDLPRELLSELYHSILSNEIRTSYDQNPAIPEMTPSRWIDLIRKSQKTPPYIVCDSRPFLDHDMFAIISGPTIAAMSVVFDHAEDEDVFQECVDGFLAVAKVSACHHLEDVLDDLVASLCKFTTLLNPSASVEEPVLAFGDDTKARMVTVAVFTITNKFGDYIRNGWRNIIDCIIRLHKLGLLPSRVANDAADYPELANDPVHGKVSSGVPLISHMPSIGTRRRTSGLMGRFSQLLSLDSDEPRTQPTEQQLAAQQRTVQTIQQCRIDSIFTESKFLQAESLLQLTRALIWVAGRLQKSSLLEDEDTAVFCLELLITITLNNRDRIMILWQGIHDYIAGIVQTTIMPCALVEKAVFGLLCICQRLLPYKENLAEELLRSLQLILKLDARVADVYCERITQEIMQLVKTNAGHIKSPVGWRTVVSLLSITARHPDASEPGFEALSFIMTDGAHLTRANYVLCLDAARSFAESRIGTTDRSMRALDLISGSVKCLVQWSKTDSHDSIVVGLSREDTTKSSQEVGEMWLRVVHCFRKVCIDQREEVRNHAILSLQRCLSAAEVIYITPSIWSQCFDQVIFTMLDDLLEISQGHSRKEYRNMEATLQHAMKFLSKLFLQSLGQLSSLSNFRKLWLGVLSVMEKYMKAKIRGKGSEKLQELIPELLKNMLLILKARGVLVQKSTLNGDSLWEMTWLHIQGISPILKADKARGVLVQKSTLNGDRLWEMTWLHIQGISPILKAECFPNQDPEDKPDPKSDPKSNGSEGLLSTRLVLFRHGLVNLSFIYLHVLSTERDPIP*
>Sequoiadendron_giganteum_SEGI_27033
MLADWKYLRGGQAMGHLKFPIAMRSIEEEPQQNGCMTRTRGSLACIVNTEVSAVLAVMRRNARWAGHYMAGDDQLDHSLIHSLKELRRQIFSWKQEWQHINPSIYLKPFLDVIRSDETGAPITGVALSAVYKILTMEVFDLHTVHVDLAMHSVVDAVTSCRFEVTDPASEEVVLMKILQVLLACMKSKMSLVLNNQDVCTIVNTCFRVVHQAGTKGELLQRTARHTMHELVRSIFAHLADLDSTGAHTNSVKKSSLMANSHLENVGKEYISDGNEGSSTGNGNTASETGKSFSASSSVELDDKMADSKIGGKELANDEFLREPYGVTGIVEIFQFLCSLLNIVETMGMGTGSSLLALAEDVPLFALGLINSAIELGGPSIGRHPKLLALVKDELFHNLIQFGLSSSPLILSTVCSIVLNLYHHLRCELKLQMEAFFTCVIIRLAQGKYGASYQQQEVAMEALVDFCRQPTFIFEMYANYDCEITCSNVFEDIGNLLSKNAFPVNSPLSAMHILALEGLIAVIHSMADRVNASSSLPELTPIRDIEEYEPFWTVTCEKNEDPIHWVPFVQRKKYIKRKLMLGADHFNRDPKKGLEFLQGIHLLPEKLDPLSVACFFRYTSGLDKNLVGDFLGNHDEFCVQVLQEFSKSFDFVDMSIDTALRTFLETFRLPGESQKIQRVMEAFAERYYEQSPQVLADKDAAFVLSYSLIILNTDRHNVQVKRKMTEEDFIRNNRRINGGKDLPREFLSELYHSILKNEIRTNYEQSIAIPEMTTSRWIDLIRKSQKTPPYFICDYRPFLDHDMFAIISGPTIAAMSVVFDHAEDEYVFQECVDGFLAVAQMCACHHLVDVLDDLVVSLCKFTTLLDPSSSVDEDVLAFGDDTKARMVTVTVFTIANRFGDFIRNGWRNILDCILRLHKLGLLPARVASEGTDDPDLLNDSVYGKALSEAPPISQLPSITRRRSSGLMGRFSQLLSLESDEPRAQPTEEQLAAHQQTMQTIQQCHIDNIFTESKFLQADSLLQLARALIWAAGRPQKSSSPEDEDTPVFCLELLIAISLNNRDRIMILWQGVHDYIGSIVQTTTMPCALVEKAVFGLLRICQRLLPYKEDLAEELLRSLQLILKLDARVADVYCERITQEIMQLVKTNAGHIRSSGGWRTVTSLLSITARHPDACEPGFEALSFVMADCAHLTRANYVLCLDAARAFAESRIGMTDRSLQALDLIAGSVKCLVQFSKADHKNINLLGEDASKSSQETGDMWLRFAHSLRKVCLDQREEVRNHAILLLQQCFSAVEAICLTPPTWAQLFDQIIFTMLDDLLEIAKGHSPKEYRNMESTLHYAMKLLSKLFLQLLDQLSSLPNFRKLWLGVLSCMEKYMNSKLRGKGNEKLQELIPELLKNMLLILNDRGVLAKKSALENSSLWEMTWIHVQGISPSLKEELFPEKDPEHETELKTKSDEFGMDSEIGFEAAVTGVEQ*
>Sequoiadendron_giganteum_SEGI_30958
MRSMGRPKRKTEIKAIEEEPQECGGTHRRGALACMVNSEVGAVLAVMRRNARWAGRYMAGDDQLEHSLVQALKSLRRQIFSWQQPWHMIDPSVYLKPFLDVIRSDETGAQITGVALSAVYKILTLEVFDLNTIHVDDAMHSIVDAVTSCRFEVTDAASEEVVLMKILQVLLACMKSKASVVLNNQDICTIVNTCFRVVHQAGSKGELLQRVARHTMHELVRAIFSHLPELDHAEAATKTNEGERSSVDSKGHVDELGKECRVDGRQFDNGTVDYDSSDMLVSGVLSSHSPFMINSSMEFSDEKTTSNRVSSKDLANDVQIMIEPYGVPCMVEIFHFLCSLLNIVETMSIGARSNPLAFDEDVPLFALGLINSAVELGGESIGRHPKLLALIQDELFRNLMQFGLSSSPLILSMVCSIVLNLYHHLRTKLKLQLEAFFSCVIIRLAQSKYGASYQQQEVAMEALVDFCRQPTFMSEMYANLDCDITCGNIFEDLGNLLSKSAFPVNCPLSAMHILALDGLIAVIHSMADRVTAASPLPEPVPVGEIEEYVPFWEINCESFENPDHWVEFVRRKKYVKRRLMIGADHFNRDPKKGLEFLQGTHLLPEKLDPQSVACFFRYTAGLDKNLVGDFLGNHDEFCVKVLHEFAKTFDFQEMNLDTALRLFLETFRLPGESQKIQRVLEAFSERYYEQSSKVLADKDAAFLLSYSLIMLNTDQHNVQVKKKMTEEDFIRNNRHINAGKDLPREYLSELYHSIVKNEIRTSYEQGIGFPEMTPSRWIDLMRKSEKTPPYIVCDSRPFLDHDMFAIISGPTIAAISVVFDHAEDEDVFHACVDGFLAVAKMSACHHLEDVLDDLVVSLCKFTTLLNPSASVEEPVLAFGDDTKARMATVTVFTIANEYGDYIRTGWRNILDCILRLHKLGLLPARVASDAADDPDVANDSIHGKTLSGTPSISHIPVVGTPRRSSGLMGRFSQLLSLDTDEPRSQPTEQQLAAHQRTVQTIQKCHIDSIFTESKFLQAESLLQLARALIWAAGRPQKGSSSPEDEDTAVFCLELLIAITLNNRDRIMLLWQGVYEHIASIVQSTVMPCALVEKAVFGLLRICQRLLPYKESLADELLRSLQLILKLDARVADSYCELITQGVMRLVKANAGHIKSSMGWRTISSLLSITARHPEASESGFEALSFIMSDGAHLTQANYVYCLDATRAFAESRVGLADRSLRALDLMAESVKCLVRWSKISSGDRKTVGDSREDTLKSSQEIGEMWLRLAHGFRKVCLEQREEVRNYALLSLQRCLLAAEAISLAPTIWLQCFDQVIFIMLDDLLDIAQGHSPKEYRNMEGTLHHAMKFLSKIFLQFLDQLLTLPNFRKLWLGVLSHMEKYMKSKLRGKGSEKLHELIPELLKNMLQIMKTRGILVQRSTLGGDSLWELTWLHVKGISPSLQTELFPDQEQEGEMEPRSDEYSSAAETVSSEAATVAK*
>scaffold-CDFR-2011069-Manoao_colensoi
MGRPKLQSDIKPIEEEPEECGVTGRRGALACMVNSEVGAVLAVMRRNARWAGHYMAGDDQLEHSLVQALKTLRRQIFGWQKPWHMIDPSGYLKPFLDVIRSDETGAPITGVALSSVYKLLTLEIFDLNTIHADETMHSIVDAVTSCRFEVTDPVSEEVVLIKILQVLLACMKSKASAVLNNQDVCTIVNTCFRVVHQAGSKGELLQRVARHTMHELVRAIFAHLPELDHAEVAIASNGGERPFVKSTHVDGLMKEVRVDGWKYDNGSVDYDSADMSASGAHAHSVSNYSMDFSDEKTNGSKTSSKDLANDMQIMIEPYGVPCMVEIFHFLCSLLNIVETMGLGARSNPIAFDEDVPLFALGLINSAIELGGESIGQHPKLLALIQDELFRNLMQFGLSPSPLILSMVCNVVLNLYHNLRTKLKLQLEAFFSCVIIRLAQSKYGASYQQQEVAMESLVDFCRQPTFMPEMYANLDCDVTCGNIFEELGNLLSKSAFPVNCPLSAMHILALDGLIAVIHSMADRVTAASPFPELAPLGELEEYVPFWQIKCESNEDPRHWVEFVRRKKYIKRRLMIGADHFNRDPKKGLEFLQGTHLLPETLDPQSVACFFRYTAGLDKNLVGDFLGNHDDFCVKVLHEFAKTFDFHNMNLDTALRLFLETFRLPGEAQKIQRVLEAFSERYYEQSNKILADKDSAFVLSYSLIMLNTDQHNVQVKKKMTEEDFIRNNRHINAGRDLPREFLSELYHSIVKNEIRTIYEQGSGIPEMTPSRWIGLMRKSEKSPPFIVCDSRPFLDHDMFAIISGPTIAAISVVFDHAEDEDVFRTCVDGFLAVAKMSACHHLEDVLDDLVVSLCKFTTLLNPSASVEEPVLAFGDDTKARMATVTVFTIANKYGDFIRTGWRNILDCILRLHKLGLLPARVASDAADDSDLANDSIPGRQLSGTPSVSPMPVVGTPRRSSGLMGRFSQLLSLDTDEPRSQPTEQQLAAHQRTVQTIQKCHIDSIFTESKFLQSESLLQLARALIWAAGRPQKGSSSPEDEDTAVFCLELLIAITLNNRDRIMLLWQGVYEHIAGIVQSTVMPCALVEKAVFGLLRICQRLLPYKESLADELLRSLQLILKLDARVADAYCEHITQEVMRLVKANAGHIKSPMGWRTVSSLLSITARHPEASESGFEALSFIMSDGAHLTQANYVLCLDATRAFAESRAGMADRSLRALDLMAESVKCLVKWSKNMSGEWKSVGEDSLKSTQEIGEMWVRLAHGLRKVCLEQREEIRNHALLSLQRCISAAEHISLAPTVWSQCFDQVIFNMLDDLLEIAHGHSPKEYRNMEGTLQLAMKFLSKIFLQFLDHILALPNFRKLWLGVLSRMEKYMKSKLRGKGSDKLQEVIPELLKNMLHVMKARGVLVQRSTLGGDSLWELTWLHVKGISQSLQAELFPDQEQE
>scaffold-DZQM-2008140-Pinus_radiata
MGRPKLQTGIKAIEEEPQECGGIAKRGALACMVNSEVGAVLAVMRRNARWAGRYMAGDDQLEHSLVQSLKNLRRQIFSWQQPWHMIDPSIYLKPFMDVIRSDETGAPITGVALSAVYKILTLEVFDLNTVHVDEAMHSIVDAVTSCRFEVTDPASEEVVLMKILQVLLACMKSKTSVVLNNQDVCTIVNTCFRVVHQAGTKSELLQRVARHTMHELVRAIFAHLPELDHAEAVAAANGSDMPSVKSKVHVDGLPKEHRIDGRQFDNGSADADSANMSVAGAFASQVNYSDDKTTGTKSTTKELSNDVHILTEPYGVPCMVEIFHFLCSLLNIVETMGIGARSNALAFDEDVPFFALGLINSAIELGGQSIGQHPKLLALIQDELFRNLMQFGLSSSPLILSMVCSIVLNLYHHLRTKLKLQLEAFFSCVIIRLAQSKYGASYQQQEVAMEALVDFCRQPTFMPEMYANLDCDITCANIFEELGNLLSRSAFPVNCPLSAMHILALDGLIAVIHSMADRVTAASPLPEPVPVKEIEEYAPFWTIKCESYEDANHWVEFVRRKKYIKRRLMIGADHFNRDAKKGLEFLQGTHLLPEKLDHQSVACFFRYTAGLDKNLVGDFLGNHDEFCVKVLHEFAKTFDFQDMNLDTALRLFLETFRLPGEAQKIQRVLEAFSERYYEQSSGILADKDSAFLLSYSLIMLNTDQHNVQVKKKMTEEDFIRNNRHINAGKDLPREYLSELYHAIVKNEIRTIYEQSLFPEMNPSRWIDLIRKSQKTPPYIVCDSRPFLDHDMFAIISGPTIAAISVVFDHAEDEDVFHTCVDGFLAVAKMSACHHLEDVLDDLVVSLCKFTTLLNPAASVEEPLLAFGDDTKARMATVTVFTIANRFGDYIRTGWRNILDCILRLHKLGLLPARVASDAAEDPDLANDSMHGKPLSGTPSISHIPVVGTPRRSSGLMGRFSQLLSLDTDEPRSQPTEQQLAAHQRTVQTIQKCHIDSIFTESKFLQAESLLQLARALIWAAGRPQKGSSSPEDEDTAVFCLELLIAITLNNRDRIMLLWQGVYEHIAGIVQSTVMPCALVEKAVFGLLRICQRLLPYKENLADELLRSLQLILKLDARVADAYCEHITQEVMRLVKANAGHIKSPMGWRTVSSLLSITARHPEASECGFEALSFIMSDGAHLTQANYVLCLDATRAFAESRVGLADRSLRALDLMTESVKCLIRWSKSVSVDWKTVGDSREDTSKSSQEIGEMWLRLAHGLRKVCLEQREEVRNYALLSLQRCLSAADAICLTPSVWDQVIFTMLDDLLEIAQGHSPKEYRNMEGTLHHAMKFLSKIFLQFLDQLFTLPNFRKLWLGVLSRMEKYMKAKLRGKGSDKLQELIPELLKNMLLILKARGVLMQRSTLGGDSLWELTWLHVKGISPSLQAELFPDLEPE
>scaffold-GJTI-2010304-Cephalotaxus_harringtonia-leaves
MGRPKRKTEIKAIEEEPQECGGTRRRGALACMVNSEVGAVLAVMRRNARWAGRYMAGDDQLEHSQALKSLRRQIFSWQQPWHMIDPSVYLKPFLDVIRSDETGAPITGVALSSVYKILTLEVFDLNTINVDDAMHSIVDAVTSCRFEVTDPASEEVVLMKIMQVLLACMKSKASVVLNNQDICTIVNTCFRVVHQAGTKGELLQRVARHTMHELVRAIFSHLPELDHAEGATTTNGGERPFVDSKGHVDELGQECRVDGRQFDNGTVDYDSTDMSVSGALASHTPFLINSSMEFLDEKTIGNKVSSKELPNDVQIMIEPYGVPCMVEIFHFLCSLLNIVETMGIGARSNPLAFDEDVPLFALGLINSAVELGGESIGRHPKLLALIQDELFRNLMQFGLSSSPLILSMVCSITLNLYHHLRTKLKLQLEAFFSCVIIRLAQSKYGASYQQQEVAMEALVDFCRQPTFMSEMYANLDCDITCGNIFEDLGNLLSKSAFPVNCPLSAMHILALDGLIAVIHSMADRVTAASPLPEPVPVGEIEECVPFWEINCESFEDPDHWVDFVRRKKYVKRRLMIGADHFNRDPKKGLEFLQGTHLLPEKLDQQSVACFFRYTAGLDKNLVGDFLGNHDDFCVNVLHEFAKTFDFQEMNLDTALRLFLETFRLPGEAQKIQRVLEAFSERYYEQSSKILADKDAAFLLSYSLIMLNTDQHNVQVKKKMTEEDFIRNNRHLNAGKDLPREYLSELYHSIVKNEIRTSYEQGVGFPEMTPSRWIDLMRKSEKTPPYIVCDSRPFLDHDMFAIISGPTIAAISVVFDHAEDEDVFHACVDGFHAVAKMSACHHLEDVLDDLVVSLCKFTTLLNPSTSVEEPVLAFGDDLKARMATVTVFTIANKYGDYIRTGWRNILDCILRLHKLGLLPARVASDAADDPDVANDAIHGKPLSGTPSISHIPIVGTPRRSSGLMGRFSQLLSLDTDEPRSQPTEQQLAAHQRTVQTIQKCHIDSIFTESKFLQAESLLQLARALIWAAGRPQKGNSSPEDEDTAVFCLELLIAITLNNRDRIMLLWQGVYEHIAGIVQSTVMPCALVEKAVFGLLRICQRLLPYKESLADELLRSLQLILKLDARVADAYCEHITQEVMRLVKANAGHIKSPMGWRTVSSLLSITARHPEASESGFEALSFIMSDGAHLTQANYILCLDATRAFAESRVGLADRSLRALDLMAESVKCLVRWSKTSSGDRKTVGDSREDTSKSSQEIGEMWLRLAHGFRKVCLEQREEVRNYALLSLQRCLLAAEAISLAPTVWLQCFDQVIFIMLDDLLDIAQGHSPKEYRNMEGTLHHAMKFLSKIFLQFLDQLLTLPNFRKLWLGVLSHMEKYMKSKLRGKGSEKLHELIPELLKNMLHIMKARGVLVQRSTLGGDSLWELTWLHVKGISPSLQAELFPDQEQE
>scaffold-GKCZ-2012328-Diselma_archeri
MGRPKRKTEIKAIEEEPQECCGSHKRGALACMVNSEVGSVLAVMRQNTRWAGRYMAGDDQLEHSLVQALKILRRKIFSWQQPWHMVDPSVYLKPFLDVIRSDETGGQITGVALSAVYKILTLEVFDLNTIHVGDAMHSIVDAVTSCRFEVTDAASEEVVLMKILHVLLACMKSKASVVLNNQDICTIVNTCFRVVHQAGSKGELLQRVARHTMHELVRAIFSHLPELDHAEVATKANEGERSSVDSKGHADDLGKEGRVDGRQFDNGTVDYDSADMIVSGVFTSDSPFMINSSMEFSDDKTISNRVSSKDLASDVQIMIEPYGVPCMVEIFYFLCSLLNIGEAMSIGARSNPIAIDEDVPLFGLGLINSAVELGGESIGRHPKLLALIQDELFRNLMQFGLSSSPLILSMVGSIVLNLYHHLRIKLKLQLEAFFSCVIIRLAQSKYGASYQQQEVAMEALVDFCRQPTFMSEMYANLDCDITCGNIFEDLGNLLSKSAFPVNCPLSAMHILALDGLIAVIHSMANRVTAASPLPEPVPMGEIEEYVPFWEINCESFENPDHWVEFVRRKKYVKRRLMIGAHFNRDPKKGLEFLQGTHLLPEKLDPQSVACFFRYTAGLDKNLVGDFLGNHDEFCVKVLHEFAKTFDFHEMNLDTALRLFLETFRLPGESQKIQRVLEAFSEYYEQSSKVLADKDAAFLLSYSLIMLNTDQHNVQVKKKMTEEDFIRNNRHINAGKDLPREYLSELYHSIVKNEIRTSYEQGIGFPEMTPSRWIDLMRKSKKTPPYIVCDSRPFLDHDMFAIISGPTIAAISVVFDHAEDKEVFHVCVDGFLAVAKMSACHHLEDVLDDLVVSLCKFTTLLNPSASVEEPVLAFGDDTKARMATVTVFKIANEYGDYIRTGWRNILDCILRLHKLGLLPAHVASDAADDPDVANDSIHGRTLSGTPSISHIPVVGTPRRSSGLMGRFSQLLSLDTDEPRSQPTEQQLAAHQRTVQTIQKCHIDSIFTESKFLQAESLLQLARALIWAAGRPQKGSSSPEDEDTAVFCLELLIAITLNNRDRIMLLWQGVYEHIAGIVQSTVMPCALVEKAVFGLLRICQRLLPYKESLADELLRSLQLILKLDARVADSYCELITQGVMRLVKANAGHIKSSMGWRTISSLLSITARHPEASESGFEALSFIMSDGAHLTQTNYVYCLDATRAFAESRVGLADRSLRALDLMAESVKCLVEWSKVLSGDRKTVGDSRDDTSKSSQEIGEMWLRLAHGFRKVCLEQREEVRNYALLSLQRCLLAAEAISLAPTIWLQCFDQVIFIMLDDLLDISQGHSPKEYRNMEGTLHHAMKFLTKIFLQFLDQLLALPNFRKLWLGVLSHMEKYMKMKLRGKGSEKLQELIPELLKNMLQTMKARGVLVQRSTLGGDSLWELTWLHVKGISPSLQAELFPDQEQE
>scaffold-GMHZ-2010795-Cryptomeria_japonica-2_samples_combined
MGRPKRKTEIKAIEEEPQECGGTHRRGALACMVNSEVGAVLAVMRRNARWAGRYMAGDDQLEHSLVQALKSLRRQIFSWQQPWHMIDPSVYLKPFLDVIRSDETGGQITGVALSAVYKILTLEVFDLNTIHVDDAMHSIVDAVTSCRFEVTDAASEEVVLMKILQVLLACMKSKASVVLNNQDICTIVNTCFRVVHQAGSKGELLQRVARHTMHELVRAIFSHLPELDHAEATTKTNEGERSSVDSKGHVDELGKECRVDGRQFDNGTVDYDSADMLVSGVLTSHSPFMINSSMEFSDEKTTSNRVSSKELANDVQIMIEPYGVPCMVEIFHFLCSLLNIVETMSIGARSNPLAFDEDVPLFALGLINSAVELGGESIGRHPKLLALIQDELFRNLMQFGLSSSPLILSMVCSIVLNLYHHLRTKLKLQLEAFFSCVIIRLAQSKYGASYQQQEVAMEALVDFCRQPTFMSEMYANLDCDITCGNIFEDLGNLLSKSAFPVNCPLSAMHILALDGLIAVIHSMADRVTAASPLPEPVPVGEIEEYVPFWEINCESFENPDHWVEFVRRKKYVKRRLMIGADHFNRDPKKGLEFLQGTHLLPEKLDPQSVACFFRYTAGLDKNLVGDFLGNHDEFCVKVLHEFAKTFDFQEMNLDTALRLFLETFRLPGESQKIQRVLEAFSERYYEQSSKVLADKDAAFLLSYSLIMLNTDQHNVQVKKKMTEEDFIRNNRHINAGKDLPREYLSELYHSIVKNEIRTSYEQGIGFPEMTPSRWIDLMRKSEKTPPYIVCDSRPFLDHDMFAIISGPTIAAISVVFDHAEDEDVFHACVDGFLAVAKMSACHHLEDVLDDLVVSLCKFTTLLNPSTSVEEPVLAFGDDTKARMATVTVFTIANEYGDYIRTGWRNILDCILRLHKLGLLPARVASDAADDPDVANDSIHGKTLSGTPSISHIPVVGTPRRSSGLMGRFSQLLSLDTDEPRSQPTEQQLAAHQRTVQTIQKCHIDSIFTESKFLQAESLLQLARALIWAAGRPQKGSSSPEDEDTAVFCLELLIAITLNNRDRIMLLWQGVYEHIAGIVQSTVMPCALVEKAVFGLLRICQRLLPYKESLADELLRSLQLILKLDARVADSYCELITQGVMRLVKANAGHIKSSMGWRTISSLLSITARHPEASESGFEALSFIMSDGAHLTQANYVFCLDATRAFAESRVGLADRSLRALDLMAESVKCLVRWSKMSSGDRKTVGDSREDTSKSSQEIGEMWLRLAHGFRKVCLEQREEVRNYALLSLQRCLLAAEAISLAPTIWLQCFDQVIFIMLDDLLDIAQGHSPKEYRNMEGTLHHAMKFLSKIFLQFLDQLLTLPNFRKLWLGVLSHMEKYMKSKLRGKGSEKLHELIPELLKNMLQIMKTRGVLVQRSTLGGDSLWELTWLHVKGISPSLQTELFPDHEQE
>scaffold-GMHZ-2010796-Cryptomeria_japonica-2_samples_combined
LKFPIAMRSIEEEPQQNGFMTRTGGSLACIVNTEVSAVLAVMRRNARWAGHYMAGDDQLDHSLIHSLKELRRQIFSWKQEWQNINPSIYLKPFLDVIRSDETGAPITGVALSAVYKILTMEVFDLHTVHVDLAMHSVVDAVTGCRFEVTDPASEEVVLMKILQVLLACMKSKMSLVLNNQDVCTIVNTCFRVVHQAGTKGELLQRTARHTMHELVRSIFAHLADLDSTGAHTDYVKRSSLTSNSHSDNVGKEYTSDGNEGSSTSNGNTDADIGKLFSVSASVEMDDKMADSKIGGKELANDEVLREPYGVAGIVEIFHFLCSLLNIVETMGMGTGSNLLALAEDVPLFALGLINSAIELGGSSIGRHPKLLALVRDELFHNLIQFGLSSSPLILSTVCSIVLNLYHHLRHELKLQIEAFFTCVIIRLAQGKYGASYQQQEVAMEALVDFCRQPTFMSEMYANLDCDITCGNIFEDLGNLLSKSAFPVNCPLSAMHILALDGLIAVIHSMADRVTAASPLPEPVPVGEIEEYVPFWEINCESFENPDHWVEFVRRKKYVKRRLMIGADHFNRDPKKGLEFLQGTHLLPEKLDPQSVACFFRYTAGLDKNLVGDFLGNHDEFCVKVLHEFAKTFDFQEMNLDTALRLFLETFRLPGESQKIQRVLEAFSERYYEQSSKVLADKDAAFLLSYSLIMLNTDQHNVQVKKKMTEEDFIRNNRHINAGKDLPREYLSELYHSIVKNEIRTSYEQGIGFPEMTPSRWIDLMRKSEKTPPYIVCDSRPFLDHDMFAIISGPTIAAISVVFDHAEDEDVFHACVDGFLAVAKMSACHHLEDVLDDLVVSLCKFTTLLNPSTSVEEPVLAFGDDTKARMATVTVFTIANEYGDYIRTGWRNILDCILRLHKLGLLPARVASDAADDPDVANDSIHGKTLSGTPSISHIPVVGTPRRSSGLMGRFSQLLSLDTDEPRSQPTEQQLAAHQRTVQTIQKCHIDSIFTESKFLQAESLLQLARALIWAAGRPQKGSSSPEDEDTAVFCLELLIAITLNNRDRIMLLWQGVYEHIAGIVQSTVMPCALVEKAVFGLLRICQRLLPYKESLADELLRSLQLILKLDARVADSYCELITQGVMRLVKANAGHIKSSMGWRTISSLLSITARHPEASESGFEALSFIMSDGAHLTQANYVFCLDATRAFAESRVGLADRSLRALDLMAESVKCLVRWSKMSSGDRKTVGDSREDTSKSSQEIGEMWLRLAHGFRKVCLEQREEVRNYALLSLQRCLLAAEAISLAPTIWLQCFDQVIFIMLDDLLDIAQGHSPKEYRNMEGTLHHAMKFLSKIFLQFLDQLLTLPNFRKLWLGVLSHMEKYMKSKLRGKGSEKLHELIPELLKNMLQIMKTRGVLVQRSTLGGDSLWELTWLHVKGISPSLQTELFPDHEQE
>scaffold-HOUF-2010940-Cryptomeria_japonica-leaf
MGRPKRKTEIKAIEEEPQECGGTHRRGALACMVNSEVGAVLAVMRRNARWAGRYMAGDDQLEHSLVQALKSLRRQIFSWQQPWHMIDPSVYLKPFLDVIRSDETGGQITGVALSAVYKILTLEVFDLNTIHVDDAMHSIVDAVTSCRFEVTDAASEEVVLMKILQVLLACMKSKASVVLNNQDICTIVNTCFRVVHQAGSKGELLQRVARHTMHELVRAIFSHLPELDHAEATTKTNEGERSSVDSKGHVDELGKECRVDGRQFDNGTVDYDSADMLVSGVLTSHSPFMINSSMEFSDEKTTSNRVSSKELANDVQIMIEPYGVPCMVEIFHFLCSLLNIVETMSIGARSNPLAFDEDVPLFALGLINSAVELGGESIGRHPKLLALIQDELFRNLMQFGLSSSPLILSMVCSIVLNLYHHLRTKLKLQLEAFFSCVIIRLAQSKYGASYQQQEVAMEALVDFCRQPTFMSEMYANLDCDITCGNIFEDLGNLLSKSAFPVNCPLSAMHILALDGLIAVIHSMADRVTAASPLPEPVPVGEIEEYVPFWEINCESFENPDHWVEFVRRKKYVKRRLMIGADHFNRDPKKGLEFLQGTHLLPEKLDPQSVACFFRYTAGLDKNLVGDFLGNHDEFCVKVLHEFAKTFDFQEMNLDTALRLFLETFRLPGESQKIQRVLEAFSERYYEQSSKVLADKDAAFLLSYSLIMLNTDQHNVQVKKKMTEEDFIRNNRHINAGKDLPREYLSELYHSIVKNEIRTSYEQGIGFPEMTPSRWIDLMRKSEKTPPYIVCDSRPFLDHDMFAIISGPTIAAISVVFDHAEDEDVFHACVDGFLAVAKMSACHHLEDVLDDLVVSLCKFTTLLNPSTSVEEPVLAFGDDTKARMATVTVFTIANEYGDYIRTGWRNILDCILRLHKLGLLPARVASDAADDPDVANDSIHGKTLSGTPSISHIPVVGTPRRSSGLMGRFSQLLSLDTDEPRSQPTEQQLAAHQRTVQTIQKCHIDSIFTESKFLQAESLLQLARALIWAAGRPQKGSSSPEDEDTAVFCLELLIAITLNNRDRIMLLWQGVYEHIAGIVQSTVMPCALVEKAVFGLLRICQRLLPYKESLADELLRSLQLILKLDARVADSYCELITQGVMRLVKANAGHIKSSMGWRTISSLLSITARHPEASESGFEALSFIMSDGAHLTQANYVFCLDATRAFAESRVGLADRSLRALDLMAESVKCLVRWSKMSSGDRKTVGDSREDTSKSSQEIGEMWLRLAHGFRKVCLEQREEVRNYALLSLQRCLLAAEAISLAPTIWLQCFDQVIFIMLDDLLDIAQGHSPKEYRNMEGTLHHAMKFLSKIFLQFLDQLLTLPNFRKLWLGVLSHMEKYMKSKLRGKGSEKLHELIPELLKNMLQIMKTRGVLVQRSTLGGDSLWELTWLHVKGISPSLQTELFPDHEQE
>scaffold-IOVS-2004116-Pseudotsuga_wilsoniana
MGHSQPQNEIRGNEEQPHQCNSVARRGALACIINTEVGAVLAVMRRNARWAGHYMSGDDQLEHSLIHSLKALRRQIFGLQLEWHSINPSVYLKPFLDVIRSDETGAPITGVALSAIYKILTMEVFALNTVHVEDAMHAIVDAVTSCRFEVTDPASEEVVLVKILQVLLACMRSKNSIVLTNQDVCTIVNTCFRVVHQAGTKGELLQRTARHTMHELVRSIFVRLPDLDSTVARTNNVESSSSVMFNSHVDGSGKESGDDNHKYRNFDNGSADSDASKKSLSSTLTLDGSFAANSKADLDDKMVDRRIGEQILVDDAGVLREPYGVTGIVDIFHFLCSLLNIVETMGLGTRSNHLALDEDVPLFALGLINSAIELGGSAIGKHPKLLALVQDELFCNLMQLGLSSSPLILSTVCSIVLNLYHHLRCQLKLQLEAFFMCVILRLAQGKHGASYQQQEVAMEALVVFCRQPTFISEMYANFDCNVTCSNVFEDICNLLSKSAFPVNSPLSAMHVLALEGLIAVIHSMADRVNSASSLPEPAPLREIEEYEPFWTVACENYEDPTRWVPFVRRKKYIKRKLMIGADHFNRDTKKGLEFLQGIHLLPEKLDPHSVACFLRYTWALDKFLVGDFLGNHDDFCVLVLQEFSKMFDFVDMNIDTALRIFLETFRLPGEAQKIQRVLEAFAGSYYEQSPHILATKDVALVLSYSLILLNTDRHNAQVKKKMTEEDFIKNNRTINDGKDLPRELLSELYHSILSNEIRTSYDQNPAIPEMTPSRWIDLIRKSQKTPPYIVCDSRPFLDHDMFAIISGPTIAAMSVVFDHAEDEDVFQECVDGFLAVAKVSACHHLEDVLDDLVASLCKFTTLLNPSASVEEPVLAFGDDTKARMVTVAVFTITNKFGDYIRNGWRNIIDCIIRLHKLGLLPSRVANDAADDPELANDPVHGKVSSGVPLISHMPSIGTRRRTSGLMGRFSQLLSLDSDEPRTQPTEQQLAAQQRTVQTIQQCRIDSIFTESKFLQAESLLQLTRALIWVAGRLQKSSLLEDEDTAVFCLELLITITLNNRDRIMILWQGIHDYIASIVQTTIMPCALVEKAVFGLLCICQRLLPYKENLAEELLRSLQLILKLDARVADVYCERITQEIMQLVKTNAGHIKSPVGWRTVVSLLSITARHPDASEPGFEALSFIMTDGAHLTRANYVLCLDAARSFAESRIGTTDRSMRALDLISGSVKCLVQWSKTDSHDSIVVGLSREDTAKSSQEGGEMWLRVVHCFRKVCIDQREEVRNHVILSLQRCLSAAEVIYITPSIWSQCFDQVIFTMLDDLLEIAQGHSRKEYRNMEATLQHAMKFLSKLFLQSLGQLSSLSNFRKLWLGVLSVMEKYMKAKIRGKGSEKLQEIIPELLKNMLLILKARGVLVQKSTLNGDSLWEMTWLHIQRISPILKAECFPDQDPEDKPD
>scaffold-JBND-2016380-Pinus_ponderosa
MGRPKLQTGIKAIEEEPQECGGIAKRGALACMVNSEVGAVLAVMRRNARWAGRYMAGDDQLEHSLVQSLKNLRRQIFSWQQPWHMIDPSIYLKPFMDVIRSDETGAPITGVALSAVYKILTLEVFDLNTVHVDEAMHSIVDAVTSCRFEVTDPASEEVVLMKILQVLLACMKSKTSVVLNNQDVCTIVNTCFRVVHQAGTKSELLQRVARHTMHELVRAIFAHLPELDHAEAVAAANGSDMPSVKSKVHVDGLPKEHRIDGRQFDNGSADSDSANISVAGAFASQVNYSDDKTTGTKSSTKELSNDVHILTEPYGVPCMVEIFHFLCSLLNIVETMGIGARSNPLAFDEDVPFFALGLINSAIELGGQSIGQHPKLLALIQDELFRNLMQFGLSSSPLILSMVCSIVLNLYHHLRTKLKLQLEAFFSCVIIRLAQSKYGASYQQQEVAMEALVDFCRQPTFMPEMYANLDCDITCANIFEELGNLLSRSAFPVNCPLSAMHILALDGLIAVIHSMADRVTAASPLPEPVPVKEIEEYAPFWTIKCESYEDANHWVEFVRRKKYIKRRLMIGADHFNRDAKKGLEFLQGTHLLPEKLDHQSVACFFRYTAGLDKNLVGDFLGNHDEFCVKVLHEFAKTFDFQDMNLDTALRLFLETFRLPGEAQKIQRVLEAFSERYYEQSSGILADKDAAFLLSYSLIMLNTDQHNVQVKKKMTEEDFIRNNRHINAGKDLPREYLSELYHAIVKNEIRTIYEQSLFPEMNPSRWIDLIRKSQKTPPYIVCDSRPFLDHDMFAIISGPTIAAISVVFDHAEDEDVFHTCVDGFLAVAKMSACHHLEDVLDDLVVSLCKFTTLLNPAASVEEPLLAFGDDTKARMATVTVFTIANRFGDYIRTGWRNILDCILRLHKLGLLPARVASDAAEDPDLANDSMHGKPLSGTPSISHIPVVGTPRRSSGLMGRFSQLLSLDTDEPRSQPTEQQLAAHQRTVQTIQKCHIDSIFTESKFLQAESLLQLARALIWAAGRPQKGSSSPEDEDTAVFCLELLIAITLNNRDRIMLLWQGVYEHIAGIVQSTVMPCALVEKAVFGLLRICQRLLPYKENLADELLRSLQLILKLDARVADAYCEHITQEVMRLVKANAGHIKSPMGWRTVSSLLSITARHPEASECGFEALSFIMSDGAHLTQANYVLCLDATRAFAESRVGLADRSLRALDLMTESVKCLIRWSKSVSVDWKTVGDSREDTSKSSQEIGEMWLRLAHGLRKVCLEQREEVRNYALLSLQRCLSAADAICLTPSVWLQCFDQVIFTMLDDLLEIAQGHSPKEYRNMEGTLHHAMKFLSKIFLQFLDQLFTLPNFRKLWLGVLSRMEKYMKAKLRGKGSDKLQELIPELLKNMLLILKARGVLMQRSTLGGDSLWELTWLHVKGISPSLQAELFPDLEPE
>scaffold-JRNA-2014677-Phyllocladus_hypophyllus
MGRPKLQTDIKPIEEEPQECGGTGKRGALACMVNSEVGAVLAVMRRNARWAGHYMAGDDQLEHSLVQALKSLRRQIFSWQQPWHMIDPSVYLKPFLDVIRSDETGAPITGVALSSVYKLLTLEIFDLNTVHADETMHSIVDAVTSCRFEVTDPASEEVVLMKILQVLQACMKSKASVVLNNQDVCTIVNTCFRVVHQAGTKGELLQRVARHTMHELVRAIFAHLPELDHAEAAIATNGGERPFVKSTHVDGLVKEVRVDSWKFDNGNADYDAADMSASGALATHAHSMSNYSMDFSDEKTSGSKTSSKDLANDMQIMIEPYGVPCMVEIFHFLCSLLNIVETMGLGARSNPIAFDEDVPLFALGLINSAIELGGESIGQHPKLLALIQDELFRNLMQFGLSPSPLILSMVCNVVLNLYHNLRTKLKLQLEAFFSCVIIRLAQSKYGASYQQQEVAMESLVDFCRQPTFMPEMYANLDCDITCGNIFEELGNLLSKSAFPVNCPLSAMHILALDGLIAVIHSMADRVAAASPFPEPEPLRELEEYVPFWQIKCESYEDPLHWVEFVRRKKYIKRRLMIGADHFNRDPKKGLEFLQGTHLLPETLDPQSVACFFRYTAGLDKNLVGDFLGNHDDFCVKVLHEFAKTFDFHNMNLDTALRLFLETFRLPGEAQKIQRVLEAFSERFYEQSNKILADKDAAFVLSYSLIMLNTDQHNVQVKKKMTEDDFIRNNRHINAGRDLPREFLSELYHSIVKNEIRTTYEQGAGYPEMTPSRWIGLMRKSEKTPPYIVCDSRPFLDHDMFAIISGPTIAAISVVFDHAEDEDVFHTCVDGFLAVAKMSACHHLEDVLDDLVVSLCKFTTLLNPSASVEEPVLAFGDDTKARMATVTVFTIANRYGDYIRTGWRNILDCILRLHKLGLLPARVASDAADDSDLANDSIPGRQLSGTPSISPMPVVGTPRRSSGLMGRFSQLLSLDTDEPRSQPTEQQLAAHQRTVQTIQKCHIDSIFTESKFLHSESLLQLARALIWAAGRPQKGSSSPEDEDTAVFCLELLIAITLNNRDRIMLLWQGVYEHIAGIVQSTVMPCALVEKAVFGLLRICQRLLPYKESLADELLRSLQLILKLDARVADAYCEHITQEVMRLVKANAGHIKSPMGWRTVSSLLSITARHPEASESGFEALSFIMFDGAHLTQANYVLCLDATRAFAESRVGSADRSLRALDLMAESVKCLVKWSKNSGEWKTVGDSREDSSKSTQEIGEMWIRLAHGLRKVCLEQREEVRNYALLSLQRCVLAAEHISLAPTVWSQFFDQVIFNMLDDLLEIAQGHSPKDYRNMEGTLQHAMKFLSKIFLQFLDQLLALSNFRKLWLGVLSRMEKYMKSKLRGKGSDKLQELIPELLKNMLHVMKARGVLVQRSALGGDSLWELTWLHVKGISQSLQAEVFPDQEQETEMEPRSDEYSSAA
>scaffold-JZVE-2007623-Parasitaxus_usta
MGRPKLQTDIKPIEEEPQESGGTGRRGALACMVNSEVGAVLAVMRRNARWAGHYMAGDDQLEHSLVQALKSLRRQIFSWQKPWHMIDPSVYLKPFLDVIRSDETGAPITGVALSSVYKLLTLEIFDLNTIHADETMHSIVDAVTSCRFEVTDPASEEVVLMKILQVLLACMKSKTSVVLNNQDVCTIVNTCFRVVHQAGTKGELLQRVARHTMHELVRAIFAHLPELDHVEAAITSNGGGRLFLKSTHVDGLIKEVRVESWKFDNGSVDYDSADMSASGALAAHGHSMNNYSMEFSDEKTTGSKTSSKELANDMQIMTEPYGVPCMVEIFHFLCSLLNIVETMGLGARSNPVAFDEDVPLFALGLINSAIELGGESMGKHPKLIALIQDELFRNLMQFGLSPSPLILSMVCNVVLNLYHNLRTKMKLQLEAFFSCVIIRLAQSKYGASYQQQEGAMESLVDFCRQPTFMPEMYANLDCDITCGNIFEELGNLLSKSAFPVNCPLSAMHILALDGLIAVIHSMADRVTAASPFPEPAPLGELEEYAPFWQIKCESYEDSRYWLEFVRRKKYIKRRLMIGADHFNRDPKKGLEFLQGTHLLPETLDPQSVACFFRYTAGLDKNLVGDFLGNHDEFCVKVLHEFAKTFDFRNMNLDTALRLFLETFRLPGEAQKIQRVLEAFSERYYEQSKKILADKDSAFINTDQHNVQVKKKMTEEDFIRNNRHINAGRDLPRELLSELYHSIVKNEIRTTYEQGAGYPEMTPSRWIGLMRKSEKTPPYIVCDSRPFLDHDMFAIISGPTIAAISVVFDHAEDEDVFHTCVDGFLAVAKMSACHHLEDVLDDLVVSLCKFTTLLNPSASVEEPVLAFGDDTKARMATVTVFTIANKYADYIRTGWRNILDCILRLHKLGLLPARVASDAADDPDLANDSIPGRHLSGTPSISPMPVVGTPRRSSGLMGRFSQLLSLDTDEPRSQPTEQQLAAHQRTVQTIQKCHIDSIFTESKFLHSDSLLQLARALIWAAGRPQKGSSSPEDEDTAVFCLELLIAITLNNRDRIMLLWQGVYEHIAGIVQSTVMPCALVEKAVFGLLRICQRLLPYKESLADELLRSLQLILKLDARVADAYCEHITQEVMRLVKANAGHIKSPMGWRTVSSLLSITARHPEASESGFEALAFIMSDGAHLTQANYVLCLDTTRAFAESRVGMADRSLRALDLMAESVKCLVKWSKNMSGELKNVGDSREDISKSTQEIGEMWMRLAHGLRKVSLEQREEVRNYALLSLQRCVSAAEHISLAPVVWLQCFDQVIFNMLDDLLEIAQGHSPKEYRNMEGTLQHAMKFLSKIFLQFLDQLLALPNFRKLWLGVLSHMEKYMKSKLRGKGSDKLQELIPELLKNMLHVMKARGVLVQRSTLGGDSLWELTWLHVKGISQSLQAELFPDQ
>scaffold-MFTM-2010843-Pinus_jeffreyi
MGRPKLQTGIKAIEEEPQECGGIAKRGALACMVNSEVGAVLAVMRRNARWAGRYMAGDDQLEHSLVQSLKNLRRQIFSWQQPWHMIDPSIYLKPFMDVIRSDETGAPITGVALSAVYKILTLEVFDLNTVHVDEAMHSIVDAVTSCRFEVTDPASEEVVLMKILQVLLACMKSKTSVVLNNQDVCTIVNTCFRVVHQAGTKSELLQRVARHTMHELVRAIFAHLPELDHAEAVAAANGSDMPSVKSKVHVDGLPKEHRIDGRQFDNGSADSDSANISVAGAFASQVNYSDDKTTGTKSSTKELSNDVHILTEPYGVPCMVEIFHFLCSLLNIVETMGIGARSNPLAFDEDVPFFALGLINSAIELGGQSIGQHPKLLALIQDELFRNLMQFGLSSSPLILSMVCSIVLNLYHHLRTKLKLQLEAFFSCVIIRLAQSKYGASYQQQEVAMEALVDFCRQPTFMPEMYANLDCDITCANIFEELGNLLSRSAFPVNCPLSAMHILALDGLIAVIHSMADRVTAASPLPEPVPVKEIEEYAPFWTIKCESYEDANHWVEFVRRKKYIKRRLMIGADHFNRDAKKGLEFLQGTHLLPEKLDHQSVACFFRYTAGLDKNLVGDFLGNHDEFCVKVLHEFAKTFDFQDMNLDTALRLFLETFRLPGEAQKIQRVLEAFSERYYEQSSGILADKDAAFLLSYSLIMLNTDQHNVQVKKKMTEEDFIRNNRHINAGKDLPREYLSELYHAIVKNEIRTIYEQSLFPEMNPSRWIDLIRKSQKTPPYIVCDSRPFLDHDMFAIISGPTIAAISVVFDHAEDEDVFHTCVDGFLAVAKMSACHHLEDVLDDLVVSLCKFTTLLNPAASVEEPLLAFGDDTKARMATVTVFTIANRFGDYIRTGWRNILDCILRLHKLGLLPARVASDAAEDPDLANDSMHGKPLSGTPSISHIPVVGTPRRSSGLMGRFSQLLSLDTDEPRSQPTEQQLAAHQRTVQTIQKCHIDSIFTESKFLQAESLLQLARALIWAAGRPQKGSSSPEDEDTAVFCLELLIAITLNNRDRIMLLWQGVYEHIAGIVQSTVMPCALVEKAVFGLLRICQRLLPYKENLADELLRSLQLILKLDARVADAYCEHITQEVMRLVKANAGHIKSPMGWRTVSSLLSITARHPEASECGFEALSFIMSDGAHLTQANYVLCLDATRAFAESRVGLADRSLRALDLMTESVKCLIRWSKSVSVDWKTVGDSREDTSKSSQEIGEMWLRLAHGLRKVCLEQREEVRNYALLSLQRCLSAADAICLTPSVWLQCFDQVIFTMLDDLLEIAQGHSPKEYRNMEGTLHHAMKFLSKIFLQFLDQLFTLPNFRKLWLGVLSRMEKYMKAKLRGKGSDKLQELIPELLKNMLLILKARGVLMQRSTLGGDSLWELTWLHVKGISPSLQAELFPDLEPE
>scaffold-MHGD-2013776-Microcachrys_tetragona
YMAGDDQLEHSLVQALKSLRRQIFSWQQPWHMIDPSVYFKPFLDVIRSDETGAPITGVTLSSVYKFLTLEIFDLNTVHADETMHSIVDAVTSCRFEVTDPASEEVVLMKILQVLLACMKSKASVVLNNQDVCTIVNTCFRVVHQAGTKGELLQRVARHTMHELVRAIFAHLSELDHAEAAIATNGGERPFVKSKAHVDGLIKEGRVDNWKFDNGSVEYDSADMSASGVLAPHAHSMSNYSMDLSNEKTTGSKTSSKDLANDMQIMIEPYGVPCMVEIFHFLCSLLNIVETMGLGARSNPIAFDEDVPLFALGLINSAIELGGESIGQHPKLLTLIQDELFRNLMQFGLSPSPLILSMVCNVVLNLYHNLRTKLKLQLEAFFSCVIIRLAQSKYGASYQQQEVAMESLVDFCRQPTFMPEMYANLDCDITCGNIFEELGNLLSKSAFPVNCPLSAMHILALDGLIAVIHSMADRVTAASPFPEPSPLRELEEYVPFWQIKCESFEDARHWVEFVRRKKYIKRRLMIGADHFNRDPKKGLEFLQGTHLLPETLDPQSVACFFRYTAGLDKNLVGDFLGNHDDFCVKVLHEFAKTFDFHNMNLDTALRLFLETFRLPGEAQKIQRVLEAFSERYYEQSNKVLANKDAAFILSYSLIMLNTDQHNEKVKKKMTEDDFIRNNRDINAGRDLPREFLSELYHSIVKNEIRTTYEDIAGYPEMTPSRWIGLMRKSEKTPSYIVCDSRPFLDHDMFAIISGPTIAAISVVFDHAEDEDVFHTCVDGFLAVAKMSACHHLEDVLDDLVVSLCKFTTLLNPSASVEEPVLAFGDDTKARMATVTVFTIANRYGDYIRTGWRNILDCILRLHKLGLLPARVASDAADDPDVANDSIPGRQLSGTPSISPMPVVGTPRRSSGLMGRFSQLLSLDTDEPRSQPTEQQLAAHQRTVQTIQKCHIDSIFTESKFLHAESLLQLARALIWAAGRPQKGSSSPEDEDTAVFCLELLIAITLNNRDRIMLLWQGVYEHIAGIVQSTVMPCALIEKAVFGLLRICQRLLPYKESLADELLRSLQLILKLDARVADAYCEHITQEVMRLVKANAGHIKSPMGWRTVSSLLSITARHPEASESGFEALSFIMSDGAHLTQANYILCLDATRAFAESRVGLADRSLRALDLMAESVKCLVRWSKNKPGEWKTVGEDSSKSSQEIGEMWLRLAHGLRKVCLEQREEVRNYALLSLQRCVSAAEHMSLAPTFWLQCFDQVIFNMLDDLLEIAQGHSPKEYRNMEGTLQHAMKFLSKIFLQFLDQLLTLPNFRKLWLGVLSRMEKYMKSKLRGKGSDKLQELIPELLKNMLHVMKARGVLAQRSTLGGDSLWELTWLHVKGISQSLQAELFPDQEQE
>scaffold-NRXL-2012660-Metasequoia_glyptostroboides
MGRPKRKTEIKAIEEEPQECGGTHRRGALACMVNSEVGAVLAVMRRNARWAGRYMAGDDQLEHSLVQALKSLRRQIFSWQQPWHMIDPSVYLKPFLDVIRSDETGAQITGVALSAVYKILTLEVFDLNTIHADDAMHSIVDAVTSCRFEVTDAASEEVVLMKILQVLLACMKSKASVVLNNQDICTIVNTCFRVVHQAGSKGELLQRVARHTMHELVRAIFSHLPELDRAEAATKTNEGERSSVDPKGHVDELGKECRVDGRQFDNGTVDYDSADMLVSGVLASHSPFMINSSMEFSDEKTTSNRVSSKDLANDVQIMREPYGVPCMVEIFHFLCSLLNIVETMSIGARSNPLAFDEDVPLFALGLINSAVELGGESIGRHPKLLALIQDELFRNLMQFGLSSSPLILSMVCSIVLNLYHHLRTKLKLQLEAFFSCVIIRLAQSKYGASYQQQEVAMEALVDFCRQPTFMSEMYANLDCDITCGNIFEDLGNLLSKSAFPVNCPLSAMHILALDGLIAVIHSMADRVTAASPLPEPVPVGEIEEYVPFWEINCESFENPDHWVEFVRRKKYVKRRLMIGADHFNRDPKKGLEFLQGTHLLPEKLDPQSVACFFRYTAGLDKNLVGDFLGNHDEFCVKVLHEFAKTFDFQEMNLDTALRLFLETFRLPGESQKIQRVLEAFSERYYEQSSKVLADKDAAFLLSYSLIMLNTDQHNVQVKKKMTEDDFIRNNRHINAGKDLPREYLSELYHSIVKNEIRTSYEQGIGFPEMTPSRWIDLMRKSAKTPPYIVCDSRPFLDHDMFAIISGPTIAAISVVFDHAEDEDVFHACVDGFLAVAKMSACHHLEDVLDDLVVSLCKFTTLLNPSASVEEPVIAFGDDTKARMATVTVFTIANEYGDYIRTGWRNILDCILRLHKLGLLPARVASDAADDPDVANDSIHGKTLSGTPSISHIPVVGTPRRSSGLMGRFSQLLSLDTDEPRSQPTEQQLAAHQRTVQTIQKCHIDSIFTESKFLQAESLLQLARALIWAAGRPQKGSSSPEDEDTAVFCLELLIAITLNNRDRIMLLWQGVYEHIASIVQSTVMPCALVEKAVFGLLRICQRLLPYKESLADELLRSLQLILKLDARVADSYCELITQGVMRLVKANAGHIKSSMGWRTISSLLSITARHPEASESGFEALSFIMSDGAHLTQANYVFCLDATRAFAESRVGLADRSLRALDLMAESVKCLVRWSKMSSGDRKTVGDSREDTSKSSQEIGEMWLRLAHGFRKVCLEQREEVRNYALLSLQHCLSAAEAISLAPTIWLQCFDQVIFIMLDDLLDIAQGHSPKEYRNMEGTLLHAMKFLSKIFLQFLDQLLTLPNFRKLWLSVLSHMEKYMKSKLRGKGSEKLHELIPELLKNMLQIMKTRGVLVQRSTLGGDSLWELTWLHVKGISPSLQTELFPDQEQE
>scaffold-NVGZ-2004825-Cephalotaxus_harringtonia-2_samples_combined
MGRPKRKTEIKAIEEEPQECGGTRRRGALACMVNSEVGAVLAVMRRNARWAGRYMAGDDQLEHSLVQALKSLRRQIFSWQQPWHMIDPSVYLKPFLDVIRSDETGAPITGVALSSVYKILTLEVFDLNTINVDDAMHSIVDAVTSCRFEVTDPASEEVVLMKIMQVLLACMKSKASVVLNNQDICTIVNTCFRVVHQAGTKGELLQRVARHTMHELVRAIFSHLPELDHAEGATTTNGGERPFVDSKGHVDELGQECRVDGRQFDNGTVDYDSADMSVSGALASHTPFLINSSMEFLDEKTIGNKVSSKELPNDVQIMIEPYGVPCMVEIFHFLCSLLNIVETMGIGARSNPLAFDEDVPLFALGLINSAVELGGESIGRHPKLLALIQDELFRNLMQFGLSSSPLILSMVCSITLNLYHHLRTKLKLQLEAFFSCVIIRLAQSKYGASYQQQEVAMEALVDFCRQPTFMSEMYANLDCDITCGNIFEDLGNLLSKSAFPVNCPLSAMHILALDGLIAVIHSMADRVTAASPLPEPVPVGEIEECVPFWEINCESFEDPDHWVDFVRRKKYVKRRLMIGADHFNRDPKKGLEFLQGTHLLPEKLDQQSVACFFRYTAGLDKNLVGDFLGNHDDFCVNVLHEFAKTFDFQEMNLDTALRLFLETFRLPGEAQKIQRVLEAFSERYYEQSSKILADKDAAFLLSYSLIMLNTDQHNVQVKKKMTEEDFIRNNRHLNAGKDLPREYLSELYHSIVKNEIRTSYEQGVGFPEMTPSRWIDLMRKSEKTPPYIVCDSRPFLDHDMFAIISGPTIAAISVVFDHAEDEDVFHACVDGFHAVAKMSACHHLEDVLDDLVVSLCKFTTLLNPSTSVEEPVLAFGDDLKARMATVTVFTIANKYGDYIRTGWRNILDCILRLHKLGLLPARVASDAADDPDVANDAIHGKPLSGTPSISHIPIVGTPRRSSGLMGRFSQLLSLDTDEPRSQPTEQQLAAHQRTVQTIQKCHIDSIFTESKFLQAESLLQLARALIWAAGRPQKGNSSPEDEDTAVFCLELLIAITLNNRDRIMLLWQGVYEHIAGIVQSTVMPCALVEKAVFGLLRICQRLLPYKESLADELLRSLQLILKLDARVADAYCEHITQEVMRLVKANAGHIKSPMGWRTVSSLLSITARHPEASESGFEALSFIMSDGAHLTQANYILCLDATRAFAESRVGLADRSLRALDLMAESVKCLVRWSKTSSGDRKTVGDSREDTSKSSQEIGEMWLRLAHGFRKVCLEQREEVRNYALLSLQRCLLAAEAISLAPTVWLQCFDQVIFIMLDDLLDIAQGHSPKEYRNMEGTLHHAMKFLSKIFLQFLDQLLTLPNFRKLWLGVLSHMEKYMKSKLRGKGSEKLHELIPELLKNMLHIMKARGVLVQRSTLGGDSLWELTWLHVKGISPSLQAELFPDQEQE
>scaffold-PLYX-2013205-Falcatifolium_taxoides-2_samples_combined
MGRPKLQAEIKAIEEEPQECGGTDRRGALACMVNSEVGAVLAVMRRNARWAGHYMAGDDQSEHSLVQALKSLRRQIFSWQKPWHMIDPSVYLKPFLEVIRSDETGGPITGVALSSVYKFLTLEIFDLNTVHADETMHSIVDAVTSCRFEVTDPASEEVVLMKILQVLLACMKSKASVVLSNQDVCTIVNTCFRVVHQAGTKGELLQRVARHTMHELVRAIFAHLPELDHAEAPIATNGGERPFVKSKAHVDGLIKEGRVDSWKFADMSASGAFVAHAHSMNNYSMDFSDERTGSKTSSKDLANDMQIMIEPYGVPCMVEIFHFLCSLLNIVETMGLGARSNPIAFDEDVPLFALGLINSAIELGGESIGQHPKLLALIQDELFRNLMQFGLSPSPLILSMVCNVVLNLYHNLRTKLKLQLEAFFSCVIIRLAQSKYGASYQQQEVAMESLVDFCRQPTFMPEMYANLDCDITCGNIFEELGNLLSKSAFPVNCPLSAMHILALDGLIAVIHSMAHRVTAASPFPEPVPLRELEEYAPFWQIKCESYEDPRHWVEFVRRKKYIKRRLMIGADHFNRDPKKGLEFLQGTHLLPETLDPQSVACFFRYTAGLYKNLVGDFLGNHDDFCVKVLHEFAKTFDFHNMNLDTALRLFLETFRLPGEAQKIQRVMEAFSERYYEQSNKILANKDAAFILSYSLIMLNTDQHNEKVKKKMTEEDFIKNNRDINAGRDLPREFLSELYHSIVKNEIRTTYQDIAGYPEMTPSRWIGLMRKSEKTPPYIVCDSRPFLDHDMFAIISGPTIAAISVVFDHAEDEDVFDTCVDGFLAVAKMSACHHLEDVLDDLVVSLCKFTTLLNPSASVEEPVLAFGDDTKARMATVTVFTIANKYGDYIRTGWRNILDCILRLHKLGLLPARVASDAADDPELTNDSIPGRQLSGTPSISPIPVVGTPRRSSGLMGRFSQLLSLDTDEPRSQPTEQQLAAHQRTVQTIQKCHIDSIFTESKFLHAESLLQLARALIWATGRPQKGSSSPEDEDTAVFCLELLIAITLNNRDRIMLLWQGVYEHIAGIVQSTVMPCALIEKAVFGLLRICQRLLPYKESLADELLRSLQLILKLDARVADAYCEHITQEVMRLVKANAGHIKSPMGWRTVSSLLSITARHPDASESGFEALSFIMSDCAHLTQANYVLCLDATRAFAESRVGMADRSLRALDLMAESVKCLVRWSKNKSGEWKTVGDSREDSSKSSQEIGEMWVRLAHGLRKVCLEQREEVRNYALSSLQRCVSAAEHISLAPTVWLQCFDQVIFNMLDDLLEIAQGHSPKEYRNMEGTLQHAMKFLSKTFLQFLDQLLTLPNFRKLWLGVLSRMEKYMKSKLRGKGSDKLQELIPELLKNMLHVMKARGVLAQRSTLGGDSLWELTWLHVKGISQSLQAELFPDQEQE
>scaffold-QSNJ-2010032-Taiwania_cryptomerioides
MGRPKRKTEIKAIEEEPQECGGTHRRGALACMVNSEVGAVLAVMRRNARWAGRYMAGDDQLEHSLVQALKSLRRQIFSWQQPWHMIDPLVYLKPFLDVIRSDETGAPITGVALSAVYKILTLEVFDLNTIHVDDAMHSIVDAVTSCRFEVTDPASEEVVLMKILQVLLACMKSKASVVLNNQDICTIVNTCFRVVHQAGTKGELLQRVARHTMHELVRAIFSHLPELDHAEAATKTNEGERSSVDSKGHVDELGKECRVDGRQFDNGTVDYDSADMLVSGVLASHSSFMINSSMEFSDEKTTSNRVSSKELANDVQIMIEPYGVPCMVEIFHFLCSLLNIVETMSIGARSNPLAFDEDVPLFALGLINSAVELGGESIGRHPKLLALIQDELFRNLMQFGLSSSPLILSMVCSIVLNLYHHLRTKLKLQLEAFFSCVIIRLAQSKYGASYQQQEVAMEALVDFCRQPTFMSEMYANLDCDITCGNIFEDLGNLLSKSAFPVNCPLSAMHILALDGLIAVIHSMADRVTAASPLPEPVPVGEIEEYVPFWEINCESFENPDHWVEFVRRKKYVKRRLMIGADHFNRDPKKGLEFLQGTHLLPEKLDPQSVACFFRYTAGLDKNLVGDFLGNHDEFCVKVLHEFAKTFDFQEMNLDTALRLFLETFRLPGESQKIQRVLEAFSERYYEQSSKVLADKDAAFLLSYSLIMLNTDQHNVQVKKKMTEEDFIRNNRHINAGKDLPREYLSELYHSIVKNEIRTSYEQGIGFPEMTPSRWIDLMRKSEKTPPYIVCDSRPFLDHDMFAIISGPTIAAISVVFDHAEDEDVFHACVDGFLAVAKMSACHHLEDVLDDLVVSLCKFTTLLNPSTSVEEPVLAFGDDTKARMATVTVFTIANEYGDYIRTGWRNILDCILRLHKLGLLPARVASDAADDPDVANDSIHGKPLSGTPSISHIPVVGTPRRSSGLMGRFSQLLSLDTDEPRSQPTEQQLAAHQRTVQTIQKCHIDSIFTESKFLQAESLLQLARALIWAAGRPQKGNSSPEDEDTAVFCLELLIAITLNNRDRIMLLWQGVYEHIAGIVQSTVMPCALVEKAVFGLLRICQRLLPYKESLADELLRSLQLILKLDARVADSYCELITQGVMRLVKANAGHIKSSMGWRTVSSLLSITARHPEASESGFEALSFIMSDGAHLTQANYVLCLDATRAFAESRVGLADRSLRALDLMAESVKCLVRWSKTSSGDRKTIGDSREDTTKSSQEIGEMWLRLAHGFRKVCLEQREEVRNYALLSLQRCLLAAEAISLAPTIWLQCFDQVIFIMLDDLLDIAQGHSPKEYRNMEGTLHHAMKFLSKIFLQFLDQLLTLPNFRKLWLGVLSHMEKYMKSKLRGKGSEKLHELIPELLKNMLQIMKTRGVLVQRSTLGGDSLWELTWLHVKGISPSLQAELFPDQEQE
>scaffold-VFYZ-2006172-Thuja_plicata
MGHLNFPIAMRSIEEEPQQNGFVTRMGGSLACIVNTEVSAVLAVMRRNARWAGHYMAGDDQLDHSLIHSLKELRRQIFSWKQEWQSINPSLYLKPFLDVIRSDETGAPITGVALSAVYKILTMEVFDRRTVHVDLAMHSIVDAVTGCRFEVTDPASEEVVLMKILQVLLACMKSKMCLVLNNQDVCTIVNTCFRVVHQAGTKGELLQRTARHTMHELVRSIFAHLADLDSTGAHTNSVKRSSLMSNSHSDNVGKEYASDGNEGSSTGNGNADAETGKSFSVSSSVETDDKMADSKIGGKELANDDVLREPYGITGIVEIFHFLCSLLNIVETMGMGTGSNLLALAEDVPLFALGLINSAIELGGTSIGRHPKLLALVQDELFHNLIQFGLSSSPLILSTVCSIVLNLYHHLRCELKLQMEAFFTCVIIRLAQGKYGASYQQQEVAMEALVDFCRQPTFIFEMYANYDCEITCSNVFEDIGNLLSKNAFPVNSPLSAMHILALEGLIAVIHSMADRVSASSSLPEPTPIRDIEEYEPFWTVTCEEIEDPTQWVPFVRRKKYIKRKLMLGADHFNRDPKKGLEFLQGIHLLPEKLDPHSVACFFRYTSGLDKNLVGDFLGNHDEFCVQVLLEFSKSFDFVDMSIDTALRTFLETFRLPGEAQKIQRVMEAFAERYYEQSSQVLADKDAAFVLSYSIILLNTDQHNVQVKKKMTEEDFIRNNRRINGGKDLPREFLSELYHSILKNEIRTNYDQSIAIPEMTTSRWIDLIRKSRKTPPYIISDYRPFLDHDMFSIISGPTIAAMSVVFDHAEDEYVFQECVDGFLAVAQMCACHHLVDVLDDLVVSLCKFTTLLDPSSSVDEDVLAFGDDTKARMATVTVFTIANEYGDYIRTGWRNILDCILRLHKLGLLPARVASDAADDPDVANDSIHGKTLSGTPSISHIPVVGTPRRSSGLMGRFSQLLSLDTDEPRSQPTEQQLAAHQRTVQTIQKCHIDSIFTESKFLQAESLLQLARALIWAAGRPQKGSSSPEDEDTAVFCLELLIAITLNNRDRIMLLWQGVYEHIAGIVQSTVMPCALVEKAVFGLLRICQRLLPYKESLADELLRSLQLILKLDARVADSYCELITQGVMRLVKANAGHIKSSMGWRTISSLLSITARHPEASESGFEALSFIMSDGAHLTQANYVFCLDATRAFAESRVGMADRSLRALDLMAESVKCLVQWSKMSSGDRKTVSDSREDTSKSSQEIGEMWLRLAHGFRKVCLEQREEVRNYALLSLQRCLLAAEAISLAPTIWLQCFDQVIFIMLDDLLDIAQGHSPKEYRNMEGTLHHAMKFLSKIFLQFLDQLIALPNFRKLWLGVLSHMEKYMKTKLRGKGSEKLHELIPELLKNMLQIMKTRGVLVQRSTLGGDSLWELTWLHVKGISPSLQTELFPDQEQE
>scaffold-XLGK-2013040-Podocarpus_rubens
MGRPKLQAEIKAIEEEPQECGGTGGRGALACMVNSEVGAVLAIMRRNARWAGHYMAGDDQLEHSLVQALKSLRRQIFSWQKPWHMIDPSVYLKPFLDVIRSDETGAPITGVALSSVYKFLTLEIFDLNTVHVDETMHSIVDAVTSCRFEVTDPASEEVVLMKILQVLLACMKSKASVVLNNQDVCTIVNTCFRVVHQAGAKGELLQRVARHTMHELVRAIFAHLPELDHADAPIATNGGERPYVKSKAHVDGLIKEGRIDSWKFDNGSVDYDSADMSASGALAAHAHSMSNYSMDFSDERTTGSKTSSKELANDMQIMIEPYGVPCMVEIFHFLCSLFNIVETMGLGARSNPIAFDEDVPLFALGLINSAIELGGESIGQHPKLLALIQDELFRNLMQFGLSPSPLILSMVCNVVLNLYHNLRTKLKLQLEAFFSCVIIRLAQSKYGASYQQQEVAMESLVDFCRQPTFMPEMYANLDCDITCGNIFEELGNLLSKSAFPVNCPLSAMHILALDGLIAVIHSMAHRVTAASPFPEPVPLTELEEYAPFWQIKCESYEDPRHWVEFVRRKKYIKRRLMIGADHFNRDPKKGLEFLQGTHLLPETLDPQSVACFFRYTAGLDKNLVGDFLGNHDDFCVKVLHEFAKTFDFHNMNLDTALRLFLETFRLPGEAQKIQRVMEAFSERYYEQSIKILANKDAAFVLSYSLIILNTDQHNDKVKKKMTEEDFIKNNRTINAGRDLPREFLAELYQSIVKNEIRTTYEDIAGYPEMTPSRWIGLMRKSEKTPPYIVCDSRPFLDHDMFAIISGPTIAAISVVFDHAEDEDVFHTCVDGFLAVAKMSACHHLEDVLDDLVVSLCKFTTLLNPSASVEEPVLAFGDDTKARMATVTVFTIANRYGDYIRTGWRNILDCILRLHKLGLLPARVASDAADDPDLTNDSIPGRQLSGTPSISPMPVVGTPRRSSGLMGRFSQLLSLDTDEPRSQPTEQQLAAHQRTVQTIQKCHIDSIFTESKFLHAESLLQLARALIWAAGRPQKGSSSPEDEDTAVFCLELLIAITLNNRDRIMLLWQGVYEHIVGIVQSTVMPCALIEKAIFGLLRICQRLLPYKESLADELLRSLQLILKLDARVADAYCEHITQEVMRLVKANAGHIKSPMGWRTVSSLLSITARHPDAAESGFESLSFIMSDCAHLTQANYVLCLDAARAFAESRVGLADRSLRALDLMAESVKCLVKWSKNKSGEWKTVGDSRDDSSKSSQEIGEMWVRLAHGLRKVCLEQREEVRNYALLSLQRCVSAAEHISLAPTVWLQCFDQVIFNLLDDLLEIAQGHSPKEYRNMEGTLQHAMKFLSKTFLQFLDQLLALPNFRKLWLGVLSRMEKYMKSKLRGKGSDKLQELIPELLKNMLLVMKARGVLAQRSTLGGDSLWELTWHHVKGISQSLQAELFPDQEQETEMDRRSDEYSSAA
>scaffold-AKXB-2068299-Phaeomegaceros_coriaceus
EDTLIHSLKLLRRRIFSWHHPWQTISPNLYLAPFLEVIRSDETGAPITGVALSAVYKILTLEVFNAETAHVEVAMHSIVDSVTSCRFEVTDPASEEIVLMKILQVLLACVKTGAGIVLSNGDVLNVVKTCFRVVHQAGSKGELLQRTARHTMQELVRTIFSRLPHVSSPPAVTASVQVEQYFKNGSAYQEEIRNVEGTNVTSHANGSSEKDPDASSPGEDRTPQLHQQFQSGSTTMPLAPLQDADAEDWTPDSSSRHGYHQSPSSREPYGVLCMVEIFQFLCSLLNVGDSLGPGQSLLASDEDALFALGLINSSLELGGQAFGHHPKLLALVQDELCRNLIHMGLSRQPLVLSLTGSIVLNLYHHLRQHLKLQLEAFLSFVIIRLAQGRYGATYQEQEVAMEALVDFCRQPRFMAEMYANFDCDITCSNMFEDLGNLLSKSAFPVNCPLSAMHVLALEGLLAVIHSMADRVDSSSIPGQVATFGDSQEYEPFWTLRCENYGDPKSWVHFVRRCKYIKRRLMIGADHFNRDPKKGLEFLQAIRFLPEKLDPRSVACFFRYTSGLDKGLLGDFLGDPDEFCLDVLSEFAKTFDFTDLSLDSALRSFLESFRLPGEAQKISRVLDAFAERYYEQSSGILANKDAAYVLAYSVIMLNTDQHNVRVKQKMTEEDFIRNNRSINGGEDLPRDMLSELYHCIVRHEIRVSYDNGTSSGDMTYSCWVELLRRSRTMSPYIECDAALLDHDMFAMISGPTIAAISVVFDHAEEEEVQKACVDGFLAVAKIAASYRLDDVLDDLAVSLCKFTTLLNPTVFVEEPAIAFGGDTKARMAAVTVFTIANKFGDYIRSGWRNILDCILRLHKLGLLASRVSSDGSDDIDSVSSSGHGKPVTGSHAIVPAPAVGVRRKSSSLMSRFSQLLSLESDEPRLQPTEQQLAAHQRTLRTIEACHIDNIFTDSKFLQADSLMELVKALIGATGRTPKGNSLEDEDTAVFCLELLIAITLNNRDRIMLLWQGVYDHMAGIIQGSTTPSLLAEKAVFGLLHICQRLLPYKENLSEELLQSLQLILKLDARVADEFCERITQEVMQLVRTNAGHIKSALGWRTITSLLTITARHPEASDPGFEALVFIMADGVHMMEANYVLCLDAAQAFAESRTGGNDRSMRALDLLAGSVTCLMQWTPVADADPKGENGKVAREPADMWLRLAQGLKKVCLDQREDVRNYALSALQRCIIAADDLDFGPTVRARCFEQVVFVLLEDVLDIASKQSSKEYRNMEGTLYYAMKFMSKIFLQFLGHLFTLPSFQGLWLTVLSHMEKYMKVTLRGRASDRLQEQVPEILKNMLLVMHARGVLQRSSLGGDSLWENTWRQVQIISPWLQSDMFVEP
>scaffold-ANON-2008199-Leiosporoceros_dussii-B
MTAGTLACMVNSEIGAVLAVMRRNNRWGTRYAGHDDQLEHSLIHSLKVLRRRIFSWDHPWDTISPNMYLIPFLEVIRSDETGAPITGVALSAVYKILTLGVFNAKTAHVDEAMHSLVDSVTSCRFEVTDPASEEIVLMKILQVLLACVKSGAGVVLSNSDVLNVVNTCFRVVHQAASKGELLQRIARHTMHELVRTIFSRLPHVSLQPGASPSGQPDPVSGNDSSHEGFRAGAGEESSGSTTGNGTNVTALSEADPVRGSSSEDGSQRPPRFSSSSPRHSLNSFNDTNSEEWRGGGNYNGYHGDGPATEPYGVLCIVEIFHFLCSLLNPNDPSGLGQSLLASDEDVPLFALGLINSALELGGPSFGQHPKLLALVQDELCRNLLHMGLSRQPLVLSVTCSIMLNLYHHLRWHVKLQLEAFFCYVIIRLAQGRQGATYQEQEVAMEGLVDFCRQPSFMAEMYANFDCDITCTNLFEDLGNLLSKSAFPVNCPLSAMHVLALDGLLAIIHSMADRIDVASVPSHGRTIVEPEDYVPFWTIKCENYDDPACWTQFVRRCKYIKRRLMIGADHFNRDPKKGLEFLQVIRFLPEKLDSRSVACFFRYTSGLNKSLLGDFLGDPDEFALDVLTEFARTFDFSDMSLDGALRTFLESFRLPGEAQKISRVLDAFAARYYEQSSGILANKDAAMVLSYSVIMLNTDQHNVRVRHKMTEEDFIKNNRSINAGEDLPREMLSELYHSIARDEIRVAYENGSGASDMTYSRWIDLMRRSRTTSPYIECKAAPLLDYDMFAMVSGPTIAAISVVFDHAEDEEVLQACVDGFLAVAKISASHRLEDVLDDLAVSLCKFTTLLNPVGSVEEPAIAFGGDTKARKATVTVFTIANRFGDYIRSGWRNILDCILRLHKLGLLASRVANDVADDNDAMSSSSHGRIVPSSQAIVPAASVGARRKTAGLMSRFSQLLSLESDEPRLQPTEQQLAAHQRTLLTIEACHIDNIFTDSKFLQAESLRELAKALIGAAGRSPKGVMLEDEDTAVFCLELLIAVTLNNRDRIMLLWQSVYEHMAGIVQSSLTPNLLVEKAVLGLLHICQRLLPYKEELAEELLRSLQLILKLDARVADEFCERITQEVLHLVRANAGHIKSTVGWRTVTSLLTITARHPEASAPGFEALAFIMADGVHLMPANYVLCLNAARAFAESRTGGNERSMRALDLLAESVNSLVQWTKVTDMDPRAGPGMTAEDGKVVQELAEMWLGLAQGLLKVCVDQREEVRNYALFSLQRCIIAADDLYLTPTDWAHCFDKVVFVLLEELLDIARKQSAKEFRSMEGTLYEAMKFMSKVFLHFLDPLFELPSFRTLWLNVLGHMEKYMTVKLRGKASDRLQEQVPEILKNMLLVMHTRGVLMQRSTLGCDSLWDHSWQQVQAISPLLE
>scaffold-BSNI-2052957-Anthoceros_agrestis-B
DGGTLACMVNAEIGAVLAVMRRNARWGTRYMAGHDDQHEHSLMHALKMLRRRIFSWHQPWQTISPIIYLSPFLEVIRSDETGAPITGVALSAVYKILTLQVFTARTAHVGEAMHSIVDCVTSCRFEVTDPASEEIVLMKILHVLLACVKTGAGAVLSNGDVLNVVNTCFRVVHQAGSKGELLQRTARHAMHELVRTIFSRLPLVTAHSGTTPSSQFEQSSCNSSASGELQTEGTVSGQANGASVLGLSSTGSNDGSSLEDGTQKLPPQLSPSSPGLALSDGSNFQDWGAVNKMDGHQGDAASRESYGVMCMVEIFHFLCSLLNVGDPMGPGQSVLASDEDVPLFALGLINSALELGGQSFGQHPKLLALVQDELCRNLIQMGLSRQPLVLSMACSIVLNLYHHLRSHVKLQLEAFFSYVIIRLAQGRYGATYQEQEVAMEALVDFCRQPRFMVEMYANFDCDITCSNLFEDLGNLLSKSAFPVNCPLSAMHVLALEGLLAVIHSMADRVDVASVPSSGPAIEEGQEYVPFWTVQCENYEDPQCWVQFVRRCKYIKRRLMIGADHFNRDPKKGLEFLQVIRFLPEKLDPRSVACFFRYTSGLDKSLLGDFLGDPDEFCLDVLVEFARTFDFTDMSLDSALRTFLESFRLPGEAQKISRVLDAFAERYYEQSSGILANKDAAYVLAYSVIMLNTDQHNVRVKKKMSEEDFIKNNRSINGGEDLPREMLLDLYHSIVRDEIKVSYDHGTASGDMTYSRWVDLMRRSRTTSPYIQCDMAQLLDNDMFAMISGPTIAAISVVFDHAEEEEVQQACVDGFLAVAKIAASYRLEDVLDDLAVSLCKFTTLLNPTMSVEEPAIAFGGDTKARMAALAVFTIANKFGDYIRGGWRNILDCILRLHKLGLLASRVASDIADETDGMTSSAHGKVFPVNQALLPAPTGGARRKSSGLMSRFSQLLSLESEEPRLQPTEQQLAAHQRTLRTIEACHIDNIFTDSKFLQADSLLELAKALIGAAGRSTKGTTPEDEDTAVFCLELLIAITLNNRDRIMLLWQGVYEHMAGIVQTATTPTPLVEKAVFGLLHICQRLLPYKENLSEELLRSLQLILKLDARVADEFCERITQEVMQLVRANAGHIKSMAGWRTVTSLLTMTARHPEASDPGFEALVFIMAEGAHMLPANYVLCLDAARAFAESRTGGNDRSIRALDLLSESVTCLVQWRKVANADANPAGEAGENGKVIQELADMWLRLAQGLRKVCLDHREEVRNYALSALQRCIIAADDLNASPSVLAHCFDQIVFPLLDDLLDIASRQSSKEFRSMEGTLYQAMKFMSKSFLHFLDHLSALPSFRTLWLAVLGHMEKYLKLRLRGKASDRLQEQVPEILKNMLLVMHTRGVLMQRSTLGGDSLWEQSWPQVQAISPWLQDDMFPE
>scaffold-DXOU-2005882-Nothoceros_aenigmaticus
LLASDEDALFALGLINSSLELGGQAFGHYPKLLALVQDELCRNLIHMGLSRQPLVLSLTCSIVLNLYHHLREHLKLQLEAFLSFVIIRLAQGRYGATYQEQEVAMEALVDFCRQPRFMAEMYANFDCDITCSNMFEDLGNLLSKGAFPVNCMHVLALEGLLAVIHSMADRVDSSTIPGHAATFGDSQEYEPFWTLKCENYSDPKSWIQFVRRCKYIKRRLMIGADHFNRDPKKGLEFLQAIRFLPEKLDPRSVACFFRYTSGLDKGLLGDFLGDPDDFCLDVLNEFAKTFDFTDLSLDSSLRSFLESFRLPGEAQKIARVLDAFAERYYEQSSGILANKDAAYVLAYSVIMLNTDQHNVRVKHKMSEEDFIRNNRSINAGEDLPREMLSELYHCIVRHEIRVSYDHGTSSGDMTYSRWVELMRKSRTMSPYIECDASLLDHDMFAMISGPTIAAISVVFYHAEEEEVQKACVD
>scaffold-DXOU-2037234-Nothoceros_aenigmaticus
LKLDARVADEFCERITQEVMQLVRTNAGHIKSALGWRTITSLLTITARHPEASEPGFEALVFIMADGVHMMEANYVLCLDAAQAFAESRTGGNDRSMRALDLLAGSVTCLMQRTPGADADPKGESGKVAREAPDMWLRLAQGLKKVCLDQRDEVRNYALSALQRCVIAADDMDFSPTVRARCFEQAVFVLLEDLLDIASKQSSKEYRNMEGTLYYAMKFMSKIFLQFLGHLYTMPSFQALWLAVLSHMEKYMKVTLRGRASDRLQEQVPEILKNMLLVMHARGVLLQRSNLGGDSLWENTWRQVQVISPWLQSDMFVEPDVPGLQEPKADT
>scaffold-FAJB-2057751-Paraphymatoceros_hallii
ALACMVNAEIGAVLAVMRRNARWGTRYMAGHDDQHEDTLIHSLKLLRRRIFSWHHPWQTISPSLYLAPFLEVIRSDETGAPITGVALSAVYKILSLEVFNAKTAHVEVAMHSIVDSVTSCRFEVTDPASEEIVLMKILQVLLACVKTGAGIVLSNSDVLNVVNTCFRVVHQAGSKGELLQRTARHTMQELVRTIFSRLPHVTLPTGVTSSLQLEQSSRNGSAYQEGGRMDGSAGTTATPHANGSGLSERDPDTSSPVEDRNHLQQQYPPPSTTSVSAPLQDADAEDWAGDSGRHGYPGSTGSSREPYGVLCMVEIFHFLCSLLNVGDSLGPGQSLLASDEDALFALGLINSTLELGGQAFGHHPKLLALVQDELCRNLIHMGLSRQPLVLSLTCSIVLNLYHHLRQHMKLQLEAFLSFVIIRLAQGRYGATYQEQEVAMEALVDFCCQPRFMAEMYANFDCDITCSNMFEDLGNLLSKSAFPVNCPLSAMHVLALEGLLAVIHSMADRVDISSVPAHVTTFGESQEYEPFWTLRCENYSDPQSWVHFVRRCKYIKRRLMIGADHFNRDPKKGLEFLQAIRFLPEKLDPRSVACFFRYTTGLDKGLLGDFLGDPDEFCLDVLSEFARTFDFTDLSLDGALRSFLESFRLPGEAQKIARVLDAFAERYYEQSSGILANKDAAYVLAYSVIMLNTDQHNVRVKRKMSEEDFIRNNRSINGGDDLPREMLSDLYHSIVRHEIRVSYDSGTSSGDMTYSRWVDLMRRTRTMSPYIECDAALLDHDMFAMISGPTIAAISVVFDHAEEEEVQKACVDGFMAVAKIAASYRLDDVLDDLAVSLCKFTTLLNPTTSAEEPAIAFGGDTKARMAAVTVFTIANKFGDYIRSGWRNVLDCILRLHKLGLLASRVSSDVSDEADSISGSGHGKPLPGSHALVPAPAVGVRRKSSSLMSRFSQLLSLESDEPRLQPTEQQLAAHHRTLRTIEACHIDNIFTDSKFLQADSLMELVKALIGAAAGRSPKGNLLEDEDTAVFCLELLIAITLNNRDRIMLLWQGVYEHMAGIIQGSTTPSLLAEKAVFGLLHICQRLLPYKENLSEELLQSLQLILKLDARVADEFCERITQEVMQLVKTNAGHIQSALGWRTITALLTITARHPEASDPGFEALVFIMADGVHMMAANYVLCLDAAQAFAESRTGGNDRSMRALDLLAGSVTCLTQWTKGAGTDCKPGVGTGEHGKLAKEPAEMWLRLAQGLKKVCLDQREDVRNYALSALQRCIIAADDLDFSPTVRARCFEQVVFVLLEDLLDIASRQSLKEYRNMEGTLYHAMKFMSKVFLQFLGHLFALPNFQALWLTVLSHMEKYMKVTLRGRASDRLQEQVPEILKNMLLVMHDRGVILQRSSLGGDSLWENTWPQVQLISPWLQNDM
>scaffold-RXRQ-2134456-Phaeoceros_carolinianus-sporophyte
DGGTLACMVNAEIGAVLAVMRRNARWGTRYMAGHDDQHEHSLMHALKMLRRRIFSWHQPWQTISPIIYLSPFLEVIRSDETGAPITGVALSAVYKILTLQVFTARTAHVGEAMHSIVDCVTSCRFEVTDPASEEIVLMKILHVLLACVKTGAGAVLSNGDVLNVVNTCFRVVHQAGSKGELLQRTARHAMHELVRTIFSRLP
>scaffold-RXRQ-2142292-Phaeoceros_carolinianus-sporophyte
ESYGVMCMVEIFHFLCSLLNVGDPMGPGQSVLASDEDVPLFALGLINSALELGGQSFGQHPKLLALVQDELCRNLIQMGLSRQPLVLSMACSIVLNLYHHLRSHVKLQLEAFFSYVIIRLAQGRYGATYQEQEVAMEALVDFCRQPRFMVEMYANFDCDITCSNLFEDLGNLLSKSAFPVNCPLSAMHVLALEGLLAVIHSMADRVDVASVPSSGPAIEEGQEYVPFWTVQCENYEDPQCWVQFVRRCKYIKRRLMIGADHFNRDPKKGLEFLQVIRFLPEKLDPRSVACFFRYTSGLDKSLLGDFLGDPDEFCLDVLVEFARTFDFTDMSLDSALRTFFESFRLPGEAQKISRVLDAFAERYYEQSSGILANKDAAYVLAYSVIMLNTDQHNVRVKRKMSEEDFIKNNRSINGGEDLPREMLLDLYHSIVRDEIKVSYDHGTASGDMTYSRWVDLMRRSRTTSPYIQCDMAQLLDNDMFAMISGPTIAAISVVFDHAEEEEVQQACVDGFLAVAKIAASYRLEDVLDDLAVSLCKFTTLLNPTMSVEEPAIAFGGDTKARMAALAVFTIANKFGDYIRGGWRNILDCILRLHKLGLLASRVASDIADETDGMTSSAHGKVFPGNQALLPTPTGGARRKSSGLMSRFSQLLSLESEEPRLQPTEQQLAAHQRTLRTIEACHIDNIFTDSKFLQADSLLELAKALIGAAGRSTKGTTPEDEDTAVFCLELLIAITLNNRDRIMLLWQGVYEHMAGIVQTATTPTPLVEKAVFGLLHICQRLLPYKENLSEELLRSLQLILKLDARVADEFCERITQEVMQLVRANAGHIKSMAGWRTVTSLLTMTARHPEASDPGFEALVFIMAEGAHMLPANYVLCLDAARAFAESRTGGNDRSIRALDLLSESVTCLVQWRKVANADANPAGEAGENGKVIQELADMWLRLAQGLRKVCLDHREEVRNYALSALQRCIIAADDLNASPSVLAHCFDQIVFPLLDDLLDIASRQSSKEFRSMEGTLYQAMKFMSKSFLHFLDHLSALPSFRTLWLAVLGHMEKYLKLRLRGKASDRLQEQVPEILKNMLLVMHTRGVLMQRSTLGGDSLWEQSWPQVQAISPWLQDDMFPE
>scaffold-RXRQ-2142321-Phaeoceros_carolinianus-sporophyte
ALACMVNAEIGAVLAVMRRNARWGTRYMAGHDDQHEDTLIHSLKLLRRRIFSWHHPWQTISPSLYLAPLLEVIRSDETGAPITGVALSAVYKILSLEVFNAKTAHVEVAMHSIVDSVTSCRFEVTDPASEEIVLMKILQVLLACVKTGAGIVLSNSDVLNVVNTCFRVVHQAGSKGELLQRTARHTMQELVRTIFSRLPHVTLPTGVTSSLQLEPSSRNGSAYQEGGRMDSSASTTATPHANGSGLSERDPDASSPVEDRNHLQQQYPPLSTTSVSAPLQDADAEDWAGDSGRHGYPGSTGSSREPYGVLCMVEIFHFLCSLLNVGDSLGPGQSLLASDEDALFALGLINSSLELGGQAFGHHPKLLALVQDELCRNLIHMGLSRQPLVLSLTCSIVLNLYHHLRQHMKLQLEAFLSFVIIRLAQGRYGATYQEQEVAMEALVDFCRQPRFMAEMYANFDCDITCSNMFEDLGNLLSKSAFPVNCPLSAMHVLALEGLLALIHSMADRVDISFVPAHVATFGESQEYEPFWTLRCENYSDPQSWVHFVRRCKYIKRRLMIGADHFNRDPKKGLEFLQAIRFLPEKLDPRSVACFFRYTTGLDKGLLGDFLGDPDEFCLDVLSEFARTFDFTDLSLDGALRSFLESFRLPGEAQKIARVLDAFAERYYEQSSGILANKDAAYVLAYSVIMLNTDQHNVRVKKRMSEEDFIRNNRSINGGDDLPREMLSDLYHSIARHEIKVSYDSGTSSGDMTYSRWVDLMRRTRTMSPYIECDAALLDHDMFAMISGPTIAAISVVFDHAEEEEVQKACVDGFMAVAKIAASYRLDDVLDDLAVSLCKFTTLLNPTVFVEEPAIAFGGDTKARMAAVTVFTIANKFGDYIRSGWRNVLDCILRLNKLGLLASRVSSDVSDDVDSISGSGHGKPVPGSHALVPAPAVGVRRKSSSLMSRFSQLLSLESDEPRLQPTEQQVAAHQRTLRTIEACHIDNIFTDSKFLQADSLMELVKALIGAAAGRSPKGNLLEDEDTAVFCLELLIAITLNNRDRIMLLWQGVYEHMAGIIQGSTTPSLLAEKAVFGLLHICQRLLPYKENLSEELLQSLQLILKLDARVADEFCERITQEVMQLVKTNAGHIQSALGWRTITALLTITARHPEASDPGFEALVFIMADGVHMMAANYVLCLDAAQAFAESRTGGNDRSMRALDLLAGSVTCLTQWTKGAGTDCQPGVGTGEHGKVAKEPAEMWLRLAQGLKKVCLDPREDVRNYALSALQRCIIAADDLDFSATIIARCFEQVVFVLLEDLLDIASRQSSKEYRNMEGTLYYAMKFMSKVFLQFLGHLFGLPNFQALWLTVLSHMEKYMKMTLRGRASDRLQEQVPEILKNMLLVMHDRGVLLRRSSLGGDSLWENTWRQVQLISPWLQNDM
>scaffold-TCBC-2011967-Nothoceros_vincentianus
ALACMVNAEIGAVLAVMRRNARWGTRYMAGHDDQHEDTLIHSLKLLRRRIFSWHHPWQTINPSSYLAPFLEVIRSDETGAPITGVALSAVYKILTLEVFNAKTAHVEVAMHSIVDSVTSCRFEVTDPASEEIVLMKILQVLLACVKTGAGIVLSNGDVVNVVKTCFRVVHQAGSKGELLQRTARHTMQELVRTIFSRLPHVSSPTAVTASVQVEQYFKNGSAYQDEVRMVVEGTNVPSHSNGLSEKDPAASSRVEDRTSQIHQQFQSMSTTVPLDPLQDADAEDWTPDSSRHGYHQSPSSREPYGVLCMVEIFQFLCSLLNVGDSLGPGQSLLASDEDALFALGLINSSLELGGQAFGHYPKLLALVQDELCRNLIHMGLSRQPLVLSLTCSIVLNLYHHLREHLKLQLEAFLSFVIIRLAQGRYGATYQEQEVAMEALVDFCRQPRFMAEMYANFDCDITCSNMFEDLGNLLSKSAFPVNCPLSAMHVLALEGLLAVIHSMADRVDSSTIPGHAATFGDSQEYEPFWTLKCENYSDPKSWIQFVRRCKYIKRRLMIGADHFNRDPKKGLEFLQAIRFLPEKLDPRSVACFFRYTSGLDKGLLGDFLGDPDDFCLDVLSEFAKTFDFTDLSLDSSLRSFLESFRLPGEAQKIARVLDAFAERYYEQSSGILANKDAAYVLAYSVIMLNTDQHNVRVKHKMSEEDFIRNNRSINAGEDLPREMLSELYHCIVRHEIRVSYDHGTSSGDMTYSRWVELMRKSRTMSPYIECDASLLDHDMFAMISGPTIAAISVVFDHAEEDEVQKACVDGFLAVAKIAASYRLDDVLDDLSVSLCKFTTLLNPTIFVEEPAIAFGGDTKARMAAVTVFTIANKFGDYIRSGWRNILDCILRLHKLGLLASRVSSDGSDDIDSVSSSGHGKPVSGSHAIVPAPAVGVRRKSSSLMSRFSQLLSLESDEPRLQPTEQQLAAHQRTLRTIEACHIDNIFTDSKFLQADSLMELVKALIGATGRTPKSNSLEDEDTAVFCLELLIAITLNNRDRIMLLWQGVYDHMTGIIQGSTTPSLLAEKAVFGLLHICQRLLPYKENLSEELLQSLQLILKLDARVADEFCERITQEVMQLVRTNAGHIKSALGWRTITSLLTITARHPEASDPGFEALVFIMADGVHMMEANYVLCLDAAQAFAESRTGGNDRSMRALDLLAGSVTCLMQRTPVADADPNGESGKVAREAPDMWLRLAQGLKKVCLDQRDEVRNYALSALQRCIIAADDMDFSPTVRARCFEQVVFVLLEDLLDIASKQSSKEYRNMEGTLYYAMKFMSKIFLQFLGHLYTMPSFQALWLAVLSHMEKYMKVTLRGRASDRLQEQVPEILKNMLLVMHARGVLLQRSNLGGDSLWENTWRQVQVISPWLQSDMFVEP
>scaffold-TCBC-2011968-Nothoceros_vincentianus
ALACMVNAEIGAVLAVMRRNARWGTRYMAGHDDQHEDTLIHSLKLLRRRIFSWHHPWQTINPSSYLAPFLEVIRSDETGAPITGVALSAVYKILTLEVFNAKTAHVEVAMHSIVDSVTSCRFEVTDPASEEIVLMKILQVLLACVKTGAGIVLSNGDVVNVVKTCFRVVHQAGSKGELLQRTARHTMQELVRTIFSRLPHVSSPTAVTASVQVEQYFKNGSAYQDEVRMVVEGTNVPSHSNGLSEKDPAASSRVEDRTSQIHQQFQSMSTTVPLDPLQDADAEDWTPDSSRHGYHQSPSSREPYGVLCMVEIFQFLCSLLNVGDSLGPGQSLLASDEDALFALGLINSSLELGGQAFGHYPKLLALVQDELCRNLIHMGLSRQPLVLSLTCSIVLNLYHHLREHLKLQLEAFLSFVIIRLAQGRYGATYQEQEVAMEALVDFCRQPRFMAEMYANFDCDITCSNMFEDLGNLLSKSAFPVNCPLSAMHVLALEGLLAVIHSMADRVDSSTIPGHAATFGDSQEYEPFWTLKCENYSDPKSWIQFVRRCKYIKRRLMIGADHFNRDPKKGLEFLQAIRFLPEKLDPRSVACFFRYTSGLDKGLLGDFLGDPDDFCLDVLSEFAKTFDFTDLSLDSSLRSFLESFRLPGEAQKIARVLDAFAERYYEQSSGILANKDAAYVLAYSVIMLNTDQHNVRVKHKMSEEDFIRNNRSINAGEDLPREMLSELYHCIVRHEIRVSYDHGTSSGDMTYSRWVELMRKSRTMSPYIECDASLLDHDMFAMISGPTIAAISVVFDHAEEDEVQKACVDGFLAVAKIAASYRLDDVLDDLSVSLCKFTTLLNPTIFVEEPAIAFGGDTKARMAAVTVFTIANKFGDYIRSGWRNILDCILRLHKLGLLASRVSSDGSDDIDSVSSSGHGKPVSGSHAIVPAPAVGVRRKSSSLMSRFSQLLSLESDEPRLQPTEQQLAAHQRTLRTIEACHIDNIFTDSKFLQADSLMELVKALIGATGRTPKSNSLEDEDTAVFCLELLIAITLNNRDRIMLLWQGVYDHMTGIIQGSTTPSLLAEKAVFGLLHICQRLLPYKENLSEELLQSLQLILKLDARVADEFCERITQEVMQLVRTNAGHIKSALGWRTITSLLTITARHPEASDPGFEALVFIMADGVHMMEANYVLCLDAAQAFAESRTGGNDRSMRALDLLAGSVTCLMQRTPVADADPNGESGKVAREAPDMWLRLAQGLKKVCLDQRDEVRNYALSALQRCIIAADDMDFSPTVRARCFEQVVFVLLEDLLDIASKQSSKEYRNMEGTLYYAMKFMSKIFLQFLGHLYTMPSFQALWLAVLSHMEKYMKVTLRGRASDRLQEQVPEILKNMLLVMHARGVLLQRSNLGGDSLWENTWRQVQVISPWLQSDMFVEP
>scaffold-TWUW-2052533-Anthoceros_agrestis-A
DGGTLACMVNAEIGAVLAVMRRNARWGTRYMAGHDDQHEHSLMHALKMLRRRIFSWHQPWQTISPIIYLSPFLEVIRSDETGAPITGVALSAVYKILTLQVFTARTAHVGEAMHSIVDCVTSCRFEVTDPASEEIVLMKILHVLLACVKTGAGAVLSNGDVLNVVNTCFRVVHQAGSKGELLQRTARHAMHELVRTIFSRLPLVTAHSGTTPSSQFEQSSCNSSASGELQTEGTVSGQANGASVLGLSSTGSNDGSSLEDGTQKLPPQLSPSSPGLALSDGSNFQDWGAVNKMDGHQGDAASRESYGVMCMVEIFHFLCSLLNVGDPMGPGQSVLASDEDVPLFALGLINSALELGGQSFGQHPKLLALVQDELCRNLIQMGLSRQPLVLSMACSIVLNLYHHLRSHVKLQLEAFFSYVIIRLAQGRYGATYQEQEVAMEALVDFCRQPRFMVEMYANFDCDITCSNLFEDLGNLLSKSAFPVNCPLSAMHVLALEGLLAVIHSMADRVDVASVPSSGPAIEEGQEYVPFWTVQCENYEDPQCWVQFVRRCKYIKRRLMIGADHFNRDPKKGLEFLQVIRFLPEKLDPRSVACFFRYTSGLDKSLLGDFLGDPDEFCLDVLVEFARTFDFTDMSLDSALRTFLESFRLPGEAQKISRVLDAFAERYYEQSSGILANKDAAYVLAYSVIMLNTDQHNVRVKKKMSEEDFIKNNRSINGGEDLPREMLLDLYHSIVRDEIKVSYDHGTASGDMTYSRWVDLMRRSRTTSPYIQCDMAQLLDNDMFAMISGPTIAAISVVFDHAEEEEVQQACVDGFLAVAKIAASYRLEDVLDDLAVSLCKFTTLLNPTMSVEEPAIAFGGDTKARMAALAVFTIANKFGDYIRGGWRNILDCILRLHKLGLLASRVASDIADETDGMTSSAHGKVFPVNQALLPAPTGGARRKSSGLMSRFSQLLSLESEEPRLQPTEQQLAAHQRTLRTIEACHIDNIFTDSKFLQADSLLELAKALIGAAGRSTKGTTPEDEDTAVFCLELLIAITLNNRDRIMLLWQGVYEHMAGIVQTATTPTPLVEKAVFGLLHICQRLLPYKENLSEELLRSLQLILKLDARVADEFCERITQEVMQLVRANAGHIKSMAGWRTVTSLLTMTARHPEASDPGFEALVFIMAEGAHMLPANYVLCLDAARAFAESRTGGNDRSIRALDLLSESVTCLVQWRKVANADANPAGEAGENGKVIQELADMWLRLAQGLRKVCLDHREEVRNYALSALQRCIIAADDLNASPSVLAHCFDQIVFPLLDDLLDIASRQSSKEFRSMEGTLYQAMKFMSKSFLHFLDHLSALPSFRTLWLAVLGHMEKYLKLRLRGKASDRLQEQVPEILKNMLLVMHTRGVLMQRSTLGGDSLWEQSWPQVQAISPWLQDDMFPE
>scaffold-UCRN-2054134-Megaceros_flagellaris
ALACMVNAEIGAVLAVMRRNARWGTRYMAGHDDQHEDTLIHSLKFLRRRIFSWHHPWHTISPSLYLTPFLEVIRSDETGAPITGVALSAVYKILTLEVFNAQTAHVEVAIHSIVDSVTSCRFEVTDPASEEIVLMKILQVLLACVKTGAGIVLSNGDVVNVVKTCFRVVHQAGSKGELLQRTARHTMQELVRTIFSRLPLVSSPAAVTPSVQADQYFKNGSAYQDEVRTVVEVNDGTSHANGYSEKDPDASSPVDDRTPQLHQQFQSMSTAMPSQDAEAEDWTPESSRHGYHQSPGSKEPYGVQCMVEIFQFLCSLLNVGDSLGPGQGLLASDEDALFALGLINSSLELGGEAFGHHPKLLALVQDELCRNLVHMGLSRQPLVLSLTCSIVLNLYHHLRQHLKLQLEAFLSFVIIRLAQGRYGATYQEQEVAMEALVDFCRQPRFMAEMYANFDCDITCSNMFEDLGNLLSKSAFPVNCPLSAMHVLALEGLLAVIHSMADRVDSSTIPGHVATFGDSQEYEPFWALRCENYGDPKSWIHFVRRCKYIKRRLMIGADHFNRDPKKGLEFLQAIRFLPEKLDPRSVACFFRYTTGLDKGLLGDFLGDPDDFCLDVLSEFARTFDFTDLGLDSALRSFLESFRLPGEAQKIARVLDAFAERYYEQSSGILANKDAAYVLAYSVIMLNTDQHNVRVKRKMSEEDFIRNNRSINAGEDLPRHMLSELYHCIVRHEIRVSYDNGTSSGDMTYSRWVELMRRSKTMSPYIECDAALLDHDMFAMISGPTIAAISVVFDHAEEEEVQKACVDGFLAVAKIAASYRLDDVLDDLAVSLCKFTTLLNPTIFVEEPAIAFGGDTKARMAAVTVFTVANKFGDYIRSGWRNILDCILRLHKLGLLASRVSSEGSDDIDSVSSSGHGKSVAGSHAIVPAPAVGVRRKSSSLMSRFSQLLSLESDEPRLQPTEQQLAAHQRTLRTIEACHIDNIFTDSKFLQADSLMELVKALIGATGRTPKGSSLEDEDTAVFCLELLIAITLNNRDRIMLLWQGVYDHMAGIIQGSTTSSPLAEKAVFGLLHICQRLLPYKENLSEELLQSLQLILKLDARVADDFCERITQEVMQLVRTNAGHIKSALGWRTITSLLTITARHPEASDPGFEALVFIMADGVHMMDSNYVLCLDAAQAFAESRTGGNDRSMRALDLLAGSVACLMQRTPVADADPKGENAKMTREAPDMWLRLAQGLKKVCLDPRDEVRNYALSALQRCIIAADDMDFSPAVRARCFEQVVFVLLEDLLDIASKQSSKEYRNMEGTLYYAMKFMSKIFLQFLGHLITMSSFQTLWLIILSHMEKYMKVTLRGRASDRLQEQVPEILKNMLLVMHARGVLLQRSSLGGDGMWENTWHQVQIISPWLQSDMFVEPDATGSQEPKAD
>scaffold-WCZB-2120114-Phaeoceros_carolinianus-gametophyte
ALACMVNAEIGAVLAVMRRNARWGTRYMAGHDDQHEDTLIHSLKLLRRRIFSWHHPWQTISPSLYLAPFLEVIRSDETGAPITGVALSAVYKILSLEVFNAKTAHVEVAMHSIVDSVTSCRFEVTDPASEEIVLMKILQVLLACVKTGAGIVLSNSDVLNVVNTCFRVVHQAGSKGELLQRTARHTMQELVRTIFSRLPHVTLPTGVTSSLQLEPSSRNGSAYQEGGRMDSSASTTATPHANGSGLSERDPDTSSPVEDRNHLQQQYPPLSTTSVSAPLQDADAEDWAGDSGRHGYPGSTGSSREPYGVLCMVEIFHFLCSLLNVGDSLGPGQSLLASDEDALFALGLINSSLELGGQAFGHHPKLLALVQDELCRNLIHMGLSRQPLVLSLTCSIVLNLYHHLRQHMKLQLEAFLSFVIIRLAQGRYGATYQEQEVAMEALVDFCRQPRFMAEMYANFDCDITCSNMFEDLGNLLSKSAFPVNCPLSAMHVLALEGLLAVIHSMADRVDISFVPAHVATFGESQEYEPFWTLRCENYSEPQSWVHFVRRCKYIKRRLMIGADHFNRDPKKGLEFLQAIRFLPEKLDPRSVACFFRYTTGLDKGLLGDFLGDPDEFCLDVLSEFARTFDFTDLSLDGALRSFLESFRLPGEAQKIARVLDAFAERYYEQSSGILANKDAAYVLAYSVIMLNTDQHNVRVKNRMSEEDFIRNNRSINGGDDLPREMLSDLYHSIARHEIKVSYDSGTSSGDMTYSRWVDLMRRTRTMSPYIECDAALLDHDMFAMISGPTIAAISVVFDHAEEEEVQKACVDGFMAVAKIAASYRLDDVLDDLAVSLCKFTTLLNPTVFVEEPAIAFGGDTKARMAAVTVFTIANKFGDYIRSGWRSVLDCILRLHKLGLLASRVSSDVSDDVDSISGSGHGKPVPGSHALVPAPAVGVRRKSSSLMSRFSQLLSLESDEPRLQPTEQQVAAHQRTLRTIEACHIDNIFTDSKFLQADSLMELVKALIGAAAGRSPKGNLLEDEDTAVFCLELLIAITLNNRDRIMLLWQGVYEHMAGIIQGSTTPSLLAEKAVFGLLHICQRLLPYKENLSEELLQSLQLILKLDARVADEFCERITQEVMQLVKTNAGHIQSALGWRTITALLTITARHPEASDPGFEALVFIMADGVHMMAANYVLCLDAAQAFAESRTGGNDRSMRALDLLAGSVTCLTQWTKGAGTDCKPGVGTGEHGKVAKEPAEMWLRLAQGLKKVCLDPREDVRNYALSALQRCIIAADDMDFSATIRARCFEQVVFVLLEDLLDIASRQSSKEYRNMEGTLYYAMKFMSKVFLQFLGHLFGLPNFQALWLTVLSHMEKYMKMTLRGRASDRLQEQVPEILKNMLLVMHDRGVLLQRSSLGGDSLWENTWRQVQLISPWLQNDM
>scaffold-WEEQ-2091127-Phaeoceros_carolinianus-gametophyte_1575
RYMAGHDDQHEDTLIHSLKLLRRRIFSWHHPWQTISPSLYLAPFLEVIRSDETGAPITGVALSAVYKILSLEVFNAKTAHVEVAMHSIVDSVTSCRFEVTDPASEEIVLMKILQVLLACVKTGAGIVLSNSDVLNVVNTCFRVVHQAGSKGELLQRTARHTMQELVRTIFSRLPHVTLPTGVTSSLQLEPSSRNGSAYQGGRMDSSASTTATPHANGSGLSERDPEASSPVEDRNHLQQQYPPLSTTSVSAPLQDADAEDWAGDSGRHGYPGSTGSSREPYGVLCMVEIFHFLCSLLNVGDSLGPGQSLLASDEDALFALGLINSSLELGGQAFGHHPKLLALVQDELCRNLIHMGLSRQPLVLSLTCSIVLNLYHHLRQHMKLQLEAFLSFVIIRLAQGRYGATYQEQEVAMEALVDFCRQPRFMAEMYANFDCDITCSNMFEDLGNLLSKSAFPVNCPLSAMHVLALEGLLAVIHSMADRVDISFVPAHVATFGESQEYEPFWTLRCENYSDPQSWVHFVRRCKYIKRRLMIGADHFNRDPKKGLEFLQAIRFLPEKLDPRSVACFFRYTTGLDKGLLGDFLGDPDEFCLDVLSEFARTFDFTDLSLDGALRSFLESFRLPGEAQKIARVLDAFAERYYEQSSGILANKDAAYVLAYSVIMLNTDQHNVRVKKRMSEEDFIRNNRSINGGDDLPREMLSDLYHSIARHEIKVSYDSGTSSGDMTYSRWVDLMRRTRTMSPYIECDAALLDHDMFAMISGPTIAAISVVFDHAEEEEVQKACVDGFMAVAKIAASYRLDDVLDDLAVSLCKFTTLLNPTVFVEEPAIAFGGDTKARMAAVTVFTIANKFGDYIRSGWRNVLDCILRLHKLGLLASRVSSDVSDDVDSISGSGHGKPVPGSHALVPAPAVGVRRKSSSLMSRFSQLLSLESDEPRLQPTEQQVAAHQRTLRTIEACHIDNIFTDSKFLQADSLMELVKALIGAAAGRSPKGNLLEDEDTAVFCLELLIAITLNNRDRIMLLWQGVYEHMAGIIQGSTTPSLLAEKAVFGLLHICQRLLPYKENLSEELLQSLQLILKLDARVADEFCERITQEVMQLVKTNAGHIQSALGWRTITALLTITARHPEASDPGFEALVFIMADGVHMMAANYVLCLDAAQAFAESRTGGNDRSMRALDLLAGSVTCLTQWTKGAGTDCQPGVGTGEHGKVAKEPAEMWLRLAQGLKKVCLDPREDVRNYALSALQRCIIAADDLDFSATIIARCFEQVVFVLLEDLLDIASRQSSKEYRNMEGTLYYAMKFMSKVFLQFLGHLFGLPNFQALWLTVLSHMEKYMKMTLRGRASDRLQEQVPEILKNMLLVMHDRGVLLQRSSLGGDSLWENTWRQVQLISPWLQNDM
>scaffold-ZFRE-2005473-Phaeoceros_carolinianus-sporophyte_1575
LLASRVSSDVSDDVDSISGSGHGKPVPGSHALVPAPAVGVRRKSSSLMSRFSQLLSLESDEPRLQPTEQQVAAHQRTLRTIEACHIDNIFTDSKFLQADSLMELVKALIGAAAGRSPKGNLLEDEDTAVFCLELLIAITLNNRDRIMLLWQGVYEHMAGIIQGSTTPSLLAEKAVFGLLHICQRLLPYKENLSEELLQSLQLILKLDARVADEFCERITQEVMQLVKTNAGHIQSALGWRTITALLTITARHPEASDPGFEALVFIMADGVHMMAANYVLCLDAAQAFAESRTGGNDRSMRALDLLAGSVTCLTQWTKGAGTDCKPGVGTGEHGKVAKEPAEMWLRLAQGLKKVCLDPREDVRNYALSALQRCIIAADDLDFSATIIARCFEQVVFVLLEDLLDIASRQSSKEYRNMEGTLYYAMKFMSKVFLQFLGHLFGLPNFQALWLTVLSHMEKYMKMTVRGRASDRLQEQVPEILKNMLLVMHDRGVLLQRSSLGGDSLWENTWRQVQLISPWLQNDMF
>scaffold-ZFRE-2005474-Phaeoceros_carolinianus-sporophyte_1575
WVHFVRRCKYIKRRLMIGADHFNRDPKKGLEFLQAIRFLPEKLDPTTGLDKGLLGDFLGDPDEFCLDVLSEFARTFDFTDLSLDGALRSFLESFRLPGEAQKIARVLDAFAERYYEQSSGILANKDAAYVLAYSVIMLNTDQHNVRVKKRMSEEDFIRNNRSINGGADLPREMLSDLYHSIARHEIKVSYDSGTSSGDMTYSRWVDLMRRTRTMSPYIECDAALLDHDMFAMISGPTIAAISVVFDHAEEEEVQQACVDGFLAVAKIAASYRLEDVLDDLAVSLCKFTTLLNPTMSVEEPAIAFGGDTKARMAALAVFTIANKFGDYIRGGWRNILDCILRLHKLGLLASRVASDIADETDGMTSSLHGKVVPGNHALLPAPTGGVRRKSSGLMSRFSQLLSLESEEPRLQPTEQQLAAHQRTLRTIEACHIDNIFTDSKFLQADSLLELAKALIGAAERSTKGTTPEDEDTAVFCLELLIAITLNNRDRIMLLWQGVYEHMAGIVQTATTPTPLVEKAVFGLLHICQRLLPYKENLSEELLRSLQLILKLDARVAHEFCERITQEVMQLVRANAGHIKSMAGWRTVTSLLTITARHPEASDPGFEALVFIMAEGAHMLPANYVLCLDAARAFAESRTGGNDRSIRALDLLAESVTCLVQWRNVANADADPAGEAGENGKVLQELADMWLRLAQGLRKVCVDHREEVRNYAFSALQRCIIAADDLNVSPLVLAHSFDQIVFPLLDDLLDVASRQSSKEFRSMEGTLYQAMKFMSKSFLHFLDPLSTLPSFRTLWLTLLGHMEKYLKLRLRGKASDRLQEQVPEILKNMLLVMHTRGVLMQRSTLGGESLWEQSYPQVQAISPWLQDDMFPEVGASA
>scaffold-BNCU-2010040-Radula_lindenbergiana
QRSSTGALACMINAEVAAVLSVMRRNARWAGRYSSGDEPGEHALILNLKTLRSKVFTWSSENEWRAINPASYLSPFLDVIRSDETGALITSVALSAVNKILTLEMFDLETGKVEDAIHGIVDAVTSCRFEVTDPGSEEVVLMKILQVLLACVKCKVGVVLTNRDLCIVISTCFRVVQQAGSKGELLQRIARHTMHELVRVIFSQLSSMDPTTGAADADTAANPSGNGNVDIPEPSSVGTDAAVSNGVAGEDGGLDNSVDPANELSPSSVNDSSKVATVLINKGSSARKDGPPALEPYGVLSMIEIFQFLCSLLNVSDPTGPGHLLVAADEELPVFALSLINTAIELGGQSFGYHTKLLALVQDELFRNLMQIGLSHNPSVLSVICSIVLNLYHHLGPHLKLQVEAFFVFIIIRLAQGKHGATYQQQEVALEALVDFCRQPAFMAEMYANFDSDITCSNVFEDISNLLSKNAFPVNCPLSTMHLLSLEGLLAVIHNMAQRVDVLPPGPLLDMVKYADADEYVPFWTLKRPNCSDSKDWIEFVRRQKFIKRRLQIGADHFNRDPSRGIEFLQRIRLLPQSLDPKSVAWFLRYSTGLDKKRLGDFLGDHRELSVQVLAEFARTFDFNGMSLDAALRIFLESFRLPGEAQKIQRVLEAFARRYYEMSPEVFANEDAAFTLAYSVILLNTDLHNPQVKRKMGVEDFIRNIRGINAKQDFPREMLLELYRSVARNEIRISYESSQGFPEMTHSRWLDLTHQSRYSTAPYIKCDSRSLLDQDMFALVSGPTIAAISVVFDHAEDEDVLRSCVNGFLDVAKLSARHHLDDVLDDLVVSLCKFTTLLNPTASAQEPAVAFGDDTKARMAAVTVFTIANKWGDHVRAGWRNILDCILRLHKLGLLPARVASEAADEQESVNDAGQDKVRSGNVSVGLPPSISGRRRSVGLMTRFSQLLSLEVDEPRSQPTEQQLAAHQRTLCTIEACHIDCIFSESKFLQAESLLQLARSLIWAAGRPHKAGSSPEDEDTSVFCLELLMAITLNNRDRIMLLWQLVFEHMVGIVQISVIPGLLVEKAVFGLLRICQRLLPYKEDVAEELLRSLQLILQLDARVADAMCERITLEMMQLVKANAGHIKSSMGWHTVALLLASTARHPQAFEPGFDTLSFIMADGAHLTRANYALCLDAALAFAEARLGGVERSIRATDLLLESIKFLIKCAKYSTDLGTANVSPAVTEGEAQKNDFVSKPELGELWLRLAQALKRVCLERREEVRNHGILSLQHCLSAAESLDLELTVWNSCFDQVIFVMLDDLLDLALRHPAKEYHGMDASLQKAMRLLSKTFLQFLAQLSQLPNFRAIWLALLGRMEMYMKARLKGKGKGSEKTQEVIPELLKNMLLIMHSSAVLVPRTTAIGDSLWELTWHHVEGIAPNLQAELFPE
>scaffold-BNCU-2010041-Radula_lindenbergiana
QRSSTGALACMINAEVAAVLSVMRRNARWAGRYSSGDEPGEHALILNLKTLRSKVFTWSSENEWRAINPASYLSPFLDVIRSDETGALITSVALSAVNKILTLEMFDLETGKVEDAIHGIVDAVTSCRFEVTDPGSEEVVLMKILQVLLACVKCKVGVVLTNRDLCIVISTCFRVVQQAGSKGELLQRIARHTMHELVRVIFSQLSSMDPTTGAADADTAANPSGNGNVDIPEPSSVGTDAAVSNGVAGEDGGLDNSVDPANELSPSSVNDSSKVATVLINKGSSARKDGPPALEPYGVLSMIEIFQFLCSLLNVSDPTGPGHLLVAADEELPVFALSLINTAIELGGQSFGYHTKLLALVQDELFRNLMQIGLSHNPSVLSVICSIVLNLYHHLGPHLKLQVEAFFVFIIIRLAQGKHGATYQQQEVALEALVDFCRQPAFMAEMYANFDSDITCSNVFEDISNLLSKNAFPVNCPLSTMHLLSLEGLLAVIHNMAQRVDVLPPGPLLDMVKYADADEYVPFWTLKRPNCSDSKDWIEFVRRQKFIKRRLQIGADHFNRDPSRGIEFLQRIRLLPQSLDPKSVAWFLRYSTGLDKKRLGDFLGDHRELSVQVLAEFARTFDFNGMSLDAALRIFLESFRLPGEAQKIQRVLEAFARRYYEMSPEVFANEDAAFTLAYSVILLNTDLHNPQVKRKMGVEDFIRNIRGINAKQDFPREMLLELYRSVARNEIRISYESSQGFPEMTHSRWLDLTHQSRYSTAPYIKCDSRSLLDQDMFALVSGPTIAAISVVFDHAEDEDVLRSCVNGFLDVAKLSARHHLDDVLDDLVVSLCKFTTLLNPTASAQEPAVAFGDDTKARMAAVTVFTIANKWGDHVRAGWRNILDCILRLHKLGLLPARVASEAADEQESVNDAGQDKVRSGNVSVGLPPSISGRRRSVGLMTRFSQLLSLEVDEPRSQPTEQQLAAHQRTLCTIEACHIDCIFSESKFLQAESLLQLARSLIWAAGRPHKAGSSPEDEDTSVFCLELLMAITLNNRDRIMLLWQLVFEHMVGIVQISVIPGLLVEKAVFGLLRICQRLLPYKEDVAEELLRSLQLILQLDARVADAMCERITLEMMQLVKANAGHIKSSMGWHTVALLLASTARHPQAFEPGFDTLSFIMADGAHLTRANYALCLDAALAFAEARLGGVERSIRATDLLLESIKFLIKCAKYSTDLGTANVSPAVTEGEAQKNDFVSKPELGELWLRLAQALKRVCLERREEVRNHGILSLQHCLSAAESLDLELTVWNSCFDQVIFVMLDDLLDLALRHPAKEYHGMDASLQKAMRLLSKTFLQFLAQLSQLPNFRAIWLALLGRMEMYMKARLKGKGKGSEKTQEVIPELLKNMLLIMHSSAVLVPRTTAIGDSLWELTWHHVEGIAPNLQAELFPE
>scaffold-BNCU-2087265-Radula_lindenbergiana
RKTTSGGLACMINAEVAAVLSVMRRNARWAGRYISGDEPMEHSLIRNLKALRRKIFTLQLGGWQSVNPSLYLSPFLDVIRSDETGAPITGVALSAVYKILTLEVFGVKTVNVEEAIHGIVDAVTSCRFEVTDPASEEVVLMKILQVLLACIKCEAGVVLSNRDVCVVVNTCFRVVHQAGSKGELLQRIARHTMHELVRTIFSHLPNLEPKTPAAAGTFRAASLAIGNGNLDENGAESTSGFLANDTVTSNGRAVEEGLQVGSDRSATDTTASQEDVARKPPRPPVKDVSKLALVVANKGTPGRQDGPPSLEPYGVPSMVEIFHFLCSLLNVSDPMGLGQSLRAGDEDVPLFALSLINTAVELGGRFFGHHTKLLALVQDELFRNLIQMGLSYNPPVLSMVCSIVLNLYHHLGPELKLQMEAFFVYVVIRLAQGKYGAAYQQQEVAMEALVDFCRQPTFMAEMYANFDCNITCSNVFEDIGNLLSKSAFPVSGPLSAMHVLALEGLLAVIHNIAERVESLPSSPPLEMVNYTNIQDFVPFWTLKCPSYTDPKCWVEFVRRQKYIKRRLMIGADHFNRDPKKGLEFLQGIRLLPKNLDPKSVACFFRYTTGLDKRLLGDFLGDHDEWCVQVLNEFAQTFNFAGMSLDAALRTFLESFRLPGEAQKIQRVLEAFAERYYKESRKVFANEDAAFTLAYSAIMLNTDLHNPQVKKKMTEEDFIRNNRGINAKEDLPREMLLELYHSIARNEIRVTYNGGLGIPEMTYSRWVDLMRHSRSSMPPYIKCDSKPLLDHDMFAIMSGPTIAAISVVFDHAEDEEVLRSCVNGFLAVAKISASHRLEDVLDDLVVSLCKFTTLLNPTASAEEPVVAFGDDTKARMAAVTVFTIANKWGDHVRTGWRNILDCILRLHKLGLLPVRVVSDAAEDPETGSDPVQGKVAPGGLSLAVVPSGAGRRRSTGLMSRFSQLLSLEVDEPRAQPTEQQVAAHQRTLRTIEACHIDSIFSDSKFLQADSLMQLGRALIWAAGRPHKGGSSPEDEDTAVFCLELLIAITLNNRDRVTLLWPMVYEHMAGIVQTSMVPGPLVEKAVFGLLRICQRLLPYKEDLAEDLLRSLQLILKLDTRVAEAFCERITLEMMQLVKANAGQIKSPMGWRTVSSLLASTARYPEAFGPGFETVAFVMTNGAHVTPDNYILCLDAARAFAEARVGGVERSIRALDLLVDSVKCLVKWSNFAADGIEEPGVGNRKSTSDRQESLNDKAVGKQELREMWLRLAQVLRRVCGEQREEVRNHAILSLQRCLSAADGIHLPVTVWSSCFDQIIFVMLDDLLDLAIRQPARDYRGMDGSMHKAMRLLSKIFLQFLGQLSQLPSFRAIWLAVLGRMEIYMKARLKGKGSDKLQEVIPELLKNMLLIMHSNGILVQNTMSGASLWDLTWHHVEGISPSLRDELFSQPEADSEP
>scaffold-HMHL-2004364-Marchantia_paleacea-non_mycorrizal
RTRTAGALACMVNTEVGAVLSVMRRNARWAGRYISGDEPMEHSLIRNLKTLRRKIFTWQSPSSPGWQSVNPSFYLSPFLDVIRSDETGAPITGVALSAVYKILTLDIIDVKTVSVEGAIHGIVDAVTSCRFEVTDPASEEVVLMKILQVLLACMKCGAGLVLSNRDVCVVVNTCFRVVHQAGSKGELLQRTARHTMHELVRTIFSHLPDLDPTPGAVNDVEATGNGSIEAAPHRISTEESSRNQGMNASTSNGASGEDGYSEDFSRESERSEADSQAEDTLPRKPPRPPSREKMALVVSNKADQDKSHKDGSPALEPYGVPCMVEIFHFLCSLLNITDPAGPGHSLLASDEEVPLFALGLINTAIELGGQSFGHHPKLLALVQDELFRNLMQMGLSFTPPVLSMVCSIVLNLYHHLGTFLKLQIEAFFVYVVIRLAQGKYGAAYQQQEVAMEALVDFCRQPTFMAEMYANFDCDIICSNAFEDIGNLLSKSAFPVNCPLSAMHVLALEGLLAVIHSMADRIDSLPVTPQLEMVNYTDAPDFVPFWTLKCPSYEDPACWVEFVRQQKYIKRRLMIGADHFNRDPKKGLEFLQGIRLLPKNLDPKSVACFFRYTTGLDKRLLGDFLGDHDEFCVQVLQELAKTFDFSDMSLDAALRTFLESFRLPGEAQKIQRVLEAFAQRYYEQSPVVFANEDAAFTLAYSIIILNTDLHNPQVKRKMTEEDFIRNNRGINGKQDLPREMLAELYHSIARNEIRISYDNGAGVPEMTHSRWVDLMRRSRSSTPYIKCDSRPLLDHDMFAIISGPTIAAISVVFDHAEDEDVLRSCVDGFLAVAKISASHRLEDVLDDLVVSLCKFTTLLNPTASAEEPVVVFGDDTKARMAAVTVFTIANKWGDYVRTGWRNILDCILRLHKLGLLPSRVASDATDDADAGGDSAQGRVMSGNLSLAVIPSAGNRRRSTGLMSRFSQLLSLDVDEPRTQPTEQQLAAHQKTLRTIEACHIDNIFSDSKFLQAESLLQLARALIWAAGRPHKGGSSPEDEDTAVFCLELLIAITLNNRDRIMLLWQMVYEHMAGIVQTSMVPGLLVEKAVFGLLRICQRLLPYKEDLAEELLRSLQLLLKLDARVAEAFCERITQEMMQLVKANAGHIKSPMGWRTVSSLLASTVRHPEAFGPGFETLSFIMSDGAHLTPANYVLCLDAARAFAEARVGGVERSIRALDLLAESVNCLIQWAASCSDGTKGAGGEIFKPETKDDAIVDTQALGEMWLRLAQVLRRVCGEQREDVRNHAILSLQRCLLSVENIHLPPTIWHPCFEQVIFVMLDDLLDVALRHPPKEYRGMEGTLLHAMKFLSKIFLQYLSQLSQLPSFRPTWFNILSRMEMYMNARLKGKGCDKLQEVIPELLKNMLLIMHNKGVLVQRSTLSGDSLWELTWHHVEAISPTLQSELFPEQ
>scaffold-IHWO-2005518-Marchantia_paleacea-mycorrizal
RTRTAGALACMVNTEVGAVLSVMRRNARWAGRYISGDEPMEHSLIRNLKTLRRKIFTWQSPSSPGWQSVNPSFYLSPFLDVIRSDETGAPITGVALSAVYKILTLDIIDVKTVSVEGAIHGIVDAVTSCRFEVTDPASEEVVLMKILQVLLACMKCGAGLVLSNRDVCVVVNTCFRVVHQAGSKGELLQRTARHTMHELVRTIFSHLPDLDPTPGAVNDVEATGNGSIEAAPHRISTEESSRNQGMNASTSNGASGEDGYSEDFSRESERSEADSQAEDTLPRKPPRPPSREKMALVVSNKADQDKSHKDGSPALEPYGVPCMVEIFHFLCSLLNITDPAGPGHSLLASDEEVPLFALGLINTAIELGGQSFGHHPKLLALVQDELFRNLMQMGLSFTPPVLSMVCSIVLNLYHHLGTFLKLQIEAFFVYVVIRLAQGKYGAAYQQQEVAMEALVDFCRQPTFMAEMYANFDCDIICSNAFEDIGNLLSKSAFPVNCPLSAMHVLALEGLLAVIHSMADRIDSLPVTPQLEMVNYTDAPDFVPFWTLKCPSYEDPACWVEFVRQQKYIKRRLMIGADHFNRDPKKGLEFLQGIRLLPKNLDPKSVACFFRYTTGLDKRLLGDFLGDHDEFCVQVLQELAKTFDFSDMSLDAALRTFLESFRLPGEAQKIQRVLEAFAQRYYEQSPVVFANEDAAFTLAYSIIILNTDLHNPQVKRKMTEEDFIRNNRGINGKQDLPREMLAELYHSIARNEIRISYDNGAGVPEMTHSRWVDLMRRSRSSTPYIKCDSRPLLDHDMFAIISGPTIAAISVVFDHAEDEDVLRSCVDGFLAVAKISASHRLEDVLDDLVVSLCKFTTLLNPTASAEEPVVVFGDDTKARMAAVTVFTIANKWGDYVRTGWRNILDCILRLHKLGLLPSRVASDATDDADAGGDSAQGRVMSGNLSLAVIPSAGNRRRSTGLMSRFSQLLSLDVDEPRTQPTEQQLAAHQKTLRTIEACHIDNIFSDSKFLQAESLLQLARALIWAAGRPHKGGSSPEDEDTAVFCLELLIAITLNNRDRIMLLWQMVYEHMAGIVQTSMVPGLLVEKAVFGLLRICQRLLPYKEDLAEELLRSLQLLLKLDARVAEAFCERITQEMMQLVKANAGHIKSPMGWRTVSSLLASTVRHPEAFGPGFETLSFIMSDGAHLTPANYVLCLDAARAFAEARVGGVERSIRALDLLAESVNCLIQWAASCSDGTKGAGGEIFKPETKDDAIVDTQALGEMWLRLAQVLRRVCGEQREDVRNHAILSLQRCLLSVENIHLPPTIWHPCFEQVIFVMLDDLLDVALRHPPKEYRGMEGTLLHAMKFLSKIFLQYLSQLSQLPSFRPTWFNILSRMEMYMNARLKGKGCDKLQEVIPELLKNMLLIMHNKGVLVQRSTLSGDSLWELTWHHVEAISPTLQSELFPEQ
>scaffold-IRBN-2015143-Scapania_nemorosa
NVFEDIANLLSKSAFPVNCPLSAMHVLALEGLLAVIHSMAQRIDSLPEGPQLQMVNYADAQEYVPFWTLKCLSYEDAKCWVEFVRHQKYIKRRLMIGADHFNRDPKKGLEFLQGIRLLPRNLDPRSVACFFRYTTGLDKRLLGDFLGDHDEWCVQVLAEFAKTFDFKGMNLDAALRTFLESFRLPGEAQKIQRVLEAFAERYYVESPKVFANEDAAFTLAYSVILLNTDLHNPQVKRKMTEEEFIRNNRGINNKQDLPRTMLLELYHPATPPYIKCDSRPLLDHDMFAIMSGPTIAAISVVFDHAEDEDVLRSCVDGFLAVAKISASHRLEDVLDDLVVSLCKFTTLLNPTASLEEPVVAFGDDTKARMAAVTVFTIANKWGDHVRTGWRNILDCILRIHKLGLLPARVASDATDDPDAGGDAGKGERVVQGSLAIALVPSGAGRRRPTGLMSRFSQLLSLEVDEPRSQPTEQQLAAHQRTLRTIEACHIDNIFSDSKFLQPESLLQLARALIWAAGRPHKNGSSPEDEDTAVFCLELLIAITLNNRDRIMILWQMVYEHMAGIVQISTVPGPLVEKAVFGLLRICQRLLPYKEDLAEELLRSLQLILKLDARVAEALCERITQEMMQLVKANAGHIKSPMGWRTVSSLLASTARHPEAFEPGFETLSFIMADGAHLTPANYLLCLDAARAFAEARVGGVEKSTRALDLLADSVNCLIKWAKDYSDGVKDVGDENAASAGIKDEAKKDSSVGTQELGEMWLRLAAVLRRVCGEQREEVRNHAIISLQRCLSAADSIQLPLTIWSLCFDQVIFVMLDDLLDVALRHPAKEYRGMDGSLHKAMRLLSKIFLQYLGQLSQLPSFRAIWLAVLGRMEMYMKARLRGKGSEKLQEVIPELLKNMLLIMHNQGVLVQRSTISGDSLWELTWHHVEGIAPNLQAELFPE
>scaffold-JHFI-2018938-Pellia_neesiana
SESRKRATAGALACMVNAEVGAVLSVMRRNARWAGRYISGDEPMEHSLIRNLKILRRKIFTWHSPTQPGWQSINPSFYLTPFLDVIRSDETGAPITGVALSAVYKILTLEVFDVKTIYVEEAIHGIVDAVTSCRFEVTDPASEEVVLMKILQVLLACMKCEAGVVLSNRDVCVVVNTCFRVVHQAGSKGELLQRTARHTMHELVRTIFSHLSDLDPTPTVGAVNDTDATGSGNIDGDHSEQSSSYTAIEVVASNGNTGDDGLLRDSENPVSGQSGEDTVAKKPPRPPVQDKSKLALVVVSKGDQSRKDASPALEPYGVPCMVEIFHFLCSLLNVTDPMGPGHSLLASDEEVPLFALGLINTAIELGGRSFGYHSKLLALVQDELFRNLMQMGLSLNPPVLSMVCSIVLNLYHHLGTFLKLQLEAFFVFVIIRLAQGKFGAAYQQQEVAMEALVDFCRQPTFMAEMYANFDCDIICSNAFEDIGNLLSKSAFPVNCPLSAMHVLALEGLLAVIHSMAERIDSLPASPQLEMINYTDAPDFVPFWTLKCSSYSDPKSWMEFVRRQKYVKRRLMIGADHFNRDPKKGLEFLQGIRLLPRNLDPKSVACFFRYTTGLDKRLLGDFLGDHDEWCVQVLLEFAKTFDFSGMSLDAALRTFLESFRLPGEAQKIQRVLEAFAQRYYEQSPKVFANEDAAFTLAYSVIILNTDLHNPQVKKKMSEEDFIRNNRGINAKQDLPREMITELYHSIARNEIRISYDSGSGVPEMTHSRWVDLMRRSVSSTPYIKCDSRPLLDHDMFAIMSGPTIAAISVVFDHAEDEDVLRSCVDGFLAVAKISASHRLEDVLDDLVVSLCKFTTLLNPTASAEEPVVAFGDDTKARMAAVTVFTIANKWGDHVRTGWRNILDCILRLHKLGLLPARVASDASDDSEAGGDSVQGKVVSGNLSLAVVPSSAARRRSTGLMSRFSQLLSLEVDEPRSQPTEQQLAAHQKTLRTIEACHIDNIFSDSKFLQADSLLQLARALIWAAGRPHKGGSSPEDEDTAVFCLELLIAITLNNRDRIMLLWQMVYEHMSGIVQTSVVPGLLVEKAVFGLLRICQRLLPYKEDLAEELLRSLQLILKLDARVAEAFCERITQEMMQLVKTNAGHIRSPMGWRTVSSLLTSTARHPEAYEPGFETLTFIMADGAHLTAANYILCLDAARAFAEARVGGVERSIRALDLLADSVNCLIQWAKSLADGVDGTGAVVAENTSPKPDMRSDVSVNSQELGEMWLRLAQVLRRVCGESREEIRNHAILCLQRCLSCADSIHLPPTIWTPCFEQVIFVMLDDLLDLATRHPAKEYRGMEGSLHNSMRLLSKIFLQYLGQLSQLPTFRGMWLAALNRMEMYMNARLRGKGSEKLQEVIPELLKNMLLIMHNVGVLVQRSTLTGDSLWELTWHSVQSISPNLQAELFPEPEMDS
>scaffold-JPYU-2039546-Marchantia_polymorpha
PTFMAEMYANFDCDIICSNAFEDIGNLLSKSAFPVNCPLSAMHVLALEGLLAVIHSMADRIDSLPITPQLEMVNYTDAPDFVPFWTLKCPSYEDPACWVEFVRQQKYIKRRLMIGADHFNRDPKKGLEFLQGIRLLPKNLDPKSVACFFRYTTGLDKRLLGDFLGDHDEFCVQVLQELAKTFDFSDMSLDAALRTFLESFRLPGEAQKIQRVLEAFAQRYYEQSPVVFANEDAAFTLAYSIIILNTDLHNPQVKRKMTEEDFIRNNRGINGKQDLPREMLAELYHSIARNEIRISYDNGAGVPEMTHSRWVDLMRRSRSSTPYINCDSRPLLDHDMFAIISGPTIAAISVVFDHAEDEDVLRSCVDGFLAVAKISASHRLEDVLDDLVVSLCKFTTLLNPTASAEEPVVVFGDDTKARMAAVTVFTIANKWGDYVRTGWRNILDCILRLHKLGLLPSRVASDATDDADAGGDLAQGRVMSGNLSLAVIPSAGNRRRSTGLMSRFSQLLSLDVDEPRTQPTEQQLAAHQKTLRTIEACHIDNIFSDSKFLQAESLLQLARALIWAAGRPHKGGSSPEDEDTAVFCLELLIAITLNNRDRIMLLWQMVYEHMAGIVQTSMVPGLLVEKAVFGLLRICQRLLPYKEDLAEELLRSLQLLLKLDARVAEAFCERITQEMMQLVKANAGHIKSPMGWRTVSSLLASTVRHPEAFGPGFETLSFIMSDGAHLTPANYVLCLDAARAFAEARVGGVERSIRALDLLAESVNCLIQWAATCSDGTKGAGGEVFKPETKDDATVDTQALGEMWLRLAQVLRRVCGEQREDVRNHAILSLQRCLLSVENIHLPPTIWHPCFEQVIFVMLDDLLDVALRHPPKEYRGMEGTLLHAMKFLSKIFLQYLSQLSQLPSFRPTWFNILSRMEMYMNARLKGKGSDKLQEVIPELLKNMLLIMHNKGVLVQRSTLSGDSLWELTWHHVEAITPALQSELFPEQEGDPEAESSIPLLGRGDAPATPVGEQDAEKVK
>scaffold-KRUQ-2017969-Porella_navicularis
MVNAEVGAVLSVMRRNDEPVEHALIRNLKTLRRKIFTWQSPGQPGWQSINPSFYLSPFLDVIRSDETGAPITGVALSAVYKILTLEVFDVKTVHVEEAIHGIVDAVTSCRFEVTDPASEEVVLMKILQVLLACMKCEAGVVLSNRDVCIVVNTCFRVVHQAGSKGELLQRTARHTMHELVRTIFSHLPDLDPTRPTTAAVVNDADAAGNGNFDEDISEPSSAHSANVAVTSNGGPGEGGSLDDSDRSASEQPAAEETMATKPPRPPVKDASKLAIVVANKGNQGRKDGSPALEPYGVPSMVEIFHFLCSLLNVSDPTGPGHSLLASDEEVPLFALGLINTAIELGGQSFGYHTKLLALVQDELFRNLMQMGLSFNPPVLSMVCSIVLNLYHHLGSYLKLQVEAFFVFVIIRLAQGKFGAPYQQQEVAMEALVDFCRQPTFMAEMYANFDCDIICSNVFEDIGNLLSKSAFPVNCPLSAMHVLSLEGLLAVIHSMAERIDSLPSSPQLEMVNYTDAQDYVPFWTLKCPSYSDPKCWVEFVRRQKYIKRRLMIGADHFNRDPKKGLEFLQGIRLLPRNLDPKSVACFFRYTTGLDKRLLGDFLGDHDEWCVKVLIGFAKTFDFSGMSLDAALRTFLESFRLPGEAQKIQRVLEAFAERYYEESPKVFANEDAAFTLAYSLIILNTDLHNPQVKKKMTEEDFIRNNRGINANQDLPRDMLLELYHSIGRNEIRISYDSGSGIPEMTHSRWVDLMRRSRSSTPPYIKCDSRPLLDHDMFAIISGPTIAAISVVFDHAEDEDVLRSCVDGFLAVAKISASHCLEDVLDDLVVSLCKFTTLLNPTASAEEPVVAFGDDTKARMAAVTVFTIANKWGDHVRTGWRNILDCILRLHKLGLLPARVATDATDDPEGGSDSGQGKVAAGSLSLAVVPSGAARRRPTGLMSRFSQLLSLEVDEPRSQPTEQQLAAHQRTLRTIEACHIDNIFSDSKFLQADSLLQLARALIWAAGRPQKGGSSPEDEDTAVFCLELLIAITLNNRDRIMLLWQMIYEHMAGIVQTSMVPGLLVEKAVFGLLRICQRLLPYKEDLAEELLRSLQLILKLDARVAEAFCERITQEMMQLVKANAGHIKSPMGWRTVSSLLASTARHPEAFEPGFETLTFIMADGAHLTSANYMLCLDAARAFAEARVGGVERSIRALELLVDSVNCLIKWAESSADGINGAMGENPENASNKEETMNDKSVGTQELGEMWLRLAQVLRRVCGEQREEVRNHALLSLQRCLSSAESIQLPLTIWSSCFDQVIFVMLDDLLDLALRHPAREYRGMDGSLHKAMRLLSKIFLQFLGQLSQLPSFRAIWLAVLGRMEMYMNARLRGKGSDKLQEVIPELLKNMLLIMHNCGVLVQRSTISGDSLWELTWHHVEGISPNLQGELFPEPEVDSEP
>scaffold-LFVP-2007948-Marchantia_paleacea-2_samples_combined
RTRTAGALACMVNTEVGAVLSVMRRNARWAGRYISGDEPMEHSLIRNLKTLRRKIFTWQSPSSPGWQSVNPSFYLSPFLDVIRSDETGAPITGVALSAVYKILTLDIIDVKTVSVEGAIHGIVDAVTSCRFEVTDPASEEVVLMKILQVLLACMKCGAGLVLSNRDVCVVVNTCFRVVHQAGSKGELLQRTARHTMHELVRTIFSHLPDLDPTPGAVNDVEATGNGSIEAAPHRISTEESSRNQGMNASTSNGASGEDGYSEDFSRESERSEADSQAEDTLPRKPPRPPSREKMALVVSNKADQDKSHKDGSPALEPYGVPCMVEIFHFLCSLLNITDPAGPGHSLLASDEEVPLFALGLINTAIELGGQSFGHHPKLLALVQDELFRNLMQMGLSFTPPVLSMVCSIVLNLYHHLGTFLKLQIEAFFVYVVIRLAQGKYGAAYQQQEVAMEALVDFCRQPTFMAEMYANFDCDIICSNAFEDIGNLLSKSAFPVNCPLSAMHVLALEGLLAVIHSMADRIDSLPVTPQLEMVNYTDAPDFVPFWTLKCPSYEDPACWVEFVRQQKYIKRRLMIGADHFNRDPKKGLEFLQGIRLLPKNLDPKSVACFFRYTTGLDKRLLGDFLGDHDEFCVQVLQELAKTFDFSDMSLDAALRTFLESFRLPGEAQKIQRVLEAFAQRYYEQSPVVFANEDAAFTLAYSIIILNTDLHNPQVKRKMTEEDFIRNNRGINGKQDLPREMLAELYHSIARNEIRISYDNGAGVPEMTHSRWVDLMRRSRSSTPYIKCDSRPLLDHDMFAIISGPTIAAISVVFDHAEDEDVLRSCVDGFLAVAKISASHRLEDVLDDLVVSLCKFTTLLNPTASAEEPVVVFGDDTKARMAAVTVFTIANKWGDYVRTGWRNILDCILRLHKLGLLPSRVASDATDDADAGGDSAQGRVMSGNLSLAVIPSAGNRRRSTGLMSRFSQLLSLDVDEPRTQPTEQQLAAHQKTLRTIEACHIDNIFSDSKFLQAESLLQLARALIWAAGRPHKGGSSPEDEDTAVFCLELLIAITLNNRDRIMLLWQMVYEHMAGIVQTSMVPGLLVEKAVFGLLRICQRLLPYKEDLAEELLRSLQLLLKLDARVAEAFCERITQEMMQLVKANAGHIKSPMGWRTVSSLLASTVRHPEAFGPGFETLSFIMSDGAHLTPANYVLCLDAARAFAEARVGGVERSIRALDLLAESVNCLIQWAASCSDGTKGAGGEIFKPETKDDAIVDTQALGEMWLRLAQVLRRVCGEQREDVRNHAILSLQRCLLSVENIHLPPTIWHPCFEQVIFVMLDDLLDVALRHPPKEYRGMEGTLLHAMKFLSKIFLQYLSQLSQLPSFRPTWFNILSRMEMYMNARLKGKGCDKLQEVIPELLKNMLLIMHNKGVLVQRSTLSGDSLWELTWHHVEAISPTLQSELFPEQ
>scaffold-NRWZ-2100140-Metzgeria_crassipilis
RSDETGAPITGVALSAVYKILTLEVFDRKTIYVEDAIHGIVDAVTSCRFEVTDPASEEVVLMKILQVLLACMKCDAGVVLSNRDVCVVVNTCFRVVHQAGSKGELLQRIARHTMHELVRTIFSHLPDLEHFSSIDEVHETDAPRNGNTEDSSAESVSTQAPMDAVTANGGSAGSEVAASRDAARFEAGTREEGPAAKPPRPPGNEASKLAIVAANRENKNRKDGSAASEPYGVNCMIEIFHFLCSLLNVSDPMGPGHSLLASDEEVPLFALGLINTAIELGGKSLGYHVKLLALVQDELFRNLMQMGLSFNPPVLSMVCSIVLSLYHHLGTHLKLQVEAFFVYVVIRLAQGKYGAAYQQQEVAMEALVDFCRQPTFMAEMYANFDCDIICSNVFEDIGNLLSKSAFPVNCPLSAMHVLALEGLLAVVHSMAERIDSLPSSPFPVEMVNYTDAQEYVPFWTLKCPSYTDPKYWVEFVRRQKYIKRRLMIGADHFNRDPKKGLEFLQGIRLLPSKLDRQSVACFFRYTSGLDKRLLGDFLGDHDSWCVEVLLEFAKTFDFRGMSLDAALRTFLETFRLPGESQKIQRVLEAFAVRYYEESPEVFANEDAAFTLAYSVIMLNTDLHNPQVKKRMTEDDFIRNNRGINAKADLPKDMLAELYHSIGRNEIKISYDAGSGVPEMTYSRWVDLMRHSRTSTPYIKCDSRPLLDHDMFAIISGPTIAAISVVFDHAEDEDVLRSCVDGFLAVAKISASHRLEDVLDDLVVSLCKFTTLLNPTASAEEPVVAFGDDTKARMAAVTVFTIANKWGDYVR
>scaffold-PIUF-2015493-Pellia_sp._(cf_epiphylla_(L.)_Corda)
RATAGALACMVNAEVGAVLSVMRRNARWAGRYISGDEPMEHSLIRNLKILRRKIFTWHSPTQPGWQSINPSFYLSPFLDVIRSDETGAPITGVALSAVYKILTLEVFDVKTIYVEEAIHGIVDAVTSCRFEVTDPASEEVVLMKILQVLLACMRCEAGVVLSNRDVCVVVNTCFRVVHQAGSKGELLQRTARHTMHELVRTIFSHLSDLDPTPAVGAVNDTDATGNGNIDGDHTEQSSGYTAIEVVACDGNTGDDGLLRDSENPASGPSGEDTVAKKPPRPPVQDKSKLALVVANKGDQSRKDASPALEPYGVPCMVEVFHFLCSLLNVTDPMGPGHSLLASDEEVPLFALGLINTAIELGGRSFGYHSKLLALVQDELFRNLMQMGLSLNPPVLSMVCSIVLNLYHHLGTFLKLQLEAFFVFVIIRLAQGKYGAAYQQQEVAMEALVDFCRQPTFMAEMYANFDCDIICSNAFEDIGNLLSKSAFPVNCPLTAMHVLALEGLLAVIHSMAERIDSLPASPQLEMINYTDAPDFVPFWTLKCSSYSDPKSWMEFVRRQKYIKRRLMIGADHFNRDPKKGLEFLQGIRLLPRNLDPKSVACFFRYTTGLDKRLLGDFLGDHDEWCVQVLLEFAKTFDFSGMSLDAALRTFLESFRLPGEAQKILRVLEAFAQRYYEESPKVFANEDAAFTLAYSVIMLNTDLHNPQVKKKMSEEDFIRNNRGINAKQDLPREMIAELYHSIARNEIRISYESGSGIPEMTHSRWVDLMRRSVSSTPYIKCDSRPLLDHDMFAIMSGPTIAAISVVFDHAEDEDVLRSCVDGFLAVAKISASHRLEDVLDDLVVSLCKFTTLLNPTASAEEPVVAFGDDTKARMAAVTVFTIANKWGDHVRTGWRNILDCILRLHKLGLLPARVASDATDDSEAGGDSVQGKVLSGNLSLAVVPSSAARRRSTGLMSRFSQLLSLEVDEPRSQPTEQQLAAHQKTLRTIEACHIDNIFSDSKFLQPDSLLQLARALIWAAGRPHKGGSSPEDEDTAVFCLELLIAITLNNRDRIMLLWQMVY
>scaffold-RTMU-2184587-Calypogeia_fissa
FFRYTTGLDKRLLGDFLGDHDEWCVQVLKEFAKTFDFKGMDLDAALRTFLESFRLPGEAQKIQRVLEAFAERYYEESPKVFANEDAAFTLAYSVIILNTDLHNPQVKRKMTEEDFIRNNRGINAKQDLPREMLLELYHSIARNEIRISYDSGSGIPEMTQSRWVDLMRRSRSSTPPYIKCDSRPLLDHDMFAIMSGPTIAAISVVFDHAEDEDVLRSCVTGFLAVAKISASHRLEDVLDDLVVSLCKFTTLLNPTASLEEPVVAFGDDTKARMAAVTVFTIANKWGDHVRTGWRNILDCILRLHKLGLLPARVTSDATDEGDVSNDSGQGKLVAGSLSLAIVPSNAGRRRPTGLMSRFSQLLSLEVDEPRSQPTEQQLAAHQRTLRTIEACHIDNIFSDSKFLQPESLLQLARALIWAAGRPHKGGSSPEDEDTAVFCLELLIAITLNNRDRIMILWQMVYEHMAGIVQTSMVPGLLVEKAVFGLLRICQRLLPYKEDLAEELLRSLQLILKLDTRVAEALCERITQEMMQLVKANAGHIKSPMGWRTVSSLLAGTARHPEAFEPGFETLTFIMTDGAHLTSANYILCLDAARAFAEARVGGVERSIRALDLLADSVSCLVKWAKAYAEGIKDTVDENAESASTKQGLKKDPSVGTQELGEMWLRLAQVLRRVCGEQREEVRNHAIMSLQRCLSAADSIQLPLTIWSLCFDQVIFVMLDDLLDVALRHPAKEYRGMDGSLHKAMRLLSKIFLQYLSQLSQLPSFRAIWLAVLGRMEMYMKARLRGKATEKLQEVIPELLKNMLLIMHNQGVLVQRSTISGDSLWELTWHHVEGIAPNLQGELFPEPEVEPEQLVAVVEDSSNETVDTSDPAE
>scaffold-TXVB-2006574-Lunularia_cruciata
ANEVTGRTRVRTAGALACMVNAEVGAVLSVMRRNARWAQRGWNISGADEPMEHSLIRNLKTLRRKIFTWQSSSLPGWQSVNPSFYLSPFLDVIRSDETGAPITGVALSAVYKILTLEVIDVKTVFVEEAIHGIVDAVTSCRFEVTDPASEEVVLMKILQVLLACMKCGAGLVLSNRDVCVVVNTCFRVVHQAGSKGELLQRTARHTMHELVRTIFSHLPDLDPNPEVLSDAEATGNGNIEAAPHRNSTDECLRNAAANASSSNGGSGEDGYSKEVERLEADSQAEDAVPRKPPRPPSREKMALVVANKADQDKSYKDGSPAMEPYGVPCMVEIFHFLCSLLNITDPAGPGHSLLASDEEVPLFALGLINTAIELGGRSFGYHPKLLALVQDELFRNLMQMGLSFTPPVLSMVCSIVLNLYHHLGTFLKLQIEAFFVYVIIRLAQGKYGGYQQQEVAMEALVDFCRQPTFMAEMYANFDCDIICSNAFEDIGNLLSKSAFPVSGPLSAMHVLALEGLLAVIHSMADRIDSLPVTPQLEMVNYTDAPDFVPFWTLKCPSYSDSVCWVEFVRRQKYIKRRLMIGADHFNRDPKKGLEFLQGIRLLPKNLDPKSVACFFRYTTGLDKRLLGDFLGDHDDFCVQVLHELAKTFDFSDMSLDAALRTFLESFRLPGEAQKIQRVLEAFAQRYYEQSPMVFANEDAAFTLAYSIIILNTDLHNPQVKKKMTEEDFIRNNRGINGKQDLPREMLAELYHSIARNEIRISYDNGAGVPEMTHSRWVDLMRRSRSSTPYIKCDSRPLLDHDMFAIISGPTIAAISVVFDHAEDEDVLRSCVDGFLAVAKISASHRLEDVLDDLVVSLCKFTTLLNPTASAEEPLVAFGDNTKARMAAVTVFTIANKWGDYVRTGWRNILDCILRLHKLGLLPARVASDATDDAEAGVDSGQGRVMSGNLSLAVIPSAGARRRSTGLMSRFSQLLSLDVDEPRSQPTEQQLAAHQRTLRTIEACHIDNIFSDSKFLQAESLLQLARALIWAAGRPHKGGSSPEDEDTAVFCLELLIAITLNNRDRIMLLWVMVYEHMASIVQTSTVPGLLVEKAVFGLLRICQRLLPYKEDLAEELLRSLQLLLKLDARVAEAFCERITQEMMQLVKANAGHIKSPMGWRTVSSLLASTVRHPEAFGPGFETLSFIMADGAHLTPANYVLCLDAARAFAEARVGGVERSIRALDLLAESVNCLIQWAAFCSDGAKGAGGEDAFKPEAKDDAVVDTQALGEMWLRLATVLRRVCGEQREDVRNHAVLCLQRCVSSVENIHLPPTIWTPCFDQVIFVMLDDLLDVALRHPPKEYRGMEGTLLNAMKFLTKIFLQYLAQLSQLPSFRAMWLAVLSRMEMYMNARLRGKGSDKLQEMIPELLKNMLLIMHNRGVLVQRSTLSGDSLWELTWHHVEGISPTLHNELFPEHE
>scaffold-TXVB-2006575-Lunularia_cruciata
ANEVTGRTRVRTAGALACMVNAEVGAVLSVMRRNARWAQRGWNISGADEPMEHSLIRNLKTLRRKIFTWQSSSLPGWQSVNPSFYLSPFLDVIRSDETGAPITGVALSAVYKILTLEVIDVKTVFVEEAIHGIVDAVTSCRFEVTDPASEEVVLMKILQVLLACMKCGAGLVLSNRDVCVVVNTCFRVVHQAGSKGELLQRTARHTMHELVRTIFSHLPDLDPNPEVLSDAEATGNGNIEAAPHRNSTDECLRNAAANASSSNGGSGEDGYSKEVERLEADSQAEDAVPRKPPRPPSREKMALVVANKADQDKSYKDGSPAMEPYGVPCMVEIFHFLCSLLNITDPAGPGHSLLASDEEVPLFALGLINTAIELGGRSFGYHPKLLALVQDELFRNLMQMGLSFTPPVLSMVCSIVLNLYHHLGTFLKLQIEAFFVYVIIRLAQGKYGGYQQQEVAMEALVDFCRQPTFMAEMYANFDCDIICSNAFEDIGNLLSKSAFPVSGPLSAMHVLALEGLLAVIHSMADRIDSLPVTPQLEMVNYTDAPDFVPFWTLKCPSYSDSVCWVEFVRRQKYIKRRLMIGADHFNRDPKKGLEFLQGIRLLPKNLDPKSVACFFRYTTGLDKRLLGDFLGDHDDFCVQVLHELAKTFDFSDMSLDAALRTFLESFRLPGEAQKIQRVLEAFAQRYYEQSPMVFANEDAAFTLAYSIIILNTDLHNPQVKKKMTEEDFIRNNRGINGKQDLPREMLAELYHSIARNEIRISYDNGAGVPEMTHSRWVDLMRRSRSSTPYIKCDSRPLLDHDMFAIISGPTIAAISVVFDHAEDEDVLRSCVDGFLAVAKISASHRLEDVLDDLVVSLCKFTTLLNPTASAEEPLVAFGDNTKARMAAVTVFTIANKWGDYVRTGWRNILDCILRLHKLGLLPARVASDATDDAEAGVDSGQGRVMSGNLSLAVIPSAGARRRSTGLMSRFSQLLSLDVDEPRSQPTEQQLAAHQRTLRTIEACHIDNIFSDSKFLQAESLLQLARALIWAAGRPHKGGSSPEDEDTAVFCLELLIAITLNNRDRIMLLWVMVYEHMASIVQTSTVPGLLVEKAVFGLLRICQRLLPYKEDLAEELLRSLQLLLKLDARVAEAFCERITQEMMQLVKANAGHIKSPMGWRTVSSLLASTVRHPEAFGPGFETLSFIMADGAHLTPANYVLCLDAARAFAEARVGGVERSIRALDLLAESVNCLIQWAAFCSDGAKGAGGEDAFKPEAKDDAVVDTQALGEMWLRLATVLRRVCGEQREDVRNHAVLCLQRCVSSVENIHLPPTIWTPCFDQVIFVMLDDLLDVALRHPPKEYRGMEGTLLNAMKFLTKIFLQYLAQLSQLPSFRAMWLAVLSRMEMYMNARLRGKGSDKLQEMIPELLKNMLLIMHNRGVLVQRSTLSGDSLWELTWHHVEGISPTLHNELFPEHE
>scaffold-UUHD-2150779-Porella_pinnata
RKKSSAGALACMVNAEVGAVLSVMRRNARWAGRYISGDEPVEHALIRNLKTLRRKIFTWQSPAQPGWQSINPSLYLSPFLDVIRSDETGAPITGVALSAVYKILTLEVFDVKTVHVEEAIHGIVDAVTSCRFEVTDPASEEVVLMKILQVLLACIKCEAGVVLSNRDVCIVVNTCFRVVHQAGSKGELLQRTARHTMHELVRTIFSHLPDLDPTRLTAAAVVNDADAAGNGNFNEDFSEPTSAYSANDVVTSNGAPGEGGPGNDSDRSASEQPAAEETMAAKPPRPPVKDASKLAIVVANKGNQGRKDGSPALEPYGVPSMVEIFHFLCSLLNVSDPTGPGHSLLASDEEVPLFALGLINTAIELGGQSFGYHAKLLALVQDELFRNLMQMGLSFNPPVLSMVCSIVLNLYHHLGSYLKLQVEAFFVFVIIRLAQGKFGAPYQQQEVAMEALVDFCRQPTFMAEMYANFDCDIICSNVFEDIGNLLSKSAFPVNCPLSAMHVLSLEGLLAVIHSMAERIDSLPSSPQLEMVNYTDAQDYVPFWTLKCPSYSDPKCWVEFVRRQKYIKRRLMIGADHFNRDPKKGLEFLQGIRLLPRILDPKSVACFFRYTTGLDKRLLGDFLGDHDEFCVQVLIEFAKTFDFSGMSLDAALRTFLESFRLPGEAQKIQRVLEAFAERYYEESPKVFANEDAAFTLAYSIIILNTDLHNPQVKRKMTEEDFIRNNRGINAKQDLPREMLLELYHSIARNEIRISYDSGSGIPEMTHSRWVDLMRRSRSSTPPYIKCDSRPLLDHDMFAIISGPTIAAISVVFDHAEDEDLLRSCVDGFLAVAKISASHCLEDVLDDLVVSLCKFTTLLNPTASAEEPVVAFGDDTKARMAAVTVFTIANKWGDHVRTGWRNILDCILRLHKLGLLPARVATDATDDPEGGSDSGQGKVAAGSMSLAVVPSGAARRRSTGLMSRFSQLLSLEVDEPRSQPTEQQLAAHQRTLRTIEACHIDNIFSDSKFLQAESLLQLARALIWAAGRPQKGGSSPEDEDTAVFCLELLIAITLNNRDRIMLLWQMIYEHMAGIVQTSMVPGLLVEKAVFGLLRICQRLLPYKENLAEELLRSLQLILKLDARVAEAFCERITQEMMQLVKANAGHIKSPMGWRTVSSLLASTARHPEAFEPGFETLTFIMADGAHLTSANYMLCLDAARAFAEARVGGVERSIRALELLVDSVNCLIKWAESSADGINGVMGENAQNASNKEETMNDKSVGTQELGEMWLRLAQVLRRVCGEQREEVRNHALLSLQRCLSSAESIQLPLTIWSSCFDQVIFVMLDDLLDLALRHPAREYRGMDGSLHKAMRLLSKIFLQFLGQLSQLPSFRAIWLAVLGRMDMYMNARLRGKGSDKLQEVIPELLKNMLLIMHNCGVLAQRSTISGDSLWELTWHHVEGIAPNLQGELFPEPEVDSEP
>scaffold-WJLO-2009366-Ricciocarpos_natans
RTRTAGALACMVNAEVGAVLSVMRRNARWAGRYISGDEPMEHPLIRNLKTLRRKIFTWQSSSQPGWQSVNPSFYLSPFLDVIRSDETGAPITGVALSAVYKILTLEVIDVKTVAVEGAIHGIVDAVTSCRFEVTDPASEEVVLMKILQVLLACMKCRAGIVLSNRDVCVVVNTCFRVVHQAGTKGELLQRTARHTMHELVRTIFSHLPDLDPISPAAASDISGTGNGSIDAVPHRISVEENGRNQGNASTSNGGSGEDGRAEDGVLRESERSEGDSHAEDATPRKPPRPPSRERMALVVANKGDEDKFHKDGSPAFEPYGVPCMVEIFHFLCSLLNITDPGGPGHSLLTSDEEVPLFALGLINSAIELGGQSFGYHPKLLALVQDELFRNLMQMGLSFTPPVLSMVCSIVLNLYHHLGTTLKLQIEAFFVYVIIRLAQGKYGASYQQQEVAMEALVDFCRQPTFMAEMYANFDCDIICSNVFEDIGNLLSKSAFPVNCPLSAMHVLALEGLLAVIHSMADRIDSLPVSPQLEMVNHADAPEFVPFWTLKCPSYFDPACWVDFVRRQKYIKRRLMIGADHFNRDPKKGLEFLQGIRLLPKNLDPKSVACFFRYTTGLDKRLLGDFLGDHDEFCVKVLQELAKTFDFSDMNLDAALRTFLESFRLPGEAQKIQRVLEAFAQRYFEQSPMVFANEDAAFTLAYSIIILNTDLHNPQVKRKMTEEDFIRNNRGINGKQDLPREMLAELYHSIARNEIRISYDNGAGVPEMTHSRWVDLMRRSSTPYIKCDSRPLLDHDMFAIISGPTIAAISVVFDHAEDEDVLRSCVDGFLAVAKISASHRLEDVLDDLVVSLCKFTTLLNPMAAAEEPVVVFGDDTKARMAAVTVFTIANKWGDYIRTGWRNILDCILRLHKLGLLPARVASDATDDADASGDSAQGRVTSGSLSLAVIPSAGARRRSTGLMSRFSQLLSLDVDEPRTQPTEQQLAAHQKTLRTIEACHIDNIFSDSKFLQAESLLQLARALIWAAGRPHKGGSSPEDEDTAVFCLELLIAITLNNRDRIMLLWQMVYEHMAGIVQTSMVPGLLVEKAVFGLLRICQRLLPYKEDLAEELLRSLQLLLKLDARVAEAFCERITMEMMQLVKANAGHIRSPMGWRTVSSLLASTVRHPEAFGPGFETLSFIMADGAHLTPANYVLCLDAARAFAESRVGGVERSIRALDLLAESVNCLIQWAASCSDESKGVGDGTNSKPETKDDAVVDTQSLGEMWLRLAQVLRRVCGEQREDVRNHAILSLQRCLSAVENIHLPPTIWVPCFEQVIFVMLDDLLDVALRHPPKEYRGMEGTLLNAMKFLSKIFLQYLGQLSQLPSFRAMWLAVLNRMEMYMKARLRGKGNDKLQEGIPELLKNMLLIMHNSGVLVQRSTLGMDSLWELTWHHVQGIAPTLQSELFPEQEGDNEGDPS
>scaffold-WZYK-2017713-Bazzania_trilobata
RKSSAGASACMVNAEVAAVLSVMRRNARWAGRYVSGDEPMEHALIRNLKTLRRNLFTWHTSSSQPGWQSINPSFYLTPFLDVIRSDETGITGVALSAVYKILTLEIFDVRTVHVEEAIHGIVDAVTSCRFEVTDPASEEVVLMKILQVLLACMKCEAGVVLSDRDVCVVVNTCFRVVHQAGSKGELLQRTARHTMHELIRAIFSHLPDLDPSPADAAGAANGADSAESGNLDDGSSEPSSARASVDSVTSNGGIPDGSDRSANEQAPPAEDNVLAKKPPRPPGKDATKLALVVANNGSKDRKGGTNAQEPYGVPCMVDIFHFLCSLLNVSDPAGPGHSLLASDEEVPLFALGLINTAIELGGKSFGYHPKLLALVQDELFRNLMQMGLSFNPPVLSMVCSIVLNLYHHLGTRLKLQMEAFFVFVIIRLAQGKYGAAYQQQEVAMEALVDFCRQPTFMAEMYANFDCDIICSNVFEDIANLLSKSAFPVNCPLSAMHVLALEGLLAVIHSMAERIDSLPSTPQLEMINYTDAQDYIPFWTLKCPSYTDPTCWVEFVRRQKYIKRRLMIGADHFNRDPKKGLEFLQGIRLLPRNLDPKSVACFFRYTTGLDKRLLGDFLGDYDEWCVQVLVEFAKTFDFKGMNLDAALRTFLESFRLPGEAQKIQRVLEAFAERYYEESPKVFANEDAAFTLAYSCIMLNTDLHNPQVKTKMTEEDFIRNNRGINASQDLPREMILELYHSIARNEVRISYDSGSGVPEMTHSRWVDLMRRSRSSTPPYIKCDSRPLLDHDMFAIMSGPTIAAISVVFDHAEDEDVLRSCVDGFLAVAKISASHRLEDVLDDLVVSLCKFTTLLNPTASLEEPVVAFGDDTKARMAAVTVFTIANKWGDHVRTGWRNILDCILRLHKLGLLPPRVASDATDDQDAGSDSGQGKVASGSLTLAVVPSSAGRRRPTGLMSRFSQLLSLEVDEPRSQPTEQQLAAHQRTLRTIEACHIDNIFSDSKFLQPESLLQLARALIWAAGRPHKGGSSPEDEDTAVFCLELLIAITLNNRDRIMVLWQMVYEHMAGIVQTSMVPGPLVEKAVFGLLRICQRLLPYKEDLAEELLRSLQLILKLDARVAEALCERITQEMMQLVKANAGHIKSPMGWRTVSSLLASTARHPEAFEPGFETLTFIMADGAHLTSANYILCLDAARSFAESRVGGIDRSICALDLLAGSVDCLAKWAKAYNDGIKDEGDENAESIKQEAKKDPSVGTQELGEMWLRLAQVLRRVCGEQREEVRNHAILSLQQCLCSADKIQLPLTIWSLCFEQVIFVMLDDLLDVALRRPAKEYRGMDGSLHKAMRLLSKVFLQYLNQLSQLPCFRAIWLAVLNRMEMYMKARLRGGKGSEKVQEVIPELLKNMLLIMHNGGVLVQGSTISGDSLWELTWHHVEGIAPNLQAELFPKPEADPEQSSAVVEDSPNETVD
>scaffold-ABIJ-2006767-Selaginella_lepidophylla
MANARNAARRRRESGAVACMISAEVGVVLATMRRNSRWAGRYDEQLDHTLIYSLKLLRRSIFAWSKKPWHSINPCLYLSPFLDVVRSEETGAPITATALAAVYKLLTSDVFDLRTSHVDEAMHAVVEAVTSCRFEVIDPASEEAVLMKILQVLLACIGSEMGAVLGHRDVCNVVNTTFRVVHQAGNKSELLQRAARHTMHELVRTIFGHLSTMDPLAGNNGLLVPWSNADSNNNNVEADIDAPDLSIVGVDTCYLGNGNSELSSGLLVKVAEDGKLRNGEEEQRTIEPYGVPCMVEIFHFLCSLLNMVGPYGLGESLGGGDEDVPQFALALINSAIEFGGSSFGQHQRLISLIRDELFRNLMQMGLSNNPIILSMVCSIVLNLYHHLRSYIKLQLEAFFSFIIMRLAQRKFGASYEQQEVAMETLVDFCRQGNFMPEMYANFDCDITCSNTFEELANLLSKSAFPVNCPLSVMHVLALEGLLAIIHSMADRVDSVPGSPPEPPTFLEIQTYVPFWNMRDYKEPSVWVEFVRKQKYIKRRLMIGADHFNRDPKKGLEFLQGIHLLPEKLDPQSVASFFRYTTGLDKNLLGDFLGDRDDFCLQVLAEFTRTFDFSNTSLDAALRTFLESFRLPGESQKIERVMDAFSQRYCEQCVNVFANKDAAFVLAYSVIMLNTDQHKPQVKKKMSEDDFIRNLRAANGGVDFPREMLSELYHSVAKNEIRISYDVGAGVPEMTHSRWLDLIRRSRKTSPYIVCDSRPFLDHDMFAIMSGPTIAAISVVFDHAEDEEVLRGCVDGFLAVAKISASHHLEDILDDLVVSLCKFTTLLNPTASMEEPVLAFGEDSKARMAAVTVFTIANKYGDFIRNGWRNILDCILRLHKLGLLPSRVTSDATDDTDAGSESQGKLIAGGLSVPPIVSAGVRRRSSGLMSRFSQLLSLESDEPRSQPTEQQVAAHQRILQTIEACHIDNIFSESKFLQAESLLHLAKALIWAAGRPQKGATSPEDEDTAVFCLELLIAITLNNRDRILLLWQGVYEHMAGIVQTTVVPCLLVEKAVFGLLRICQRLLPYKENLAEELLRSLQLILKLDARVADAFCERITQEVMQLVRANAGHIKSPMGWRTISSLLSITARHPDASESGFEALYFIMHDGAHLTPANYVLCLDAARAFAETRVGGVERSLKALDLLSESVNSLIKWSQVATGESDENKEDSVRASQELAEMWIRLAQGLRRVCSEQREEVRNCAILSLQRCLAAAESLHLPAMVWIQCFDQVIFLMLDDLLDIALRNSPKEYRGMEGTLHHAMKFLSKIFLQFLDQLALLPNFRALWLAVLNRMEMYMKARLRGKGSDKLQELVPELLRNMLLIMHSRGVLVQGTSLGGDSLWELTWHHVQTISPGRQPDIFPDEKSTSGTAAAAGAAAVPAAAE
>scaffold-ENQF-2014243-Lycopodium_annotinum
VAFGDNIKARMSAMTVFTIANKFGDFIRHGWRNILDCILRLHKLGLLPSRLVSDTTDDQDATSDSSQGRVVSGGLSLAHIPASGLRRRSSGLMSRFSQLLSLDSEEPRSQPTEQQLAAHQRTIQTIDSCHIDNIFSESRFLQADSLLQLAKALIWAAGRPQKASSSPEDEDTAVFCLELLITITLNNRDRIMLLWQGIYEHMAGIVQTMTVPGALVEKAVFGLLRICQRLLPYKENLADELLRSLQLILKLDARVADAFCERITQEVLQLVRANAGHIKSPMGWRTISSLLSITARHPDASESGFEALYFIMHEGAHLMPANYVLCLDAARAFAESRIGGIERSVNALDLLAESVNSLVRWSKTETGESERSDESREDTVKLSQELGEMWIRLAQGLRRICGEQREEVRNHAILSLQRCLSSADNMHLSSLIWAQCFDQVIFVMLDDLLDIALRHAPKEYRMMEGSLHLAMKCLSKSFLQFLDQLSSLPNFRALWLAVLGRMEMYTKAQLRGKGSEKLQELIPELLRNMLLIMHARGILVQRHTLGVDGLWELTWHHVQSISPGLQADMFPEQ
>scaffold-GAON-2001990-Huperzia_squarrosa
HIDDIFSESKFLQADSLLQLSRALIWAAGRPQKASSSPEDEDTAVFCLELLITITLNNRDRIMLLWQGMYDHIAGIVQTITMPGALVEKAVFGLLRICQRLLPYKEDLADELLRSLQLILKLDARVADAFCERITQEVLQLVRANAGHVKSPMGWRTISSLLSITARHLDASEPGFEALYFIMHEGAHLTPANYVLCLDAARAFAESRIGGIDRSLKALELLGESVDSLVRWSKRDMEESERSDDGREDKAQLSQELGEMWIRLAQGLRRICGEQREEVRNRAVMSLQRCLSAAEFMRFSALIWAQCFDQVIFVLLDDLLDIALRHAPKEYRGMEGTLHLAVKCLSKIFLHFLDQLSSLPNFRALWLAVLGRMEMYTKARLRGKGSEKLQELIPELLKNMLLIMHAHGILVQRHTLGTDDLWELTWHHVHSISPGLQAEVLPEQVPDADIEPKDVISIV
>scaffold-GKAG-2020710-Huperzia_lucidula
LHKLGLLPSRIFSDTADDQDAISDSSQGRVMSGGLSLAQIPASAVRRRASGLMSRFSQLLSLDSEEPRSQPTEQQLAAHQRTIQTIDSCHIDDIFSESKFLQADSLLQLAKALIWAAGRPQKASSSPEDEDTAVFCLELLITITLNNRDRIMLLWQGMYDHMAGIVQTTTIPGALVEKAVFGLLRICQRLLPYKEDLADELLRSLQLILKLDARVADAFCERITQEVLQLVRANAGHVKSPMGWRTISSLLSITARHLDASEPGFEALYFIMHEGAHLTPANYVLCLDAARAFAESRIGGIDRSVKALDLLAESVDSLVRWSQIDMGDSERSDDGREGTVKLSQELGEMWIRLAQGLRRICGEQREEVRNHAVMSLQRCLSAAEFMHLSSLIWCFDQVIFVLLDDLLDIALRNAPKEYRGMEGTLHLAVKCLSKIFLQFLDQLSSLPNFRALWLAVLGRMEMYTKARLRGKGSSPYDPEKLQELIPELLKNMLLIMHARGILVQRHTLGIDGLWELTWHHVQSISPGLQAEMFPEQVAEADIEPKDVISIAKPATD
>scaffold-JKAA-2011317-Selaginella_wallacei
KILTFDVFDLSTTNVDEAMHAIVESVTTCRFEVTDPASEEAVLVKILQVLLSCITSEMGSVLSHRDVCNVVNTCFRVVHQAGSKSELLQRVARHTMHELVRAIFVHLAAIESPADNGSLVPWRGGGTETESDLRIVQVGGPYIGNGEADDTTEGLDVAVLGRPTQPGRKDGLIVKLSEEGKLKNGTEEEELATIEPYGLSCMVEIFHFLCSLLNMVGPYGLGEALGGSDDDVPQLALGLINSAIEFGGQPFGRHPRLIGLVQDELFRNLMQMGLSNNPAIFSMVCSIVLNLYHHLRSHIKLQLEAFFSFIIMRLAQGKFGASYQQQEVAMETLVDFCRQPSFMPEMYANFDCDITCSNTFEELANLLSKNAFPVNCPLSAMHILALEGLLAVIHSMAERIDSVPGAVPEPPGFMEFESYSPFWNMRCENYKDPGCWVSFVRKQKYIKRRLMIGADHFNRLEFLQGIHLLPEKLDPQSVASFFRYTTGLDKNLLGDFLGDRDDFCLQVLAEFTRTFDFSNTSLDAALRTFMESFRLPGEAQKIERVLDAFSARYFEQCGSVFGNKDAVFVLSYSVIMLNTDQHKPQVKKKMSEDDFVRNLRGANNHADFPRELLSELYHSVARNEIRISYDIGAGVPEMTYSRWLDLIRRGRKTSPYISCDFRPFLDHDMFAIMSGPTIAAISVVFDHAEDEEVLRACLDGFLAVAKISASHHLEDILDDLVVSLCKFTTLLNPIGTMEEPVLAFGEDNKARMAAVTVFTIANKYGDYIRNGWRNILDCILRLHKLGLLPSRVTSDAADDTDAASDTSSQGRLISPGLSMPPVSATGVRRRSSGLMSRFSQLLSLESDEPRSQPSEQQIAAHQRILQTIEACHIDNIFSESKFLQADSLLHLARALIWAAGRPQKGTSSPEDEDTAVFCLELLIAVTLNNRDRIMLLWQGVYEHMAGIVQTTTMPCLLVEKAVFGLLRICQRLLPYKENLAEELLRSLQLILKLDARVADAFCERITQEVMQLVRTNAGHIKSPMGWRTISSLLSITARHPDASEAGFEALYFIMHDGAHLTPANYVLCLDAARAFAETRIGGVDRSLRALELLAELVNSLVKWSQVATSTTTATTASGDATKGEDRDRDRDKEDSVKASQELAEMWLRLAQGLRRVCTDQREEVRNSAVLSLQRCLLAADSLHLPAMIWIQCFEQVIFALLDDLLDIAQKHSPKDFRGMEGSLQLAMKLLSKIFLHFLEQLAELPNFRALWLSVLGRMEKYMQARVRGKGSDRLQELIPELLRNILLVMNTKGILVQGSSLGGDSLWELTWHHVQGFCPSLQPDMFGEQ
>scaffold-KJYC-2002420-Selaginella_willdenowii
NMRCDDYKEPRCWVEFVRKQKYIKRKLMIGADHFNRDPKKGLEFLQGIHLLPEKLDPQSVASFFRYTTGLDKNLLGDFLGDRDDFCLQVLAEFTRTFDFSNMSLDAALRTFLESFRLPGEAQKIERVMDAFSQRYCEQCANVFANKDAAFVLAYSVIMLNTDQHKPQVKKKMSEDDFIRNLRDANGGVDFPREMLSELYHSVAKNEIRISYDVGAGIPEMTHSRWLDLIRRSRKASPYIVCDTRPFLDHDMFAIMSGPTIAAISVVFDHAEDEEVLRACVDGFLAVAKISASHHLEDILDDLVVSLCKFTTLLNPTASMEEPVLAFGEDSKARMAAVTVFTIANKYGDFIRNGWRNILDCILRLHKLGLLPSRLTSDAAEDADSIVDPSQGKLIAGSLSMPPMAAAGVRRRSSGLMSRFSQLLSLESDEPRSQPSEQQLAAHQRILQTIEACHIDNIFSESKFLQSDSLLHLAKALIWAAGRPQKSTSSPEDEDTAVFCLELLIAVTLNNRDRILLLWQGVYEHMASIVQTTTLPCLLVEKAVFGLLRICQRLLPYKENLAEELLRSLQLILKLDARVADAFCERITQEVMQLVRANAGHIKSPMGWRTISSLLSITAHPDASESGFEALYFIMHDGAHLTPANYVLCLDAARAFAETRVGGVERSLKALDLLAESVNSLVKWSQVASGESEKGDENKEDSVRASQELAEMWIRLAQGLRKVCGEQREEVRNCAILSLQRCLSAAESLHLPAMIWVQCFDLVIFVMLDDLLDIALRNSPKDYRGMEGTLHHAMKFLSKIFLQFLDQLALLPNFRALWLAVLNRMETYMKAKLRGKGSDKLQELIPELLRNMLMIMHARGVLVQGSTLGGDSLWELTWHHVQTISPSLQPDMFPGAEQGDPAPAPAPAPAPSKDVPEATE
>scaffold-KJYC-2009273-Selaginella_willdenowii
NSRPGMGRRRRESDAVACMIVGEIGAVLAAMRRNARWAGRYDEQLEHSLIYSLKLLRRSIFGWTKKPWHSINPCLYLAPFLDVVRSDETGAPITATALSAVYKILTTDVFDLRTSHVDEAMHAVVESVTSCRFEVTDPASEEGVLMKLQVLLTCITSEMGSVLSHRDVCNVVNTCFRVVHQAGSKSELLQRVARHTMHELVRAIFAHLASMDSAAENGSLVPWNNDTVIEADLDEPDLSIVGVDMNYIGNGAADVAEADTDRAPSLDVAVIGKPPRPGKRDGLLVKASDEGKLRNGDEESRTIEPYGVPCMVEIFHFLCSLLNMVGPYGLGESLGGADEDVPQFALALINSAIEFGGQSFGQHLRLISLVQDELFRNLMQMGLSNNPIILSMVCSIVLNLYHHLRGYIKLQLEAFFSFIITRLAQGKFGASYQQQEVAMETLVDFCRQPNFMPEMYANFDCDITCINTFEELANLLSKSAFPVNCPLSAMHVLALEGLLAIIHSMADRVDAVPGSLPDPPSFLEIQAYVPFWNM
>scaffold-KUXM-2011294-Selaginella_selaginoides
KKRRSSGALGCMLVAEVGAVLAAMRRNARWAGRYDEQLEHSLIYSLKLLRRSIFSWTKQPWSSINPCLYLAPFLDVVRSDETGAPITGTALSAVYKILTSEVFDLKTNCVDEAMHAIVESVTSCRFEVTDPASEEAVLMKILQVLLACITSEMGSVLSHRDVCNVVNTCFRVVHQAGSKSELLQRVARHTMHELVRGIFAHLAFLDPASGNDPLLPWSNEVIAETSSDTDEAANLSIVGVDVAAYIGNGNAEQVEAEKQQVHSLDVAVVKKPPRPGRKDGQTRIGNDQQLVIEPYGVPCMVEIFHFLCSLLSMVGPYGLGENMVTSDEDVPQFALALINSAVEFGGQSFGYHPRLISLVQDELFRNLMQMGLAPNPVILSMVCSIVLNLYHHLRSDIKLQLEAYFTFIIMRLTQGKFGATYQQQEVAMETLVDFCRQPSFMPEMYANFDCDITCSNTFEELANLLSKSAFPVNCPLSAMHVLALEGLLAIIHSMADRVDSTPPNTVSQTLEIQSYAPFWNMKCDNYRDPGCWVEFVRKQKYIKRRLMIGADHFNRDPKKGLEFLQGIHLLPEKLDPQSVASFFRYTTGLDKNLLGDFLGDRDDFCLQVLAEFTRTFDFTNMSLDAASFRLPGESQKIERVLDALSERYCNQCPHFANKDAAFVLSYSVIMLNTDQHKPQVRKKMSEEDFIKNLRAANGGEDFPREMLSELYHSVARNEIRISYEAGAGIPEMTHSRWLDLIRRSRKLSPYIQCNDRPYLDHDMFAIMSGPTIAAISVVFDHAEDEEVLRSCVDGFLAVAKISASHHLEDILDDLVVSLCKFTTLLNPTASMEEPVLAFGEDSKARMAAVTVFTIANKYGDFIRNGWRNILDCILRLHKLGLLPSRVTTDPAALADDTDPASDSSSSQTRLVSSGGSGGGSGGGLSSTLASATSAGARRRSSGLMSRFSQLLSLESDEPRSQPTEQQLAAHQRILQTVEACHIDNIFSESKFLQAESLLHLAKALIWAAGRPQKGSSSPEDEDTAVFCLELLIAITLNNRDRIMLLWQGVYEHMAGIVQTTTMPCLLVEKAVFGLLRICQRLLPYKENLAEELLRSLQLILKLDARVADAFCERITQEVMQLVRANAGHIKSPMGWRTISSLLSITARHPDASESGFEALYYIMHDGTHLTPANYVLCLDAARAFAETRVGGVERSLRALELLSESVNSLVKWSQVASGGGEEDDEESFRASQELAEMWIRLAQGLRRICGEQREEIRNCGVVSLQRCLSAAESMHLPPLVWVQCFEQVIFVMLDDLIDIALKHSPKDYRGMEGTLHAAIKLVSKIFLQFLDELCVLPNFRALWVAVLNRMEVYMKARLRGKGSEKLQENIPELLRNILLIMHARGVLVQGDSLWELTWHHVQSISSSLQPEILP
>scaffold-PKOX-2006495-Isoetes_tegetiformans
VLQACADGFLAVAKVSASFRLNGMLDDLVISLCKFTTLLNPSASMDEAVVVFGSDSKACLAVVTVFTIANRFGDQIQKGWRNVVDCILRLHKLGILPSLVAVDDCDNTRDQSSCKQPGTVPSLPIPSVTRRPSSGLISRVSKFLLLDEPVTYSTEQQAVAHQRATQTVEACHIGNIVSDSKFLQAESLLHFAKALIWAAGIPQKVLSQDDEDTAIFCLELLIAVTLNNRDRIMTIWQGVYELMAGIVQNSTTPCLLVEKTVFGLLQICQRLLPYKENIAEELLRSLQLILRLDPRVADALYERITQDLVQLVRANAGLIKSPVGWRTVVKLLSITARHPEASEYGFEGLYFIMHDIAHLCRDNFAVCIDAARAFAEAYMIDTGRSLKALDLIAGSVKCLVQWSKDNPTGGEANDSFILADIWISLGQGLVNICVEQNEEVRNHALLSLQNCLSASEAIHFPPEVIEKCFKEVIFVLLDDLLDIALNNSPKEYHGMDISLQFGIKLLSKLFLLFLNILVLLPNFDSLWFSVLGYMKAFMKARLRGRGKDKLRELIPELLKNMLLILHSKRVLIENSTEKGTLWQTTWQHVQDISPALQPSLL
>scaffold-PKOX-2009187-Isoetes_tegetiformans
KRNDKVLVSIVVTELGSVLAAMRCNSRWMRRYDDQPEHHLVRSLKNARRSVFSWDRKPWSSVNPCLYLAPFLEIICSDETGALITGAALSSVYKILSSNVFSNATDHIDEALHAIVESVTSCKFEVTDPASEEAVLTKILQVLLCCMKDDLGTLLSHKDVLNVVNTCFRLVDQSSSKSELLQQIARHTMQELIRAIFLHLFKFDPVPGQSSGIMVRMDSGADESQQAAFSNGSVNCNGASYIDRSRDLRVLLGTKPAYGLPCLVEIFSFLCSLLSIEDSNDTGIGFVSVIEDVPQFALGLINSAIEYGGHSFEFHMNLIELAQDGLFWNLMQMGFSPNPVVVSVVCSTVLSLYSHLHKHIKLQLEAFFLYVLMPLARGKSGILYQHQEVAMEALVDFCHQGSFLPEIYANFDCDIARSNLFEDIANLLCKSAFPVNSPLQPMHVLALEGLLAIIHGMANRTDHLCWVKLDAQDCAEVNYVPFWSLKCDNYSDPKCWVEFVRHRKLVKRKLMNGVDHFNRDLKKGLEFLQSNLLLPQNLDPATVACFLRYTPGLDKKIIGDYLGDRDDFHLEVLMEFVKTFDFTNMSLDAALRIFLESFWLPGEAQKIERILEAFAARYFEQRAEEALESKDSVLVLAYAIIILNTDQHSTQV
>scaffold-PKOX-2009188-Isoetes_tegetiformans
WMRRYDDQPEHHLVRSLKDARRSVFSDRKPWSSVNPCLYLAPFLEIICSDETGALITGAALSSVYKILSSNVFSNATDHIDEALHAIVESVTSCKFEVTDPASEEAVLTKILQVLLCCMKDDLGTLLSHKDVLNVVNTCFRLVDQSSSKSELLQQIARHTMQELIRAIFLHLFKFDPVPGQSSGIMVRMDSGADESQQAAFSNGSVNCNGASYIDRSRDLRVLLGTKPAYGLPCLVEIFSFLCSLLSIEDSNDTGIGFVSVIEDVPQFALGLINSAIEYGGHSFEFHMNLIELAQDGLFWNLMQMGFSPNPVVVSVVCSTVLSLYSHLHKHIKLQLEAFFLYVLMPLARGKSGILYQHQEVAMEALVDFCHQGSFLPEIYANFDCDIARSNLFEDIANLLCKSAFPVNSPLQPMHVLALEGLLAIIHGMANRTDHLCWVKLDAQDCAEVNYVPFWSLKCDNYSDPKCWVEFVRHRKLVKRKLMNGVDHFNRDLKKGLEFLQSNLLLPQNLDPATVACFLRYTPGLDKKIIGDYLGDRDDFHLEVLMEFVKTFDFTNMSLDAALRIFLESFWLPGEAQKIERILEAFAARYFEQRAEEALESKDSVLVLAYAIIILNTDQHSTQV
>scaffold-PKOX-2011473-Isoetes_tegetiformans
FPVNCPLSAMHVLALEGLLAIIHSMAERTEFMPSTLAEPPNFADMPEYLPFWNLKCDNYNDPQAWLNFVRREKYIKRRLMIGADHFNRDPKKGLEFLQGIRLLPEKLDPQSVASFFRYTTGLDKNLLGDFLGDRDDFCLQVLAEFTRTFDFSHMHLDAALRTFLESFRLPGEAQKIERVLDAFSGRYYEQCSDILASKDSAFLLSYSVIMLNTDQHNMQVKKKMTEEDFIKNLRKANGGEDFPHDMLGQLYQSVVKNEIRITYESGVGVPEMTHSRWIDLIRRARKTTHYISCDSRPFLDHDMFAIMSGPTIAAISVVFDHAEDDDVLRACVDGFLAVAKISASHHLEDILDDLVVSLCKFTTLLNPTAAVDEPVLAFGEDNKAQMAAVTVFTIANKYGDYIRNGWRNILDCILRLHKLGLLPGRIASDAADDFDAASDSSQGKLVSGSLSMPPVQAAGVRRRSSGLMSRFSQLLSLESDEPRSKPTEQQVAAHHRILQTVEACHIDNIFSDSKFLQAESLLHLARALIWAAGRPQKGTSSPEDEDTAVFCLELLIAVTLNNRDRVALLWQGVYEHIAGIVQSVTVPCLLIERAVFGLLRICQRLLPYRENLAEELLRSLQLILKLDARVADAFCERITQEVMQLVKGNAGHIKSPMGWRTVSSLLSITARHPDASESGFEALFFIMKDGAHLTAANYVLCLDAARAFAEARVGGIERSVKALDLLAESVNSLVKWSKATCGQAEKPDDNKEDNAKATQELSEMWIRLAQGLKRICGEQREEVRNYAILSLQRCISAAENMNLPSLIWIQCFDQIIFVMLDDLLDIALRHSPKEYRGMEGTLYHAMNFLSKIFLQFLKQLSLLPNFRALWLAVLSRMEMYMKARLRGKGSDKLQVLVPELLKHMLSVMHKEGVLIQGSTLGGDNLWELTWHHVQGISSLLQPDSLPEPKADLT
>scaffold-PQTO-2011242-Lycopodium_deuterodensum
STVLKLYHTLQRHIKLQLEAFFSFVIIRLTQGKFGASYQKQEVATEALVDFCHQAQFMPEMYTNFDCNITCSNTFENLVNLLSKSSFPVNCPLSANHILALEGLLAVIHSMEDRIDTMAVSNPKISTFPEPSVYVPFWTLECENEAIEFLRRQKYIKRQLMLGADHFNKDPKKGFQFLQGIRLLPENLDPKSVAYFLRYATGLDKNIVGDYLGDHDGFCLLVLAEFTKTFDFSNMSLDAALRTFLEYFRLPGEAQKIGRILDAFAERYYEQCTDVLASKDAAFLLSYSVILLNTDQHNSQVKKKMTEEDFIRNLRAANGNEDFPREMLKELFQSVVRDEIRISYDSGAGVSEMTLSRWLDLVHRSQQIMPYISCESQSLLDQDMFTIMSGPSIAAISVVFDNAEDEDVLNACMDGFLAIAKISSNYHREDIVDDLVVSLCKFTTLLNPISSFEEPVIAFAEDIKARMACITVFTIANRFGDYIHDGWRNILDCILQLQKLNLLPARLVSDTMDDQEAASELSQGKVSFGGHSTPLLATTASKRRTAGLMSRFSQLLLEHRSHPTEQEVAAHQVALQTVENCHVDSIFSDSKFLQADSLSQLAKALISAAGRVQKVHISPEDEDLAVFGLDLLITITLNNRDRILLLWQGIYDHLAGIVQISTVPGALVEKAVFGLLRICKRLLPYKEDLADELLRSLQLILKLDARVADVYYERITQEVLQLVRANAGHIRSPIGWKTISSLLSITARHPEAAGYGFEALHFIMHEGAHLTLGNYVLWLDAARAFAESRLGNVERSVQALDLLAESVNSLACWSEFVSKETKADTESGEDIDKVSEKIGRMWMRLTLTLQKVCGDQREEVRNHAILSLQHCVLAADRIQVPYLIWAECFDQVIFVLLDDMLDIAIRYPPKEFRGMDGSLQHALKFMSKVFLHFLNQLVLLPNFRALWLALLGRMEMYMKARIRGKGSEKLQESIPELLKNMLLIMHAHGVLLHQRSALGDSLWELTWHHVHGISPGLQNELFPEKESQPLPEGKSSIEKTAAEDNA
>scaffold-PQTO-2083830-Lycopodium_deuterodensum
LSHNPLVLSMVCSIVLNLYHHLHSFIKLQLEAFFTFVILRLAQGKFGATYHQQEVAMEALVDFCRQPRFMPEMYANFDSDITCSNTFEDLANLLSKSAFPVNSPLSAMHVLALEGLLAVIHSMADRVDSMAGAMSEVNSFTETLSSVPFWTLDCEDYKDPKYWLPFVKRKKYIKRRLMIGADHFNRDPKKGLEFLQGIRLLPEKLDSQSVACFFRYTTGLDKNLLGDFLGDRDDFCLQVLAEFTKTFDFSNMSLDAALRTFLESFRLPGEAQKIERVLDAFAGRYYDHCIQALASKDAAFVLSYSVIMLNTDQHNMQVKKKMTEEDFIRNLRAANGGQDFPREMLIELYHSVVRNEIRISYDSGVGVPEMTHSRWLDLIRRSQRTSLYITCDSRPFLDHDMFAIMSGPTIAAISVVFDHAEDEDILRACVDGFLAVAKISAAHHLEDILDDLVVSLCKFTTLLNPTASADEPVAAFGDDIKARMSAVTVFTIANKFGDHIRHGWRNILDCILRLHKLGLLPSRLLSDTTDDQDATSDSSQGRVVSGGLSWAHIPASGLRRRSSGLMSRFSQLLSLESEEPRSQPTEQQLAAHQRTIQTIDSCRIDNIFTDSKFLQADSLLQLAKALIWAAGRPQKASSSPEDEDTAVFCLELLITITLNNRDRIMLLWQGVYEHMAGIVQTTTVPGALVEKAVFGLLRICQRLLPYKEDLADELLRSLQLILKLDARVADAFCERITQEVLQLVRANAGHIKSPMGWRTISSLLSITARNPDASEPGFEALYFIMHEGAHLTPANYVLCLDAARAFAESRIGGIERSVKALDLLAESVNSLVRWSKTETGDSERNDESREDTVKLSQELGEMWIRLAQGLRRICLEQREEVRNHAILSLQRCLSSADNMHLSSLIWAQCFDQVIFVMLDDLLDIALRHAPKEYRMMEGSLHLAMKCLSKIFLQFLDQLSSLPNFRALWLAVLGRMEMYTKARLRGKGSEKLQELIPELLRNMLLIMHAHGILVQRHTLGVDGLWELTWHHVQSISPGLQADMFPTQ
>scaffold-YHZW-2003357-Huperzia_selago-2_samples_combined
GLDKNLLGDFLGDRDDFCLQVLAEFTKTFDFSNMNLDAALRTFLESFRLPGEAQKIERVVDAFAGRYYDQCTQAIATKDAAFLLSYSVIMLNTDQHNMQVKKKMTEEDFIKNLRAANGGKDFPREMLSELFHSVVRNEIRITYDSGVGVPEMTHSRWLDLIRRSQKTPPFIICDSRPFMDHDMFAIMSGPTIAAISVVFDHVEDEDVLRACVDGFLAAAKISAAHHLEDILDDLVVSLCKFTTLLNPTASADEPVVAFGDDIKARMSAMTVFTVANKFGDFIRHGWRNILDCILRLHKLGLLPSRIFSDTADDQDAISDSSQGRVMSGGLSLAQIPASAVRRRASGLMSRFSQLLSLDSEEPRSQPTEQQLAAHQRTIQTIDSCHIDDIFSESKFLQADSLLQLSKALIWAAGRPQKASSSPEDEDTAVFCLELLITITLNNRDRIMLLWQGMYDHMAGIVQTTTIPGALVEKAVFGLLRICQRLLPYKEDLADELLRSLQLILKLDARVADAFCERITQEVLQLVRANAGHVKSPMGWRTISSLLSITARHLDASEPGFEALYFIMHEGAHLTPANYVLCLDAARAFAESRIGGIERSVKALDLLAESVDSLVRWSQIDMGDSERSDDGREGTVKLSQELGEMWIRLAQGLRRICGEQREEVRNHAVMSLQRCLSAAEFMHLSSLIWAQCFDQVIFVLLDDLLDIALRHAPKEYRGMEGTLHLAVKCLSKIFLQFLDQLSSLPNFRALWLAVLGRMEMYTKARLRGKGSEKLQELIPELLKNMLLIMHARGILVQRHTLSVDGLWELTWHHVQSISPGLQAEMFPEQVAEADIEPKDVTSVAKSATD
>scaffold-ZFGK-2042980-Selaginella_kraussiana
AEIGSVLAAMRRNSRWAGHEQLEHSLIYSLKLLRRSIFTWTRQPWEFINPCLYLAPFLDVVRSDETGAPITGTALTAVYKILTSDVFDLKTANVDEAMHSIVESVTSCRFEVTDPASEEAVLMKILQVLLACITSEMGSVLSHKDVCTVVNTCFRVVHQAGSKSELLQRVARHTMHELVRSIFAHLAVLDALSGNDSLVPWNNDPENAGDPVAYIENGDAEKDGLMVKVTDDATNGRNGTEELTLIEPYGIPCMVEIFHFLCSLLNAVGTYAFPEGLGGGDDDVPQFALSLINSAIDFGGQSFGHHPKLIGLVQDELFRNLMQMGLSNNPVTFSMVCSIVLNLYHHLRGHIKLQLEAFFAFVVMRLAQGKYGSSYQQQEVAMETLVDFCRQPSFMPEMYANFDCDITCNNTFEELANLLSKSAFPVNCPLSAMHVLALEGLLAIIHSMADRVDSVSGPMPEPSAMEIEEYKPFWNMKCENYTDPNCWLEFIRRQKFIKRRLMIGADHFNRDPKKGLEFLQGIHLLPEQLDPESVASFFRYTTGLDKNLLGDFLGDRDDFCLRVLAEFTRTFDFSGTSLDAALRTFLESFRLPGEAQKIERVLDEFSTRYFEQCGAAGFSTKDGVFLLSYSAIMLNTDQHKPQVKKKMSEEDFIRNLRAANNGTDFPREILSGLFQSVAKNEIRISYDVGVGIPEMTYSRWLDLIRRARKTSPYIFCDARPYLDHDMFAIMSGPTIAAISVVFDYAEGEEVLRACVDGFLAVAKISASHHLEDILDDLVVSLCKFTTLLNPISTMDEPVLAFGEDSKARMAAVTVFTIANKYGDFIRNGWRNILDCILRLHKLGLLPSLVTSDAADDAEGSTEASQGRLISGGLSIPAATSAGVRRRSSGLMTRFSQLLSLESDEPRSQPSEQQRAAHQRILQTIEACHIDNIFSESKFLQSESLLHLAKALILAAGRPQKGGTSPEDEDTAVFCLELLIAVTLNNRDRIMLLWQGVYEHMAGIVQTTTMPSLLVEKAVFGLLRICQRLLPYKENLAEELLRSLQLILKLDARVADAFCERITQEVMQLVRANAGHIKSPMGWRTISSLLSITARHPDASESGFEALYFIMHDGAHLTPANYVLCLDAARAFAETRVGGVERSLKALDLLAELVNSLVKWSQVASGESEKGDESREDSVKASQELAEMWIRLAQGLRRVCGEQREEVRNCAILSLQRCLSAAESLHLPAHIWTQCFDQVIFVLLDDLLEIALRHSPKDYRGMEGTLHLAMKFLSKIFLQFLDQLAVLPNFRALWLTVLNRMEMYMKARPRGKNSEKLQELIPEVLRNMLLVMHSRGVLVQGNSLGGDSLWELTWHHVQSFCPSLQADMFGEDPAA
>scaffold-ZYCD-2003773-Selaginella_acanthonota
QCGSGFGNKDAVFVLSYSVIMLNTDQHKPQVKKKMSEEDFVRNLRGANNHADFPRELLGELYHSVARNEIRISYDIGAGVPEMTYSRWLDLIRRGRKTSPYISCDSRPFLDHDMFAIMSGPTIAAISVVFDHAEDEEVLRACVDGFLAVAKISASHHLEDILDDLVVSLCKFTTLLNPIGTMDEPVLAFGEDSKARMAAVTVFTIANKYGDFIRNGWRNILDCILRLHKLGLLPSRVTSDAADDTDAASETSSQGRLISAGLSMPPASAAGVRRRSSGLMSRFSQLLSLESDEPRSQPTEQQLAAHQRILQTIEACHIDNIFSESKFLQADSLLHLARALIWAAGRPQKGTSSPEDEDTAVFCLELLIAVTLNNRDRIMLLWQGVYEHMAGIVQTTTMPCLLVEKAVFGLLRICQRLLPYKENLAEELLRSLQLILKLDARVADAFCERITQEVMQLVRTNAGHIKSPMGWRTISSLLSITARHPDASEAGFEALYFIMHDGAHLTPANYVLCLDAARAFAETRIGGVDRSVRALELLAELVNSLVKWSQVATSTTTTTTASEDATKGEDRDRDKEDSVKASQELAEMWLRLAQGLRRVCTDQREEVRNLAILWLQRCLLAADSLHLPAMIWIQCFEQVIFALLDDLLDIAQKHSPKDFRGMEGSLQLAMKLLSKIFLHFLEQLAELPSFRALWLSVLGRMERYMQARVRGKGSDRLQELIPELLRNMLLVMNTKGILVQGSSLGGDSLWELTWHHVQGFCPSLQPDMFGEQLETDAAAAAAAAETEQQ
>scaffold-ZZOL-2011558-Selaginella_stauntoniana
MANSRSAARRRRESGALACMISAEVGAVLATMRRNSRWAGRYEEQLDHSLIYSLKLLRRSIFSWTKKPWNSINPCLYLAPFLDVVRSDETGAPITGTALSAVYKILTSDVFDLRTSHVDEAMHAIVESVTSCRFEVTDPASEEAVLMKILQVLLACIGGDMGAVLGHRDVCNVVNTTFRVVHQAGNKSELLQRVARHTMHELVRAIFGHLSSMDPLAGNNGLLVPWSNVENNVGVEADIDAPDLSIVGVDYLGNGNAELATGLLVKVSEEGKLRNGEEEQRTIEPYGVPCMVEIFHFLCSLLNMVGPYGLGESLGGTDEDVPQFALALINSAIEFGGPSFGKHQRLISLVRDELFRNLMQMGLSSNPIILSMVCSIVLNLYHHLRSYIKLQLEAFFSFIIMRLAQGKFGASYQQQEVAMETLVDFCRQPNFMPEMYANFDCDITCSNTFEELANLLSKSAFPVNCPLSAMHVLALEGLLAIIHSMADRVDSVPGSPLEPPTFLEIQAYVPFWNMRCDDYKEPSSWVEFVRKQKYIKRRLMIGADHFNRDPKKGLEFLQGIHLLPEKLDPQSVASFFRYTTGLDKNLLGDFLGDRDDFCLQVLAEFTRTFDFSSTSLDAALRTFLESFRLPGEAQKIERVMDAFSQRYCEQCINVFANKDAAFVLAYSVIMLNTDQHKPQVKKKMSEDDFIRNLRAANGGVDFPREMLSELYQSVAKNEIRISYDLGAGIPEMTHSRWLDLIRRSRKTSPYIVCDSRPFLDHDMFAIMSGPTIAAISVVFDHAEDEEVLRGCLDGFLAVAKISASHHLEDILDDLVVSLCKFTTLLNPTASMEEPVLAFGEDSKARMAAVTVFTIANKYGDFIRNGWRNILDCILRLHKLGLLPSRVTSDAADDTDAASESQGKMIAGGLSVPPLVSAGVRRRSSGLMSRFSQLLSLEADEPRSQPSEQQVAAHQRILQTIEACHIDNIFSESKFLQAESLLHLAKALIWAAGRPQKGTSSPEDEDTAVFCLELLIAITLNNRDRILLLWQGVYEHMAGIVQTTVVPCLLVEKAVFGLLRICQRLLPYKENLAEELLRSLQLILKLDARVADAFCERITQEVMQLVRANAGHIKSPMGWRTISSLLSITARHPDASESGFEALYFIMHDGAHLTPANYVLCLDAARAFAETRVGGVERSLKALDLLSESVNSLIKWSQVATGESDENKEDSVRASQELAEMWIRLAQGLRRVCGEQREEVRNCAILSLQRCLTAAESLHLPAMVWIQCFDQVIFVMLDDLLDIALRNSPKEYRGMEGTLHHAMKFLSKIFLQFLDQLALLPNFRALWLAVLSRMEMYMKARLRGKGSDKLQELVPELLRNILLIMHARGVLVQGSTLGGDSLWELTWHHVQTISPALQPDIFPDEKASSTPSPAPVTPAVSQAVDDPAEQQPAEQVE
>scaffold-AWOI-2073962-Diphyscium_foliosum
MEGSETGWGGSGGKVRSGEAMAIVIDTKVSAVLAVMRRNARWAGRYMASDDQLEHPLIKSLKSLRQRVFDWKKQPWQSINPSFYLSPFLDVIRSDETGAQITGVALDAVYKIVTDKVFDVKTAHVDVAMHMIVEAVTSCRFEVTDPDSEEVVLMKILQVLLACMKSGAGAVLSNRDVCNVVNTSFRVVHQAGSKGVPLQRFARHTMHELVRAVFSHLPSLKATPALIALPSNSPETAPSNGAAYDKPGTDVANQLAGDVDRTYAGNGDVIDVDGVETPRDKSSDETGRRVSFSGVREEGIMDQNRSVVVSEQSITIEPYGVPCMVEIFSFLCSLLNIIDPQSPGQAVLASDEDVPHFALLLINSSIELGGESFSRHPKLLALIQDELFRNLMLMGLSHNPLVLSMVCGIVLNLYHHLRNAVKLQLEAFFSFVLIRLASGKYGATYQQQEVAMEALVDFCRQPTFMPEMYANFDCDITLSNTFEDLGNLLSKSAFPVNCPLSAMHVLALEGLLAVVHSMADRVDSAAPALTSSTSLGVMVADNQDYVPFWTLKCENYQDPICWIEFVKHQKYIKRRLMIGADHFNRDPKKGLEFLQGIRLLPAKLDPKSVACFFRYTTGLNKDLLGDFLGDPDEFCLQVLDEFARTFDFSEMGIDGALRVFLESFRLPGEAQKIHRVLEAFAERYYQQSKGILASKDAAFVLSYSVIMLNTDQHNVQVRKKMTEEDFIKNLRSINDGQDLPRPMLAELYHSIVRNEIRISYDSGVGVAEMTHSRWVDLMRRSKTTTPYIACDSRPLLDHDMFAIISGPTIAAISVVFDHAEDEEVLRSCVEGFLAVAKISASHRLQDVLDDLVVSLCKFTTLLNPMASAEEPVVAFGDDTKARMAAITVFSIANKFGDFIRTGWRNILDCILRLHKLGLLPSRVASDAAADSDTTGDSAQGKLAAGSLSMATMPLTGTRRRTSGLMSRFSQLLSLDADEPRSAPTEHQLAAHQRTLRTIESCHIDQIFTDSKFLQADSLLQLARALVWAAGRPQKNGGSTEDEDTAVFCLELLIAITLNNRDRIMLLWQGVYEHMAGIVQTTVVPGLLVEKAVFGLLRICQRLLPYKENLAEELLRSLQLILKLDARVADAFCERITQEVMVLVRANAAHIKSPMGWRTVSSLLSITARHPEASEPGFEALTFIMQDGAHLTPANYVLCLDAARAFAEARVGGVERSIRALDLLADSVGCLTRWSKANSEGTEGLPSEGVEGFPRYSQELAEMWLRLAQGLRRVCLEQREEVRNYAILCLQRCLATADSITLTPTMWTQSFEQVVITLLDELLDIAIRYPPKEYRGMETTLLHALKFLSKFYLQFLDQLVQLPTFRTAWSQVLNRMDMYMKAKLRGRSTDKIQELIPELLRNMLQVMHSRGILVQTSSPTLDSLWELTWQHVQNISPSLKPDLLSEPVSEGESKGNITAETGQGSDGPAVAEAGHDSQSSEVGNAVSISSVDQGKEENESSEERQ
>scaffold-BPSG-2008609-Scouleria_aquatica
MVNSEVSAVLAVMRRNARWAGRYSATDEQLEHPLIRSLKGLRRLVFTWRQPWESIDPCLYLSPFLDVIRSDETGAQITGVSLSAVYKMVHLEIFDAHTAQVDIAMHTIVDSVTSCRFEVTDPASEEVVLMKILQVLLACMKSGAGAALSDRDVCNIVNTTFRVVHQAGSKGELLQRTARYTMHELVRAVFSHLPSLKPTTVAIGVTPHSTEIGSISENVLDTSGSEETNHLSGPVHTDNIPHGDSRSDPAEAERLVINSDIPSENDTIASPLLDGRDEGQNAAIETVFTAEDSPIEAYGIPCMVEIFSFLCSLLNIEDPQSPGQLVLATDEDSPQFALMLINSALELGGEALSYHPKLLVLIQDELFRNLMVIGISQNPVVLSLVFGIVLNLYHHLRQQLKLQLEAFFSFVLIRLASGKYGATYQQQEVALEALVDLCRQPTFMPEMYSNFDCDITLSNTFEDLGNLLSKSAFPVNCPLSAMHVLALEGLLAVVRSMADRVDTAAPALASNSSSRNLAVDNQEYVPFWTLKCEDYDDPGSWVQFVKHQKYIKARLLLGADHFNRDPKKGLEFLQGMRLLPSELDPKSVACFIRYSTGLNKNVIGDYFGDPDDFCLRVLDEFTQTFDFSEMGIDAALRVFLESFRLPGEAQKIQRVVEAFAERYYWQSKGILASKDVAFVLSYSVILLNTDQHNVQVRKKMTEDDFIRNLRKINDGQDLPRPMLSELYHSIVGNEIRISYNSGAGVADMTHSRWIDLMRRSMHTTPYIICDERPLLDHDMFPILSGPSIAALSVVFDHAEDEEVLQLCINGFLSVAKISASHRLEDVLDDLVVSLCKFTTLLNPFSSDEEPIVAFGDDTKARMATIAVFTIANKYGDFIRTGWRNILDCILRLHKLGLLPARVANESVEDVDVTGDSAQSKLAGSLSTPAPVPFIKHQRRITGLMSRFSQLLSLESEEPPAIPTEEELAAQQRALRTVESCHIDQIFTDSKFLQAESLLQFARALVWAAGRPHKSGGSTEDEDVAVFCLELLITITLNNRDRIMLLWQGVYEHMAGIIQTAVFPGLLVEKAVFGLLRVCQRLLPYKENLAEELLRSLQLILKLDARVADTFLERITQEVMVLVRANAAHIKSPMGWRTVTSLLSFTARHPEASEPGFEALSYIMQDGANLTPANYVLCVESARAFAEARVGGPGRSVRALDLLSDSVGCLTRWSKVHSASGDASGSENVEGLSRYSQELAEMWLRLVQGLRKLCLEQREEVRNHAILCLQRCLSAAEIISLTPAMWTQSFEQVVTLLDELLDLAVRHPKEFIGMDNTLVLIMKCLSKSYLQFLGQLVKLPAFQTLWYQVLNRMEMYIKAKFRGKHSEKLQELIPELLRNILQVMHAQGILVQPTTPSENSMWDLTWQHVVNIVPTLKPDIFKGPKSEEKDGESAEPQVQTPASPQMIEVESEYTLVENVPIPSAGVEG
>scaffold-BPSG-2008610-Scouleria_aquatica
RRSGGALACMVNAEVSAVLAVMRRNARWAGRYMASDDQMEHPLIRSLKSLRRRVFSWQQQSWQSINPSFYLSPFLDVIRSDETGAQITGIALSAVYKIVTLEVFNVKTAHVDAAMHMIVDAVTSCRFEVIDPASEEVVLMKILQVMLACIKSGAGAVLSNRDVCNVLNTTFRVVHQAGSKGELLQRTARHTMHELVRAVFFHLSSLEATTALIALPSSSPEAASSNGAVYDESALNAGNQVDGNGDLSHFAGVQNPTVNASEEGSCRLSFSGKREEDNSRSVVVTDQSTAIEPYGIPCMVEIFSFLCSLLNIADAQSPGQALLASDEDVPHFALLLINSSIELGGESFSRHPKLLALVQDELFRNLMLMGLSPNPLVLSMVCGIVLNLYHHLRSAVKLQLEAFFSYVLIRLASGKHGATHQQQEVAMEALVDFCRQSTFMPEMYSNFDCDITLSNTFEDLGNLLSKSAFPVNCPLSAMHVLALEGILAVVHSMADRVDSAVPALASSTLSGAMVAENQDYVPFWTLKCENYQDPVSWIEYVKHQKYIKRRLMIGADHFNRDPKKGLEFLQGIRLLPAKLDPKSVACFFRYTTGLNKDLLGDFLGDPDDFCLQVLEEFAGTFDFSDMQIDGALRTFLESFRLPGEAQKIHRVLEAFSDRFYQQSKGILANKDAAFVLSYSVIMLNTDQHNVQVRKKMTEEDFIKNLRSINDGQDLPRPMLSELYHSILRSEIRITYDSGAGVSEMTHSRWVDLMRRSVTTTPYINCDSRPLLDHDMFAIISGPTIAAISVVFDHAEDEEVLRSCVEGFLAVAKISASHRLQDVLDDLVVSLCKFTTLLNPMASAEEPVVAFGDDTKARMAAITVFSIANKFGDFIRTAWRNILDCILRLHKLGLLPSRIASDTAEDTDLTGDSAQGKLAGGAVGMASMPLSGNRRRSTGLMSRFSQLLSLDADEPRSAPTEHQLAAQQRTLRTIESCHIDQIFTDSKFLQSESLLQLARALVWAAGRPQKNGGSSEDEDTAVFCLELLFAITLNNRDRIMLLWQGVYEHMAGIVQTTVVPGLLVEKAVFGLLKICQRLLPYKEELAEELLRSLQLILKLDARVADAFCERITQEVMVLVRANAGHIKSPMGWRTVSSLLSITARHPEASDPGFEALTFIMQDGAHLTPANYVLCLDAARAFAEARVGGSERSIRALDLLSDSVGCLTRWSKAKSASTAVSSEVVEGFPRFSQELAEMWLRLAQGLRRVCLEQRDEVRNYAIVCLQRCLAAADSITLTPTMWIQSFEQVVLTLLDELLDIAVRYPPKEYRGMEITLMHALKFLSKFYLQFLDQLAQLPTFRTTWFQVLNRIEMYTKAKLRSRNTEKLQELVPELLQEMLQVMYSRKFLVQTSTPSGDNLWELTWQHVQTISPALKPDLLKEPVSEGVKEDPDESATAERGTEVGTADSLPSGDEGTEEHEASEERQ
>scaffold-CMEQ-2016170-Orthotrichum_lyellii
MEGAGTRSGTGMEVHNRRSGGAMACMVNAEVCSVLAVMRRNARWAGRYMASDDQMEHPLIRSLKSLRRRVFSWQQQSWQSINPAYYLTPFLDVIRSDETGAQITGIALSAVYKIITLEVFNVKTAHVEMAMHMIVDAVTSCRFEVTDPASEEVVLVKILQVLQACMKSRAGAVLSNRDVCTVLNTTFRVVHQAGSKGELLQRTARHSMHELVRAVFSHLSSLEATTALIALPGISPEASNGAIHIKSASSAGTQVAGNGDLTDFEGVEPLTADASEEGASRHSYSGRGDEGNSRSVVVSEHTTIIEPYGVPAMVEIFSFLCSLLNIADPQSPGQALLASDEDVPHFALLLINSSVELGGESFSRHPKLLALIQDELFRNLMLMGLSPNPLVLSMVCGIVLNLYHHLRSAVKLQLEAFFSFVLIRLASGKHGATHQQQEVAMEALVDFCRQPSFMPEMYSNFDCDITLGNTFEDLGNLLSKSAFPVNCPLSAMHVLALEGILAVVHSMADRVDSASPALTSSTLSGVMVAENQTYVPFWTLKCESYQDPASWIEYVKHQKYIKRRLMIGADHFNRDPKKGLEFLQGIRLLPAKLDPKSVACFFRYTTGLNKDLLGDFLGDPDEFCLQVLEEFACTFDFSDMSIDGALRTFLESFRLPGEAQKIHRVLEAFSDRFYQQSKGILANKDAAFVLSYSVIMLNTDQHNVQVRKKMTEDDFIKNLRKINDGQDLPRTMLSELYHSIVRSEIRITYDSGAGISEMTHSRWVDLMRRSVTTTPYIICDSRPLLDHDMFAIISGPTIAAISVVFDHAEDEEVLRSCVEGFLAVAKISASHRLQDVLDDLVVSLCKFTTLLNPMASAEEPVVAFGDDTKARMAAITVFSIANKFGDFIRTAWRNILDCILRLHKLGLLPSRIASDATEDTDITGDSALGKLPGGALGIASMPLSGNRRRSTGLMSRFSQLLSLDADEPRSAPTEHQLAAQQRTMRTIESCHIDQIFTDSKFLQSESLLQLARALVWAAGRPQKNGGSSEDEDTAVFCLELLFAITLNNRDRIMLLWQGVYEHMAGIVQTTVVPGLLVEKAVFGLLKICQRLLPYKEDLAEELLRSLQLILKLDARVADAFCERITQEVMVLVKANAGHIKSPMGWRTVSSLLSITARHPEASDPGFEALTFIMQDGAHLTPANYVLCLDAARAFAEARVGGSERSIKALDLLSDSVGCLTRWSKARSASSEGSPEAVEVYPRFSQELAEMWLRLAQGLRRVCLEQREDVRNYAIVCLQRCLAAADSITLTPTIWIQSFEQVVLTLLDELLDIAVRYPPKEYRGMEITLIHALQFLSKFYIQFVDQLAQLPTFRTTWSQVLNRMEMYMKAKLRSRNTEKLQELVPELLQEMLQVMYSRKFLVQTSTHGGDSLWELTWQHVQIISPSLTPDLLKEPVSQQGSKADPEGTATGEPGTEVGTASTSPLGVEGTEDHESSEERQ
>scaffold-FFPD-2013215-Ceratodon_purpureus
MVNSEVSAVLAVMRRNARWAGRYSASDDQLEHPLIRSLKGLRRLVFSWRQPWERIDPCLYLSPFLDVIRSDETGAQITGVALSAVYKMVHLEIFDAETANVDIAMHTIVDSVTSCRFEVTDPASEEVVLMKILQVLLACMKSGAGAVLSDRDVCIIVNTTFRVVHQAGSKGELLQRTARYTMHELVRVVFSHLPSLEPTTLATGVTPSSMEISSNSENAIDSSGAEETDHLGGPVHTVNTPLGDSSSDPAEAERVVINSDEPSENDTVVSSSIDGRPEGQIAATETTITAEDSKIEAYGIPCMVEIFSFLCSLLNIEDPQSPGQLVLAGDEDSPQYALMLINSAIEIGGEALSYHPKLLVLIQDELFRNLMVIGLSQNPLVLSLVFGIVLNLYHHLRRQLKLQLEAFFSFVLIRLASGKHGATYQQQEVALEALVDLCRQPTFMPEMYSNFDCDISLSNCFEDLGNLLSKSAFPVSGPLSAMHVLALEGLLAVVRSMADRVDSAAPALASSSSSKNMIIDNQEYVPFWTLKCENYDDPGSWVQFVKHQKYIKARLLLGADHFNRDPKKGLEFLQGMKLLPPVLDPKSVACFIRYSSGLNKTVIGDYFGDPDDFCLRVLDEFTKTFDFNDMGIDAALRVFLESFRLPGEAQKIHRVVEAFAERYYEQSKGTLASKDVAFVLSYSVIMLNTDQHNVQVRKKMTEDDFIRNLRKINDGQDLPRPMLSELFHSIVRNEIRISYNAGAGVADMTHSGWIDLMRRSTSTTPYIICDEQPLLDDEMFPILSGPSIAAISVVFDHAEDEEVLQLCVDGFLSVAKISASHRLEDVLDDLVVSLCKFTTLLNPFSSDEEPIVAFGDDTRARMATFAVFTIANKYGDFIRTGWRNILDCILRLHKLGLLPSRVVNESTEDTDAAGDSAQSKLAGSSSITAPVPFIKHQRRNTGLMSRFSQLLSLESEEPPAVPTEEELAAHQRAVRTVESCHIDQIFTDSKFLQAESLLQLARALVWAAGRPHKSGGSTEDEDVAVFCLELLITITLNNRDRIMLLWQGVYEHMAGIIQTAVVPGLLVEKAVFGLLRVCQRLLPYKENLAEELLRSLQLILKLDARVADTFCERITQEVMVLVRANAAHIKSPMGWRTVTALLSITARHPEASEPGFDALSYIMHDGAHLTPANYILCVDAARAFAEARVGGPGRSVRALDLLSDSVSCLTRWSKVHSESGDASSSENLEGLSRYSQELAEMWLRLAQGLRKLCLEQREDVRNHAILCLQRCLSAAEIISLTPAMWTQSFEQVVTLLDELLDLAVRHPKEFKGMDNTLVLIMKCLSKTYLQFLSQLVKLPAFQTLWFQVLNRMEMYIKAKFRGKHSEKLQELIPELLRNVLQVMHAQGILAQPTTPSDKSLWDLTWQHVVNIVPTLKPDIFKEPKSEAKDGESAGPQVQASPGSPQTAEVESEYTLVSVPTSRAGDEG
>scaffold-HRWG-2010581-Buxbaumia_aphylla
IRSLKSLRRRLFVWQQPWQSINPSLYLAPFLDVIRSDETGAQITGVALSAVYKIVTLEVFDVRTAHVDVAMHMIVDAVTSCRFEVTDPASEEVVLMKILQVLLACMKSGAGAVLSNRDVCNVVNTSFRVVHQAGSKGELLQRTARHTMHELVRAVFSHLPSLESTRSWTPPGNNSEAALSNGSDDPAAEAPNKLSGAVDANNPYPGNGSSDLLDDGRVKTLGDEVTEDGSKATPHHGMKEEDNPHNKSVVVAEQIHTFEPYGVPCMVEIFSFLCSLLNIIDPHSPGQLVLASDEDVPHFALLLINSSIELGGEAFSRHPKLLALVQDELFRNLMLMGLSHNPLVLSMVCGIVLNLYHHLRSSVKLQLEAFFSFVLIRLASGKHGATYQQQEVAMEAIVDFCRQFTFMPEMYSNFDCDITLSNTFEDLGNLLSKSAFPVNCALSAMHVLSLEGLLAVVHSMADRVDTAAPALTSGIPSGVLVVENQEYVPFWTLKCENYNEPMSWVEFVKHQKYIKRRLMIGADHFNRHPKKGLEFLQGIHLLPAKLDPKSVACFFRYTTGLNKDLLGDFLGDPDEFCLQVLDEFAGTFDFSMAIDSALRVFLESFRLPGEAQKIHRVLEAFAERYYQQSKGILADKDSAFVLSYSVIMLNTDQHNVQVRKKMTEDDFIKNLRNINNGQDLPRPMLSELYHSIVRNEIRISYDSGAGIAEMTHSRWVDMMRRSKSTTPYIICDARPLLDHDMFAIISGPTIAAISVVFDHAEDEEVLRSCVEGFLAVAKISASHRLQDVLDDLVVSLCKFTTLLNPTASAEEPIVAFGDDTKARMAAITVFSIANKYGDFIRTGWRNILDCILRLHKLGLLPARVASVATEDADTVGELGQAKIAGVSFGVSSMPLAGTRRRSSGLMSRFSQFLSLDADEPRSAPTEHQLAAQQRTLRTIESCHIDQIFTDSKFLQAESLLQLARALVWAAGRPQKNGVSTEDEDTAVFCLELLIAITLNNRDRIMLLWQSVFEHMSGIVLATVVPGLLVEKAVFGLLRICQRLLPYKEDLAEELLRSLQLILKLDARVADTFCERITQEVMVLVRANAAHIKSPMGWRTISSLLSITARHPEASDPGFEALTFIMQDGAHLTPANYVLCLDAARAFAEARVGGIERSIRALDLLSDSVGCLTRWSKANSEGAKAPSPDVMEGLPGYSQELAEMWLRLAHGLRRVCLEQREEVRNHAILCLQRCLTAADTITLTPIMWTQAFEQVVISLLDELLDIAVRLPPKEYKGMELTSLHALKFLSKFYLQFLDQLVLLPTFRTVWSQVLNRMDLYMKARPRGRVTDKIQEIIPELLRNMLQVMHAKGILVQTSTAIGDSLWDLTWQHVHSISASLRPDLLNENVKVEERNTTPEEQGQVADQSAVAEEGTDREPVQVDTVDNAASVSSEDQVSEEN
>scaffold-IGUH-2019231-Leucodon_julaceus
ALACMVNAEVCSVLAVMRRNARWAGRYMASDDQMEHPLIRSLKSLRRRVFSWQQQSWQSINPDYYLTPFLDVIRSDETGAQITGIALSAVYKIITLEVFNVKTAHVEMAMHKIVDAVTSCRFEVTDPASEEVVLMKILQVLQACMKSRAGAVLSNRDVCTVLNTTFRVVHQAGSKGELLQRTARHSMHELVRAVFSHLSSLEATTALIALPGISHESTSNGAVYDKSALVAGNQVAGNGDLSDFEGVEPSSADASEEGASRHSYSGKRDEGNSRSVVVTEHTTIIEPYGIPAMVEIFSFLCSLLNIVDPQSPGQALLASDEDVPHFALLLINSSIELGGESFGRHPKLLALIQDELFRNLMLMGLSPNPLVLSMVCGIVLNLYHHLRSAVKLQLEAFFSYVLIRLASGKHGATHQQQEVAMEALVDFCRQPAFMPEMYSNFDCDITLGNTFEDLGNLLSKSAFPVNCPLSAMHVLALEGILAVVHSMADRVDSASPALTSSTLSGIMVAENQDYIPFWTLKCESYQDPASWIEYVKHQKYIKRRLMIGADHFNRDPKKGLEFLQGIRLLPAKLDPKSVACFFRYTTGLNKDLLGDFLGDPDEFCLQVLEEFARTFDFSDMSIDGALRTFLESFRLPGEAQKIHRVLEAFSDRFYQQSKGILANKDAAFVLSYSVIMLNTDQHNVQVRKKMTEDDFIKNLRNINDGQDLPRSMLSELYHSIVRSEIRINYDSGAGVSEMTHSRWVDLMRRSMTTTPFILCDSRPLLDHDMFAIISGPTIAAISVVFDHAEDEEVLRSCVEGFLAVAKISASHRLQDVLDDLVVSLCKFTTLLNPMASAEEPVVAFGDDTKARMAAITVFSIANKFGDFIRTAWRNILDCILRLHKLGLLPSRIASDATEDTDLTGDSAQGKLAGGSLGMNSMPLSGNRRRATGLMSRFSQLLSLDADEPRSAPTEHQLAAQQRTLRTIESCHIDQIFTDSKFLQSESLLQLARALVWAAGRPQKNGGSSEDEDTAVFCLELLFAITLNNRDRIMLLWQGVYEHMAGIVQTTVVPGLLVEKAVFGLLKICQRLLPYKEDLAEELLRSLQLILKLDARVADAFCERITQEVMVLVKANAGHIKSPMGWRTVSSLLSITARHPEASDPGFEALTFIMHDGAHLTPANYVLCLDAARAFAEARVGGSERSIRALDLLSDSVGCLTRWSKARSASSEVSPEGTEVYPRFSQELAEMWLRLAQGLRRVCLEQREEVRNYAIVCLQRCLAAADSITLTPTMWIQSFEQVVLTLLDELLDIAVRYPQKEYRGMEITLMHALKFLSKFYLQFLDQLAQLPTFRTTWSQVLNRMEMYMKAKLRSRNTEKLQELVPELLQEMLQVMYSRKFLVQTSTPGGDSLWELTWQNVQTISPSLKPDLLKEPVSEQETKADLEESATAEPGTEVGTAATSPSGDRGTENHESSEERQ
>scaffold-JMXW-2011876-Bryum_argenteum
SNGAVYDKSASIASNEVAGNGELPDYEGVVSPTDPAGERASRHSYSRKRDEGNSRTVVISEHTTIIEPYGIPAMVEIFSFLCSLLNIADPNSPGQALLSSDEDVPHFALLLINSSIELGGESFSRHPKLLALIQDELFRNLMLMGLSPNPLVLSMVCGIVLNLYHHLRNAVKLQLEAFFSYVLIRLASGKYGATHQQQEVAMEALVDFCRQPSFMPEMYANFDCDITLGNTFEDLGNLLSKSAFPVNCPLSAMHVLALEGILAVVHSMADRVDSASPALTSSTLSGAMVAENQDYIPFWTLKCENYQDPSSWIEYVKHQKYIKRRLMIGADHFNRDPKKGLEFLQGIRLLPAKLDPKSVACFFRYTTGLNKDLLGDFLGDPDDFCLQVLEEFARTFDFSDMSIDGALRTFLESFRLPGEAQKIHRVLEAFADRYYQQSKGILANKDAAFVLSYSVIMLNTDQHNAQVKKRMSEDDFIKNLRNINDGQDLPRPMLSELFHSIARSEIRITYDSGAGVSEMTHSRWVDLMRRSMTTTPYILCDSRPLLDHDMFAIISGPTIAAISVVFDHAEDEEVLRSCVEGFLAVAKISASHRLQDVLDDLVVSLCKFTTLLNPMASAEEPVVAFGDDTKARMAAITVFSIANKFGDYIRTAWRNILDCILRLHKLGILPSRIANDATEDTDLSGDAAQGKLAGGALGMASMPLSGNRRRSTGLMSRFSQLLSLDADEPRSAPTEHQIAAQQRTMRTIESCHIDQIFTDSKFLQSESLLQLARALVWAAGRPQKNGGSSEDEDTAVFCLELLFAITLNNRDRIMLLWQGVYEHMAGIVQTTVVPGLLVEKAVFGLLKICQRLLPYKEDLAEELLRSLQLILKLDARVADAFCERITQEVMVLVKANAGHIKSPMGWRTVSSLLSITARHPEASDPGFEALTFIMQDGAHLTPANYVLCLDAARAFAEARVGGSERSIKALDLLSDSVVCLTRWSEARTASSESSTETAEMYPRFSQELAEMWLRLAQGLRRVCLEQREEVRNYAIVCLQRCLAAADSITLTPTMWIQSFEQVVLTLLDELLDIAVRYPPKEYRGMEITLMHALNFLAKFYLQFLDQLAQLPTFRQTWSQVLNRMEMYTKAKLRSRNTEKLQELVPTLLQEILQAMYTRKYLVKTSTPNGDSLWELTWQHVQIICPSLTPDSLKEPASVQDSTAEPEESATAAAEPVAEDGTAATSSPSGDQAKEEQGS
>scaffold-QKQO-2051729-Pseudotaxiphyllum_elegans
MEGVGAGAGMEGYNRRSGGALACMVNAEVCSVLAVMRRNARWAGRYMASDDQMEHPLIRSLKSLRRRVFSWQQQSWQSINPDYYLTPFLDVIRSDETGAQITGIALSAVYKIITLEVFNVKTAHVEMAMHKIVDAVTSCRFEVTDPASEEVVLMKILQVLQACMKSRAGAVLSNRDVCTVLNTTFRVVHQAGSKGELLQRTARHSMHELVRAVFSHLSSLEATTALIALPGISTESTSNGAVYDKTALIAGNQVAGNGDLSDFEGVEPASADASEEGSSRHSYSGKRDEGNSRSVVVTEHTTIIEPYGIPAMVEIFSFLCSLLNIVDPQSPGQALLASDEDVPHFALLLINSSIELGGESFSQHPRLLALIQDELFRNLMLMGLSPNPLVLSMVCGIVLNLYHHLRSAVKLQLEAFFSYVLIRLASGKHGATHQQQEVAMEALVDFCRQPAFMPEMYSNFDCDITLGNTFEDLGNLLSKSAFPVNCPLSAMHVLALEGILAVVHSMADRVDSASPALTSSTLSGIMVAENQDYIPFWTLKCESYEDPASWIEYVKHQKYIKRRLMIGADHFNRDPKKGLEFLQGIRLLPAKLDPKSVACFFRYTTGLNKDLLGDFLGDPDEFCLQVLEEFAGTFDFSDMSIDGALRTFLESFRLPGEAQKIHRVLEAFSDRFFQQSKGILANKDAAFVLSYSVIMLNTDQHNVQVRKKMTEDDFIKNLRNINDGQDLPRPMLSELYHSIVRSEIRINYDSGAGVSEMTHSRWVDLMRRSMTTTPFIICDSRPLLDHDMFAIISGPTIAAISVVFDHAEDEEVLRSCVEGFLAVAKISASHRLQDVLDDLVVSLCKFTTLLNPMASAEEPVVAFGDDTKARMAAITVFSIANKFGDFIRTAWRNILDCILRLHKLGLLPSRIASDATEDTDLTGDSAQGKLAGGALGMASMPLSGNRRRSTGLMSRFSQLLSLDADEPRSAPTEHQLAAQQRTLRTIESCHIDQIFTDSKFLQSESLLQLARALVWAAGRPQKNGGSSEDEDTAVFCLELLFAITLNNRDRIMLLWQGVYEHMAGIVQTTVVPGLLVEKAVFGLLKICQRLLPYKEDLAEELLRSLQLILKLDARVADAFCERITQEVMVLVKANAGHIKSPMGWRTVSSLLSITARHPEASDPGFEALTFIMHDGAHLTPANYVLCLDAARAFAEARVGGSERSIRALDLLSDSVGCLTRWSKARTASSEVSPEGAEVYPRFSQELAEMWLRLAQGLRRVCLEQREEVRNYAIVCLQRCLAAADSITLTPTMWTQSFEQVVLTLLDELLDIAVRYPPKEYRGMEITLMHAQKFLSKFYLQFLDQLAQLPTFRTTWSQVLNRMEMFMKAKLRNRNTEKLQELVPQLLQEMLQVMYSRKFLVQTSTPGGDSLWELTWQHVQIISPSLTPDLLKEPVSEQETKADLEESTTAEPVTEVGTAATSPSGDRGTEDHESSEERQ
>scaffold-QMWB-2062111-Anomodon_attenuatus
GYNRRSGGALACMVNAEVCSVLAVMRRNARWAGRYMASDDQMEHPLIRSLKSLRRRVFSWQQQSWQSINPDYYLTPFLDVIRSDETGAQITGIALSAVYKIITLEVFNVKTAHVEMAMHKIVDAVTSCRFEVTDPASEEVVLMKILQVLQACMKSRAGAVLSNRDVCTVLNTTFRVVHQAGSKGELLQRTARHSMHELVRAVFSHLSSLEATTALIALPGISPESTSNGAVYDKSALIAGNQVAGNGDLSDFEGVEPPSADASEEGAGRHSYSGKRDEGNSRSVVVTEHTTIIEPYGIPAMVEIFSFLCSLLNIVDPQSPGQALLASDEDVPHFALLLINSSIELGGESFGRHPKLLALIQDELFRNLMLMGLSPNPLVLSMVCGIVLNLYHHLRSAVKLQLEAFFSYVLIRLASGKHGATHQQQEVAMEALVDFCRQPAFMPEMYSNFDCDITLGNTFEDLGNLLSKSAFPVNCPLSAMHVLALEGILAVVHSMADRVDSASPALTSSTLSGIMVAENQDYIPFWTLKCESYQDPASWIEYVKHQKYIKRRLMIGADHFNRDPKKGLEFLQGIRLLPAKLDPKSVACFFRYTTGLNKDLLGDFLGDPDEFCLQVLEEFARTFDFSDMSIDGALRTFLESFRLPGEAQKIHRVLEAFSDRFYQQSKGILANKDAAFVLSYSVIMLNTDQHNVQVRKKMTEDDFIKNLRNINDGQDLPRPMLSELYHSIVRSEIRINYDSGAGVSEMTHSRWVDLMRRSMTTTPFIICDSRPLLDHDMFAIISGPTIAAISVVFDHAEDEEVLRSCVEGFLAVAKISASHRLQDVLDDLVVSLCKFTTLLNPMASAEEPVVAFGDDTKARMAAITVFSIANKFGDFIRTAWRNILDCILRLHKLGLLPSRIASDATEDTDLTGDSAQGKLAGGALGMASMPLSGNRRRSTGLMSRFSQLLSLDADEPRSAPTEHQLAAQQRTLRTIESCHIDQIFTDSKFLQSESLLQLARALVWAAGRPQKNGGSSEDEDTAVFCLELLFAITLNNRDRIMLLWQGVYEHMAGIVQTTVVPGLLVEKAVFGLLKICQRLLPYKEDLAEELLRSLQLILKLDARVADAFCERITQEVMVLVKANAGHIKSPMGWRTVSSLLSITARHPEASDPGFEALTFIMHDGAHLTPANYVLCLDAARAFAEARVGGSERSIRALDLLSDSVGCLTRWSKARSASSEVSPEGAEVYPRFSQELAEMWLRLAQGLRRVCLEQREEVRNYAIVCLQRCLAAADSITLTPTMWIQSFEQVVLTLLDELLDIAVRYPQKEFRGMEITLMHAIKFLSKFYLQFLDQLAQLPTFRTTWSQVLNRMEMYMKAKLRSRNTEKLQELVPELLQEMLQVMYSRKFLVQTSTPGGDSLWELTWQHVQIISPSLTPDSLSEPVSEQETKLGLKEYATAEPGTEVGTAATSPSGDRGTEDHESSEERQ
>scaffold-RDOO-2020216-Racomitrium_varium
MVNSEVSAVLAVMRRNARWAGRYSATDDQLEHPLIRSLKSLRRLVFTWRQPWESIDPCLYLSPFLDVIRSDETGAQITGVALSAVYKMVHLEIFDADTAKVDIAMHTIVDSVTGCRFEVTDPASEEVVLMKILQVLLACMKSGAGAALSDRDVCIIVNTTFRVVHQAGSKGELLQRTARYTMHELVRAVFSHLPTLKPTTVAIGVTTVPEIGSTSENVLGQSGSEETHHLSGLAHTDSTPLGDSNSDPAESERLLINNDRPSENDISVSSLDEKHGGQTGAAETIVTAEDSKIEAYGIPCMVEIFSFLCSLLNIEDPQSPGQLVLAGDEDSPQFALMLINSAVELGGEALSCHPKLLTLIQDDLCRNLMVIGLSQNPLVLSLVFGIVLNLYHHLRRQLKLQLEAFFSFVLIRLASGKYGATYQQQEVALEALVDLCRQPAFMPEVYSNFDCDITLSNTFEDLGNLLSKSAFPVNCPLSAMHVLALEGLLAVVRSMADRVDTANPALTSSSSSKNMLVDNHEYVPFWTLKCEDYDDPGSWVQFVKHQKYIKTRLMLGADHFNRDPKKGLEFLQGMQLLPPVLDPKSVACFIRYSTGLDKNVIGDYFGDPDDFCLRVLDEFTKTFDFSDMGIDAALRIFLESFRLPGEAQKIHRVVEAFAERYYQQSKGILASKDVAFVLSYSVILLNTDQHNVQVRKKMTEDDFIRNLRKINDGQDLPRPMLSELFHSIVRNEIRISYNSGAGVADMTHSGWIDLMRRSMYTTPYIICDERPLLDHEMFPILSGSSIAAISVVFDHAEDEEVLQLCVDGFLAVAKISASHRLEDVLDDLVVSLCKFTTLLNPFSSDEEPIVAFGDDTRARMATIAVFSIANKYGDFIRTGWRNILDCILRLHKLGLLPARVVNESVEDTEATGDSAQSKLAGSLLTTASVPFIKHQRRNTGLMSRFSQLLSLESEEPPAVPTEEELAAQQRALRTVESCHIDQIFTDSKFLQAESLLQLARALVWAAGRPHKSGGSTEDEDIAVFCLELLITITLNNRDRIMLLWQGVYEHMAGIIQTAVVPGLLVEKAVFGLLRVCQRLLPYKENLAEELLRSLQLILKLDARVAETFCERITQEVMVLVRANAAHIKSPMGWRTVTALLSITARHPEASEPGFEALSYLMHDGAHLTPANYVLCVDAARAFAEARVGGPGRSVRALDLISDSVGCLTRWSKVHSESGDAPSSESVEGLSRYSQELAEMWLRLAQGLRKLCLEQREEVRNHAILCLQRCLSAAEIISLTPAMWTQSFEQVVTLLDELLDLAVRHPKEFKGMDNTLVLIMKCLSKFYLQFLGQLVKLPAFQTLWFQVLNRMEMYIKAKFRGKHCEELQELMPELLRNILQVMHAQGILVQPATPSDKSLWDLTWQHVVNIVPDLKPDIFQEPKSEEKDGESAVPQVQASPESPQTAEVESEYTLV
>scaffold-TMAJ-2022648-Neckera_douglasii
GYNRRSGGALACMVNAEVCSVLAVMRRNARWAGRYMASDDQMEHPLIRSLKSLRRRVFSWQQQSWQSINPDYYLTPFLDVIRSDETGAQITGIALSAVYKIITLEVFNVKTAHVEMAMHKVTSCRFEVTDPASEEVVLMKILQVLQACMKSRAGAVLSNRDVCTVLNTTFRVVHQAGSKGELLQRTARHSMHELVRAVFSHLSSLEATTALIALPGISPESTSNGAVYDKSALIAGNQVAGNGDLSDFEGVEPPSADASEEGAGRHSYSGKRDEVNSRSVVVTEHTTIIEPYGIPAMVEIFSFLCSLLNIVDPQSPGQALLASDEDVPHFALLLINSSIELGGESFGRHPKLLALIQDELFRNLMLMGLSPNPLVLSMVCGIVLNLYHHLRSAVKLQLEAFFSYVLIRLASGKHGATHQQQEVAMEALVDFCRQPAFMPEMYSNFDCDITLGNTFEDLGNLLSKSAFPVNCPLSAMHVLALEGILAVVHSMADRVDSASPALTSSTLSGIMVAENQDYVPFWTLKCESYQDPASWIEYVKHQKYIKRRLMIGADHFNRDPKKGLEFLQGIRLLPAKLDPKSVACFFRYTTGLNKDLLGDFLGDPDEFCLQVLEEFARTFDFSDMSIDGALRTFLESFRLPGEAQKIHRVLEAFSDRFYQQSKGILANKDAAFVLSYSVIMLNTDQHNVQVRKKMTEDDFIKNLRKINDGQDLPRSMLSELYHSIVRSEIRINYDSGAGVSEMTHSRWVDLMRRSMTTTPFIICDSRPLLDHDMFAIISGPTIAAISVVFDHAEDEEVLRSCVEGFLAVAKISASHRLQDVLDDLVVSLCKFTTLLNPMASAEEPVVAFGDDTKARMAAITVFSIANKFGDFIRTAWRNILDCILRLHKLGLLPSRIASDATEDTDLTGDSAQGKVAGGALGMASMPLSGNRRRSTGLMSRFSQLLSLDADEPRSAPTEHQLAAQQRTLRTIESCHIDQIFTDSKFLQSESLLQLARALVWAAGRPQKNGGSSEDEDTAVFCLELLFAITLNNRDRIMLLWQGVYEHMAGIVQTTVVPGLLVEKAVFGLLKICQRLLPYKEDLAEELLRSLQLILKLDARVADAFCERITQEVMVLVKANAGHIKSPMGWRTVSSLLSITARHPEASDPGFEALTFIMHDGAHLTPANYVLCLDAARAFAEARVGGSERSIRALDLLSDSVGCLTRWSKARSASSEVSPEGAEVYPRFSQELAEMWLRLAQGLRRVCLEQREEVRNYAIVCLQRCLAAADSITLTPTMTPFEQVVLTLLDELLDIAVRYPQKEFRGMEITLMHAIKFLSKFYLQFLDQLAQLPTFRTTWSQVLNRMEMYMKAKLRSRNTEKLQELIPELLQEMLQVMYSRKFLVQTSTPGGDSLWELTWQHVQIISPSLTPDSLSEPASEQETKADLKESATAEPGTEVGTATTSPSGDRGTEDHESSEERQ
>scaffold-VBMM-2054639-Claopodium_rostratum
GDNRRSGGALACMVNAEVCSVLAVMRRNARWAGRYMASDDQMEHPLIRSLKSLRRRVFSWQQQSWQSINPDYYLTPFLDVIRSDETGAQITGIALSAVYKIITLEVFNVKTAHVEMAMHKIVDAVTSCRFEVTDPASEEVVLMKILQVLQACMKSRAGAVLSNRDVCTVLNTTFRVVHQAGSKGELLQRTARHSMHELVRAVFSHLSSLEATTALIALPGISPESTSNGAVYDKSVLIVGNQVSGNGDLSDFEGVEPLSADASEEGAGRHSYSGKRDEGNSRSVVVTEHTTIIEPYGIPAMVEIFSFLCSLLNIVDPQSPGQALLASDEDVPHFALLLINSSIELGGESFGRHPKLLALIQDELFRNLMLMGLSPNPLVLSMVCGIVLNLYHHLRSAVKLQLEAFFSYVLIRLASGKHGATHQQQEVAMEALVDFCRQPAFMPEMYSNFDCDITLGNTFEDLGNLLSKSAFPVNCPLSAMHVLALEGILAVVHSMADRVDSASPALTSSTLSGIMVAENQDYIPFWTLKCESYQDPASWIEYVKHQKYIKRRLMIGADHFNRDPKKGLEFLQGIRLLPAKLDPKSVACFFRYTTGLNKDLLGDFLGDPDEFCLQVLEEFARTFDFSDMSIDGALRTFLESFRLPGEAQKIHRVLEAFSDRFYQQSKGILANKDAAFVLSYSVIMLNTDQHNVQVRKKMTEDDFIKNLRNINDGQDLPRSMLSELYHSIVRSEIRINYDSGAGVSEMTHSRWVDLMRRSMTTTPFIVCDSRPLLDHDMFAIISGPTIAAISVVFDHAEDEEVLRSCVEGFLAVAKISASHRLQDVLDDLVVSLCKFTTLLNPMASAEEPVVAFGDDTKARMAAITVFSIANKFGDFIRTAWRNILDCILRLHKLGLLPSRIASDATEDTDLTGDSAQGKLPGGALGMASMPLSGNRRRSTGLMSRFSQLLSLDADEPRSAPTEHQLAAQQRTLRTIESCHIDQIFTDSKFLQSESLLQLARALVWAAGRPQKNGGSSEDEDTAVFCLELLFAITLNNRDRIMLLWQGVYEHMAGIVQTTVVPGLLVEKAVFGLLKICQRLLPYKEDLAEELLRSLQLILKLDARVADAFCERITQEVMVLVKANAGHIKSPMGWRTVSSLLSITARHPEASDPGFEALTFIMHDGAHLTPANYVLCLDAARAFAEARVGGSERSIRALDLLSDSVGCLTRWSKARSASSEVSPEGAEVYPRFSQELAEMWLRLAQGLRRVCLEQREEVRNYAIVCLQRCLAAADSITLTPTMWIQSFEQVVLTLLDELLDIAVRYPQKEYRGMEITLMHAQKFLSKFYLQFLDQLAQLPTFRTTWSQVLNRMEMYMKAKLRSRNTEKLQELVPELLQEMLQVMYSRKFLVQTSTPGGDSLWELTWQHVQVISPSLTPDLLKEPVSEQETKADFAESATAEPGTEVGTAATSPSGDRGTEDHESSEERQ
>scaffold-VMXJ-2013971-Leucobryum_albidum
RRNARWAGRYMASDDQMEHPLIRSLKSLRRRVFSWQQQSWQSINPTFYLAPFLDVTRSDETGAQITGIALSSVYKIVTLEVFNVKTAYVDVAMHMIVDAITSCRFEVTDPASEEVVLMKILQVLLACMKSGAGAVLSNRDVCNVLNTTFRVVHQAGSKGELLQRTARHTMHELVRAVFSHLSSLEATPALIALPSNSLEAASSNGAVYDKSASNVGIQVDGNGDLSHFEGVETPSGNASEEGSSRLSYSGKREEGNSRSVVVTDHSTAIEPYGVPCMVEIFSFLCSLLNIADPQSPGQALLASDEDVPHFALLLINSSIELGGESFGRHPKLLALVQDELFRNLMLMGLSPNPLVLSMVCGIVLNLYHHLRRAVKLQLEAFFSYVLIRLASGKYGATHQQQEVAMEAIVDFCRQPTFMPEMYANFDCDITLSNTFEDLGNLLSKSAFPVNCPLSAMHVLALEGILALVHSMAERVDSAAPALTSSTLSGAMVAESQDYVPFWTLKCDNYQDPGCWIEYVKHQKYIKRRLMIGADHFNRDPKKGLEFLQGIRLLPAKLDPKSVACFFRYTTGLNKDLLGDFLGDPDDFCLQVLEEFACTFDFSDMQIDAALRTFLESFRLPGEAQKIHRVLEAFSDRFYEQSKGILANKDAAFVLSYSVIMLNTDQHNAQVRKKMTEEDFIKNLRNINDGQDLPRQMLSELYHSIARSEIRITYDSGAGVSEMTQSRWVDLMRRSMTTTPYITCDSRPLLDHDMFAIISGPTIAAISVVFDHAEDEEVLRSCVEGFLAVAKISASHRLQDVLDDLVVSLCKFTTLLNPMASAEEPVVAFGDDTKARMAAITVFSIANKFGDFIRTAWRNILDCILRLHKLGLLPSRIASDAAEDTDLTGDAAQGKLAGGALGMAAMPLSGNRRRSTGLMSRFSQLLSLDADEPRSAPTEHQLAAQQRTLRTIESCHIDQIFTDSKFLQSESLLQLARALVWAAGRPQKNGGSSEDEDTAVFCLELLFAITLNNRDRIMLLWQGVYEHMAGIVQTTVVPGLLVEKAVFGLLKICQRLLPYKEDLAEELLRSLQLILKLDARVADAFCERITQEVMVLVRANAGHIKSPMGWRTVSSLLSITARHPEASDPGFEALTFIMQDGAHLTPANYVLCLDAARAFAEARVGGSERSIRALDLLSDSVICLTRWSKAKSTSMEVSCEFVEGFPRFSQELAEMWLRLAQGLRRVCLEQREEVRNYAIVCLQRCLAAADSITLTPTMWIQSFEQVVLTLLDELLDIAVRYPPKEYRGLEITLMHALKFLSKFYLQFLDQLAQLPTFRTTWSQVLNRIEMYMKAKLRSRNTEKLQELVPELVQEMLQVMYSRKFLVQTSTPAGDSLWELTWQAAESISPALKPDILKEPGLEEDGKADLDEFPKAEPGAEVGTSDSLLSGDQGTEEHESSEERQ
>scaffold-VMXJ-2132774-Leucobryum_albidum
VNSEVSAVLAVMRRNARWAGRYSATDDQLEHPLIRSLKSLRRLVFTWRQPWELIDPCLYLSPFLDVIRSDETGAQITGVALSAVYKMVHLEVFDAHTAKVDIAMHTIVDSVTSCRFEVTDPASEEVVLMKILQVLLACMKSGAGAVLSDRDVCIIVNTTFRVVHQAGSKGELLQRTARYTMHELVRAVFSHLPSLKPTTVAIGATSSSAEVGSLENVLDRSGLGETNRLSRPVQTDNTPLGDSSSDPAEAERVVIKSDKPSEMDAILSPLLDGRQEGQLSATETIVTAEDPKIEAYGIPCMIEILSFLCSLLNIEDPNSPGQLVLAGDEDSPQYALMLINSAIELGGESLSYHPRLLALIQDELFRNLLVIGLSQNPLVLSLVFGIVLNLYHHLRRQLKLQLEAFFSFVLIRLASGKYGATYQQQEVALEALVDLCRQPNFMPEMYSNFDCDITLSNTFEDLGNLLSKSAFPVNSSLSAMHVLALEGLLAVVCSMADRVDTAAPALTSSSSSRNMAVDNQEYVPFWTLKCEDYDDPGSWVQFVKQQKHIKARLMLAADHFNRDSKKGLEFLQGMRLLPPVLDPKSVACFIRYSTGLDKNVIGDYFGDPDDFCLRVLDEFTKTFDFGDMGIDAALRVFLESFRLPGEAQKIQRVVEAFAEAYYEQSKGIFTSKDVAFVLAYSVIMLNTDQHNVQVRKKMTEDDFIRNLRKINDGQDLPRPMLAELFHSIVRNEIRISYNGGAGVADMTHSRWIDLMRRSMYTTPYIICDERPLLDHEMFPILSGPSIAAISVVFDHAEDEEVLQLCVDGFLAVAKISASHRMEDVLDDLVVSLCKFTTLLNPFSSDEEPIVAFGDDTRARMATFAVFTIANKYGDFIRTGWRNILDCILRLHKLGLLPARVINESVEDTEVKDESAQSKVAGSLLTTTPVPFIKHQRRNTGLMSRFSQLLSLESEEPPAVPTEEELAAQQRALRTVESCHIYQIFTDSKFLQAESLLQLARALVWAAGRPHKSGGSTEDEDVAVFCLELLITITLNNRDRIMLLWQGVYEHMAGIIQTAVVPGLLVEKAVFGLLRVCQRLLPYKENLAEELLRSLQLILKLDARVADTFCERITQEVMVLVRANAAHIKSPMGWRTVTSLLSITARHPEASEPGFEALSYIMQDGTHLTPANYVLCVDAARAFAEARVGGPGRSVRALDLLSDSVGCLTRWSKVHSESADASSSENVEGLSRYSQELAEMWLRLAQGLRRLCLEQREEVRNHAILCLQRCLSAAEIISLTPAMWTQSFEQLVTLLDELLDLAVRHPKEFKGMDNTLVLIMKCLSKIYLQFLGQLVKLPAFQTLWFQVLNRMEMYIKAKFRGKHSEKLQELIPELLRNILQVMHAQGILVQPTTPSDKSMWDLTWQHVVNIVPTLKPDILKETKSEEKDGESAEPQVQASPESPQTAEVESEYTLVTVPGSRTADEG
>scaffold-WNGH-2090895-Aulacomnium_heterostichum
LIRSLKSLRRRVFSWQQQSWQSINPAYYLTPFLDVIRSDETGAQITGIALSAVYKIITLEVFNVKTSHVEMAMHMIVDAVTSCRFEVTDPASEEVVLMKILQVLQACMKSRAGAVLSNRDVCTVLNTTFRVVHQAGSKGELLQRTARHSMHELVRAVFSHLSSLEATTALIALPGISPEATSSNGAVYDKSTSIAGNQVAGNGDLSDFEGVEPPSAGASEEGASRHSYSGKRDEGNSRSVVVSEHTTIIEPYGIPAMVEIFSFLCSLLNIVDPQSPGQALLASDEDVPHFALLLINSSIELGGESFNRHPKLLALIQDELFRNLMLMGLSPNPLVLSMVCGIVLNLYHHLRNAVKLQLEAFFSYVLIRLASGKHGATHQQQEVAMEALVDFCRQPSFMPEMYSNFDCDITLCNTFEDLGNLLSKSAFPVNCPLSAMHVLALEGILAVVHSMADRVDSASPALTSSTLSGVMVAENQDYVPFWTLKCENYQDPVSWIEYVKHQKYIKRRLMIGADHFNRDPKKGLEFLQGIRLLPAKLDPKSVACFFRYTTGLNKDLLGDFLGDPDEFCLQVLEEFARTFDFSDMSIDGALRTFLESFRLPGEAQKIHRVLEAFSDRFYQQSKGILANKDAAFVLSYSVIMLNTDQHNLQVRKRMTEEEFIKNLRNINDGQDLPRPMLSELYHSIARSEIRITYDSGAGVSEMTHSRWVDLMRRSMTTTPYIICDSRPLLDHDMFAIISGPTIAAISVVFDHAEDEEVLRSCVEGFLAVAKISASHRLQDVLDDLVVSLCKFTTLLNPMASAEEPVVAFGDDTKARMAAITVFSIANKFGDFIRTAWRNILDCILRLHKLGLLPSRIASDATEDNDLTGDSAQGKLAGGALGMASMPLSGNRRRSTGLMSRFSQLLSLDADEPRSAPTEHQLAAQQRTLRTIESCHIDQIFTDSKFLQSESLLQLARALVWAAGRPQKNGGSSEDEDTAVFCLELLFAITLNNRDRIMLLWQGVYEHMAGIVQTTVVPGLLVEKAVFGLLKICQRLLPYKEDLAEELLRSLQLILKLDARVADAFCERITQEVMVLVKANAGHIKSPMGWRTVSSLLSITARHPEASDPGFEALTFIMQDGAHLTPANYVLCLDAARAFAEARVGGSERSIRALDLLSDSVGCLTRWSKARSASSEVSPEGVEVYPRFSQELAEMWLRLAQGLRRVCLEQREEVRNYAIVCLQRCLAAADSITLTPTMWIQSFEQVVLTLLDELLDIAVRYPPKEYRGMEITLMHALKFLSKFYLQFLDQLAQLPTFRTTWSQVLNRMEMYMKAKLRSRNTEKLQELVPELLQEMLQVMYSRKFLVQTSTPGGDSLWELTWQHVQIISPSLTPDLLKEPVSEQESKADPEESATAEPGTEVGTAATAPSGDQGTEEHESSEERQ
>scaffold-WOGB-2017086-Andreaea_rupestris
GWGKARRTGGALACMVNAEVSAVLAVMRRNARWAGRYMASDDQLEHSLIRSLKALRRRVFTWQQPWQSINPSFYLSPFLDVIRSDETGAQITGVALSAVYKIVTLEVFDMNTAHVDVAMHAIVDAVTSCRFEVTDPASEEVVLMKILQVLLACMKSGAGAVLSNRDVCNVVNTSFRVVHQAGSKGELLQRTARHTMHELVRAVFSHLSSLNPTTPLIALPSSTPEATSSNGVTYDKPATDSSNQMADVLNLDNDYSANGSSDFLTSEKDESVGEKTPRSSTEEGATARRPPRPGRKEEGKTDYRGAIITEHSLTIEPYGVPCMVEIFSFLCSLLNIIDPQSPGQAVLASDEDVPHFALMLINSSIELGGQSFSSHPKLIALVQDELSRNLMLMGLSHNPLVLSMVCGIVLNLYHHLRSAIKLQLEAFFSFVVIRLAQGKYGATYQQQEVAMEALVDFCRQSTFMPEMYANFDCDITLSNTFEDLGNLLSKSAFPVNCPLSAMHVLALEGLLAVIHSMASRVDSAAPALTSSSLSGVIVTENQEFVPFWTVKCENYDDPMCWVEFVKHQKYIKRRLMIGADHFKKGLEFLQGIRLLPEKLDPQSVACFFRYTTGLDKNLLGDFLGDPDEFCLQVLEEFARTFDFSEMGIDAALRVFLESFRLPGEAQKIHRVLEAFAERYYQQSKGILASKDAAFVLSYSVIMLNTDQHNVQVRKKMTEEDFIKNLRSINDGQDLPRPMLSDLYHAIVRNEIRISYDSGAGVAEMTHSRWVDLMRRSFTTAPYITCDLRPLLDHDMFAIISGPTIAAISVVFDHAEDEEVLRSCVDGFIAVAKISASHRLEDVLDDLVVSLCKFTTLLNPTASAEEPVVAFGDDTKARMAAITVFSIANKFGDFIRTGWRNILDCILRLHKLGLLPARVASDAADDADGAGDLAHSKLAGGSMAMTPVPLIGTRRRSSGLMSRFSQLLSLESDEPRSAPTEQQLAAHKRTLRTIESCHIDQIFTDSKFLQADSLLQLARALVWAAGRPQKSGGSIEDEDTAVFCLELLIAITLNNRDRIMLLWQGVYEHMAGIVQTTVVPGLLVEKAVFGLLRICQRLLPYKENLAEELLRSLQLILKLDARVADAFCERITQEVMVLVRANAAHIKSPMGWRTVSSLLSITARHPEASEPGFEALAFIMQDGAHLTPANYVLCLDAARAFAEARVGGIERSIRALDLLSDSVGCLTRWSKANTEGAETSNPDRMEGVTRYSQELAEMWLRLAQGLRRVCLEQREEVRNYAILCLQRCLTAAENIPLTPTMWTQSFEQVVMTLLDELLDIALRHSPKEYRGMEGTLVHAMKFLSKFYLQFLGQFVRLPTFRTLWSQVLGRMEMYMKAKPRGKVSEKLQELIPELLRNMLQVMHARGILVQSNTPTNDSLWDLTWLHVQSISSSLQPDIVADPKLETGRPPIEQGTSSEKSPGAD
>scaffold-YWNF-2052477-Hedwigia_ciliata
FNVKTAHVEMAMHMIVDAVTSCRFEVTDPASEEVVLMKILQVLQACMKSRAGAVLSNRDVCTVLNTTFRVVHQAGSKGELLQRTARHSMHELVRAVFSHLSSLEATTALIALPGISPEAITSSNGAVYDKSASTGGNNQVAGNGDLSDFEGVKPRSADASEEGSGRHSYSGKRDEGNSRSVVVTEHTTIIEPYGIPAMVEIFSFLCSLLNIADPQSPGQALLASDEDVPHFALLLINSSIELGGESFSRHPKLLTLIQDELFRNLMLMGLSPNPLVLSMVCGIVLNLYHHLRSALKLQLEAFFSYVLIRVASGKHGASHQQQEVAMEAVVDFCRQPSFMPEMYSNFDCDITLGNTFEDLGNLLSKSAFPVNCPLSAMHVLALEGILAVVHSMADRVDSASPALTSSSLSGVLVAEDQDYVPFWTLKCENYQDPVSWIEYVKHQKYIKRRLMIGADHFNRDPKKGLEFLQGIRLLPAKLDPKSVACFFRYTTGLNKDLLGDFLGDPDDFCLQVLEEFARTFDFSDMSIDGALRTFLESFRLPGEAQKIHRVLEAFSDRFYQQSQGILANKDAAFVLSYSVIMLNTDQHNVQVRKKMSEEEFIKNLRNINDGQDLPRPMLSELYHSIGRSEIRITYDSGAGVSEMTHSRWVDLMRRSITTTPYIICDSRPLLDHDMFAIISGPTIAAISVVFDHAEDEEVLRSCVEGFLAVAKISASHRLQDVLDDLVVSLCKFTTLLNPMASAEEPVVAFGDDTKARMAAITVFSIANKFGDFIRTAWRNILDCILRLHKLGLLPSRIASDATEDTDLTGESGQGKLSRGALGMTSMPLSGNRRRSTGLMSRFSQLLSLDADEPRSAPTEHQLAAQQRTMRTIESCHIDQIFTDSKFLQSESLLQLARALVWAAGRPQKNGGSSEDEDTAVFCLELLFAITLNNRDRIMLLWQGVYEHMAGIVQTTVVPGLLVEKAVFGLLKICQRLLPYKEDLAEELLRSLQLILKLDARVADAFCERITQEVMVLVKANAGHIKSPMGWRTVSSLLSITARHPEASDPGFEALTFIMQDGAHLTPANYVLCLDAARAFAEARVGGSERSIRALDLLSDSVGCLTRWSKAGSASAAEVSPESVEVYPRFSQELAEMWLRLAQGLRRVCLEQREEVRNYAIVCLQRCLAAADSITLTPTMWIQSFEQVVLTLLDELLDIAVRYPPKEYRGMEFTLMHALKFLSKFYLQFLDQLAQLPTFRTTWSQVLNRMEMYMKAKLRSRNTEKLQELVPELLQEMLQVMYSRKYLVKTSTSGGDSLWELTWQHVQIISPSLTPDLLREPTSEQESKADPEGSAVAEPGATEDGTVPSGDQGIEEHKSSEERQ
>scaffold-ZACW-2100706-Leucodon_brachypus
ACMVNAEVCSVLAVMRRNARWAGRYMASDDQMEHPLIRSLKSLRRRVFSWQQQSWQSINPDYYLTPFLDVIRSDETGAQITGIALSAVYKIITLEVFNVKTAHVEMAMHKIVDAVTSCRFEVTDPASEEVVLMKILQVLQACMKSRAGAVLSNRDVCTVLNTTFRVVHQAGSKGELLQRTARHSMHELVRAVFSHLSSLEATTALIALPGISHESTSNGAVYDKSALVAGNQVAGNGDLSDFEGVEPSSADASEEGASRHSYSGKRDEGNSRSVVVTEHTTIIEPYGIPAMVEIFSFLCSLLNIVDPQSPGQALLASDEDVPHFALLLINSSIELGGESFGRHPKLLALIQDELFRNLMLMGLSPNPLVLSMVCGIVLNLYHHLRSAVKLQLEAFFSYVLIRLASGKHGATHQQQEVAMEALVDFCRQPAFMPEMYSNFDCDITLGNTFEDLGNLLSKSAFPVNCPLSAMHVLALEGILAVVHSMADRVDSASPALTSSTLSGIMVAENQDYIPFWTLKCESYQDPASWIEYVKHQKYIKRRLMIGADHFNRDPKKGLEFLQGIRLLPAKLDPKSVACFFRYTTGLNKDLLGDFLGDPDEFCLQVLEEFARTFDFSDMSIDGALRTFLESFRLPGEAQKIHRVLEAFSDRFYQQSKGILANKDAAFVLSYSVIMLNTDQHNVQVRKKMTEDDFIKNLRNINDGQDLPRSMLSELYHSIVRSEIRINYDSGAGVSEMTHSRWVDLMRRSMTTTPFILCDSRPLLDHDMFAIISGPTIAAISVVFDHAEDEEVLRSCVEGFLAVAKISASHRLQDVLDDLVVSLCKFTTLLNPMASAEEPVVAFGDDTKARMAAITVFSIANKFGDFIRTAWRNILDCILRLHKLGLLPSRIASDATEDTDLTGDSAQGKLAGGSLGMNSMPLSGNRRRATGLMSRFSQLLSLDADEPRSAPTEHQLAAQQRTLRTIESCHIDQIFTDSKFLQSESLLQLARALVWAAGRPQKNGGSSEDEDTAVFCLELLFAITLNNRDRIMLLWQGVYEHMAGIVQTTVVPGLLVEKAVFGLLKICQRLLPYKEDLAEELLRSLQLILKLDARVADAFCERITQEVMVLVKANAGHIKSPMGWRTVSSLLSITARHPEASDPGFEALTFIMHDGAHLTPANYVLCLDAARAFAEARVGGSERSIRALDLLSDSVGCLTRWSKARSASSEVSPEGTEVYPRFSQELAEMWLRLAQGLRRVCLEQREEVRNYAIVCLQRCLAAADSITLTPTMWIQSFEQVVLTLLDELLDIAVRYPQKEYRGMEITLMHALKFLSKFYLQFLDQLAQLPTFRTTWSQVLNRMEMYMKAKLRSRNTEKLQELVPELLQEMLQVMYSRKFLVQTSTPGGDSLWELTWQNVQTISPSLKPDLLKEPVSEQETKADLEESATAEPGTEVGTAATSPSGDRGTENHESSEERQ
>scaffold-ZQRI-2017089-Timmia_austriaca
VEIFSFLCSLLNIADPQSPGQLVLASDEDSPQFALMLINSALELGGEALSYHPKLLALIQDELFKNLMVIGLSHNPLVLSLVFGIVLNLYHHLRPQVKLQLEAFFSFVLIRLASGKDGATYQQQEVALEALVDFCRQPTFMPEMYSNFDCDITLSNTFEDLGNLLSKSAFPVNCPLSAMHVLALEGLLAVVRSMADRVDTAAPVLTSSTSLSNMIVDNQEYVPFWTLKCEHYDDPASWVQFVKHQKYIKSRLMLGADHFNRDPKKGLEFLQGMCLLPTELDPKSVACFIRYSTGLNKNVIGDYFGDPDDFCLRVLDEFTQTFDFSDMGIDAALRVFLESFRLPGEAQKIHRVVEAFAERYYQQSKGILASKDVAFVLSYSVILLNTDQHNVQVRKKMTEDDFIRNLRKINDGQDLPRPMLAELFHSIVRNEIRISYDSGAGVADMTHSRWIDLIRRSMSTTPYIICDERPLLDHDMFPILSGPSIAALSVVFDHAEDEEILQLCTDGFLAVAKISASHRLEDVLDDLVVSLCKFTTLLNPFSSDEEPIIAFGDDTKARMATITVFSIASKYGDFIRTGWRNILDCILRLHKLGLLPARVANESVEDTNVTGDPAQSKLAGSLLTTASASFIGHRRRNTGLMSRFSQLLSLESDEPPAIPTEEELAAQQRALRTIESCHIDQIFTDSKFLQAESLLQLARALVWVAGRPHKSGGSTEDEETAVFCLELLITITLNNRDRIMLLWQGVYEHMAGIIQTAVFPGLLVEKAVFGLLRVCQRLLPYKENLAEELLRSLQLILKLDARVADAFCERITQEVMVLVRANAAHIKSPMGWRTVASLLSITARHPEASEPGFEALSYIMQDGVHLTPANYVLCVDAARAFAEARVGGPGRSVRALDLLSDSVGWSKVHSESADTSGSENVEGLSRYSQELAEMWLRLVQGLRKLCLEQREEVRNHAILCLQRSLSAAEIISLTPAMWTQSFEQVVTLLDELLDLAVRHPKEFKGMENTLVLTIKFLSKSYLQFLGQLVKLPTFQTLWFQVLNRMEMYIKAKFRGKHSEKLQELIPELLRNILQVMHSQGILVQPTTPSKDSIWDLTWEHVANIAPSLKSDMFKAPRSEEKVGESAAPQVQTSHESNSTDLEAEYTLVENVASIGVEDQG
