# Supplementary material for: Water‐related innovations in land plants evolved by different patterns of gene cooption and novelty
Source: New Phytol. 2022 Feb 8;235(2):732–42. doi: 10.1111/nph.17981 (PMC9303528; doi:10.1111/nph.17981)
Supplement: Supplementary file 3 — Dataset S3 Fasta alignments and phylogenetic trees. [file NPH-235-732-s005.zip › Supplementary_Data_3_fasta_alignments_trees/Roots/Lateral_roots/GNOM_MIZ2_Q42510.fas.1kp.fasta.aln.trimmed]

>Aphanomyces_invadans_RHY24929.1_hypothetical_protein_DYB32_009551
------------------------------------------------------------
---------------------------------------------------------GDE
MTGQVVL-----------------------------------------------------
------------------------------------------------------------
-PYGIPVLEQLLQFLSDLIK--------------KEDTIVFGLSLINLVLETAGTGLGAH
PSLVSVLQGDLSKYLLQNSETNELQVLSLTLRVVFNLFNSIKDHLKVQLEIFFTSVHMRI
MDSP---SNEQKELALESLLEFCREPALMLDLYINYDCDVHCTNLFEVLCTALAQ-----
-----------------------------------------------TTQGETLAECYFF
VNVHDAGKQNKKRYFLAAEKFHSEPKNWIAYSQQLGLLPNPITAESVAAFFHQTPGLNKT
SIGDYLGDPKEFHEAVRNAYVAMFDFRNAPLDEALRMCLAKFRLPGEAQKIDRLMEAFAK
EYFHQIEHPFAHEDCAFILSFSIIMLNTDLHSDQIQKKMTLDEFVRNNRGINGGQDLPRE
YLELLYNNIKANQIKMQTDISVTTVDRYSAQWDGILKRQENVVSFTS--NASILEREMFA
LIVDSTTESILNAFERTCDEMTMQKALDGITNCIKIAVYFNMLPELNKLLAALAAYVVVL
NSKSGLRERTRRLAERQAAH---------------------RQTMPSTLSQHPASFW---
---DSEEEGEADTDCGQGLE----------------------------------------
------EALLKALLTGKSETEGDMVQENAMLA----------------------------
------LEWATNVILVNLHRFGALWPLMHTYVAQVL------------------------
---------------------------------TDPSKPLLVERVRWIRS----------
--------------------------YLVETSFLPC------------------------
----------------------------------------------------------RF
VYMTRTLASSS-------------------------------------------------
------------------------------------------------IPEIFP------
----------------VWSSM-------------------
>Arabidopsis_thaliana_Q9FLY5_ARF_guanine-nucleotide_exchange_factor_GNL1
ASMINSEIGAVLAVMRRNVRWGRYIDQLEHSLIHSLKELRKQIFSWQSNWQYVDPRLYIQ
PFLDVILSDETGAPITGVALSSVYKILTLEVFTLETVNVGEAMHIIVDAVKSCRFEVTDP
ASEEVVLMKILQVLLACVKSKASNGLSNQDICTIVNTCLRVVHQSSSKSELLQRIARHTM
HELIRCIFSQLPHVDNGDPNRVENGNIDTLGT----------DDP---------NGEAMM
APYGIPCMVEIFHFLCTLLNVGENGEVRSNPIAFDEDVPLFALGLINSAIELGGPSFREH
PKLLTLIQDDLFCNLMQFGMSMSPLILSTVCSIVLNLYLNLRTELKVQLEAFFSYVLLRI
AQSKHGSSYQQQEVAMEALVDLCRQHTFIAEVFANFDCDITCSNVFEDVSNLLSKNAFPV
NGPLSAMHILALDGLISMVQGMAERVGEEL-------THEERYEEFWTVRCENYGDPNFW
VPFVRKVKHIKKKLMLGADRFNRDPNKGLQYLQGVHLLPEKLDPKSVACFFRYTCGLDKN
VMGDFLGNHDQFCIQVLHEFAKTFDFQNMNLATALRLFVGTFKLSGEAQKIHRVLEAFSE
RYYEQSPHILIDKDAAFVLAYSIILLNTDQHNAQVKTRMTEEDFIRNNRTINGGADLPRE
YLSEIYHSIRHSEIQMDEDKGTGFQLMTASRWISVIYKSKETSPYIQCDAASHLDRDMFY
IVSGPTIAATSVVFEQAEQEDVLRRCIDGLLAIAKLSAYYHLNSVLDDLVVSLCKFTPFF
APL-SADEAVLVLGEDARARMATEAVFLIANKYGDYISAGWKNILECVLSLNKLHILPDH
IASDAADDPELSTSNLEQKP-----SANPVPPSAMPRKSSSFIGRF--LLSFDSEETKPL
PSEEELAAYKHARGIVKDCHIDSIFSDSKFLQAESLQQLVNSLIRASGK---------DE
ASSVFCLELLIAVTLNNRDRILLIWPTVYEHILGIVQLTLTPCTLVEKAVFGVLKICQRL
LPYKENLTDELLKSLQLVLKLKAKVADAYCERIAQEVVRLVKANASHVRSRTGWRTIISL
LSITARHPEASEAGFEALRFIMSEGAHLLPSNYELCLDAASHFAESRVGEVDRSISAIDL
MSNSVFCLARWSQAKN-----ETDAMMKLSEDIGKMWLKLVKNLKKVCLDQRDEVRNHAI
SMLQRAIAGADGIMLPQPLWFQCFDSAVFILLDDVLTFSIENSRKTLKTVEETLVLATKL
MSKAFLQSLQDISQQPSFCRLWVGVLNRLETYMSTEFRGKRSEKVNELIPELLKNTLLVM
KATGVLLPGDDIGSDSFWQLTWLHVNKISPSLQSEVFPQE
>Arabidopsis_thaliana_Q42510_ARF_guanine-nucleotide_exchange_factor_GNOM
ACMIDTEIAAVLAVMRRNVRWGRYMDQLEHSLIQSLKALRKQVFSWNQPWHTISPMLYLQ
PFLDVIRSDETGAPITSIALSSVYKILNLNVIDQNTANIEDAMHLVVDSVTSCRFEVTDP
ASEEVVLMKILQVLLACMKNKASVMLSNQHVCTVVNTCFRVVHQAGMKGELLQRVARHTM
HELVRCIFSHLPDVERT---VNRAGSIEKAGV--DSDDGNANSEY----SRKPAYDLIMT
EPYGVPSMVEIFHFLCSLLNVVEHVGMRSNTIAFDEDVPLFALNLINSAIELGGSSIRHH
PRLLSLIQDELFRNLMQFGLSMSPLILSMVCSIVLNLYQHLRTELKLQLEAFFSCVILRL
AQGKYGPSYQQQEVAMEALVNFCRQKSFMVEMYANLDCDITCSNVFEELSNLLSKSTFPV
NCPLSAMHILALDGLIAVIQGMAERISNGL-------VHLDEYTPFWMVKCDNYSDPNHW
VSFVRRRKYIKRRLMIGADHFNRDPKKGLEFLQGTHLLPDKLDPQSVACFFRYTAGLDKN
LVGDFLGNHDEFCVQVLNEFAGTFDFQYMNLDTALRLFLETFRLPGESQKIQRVLEAFSE
RYYMQSPEILANKDAALVLSYSIIMLNTDQHNVQVKKKMTEEDFIRNNRHINGGNDLPRE
FLSELFHSICNNEIRTTPEQGAGFPEMTPSRWIDLMHKSKKTAPYILADSRAYLDHDMFA
IMSGPTIAAISVVFDHAEHEDVYQTCIDGFLAIAKISACHHLEDVLDDLVVSLCKFTTLL
NP-SSVDEPVLAFGDDAKARMATITIFTIANKYGDYIRTGWRNILDCILRLHKLGLLPAR
VASDAADESEHSSEQGQGKPLANSLSSAHLQSMGTPRRSSGLMGRFSQLLSLDTEEPRSQ
PTEQQLAAHQRTLQTIQKCHIDSIFTESKFLQAESLLQLARALIWAAGRPQKGTSSPEDE
DTAVFCLELLIAITLNNRDRIVLLWQGVYEHIATIAQSTVMPCNLVDKAIFGLLRICQRL
LPYKESLADELLRSLQLVLKLDARVADAYCEQIAIEVSRLVKANANHIRSQAGWRTITSL
LSITARHPEASESGFDAVSFVMSEGTHLYPANYVLCVDAARQFAESRVGQSERSIRALDL
MGDSLEFLAKWAL---SKENM--EDFGKMSQDIGEMWLRLVQGLRKVCLDQREDVRNHAL
QSLQKCLGGVDGINLAHSMWSQCFDKVIFTVLDDLLEIAAG-SQKDYRNMEGTLLLAIKL
LSKVFLQQLQELSQLSTFCKLWLGVLTRMEKYMKVKVRGKKSDKLQESVPELLKNILLVM
KTKGVLLQRSALGGDSLWELTWLHVNNIAPSMRLELFPDQ
>Arabidopsis_thaliana_F4K2K3_ARF_guanine-nucleotide_exchange_factor_GNL2
SCMLNTEVGAVLAVIRRPLSES-YLDHCDSSVQQSLKSLRALIF--QQDWRTIDPSVYLS
PFLEVIQSDEIPASATAVALSSILKILKIEIFDEKTPGAKDAMNSIVSGITSCRLEKTDL
VSEDAVMMRILQVLTGIMKHPSSELLEDQAVCTIVNTCFQVVQQ-TGRGDLLQRNGRYTM
HELIQIIFSRLPDFEV----GDEGGE-DSESD-------------MSGG-----------
--YGIRCCIDIFHFLCSLLNVVEVVENGTNVHTADEDVQIFALVLINSAIELSGDAIGQH
PKLLRMVQDDLFHHLIHYGASSSPLVLSMICSCILNIYHFLRKFMRLQLEAFFSFVLLRV
TAFTGFL--PLQEVALEGLINFCRQPAFIVEAYVNYDCDPMCRNIFEETGKVLCRHTFPT
SGPLTSIQIQAFEGLVILIHNIADNMDREENVIKPSPVEIHEYIPFWIDKP--KEDFETW
VDHIRVRKAQKRKLAIAANHFNRDEKKGLEYLKYNYLVSDPLDPMALASFFRFTPGLDKT
MIGDYLGDPDELHLSVLRSFTHTFEFTGMNLDTALRTFLESFRLPGESQKIERMIEAFSE
RFYDQQSDIFASKDTVHILCYSLIMLNTDQHNPQVRRKMTEDEFIRNNRAINAGNDLPKE
YLSELFQSIATNAFAL-ST--SGPVEMNPNRWIELMNRTKT-TPFSLCQFDRRIGRDMFA
TIAGPSIAAVSAFFEHSDDDEVLHECVDAMISIARV-AQYGLEDILDELIASFCKFTTLL
NPYTTPEETLFAFSHDMKPRMATLAVFTLANTFGDSIRGGWRNIVDCLLKLRKLQLLPQS
VIEFEINEENGG------------SSNNVSSTKFNRRQGSSLMGRFSHFLALDEESVAL-
-----GSEFEQNLKVIKQCRIGQIFSKSSVLPDVAVLNLGRSLIYAAGKGQKFSTI-EEE
ETVKFCWDLIITIALSNVHRFNMFWPSYHEYLLNVAFPLFSPIPFVEKGLPGLFRVCIKI
LASQDHLPEELIRSLTIMWKIDKEIIETCYDTITEFVSKIIIDYSANLHTNIGWKSVLQL
LSLCGRHPETKEQAVDALIGLMSFNAHLSQSSYAYCIDCAFSFVALRNSSVEKNLKILDL
MADSVTMLVKWYKANSANTSSMEENNLRGVNFVHHLFLKLSEAFRKTTLARREEIRNRAV
TSLEKFTMGHEDLGFTPSGCIYCIDHVIFPTIDDLLDYSRRENEREMRSMEGTLKIAMKV
LMNVFLVYLEQIVESAEFRTFWLGVLRRMDTCMKADLGEYGD-KLQEVVPELLTTMIGTM
KEKEILVQK---EDDDLWEITYIQIQWIAPALKDELFPDE
>Amborella_trichopoda_W1PNA9
QC----------------------------------------------------------
------------------------------------------------------------
------------------------------------------------------------
-------------------------E-DSSSS--------------SSG-----------
--YGIACMVDIFYFLCTLLNLVDSSDGSGGGF--DEDMQLFILILINSAIELGGEGIGKH
PRLLKIVQDDLLHHLIHYGPRSSPIVLSIICSTVLNLYHHLRCSLKLQLEAFFVHVLLRI
IASNVKFKQQQQEVAIEGLISFCRLPQFAMEMYTNFDCDPMCQNVFEQIGNLLCKHAFPV
NSPMTSLQVQSLEGLVVIIQNITDCVLDEQ-----IPVEITSYKTLWTVQCDDYEDSQKW
VKFLRERKWFKKKLAIAGDHFNRDQKKGMYFLRANHLVPEEPDPQSVGHFLRYTMGLDKT
LIGDFLGDPDEFNIQVLKELTSTFDFSSVILDIALRTYLETFRLPGESQKIQRILEAFAE
KFYSDQTEMFADKDAVFVLCYSLIMLNTDQHNAQVKKKMTEEEFIRNNRCINAGNDLPRE
YLSELYHSIGNNEITLSSTNDVSP-EKVPSKWTTLTKTSISKMPYAIWKGGPQLGREMFA
AISGPSIAAISASFEHADDEEIIRICIEGFSAIAKM-ANYRLEDALDELLTSLCKFTTLL
SPYTSVEDTIYAFADDPKPRVAVITVFAIANQYGNSIRSGWRNIVECLLKLNKLKLLPQS
IVDNH-NDEDEEGEGTQGSA--GKSAIFP-SHHVLSRRNSGLMGRFTQFLSLDAEDMRTS
----QVNEFERNLQVIQQCSIDTIFTRSGSLNIDSLENLAKALVIAAGRAQKYSSLSEEE
DAVSLCIELLVGITIKNTDRFAYFWPGVYESLILISFSAISFNCFVEKTLLGLLRICRRI
MA-PEKLAEELIRSIQFTWKLDAKILETGCEPFVRMVSRILIQNAESIHTHVGWRSALSL
LSLSARNHEVFEEGADTLVGLMEGGV-ITKVNFLMCVDTAFGFAASKLCPPEKSMKLLDL
MAASVTPLVAWARGSGGSASG-DEGMVRGG--AIGMFMKLADALRKITLVRREEIRNHAV
STLCRIIEADEGLFFSPQACLQCFNTVVFAMVDDL--------ATEKKFMEGTVEMAMEV
LVEVFLRLVERMGTVSGFRTFWLGVLRRMDTGMKADVGG----IT-------LGHVCVSA
M--GLLIV--------------------------------
>Amborella_trichopoda_W1P3E0
ACMVNSEVGAVLAVMRRNVRWGRYMDQLEHTLVQSLKALRRQIFSWDQNWQSINPAVYLK
PFLDVIRSDETGAPITGVALTSVYKILSLEIFDLNTVNVEEAMHSIVDAVTSCRFEVIDP
ASEEVVLMKILQVLLACMKSKASVVLSNQHVCTIVNTCFRIVHQAGTKGELLQRIARHTM
HELIRCIFAHLPDIECGNGNIKSDALVGE--KDTVSKNGNGSLDPPVSV-SSNDSDGLMT
EPYGVPCMVEIFHFLCSLLNFGEHVGMRSNTIAFDEDVPLFALGLINSAIELGGLAIERH
AKLLSLIQDELFRNLMQFGLSMSPLILSMVCSVVLNLYHHLRTELKLQLEAFFSCVILRL
AQSRYGASYQQQEVTMEALVDFCRQTSFMSEMYANFDCDITCTNVFEDLANLLSKSAFPV
NCPLSAMHILALDGLIAVIQGMAERVGSSQL-EQGIVGDLEEYNPFWTVKCENYSDASQW
VGFVRRRKFIKRRLMIGADHFNRDPKKGLEFLQGTHLLPDKLDPQSVACFFRYTAGLDKN
LVGDFLGNHDDFCVQVLHEFARTFDFEDMNLDTALRLFLETFRLPGESQKIQRVLEAFSE
RYYEQSPHILADKDAALLLSYSLIMLNTDQHNVQVKKKMTEEDFIRNNRHINAGKDLPRE
FLSDLYQSICKNEIRTSPEQGAGFPEMTPSHWIDLMKKSKKTPPYIVCDSQAFLDHDMFA
IMSGPTIAAISVVFDHAEQEEVFQTCVGGFLAVAKISASHHLEDVLDDLVVSLCKFTTLL
NPVSSVEEPVIAFGDDTKARMATITVFTIANRFGDYIRTGWRNILDCILRLHKLGLLPAR
VASDAADDTELSTDPIHGKPVSSTSTVSHIPPIGTPRRSSGLMGRFSQLLSLDAEEPRSQ
PTEQQLAAHQRTLQTIQKCHIDSIFTESKFLQADSLLQLAKALIWAAGRPQKGSSSPEDE
DTAVFCLELLIAITLNNRDRIVLLWQGVYEHIASIVQSTVMPCALVEKAVFGLLRICQRL
LPYKENLADELLRSLQLILKLDARVADAYCEHITQDVMRLVKANASHIKSQMGWRTISSL
LSITARHPEASEPGFEALTFVMAEGAHLTRANYSLCLDASRQFAESRVGLTDRSLRALDL
MADSVTCLVKWAR----AKEA--ED---AGQEIGEMWLRLVQGLRKVCLEQREEVRNHAL
SALQRCLTSAEGMGLAPALWLQCFDLVVFTMLDDLLEIAQGHSLKDYRNMEGTLRLAVKL
LSKVFLQLLHELSPLPNFCKLWLGVLGRMDKYMKAKIRGKKTEKLQEEVPELLKNMLLVM
KAKGVLVQRSTLGGDSLWELTWLHVNGIAPSLHSQVFPDQ
>Amborella_trichopoda_W1PLU5
------------------------------------------------------------
------------------------------------------------------------
------------------------------------------------------------
------------------------------------------------------------
------------------------------------------------------------
------------------------------------------------------------
------------------------------------------------------------
------------------------------------------------------------
------------------------------------------------------------
------------------------------------------------------------
------------------------------------------------------------
------------------------------------------------------------
------------------------------------------------------------
------------------------------------------------------------
------------------------------------------------------------
------------------------------------------------------------
------------------------------------------------------------
------------------------------------------------------------
------------------------------------------------------MKLLDL
MAASVTPLVAWARGSGGSASV-DEGMM------------------------LEEIRNHAV
STLCRIIEADEGLFFSPQACLQCFNTLVFAMVDDL--------ATEKKFMEGTVEMAMEV
LVEVFLRLVERMGTVSGFRTFWLGVLRRLDTGMKADVGG----SVREMIPGLLRKMIVDM
MEKGILVER---DGDELWDITNIQIQWIAPSLKEELFPED
>Amborella_trichopoda_W1PLM6
---MRAEYAPCNN--RRE------------------------------------------
---------------------IIYKVLRMEIFDGRTPTAAEAMKAVVEAVANCRLERTDA
GLEDAVLVRIQQVLLACVRCKAGTLLDDRVVCVAFNTCFQVVQQATGRGDLLHRQAR---
------------------------------------------------------------
------------------------------------------------------------
------------------------------------------------------------
-------------------LDYERRTNMGSGFWLNN------------------------
------------------------------------------------------------
------------------------------------------------------------
------------------------------------------------------------
------------------------------------------------------------
------------------------------------------------------------
------------------------------------------------------------
------------------------------------------------------------
------------------------------------------------------------
------------------------------------------------------------
-------------------------EGVKGSLYGVL------------------------
------------------------------------------------------------
------------------------------------------------------------
-----------------------------------------------------GCRSMAL
VQIRA-------------------------------------------------------
------------------------------------------------------------
----------------------------------------
>Amborella_trichopoda_W1PKV1
SCMINTEVSLVLAVMRRPLDHA---EPPESPLIQSLKALRSFLF--NDDWAFVDPTLFLS
PFLDVIQADDVAAPATGTALSAV-------------------------------------
------------------------------------------------------------
------------------------------------------------------------
------------------------------------------------------------
------------------------------------------------------------
------------------------------------------------------------
------------------------------------------------------------
------------------------------------------------------------
-------------------------------------------LKGEG------------
------------------------------------------------------------
------------------------------------------------------------
------------------------------------------------------------
-----------------------------------------KNVVN--------------
------------------------------------------------------------
------------------------------------------------------------
------------------------------------------------------------
------------------------------------------------------------
------------------------------------------------------------
------------------------------------------------------------
------------------------------------------------------------
------------------------------------------------------------
----------------------------------------
>Brachypodium_distachyon_I1HR02
SCMLNTEVAALLAVIRRPDPYS-YLEAVFAGLIQSLKNLRALLF--RHGWRCSDPSMYLT
PFLDVVQSEEVPPAATGVALSSVLKILRIDVFDECSPGARDAIQAILTAVTNCRIERADS
GAEEAVLLRVLQVLAALLRARAAPLLADSAVCTAVNTCFQVVQHASRGSELLQRTARHCM
HEILQAVFSRLPDIR----------D-DAADD-------------SGAG-----------
--FGSRCMVDVFNFLCSLLNATDMVMTGHGAFTSEEDVQLFALVLLNSAVELGGEAIGKH
PKLLRLIQDDLFYHLIHFATECSPLVLSMICSTVLNLYNFLRRFLKLQLEAFFMFVILRV
GSGASGL--QLQEVAIEGLISFCRQPTFVIEMYVNYDCDPLLRNVYEEVGKLLCKAAYPL
SNPMTTVQLQAFEGLVNMITTIADNVEVEK-------VEISEYRLFWLERWET---HETW
VDFVRKRKLKKKKVAIAANHYNRDEKKGVEFLKLCYLVPTPPEPKSMAYFLRYSPGLDKV
KIGEYLGDPDEFNLQVLKEFTETFDFTGSILDTALRTYLETFRLPGESQKIQRVLEHFSE
RFFDQQAGVFATKDAAFILCYSVIMLNTDLHNPQVKKKMSEDDFIRNNRAINSGKDLPRE
YLSELFHSIASNAITMFSQ--VTSIEMTTSRWGDLVNRSRS-IPFTPCDFKHKLSREVFI
AVSGPAVSTLAAIFDYTDDEETLNQCVEGLISVARI-ARYGLDDVLDELLCCLCKFTTLL
NPYSTTEETLFTFSNELKPRMSTLALFTIANRFGESVRGAWKNIVDCLLKLKRLKLLPQS
VI-----EADG--SSSNSRL--PKSLIFPSSGAGTSRHVSGMIGRFSQFLSLDTESLLS-
-----VSEFENNLKIIQQCRIGSIFTDSGKLPDESLQNLGRALIFAAGKGQKFSTI-EEE
ETVGFCWDLILLVSSANLHRFSSLWPHMHDCFMAVSLPLFSPCPFAEKAIVALFKIAVKL
LPGPDRVAEELVKSINLMWKLDKEILDTCCEGISECIVKLIMDHAGSVQTPIGWKTLLHL
LSVTGRHPETFDQSVAALIKLMSDGA-INRFNYAACIEAAFGFAALKISPLEISTKILEL
MADSVKWLIQWNKGSTNSSWA--EDASRMGNLATSMFIKLAEALRKTSLVRREEIRNQAV
ADLSRFAIAAADLDLGPAGCLACFNLVIFAMVDDLLEYSRREGERETRSMEGTLAAATQL
LADVFVLFLGTLAQGPGFRTFWLGVLRRMDTCIKSDLAAGGG-VMQELVPRMLKRMIVEM
KDKEVLVQR---DGDELWEITHIQIQWIAPAVKEELFPE-
>Brachypodium_distachyon_I1H9F0
ACVVASEIATVLAVMRRNVRWARYGEHVDHPLIAGLKSLRRAAASWN-GWGGVDPLLYLR
PFLDVVRSDETGAPITGAALSSLHKILSLDLVPPGAPNVAEAMGAVVDAVTGCRFEVTDP
ASEEAVLARVLQVLLACVRGRAATALDNRHVCAIVSTCFRVVQQAGTKGELLQRVSRQTM
QEVIRCVFSRLPDIDAIIAGALGAGE------------GNGKSDYNSSG----------M
EPFGVLCMVEILQFLCSLLNIAEDMDVRMNPIDFDEDVPLFALGLINSAIELSASSIHRH
PKLMSFVQDELFRNLMQFGLSMSPLILSTVCSTVFTLFYHLRQELKLQVEAFFSCVILRL
AQGRYGASYQQQEVALEALVDFCRQKEFMAEMYANMDCDLQCSNVFEDLANLLSKSAFPV
NSPLSALNVLALDGLVAVIQAIAERTDNAHQHHDQAVPEISEYFPFWQLKCESSDDPDQW
VRFVHQQKGIKRKLMVGVEHFNRDKKKGFEYLQGVHLLPEKLDPCSVALFFRYTPGLDKN
LLGDYLGNHDEFSILVLHEFAKTFDFKEMNLDAALRLFLETFRLPGESQKIQRILEAFSE
RYYEQSPHMFVNRDAALVLSYSVIMLNTDQHNVRVKKKMTEEDFIRNNRRINGGNDLPRE
FLAELYYSICRNEIKTIPEQGAGCSEMSYSRWVDLMWKSKRTSTYIACDSYPFLDNDIFP
IMAGPSVAAISVVFDNVEHEEVLTGCIDGFLSVAKLAAFYHLDDVLNDLVVALCKFTTLL
N-TSNSDDPVIAFGEDTKARMATEAVFTIATTYGDHILSGWRNVVDCILRLHKIGLLPGR
LTGDTGDDQESSSDSLPSKLA-----VPQLVRINTTKKTYGLMGRFSQLLYLDTDVPGSQ
PTEEQLAAQRNASETVKKCQIGTIFTESKFLQADSLSNLARALVQAAGRPQRITSSLDDE
GTSVFCLELLITVTLNNRDRIVLLWQGVYEHITHIVQSTVMPCNLVEKAVFGLLHICQRL
LPYKENLVDDLLRSLQLILKLDARVADAYCENITLEVTRLVKANATHIKSQMGWRTIISL
LCITARHPDASDAGFEALVFIMSEGAHLSPANFILSVEASRQFAESRLGSAERSIHALNL
MSDSVNCLTRWSRVKE-----AGGEADRILEGIAEMWLRLVQALRKVCTDQREEVRNHAL
LSLHRCL-VVDGISVSSSAWLMSFD-IVFQLLDELLEISQSYSPKDFRNMEVSLLHAVKL
LCKVFLQSLKDLSAQSSFSKLWLEVLDMIEKYAKVRLRGRRTEKLHEAIPELLKNILLVM
KASGVLSNTSASGENTLWEATWLQVNKIAPSLQSEVFPDN
>Brachypodium_distachyon_I1GPR1
------------------------------------------------------------
------------------------------------------------------------
------------------------------------------------------------
-----------------------MGGMDKNHP-----NGNGN---YAPETSDENDGSLIV
EPYGIPCMVEIFHFLCSLLNVVEQIGF-------DEDLPLFALKLINSAIELGGSAIGKH
PKLLSLVQDELFRNLMQFGLSISPLILSMVCSIVLNLYHHLRTELKMQLEAFFCCIILRL
AQPRFGATYHQQEVAMEALVDFCRQKNFMVEMYANLDCDITCRNVFEELANLLSKSAFPI
NCPLSSMHILALEGLIAVIQGMADRIGNAT-------VELDEYAPFWTVKCENFLDPQHW
VRFVRQRKYVKRRLMIGADHFNRDPKKGLEFLQGNHLLPEKLDPQSVACFFRYTAGLDKN
LVGDFLGNHDEFCVQVLHEFAQTFDFQEMNLDTALRLFLETFRLPGESQKIQRVLEAFSD
RYYEQAPQAFANKDTALLLSYSIIMLNTDQHNMQVKKKMTEEDFIKNNRNINGGSDLPRE
MLSELYHAICRNEIKTTPEQGMGYLEMSPSRWIDLMRKSKSTSPYIVGDSQPFLDHDMFA
IMSGPTIAAIAVVFDHSEHEEVLLTCVDGFLGIAKISAFHHLEDVLDDLVVSLCKFTTLL
N-TSLVEEPVTAFGDDLKARLATETLFTIANRYGDYIRTGWRNVLDCILRLHKLGLLPAR
VASDAADDSEVYTETVQGKPAPSSISTSHIPVMGTPRKSSGLMGRFSQLLSLDSEEPRSQ
PTEQQLAAHQRTLQTIQKCRIDSIFTESKFLQPDSLLQLARALIWAAGRPQKVASSPDDE
DTAVFCLELLIAITLNNRDRIVLLWQGVYEHIANIVQSTVMPCALVEKAIFGLLRICQRL
LPYKENLADELLRSLQLVLKLDARVADAYCENITQEVARLVKANAGHIKSQMGWRTVVLL
LSITARHPDASGVGFEAIMFIMSEG-HLSKSNYAICIEASRQFAESRVGLTDRSIRALDL
MADSAINLARWSQTKG-------EEADKGSEAIREMWLKLLQALKKLSLDQREEVRNHAL
ISLQRCLTATEGICLQSTTWSHAFDLVIFALLDDLLEIGQNHSQKDYRNMEGSLVLGMKL
VVKVYLQLLPDLFGLSSFCKLWLGVLSRMEKYIKIKVRGKRSDKLQELIPDLLRSILAAM
KSQGILAKRSTIGGDSLWELTWLHVNNISTGLQSEVFPSQ
>Brachypodium_distachyon_I1GPR2
ACAISAEASAVLAVMRRSLRHP-RAAAADHPLVSSLKALRRLVFSP----AAASPSLSLR
PFLDAVRSEDAGAAVTSASLAALHEVMAL----TGPSLPGSALREVVDAVASCRFEAAEA
AAEEAVLMRMLQALLACLRAPAAPALGDQHVCTAVNTCFRVVHQAAAKGELLQRFSRYAM
HELVRYIFARLP------------------------------------------------
------------------------------------------------------------
------------------------------------------------------------
------------------------------------------------------------
------------------------------------------------------------
--------------QIGSD----D-------------------------------GADGT
AIPEVFGS----------------------------------------------------
------------------------------------------------------------
----------------------------------------------QCA-----------
------------------------------------------------LLLSL-----LL
G-----------------------------------------------SVMHQ-------
------------------------------------------------------------
------------------------FTNAIFISPENSF-----------------------
------------------------------------------------------------
------------------------------------------------------------
------------------------------------------------------------
------------------------------------------------------------
------------------------------------------------------------
------------------------------------------------------------
----------------------------------------
>Bathycoccus_prasinos_K8F0X8
AAIINAEASRVVATMRQNSKYARYGSLVDDPLVQEFMSLRRALF--ESS-NNTNNKMFIR
PFLKCIVSVETSGPITSQALSAVHKILKRDIFGSDDVEKAVVVRDISEAVTMSRFEATDP
DHDDAVLCKILHVLIDCVACPSGRLLSDDDVCDVLQACYRIGHQSGKESGFLRHCSRHAM
REIAEHVALRLK--------VAAGGSLDQLAKELDEKRGPGAEDGAPIE----------P
APHASPAALEIFKFACSLIEASSSATLAKQKSASEQSLMLFGIELVGTFVETIVNVKNRY
PELFVAIQDDLCKALTSLKPNAAPPVAAAACGCFTMLYATMRSELKLQLEMFMRVVLIPL
AAGKNKANRETQRIALETVVDLCRQPHFVTDCYMHFDCDLSKACVFEELVSTLSASAFPA
NGALSGANALSVEGLLAIVRTVSRSTTAESESNGKKKASSTATNGFSIMKNEDGLDPWEY
VKALRKSRALKRRLVVAAEHFNRSPKKGIPYMQEYGLLPENLTAKAVAKFLKLAPGLDKE
VVGEYLGDPKDFQVEVLKEYADLFNFENVTLDKALRTFLDGFKLPGEAQKISRILEAYAA
RYFGANPNSCADADSAYVLSYSIIMLNTDAHNKQVKKKMTLEQFIRNNRGTNGGKDWPKE
TLVAIFDSIVTDEIRLTDDAA---PKLSNSAWHDVMRACEVDQPPDEFESRQY-DADVFS
LVWAPTAAAVAVIFERATDEDVLESSVEAFVAVARIASNHRMTDVVDHLVATMCAFVTEM
NPL----RPGVALGEDAKTRSAAKAAFAVANAHGDDLRRGWCNVLDCVLHMRRLGVVPDD
VAATPTDAEEEREP------IT---S-----ITRQKAAQSGSLFSFSALISLEEEKARLE
PTEREKALLEKSDTCARACKFSNLFADSKFLGKESLAHLVAALAWAAGDPAQ---SADDE
DAALFCLDAMLSVCYRNKDRARLCLPRVVSHIKAIVAATQEPTPLVERAIFELLRVVRRV
LPEHEDIANSTA--LRVLFSLEPQVADAFFERIAKSLNLLVRQCASHIKTARGWDTICKL
LAASSRHPKASASGFDALSFVMESGSNINASNARALIECACAFVDSNRGGEERSIKALSL
LKDANDALCERSR--------SADCSNERSEILAGAWGDLAKELARFASDERSAVRDDAV
LTLQHTLLSAEAFDAPAEHWLALFHHTLTPLLKHARQIANDGDYDDNNAWERTATIIIAC
VSKSFLQYAAPMKAEEAFAPTWLAVLDRFAEAKKY---AKGE-ALIEAVVENAKNMALVL
CKQDIVPYAEE-DGEELYVGTWQALGKIHESLTPAIVT--
>Cyanidioschyzon_merolae_M1VFU8_Similar_to_guanine_nucleotide_exchange_factor
QCLLKSEKEPAAPVTRLQKRWRRYLSNTEQPLADRLWSLSLQLQNWDSPWPQIRPKAILE
PLLEILESPTASIAVVTATLETLERLLRRGVLDEQRDVVVTVATSSVATDAGCSFRVLDL
YARERVLARLVQVRVAGAESAASSTALNRDVSALESLCLMCLHCARLRSPLLRRRGEEVL
VKISELLFRRASMIDPA----------DAALV----------EDASPGE----------A
NP-----VSELRRILWE-----------------RAATEWLGLGLLNSSVDANRQVLGLH
PVLDALIQDATLRALVLGPLSSDDALCAEVHALAFPLALKLVECLGPEALTFFHTLLTVI
LPSAEGVGSVAQELCFPLLRQLLSRLDLLWSAYLAYDCSLQFADALGPLFQVIANASHPF
AVPLMA----------TLLESLQQR-----RPLRLKPCTAADWDTLYQQRAQK-------
---QRRQQVLDTLAGNGASQRDWNATDLWKSLQKSQLLGEGTPPEPLAQFLRATPELDKV
LIGQVIGSPDPFSQQVLAAYAQTFDLHQLPIDAALRLFLESFRLPGESQKIDRIMQAFAT
HYFNQNSLPLASADAAHVLSFAMIMLNTDQHHGQVKQRMTLADFTHNNRGINDGDDLPAA
YLQGIYERIRQQEIRLSDD--HGVAALDRVHWEALLRNQQHALPGVASAAEPLLDHELLT
LLTGPETAAVWVFLSHWKAQQVLARCLPGLDAAARLTSPLLIESMLRDLALRECPELQLL
RPSAAVASPQTAADADTQSLIASR---GIGGDDGDATASAAQHTVDAPRLGDRMQVLPQE
LVD--ADDSSEANSSGSGLLATGTESTSTSAAKGRPRHDKTQTGRAVERLDLDADASLSQ
PATTTTDAERRALTLVYALQQANLFDPARWMTASAGLALGHAARWAAGNQQHQKQQPESA
LTSTWTLEHVSLVVLSDVGRMLAHWELVHMEMATAV-----PTLSLECAVFALVRLVLRV
LAVERNLSDRVCWTLRLLMPLATSAFDALCLPVLVALGTILERYPRWIPPEDGWETLCLV
LERALRQSESVQVAWQVLMLLMEHGTHETEEFSLQCLTAIEQAATASTGTFQRLFAQAAL
LTGAERCLPLLGR------------------------------LARVVAHRSISVRYEAL
VTLERILMEPLWQNISESSRVELFTGVLLPLAEAL--------QWEVLSNESTLHTDPMV
LNRFWLLQHMLLQQVTTINDWWMRILG--DLYAVARSRGRWAETLAEHIHETLKNTLLVM
VTGGFLDPTLELGAETRWSETFTLLAPLFPALEEDLLGLL
>Cyanophora_paradoxa_ConsensusfromContig39635
APLIHGEVGMLLAVMRSNNRWSR--QNRDSSLVRNLKKVRDVVS------TELEPLEYLK
AFLDIIRSDQTSGPITLAALNSVYKFLTTG-VVPNNAHIVDTMAAICESVA--RFEGTDA
SADEVVLLRIVQTLQAAVQCSAGCFLTDAA------------------------------
------------------------------------------------------------
------------------------------------------------------------
------------------------------------------------------------
------------------------------------------------------------
------------------------------------------------------------
------------------------------------------------------------
------------------------------------------------------------
------------------------------------------------------------
------------------------------------------------------------
------------------------------------------------------------
-------------------------------------------IIECVQSIYRIN-----
------------------------------------------------------------
------------------------------------------------------------
------------------------------------------------------------
---------------------------------RSSRFSLLRKSAE--------------
------------------------------------------FAL---------------
----------------------------------------------------TEILKTAL
EDLVRTVEAAESAED---------------------------------------------
---------------PESARFWSRSI----------------------------------
----------------------------------------
>Cyanophora_paradoxa_ConsensusfromContig39409
------------------------------------------------------------
-MLDLLRN----------------------------------------------------
------------------------------------------------------------
-ELPRAIMQNTR------------------------------------------------
----------------------------------TESNALLAAAL---------------
---------RAFSALVSVAWP----------------------ELKLQVEFFVSQVYLRL
FDNK---TYEQQELILESLVDLCRDRD-LADMYVSYDCDLQRSNLFEALAKFLAKNAFPV
G-PLQT----CFDGLLAVVSRLAAHAAAASSPASSGGDEAAAQQPLAMLRRQLGGAPRS-
---LYRQKQLKRKFGACADAFNRDAKKGLEMLVSQGLASDPLTPEAVAAFLRFTPGLQKR
LVGDYLGENEPF-LAVLAAFARSFDFAGEKLDEALRLYLEAFRLPGEAQKI---------
------------------------------------------------------------
------------------------------------------------------------
------------------------------------------------------------
------------------------------------------------------------
------------------------------------------------------------
------------------------------------------------------------
------------------DRIA--------------------------------------
------------------------------------------------------------
------------------------------------------FAD---------------
------------------------------------------------------------
------------------------------------------------------------
------------------------------------------------------------
----------------------------------------
>Ginkgo_biloba_Gb_01979
ACMVNSEVGAVLAVMRRNARWARYMDQLEHSLVQSLKSLRRQIFSWQQPWHMINPAIYLK
PFMDVIRSDETGAPITGVALSAVYKILTLEVFDLNTVHVGEAMHSIVDAVTSCRFEVTDP
ASEEVVLMKILQVLLACMKSKASVVLNNQDICTIVNTCFRVVHQAGTKGELLQRVARHTM
HELVRAIFAHLPDLDYPDGGIKSKAHVDGVGKERDGRNGNGDSVSSVSSTSGKENDIIMI
EPYGAPCMVEIFHFLCSLLNIVETMGIRSNPLAFDEDVPLFALGLINSAIELGGQSIGRH
PKLLALIQDELFRNLMQFGLSQSPLILSMVCSIVLNLYHHLRIKLKLQLEAFFSCVIIRL
AQSKYGASYQQQEVAMEALVDFCRQPTFMSEMYANLDCDITCGNIFEDLGNLLSKSAFPV
NCPLSAMHILALDGLIAVIHSMADRVTAASLPEPVPVGEIEEYAPFWTIKCESYADSSHW
VEFVRRKKYIKRRLMIGADHFNRDPKKGLEFLQGTHLLPEKLDPQSVACFFRYTSGLDKN
LVGDFLGNHDEFCVQVLQEFAKTFDFHDMNLDTALRLFLETFRLPGESQKIQRVLEAFSE
RYYEQSSKILADKDAAFLLAYSLIMLNTDQHNVQVKKKMTEDDFIRNNRHINAGKDLPRE
FLSELYHSIVKNEIRTSYEQGAGFPEMTPSRWIDLMRKSEKTPPYIVCDSRPFLDHDMFA
IISGPTIAAISVVFDHSEDEDVFHTCVDGFLAVAKMSACHHLEDVLDDLVVSLCKFTTLL
NPAASVEEPVLAFGDDTKARMATVTVFTIANRFGDYIRSGWRNILDCILRLHKLGLLPAR
VASDAADDPDPANDSMHGKPLSGAPSISHIPAVGTPRRSSGLMGRFSQLLSLDADEPRSQ
PTEQQLAAHQRTVQTIQKCHIDSIFTESKFLQAESLLQLARALIWAAGRPQKGSSSPEDE
DTAVFCLELLIAITLNNRDRIMLLWQGVYEHIAGIVQSTVMPCALVEKAVFGLLRICQRL
LPYKENLADELLRSLQLILKLDARVADAYCEHITQEVMRLVKANAGHIKSPMGWRTVSSL
LSITARHPEASESGFEALSFIMADGAHLTQANYVLCLDATRAFAESRVGLADRSLRALDL
MAESVKCLVRWSKAISSWKTVSREDTSKSAQEIGEMWLRLAHGLRKVCLEQREEVRNHAL
LSLQRCLSAAEIICLTPSVWLQCFDQVIFTMVDDLLEIAQGHSPKEYRNMEGTLHHAMKF
LSKIFLQFLDQLFSLPNFRKLWLGVLSRMEKYMKAKLRGKGSDKLQELIPELLKNMLLIM
KARGVLVQRSTLGGDSLWELTWLHVKGISPSLQAELFPDQ
>Ginkgo_biloba_Gb_26378
ACMVNTEVGAVLAVMRRNTRWAHYMDQLEHSLIHSLKALRRQIFSWQQQWHSINPSIYLK
PFLDVIRSDETGAPITGVALSTVYKILTMEVFDLNTVHVDEAMHAIVDAVTSCRFEVTDP
ASEEVVLMKILQVLLACMKSKTSVVLNNQDVCTIVNTCFRVVHQAGTKGELLQRTARHTM
HELVRAIFAHLADLDNTNGVIMSNSHVDKLEKEQDGRNGNADSDASLTGISRKEDDVVFG
ERYGILGMVEIFHFLCSLLNIVETMGIGSNLLALDEDVPLFALGLINSTIELGGQSIGQH
PKLFILVQDELFRNLMQFGLSSSPLILSMVCSNVLNLYHHLRCGLKLQLEAFFTCVLIRL
AQGKHGASYQQQEVAMEALVDFCRQPTFISEMYANFDCDITCSNVFEDLGNLLSKSAFPV
NCPLSAMHILALEGLIAVIHSMADRVNAASLHEPAPVKEIEEYVPFWTVTCGNYEDPNQW
VPFVRRKKYIKRRLMIGADHFNRDPKKGLEFLQGIHLLPEKLDPQSVAYFFRYTAGLDKN
LVGDFLGNHDEFCVWVLEKFAKTFDFVDMNLDTALRTFLETFRLPGESQKIQRVLEAFAE
RYYEQSPHILADKDAAFILAYSLILLNTDQHNTQVKKKMTEDDFIRNNRCINGGKDLPRE
FLSELYHSIVKNEIRTSYEQGIAIPEMTPSRWIDLIRKSQKTPPYIVCDSRPFLDHDMFA
IISGPTIAALSVVFDHAEDEEVFQTCVDGFLAVAKMSACHHLEDVLDDLVVSLCKFTTLL
NPSASVEEPVLAFGDDTKARMATITVFTIANKFGDYIRNGWRNILDCILRLHKLGLLPSR
VASDAADNPDLAMDSTHGKASSGGPSMSHIPSLGTRRRSSGLMGRFSQLLSLDSDEPRSQ
PTEQQLAAHQRTMQTIQQCRIDSIFTESKFLQAESLLQLARALIWAAGRPQKSSSSPEDE
DTAVFCLELLFAITLNNRDRIMILWQGVHEYIAAIVQTTIMPCAFVEKAVFGLLRICQRL
LPYKENLAEELLRSLQLILKLDARVADVYCERITQEVMQLVKANAGHIKSPMGWRTVASL
LSITARHPDASEPGFEALSFIMADGAHLTRANYVLCLDAARAFAESRIGLADRSLRALDL
IAESVKCLVQWSKNDLSHKTISQEDTSKSSQEIAEMCLRLAHSLRKVCLEQREEVRNYAV
LSLQRCLSGSEIISLMPSIWLQCFDQVIFTLLDDLLEIAQGRSPKEYRNMDGTLHHAIKF
MSKLFLQFLDQLSSLPSFRKLWIGVLSRMEKYMKAKLRGKGNEKLQELIPELLKNMLLIM
KARGVLVQNSTLGGDSLWELTRRDVQGISPSLKEEFFPEQ
>Klebsormidium_flaccidum_A0A1Y1I3E1_GDP-GTP_exchange_factor
ACLIMTEVDQVIAMMRQDAQWA---AVCGGPFLQEFKDLSRDIFAW-KHWATVKPMDYLA
PFLGLIRSKETSAPVTGVALLAVYKIVTFEMFHKESVDAAEAMHLIVDAVTGCEFRASDP
ASEEFVLLQIGQVLLACLRCGAGPLLRNADVINIINTCLHVA---FAKGKLLQRMICQTM
QDIVRAIFGRLHDLDTTATAARSDGN------ETNRTDGPAGSET--------------T
SPYGLPCLVEVLRLLCSLIVPDRKSSQ-------HEDRTQFGLALLSAAIEVAGGSCERH
PRILALVTDDLFRNLMQAGQSSNLLVLSLVSSIVRGLYWHFKRHLKLQMAAFFENVVLRA
AQGG----YHQQEAALEILQDFCRQPSFISEMYANADGDITCGNTFENLSNLLSKNAFPD
KATLSALNLLSFEGLLAVVQCMADRADNASSGSSSSEYNLAEVPHFWTLNCDNWEDPEVW
VEFLRRQKYVKRRLMIGADHFNRDPIRGLEFLQNVHLLPEQLDPASVAFFLYLTPGLDKN
VLGDYLSSSDSFNISILECFTKQFNFTGMALDGALRTYLEAFRLPGEAQKISRVLESFAS
HYYEQCPQVFAHEDVVSALSHSVLMLNSNLHTKKVTRKVTEEDFIRSNQKINVGKELPRE
MLTQLYRSIAENEIPVSSESLVAEPSMTHGRWLDLLRRSQATTPFLSCDTEPLLDRDMFS
VIWGPAIAAISAVFDHAEKADTLQQCVAGFLAAAKISAAHHMSDVLDNLVVDLCKFITPF
G----DERPAT---ENTKARMAATAVSEIVDRHGDMIRSGRRRSIESILRLHKLG-LPST
TNDPSQDGQNQPSDSVVGEIVSGSAGLKTSPYIPPTRRASGSQDKLSNLVESKTQTPSPN
PIQTQFTQTQPTVKVPEPSK-SALNADSPSWQPPSKLQLPDGFVEAAGEGEKTGAEREGA
DAAPTSLDGLADDDMSNLDAVLLEWPEVRERLAGMAQLASVPTPPPEAGPAGRLAATERA
PPAREVVSDSEPRSLRAVAELGSKVSDDVSRPVSSERRSAIAENPASAGAPEGWRTVASP
PPPPVVHPQESSPHFASLNPAENRGSYWSSTNHDLNVDAFRTFAPQRTGGVERSCSGPEL
LAGSLLPRERPSPAHSNASRAAPQEKAKSQPEAGEPVERGAWGISVEAPAPWRDVRTAEI
GNLDRALAAHTAGRVGANGAVRTAAQMVAGRPDEEIKAAMDVSLEEYRSQGGASQRPANC
FLNVIIQSLWHLVPFPSDAPLYVAVLHGLKGIFRASLRHKGS-QMEEMASEVLLSIFGCL
HADGLLPTPSNSDGSTLFTLVWGSVNAISTQIRSEIFPDL
>Klebsormidium_flaccidum_A0A1Y1I263_A0A1Y1I263_KLEFL_GDP-GTP_exchange_factor_KFL_002160140
ACMVNTEINQVMAVMRQNARWAPYLELGEDPLLRDFKILRRKLFTW-QDWPKVKPTDYLT
PFLEVIRSEETSAPITGVALSAVHKVLSYEIFDAKTAGAAEVMHFIVDAVTGCKFEVTDP
ASEEVVLLKILQVLLACLKCGAGPLLSNADVINIINTCLRV---AFTKGELLQRTSCQMM
QDMVRAIFARLHEFEPDPGPPKSRGAVEETSADLPSDAGIAAFDASGSDSAQKQPAAVQA
SPYGLPCLVEVFRFLCTLIVPEDGA--DKAQQHDSEDLSIFGLALLSAAIEVAGGSFEKH
PRILALVTDDLFRNLMQTGQSSNLLVLSLVSGIVLALYQHLKHHLKLQMAAFFEFVVLRA
AQGKYGATYEQQEAALEILQDFCRQPSFMADMYANADCDITCSNTFEDLSNLLSKNAFPV
NAPLSALHLLSLEGLLAVIQCMADRADNASSGSSSPDYNLEEFPQFWNLKCDNWNDPTVW
VDFLRRRKYVKRRLMIGADHFNRDPKKGLEFLQGVRLLPEKLDPESVAFFFRMTPGLNKN
LLGEYFGEPDAFNISVLECFTKQFNFTGMALDGALRTYLEAFRLPGEAQKISRVLEAFAS
HYYEQCPQNFAHKDAAYVLSYSVIMLNTDQHNGQVKRKMTEEEFIRNNRKINDGKDLPRD
MLTHLYYSIAKNEIRMSSESLAAEPGMTYSRWLDLLRRSQATTPFLSCDTKPLLDRDMFS
VIWGPSIAAISVVFDHADDADTLQQCMAGFLAVAKISAAHHMEDVFDNLVVSLCKFTTLI
G----NDKAAVAFGENTKARMATSAVFEIANRHGDTIRSGWRNILDCVIRLHKLGLLPTR
REQSQSDNQEGSSINAAAAAAAGTQ------AGMGRRKSAGIFGQFQNLLSLDADGERST
IAEHQLAAHQRTLAMVEACRIDDLFTDSKFLHKASLLQLVKALINVSGKPHQKNISTEEE
DTALFCLDLLIAVTLRNRDRILLLWPAVHEHLASIVGSAQSPSPLVEKAVLDLLRVCQRL
LPYKEDLGDELLKSLQLVLRLDARVADAYAERITREMLQLVKSSVTYIRSPVLWKTVCSL
LAATARHPEAAEPGFEALTFIMQDAKHVTPVNFMPCMDAALAFAEGRVGGVERSVKSLDL
LASLSTNLGHWAKATSASEAASATDVPQEKEALIDLWLRLSVGLGRICLDQREDVRNNAL
ECLQRSLLQGEALDVSGKVWVRVFDQIVFPTLDELLDLAHKASAKSYRGMEGTLRRAMVL
LSRVYLQFLTQLASNPGFANLWVAVLNRAEGYLKSAPRSAGI-SMAENIPELLKNMLLVM
NARSILVPEVAPPAEGLWSLTWQHFRSLDPHFREDLFPPP
>Marchantia_polymorpha_A0A176W8N8
ACMVNAEVGAVLSVMRRNARWARYIEPMEHSLIRNLKTLRRKIFTWSPGWQSVNPSFYLS
PFLDVIRSDETGAPITGVALSAVYKILTLDIIDVKTVSVEGAIHGIVDAVTSCRFEVTDP
ASEEVVLMKILQVLLACMKCGAGLVLSNRDVCVVVNTCFRVVHQAGSKGELLQRTARHTM
HELVRTIFSHLPDLDPPGAVATGNGSIEAAPHRSEDSNGASGEDGSEPDADQDKKDGPAL
EPYGVPCMVEIFHFLCSLLNITDPTGPGHSLLASDEEVPLFALGLINTAIELGGQSFGYH
PKLLALVQDELFRNLMQMGLSFTPPVLSMVCSIVLNLYHHLGTFLKLQIEAFFVYVVIRL
AQGKYGAAYQQQEVAMEALVDFCRQPTFMAEMYANFDCDIICSNAFEDIGNLLSKSAFPV
NCPLSAMHVLALEGLLAVIHSMADRIDSLPQLEMVNYTDAPDFVPFWTLKCPSYEDPSCW
VEFVRQQKYIKRRLMIGADHFNRDPKKGLEFLQGIRLLPKNLDPKSVACFFRYTTGLDKR
LLGDFLGDHDEFCVQVLQELAKTFDFSDMSLDAALRTFLESFRLPGEAQKIQRVLEAFAQ
RYYEQSPVVFANEDAAFTLAYSIIILNTDLHNPQVKRKMTEEDFIRNNRGINGKQDLPRE
MLAELYHSIARNEIRISYDNGAGVPEMTHSRWVDLMRRSRSSTPYIKCDSRPLLDHDMFA
IISGPTIAAISVVFDHAEDEDVLRSCVDGFLAVAKISASHRLEDVLDDLVVSLCKFTTLL
NPTASAEEPVVVFGDDTKARMAAVTVFTIANKWGDYVRTGWRNILDCILRLHKLGLLPSR
VASDATDDADAGGDSAQGRVMSGNLSLAVIPSAGNRRRSTGLMSRFSQLLSLDVDEPRTQ
PTEQQLAAHQKTLRTIEACHIDNIFSDSKFLQAESLLQLARALIWAAGRPHKGGSSPEDE
DTAVFCLELLIAITLNNRDRIMLLWQMVYEHMAGIVQTSMVPGLLVEKAVFGLLRICQRL
LPYKEDLAEELLRSLQLLLKLDARVAEAFCERITQEMMQLVKANAGHIKSPMGWRTVSSL
LASTVRHPEAFGPGFETLSFIMSDGAHLTPANYVLCLDAARAFAEARVGGVERSIRALDL
LAESVNCLIQWAATCSGGEVF--KPETKDTQALGEMWLRLAQVLRRVCGEQREDVRNHAI
LSLQRCLLSVENIHLPPTIWHPCFEQVIFVMLDDLLDVALRHPPKEYRGMEGTLLHAMKF
LSKIFLQYLSQLSQLPSFRPTWFNILSRMEMYMNARLKGKGSDKLQEVIPELLKNMLLIM
HNKGVLVQRSTLSGDSLWELTWHHVEAIAPALQSELFPEQ
>Oryza_sativa_indica_A2X475
ACVLASEVATVLAIMRRNVRWARYGEHLDHPLIAGLKSLRRRAASWTRQWRDVEPLLYLR
PFLDVVRSDETGAPITGAALSSLHKILTLDLVGLDAPNDAEAMGAVVEAVTGCRFEVTDP
ASEETVLARVLQVLLACVRGRAAPALANRHVCNIVSTCFRVVQQAGTKGELLQRVSRQTM
QEVIRCVFARLPDVDAVTACGLSDGE------------GNGKSDFNSSG----------S
ELFGVPCMVEILQFLCSLLNIAEDIEVRINPIDFDEDVPLFALGLISSAIELSASSINKH
PKLLAFVQDELFRNLMQFGLSMSPLILSTVCSIVFTLFYHLRQELKLQLEAFFSCVIIRL
GQSRYGASYQQQEVALEALVDFCRQKEFMAEMYANMDCDLQSSNIFEDLANLLSKSAFPV
KSPLSTLNVLALDGLVLVIQAIAERTDNAPQHHEQTVPEISEYFPFWQLKCENTNDPDQW
VRFVHQQKSIKRKLMVGVEHFNRDKKKGFEYLQGAHLLPERLDPRSVALFFRYTPGLDKN
LLGDYLGNHDEFSILVLHEFAKTFDFKEMNLDAALRLFLETFRLPGESQKIQRILEAFSE
RYYEQSPQMFVNRDAALVLSYSVIMLNTDQHNIRVKKKMTEEDFIKNNRRINGGNDLPRE
FLSELYYSICRNEIRTIPEQGAGCSEMSFSRWVDLMWKSKRTSAYIACDSFPFLDHDMFT
IMAGPTVAAISVVFDNVEHEEFLTGCINGFLSVAKLAAFYHLDDVLNDLVVALCKFTTLL
N-TSYINDPVTTFGEDTKARMATEAVFTIATTHGDHIRSGWRNIVDCILRLHKISLLPGC
LTGDTADDQESSSDMLPSKLAS---SAPQVVPISTPKKSYGLMGRFSQLLYLDAEESRFQ
PTEEQLAAQRNASETIKKCQIGTIFTESKFLQADSLLNLARALTQAAGRPQRITSSLDDE
STSVFCLELLITVTLNNRDRIVLLWQGVFEHITHIVQSTVMPCNLVEKAVFGLLHICQRL
LPYKENLVDDLLRSLQLILKLDARVADAYCENITQEVTRLVKGNATHIKSQMGWRTIISL
LCITARHPDASDVGFEALVFIMSEGAHLSPANFVLSVEASRQFAESRLGSAERSIHALNL
MAESVNCLTRWSRVKE-----AGGEADRILEGIAEMWLRLVQALRKVCTDQREEVRNHAL
LSLHRCL-VVDGISVPSSAWLMSFD-IIFQLLDELLEIAQNYSPKDFRNMEVSLLHAVKL
LCKVFLQSLNDISSQSSFSKLWLEVLDMIEKLMKVKVRGRRTEKLQEVIPELLKNILLVL
KANRVLSKTSTSEENSLWEATWLQVNKIAPSLQPEVFPDS
>Oryza_sativa_indica_B8ANN1
ACAISAEASAVLAVMRRSLRHP-RAAAADHPLVSSLKALRRLVFSPAAPAGAV-----LR
PFLDAVRSEDAGAAVTSASLAALHEVMAL----MGPSLTGAALREVVDAVASCRFEAAEA
AAEEAVLMRMLQALLACLRAPAAPALGDQHVCTAVNTCFRVVHQAGAKGELLQRFSWHAM
HELIRCVFARLPQIGS-DGPKPEMGGMDKNHP-----NGNGS---YASETSDENDGSIVV
EPYGIPCMVEIFHFLCSLLNVVEQIGV-------DEDLPLFALKLINSAIELGGSSIRKH
PKLLSLVQDELFRNLMQFGLSMSPLILSMVCSIVLNLYHHLRTELKLQLEAFFSCIILRL
AQPRFGATYHQQEVAMEALVDFCRQKNFMVEMYANLDCDITCRNIFEELANLLSKSAFPI
NCPLSSMHILALEGLISVIQGMADRIGNAT-------VELDEYTPFWTVKCENFSDPQHW
VKFVRQRKYVKRRLMIGADHFNRDPKKGLEFLQGTHLLPEKLDPQSVACFFRYTAGLDKN
LVGDFLGNHDEFCVQVLHEFAQTFDFQEMNLDTALRLFLETFRLPGESQKIQRVLEAFSD
RYYEQSPQAFANKDTALVLAYSIIMLNTDQHNMQVKKKMTEEDFIKNNRNINGGSDLPRE
MLSELYHSICRNEIKTTPEQGMGYFEMSPSRWIDLMRKSKSTSLYIVGDSQPFLDHDMFA
IMSGPTIAAIAVVFDHSEHEEVLLACVDGFLGVAKISAFHHLEDVLDDLVVSLCKFTTLL
N-TSLVEEPVTAFGDDLKARLATETLFTIANRYGDYIRTGWRNVLDCILRLHKLGLLPAR
VASDAADDSEVSAETVQGKPTHSSISTSHIPVMGTPRKSSGLMGRFSQLLSLDSEEPRSQ
PTEQQLAAHQRTLQTIQKCRIDSIFTESKFLQPDSLLQLARALIWAAGRPQKVASSPDDE
DTAVFCLELLIAITLNNRDRIVLLWQGVYEHIANIVQSTVMPCALVEKAIFGLLRICQRL
LPYKENLADELLRSLQLVLKLDARVADAYCENITQEVARLVKANAGHVKSQMGWRTVVLL
LSITARHPDASEVGFEAIMYIMSEGAHLSLSNYAFCIEASRQFAESRVGLIDRSIRALDL
MADSANSLARWSQTKG-------EETDKVLEAIREMWLKLLQALKKLSLDQREEVRNHAL
TSLQRCLTATEGVCLQSSTWSHAFDLVIFALLDDLLEISQNHSQKDYRNMEGSLVLAMKL
VAKVYLQLLPDLFGLSSFCKLWLGVLSRMEKYIKIKVRGKRSDKLQELIPELLKNILIAM
KNRGILAKRSTIGGDSLWELTWLHANNISTSLQSDVFPSQ
>Oryza_sativa_indica_B8AUM6
SCMLNTEVAALLAVIRRPDPYS-YLEATFAGLIQSLKNLRGLLF--RHGWRCSDPAMYLK
PFLDV--------------------ILRIDVFDECSPGARDAIQAVLTAVSSCRVERADP
GAEEAVLLRVLQVLAALLRARAAPLLSDHAVCNAVNTCFQVVQHAGRGSELLQRTARHCM
HEILQAVFARLPDI-----------P-AADAA-------------SVAG-----------
--FGARCMADIFNFLCTLLNAPDMVATGHGAFITEEDVQLFSLVLINSAIELGGEAIGKH
PKLLRLIQDDLFYHLIHYATESSPLVLSMICSTALNLYHFLRRFLKLQLEAFFMYVLLRL
CGGGGGA--QLQEVAIEGLISFCRQPTFVIEMYVNYDCDPMLRNVYEEVGKLLCKAAFPA
SSPMTTVQLQAFEGLVNMLTTIADNVEVDK-------VDISDYRLFWVERWDASGNNETW
VDFVRKRKLRKKKVAIAANHYNRDEKKGMEYLRLSQLVPTPPEPRSMPFFLRYSPGLDKN
KIAELLGDPEDQSLRVLKEFTETFDFTGVILDTALRTYLETFRLPGESQKIQRILEAFSE
RFYEQQA--------------------------EVKKKMSEDDFIRNNRAINAGKDLPRE
YLSELFHSISGNAITVFSQ--SAAAEMTPTRWADLVKRSRA-IPFTPCDFKHKLTREVFV
TVSGPAVATLAAIFDYTDDEDILNQCVEGLISVARI-ARYGLEDVLDELLCCLCKFTTLL
NPYATTEETLFTFSNELKPRMATLALFTITNRFGESVRGAWKNVVDCLLKLKRLKLLPPS
LV-----DQEGGAGAVSTRL--AKSSIFPSSGAGTSRHVSGMIGRFSQFLSLDGESLLS-
-----VSEFENNLKIIQQCRIGSIFTESGKLPDESVQNLGRALIFAAGKGQKFSTV-EEE
DTVGFCWDLIEVVSSANVHRFTTFWPQLHDCFAAVSLPLFSPCPFAEKAIVALFRVAVRL
LSGGDRMAEELVKSINLMWKLDKEILDTCCEGISECIVKLLMEYASNVQTPIGWKTVLHL
LSVTGRHPETFDQSVAAMIKLMNDGAVVTRFNYAACIEAAFGFAALKISPLDISTRILQL
MADSVNWLILWHKGNASSSSSMMEDASRMGNLATSMFIKLAEALRKTSLVRREEIRNQAV
AELGRFALAAAELELGPTGSLACFNLVIFAMVDDLLEYSRREGERETRSMEGTLAAATEL
LADVFVLFLGTLAQGAGFRTFWLGVLRRLDTCIKSDLAAGGG-VMQELVPRMLKRMIVEM
KDKGVLVAM---EGDELWEITHIQIQWIAPAVMEELFPD-
>Oryza_sativa_indica_B8AZ58
-------------MIKR-------------------------------------------
------------------------------------------------------------
------------------------------------------------------------
------------------------------------------------------------
------------------------------------------------------------
------------------------------------------------------------
------------------------------------------------------------
-------------------------------------------------RWDASGNNETW
VDFVRKRKLRKKKVAIAANHYNRDEKKGMEYLRLSQLVPTPPEPRSMAFFLRYSPGLDKN
KIGELLGDPEEQSLRVLKEFTETFDFTGVILDTALRTYLETFRLPGESQKIQRILEAFSE
RFYEQQA--------------------------E--------------------------
------------------------------------------------------------
-------------------------------------------------------FTTLL
NPYATTEETLFTFSNELKPRMATLALFTITNRFGESVRGAWKNVVDCLLKLKRLKLLPLS
LV-----DQDGGGAAVSTRL--AKSSIFPSSGAGTSRHVSGMIGRFSQFLSLDGESLLS-
-----VSEFENNLKIIQQCRIGSIFTESGKLPDESVQNLGRALIFAGGKGQKFSTV-EEE
ETE--C----------------THY-----------------------------------
------------------------------------------------------------
------------------------------------------------------------
---------------------------------------LYNHLRKTMA-----------
------------------------------------------------------------
------------------------------------------------------------
----------------------------------------
>Oryza_sativa_indica_B8AQA9
---MAQRLATAAAAR----------DDLDRG-----------------------------
------------------------------------------------------------
------------------------------------TNLRFVRVTGGGGGWWPR------
------------------------------------------------------------
------------------------------------------------------------
------------------------------------------------------------
-------RCQPRQVVVQTSVAL----------------------------------SWPV
CPP---------------------------------------------------------
---VRPRPMRSSCWWVVGR----GRKDGT----------------------RSSGGIHLW
LVEEGLGV----------------------------------------------------
------------------------------------------------------------
------------------------------------------------------------
------------------------------------------------------------
-----------------------------------------VNVVDCLLKLKRFKLLPPS
VV-----DQDGGASSSSTRL--AKSSIFPSSGAGTSRHVFGMIGWFSQFLSLDGESLLF-
-----VSEFENNLKIIQQCRIGSIFMESEKLPDESVQNLGRALIFAAGKGQKFSTV-EEE
ETVGFCWDLIVLVSSANVHRFTTFWLQLHDCFTVVSLPLFSPCPFAEKAIVVLFRIAVRL
LPGVDRMAEELV------------------------------------------------
---------------------------VTRFNYAACIEAAFGFAALKISPLDISTKILQL
MADSVNWLILWHKGSTSSSSSMMEDASWMGNLATSMFIKLAEALRKTSLVRREEIRNQAV
AKLG--------------------------------------------------------
------------------------------------------------------------
----------------------------------------
>Physcomitrella_patens_A9RJB3
ACMMNVEVSAVLAVMRRNARWARYMDQLEHPLIRSLKSLRRRIFTWQQPWHTIKPALYLS
PFLDVIRSDETGAQITGIALSAVYKIITLQVFDVHTMQVDVAMHMIVDAVTSCRFEVTDP
ASEEVVLMKILQVLLACMRSGAGAVLSNRDVCNVLNTSFRVVHQAGSKGELLLRTARHTM
HELVRAVFSHLPSLNVAPSNASSNGAVDASETNDSEVAGNGEADYT---QSRSVTDQSAI
EPYGIPCMVEIFSFLCSLLNIADPQSPGQAVLASDEDVPHFALLLINSAIELGGESFSRH
PKLLALVQDELFRNLMLMGLSPNPLVLSMVCGIVLNLYHHLRTALKLQLEAFFSFILIRL
ASGNYGATHQQQEVAMEAIVDFCRQPTFMPEMYANFDCDITLSNTFEDLGNLLSKSAFPV
NCPLSAMHVLALEGILAVVHSMADRVDSGATLS--MVAENQEYVPFWTLKCENYEDPVSW
VDHVKHQKYVKRRLMIGADHFNRDPKKGLEFLQGIRLLPAKLDPKSVACFFRYTTDLNKD
LLGDFLGDPDDFCLKVLEEFAGTFNFSEMGIDGALRTFLESFRLPGEAQKIHRVLEAFSE
RYYHQSKGIFANKDAAFVLSYSVIMLNTDQHNVQVKKKMTEEDFIKNLRSINDGQDLPRK
MLSELYHSIVRSEIKISYDGGTGVSELTHSRWVDLMRRSITTTPYITCDSRPLLDHDMFA
IISGPTIAAISVVFDHADDEEVLRSCVEGFLAVAKICASHRLQDVLDDLVVSLCKFTTLL
NPLASAEEPVVAFGDDTKARMAAITVFSIANKFGDFIRTGWRNILDCILRLHKLGLLPSR
VPSDPVEDSDLVGDSVQGKLAGSTSGMASMPVTGNRRRSTGLMSRFSQLLSLDADEPRFA
PTEHQLAAQQRTLRTIESCHIDQIFTDSKFLQAESLQQLARALVWAAGRPQKNGGSSEDE
DTAVFCLELLFAITLNNRDRIMLLWQGVYDHMAGIVQTTVVPGLLVEKAVFGLLRICQRL
LPYKEDLAEELLRSLQLILKLDARVADAFCERITQEVMVLVRENSGHIKSPMGWRTVSSL
LSITARHPEASDPGFEALSFIMQDGAHLTPANYVLCLDAARAFAEARVGGIERSIRALDL
LSDSVGCLKRWSKAKSSGLSTVVEGSSRFSQELAEMWLRLAQGLRRVCLEQREEVRNYAI
ICLQRCLAAAGSIALTPTMWIQSFEQVVLTLMDELLDIAVRYPPKEYRGMESTLIHAVKF
LSNFYLQFLDQFAQLPTFRTTWTQVLNRMEMYMNAKLRSRNTEKLQELVPELLRNILKVM
HGRKILVQSSTSSGDSFWELTWQLMRSISPSLEPDLLNEP
>Physcomitrella_patens_A9SNV0
--MVNYEVSAVLAVMRRNARWARFSDQLEHPLIRSLKGLRRLVFTWRQPWPSIDPCLYLS
PFLDVIRSDETGAQITGVALSAVYKMVHLNFFDLNTAHVDIAMHTVVDSVTSCRFEVTDP
ASEEVVLMKILQVLLACMKSEAGALLSDRDVCNIVNTTFRVVHQAGSKGELLQRTARFTM
HELVRAVFSHLPTLKPLTPLSSNPGNVDQSGSEGNSFFRDGSLD-----AAIGTSAESNF
AAYGVPCMVEIFSFLCSLLNIADPQGLGQLVLASDEDSPQFALMLINSALELGGEAFRNH
PKLLALIQDELFRNLMEIGLSQNPLVLSLVFGVVLNLYHHLRVLMKLQLEAFFSFVLIRL
ASGKYGATYQQQEVALEALVDFCRQPTFMPEMYANFDCDTSLSNTFEDLVNLLSKNAFPV
NCPLSAMHVLALEGLLAVAQSMADRVDTAVTSPSNLAGDNPEYVPFWTLKCENYDDPLSW
VQFVKHQKYIKGRLMVGADHFNRDPKKGLEFLQGMQLLPSEPDPKSLACFIRYCTGLNKS
VIGDYLGNPDEFCLRVLDEFAQTFDFSNMGIDAALRVFLEGFRLPGEAQKIHRIVEAFAD
RYYQQSKGILASKDAAFVLSYSVIMLNTDQHNKQVRKKMTEDDFIKNLRKINDGQDLPRS
MLSELYHSIVRDEIRISYDSGAGVAEMTHSRWIDLIRRSMITTPYITCDERPLLDYDMFP
VLSGPSIAAISVVFDHAEDEEVMQLCIDGFLAAAKISASHRLEDVVDDLVVSLCKFTTLL
NPFSSDEEPVIAFGDDKKARMATVAVFDIANKYGDFIRTGWRNILDCILRLQKLGLLPAR
VANESVEDTDAR--------------VAPMPLIRHRRRNTGLMSRFSQLLSLESDEPPSA
PTEEELAAQQRALQCVESCRIDQIFTDSKFLQAESLLQLARAFVWAAGRPHRSGSSTEDE
DTAVFCLELLITVTLNNRDRIMLLWQGVYEHMAGIIQTSVFPGLLVEKAVFGLLGVCQRL
LPYKEDLAEELLRSLQLILKLDARVADAFCERITQEVMVLVRANAAHIKSTIGWRTVTSL
LSITARHPEASEPGFEALTYVMQDGAHLSPANYVLCVDAARAFAEARVGGPGRSVRALDL
LSDSVGCLTTWSKVHSSDASSNVEEPSRYTQELTEMWLRLAQGLRKLCLEQREEVRNHAI
LCLQGCLSAAEILNLTPVLWAQSFKQVVLNLLDELLELAVRH-SKEYKGMEDTLVLSIKF
LSKSYLQFLPQLVNLPSFESSWFQVLNHMEIFIKTKFRGKRSEKLQELIPELLRNILQVM
HSQGILVQPTSPSQDSMWDLTWKHVGSIVPTLKPDILKEN
>Physcomitrella_patens_A9RUN1
ACMVNSEVSAVLAVMRRNARWARYSDQLEHPLIRSLKGLRRLVFTWQQPWPSIDPCLYLS
PFLDVIRSDETGAQITGVALSAVYKMVQLEIFDVQTANVDIAMHKIVDSVTSCRFEVTDP
ASEEVVLMKILQVLLVSLKSGVGAVLSDRDVCNIVNTTFRVVHQAGSKGELLQRTARYTM
HELVRAVFSHLPSLKPLAPHSSSAGKDNKSGSEANELSADGSSDLLVSDAAIETSAESIV
AAYGVPCMVEIFSFLCSLLNIADLLSPGQLVLASDEDSPQFALMLINSALELGGDAFKKH
PKLLDLIQDTLFRNLMVIGLSQNPIVLSLVFGIVLNLYHHLRGLVKLQLEAFFSFVLIRL
ASGKHGATYQQQEVALEALVDFCRQPTFMPEMYANFDCDTTLSNTFEDLGNLLSKSAFPV
NCPLSAMHVLALEGLLAVVRSMADRIDTGI----NLGAGNQEYIPFWTLKCEHYDDPSSW
VQFVKHQKYIKCRLMIGADHFNRDPKKGLEFLQGMRLLPSELDPKSVACFIRYSTGLNKT
VIGDYLGDPDEFCLRVLDEFAQTFDFSNMRIDSALRLFLESFRLPGEAQKIHRVVEAFAD
RYYQQSKGILASKDVAFVLSYSVIMLNTDQHNKQVRNKMTEDDFIRNLRKINDGQDLPRQ
MLAELYHSIVHNEIRISYVSEAGVANMTHSRWIDVMRRSVSTTPYINCDERPLLDHDMFP
IISGPSIAALSVVFDHAEDEEVLQLCIDGFLAVAKLSASHRLEDVLDDLVVSLCKFTTLL
NPFPLEEEPVIAFGGDTKARMATVAVFNIANKYGDFIRTGWRNILDCILRLQKVGLLPAQ
VANESVEKTNTTGDSAHSKLAGSSSTRIQMPRVRHRRRNTGLMSRFSQLLSLESDEPPAV
PTEEELAAQQRALRTIESCHIHQIFTDSKFLQAESLLQLARALVWSAGRPHKSGGSAEDE
DTAVLCLELLITITLNNRDRIMLLWQGVYEHMAGIIQTSVFPGLLVEKAVFGLLRVCQRL
LPYKEDLAEELLRSLQLVLRLDPRVADAFCERITQEVMVLVRTNAAHIKSPMGWRTVTSL
LTVTARHPRASEPGFEALMYIMQAGAHLTPANYVLCVDAARAFVEARVGGPGRSVRALDL
LLDSVGRLTLWSKVHSGDASGSVEGLSRHSQELTEMW-----------------------
--------------------------VVLKLLDELLDLAVRH-PKEYQGMEDTLFLSTKF
LAKSYLQFLPQLVTLPTFQSLWLQVLKRMEMFINAKFRGKRSEKLQELIPELLRNILQVM
HSQGILVQLTKPSQDNMWDMTWKHVGDIVPTLTPDIIKES
>Selaginella_moellendorffii_D8SQT4
--MISAEVGAVLATMRRNSRWARYEEQLDHSLIYSLKLLRRSIFSWKKPWNSINPCLYLA
PFLDVVRSDETGAPITGTALSAVYKILTSDVFDLRTSHVDEAMHAIVESVTSCRFEVTDP
ASEEAVLMKILQVLLACIGGDMGAVLGHRDVCNVVNTTFRVVHQAGNKSELLQRVARHTM
HELVRAIFGHLSSMDP-AGNVPWSNVE-NNVGVSSFSLGNGNAE-----KLRNGEEERTI
EPYGVPCMVEIFHFLCSLLNMVGPYGLGESLGGTDEDVPQFALALINSAIEFGGPSFGKH
QRLISLVRDELFRNLMQMGLSSNPIILSMVCSIVLNLYHHLRSYIKLQLEAFFSFIIMRL
AQGKFGASYQQQEVAMETLVDFCRQPNFMPEMYANFDCDITCSNTFEELANLLSKSAFPV
NCPLSAMHVLALEGLLAIIHSMADRVDSVPPLEPPTFLEIQAYVPFWNMRCDDYKEPSSW
VEFVRKQKYIKRRLMIGADHFNRDPKKGLEFLQGIHLLPEKLDPQSVASFFRYTTGLDKN
LLGDFLGDRDDFCLQVLAEFTRTFDFSSTSLDAALRTFLESFRLPGEAQKIERVMDAFSQ
RYCEQCVNVFANKDAAFVLAYSVIMLNTDQHKPQVKKKMSEDDFIRNLRAANGGVDFPRE
MLSELYQSVAKNEIRISYDLGAGIPEMTHSRWLDLIRRSRKTSPYIVCDSRPFLDHDMFA
IMSGPTIAAISVVFDHAEDEEVLRGCLDGFLAVAKISASHHLEDILDDLVVSLCKFTTLL
NPTASMEEPVLAFGEDSKARMAAVTVFTIANKYGDFIRNGWRNILDCILRLHKLGLLPSR
VTSDAADDTDAASE-SQGKMIAGGLSVPPLVSAGVRRRSSGLMSRFSQLLSLEADEPRSQ
PSEQQVAAHQRILQTIEACHIDNIFSESKFLQAESLLHLAKALIWAAGRPQKGTSSPEDE
DTAVFCLELLIAITLNNRDRILLLWQGVYEHMAGIVQTTVVPCLLVEKAVFGLLRICQRL
LPYKENLAEELLRSLQLILKLDARVADAFCERITQEVMQLVRANAGHIKSPMGWRTISSL
LSITARHPDASESGFEALYFIMHDGAHLTPANYVLCLDAARAFAETRVGGVERSLKALDL
LSESVNSLIKWSQVATGS---NKEDSVRASQELAEMWIRLAQGLRRVCGEQREEVRNCAI
LSLQRCLTAAESLHLPAMVWIQCFDQVIFVMLDDLLDIALRNSPKEYRGMEGTLHHAMKF
LSKIFLQFLDQLALLPNFRALWLAVLSRMEMYMKARLRGKGSDKLQELVPELLRNILLIM
HARGVLVQGSTLGGDSLWELTWHHVQTISPALQPDIFPD-
>Selaginella_moellendorffii_D8RTD8
ACMISAEVGAVLATMRRNSRWARYEEQLDHSLIYSLKLLRRSIFSWKKPWNSINPCLYLA
PFLDVVRSDETGAPITGTALSAVYKILTSDVFDLRTSHVDEAMHAIVESVTSCRFEVTDP
ASEEAVLMKILQVLLACIGGDMGAVLGHRDVCNVVNTTFRVVHQAGNKSELLQRVARHTM
HELVRAIFGHLSSMDP-AGNVPWSNVE-NNVGVS---LGNGNAE-----KLRNGEEERTI
EPYGVPCMVEIFHFLCSLLNMVGPYGLGESLGGTDEDVPQFALALINSAIEFGGPSFGQH
QRLISLVRDELFRNLMQMGLSSNPIILSMVCSIVLNLYHHLRSYIKLQLEAFFSFIIMRL
AQGKFGASYQQQEVAMETLVDFCRQPNFMPEMYANFDCDITCSNTFEELANLLSKSAFPV
NCPLSAMHVLALEGLLAIIHSMADRVDSVPPLEPPTFLEIQAYVPFWNMRCDDYKEPSSW
VEFVRKQKYIKRRLMIGADHFNRDPKKGLEFLQGIHLLPEKLDPQSVASFFRYTTGLDKN
LLGDFLGDRDDFCLQVLAEFTRTFDFSSTSLDAALRTFLESFRLPGEAQKIERVMDAFSQ
RYCEQCVNVFANKDAAFVLAYSVIMLNTDQHKPQVKKKMSEDDFIRNLRAANGGVDFPRE
MLSELYQSVAKNEIRISYDLGAGIPEMTHSRWLDLIRRSRKTSPYIVCDSRPFLDHDMFA
IMSGPTIAAISVVFDHAEDEEVLRGCLDGFLAVAKISASHHLEDILDDLVVSLCKFTTLL
NPTASMEEPVLAFGEDSKARMAAVTVFTIANKYGDFIRNGWRNILDCILRLHKLGLLPSR
VTSDAADDTDAASE-SQGKMIAGGLSVPPLVSAGVRRRSSGLMSRFSQLLSLEADEPRSQ
PSEQQVAAHQRILQTIEACHIDNIFSESKFLQAESLLHLAKALIWAAGRPQKGTSSPEDE
DTAVFCLELLIAITLNNRDRILLLWQGVYEHMAGIVQTTVVPCLLVEKAVFGLLRICQRL
LPYKENLAEELLRSLQLILKLDARVADAFCERITQEVMQLVRANAGHIKSPMGWRTISSL
LSITARHPDASESGFEALYFIMHDGAHLTPANYVLCLDAARAFAETRVGGVERSLKALDL
LSESVNSLIKWSQVATGS---NKEDSVRASQELAEMWIRLAQGLRRVCGEQREEVRNCAI
LSLQRCLTAAESLHLPAMVWIQCFDQVIFVMLDDLLDIALRNSPKEYRGMEGTLHHAMKF
LSKIFLQFLDQLALLPNFRALWLAVLSRMEMYMKARLRGKGSDKLQELVPELLRNMLLIM
HARGVLVQGSTLGGDSLWELTWHHVQTISPALQPDIFPD-
>Anthoceros_agrestis_BONN_evm.model.Sc2ySwM_228.3510.1_._AagrBONN_evm.TU.Sc2ySwM_228.3510___Sc2ySwM_228_15429753-15434444(+)
ACMVNAEIGAVLAVMRRNARWGRYMDQHEHSLMHALKMLRRRIFSWHQPWQTISPIIYLS
PFLEVIRSDETGAPITGVALSAVYKILTLQVFTARTAHVGEAMHSIVDCVTSCRFEVTDP
ASEEIVLMKILHVLLACVKTGAGAVLSNGDVLNVVNTCFRVVHQAGSKGELLQRTARHAM
HELVRTIFSRLPLVTAGSQFCNSSASGEGTVSGQNGADGSSLEDGSPSSNKMDGGDAASR
ESYGVMCMVEIFHFLCSLLNVGDPMGPGQSVLASDEDVPLFALGLINSALELGGQSFGQH
PKLLALVQDELCRNLIQMGLSRQPLVLSMACSIVLNLYHHLRSHVKLQLEAFFSYVIIRL
AQGRYGATYQEQEVAMEALVDFCRQPRFMVEMYANFDCDITCSNLFEDLGNLLSKSAFPV
NCPLSAMHVLALEGLLAVIHSMADRVDVASPSSGPAIEEGQEYVPFWTVQCENYEDPQCW
VQFVRRCKYIKRRLMIGADHFNRDPKKGLEFLQVIRFLPEKLDPRSVACFFRYTSGLDKS
LLGDFLGDPDEFCLDVLVEFARTFDFTDMSLDSALRTFLESFRLPGEAQKISRVLDAFAE
RYYEQSSGILANKDAAYVLAYSVIMLNTDQHNVRVKKKMSEEDFIKNNRSINGGEDLPRE
MLLDLYHSIVRDEIKVSYDHGTASGDMTYSRWVDLMRRSRTTSPYIQCDMAQLLDNDMFA
MISGPTIAAISVVFDHAEEEEVQQACVDGFLAVAKIAASYRLEDVLDDLAVSLCKFTTLL
NPTMSVEEPAIAFGGDTKARMAALAVFTIANKFGDYIRGGWRNILDCILRLHKLGLLASR
VASDIADETDGMTSSAHGKVFPVNQALLPAPTGGARRKSSGLMSRFSQLLSLESEEPRLQ
PTEQQLAAHQRTLRTIEACHIDNIFTDSKFLQADSLLELAKALIGAAGRSTK-GTTPEDE
DTAVFCLELLIAITLNNRDRIMLLWQGVYEHMAGIVQTATTPTPLVEKAVFGLLHICQRL
LPYKENLSEELLRSLQLILKLDARVADEFCERITQEVMQLVRANAGHIKSMAGWRTVTSL
LTMTARHPEASDPGFEALVFIMAEGAHMLPANYVLCLDAARAFAESRTGGNDRSIRALDL
LSESVTCLVQWRKVANAANPAEAGENGKVIQELADMWLRLAQGLRKVCLDHREEVRNYAL
SALQRCIIAADDLNASPSVLAHCFDQIVFPLLDDLLDIASRQSSKEFRSMEGTLYQAMKF
MSKSFLHFLDHLSALPSFRTLWLAVLGHMEKYLKLRLRGKASDRLQEQVPEILKNMLLVM
HTRGVLMQRSTLGGDSLWEQSWPQVQAISPWLQDDMFPEV
>Anthoceros_agrestis_BONN_evm.model.Sc2ySwM_228.3510.2_._AagrBONN_evm.TU.Sc2ySwM_228.3510___Sc2ySwM_228_15429753-15434444(+)
ACMVNAEIGAVLAVMRRNARWGRYMDQHEHSLMHALKMLRRRIFSWHQPWQTISPIIYLS
PFLEVIRSDETGAPITGVALSAVYKILTLQVFTARTAHVGEAMHSIVDCVTSCRFEVTDP
ASEEIVLMKILHVLLACVKTGAGAVLSNGDVLNVVNTCFRVVHQAGSKGELLQRTARHAM
HELVRTIFSRLPLVTAGSQFCNSSASGEGTVSGQNGADGSSLEDGSPSSNKMDGGDAASR
ESYGVMCMVEIFHFLCSLLNVGDPMGPGQSVLASDEDVPLFALGLINSALELGGQSFGQH
PKLLALVQDELCRNLIQMGLSRQPLVLSMACSIVLNLYHHLRSHVKLQLEAFFSYVIIRL
AQGRYGATYQEQEVAMEALVDFCRQPRFMVEMYANFDCDITCSNLFEDLGNLLSKSAFPV
NCPLSAMHVLALEGLLAVIHSMADRVDVASPSSGPAIEEGQEYVPFWTVQCENYEDPQCW
VQFVRRCKYIKRRLMIGADHFNRDPKKGLEFLQVIRFLPEKLDPRSVACFFRYTSGLDKS
LLGDFLGDPDEFCLDVLVEFARTFDFTDMSLDSALRTFLESFRLPGEAQKISRVLDAFAE
RYYEQSSGILANKDAAYVLAYSVIMLNTDQHNVRVKKKMSEEDFIKNNRSINGGEDLPRE
MLLDLYHSIVRDEIKVSYDHGTASGDMTYSRWVDLMRRSRTTSPYIQCDMAQLLDNDMFA
MISGPTIAAISVVFDHAEEEEVQQACVDGFLAVAKIAASYRLEDVLDDLAVSLCKFTTLL
NPTMSVEEPAIAFGGDTKARMAALAVFTIANKFGDYIRGGWRNILDCILRLHKLGLLASR
VASDIADETDGMTSSAHGKVFPVNQALLPAPTGGARRKSSGLMSRFSQLLSLESEEPRLQ
PTEQQLAAHQRTLRTIEACHIDNIFTDSKFLQADSLLELAKALIGAAGRSTK-GTTPEDE
DTAVFCLELLIAITLNNRDRIMLLWQGVYEHMAGIVQTATTPTPLVEKAVFGLLHICQRL
LPYKENLSEELLRSLQLILKLDARVADEFCERITQEVMQLVRANAGHIKSMAGWRTVTSL
LTMTARHPEASDPGFEALVFIMAEGAHMLPANYVLCLDAARAFAESRTGGNDRSIRALDL
LSESVTCLVQWRKVANAANPAEAGENGKVIQELADMWLRLAQGLRKVCLDHREEVRNYAL
SALQRCIIAADDLNASPSVLAHCFDQIVFPLLDDLLDIASRQSSKEFRSMEGTLYQAMKF
MSKSFLHFLDHLSALPSFRTLWLAVLGHMEKYLKLRLRGKASDRLQEQVPEILKNMLLVM
HTRGVLMQRSTLGGDSLWEQSWPQVQAISPWLQDDMFPEV
>Anthoceros_angustus_010755_locus=scaffold67_size714176_587019_591710_-_len_3657
ACMVNAEIGAVLAVMRRNARWGRYMDQHEHSLMHALKMLRRRIFSWHQPWQTISPNIYLS
PFLEVIRSDETGAPITGVALSAVYKILTLQVFNARTAHVGEAMHSIVDCVTSCRFEVTDP
ASEEIVLMKILQVLLACVKTGAGAVLSNGDVLNVVNTCFRVVHQAGSKGELLQRTARHAM
HELVRTIFSRLPLVSVGSQFCNSSASGEGTVSGQNGADGPSLEDGSPSSNKMDG------
------------------------------------------------------------
------------------------------------------------------------
-QGRYGATYQEQEVAMEALVDFCRQPRSW---------------------ELAVKSAFPV
NCPLSAMHVLALEG-FAVIHSMADRVDGASPYSGPAIEEGQE------------------
-----------------------DPKKGLEFLQVIRFLPEKLDPRSVACFFRYTSGLDKS
LLGDFLGDPDEFCLDVLVEFARTFDFTDMSLDSA-------YAFPRE-------------
---------LATRRGSEDI--------QDQHNVRVKRKMSEEDFIKNNRSINGGEDLPRE
MLLDLYHSIVRDEIKVSYDHGTASGDMTYSRWVDLMRRSRTTSPYIQCDMAQLLDNDMFA
MISGPTIAAISVVFDHAEEEEVQQACVDGFLAVAKIAASYRLEDVLDDLAVSLCKFTTLL
NPT---------------------------------------------------------
--TDIADETDGMTSSAHGKVFPGNQALLPAPTGGARRKSSGLMSRFSQLLSLESEEPRLQ
PTEQQLAAHQRTLRTIEACHIDNIFTDSRFLQADSLLELAKALIGAAGRSTK-GTTPEDE
DTAVFCLELLIAITLNNRDRIMLLWQGVYEHMAGIVQTATTPTPLVEKAVFGLLHICQRL
LPYKENLSEELLRSLQLILKLDARVADEFCERITQEVMQLVRANAGHIKSMAGWRTVASL
LTMTARHPEASDPGFEALVFIMAEGAHMLPANYVLCLDAARAFAESRTGGND-SRSALDL
LSESVTCLVQWRKVANSANPAEVGENGKVIQELADMWLRLAQGLRKVCLDHREEVRNYAL
SALQRCIIAADDLNASPAVLAHCFDQIVFPLLDDLLDIVSRQSSKEFRSMEGTLYQAMKF
ISKSFLHFLDHLSALPSFGTLWLAVLGHMEKYLKLRLRGKASDRLQEQVPEILKNMLLVM
HTRGVLMQRSTLGGDSLLEQSWPQVQAISPWLQDDMFPEV
>Anthoceros_angustus_014589_locus=scaffold228_size25285_13505_23148_-_len_6432
AFFRGARLGGSPANLRRNPAYKMA-TSHSNTGVAATGMVEH--------WLTAVAAVYLA
-----------GAPITGVALSAVYKILTLQVFNARTAHVGEAMHSIVDCVTSCRFEVTDP
ASEEIVLMKILQ---------AGSKASSCSALPAM-PCMSLLG-PSSQDCLLS-------
---VSTL-ERLQAVSLPPLP--SCKQR--------GQDGPSLEDGSPSSNKMDGGDAASR
ESYGVMCMVEIFHFLCSLLNVGDPMGPGQSVLASDEDVPLFALGLINSALELGGQSFGQH
PKLLALVQDELCRNLIQMGLSRQPLVLSMACSIVLNLYHHLRCHVKLQLEAFFSYVIIRL
AQGRYGATYQEQEVAMEALVDFCRQPRFMVEMYANFDCDITCSNLFEDLGNLLSKSAFPV
NCPLSAMHVLALEGLLAVIHSMADRVDGASPYSGPAIEEGQEYVPFWTVQCENYEDPQCW
VQFVRRCKYIKRRLMIGADHFNRDPKKGLEFLQVIRFCQRSLIR--VACFFRYTSGLDKS
LLGDFLGDPDEFCLDVLVEFARTFDFTDMSLDSALRTFLESFRLPGEAQKISRVLDAFAE
RYYEQSSGILANKDAAYVLAYSVIMLNTDQHNVRVKRKMSEEDFIKNNRSINGGEDLPRE
MLLDLYHSIP-----------VGGFDA----------RSRTTSPYIQCDMAQLLDNDMFA
MISGPTIAAISVVFDHAEEEEVQQACVDGFLAVAKIAASYRLEDVLDDLAVSLCKFTTLL
NPTTSVEEPAIAFGGDTKARMAALAVFTIANKFGDYIRGGWRNILDCILRLHKLGLLASR
VASDIADETDGMTSSAHGK-----------------------------LLSLESEEPRLQ
PTEQQLAAHQRTLRTIEACHIDNIFTDSRFLQADSLLELAKALIGAAGRSTK-GTTPEDE
DTAVFCLELLIAITLNNRDRIMLLWQGVYEHMAGIVQTATTPTPLWRRLFWSTSH-----
LPTKENLSEELLRSLQLILKLDAMLLTSFV-------------------SESPRRTVASL
LTMTARHPEASDPGFEALVFIMAEGAHMLPANYVLCLDAARAFAESRTGGNDRSIRALDL
LSESVTCLVQWRKVANSANPAEVGENGKVIQELADMWLRLAQGLRKVCLDHREEVRNYAL
SALQRCIIAADDLNASPAVLAHCFDQIVFPLLDDLLDIASRQSSKEFRSMEGTLYQAMKF
ISKSFLHFLDHLSALPSFGTLWLAVLGHMEKYLKLRLRGKASDRLQEQVPEILKNMLLVM
HTRGVLMQRSTLGGDSLLEQSWPQVQAISPWLQDDMFPEV
>Anthoceros_punctactus_evm.model.utg000043l.970__971.1_._Apun_evm.TU.utg000043l.970__971___utg000043l_4430683-4435389(-)
ACMVNAEIGAVLAVMRRNARWGRYMDQHEHSLMHALKMLRRRIFSWHQPWQTVSPIIYLS
PFLEVIRSDETGAPITGVALSAVYKILTLQVFTARTAHVGEAMHSIVDCVTSCRFEVTDP
ASEEIVLMKILHVLLACVKTGAGAVLSNGDVLNVVNTCFRVVHQAGSKGELLQRTARHAM
HELVRTIFSRLPLISAGSQFCNSSASGEGTVSGQNGADGSSLEDGSPSSNKVDGGDAASR
ESYGVMCMVEIFHFLCSLLNVGDPMGPGQSVLASDEDVPLFALGLINSALELGGQSFGQH
PKLLALVQDELCRNLIQMGLSRQPLVLSMACSIVLNLYHHLRSHVKLQLEAFFSYVIIRL
AQGRYGATFQEQEVAMEALVDFCRQPRFMVEMYANFDCDITCSNLFEDLGNLLSKSAFPV
NCPLSAMHVLALEGLLAVIHSMADRVDVASPSSGPAIEEGQEYVPFWTVQCENYEDPQCW
VQFVRRCKYIKRRLMIGADHFNRDPKKGLEFLQVIRFLPEKLDPRSVACFFRYTSGLDKT
LLGDFLGDPDEFCLDVLVEFARTFDFTDMSLDSALRTFLESFRLPGEAQKISRVLDAFAE
RYYEQSSGILANKDAAYVLAYSVIMLNTDQHNVRVKRKMSEEDFIKNNRSINGGEDLPRE
MLLDLYHSIVRDEIKVSYDHGTASGDMTYSRWVDLMRRSRTTSPYIQCDMAQLLDNDMFA
MISGPTIAAISVVFDHAEEEEVQQACVDGFLAVAKIAASYRLEDVLDDLAVSLCKFTTLL
NPTMSVEEPAIAFGGDTKARMAALAVFTIANKFGDYIRGGWRNILDCILRLHKLGLLASR
VASDIADETDGMTSSAHGKGFPGNQALLPAPTGGARRKSYGLMSRFSQLLSLESEEPRLQ
PTEQQLAAHQRTLRTIEACHIDNIFTDSKFLQADSLLELAKALIGAAGRSTK-GTTPEDE
DTAVFCLELLIAITLNNRDRIMLLWQGVYEHMAGIVQTATTPTPLVEKAVFGLLHICQRL
LPYKENLSEELLRSLQLILKLDARVADEFCDRITQEVMQLVRANAGHIKSMAGWRTVTSL
LTMTARHPEASDPGFEALVFIMAEGAHMLPANYVLCLDAARAFAESRTGGNDRSIRALDL
LSESVTCLVQWRKVANAANPAEAGENGKVIQELADMWLRLAQGLRKVCLDHREEVRNYAL
SALQRCIIAADDLNASPSVLAHCFDQIVFPLLDDLLDIASRQSSKEFRSMEGTLYQAMKF
MSKSFLHFLDHLSALPSFRTLWLAVLGHMEKYLKLRLRGKASDRLQEQVPEILKNMLLVM
HTRGVLMQRSTVGGDSLWEQSWPQVQAISPWLQDDMFPEV
>Fontinalis_antipyretica_05457-RA__[mRNA]__locus=163601_30488_38446_-_[translate_table__standard]
ACMVNAEVCSVLAVMRRNARWARYMDQMEHPLIRSLKSLRRRVFSWQQSWQSINPDYYLT
PFLDVIRSDETGAQITGIALSAVYKIITLEVFNVRTAHVEMAMHKIVDAVTSCRFEVTDP
ASEEVVLMKILQVLQACMKSRAGAVLSNRDVCTVLNTTFRVVHQAGSKGELLQRTARHSM
HELVRAVFSHLSSLEAAPGIT-SNGAVDKSALIGNQVAGNGDSDFPPSANSRSVTEHTII
EPYGIPAMVEIFSFLCSLLNIVDPQSPGQALLASDEDVPHFALLLINSSIELGGESFSRH
PKLLALIQDELFRNLMLMGLSPNPLVLSMVCGIVLNLYHHLRDAVKLQLEAFFSYVLIRL
ASGKHGATHQQQEVAMEALVDFCRQPAFMPEMYSNFDCDITLGNTFEDLGNLLSKSAFPV
NCPLSAMHVLALEGILAVVHSMADRVDSASSLSGIMVAENQEYIPFWTLKCESYQDPASW
IEYVKHQKYIKRRLMIGADHFNRDPKKGLEFLQGIRLLPAKLDPKSVACFFRYTTGLNKD
LLGDFLGDPDEFCLQVLEEFARTFDFSDMSIDGALRTFLESFRLPGEAQKIHRVLEAFSD
RFYQQSKGILANKDAAFVLSYSVIMLNTDQHNVQVRKKMTEDDFIKNLRSINDGQDLPRP
MLSELYHSILRSEIRINYDSGAGISEMTHSRWVDLMRRSMTTTPFIICDSRPLLDHDMFA
IISGPTIAAISVVFDHAEDEEVLRSCVDGFLAVAKISASHRLQDVLDDLVVSLCKFTTLL
NPMASAEEPVVAFGDDTKARMAAITVFSIANKFGDFIRTAWRNILDCILRLHKLGLLPSR
IASDATEDTDLTGDSAQGKLPGGALGMASMPLSGNRRRSTGLMSRFSQLLSLDADEPRSA
PTEHQLAAQQRTLRTIESCHIDQIFTDSKFLQSESLLQLARALVWAAGRPQKNGGSSEDE
DTAVFCLELLFAITLNNRDRIMLLWQGVYEHMAGIVQTTVVPGLLVEKAVFGLLKICQRL
LPYKEDLAEELLRSLQLILKLDARVADAFCERITQEVMVLVKANAGHIKSPMGWRTVSSL
LSITARHPEASDPGFEALTFIMHDGAHLTPANYVLCLDAARAFAEARVGGSERSIRALDL
LSDSVGCLTRWSKARSSSEVCGAELLPRFSQELAEMWLRLAQGLRRVCLEQREEVRNYAI
VCLQRCLSAADSITLTPTMWIQSFEQVVLTLVDELLDIAVRYSPKEYRGMEITLMHALKF
LSKFYLQFLDQLAQLPTFRTTWSQVLNRMEMYVKAKIRNRNTEKLQELVPVMLQEMLQVM
YSRKFLVRTSTPGGDSLWELTWQHVHIISPSLTPDLLNEP
>Pleurozium_schreberi_maker-scaffold_504-augustus-gene-1.46-mRNA-1_gene=maker-scaffold_504-augustus-gene-1.46_name=maker-scaffold_504-augustus-gene-1.46_seq_id=scaffold_504_type=cds
------------------------------------------------------------
------------------------------------------------------------
------------------------------------------------------------
------------------------------------------------------------
------------------------------------------------------------
------------------------------------------------------------
------------------------------------------------------------
------------------------------------------------------------
------------------------------------------------------------
------------------------------------------------------------
------------------------------------------------------------
------------------------------------------------------------
------------------------------------------------------------
------------------------------------------------------------
--------------------------MASMPLSGNRRRSTGLMSRFSQLLSLDADEPRSA
PTAHQLAARQRTLRTIESCHIDQIFTDSNFLQSESLLQSARALVWAAWRPQKNGGSSEDE
XTAVFCLELLFAIILINRDRIMLLWQGVYEHMAGIVQTTVVPGLLVEKAVFGLLKICQRL
-----DLAEELLRSRQLILKLDARVADAFCERITQEVMVLVKANAGHIKSPMGWRTVSSL
LSIAARHPEASDPGFEALTFIMHDGAHLTPANYVPCLDAARAFAEARVGRSERSIRALDL
LSDSVGCLTRWSIARSSSEVSGAEVYPRSSQELSEMWLRLAQGLRRVCLEQRKEVRNYAI
VCLQRCLAAADSITLTLTMWIVT-------------------------------------
-----------------------------------VLRTGGAD-----------------
------------------------VTG-------------
>Pleurozium_schreberi_IDmodified-mrna-2276_gene=IDmodified-gene-856_name=maker-scaffold_504-augustus-gene-1.46_seq_id=scaffold_504_type=cds
------------------------------------------------------------
------------------------------------------------------------
------------------------------------------------------------
------------------------------------------------------------
------------------------------------------------------------
------------------------------------------------------------
------------------------------------------------------------
------------------------------------------------------------
------------------------------------------------------------
------------------------------------------------------------
------------------------------------------------------------
------------------------------------------------------------
------------------------------------------------------------
------------------------------------------------------------
--------------------------MASMPLSGNRRRSTGLMSRFSQLLSLDADEPRSA
PTAHQLAARQRTLRTIESCHIDQIFTDSNFLQSESLLQSARALVWAAWRPQKNGGSSEDE
XTAVFCLELLFAIILINRDRIMLLWQGVYEHMAGIVQTTVVPGLLVEKAVFGLLKICQRL
-----DLAEELLRSRQLILKLDARVADAFCERITQEVMVLVKANAGHIKSPMGWRTVSSL
LSIAARHPEASDPGFEALTFIMHDGAHLTPANYVPCLDAARAFAEARVGRSERSIRALDL
LSDSVGCLTRWSIARSSSEVSGAEVYPRSSQELSEMWLRLAQGLRRVCLEQRKEVRNYAI
VCLQRCLAAADSITLTLTMWIVT-------------------------------------
-----------------------------------VLRTGGAD-----------------
------------------------VTG-------------
>Pleurozium_schreberi_snap_masked-scaffold_2524-processed-gene-0.7-mRNA-1_gene=snap_masked-scaffold_2524-processed-gene-0.7_name=snap_masked-scaffold_2524-processed-gene-0.7_seq_id=scaffold_2524_type=cds
------------------------------------------------------------
------------------------------------------------------------
------------------------------------------------------------
------------------------------------------------------------
------------------------------------------------------------
------------------------------------------------------------
------------------------------------------------------------
------------------------------------------------------------
------------------------------------------------------------
------------------------------------------------------------
------------------------------------------------------------
------------------------------------------------------------
------------------------------------------------------------
--MASAEEPVVAFGDDTKARMAAITVFSIANKFGDFIRTAWRNILDCILRLHKLGLLPSR
IASDATEDTDLTGDSAQGKLAGGTLGMASMPLSGNRRRSTGLMSRFSQLLSLDADEPRSA
PTEHQLAAQQRTLRTIESCHIDQIFTDSKFLQSESLLQLARALVWAAGRPQKNGGSSEDE
DTAVFCLELLFAITLNNRDRIMLLWQGVYEHMAGIVQTTVVPGLLVEKAVFGLLKICQRL
LPYKEDLAEELLRSLQLILKLDARVADAFCERITQEVMVLVKANAGHIKSPMGWRTVSSL
LSITARHPEASDPGFEALTFIMHDGAHLTPANYVLCLDAARAFAEARVGGSERSIRALDL
LSDSVGCLTRWSKARSSSEVSGAEVYPRFSQELAEMWLRLAQGLRRVCLEQRKEVRNYAI
VCLQRCLAAADSITLTPTMWIQSFEQV---------------------------------
------------------------------LHHRSNLSSNRVFKILRLLSSYCSDMLEVV
LN------------------AWCNC---------------
>Pleurozium_schreberi_maker-scaffold_261-snap-gene-1.88-mRNA-1_gene=maker-scaffold_261-snap-gene-1.88_name=maker-scaffold_261-snap-gene-1.88_seq_id=scaffold_261_type=cds
ACMVNAEVCSVLAVMRRNARWARYMDQMEHPLIRSLKSLRRRVFSWQQSWQSINPDYYLT
PFLDVIRSDETGAQITGIALSAVYKIITLEVFNVKTAHVEMAMHKIVDAVTSCRFEVTDP
ASEEVVLMKILQVLQACMKSRAGAVLSNRDVCTVLNTTFRVVHQAGSKGELLQRTARHSM
HELVRAVFSHLPSLEAAPDIT-SNGAVDNSALIGNQVAGNGDSDFPPSANSRSVTEHTII
EPYGIPAMVEIFSFLCSLLNIVDPQSPGQALLASDEDVPHFALLLINSSIELGGESFGRH
PKLLTLIQDELFRNLMLMGLSXNPLVLSMVCGIVLNLYHHLRSAVKLQLEAFFSYVLIRL
ASGKHGATHQQQEVAMEALVDFCRQPAFMPEMYSNFDCDITLGNTFEDLGNLLSKSAFPV
NCPLSAMHVLALEGILAVVHSMADRVDSASSLSGIMVAENQDYIPFWTLKCESYQDPASW
IEYVKHQKYIKRRLMIGADHFNRDPKKGLEFLQGIRLLPAKLDPKSVACFFRYTTGLNKD
LLGDFLGDPDEFCLQVLEEFARTFDFSDMSIDGALRTFLESFRLPGEAQKIHRVLEAFAD
RFYQQSKGILANKDAAFVLSYSVIMLNTDQHNVQVRKKMTEDDFIKNLRNXX--------
------------------------------------------------------------
------------------------------------------------------------
------------------------------------------------------------
------------------------------------------------------------
------------------------------------------------------------
------------------------------------------------------------
------------------------------------------------------------
------------------------------------------------------------
------------------------------------------------------------
------------------------------------------------------------
------------------------------------------------------------
----------------------------------------
>Pleurozium_schreberi_maker-scaffold_261-augustus-gene-1.77-mRNA-1_gene=maker-scaffold_261-augustus-gene-1.77_name=maker-scaffold_261-augustus-gene-1.77_seq_id=scaffold_261_type=cds
------------------------------------------------------------
------------------------------------------------------------
------------------------------------------------------------
------------------------------------------------------------
------------------------------------------------------------
------------------------------------------------------------
------------------------------------------------------------
------------------------------------------------------------
------------------------------------------------------------
------------------------------------------------------------
------------------------------------------------------------
------------------------------------------------------------
------------------------------------------------------------
------------------------------------------------------------
------------------------------------------------------------
------------------------------------------------------------
------------------------------------------------------------
-------------------------------------MVLVKANAGHIKSPMGWRTVSSL
LSITARHPEASDPGFEALTFIMHDGAHLTPANYVLCLDAARAFAEARVGGSERSIRALDL
LSDSVGCLTRWSKARSSSEVSGAEVYPRFSQELAEMWLRLAQGLRRVCLEQRKEVRNYAI
VCLQRCLAAADSITLTPTMWIQSFEQVVLTLLDELLDIAVRYPQKEYRGMEITLMHALKF
LSKFYLQFLDQLAQLPTFRTTWSQVLNRMEMYMKAKLRSRNTEKLQELVPELLLEMLQVM
YSRKFLVQTSTPGGDSLWELTWQHVQIISPSLTPDLLNEP
>scaffold-AZZW-2005674-Chlorokybus_atmophyticus
PSLLNAEIQGVMAMMRQNAKWAPRFEANDDPLLQDFKALRRQIFAW-QDWSQVDPLLYLG
PFLEVVRSVETSGPITGMALSAIFKLVTYGVIGVHVVNANEAIRMIADATTHCRFEATDP
GSDEVVLMKILQVLLACLRCPAGALLSDDDVCHIIQTCFRIGHQTGRESELLRRTARQIM
QEMVRTLFRRLVDFKPADAT---------SPKVPDASGGSAAP------VGYNDPSDSAP
-PYSVSCMVEVFKFMASLITPEETREA--------EDLCLFGLALVNAALETGGCCFAAH
PLLLTVVQNELFYNLTKAGLSSNLSVLSFVCGILLNLYVHCREQLKLQLEAFFTHVLLRV
AEGKGAPSYEQQEAAIECIVDFCRQASFMSDMYSNLDCDLRFSNVFEDLFALLSKNAFPV
NSPLSGIHLLSLEGLLAIVHSIAERAARDAGPVMFPLTDATEYVDYWTAPCPGPEDPQAR
ADFLRRRKYTKRRLMVGVDHFNRDIKKGFEFLQSICLLPKPLESMAVAQLFRYTPKLNKT
AVGEYLGDPGEFNIKVLKEFASMFDFSDMSLDYALRTFLDSFRLPGEAQKIARIMETFAE
QYHRHASNTYANADAAYVLSYSCIMLNTDLHNGQVKKKMTMEEFIRNNRQINAGQDLPRD
MLEELYHSIAKNEIKISSE----SHEMSPSRWVDLLKRAKTGGKFIPCGLSTLYDRDMFV
IMWGPSVAAISVVFDHTEDEDVLRECLDGFISIAKVAAHHRLEDVLDNLVISLCKFTTLL
N--PTAEKPSVAFGNDTKARMAAVTVFSIANKCGDYIRAGWRNILDCILRLHKLGLLPSR
VIE--QSDTDAPTTTGTD---TGGTT-----VSASSRRSSSSLSKLIGFWSFDSSSGRDG
PTEAEVEALQRTVRCIEACRIDDIFSESKFLKAESLAQLAKALIWASGRSYKAGQSQDDE
DTAVFCLDLLIAITLHNRDRILLLWPLVSDRLAGIIACAQAPGPLVEKAVFDLLKVCQRL
LPYKAVIADELLRSLQLILKLDAKVADAYAERITAEVLELVRRDVTYIKSPLGWRTVCAL
LAMTAHHPDAAELGFEALTFLMADGAHITPSNFMPCLEAGLAFAEGRLGGADRSLKALDL
LGAMTGNLCRWSK--------AIQSPDRSTQSLIDLWLPLVGAFCRLGAEPRAPVRNHSL
TMLQRVLLAAESAGIPASVYYACYDKAVAPMLRDVLELAKKRS-GEYGDMGTSLKVAMTM
LSKTFLQWLPRLSESPEFRLLWLHILGCMDQSLRA---APRSEQLLETIPEMVKNMVLVM
STRGFLTRDSIGSTESLYEASRKVVLSIAPDVAAEAFGSS
>scaffold-FQLP-2006411-Klebsormidium_subtile
ACMVNTEINQVMAVMRQNARWAPYLELGEDPLLRDFKILRRKLFTW-QDWPKVKPTDYLT
PFLEVIRSEETSAPITGVALSAVHKVLSYEIFDAKTAGAAEVMHFIVDAVTGCKFEVTDP
ASEEVVLLKILQVLLACLKCGAGPLLSNADVINIINTCLRV---AFTKGELLQRTSCQMM
QDMVRAIFARLHEFEPDPGPPKSRGAVEETSADLPSDAGIAAFDANGSNTAQKQPAAVQA
SPYGLPCLVEVFRFLCTLIVPEDGA--DKAQQHDSEDLSTFGLALLSAAIEVAGGSFEKH
PRILALVTDDLFRNLMQTGQSSNLLVLSLVSGIVLALYQHLKHHLKLQMAAFFEFVVLRA
AQGKYGATYEQQEAALEILQDFCRQPSFMADMYANADCDITCSNTFEDLSNLLSKNAFPV
NAPLSALHLLSLEGLLAVIQCMADRADNSSSGSSNPDYNLEEFPQFWNLKCENWDDPNVW
VDFLRRRKYVKRRLM---DHFNRDPKKGLEFLQGVRLLPEKLNPESVAFFFRMTPGLNKN
LLGEYFGEPDAFNISVLECFTKQFNFTGMALDGALRTYLEAFRLPGEAQKISRVLEAFAS
HYYEQCPQNFAHKDAAYVLSYSVIMLNTDQHNGQVKRKMTEEEFVRNNRKINDGKDLPRD
MLTHLYHSIAKNEIRMSSESLAAEPGMTYSRWLDLLRRSQATTPFLSCDTKPLLDRDMFS
VIWGPSIAAISVVFDHADDADTLQQCMAGFLAVAKISAAHHMEDVFDNLVVSLCKFTTLI
G----NDKAAVAFGENTKARMATSAVFEIANRHGDTIRSGWRNILDCVIRLHKLGLLPTR
REQSQSDNQEGSSINAAAAAAAGTQ------AGMGRRKSAGIFGQFQNLLSLDADGERST
IAEHQLAAHQRTLAMVEACRIDDLFTDSKFLHKASLLQLVKALINVSGKPHQKNISTDEE
DTALFCLDLLIAVTLRNR---LLLWPAVHEHLAGIVGAAQSPSPLVEKAVLDLLRVCQRL
LPYKEDLGDELLKSLQLVLRLDARVADAYAERITREMLQLVKSSVTYIRSPVLWKTVCSL
LAATARHPEAAEPGFEALTFIMQDAKHVTPVNFMPCMDAALAFA--GVGGVERSVKSLDL
LASLSTNLGHWAKATSASESASATEVPQEKEALIDLWLRLSVGLGRICLDQREDVRNNAL
ECLQRSLLQGEALEVSGKVWVRVFDQIVFPTLDELLDLAHKGSAKAYRGMEGTLRRAMVL
LSRVYLQFLTQLASNPGFANLWVAVLNRAEGYLKSAPRSAGI-SMAENIPELLKNMLLVM
NARSILVPEVAPPAEGLWSLTWQHFRSLDPHFREDLFPPP
>scaffold-JOJQ-2005247-Cylindrocystis_cushleckae
ACKINTEIQAVVAMMRQNAKWAPYIPDLDDPLLADFKALRKQLFTW--NWSTVRPAAYLA
PFLAVIRSEKANTPITGVALTAVHKVLTLELFDKDTVGAEEAMHSIIDAVTACRFEVTDQ
ASEEVVLMKILQVLSACLKCKAGVLLNDRDVCIVVNTCNRLVIQSVTKGELLQRMACHTM
QEMIRTIFSRLPEIPSGLDEDLSNGGVDAAQAIAEVHGG---RESSASDAVRQLSKWGGG
KPHGIACMVEIFHYLCSLLTLEDQM--AQNGVGGEEDMPLFALGLINSALELGGENIAKH
PKLLTLVQDELFRNLMQMGLSQNVLVLSLVCSIVLNLYHNLRVFLKLQIEAFFSFVVIRL
AQGKYGAPYQQQEVVLEALVDFCRLPNFMIEMFSSYDCDITCSNIFEELTNLLSKCAFPV
NSPLSTLHVLALEGLLAVVHHIGERVESAPP--PPPDIV--DYATFWTSQSESYDDPETW
VAHVRGRKHIKRRLMIGADHFNKDPKKGLQFLQNAKLLPKELDPLSVACFFRYTPGLNKN
LLGEFLGDHHDFNVDVLLEFTNLFDFVDMTLDAALRTYLESFRLPGEAQKIARVLEAFAG
RYYDQCDHILANKDAAYILSYSVIMLNTDQHNGQVRKKMTEEEFIRNNRKINDGADLPRE
MLSELYHSIAKNEIRISSEGS-GVPEMTYSRWIDLIRRSHTSVPYILCDPFPLLDHDMFG
VISGPTIAAISVIFDHTDEEEVLQQCVDGLLTVAKISAQHKLDDVLDDLVVSLCKSTTLL
TTSATAEEPALAFGEDIKARMAAAAVFSLANKYGDLIRSGWRNIVDCVVRLHKLGLLPAK
VGSD-GEEAEGGDGKTLGTTPN---------PPLGRRRPSGLMSRFSQLLLLDNDDQHLQ
PTEQQLAAHQRTLRAIEACHIDLIFSDSKFLQAESLLQLARALIWAAGRPQRGGSTPEDE
DTACFCLELLISVMLSNRDRIMILWPIVAEHMASIVQAASSPGLLVEKAVFGLLRICQRL
LPYKEDLSDELLKSLQLIQKLDAKVADMLCERITQEVLQLVRANAAHIRSAMGWRTVCSL
LGITARHPDAAESGFEGLSFIMTGGAHVTPANYLPCLDAAREFAEARVGGPERSMWALDL
LSGLLACLQNWSK---TEEAQQVAEVGKGSQELADMWLRLAQAMRRVCGEPREEVRNHAV
VSLQRCLLAAEGIKLPSTVWGPCFDQVVFVMLDDLLDIAMKEKPKEFKGMEGTLQLALKL
LSKVFLHFLPQLNGLPGFRVLWLAVLSRMEMFMNVRLKGGGSEKLQEVIPELLKNMLLVM
HSRDVLKEEKTSGGDSLWELTWHHVHGISPSMQAEVFP--
>scaffold-NNHQ-2003958-Spirotaenia_minuta
PCLVNVELQGMMAMMRQNARWAHRFELADDPLLHNFKVVRRRIWPW-RDWTRAEPLMYLA
PFLEVVRSIEASGPIKSVALSSIYKFLTYGIIRPTLPGAAEAIRMITDAVTHCRFEATDP
GTDEVVLMRMLQVLLTCLRCPAGRLLSDNDVCHIIQTCFRIGHQTGKESEVLRHTSRQTM
QEMVRFLYAQLDELRKATSSSPRAGH-HKSPRQKENSGGAGRADVSSID-----GAALGP
APYGVGCLVEIFRFVCSLVII-EPREA--------EDLCLFGLALANAALERAGSAVVRC
PPLLQLVQNDLFKNLTAAGFSSNLTILSLVCGISLNLYYHAREHLKLQLEVFFECLLLRL
AEGRGSYGYEQQEAAIECVVDFCRLPNFMADMYSNLDCDIGCANVFEDLFSLLSKNAFPV
NQPLSGTHILSLEGLLAVVHAISERAAIDAGPFLNPMKDASEYVDFWTAASNG--DPVAR
AELLRRMKFTKRRLAVGVEHFNRDKKKGFEFLQSTFLLPTPLEPAAVAKFFRYTPGLSKN
LIGEYVGEPGEFHVQVLQDFTNLFDFSSMSLDNALRLYLDSFRLPGEAQKISRILEAFAA
RYHKHNAHVMADADATYVLSYSVIMLNTDQHNAQVKRKMTIDEFVRNNRGINSGKDLPRE
VLEEIYESIAMNEIKISDPVGSGTAEFSSSTWLDLTKRSQLLAPFVAAGQDTLFDRDMFT
IMWGPTIAAISVVFDHTDEEEVVRECLDGFISTAKIAAYHRLDDVLDNLVISLCKFTTLL
NPPPPADKPAVAFGRDTKARMAAVTLFSIANKYGDYVRSGWRNIIDCILRLHKLGLLPPR
LGE--ASENGAGGEQGEGAALTSAVT-----QTLRSQRASSSLARLITFWA-DTSSAE--
PTEAEIEALQRTVRCIEACHTEDIFTDSKFLKAESLLELTNALIWASGRSYRSNQQGSDE
DSAVFCLDLLITVTIHNRDRIMLIWPLVSERLAKIISEATQPGPLVHKAVFELLRVCQRL
LPYKAAVADELLRSLQLILKLDARVAETYAEPITREVLELVKRDVTYIKSPLGWRTVCGL
LGMAAHHPEAATPGFEALTFLMQEGAHITPSNFMPCLEAGLAFADAMLGGEARSIAALDL
LGAMTGSICRWSR--------AIQSPERVTQSLIDLWLPLVGVFTRLGVDTRLDVRNHAL
NHLQRALASAETVSVSPSVYYACYDKAMAPMLKELIELTSSKS-RDYEDIESTVRVAMTM
LANSFLLWVDKLAKTNEFRLLWLHILSCMEQSLRA---APKSEDVAECVPELVKNMVSVL
SSKK------------------------------------
>scaffold-NNHQ-2003959-Spirotaenia_minuta
PCLVNVELQGMMAMMRQNARWAHRFELADDPLLHNFKVVRRRIWPW-RDWTRAEPLMYLA
PFLEVVRSIEASGPIKSVALSSIYKFLTYGIIRPTLPGAAEAIRMITDAVTHCRFEATDP
GTDEVVLMRMLQVLLTCLRCPAGRLLSDNDVCHIIQTCFRIGHQTGKESEVLRHTSRQTM
QEMVRFLYAQLDELRKATSSSPRAGH-HKSPRQKENSGGAGRADVSSID-----GAALGP
APYGVGCLVEIFRFVCSLVII-EPREA--------EDLCLFGLALANAALERAGSAVVRC
PPLLQLVQNDLFKNLTAAGFSSNLTILSLVCGISLNLYYHAREHLKLQLEVFFECLLLRL
AEGRGSYGYEQQEAAIECVVDFCRLPNFMADMYSNLDCDIGCANVFEDLFSLLSKNAFPV
NQPLSGTHILSLEGLLAVVHAISERAAIDAGPFLNPMKDASEYVDFWTAASNG--DPVAR
AELLRRMKFTKRRLAVGVEHFNRDKKKGFEFLQSTFLLPTPLEPAAVAKFFRYTPGLSKN
LIGEYVGEPGEFHVQVLQDFTNLFDFSSMSLDNALRLYLDSFRLPGEAQKISRILEAFAA
RYHKHNAHVMADADATYVLSYSVIMLNTDQHNAQVKRKMTIDEFVRNNRGINSGKDLPRE
VLEEIYESIAMNEIKISDPVGSGTAEFSSSTWLDLTKRSQLLAPFVAAGQDTLFDRDMFT
IMWGPTIAAISVVFDHTDEEEVVRECLDGFISTAKIAAYHRLDDVLDNLVISLCKFTTLL
NPPPPADKPAVAFGRDTKARMAAVTLFSIANKYGDYVRSGWRNIIDCILRLHKLGLLPPR
LGE--ASENGAGGEQGEGAALTSAVT-----QTLRSQRASSSLARLITFWA-DTSSAE--
PTEAEIEALQRTVRCIEACHTEDIFTDSKFLKAESLLELTNALIWASGRSYRSNQQGSDE
DSAVFCLDLLITVTIHNRDRIMLIWPLVSERLAKIISEATQPGPLVHKAVFELLRVCQRL
LPYKAAVADELLRSLQLILKLDARVAETYAEPITREVLELVKRDVTYIKSPLGWRTVCGL
LGMAAHHPEAATPGFEALTFLMQEGAHITPSNFMPCLEAGLAFADAMLGGEARSIAALDL
LGAMTGSICRWSR--------AIQSPERVTQSLIDLWLPLVGVFTRLGVDTRLDVRNHAL
NHLQRALASAETVSVSPSVYYACYDKAMAPMLKELIELTSSKS-RDYEDIESTVRVAMTM
LANSFLLWVDKLAKTNEFRLLWLHILSCMEQSLRA---APKSEDVAECVPELVKNMVSVL
SSKK------------------------------------
>scaffold-QPDY-2031469-Coleochaete_irregularis
------------------------------------------------------------
------------------------------------------------------------
----------------------GVLVEAGD---------------EAEGDEAEAV-----
-----------------------------------------------------------T
RPYGIACMVEIFHFLCSLVSFDDGSHGSAEAQQMREDMQLFAIGLINSALELALPSFDAH
PKLLALVQDELFRNLMQLGLSPNPLLLSIVCGIVLHLYNHLRTHLKLQIEAFFTFVIIRL
AQGKQGATYEQQEVAMEALVDFCRQPSFMVEMYANFDCDIQCSNAFEDLGNLLSKSAFPV
NCPLSALHVLALEGLLAVINSMAERTESPNPLPSPTLADAVEYTSFWTDQCEDYEDPQVW
VNFVRRRKYVKRRLMIGADHFNRDMKKGIEFLQGIRLLPQKLNPTAVACFFRYTPGLSKG
LLGEYFGDPDKFCVQVLHEFALTFDFESMHLDAALRQFLESFRLPGEAQKISRILEAFAS
RFYDQSGSVFANKDAAYVLSYSVIMLNTDQHNNQVKRKMTEEEFIRNNRKINNGQDLPRE
MLSELYHGIAKNEIRMNESS-QGLPEMTASRWENLVRRGATATPYIVCDTRPLLDSDMFA
IISGPTIAAISVVFDHAEDEEVLRECMEGFLAIAKISSHHRLEDVLDDLVVSLCKFTTLL
NPTSTIEDPAVIFGEDTKARMAAVTVFSIANRYGDFIRTGWRNILDCVLRLHKLRLLPAR
IGSEVDDLMDGGASAGEGGK--SGGGAAMLPLPANRRRSSGLMSRFSQFLSLEIDEPKMQ
PTEAQLAAQSRTARCIEACQIGQIFGDSKFLQAESLMQLARSLVWAAGRPHKSGSSPDDE
DTAVFCLELLVVVTLNNRDRILLLWPNVYDHMAAIVQSANQPGILVERVVFLLLRICRRL
LPYKEDLADELLKSLQLILKLDARIADAYCERITSEVLALVRANASHIRSPAGWRTVCSL
LAITARHPEAAEVGFEALSFVMADCAHITPANYGPCLDAARAFAEARVGGTERSIKALDL
LSGMVASLTSWAQ--------NEDIRGRGAEELGELWLRLAQAIRRVCTEPREDVRNAAV
LALQRCLLAADGIGLPPSQWGPTFDKVILVALDEALETAMRAG-KEYRDMEVTMRKLLQL
LSKVFLHFLQRFASMPEFPKLWLAALERMEMYMRARLRGANAEQLVEDIPELLKNMLLVM
SAKGVLVRETTPGGDSLWDLSWRHVDNISPRLKDELFPEE
>scaffold-VQBJ-2010594-Coleochaete_scutata
APMLNSEIQAVVVMMRQNAKWARYADLIDDPLVHEFKLLRQKVFSW--DWERVSPIWYLS
PFLGVIRSEETGAPITGVALSALYKILTVEIFNASTVQAQEAMHAIVDAVTGCRFEVTDP
ASEEVVLMKILQVLLACLRCGAGSLLTDRDVCNILNACFRVVHQSVTKGELLQRMACHSM
QEMVRTIFSKLPDLDVLAASANGDGEADEDEVSREEESTTGDADASVSMGVKEDEGVLAP
KPYGVACMVEIFHFLCSLVSFDDGHTGSADAQHMREDMQLFALSLINSAMELALPSFEQH
PKLLELVQDDLFRNLLQLGLSPNPLLLSMVCGIVLQLYNHMRSHLKLQLEAFFTFVIIRL
AQGKHSSTYEQQEVAMEALVDFCRQPTFMVEMYANFDCDIQCSNVFEDLSNLLSKSAFPV
NSPLTAMHVLALEGLLAFVHSMADRTDSSAAPPTPALTDSAEYVSFWRDECENYEDPKVW
IDFVRRRKYVKRRLMIGADHFNRDPKKGLEFLQEIRLLPPKLDPTAVACFFRFTPGLQKT
LLGEYFGDPDEFCVKVLHEFSLTFDFADMNLDAALRQFLECFRLPGEAQKISRVLEAFSS
RFYDQAGDVFANKDAAYILSYSIIMLNTDQHNNQVKRKMTLEEFIRNNRKINNGDDLPRD
MLSEIYHGIAQNEIRMNESS-AGVPEMTYSRWVNLLRRSLTTTPYIICDGRPLLDSDMFA
IISGPTIAAISVVFDHAEDEEVLRECMEGFLAIAKISSHHRLEDVLDDLVVSLCKFTTLL
NPTATAEEPAIAFGEDTKARMAAVTVFSIANRFGDFIRTGWRNILDCVLRLHKLRLLPAK
IGSELDDLVENTA-AGDGGKGGSGDGLTTNPLPSSRRRSSGIMSRFSQFLSLESDEPRSQ
PTEAQMEAQLRTARCIEACQIGQIFTDSKFLQGESLLQLARALMWAAGRPHKGGSSSDDE
DTAVFCLDLLVTITLNNRDRILLLWPGVYEHMASIVQTASQPGLLVERVVFLLLRICRRL
LPYKEDLADELLRSLQLILKLDARVADAYCERITGEVLALVRANAAHIRSPAGWRTVCSL
LAITARHPDAAESGFEALSFVMVDGAHVTPANYGPCLDAARAFAEARVGGVERSVKALEL
LAGMAGSLQRWAE--------SAEDRGRGSEELGEMWLRLAQGIRRVCIEPREEVRNTAV
LALQRCLLAAAGIRLPATVWSPAFDKVILVMLDDVLEMGLRSA-KDAKGMEGTMRKSMAL
LSRVFLHFLAQLSSLPGFRALWLAALNRMEMYMRARLR---AEQLAEDIPELLKNMLQVM
HGQNVLEKEVTPSGDSLWELTWHHVSGISPTLQGEIFPEE
>scaffold-WDGV-2013726-Cosmarium_subtumidum
SCQMSAEIQAVLAVMRQSSRWS---AFPEDPLVYNLKTLRKDVLTWPDQWDSLPPITYLA
PFLHVIATDKTNTIVTGVAVAALHKVLTLNFFTSQTYGASEAMHQIVSALTSCHFEIVDG
ASEESVLLRILQVLLACIKCDASPLLTDREVCLMVNTCFRVLNRAGSGSDVLQRAACQTL
SQMIREIFSKLPPLEGESAQLASTGE-DDDAKESDPSQGNGGQDASQTEGS--------G
RPHGVSCLVEILLFLCRLLDPDYIAAQSRQTMSFEEETPLLPLSLVAAGLELAGSSVAGH
PKLLSLVQDDLFRALLYHGLSPSLLVFSQVLSLIYCLHQTLRCHLKLQLEAFFSCVLLRL
ALGPHGGSLQQQELALEALCDFCLQPSFATELYANYDCEITSSNAFEEMATLLSRAAIPV
NSPLTTINVLALDAILNILASLSRRVQPGLPPAQLPSESDLMVESFWTSVPEDVSSPELW
VEFVQKKKFIKRRLMVAADHFNRDPKKGLQFLQGIGLFSSPLDARSVASFFRYTPGLSKL
FMGDYLGDHDEFKIKVLMEFVQLFDFHSLALDAALRAFLESFRLPGEAQKISRILEAFAE
HYYEQFPGFLANKDTAYILAYSLIMLNTDQHNGQVKKKMTEEEFIRNNRKINDGKDLPRE
MLADLYHSIAKNEVRISADASRAYHEMTYSLWMDLLRRSTTVTPYLVCDSCPVLDRELFA
LIASPSIAAISVVFDSPEEEVLLRKCADGFSCLAHLCASFGLGDLLNDLVISICKFISLL
NPGALPGEPAVTFGEDLRARLAAVTVFGIANRHGDMVRAAWRNVLDCVLRLHKLGLLPGK
VLAEVEDMPPVS--EGEGQRPSGLPSAMTSPILGRKKQAGGLISRMSQLFLLDTEEVRAG
PTESQAAAQQKAVSTIALCKVGDVFSGSQVLQPASLQQLANSLVWAAGRPLRGGASPEDE
DTAVFCLDLLFVVTIANSSRVALLWPLVYECLTAIVQAASGPNPLVERAVVGTLRVCQKV
VPKSENTSDELLRSLQLILSLDARAAEAYCSRITKEVRSLVCTGGVSLRSLAVWKSVCRL
LAISSRHDEAWEAGFETLSFVMGNGGYVTPVNYAQCMDAGRDFAESRAGGVETSKKALDL
LGELVICLERWRGLDGPQQKAGEQGKGKPQSQLADMWMRLAQVLRRVCLDPREEVRNYAV
FWLQRCLLAGEALHMPVTVWGPCFDQVIFGLMNDLVEASSR--PKEYRGVEGTLQSAVKM
LSKVFLHFLPVLSTLPGFRALWLGVLTQVERALKV---GKRLEQLQENILEVMKNMLMVM
QSKGVLVNT---PDDSLWQETWKTVRGMLPRLKPEVVEQL
>scaffold-YLBK-2028480-Cylindrocystis_brebissonii-2_samples_combined
ACKISTEIQAVIAMMRQNAKWAPYIPDADDPLLHDFKILRNQIFGW--DWTTVAPLTYLA
PFLAVIRSEKANTPITGAALSAVHKILELEFFSAETVGAVAAMHAIVDSVTSCRFEVTDA
ASEEIVLMKILQVLLECLKCSAGSLLTDRDVCTVVNTCFRVVHQSGEKGELLQRMACNTM
QGMIRSIFARLPQVQEGPEEPRSLAAVEPSGA--EENGGEGPREDSPHG-----REAPLG
RPHGAACMGEIFLFLCSLLTLEDPS--SNLGEGGEEDMPLFALDLINSALELAGPSLARH
PKLLLLVQEDLFRSLMQLGLSGNVLVLSLVCSVALNLYTNLRVHLKLQVEAFFAYVITRQ
VQGKYGAPYLQQEVVMEALVDFCRQPHALVEMYVNYDCDVTCNNTFEEIVNVLSKSAFPV
NSPLSTLHVRALEGLIAIIQSIAERVEASSPTTPFPSIETDKFAPFWASKNEIAEHPDQW
QGFIRKRKSIKKLLMNGVELFNREPKKGLAYLQKVGLLPEILDPYSVACFFRYAPGLSKN
LMGEYLGEGVDFNVEVLTAFTNLFDFTNMPLDVALRAYLESFRLQGEAQKIGRVMEAFAG
RYYEHCPQTLANKDTAYILAYSVIMLNTDQHNGQVRRKMTEEEFIRNNRKINDGADLPRE
MISELYHSIVKNEIRLSAEATTGAAEMTYSRWIDLIRRSSSAFPYLPYAPDPVLDSDMFS
IIAGPAIAALSVVFDHTENEEVLQQCANGFLSVAKIAAHRRLDKSLDDLVVSLCKFTTLL
NPTANAEEPAIAFGEDVKARIAAVTVFSIVHKSGDHIREGWRNILDCVLRLHKLGLLPAK
VSS--GDVGEEGA-GANGTAAPGDAAIPAVAPPIGRRRRFGLMSRFSQFLSLDSDEDRSE
PTEQQLAAHQRTLKTIEACGIENIFIDSKFLQSDSLLELARALVWAAGRPQRVGSSIEDE
DTAVFCLELLITVTLNNRDRIAPLWPMVAEHIASIVQGAAAPGLLVEKAVLGLLRICQRL
LPYKEELAEELLRSLQLIQKLDAKVADVLCERITREVLQLVRANAAHIRSPSGWQTVCFH
LKITARHPEAAEAGFEGLTLIMANGSHVTPANYVPCLDAAREFAETRVGGIERSIWALDL
LAGLLACLQNWAE----MEEAESSVAGKGAQELTDMWLRLAQAIRRVCGDQREEVRSHAI
ECLQRCLLAAESIKLPPAVWGPCFDQVVFMMLDDLLDIGVREKPREFRGIEGTLYRAMKL
LSKVFLHFLPQLASLPGFRALWLAVLSRMEMYMKARLKGGGSDKLQENIPELLKNMILVM
HAKGVLQEESTVTGDSLWELTWHHVQGIAPGMKTELFP--
>scaffold-YLBK-2037300-Cylindrocystis_brebissonii-2_samples_combined
------------------------------------------------------------
--------------ITGTALSSVLKMLQLEVFDSGSFGAATAMHNIVEAVSSCRFEVTDV
ASEEIVLGKILQVLLACMTCTSSSLLSDRDVCQVLNTSFRVWQQSMNKGELLHRMACSTL
QAMIRALFARLPTFPPSLSESAGDGSMDDEGTSFDSDSGRGKRTSSASALADADGQQATV
QPHGIACVIEVFQHLCSLLRLDDAAMSGHAFEQGDEDVPLFALGLVNAALEACASSIAVH
ARLLSLVQDDLFRSLMLLGLSPNPLVVSLVCGVVFTLYSDLRSHLKLQIEAFFAVVISRH
AQSKFGSSYQQQEVVLESVIDFCRQPEFAAEVYANYDCDTSSHNTLQGLIGLLSKNTFPV
NSSLSTLHVLSLEGLLTIVYAIANRAITSSQAPPPPVVTSTDFTPFWNAQEEFSSDPAKW
LNFIRRRKHLKHLLATGAELFNRKPKKGLHYLQSVGLLPKELHSSSVACFLRYTPGLNKT
ALGEYLGDVAEFHVQVLTSFTALFDFSGMTLDGALRIYLESFRLPGEAQKIARVLEAFAE
RYFEHSSHLLANKDTAYILSYSVIMLNTDQHNGQVRRKMTEQEFIRNNRNINDGADLPRA
MLSELFHSIAKNEIRISGEASLGAAEMTYSRWVDLLKRTQTSLPYIVCSPNPILDSDLFG
LISGPVIASLSVVFDHAEEHGILQQCADGFFAVARIAFHLRLSDPLDDLIISLSRFTSRL
PPTADDDDPSLVFGEDIKTGMAAVTLFTITHRFGDHLRKGWRNVVDCVLRLHKLGLLPPS
KVSIETEVADGPGRTLDGKGTSGTVS-----LMGRRRPSSGFISRFSQFLALDADDEQNE
PTEHELAVHDRTRRTLESCSIHSIFVDSKFLHSDALLDLAKALIAASGKWKTPGGSVDDE
DTAIFCLDLLITVTLCNRDRISPLWPMVAEHIGGIVQSACAPGPLVEKAVLGLLRFCQRL
LPYKEDLADELLLSLHLLQKLDSKVADALCVRITQEVVQLLRANHTHIRSTPAWQAVCLQ
LKITARHPEAASVGFEGLRLILANEPLVTPTNYGPCLEAVGEFADSWVGGIERSVWALDL
MAGLLACLLKWSQVDDRSGVSSMDAPGKGTGELRDMWLQLAHGIRAACGDQREEVRSHAV
TCLQRCLVAAEPMKLPNTVWLICFDQIVFALLDDLLYIAVRRNATEVGGMEGTMLQALKL
LSKVFLFCLPLVRTLTQFRKLWYEVLGRMEMYMKARVKAGGS-HLEELVPEILKNILLVM
YAKGVFTEGTETDNDSLWATTWGRVERICPGLKEELFPTP
>scaffold-YOXI-2056869-Cylindrocystis_brebissonii-M2213
------------------------------------------------------------
--------------ITGTALSSVLKMLQLEVFDSGSFGAATAMHNIVEAVSSCRFEVTDV
ASEEIVLGKILQVLLACMTCTSSSLLSDRDVCQVLNTSFRVWQQSMNKGELLHRMACSTL
QAMIRALFARLPTFPPSLSESAGDGSMDDEGTSFDSDSGRGKRTSSASALADADGQQATV
QPHGIACVIEVFQHLCSLLRLDDAAMSGHAFEQGDEDVPLFALGLVNAALEACASSIAVH
ARLLSLVQDDLFRSLMLLGLSPNPLVVSLVCGVVFTLYSDLRSHLKLQIEAFFAVVISRH
AQSKFGSSYQQQEVVLESVIDFCRQPEFAAEVYANYDCDTSSHNTLQGLIGLLSKNTFPV
NSSLSTLHVLSLEGLLTIVYAIANRAITSSQAPPPPVVTSTDFTPFWNAQEEFSSDPAKW
LNFIRRRKHLKHLLATGAELFNRKPKKGLHYLQSVGLLPKELHSSSVACFLRYTPGLNKT
ALGEYLGDVAEFHVQVLTSFTALFDFSGMTLDGALRIYLESFRLPGEAQKIARVLEAFAE
RYFEHSSHLLANKDTAYILSYSVIMLNTDQHNGQVRRKMTEQEFIRNNRNINDGADLPRA
MLSELFHSIAKNEIRISGEASLGAAEMTYSRWVDLLKRTQTSLPYIVCSPNPILDSDLFG
LISGPVIASLSVVFDHAEEHGILQQCADGFFAVARIAFHLRLSDPLDDLIISLSRFTSRL
PPTADDDDPSLVFGEDIKTGMAAVTLFTITHRFGDHLRKGWRNVVDCVLRLHKLGLLPPS
KVSIETEVADGPGRTLDGKGTSGTVS-----LMGRRRPSSGFISRFSQFLALDADDEQNE
PTEHELAVHDRTRRTLESCSIHSIFVDSKFLHSDALLDLAKALIAASGKWKTPGGSVDDE
DTAIFCLDLLITVTLCNRDRISPLWPMVAEHIGGIVQSACAPGPLVEKAVLGLLRFCQRL
LPYKEDLADELLLSLHLLQKLDSKVADALCVRITQEVVQLLRANHTHIRSTPAWQAVCLQ
LKITARHPEAASVGFEGLRLILANEPLVTPTNYGPCLEAVGEFADSWVGGIERSVWALDL
MAGLLACLLKWSQVDDRSGVSSMDAPGKGTGELRDMWLQLAHGIRAACGDQREEVRSHAV
TCLQRCLVAAEPMKLPNTVWLICFDQIVFALLDDLLYIAVRRNATEVGGMEGTMLQALKL
LSKVFLFCLPLVRTLTQFRKLWYEVLGRMEMYMKARVKAGGS-HLEELVPEILKNILLVM
YAKGVFTEGTETDNDSLWATTWGRVERICPGLKEELFPTP
>scaffold-YOXI-2056943-Cylindrocystis_brebissonii-M2213
ACKISTEIQAVIAMMRQNAKWAPYIPDADDPLLHDFKILRNQIFGW--DWTTVAPLTYLA
PFLAVIRSEKANTPITGAALSAVHKILELEFFSAETVGAVAAMHAIVDSVTSCRFEVTDA
ASEEIVLMKILQVLLECLKCSAGSLLTDRDVCTVVNTCFRVVHQSGEKGELLQRMACNTM
QGMIRSIFARLPQVQEGPEEPRSLAAVEPSGA--EENGGEGPREDSPHG-----REAPLG
RPHGAACMGEIFLFLCSLLTLEDPS--SNLGEGGEEDMPLFALDLINSALELAGPSLARH
PKLLLLVQEDLFRSLMQLGLSGNVLVLSLVCSVALNLYTNLRVHLKLQVEAFFAYVITRQ
VQGKYGAPYLQQEVVMEALVDFCRQPHALVEMYVNYDCDVTCNNTFEEIVNVLSKSAFPV
NSPLSTLHVRALEGLIAIIQSIAERVEASSPTTPFPSIETDKFAPFWASKNEIAEHPDQW
QGFIRKRKSIKKLLMNGVELFNREPKKGLAYLQKVGLLPEILDPYSVACFFRYAPGLSKN
LMGEYLGEGVDFNVEVLTAFTNLFDFTNMPLDVALRAYLESFRLQGEAQKIGRVMEAFAG
RYYEHCPQTLANKDTAYILAYSVIMLNTDQHNGQVRRKMTEEEFIRNNRKINDGADLPRE
MISELYHSIVKNEIRLSAEATTGAAEMTYSRWIDLIRRSSSAFPYLPYAPDPVLDSDMFS
IIAGPAIAALSVVFDHTENEEVLQQCANGFLSVAKIAAHRRLDKSLDDLVVSLCKFTTLL
NPTANAEEPAIAFGEDVKARIAAVTVFSIVHKSGDHIREGWRNILDCVLRLHKLGLLPAK
VSS--GDVGEEGA-GANGTAAPGDAAIPAVAPPIGRRRRFGLMSRFSQFLSLDSDEDRSE
PTEQQLAAHQRTLKTIEACGIENIFIDSKFLQSDSLLELARALVWAAGRPQRVGSSIEDE
DTAVFCLELLITVTLNNRDRIAPLWPMVAEHIASIVQGAAAPGLLVEKAVLGLLRICQRL
LPYKEELAEELLRSLQLIQKLDAKVADVLCERITREVLQLVRANAAHIRSPSGWQTVCFH
LKITARHPEAAEAGFEGLTLIMANGSHVTPANYVPCLDAAREFAETRVGGIERSIWALDL
LAGLLACLQNWAE----MEEAESSVAGKGAQELTDMWLRLAQAIRRVCGDQREEVRSHAI
ECLQRCLLAAESIKLPPAVWGPCFDQVVFMMLDDLLDIGVREKPREFRGIEGTLYRAMKL
LSKVFLHFLPQLASLPGFRALWLAVLSRMEMYMKARLKGGGSDKLQENIPELLKNMILVM
HAKGVLQEESTVTGDSLWELTWHHVQGIAPGMKTELFP--
>Azolla_filiculoides_s0087.g042331
ACMVNSEIGAVLAVMRRNARWARYMDQMEHSLVYSLKALRRSMFNWSQPWPKINPSLYLT
PFLDVIRSDETGAPITGVALSAIYKILVLEVFDPFTAHVAEAIHDIVDAVTSCRFEVTDL
ASEEVVLMKILQVLVAIMKHSASDLLSDHDVCLVVNTCFRVVHQAVSKGELLQRTARHSM
HEIVRTIFAHLPDLDSKSGC--GSHESDNVNTTIEDING------HGSDVSESSNKVSVI
EPYGIVGILEIFRYLCSLLNIVDSGIIGQSFLAIDEDVPLFALGLINSAVELGGSSFGCH
PELIALVQDDLFRFLMQLGLSINPLILSMVCSIVLNLYHHLRSHLKLQFEAFFSCVIIRL
AQGKYGATYQQQEVAMEALVDFCRQSTFMPEMYANFDCDITCGNIFEDLGNLLSKSAFPV
NCPLSAMHILALEGLIAVIHSMAERASSTAIALPLQQIEGQDYAPFWRLKCENYKDAKCW
VNFVQRQKYIKRRLMIGADHFNRDPKKGLEFLQGIRLLPEKLDPESVACFFRFTTGLDKS
LLGDFLGDPDEFCLQVLAEFAKTFDFEGMALDAAMRTFLETFRLPGEAQKIQRVLEAFAG
RYYDQSSHMFADKDAAFLLSYSLIMLNTDQHNSQVKKKMTEEDFIKNNRSINGGKDMPRD
FLSELYHSIIRNEIKITYDNSVGVTEMTPSRWVGLIHRSQKTSPYIKCDARPFLDRDMFA
IISGPTIAAISVVFDHSEDEDVLRMCVEGFLAVAKISSSHHLEDVLDDLVVSLCKFMTVL
NP-ASVEEPVIAFGDDTKARTAAVTVFKIANKYGDYIRTSWRNIVDCILRLHKLGLLPTR
IAN---DDGETGSAIVQGRPISGGAISIALPPSGAKKRSQGLMGRFSQLLSLETDEPRSQ
PSEQQLAAHQRTMRAIEACHIDSIISESKFLKAESLLQLVRALIWVAGRPQKVGGSSEDE
DTANFCLDLLIAVALNNRDRIMLLWPGVYEHISNIVQSTLIPCLLVEKAVFGLLRICQRL
LPYKEDLAEELLRSLQLILKLDARVADAFCERITREVMQLVKKNAQHIRSPMGWRTVSAL
LSITARHVEASETGFEALSFIMSDGAHLTPANYVLCLDAARAFAEVSVGGNERSIQALNL
MSESTKCLIRWSDSTE--NGPPRE---KSLQELGEMWLRLAHGLRKVCGEPREEVRNYAL
LALQRSLSAAENMYLLPSVWGQCFDQVVFVLLDDLLEISLRHSPKEYRNMENTLHSATKL
VSQIFLQFLDQLTLLPSFRALWVAILSRMKRYREAKLRDNDNQKIEELILDVVKNMLVAM
KARGVLVQKSSIGGDSLWELTWHHVYDISPSLRAELLESG
>Azolla_filiculoides_s0094.g043397
ACMINAEIGVVLAVMRRNARWTSYVDQWEHSLVHSLKSLRRKIFAWNQPWKDIDPHLYIQ
PFLDVIRSDETSAPITGVALSAIYNILSYEAFDLTTSHIAEAMHGLVEAITSCRFEVIDP
ASEEVVLMKILQVLLAIMKHEGSKVLNDKDLCLVVNTCFRVVHQASTKGELLQRTARHSM
HEIVRVIFTRLPELQPKNGSTPSNNNVGGA--EDSHS-GD-SNNKAPSEEDVREHRVISI
EPYGIVGIGEIFRYLCSLLD----SGVGQRIRAIDEDVPLFALGLINTAVELGGNSFSLH
TELLAIIQENLFESIMQLALPKNPLILSMVCSVVLNLYHHLRSHLKLQLESFFSCIIIRL
AQGKHGASYQQQEVAMEALVDFCRQPSFMYEMYVNFDCDISCSNLFEDLISLLSKSAFPV
NSPLSAMHVLSLEGLVAIIQSMVDRLGSIQPPPCV-DIPISEYVPFWTAICENYEDPKCW
VDFVQRQKFIKHKLMIGADHFSRDQKKGFEFLQGIHLLPEKLDASSVAGFFRYTTGLDKG
LLGDYLGDPEEFCLQVLEEFTKTFDFKGMSLDMAMRVFLATFRLPGEAQKIHRILEAFAA
RYYEQSSQVLADKDAAFVLAYSLILLNTDQHNSQVKKKMSEEDFIRNNRKINGGQDLPRE
YLSDLYHSILKNEIKVSYASGGGTAEMNPSAWVGLVYNSKKMSPYLICDSRAFLDQDMFS
IISGPTVAAVSVIFDHAEDEEVLNLCEQGFFGVAKISASYHLVEVLDDLVVSLCNFTTLP
NSSGSVDELLLCFGEDAKACMAAKTVFKIVNTYGDHIRSSWRNVVDCILQLQKIGLIPSR
ILNDNADDVEMSS-EILGRTVIGN-AL----STQTRKRPSGLMGRFSQLLYLEPDEPKTQ
PSEEQLAAHQEALKVIEACHIDTIISESKFLQTESLLQLAKALIRVSGRPQKAGGSFEDE
DTSVFCLDLLIAVVLQNRDRILLLWHGVHEHISNIVQKASVPSPLVEKAVFGLLRICQRL
LPYKEELAEELLRSLQVILKLDARVADGLCERITHEVMQLVKANARHIKSPSGWKTVASL
LSITARHLEASEPGYETLCFVMFEGAHLTEANYLLFIEAARAFAEASTGGLERSIRSLDL
MSESVKSLAKWSNISL-----TNETSNQN-QEIGEMWLKLAQSQRRLIVDPREDVRNHAV
LSLQRILSGAESMHLSASTLGQVFDHVVFVMLDDLLEIATKYSPKDYRNMEKTMLFSMKL
VSKVFLQFLDQLSSSPSFPATWSTLLKHMEKYMKTKLRGKGSDKLEESIPELLKNMLLVM
KTRGVMTQEC-----ELWELTWRNVQGIAPFLKEELFPQE
>Salvinia_cucullata_v1.1_s0267.g026961
SCVITAEIGTVLAMMRRNARLASYVDSWEHSLVHSLKSLRRKLFTWHQPWQEINPLLYLQ
PFLDVVRSDDTSAPITGVALSAIYNILSFEVFDLTTAHIADAMHGLVEGVTSCRFEVIDH
GSEEVVLMKILQVLLAVMKHEASKALSDRDLCLVVSTCFRVVQQATTKGELLQRTARHSM
HEIVRVIFAHLPEIEPIDGSTNSNINVDAVIRENAHA-GC-SNNSN-LEKDVAERIPKPV
EPYGIVGIKEILRDLCCLLD----SGVGQAVRAIDEDVPLFSLQLIKTAIELGGRSFAFH
PELLAVIQDDLFQSIMQLVLAKNPLILSMVCSVVLNLYYHLRSHLKLQMEAFFSCVIIRL
AQGKHGATYQQQEVAMEALVDFCRQPSFMSELYVNFDCDIACSNLFEDLASLLSKSAFPV
NVPLSAMHVLSLEGLVTVIQCMVDRLSHVQTPPSV-DMPKSEFVPFWTMSCENYKDPNSW
VDFVQRQKLIKQKLMIGADKFNRDQKKGFEFLQGNHLLPKNLSAETVAFFFRHTTGLDKE
VIGDFLGDPGEFSLQVLEEFVNTFDFKDMNLDVAMRVFLSTFRLPGEAQKIHRILEAFSA
RYFEQSSHVFVDKDAAFVLAYSLILLNTDQHNSQVKKKMSEEDFIRNNRKINGGQDLPRE
YLSNLYRSIVKNEIKVSYES-GGSAEMSASAWVGLIHKSKKMPPYLVCDSRAFLDQDMFS
IISNQAVAAVSVVFDHAEDEEVLALCEQGFIGVAKLSANYHLLKMLDDLVVSLCNFTTLL
NPGGNTEEIIFSFAEDNRAHTAAQTVFKIATTYGDHIRSGWQSILDCILQIQKIGLLPIS
ILNDSADEMDTSS-EMHGRSVPGNVVV----PTSNRKKSSGFIGRFSQLLYLEPDEPKVQ
PNEELLAAQQLALKVIEACRVDSIISESKFLQVDSLLKLANALIQVSGKTQKMGGSFEDE
DAAVFCLDLLIAVVLHNRDRILVLWQDVHEHISKIVQRANIPSPLVEKAVFGLLRICQRL
LPYKEELAEELLRSLQVILKLDARVADVLCERITQEVMQLVKANARHIRSPSGWWTVTSL
LSITARHLEASEAGFETLSFVMLEGAHLSQANYVLFLDAAQAFAEATTGGLARSLNALEL
MSQSVKCLAKWSDTSL-----TDQTSNSNAQELGEMWFKLAQCHKKLIVDPREDVRNHAV
LSLQRIMSAAESMHLSASTLEQIFDQIVFVMLDDLLEIATKHSPKEFRNMEDTLLFAMKL
VSKTFLQFLDPLTTLSVFPTMWSTVLKQMAKYMKTKLRGKGTDKLQESIPELLKNMLLIM
KNRGVLVQESTVDGYTLWDLTWRYAESIAPLLRTELFPEE
>scaffold-CJNT-2009089-Polypodium_glycyrrhiza
ACMIDGEIGIVLAVMRRNAR--RCADD---SLVSSLKSLRKILFTWRQPWNEINPTLYVQ
PFLDAICSLETSAPITSVALSAVYNILSYEVFDLETAHADEAMHGLVVAVTSCRFEVVDP
SSEEVVLMKILQVLLAVIKHPTAKLLSNKDLCLVVDSCFRVVHQAVSKGEILQRTARHSM
HEIVRVLFARLPSLTPKCCGSNGNLDVDAAALKPHYT-GC-TSNGTTSEDHERESEPLSI
EPYGIAGIVEIFRYLCSLLD----SGMSPHLRAIDEDVPLFALGLINSAVALGGQSFGLH
TELIAIVQDDLFRSIMHLALSKNPLILSIICSVVLNLYHHHRRHLKLQLESFFSCVIIRL
SQGKYGATYRQQEVAMEFLVDFCRQPTCMAELYVNFDCDILCSNLFEDLGSLLSKSAFPV
NCPLSTLHVLSLEGLIAIMHSMADRSSSAMPEPFVES-SLCEYVPFWTLKCKNYEDSRLW
VEFVQRQKSIKHKLMIGADHFNRDIKKGFEFLQGIRLLPENLDPSSVAWFFRSTAGLDKT
ILGDFLGSPDEFSLKVLEEFTKTFDFQGMSLDAAMRVFLETFRLPGEAQKIQRVMEAFAA
RYHEQSPQVLADEDAALLLAYSVILLNTDQHNSQVKKKMSEEEFIRNNRSINGGQDLPRD
YLSNLYHAIVRNEIKMSYESGTGVAEMTPSRWIGLIYRSKKASPYIVCDSRPLLDYEMFA
IISGPTVAAICVVFDHAEDEEVLSICEDGFLTVAKVLSSYHLVEVLDDLVVSLCNFTTLV
NPLGTTEELLLSFSEDVKACTAATIVFKIANIYGDHLRTSWWNIVGCVVQLHKLGLLPPC
VSNIAADEMDLRGEAVAGRSVLGGSAV----LGGSKKRASGLIGRFSQLLYLESEESDVE
PTEEQVAAHQRIISAIQSCRIDSIISESKFLQAESLLQLAKALITVASSSQKVGSAFEDE
GIAVFCLDLLIAVVLHNRDRILLLWHGVYEHMANIVQTVTLPCLLVEKAVFGLLRICQRL
LPYKEELGEELLRSLQVILKLDARVADTMCERITQEVMQLVKANARHIKSAISWRTISSL
LSITARHLEASEVGFEALSFIMLEGVHLTQANYVLFLDAARAFAAASTGGIDRSLQSLDL
MSGSTKCLIRWSDNSM-SSPLEAKEA----EELGEMWLRLVQGLRKLVVDPREQVRNFAI
LSLQRSLSAGESMHLPASLLAQVFDQVLLVMLDDLLEIAVRQSSKDYRNMETTLYLAMKL
VSKVFLQFLEPLSSLPGFPAMWAAVLNHMGRYMKARLREQGSEKLQECIPELLKNMLLVM
KARGVLVEGSTLDGYTLWELTWHYVRGIAPSLEQELFSQE
>scaffold-CJNT-2081760-Polypodium_glycyrrhiza
ACMVNAEIGAVLAVMRRNARWARYMDQLEHSLVYSLKTLRRSIFSWQQPWVKINPSLYLT
PFLDVVRSDETGAPITGVALSAVYKILALEVFDSQTAHVDEAMHEIVDAVTSCRFEVTDM
ASEEVVLMKILQVLMVVMKHPASNLLSDRDVCLVVNTCFRVVHQAVTKGELLQRTARHSM
HEIVRSIFSHLPDLDPKIGSTSGIESGDIANGAMENVNGFE---A--TATADHDNNVLII
EPYGIVGIVEIFRYLCSLLNIVDSGMVGQNLLAIDEDVPLFALGLINSAVELGGSSFGCH
PELIALVQDDLFRFLMQLGLSMNPLILSMVCSIVLNLYHHLRSHLKLQLEAFFSCVVIRL
SQGKYGATYQQQEVAMESLVDFCRQSSFMPEMYANFDCDITCGNIFEDLGNLLSKSAFPV
NCPLSAMHILALEGLIAVIHSMAERAGSSGVVEPANPNELLEYVPFWTLRCENYKDPKCW
VKFVQRQKYIKRRLMIGADHFNRDPKKGLEFLQGIRLLPEKLDPQSVACFFRYTTGLDKS
LLGDFLGDPDEFCLQVLAEFARTFDFQGMNLDAAMRTFLETFRLPGEAQKIHRVLEAFAG
RYYEQSSQILADKDAAFLLAYSLIMLNTDQHNSQVKKKMTEEDFIKNNRSINGGQDLPRD
VLSELYHSIIRSEIKITYDNTTGVSEMTPSRWVSLIHRSQKSSPYIKCDSRPFLDRDMFA
IISGPTIAAISVVFDHAEDEDVLRMCVEGFLAVAKISSSHHLEDVLDDLIVSLCKFTTLL
NPTSSVEEPVIAFGDDTKARMAAVTVFNIANKYGDYIRTSWRNILDCILRLHKLGLLPAR
VASDVGDDMDVAGDTMHGRPIPGGPTLIAVPQAGARKRSQGLMGRFSQLLSLETDEPRSQ
PTEQQLAAHQRTLRAIEACRIDSIITESKFLQAESLLQLVRALMWAAGRPQKAGGSPDDE
DTAVFCLDLLIAVALNNRDRIMLLWQGVYEHIANIVQTTLMPCLLVEKAVFGLLRICQRL
LPYKEDLAEELLRSLQLILKLDARVADAFCERITQEVMQLVKTNAKHIKSPMGWRTVSSL
LSITARHLEASEAGFEALSFIMAEGAHLTQANYVLCLDAARAFAEVSVGGNDRSLRALDL
MAESTKCLIRWSAAGE-------EVVVKSSQELGEMWLRLAQGLRKVCGEPREEVRNYAI
LSLLRSLSAAESMHLPPSIWGQCFDQVIFVMLDDLLDIALGHSSKEYRNMENTLHQAMKL
VSKTFLQFLDQLSLLPGFRTLWLAVLSRMNRYRKAKLRGKDSEKIQELIPELLKNMLLIM
KARGVLVQRSTLGCDSLWELTWHHVQDISPTLQAELLPQL
>scaffold-EEAQ-2089917-Sceptridium_dissectum
---------------------ARYVDQLEHSLIHSLKVLRRTIFSWDQPWHNIHPSLYLS
PFLEVIRSDETGAPITGVALSAVYKILSLEVFDLKTAHVHKAMHDIVEAVTSCRFEVTDP
ASEEVVLMKILQVLMACMKNQASKVLSDRDVCLIVNTCFRVVHQAVTKGELLQRTARHTM
HEIVRAIFAHLPDLDPKMGSSNGIDNEDSAVDIVDSCNG------------------FPL
EPYGIVGIVEIFRYLCSLLNIVDSAMVGQNLLAIDEDVPLFALGLINSAVELGGRSFGCH
PELLALVQDDLFRFLMQLGLSMNPLILSMVCSIVLNLYHHLRRHLKLQLEAFFSCVIIRL
AHGKYGATYQQQEVAMEALVDFCRQPTFMPEMYANFDCDITCSNVFEDLGNLLSKSAFPV
NCPLSPMHILALEGLIAFIHSMAERVNSLGVPETLNYAEIQEYTPFWMIKCGNYKDPSCW
VEFARRQKYIKRRLMIGADHFNRDPKKGLEFLQGIRLLPEKLDPESVACFFRYTTGLDKS
LLGDFLGDPDEFCLQVLAEFAKTFDFQGMSLDAALRTFLETFRLPGEAQKIQRVLEAFAE
RYYEQSPQILADKDAAFVLAYSLIILNTDQHNSQVRKKMTEEDFIKNNRNINGGQDLPRE
YLSELYHSIVRNEIKMSYDTGTGISEMTPSRWVGLIRRSQKTAPYITCDSRPFLDRDMFA
IISGPTIAAISVVFDHAEDEEVLKTCVDGFLAVAKISASHHLEDVLDDLVVSLCKFTTLL
NPTASVEEPVIAFGDDTKARMAAITVFNIANTFGDYIRTGWRNILDCILRLHKLGLLPAR
VANDAADDADTIGDLVQGKPVAGGPSVVPVPPAGAKRRSSGLMGRFSQLLSLETDEPRSQ
PTEQQLAAHQRTLRTIETCRIDNIFTESKFLQSDSLLQLAKALVWAAGRPQKGISSPEDE
DTSVFCLELLIAITLNNRDRIMVLWQGVFEHIQGIVQTTVVPCLLVEKAVFGLLRICQRL
LPYKEDLAEELLRSLQLILKLDARVADAFCERITQEVMQLVRANAGHIKSPMGWRTVSSL
LSITARHPEASEAGFEALSFIMAEGAHLTQANYVLCLDAARAFAEARIGGVERSLRALDL
MAESVKCLVRWSKVSSMSDTGAREEITKNSQELGEMWVRLAQGLRKVCGEPREEVRNYAV
LSLQRSLSAAESMQLPSSIWAQCFDQVIFVMLDDLLEIALGHSPKEYRSMESTLHHAMKL
VSKIFLQFLDQLSLLPGFHALWLAVLSRMQRYMKAKLRGRGNDKLQELIPELLKNLLLIM
HARGVLVQRSTLGGDSLWELTWHHVQEISPSLQAELFP--
>scaffold-KJZG-2063812-Asplenium_platyneuron
ACMINGEIGTVLAVMRRNAR--RYLDD---LLVSSLVCLRKDLFTWRQPWNDINPTLYLQ
PFLDVICSLETNAPITSVALSAVYNILSFEVFDLETANVAEAMHGLVEAVTSCRFEVIDS
SSEEVVLMKILQVLLAMIKHTTSKILSDKDLCLVVDSCFRVVHQAVTKGEILQRTARHCM
HEIIRVLFARLPLLAAESSFLSGNTNADAADGKVHHS-GD-GSNGTTSLEHEKESEHSSI
EPYGIAGIVEIFRYLCSLLD----SGMSQDYRAIDEDVPLFALGLINSAVALGGKSIGVH
DELLAIVQDDLFRSLLHLALSQNPLILSIICSVVLNLYHYHRRNLKLQLESFFSSVIIRL
SQGKFGATYQQQEVAMEFLVDFCRQPTFMAEMYVNFDCDILSSNLFEDLGSLLSKSAFPV
NFPLSRLHVLSLEGLIAVMHSMAERSGSATPELFADD-PSGEFVAFWMLKCDDYEDPKCW
VDFVRRQKSIKHKLMIGVDHFNKDLKKGFEYLQGMHLLPATLDPLSVACFFRFTSGLDKN
ILGDFLGDPDEFALQVLDEFVRTFDFQGMSLDAAMRVFLETFRLPGEAQKIHRVMEAFAA
RYHEQSPQVLIDKDAAFVLAYSLILLNTDQHNLQVKKKMSKEDFIRNNRSINGGQDLPRD
YLSDLYHSIVRNEIKMSYESGSGTAEMASSRWVSLIYKSKKAAPYILCDSRPFLDHEMFD
IISGPTVAAICVVFDHAEDEEVLRICEDAFLSVANVLSSYHSVEVLDDLVVSLCTFTTLL
NPPGTTEELLISFSEDVKASTAATIVFKIANSYGDHLRTSWCNIVDCIVQLHKLGLLPQQ
VSNAAADALDVRGGAMTGRPVL---AG----STGNKKRASGLIGRFSQLLYLESEELDTQ
PTEEQLATHQRIVSAMEACHIDSIISESKFLQSESLLQLAKALIVVAGRSRKVGSSFEDE
GTAVFCLDLLIAIVLHNRDRILLLWHGVYEHMSNIVQTATLPSLLVEKAVFGLLRICQRL
LPYKEELGEELLRSLQVILKLDARIADTMCERITQEVMQLMKANARHIKSPTSWRAVASL
LAITARHPEASEVGFEALSFIMLEGVHLTPVNYELFLDAARAFAAASTGGVDRSLCALDL
MAGSVKSLIKWADTAI-SRVLETQEA----EELGEMWLRLVQGLRKLVGDPREQVRNYAV
VSLQGSVSAAESMHLPATLLGQVFDQILLVMLNDLLEIAVRQSLKEFRNMETTLYLAMKL
VSKVFLQFLEQLSVLPGFPSMWSALLNHMGRYMKTRLRDRGSEKLQEFIPELLKNMLLVM
KARGVLVEGSTLDGYTLWELTWHYVRDIAPSLEQEIFAQE
>scaffold-NDUV-2012020-Vittaria_appalachiana
ACMINGEIGTVLAVVRRNAR--RYLDD---TLEQSLKSLRRSVFTWRQPWHETDPSLYLQ
PFLDLICSTE-AAPIKSVALSAVYNILSFGVFNMQTVHAAEAMHCLVEAVTKCGDKVMDP
STEEVVLMKILQVLLAVMKHEASKLLNDRDLCVLFDSCFRVVQQAATKGEILQRTARHSV
HEIVRMLFARLPRLIQNDELSSQHANVDAAVHKTYDATGN-SVEANLSEGNRTE-TPS-M
EPYGISGIVEIFRSLCSLLD----FGMGQELRAIDEDVPLFALSLINSAVILGGRFLGLH
PQLLMIVQDDLFRSLMHLALAKNSLILSIICSIILNLYHHHRRHLKLQLESFFSSVIIRM
AQRKYFGAYQQQEAAMESLVSFCRQPTFMAELYVNFDCNILCSNMFEELGSLLSKSAFPV
NCPLSTLHVLSLEGLIAVIHCMADRSSSATTDPYIDDSPMRDYVPFWTLSCNSYEDPKSW
VEFVQKQKRIKHNLMLGVDHFNRDTKKGFEILQGMHLLPPKLDPSSVACLFRFAPSLDKT
VVGDFLGDPDEFAIQVLEEFTRTFDFHGMSLDVALRIFLETFRLPGEAQKIHRVLEAFAE
RYHEQSPQVLVDKDAAFLLAYSVIILNTDQHNSQVKKKMSEEDFIRNNRSINGGQDLPRD
YLENLYKAIVKNEIKMSYESGTGVAEMTPSRWVSLIYKSRYASPYILCDSQAWLDHEMFA
IISSPAVAAICVVYDHAEDEEVLKLCEDGFLLVAKVASNYHMVEVLDDLVVSLCNFTCLL
NPMGSIEELLMSFSEDMKASMAAVISFKIANLYGDHLRASWGNIVDCIVQLHRLGLLPAC
LLNSAAEVLDMRCASGVGKLVFGNMGV----PAGTKKRTTGLIGRFSQLLNLESQEPEME
PTEDQLAAHQRTLSTIEACRIDSIITESKFLQVESLLQVTKALISVAGRSQKVGSSLDDE
PTAVFCLDLLIAVVLHNRDRILLLWHGVYEHISEIIQTATTPCLLVEKAVFGLLRICQRL
LPYKEELGEELLRSLQVILKLDARIADALCERITQEVMQLVKANARHIKSAASWRTVASL
LSITARHLEASEAGFETLYFVMQGGAHLTRANYLLFLEAAHAFAAASTGGVDRSLGALDL
MAGSTNCLLKWCDQSM-DAASDSKKVQSVSVELKEMWIRLVQSVRKLVADQREQIREFAI
LSLQRCLSVGESMHLPAQLLGQVFDQILFVMLDELLEIAVKLSSKEYRNMENTLLLAIKM
VSKVFLQFLQQLSSLPGFPALWSGMLNHMGRYMKTRVRAQGSDKLQECIPELLKNMLLVM
RARGILVEGNTLDGYTLWELTWHYVRGIAPLLEQELSHES
>scaffold-NDUV-2106824-Vittaria_appalachiana
ACMVNAEIGAVLAVMRRNSRWAPYMDQLEHSLVYSLKTLRRSIFSWQQAWIKINPSLYLT
PFLDVVRSDETGAPITGVALSAVYKILSLEVFDSQTAHVDEAIHEIVDAVTSCRFEVTDM
ASEEVVLMKILQVLMAVMKHPASNLLSDRDICLVVNTCFRVVHQAVTKGELLQRTARHSM
HEIVRSIFAHLPELDPKSGSNFGIETGDTANGVIDNANHRE----LGEGSADHDNKVLVI
EPYGIVGIVEIFRYLCSLLNIVDSGMVGQNLLAIDEDVPLFALGLINSAIELGGSSFGCH
PELIALVQNDLFRYLMQLGLSMNPLILSMVCSIVLNLYHHLRSRLKLQLEAFFACVIIRL
SQGKYGATYQQQEVAMEALVDFCRQSTFMPEMYANFDCDITCGNIFEDLGNLLSKSAFPV
NCPLSAMHILALEGLIAVIHSMAERASASGVLETASSNESQEYVPFWTLRCENYKDPKCW
VKFVQRQKYIKRRLMIGADHFNRDPKKGLEFLQGIRLLPEKLDPQSVACFFRYTTGLDKS
LLGDFLGDPDEFCLQVLAEFARTFDFQGMNLDAAMRTFLETFRLPGEAQKIQRVLEAFAG
RYYEQSSQILADKDAAFLLAYSLIMLNTDQHNSQVKKKMTEEDFIKNTRSINGGQDLPRE
FLSELYHSIVRNEIKISYDNSIGVTEMTPSRWVSLIHRSHKSSPYIKCDTRPFLDRDMFA
IISGPTIAAISVVFDHAEDEDVLRMCVEGFLAVAKISSSHHLEDVLDDLVVSLCKFTTLM
NPSSSVEEPVLAFGDDTKARMAAVTVFNIANKYGDFIRTSWRNILDCMLRLHKLGLLPAR
IMSDAADDMDIAGDLMHGRPVPGGPTLIAVPPAGGKRRSQGLMGRFSQLLSLETDEPRSQ
PTEQQLAAQQRTLRAIEACRIDSIITESKFLQAESLLQLVRALMWAAGRTQKAGGSPEDE
DTAVFCLDLLIAVALNNRDRIMLLWQGIYEHIANIVQTTLMPCLLVEKAVFGLLRICQRL
LPYKEDLAEELLRSLQLILKLDARVADAFCERITQEVMQLVKSNAKHIKSPMGWRTVSSL
LSITARHLEASEAGFEALSFIMAEGAHLTPANYVLCLDAARAFAEVSVGGNDRSLRALDL
MAESSKCLIKWSTTAS-------EESVKSSQELGEMWLRLAQGLRKVCGEPREEVRNYAI
LSLQRSLSAAESMNLPPSIWQQCFDQVIFVMLDDLLEIALGHSPKEYRNMESTLLHALKL
VSKIYLQYVDQLSLLPGFRALWLSVLSRMNRYRKAKLRGKESEKILELIPELLKNMLLSM
KARGILLERSTLACDSLWELTWHHVQDISPSLQAELLP--
>scaffold-PIVW-2004330-Ceratopteris_thalictroides
ACMVNAEIGAVLAVMRRNARWARYMDQLEHSLVYSLKTLRRSIFSWQQPWIKINPCLYLT
PFLDVVRSDETGAPITGVALSAVYKILSLEVFDSQTAHVDEAMHEIVDAVTSCRFEVTDM
ASEEVVLMKILQVLMAVMKHPASNLLSDRDVCLVVNTCFRVVHQAVTKGELLQRTARHSM
HEIVRSIFAHLPDLDPKPGSSFGNESGDIANGSNDNANGLE----SVDGIIDHDNKVLII
QPYGIVGIVEIFRYLCSLLNIVDSGMVGQNLLAIDEDVPLFALGLINSAVELGGSSFGCH
PELIALVQDDLFRFLMQLGLSMNPLILSMVCSIVLNLYHHLRSHLKLQLEAFFSCVVIRL
AQGKYGASYQQQEVAMEALVDFCRQSTFMPEMYANFDCDITCGNIFEELGNLLSKSAFPV
NCPLSAMHILALEGLIAVIHSMAERAGASGVLEVANPNETREYVPFWKLKCGNYKDPKSW
VKFVQRQKYIKRRLMIGADHFNRDPKKGLEFLQGIRLLPEKLDPQSVACFFRYTTGLDKS
LLGDFLGDPDEFCLQVLAEFARTFDFQGMTLDAAMRSFLEIFRLPGEAQKIHRVLEAFAG
RYYEQSNQILADKDAAFLLAYSLIMLNTDQHNSQVKKKMTEEDFIKNNRSINGGQDLPRE
VLSELYHSIVRNEIKISYDNSSGIVEMTPSRWVGLIYRSQKSSPYIKCDSRPFLDRDMFA
IISGPTIAAISVVFDHAEDEDVLRMCVEGFLAVAKISSSHHLEDVLDDLVVSLCKFTTLL
NPTSSVDEPILAFGDDTKARMAAVTVFNIVNKYGDYIRTSWRNILDCILRLHKLGLLPAR
VVSDAEDDVEGIGDSMHGRPITGGPTLIAIPQGGAKKRSQGLMGRFSQLLSLETDEPRSQ
PTEQQLAAHQRTLRAIEACRIDSIITESKFLQAESLLQLVRALLWAAGRPQKAGGSPEDE
DTAVFCLDLLIAVALNNRDRIMLLWQVVYEHIANIVQTTLMPCLLVEKAVFGLLRICQRL
LPYKEDLAEELLRSLQLILKLDARVADAFCERITQEVMQLVKTNAKHIKSPMGWRTVSSL
LSITARHYEASEVGFEALSFIMAEGAHLTPANYVLCLDAARAFAEVSVGGNERSIRALDL
MTESTKCLIQWSGAGD-------EETVSNSQELGEMWMRLAHGLRKVCREPREEVRNHAI
LSLQRSLSAAENMHLPPSFWLQSFDQVIFVMLDDLLDIALEHSQKEYRNMENTLHFAMKL
VSKTFLQFLDQLILLPGFRALWLSVLSRMNRYRKAKLRGKDSEKIQELIPELLKNMLLIM
KNRGVLVQRSTIGCDSLWELTWHHVQDISPSLQAELLP--
>scaffold-PIVW-2025391-Ceratopteris_thalictroides
ACMINGEIATVLAVARRNAR--RYLDD---TLERPLKSLRGRVFTWRQPWNEIDPSLYLQ
PFLDLISSTETGAPITSVALSAIYNILSFEIFDLHTVRVAEALHGIVEAVTNCGFKSLDP
ASEEVVLMKVLQVLLAVMKHTTSQLLSDGDICLMFDTCFRVVQKAVTKGEILQRTARQSV
HEIVRVVFACLPKFVSEHDLPNEHSDVD-EIHKGNSA-GN-AKEG----QLRQDSEPSQA
EPYGIVGVVEIFRSLCSLLD----FSMGRDLRAIDEDMPLFALGLINSAVVLGGKFLGRH
SELLTIIQDDLFRAMMHVALSKNSLILSIICSIVLNLYHHHRRHLKLQLESFFSYVTIRL
AQGKHGGTYQQQEAAMESLVSFCRQPTFMSELYVNFDCNILCSNLFEELGSLLSKSAFPV
NCPLSTLHVLSLEGLIAVVRCIADRSSSATPEPYV-DVPVHGYVPFWTLKCSSYEDPEYW
VDFVRKQKIIKQKLMIGVDHFNRDIKKGFEYLQEMQLLHDTLDASSVACFFRFAPGLDKT
IVGDFLGDPDEFALQVLEEFTKTFDFHDMSLDMALRIFLETFRLPGEAQKIHRILEAFAA
WYHEQSPQVLADKDAAFVLAYSVILLNTDQHNSQVKKKMSEEDFIRNNRKINAGQDLPRD
YLSNLYRSILKHEIKMSYESGAGVTEMTSSRWISLIYKSRNASPYILCDAQPWLDYEMFA
TISGPAVAAVSVVFDHAEDEEVVKLCEDGFLAIAKVGSAYHMVEVLDKLMVSLCTFTTLL
NPVGSTEELLMSFNEDVKACTATVTVFKIANLYGDHLRTSWGNVVDCIVQLQKLGLLAAC
VSNVAAEVLDMRNESGRG---LGGTSI----SSGSKKKTTGLIGKFSQFLSLDSDETEIQ
PTEDQLAAHQRTLTAIEACHIESIITESTFLQVESLVQLAKALVSVANRSQKVGSSAEDE
TTAVFCLDLLIAVVLHNRDRILLLWHDIYEHIANIVQTAMVQSLLVERAVFGLLRICQRL
LPYKEELGEELLRSLQVILKLDARIAYTLCERITQEVMQLVKANARHIKSPTSWKTVSSL
LALTARHPEASDPGFEALSFIMLDGAHLTQANYVLFLDAARAFAETSTGDIERSIRALDL
MAGSTKCLITWSNQSS-EGDLDPVHVQKISQELTDMWIKVVQALRKFASDPRDPVRNFAV
LSLQRCISAAEGMHLPAMIMGQAFDQVLFVMLDELLEIAATRSAKEYQNMETTMLLAVKT
VSKVFLQFMEQLLMLPNFPAIWSAVLNHMGKYMKTRLQERGHDKLQESIPELLKNMLLVM
RARGVLVEGNTRDGYTLWELTWHYVQAIAPSLEEEF----
>scaffold-RFMZ-2052207-Osmundastrum_cinnamomeum-B
ACMVNAEVGAVLAVMRRNARWARYMDQLEHSLVHSLKALRRSIFSWQQPWNKINPTLYLT
PLLDVIRSDETGAPITGVALSAVYKILVLEVFDPKTAHVDEAMHEIVEAVTSCRFEVTDP
ASEEVVLMKILQVLMAGMKHRASKVLSDRDVCLVVNTCFRVVHQAVTKGELLQRTARHSM
HEIVRAIFAHLSVLDPKSGSGEGIDNVDSAAIVAEDSSSCEPAEATGQVAGDRENKVIVI
EPYGIVGIVEIFRYLCSLLNIVDSGMVGQNLLAIDEDVPLFALGLINTAVELGGQSFGCH
PELLALVRDDLFRFLMQLGLSMNPLILSMVCSIVLNLYHHLRSHLKLQLEAFFSCVIIRL
AQGKFGATYQQQEVAMEALVDFCRQSTFMPEMYANFDCDITCSNIFEELGNLLSKSAFPV
NCPLSAMHILALEGLIAVIHSMADRVN-SMLVGPPNHGEMQDYVPFWTIRCENYKDPKSW
VEFVQRQKYIKRRLMIGADHFNRDPKKGLEFLQGIRLLPEKLDPQSVACFFRYTTGLDKS
LLGDFLGDPDEFCLQVLAEFARTFDFQGMSLDAALRTFLETFRLPGEAQKIQRVLEAFAG
RYYEQSSQVLADKDAAFVLAYSLIILNTDQHNSQVKKKMSEEDFIKNNRSINGGQDLPRE
FLSELYHSIIRNEIKMSYDNGAGVAEMTPSRWVGLIHKSQKTSPYITCDSRPFLDHDMFA
IISGPTIAAISVVFDHAEDEEVLRTCVEGFLAVAKISSSHHLEDVLDDLVVSLCKFTTLL
NPTASVEEPVIAFGDDTKARMAAVTVFNIANKFGDYVRTSWRNILDCILRLHKLGLLPAR
VASDAADDPDASGDAVHGRPVAGGPSMVPVPPTGTKKRSSGLMGRFSQLLSLETDEPRSQ
PTEQQLAAHQRTLRTIEACRIDNIFTESKFLQAESLLQLARALVWAAGRPQKGGGSPEDE
DTAVFCLELLIAIALNNRDRIMLLWQGVYEHIAGIVQTTVMPCLLVEKAVFGLLRICQRL
LPYKEDLAEELLRSLQLILKLDARVADAFCERITLEVMQLVKANARHIKSPMGWRTVSSL
LSITARHLEASEAGFEALSFIMAEGAHLTQANYVLCLDAARAFAEVSVGGVERSLRALDL
MAESSKCLVRWSSSTEQRNISTREESVKSSQELGEMWLRLAQGLRKVCGEPREEVRNYAI
LSLQRSLSAAENMHLPPSVWGQCFDQVVFVMLDDLLEIALGHSPKEYRNMENTLHHAMKL
VSKTFLQFLDQLSLLPGFRALWLAVLSRMERYMKAKLRGKGSDKLQELIPELLKNMLLIM
KARGVLVQRSTLGGDSLWELTWHHVQGISPSLQAELFPE-
>scaffold-UFJN-2006785-Diplazium_wichurae
ACMINGEIGIVLSVMRRNAH--RYLDD---SLMSSLKSLRKNLFTWRQPWNEINPTLYLQ
PFLDLICSLETSAPITSVALSAVYNILSFEVFDLETAHVAEAMHGLVEAVTSCRFEVVDS
SSEEVVLMKILQVLLAVIKHATSNLLSDKDLCLVVDSCFRVVHQAVTKGEILQRTARHSM
HEIVRVLFARLPLLMPECGIPNGNSNVDASVRKGHHT-GC-ASNGTTSEDREQESEPSSI
EPYSIVGIVEIFRYLCSLVD----SVTSQDLRAIDEDVPLFALGLINSAVALGGQSFGFH
TELLAIVQDDLFRSVMHLALSKNPLILSIICSVVLNLYHHHRRHLKLQLESFFSRVIIRL
SQGKYGATYQQQEVAMEFLVDFCRQPTFMPELYVNFDCDILCSNLFEDLGSLLSKSAFPV
NFPLSTLHVLSLEGLIAVMHSMADRSNSAMPEPFADD-PACAYVPFWTLKCSNYEDSKCW
VEFVQRQKSIKHKLMIGVEHFNKDIKKGFEFLQGIHLLPEKLDPSSVAYFFRSTTGLDKS
ILGDFLGDPDEFALQVLEEFVRTFDFQGMSLDGAMRVFLETFRLPGEAQKIHRVLEAFAS
RYHEQSPQVLADKDAAFLLAYSLILLNTDQHNSQVKKKMSEEDFIRNNRSINGGQDLPRD
YLSNLYHSIIRNEIKMSYESGTGMAEMASSRWVSLIYKSKKASPYIICDSRPFLDHEMFA
IISGPTVAAICVVFDHAEDEEVLRVCEDGFLTVAKVLSSYHSVEVLDDLVVSLCNFTTLL
NPVGTVEELLISFSDDIKACTAATIVFKIANSYGDHLRTSWCNIVDCIVQLHKLGLLPPR
VSNVAADEMDMRGEAVTGRSVL---AV----STGNKKRASGLIGRFSQLLYLESEELDIQ
PTEEQLAAHQRITSAIEACRIDSIISESKFLQAESLLQLAKALILVAGRSQKVGSFFEDE
ATGVFCLDLLIAVVLHNRDRILLLWHGVYEHMSNIVQTAALPCLLVEKAVFGLLRICQRL
LPYKEELGEELLRSLQVILKLDARVADTMCERITQEVMQLVKANARHIKSAMSWRTISSL
LSITARHLEASEVGFEALSFIMLEGAHLTHVNYVLFLDAARAFAAASTGGVDRSLRALDL
MSGSTKCLIKWSDCSV-----EAKEV----EELGEMWLRLVQGLRKLVADPREQVRNFSI
FSLQGSLSAAESMHLPALLLGQVFDQVLLVMLNDLLEIAVRQSPKEFRNMETTLYLAMKL
VSKVFLQFLEQLSSLPSFTSMWSAVLNHMGRYMKTRLRDKGSEKLQECIPELLKNMLLVM
KARGVLVEGSTLDGYTLWELTWHYVRGIAPSLEQELFSQE
>scaffold-UFJN-2011787-Diplazium_wichurae
ACMVNAEIGAVLAVMRRNARWARYMDQLEHSLVYSLKTLRRSIFSWQQPWIKINPSLYLT
PFLDVVRSDETGAPITGVALSAVYKILALEVFDSQTAHVDEAMHEIVDAVTSCRFEVTDM
ASEEVVLMKILQVLMVVMKHPASNFLSDRDVCLVVNTCFRVVHQAVTKGELLQRTARHSM
HEIVRSIFAHLPDLDPKTGSTIGNESGDMSNGAIDSANGFE---ASGDSMVDHDNKVLII
EPYGIVGIVEIFRYLCSLLNIVDSGMVGQNLLAIDEDVPLFALGLINSAVELGGSSFGCH
PELIALVQDDLFRFLMQLGLSMNPLILSMVCSIVLNLYHHLRSHLKLQLEAFFSCVIIRL
SQGKYGATYQQQEVAMEALVDFCRQSSFMPEMYANFDCDITCGNIFEDLGNLLSKSAFPV
NCPLSAMHILALEGLIAVIHSMAERAGSSGVVEPANPSEVPEYVPFWTLRCENYKDPKCW
VKFVQRQKYIKRRLMIGADHFNRDPKKGLEFLQGIRLLPEKLDPQSVACFFRYTTGLDKS
LLGDFLGDPDEFCLQVLAEFARTFDFQGMNLDAAMRTFLETFRLPGEAQKIHRVLEAFAG
RYYEQSSQILADKDAAFLLAYSLIMLNTDQHNSQVKKKMTEEDFIKNNRSINGGQDLPRD
FLSELYHSIVRNEIKITYDNTTGVPEMTPSRWVGLIHRSQKSSPYIKCDSRPFLDRDMFA
IISGPTIAAISVVFDHAEDEDVLRMCVEGFLAVAKISSSHHLEDVLDDLVVSLCKFTTLL
NPTSSVEEPVIAFGDDTKARMAAVTVFNIANKYGDYIRTSWRNILDCILRLHKLGLLPAR
VASDVGDDIDVTGDTMHGRPIPGGPTLIAVPQAGAKKRSQGLMGRFSQLLSLETDEPRSQ
PTEQQLAAHQRTLRAIEACRIDSIITESKFLQAESLLQLVRALMWAAGRPQKAGGSPDDE
DTAVFCLDLLIAVALNNRDRIMLLWQGVYEHIANIVQTTLMPCLLVEKAVFGLLRICQRL
LPYKEDLAEELLRSLQLILKLDARVADTFCERITQEVMQLVKTNAKHIRSPMGWRTVSSL
LSITARHLEASEAGFEALSFIMAEGAHLTQANYVLCLDAARAFAEVSVGGNDRSLRALDL
MAESTKCLIRWSTVGE-------E-VVKSSQELGEMWLRLAQGLRKVCGEPREEVRNYAI
LSLQRSLSAAESMHLPPSIWGQCFDQVIFVMLDDLLEIALGHSPKEYRNMESTLHHAMKL
VSKTFLQFLDQLSLLPGFRALWLAVLSRMNRYRKAKLRGKDSEKIQELIPELLKNMLLIM
KARGVLVQRSTLGCDSLWELTWHHVQDISPSLQAELLPQL
>scaffold-VIBO-2079464-Osmunda_javanica
ACMVNAEVGAVLAVMRRNARWARYMDQLEHSLVHSLKALRRSIFSWQQPWNKINPTLYLT
PLLDVIRSDETGAPITGVALSAVYKILVLEVFDPKTAHVDEAMHEIVEAVTSCRFEVTDP
ASEEVVLMKILQVLMAAMKHRASKVLSDRDVCLVVNTCFRVVHQAVTKGELLQRTARHSM
HEIVRAIFAHLPVLDPKSGSGEGIDNVDSAAIVAEDCSSFEPAEASGQVAGDRENKVIVI
EPYGIVGIVEIFRYLCSLLNIVDSGMVGQNLLAIDEDVPLFALGLINTAVELGGQSFGCH
PELLALVRDDLFRFLMQLGLSMNPLILSMVCSIVLNLYHHLRSHLKLQLEAFFSCVIIRL
AQGKFGATYQQQEVAMEALVDFCRQSTFMPEMYANFDCDITCSNIFEELGNLLSKSAFPV
NCPLSAMHILALEGLIAVIHSMADRVN-SMFVGPLNHGETQDYVPFWTIRCENYKDPKCW
VEFVQRQKYIKRRLMIGADHFNRDPKKGLEFLQGIRLLPEKLDPQSVACFFRYTTGLDKS
LLGDFLGDPDDFALQVLAEFARTFDFQGMSLDAALRTFLETFRLPGEAQKIQRVLEAFAG
RFYEQSSQVLADKDAAFVLAYSLIILNTDQHNSQVKKKMSEEDFIKNNRNINGGQDLPRE
FLSELYHSIIRNEIKMSYDNGAGIAEMTPSRWVGLIHKSQKTSPYITCDSRPFLDHDMFA
IISGPTIAAISVVFDHAEDEDVLRMCVEGFLAVAKISSSHHLEDVLDDLVVSLCKFTTLL
NPTASVEEPVIAFGDDTKARMAAVTVFNIANKFGDYVRTSWRNILDCILRLHKLGLLPAR
VASDAADDPDASGDAVHGRPVAGGPSVVPVPPTGTKKRSSGLMGRFSQLLSLETDEPRSQ
PTEQQLAAHQRTLRTIEACRIDNIFTESKFLQAESLLQLARALVWAAGRPQKGGGSPEDE
DTAVFCLELLIAIALNNRDRIMLLWQGVYEHIAGIVQTTVMPCLLVEKAVFGLLRICQRL
LPYKEDLAEELLRSLQLILKLDARVADAFCERITVEVMQLVKANARHIKSPMGWRTVSSL
LSITARHLEASETGFEAVSFIMAEGAHLTQANYVLCLDAARAFAEVSVGGVERSLRALDL
MAESSKCLVRWSSSSEQRKIGIKEESMKSSQELGEMWLRLAQGLRKVCGEPREEVRNYAV
LSLQRSLSAAESMHLPPSVWGQCFDQVVFVMLDDLLEIALGHSPKEYRNMENTLHHAMKL
VSKTFLQFLDQLSLLPGFRALWLAVLSRMERYMKAKLRGKGSDKLQELIPELLKNMLLIM
KARGVLVQRSTLGGDSLWELTWHHVQGISPSLQAELFPEL
>scaffold-VITX-2004697-Blechnum_spicant
ACMINGEIGIVLAVMRRNAR--RYLDD---SLVSSLKSLRKNLFTWRQPWNEINPTLYLQ
PFLDVICSLETSAPITSVALSAVYNILSFEVFDLETAHVAEAMHDLVQAVTSCRFEVIDS
SSEEVVLMKILQVLLAVIKHATSKLLSDKDLCLVVDSCFRVVHQAVTKGEILQRTARHSM
HEIVRVLFARLPLL--KCGIPNGNAHVDTSVPKGHHT-GC-TSNGTTSEDHEQESEPSSI
EPYGIVGIVEIFCYLCSLLD----SGMRQDLRAIDEDVPLFALGLINSAVALGGQSFGLH
TELLAIVQDDLFRSVMHLALSKNPLILSIICSVVLNLYHHHRRHLKLQLESFFSCVIIRL
SQGKYGATYQQQEVAMEFLVDFCRQPTFMPELYVNFDCDILCSNLFEDLGSLLSKSAFPV
NFPLSTLHVLSLEGLIAIMHSMADRSNAAMPEPFVND-AVCEYVPFWTLKCNNYEDSKCW
VEFVQRQKSIKHKLMIGVEHFNKNLKKGFEYLQGIHLLPEKLNPSSVAHFFRSTTGLDKS
ILGDFLGDPDEFALQVLEEFVRTFDFRGMSLDAAMRVFLETFRLPGEAQKIHRIMEAFAA
RYHEQSPQVLADKDAAFVLAYSLILLNTDQHNSQVKKKMSEEDFIRNNRSINGGQDLPRD
YLSDLYHSIVRNEIKMSYESGAGMAEMASSRWVSLIYKSKKASPYIICDARPFLDHEMFA
IISGPTVAAICVVFDHAEDEEVLRVCEDGFLTVAKVLSSYHSVEVLDDLVISLCNFTTLL
NPVGTMEELLISFTDDIKACTAATIVFKIANSYGDHLRTSWCNIVDCIVQLHKLGLLPPR
VSNVAADEMDVRVGAVAGRSVL---AV----SAGNKKRVSGLIGRFSQLLYLESEELNIQ
PTEEQLAAHQRITSAIEACRIDSIISESKFLQAESLLQLAKALILVAGRSQKVGSSFEDE
ATAVFCLDLLIAVVLHNRDRILLLWHGVYEHMSHIVQTAAVPCLLVEKAVFGLLRICQRL
LPYKEELGEELLRSLQVILKLDARVADTMCERITQEVMQLVKANARHIKSAMSWRTVSSL
LSITARHLEASEVGFEALSFIMLEGAHLTQENYVLFLDAARAFAAASTGGVDRSLRALDL
MSGSTKCLIKWGDNSMESSVLEAKEV----EELGEMWLRLVQGLRKLVVDPREQVRNFAI
FSLQGTLAAAESMRLPALLLGQVFDQVLLVMLNDLLEIAVRQSPKEFRNMETTLYLAMKL
VSKVFLQFLEQLSSLPSFPSMWSAVLNHMGRYMKTRIRDQGGDKLQECIPELLKNMLLVM
KARGVLVEGSTLDGYTLWELTWHYVRGIAPSLEQELFSQE
>scaffold-VITX-2100425-Blechnum_spicant
ACMVNAEIGAVLAVMRRNARWARYMDQLEHSLVYSLKTLRRSIFSWQQPWVKINPSLYLT
PFLDVVRSDETGAPITGVALSAVYKILALEVFDSQTAHVDEAMHEIVDAVTSCRFEVTDM
ASEEVVLMKILQVLMVVMKHPASNLLSDRDVCLVVNTCFRVVHQAVTKGELLQRTARHSM
HEIVRSIFAHLPNLDPKTGSTIGNESGDMVNGAIDSGNGFE---ASGDAMVDHDNKVLII
EPYGIVGIVEIFRYLCSLLNIVDSGMVGQNLLAIDEDVPLFALGLINSAVELGGSSFGCH
PELIALVQDDLFRFLMQLGLSMNPLILSMVCSIVLNLYHHLRSHLKLQLEAFFSCVIIRL
SQGKYGATYQQQEVAMEALVDFCRQSSFMPEMYANFDCDITCGNIFEDLGNLLSKSAFPV
NCPLSAMHILALEGLIAVIHSMAERAGSSGVVEPANPSEVPEYVPFWTLRCENYKDPKCW
VKFVQRQKYIKRRLMIGADHFNRDPKKGLEFLQGIRLLPEKLDPQSVACFFRYTTGLDKS
LLGDFLGDPDEFCLQVLAEFARTFDFQGMNLDAAMRTFLETFRLPGEAQKIHRVLEAFAG
RYYEQSSQILADKDAAFLLAYSLIMLNTDQHNSQVKKKMTEEDFIKNNRSINGGQDLPRD
FLSELYHSIVRNEIKITYDNTTGVAEMTPSRWVGLIHRSQKSSPYIKCDSRPFLDRDMFA
IISGPTIAAISVVFDHAEDEDVLRMCVEGFLAVAKISSSHHLEDVLDDLVVSLCKFTTLL
NPTSSVEEPVIAFGDDTKARMAAVTVFNIANKYGDYIRTSWRNILDCILRLHKLGLLPAR
VASDVGDDMDVAGDTMHGRPIQGGPTLIAVPQAGAKKRSQGLMGRFSQLLSLETDEPRSQ
PTEQQLAAHQRTLRAIEACRIDSIITESKFLQAESLLQLVRALMWAAGRPQKAGGSPDDE
DTAVFCLDLLIAVALNNRDRIMLLWQGVYEHIANIVQTTLMPCLLVEKAVFGLLRICQRL
LPYKEDLAEELLRSLQLILKLDARVADTFCERITQEVMQLVKTNAKHIRSPMGWRTVSSL
LSITARHLEASEAGFEALSFIMAEGAHLTQANYVLCLDAARAFAEVSVGGNDRSLRALDL
MAESTKCLIRWSTAGE-------E-VVKRSQELGEMWLRLAQGLRKVCGEPREEVRNYAI
LSLQRSLSAAESMHLPPSIWGQCFDQVIFVMLDDLLEIALGHSPKEYRNMENTLHHAMKL
VSKTFLQFLDQLSLLPGFRALWLAVLSRMNRYRKAKLRGKDSEKIQELIPELLKNMLLIM
KARGVLVQRSTLGCDSLWELTWHHVQDISPSLQAELLPQL
>scaffold-VVRN-2007818-Lonchitis_hirsuta
------------------------------------------------------------
-------------------------------------------HDLVEAVTSCRFEVVDP
PSEEVILMKILQVLVAVIKHGTSKLLSDSDLCLVVKSCFRVVHQAVTKGEILQRTARHSM
HEIVRAIFSQLPQLG-KDEAPISNSNVDAASPKGYHA-GCDASNGASSGENGQENDSASI
EPYGIVGVLDIFRSLCSLLN----SGLGQDLRAMDEDVPLFALGLINSAVELGGQDFGFH
SELLAIIQDVLFQSLMHLALSKNPLILSMVCSVVLNLYHHHRSHLKLQLESFFTCVIIRL
AQGKYGATYQQQEVAMESLVNFCRQPSFMYEMYVNFDCNVLCSNLFEDLGNLLSKSAFPV
NCALSSFHVLSLEGLIAMISRMADRLNSRLPEPCVDDNQLPEFVPFWTSKCDNYEDPKCW
LEFVLRQKFIKNKLKIGADHFNRDVKKGLEFLQGIHLLPEKLDPVSVACFFRFTTGLDKR
LLGDFLGDFDEFSLQVLEEFTRTFDFQGLSLDTAMRIFLETFRLPGEAQKIHRVLEAFAA
RYHEQSPQVLADKDAAFLLAYSLILLNTDQHNSQVKKKMSEEDFIRNNRSINGGQDLPRD
YLSHLYQSIVRSEIKMSYDNGVGVAEMTPSRWVGLIYKSKRMSPYIMCGSQPFLDHDMFA
VISGPAVAAISVVFDHTEDEEELKVCEEGFLAVAKVSSSYHMVEVLDDLLISLCNFTTLL
NPVGTMDELLISFSEDTKACMAASTVFKIANSYGDHIRNSWRNIVDCIVQLHKLGLLPAC
VSNVAADDLDTHAEASMGRSVLGGTAVP---STWNKKRTSGLMGRFSQLLYLEPEEPSFE
LNEEQLAARQCSLNTIESCSIDSIISESKFLQAESLLQLANALIWVAGRSQKVGSFIEDE
MTAVFCLDLLIAVVLHNRDRILLLWHGVYEHISSIVQTTAFPCLLVEKAVFGLVRISQRL
LPYKEELAEELLRSLQVILKLDAHVADTLCERITHEIAQLVKANSMHIKSAMSWRTVTCL
LSITARHLEASEAGFEALSFIMLEGAHLTRENYALFVDAAGSFAEASTGGVDRSIRALDL
MSESTKCLIRWSK--------EGKEVVNNSEELGEMWIRVVQGLRKLVGESREQV-NHAI
LCLQRSLSAAESLHLSASLLAQVFDQVVLVMLDDLLEIAVNHSPKDYRNMESTLYLALKL
VSKVFLQCLEQFSVLPGFPSMWSAVLNHMGRLMRTKLREKGSDKLQECIPELLKNMLLVM
KAHGVLVEGSTLDGYTLWELTLHYVRGIAPSLEQDLFPQE
>scaffold-VVRN-2012879-Lonchitis_hirsuta
ACMVNAEIGAVLAVMRRNARWARYMDQLEHSLVYSLKTLRRSIFSWQQPWIKINPSLYLT
PFLDVVRSDETGAPITGVALSAVYKILALEVFDSQTAHVDEAMHEIVDAVTSCRFEVTDL
ASEEVVLMKILQVLMAVMKHPASNLLSDRDVCLVVNTCFRVVHQAVTKGELLQRTARHSM
HEIVRSIFAHLPDLDPKSGSSLNNESGEIANGAVDNVNGHEAGHASGEGMGDHDNKVLII
EPYGIVGIVEIFRYLCSLLNIVDSGMVGQNLLAIDEDVPLFALGLINSAVELGGSSFGCH
PDLIALVQDDLFRFLMQLGLSMNPLILSMVCSIVLNLYHHLRSHLKLQLEAFFSCVIIRL
SQGKYGATYQQQEVAMEALVDFCRQSSFMPEMYANFDCDITCGNIFEDLGNLLSKSAFPV
NCPLSAMHILALEGLIAVIHSMAERAGSSGVVEPANPSEVQEYVPFWTLRCENYKDPKCW
VKYVQRQKYIKRRLMIGADHFNRDPKKGLEFLQGIRLLPEKLDPQSVACFFRYTTGLDKS
LLGDFLGDPDEFCLQVLAEFAKTFDFQGMNLDAAMRTFLETFRLPGEAQKIHRVLEAFAG
RYYEQSSQILADKDAAFLLAYSLIMLNTDQHNSQVKKKMTEEDFIKNNRSINGGQDLPRE
FLSELYHSIVRNEIKITYENTTGVTEMTPSRWVGLIHRSPKSSPFINCDSRPFLDRDMFA
IISGPTIAAISVVFDHAEDEDVLRMCVEGFLAVAKISSSHHLEDVLDDLVVSLCKFTTLL
NPTSSVEEPAIAFGDDTKARMAAVTVFNIANKYGDYIRTSWRNILDCILRLHKLGLLPSR
VISDAGDDIDVAGETMHGRAVAGGPTLIAVPPAGAKKRSQGLMGRFSQLLSLETDEPRSQ
PTEQQLAAHQRTLRAIEACRIDSIITESKFLQAESLLQLVRALMWAAGRPQKAGGSPEDE
DTAIFCLDLLIAIALNNRDRIMLLWQGVYEHIANIVQTTLIPCLLVDRAVFGLLRICQRL
LPYKEDLAEELLRSLQLILKLDARVADAFCERITQEVMQLVKTNAKHIRSPMGWRTVSSL
LSITARHLEASEAGFEVLSFIMAEGAHLTQANYVLCLDAARAFAEVAVGGNDRSLRALDL
MAESTKCLIRWSSPGE-------E-VVKSSQELGEMWLRLAQGLRKVCGEPREEVRNYAI
LSLQRSLSAAESMHLPPSIWGQCFDQVIFVMLDDLLEIALGHSPKEYRNMENTLHHAMKL
VSKTFLQFLDQLSLLPGFRALWLAVLSRMNRYRKAKLRGKDSEKIQELIPELLKNMLMIM
KARGVLVQRSTLGCDSLWELTWHHVQDISPSLQAELLPQL
>scaffold-WGTU-2077269-Leucostegia_immersa
ACMVNAEIGAVLAVMRRNARWARYMDQLEHSLVYSLKTLRRSIFSWQQPWIKINPSLYLT
PFLDVVRSDETGAPITGVALSAVYKILALEVFDSQTAHVDEAMHEIVDAVTSCRFEVTDM
ASEEVVLMKILQVLMVVMKHPASNLLSDRDVCLVVNTCFRVVHQAVTKGELLQRTARHSM
HEIVRSIFAHLPDLDPKIGSTIGNESGDMANGTIDSVNGFE---ASGDAMVDQDNKVLII
EPYGIVGIVEIFRYLCSLLNIVDSGMVGQNLLAIDEDVPLFALGLINSAVELGGSSFGCH
PELIALVQDDLFRFLMQLGLSMNPLILSMVCSIVLNLYHHLRSHLKLQLEAFFSCVIIRL
SQGKYGATYQQQEVAMEALVDFCRQSTFMPEMYANFDCDITCGNIFEDLGNLLSKSAFPV
NCPLSAMHILALEGLIAVIHSMAERAGSSGVVEPANPSEAPEYVPFWTLRCENYKDPKCW
VKFVQRQKYIKRRLMIGADHFNRDPKKGLEFLQGIRLLPEKLDPQSVACFFRYTTGLDKS
LLGDFLGDPDEFCLQVLAEFARTFDFQGMNLDAAMRTFLETFRLPGEAQKIHRVLEAFAG
RYYEQSSQILADKDAAFLLAYSLIMLNTDQHNSQVKKKMTEEDFIKNNRSINGGQDLPRE
FLSELYHSIARNEIKITYDSTTGVTEMTPSRWVGLIHRSQKSSPYIRCDSRPFLDRDMFA
IISGPTIAAISVVFDHAEDEDVLRMCVEGFLAVAKISSSHHLEDVLDDLVVSLCKFTTLL
NPTSSVEEPVIAFGDDTKARMAAVTVFNIANKYGDYIRTSWRNILDCILRLHKLGLLPAR
VTSDIGDDMDVAGDTMHGRPIPGGPTLIAVPQAGARKRSQGLMGRFSQLLSLETDEPRSQ
PTEQQLAAHQRTLRAIEACRIDSIITESKFLQAESLLQLVRALMWAAGRPQKAGGSPDDE
DTAVFCLDLLIAVALNNRDRIMLLWQGVYEHIANIVQTTLMPSLLVEKAVFGLLRICQRL
LPYKEDLAEELLRSLQLILKLDARVADAFCERITQEVMQLVKTNAKHIRSPMGWRTVSSL
LSITARHLEASEAGFEALSFIMAEGAHLTQANYVLCLDAARAFAEVSVGGNDRSLRALDL
MAESTKCLIRWSTAGE-------E-VVKSSQELGEMWLRLAQGLRKVCGEPREEVRNYAI
LSLQRSLSAAESMHLPPSIWGQCFDQVIFVMLDDLLEIALGHSPKEYRNMENTLHHAMKL
VSKTFLQFLDQLSLLPGFRALWLAVLSRMNRYRKAKLRGKDSERIQELIPELLKNMLLIM
KARGVLVQRSTLGCDSLWELTWHHVQDISPSLQAEILPQL
>scaffold-XDDT-2009432-Argyrochosma_nivea
------------------------------------------------------------
------------------------------------------------------------
------------------------------------------------------------
-----------------------------------------------------------I
EPYGIVGIVEIFRYLCSLLNIVDSGMVGQNLLAIDEDVPLFALGLINSAVELGGSSFGCH
PELIALVQDDLFRFLMQLGLSMNPLILSMVCSIVLNLYHHLRSHLKLQLEAFFSCVIIRL
SQGKYGATYQQQEVAMEALVDFCRQSTFMPEMYANFDCDITCGNIFEDLGNLLSKSAFPV
NCPLSAMHILALEGLIAVIHSKAERAGASGVLEPANQSEVQEYVPFWTLRCENYKDPKCW
VKFVQRQKYIKRRLMIGADHFNRDPKKGLEFLQGIRLLPEKLDPQSVACFFRYTTGLDKS
LLGDFLGDPDEFCLQVLAEFARTFDFYE----------LETFRLPGEAQKIHRVLEAFAG
RYYEQSSQILADKDAAFLLAYSLIMLNTDQHNSQVKKKMTEEDFIKNNRSINGGQDLPRE
FLSELYHSIVRSEIKITYDNTTGVTEMTPSRWVGLIHRSQKSSPYIKCDSRPFLDRDMFA
IISGPTIAAISVVFDHAEDEDVLRMCVEGFLAVAKISSSHHLEDVLDDLVVSLCKFTTLL
NPTSSVEEPVLAFGDDTKARMAAVTVFNIANKYGDFIRTSWRNILDCILRLHKLGLLPSR
VMSDAGDDMDVVGDSMHGRPVPGGPTLIAVPQAGAKKRSQGLMGRFSQLLSLETDEPRSQ
PTEQQLAAHQRTLRAIEACRIDSIITESKFLQAESLLQLVRALMWAAGRPQKAGGSPEDE
D------DLLIAVALNNRDRIMLLWQGVYEHIANIVQTTLMPCLLVEKAVFGLLRICQRL
LPYKEDLAEELLRSLQLILKLDARVADAFCERITQEVMQLVKTNAKHIKSPMGWRTVSSL
LSITARHLEASEAGFEALSFIMAEGAHLTQANYVLCLDAARAFAEVSVGGNDRSLRALDL
MAESTKCLIRWSTGGE-------E-VVKSSQELGEMWLRLAQGLRKVCGEPREEVRNYAI
LSLQRSLSAAESMHLPPSIWGQCFDQVIFVMLDDLLEIALGHSPKEYRNMENTLHHAMKL
VSKTFLQFLDQLSLLPGFRALWLAVLSRMNRYRKAKLRGKDSEKIQELIPELLKNMLLIM
KARGVLVQRSTLGCDSLWELTWHHVQDISPSLQVELLPQL
>scaffold-ZQYU-2005252-Phlebodium_pseudoaureum
ACMVNAEIGAVLAVMRRNARWARYMDQLEHSLVYSLKTLRRSIFSWQQPWVKINPSLYLT
PFLDVVRSDETGAPITGVALSAVYKILALEVFDSQTAHVDEAMHEIVDAVTSCRFEVTDM
ASEEVVLMKILQVLMVVMKHPASNLLSDRDVCLVVNTCFRVVHQAVTKGELLQRTARHSM
HEIVRSIFSHLPDLDPKTGSTSGMESGDIANGAMESVNSFE---T--NATADHDNNVLII
EPYGIVGIVEIFRYLCSLLNIVDSGMVGQNLLAIDEDVPLFALGLINSAVELGGSSFGCH
PELIALVQDDLFRFLMQLGLSMNPLILSMVCSIVLNLYHHLRSHLKLQLEAFFSCVVIRL
SQGKYGATYQQQEVAMEALVDFCRQSTFMPEMYANFDCDITCGNIFEDLGNLLSKSAFPV
NCPLSAMHILALEGLIAVIHSMAERAGSSGVVEPANPNELSEYVPFWTLRCENYKDPKCW
VKFVQRQKYIKRRLMIGADHFNRDPKKGLEFLQGIRLLPEKLDPQSVACFFRYTTGLDKS
LLGDFLGDPDEFCLQVLAEFARTFDFQGMNLDAAMRTFLETFRLPGEAQKIHRVLEAFAG
RYYEQSSQILADKDAAFLLAYSLIMLNTDQHNSQVKKKMTEEDFIKNNRNINGGQDLPRD
FLSELYHSIIRNEIKITYDNTTGVTEMTPSRWVSLIHRSQKSSPYIKCDSRPFLDRDMFA
IISGPTIAAISVVFDHAEDEDVLRMCVEGFLAVAKISSSHHLEDVLDDLVVSLCKFTTLL
NPTSSVEEPVIAFGDDTKARMAAVTVFNIANKYGDYIRTSWRNILDCILRLHKLGLLPAR
VASDVGDDMDTAGDTMHGRPIPGGPTLIAVPQAGARKRSQGLMGRFSQLLSLETDEPRSQ
PTEQQLAAHQRTLRAIEACRIDSIITESKFLQAESLLQLVRALMWAAGRPQKAGGSPDDE
DTAVFCLDLLIAVALNNRDRIMLLWQGVYEHIANIVQTTLMPCLLVEKAVFGLLRICQRL
LPYKEDLAEELLRSLQLILKLDARVADAFCERITQEVMQLVKTNAKHIKSPMGWRTVSSL
LSITARHLEASEAGFEALSFIMADGAHLTQANYVLCLDAARAFAEVSVGGNDRSLRALDL
MAESTKCLIRWSAAGE-------EVVVKSSQELGEMWLRLAQGLRKVCGEPREEVRNYAI
LSLQRSLSAAESMHLPPSIWGQCFDQVIFVMLDDLLEIALGHSPKEYRNMENTLHHAMKL
VSKTFLQFLDQLSLLPGFRALWLAILSRMNRYRKAKLRGKDSEKIQELIPELLKNMLLIM
KARGVLVQRSTLGCDSLWELTWHHVQDISPTLQAELLPQL
>Abies_alba_AALBA5B1100842P1
ACMVNTEIGAVLAVMRRNARWSHYMDQLEHSLIHSLKVLRRKIFGLQQEWHSIDPSVYLK
PFLDVIRSDETGAPITGVALSAVSKILTMEVFDLNTVHVEDAMHAIVDAVTSCRFEVTDP
ASEEVVLVKILHVLLACMKSQNSVVLSNQDVCTIVNTCFRVVHQAGTKGELLQRTARHTM
HELVRSIFARLPDLDSANGVIMSNSHVDDHGKEGDSHNGSADSDASLSSIGEKIDDVVLR
EPYGITGIVDIFHFLGSLLNIVEKMGLGSNHLALDEDFPLFALGLLNSAIELGGPAIGRH
PKLLALVQDELFENLTQLGLSSSPLILSTVCNIVLNLYHHLRCQVKLQLEAFFTCVILRL
AQGKYGASYQQQEVAMEALVDFCRQPTFISEMYANFDCDITCSNVFEDICNLLSKSAFPV
NSPLSAMHVLALEGLIAVIHSMADRVNAASLPDPAPLRDIEEYEPFWTVACENYEDPTHW
VPFIRRKKYIKRKLMIGADHFNRDTKKGLEFLQGIHLLPEKLDPHSVACFFRYTWGLEKL
LVGDFLGNHDEFCVQVLQEFTKMFDFVDMNIDTALRTFLETFRLPGESQKIQRVLEAFAE
RYYEQSPQILADKDAAFVLAYSLILLNTDQHNAQVKKKMTEEDFIRNNRRINGGKDLPRE
LLSELYHSILSNEIRTSYEQNLAIPEMTPSR-----------------------------
---------------------------------SNXXXXXRLEDVLDDLVASMCKFTTLL
NPSASVEEPVLAFGDDTKARMVTVAVFTITNRFGDYIRNGWRNILDCIIRLHKLGLLPAR
VASDAADDPELANDSIHGKVSSGGLPLSHMPSI--RRRTSGLMGRFSQLLSLDSDEPRTQ
PTEQQLAAQQRTVQTIQQCRIDSIFTESKFLQAESLLQLTRALIWVAGRLQK-SSSAEDE
DTAVFCLELLIAIALNNRDRIMILWQGIHDYIAGIVQTTIMPCALVEKAVFGLLRICQRL
LPYKENLAEELLRSLQLILKLDARVADVYCERITQEIMQLVKTNAGHIKSPIGWRTVVSL
LSITARHPDASEPGFEALSFIMADGAHLTRTNYVLCLDAARSFAESRIGTTDRSMRALDL
ITGSVKCLVQWSKTDSCSIAVSREDTSKSSQEVGDMWLRLVHCFRK--------------
------------------------------------------------------------
-----------LSSLSNFRKLWLGVLSVMEKYMKAKLRGKGSEKLQELIPELLKNMLLVL
KARGVLVQKSTLNSDSLWEMTWLHIQGISPCLKAECFPDQ
>Abies_alba_AALBA5B993185P1
ACMVNSEVGAVLAVMRRNARWARYMDQLEHSLVQSLKNLRRQIFSWQQPWHMIDPSIYLK
PFMDVIRSDETGAPITGVALSAVYKILTLEVFDLKTIHVDEAMHSIVDAVTSCRFEVTDP
ASEEVVLMKILEVLLACMKSKTSVVLNNQDVCTIVNTCFRVVHQAGTKSELLQQVARHTM
HELVRAIFAHLPELDHANGSIKSKVHVDGLPKERDGRNGSADSDSSVPGCSSKDNDVILI
EPYGVPCMVEIFHFLCSLLNIVETMGIRSNPLAFDEDVPFFALGLINSAIELGGEFIGQH
PKLLALIQDELFRNLMQFGLSSSPLILSMVCSIVLNLYHHLRSKLKLQLEAFFSCVIIRL
AQSKYGASYQQQEVAMEALVDFCRQPTFMPEMYANLDCDITCANIFEELGNLLSRSAFPV
NCPLSAMHILALDGLIAVINSMADRVTAASLPEPVPVGEIEEYAPFWTIKCESYEDANHW
VEFVRRKKYIKRRLMIGADHFNRDAKKGLEFLQGTHLLPEKLDHQSVACFFRYTAGLDKN
LVGDFLGNHDEFCVKVLHEFAKTFDFQDMNLDTALRLFLETFRLPGEAQKIQRVLEAFSE
RYYEQSSGILADKDAAFLLSYSLIMLNTDQHNVQVKKKMTEEDFIRNNRHINAGKDLPRD
YLSELYHAIVKNEIRTIYEQSVGFPEMNPSRWIDLIRKSEKTPPYIVCDSRPFLDHDMFA
IISGPTIAAISVVFDYAEDEDVFHTCVDGFLAVAKMSACHHLEDVLDDLVVSLCKFTTLL
NPAASVEEPLLAFGDDTKARMATVTVFTIANRFGDYIRTGWRNILDCILRLHKLGLLPAR
VASDAAEDPDLANDSMHGKPLSGAPSISHIPVVGTPRRSSGLMGRFSQLLSLDTDEPRSQ
PTEQQLAAHQRTVQTIQKCHIDSIFTESKFLQAESLLQLARALIWAAGRPQKGSSSPEDE
DTAVFCLELLIAITLNNRDRIMLLWQGVYEHIAGIVQSTVMPCALVEKAVFGLLRICQRL
LPYKENLADELLRSLQLILKLDARVADAYCEHITQEVMRLVKANAGHIKSPMGWRTVSSL
LSITARHPEASECGFEALSFIMSDGAHLTQANYVLCLDATRAFAESRVGLADRSLRALDL
MSESVKCLVRWSKSVSGWKTVSREDTSKSSQEIGEMWLRLAHGLRKVCLEQREEVRNYAL
LSLQRCLSAADAICLTPSVWLQCFDQVIFTMLDDLLEIAQGHSPKEYRNMEGTLHQAMKF
LSKIFLQFLDQLFTLPNFRKLWLGVLGRMEKYMKAKLRGKGSDKLQELIPELLKNMLLIL
KAQGVVMQRSTLGGDSLWELTWLHVKGISPSLQAELFPDL
>Picea_lambertina_PILA_00295
------------------------------------------------------------
------------------------------------------------------------
------------------------------------------------------------
------------------------------------------------------------
------------------------------------------------------------
------------------------------------------------------------
---------------MEALVDFCRQPTFIFEMYANFDCDVTCSNLFEDICNLLSKSAFPV
NSPLSAMHVLALEGLMAVIHSMADRVNAASLPEPAPVREIEEYEPFWTETCDNYEDPTHW
VPFVRRKKYIKRKLMIGADHFNRDTKKGLEFLQSIHLLPEKLDPQSVACFFRYTWGLEKL
LVGDFLGNHDEFCV----------------------------------------------
----QSPQILANKDAAFVLAYSLILLNTDQHNAQVKKKMTEEDFIRNNRRINGGNDLPRE
LLSELYHAILSNEIRTSYDQNLAIPEMTPSRWIDLIRKSQKTPPYILCDSRPFLDHDMFS
IISGPTIAAMSVVFDHAEDEDVFKECVDGFLAVAKVSACHRLEDVLDDLVASLCKFTTLL
NPSASIEEPVLAFGDDTKARMVTVAVFTIANRFGDYIRNGWRNILDCIIRLHKLGLLPAR
IASDAADDPELANDSIHGKVSSGGPSMSHIPSIGTRRRTSGLMGRFSQLLSLDSDEPRTQ
PTEQQLAAQQRTVQTIQQCRIDSIFTESKFLQAESLLQLTRALIWVASRLQK-GNSTEDE
DTAVFCLELLIAIALNNRDRIMILWQGIHDYIAGIVQSTGMPCALVEKAVFGLLRICQRL
LPYKENLAEELLRSLQLILKLDARVADVYCERITQEIMQLVKTNAGHIKSPIGWRTVVSL
LSITARHPDASEPGFEALSFIMADGAHLTRANYVLCLDAARSFAESRIGTTERSLRALDL
IAGSVKCLVQWSKTDSHSIVVSQEDTSKSSQEIGDMWLRLVHCFGKVCIDPREDIRNHAI
LSLQRCLSAAEVIYITPSTWSQCFDQVIFTMLDDLLEIAQGHSRKEYRNMEYTLQNAMKF
LSKLFLQLLDQLYSLSNFRKLWIGVLSIMEKYMKAKLRGKGSEKLQELIPELLKNMLLIL
KARGVLVQKSTVNGDSLWEMTWLQIQGISPCLKAECFPDQ
>Picea_lambertina_PILA_09540
ACMVNSEVGAVLAVMRRNARWARYMDQLEHSLVQSLKNLRRQIFSWQQPWHMIDPSIYLK
PFMDVIRSDETGAPITGVALSAVYKILTLEVFDLNTVHVDEAMHSIVDAVTSCRFEVTDP
ASEEVVLMKILQVLLACMKSKTSVVLNNQDVCTIVNTCFRVVHQAGTKSELLQRVARHTM
HELVRAIFAHLPELDHVNGSVKSKVHVDGLPKERDGRNGNADSDSSVPGSSTKENDVILI
EPYGVPCMVEIFHFLCSLLNIVETMGIRSNPLAFDEDVPFFALGLINSAIELGGQSIGQH
PKLLALIQDELFRNLMQFGLSSSPLILSMVCSIVLNLYHHLRTKLKLQLEAFFSCVIIRL
AQSKYGASYQQQEVAMEALVDFCRQPTFMPEMYANLDCDITCANIFEELGNLLSRSAFPV
NCPLSAMHILALDGLIAVIHSMADRVTAASLPEPVPVKEIEEYAPFWTIKCESYEDANHW
VEFVRRKKYIKRRLMIGADHFNRDAKKGLEFLQGTHLLPEKLDHQSVACFFRYTAGLDKN
LVGDFLGNHDEFCVKVLHEFAKTFDFQDMNLDTALRLFLETFRLPGEAQKIQRVLEAFSE
RYYEQSSGILADKDAAFLLSYSLIMLNTDQHNVQVKKKMTEEDFIRNNRHINAGKDLPRD
YLAELYHAIVKNEIRTIYEQSL-FPEMNPSRWIDLIRKSQKTPPYIVCDSRPFLDHDMFA
IISGPTIAAISVVFDHAEDEDVFHTCVDGFLAVAKMSACHHLEDVLDDLVVSLCKFTTLL
NPAASVEEPLLAFGDDTKARMATVTVFTIANRFGDYIRTGWRNILDCILRLHKLGLLPAR
VASDAAEDPDLANDSMHGKPLSGTPSISHIPVVGTPRRSSGLMGRFSQLLSLDTDEPRSQ
PTEQQLAAHQRTVQTIQKCHIDSIFTESKFLQAESLLQLARALIWAAGRPQKGSSSPEDE
DTAVLCHALL--------------------------------------------------
------------------------------------------------------------
------------------------------------------------------------
------------------------------------------------------------
------------------------------------------------------------
------------------------------------------------------------
----------------------------------------
>Picea_lambertina_PILA_33715
------------------------------------------------------------
------------------------------------------------------------
------------------------------------------------------------
------------------------------------------------------------
------------------------------------------------------------
------------------------------------------------------------
------------------------------------------------------------
------------------------------------------------------------
------------------------------------------------------------
------------------------------------------------------------
--------------------------------------MTEEDFIRNNRRINGGNDLPRE
LLSELYHAILSNEIRTSYDQNLAIPEMTPSRWIDLIRKSQKTPPYILCDSRPFLDHDMFS
IISGPTIAAMSVVFDHAEDEDVFKECVDGFLAVAKVSACHRLEDVLDDLVASLCKFTTLL
NPSASIEEPVLAFGDDTKARMVTVAVFTIANRFGDYIRNGWRNILDCIIRLHKLGLLPAR
IASDAADDPELANDSIHGKVSSGGPSMSHIPSIGTRRRTSGLMGRFSQLLSLDSDEPRTQ
PTEQQLAAQQRTVQTIQQCRIDSIFTESKFLQAESLLQLTRALIWVASRLQK-GNSTEDE
DTAVFCLELLIAIALNNRDRIMILWQGIHDYIAGIVQSTGMPCALVEKAVFGLLRICQRL
LPYKENLAEELLRSLQLILKLDARVADVYCERITQEIMQLVKTNAGHIKSPIGWRTVVSL
LSITARHPDASEPGFEALSFIMADGAHLTRANYVLCLDAARSFAESRIGTTERSLRALDL
IAGSVKCLVQWSKTDSHSIVVSQEDTSKSSQEIGDMWLRLVHCFGKVCIDPREDIRNHAI
LSLQRCLSAAEVIYITPSTWSQCFDQVIFTMLDDLLEIAQGHSRKEYRNMEYTLQNAMKF
LSKLFLQLLDQLYSLSNFRKLWIGVLSIMEKYMKAKLRGKGSEKLQELIPELLKNMLLIL
KARGVLVQKSTVNGDSLWEMTWLQIQGISPCLKAECFPDQ
>Picea_lambertina_PILA_33716
ACIVNTEVGAVLAVMRRNARWAHYMDQLEYSLIHSLKALRRKIFGLQQEWHSINPSVYLK
PFLDVICSDETGAPITGVALSAIYKILTMEVFDLNTVHVEDAMHSIVDAVTSCRFEVTDP
ASEEVVLVKILQVLLACMKSKNSIVLSNQDVCTIVNTCFRVVHQAGTKGELLQRTARHNM
HELVRSMFARLPDFDSANGVIMFNSH----------------------------------
------------------------------------------------------------
--------DELFSDLIQLGLSSSPLVFSTVCSIVLNLYHHLHSQLKLQLEAFFTCVILRL
AQGRYGASYQQQEVAMEALVDFCRQPTFIFEMYANFDCDVTCSNLFEDICNLLSKSAFPV
NSPLSAMHVLALEGLMAVIHSMADRVNAASLPEPAPVREIEEYEPFWTETCDNYEDPTHW
VPFVRRKKYIKRKLMIGADHFNRDTKKG--------------------------------
------------------------------------------------------------
------------------------------------------------------------
------------------------------------------------------------
------------------------------------------------------------
------------------------------------------------------------
------------------------------------------------------------
---------------------------------------------AA-------------
--------------------------GIYKNV----------------------------
------------------------------------------------------------
------------------------------------------------------------
------------------------------------------------------------
------------------------------------------------------------
------------------------------------------------------------
----------------------------------------
>Picea_taeda_PITA_13138
------------------------------------------------------------
------------------------------------------------------------
------------------------------------------------------------
------------------------------------------------------------
------------------------------------------------------------
------------------------------------------------------------
------------------------------------------------------------
------------------------------------------------------------
------------------------------------------------------------
------------------------------------------------------------
--------------------------------------MTEYDFIRNNRHINGGKDLPRE
LLFELYHSILSNEIRTSYDQNLAIPEMTPSWWIDFIWKSQKTPPYILCDSRPFLDHDMFS
IISGPTIVAMLVVFDHAEDEDVSQECVDGFLAVEKVSSCHHFEDVLDDLVASLCKFTALL
NPSASIEEPVLTFGDDTKARMVTVAVFTIANRFGDYIRNGWRSTLECIIILHKLGLLPAR
IASDAVDDPELVNDSIHGKVSG---GLSHIPSICTRRRTLGLMD----------------
----------------------SIFTKSKFLQAESLLQLTWALIWVVSRLEK---STEDE
DTVVFCLELLIAIALNNRDKIMILWQGIHDHIAGIVQSTGMPCALVEKVVFGLLCICQWL
LPYKENLSEELLRSLQLILKLDARLTDVYCEHITQEIMQLVKTNVGHIKSPIGWHTVVSL
LSIISCYPDAFEPGFEALSFIMADGAHLTRVGLVSRIFGVLAYAMCSVTPYPKSMSALSV
V------------------------------------------------LHSCTNRKIAV
ASLKT-------------------------------------------------------
-------------------------------------------RCQTT----CSNSWRHF
----------------VWVLKPSH----------------
>Picea_taeda_PITA_38465
------------------------------------------------------------
------------------------------------------------------------
------------------------------------------------------------
------------------------------------------------------------
------------------------------------------------------------
------------------------------------------------------------
------------------------------------------------------------
------------------------------------------------------------
------------------------------------------------------------
------------------------------------------------------------
--------------------------------------MTEYDFIRNNRHINGGKDLPRE
LLFELYHSILSNEIRTSYDQNLAIPEMTPSWWIDFIWKSQKTPPYILCDSRPFLDHDMFS
IISGPTIVAMLVVFDHAEDEDVSQECVDGFLAVEKVSSCHHFEDVLDDLVASLCKFTALL
NPSASIEEPVLTFGDDTKARMVTVAVFTIANRFGDYIRNGWRSTLECIIILHKLGLLPAR
IASDAVDDPELVNDSIHGKVSG---GLSHIPSICTRRRTLGLMD----------------
----------------------SIFTKSKFLQAESLLQLTWALIWVVSRLEK---STEDE
DTVVFCLELLIAIALNNRDKIMILWQGIHDHIAGIVQSTGMPCALVEKVVFGLLCICQWL
LPYKENLSEELLRSLQLILKLDARLTDVYCEHITQEIMQLVKTNVGHIKSPIGWHTVVSL
LSIISCYPDAFEPGFEALSFIMADGAHLTRVGLVSRIFGVLAYAMCSVTPYPKSMSALSV
V------------------------------------------------LHSCTNRKIAV
ASLKT-------------------------------------------------------
-------------------------------------------RCQTT----CSNSWRHF
----------------VWVLKPSH----------------
>Picea_taeda_PITA_43580
------------------------------------------------------------
------------------------------------------------------------
------------------------------------------------------------
------------------------------------------------------------
------------------------------------------------------------
------------------------------------------------------------
------------------------------------------------------------
------------------------------------------------------------
------------------------------------------------------------
------------------------------------------------------------
--------------------------------------MTEYDFIRNNRHINGGKDLPRE
LLFELYHSILSNEIRTSYDQNLAIPEMTPSWWIDFIWKSQKTPPYILCDSRPFLDHDMFS
IISGPTIVAMLVVFDHAEDEDVSQECVDGFLAVEKVSSCHHFEDVLDDLVASLCKFTALL
NPSASIEEPVLTFGDDTKARMVTVAVFTIANRFGDYIRNGWRSTLECIIILHKLGLLPAR
IASDAVDDPELVNDSIHGKVSG---GLSHIPSICTRRRTLGLMD----------------
----------------------SIFTKSKFLQAESLLQLTWALIWVVSRLEK---STEDE
DTVVFCLELLIAIALNNRDKIMILWQGIHDHIAGIVQSTGMPCALVEKVVFGLLCICQWL
LPYKENLSEELLRSLQLILKLDARLTDVYCEHITQEIMQLVKTNVGHIKSPIGWHTVVSL
LSIISCYPDAFEPGFEALSFIMADGAHLTRVGLVSRIFGVLAYAMCSVTPYPKSMSALSV
V------------------------------------------------LHSCTNRKIAV
ASLKT-------------------------------------------------------
-------------------------------------------RCQTT----CSNSWRHF
----------------VWVLKPSH----------------
>Picea_taeda_PITA_44475
ACIVNTEVGSVLAVMRRNARWAHYMDQLEHSLIHSLKALRRKIFGLQQEWHSINPSVYLK
PFLDVIRSDETGAPITGVALSAIYKILTMEVFDLNTVHVEDAMCSIVDAVTSCRFEVTDP
ASEEVVLVKILQVLLACMKSKNSIVLSNQDVCTIVNTCFRVVHQAGTKGELLQRTARHSM
HELVRSMFARLPDLDSANGVIMFNSHVGDSGKEGDSHNGIADSDSSLSSIGEKIADLVLR
EPYGITSIIEILHFLCSLLNIVETVGLGSNHLALDEDVPLFALGLINSAIELGGSALGKH
PKLLALVQDELFSNLTQLGLSSSPLVLSTVCSIVLNLYHHLRCQLKLQLEAFFTCVILRL
AQG---------------------------------------SNLFEDICNLLSKSAFPV
NSPLSAMHVLALEGLIAVIHSMADRVNAASLPEPTPVREIEEYEPFWTVTCDNYEDPTHW
VPFVRRKKYIKKKLMIGADHFNRDTKKGLEFLQSIHLLPEKLDPQSVACFFRYTCGLEKL
LVGDFLGNHDEFCVQVLQEFTKMFDFVDMNIDTALRTFLETFRLPGESQKIQRVMEAFAE
RYYEQSPQILADKDAAFVLAYSLILLNTDQHNAQVKRKMTEDDFIRNNRRINGGKDLPRE
LLSELYHSILSNEIRTSYDQNLAIPEMTPSRWIDLIRKSQKTPPYILCDSRPFLDHDMFS
IISGPTIAAMSVVFDHAEDEDVSQECVDGFLAVAKVSACHHLEDVLDDLVASLCKFTTLL
NPSASIEEHVLAFGDDTKARMVTVAVFTIANRFGDYIRNGWRSTLDCIIRLHKLGLLPAR
IASDAADDPELVNDSIHGKVSSGAPSLSHMPSIGTRRRTSGLMGRFSQLLSLDSDEPRTQ
PTEQQLAAQQRTVQTIQQCRIDSIFTESKFLQAESLLQLTRALIWVASRLQK-GNSTEDE
DTAVFCLELLIAIALNNRDRIMILWQGIHDYIAGIVQST---------------------
--------EELLRSLQLILKLDARVADVYCERITQEIMQLVKTNAGHIKSPIGWRTVVSL
LSITARHPDASEPGFEALSFIMANGAHLTRANYVLCLDAARSFAESRIGTTERSMRALDL
IAGSVKCLVQWSKTDSHSIVVSQEDTSKASQEVGDMWLRLVHCFRKVCIDPREDVRNHGI
LSLQRCLSAAEVIYITPSTWSQCFDQVIFTMLDDLLEIAQGHSRKEYRNMEYTLQHAVKF
LSKLFLQLLDQLSSSSNFRKLWLGVLSIMEKYMKAKLRGKGSEKLQELIPELLKNMLLIL
KARGVLVQKSTVNGDSLWEMTWLHIQEISPCLKAECFPDK
>Picea_taeda_PITA_48617
ACMVNSEVGAVLAVMRRNARWARYMDQLEHSLVQSLKNLRRQIFSWQQPWHMIDPSIYLK
PFMDVIRSDETGAPITGVALSAVYKILTLEVFDLNTVHVDEAMHSIVDAVTSCRFEVTDP
ASEEVVLMKILQVLLACMKSKTSVVLNNQDVCTIVNTCFRVVHQAGTKSELLQRVARHTM
HELVRAIFAHLPELDHANGSVKSKVHVDGLPKERDGRNGSADADSSVAG-----------
----------------------------------------------------GGQSIGQH
PKLLALIQDELFRNLMQFGLSSSPLILSMVCSIVLNLYHHLRTKLKLQLEAFFSCVIIRL
AQSKYGASYQQQEVAMEALVDFCRQPTFMPEMYANLDCDITCANIFEELGNLLSRSAFPV
NCPLSAMHILALDGLIAVIHSMADRVTAASLPEPVPVKEIEEYAPFWTIKCESYEDANHW
VEFVRRKKYIKRRLMIGADHFNRDAKKGLEFLQGTHLLPEKLDHQSVACFFRYTAGLDKN
LVGDFLGNHDEFCVKVLHEFAKTFDFQDMNLDTALRLFLETFRLPGEAQKIQRVLEAFSE
RYYEQSSGILADKDSAFLLSYSLIMLNTDQHNVQVKKKMTEEDFIRNNRHINAGKDLPRE
YLSELYHAIVKNEIRTIYEQSL-FPEMNPSRWIDLIRKSQKTPPYIVCDSRPFLDHDMFA
IISGPTIAAISVVFDHAEDEDVFHTCVDGFLAVAKMSACHHLEDVLDDLVVSLCKFTTLL
NPAASVEEPLLAFGDDTKARMATVTVFTIANRFGDYIRTGWRNILDCILRLHKLGLLPAR
VASDAAEDPDLANDSMHGKPLSGTPSISHIPVVGTPRRSSGLMGRFSQLLSLDTDEPRSQ
PTEQQLAAHQRTVQTIQKCHIDSIFTESKFLQAESLLQLARALIWAAGRPQKGSSSPEDE
DTAVFCLELLIAITLNNRDRIMLLWQGVYEHIAGIVQSTVMPCALVEKAVFGLLRICQRL
LPYKENLADELLRSLQLILKLDARVADAYCEHITQEVMRLVKANAGHIKSPMGWRTVSSL
LSITARHPEASECGFEALSFIMSDGAHLTQANYVLCLDATRAFAESRVGLADRSLRALDL
MTESVKCLIRWSKSVSVWKTVSREDTSKSSQEIGEMWLRLAHGLRKVCLEQREEVRNYAL
LSLQRCLSAADAICLTPSVWLQCFDQVIFTMLDDLLEIAQGHSPKEYRNMEGTLHHAMKF
LSKIFLQFLDQLFTLPNFRKLWLGVLSRMEKYMKAKLRGKGSDKLQELIPELLKNMLLIL
KARGVLMQRSTLGGDSLWELTWLHVKGISPSLQAELFPDL
>Pseudotsuga_menziesii_PSME_10494
------------------------------------------------------------
------------------------------------------------------------
------------------------------------------------------------
------------------------------------------------------------
------------------------------------------------------------
------------------------------------------------------------
------------------------------------------------------------
------------------------------------------------------------
------------------------------------------------------------
------------------------------------------------------------
--------------------------------------MTEEEFIKNNRTINDGKDLPRE
LLSELYHSILSNEIRTSYDQNPAIPEMTPIRWIDLIRKSQKTPPYIVCDSRPFLDHDMFA
IISGPTIVAMSVVFDHAEDEDVFQECVDGFLTVEKVSACHHLEDVLDDLVASLCKFTTLL
NPSASVEEPVLAFGDDTKARMVTIAVFTITNKFGDYIRNGWRNIIDCIIRLHKL------
---------------------------------GTCRRTSGLMGRFSQLLSLDSDEPRTQ
PTEQQLAAQQRTVQTIQQCRIDSIFTESKFLQVESLLQLTRALIWVAGRLQK-SILLKDE
DTAVFCLELLITITLNNRDRIMILWQGIHDYI----------------------------
-------------------------ADVYCERITQEIMQLVKTNAGHIKSLVGWRTVVSL
LSITARHPDASEPGFEALSFIMIDGAHLTRANYVLCLDAARSFAESRIGTTDRSMRALDL
ISGSVKCLVQWSKNDSHSIVVSREDTAKSSQEVGEMWLRVVHCFRKVCIDQREEVRNHAI
LSLQRCLSAAEVIYITPSIWSQCFDQVIFTMLDDLLEISQGHSRKEYRNMEATLQHAMKF
LSKLFLQSLGQLSSLSNF------------------------------------------
----------------------------------------
>Pseudotsuga_menziesii_PSME_18146
------------------------------------------------------------
------------------------------------------------------------
------------------------------------------------------------
------------------------------------------------------------
------------------------------------------------------------
------------------------------------------------------------
------------------------------------------------------------
------------------------------------------------------------
------------------------------------------------------------
------------------------------------------------------------
--------------------------------------MIEEDFIKNNRTINDGKDLPRE
LLSELYHSILSNEIRTSYDQNPAIPEMTPSRWIDLIRKSQKTPPYIVCDSRPFLDHDMFA
IISGPTIAAMSVVFDHAEDEDVFQECVDGFLAVAKVSACHHLEDVLDDLVDSLCKFTTLL
NPSASVEEPVLAFGDDTKARMVTVAVFTITNKFGDYIRNGWRNIIDCIIRLHKLGLLPSR
VANDAADDPELANDPVNG------------------KVSSGIPL----------------
------ISHMPSIG---------------RLQKSSLL--------------------EDE
DIVVFCLELLITITLNNRDRIMILWQGIHDYIAGIVHTTIMPCALVEKAVFGLLCICQRL
LPYKENIAEELLRSLQLILKLDARVADVYCERITQEIMQLVKTNAGHIKSPVGWRTVVSL
LSITTRHPDASEPGFEALSFIMTDGAHLTRANYVLCLDAARSFAESRIGTTYRSMRALEL
ISGSVKCLVQWSK--------SREDTAKSSQEVGEMWLRVVHCFRKACIDQREEVRNHAI
LSLQRCLSAAEVIYITPSIWSQCFDQVIFTMLDDLLEIAQGHSRKEYRNMEATLQHAMKF
LSKLFLQLLSQLSSLSNFRKLWLGVLSIMEKYMKAKIRGKGSEKLQELIPELLNNMLLVL
KARGVLVQKSTLNGDRLWEMTWLHIQGISPILKAECFPDQ
>Pseudotsuga_menziesii_PSME_36053
ACMVNSEVGAVLAVMRRNARWARYM-----------------------------------
------------------------------------VHVDEAMHSIVDAVTSCRFEVTDP
ASEEVVLMKILQVLLACMKSKTSVVLNNQDVCTIVNTCFRVVHQAGTKSELLQRVARHTM
HELVRAIFAHLPELDNANGSIKSKVHVDGLPKERDGRNGSADSDSSVPGSSTKENDVILI
EPYGIPCMVEIFHFLCSLLNIVETMGIRSNPLAFDEDVPFFALGLINSAIELGGQSIGQH
PKLLALIQDELFRNLMQFGLSSSPLILSMVCSIVLNLYHHLRTKLKLQLEAFFSCVIIRL
AQSKYGASYQQQEVAMEALVDFCRQPTFMPEMYANLDCDITCANIFEELGNLLSRSAFPV
NCPLSAMHILALDGLIAVINSMADRVTAASLPEPVPVGEIEEYAPFWTIKCESYEDANHW
VEFVRRKKYIKRRLMIGADHFNRDAKKGLEFLQGTHLLPEKLDHQSVACFFRYTAGLDKN
LVGDFLGNHDEFCVKVLHEFAKTFDFQDMNLDTALRLFLETFRLPGEAQKIQRVLEAFSE
RYYEQSSGILADKDAAFLLSYSLIMLNTDQHNVQVKKKMTEEDFIRNNRHINAGKDLPRD
YLSELYHAIVKNEIRTIYEHSVGFPEMNPSRWIDLIRKSEKTPPYIVCDSRPFLDHDMFA
IISGPTIAAISVVFDHAEDEDVFHTCVDGFLAVAKMSACHHLEDVLDDLVVSLCKFTTLL
NPAASVEEPLLAFGDDTKARMATVTVFTIANRFGDYIRTGWRNILDCILRLHKLGLLPAR
VASDAAEDPDLANDSMHGKPLSGAPSIAHIPVVGTPRRSSGLMGRFSQLLSLDTDEPRSQ
PTEQQLAAHQRTVQTIQKCHIDSIFTESKFLQAESLLQLARALIWAAGRPQKGSSSPEDE
DTAVFCLELLIAITLNNRDRIMLLWQGVYEHIAGIVQSTVMPCALVEKAVFGLLRICQRL
LPYKENLADELLRSLQLILKLDARVADAYCEHITQEVMRLVKANAGHIKSPMGWRTVSSL
LSITARHPEASECGFEALSFIMSDGAHLTQANYVLCLDATRAFAESRVGLADRSLRALDL
MTESVKCLVRWSKGVSGWKTVSREDTSKYSQEIGEMWLRLAHGLRKVCLEQREEVRNYAL
LSLQRCLSAADAISLTPSVWLQCFDQVIFTMLDDLVEIAQGHSPKEYRNMEGTLHHAMKF
LSKIFLQFLDQLFTLPNFRKLWLGVLSRMEKYMKTKLRGKGSDKLQELIPELLKNMLLIL
KARGVVMQRSTLGGDSLWELTWLHVKGISPSLQAELFPDL
>Pseudotsuga_menziesii_PSME_40353
ACIINTEVGAVLAVMRRNARWAHYMDQLEHSLIHSLKALRRQIFGLQLEWHSINPSVYLK
PFLDVIRSDETGAPITGVALSAIYKILTMEVFALNTVHVEDAMHAIVDAVTSCRFEVTDP
ASEEVVLVKILQVLLACMRSKNSIVLTNQDVCTIVNTCFRVVHQAGTKGELLQRTARHTM
HELVRSIFVRLPDLDSANNVVMFNSHVDGSGKEGDNHNGSADSDASLSSMGEQIDDAVLR
EPYGVTGIVDIFHFLCSLLNIVETMGLRSNHLALDEDVPLFALGLINSAIELGGSAIGKH
PKLLALVQDELFCNLMQLGLSSSPLILSTVCSIVLNLYHHLRCQLKLQLEAFFMCVILRL
AQGKHGASYQQQEVAMEALVVFCRQPTFISEMYANFDCNVTCSNVFEDICNLLSKSAFPV
NSPLSAMHVLALEGLIAVIHSMADRVNSASLPEPAPLREIEEYEPFWTVTCENYEDPTHW
VPFVRRKKYIKRKLMIGADHFNRDTKKGLEFLQGIHLLPEKLDPHSVASFLRYTWALDKF
LVGDFLGNHDDFCVLVLQEFSKMFDFGDMNIDTALRIFLETFRLPGEAQKIQRVLEAFAG
SYYEQSPHILATKDVALVLSYSLILLNTDRHNAQVKKKMTEEDFIKNNRTINDGKDLPRE
LLSELYHSILSNEIRTSYDQNPAIPEMTPSRWIDLIRKSQKTPPYIVCDSRPFLDHDMFA
IISGPTIAAMSVVFDHAEDEDVFQECVDGFLAVAKVSACHHLEDVLDDLVASLCKFTTLL
NPSASVEEPVLAFGDDTKARMVTVAVFTITNKFGDYIRNGWRNIIDCIIRLHKLGLLPSR
VANDAADYPELANDPVHGKVSSGVPLISHMPSIGTRRRTSGLMGRFSQLLSLDSDEPRTQ
PTEQQLAAQQRTVQTIQQCRIDSIFTESKFLQAESLLQLTRALIWVAGRLQK-SSLLEDE
DTAVFCLELLITITLNNRDRIMILWQGIHDYIAGIVQTTIMPCALVEKAVFGLLCICQRL
LPYKENLAEELLRSLQLILKLDARVADVYCERITQEIMQLVKTNAGHIKSPVGWRTVVSL
LSITARHPDASEPGFEALSFIMTDGAHLTRANYVLCLDAARSFAESRIGTTDRSMRALDL
ISGSVKCLVQWSKTDSHSIVVSREDTTKSSQEVGEMWLRVVHCFRKVCIDQREEVRNHAI
LSLQRCLSAAEVIYITPSIWSQCFDQVIFTMLDDLLEISQGHSRKEYRNMEATLQHAMKF
LSKLFLQSLGQLSSLSNFRKLWLGVLSVMEKYMKAKIRGKGSEKLQELIPELLKNMLLIL
KARGVLVQKSTLNGDSLWEMTWLHIQGISPILKAECFPNQ
>Sequoiadendron_giganteum_SEGI_27033
ACIVNTEVSAVLAVMRRNARWAHYMDQLDHSLIHSLKELRRQIFSWKQEWQHINPSIYLK
PFLDVIRSDETGAPITGVALSAVYKILTMEVFDLHTVHVDLAMHSVVDAVTSCRFEVTDP
ASEEVVLMKILQVLLACMKSKMSLVLNNQDVCTIVNTCFRVVHQAGTKGELLQRTARHTM
HELVRSIFAHLADLDSANSVLMANSHLENVGKEIDGNNGNTASETSASSIGGKEND-FLR
EPYGVTGIVEIFQFLCSLLNIVETMGMGSSLLALAEDVPLFALGLINSAIELGGPSIGRH
PKLLALVKDELFHNLIQFGLSSSPLILSTVCSIVLNLYHHLRCELKLQMEAFFTCVIIRL
AQGKYGASYQQQEVAMEALVDFCRQPTFIFEMYANYDCEITCSNVFEDIGNLLSKNAFPV
NSPLSAMHILALEGLIAVIHSMADRVNASSLPELTPIRDIEEYEPFWTVTCEKNEDPIHW
VPFVQRKKYIKRKLMLGADHFNRDPKKGLEFLQGIHLLPEKLDPLSVACFFRYTSGLDKN
LVGDFLGNHDEFCVQVLQEFSKSFDFVDMSIDTALRTFLETFRLPGESQKIQRVMEAFAE
RYYEQSPQVLADKDAAFVLSYSLIILNTDRHNVQVKRKMTEEDFIRNNRRINGGKDLPRE
FLSELYHSILKNEIRTNYEQSIAIPEMTTSRWIDLIRKSQKTPPYFICDYRPFLDHDMFA
IISGPTIAAMSVVFDHAEDEYVFQECVDGFLAVAQMCACHHLVDVLDDLVVSLCKFTTLL
DPSSSVDEDVLAFGDDTKARMVTVTVFTIANRFGDFIRNGWRNILDCILRLHKLGLLPAR
VASEGTDDPDLLNDSVYGKALSEAPPISQLPSI-TRRRSSGLMGRFSQLLSLESDEPRAQ
PTEEQLAAHQQTMQTIQQCHIDNIFTESKFLQADSLLQLARALIWAAGRPQK-SSSPEDE
DTPVFCLELLIAISLNNRDRIMILWQGVHDYIGSIVQTTTMPCALVEKAVFGLLRICQRL
LPYKEDLAEELLRSLQLILKLDARVADVYCERITQEIMQLVKTNAGHIRSSGGWRTVTSL
LSITARHPDACEPGFEALSFVMADCAHLTRANYVLCLDAARAFAESRIGMTDRSLQALDL
IAGSVKCLVQFSKA---HKNILGEDASKSSQETGDMWLRFAHSLRKVCLDQREEVRNHAI
LLLQQCFSAVEAICLTPPTWAQLFDQIIFTMLDDLLEIAKGHSPKEYRNMESTLHYAMKL
LSKLFLQLLDQLSSLPNFRKLWLGVLSCMEKYMNSKLRGKGNEKLQELIPELLKNMLLIL
NDRGVLAKKSALENSSLWEMTWIHVQGISPSLKEELFPEK
>Sequoiadendron_giganteum_SEGI_30958
ACMVNSEVGAVLAVMRRNARWARYMDQLEHSLVQALKSLRRQIFSWQQPWHMIDPSVYLK
PFLDVIRSDETGAQITGVALSAVYKILTLEVFDLNTIHVDDAMHSIVDAVTSCRFEVTDA
ASEEVVLMKILQVLLACMKSKASVVLNNQDICTIVNTCFRVVHQAGSKGELLQRVARHTM
HELVRAIFSHLPELDHANEGVDSKGHVDELGKERDGRNGTVDYDSLVSGVSSKDNDVIMI
EPYGVPCMVEIFHFLCSLLNIVETMSIRSNPLAFDEDVPLFALGLINSAVELGGESIGRH
PKLLALIQDELFRNLMQFGLSSSPLILSMVCSIVLNLYHHLRTKLKLQLEAFFSCVIIRL
AQSKYGASYQQQEVAMEALVDFCRQPTFMSEMYANLDCDITCGNIFEDLGNLLSKSAFPV
NCPLSAMHILALDGLIAVIHSMADRVTAASLPEPVPVGEIEEYVPFWEINCESFENPDHW
VEFVRRKKYVKRRLMIGADHFNRDPKKGLEFLQGTHLLPEKLDPQSVACFFRYTAGLDKN
LVGDFLGNHDEFCVKVLHEFAKTFDFQEMNLDTALRLFLETFRLPGESQKIQRVLEAFSE
RYYEQSSKVLADKDAAFLLSYSLIMLNTDQHNVQVKKKMTEEDFIRNNRHINAGKDLPRE
YLSELYHSIVKNEIRTSYEQGIGFPEMTPSRWIDLMRKSEKTPPYIVCDSRPFLDHDMFA
IISGPTIAAISVVFDHAEDEDVFHACVDGFLAVAKMSACHHLEDVLDDLVVSLCKFTTLL
NPSASVEEPVLAFGDDTKARMATVTVFTIANEYGDYIRTGWRNILDCILRLHKLGLLPAR
VASDAADDPDVANDSIHGKTLSGTPSISHIPVVGTPRRSSGLMGRFSQLLSLDTDEPRSQ
PTEQQLAAHQRTVQTIQKCHIDSIFTESKFLQAESLLQLARALIWAAGRPQKGSSSPEDE
DTAVFCLELLIAITLNNRDRIMLLWQGVYEHIASIVQSTVMPCALVEKAVFGLLRICQRL
LPYKESLADELLRSLQLILKLDARVADSYCELITQGVMRLVKANAGHIKSSMGWRTISSL
LSITARHPEASESGFEALSFIMSDGAHLTQANYVYCLDATRAFAESRVGLADRSLRALDL
MAESVKCLVRWSKISSGRKTVSREDTLKSSQEIGEMWLRLAHGFRKVCLEQREEVRNYAL
LSLQRCLLAAEAISLAPTIWLQCFDQVIFIMLDDLLDIAQGHSPKEYRNMEGTLHHAMKF
LSKIFLQFLDQLLTLPNFRKLWLGVLSHMEKYMKSKLRGKGSEKLHELIPELLKNMLQIM
KTRGILVQRSTLGGDSLWELTWLHVKGISPSLQTELFPDQ
>scaffold-CDFR-2011069-Manoao_colensoi
ACMVNSEVGAVLAVMRRNARWAHYMDQLEHSLVQALKTLRRQIFGWQKPWHMIDPSGYLK
PFLDVIRSDETGAPITGVALSSVYKLLTLEIFDLNTIHADETMHSIVDAVTSCRFEVTDP
VSEEVVLIKILQVLLACMKSKASAVLNNQDVCTIVNTCFRVVHQAGSKGELLQRVARHTM
HELVRAIFAHLPELDHVNGGVKS-THVDGLMKERDGWNGSVDYDSSASGTSSKDNDMIMI
EPYGVPCMVEIFHFLCSLLNIVETMGLRSNPIAFDEDVPLFALGLINSAIELGGESIGQH
PKLLALIQDELFRNLMQFGLSPSPLILSMVCNVVLNLYHNLRTKLKLQLEAFFSCVIIRL
AQSKYGASYQQQEVAMESLVDFCRQPTFMPEMYANLDCDVTCGNIFEELGNLLSKSAFPV
NCPLSAMHILALDGLIAVIHSMADRVTAASFPELAPLGELEEYVPFWQIKCESNEDPRHW
VEFVRRKKYIKRRLMIGADHFNRDPKKGLEFLQGTHLLPETLDPQSVACFFRYTAGLDKN
LVGDFLGNHDDFCVKVLHEFAKTFDFHNMNLDTALRLFLETFRLPGEAQKIQRVLEAFSE
RYYEQSNKILADKDSAFVLSYSLIMLNTDQHNVQVKKKMTEEDFIRNNRHINAGRDLPRE
FLSELYHSIVKNEIRTIYEQGSGIPEMTPSRWIGLMRKSEKSPPFIVCDSRPFLDHDMFA
IISGPTIAAISVVFDHAEDEDVFRTCVDGFLAVAKMSACHHLEDVLDDLVVSLCKFTTLL
NPSASVEEPVLAFGDDTKARMATVTVFTIANKYGDFIRTGWRNILDCILRLHKLGLLPAR
VASDAADDSDLANDSIPGRQLSGTPSVSPMPVVGTPRRSSGLMGRFSQLLSLDTDEPRSQ
PTEQQLAAHQRTVQTIQKCHIDSIFTESKFLQSESLLQLARALIWAAGRPQKGSSSPEDE
DTAVFCLELLIAITLNNRDRIMLLWQGVYEHIAGIVQSTVMPCALVEKAVFGLLRICQRL
LPYKESLADELLRSLQLILKLDARVADAYCEHITQEVMRLVKANAGHIKSPMGWRTVSSL
LSITARHPEASESGFEALSFIMSDGAHLTQANYVLCLDATRAFAESRAGMADRSLRALDL
MAESVKCLVKWSKNMSGWKSV--EDSLKSTQEIGEMWVRLAHGLRKVCLEQREEIRNHAL
LSLQRCISAAEHISLAPTVWSQCFDQVIFNMLDDLLEIAHGHSPKEYRNMEGTLQLAMKF
LSKIFLQFLDHILALPNFRKLWLGVLSRMEKYMKSKLRGKGSDKLQEVIPELLKNMLHVM
KARGVLVQRSTLGGDSLWELTWLHVKGISQSLQAELFPDQ
>scaffold-DZQM-2008140-Pinus_radiata
ACMVNSEVGAVLAVMRRNARWARYMDQLEHSLVQSLKNLRRQIFSWQQPWHMIDPSIYLK
PFMDVIRSDETGAPITGVALSAVYKILTLEVFDLNTVHVDEAMHSIVDAVTSCRFEVTDP
ASEEVVLMKILQVLLACMKSKTSVVLNNQDVCTIVNTCFRVVHQAGTKSELLQRVARHTM
HELVRAIFAHLPELDHANGSVKSKVHVDGLPKERDGRNGSADADSSVAGSTTKENDVILT
EPYGVPCMVEIFHFLCSLLNIVETMGIRSNALAFDEDVPFFALGLINSAIELGGQSIGQH
PKLLALIQDELFRNLMQFGLSSSPLILSMVCSIVLNLYHHLRTKLKLQLEAFFSCVIIRL
AQSKYGASYQQQEVAMEALVDFCRQPTFMPEMYANLDCDITCANIFEELGNLLSRSAFPV
NCPLSAMHILALDGLIAVIHSMADRVTAASLPEPVPVKEIEEYAPFWTIKCESYEDANHW
VEFVRRKKYIKRRLMIGADHFNRDAKKGLEFLQGTHLLPEKLDHQSVACFFRYTAGLDKN
LVGDFLGNHDEFCVKVLHEFAKTFDFQDMNLDTALRLFLETFRLPGEAQKIQRVLEAFSE
RYYEQSSGILADKDSAFLLSYSLIMLNTDQHNVQVKKKMTEEDFIRNNRHINAGKDLPRE
YLSELYHAIVKNEIRTIYEQSL-FPEMNPSRWIDLIRKSQKTPPYIVCDSRPFLDHDMFA
IISGPTIAAISVVFDHAEDEDVFHTCVDGFLAVAKMSACHHLEDVLDDLVVSLCKFTTLL
NPAASVEEPLLAFGDDTKARMATVTVFTIANRFGDYIRTGWRNILDCILRLHKLGLLPAR
VASDAAEDPDLANDSMHGKPLSGTPSISHIPVVGTPRRSSGLMGRFSQLLSLDTDEPRSQ
PTEQQLAAHQRTVQTIQKCHIDSIFTESKFLQAESLLQLARALIWAAGRPQKGSSSPEDE
DTAVFCLELLIAITLNNRDRIMLLWQGVYEHIAGIVQSTVMPCALVEKAVFGLLRICQRL
LPYKENLADELLRSLQLILKLDARVADAYCEHITQEVMRLVKANAGHIKSPMGWRTVSSL
LSITARHPEASECGFEALSFIMSDGAHLTQANYVLCLDATRAFAESRVGLADRSLRALDL
MTESVKCLIRWSKSVSVWKTVSREDTSKSSQEIGEMWLRLAHGLRKVCLEQREEVRNYAL
LSLQRCLSAADAICLTPSVW----DQVIFTMLDDLLEIAQGHSPKEYRNMEGTLHHAMKF
LSKIFLQFLDQLFTLPNFRKLWLGVLSRMEKYMKAKLRGKGSDKLQELIPELLKNMLLIL
KARGVLMQRSTLGGDSLWELTWLHVKGISPSLQAELFPDL
>scaffold-GJTI-2010304-Cephalotaxus_harringtonia-leaves
ACMVNSEVGAVLAVMRRNARWARYMDQLEHS--QALKSLRRQIFSWQQPWHMIDPSVYLK
PFLDVIRSDETGAPITGVALSSVYKILTLEVFDLNTINVDDAMHSIVDAVTSCRFEVTDP
ASEEVVLMKIMQVLLACMKSKASVVLNNQDICTIVNTCFRVVHQAGTKGELLQRVARHTM
HELVRAIFSHLPELDHGNGGVDSKGHVDELGQERDGRNGTVDYDSSVSGVSSKENDVIMI
EPYGVPCMVEIFHFLCSLLNIVETMGIRSNPLAFDEDVPLFALGLINSAVELGGESIGRH
PKLLALIQDELFRNLMQFGLSSSPLILSMVCSITLNLYHHLRTKLKLQLEAFFSCVIIRL
AQSKYGASYQQQEVAMEALVDFCRQPTFMSEMYANLDCDITCGNIFEDLGNLLSKSAFPV
NCPLSAMHILALDGLIAVIHSMADRVTAASLPEPVPVGEIEECVPFWEINCESFEDPDHW
VDFVRRKKYVKRRLMIGADHFNRDPKKGLEFLQGTHLLPEKLDQQSVACFFRYTAGLDKN
LVGDFLGNHDDFCVNVLHEFAKTFDFQEMNLDTALRLFLETFRLPGEAQKIQRVLEAFSE
RYYEQSSKILADKDAAFLLSYSLIMLNTDQHNVQVKKKMTEEDFIRNNRHLNAGKDLPRE
YLSELYHSIVKNEIRTSYEQGVGFPEMTPSRWIDLMRKSEKTPPYIVCDSRPFLDHDMFA
IISGPTIAAISVVFDHAEDEDVFHACVDGFHAVAKMSACHHLEDVLDDLVVSLCKFTTLL
NPSTSVEEPVLAFGDDLKARMATVTVFTIANKYGDYIRTGWRNILDCILRLHKLGLLPAR
VASDAADDPDVANDAIHGKPLSGTPSISHIPIVGTPRRSSGLMGRFSQLLSLDTDEPRSQ
PTEQQLAAHQRTVQTIQKCHIDSIFTESKFLQAESLLQLARALIWAAGRPQKGNSSPEDE
DTAVFCLELLIAITLNNRDRIMLLWQGVYEHIAGIVQSTVMPCALVEKAVFGLLRICQRL
LPYKESLADELLRSLQLILKLDARVADAYCEHITQEVMRLVKANAGHIKSPMGWRTVSSL
LSITARHPEASESGFEALSFIMSDGAHLTQANYILCLDATRAFAESRVGLADRSLRALDL
MAESVKCLVRWSKTSSGRKTVSREDTSKSSQEIGEMWLRLAHGFRKVCLEQREEVRNYAL
LSLQRCLLAAEAISLAPTVWLQCFDQVIFIMLDDLLDIAQGHSPKEYRNMEGTLHHAMKF
LSKIFLQFLDQLLTLPNFRKLWLGVLSHMEKYMKSKLRGKGSEKLHELIPELLKNMLHIM
KARGVLVQRSTLGGDSLWELTWLHVKGISPSLQAELFPDQ
>scaffold-GKCZ-2012328-Diselma_archeri
ACMVNSEVGSVLAVMRQNTRWARYMDQLEHSLVQALKILRRKIFSWQQPWHMVDPSVYLK
PFLDVIRSDETGGQITGVALSAVYKILTLEVFDLNTIHVGDAMHSIVDAVTSCRFEVTDA
ASEEVVLMKILHVLLACMKSKASVVLNNQDICTIVNTCFRVVHQAGSKGELLQRVARHTM
HELVRAIFSHLPELDHVNEGVDSKGHADDLGKERDGRNGTVDYDSIVSGVSSKDSDVIMI
EPYGVPCMVEIFYFLCSLLNIGEAMSIRSNPIAIDEDVPLFGLGLINSAVELGGESIGRH
PKLLALIQDELFRNLMQFGLSSSPLILSMVGSIVLNLYHHLRIKLKLQLEAFFSCVIIRL
AQSKYGASYQQQEVAMEALVDFCRQPTFMSEMYANLDCDITCGNIFEDLGNLLSKSAFPV
NCPLSAMHILALDGLIAVIHSMANRVTAASLPEPVPMGEIEEYVPFWEINCESFENPDHW
VEFVRRKKYVKRRLMIGA-HFNRDPKKGLEFLQGTHLLPEKLDPQSVACFFRYTAGLDKN
LVGDFLGNHDEFCVKVLHEFAKTFDFHEMNLDTALRLFLETFRLPGESQKIQRVLEAFSE
-YYEQSSKVLADKDAAFLLSYSLIMLNTDQHNVQVKKKMTEEDFIRNNRHINAGKDLPRE
YLSELYHSIVKNEIRTSYEQGIGFPEMTPSRWIDLMRKSKKTPPYIVCDSRPFLDHDMFA
IISGPTIAAISVVFDHAEDKEVFHVCVDGFLAVAKMSACHHLEDVLDDLVVSLCKFTTLL
NPSASVEEPVLAFGDDTKARMATVTVFKIANEYGDYIRTGWRNILDCILRLHKLGLLPAH
VASDAADDPDVANDSIHGRTLSGTPSISHIPVVGTPRRSSGLMGRFSQLLSLDTDEPRSQ
PTEQQLAAHQRTVQTIQKCHIDSIFTESKFLQAESLLQLARALIWAAGRPQKGSSSPEDE
DTAVFCLELLIAITLNNRDRIMLLWQGVYEHIAGIVQSTVMPCALVEKAVFGLLRICQRL
LPYKESLADELLRSLQLILKLDARVADSYCELITQGVMRLVKANAGHIKSSMGWRTISSL
LSITARHPEASESGFEALSFIMSDGAHLTQTNYVYCLDATRAFAESRVGLADRSLRALDL
MAESVKCLVEWSKVLSGRKTVSRDDTSKSSQEIGEMWLRLAHGFRKVCLEQREEVRNYAL
LSLQRCLLAAEAISLAPTIWLQCFDQVIFIMLDDLLDISQGHSPKEYRNMEGTLHHAMKF
LTKIFLQFLDQLLALPNFRKLWLGVLSHMEKYMKMKLRGKGSEKLQELIPELLKNMLQTM
KARGVLVQRSTLGGDSLWELTWLHVKGISPSLQAELFPDQ
>scaffold-GMHZ-2010795-Cryptomeria_japonica-2_samples_combined
ACMVNSEVGAVLAVMRRNARWARYMDQLEHSLVQALKSLRRQIFSWQQPWHMIDPSVYLK
PFLDVIRSDETGGQITGVALSAVYKILTLEVFDLNTIHVDDAMHSIVDAVTSCRFEVTDA
ASEEVVLMKILQVLLACMKSKASVVLNNQDICTIVNTCFRVVHQAGSKGELLQRVARHTM
HELVRAIFSHLPELDHANEGVDSKGHVDELGKERDGRNGTVDYDSLVSGVSSKENDVIMI
EPYGVPCMVEIFHFLCSLLNIVETMSIRSNPLAFDEDVPLFALGLINSAVELGGESIGRH
PKLLALIQDELFRNLMQFGLSSSPLILSMVCSIVLNLYHHLRTKLKLQLEAFFSCVIIRL
AQSKYGASYQQQEVAMEALVDFCRQPTFMSEMYANLDCDITCGNIFEDLGNLLSKSAFPV
NCPLSAMHILALDGLIAVIHSMADRVTAASLPEPVPVGEIEEYVPFWEINCESFENPDHW
VEFVRRKKYVKRRLMIGADHFNRDPKKGLEFLQGTHLLPEKLDPQSVACFFRYTAGLDKN
LVGDFLGNHDEFCVKVLHEFAKTFDFQEMNLDTALRLFLETFRLPGESQKIQRVLEAFSE
RYYEQSSKVLADKDAAFLLSYSLIMLNTDQHNVQVKKKMTEEDFIRNNRHINAGKDLPRE
YLSELYHSIVKNEIRTSYEQGIGFPEMTPSRWIDLMRKSEKTPPYIVCDSRPFLDHDMFA
IISGPTIAAISVVFDHAEDEDVFHACVDGFLAVAKMSACHHLEDVLDDLVVSLCKFTTLL
NPSTSVEEPVLAFGDDTKARMATVTVFTIANEYGDYIRTGWRNILDCILRLHKLGLLPAR
VASDAADDPDVANDSIHGKTLSGTPSISHIPVVGTPRRSSGLMGRFSQLLSLDTDEPRSQ
PTEQQLAAHQRTVQTIQKCHIDSIFTESKFLQAESLLQLARALIWAAGRPQKGSSSPEDE
DTAVFCLELLIAITLNNRDRIMLLWQGVYEHIAGIVQSTVMPCALVEKAVFGLLRICQRL
LPYKESLADELLRSLQLILKLDARVADSYCELITQGVMRLVKANAGHIKSSMGWRTISSL
LSITARHPEASESGFEALSFIMSDGAHLTQANYVFCLDATRAFAESRVGLADRSLRALDL
MAESVKCLVRWSKMSSGRKTVSREDTSKSSQEIGEMWLRLAHGFRKVCLEQREEVRNYAL
LSLQRCLLAAEAISLAPTIWLQCFDQVIFIMLDDLLDIAQGHSPKEYRNMEGTLHHAMKF
LSKIFLQFLDQLLTLPNFRKLWLGVLSHMEKYMKSKLRGKGSEKLHELIPELLKNMLQIM
KTRGVLVQRSTLGGDSLWELTWLHVKGISPSLQTELFPDH
>scaffold-GMHZ-2010796-Cryptomeria_japonica-2_samples_combined
ACIVNTEVSAVLAVMRRNARWAHYMDQLDHSLIHSLKELRRQIFSWKQEWQNINPSIYLK
PFLDVIRSDETGAPITGVALSAVYKILTMEVFDLHTVHVDLAMHSVVDAVTGCRFEVTDP
ASEEVVLMKILQVLLACMKSKMSLVLNNQDVCTIVNTCFRVVHQAGTKGELLQRTARHTM
HELVRSIFAHLADLDSADYVLTSNSHSDNVGKETDGNNGNTDADISVSAIGGKEND-VLR
EPYGVAGIVEIFHFLCSLLNIVETMGMGSNLLALAEDVPLFALGLINSAIELGGSSIGRH
PKLLALVRDELFHNLIQFGLSSSPLILSTVCSIVLNLYHHLRHELKLQIEAFFTCVIIRL
AQGKYGASYQQQEVAMEALVDFCRQPTFMSEMYANLDCDITCGNIFEDLGNLLSKSAFPV
NCPLSAMHILALDGLIAVIHSMADRVTAASLPEPVPVGEIEEYVPFWEINCESFENPDHW
VEFVRRKKYVKRRLMIGADHFNRDPKKGLEFLQGTHLLPEKLDPQSVACFFRYTAGLDKN
LVGDFLGNHDEFCVKVLHEFAKTFDFQEMNLDTALRLFLETFRLPGESQKIQRVLEAFSE
RYYEQSSKVLADKDAAFLLSYSLIMLNTDQHNVQVKKKMTEEDFIRNNRHINAGKDLPRE
YLSELYHSIVKNEIRTSYEQGIGFPEMTPSRWIDLMRKSEKTPPYIVCDSRPFLDHDMFA
IISGPTIAAISVVFDHAEDEDVFHACVDGFLAVAKMSACHHLEDVLDDLVVSLCKFTTLL
NPSTSVEEPVLAFGDDTKARMATVTVFTIANEYGDYIRTGWRNILDCILRLHKLGLLPAR
VASDAADDPDVANDSIHGKTLSGTPSISHIPVVGTPRRSSGLMGRFSQLLSLDTDEPRSQ
PTEQQLAAHQRTVQTIQKCHIDSIFTESKFLQAESLLQLARALIWAAGRPQKGSSSPEDE
DTAVFCLELLIAITLNNRDRIMLLWQGVYEHIAGIVQSTVMPCALVEKAVFGLLRICQRL
LPYKESLADELLRSLQLILKLDARVADSYCELITQGVMRLVKANAGHIKSSMGWRTISSL
LSITARHPEASESGFEALSFIMSDGAHLTQANYVFCLDATRAFAESRVGLADRSLRALDL
MAESVKCLVRWSKMSSGRKTVSREDTSKSSQEIGEMWLRLAHGFRKVCLEQREEVRNYAL
LSLQRCLLAAEAISLAPTIWLQCFDQVIFIMLDDLLDIAQGHSPKEYRNMEGTLHHAMKF
LSKIFLQFLDQLLTLPNFRKLWLGVLSHMEKYMKSKLRGKGSEKLHELIPELLKNMLQIM
KTRGVLVQRSTLGGDSLWELTWLHVKGISPSLQTELFPDH
>scaffold-HOUF-2010940-Cryptomeria_japonica-leaf
ACMVNSEVGAVLAVMRRNARWARYMDQLEHSLVQALKSLRRQIFSWQQPWHMIDPSVYLK
PFLDVIRSDETGGQITGVALSAVYKILTLEVFDLNTIHVDDAMHSIVDAVTSCRFEVTDA
ASEEVVLMKILQVLLACMKSKASVVLNNQDICTIVNTCFRVVHQAGSKGELLQRVARHTM
HELVRAIFSHLPELDHANEGVDSKGHVDELGKERDGRNGTVDYDSLVSGVSSKENDVIMI
EPYGVPCMVEIFHFLCSLLNIVETMSIRSNPLAFDEDVPLFALGLINSAVELGGESIGRH
PKLLALIQDELFRNLMQFGLSSSPLILSMVCSIVLNLYHHLRTKLKLQLEAFFSCVIIRL
AQSKYGASYQQQEVAMEALVDFCRQPTFMSEMYANLDCDITCGNIFEDLGNLLSKSAFPV
NCPLSAMHILALDGLIAVIHSMADRVTAASLPEPVPVGEIEEYVPFWEINCESFENPDHW
VEFVRRKKYVKRRLMIGADHFNRDPKKGLEFLQGTHLLPEKLDPQSVACFFRYTAGLDKN
LVGDFLGNHDEFCVKVLHEFAKTFDFQEMNLDTALRLFLETFRLPGESQKIQRVLEAFSE
RYYEQSSKVLADKDAAFLLSYSLIMLNTDQHNVQVKKKMTEEDFIRNNRHINAGKDLPRE
YLSELYHSIVKNEIRTSYEQGIGFPEMTPSRWIDLMRKSEKTPPYIVCDSRPFLDHDMFA
IISGPTIAAISVVFDHAEDEDVFHACVDGFLAVAKMSACHHLEDVLDDLVVSLCKFTTLL
NPSTSVEEPVLAFGDDTKARMATVTVFTIANEYGDYIRTGWRNILDCILRLHKLGLLPAR
VASDAADDPDVANDSIHGKTLSGTPSISHIPVVGTPRRSSGLMGRFSQLLSLDTDEPRSQ
PTEQQLAAHQRTVQTIQKCHIDSIFTESKFLQAESLLQLARALIWAAGRPQKGSSSPEDE
DTAVFCLELLIAITLNNRDRIMLLWQGVYEHIAGIVQSTVMPCALVEKAVFGLLRICQRL
LPYKESLADELLRSLQLILKLDARVADSYCELITQGVMRLVKANAGHIKSSMGWRTISSL
LSITARHPEASESGFEALSFIMSDGAHLTQANYVFCLDATRAFAESRVGLADRSLRALDL
MAESVKCLVRWSKMSSGRKTVSREDTSKSSQEIGEMWLRLAHGFRKVCLEQREEVRNYAL
LSLQRCLLAAEAISLAPTIWLQCFDQVIFIMLDDLLDIAQGHSPKEYRNMEGTLHHAMKF
LSKIFLQFLDQLLTLPNFRKLWLGVLSHMEKYMKSKLRGKGSEKLHELIPELLKNMLQIM
KTRGVLVQRSTLGGDSLWELTWLHVKGISPSLQTELFPDH
>scaffold-IOVS-2004116-Pseudotsuga_wilsoniana
ACIINTEVGAVLAVMRRNARWAHYMDQLEHSLIHSLKALRRQIFGLQLEWHSINPSVYLK
PFLDVIRSDETGAPITGVALSAIYKILTMEVFALNTVHVEDAMHAIVDAVTSCRFEVTDP
ASEEVVLVKILQVLLACMRSKNSIVLTNQDVCTIVNTCFRVVHQAGTKGELLQRTARHTM
HELVRSIFVRLPDLDSANNVVMFNSHVDGSGKEGDNHNGSADSDASLSSIGEQIDDAVLR
EPYGVTGIVDIFHFLCSLLNIVETMGLRSNHLALDEDVPLFALGLINSAIELGGSAIGKH
PKLLALVQDELFCNLMQLGLSSSPLILSTVCSIVLNLYHHLRCQLKLQLEAFFMCVILRL
AQGKHGASYQQQEVAMEALVVFCRQPTFISEMYANFDCNVTCSNVFEDICNLLSKSAFPV
NSPLSAMHVLALEGLIAVIHSMADRVNSASLPEPAPLREIEEYEPFWTVACENYEDPTRW
VPFVRRKKYIKRKLMIGADHFNRDTKKGLEFLQGIHLLPEKLDPHSVACFLRYTWALDKF
LVGDFLGNHDDFCVLVLQEFSKMFDFVDMNIDTALRIFLETFRLPGEAQKIQRVLEAFAG
SYYEQSPHILATKDVALVLSYSLILLNTDRHNAQVKKKMTEEDFIKNNRTINDGKDLPRE
LLSELYHSILSNEIRTSYDQNPAIPEMTPSRWIDLIRKSQKTPPYIVCDSRPFLDHDMFA
IISGPTIAAMSVVFDHAEDEDVFQECVDGFLAVAKVSACHHLEDVLDDLVASLCKFTTLL
NPSASVEEPVLAFGDDTKARMVTVAVFTITNKFGDYIRNGWRNIIDCIIRLHKLGLLPSR
VANDAADDPELANDPVHGKVSSGVPLISHMPSIGTRRRTSGLMGRFSQLLSLDSDEPRTQ
PTEQQLAAQQRTVQTIQQCRIDSIFTESKFLQAESLLQLTRALIWVAGRLQK-SSLLEDE
DTAVFCLELLITITLNNRDRIMILWQGIHDYIASIVQTTIMPCALVEKAVFGLLCICQRL
LPYKENLAEELLRSLQLILKLDARVADVYCERITQEIMQLVKTNAGHIKSPVGWRTVVSL
LSITARHPDASEPGFEALSFIMTDGAHLTRANYVLCLDAARSFAESRIGTTDRSMRALDL
ISGSVKCLVQWSKTDSHSIVVSREDTAKSSQEGGEMWLRVVHCFRKVCIDQREEVRNHVI
LSLQRCLSAAEVIYITPSIWSQCFDQVIFTMLDDLLEIAQGHSRKEYRNMEATLQHAMKF
LSKLFLQSLGQLSSLSNFRKLWLGVLSVMEKYMKAKIRGKGSEKLQEIIPELLKNMLLIL
KARGVLVQKSTLNGDSLWEMTWLHIQRISPILKAECFPDQ
>scaffold-JBND-2016380-Pinus_ponderosa
ACMVNSEVGAVLAVMRRNARWARYMDQLEHSLVQSLKNLRRQIFSWQQPWHMIDPSIYLK
PFMDVIRSDETGAPITGVALSAVYKILTLEVFDLNTVHVDEAMHSIVDAVTSCRFEVTDP
ASEEVVLMKILQVLLACMKSKTSVVLNNQDVCTIVNTCFRVVHQAGTKSELLQRVARHTM
HELVRAIFAHLPELDHANGSVKSKVHVDGLPKERDGRNGSADSDSSVAGSSTKENDVILT
EPYGVPCMVEIFHFLCSLLNIVETMGIRSNPLAFDEDVPFFALGLINSAIELGGQSIGQH
PKLLALIQDELFRNLMQFGLSSSPLILSMVCSIVLNLYHHLRTKLKLQLEAFFSCVIIRL
AQSKYGASYQQQEVAMEALVDFCRQPTFMPEMYANLDCDITCANIFEELGNLLSRSAFPV
NCPLSAMHILALDGLIAVIHSMADRVTAASLPEPVPVKEIEEYAPFWTIKCESYEDANHW
VEFVRRKKYIKRRLMIGADHFNRDAKKGLEFLQGTHLLPEKLDHQSVACFFRYTAGLDKN
LVGDFLGNHDEFCVKVLHEFAKTFDFQDMNLDTALRLFLETFRLPGEAQKIQRVLEAFSE
RYYEQSSGILADKDAAFLLSYSLIMLNTDQHNVQVKKKMTEEDFIRNNRHINAGKDLPRE
YLSELYHAIVKNEIRTIYEQSL-FPEMNPSRWIDLIRKSQKTPPYIVCDSRPFLDHDMFA
IISGPTIAAISVVFDHAEDEDVFHTCVDGFLAVAKMSACHHLEDVLDDLVVSLCKFTTLL
NPAASVEEPLLAFGDDTKARMATVTVFTIANRFGDYIRTGWRNILDCILRLHKLGLLPAR
VASDAAEDPDLANDSMHGKPLSGTPSISHIPVVGTPRRSSGLMGRFSQLLSLDTDEPRSQ
PTEQQLAAHQRTVQTIQKCHIDSIFTESKFLQAESLLQLARALIWAAGRPQKGSSSPEDE
DTAVFCLELLIAITLNNRDRIMLLWQGVYEHIAGIVQSTVMPCALVEKAVFGLLRICQRL
LPYKENLADELLRSLQLILKLDARVADAYCEHITQEVMRLVKANAGHIKSPMGWRTVSSL
LSITARHPEASECGFEALSFIMSDGAHLTQANYVLCLDATRAFAESRVGLADRSLRALDL
MTESVKCLIRWSKSVSVWKTVSREDTSKSSQEIGEMWLRLAHGLRKVCLEQREEVRNYAL
LSLQRCLSAADAICLTPSVWLQCFDQVIFTMLDDLLEIAQGHSPKEYRNMEGTLHHAMKF
LSKIFLQFLDQLFTLPNFRKLWLGVLSRMEKYMKAKLRGKGSDKLQELIPELLKNMLLIL
KARGVLMQRSTLGGDSLWELTWLHVKGISPSLQAELFPDL
>scaffold-JRNA-2014677-Phyllocladus_hypophyllus
ACMVNSEVGAVLAVMRRNARWAHYMDQLEHSLVQALKSLRRQIFSWQQPWHMIDPSVYLK
PFLDVIRSDETGAPITGVALSSVYKLLTLEIFDLNTVHADETMHSIVDAVTSCRFEVTDP
ASEEVVLMKILQVLQACMKSKASVVLNNQDVCTIVNTCFRVVHQAGTKGELLQRVARHTM
HELVRAIFAHLPELDHANGGVKS-THVDGLVKERDSWNGNADYDASASGTSSKDNDMIMI
EPYGVPCMVEIFHFLCSLLNIVETMGLRSNPIAFDEDVPLFALGLINSAIELGGESIGQH
PKLLALIQDELFRNLMQFGLSPSPLILSMVCNVVLNLYHNLRTKLKLQLEAFFSCVIIRL
AQSKYGASYQQQEVAMESLVDFCRQPTFMPEMYANLDCDITCGNIFEELGNLLSKSAFPV
NCPLSAMHILALDGLIAVIHSMADRVAAASFPEPEPLRELEEYVPFWQIKCESYEDPLHW
VEFVRRKKYIKRRLMIGADHFNRDPKKGLEFLQGTHLLPETLDPQSVACFFRYTAGLDKN
LVGDFLGNHDDFCVKVLHEFAKTFDFHNMNLDTALRLFLETFRLPGEAQKIQRVLEAFSE
RFYEQSNKILADKDAAFVLSYSLIMLNTDQHNVQVKKKMTEDDFIRNNRHINAGRDLPRE
FLSELYHSIVKNEIRTTYEQGAGYPEMTPSRWIGLMRKSEKTPPYIVCDSRPFLDHDMFA
IISGPTIAAISVVFDHAEDEDVFHTCVDGFLAVAKMSACHHLEDVLDDLVVSLCKFTTLL
NPSASVEEPVLAFGDDTKARMATVTVFTIANRYGDYIRTGWRNILDCILRLHKLGLLPAR
VASDAADDSDLANDSIPGRQLSGTPSISPMPVVGTPRRSSGLMGRFSQLLSLDTDEPRSQ
PTEQQLAAHQRTVQTIQKCHIDSIFTESKFLHSESLLQLARALIWAAGRPQKGSSSPEDE
DTAVFCLELLIAITLNNRDRIMLLWQGVYEHIAGIVQSTVMPCALVEKAVFGLLRICQRL
LPYKESLADELLRSLQLILKLDARVADAYCEHITQEVMRLVKANAGHIKSPMGWRTVSSL
LSITARHPEASESGFEALSFIMFDGAHLTQANYVLCLDATRAFAESRVGSADRSLRALDL
MAESVKCLVKWSKN-SGWKTVSREDSSKSTQEIGEMWIRLAHGLRKVCLEQREEVRNYAL
LSLQRCVLAAEHISLAPTVWSQFFDQVIFNMLDDLLEIAQGHSPKDYRNMEGTLQHAMKF
LSKIFLQFLDQLLALSNFRKLWLGVLSRMEKYMKSKLRGKGSDKLQELIPELLKNMLHVM
KARGVLVQRSALGGDSLWELTWLHVKGISQSLQAEVFPDQ
>scaffold-JZVE-2007623-Parasitaxus_usta
ACMVNSEVGAVLAVMRRNARWAHYMDQLEHSLVQALKSLRRQIFSWQKPWHMIDPSVYLK
PFLDVIRSDETGAPITGVALSSVYKLLTLEIFDLNTIHADETMHSIVDAVTSCRFEVTDP
ASEEVVLMKILQVLLACMKSKTSVVLNNQDVCTIVNTCFRVVHQAGTKGELLQRVARHTM
HELVRAIFAHLPELDHANGGLKS-THVDGLIKERESWNGSVDYDSSASGTSSKENDMIMT
EPYGVPCMVEIFHFLCSLLNIVETMGLRSNPVAFDEDVPLFALGLINSAIELGGESMGKH
PKLIALIQDELFRNLMQFGLSPSPLILSMVCNVVLNLYHNLRTKMKLQLEAFFSCVIIRL
AQSKYGASYQQQEGAMESLVDFCRQPTFMPEMYANLDCDITCGNIFEELGNLLSKSAFPV
NCPLSAMHILALDGLIAVIHSMADRVTAASFPEPAPLGELEEYAPFWQIKCESYEDSRYW
LEFVRRKKYIKRRLMIGADHFNRDPKKGLEFLQGTHLLPETLDPQSVACFFRYTAGLDKN
LVGDFLGNHDEFCVKVLHEFAKTFDFRNMNLDTALRLFLETFRLPGEAQKIQRVLEAFSE
RYYEQSKKILADKDSAFI--------NTDQHNVQVKKKMTEEDFIRNNRHINAGRDLPRE
LLSELYHSIVKNEIRTTYEQGAGYPEMTPSRWIGLMRKSEKTPPYIVCDSRPFLDHDMFA
IISGPTIAAISVVFDHAEDEDVFHTCVDGFLAVAKMSACHHLEDVLDDLVVSLCKFTTLL
NPSASVEEPVLAFGDDTKARMATVTVFTIANKYADYIRTGWRNILDCILRLHKLGLLPAR
VASDAADDPDLANDSIPGRHLSGTPSISPMPVVGTPRRSSGLMGRFSQLLSLDTDEPRSQ
PTEQQLAAHQRTVQTIQKCHIDSIFTESKFLHSDSLLQLARALIWAAGRPQKGSSSPEDE
DTAVFCLELLIAITLNNRDRIMLLWQGVYEHIAGIVQSTVMPCALVEKAVFGLLRICQRL
LPYKESLADELLRSLQLILKLDARVADAYCEHITQEVMRLVKANAGHIKSPMGWRTVSSL
LSITARHPEASESGFEALAFIMSDGAHLTQANYVLCLDTTRAFAESRVGMADRSLRALDL
MAESVKCLVKWSKNMSGLKNVSREDISKSTQEIGEMWMRLAHGLRKVSLEQREEVRNYAL
LSLQRCVSAAEHISLAPVVWLQCFDQVIFNMLDDLLEIAQGHSPKEYRNMEGTLQHAMKF
LSKIFLQFLDQLLALPNFRKLWLGVLSHMEKYMKSKLRGKGSDKLQELIPELLKNMLHVM
KARGVLVQRSTLGGDSLWELTWLHVKGISQSLQAELFPDQ
>scaffold-MFTM-2010843-Pinus_jeffreyi
ACMVNSEVGAVLAVMRRNARWARYMDQLEHSLVQSLKNLRRQIFSWQQPWHMIDPSIYLK
PFMDVIRSDETGAPITGVALSAVYKILTLEVFDLNTVHVDEAMHSIVDAVTSCRFEVTDP
ASEEVVLMKILQVLLACMKSKTSVVLNNQDVCTIVNTCFRVVHQAGTKSELLQRVARHTM
HELVRAIFAHLPELDHANGSVKSKVHVDGLPKERDGRNGSADSDSSVAGSSTKENDVILT
EPYGVPCMVEIFHFLCSLLNIVETMGIRSNPLAFDEDVPFFALGLINSAIELGGQSIGQH
PKLLALIQDELFRNLMQFGLSSSPLILSMVCSIVLNLYHHLRTKLKLQLEAFFSCVIIRL
AQSKYGASYQQQEVAMEALVDFCRQPTFMPEMYANLDCDITCANIFEELGNLLSRSAFPV
NCPLSAMHILALDGLIAVIHSMADRVTAASLPEPVPVKEIEEYAPFWTIKCESYEDANHW
VEFVRRKKYIKRRLMIGADHFNRDAKKGLEFLQGTHLLPEKLDHQSVACFFRYTAGLDKN
LVGDFLGNHDEFCVKVLHEFAKTFDFQDMNLDTALRLFLETFRLPGEAQKIQRVLEAFSE
RYYEQSSGILADKDAAFLLSYSLIMLNTDQHNVQVKKKMTEEDFIRNNRHINAGKDLPRE
YLSELYHAIVKNEIRTIYEQSL-FPEMNPSRWIDLIRKSQKTPPYIVCDSRPFLDHDMFA
IISGPTIAAISVVFDHAEDEDVFHTCVDGFLAVAKMSACHHLEDVLDDLVVSLCKFTTLL
NPAASVEEPLLAFGDDTKARMATVTVFTIANRFGDYIRTGWRNILDCILRLHKLGLLPAR
VASDAAEDPDLANDSMHGKPLSGTPSISHIPVVGTPRRSSGLMGRFSQLLSLDTDEPRSQ
PTEQQLAAHQRTVQTIQKCHIDSIFTESKFLQAESLLQLARALIWAAGRPQKGSSSPEDE
DTAVFCLELLIAITLNNRDRIMLLWQGVYEHIAGIVQSTVMPCALVEKAVFGLLRICQRL
LPYKENLADELLRSLQLILKLDARVADAYCEHITQEVMRLVKANAGHIKSPMGWRTVSSL
LSITARHPEASECGFEALSFIMSDGAHLTQANYVLCLDATRAFAESRVGLADRSLRALDL
MTESVKCLIRWSKSVSVWKTVSREDTSKSSQEIGEMWLRLAHGLRKVCLEQREEVRNYAL
LSLQRCLSAADAICLTPSVWLQCFDQVIFTMLDDLLEIAQGHSPKEYRNMEGTLHHAMKF
LSKIFLQFLDQLFTLPNFRKLWLGVLSRMEKYMKAKLRGKGSDKLQELIPELLKNMLLIL
KARGVLMQRSTLGGDSLWELTWLHVKGISPSLQAELFPDL
>scaffold-MHGD-2013776-Microcachrys_tetragona
-----------------------YMDQLEHSLVQALKSLRRQIFSWQQPWHMIDPSVYFK
PFLDVIRSDETGAPITGVTLSSVYKFLTLEIFDLNTVHADETMHSIVDAVTSCRFEVTDP
ASEEVVLMKILQVLLACMKSKASVVLNNQDVCTIVNTCFRVVHQAGTKGELLQRVARHTM
HELVRAIFAHLSELDHANGGVKSKAHVDGLIKERDNWNGSVEYDSSASGTSSKDNDMIMI
EPYGVPCMVEIFHFLCSLLNIVETMGLRSNPIAFDEDVPLFALGLINSAIELGGESIGQH
PKLLTLIQDELFRNLMQFGLSPSPLILSMVCNVVLNLYHNLRTKLKLQLEAFFSCVIIRL
AQSKYGASYQQQEVAMESLVDFCRQPTFMPEMYANLDCDITCGNIFEELGNLLSKSAFPV
NCPLSAMHILALDGLIAVIHSMADRVTAASFPEPSPLRELEEYVPFWQIKCESFEDARHW
VEFVRRKKYIKRRLMIGADHFNRDPKKGLEFLQGTHLLPETLDPQSVACFFRYTAGLDKN
LVGDFLGNHDDFCVKVLHEFAKTFDFHNMNLDTALRLFLETFRLPGEAQKIQRVLEAFSE
RYYEQSNKVLANKDAAFILSYSLIMLNTDQHNEKVKKKMTEDDFIRNNRDINAGRDLPRE
FLSELYHSIVKNEIRTTYEDIAGYPEMTPSRWIGLMRKSEKTPSYIVCDSRPFLDHDMFA
IISGPTIAAISVVFDHAEDEDVFHTCVDGFLAVAKMSACHHLEDVLDDLVVSLCKFTTLL
NPSASVEEPVLAFGDDTKARMATVTVFTIANRYGDYIRTGWRNILDCILRLHKLGLLPAR
VASDAADDPDVANDSIPGRQLSGTPSISPMPVVGTPRRSSGLMGRFSQLLSLDTDEPRSQ
PTEQQLAAHQRTVQTIQKCHIDSIFTESKFLHAESLLQLARALIWAAGRPQKGSSSPEDE
DTAVFCLELLIAITLNNRDRIMLLWQGVYEHIAGIVQSTVMPCALIEKAVFGLLRICQRL
LPYKESLADELLRSLQLILKLDARVADAYCEHITQEVMRLVKANAGHIKSPMGWRTVSSL
LSITARHPEASESGFEALSFIMSDGAHLTQANYILCLDATRAFAESRVGLADRSLRALDL
MAESVKCLVRWSKNKPGWKTV--EDSSKSSQEIGEMWLRLAHGLRKVCLEQREEVRNYAL
LSLQRCVSAAEHMSLAPTFWLQCFDQVIFNMLDDLLEIAQGHSPKEYRNMEGTLQHAMKF
LSKIFLQFLDQLLTLPNFRKLWLGVLSRMEKYMKSKLRGKGSDKLQELIPELLKNMLHVM
KARGVLAQRSTLGGDSLWELTWLHVKGISQSLQAELFPDQ
>scaffold-NRXL-2012660-Metasequoia_glyptostroboides
ACMVNSEVGAVLAVMRRNARWARYMDQLEHSLVQALKSLRRQIFSWQQPWHMIDPSVYLK
PFLDVIRSDETGAQITGVALSAVYKILTLEVFDLNTIHADDAMHSIVDAVTSCRFEVTDA
ASEEVVLMKILQVLLACMKSKASVVLNNQDICTIVNTCFRVVHQAGSKGELLQRVARHTM
HELVRAIFSHLPELDRANEGVDPKGHVDELGKERDGRNGTVDYDSLVSGVSSKDNDVIMR
EPYGVPCMVEIFHFLCSLLNIVETMSIRSNPLAFDEDVPLFALGLINSAVELGGESIGRH
PKLLALIQDELFRNLMQFGLSSSPLILSMVCSIVLNLYHHLRTKLKLQLEAFFSCVIIRL
AQSKYGASYQQQEVAMEALVDFCRQPTFMSEMYANLDCDITCGNIFEDLGNLLSKSAFPV
NCPLSAMHILALDGLIAVIHSMADRVTAASLPEPVPVGEIEEYVPFWEINCESFENPDHW
VEFVRRKKYVKRRLMIGADHFNRDPKKGLEFLQGTHLLPEKLDPQSVACFFRYTAGLDKN
LVGDFLGNHDEFCVKVLHEFAKTFDFQEMNLDTALRLFLETFRLPGESQKIQRVLEAFSE
RYYEQSSKVLADKDAAFLLSYSLIMLNTDQHNVQVKKKMTEDDFIRNNRHINAGKDLPRE
YLSELYHSIVKNEIRTSYEQGIGFPEMTPSRWIDLMRKSAKTPPYIVCDSRPFLDHDMFA
IISGPTIAAISVVFDHAEDEDVFHACVDGFLAVAKMSACHHLEDVLDDLVVSLCKFTTLL
NPSASVEEPVIAFGDDTKARMATVTVFTIANEYGDYIRTGWRNILDCILRLHKLGLLPAR
VASDAADDPDVANDSIHGKTLSGTPSISHIPVVGTPRRSSGLMGRFSQLLSLDTDEPRSQ
PTEQQLAAHQRTVQTIQKCHIDSIFTESKFLQAESLLQLARALIWAAGRPQKGSSSPEDE
DTAVFCLELLIAITLNNRDRIMLLWQGVYEHIASIVQSTVMPCALVEKAVFGLLRICQRL
LPYKESLADELLRSLQLILKLDARVADSYCELITQGVMRLVKANAGHIKSSMGWRTISSL
LSITARHPEASESGFEALSFIMSDGAHLTQANYVFCLDATRAFAESRVGLADRSLRALDL
MAESVKCLVRWSKMSSGRKTVSREDTSKSSQEIGEMWLRLAHGFRKVCLEQREEVRNYAL
LSLQHCLSAAEAISLAPTIWLQCFDQVIFIMLDDLLDIAQGHSPKEYRNMEGTLLHAMKF
LSKIFLQFLDQLLTLPNFRKLWLSVLSHMEKYMKSKLRGKGSEKLHELIPELLKNMLQIM
KTRGVLVQRSTLGGDSLWELTWLHVKGISPSLQTELFPDQ
>scaffold-NVGZ-2004825-Cephalotaxus_harringtonia-2_samples_combined
ACMVNSEVGAVLAVMRRNARWARYMDQLEHSLVQALKSLRRQIFSWQQPWHMIDPSVYLK
PFLDVIRSDETGAPITGVALSSVYKILTLEVFDLNTINVDDAMHSIVDAVTSCRFEVTDP
ASEEVVLMKIMQVLLACMKSKASVVLNNQDICTIVNTCFRVVHQAGTKGELLQRVARHTM
HELVRAIFSHLPELDHGNGGVDSKGHVDELGQERDGRNGTVDYDSSVSGVSSKENDVIMI
EPYGVPCMVEIFHFLCSLLNIVETMGIRSNPLAFDEDVPLFALGLINSAVELGGESIGRH
PKLLALIQDELFRNLMQFGLSSSPLILSMVCSITLNLYHHLRTKLKLQLEAFFSCVIIRL
AQSKYGASYQQQEVAMEALVDFCRQPTFMSEMYANLDCDITCGNIFEDLGNLLSKSAFPV
NCPLSAMHILALDGLIAVIHSMADRVTAASLPEPVPVGEIEECVPFWEINCESFEDPDHW
VDFVRRKKYVKRRLMIGADHFNRDPKKGLEFLQGTHLLPEKLDQQSVACFFRYTAGLDKN
LVGDFLGNHDDFCVNVLHEFAKTFDFQEMNLDTALRLFLETFRLPGEAQKIQRVLEAFSE
RYYEQSSKILADKDAAFLLSYSLIMLNTDQHNVQVKKKMTEEDFIRNNRHLNAGKDLPRE
YLSELYHSIVKNEIRTSYEQGVGFPEMTPSRWIDLMRKSEKTPPYIVCDSRPFLDHDMFA
IISGPTIAAISVVFDHAEDEDVFHACVDGFHAVAKMSACHHLEDVLDDLVVSLCKFTTLL
NPSTSVEEPVLAFGDDLKARMATVTVFTIANKYGDYIRTGWRNILDCILRLHKLGLLPAR
VASDAADDPDVANDAIHGKPLSGTPSISHIPIVGTPRRSSGLMGRFSQLLSLDTDEPRSQ
PTEQQLAAHQRTVQTIQKCHIDSIFTESKFLQAESLLQLARALIWAAGRPQKGNSSPEDE
DTAVFCLELLIAITLNNRDRIMLLWQGVYEHIAGIVQSTVMPCALVEKAVFGLLRICQRL
LPYKESLADELLRSLQLILKLDARVADAYCEHITQEVMRLVKANAGHIKSPMGWRTVSSL
LSITARHPEASESGFEALSFIMSDGAHLTQANYILCLDATRAFAESRVGLADRSLRALDL
MAESVKCLVRWSKTSSGRKTVSREDTSKSSQEIGEMWLRLAHGFRKVCLEQREEVRNYAL
LSLQRCLLAAEAISLAPTVWLQCFDQVIFIMLDDLLDIAQGHSPKEYRNMEGTLHHAMKF
LSKIFLQFLDQLLTLPNFRKLWLGVLSHMEKYMKSKLRGKGSEKLHELIPELLKNMLHIM
KARGVLVQRSTLGGDSLWELTWLHVKGISPSLQAELFPDQ
>scaffold-PLYX-2013205-Falcatifolium_taxoides-2_samples_combined
ACMVNSEVGAVLAVMRRNARWAHYMDQSEHSLVQALKSLRRQIFSWQKPWHMIDPSVYLK
PFLEVIRSDETGGPITGVALSSVYKFLTLEIFDLNTVHADETMHSIVDAVTSCRFEVTDP
ASEEVVLMKILQVLLACMKSKASVVLSNQDVCTIVNTCFRVVHQAGTKGELLQRVARHTM
HELVRAIFAHLPELDHANGGVKSKAHVDGLIKERDSW--------SASGTSSKDNDMIMI
EPYGVPCMVEIFHFLCSLLNIVETMGLRSNPIAFDEDVPLFALGLINSAIELGGESIGQH
PKLLALIQDELFRNLMQFGLSPSPLILSMVCNVVLNLYHNLRTKLKLQLEAFFSCVIIRL
AQSKYGASYQQQEVAMESLVDFCRQPTFMPEMYANLDCDITCGNIFEELGNLLSKSAFPV
NCPLSAMHILALDGLIAVIHSMAHRVTAASFPEPVPLRELEEYAPFWQIKCESYEDPRHW
VEFVRRKKYIKRRLMIGADHFNRDPKKGLEFLQGTHLLPETLDPQSVACFFRYTAGLYKN
LVGDFLGNHDDFCVKVLHEFAKTFDFHNMNLDTALRLFLETFRLPGEAQKIQRVMEAFSE
RYYEQSNKILANKDAAFILSYSLIMLNTDQHNEKVKKKMTEEDFIKNNRDINAGRDLPRE
FLSELYHSIVKNEIRTTYQDIAGYPEMTPSRWIGLMRKSEKTPPYIVCDSRPFLDHDMFA
IISGPTIAAISVVFDHAEDEDVFDTCVDGFLAVAKMSACHHLEDVLDDLVVSLCKFTTLL
NPSASVEEPVLAFGDDTKARMATVTVFTIANKYGDYIRTGWRNILDCILRLHKLGLLPAR
VASDAADDPELTNDSIPGRQLSGTPSISPIPVVGTPRRSSGLMGRFSQLLSLDTDEPRSQ
PTEQQLAAHQRTVQTIQKCHIDSIFTESKFLHAESLLQLARALIWATGRPQKGSSSPEDE
DTAVFCLELLIAITLNNRDRIMLLWQGVYEHIAGIVQSTVMPCALIEKAVFGLLRICQRL
LPYKESLADELLRSLQLILKLDARVADAYCEHITQEVMRLVKANAGHIKSPMGWRTVSSL
LSITARHPDASESGFEALSFIMSDCAHLTQANYVLCLDATRAFAESRVGMADRSLRALDL
MAESVKCLVRWSKNKSGWKTVSREDSSKSSQEIGEMWVRLAHGLRKVCLEQREEVRNYAL
SSLQRCVSAAEHISLAPTVWLQCFDQVIFNMLDDLLEIAQGHSPKEYRNMEGTLQHAMKF
LSKTFLQFLDQLLTLPNFRKLWLGVLSRMEKYMKSKLRGKGSDKLQELIPELLKNMLHVM
KARGVLAQRSTLGGDSLWELTWLHVKGISQSLQAELFPDQ
>scaffold-QSNJ-2010032-Taiwania_cryptomerioides
ACMVNSEVGAVLAVMRRNARWARYMDQLEHSLVQALKSLRRQIFSWQQPWHMIDPLVYLK
PFLDVIRSDETGAPITGVALSAVYKILTLEVFDLNTIHVDDAMHSIVDAVTSCRFEVTDP
ASEEVVLMKILQVLLACMKSKASVVLNNQDICTIVNTCFRVVHQAGTKGELLQRVARHTM
HELVRAIFSHLPELDHANEGVDSKGHVDELGKERDGRNGTVDYDSLVSGVSSKENDVIMI
EPYGVPCMVEIFHFLCSLLNIVETMSIRSNPLAFDEDVPLFALGLINSAVELGGESIGRH
PKLLALIQDELFRNLMQFGLSSSPLILSMVCSIVLNLYHHLRTKLKLQLEAFFSCVIIRL
AQSKYGASYQQQEVAMEALVDFCRQPTFMSEMYANLDCDITCGNIFEDLGNLLSKSAFPV
NCPLSAMHILALDGLIAVIHSMADRVTAASLPEPVPVGEIEEYVPFWEINCESFENPDHW
VEFVRRKKYVKRRLMIGADHFNRDPKKGLEFLQGTHLLPEKLDPQSVACFFRYTAGLDKN
LVGDFLGNHDEFCVKVLHEFAKTFDFQEMNLDTALRLFLETFRLPGESQKIQRVLEAFSE
RYYEQSSKVLADKDAAFLLSYSLIMLNTDQHNVQVKKKMTEEDFIRNNRHINAGKDLPRE
YLSELYHSIVKNEIRTSYEQGIGFPEMTPSRWIDLMRKSEKTPPYIVCDSRPFLDHDMFA
IISGPTIAAISVVFDHAEDEDVFHACVDGFLAVAKMSACHHLEDVLDDLVVSLCKFTTLL
NPSTSVEEPVLAFGDDTKARMATVTVFTIANEYGDYIRTGWRNILDCILRLHKLGLLPAR
VASDAADDPDVANDSIHGKPLSGTPSISHIPVVGTPRRSSGLMGRFSQLLSLDTDEPRSQ
PTEQQLAAHQRTVQTIQKCHIDSIFTESKFLQAESLLQLARALIWAAGRPQKGNSSPEDE
DTAVFCLELLIAITLNNRDRIMLLWQGVYEHIAGIVQSTVMPCALVEKAVFGLLRICQRL
LPYKESLADELLRSLQLILKLDARVADSYCELITQGVMRLVKANAGHIKSSMGWRTVSSL
LSITARHPEASESGFEALSFIMSDGAHLTQANYVLCLDATRAFAESRVGLADRSLRALDL
MAESVKCLVRWSKTSSGRKTISREDTTKSSQEIGEMWLRLAHGFRKVCLEQREEVRNYAL
LSLQRCLLAAEAISLAPTIWLQCFDQVIFIMLDDLLDIAQGHSPKEYRNMEGTLHHAMKF
LSKIFLQFLDQLLTLPNFRKLWLGVLSHMEKYMKSKLRGKGSEKLHELIPELLKNMLQIM
KTRGVLVQRSTLGGDSLWELTWLHVKGISPSLQAELFPDQ
>scaffold-VFYZ-2006172-Thuja_plicata
ACIVNTEVSAVLAVMRRNARWAHYMDQLDHSLIHSLKELRRQIFSWKQEWQSINPSLYLK
PFLDVIRSDETGAPITGVALSAVYKILTMEVFDRRTVHVDLAMHSIVDAVTGCRFEVTDP
ASEEVVLMKILQVLLACMKSKMCLVLNNQDVCTIVNTCFRVVHQAGTKGELLQRTARHTM
HELVRSIFAHLADLDSANSVLMSNSHSDNVGKEADGNNGNADAETSVSSIGGKEND-VLR
EPYGITGIVEIFHFLCSLLNIVETMGMGSNLLALAEDVPLFALGLINSAIELGGTSIGRH
PKLLALVQDELFHNLIQFGLSSSPLILSTVCSIVLNLYHHLRCELKLQMEAFFTCVIIRL
AQGKYGASYQQQEVAMEALVDFCRQPTFIFEMYANYDCEITCSNVFEDIGNLLSKNAFPV
NSPLSAMHILALEGLIAVIHSMADRVSASSLPEPTPIRDIEEYEPFWTVTCEEIEDPTQW
VPFVRRKKYIKRKLMLGADHFNRDPKKGLEFLQGIHLLPEKLDPHSVACFFRYTSGLDKN
LVGDFLGNHDEFCVQVLLEFSKSFDFVDMSIDTALRTFLETFRLPGEAQKIQRVMEAFAE
RYYEQSSQVLADKDAAFVLSYSIILLNTDQHNVQVKKKMTEEDFIRNNRRINGGKDLPRE
FLSELYHSILKNEIRTNYDQSIAIPEMTTSRWIDLIRKSRKTPPYIISDYRPFLDHDMFS
IISGPTIAAMSVVFDHAEDEYVFQECVDGFLAVAQMCACHHLVDVLDDLVVSLCKFTTLL
DPSSSVDEDVLAFGDDTKARMATVTVFTIANEYGDYIRTGWRNILDCILRLHKLGLLPAR
VASDAADDPDVANDSIHGKTLSGTPSISHIPVVGTPRRSSGLMGRFSQLLSLDTDEPRSQ
PTEQQLAAHQRTVQTIQKCHIDSIFTESKFLQAESLLQLARALIWAAGRPQKGSSSPEDE
DTAVFCLELLIAITLNNRDRIMLLWQGVYEHIAGIVQSTVMPCALVEKAVFGLLRICQRL
LPYKESLADELLRSLQLILKLDARVADSYCELITQGVMRLVKANAGHIKSSMGWRTISSL
LSITARHPEASESGFEALSFIMSDGAHLTQANYVFCLDATRAFAESRVGMADRSLRALDL
MAESVKCLVQWSKMSSGRKTVSREDTSKSSQEIGEMWLRLAHGFRKVCLEQREEVRNYAL
LSLQRCLLAAEAISLAPTIWLQCFDQVIFIMLDDLLDIAQGHSPKEYRNMEGTLHHAMKF
LSKIFLQFLDQLIALPNFRKLWLGVLSHMEKYMKTKLRGKGSEKLHELIPELLKNMLQIM
KTRGVLVQRSTLGGDSLWELTWLHVKGISPSLQTELFPDQ
>scaffold-XLGK-2013040-Podocarpus_rubens
ACMVNSEVGAVLAIMRRNARWAHYMDQLEHSLVQALKSLRRQIFSWQKPWHMIDPSVYLK
PFLDVIRSDETGAPITGVALSSVYKFLTLEIFDLNTVHVDETMHSIVDAVTSCRFEVTDP
ASEEVVLMKILQVLLACMKSKASVVLNNQDVCTIVNTCFRVVHQAGAKGELLQRVARHTM
HELVRAIFAHLPELDHANGGVKSKAHVDGLIKERDSWNGSVDYDSSASGTSSKENDMIMI
EPYGVPCMVEIFHFLCSLFNIVETMGLRSNPIAFDEDVPLFALGLINSAIELGGESIGQH
PKLLALIQDELFRNLMQFGLSPSPLILSMVCNVVLNLYHNLRTKLKLQLEAFFSCVIIRL
AQSKYGASYQQQEVAMESLVDFCRQPTFMPEMYANLDCDITCGNIFEELGNLLSKSAFPV
NCPLSAMHILALDGLIAVIHSMAHRVTAASFPEPVPLTELEEYAPFWQIKCESYEDPRHW
VEFVRRKKYIKRRLMIGADHFNRDPKKGLEFLQGTHLLPETLDPQSVACFFRYTAGLDKN
LVGDFLGNHDDFCVKVLHEFAKTFDFHNMNLDTALRLFLETFRLPGEAQKIQRVMEAFSE
RYYEQSIKILANKDAAFVLSYSLIILNTDQHNDKVKKKMTEEDFIKNNRTINAGRDLPRE
FLAELYQSIVKNEIRTTYEDIAGYPEMTPSRWIGLMRKSEKTPPYIVCDSRPFLDHDMFA
IISGPTIAAISVVFDHAEDEDVFHTCVDGFLAVAKMSACHHLEDVLDDLVVSLCKFTTLL
NPSASVEEPVLAFGDDTKARMATVTVFTIANRYGDYIRTGWRNILDCILRLHKLGLLPAR
VASDAADDPDLTNDSIPGRQLSGTPSISPMPVVGTPRRSSGLMGRFSQLLSLDTDEPRSQ
PTEQQLAAHQRTVQTIQKCHIDSIFTESKFLHAESLLQLARALIWAAGRPQKGSSSPEDE
DTAVFCLELLIAITLNNRDRIMLLWQGVYEHIVGIVQSTVMPCALIEKAIFGLLRICQRL
LPYKESLADELLRSLQLILKLDARVADAYCEHITQEVMRLVKANAGHIKSPMGWRTVSSL
LSITARHPDAAESGFESLSFIMSDCAHLTQANYVLCLDAARAFAESRVGLADRSLRALDL
MAESVKCLVKWSKNKSGWKTVSRDDSSKSSQEIGEMWVRLAHGLRKVCLEQREEVRNYAL
LSLQRCVSAAEHISLAPTVWLQCFDQVIFNLLDDLLEIAQGHSPKEYRNMEGTLQHAMKF
LSKTFLQFLDQLLALPNFRKLWLGVLSRMEKYMKSKLRGKGSDKLQELIPELLKNMLLVM
KARGVLAQRSTLGGDSLWELTWHHVKGISQSLQAELFPDQ
>scaffold-AKXB-2068299-Phaeomegaceros_coriaceus
----------------------------EDTLIHSLKLLRRRIFSWHHPWQTISPNLYLA
PFLEVIRSDETGAPITGVALSAVYKILTLEVFNAETAHVEVAMHSIVDSVTSCRFEVTDP
ASEEIVLMKILQVLLACVKTGAGIVLSNGDVLNVVKTCFRVVHQAGSKGELLQRTARHTM
QELVRTIFSRLPHVSSAVQVKNGSAYQEGTNVTHNGSASSPGEDRQSGSSSRHGQSPSSR
EPYGVLCMVEIFQFLCSLLNVGDSLGPGQSLLASDEDA-LFALGLINSSLELGGQAFGHH
PKLLALVQDELCRNLIHMGLSRQPLVLSLTGSIVLNLYHHLRQHLKLQLEAFLSFVIIRL
AQGRYGATYQEQEVAMEALVDFCRQPRFMAEMYANFDCDITCSNMFEDLGNLLSKSAFPV
NCPLSAMHVLALEGLLAVIHSMADRVDSSSPGQVATFGDSQEYEPFWTLRCENYGDPKSW
VHFVRRCKYIKRRLMIGADHFNRDPKKGLEFLQAIRFLPEKLDPRSVACFFRYTSGLDKG
LLGDFLGDPDEFCLDVLSEFAKTFDFTDLSLDSALRSFLESFRLPGEAQKISRVLDAFAE
RYYEQSSGILANKDAAYVLAYSVIMLNTDQHNVRVKQKMTEEDFIRNNRSINGGEDLPRD
MLSELYHCIVRHEIRVSYDNGTSSGDMTYSCWVELLRRSRTMSPYIECD-AALLDHDMFA
MISGPTIAAISVVFDHAEEEEVQKACVDGFLAVAKIAASYRLDDVLDDLAVSLCKFTTLL
NPTVFVEEPAIAFGGDTKARMAAVTVFTIANKFGDYIRSGWRNILDCILRLHKLGLLASR
VSSDGSDDIDSVSSSGHGKPVTGSHAIVPAPAVGVRRKSSSLMSRFSQLLSLESDEPRLQ
PTEQQLAAHQRTLRTIEACHIDNIFTDSKFLQADSLMELVKALIGATGRTPK-GNSLEDE
DTAVFCLELLIAITLNNRDRIMLLWQGVYDHMAGIIQGSTTPSLLAEKAVFGLLHICQRL
LPYKENLSEELLQSLQLILKLDARVADEFCERITQEVMQLVRTNAGHIKSALGWRTITSL
LTITARHPEASDPGFEALVFIMADGVHMMEANYVLCLDAAQAFAESRTGGNDRSMRALDL
LAGSVTCLMQWTPVADAPK----GENGKVAREPADMWLRLAQGLKKVCLDQREDVRNYAL
SALQRCIIAADDLDFGPTVRARCFEQVVFVLLEDVLDIASKQSSKEYRNMEGTLYYAMKF
MSKIFLQFLGHLFTLPSFQGLWLTVLSHMEKYMKVTLRGRASDRLQEQVPEILKNMLLVM
HARGVL-QRSSLGGDSLWENTWRQVQIISPWLQSDMFVEP
>scaffold-ANON-2008199-Leiosporoceros_dussii-B
ACMVNSEIGAVLAVMRRNNRWGRY-DQLEHSLIHSLKVLRRRIFSWDHPWDTISPNMYLI
PFLEVIRSDETGAPITGVALSAVYKILTLGVFNAKTAHVDEAMHSLVDSVTSCRFEVTDP
ASEEIVLMKILQVLLACVKSGAGVVLSNSDVLNVVNTCFRVVHQAASKGELLQRIARHTM
HELVRTIFSRLPHVSLGGQPGNDSSH-EESSGSTNGTRGSSSEDGSSSSGNYNGGDGPAT
EPYGVLCIVEIFHFLCSLLNPNDPSGLGQSLLASDEDVPLFALGLINSALELGGPSFGQH
PKLLALVQDELCRNLLHMGLSRQPLVLSVTCSIMLNLYHHLRWHVKLQLEAFFCYVIIRL
AQGRQGATYQEQEVAMEGLVDFCRQPSFMAEMYANFDCDITCTNLFEDLGNLLSKSAFPV
NCPLSAMHVLALDGLLAIIHSMADRIDVASPSHGRTIVEPEDYVPFWTIKCENYDDPACW
TQFVRRCKYIKRRLMIGADHFNRDPKKGLEFLQVIRFLPEKLDSRSVACFFRYTSGLNKS
LLGDFLGDPDEFALDVLTEFARTFDFSDMSLDGALRTFLESFRLPGEAQKISRVLDAFAA
RYYEQSSGILANKDAAMVLSYSVIMLNTDQHNVRVRHKMTEEDFIKNNRSINAGEDLPRE
MLSELYHSIARDEIRVAYENGSGASDMTYSRWIDLMRRSRTTSPYIECKAAPLLDYDMFA
MVSGPTIAAISVVFDHAEDEEVLQACVDGFLAVAKISASHRLEDVLDDLAVSLCKFTTLL
NPVGSVEEPAIAFGGDTKARKATVTVFTIANRFGDYIRSGWRNILDCILRLHKLGLLASR
VANDVADDNDAMSSSSHGRIVPSSQAIVPAASVGARRKTAGLMSRFSQLLSLESDEPRLQ
PTEQQLAAHQRTLLTIEACHIDNIFTDSKFLQAESLRELAKALIGAAGRSPK-GVMLEDE
DTAVFCLELLIAVTLNNRDRIMLLWQSVYEHMAGIVQSSLTPNLLVEKAVLGLLHICQRL
LPYKEELAEELLRSLQLILKLDARVADEFCERITQEVLHLVRANAGHIKSTVGWRTVTSL
LTITARHPEASAPGFEALAFIMADGVHLMPANYVLCLNAARAFAESRTGGNERSMRALDL
LAESVNSLVQWTKVTDMPRAGMTAEDGKVVQELAEMWLGLAQGLLKVCVDQREEVRNYAL
FSLQRCIIAADDLYLTPTDWAHCFDKVVFVLLEELLDIARKQSAKEFRSMEGTLYEAMKF
MSKVFLHFLDPLFELPSFRTLWLNVLGHMEKYMTVKLRGKASDRLQEQVPEILKNMLLVM
HTRGVLMQRSTLGCDSLWDHSWQQVQAISPLLE-------
>scaffold-BSNI-2052957-Anthoceros_agrestis-B
ACMVNAEIGAVLAVMRRNARWGRYMDQHEHSLMHALKMLRRRIFSWHQPWQTISPIIYLS
PFLEVIRSDETGAPITGVALSAVYKILTLQVFTARTAHVGEAMHSIVDCVTSCRFEVTDP
ASEEIVLMKILHVLLACVKTGAGAVLSNGDVLNVVNTCFRVVHQAGSKGELLQRTARHAM
HELVRTIFSRLPLVTAGSQFCNSSASGEGTVSGQNGADGSSLEDGSPSSNKMDGGDAASR
ESYGVMCMVEIFHFLCSLLNVGDPMGPGQSVLASDEDVPLFALGLINSALELGGQSFGQH
PKLLALVQDELCRNLIQMGLSRQPLVLSMACSIVLNLYHHLRSHVKLQLEAFFSYVIIRL
AQGRYGATYQEQEVAMEALVDFCRQPRFMVEMYANFDCDITCSNLFEDLGNLLSKSAFPV
NCPLSAMHVLALEGLLAVIHSMADRVDVASPSSGPAIEEGQEYVPFWTVQCENYEDPQCW
VQFVRRCKYIKRRLMIGADHFNRDPKKGLEFLQVIRFLPEKLDPRSVACFFRYTSGLDKS
LLGDFLGDPDEFCLDVLVEFARTFDFTDMSLDSALRTFLESFRLPGEAQKISRVLDAFAE
RYYEQSSGILANKDAAYVLAYSVIMLNTDQHNVRVKKKMSEEDFIKNNRSINGGEDLPRE
MLLDLYHSIVRDEIKVSYDHGTASGDMTYSRWVDLMRRSRTTSPYIQCDMAQLLDNDMFA
MISGPTIAAISVVFDHAEEEEVQQACVDGFLAVAKIAASYRLEDVLDDLAVSLCKFTTLL
NPTMSVEEPAIAFGGDTKARMAALAVFTIANKFGDYIRGGWRNILDCILRLHKLGLLASR
VASDIADETDGMTSSAHGKVFPVNQALLPAPTGGARRKSSGLMSRFSQLLSLESEEPRLQ
PTEQQLAAHQRTLRTIEACHIDNIFTDSKFLQADSLLELAKALIGAAGRSTK-GTTPEDE
DTAVFCLELLIAITLNNRDRIMLLWQGVYEHMAGIVQTATTPTPLVEKAVFGLLHICQRL
LPYKENLSEELLRSLQLILKLDARVADEFCERITQEVMQLVRANAGHIKSMAGWRTVTSL
LTMTARHPEASDPGFEALVFIMAEGAHMLPANYVLCLDAARAFAESRTGGNDRSIRALDL
LSESVTCLVQWRKVANAANPAEAGENGKVIQELADMWLRLAQGLRKVCLDHREEVRNYAL
SALQRCIIAADDLNASPSVLAHCFDQIVFPLLDDLLDIASRQSSKEFRSMEGTLYQAMKF
MSKSFLHFLDHLSALPSFRTLWLAVLGHMEKYLKLRLRGKASDRLQEQVPEILKNMLLVM
HTRGVLMQRSTLGGDSLWEQSWPQVQAISPWLQDDMFPE-
>scaffold-DXOU-2005882-Nothoceros_aenigmaticus
------------------------------------------------------------
------------------------------------------------------------
------------------------------------------------------------
------------------------------------------------------------
------------------------------LLASDEDA-LFALGLINSSLELGGQAFGHY
PKLLALVQDELCRNLIHMGLSRQPLVLSLTCSIVLNLYHHLREHLKLQLEAFLSFVIIRL
AQGRYGATYQEQEVAMEALVDFCRQPRFMAEMYANFDCDITCSNMFEDLGNLLSKGAFPV
NC----MHVLALEGLLAVIHSMADRVDSSTPGHAATFGDSQEYEPFWTLKCENYSDPKSW
IQFVRRCKYIKRRLMIGADHFNRDPKKGLEFLQAIRFLPEKLDPRSVACFFRYTSGLDKG
LLGDFLGDPDDFCLDVLNEFAKTFDFTDLSLDSSLRSFLESFRLPGEAQKIARVLDAFAE
RYYEQSSGILANKDAAYVLAYSVIMLNTDQHNVRVKHKMSEEDFIRNNRSINAGEDLPRE
MLSELYHCIVRHEIRVSYDHGTSSGDMTYSRWVELMRKSRTMSPYIECD-ASLLDHDMFA
MISGPTIAAISVVFYHAEEEEVQKACVD--------------------------------
------------------------------------------------------------
------------------------------------------------------------
------------------------------------------------------------
------------------------------------------------------------
------------------------------------------------------------
------------------------------------------------------------
------------------------------------------------------------
------------------------------------------------------------
------------------------------------------------------------
----------------------------------------
>scaffold-DXOU-2037234-Nothoceros_aenigmaticus
------------------------------------------------------------
------------------------------------------------------------
------------------------------------------------------------
------------------------------------------------------------
------------------------------------------------------------
------------------------------------------------------------
------------------------------------------------------------
------------------------------------------------------------
------------------------------------------------------------
------------------------------------------------------------
------------------------------------------------------------
------------------------------------------------------------
------------------------------------------------------------
------------------------------------------------------------
------------------------------------------------------------
------------------------------------------------------------
------------------------------------------------------------
------------------LKLDARVADEFCERITQEVMQLVRTNAGHIKSALGWRTITSL
LTITARHPEASEPGFEALVFIMADGVHMMEANYVLCLDAAQAFAESRTGGNDRSMRALDL
LAGSVTCLMQRTPGADAPK----GESGKVAREAPDMWLRLAQGLKKVCLDQRDEVRNYAL
SALQRCVIAADDMDFSPTVRARCFEQAVFVLLEDLLDIASKQSSKEYRNMEGTLYYAMKF
MSKIFLQFLGHLYTMPSFQALWLAVLSHMEKYMKVTLRGRASDRLQEQVPEILKNMLLVM
HARGVLLQRSNLGGDSLWENTWRQVQVISPWLQSDMFVEP
>scaffold-FAJB-2057751-Paraphymatoceros_hallii
ACMVNAEIGAVLAVMRRNARWGRYMDQHEDTLIHSLKLLRRRIFSWHHPWQTISPSLYLA
PFLEVIRSDETGAPITGVALSAVYKILSLEVFNAKTAHVEVAMHSIVDSVTSCRFEVTDP
ASEEIVLMKILQVLLACVKTGAGIVLSNSDVLNVVNTCFRVVHQAGSKGELLQRTARHTM
QELVRTIFSRLPHVTLGLQLRNGSAYQAGTTATHNGSTSSPVEDRPPPSSGRHGGSTSSR
EPYGVLCMVEIFHFLCSLLNVGDSLGPGQSLLASDEDA-LFALGLINSTLELGGQAFGHH
PKLLALVQDELCRNLIHMGLSRQPLVLSLTCSIVLNLYHHLRQHMKLQLEAFLSFVIIRL
AQGRYGATYQEQEVAMEALVDFCCQPRFMAEMYANFDCDITCSNMFEDLGNLLSKSAFPV
NCPLSAMHVLALEGLLAVIHSMADRVDISSPAHVTTFGESQEYEPFWTLRCENYSDPQSW
VHFVRRCKYIKRRLMIGADHFNRDPKKGLEFLQAIRFLPEKLDPRSVACFFRYTTGLDKG
LLGDFLGDPDEFCLDVLSEFARTFDFTDLSLDGALRSFLESFRLPGEAQKIARVLDAFAE
RYYEQSSGILANKDAAYVLAYSVIMLNTDQHNVRVKRKMSEEDFIRNNRSINGGDDLPRE
MLSDLYHSIVRHEIRVSYDSGTSSGDMTYSRWVDLMRRTRTMSPYIECD-AALLDHDMFA
MISGPTIAAISVVFDHAEEEEVQKACVDGFMAVAKIAASYRLDDVLDDLAVSLCKFTTLL
NPTTSAEEPAIAFGGDTKARMAAVTVFTIANKFGDYIRSGWRNVLDCILRLHKLGLLASR
VSSDVSDEADSISGSGHGKPLPGSHALVPAPAVGVRRKSSSLMSRFSQLLSLESDEPRLQ
PTEQQLAAHHRTLRTIEACHIDNIFTDSKFLQADSLMELVKALIGAAGRSPK-GNLLEDE
DTAVFCLELLIAITLNNRDRIMLLWQGVYEHMAGIIQGSTTPSLLAEKAVFGLLHICQRL
LPYKENLSEELLQSLQLILKLDARVADEFCERITQEVMQLVKTNAGHIQSALGWRTITAL
LTITARHPEASDPGFEALVFIMADGVHMMAANYVLCLDAAQAFAESRTGGNDRSMRALDL
LAGSVTCLTQWTKGAGTCKPGGTGEHGKLAKEPAEMWLRLAQGLKKVCLDQREDVRNYAL
SALQRCIIAADDLDFSPTVRARCFEQVVFVLLEDLLDIASRQSLKEYRNMEGTLYHAMKF
MSKVFLQFLGHLFALPNFQALWLTVLSHMEKYMKVTLRGRASDRLQEQVPEILKNMLLVM
HDRGVILQRSSLGGDSLWENTWPQVQLISPWLQNDM----
>scaffold-RXRQ-2134456-Phaeoceros_carolinianus-sporophyte
ACMVNAEIGAVLAVMRRNARWGRYMDQHEHSLMHALKMLRRRIFSWHQPWQTISPIIYLS
PFLEVIRSDETGAPITGVALSAVYKILTLQVFTARTAHVGEAMHSIVDCVTSCRFEVTDP
ASEEIVLMKILHVLLACVKTGAGAVLSNGDVLNVVNTCFRVVHQAGSKGELLQRTARHAM
HELVRTIFSRLP------------------------------------------------
------------------------------------------------------------
------------------------------------------------------------
------------------------------------------------------------
------------------------------------------------------------
------------------------------------------------------------
------------------------------------------------------------
------------------------------------------------------------
------------------------------------------------------------
------------------------------------------------------------
------------------------------------------------------------
------------------------------------------------------------
------------------------------------------------------------
------------------------------------------------------------
------------------------------------------------------------
------------------------------------------------------------
------------------------------------------------------------
------------------------------------------------------------
------------------------------------------------------------
----------------------------------------
>scaffold-RXRQ-2142292-Phaeoceros_carolinianus-sporophyte
------------------------------------------------------------
------------------------------------------------------------
------------------------------------------------------------
------------------------------------------------------------
ESYGVMCMVEIFHFLCSLLNVGDPMGPGQSVLASDEDVPLFALGLINSALELGGQSFGQH
PKLLALVQDELCRNLIQMGLSRQPLVLSMACSIVLNLYHHLRSHVKLQLEAFFSYVIIRL
AQGRYGATYQEQEVAMEALVDFCRQPRFMVEMYANFDCDITCSNLFEDLGNLLSKSAFPV
NCPLSAMHVLALEGLLAVIHSMADRVDVASPSSGPAIEEGQEYVPFWTVQCENYEDPQCW
VQFVRRCKYIKRRLMIGADHFNRDPKKGLEFLQVIRFLPEKLDPRSVACFFRYTSGLDKS
LLGDFLGDPDEFCLDVLVEFARTFDFTDMSLDSALRTFFESFRLPGEAQKISRVLDAFAE
RYYEQSSGILANKDAAYVLAYSVIMLNTDQHNVRVKRKMSEEDFIKNNRSINGGEDLPRE
MLLDLYHSIVRDEIKVSYDHGTASGDMTYSRWVDLMRRSRTTSPYIQCDMAQLLDNDMFA
MISGPTIAAISVVFDHAEEEEVQQACVDGFLAVAKIAASYRLEDVLDDLAVSLCKFTTLL
NPTMSVEEPAIAFGGDTKARMAALAVFTIANKFGDYIRGGWRNILDCILRLHKLGLLASR
VASDIADETDGMTSSAHGKVFPGNQALLPTPTGGARRKSSGLMSRFSQLLSLESEEPRLQ
PTEQQLAAHQRTLRTIEACHIDNIFTDSKFLQADSLLELAKALIGAAGRSTK-GTTPEDE
DTAVFCLELLIAITLNNRDRIMLLWQGVYEHMAGIVQTATTPTPLVEKAVFGLLHICQRL
LPYKENLSEELLRSLQLILKLDARVADEFCERITQEVMQLVRANAGHIKSMAGWRTVTSL
LTMTARHPEASDPGFEALVFIMAEGAHMLPANYVLCLDAARAFAESRTGGNDRSIRALDL
LSESVTCLVQWRKVANAANPAEAGENGKVIQELADMWLRLAQGLRKVCLDHREEVRNYAL
SALQRCIIAADDLNASPSVLAHCFDQIVFPLLDDLLDIASRQSSKEFRSMEGTLYQAMKF
MSKSFLHFLDHLSALPSFRTLWLAVLGHMEKYLKLRLRGKASDRLQEQVPEILKNMLLVM
HTRGVLMQRSTLGGDSLWEQSWPQVQAISPWLQDDMFPE-
>scaffold-RXRQ-2142321-Phaeoceros_carolinianus-sporophyte
ACMVNAEIGAVLAVMRRNARWGRYMDQHEDTLIHSLKLLRRRIFSWHHPWQTISPSLYLA
PLLEVIRSDETGAPITGVALSAVYKILSLEVFNAKTAHVEVAMHSIVDSVTSCRFEVTDP
ASEEIVLMKILQVLLACVKTGAGIVLSNSDVLNVVNTCFRVVHQAGSKGELLQRTARHTM
QELVRTIFSRLPHVTLGLQLRNGSAYQASTTATHNGSASSPVEDRPPLSSGRHGGSTSSR
EPYGVLCMVEIFHFLCSLLNVGDSLGPGQSLLASDEDA-LFALGLINSSLELGGQAFGHH
PKLLALVQDELCRNLIHMGLSRQPLVLSLTCSIVLNLYHHLRQHMKLQLEAFLSFVIIRL
AQGRYGATYQEQEVAMEALVDFCRQPRFMAEMYANFDCDITCSNMFEDLGNLLSKSAFPV
NCPLSAMHVLALEGLLALIHSMADRVDISFPAHVATFGESQEYEPFWTLRCENYSDPQSW
VHFVRRCKYIKRRLMIGADHFNRDPKKGLEFLQAIRFLPEKLDPRSVACFFRYTTGLDKG
LLGDFLGDPDEFCLDVLSEFARTFDFTDLSLDGALRSFLESFRLPGEAQKIARVLDAFAE
RYYEQSSGILANKDAAYVLAYSVIMLNTDQHNVRVKKRMSEEDFIRNNRSINGGDDLPRE
MLSDLYHSIARHEIKVSYDSGTSSGDMTYSRWVDLMRRTRTMSPYIECD-AALLDHDMFA
MISGPTIAAISVVFDHAEEEEVQKACVDGFMAVAKIAASYRLDDVLDDLAVSLCKFTTLL
NPTVFVEEPAIAFGGDTKARMAAVTVFTIANKFGDYIRSGWRNVLDCILRLNKLGLLASR
VSSDVSDDVDSISGSGHGKPVPGSHALVPAPAVGVRRKSSSLMSRFSQLLSLESDEPRLQ
PTEQQVAAHQRTLRTIEACHIDNIFTDSKFLQADSLMELVKALIGAAGRSPK-GNLLEDE
DTAVFCLELLIAITLNNRDRIMLLWQGVYEHMAGIIQGSTTPSLLAEKAVFGLLHICQRL
LPYKENLSEELLQSLQLILKLDARVADEFCERITQEVMQLVKTNAGHIQSALGWRTITAL
LTITARHPEASDPGFEALVFIMADGVHMMAANYVLCLDAAQAFAESRTGGNDRSMRALDL
LAGSVTCLTQWTKGAGTCQPGGTGEHGKVAKEPAEMWLRLAQGLKKVCLDPREDVRNYAL
SALQRCIIAADDLDFSATIIARCFEQVVFVLLEDLLDIASRQSSKEYRNMEGTLYYAMKF
MSKVFLQFLGHLFGLPNFQALWLTVLSHMEKYMKMTLRGRASDRLQEQVPEILKNMLLVM
HDRGVLLRRSSLGGDSLWENTWRQVQLISPWLQNDM----
>scaffold-TCBC-2011967-Nothoceros_vincentianus
ACMVNAEIGAVLAVMRRNARWGRYMDQHEDTLIHSLKLLRRRIFSWHHPWQTINPSSYLA
PFLEVIRSDETGAPITGVALSAVYKILTLEVFNAKTAHVEVAMHSIVDSVTSCRFEVTDP
ASEEIVLMKILQVLLACVKTGAGIVLSNGDVVNVVKTCFRVVHQAGSKGELLQRTARHTM
QELVRTIFSRLPHVSSAVQVKNGSAYQEGTNVPHNGLASSRVEDRQSMSSSRHGQSPSSR
EPYGVLCMVEIFQFLCSLLNVGDSLGPGQSLLASDEDA-LFALGLINSSLELGGQAFGHY
PKLLALVQDELCRNLIHMGLSRQPLVLSLTCSIVLNLYHHLREHLKLQLEAFLSFVIIRL
AQGRYGATYQEQEVAMEALVDFCRQPRFMAEMYANFDCDITCSNMFEDLGNLLSKSAFPV
NCPLSAMHVLALEGLLAVIHSMADRVDSSTPGHAATFGDSQEYEPFWTLKCENYSDPKSW
IQFVRRCKYIKRRLMIGADHFNRDPKKGLEFLQAIRFLPEKLDPRSVACFFRYTSGLDKG
LLGDFLGDPDDFCLDVLSEFAKTFDFTDLSLDSSLRSFLESFRLPGEAQKIARVLDAFAE
RYYEQSSGILANKDAAYVLAYSVIMLNTDQHNVRVKHKMSEEDFIRNNRSINAGEDLPRE
MLSELYHCIVRHEIRVSYDHGTSSGDMTYSRWVELMRKSRTMSPYIECD-ASLLDHDMFA
MISGPTIAAISVVFDHAEEDEVQKACVDGFLAVAKIAASYRLDDVLDDLSVSLCKFTTLL
NPTIFVEEPAIAFGGDTKARMAAVTVFTIANKFGDYIRSGWRNILDCILRLHKLGLLASR
VSSDGSDDIDSVSSSGHGKPVSGSHAIVPAPAVGVRRKSSSLMSRFSQLLSLESDEPRLQ
PTEQQLAAHQRTLRTIEACHIDNIFTDSKFLQADSLMELVKALIGATGRTPK-SNSLEDE
DTAVFCLELLIAITLNNRDRIMLLWQGVYDHMTGIIQGSTTPSLLAEKAVFGLLHICQRL
LPYKENLSEELLQSLQLILKLDARVADEFCERITQEVMQLVRTNAGHIKSALGWRTITSL
LTITARHPEASDPGFEALVFIMADGVHMMEANYVLCLDAAQAFAESRTGGNDRSMRALDL
LAGSVTCLMQRTPVADAPN----GESGKVAREAPDMWLRLAQGLKKVCLDQRDEVRNYAL
SALQRCIIAADDMDFSPTVRARCFEQVVFVLLEDLLDIASKQSSKEYRNMEGTLYYAMKF
MSKIFLQFLGHLYTMPSFQALWLAVLSHMEKYMKVTLRGRASDRLQEQVPEILKNMLLVM
HARGVLLQRSNLGGDSLWENTWRQVQVISPWLQSDMFVEP
>scaffold-TCBC-2011968-Nothoceros_vincentianus
ACMVNAEIGAVLAVMRRNARWGRYMDQHEDTLIHSLKLLRRRIFSWHHPWQTINPSSYLA
PFLEVIRSDETGAPITGVALSAVYKILTLEVFNAKTAHVEVAMHSIVDSVTSCRFEVTDP
ASEEIVLMKILQVLLACVKTGAGIVLSNGDVVNVVKTCFRVVHQAGSKGELLQRTARHTM
QELVRTIFSRLPHVSSAVQVKNGSAYQEGTNVPHNGLASSRVEDRQSMSSSRHGQSPSSR
EPYGVLCMVEIFQFLCSLLNVGDSLGPGQSLLASDEDA-LFALGLINSSLELGGQAFGHY
PKLLALVQDELCRNLIHMGLSRQPLVLSLTCSIVLNLYHHLREHLKLQLEAFLSFVIIRL
AQGRYGATYQEQEVAMEALVDFCRQPRFMAEMYANFDCDITCSNMFEDLGNLLSKSAFPV
NCPLSAMHVLALEGLLAVIHSMADRVDSSTPGHAATFGDSQEYEPFWTLKCENYSDPKSW
IQFVRRCKYIKRRLMIGADHFNRDPKKGLEFLQAIRFLPEKLDPRSVACFFRYTSGLDKG
LLGDFLGDPDDFCLDVLSEFAKTFDFTDLSLDSSLRSFLESFRLPGEAQKIARVLDAFAE
RYYEQSSGILANKDAAYVLAYSVIMLNTDQHNVRVKHKMSEEDFIRNNRSINAGEDLPRE
MLSELYHCIVRHEIRVSYDHGTSSGDMTYSRWVELMRKSRTMSPYIECD-ASLLDHDMFA
MISGPTIAAISVVFDHAEEDEVQKACVDGFLAVAKIAASYRLDDVLDDLSVSLCKFTTLL
NPTIFVEEPAIAFGGDTKARMAAVTVFTIANKFGDYIRSGWRNILDCILRLHKLGLLASR
VSSDGSDDIDSVSSSGHGKPVSGSHAIVPAPAVGVRRKSSSLMSRFSQLLSLESDEPRLQ
PTEQQLAAHQRTLRTIEACHIDNIFTDSKFLQADSLMELVKALIGATGRTPK-SNSLEDE
DTAVFCLELLIAITLNNRDRIMLLWQGVYDHMTGIIQGSTTPSLLAEKAVFGLLHICQRL
LPYKENLSEELLQSLQLILKLDARVADEFCERITQEVMQLVRTNAGHIKSALGWRTITSL
LTITARHPEASDPGFEALVFIMADGVHMMEANYVLCLDAAQAFAESRTGGNDRSMRALDL
LAGSVTCLMQRTPVADAPN----GESGKVAREAPDMWLRLAQGLKKVCLDQRDEVRNYAL
SALQRCIIAADDMDFSPTVRARCFEQVVFVLLEDLLDIASKQSSKEYRNMEGTLYYAMKF
MSKIFLQFLGHLYTMPSFQALWLAVLSHMEKYMKVTLRGRASDRLQEQVPEILKNMLLVM
HARGVLLQRSNLGGDSLWENTWRQVQVISPWLQSDMFVEP
>scaffold-TWUW-2052533-Anthoceros_agrestis-A
ACMVNAEIGAVLAVMRRNARWGRYMDQHEHSLMHALKMLRRRIFSWHQPWQTISPIIYLS
PFLEVIRSDETGAPITGVALSAVYKILTLQVFTARTAHVGEAMHSIVDCVTSCRFEVTDP
ASEEIVLMKILHVLLACVKTGAGAVLSNGDVLNVVNTCFRVVHQAGSKGELLQRTARHAM
HELVRTIFSRLPLVTAGSQFCNSSASGEGTVSGQNGADGSSLEDGSPSSNKMDGGDAASR
ESYGVMCMVEIFHFLCSLLNVGDPMGPGQSVLASDEDVPLFALGLINSALELGGQSFGQH
PKLLALVQDELCRNLIQMGLSRQPLVLSMACSIVLNLYHHLRSHVKLQLEAFFSYVIIRL
AQGRYGATYQEQEVAMEALVDFCRQPRFMVEMYANFDCDITCSNLFEDLGNLLSKSAFPV
NCPLSAMHVLALEGLLAVIHSMADRVDVASPSSGPAIEEGQEYVPFWTVQCENYEDPQCW
VQFVRRCKYIKRRLMIGADHFNRDPKKGLEFLQVIRFLPEKLDPRSVACFFRYTSGLDKS
LLGDFLGDPDEFCLDVLVEFARTFDFTDMSLDSALRTFLESFRLPGEAQKISRVLDAFAE
RYYEQSSGILANKDAAYVLAYSVIMLNTDQHNVRVKKKMSEEDFIKNNRSINGGEDLPRE
MLLDLYHSIVRDEIKVSYDHGTASGDMTYSRWVDLMRRSRTTSPYIQCDMAQLLDNDMFA
MISGPTIAAISVVFDHAEEEEVQQACVDGFLAVAKIAASYRLEDVLDDLAVSLCKFTTLL
NPTMSVEEPAIAFGGDTKARMAALAVFTIANKFGDYIRGGWRNILDCILRLHKLGLLASR
VASDIADETDGMTSSAHGKVFPVNQALLPAPTGGARRKSSGLMSRFSQLLSLESEEPRLQ
PTEQQLAAHQRTLRTIEACHIDNIFTDSKFLQADSLLELAKALIGAAGRSTK-GTTPEDE
DTAVFCLELLIAITLNNRDRIMLLWQGVYEHMAGIVQTATTPTPLVEKAVFGLLHICQRL
LPYKENLSEELLRSLQLILKLDARVADEFCERITQEVMQLVRANAGHIKSMAGWRTVTSL
LTMTARHPEASDPGFEALVFIMAEGAHMLPANYVLCLDAARAFAESRTGGNDRSIRALDL
LSESVTCLVQWRKVANAANPAEAGENGKVIQELADMWLRLAQGLRKVCLDHREEVRNYAL
SALQRCIIAADDLNASPSVLAHCFDQIVFPLLDDLLDIASRQSSKEFRSMEGTLYQAMKF
MSKSFLHFLDHLSALPSFRTLWLAVLGHMEKYLKLRLRGKASDRLQEQVPEILKNMLLVM
HTRGVLMQRSTLGGDSLWEQSWPQVQAISPWLQDDMFPE-
>scaffold-UCRN-2054134-Megaceros_flagellaris
ACMVNAEIGAVLAVMRRNARWGRYMDQHEDTLIHSLKFLRRRIFSWHHPWHTISPSLYLT
PFLEVIRSDETGAPITGVALSAVYKILTLEVFNAQTAHVEVAIHSIVDSVTSCRFEVTDP
ASEEIVLMKILQVLLACVKTGAGIVLSNGDVVNVVKTCFRVVHQAGSKGELLQRTARHTM
QELVRTIFSRLPLVSSAVQAKNGSAYQEVNDGTHNGYASSPVDDRQSMSSSRHGQSPGSK
EPYGVQCMVEIFQFLCSLLNVGDSLGPGQGLLASDEDA-LFALGLINSSLELGGEAFGHH
PKLLALVQDELCRNLVHMGLSRQPLVLSLTCSIVLNLYHHLRQHLKLQLEAFLSFVIIRL
AQGRYGATYQEQEVAMEALVDFCRQPRFMAEMYANFDCDITCSNMFEDLGNLLSKSAFPV
NCPLSAMHVLALEGLLAVIHSMADRVDSSTPGHVATFGDSQEYEPFWALRCENYGDPKSW
IHFVRRCKYIKRRLMIGADHFNRDPKKGLEFLQAIRFLPEKLDPRSVACFFRYTTGLDKG
LLGDFLGDPDDFCLDVLSEFARTFDFTDLGLDSALRSFLESFRLPGEAQKIARVLDAFAE
RYYEQSSGILANKDAAYVLAYSVIMLNTDQHNVRVKRKMSEEDFIRNNRSINAGEDLPRH
MLSELYHCIVRHEIRVSYDNGTSSGDMTYSRWVELMRRSKTMSPYIECD-AALLDHDMFA
MISGPTIAAISVVFDHAEEEEVQKACVDGFLAVAKIAASYRLDDVLDDLAVSLCKFTTLL
NPTIFVEEPAIAFGGDTKARMAAVTVFTVANKFGDYIRSGWRNILDCILRLHKLGLLASR
VSSEGSDDIDSVSSSGHGKSVAGSHAIVPAPAVGVRRKSSSLMSRFSQLLSLESDEPRLQ
PTEQQLAAHQRTLRTIEACHIDNIFTDSKFLQADSLMELVKALIGATGRTPK-GSSLEDE
DTAVFCLELLIAITLNNRDRIMLLWQGVYDHMAGIIQGSTTSSPLAEKAVFGLLHICQRL
LPYKENLSEELLQSLQLILKLDARVADDFCERITQEVMQLVRTNAGHIKSALGWRTITSL
LTITARHPEASDPGFEALVFIMADGVHMMDSNYVLCLDAAQAFAESRTGGNDRSMRALDL
LAGSVACLMQRTPVADAPK----GENAKMTREAPDMWLRLAQGLKKVCLDPRDEVRNYAL
SALQRCIIAADDMDFSPAVRARCFEQVVFVLLEDLLDIASKQSSKEYRNMEGTLYYAMKF
MSKIFLQFLGHLITMSSFQTLWLIILSHMEKYMKVTLRGRASDRLQEQVPEILKNMLLVM
HARGVLLQRSSLGGDGMWENTWHQVQIISPWLQSDMFVEP
>scaffold-WCZB-2120114-Phaeoceros_carolinianus-gametophyte
ACMVNAEIGAVLAVMRRNARWGRYMDQHEDTLIHSLKLLRRRIFSWHHPWQTISPSLYLA
PFLEVIRSDETGAPITGVALSAVYKILSLEVFNAKTAHVEVAMHSIVDSVTSCRFEVTDP
ASEEIVLMKILQVLLACVKTGAGIVLSNSDVLNVVNTCFRVVHQAGSKGELLQRTARHTM
QELVRTIFSRLPHVTLGLQLRNGSAYQASTTATHNGSTSSPVEDRPPLSSGRHGGSTSSR
EPYGVLCMVEIFHFLCSLLNVGDSLGPGQSLLASDEDA-LFALGLINSSLELGGQAFGHH
PKLLALVQDELCRNLIHMGLSRQPLVLSLTCSIVLNLYHHLRQHMKLQLEAFLSFVIIRL
AQGRYGATYQEQEVAMEALVDFCRQPRFMAEMYANFDCDITCSNMFEDLGNLLSKSAFPV
NCPLSAMHVLALEGLLAVIHSMADRVDISFPAHVATFGESQEYEPFWTLRCENYSEPQSW
VHFVRRCKYIKRRLMIGADHFNRDPKKGLEFLQAIRFLPEKLDPRSVACFFRYTTGLDKG
LLGDFLGDPDEFCLDVLSEFARTFDFTDLSLDGALRSFLESFRLPGEAQKIARVLDAFAE
RYYEQSSGILANKDAAYVLAYSVIMLNTDQHNVRVKNRMSEEDFIRNNRSINGGDDLPRE
MLSDLYHSIARHEIKVSYDSGTSSGDMTYSRWVDLMRRTRTMSPYIECD-AALLDHDMFA
MISGPTIAAISVVFDHAEEEEVQKACVDGFMAVAKIAASYRLDDVLDDLAVSLCKFTTLL
NPTVFVEEPAIAFGGDTKARMAAVTVFTIANKFGDYIRSGWRSVLDCILRLHKLGLLASR
VSSDVSDDVDSISGSGHGKPVPGSHALVPAPAVGVRRKSSSLMSRFSQLLSLESDEPRLQ
PTEQQVAAHQRTLRTIEACHIDNIFTDSKFLQADSLMELVKALIGAAGRSPK-GNLLEDE
DTAVFCLELLIAITLNNRDRIMLLWQGVYEHMAGIIQGSTTPSLLAEKAVFGLLHICQRL
LPYKENLSEELLQSLQLILKLDARVADEFCERITQEVMQLVKTNAGHIQSALGWRTITAL
LTITARHPEASDPGFEALVFIMADGVHMMAANYVLCLDAAQAFAESRTGGNDRSMRALDL
LAGSVTCLTQWTKGAGTCKPGGTGEHGKVAKEPAEMWLRLAQGLKKVCLDPREDVRNYAL
SALQRCIIAADDMDFSATIRARCFEQVVFVLLEDLLDIASRQSSKEYRNMEGTLYYAMKF
MSKVFLQFLGHLFGLPNFQALWLTVLSHMEKYMKMTLRGRASDRLQEQVPEILKNMLLVM
HDRGVLLQRSSLGGDSLWENTWRQVQLISPWLQNDM----
>scaffold-WEEQ-2091127-Phaeoceros_carolinianus-gametophyte_1575
----------------------RYMDQHEDTLIHSLKLLRRRIFSWHHPWQTISPSLYLA
PFLEVIRSDETGAPITGVALSAVYKILSLEVFNAKTAHVEVAMHSIVDSVTSCRFEVTDP
ASEEIVLMKILQVLLACVKTGAGIVLSNSDVLNVVNTCFRVVHQAGSKGELLQRTARHTM
QELVRTIFSRLPHVTLGLQLRNGSAYQASTTATHNGSASSPVEDRPPLSSGRHGGSTSSR
EPYGVLCMVEIFHFLCSLLNVGDSLGPGQSLLASDEDA-LFALGLINSSLELGGQAFGHH
PKLLALVQDELCRNLIHMGLSRQPLVLSLTCSIVLNLYHHLRQHMKLQLEAFLSFVIIRL
AQGRYGATYQEQEVAMEALVDFCRQPRFMAEMYANFDCDITCSNMFEDLGNLLSKSAFPV
NCPLSAMHVLALEGLLAVIHSMADRVDISFPAHVATFGESQEYEPFWTLRCENYSDPQSW
VHFVRRCKYIKRRLMIGADHFNRDPKKGLEFLQAIRFLPEKLDPRSVACFFRYTTGLDKG
LLGDFLGDPDEFCLDVLSEFARTFDFTDLSLDGALRSFLESFRLPGEAQKIARVLDAFAE
RYYEQSSGILANKDAAYVLAYSVIMLNTDQHNVRVKKRMSEEDFIRNNRSINGGDDLPRE
MLSDLYHSIARHEIKVSYDSGTSSGDMTYSRWVDLMRRTRTMSPYIECD-AALLDHDMFA
MISGPTIAAISVVFDHAEEEEVQKACVDGFMAVAKIAASYRLDDVLDDLAVSLCKFTTLL
NPTVFVEEPAIAFGGDTKARMAAVTVFTIANKFGDYIRSGWRNVLDCILRLHKLGLLASR
VSSDVSDDVDSISGSGHGKPVPGSHALVPAPAVGVRRKSSSLMSRFSQLLSLESDEPRLQ
PTEQQVAAHQRTLRTIEACHIDNIFTDSKFLQADSLMELVKALIGAAGRSPK-GNLLEDE
DTAVFCLELLIAITLNNRDRIMLLWQGVYEHMAGIIQGSTTPSLLAEKAVFGLLHICQRL
LPYKENLSEELLQSLQLILKLDARVADEFCERITQEVMQLVKTNAGHIQSALGWRTITAL
LTITARHPEASDPGFEALVFIMADGVHMMAANYVLCLDAAQAFAESRTGGNDRSMRALDL
LAGSVTCLTQWTKGAGTCQPGGTGEHGKVAKEPAEMWLRLAQGLKKVCLDPREDVRNYAL
SALQRCIIAADDLDFSATIIARCFEQVVFVLLEDLLDIASRQSSKEYRNMEGTLYYAMKF
MSKVFLQFLGHLFGLPNFQALWLTVLSHMEKYMKMTLRGRASDRLQEQVPEILKNMLLVM
HDRGVLLQRSSLGGDSLWENTWRQVQLISPWLQNDM----
>scaffold-ZFRE-2005473-Phaeoceros_carolinianus-sporophyte_1575
------------------------------------------------------------
------------------------------------------------------------
------------------------------------------------------------
------------------------------------------------------------
------------------------------------------------------------
------------------------------------------------------------
------------------------------------------------------------
------------------------------------------------------------
------------------------------------------------------------
------------------------------------------------------------
------------------------------------------------------------
------------------------------------------------------------
------------------------------------------------------------
-------------------------------------------------------LLASR
VSSDVSDDVDSISGSGHGKPVPGSHALVPAPAVGVRRKSSSLMSRFSQLLSLESDEPRLQ
PTEQQVAAHQRTLRTIEACHIDNIFTDSKFLQADSLMELVKALIGAAGRSPK-GNLLEDE
DTAVFCLELLIAITLNNRDRIMLLWQGVYEHMAGIIQGSTTPSLLAEKAVFGLLHICQRL
LPYKENLSEELLQSLQLILKLDARVADEFCERITQEVMQLVKTNAGHIQSALGWRTITAL
LTITARHPEASDPGFEALVFIMADGVHMMAANYVLCLDAAQAFAESRTGGNDRSMRALDL
LAGSVTCLTQWTKGAGTCKPGGTGEHGKVAKEPAEMWLRLAQGLKKVCLDPREDVRNYAL
SALQRCIIAADDLDFSATIIARCFEQVVFVLLEDLLDIASRQSSKEYRNMEGTLYYAMKF
MSKVFLQFLGHLFGLPNFQALWLTVLSHMEKYMKMTVRGRASDRLQEQVPEILKNMLLVM
HDRGVLLQRSSLGGDSLWENTWRQVQLISPWLQNDMF---
>scaffold-ZFRE-2005474-Phaeoceros_carolinianus-sporophyte_1575
------------------------------------------------------------
------------------------------------------------------------
------------------------------------------------------------
------------------------------------------------------------
------------------------------------------------------------
------------------------------------------------------------
------------------------------------------------------------
-----------------------------------------------------------W
VHFVRRCKYIKRRLMIGADHFNRDPKKGLEFLQAIRFLPEKLDP---------TTGLDKG
LLGDFLGDPDEFCLDVLSEFARTFDFTDLSLDGALRSFLESFRLPGEAQKIARVLDAFAE
RYYEQSSGILANKDAAYVLAYSVIMLNTDQHNVRVKKRMSEEDFIRNNRSINGGADLPRE
MLSDLYHSIARHEIKVSYDSGTSSGDMTYSRWVDLMRRTRTMSPYIECD-AALLDHDMFA
MISGPTIAAISVVFDHAEEEEVQQACVDGFLAVAKIAASYRLEDVLDDLAVSLCKFTTLL
NPTMSVEEPAIAFGGDTKARMAALAVFTIANKFGDYIRGGWRNILDCILRLHKLGLLASR
VASDIADETDGMTSSLHGKVVPGNHALLPAPTGGVRRKSSGLMSRFSQLLSLESEEPRLQ
PTEQQLAAHQRTLRTIEACHIDNIFTDSKFLQADSLLELAKALIGAAERSTK-GTTPEDE
DTAVFCLELLIAITLNNRDRIMLLWQGVYEHMAGIVQTATTPTPLVEKAVFGLLHICQRL
LPYKENLSEELLRSLQLILKLDARVAHEFCERITQEVMQLVRANAGHIKSMAGWRTVTSL
LTITARHPEASDPGFEALVFIMAEGAHMLPANYVLCLDAARAFAESRTGGNDRSIRALDL
LAESVTCLVQWRNVANAADPAEAGENGKVLQELADMWLRLAQGLRKVCVDHREEVRNYAF
SALQRCIIAADDLNVSPLVLAHSFDQIVFPLLDDLLDVASRQSSKEFRSMEGTLYQAMKF
MSKSFLHFLDPLSTLPSFRTLWLTLLGHMEKYLKLRLRGKASDRLQEQVPEILKNMLLVM
HTRGVLMQRSTLGGESLWEQSYPQVQAISPWLQDDMFPEV
>scaffold-BNCU-2010040-Radula_lindenbergiana
ACMINAEVAAVLSVMRRNARWARYSEPGEHALILNLKTLRSKVFTWENEWRAINPASYLS
PFLDVIRSDETGALITSVALSAVNKILTLEMFDLETGKVEDAIHGIVDAVTSCRFEVTDP
GSEEVVLMKILQVLLACVKCKVGVVLTNRDLCIVISTCFRVVQQAGSKGELLQRIARHTM
HELVRVIFSQLSSMDPGDADPSGNGNVD------IPENGVAGEDGSPSSGSSARKDGPAL
EPYGVLSMIEIFQFLCSLLNVSDPTGPGHLLVAADEELPVFALSLINTAIELGGQSFGYH
TKLLALVQDELFRNLMQIGLSHNPSVLSVICSIVLNLYHHLGPHLKLQVEAFFVFIIIRL
AQGKHGATYQQQEVALEALVDFCRQPAFMAEMYANFDSDITCSNVFEDISNLLSKNAFPV
NCPLSTMHLLSLEGLLAVIHNMAQRVDVLPLLDMVKYADADEYVPFWTLKRPNCSDSKDW
IEFVRRQKFIKRRLQIGADHFNRDPSRGIEFLQRIRLLPQSLDPKSVAWFLRYSTGLDKK
RLGDFLGDHRELSVQVLAEFARTFDFNGMSLDAALRIFLESFRLPGEAQKIQRVLEAFAR
RYYEMSPEVFANEDAAFTLAYSVILLNTDLHNPQVKRKMGVEDFIRNIRGINAKQDFPRE
MLLELYRSVARNEIRISYESSQGFPEMTHSRWLDLTHQSRYSTPYIKCDSRSLLDQDMFA
LVSGPTIAAISVVFDHAEDEDVLRSCVNGFLDVAKLSARHHLDDVLDDLVVSLCKFTTLL
NPTASAQEPAVAFGDDTKARMAAVTVFTIANKWGDHVRAGWRNILDCILRLHKLGLLPAR
VASEAADEQESVNDAGQDKVRSGNVSVGLPPSISGRRRSVGLMTRFSQLLSLEVDEPRSQ
PTEQQLAAHQRTLCTIEACHIDCIFSESKFLQAESLLQLARSLIWAAGRPHKAGSSPEDE
DTSVFCLELLMAITLNNRDRIMLLWQLVFEHMVGIVQISVIPGLLVEKAVFGLLRICQRL
LPYKEDVAEELLRSLQLILQLDARVADAMCERITLEMMQLVKANAGHIKSSMGWHTVALL
LASTARHPQAFEPGFDTLSFIMADGAHLTRANYALCLDAALAFAEARLGGVERSIRATDL
LLESIKFLIKCAKYSTGANVSVTEGEAQSKPELGELWLRLAQALKRVCLERREEVRNHGI
LSLQHCLSAAESLDLELTVWNSCFDQVIFVMLDDLLDLALRHPAKEYHGMDASLQKAMRL
LSKTFLQFLAQLSQLPNFRAIWLALLGRMEMYMKARLKGKGSEKTQEVIPELLKNMLLIM
HSSAVLVPRTTAIGDSLWELTWHHVEGIAPNLQAELFPE-
>scaffold-BNCU-2010041-Radula_lindenbergiana
ACMINAEVAAVLSVMRRNARWARYSEPGEHALILNLKTLRSKVFTWENEWRAINPASYLS
PFLDVIRSDETGALITSVALSAVNKILTLEMFDLETGKVEDAIHGIVDAVTSCRFEVTDP
GSEEVVLMKILQVLLACVKCKVGVVLTNRDLCIVISTCFRVVQQAGSKGELLQRIARHTM
HELVRVIFSQLSSMDPGDADPSGNGNVD------IPENGVAGEDGSPSSGSSARKDGPAL
EPYGVLSMIEIFQFLCSLLNVSDPTGPGHLLVAADEELPVFALSLINTAIELGGQSFGYH
TKLLALVQDELFRNLMQIGLSHNPSVLSVICSIVLNLYHHLGPHLKLQVEAFFVFIIIRL
AQGKHGATYQQQEVALEALVDFCRQPAFMAEMYANFDSDITCSNVFEDISNLLSKNAFPV
NCPLSTMHLLSLEGLLAVIHNMAQRVDVLPLLDMVKYADADEYVPFWTLKRPNCSDSKDW
IEFVRRQKFIKRRLQIGADHFNRDPSRGIEFLQRIRLLPQSLDPKSVAWFLRYSTGLDKK
RLGDFLGDHRELSVQVLAEFARTFDFNGMSLDAALRIFLESFRLPGEAQKIQRVLEAFAR
RYYEMSPEVFANEDAAFTLAYSVILLNTDLHNPQVKRKMGVEDFIRNIRGINAKQDFPRE
MLLELYRSVARNEIRISYESSQGFPEMTHSRWLDLTHQSRYSTPYIKCDSRSLLDQDMFA
LVSGPTIAAISVVFDHAEDEDVLRSCVNGFLDVAKLSARHHLDDVLDDLVVSLCKFTTLL
NPTASAQEPAVAFGDDTKARMAAVTVFTIANKWGDHVRAGWRNILDCILRLHKLGLLPAR
VASEAADEQESVNDAGQDKVRSGNVSVGLPPSISGRRRSVGLMTRFSQLLSLEVDEPRSQ
PTEQQLAAHQRTLCTIEACHIDCIFSESKFLQAESLLQLARSLIWAAGRPHKAGSSPEDE
DTSVFCLELLMAITLNNRDRIMLLWQLVFEHMVGIVQISVIPGLLVEKAVFGLLRICQRL
LPYKEDVAEELLRSLQLILQLDARVADAMCERITLEMMQLVKANAGHIKSSMGWHTVALL
LASTARHPQAFEPGFDTLSFIMADGAHLTRANYALCLDAALAFAEARLGGVERSIRATDL
LLESIKFLIKCAKYSTGANVSVTEGEAQSKPELGELWLRLAQALKRVCLERREEVRNHGI
LSLQHCLSAAESLDLELTVWNSCFDQVIFVMLDDLLDLALRHPAKEYHGMDASLQKAMRL
LSKTFLQFLAQLSQLPNFRAIWLALLGRMEMYMKARLKGKGSEKTQEVIPELLKNMLLIM
HSSAVLVPRTTAIGDSLWELTWHHVEGIAPNLQAELFPE-
>scaffold-BNCU-2087265-Radula_lindenbergiana
ACMINAEVAAVLSVMRRNARWARYIEPMEHSLIRNLKALRRKIFTLLGGWQSVNPSLYLS
PFLDVIRSDETGAPITGVALSAVYKILTLEVFGVKTVNVEEAIHGIVDAVTSCRFEVTDP
ASEEVVLMKILQVLLACIKCEAGVVLSNRDVCVVVNTCFRVVHQAGSKGELLQRIARHTM
HELVRTIFSHLPNLEPPTFRAIGNGNLD----EGESTNGRAVEEGSATDGTPGRQDGPSL
EPYGVPSMVEIFHFLCSLLNVSDPMGLGQSLRAGDEDVPLFALSLINTAVELGGRFFGHH
TKLLALVQDELFRNLIQMGLSYNPPVLSMVCSIVLNLYHHLGPELKLQMEAFFVYVVIRL
AQGKYGAAYQQQEVAMEALVDFCRQPTFMAEMYANFDCNITCSNVFEDIGNLLSKSAFPV
SGPLSAMHVLALEGLLAVIHNIAERVESLPPLEMVNYTNIQDFVPFWTLKCPSYTDPKCW
VEFVRRQKYIKRRLMIGADHFNRDPKKGLEFLQGIRLLPKNLDPKSVACFFRYTTGLDKR
LLGDFLGDHDEWCVQVLNEFAQTFNFAGMSLDAALRTFLESFRLPGEAQKIQRVLEAFAE
RYYKESRKVFANEDAAFTLAYSAIMLNTDLHNPQVKKKMTEEDFIRNNRGINAKEDLPRE
MLLELYHSIARNEIRVTYNGGLGIPEMTYSRWVDLMRHSRSSMPYIKCDSKPLLDHDMFA
IMSGPTIAAISVVFDHAEDEEVLRSCVNGFLAVAKISASHRLEDVLDDLVVSLCKFTTLL
NPTASAEEPVVAFGDDTKARMAAVTVFTIANKWGDHVRTGWRNILDCILRLHKLGLLPVR
VVSDAAEDPETGSDPVQGKVAPGGLSLAVVPSGAGRRRSTGLMSRFSQLLSLEVDEPRAQ
PTEQQVAAHQRTLRTIEACHIDSIFSDSKFLQADSLMQLGRALIWAAGRPHKGGSSPEDE
DTAVFCLELLIAITLNNRDRVTLLWPMVYEHMAGIVQTSMVPGPLVEKAVFGLLRICQRL
LPYKEDLAEDLLRSLQLILKLDTRVAEAFCERITLEMMQLVKANAGQIKSPMGWRTVSSL
LASTARYPEAFGPGFETVAFVMTNGAHVTPDNYILCLDAARAFAEARVGGVERSIRALDL
LVDSVKCLVKWSNFAAGGNRKSDRQESLGKQELREMWLRLAQVLRRVCGEQREEVRNHAI
LSLQRCLSAADGIHLPVTVWSSCFDQIIFVMLDDLLDLAIRQPARDYRGMDGSMHKAMRL
LSKIFLQFLGQLSQLPSFRAIWLAVLGRMEIYMKARLKGKGSDKLQEVIPELLKNMLLIM
HSNGILVQ-NTMSGASLWDLTWHHVEGISPSLRDELFSQP
>scaffold-HMHL-2004364-Marchantia_paleacea-non_mycorrizal
ACMVNTEVGAVLSVMRRNARWARYIEPMEHSLIRNLKTLRRKIFTWSPGWQSVNPSFYLS
PFLDVIRSDETGAPITGVALSAVYKILTLDIIDVKTVSVEGAIHGIVDAVTSCRFEVTDP
ASEEVVLMKILQVLLACMKCGAGLVLSNRDVCVVVNTCFRVVHQAGSKGELLQRTARHTM
HELVRTIFSHLPDLDPPGAVATGNGSIEAAPHRSEESNGASGEDGSEADADQDKKDGPAL
EPYGVPCMVEIFHFLCSLLNITDPAGPGHSLLASDEEVPLFALGLINTAIELGGQSFGHH
PKLLALVQDELFRNLMQMGLSFTPPVLSMVCSIVLNLYHHLGTFLKLQIEAFFVYVVIRL
AQGKYGAAYQQQEVAMEALVDFCRQPTFMAEMYANFDCDIICSNAFEDIGNLLSKSAFPV
NCPLSAMHVLALEGLLAVIHSMADRIDSLPQLEMVNYTDAPDFVPFWTLKCPSYEDPACW
VEFVRQQKYIKRRLMIGADHFNRDPKKGLEFLQGIRLLPKNLDPKSVACFFRYTTGLDKR
LLGDFLGDHDEFCVQVLQELAKTFDFSDMSLDAALRTFLESFRLPGEAQKIQRVLEAFAQ
RYYEQSPVVFANEDAAFTLAYSIIILNTDLHNPQVKRKMTEEDFIRNNRGINGKQDLPRE
MLAELYHSIARNEIRISYDNGAGVPEMTHSRWVDLMRRSRSSTPYIKCDSRPLLDHDMFA
IISGPTIAAISVVFDHAEDEDVLRSCVDGFLAVAKISASHRLEDVLDDLVVSLCKFTTLL
NPTASAEEPVVVFGDDTKARMAAVTVFTIANKWGDYVRTGWRNILDCILRLHKLGLLPSR
VASDATDDADAGGDSAQGRVMSGNLSLAVIPSAGNRRRSTGLMSRFSQLLSLDVDEPRTQ
PTEQQLAAHQKTLRTIEACHIDNIFSDSKFLQAESLLQLARALIWAAGRPHKGGSSPEDE
DTAVFCLELLIAITLNNRDRIMLLWQMVYEHMAGIVQTSMVPGLLVEKAVFGLLRICQRL
LPYKEDLAEELLRSLQLLLKLDARVAEAFCERITQEMMQLVKANAGHIKSPMGWRTVSSL
LASTVRHPEAFGPGFETLSFIMSDGAHLTPANYVLCLDAARAFAEARVGGVERSIRALDL
LAESVNCLIQWAASCSGGEIF--KPETKDTQALGEMWLRLAQVLRRVCGEQREDVRNHAI
LSLQRCLLSVENIHLPPTIWHPCFEQVIFVMLDDLLDVALRHPPKEYRGMEGTLLHAMKF
LSKIFLQYLSQLSQLPSFRPTWFNILSRMEMYMNARLKGKGCDKLQEVIPELLKNMLLIM
HNKGVLVQRSTLSGDSLWELTWHHVEAISPTLQSELFPEQ
>scaffold-IHWO-2005518-Marchantia_paleacea-mycorrizal
ACMVNTEVGAVLSVMRRNARWARYIEPMEHSLIRNLKTLRRKIFTWSPGWQSVNPSFYLS
PFLDVIRSDETGAPITGVALSAVYKILTLDIIDVKTVSVEGAIHGIVDAVTSCRFEVTDP
ASEEVVLMKILQVLLACMKCGAGLVLSNRDVCVVVNTCFRVVHQAGSKGELLQRTARHTM
HELVRTIFSHLPDLDPPGAVATGNGSIEAAPHRSEESNGASGEDGSEADADQDKKDGPAL
EPYGVPCMVEIFHFLCSLLNITDPAGPGHSLLASDEEVPLFALGLINTAIELGGQSFGHH
PKLLALVQDELFRNLMQMGLSFTPPVLSMVCSIVLNLYHHLGTFLKLQIEAFFVYVVIRL
AQGKYGAAYQQQEVAMEALVDFCRQPTFMAEMYANFDCDIICSNAFEDIGNLLSKSAFPV
NCPLSAMHVLALEGLLAVIHSMADRIDSLPQLEMVNYTDAPDFVPFWTLKCPSYEDPACW
VEFVRQQKYIKRRLMIGADHFNRDPKKGLEFLQGIRLLPKNLDPKSVACFFRYTTGLDKR
LLGDFLGDHDEFCVQVLQELAKTFDFSDMSLDAALRTFLESFRLPGEAQKIQRVLEAFAQ
RYYEQSPVVFANEDAAFTLAYSIIILNTDLHNPQVKRKMTEEDFIRNNRGINGKQDLPRE
MLAELYHSIARNEIRISYDNGAGVPEMTHSRWVDLMRRSRSSTPYIKCDSRPLLDHDMFA
IISGPTIAAISVVFDHAEDEDVLRSCVDGFLAVAKISASHRLEDVLDDLVVSLCKFTTLL
NPTASAEEPVVVFGDDTKARMAAVTVFTIANKWGDYVRTGWRNILDCILRLHKLGLLPSR
VASDATDDADAGGDSAQGRVMSGNLSLAVIPSAGNRRRSTGLMSRFSQLLSLDVDEPRTQ
PTEQQLAAHQKTLRTIEACHIDNIFSDSKFLQAESLLQLARALIWAAGRPHKGGSSPEDE
DTAVFCLELLIAITLNNRDRIMLLWQMVYEHMAGIVQTSMVPGLLVEKAVFGLLRICQRL
LPYKEDLAEELLRSLQLLLKLDARVAEAFCERITQEMMQLVKANAGHIKSPMGWRTVSSL
LASTVRHPEAFGPGFETLSFIMSDGAHLTPANYVLCLDAARAFAEARVGGVERSIRALDL
LAESVNCLIQWAASCSGGEIF--KPETKDTQALGEMWLRLAQVLRRVCGEQREDVRNHAI
LSLQRCLLSVENIHLPPTIWHPCFEQVIFVMLDDLLDVALRHPPKEYRGMEGTLLHAMKF
LSKIFLQYLSQLSQLPSFRPTWFNILSRMEMYMNARLKGKGCDKLQEVIPELLKNMLLIM
HNKGVLVQRSTLSGDSLWELTWHHVEAISPTLQSELFPEQ
>scaffold-IRBN-2015143-Scapania_nemorosa
------------------------------------------------------------
------------------------------------------------------------
------------------------------------------------------------
------------------------------------------------------------
------------------------------------------------------------
------------------------------------------------------------
-------------------------------------------NVFEDIANLLSKSAFPV
NCPLSAMHVLALEGLLAVIHSMAQRIDSLPQLQMVNYADAQEYVPFWTLKCLSYEDAKCW
VEFVRHQKYIKRRLMIGADHFNRDPKKGLEFLQGIRLLPRNLDPRSVACFFRYTTGLDKR
LLGDFLGDHDEWCVQVLAEFAKTFDFKGMNLDAALRTFLESFRLPGEAQKIQRVLEAFAE
RYYVESPKVFANEDAAFTLAYSVILLNTDLHNPQVKRKMTEEEFIRNNRGINNKQDLPRT
MLLELYH---------------------------------PATPYIKCDSRPLLDHDMFA
IMSGPTIAAISVVFDHAEDEDVLRSCVDGFLAVAKISASHRLEDVLDDLVVSLCKFTTLL
NPTASLEEPVVAFGDDTKARMAAVTVFTIANKWGDHVRTGWRNILDCILRIHKLGLLPAR
VASDATDDPDAGGDAGKGRVVQGSLAIALVPSGAGRRRPTGLMSRFSQLLSLEVDEPRSQ
PTEQQLAAHQRTLRTIEACHIDNIFSDSKFLQPESLLQLARALIWAAGRPHKNGSSPEDE
DTAVFCLELLIAITLNNRDRIMILWQMVYEHMAGIVQISTVPGPLVEKAVFGLLRICQRL
LPYKEDLAEELLRSLQLILKLDARVAEALCERITQEMMQLVKANAGHIKSPMGWRTVSSL
LASTARHPEAFEPGFETLSFIMADGAHLTPANYLLCLDAARAFAEARVGGVEKSTRALDL
LADSVNCLIKWAKDYSGENAAGIKDEAKGTQELGEMWLRLAAVLRRVCGEQREEVRNHAI
ISLQRCLSAADSIQLPLTIWSLCFDQVIFVMLDDLLDVALRHPAKEYRGMDGSLHKAMRL
LSKIFLQYLGQLSQLPSFRAIWLAVLGRMEMYMKARLRGKGSEKLQEVIPELLKNMLLIM
HNQGVLVQRSTISGDSLWELTWHHVEGIAPNLQAELFPE-
>scaffold-JHFI-2018938-Pellia_neesiana
ACMVNAEVGAVLSVMRRNARWARYIEPMEHSLIRNLKILRRKIFTWQPGWQSINPSFYLT
PFLDVIRSDETGAPITGVALSAVYKILTLEVFDVKTIYVEEAIHGIVDAVTSCRFEVTDP
ASEEVVLMKILQVLLACMKCEAGVVLSNRDVCVVVNTCFRVVHQAGSKGELLQRTARHTM
HELVRTIFSHLSDLDPPGAVATGSGNID----GHEQSNGNTGDDGPVSGGDQSRKDAPAL
EPYGVPCMVEIFHFLCSLLNVTDPMGPGHSLLASDEEVPLFALGLINTAIELGGRSFGYH
SKLLALVQDELFRNLMQMGLSLNPPVLSMVCSIVLNLYHHLGTFLKLQLEAFFVFVIIRL
AQGKFGAAYQQQEVAMEALVDFCRQPTFMAEMYANFDCDIICSNAFEDIGNLLSKSAFPV
NCPLSAMHVLALEGLLAVIHSMAERIDSLPQLEMINYTDAPDFVPFWTLKCSSYSDPKSW
MEFVRRQKYVKRRLMIGADHFNRDPKKGLEFLQGIRLLPRNLDPKSVACFFRYTTGLDKR
LLGDFLGDHDEWCVQVLLEFAKTFDFSGMSLDAALRTFLESFRLPGEAQKIQRVLEAFAQ
RYYEQSPKVFANEDAAFTLAYSVIILNTDLHNPQVKKKMSEEDFIRNNRGINAKQDLPRE
MITELYHSIARNEIRISYDSGSGVPEMTHSRWVDLMRRSVSSTPYIKCDSRPLLDHDMFA
IMSGPTIAAISVVFDHAEDEDVLRSCVDGFLAVAKISASHRLEDVLDDLVVSLCKFTTLL
NPTASAEEPVVAFGDDTKARMAAVTVFTIANKWGDHVRTGWRNILDCILRLHKLGLLPAR
VASDASDDSEAGGDSVQGKVVSGNLSLAVVPSSAARRRSTGLMSRFSQLLSLEVDEPRSQ
PTEQQLAAHQKTLRTIEACHIDNIFSDSKFLQADSLLQLARALIWAAGRPHKGGSSPEDE
DTAVFCLELLIAITLNNRDRIMLLWQMVYEHMSGIVQTSVVPGLLVEKAVFGLLRICQRL
LPYKEDLAEELLRSLQLILKLDARVAEAFCERITQEMMQLVKTNAGHIRSPMGWRTVSSL
LTSTARHPEAYEPGFETLTFIMADGAHLTAANYILCLDAARAFAEARVGGVERSIRALDL
LADSVNCLIQWAKSLAGVVAESPKPDMRNSQELGEMWLRLAQVLRRVCGESREEIRNHAI
LCLQRCLSCADSIHLPPTIWTPCFEQVIFVMLDDLLDLATRHPAKEYRGMEGSLHNSMRL
LSKIFLQYLGQLSQLPTFRGMWLAALNRMEMYMNARLRGKGSEKLQEVIPELLKNMLLIM
HNVGVLVQRSTLTGDSLWELTWHSVQSISPNLQAELFPEP
>scaffold-JPYU-2039546-Marchantia_polymorpha
------------------------------------------------------------
------------------------------------------------------------
------------------------------------------------------------
------------------------------------------------------------
------------------------------------------------------------
------------------------------------------------------------
-------------------------PTFMAEMYANFDCDIICSNAFEDIGNLLSKSAFPV
NCPLSAMHVLALEGLLAVIHSMADRIDSLPQLEMVNYTDAPDFVPFWTLKCPSYEDPACW
VEFVRQQKYIKRRLMIGADHFNRDPKKGLEFLQGIRLLPKNLDPKSVACFFRYTTGLDKR
LLGDFLGDHDEFCVQVLQELAKTFDFSDMSLDAALRTFLESFRLPGEAQKIQRVLEAFAQ
RYYEQSPVVFANEDAAFTLAYSIIILNTDLHNPQVKRKMTEEDFIRNNRGINGKQDLPRE
MLAELYHSIARNEIRISYDNGAGVPEMTHSRWVDLMRRSRSSTPYINCDSRPLLDHDMFA
IISGPTIAAISVVFDHAEDEDVLRSCVDGFLAVAKISASHRLEDVLDDLVVSLCKFTTLL
NPTASAEEPVVVFGDDTKARMAAVTVFTIANKWGDYVRTGWRNILDCILRLHKLGLLPSR
VASDATDDADAGGDLAQGRVMSGNLSLAVIPSAGNRRRSTGLMSRFSQLLSLDVDEPRTQ
PTEQQLAAHQKTLRTIEACHIDNIFSDSKFLQAESLLQLARALIWAAGRPHKGGSSPEDE
DTAVFCLELLIAITLNNRDRIMLLWQMVYEHMAGIVQTSMVPGLLVEKAVFGLLRICQRL
LPYKEDLAEELLRSLQLLLKLDARVAEAFCERITQEMMQLVKANAGHIKSPMGWRTVSSL
LASTVRHPEAFGPGFETLSFIMSDGAHLTPANYVLCLDAARAFAEARVGGVERSIRALDL
LAESVNCLIQWAATCSGGEVF--KPETKDTQALGEMWLRLAQVLRRVCGEQREDVRNHAI
LSLQRCLLSVENIHLPPTIWHPCFEQVIFVMLDDLLDVALRHPPKEYRGMEGTLLHAMKF
LSKIFLQYLSQLSQLPSFRPTWFNILSRMEMYMNARLKGKGSDKLQEVIPELLKNMLLIM
HNKGVLVQRSTLSGDSLWELTWHHVEAITPALQSELFPEQ
>scaffold-KRUQ-2017969-Porella_navicularis
--MVNAEVGAVLSVMRRN-------EPVEHALIRNLKTLRRKIFTWQPGWQSINPSFYLS
PFLDVIRSDETGAPITGVALSAVYKILTLEVFDVKTVHVEEAIHGIVDAVTSCRFEVTDP
ASEEVVLMKILQVLLACMKCEAGVVLSNRDVCIVVNTCFRVVHQAGSKGELLQRTARHTM
HELVRTIFSHLPDLDPRAVVAAGNGNFD----EIEPSNGGPGEGGSASEGNQGRKDGPAL
EPYGVPSMVEIFHFLCSLLNVSDPTGPGHSLLASDEEVPLFALGLINTAIELGGQSFGYH
TKLLALVQDELFRNLMQMGLSFNPPVLSMVCSIVLNLYHHLGSYLKLQVEAFFVFVIIRL
AQGKFGAPYQQQEVAMEALVDFCRQPTFMAEMYANFDCDIICSNVFEDIGNLLSKSAFPV
NCPLSAMHVLSLEGLLAVIHSMAERIDSLPQLEMVNYTDAQDYVPFWTLKCPSYSDPKCW
VEFVRRQKYIKRRLMIGADHFNRDPKKGLEFLQGIRLLPRNLDPKSVACFFRYTTGLDKR
LLGDFLGDHDEWCVKVLIGFAKTFDFSGMSLDAALRTFLESFRLPGEAQKIQRVLEAFAE
RYYEESPKVFANEDAAFTLAYSLIILNTDLHNPQVKKKMTEEDFIRNNRGINANQDLPRD
MLLELYHSIGRNEIRISYDSGSGIPEMTHSRWVDLMRRSRSSTPYIKCDSRPLLDHDMFA
IISGPTIAAISVVFDHAEDEDVLRSCVDGFLAVAKISASHCLEDVLDDLVVSLCKFTTLL
NPTASAEEPVVAFGDDTKARMAAVTVFTIANKWGDHVRTGWRNILDCILRLHKLGLLPAR
VATDATDDPEGGSDSGQGKVAAGSLSLAVVPSGAARRRPTGLMSRFSQLLSLEVDEPRSQ
PTEQQLAAHQRTLRTIEACHIDNIFSDSKFLQADSLLQLARALIWAAGRPQKGGSSPEDE
DTAVFCLELLIAITLNNRDRIMLLWQMIYEHMAGIVQTSMVPGLLVEKAVFGLLRICQRL
LPYKEDLAEELLRSLQLILKLDARVAEAFCERITQEMMQLVKANAGHIKSPMGWRTVSSL
LASTARHPEAFEPGFETLTFIMADGAHLTSANYMLCLDAARAFAEARVGGVERSIRALEL
LVDSVNCLIKWAESSAMENPESNKEETMGTQELGEMWLRLAQVLRRVCGEQREEVRNHAL
LSLQRCLSSAESIQLPLTIWSSCFDQVIFVMLDDLLDLALRHPAREYRGMDGSLHKAMRL
LSKIFLQFLGQLSQLPSFRAIWLAVLGRMEMYMNARLRGKGSDKLQEVIPELLKNMLLIM
HNCGVLVQRSTISGDSLWELTWHHVEGISPNLQGELFPEP
>scaffold-LFVP-2007948-Marchantia_paleacea-2_samples_combined
ACMVNTEVGAVLSVMRRNARWARYIEPMEHSLIRNLKTLRRKIFTWSPGWQSVNPSFYLS
PFLDVIRSDETGAPITGVALSAVYKILTLDIIDVKTVSVEGAIHGIVDAVTSCRFEVTDP
ASEEVVLMKILQVLLACMKCGAGLVLSNRDVCVVVNTCFRVVHQAGSKGELLQRTARHTM
HELVRTIFSHLPDLDPPGAVATGNGSIEAAPHRSEESNGASGEDGSEADADQDKKDGPAL
EPYGVPCMVEIFHFLCSLLNITDPAGPGHSLLASDEEVPLFALGLINTAIELGGQSFGHH
PKLLALVQDELFRNLMQMGLSFTPPVLSMVCSIVLNLYHHLGTFLKLQIEAFFVYVVIRL
AQGKYGAAYQQQEVAMEALVDFCRQPTFMAEMYANFDCDIICSNAFEDIGNLLSKSAFPV
NCPLSAMHVLALEGLLAVIHSMADRIDSLPQLEMVNYTDAPDFVPFWTLKCPSYEDPACW
VEFVRQQKYIKRRLMIGADHFNRDPKKGLEFLQGIRLLPKNLDPKSVACFFRYTTGLDKR
LLGDFLGDHDEFCVQVLQELAKTFDFSDMSLDAALRTFLESFRLPGEAQKIQRVLEAFAQ
RYYEQSPVVFANEDAAFTLAYSIIILNTDLHNPQVKRKMTEEDFIRNNRGINGKQDLPRE
MLAELYHSIARNEIRISYDNGAGVPEMTHSRWVDLMRRSRSSTPYIKCDSRPLLDHDMFA
IISGPTIAAISVVFDHAEDEDVLRSCVDGFLAVAKISASHRLEDVLDDLVVSLCKFTTLL
NPTASAEEPVVVFGDDTKARMAAVTVFTIANKWGDYVRTGWRNILDCILRLHKLGLLPSR
VASDATDDADAGGDSAQGRVMSGNLSLAVIPSAGNRRRSTGLMSRFSQLLSLDVDEPRTQ
PTEQQLAAHQKTLRTIEACHIDNIFSDSKFLQAESLLQLARALIWAAGRPHKGGSSPEDE
DTAVFCLELLIAITLNNRDRIMLLWQMVYEHMAGIVQTSMVPGLLVEKAVFGLLRICQRL
LPYKEDLAEELLRSLQLLLKLDARVAEAFCERITQEMMQLVKANAGHIKSPMGWRTVSSL
LASTVRHPEAFGPGFETLSFIMSDGAHLTPANYVLCLDAARAFAEARVGGVERSIRALDL
LAESVNCLIQWAASCSGGEIF--KPETKDTQALGEMWLRLAQVLRRVCGEQREDVRNHAI
LSLQRCLLSVENIHLPPTIWHPCFEQVIFVMLDDLLDVALRHPPKEYRGMEGTLLHAMKF
LSKIFLQYLSQLSQLPSFRPTWFNILSRMEMYMNARLKGKGCDKLQEVIPELLKNMLLIM
HNKGVLVQRSTLSGDSLWELTWHHVEAISPTLQSELFPEQ
>scaffold-NRWZ-2100140-Metzgeria_crassipilis
------------------------------------------------------------
------RSDETGAPITGVALSAVYKILTLEVFDRKTIYVEDAIHGIVDAVTSCRFEVTDP
ASEEVVLMKILQVLLACMKCDAGVVLSNRDVCVVVNTCFRVVHQAGSKGELLQRIARHTM
HELVRTIFSHLPDLEH-DEVAPRNGNTE----DSESVNGGSAGSEDAARENKNRKDGAAS
EPYGVNCMIEIFHFLCSLLNVSDPMGPGHSLLASDEEVPLFALGLINTAIELGGKSLGYH
VKLLALVQDELFRNLMQMGLSFNPPVLSMVCSIVLSLYHHLGTHLKLQVEAFFVYVVIRL
AQGKYGAAYQQQEVAMEALVDFCRQPTFMAEMYANFDCDIICSNVFEDIGNLLSKSAFPV
NCPLSAMHVLALEGLLAVVHSMAERIDSLPPVEMVNYTDAQEYVPFWTLKCPSYTDPKYW
VEFVRRQKYIKRRLMIGADHFNRDPKKGLEFLQGIRLLPSKLDRQSVACFFRYTSGLDKR
LLGDFLGDHDSWCVEVLLEFAKTFDFRGMSLDAALRTFLETFRLPGESQKIQRVLEAFAV
RYYEESPEVFANEDAAFTLAYSVIMLNTDLHNPQVKKRMTEDDFIRNNRGINAKADLPKD
MLAELYHSIGRNEIKISYDAGSGVPEMTYSRWVDLMRHSRTSTPYIKCDSRPLLDHDMFA
IISGPTIAAISVVFDHAEDEDVLRSCVDGFLAVAKISASHRLEDVLDDLVVSLCKFTTLL
NPTASAEEPVVAFGDDTKARMAAVTVFTIANKWGDYVR----------------------
------------------------------------------------------------
------------------------------------------------------------
------------------------------------------------------------
------------------------------------------------------------
------------------------------------------------------------
------------------------------------------------------------
------------------------------------------------------------
------------------------------------------------------------
----------------------------------------
>scaffold-PIUF-2015493-Pellia_sp._(cf_epiphylla_(L.)_Corda)
ACMVNAEVGAVLSVMRRNARWARYIEPMEHSLIRNLKILRRKIFTWQPGWQSINPSFYLS
PFLDVIRSDETGAPITGVALSAVYKILTLEVFDVKTIYVEEAIHGIVDAVTSCRFEVTDP
ASEEVVLMKILQVLLACMRCEAGVVLSNRDVCVVVNTCFRVVHQAGSKGELLQRTARHTM
HELVRTIFSHLSDLDPPGAVATGNGNID----GHEQSDGNTGDDGPASGGDQSRKDAPAL
EPYGVPCMVEVFHFLCSLLNVTDPMGPGHSLLASDEEVPLFALGLINTAIELGGRSFGYH
SKLLALVQDELFRNLMQMGLSLNPPVLSMVCSIVLNLYHHLGTFLKLQLEAFFVFVIIRL
AQGKYGAAYQQQEVAMEALVDFCRQPTFMAEMYANFDCDIICSNAFEDIGNLLSKSAFPV
NCPLTAMHVLALEGLLAVIHSMAERIDSLPQLEMINYTDAPDFVPFWTLKCSSYSDPKSW
MEFVRRQKYIKRRLMIGADHFNRDPKKGLEFLQGIRLLPRNLDPKSVACFFRYTTGLDKR
LLGDFLGDHDEWCVQVLLEFAKTFDFSGMSLDAALRTFLESFRLPGEAQKILRVLEAFAQ
RYYEESPKVFANEDAAFTLAYSVIMLNTDLHNPQVKKKMSEEDFIRNNRGINAKQDLPRE
MIAELYHSIARNEIRISYESGSGIPEMTHSRWVDLMRRSVSSTPYIKCDSRPLLDHDMFA
IMSGPTIAAISVVFDHAEDEDVLRSCVDGFLAVAKISASHRLEDVLDDLVVSLCKFTTLL
NPTASAEEPVVAFGDDTKARMAAVTVFTIANKWGDHVRTGWRNILDCILRLHKLGLLPAR
VASDATDDSEAGGDSVQGKVLSGNLSLAVVPSSAARRRSTGLMSRFSQLLSLEVDEPRSQ
PTEQQLAAHQKTLRTIEACHIDNIFSDSKFLQPDSLLQLARALIWAAGRPHKGGSSPEDE
DTAVFCLELLIAITLNNRDRIMLLWQMVY-------------------------------
------------------------------------------------------------
------------------------------------------------------------
------------------------------------------------------------
------------------------------------------------------------
------------------------------------------------------------
----------------------------------------
>scaffold-RTMU-2184587-Calypogeia_fissa
------------------------------------------------------------
------------------------------------------------------------
------------------------------------------------------------
------------------------------------------------------------
------------------------------------------------------------
------------------------------------------------------------
------------------------------------------------------------
------------------------------------------------------------
-------------------------------------------------FFRYTTGLDKR
LLGDFLGDHDEWCVQVLKEFAKTFDFKGMDLDAALRTFLESFRLPGEAQKIQRVLEAFAE
RYYEESPKVFANEDAAFTLAYSVIILNTDLHNPQVKRKMTEEDFIRNNRGINAKQDLPRE
MLLELYHSIARNEIRISYDSGSGIPEMTQSRWVDLMRRSRSSTPYIKCDSRPLLDHDMFA
IMSGPTIAAISVVFDHAEDEDVLRSCVTGFLAVAKISASHRLEDVLDDLVVSLCKFTTLL
NPTASLEEPVVAFGDDTKARMAAVTVFTIANKWGDHVRTGWRNILDCILRLHKLGLLPAR
VTSDATDEGDVSNDSGQGKLVAGSLSLAIVPSNAGRRRPTGLMSRFSQLLSLEVDEPRSQ
PTEQQLAAHQRTLRTIEACHIDNIFSDSKFLQPESLLQLARALIWAAGRPHKGGSSPEDE
DTAVFCLELLIAITLNNRDRIMILWQMVYEHMAGIVQTSMVPGLLVEKAVFGLLRICQRL
LPYKEDLAEELLRSLQLILKLDTRVAEALCERITQEMMQLVKANAGHIKSPMGWRTVSSL
LAGTARHPEAFEPGFETLTFIMTDGAHLTSANYILCLDAARAFAEARVGGVERSIRALDL
LADSVSCLVKWAKAYAVENAESTKQGLKGTQELGEMWLRLAQVLRRVCGEQREEVRNHAI
MSLQRCLSAADSIQLPLTIWSLCFDQVIFVMLDDLLDVALRHPAKEYRGMDGSLHKAMRL
LSKIFLQYLSQLSQLPSFRAIWLAVLGRMEMYMKARLRGKATEKLQEVIPELLKNMLLIM
HNQGVLVQRSTISGDSLWELTWHHVEGIAPNLQGELFPEP
>scaffold-TXVB-2006574-Lunularia_cruciata
ACMVNAEVGAVLSVMRRNARWARNIEPMEHSLIRNLKTLRRKIFTWLPGWQSVNPSFYLS
PFLDVIRSDETGAPITGVALSAVYKILTLEVIDVKTVFVEEAIHGIVDAVTSCRFEVTDP
ASEEVVLMKILQVLLACMKCGAGLVLSNRDVCVVVNTCFRVVHQAGSKGELLQRTARHTM
HELVRTIFSHLPDLDPPEVLATGNGNIEAAPHRSDECNGGSGEDGLEADADQDKKDGPAM
EPYGVPCMVEIFHFLCSLLNITDPAGPGHSLLASDEEVPLFALGLINTAIELGGRSFGYH
PKLLALVQDELFRNLMQMGLSFTPPVLSMVCSIVLNLYHHLGTFLKLQIEAFFVYVIIRL
AQGKYG-GYQQQEVAMEALVDFCRQPTFMAEMYANFDCDIICSNAFEDIGNLLSKSAFPV
SGPLSAMHVLALEGLLAVIHSMADRIDSLPQLEMVNYTDAPDFVPFWTLKCPSYSDSVCW
VEFVRRQKYIKRRLMIGADHFNRDPKKGLEFLQGIRLLPKNLDPKSVACFFRYTTGLDKR
LLGDFLGDHDDFCVQVLHELAKTFDFSDMSLDAALRTFLESFRLPGEAQKIQRVLEAFAQ
RYYEQSPMVFANEDAAFTLAYSIIILNTDLHNPQVKKKMTEEDFIRNNRGINGKQDLPRE
MLAELYHSIARNEIRISYDNGAGVPEMTHSRWVDLMRRSRSSTPYIKCDSRPLLDHDMFA
IISGPTIAAISVVFDHAEDEDVLRSCVDGFLAVAKISASHRLEDVLDDLVVSLCKFTTLL
NPTASAEEPLVAFGDNTKARMAAVTVFTIANKWGDYVRTGWRNILDCILRLHKLGLLPAR
VASDATDDAEAGVDSGQGRVMSGNLSLAVIPSAGARRRSTGLMSRFSQLLSLDVDEPRSQ
PTEQQLAAHQRTLRTIEACHIDNIFSDSKFLQAESLLQLARALIWAAGRPHKGGSSPEDE
DTAVFCLELLIAITLNNRDRIMLLWVMVYEHMASIVQTSTVPGLLVEKAVFGLLRICQRL
LPYKEDLAEELLRSLQLLLKLDARVAEAFCERITQEMMQLVKANAGHIKSPMGWRTVSSL
LASTVRHPEAFGPGFETLSFIMADGAHLTPANYVLCLDAARAFAEARVGGVERSIRALDL
LAESVNCLIQWAAFCSGEDAF--KPEAKDTQALGEMWLRLATVLRRVCGEQREDVRNHAV
LCLQRCVSSVENIHLPPTIWTPCFDQVIFVMLDDLLDVALRHPPKEYRGMEGTLLNAMKF
LTKIFLQYLAQLSQLPSFRAMWLAVLSRMEMYMNARLRGKGSDKLQEMIPELLKNMLLIM
HNRGVLVQRSTLSGDSLWELTWHHVEGISPTLHNELFPEH
>scaffold-TXVB-2006575-Lunularia_cruciata
ACMVNAEVGAVLSVMRRNARWARNIEPMEHSLIRNLKTLRRKIFTWLPGWQSVNPSFYLS
PFLDVIRSDETGAPITGVALSAVYKILTLEVIDVKTVFVEEAIHGIVDAVTSCRFEVTDP
ASEEVVLMKILQVLLACMKCGAGLVLSNRDVCVVVNTCFRVVHQAGSKGELLQRTARHTM
HELVRTIFSHLPDLDPPEVLATGNGNIEAAPHRSDECNGGSGEDGLEADADQDKKDGPAM
EPYGVPCMVEIFHFLCSLLNITDPAGPGHSLLASDEEVPLFALGLINTAIELGGRSFGYH
PKLLALVQDELFRNLMQMGLSFTPPVLSMVCSIVLNLYHHLGTFLKLQIEAFFVYVIIRL
AQGKYG-GYQQQEVAMEALVDFCRQPTFMAEMYANFDCDIICSNAFEDIGNLLSKSAFPV
SGPLSAMHVLALEGLLAVIHSMADRIDSLPQLEMVNYTDAPDFVPFWTLKCPSYSDSVCW
VEFVRRQKYIKRRLMIGADHFNRDPKKGLEFLQGIRLLPKNLDPKSVACFFRYTTGLDKR
LLGDFLGDHDDFCVQVLHELAKTFDFSDMSLDAALRTFLESFRLPGEAQKIQRVLEAFAQ
RYYEQSPMVFANEDAAFTLAYSIIILNTDLHNPQVKKKMTEEDFIRNNRGINGKQDLPRE
MLAELYHSIARNEIRISYDNGAGVPEMTHSRWVDLMRRSRSSTPYIKCDSRPLLDHDMFA
IISGPTIAAISVVFDHAEDEDVLRSCVDGFLAVAKISASHRLEDVLDDLVVSLCKFTTLL
NPTASAEEPLVAFGDNTKARMAAVTVFTIANKWGDYVRTGWRNILDCILRLHKLGLLPAR
VASDATDDAEAGVDSGQGRVMSGNLSLAVIPSAGARRRSTGLMSRFSQLLSLDVDEPRSQ
PTEQQLAAHQRTLRTIEACHIDNIFSDSKFLQAESLLQLARALIWAAGRPHKGGSSPEDE
DTAVFCLELLIAITLNNRDRIMLLWVMVYEHMASIVQTSTVPGLLVEKAVFGLLRICQRL
LPYKEDLAEELLRSLQLLLKLDARVAEAFCERITQEMMQLVKANAGHIKSPMGWRTVSSL
LASTVRHPEAFGPGFETLSFIMADGAHLTPANYVLCLDAARAFAEARVGGVERSIRALDL
LAESVNCLIQWAAFCSGEDAF--KPEAKDTQALGEMWLRLATVLRRVCGEQREDVRNHAV
LCLQRCVSSVENIHLPPTIWTPCFDQVIFVMLDDLLDVALRHPPKEYRGMEGTLLNAMKF
LTKIFLQYLAQLSQLPSFRAMWLAVLSRMEMYMNARLRGKGSDKLQEMIPELLKNMLLIM
HNRGVLVQRSTLSGDSLWELTWHHVEGISPTLHNELFPEH
>scaffold-UUHD-2150779-Porella_pinnata
ACMVNAEVGAVLSVMRRNARWARYIEPVEHALIRNLKTLRRKIFTWQPGWQSINPSLYLS
PFLDVIRSDETGAPITGVALSAVYKILTLEVFDVKTVHVEEAIHGIVDAVTSCRFEVTDP
ASEEVVLMKILQVLLACIKCEAGVVLSNRDVCIVVNTCFRVVHQAGSKGELLQRTARHTM
HELVRTIFSHLPDLDPRAVVAAGNGNFN----EFEPTNGAPGEGGSASEGNQGRKDGPAL
EPYGVPSMVEIFHFLCSLLNVSDPTGPGHSLLASDEEVPLFALGLINTAIELGGQSFGYH
AKLLALVQDELFRNLMQMGLSFNPPVLSMVCSIVLNLYHHLGSYLKLQVEAFFVFVIIRL
AQGKFGAPYQQQEVAMEALVDFCRQPTFMAEMYANFDCDIICSNVFEDIGNLLSKSAFPV
NCPLSAMHVLSLEGLLAVIHSMAERIDSLPQLEMVNYTDAQDYVPFWTLKCPSYSDPKCW
VEFVRRQKYIKRRLMIGADHFNRDPKKGLEFLQGIRLLPRILDPKSVACFFRYTTGLDKR
LLGDFLGDHDEFCVQVLIEFAKTFDFSGMSLDAALRTFLESFRLPGEAQKIQRVLEAFAE
RYYEESPKVFANEDAAFTLAYSIIILNTDLHNPQVKRKMTEEDFIRNNRGINAKQDLPRE
MLLELYHSIARNEIRISYDSGSGIPEMTHSRWVDLMRRSRSSTPYIKCDSRPLLDHDMFA
IISGPTIAAISVVFDHAEDEDLLRSCVDGFLAVAKISASHCLEDVLDDLVVSLCKFTTLL
NPTASAEEPVVAFGDDTKARMAAVTVFTIANKWGDHVRTGWRNILDCILRLHKLGLLPAR
VATDATDDPEGGSDSGQGKVAAGSMSLAVVPSGAARRRSTGLMSRFSQLLSLEVDEPRSQ
PTEQQLAAHQRTLRTIEACHIDNIFSDSKFLQAESLLQLARALIWAAGRPQKGGSSPEDE
DTAVFCLELLIAITLNNRDRIMLLWQMIYEHMAGIVQTSMVPGLLVEKAVFGLLRICQRL
LPYKENLAEELLRSLQLILKLDARVAEAFCERITQEMMQLVKANAGHIKSPMGWRTVSSL
LASTARHPEAFEPGFETLTFIMADGAHLTSANYMLCLDAARAFAEARVGGVERSIRALEL
LVDSVNCLIKWAESSAMENAQSNKEETMGTQELGEMWLRLAQVLRRVCGEQREEVRNHAL
LSLQRCLSSAESIQLPLTIWSSCFDQVIFVMLDDLLDLALRHPAREYRGMDGSLHKAMRL
LSKIFLQFLGQLSQLPSFRAIWLAVLGRMDMYMNARLRGKGSDKLQEVIPELLKNMLLIM
HNCGVLAQRSTISGDSLWELTWHHVEGIAPNLQGELFPEP
>scaffold-WJLO-2009366-Ricciocarpos_natans
ACMVNAEVGAVLSVMRRNARWARYIEPMEHPLIRNLKTLRRKIFTWQPGWQSVNPSFYLS
PFLDVIRSDETGAPITGVALSAVYKILTLEVIDVKTVAVEGAIHGIVDAVTSCRFEVTDP
ASEEVVLMKILQVLLACMKCRAGIVLSNRDVCVVVNTCFRVVHQAGTKGELLQRTARHTM
HELVRTIFSHLPDLDPPAAAGTGNGSIDAVPHRSEENNGGSGEDGSEGDGDEDKKDGPAF
EPYGVPCMVEIFHFLCSLLNITDPGGPGHSLLTSDEEVPLFALGLINSAIELGGQSFGYH
PKLLALVQDELFRNLMQMGLSFTPPVLSMVCSIVLNLYHHLGTTLKLQIEAFFVYVIIRL
AQGKYGASYQQQEVAMEALVDFCRQPTFMAEMYANFDCDIICSNVFEDIGNLLSKSAFPV
NCPLSAMHVLALEGLLAVIHSMADRIDSLPQLEMVNHADAPEFVPFWTLKCPSYFDPACW
VDFVRRQKYIKRRLMIGADHFNRDPKKGLEFLQGIRLLPKNLDPKSVACFFRYTTGLDKR
LLGDFLGDHDEFCVKVLQELAKTFDFSDMNLDAALRTFLESFRLPGEAQKIQRVLEAFAQ
RYFEQSPMVFANEDAAFTLAYSIIILNTDLHNPQVKRKMTEEDFIRNNRGINGKQDLPRE
MLAELYHSIARNEIRISYDNGAGVPEMTHSRWVDLMR--RSSTPYIKCDSRPLLDHDMFA
IISGPTIAAISVVFDHAEDEDVLRSCVDGFLAVAKISASHRLEDVLDDLVVSLCKFTTLL
NPMAAAEEPVVVFGDDTKARMAAVTVFTIANKWGDYIRTGWRNILDCILRLHKLGLLPAR
VASDATDDADASGDSAQGRVTSGSLSLAVIPSAGARRRSTGLMSRFSQLLSLDVDEPRTQ
PTEQQLAAHQKTLRTIEACHIDNIFSDSKFLQAESLLQLARALIWAAGRPHKGGSSPEDE
DTAVFCLELLIAITLNNRDRIMLLWQMVYEHMAGIVQTSMVPGLLVEKAVFGLLRICQRL
LPYKEDLAEELLRSLQLLLKLDARVAEAFCERITMEMMQLVKANAGHIRSPMGWRTVSSL
LASTVRHPEAFGPGFETLSFIMADGAHLTPANYVLCLDAARAFAESRVGGVERSIRALDL
LAESVNCLIQWAASCSGGTNS--KPETKDTQSLGEMWLRLAQVLRRVCGEQREDVRNHAI
LSLQRCLSAVENIHLPPTIWVPCFEQVIFVMLDDLLDVALRHPPKEYRGMEGTLLNAMKF
LSKIFLQYLGQLSQLPSFRAMWLAVLNRMEMYMKARLRGKGNDKLQEGIPELLKNMLLIM
HNSGVLVQRSTLGMDSLWELTWHHVQGIAPTLQSELFPEQ
>scaffold-WZYK-2017713-Bazzania_trilobata
ACMVNAEVAAVLSVMRRNARWARYVEPMEHALIRNLKTLRRNLFTWQPGWQSINPSFYLT
PFLDVIRSDETG--ITGVALSAVYKILTLEIFDVRTVHVEEAIHGIVDAVTSCRFEVTDP
ASEEVVLMKILQVLLACMKCEAGVVLSDRDVCVVVNTCFRVVHQAGSKGELLQRTARHTM
HELIRAIFSHLPDLDPPGAASAESGNLD----DSEPSNGGIPDG-SANEGSKDRKGGNAQ
EPYGVPCMVDIFHFLCSLLNVSDPAGPGHSLLASDEEVPLFALGLINTAIELGGKSFGYH
PKLLALVQDELFRNLMQMGLSFNPPVLSMVCSIVLNLYHHLGTRLKLQMEAFFVFVIIRL
AQGKYGAAYQQQEVAMEALVDFCRQPTFMAEMYANFDCDIICSNVFEDIANLLSKSAFPV
NCPLSAMHVLALEGLLAVIHSMAERIDSLPQLEMINYTDAQDYIPFWTLKCPSYTDPTCW
VEFVRRQKYIKRRLMIGADHFNRDPKKGLEFLQGIRLLPRNLDPKSVACFFRYTTGLDKR
LLGDFLGDYDEWCVQVLVEFAKTFDFKGMNLDAALRTFLESFRLPGEAQKIQRVLEAFAE
RYYEESPKVFANEDAAFTLAYSCIMLNTDLHNPQVKTKMTEEDFIRNNRGINASQDLPRE
MILELYHSIARNEVRISYDSGSGVPEMTHSRWVDLMRRSRSSTPYIKCDSRPLLDHDMFA
IMSGPTIAAISVVFDHAEDEDVLRSCVDGFLAVAKISASHRLEDVLDDLVVSLCKFTTLL
NPTASLEEPVVAFGDDTKARMAAVTVFTIANKWGDHVRTGWRNILDCILRLHKLGLLPPR
VASDATDDQDAGSDSGQGKVASGSLTLAVVPSSAGRRRPTGLMSRFSQLLSLEVDEPRSQ
PTEQQLAAHQRTLRTIEACHIDNIFSDSKFLQPESLLQLARALIWAAGRPHKGGSSPEDE
DTAVFCLELLIAITLNNRDRIMVLWQMVYEHMAGIVQTSMVPGPLVEKAVFGLLRICQRL
LPYKEDLAEELLRSLQLILKLDARVAEALCERITQEMMQLVKANAGHIKSPMGWRTVSSL
LASTARHPEAFEPGFETLTFIMADGAHLTSANYILCLDAARSFAESRVGGIDRSICALDL
LAGSVDCLAKWAKAYNGENAESIKQEAKGTQELGEMWLRLAQVLRRVCGEQREEVRNHAI
LSLQQCLCSADKIQLPLTIWSLCFEQVIFVMLDDLLDVALRRPAKEYRGMDGSLHKAMRL
LSKVFLQYLNQLSQLPCFRAIWLAVLNRMEMYMKARLRGKGSEKVQEVIPELLKNMLLIM
HNGGVLVQGSTISGDSLWELTWHHVEGIAPNLQAELFPKP
>scaffold-ABIJ-2006767-Selaginella_lepidophylla
ACMISAEVGVVLATMRRNSRWARYDEQLDHTLIYSLKLLRRSIFAWKKPWHSINPCLYLS
PFLDVVRSEETGAPITATALAAVYKLLTSDVFDLRTSHVDEAMHAVVEAVTSCRFEVIDP
ASEEAVLMKILQVLLACIGSEMGAVLGHRDVCNVVNTTFRVVHQAGNKSELLQRAARHTM
HELVRTIFGHLSTMDP-AGNVPWSNADSNNNNVAIDALGNGNSE-----KLRNGEEERTI
EPYGVPCMVEIFHFLCSLLNMVGPYGLGESLGGGDEDVPQFALALINSAIEFGGSSFGQH
QRLISLIRDELFRNLMQMGLSNNPIILSMVCSIVLNLYHHLRSYIKLQLEAFFSFIIMRL
AQRKFGASYEQQEVAMETLVDFCRQGNFMPEMYANFDCDITCSNTFEELANLLSKSAFPV
NCPLSVMHVLALEGLLAIIHSMADRVDSVPPPEPPTFLEIQTYVPFWNMR--DYKEPSVW
VEFVRKQKYIKRRLMIGADHFNRDPKKGLEFLQGIHLLPEKLDPQSVASFFRYTTGLDKN
LLGDFLGDRDDFCLQVLAEFTRTFDFSNTSLDAALRTFLESFRLPGESQKIERVMDAFSQ
RYCEQCVNVFANKDAAFVLAYSVIMLNTDQHKPQVKKKMSEDDFIRNLRAANGGVDFPRE
MLSELYHSVAKNEIRISYDVGAGVPEMTHSRWLDLIRRSRKTSPYIVCDSRPFLDHDMFA
IMSGPTIAAISVVFDHAEDEEVLRGCVDGFLAVAKISASHHLEDILDDLVVSLCKFTTLL
NPTASMEEPVLAFGEDSKARMAAVTVFTIANKYGDFIRNGWRNILDCILRLHKLGLLPSR
VTSDATDDTDAGSE-SQGKLIAGGLSVPPIVSAGVRRRSSGLMSRFSQLLSLESDEPRSQ
PTEQQVAAHQRILQTIEACHIDNIFSESKFLQAESLLHLAKALIWAAGRPQKGATSPEDE
DTAVFCLELLIAITLNNRDRILLLWQGVYEHMAGIVQTTVVPCLLVEKAVFGLLRICQRL
LPYKENLAEELLRSLQLILKLDARVADAFCERITQEVMQLVRANAGHIKSPMGWRTISSL
LSITARHPDASESGFEALYFIMHDGAHLTPANYVLCLDAARAFAETRVGGVERSLKALDL
LSESVNSLIKWSQVATGS---NKEDSVRASQELAEMWIRLAQGLRRVCSEQREEVRNCAI
LSLQRCLAAAESLHLPAMVWIQCFDQVIFLMLDDLLDIALRNSPKEYRGMEGTLHHAMKF
LSKIFLQFLDQLALLPNFRALWLAVLNRMEMYMKARLRGKGSDKLQELVPELLRNMLLIM
HSRGVLVQGTSLGGDSLWELTWHHVQTISPGRQPDIFPD-
>scaffold-ENQF-2014243-Lycopodium_annotinum
------------------------------------------------------------
------------------------------------------------------------
------------------------------------------------------------
------------------------------------------------------------
------------------------------------------------------------
------------------------------------------------------------
------------------------------------------------------------
------------------------------------------------------------
------------------------------------------------------------
------------------------------------------------------------
------------------------------------------------------------
------------------------------------------------------------
------------------------------------------------------------
----------VAFGDNIKARMSAMTVFTIANKFGDFIRHGWRNILDCILRLHKLGLLPSR
LVSDTTDDQDATSDSSQGRVVSGGLSLAHIPASGLRRRSSGLMSRFSQLLSLDSEEPRSQ
PTEQQLAAHQRTIQTIDSCHIDNIFSESRFLQADSLLQLAKALIWAAGRPQKASSSPEDE
DTAVFCLELLITITLNNRDRIMLLWQGIYEHMAGIVQTMTVPGALVEKAVFGLLRICQRL
LPYKENLADELLRSLQLILKLDARVADAFCERITQEVLQLVRANAGHIKSPMGWRTISSL
LSITARHPDASESGFEALYFIMHEGAHLMPANYVLCLDAARAFAESRIGGIERSVNALDL
LAESVNSLVRWSKTETGSERSSREDTVKLSQELGEMWIRLAQGLRRICGEQREEVRNHAI
LSLQRCLSSADNMHLSSLIWAQCFDQVIFVMLDDLLDIALRHAPKEYRMMEGSLHLAMKC
LSKSFLQFLDQLSSLPNFRALWLAVLGRMEMYTKAQLRGKGSEKLQELIPELLRNMLLIM
HARGILVQRHTLGVDGLWELTWHHVQSISPGLQADMFPEQ
>scaffold-GAON-2001990-Huperzia_squarrosa
------------------------------------------------------------
------------------------------------------------------------
------------------------------------------------------------
------------------------------------------------------------
------------------------------------------------------------
------------------------------------------------------------
------------------------------------------------------------
------------------------------------------------------------
------------------------------------------------------------
------------------------------------------------------------
------------------------------------------------------------
------------------------------------------------------------
------------------------------------------------------------
------------------------------------------------------------
------------------------------------------------------------
-------------------HIDDIFSESKFLQADSLLQLSRALIWAAGRPQKASSSPEDE
DTAVFCLELLITITLNNRDRIMLLWQGMYDHIAGIVQTITMPGALVEKAVFGLLRICQRL
LPYKEDLADELLRSLQLILKLDARVADAFCERITQEVLQLVRANAGHVKSPMGWRTISSL
LSITARHLDASEPGFEALYFIMHEGAHLTPANYVLCLDAARAFAESRIGGIDRSLKALEL
LGESVDSLVRWSKRDMESERSGREDKAQLSQELGEMWIRLAQGLRRICGEQREEVRNRAV
MSLQRCLSAAEFMRFSALIWAQCFDQVIFVLLDDLLDIALRHAPKEYRGMEGTLHLAVKC
LSKIFLHFLDQLSSLPNFRALWLAVLGRMEMYTKARLRGKGSEKLQELIPELLKNMLLIM
HAHGILVQRHTLGTDDLWELTWHHVHSISPGLQAEVLPEQ
>scaffold-GKAG-2020710-Huperzia_lucidula
------------------------------------------------------------
------------------------------------------------------------
------------------------------------------------------------
------------------------------------------------------------
------------------------------------------------------------
------------------------------------------------------------
------------------------------------------------------------
------------------------------------------------------------
------------------------------------------------------------
------------------------------------------------------------
------------------------------------------------------------
------------------------------------------------------------
------------------------------------------------------------
--------------------------------------------------LHKLGLLPSR
IFSDTADDQDAISDSSQGRVMSGGLSLAQIPASAVRRRASGLMSRFSQLLSLDSEEPRSQ
PTEQQLAAHQRTIQTIDSCHIDDIFSESKFLQADSLLQLAKALIWAAGRPQKASSSPEDE
DTAVFCLELLITITLNNRDRIMLLWQGMYDHMAGIVQTTTIPGALVEKAVFGLLRICQRL
LPYKEDLADELLRSLQLILKLDARVADAFCERITQEVLQLVRANAGHVKSPMGWRTISSL
LSITARHLDASEPGFEALYFIMHEGAHLTPANYVLCLDAARAFAESRIGGIDRSVKALDL
LAESVDSLVRWSQIDMGSERSGREGTVKLSQELGEMWIRLAQGLRRICGEQREEVRNHAV
MSLQRCLSAAEFMHLSSLIW--CFDQVIFVLLDDLLDIALRNAPKEYRGMEGTLHLAVKC
LSKIFLQFLDQLSSLPNFRALWLAVLGRMEMYTKARLRGKGSEKLQELIPELLKNMLLIM
HARGILVQRHTLGIDGLWELTWHHVQSISPGLQAEMFPEQ
>scaffold-JKAA-2011317-Selaginella_wallacei
------------------------------------------------------------
------------------------KILTFDVFDLSTTNVDEAMHAIVESVTTCRFEVTDP
ASEEAVLVKILQVLLSCITSEMGSVLSHRDVCNVVNTCFRVVHQAGSKSELLQRVARHTM
HELVRAIFVHLAAIES-ADNVPWRGGGTET------EIGNGEADDEGLDKLKNGEEEATI
EPYGLSCMVEIFHFLCSLLNMVGPYGLGEALGGSDDDVPQLALGLINSAIEFGGQPFGRH
PRLIGLVQDELFRNLMQMGLSNNPAIFSMVCSIVLNLYHHLRSHIKLQLEAFFSFIIMRL
AQGKFGASYQQQEVAMETLVDFCRQPSFMPEMYANFDCDITCSNTFEELANLLSKNAFPV
NCPLSAMHILALEGLLAVIHSMAERIDSVPVPEPPGFMEFESYSPFWNMRCENYKDPGCW
VSFVRKQKYIKRRLMIGADHFNR-----LEFLQGIHLLPEKLDPQSVASFFRYTTGLDKN
LLGDFLGDRDDFCLQVLAEFTRTFDFSNTSLDAALRTFMESFRLPGEAQKIERVLDAFSA
RYFEQCGSVFGNKDAVFVLSYSVIMLNTDQHKPQVKKKMSEDDFVRNLRGANNHADFPRE
LLSELYHSVARNEIRISYDIGAGVPEMTYSRWLDLIRRGRKTSPYISCDFRPFLDHDMFA
IMSGPTIAAISVVFDHAEDEEVLRACLDGFLAVAKISASHHLEDILDDLVVSLCKFTTLL
NPIGTMEEPVLAFGEDNKARMAAVTVFTIANKYGDYIRNGWRNILDCILRLHKLGLLPSR
VTSDAADDTDAASDSSQGRLISPGLSMPPVSATGVRRRSSGLMSRFSQLLSLESDEPRSQ
PSEQQIAAHQRILQTIEACHIDNIFSESKFLQADSLLHLARALIWAAGRPQKGTSSPEDE
DTAVFCLELLIAVTLNNRDRIMLLWQGVYEHMAGIVQTTTMPCLLVEKAVFGLLRICQRL
LPYKENLAEELLRSLQLILKLDARVADAFCERITQEVMQLVRTNAGHIKSPMGWRTISSL
LSITARHPDASEAGFEALYFIMHDGAHLTPANYVLCLDAARAFAETRIGGVDRSLRALEL
LAELVNSLVKWSQVATGDRDRDKEDSVKASQELAEMWLRLAQGLRRVCTDQREEVRNSAV
LSLQRCLLAADSLHLPAMIWIQCFEQVIFALLDDLLDIAQKHSPKDFRGMEGSLQLAMKL
LSKIFLHFLEQLAELPNFRALWLSVLGRMEKYMQARVRGKGSDRLQELIPELLRNILLVM
NTKGILVQGSSLGGDSLWELTWHHVQGFCPSLQPDMFGEQ
>scaffold-KJYC-2002420-Selaginella_willdenowii
------------------------------------------------------------
------------------------------------------------------------
------------------------------------------------------------
------------------------------------------------------------
------------------------------------------------------------
------------------------------------------------------------
------------------------------------------------------------
-----------------------------------------------NMRCDDYKEPRCW
VEFVRKQKYIKRKLMIGADHFNRDPKKGLEFLQGIHLLPEKLDPQSVASFFRYTTGLDKN
LLGDFLGDRDDFCLQVLAEFTRTFDFSNMSLDAALRTFLESFRLPGEAQKIERVMDAFSQ
RYCEQCANVFANKDAAFVLAYSVIMLNTDQHKPQVKKKMSEDDFIRNLRDANGGVDFPRE
MLSELYHSVAKNEIRISYDVGAGIPEMTHSRWLDLIRRSRKASPYIVCDTRPFLDHDMFA
IMSGPTIAAISVVFDHAEDEEVLRACVDGFLAVAKISASHHLEDILDDLVVSLCKFTTLL
NPTASMEEPVLAFGEDSKARMAAVTVFTIANKYGDFIRNGWRNILDCILRLHKLGLLPSR
LTSDAAEDADSIVDPSQGKLIAGSLSMPPMAAAGVRRRSSGLMSRFSQLLSLESDEPRSQ
PSEQQLAAHQRILQTIEACHIDNIFSESKFLQSDSLLHLAKALIWAAGRPQKSTSSPEDE
DTAVFCLELLIAVTLNNRDRILLLWQGVYEHMASIVQTTTLPCLLVEKAVFGLLRICQRL
LPYKENLAEELLRSLQLILKLDARVADAFCERITQEVMQLVRANAGHIKSPMGWRTISSL
LSITA-HPDASESGFEALYFIMHDGAHLTPANYVLCLDAARAFAETRVGGVERSLKALDL
LAESVNSLVKWSQVASGSEKGNKEDSVRASQELAEMWIRLAQGLRKVCGEQREEVRNCAI
LSLQRCLSAAESLHLPAMIWVQCFDLVIFVMLDDLLDIALRNSPKDYRGMEGTLHHAMKF
LSKIFLQFLDQLALLPNFRALWLAVLNRMETYMKAKLRGKGSDKLQELIPELLRNMLMIM
HARGVLVQGSTLGGDSLWELTWHHVQTISPSLQPDMFPGA
>scaffold-KJYC-2009273-Selaginella_willdenowii
ACMIVGEIGAVLAAMRRNARWARY-EQLEHSLIYSLKLLRRSIFGWKKPWHSINPCLYLA
PFLDVVRSDETGAPITATALSAVYKILTTDVFDLRTSHVDEAMHAVVESVTSCRFEVTDP
ASEEGVLMK-LQVLLTCITSEMGSVLSHRDVCNVVNTCFRVVHQAGSKSELLQRVARHTM
HELVRAIFAHLASMDS----AAENGSVDTV--EDDEPIGNGAADV----EGKLRDEERTI
EPYGVPCMVEIFHFLCSLLNMVGPYGLGESLGGADEDVPQFALALINSAIEFGGQSFGQH
LRLISLVQDELFRNLMQMGLSNNPIILSMVCSIVLNLYHHLRGYIKLQLEAFFSFIITRL
AQGKFGASYQQQEVAMETLVDFCRQPNFMPEMYANFDCDITCINTFEELANLLSKSAFPV
NCPLSAMHVLALEGLLAIIHSMADRVDAVP------------------------------
-----------------------DP-----------------------------------
------------------------------------------------------------
------------------------------------------------------------
------------------------------------------------------------
------------------------------------------------------------
------------------------------------------------------------
------------------------------------------------------------
---------------------------PSFLEIQAYV-----------------------
----------------------PFW-----------------------------------
------------------------------------------------------------
------------------------------------------------------------
------------------------------------------------------------
------------------------------------------------------------
------------------------------------------------------NM----
----------------------------------------
>scaffold-KUXM-2011294-Selaginella_selaginoides
GCMLVAEVGAVLAAMRRNARWARYDEQLEHSLIYSLKLLRRSIFSWKQPWSSINPCLYLA
PFLDVVRSDETGAPITGTALSAVYKILTSEVFDLKTNCVDEAMHAIVESVTSCRFEVTDP
ASEEAVLMKILQVLLACITSEMGSVLSHRDVCNVVNTCFRVVHQAGSKSELLQRVARHTM
HELVRGIFAHLAFLDP-SGNLPWSNEVIAETSSTEAAIGNGNAEQHSLDQTRIGNDQLVI
EPYGVPCMVEIFHFLCSLLSMVGPYGLGENMVTSDEDVPQFALALINSAVEFGGQSFGYH
PRLISLVQDELFRNLMQMGLAPNPVILSMVCSIVLNLYHHLRSDIKLQLEAYFTFIIMRL
TQGKFGATYQQQEVAMETLVDFCRQPSFMPEMYANFDCDITCSNTFEELANLLSKSAFPV
NCPLSAMHVLALEGLLAIIHSMADRVDSTPPNTVSQTLEIQSYAPFWNMKCDNYRDPGCW
VEFVRKQKYIKRRLMIGADHFNRDPKKGLEFLQGIHLLPEKLDPQSVASFFRYTTGLDKN
LLGDFLGDRDDFCLQVLAEFTRTFDFTNMSLDAA------SFRLPGESQKIERVLDALSE
RYCNQC-PHFANKDAAFVLSYSVIMLNTDQHKPQVRKKMSEEDFIKNLRAANGGEDFPRE
MLSELYHSVARNEIRISYEAGAGIPEMTHSRWLDLIRRSRKLSPYIQCNDRPYLDHDMFA
IMSGPTIAAISVVFDHAEDEEVLRSCVDGFLAVAKISASHHLEDILDDLVVSLCKFTTLL
NPTASMEEPVLAFGEDSKARMAAVTVFTIANKYGDFIRNGWRNILDCILRLHKLGLLPSR
VTTDPADDTDPASDSSQTRLVSGGLSLASATSAGARRRSSGLMSRFSQLLSLESDEPRSQ
PTEQQLAAHQRILQTVEACHIDNIFSESKFLQAESLLHLAKALIWAAGRPQKGSSSPEDE
DTAVFCLELLIAITLNNRDRIMLLWQGVYEHMAGIVQTTTMPCLLVEKAVFGLLRICQRL
LPYKENLAEELLRSLQLILKLDARVADAFCERITQEVMQLVRANAGHIKSPMGWRTISSL
LSITARHPDASESGFEALYYIMHDGTHLTPANYVLCLDAARAFAETRVGGVERSLRALEL
LSESVNSLVKWSQVASG--GGDDEESFRASQELAEMWIRLAQGLRRICGEQREEIRNCGV
VSLQRCLSAAESMHLPPLVWVQCFEQVIFVMLDDLIDIALKHSPKDYRGMEGTLHAAIKL
VSKIFLQFLDELCVLPNFRALWVAVLNRMEVYMKARLRGKGSEKLQENIPELLRNILLIM
HARGVLVQ-----GDSLWELTWHHVQSISSSLQPEILP--
>scaffold-PKOX-2006495-Isoetes_tegetiformans
------------------------------------------------------------
------------------------------------------------------------
------------------------------------------------------------
------------------------------------------------------------
------------------------------------------------------------
------------------------------------------------------------
------------------------------------------------------------
------------------------------------------------------------
------------------------------------------------------------
------------------------------------------------------------
------------------------------------------------------------
------------------------------------------------------------
---------------------VLQACADGFLAVAKVSASFRLNGMLDDLVISLCKFTTLL
NPSASMDEAVVVFGSDSKACLAVVTVFTIANRFGDQIQKGWRNVVDCILRLHKLGILPSL
VA---VDDCDNTRDQSSCKQ--G--TVPSLPPSVTRRPSSGLISRVSKFLLL--DEPVTY
STEQQAVAHQRATQTVEACHIGNIVSDSKFLQAESLLHFAKALIWAAGIPQK--VSQDDE
DTAIFCLELLIAVTLNNRDRIMTIWQGVYELMAGIVQNSTTPCLLVEKTVFGLLQICQRL
LPYKENIAEELLRSLQLILRLDPRVADALYERITQDLVQLVRANAGLIKSPVGWRTVVKL
LSITARHPEASEYGFEGLYFIMHDIAHLCRDNFAVCIDAARAFAEAYMIDTGRSLKALDL
IAGSVKCLVQWSK--------PTGGEANDSFILADIWISLGQGLVNICVEQNEEVRNHAL
LSLQNCLSASEAIHFPPEVIEKCFKEVIFVLLDDLLDIALNNSPKEYHGMDISLQFGIKL
LSKLFLLFLNILVLLPNFDSLWFSVLGYMKAFMKARLRGRGKDKLRELIPELLKNMLLIL
HSKRVLIENSTEKG--LWQTTWQHVQDISPALQPSLL---
>scaffold-PKOX-2009187-Isoetes_tegetiformans
VSIVVTELGSVLAAMRCNSRWMRY-DQPEHHLVRSLKNARRSVFSWRKPWSSVNPCLYLA
PFLEIICSDETGALITGAALSSVYKILSSNVFSNATDHIDEALHAIVESVTSCKFEVTDP
ASEEAVLTKILQVLLCCMKDDLGTLLSHKDVLNVVNTCFRLVDQSSSKSELLQQIARHTM
QELIRAIFLHLFKFDP----VPGQSSVDESQQ-----NGSVNNGA--------------T
KPYGLPCLVEIFSFLCSLLSIEDSNDTGIGFVSVIEDVPQFALGLINSAIEYGGHSFEFH
MNLIELAQDGLFWNLMQMGFSPNPVVVSVVCSTVLSLYSHLHKHIKLQLEAFFLYVLMPL
ARGKSGILYQHQEVAMEALVDFCHQGSFLPEIYANFDCDIARSNLFEDIANLLCKSAFPV
NSPLQPMHVLALEGLLAIIHGMANRTDHLCKLDAQDCAEV-NYVPFWSLKCDNYSDPKCW
VEFVRHRKLVKRKLMNGVDHFNRDLKKGLEFLQSNLLLPQNLDPATVACFLRYTPGLDKK
IIGDYLGDRDDFHLEVLMEFVKTFDFTNMSLDAALRIFLESFWLPGEAQKIERILEAFAA
RYFEQREEALESKDSVLVLAYAIIILNTDQHSTQV-------------------------
------------------------------------------------------------
------------------------------------------------------------
------------------------------------------------------------
------------------------------------------------------------
------------------------------------------------------------
------------------------------------------------------------
------------------------------------------------------------
------------------------------------------------------------
------------------------------------------------------------
------------------------------------------------------------
------------------------------------------------------------
----------------------------------------
>scaffold-PKOX-2009188-Isoetes_tegetiformans
--------------------WMRY-DQPEHHLVRSLKDARRSVFS-RKPWSSVNPCLYLA
PFLEIICSDETGALITGAALSSVYKILSSNVFSNATDHIDEALHAIVESVTSCKFEVTDP
ASEEAVLTKILQVLLCCMKDDLGTLLSHKDVLNVVNTCFRLVDQSSSKSELLQQIARHTM
QELIRAIFLHLFKFDP----VPGQSSVDESQQ-----NGSVNNGA--------------T
KPYGLPCLVEIFSFLCSLLSIEDSNDTGIGFVSVIEDVPQFALGLINSAIEYGGHSFEFH
MNLIELAQDGLFWNLMQMGFSPNPVVVSVVCSTVLSLYSHLHKHIKLQLEAFFLYVLMPL
ARGKSGILYQHQEVAMEALVDFCHQGSFLPEIYANFDCDIARSNLFEDIANLLCKSAFPV
NSPLQPMHVLALEGLLAIIHGMANRTDHLCKLDAQDCAEV-NYVPFWSLKCDNYSDPKCW
VEFVRHRKLVKRKLMNGVDHFNRDLKKGLEFLQSNLLLPQNLDPATVACFLRYTPGLDKK
IIGDYLGDRDDFHLEVLMEFVKTFDFTNMSLDAALRIFLESFWLPGEAQKIERILEAFAA
RYFEQREEALESKDSVLVLAYAIIILNTDQHSTQV-------------------------
------------------------------------------------------------
------------------------------------------------------------
------------------------------------------------------------
------------------------------------------------------------
------------------------------------------------------------
------------------------------------------------------------
------------------------------------------------------------
------------------------------------------------------------
------------------------------------------------------------
------------------------------------------------------------
------------------------------------------------------------
----------------------------------------
>scaffold-PKOX-2011473-Isoetes_tegetiformans
------------------------------------------------------------
------------------------------------------------------------
------------------------------------------------------------
------------------------------------------------------------
------------------------------------------------------------
------------------------------------------------------------
---------------------------------------------------------FPV
NCPLSAMHVLALEGLLAIIHSMAERTEFMPLAEPPNFADMPEYLPFWNLKCDNYNDPQAW
LNFVRREKYIKRRLMIGADHFNRDPKKGLEFLQGIRLLPEKLDPQSVASFFRYTTGLDKN
LLGDFLGDRDDFCLQVLAEFTRTFDFSHMHLDAALRTFLESFRLPGEAQKIERVLDAFSG
RYYEQCSDILASKDSAFLLSYSVIMLNTDQHNMQVKKKMTEEDFIKNLRKANGGEDFPHD
MLGQLYQSVVKNEIRITYESGVGVPEMTHSRWIDLIRRARKTTHYISCDSRPFLDHDMFA
IMSGPTIAAISVVFDHAEDDDVLRACVDGFLAVAKISASHHLEDILDDLVVSLCKFTTLL
NPTAAVDEPVLAFGEDNKAQMAAVTVFTIANKYGDYIRNGWRNILDCILRLHKLGLLPGR
IASDAADDFDAASDSSQGKLVSGSLSMPPVQAAGVRRRSSGLMSRFSQLLSLESDEPRSK
PTEQQVAAHHRILQTVEACHIDNIFSDSKFLQAESLLHLARALIWAAGRPQKGTSSPEDE
DTAVFCLELLIAVTLNNRDRVALLWQGVYEHIAGIVQSVTVPCLLIERAVFGLLRICQRL
LPYRENLAEELLRSLQLILKLDARVADAFCERITQEVMQLVKGNAGHIKSPMGWRTVSSL
LSITARHPDASESGFEALFFIMKDGAHLTAANYVLCLDAARAFAEARVGGIERSVKALDL
LAESVNSLVKWSKATCGAEKPNKEDNAKATQELSEMWIRLAQGLKRICGEQREEVRNYAI
LSLQRCISAAENMNLPSLIWIQCFDQIIFVMLDDLLDIALRHSPKEYRGMEGTLYHAMNF
LSKIFLQFLKQLSLLPNFRALWLAVLSRMEMYMKARLRGKGSDKLQVLVPELLKHMLSVM
HKEGVLIQGSTLGGDNLWELTWHHVQGISSLLQPDSLPEP
>scaffold-PQTO-2011242-Lycopodium_deuterodensum
------------------------------------------------------------
------------------------------------------------------------
------------------------------------------------------------
------------------------------------------------------------
------------------------------------------------------------
-------------------------------STVLKLYHTLQRHIKLQLEAFFSFVIIRL
TQGKFGASYQKQEVATEALVDFCHQAQFMPEMYTNFDCNITCSNTFENLVNLLSKSSFPV
NCPLSANHILALEGLLAVIHSMEDRIDTMANPKISTFPEPSVYVPFWTLECENEA-----
IEFLRRQKYIKRQLMLGADHFNKDPKKGFQFLQGIRLLPENLDPKSVAYFLRYATGLDKN
IVGDYLGDHDGFCLLVLAEFTKTFDFSNMSLDAALRTFLEYFRLPGEAQKIGRILDAFAE
RYYEQCTDVLASKDAAFLLSYSVILLNTDQHNSQVKKKMTEEDFIRNLRAANGNEDFPRE
MLKELFQSVVRDEIRISYDSGAGVSEMTLSRWLDLVHRSQQIMPYISCESQSLLDQDMFT
IMSGPSIAAISVVFDNAEDEDVLNACMDGFLAIAKISSNYHREDIVDDLVVSLCKFTTLL
NPISSFEEPVIAFAEDIKARMACITVFTIANRFGDYIHDGWRNILDCILQLQKLNLLPAR
LVSDTMDDQEAASELSQGKVSFGGHSTPLLATTASKRRTAGLMSRFSQLLL----EHRSH
PTEQEVAAHQVALQTVENCHVDSIFSDSKFLQADSLSQLAKALISAAGRVQKVHISPEDE
DLAVFGLDLLITITLNNRDRILLLWQGIYDHLAGIVQISTVPGALVEKAVFGLLRICKRL
LPYKEDLADELLRSLQLILKLDARVADVYYERITQEVLQLVRANAGHIRSPIGWKTISSL
LSITARHPEAAGYGFEALHFIMHEGAHLTLGNYVLWLDAARAFAESRLGNVERSVQALDL
LAESVNSLACWSEFVSKTKADSGEDIDKVSEKIGRMWMRLTLTLQKVCGDQREEVRNHAI
LSLQHCVLAADRIQVPYLIWAECFDQVIFVLLDDMLDIAIRYPPKEFRGMDGSLQHALKF
MSKVFLHFLNQLVLLPNFRALWLALLGRMEMYMKARIRGKGSEKLQESIPELLKNMLLIM
HAHGVLLHQRSALGDSLWELTWHHVHGISPGLQNELFPEK
>scaffold-PQTO-2083830-Lycopodium_deuterodensum
------------------------------------------------------------
------------------------------------------------------------
------------------------------------------------------------
------------------------------------------------------------
------------------------------------------------------------
-------------------LSHNPLVLSMVCSIVLNLYHHLHSFIKLQLEAFFTFVILRL
AQGKFGATYHQQEVAMEALVDFCRQPRFMPEMYANFDSDITCSNTFEDLANLLSKSAFPV
NSPLSAMHVLALEGLLAVIHSMADRVDSMAMSEVNSFTETLSSVPFWTLDCEDYKDPKYW
LPFVKRKKYIKRRLMIGADHFNRDPKKGLEFLQGIRLLPEKLDSQSVACFFRYTTGLDKN
LLGDFLGDRDDFCLQVLAEFTKTFDFSNMSLDAALRTFLESFRLPGEAQKIERVLDAFAG
RYYDHCIQALASKDAAFVLSYSVIMLNTDQHNMQVKKKMTEEDFIRNLRAANGGQDFPRE
MLIELYHSVVRNEIRISYDSGVGVPEMTHSRWLDLIRRSQRTSLYITCDSRPFLDHDMFA
IMSGPTIAAISVVFDHAEDEDILRACVDGFLAVAKISAAHHLEDILDDLVVSLCKFTTLL
NPTASADEPVAAFGDDIKARMSAVTVFTIANKFGDHIRHGWRNILDCILRLHKLGLLPSR
LLSDTTDDQDATSDSSQGRVVSGGLSWAHIPASGLRRRSSGLMSRFSQLLSLESEEPRSQ
PTEQQLAAHQRTIQTIDSCRIDNIFTDSKFLQADSLLQLAKALIWAAGRPQKASSSPEDE
DTAVFCLELLITITLNNRDRIMLLWQGVYEHMAGIVQTTTVPGALVEKAVFGLLRICQRL
LPYKEDLADELLRSLQLILKLDARVADAFCERITQEVLQLVRANAGHIKSPMGWRTISSL
LSITARNPDASEPGFEALYFIMHEGAHLTPANYVLCLDAARAFAESRIGGIERSVKALDL
LAESVNSLVRWSKTETGSERNSREDTVKLSQELGEMWIRLAQGLRRICLEQREEVRNHAI
LSLQRCLSSADNMHLSSLIWAQCFDQVIFVMLDDLLDIALRHAPKEYRMMEGSLHLAMKC
LSKIFLQFLDQLSSLPNFRALWLAVLGRMEMYTKARLRGKGSEKLQELIPELLRNMLLIM
HAHGILVQRHTLGVDGLWELTWHHVQSISPGLQADMFPTQ
>scaffold-YHZW-2003357-Huperzia_selago-2_samples_combined
------------------------------------------------------------
------------------------------------------------------------
------------------------------------------------------------
------------------------------------------------------------
------------------------------------------------------------
------------------------------------------------------------
------------------------------------------------------------
------------------------------------------------------------
-------------------------------------------------------GLDKN
LLGDFLGDRDDFCLQVLAEFTKTFDFSNMNLDAALRTFLESFRLPGEAQKIERVVDAFAG
RYYDQCTQAIATKDAAFLLSYSVIMLNTDQHNMQVKKKMTEEDFIKNLRAANGGKDFPRE
MLSELFHSVVRNEIRITYDSGVGVPEMTHSRWLDLIRRSQKTPPFIICDSRPFMDHDMFA
IMSGPTIAAISVVFDHVEDEDVLRACVDGFLAAAKISAAHHLEDILDDLVVSLCKFTTLL
NPTASADEPVVAFGDDIKARMSAMTVFTVANKFGDFIRHGWRNILDCILRLHKLGLLPSR
IFSDTADDQDAISDSSQGRVMSGGLSLAQIPASAVRRRASGLMSRFSQLLSLDSEEPRSQ
PTEQQLAAHQRTIQTIDSCHIDDIFSESKFLQADSLLQLSKALIWAAGRPQKASSSPEDE
DTAVFCLELLITITLNNRDRIMLLWQGMYDHMAGIVQTTTIPGALVEKAVFGLLRICQRL
LPYKEDLADELLRSLQLILKLDARVADAFCERITQEVLQLVRANAGHVKSPMGWRTISSL
LSITARHLDASEPGFEALYFIMHEGAHLTPANYVLCLDAARAFAESRIGGIERSVKALDL
LAESVDSLVRWSQIDMGSERSGREGTVKLSQELGEMWIRLAQGLRRICGEQREEVRNHAV
MSLQRCLSAAEFMHLSSLIWAQCFDQVIFVLLDDLLDIALRHAPKEYRGMEGTLHLAVKC
LSKIFLQFLDQLSSLPNFRALWLAVLGRMEMYTKARLRGKGSEKLQELIPELLKNMLLIM
HARGILVQRHTLSVDGLWELTWHHVQSISPGLQAEMFPEQ
>scaffold-ZFGK-2042980-Selaginella_kraussiana
-----AEIGSVLAAMRRNSRWAH--EQLEHSLIYSLKLLRRSIFTWRQPWEFINPCLYLA
PFLDVVRSDETGAPITGTALTAVYKILTSDVFDLKTANVDEAMHSIVESVTSCRFEVTDP
ASEEAVLMKILQVLLACITSEMGSVLSHKDVCTVVNTCFRVVHQAGSKSELLQRVARHTM
HELVRSIFAHLAVLDA-SGNVPWNNDPENAGDPA---IENGDAE-----NGRNGTEETLI
EPYGIPCMVEIFHFLCSLLNAVGTYAFPEGLGGGDDDVPQFALSLINSAIDFGGQSFGHH
PKLIGLVQDELFRNLMQMGLSNNPVTFSMVCSIVLNLYHHLRGHIKLQLEAFFAFVVMRL
AQGKYGSSYQQQEVAMETLVDFCRQPSFMPEMYANFDCDITCNNTFEELANLLSKSAFPV
NCPLSAMHVLALEGLLAIIHSMADRVDSVSPMPEPSAMEIEEYKPFWNMKCENYTDPNCW
LEFIRRQKFIKRRLMIGADHFNRDPKKGLEFLQGIHLLPEQLDPESVASFFRYTTGLDKN
LLGDFLGDRDDFCLRVLAEFTRTFDFSGTSLDAALRTFLESFRLPGEAQKIERVLDEFST
RYFEQCAAGFSTKDGVFLLSYSAIMLNTDQHKPQVKKKMSEEDFIRNLRAANNGTDFPRE
ILSGLFQSVAKNEIRISYDVGVGIPEMTYSRWLDLIRRARKTSPYIFCDARPYLDHDMFA
IMSGPTIAAISVVFDYAEGEEVLRACVDGFLAVAKISASHHLEDILDDLVVSLCKFTTLL
NPISTMDEPVLAFGEDSKARMAAVTVFTIANKYGDFIRNGWRNILDCILRLHKLGLLPSL
VTSDAADDAEGSTEASQGRLISGGLSIPAATSAGVRRRSSGLMTRFSQLLSLESDEPRSQ
PSEQQRAAHQRILQTIEACHIDNIFSESKFLQSESLLHLAKALILAAGRPQKGGTSPEDE
DTAVFCLELLIAVTLNNRDRIMLLWQGVYEHMAGIVQTTTMPSLLVEKAVFGLLRICQRL
LPYKENLAEELLRSLQLILKLDARVADAFCERITQEVMQLVRANAGHIKSPMGWRTISSL
LSITARHPDASESGFEALYFIMHDGAHLTPANYVLCLDAARAFAETRVGGVERSLKALDL
LAELVNSLVKWSQVASGSEKGSREDSVKASQELAEMWIRLAQGLRRVCGEQREEVRNCAI
LSLQRCLSAAESLHLPAHIWTQCFDQVIFVLLDDLLEIALRHSPKDYRGMEGTLHLAMKF
LSKIFLQFLDQLAVLPNFRALWLTVLNRMEMYMKARPRGKNSEKLQELIPEVLRNMLLVM
HSRGVLVQGNSLGGDSLWELTWHHVQSFCPSLQADMFGE-
>scaffold-ZYCD-2003773-Selaginella_acanthonota
------------------------------------------------------------
------------------------------------------------------------
------------------------------------------------------------
------------------------------------------------------------
------------------------------------------------------------
------------------------------------------------------------
------------------------------------------------------------
------------------------------------------------------------
------------------------------------------------------------
------------------------------------------------------------
----QCGSGFGNKDAVFVLSYSVIMLNTDQHKPQVKKKMSEEDFVRNLRGANNHADFPRE
LLGELYHSVARNEIRISYDIGAGVPEMTYSRWLDLIRRGRKTSPYISCDSRPFLDHDMFA
IMSGPTIAAISVVFDHAEDEEVLRACVDGFLAVAKISASHHLEDILDDLVVSLCKFTTLL
NPIGTMDEPVLAFGEDSKARMAAVTVFTIANKYGDFIRNGWRNILDCILRLHKLGLLPSR
VTSDAADDTDAASESSQGRLISAGLSMPPASAAGVRRRSSGLMSRFSQLLSLESDEPRSQ
PTEQQLAAHQRILQTIEACHIDNIFSESKFLQADSLLHLARALIWAAGRPQKGTSSPEDE
DTAVFCLELLIAVTLNNRDRIMLLWQGVYEHMAGIVQTTTMPCLLVEKAVFGLLRICQRL
LPYKENLAEELLRSLQLILKLDARVADAFCERITQEVMQLVRTNAGHIKSPMGWRTISSL
LSITARHPDASEAGFEALYFIMHDGAHLTPANYVLCLDAARAFAETRIGGVDRSVRALEL
LAELVNSLVKWSQVATG--DRDKEDSVKASQELAEMWLRLAQGLRRVCTDQREEVRNLAI
LWLQRCLLAADSLHLPAMIWIQCFEQVIFALLDDLLDIAQKHSPKDFRGMEGSLQLAMKL
LSKIFLHFLEQLAELPSFRALWLSVLGRMERYMQARVRGKGSDRLQELIPELLRNMLLVM
NTKGILVQGSSLGGDSLWELTWHHVQGFCPSLQPDMFGEQ
>scaffold-ZZOL-2011558-Selaginella_stauntoniana
ACMISAEVGAVLATMRRNSRWARYEEQLDHSLIYSLKLLRRSIFSWKKPWNSINPCLYLA
PFLDVVRSDETGAPITGTALSAVYKILTSDVFDLRTSHVDEAMHAIVESVTSCRFEVTDP
ASEEAVLMKILQVLLACIGGDMGAVLGHRDVCNVVNTTFRVVHQAGNKSELLQRVARHTM
HELVRAIFGHLSSMDP-AGNVPWSNVE-NNVGVAIDALGNGNAE-----KLRNGEEERTI
EPYGVPCMVEIFHFLCSLLNMVGPYGLGESLGGTDEDVPQFALALINSAIEFGGPSFGKH
QRLISLVRDELFRNLMQMGLSSNPIILSMVCSIVLNLYHHLRSYIKLQLEAFFSFIIMRL
AQGKFGASYQQQEVAMETLVDFCRQPNFMPEMYANFDCDITCSNTFEELANLLSKSAFPV
NCPLSAMHVLALEGLLAIIHSMADRVDSVPPLEPPTFLEIQAYVPFWNMRCDDYKEPSSW
VEFVRKQKYIKRRLMIGADHFNRDPKKGLEFLQGIHLLPEKLDPQSVASFFRYTTGLDKN
LLGDFLGDRDDFCLQVLAEFTRTFDFSSTSLDAALRTFLESFRLPGEAQKIERVMDAFSQ
RYCEQCINVFANKDAAFVLAYSVIMLNTDQHKPQVKKKMSEDDFIRNLRAANGGVDFPRE
MLSELYQSVAKNEIRISYDLGAGIPEMTHSRWLDLIRRSRKTSPYIVCDSRPFLDHDMFA
IMSGPTIAAISVVFDHAEDEEVLRGCLDGFLAVAKISASHHLEDILDDLVVSLCKFTTLL
NPTASMEEPVLAFGEDSKARMAAVTVFTIANKYGDFIRNGWRNILDCILRLHKLGLLPSR
VTSDAADDTDAASE-SQGKMIAGGLSVPPLVSAGVRRRSSGLMSRFSQLLSLEADEPRSQ
PSEQQVAAHQRILQTIEACHIDNIFSESKFLQAESLLHLAKALIWAAGRPQKGTSSPEDE
DTAVFCLELLIAITLNNRDRILLLWQGVYEHMAGIVQTTVVPCLLVEKAVFGLLRICQRL
LPYKENLAEELLRSLQLILKLDARVADAFCERITQEVMQLVRANAGHIKSPMGWRTISSL
LSITARHPDASESGFEALYFIMHDGAHLTPANYVLCLDAARAFAETRVGGVERSLKALDL
LSESVNSLIKWSQVATGS---NKEDSVRASQELAEMWIRLAQGLRRVCGEQREEVRNCAI
LSLQRCLTAAESLHLPAMVWIQCFDQVIFVMLDDLLDIALRNSPKEYRGMEGTLHHAMKF
LSKIFLQFLDQLALLPNFRALWLAVLSRMEMYMKARLRGKGSDKLQELVPELLRNILLIM
HARGVLVQGSTLGGDSLWELTWHHVQTISPALQPDIFPD-
>scaffold-AWOI-2073962-Diphyscium_foliosum
AIVIDTKVSAVLAVMRRNARWARYMDQLEHPLIKSLKSLRQRVFDWKQPWQSINPSFYLS
PFLDVIRSDETGAQITGVALDAVYKIVTDKVFDVKTAHVDVAMHMIVEAVTSCRFEVTDP
DSEEVVLMKILQVLLACMKSGAGAVLSNRDVCNVVNTSFRVVHQAGSKGVPLQRFARHTM
HELVRAVFSHLPSLKAAPSNAPSNGAADKPGTDANQLAGNGDIDVTPRDQNRSVSEQITI
EPYGVPCMVEIFSFLCSLLNIIDPQSPGQAVLASDEDVPHFALLLINSSIELGGESFSRH
PKLLALIQDELFRNLMLMGLSHNPLVLSMVCGIVLNLYHHLRNAVKLQLEAFFSFVLIRL
ASGKYGATYQQQEVAMEALVDFCRQPTFMPEMYANFDCDITLSNTFEDLGNLLSKSAFPV
NCPLSAMHVLALEGLLAVVHSMADRVDSAATSLGVMVADNQDYVPFWTLKCENYQDPICW
IEFVKHQKYIKRRLMIGADHFNRDPKKGLEFLQGIRLLPAKLDPKSVACFFRYTTGLNKD
LLGDFLGDPDEFCLQVLDEFARTFDFSEMGIDGALRVFLESFRLPGEAQKIHRVLEAFAE
RYYQQSKGILASKDAAFVLSYSVIMLNTDQHNVQVRKKMTEEDFIKNLRSINDGQDLPRP
MLAELYHSIVRNEIRISYDSGVGVAEMTHSRWVDLMRRSKTTTPYIACDSRPLLDHDMFA
IISGPTIAAISVVFDHAEDEEVLRSCVEGFLAVAKISASHRLQDVLDDLVVSLCKFTTLL
NPMASAEEPVVAFGDDTKARMAAITVFSIANKFGDFIRTGWRNILDCILRLHKLGLLPSR
VASDAAADSDTTGDSAQGKLAAGSLSMATMPLTGTRRRTSGLMSRFSQLLSLDADEPRSA
PTEHQLAAHQRTLRTIESCHIDQIFTDSKFLQADSLLQLARALVWAAGRPQKNGGSTEDE
DTAVFCLELLIAITLNNRDRIMLLWQGVYEHMAGIVQTTVVPGLLVEKAVFGLLRICQRL
LPYKENLAEELLRSLQLILKLDARVADAFCERITQEVMVLVRANAAHIKSPMGWRTVSSL
LSITARHPEASEPGFEALTFIMQDGAHLTPANYVLCLDAARAFAEARVGGVERSIRALDL
LADSVGCLTRWSKANSGEGLPGVEGFPRYSQELAEMWLRLAQGLRRVCLEQREEVRNYAI
LCLQRCLATADSITLTPTMWTQSFEQVVITLLDELLDIAIRYPPKEYRGMETTLLHALKF
LSKFYLQFLDQLVQLPTFRTAWSQVLNRMDMYMKAKLRGRSTDKIQELIPELLRNMLQVM
HSRGILVQTSSPTLDSLWELTWQHVQNISPSLKPDLLSEP
>scaffold-BPSG-2008609-Scouleria_aquatica
--MVNSEVSAVLAVMRRNARWARYSEQLEHPLIRSLKGLRRLVFTWRQPWESIDPCLYLS
PFLDVIRSDETGAQITGVSLSAVYKMVHLEIFDAHTAQVDIAMHTIVDSVTSCRFEVTDP
ASEEVVLMKILQVLLACMKSGAGAALSDRDVCNIVNTTFRVVHQAGSKGELLQRTARYTM
HELVRAVFSHLPSLKPVTPHGSISENVDTSGSETNHLHGDSRSDPINSDAAIETTAESPI
EAYGIPCMVEIFSFLCSLLNIEDPQSPGQLVLATDEDSPQFALMLINSALELGGEALSYH
PKLLVLIQDELFRNLMVIGISQNPVVLSLVFGIVLNLYHHLRQQLKLQLEAFFSFVLIRL
ASGKYGATYQQQEVALEALVDLCRQPTFMPEMYSNFDCDITLSNTFEDLGNLLSKSAFPV
NCPLSAMHVLALEGLLAVVRSMADRVDTAASSSRNLAVDNQEYVPFWTLKCEDYDDPGSW
VQFVKHQKYIKARLLLGADHFNRDPKKGLEFLQGMRLLPSELDPKSVACFIRYSTGLNKN
VIGDYFGDPDDFCLRVLDEFTQTFDFSEMGIDAALRVFLESFRLPGEAQKIQRVVEAFAE
RYYWQSKGILASKDVAFVLSYSVILLNTDQHNVQVRKKMTEDDFIRNLRKINDGQDLPRP
MLSELYHSIVGNEIRISYNSGAGVADMTHSRWIDLMRRSMHTTPYIICDERPLLDHDMFP
ILSGPSIAALSVVFDHAEDEEVLQLCINGFLSVAKISASHRLEDVLDDLVVSLCKFTTLL
NPFSSDEEPIVAFGDDTKARMATIAVFTIANKYGDFIRTGWRNILDCILRLHKLGLLPAR
VANESVEDVDVTGDSAQSKLAGSLSTPAPVPFIKHQRRITGLMSRFSQLLSLESEEPPAI
PTEEELAAQQRALRTVESCHIDQIFTDSKFLQAESLLQFARALVWAAGRPHKSGGSTEDE
DVAVFCLELLITITLNNRDRIMLLWQGVYEHMAGIIQTAVFPGLLVEKAVFGLLRVCQRL
LPYKENLAEELLRSLQLILKLDARVADTFLERITQEVMVLVRANAAHIKSPMGWRTVTSL
LSFTARHPEASEPGFEALSYIMQDGANLTPANYVLCVESARAFAEARVGGPGRSVRALDL
LSDSVGCLTRWSKVHSSDASGNVEGLSRYSQELAEMWLRLVQGLRKLCLEQREEVRNHAI
LCLQRCLSAAEIISLTPAMWTQSFEQVV-TLLDELLDLAVRH-PKEFIGMDNTLVLIMKC
LSKSYLQFLGQLVKLPAFQTLWYQVLNRMEMYIKAKFRGKHSEKLQELIPELLRNILQVM
HAQGILVQPTTPSENSMWDLTWQHVVNIVPTLKPDIFKGP
>scaffold-BPSG-2008610-Scouleria_aquatica
ACMVNAEVSAVLAVMRRNARWARYMDQMEHPLIRSLKSLRRRVFSWQQSWQSINPSFYLS
PFLDVIRSDETGAQITGIALSAVYKIVTLEVFNVKTAHVDAAMHMIVDAVTSCRFEVIDP
ASEEVVLMKILQVMLACIKSGAGAVLSNRDVCNVLNTTFRVVHQAGSKGELLQRTARHTM
HELVRAVFFHLSSLEAAPSSASSNGAVDESALNGNQVDGNGDSHFNPTVNSRSVTDQTAI
EPYGIPCMVEIFSFLCSLLNIADAQSPGQALLASDEDVPHFALLLINSSIELGGESFSRH
PKLLALVQDELFRNLMLMGLSPNPLVLSMVCGIVLNLYHHLRSAVKLQLEAFFSYVLIRL
ASGKHGATHQQQEVAMEALVDFCRQSTFMPEMYSNFDCDITLSNTFEDLGNLLSKSAFPV
NCPLSAMHVLALEGILAVVHSMADRVDSAVTLSGAMVAENQDYVPFWTLKCENYQDPVSW
IEYVKHQKYIKRRLMIGADHFNRDPKKGLEFLQGIRLLPAKLDPKSVACFFRYTTGLNKD
LLGDFLGDPDDFCLQVLEEFAGTFDFSDMQIDGALRTFLESFRLPGEAQKIHRVLEAFSD
RFYQQSKGILANKDAAFVLSYSVIMLNTDQHNVQVRKKMTEEDFIKNLRSINDGQDLPRP
MLSELYHSILRSEIRITYDSGAGVSEMTHSRWVDLMRRSVTTTPYINCDSRPLLDHDMFA
IISGPTIAAISVVFDHAEDEEVLRSCVEGFLAVAKISASHRLQDVLDDLVVSLCKFTTLL
NPMASAEEPVVAFGDDTKARMAAITVFSIANKFGDFIRTAWRNILDCILRLHKLGLLPSR
IASDTAEDTDLTGDSAQGKLAGGAVGMASMPLSGNRRRSTGLMSRFSQLLSLDADEPRSA
PTEHQLAAQQRTLRTIESCHIDQIFTDSKFLQSESLLQLARALVWAAGRPQKNGGSSEDE
DTAVFCLELLFAITLNNRDRIMLLWQGVYEHMAGIVQTTVVPGLLVEKAVFGLLKICQRL
LPYKEELAEELLRSLQLILKLDARVADAFCERITQEVMVLVRANAGHIKSPMGWRTVSSL
LSITARHPEASDPGFEALTFIMQDGAHLTPANYVLCLDAARAFAEARVGGSERSIRALDL
LSDSVGCLTRWSKAKSSTAVSVVEGFPRFSQELAEMWLRLAQGLRRVCLEQRDEVRNYAI
VCLQRCLAAADSITLTPTMWIQSFEQVVLTLLDELLDIAVRYPPKEYRGMEITLMHALKF
LSKFYLQFLDQLAQLPTFRTTWFQVLNRIEMYTKAKLRSRNTEKLQELVPELLQEMLQVM
YSRKFLVQTSTPSGDNLWELTWQHVQTISPALKPDLLKEP
>scaffold-CMEQ-2016170-Orthotrichum_lyellii
ACMVNAEVCSVLAVMRRNARWARYMDQMEHPLIRSLKSLRRRVFSWQQSWQSINPAYYLT
PFLDVIRSDETGAQITGIALSAVYKIITLEVFNVKTAHVEMAMHMIVDAVTSCRFEVTDP
ASEEVVLVKILQVLQACMKSRAGAVLSNRDVCTVLNTTFRVVHQAGSKGELLQRTARHSM
HELVRAVFSHLSSLEAAPGI--SNGAIIKSASSGTQVAGNGDTDFPLTANSRSVSEHTII
EPYGVPAMVEIFSFLCSLLNIADPQSPGQALLASDEDVPHFALLLINSSVELGGESFSRH
PKLLALIQDELFRNLMLMGLSPNPLVLSMVCGIVLNLYHHLRSAVKLQLEAFFSFVLIRL
ASGKHGATHQQQEVAMEALVDFCRQPSFMPEMYSNFDCDITLGNTFEDLGNLLSKSAFPV
NCPLSAMHVLALEGILAVVHSMADRVDSASTLSGVMVAENQTYVPFWTLKCESYQDPASW
IEYVKHQKYIKRRLMIGADHFNRDPKKGLEFLQGIRLLPAKLDPKSVACFFRYTTGLNKD
LLGDFLGDPDEFCLQVLEEFACTFDFSDMSIDGALRTFLESFRLPGEAQKIHRVLEAFSD
RFYQQSKGILANKDAAFVLSYSVIMLNTDQHNVQVRKKMTEDDFIKNLRKINDGQDLPRT
MLSELYHSIVRSEIRITYDSGAGISEMTHSRWVDLMRRSVTTTPYIICDSRPLLDHDMFA
IISGPTIAAISVVFDHAEDEEVLRSCVEGFLAVAKISASHRLQDVLDDLVVSLCKFTTLL
NPMASAEEPVVAFGDDTKARMAAITVFSIANKFGDFIRTAWRNILDCILRLHKLGLLPSR
IASDATEDTDITGDSALGKLPGGALGIASMPLSGNRRRSTGLMSRFSQLLSLDADEPRSA
PTEHQLAAQQRTMRTIESCHIDQIFTDSKFLQSESLLQLARALVWAAGRPQKNGGSSEDE
DTAVFCLELLFAITLNNRDRIMLLWQGVYEHMAGIVQTTVVPGLLVEKAVFGLLKICQRL
LPYKEDLAEELLRSLQLILKLDARVADAFCERITQEVMVLVKANAGHIKSPMGWRTVSSL
LSITARHPEASDPGFEALTFIMQDGAHLTPANYVLCLDAARAFAEARVGGSERSIKALDL
LSDSVGCLTRWSKARSSSEGSAVEVYPRFSQELAEMWLRLAQGLRRVCLEQREDVRNYAI
VCLQRCLAAADSITLTPTIWIQSFEQVVLTLLDELLDIAVRYPPKEYRGMEITLIHALQF
LSKFYIQFVDQLAQLPTFRTTWSQVLNRMEMYMKAKLRSRNTEKLQELVPELLQEMLQVM
YSRKFLVQTSTHGGDSLWELTWQHVQIISPSLTPDLLKEP
>scaffold-FFPD-2013215-Ceratodon_purpureus
--MVNSEVSAVLAVMRRNARWARYSDQLEHPLIRSLKGLRRLVFSWRQPWERIDPCLYLS
PFLDVIRSDETGAQITGVALSAVYKMVHLEIFDAETANVDIAMHTIVDSVTSCRFEVTDP
ASEEVVLMKILQVLLACMKSGAGAVLSDRDVCIIVNTTFRVVHQAGSKGELLQRTARYTM
HELVRVVFSHLPSLEPLTPSSSNSENADSSGAETDHLLGDSSSDPINSDAATETTAESKI
EAYGIPCMVEIFSFLCSLLNIEDPQSPGQLVLAGDEDSPQYALMLINSAIEIGGEALSYH
PKLLVLIQDELFRNLMVIGLSQNPLVLSLVFGIVLNLYHHLRRQLKLQLEAFFSFVLIRL
ASGKHGATYQQQEVALEALVDLCRQPTFMPEMYSNFDCDISLSNCFEDLGNLLSKSAFPV
SGPLSAMHVLALEGLLAVVRSMADRVDSAASSSKNMIIDNQEYVPFWTLKCENYDDPGSW
VQFVKHQKYIKARLLLGADHFNRDPKKGLEFLQGMKLLPPVLDPKSVACFIRYSSGLNKT
VIGDYFGDPDDFCLRVLDEFTKTFDFNDMGIDAALRVFLESFRLPGEAQKIHRVVEAFAE
RYYEQSKGTLASKDVAFVLSYSVIMLNTDQHNVQVRKKMTEDDFIRNLRKINDGQDLPRP
MLSELFHSIVRNEIRISYNAGAGVADMTHSGWIDLMRRSTSTTPYIICDEQPLLDDEMFP
ILSGPSIAAISVVFDHAEDEEVLQLCVDGFLSVAKISASHRLEDVLDDLVVSLCKFTTLL
NPFSSDEEPIVAFGDDTRARMATFAVFTIANKYGDFIRTGWRNILDCILRLHKLGLLPSR
VVNESTEDTDAAGDSAQSKLAGSSSITAPVPFIKHQRRNTGLMSRFSQLLSLESEEPPAV
PTEEELAAHQRAVRTVESCHIDQIFTDSKFLQAESLLQLARALVWAAGRPHKSGGSTEDE
DVAVFCLELLITITLNNRDRIMLLWQGVYEHMAGIIQTAVVPGLLVEKAVFGLLRVCQRL
LPYKENLAEELLRSLQLILKLDARVADTFCERITQEVMVLVRANAAHIKSPMGWRTVTAL
LSITARHPEASEPGFDALSYIMHDGAHLTPANYILCVDAARAFAEARVGGPGRSVRALDL
LSDSVSCLTRWSKVHSSDASSNLEGLSRYSQELAEMWLRLAQGLRKLCLEQREDVRNHAI
LCLQRCLSAAEIISLTPAMWTQSFEQVV-TLLDELLDLAVRH-PKEFKGMDNTLVLIMKC
LSKTYLQFLSQLVKLPAFQTLWFQVLNRMEMYIKAKFRGKHSEKLQELIPELLRNVLQVM
HAQGILAQPTTPSDKSLWDLTWQHVVNIVPTLKPDIFKEP
>scaffold-HRWG-2010581-Buxbaumia_aphylla
--------------------------------IRSLKSLRRRLFVWQQPWQSINPSLYLA
PFLDVIRSDETGAQITGVALSAVYKIVTLEVFDVRTAHVDVAMHMIVDAVTSCRFEVTDP
ASEEVVLMKILQVLLACMKSGAGAVLSNRDVCNVVNTSFRVVHQAGSKGELLQRTARHTM
HELVRAVFSHLPSLESSPGNALSNGS-DDPAAEPNKLPGNGSSDLTLGDHNKSVAEQHTF
EPYGVPCMVEIFSFLCSLLNIIDPHSPGQLVLASDEDVPHFALLLINSSIELGGEAFSRH
PKLLALVQDELFRNLMLMGLSHNPLVLSMVCGIVLNLYHHLRSSVKLQLEAFFSFVLIRL
ASGKHGATYQQQEVAMEAIVDFCRQFTFMPEMYSNFDCDITLSNTFEDLGNLLSKSAFPV
NCALSAMHVLSLEGLLAVVHSMADRVDTAAIPSGVLVVENQEYVPFWTLKCENYNEPMSW
VEFVKHQKYIKRRLMIGADHFNRHPKKGLEFLQGIHLLPAKLDPKSVACFFRYTTGLNKD
LLGDFLGDPDEFCLQVLDEFAGTFDFS-MAIDSALRVFLESFRLPGEAQKIHRVLEAFAE
RYYQQSKGILADKDSAFVLSYSVIMLNTDQHNVQVRKKMTEDDFIKNLRNINNGQDLPRP
MLSELYHSIVRNEIRISYDSGAGIAEMTHSRWVDMMRRSKSTTPYIICDARPLLDHDMFA
IISGPTIAAISVVFDHAEDEEVLRSCVEGFLAVAKISASHRLQDVLDDLVVSLCKFTTLL
NPTASAEEPIVAFGDDTKARMAAITVFSIANKYGDFIRTGWRNILDCILRLHKLGLLPAR
VASVATEDADTVGELGQAKIAGVSFGVSSMPLAGTRRRSSGLMSRFSQFLSLDADEPRSA
PTEHQLAAQQRTLRTIESCHIDQIFTDSKFLQAESLLQLARALVWAAGRPQKNGVSTEDE
DTAVFCLELLIAITLNNRDRIMLLWQSVFEHMSGIVLATVVPGLLVEKAVFGLLRICQRL
LPYKEDLAEELLRSLQLILKLDARVADTFCERITQEVMVLVRANAAHIKSPMGWRTISSL
LSITARHPEASDPGFEALTFIMQDGAHLTPANYVLCLDAARAFAEARVGGIERSIRALDL
LSDSVGCLTRWSKANSGKAPSVMEGLPGYSQELAEMWLRLAHGLRRVCLEQREEVRNHAI
LCLQRCLTAADTITLTPIMWTQAFEQVVISLLDELLDIAVRLPPKEYKGMELTSLHALKF
LSKFYLQFLDQLVLLPTFRTVWSQVLNRMDLYMKARPRGRVTDKIQEIIPELLRNMLQVM
HAKGILVQTSTAIGDSLWDLTWQHVHSISASLRPDLLNEN
>scaffold-IGUH-2019231-Leucodon_julaceus
ACMVNAEVCSVLAVMRRNARWARYMDQMEHPLIRSLKSLRRRVFSWQQSWQSINPDYYLT
PFLDVIRSDETGAQITGIALSAVYKIITLEVFNVKTAHVEMAMHKIVDAVTSCRFEVTDP
ASEEVVLMKILQVLQACMKSRAGAVLSNRDVCTVLNTTFRVVHQAGSKGELLQRTARHSM
HELVRAVFSHLSSLEAAPGIT-SNGAVDKSALVGNQVAGNGDSDFPSSANSRSVTEHTII
EPYGIPAMVEIFSFLCSLLNIVDPQSPGQALLASDEDVPHFALLLINSSIELGGESFGRH
PKLLALIQDELFRNLMLMGLSPNPLVLSMVCGIVLNLYHHLRSAVKLQLEAFFSYVLIRL
ASGKHGATHQQQEVAMEALVDFCRQPAFMPEMYSNFDCDITLGNTFEDLGNLLSKSAFPV
NCPLSAMHVLALEGILAVVHSMADRVDSASTLSGIMVAENQDYIPFWTLKCESYQDPASW
IEYVKHQKYIKRRLMIGADHFNRDPKKGLEFLQGIRLLPAKLDPKSVACFFRYTTGLNKD
LLGDFLGDPDEFCLQVLEEFARTFDFSDMSIDGALRTFLESFRLPGEAQKIHRVLEAFSD
RFYQQSKGILANKDAAFVLSYSVIMLNTDQHNVQVRKKMTEDDFIKNLRNINDGQDLPRS
MLSELYHSIVRSEIRINYDSGAGVSEMTHSRWVDLMRRSMTTTPFILCDSRPLLDHDMFA
IISGPTIAAISVVFDHAEDEEVLRSCVEGFLAVAKISASHRLQDVLDDLVVSLCKFTTLL
NPMASAEEPVVAFGDDTKARMAAITVFSIANKFGDFIRTAWRNILDCILRLHKLGLLPSR
IASDATEDTDLTGDSAQGKLAGGSLGMNSMPLSGNRRRATGLMSRFSQLLSLDADEPRSA
PTEHQLAAQQRTLRTIESCHIDQIFTDSKFLQSESLLQLARALVWAAGRPQKNGGSSEDE
DTAVFCLELLFAITLNNRDRIMLLWQGVYEHMAGIVQTTVVPGLLVEKAVFGLLKICQRL
LPYKEDLAEELLRSLQLILKLDARVADAFCERITQEVMVLVKANAGHIKSPMGWRTVSSL
LSITARHPEASDPGFEALTFIMHDGAHLTPANYVLCLDAARAFAEARVGGSERSIRALDL
LSDSVGCLTRWSKARSSSEVSGTEVYPRFSQELAEMWLRLAQGLRRVCLEQREEVRNYAI
VCLQRCLAAADSITLTPTMWIQSFEQVVLTLLDELLDIAVRYPQKEYRGMEITLMHALKF
LSKFYLQFLDQLAQLPTFRTTWSQVLNRMEMYMKAKLRSRNTEKLQELVPELLQEMLQVM
YSRKFLVQTSTPGGDSLWELTWQNVQTISPSLKPDLLKEP
>scaffold-JMXW-2011876-Bryum_argenteum
------------------------------------------------------------
------------------------------------------------------------
------------------------------------------------------------
----------------------SNGAVDKSASISNEVAGNGEPDYSPTDNSRTVSEHTII
EPYGIPAMVEIFSFLCSLLNIADPNSPGQALLSSDEDVPHFALLLINSSIELGGESFSRH
PKLLALIQDELFRNLMLMGLSPNPLVLSMVCGIVLNLYHHLRNAVKLQLEAFFSYVLIRL
ASGKYGATHQQQEVAMEALVDFCRQPSFMPEMYANFDCDITLGNTFEDLGNLLSKSAFPV
NCPLSAMHVLALEGILAVVHSMADRVDSASTLSGAMVAENQDYIPFWTLKCENYQDPSSW
IEYVKHQKYIKRRLMIGADHFNRDPKKGLEFLQGIRLLPAKLDPKSVACFFRYTTGLNKD
LLGDFLGDPDDFCLQVLEEFARTFDFSDMSIDGALRTFLESFRLPGEAQKIHRVLEAFAD
RYYQQSKGILANKDAAFVLSYSVIMLNTDQHNAQVKKRMSEDDFIKNLRNINDGQDLPRP
MLSELFHSIARSEIRITYDSGAGVSEMTHSRWVDLMRRSMTTTPYILCDSRPLLDHDMFA
IISGPTIAAISVVFDHAEDEEVLRSCVEGFLAVAKISASHRLQDVLDDLVVSLCKFTTLL
NPMASAEEPVVAFGDDTKARMAAITVFSIANKFGDYIRTAWRNILDCILRLHKLGILPSR
IANDATEDTDLSGDAAQGKLAGGALGMASMPLSGNRRRSTGLMSRFSQLLSLDADEPRSA
PTEHQIAAQQRTMRTIESCHIDQIFTDSKFLQSESLLQLARALVWAAGRPQKNGGSSEDE
DTAVFCLELLFAITLNNRDRIMLLWQGVYEHMAGIVQTTVVPGLLVEKAVFGLLKICQRL
LPYKEDLAEELLRSLQLILKLDARVADAFCERITQEVMVLVKANAGHIKSPMGWRTVSSL
LSITARHPEASDPGFEALTFIMQDGAHLTPANYVLCLDAARAFAEARVGGSERSIKALDL
LSDSVVCLTRWSEARTSSESSTAEMYPRFSQELAEMWLRLAQGLRRVCLEQREEVRNYAI
VCLQRCLAAADSITLTPTMWIQSFEQVVLTLLDELLDIAVRYPPKEYRGMEITLMHALNF
LAKFYLQFLDQLAQLPTFRQTWSQVLNRMEMYTKAKLRSRNTEKLQELVPTLLQEILQAM
YTRKYLVKTSTPNGDSLWELTWQHVQIICPSLTPDSLKEP
>scaffold-QKQO-2051729-Pseudotaxiphyllum_elegans
ACMVNAEVCSVLAVMRRNARWARYMDQMEHPLIRSLKSLRRRVFSWQQSWQSINPDYYLT
PFLDVIRSDETGAQITGIALSAVYKIITLEVFNVKTAHVEMAMHKIVDAVTSCRFEVTDP
ASEEVVLMKILQVLQACMKSRAGAVLSNRDVCTVLNTTFRVVHQAGSKGELLQRTARHSM
HELVRAVFSHLSSLEAAPGIT-SNGAVDKTALIGNQVAGNGDSDFPASANSRSVTEHTII
EPYGIPAMVEIFSFLCSLLNIVDPQSPGQALLASDEDVPHFALLLINSSIELGGESFSQH
PRLLALIQDELFRNLMLMGLSPNPLVLSMVCGIVLNLYHHLRSAVKLQLEAFFSYVLIRL
ASGKHGATHQQQEVAMEALVDFCRQPAFMPEMYSNFDCDITLGNTFEDLGNLLSKSAFPV
NCPLSAMHVLALEGILAVVHSMADRVDSASTLSGIMVAENQDYIPFWTLKCESYEDPASW
IEYVKHQKYIKRRLMIGADHFNRDPKKGLEFLQGIRLLPAKLDPKSVACFFRYTTGLNKD
LLGDFLGDPDEFCLQVLEEFAGTFDFSDMSIDGALRTFLESFRLPGEAQKIHRVLEAFSD
RFFQQSKGILANKDAAFVLSYSVIMLNTDQHNVQVRKKMTEDDFIKNLRNINDGQDLPRP
MLSELYHSIVRSEIRINYDSGAGVSEMTHSRWVDLMRRSMTTTPFIICDSRPLLDHDMFA
IISGPTIAAISVVFDHAEDEEVLRSCVEGFLAVAKISASHRLQDVLDDLVVSLCKFTTLL
NPMASAEEPVVAFGDDTKARMAAITVFSIANKFGDFIRTAWRNILDCILRLHKLGLLPSR
IASDATEDTDLTGDSAQGKLAGGALGMASMPLSGNRRRSTGLMSRFSQLLSLDADEPRSA
PTEHQLAAQQRTLRTIESCHIDQIFTDSKFLQSESLLQLARALVWAAGRPQKNGGSSEDE
DTAVFCLELLFAITLNNRDRIMLLWQGVYEHMAGIVQTTVVPGLLVEKAVFGLLKICQRL
LPYKEDLAEELLRSLQLILKLDARVADAFCERITQEVMVLVKANAGHIKSPMGWRTVSSL
LSITARHPEASDPGFEALTFIMHDGAHLTPANYVLCLDAARAFAEARVGGSERSIRALDL
LSDSVGCLTRWSKARTSSEVSGAEVYPRFSQELAEMWLRLAQGLRRVCLEQREEVRNYAI
VCLQRCLAAADSITLTPTMWTQSFEQVVLTLLDELLDIAVRYPPKEYRGMEITLMHAQKF
LSKFYLQFLDQLAQLPTFRTTWSQVLNRMEMFMKAKLRNRNTEKLQELVPQLLQEMLQVM
YSRKFLVQTSTPGGDSLWELTWQHVQIISPSLTPDLLKEP
>scaffold-QMWB-2062111-Anomodon_attenuatus
ACMVNAEVCSVLAVMRRNARWARYMDQMEHPLIRSLKSLRRRVFSWQQSWQSINPDYYLT
PFLDVIRSDETGAQITGIALSAVYKIITLEVFNVKTAHVEMAMHKIVDAVTSCRFEVTDP
ASEEVVLMKILQVLQACMKSRAGAVLSNRDVCTVLNTTFRVVHQAGSKGELLQRTARHSM
HELVRAVFSHLSSLEAAPGIT-SNGAVDKSALIGNQVAGNGDSDFPPSANSRSVTEHTII
EPYGIPAMVEIFSFLCSLLNIVDPQSPGQALLASDEDVPHFALLLINSSIELGGESFGRH
PKLLALIQDELFRNLMLMGLSPNPLVLSMVCGIVLNLYHHLRSAVKLQLEAFFSYVLIRL
ASGKHGATHQQQEVAMEALVDFCRQPAFMPEMYSNFDCDITLGNTFEDLGNLLSKSAFPV
NCPLSAMHVLALEGILAVVHSMADRVDSASTLSGIMVAENQDYIPFWTLKCESYQDPASW
IEYVKHQKYIKRRLMIGADHFNRDPKKGLEFLQGIRLLPAKLDPKSVACFFRYTTGLNKD
LLGDFLGDPDEFCLQVLEEFARTFDFSDMSIDGALRTFLESFRLPGEAQKIHRVLEAFSD
RFYQQSKGILANKDAAFVLSYSVIMLNTDQHNVQVRKKMTEDDFIKNLRNINDGQDLPRP
MLSELYHSIVRSEIRINYDSGAGVSEMTHSRWVDLMRRSMTTTPFIICDSRPLLDHDMFA
IISGPTIAAISVVFDHAEDEEVLRSCVEGFLAVAKISASHRLQDVLDDLVVSLCKFTTLL
NPMASAEEPVVAFGDDTKARMAAITVFSIANKFGDFIRTAWRNILDCILRLHKLGLLPSR
IASDATEDTDLTGDSAQGKLAGGALGMASMPLSGNRRRSTGLMSRFSQLLSLDADEPRSA
PTEHQLAAQQRTLRTIESCHIDQIFTDSKFLQSESLLQLARALVWAAGRPQKNGGSSEDE
DTAVFCLELLFAITLNNRDRIMLLWQGVYEHMAGIVQTTVVPGLLVEKAVFGLLKICQRL
LPYKEDLAEELLRSLQLILKLDARVADAFCERITQEVMVLVKANAGHIKSPMGWRTVSSL
LSITARHPEASDPGFEALTFIMHDGAHLTPANYVLCLDAARAFAEARVGGSERSIRALDL
LSDSVGCLTRWSKARSSSEVSGAEVYPRFSQELAEMWLRLAQGLRRVCLEQREEVRNYAI
VCLQRCLAAADSITLTPTMWIQSFEQVVLTLLDELLDIAVRYPQKEFRGMEITLMHAIKF
LSKFYLQFLDQLAQLPTFRTTWSQVLNRMEMYMKAKLRSRNTEKLQELVPELLQEMLQVM
YSRKFLVQTSTPGGDSLWELTWQHVQIISPSLTPDSLSEP
>scaffold-RDOO-2020216-Racomitrium_varium
--MVNSEVSAVLAVMRRNARWARYSDQLEHPLIRSLKSLRRLVFTWRQPWESIDPCLYLS
PFLDVIRSDETGAQITGVALSAVYKMVHLEIFDADTAKVDIAMHTIVDSVTGCRFEVTDP
ASEEVVLMKILQVLLACMKSGAGAALSDRDVCIIVNTTFRVVHQAGSKGELLQRTARYTM
HELVRAVFSHLPTLKPVTTVGSTSENVGQSGSETHHLLGDSNSDPINNDGAAETTAESKI
EAYGIPCMVEIFSFLCSLLNIEDPQSPGQLVLAGDEDSPQFALMLINSAVELGGEALSCH
PKLLTLIQDDLCRNLMVIGLSQNPLVLSLVFGIVLNLYHHLRRQLKLQLEAFFSFVLIRL
ASGKYGATYQQQEVALEALVDLCRQPAFMPEVYSNFDCDITLSNTFEDLGNLLSKSAFPV
NCPLSAMHVLALEGLLAVVRSMADRVDTANSSSKNMLVDNHEYVPFWTLKCEDYDDPGSW
VQFVKHQKYIKTRLMLGADHFNRDPKKGLEFLQGMQLLPPVLDPKSVACFIRYSTGLDKN
VIGDYFGDPDDFCLRVLDEFTKTFDFSDMGIDAALRIFLESFRLPGEAQKIHRVVEAFAE
RYYQQSKGILASKDVAFVLSYSVILLNTDQHNVQVRKKMTEDDFIRNLRKINDGQDLPRP
MLSELFHSIVRNEIRISYNSGAGVADMTHSGWIDLMRRSMYTTPYIICDERPLLDHEMFP
ILSGSSIAAISVVFDHAEDEEVLQLCVDGFLAVAKISASHRLEDVLDDLVVSLCKFTTLL
NPFSSDEEPIVAFGDDTRARMATIAVFSIANKYGDFIRTGWRNILDCILRLHKLGLLPAR
VVNESVEDTEATGDSAQSKLAGSLLTTASVPFIKHQRRNTGLMSRFSQLLSLESEEPPAV
PTEEELAAQQRALRTVESCHIDQIFTDSKFLQAESLLQLARALVWAAGRPHKSGGSTEDE
DIAVFCLELLITITLNNRDRIMLLWQGVYEHMAGIIQTAVVPGLLVEKAVFGLLRVCQRL
LPYKENLAEELLRSLQLILKLDARVAETFCERITQEVMVLVRANAAHIKSPMGWRTVTAL
LSITARHPEASEPGFEALSYLMHDGAHLTPANYVLCVDAARAFAEARVGGPGRSVRALDL
ISDSVGCLTRWSKVHSSDAPSSVEGLSRYSQELAEMWLRLAQGLRKLCLEQREEVRNHAI
LCLQRCLSAAEIISLTPAMWTQSFEQVV-TLLDELLDLAVRH-PKEFKGMDNTLVLIMKC
LSKFYLQFLGQLVKLPAFQTLWFQVLNRMEMYIKAKFRGKHCEELQELMPELLRNILQVM
HAQGILVQPATPSDKSLWDLTWQHVVNIVPDLKPDIFQEP
>scaffold-TMAJ-2022648-Neckera_douglasii
ACMVNAEVCSVLAVMRRNARWARYMDQMEHPLIRSLKSLRRRVFSWQQSWQSINPDYYLT
PFLDVIRSDETGAQITGIALSAVYKIITLEVFNVKTAHVEMAMHK----VTSCRFEVTDP
ASEEVVLMKILQVLQACMKSRAGAVLSNRDVCTVLNTTFRVVHQAGSKGELLQRTARHSM
HELVRAVFSHLSSLEAAPGIT-SNGAVDKSALIGNQVAGNGDSDFPPSANSRSVTEHTII
EPYGIPAMVEIFSFLCSLLNIVDPQSPGQALLASDEDVPHFALLLINSSIELGGESFGRH
PKLLALIQDELFRNLMLMGLSPNPLVLSMVCGIVLNLYHHLRSAVKLQLEAFFSYVLIRL
ASGKHGATHQQQEVAMEALVDFCRQPAFMPEMYSNFDCDITLGNTFEDLGNLLSKSAFPV
NCPLSAMHVLALEGILAVVHSMADRVDSASTLSGIMVAENQDYVPFWTLKCESYQDPASW
IEYVKHQKYIKRRLMIGADHFNRDPKKGLEFLQGIRLLPAKLDPKSVACFFRYTTGLNKD
LLGDFLGDPDEFCLQVLEEFARTFDFSDMSIDGALRTFLESFRLPGEAQKIHRVLEAFSD
RFYQQSKGILANKDAAFVLSYSVIMLNTDQHNVQVRKKMTEDDFIKNLRKINDGQDLPRS
MLSELYHSIVRSEIRINYDSGAGVSEMTHSRWVDLMRRSMTTTPFIICDSRPLLDHDMFA
IISGPTIAAISVVFDHAEDEEVLRSCVEGFLAVAKISASHRLQDVLDDLVVSLCKFTTLL
NPMASAEEPVVAFGDDTKARMAAITVFSIANKFGDFIRTAWRNILDCILRLHKLGLLPSR
IASDATEDTDLTGDSAQGKVAGGALGMASMPLSGNRRRSTGLMSRFSQLLSLDADEPRSA
PTEHQLAAQQRTLRTIESCHIDQIFTDSKFLQSESLLQLARALVWAAGRPQKNGGSSEDE
DTAVFCLELLFAITLNNRDRIMLLWQGVYEHMAGIVQTTVVPGLLVEKAVFGLLKICQRL
LPYKEDLAEELLRSLQLILKLDARVADAFCERITQEVMVLVKANAGHIKSPMGWRTVSSL
LSITARHPEASDPGFEALTFIMHDGAHLTPANYVLCLDAARAFAEARVGGSERSIRALDL
LSDSVGCLTRWSKARSSSEVSGAEVYPRFSQELAEMWLRLAQGLRRVCLEQREEVRNYAI
VCLQRCLAAADSITLTPTM--TPFEQVVLTLLDELLDIAVRYPQKEFRGMEITLMHAIKF
LSKFYLQFLDQLAQLPTFRTTWSQVLNRMEMYMKAKLRSRNTEKLQELIPELLQEMLQVM
YSRKFLVQTSTPGGDSLWELTWQHVQIISPSLTPDSLSEP
>scaffold-VBMM-2054639-Claopodium_rostratum
ACMVNAEVCSVLAVMRRNARWARYMDQMEHPLIRSLKSLRRRVFSWQQSWQSINPDYYLT
PFLDVIRSDETGAQITGIALSAVYKIITLEVFNVKTAHVEMAMHKIVDAVTSCRFEVTDP
ASEEVVLMKILQVLQACMKSRAGAVLSNRDVCTVLNTTFRVVHQAGSKGELLQRTARHSM
HELVRAVFSHLSSLEAAPGIT-SNGAVDKSVLIGNQVSGNGDSDFPLSANSRSVTEHTII
EPYGIPAMVEIFSFLCSLLNIVDPQSPGQALLASDEDVPHFALLLINSSIELGGESFGRH
PKLLALIQDELFRNLMLMGLSPNPLVLSMVCGIVLNLYHHLRSAVKLQLEAFFSYVLIRL
ASGKHGATHQQQEVAMEALVDFCRQPAFMPEMYSNFDCDITLGNTFEDLGNLLSKSAFPV
NCPLSAMHVLALEGILAVVHSMADRVDSASTLSGIMVAENQDYIPFWTLKCESYQDPASW
IEYVKHQKYIKRRLMIGADHFNRDPKKGLEFLQGIRLLPAKLDPKSVACFFRYTTGLNKD
LLGDFLGDPDEFCLQVLEEFARTFDFSDMSIDGALRTFLESFRLPGEAQKIHRVLEAFSD
RFYQQSKGILANKDAAFVLSYSVIMLNTDQHNVQVRKKMTEDDFIKNLRNINDGQDLPRS
MLSELYHSIVRSEIRINYDSGAGVSEMTHSRWVDLMRRSMTTTPFIVCDSRPLLDHDMFA
IISGPTIAAISVVFDHAEDEEVLRSCVEGFLAVAKISASHRLQDVLDDLVVSLCKFTTLL
NPMASAEEPVVAFGDDTKARMAAITVFSIANKFGDFIRTAWRNILDCILRLHKLGLLPSR
IASDATEDTDLTGDSAQGKLPGGALGMASMPLSGNRRRSTGLMSRFSQLLSLDADEPRSA
PTEHQLAAQQRTLRTIESCHIDQIFTDSKFLQSESLLQLARALVWAAGRPQKNGGSSEDE
DTAVFCLELLFAITLNNRDRIMLLWQGVYEHMAGIVQTTVVPGLLVEKAVFGLLKICQRL
LPYKEDLAEELLRSLQLILKLDARVADAFCERITQEVMVLVKANAGHIKSPMGWRTVSSL
LSITARHPEASDPGFEALTFIMHDGAHLTPANYVLCLDAARAFAEARVGGSERSIRALDL
LSDSVGCLTRWSKARSSSEVSGAEVYPRFSQELAEMWLRLAQGLRRVCLEQREEVRNYAI
VCLQRCLAAADSITLTPTMWIQSFEQVVLTLLDELLDIAVRYPQKEYRGMEITLMHAQKF
LSKFYLQFLDQLAQLPTFRTTWSQVLNRMEMYMKAKLRSRNTEKLQELVPELLQEMLQVM
YSRKFLVQTSTPGGDSLWELTWQHVQVISPSLTPDLLKEP
>scaffold-VMXJ-2013971-Leucobryum_albidum
---------------RRNARWARYMDQMEHPLIRSLKSLRRRVFSWQQSWQSINPTFYLA
PFLDVTRSDETGAQITGIALSSVYKIVTLEVFNVKTAYVDVAMHMIVDAITSCRFEVTDP
ASEEVVLMKILQVLLACMKSGAGAVLSNRDVCNVLNTTFRVVHQAGSKGELLQRTARHTM
HELVRAVFSHLSSLEAAPSNASSNGAVDKSASNGIQVDGNGDSHFTPSGNSRSVTDHTAI
EPYGVPCMVEIFSFLCSLLNIADPQSPGQALLASDEDVPHFALLLINSSIELGGESFGRH
PKLLALVQDELFRNLMLMGLSPNPLVLSMVCGIVLNLYHHLRRAVKLQLEAFFSYVLIRL
ASGKYGATHQQQEVAMEAIVDFCRQPTFMPEMYANFDCDITLSNTFEDLGNLLSKSAFPV
NCPLSAMHVLALEGILALVHSMAERVDSAATLSGAMVAESQDYVPFWTLKCDNYQDPGCW
IEYVKHQKYIKRRLMIGADHFNRDPKKGLEFLQGIRLLPAKLDPKSVACFFRYTTGLNKD
LLGDFLGDPDDFCLQVLEEFACTFDFSDMQIDAALRTFLESFRLPGEAQKIHRVLEAFSD
RFYEQSKGILANKDAAFVLSYSVIMLNTDQHNAQVRKKMTEEDFIKNLRNINDGQDLPRQ
MLSELYHSIARSEIRITYDSGAGVSEMTQSRWVDLMRRSMTTTPYITCDSRPLLDHDMFA
IISGPTIAAISVVFDHAEDEEVLRSCVEGFLAVAKISASHRLQDVLDDLVVSLCKFTTLL
NPMASAEEPVVAFGDDTKARMAAITVFSIANKFGDFIRTAWRNILDCILRLHKLGLLPSR
IASDAAEDTDLTGDAAQGKLAGGALGMAAMPLSGNRRRSTGLMSRFSQLLSLDADEPRSA
PTEHQLAAQQRTLRTIESCHIDQIFTDSKFLQSESLLQLARALVWAAGRPQKNGGSSEDE
DTAVFCLELLFAITLNNRDRIMLLWQGVYEHMAGIVQTTVVPGLLVEKAVFGLLKICQRL
LPYKEDLAEELLRSLQLILKLDARVADAFCERITQEVMVLVRANAGHIKSPMGWRTVSSL
LSITARHPEASDPGFEALTFIMQDGAHLTPANYVLCLDAARAFAEARVGGSERSIRALDL
LSDSVICLTRWSKAKSSMEVSFVEGFPRFSQELAEMWLRLAQGLRRVCLEQREEVRNYAI
VCLQRCLAAADSITLTPTMWIQSFEQVVLTLLDELLDIAVRYPPKEYRGLEITLMHALKF
LSKFYLQFLDQLAQLPTFRTTWSQVLNRIEMYMKAKLRSRNTEKLQELVPELVQEMLQVM
YSRKFLVQTSTPAGDSLWELTWQAAESISPALKPDILKEP
>scaffold-VMXJ-2132774-Leucobryum_albidum
---VNSEVSAVLAVMRRNARWARYSDQLEHPLIRSLKSLRRLVFTWRQPWELIDPCLYLS
PFLDVIRSDETGAQITGVALSAVYKMVHLEVFDAHTAKVDIAMHTIVDSVTSCRFEVTDP
ASEEVVLMKILQVLLACMKSGAGAVLSDRDVCIIVNTTFRVVHQAGSKGELLQRTARYTM
HELVRAVFSHLPSLKPVTSSGSL-ENVDRSGLGTNRLLGDSSSDPIKSDSATETTAEPKI
EAYGIPCMIEILSFLCSLLNIEDPNSPGQLVLAGDEDSPQYALMLINSAIELGGESLSYH
PRLLALIQDELFRNLLVIGLSQNPLVLSLVFGIVLNLYHHLRRQLKLQLEAFFSFVLIRL
ASGKYGATYQQQEVALEALVDLCRQPNFMPEMYSNFDCDITLSNTFEDLGNLLSKSAFPV
NSSLSAMHVLALEGLLAVVCSMADRVDTAASSSRNMAVDNQEYVPFWTLKCEDYDDPGSW
VQFVKQQKHIKARLMLAADHFNRDSKKGLEFLQGMRLLPPVLDPKSVACFIRYSTGLDKN
VIGDYFGDPDDFCLRVLDEFTKTFDFGDMGIDAALRVFLESFRLPGEAQKIQRVVEAFAE
AYYEQSKGIFTSKDVAFVLAYSVIMLNTDQHNVQVRKKMTEDDFIRNLRKINDGQDLPRP
MLAELFHSIVRNEIRISYNGGAGVADMTHSRWIDLMRRSMYTTPYIICDERPLLDHEMFP
ILSGPSIAAISVVFDHAEDEEVLQLCVDGFLAVAKISASHRMEDVLDDLVVSLCKFTTLL
NPFSSDEEPIVAFGDDTRARMATFAVFTIANKYGDFIRTGWRNILDCILRLHKLGLLPAR
VINESVEDTEVKDESAQSKVAGSLLTTTPVPFIKHQRRNTGLMSRFSQLLSLESEEPPAV
PTEEELAAQQRALRTVESCHIYQIFTDSKFLQAESLLQLARALVWAAGRPHKSGGSTEDE
DVAVFCLELLITITLNNRDRIMLLWQGVYEHMAGIIQTAVVPGLLVEKAVFGLLRVCQRL
LPYKENLAEELLRSLQLILKLDARVADTFCERITQEVMVLVRANAAHIKSPMGWRTVTSL
LSITARHPEASEPGFEALSYIMQDGTHLTPANYVLCVDAARAFAEARVGGPGRSVRALDL
LSDSVGCLTRWSKVHSSDASSNVEGLSRYSQELAEMWLRLAQGLRRLCLEQREEVRNHAI
LCLQRCLSAAEIISLTPAMWTQSFEQLV-TLLDELLDLAVRH-PKEFKGMDNTLVLIMKC
LSKIYLQFLGQLVKLPAFQTLWFQVLNRMEMYIKAKFRGKHSEKLQELIPELLRNILQVM
HAQGILVQPTTPSDKSMWDLTWQHVVNIVPTLKPDILKET
>scaffold-WNGH-2090895-Aulacomnium_heterostichum
-------------------------------LIRSLKSLRRRVFSWQQSWQSINPAYYLT
PFLDVIRSDETGAQITGIALSAVYKIITLEVFNVKTSHVEMAMHMIVDAVTSCRFEVTDP
ASEEVVLMKILQVLQACMKSRAGAVLSNRDVCTVLNTTFRVVHQAGSKGELLQRTARHSM
HELVRAVFSHLSSLEAAPGITSSNGAVDKSTSIGNQVAGNGDSDFPPSANSRSVSEHTII
EPYGIPAMVEIFSFLCSLLNIVDPQSPGQALLASDEDVPHFALLLINSSIELGGESFNRH
PKLLALIQDELFRNLMLMGLSPNPLVLSMVCGIVLNLYHHLRNAVKLQLEAFFSYVLIRL
ASGKHGATHQQQEVAMEALVDFCRQPSFMPEMYSNFDCDITLCNTFEDLGNLLSKSAFPV
NCPLSAMHVLALEGILAVVHSMADRVDSASTLSGVMVAENQDYVPFWTLKCENYQDPVSW
IEYVKHQKYIKRRLMIGADHFNRDPKKGLEFLQGIRLLPAKLDPKSVACFFRYTTGLNKD
LLGDFLGDPDEFCLQVLEEFARTFDFSDMSIDGALRTFLESFRLPGEAQKIHRVLEAFSD
RFYQQSKGILANKDAAFVLSYSVIMLNTDQHNLQVRKRMTEEEFIKNLRNINDGQDLPRP
MLSELYHSIARSEIRITYDSGAGVSEMTHSRWVDLMRRSMTTTPYIICDSRPLLDHDMFA
IISGPTIAAISVVFDHAEDEEVLRSCVEGFLAVAKISASHRLQDVLDDLVVSLCKFTTLL
NPMASAEEPVVAFGDDTKARMAAITVFSIANKFGDFIRTAWRNILDCILRLHKLGLLPSR
IASDATEDNDLTGDSAQGKLAGGALGMASMPLSGNRRRSTGLMSRFSQLLSLDADEPRSA
PTEHQLAAQQRTLRTIESCHIDQIFTDSKFLQSESLLQLARALVWAAGRPQKNGGSSEDE
DTAVFCLELLFAITLNNRDRIMLLWQGVYEHMAGIVQTTVVPGLLVEKAVFGLLKICQRL
LPYKEDLAEELLRSLQLILKLDARVADAFCERITQEVMVLVKANAGHIKSPMGWRTVSSL
LSITARHPEASDPGFEALTFIMQDGAHLTPANYVLCLDAARAFAEARVGGSERSIRALDL
LSDSVGCLTRWSKARSSSEVSGVEVYPRFSQELAEMWLRLAQGLRRVCLEQREEVRNYAI
VCLQRCLAAADSITLTPTMWIQSFEQVVLTLLDELLDIAVRYPPKEYRGMEITLMHALKF
LSKFYLQFLDQLAQLPTFRTTWSQVLNRMEMYMKAKLRSRNTEKLQELVPELLQEMLQVM
YSRKFLVQTSTPGGDSLWELTWQHVQIISPSLTPDLLKEP
>scaffold-WOGB-2017086-Andreaea_rupestris
ACMVNAEVSAVLAVMRRNARWARYMDQLEHSLIRSLKALRRRVFTWQQPWQSINPSFYLS
PFLDVIRSDETGAQITGVALSAVYKIVTLEVFDMNTAHVDVAMHAIVDAVTSCRFEVTDP
ASEEVVLMKILQVLLACMKSGAGAVLSNRDVCNVVNTSFRVVHQAGSKGELLQRTARHTM
HELVRAVFSHLSSLNPPPSSTSSNGVTDKPATDSNQMSANGSSDFTPR-DYRGATEHLTI
EPYGVPCMVEIFSFLCSLLNIIDPQSPGQAVLASDEDVPHFALMLINSSIELGGQSFSSH
PKLIALVQDELSRNLMLMGLSHNPLVLSMVCGIVLNLYHHLRSAIKLQLEAFFSFVVIRL
AQGKYGATYQQQEVAMEALVDFCRQSTFMPEMYANFDCDITLSNTFEDLGNLLSKSAFPV
NCPLSAMHVLALEGLLAVIHSMASRVDSAASLSGVIVTENQEFVPFWTVKCENYDDPMCW
VEFVKHQKYIKRRLMIGADHF----KKGLEFLQGIRLLPEKLDPQSVACFFRYTTGLDKN
LLGDFLGDPDEFCLQVLEEFARTFDFSEMGIDAALRVFLESFRLPGEAQKIHRVLEAFAE
RYYQQSKGILASKDAAFVLSYSVIMLNTDQHNVQVRKKMTEEDFIKNLRSINDGQDLPRP
MLSDLYHAIVRNEIRISYDSGAGVAEMTHSRWVDLMRRSFTTAPYITCDLRPLLDHDMFA
IISGPTIAAISVVFDHAEDEEVLRSCVDGFIAVAKISASHRLEDVLDDLVVSLCKFTTLL
NPTASAEEPVVAFGDDTKARMAAITVFSIANKFGDFIRTGWRNILDCILRLHKLGLLPAR
VASDAADDADGAGDLAHSKLAGGSMAMTPVPLIGTRRRSSGLMSRFSQLLSLESDEPRSA
PTEQQLAAHKRTLRTIESCHIDQIFTDSKFLQADSLLQLARALVWAAGRPQKSGGSIEDE
DTAVFCLELLIAITLNNRDRIMLLWQGVYEHMAGIVQTTVVPGLLVEKAVFGLLRICQRL
LPYKENLAEELLRSLQLILKLDARVADAFCERITQEVMVLVRANAAHIKSPMGWRTVSSL
LSITARHPEASEPGFEALAFIMQDGAHLTPANYVLCLDAARAFAEARVGGIERSIRALDL
LSDSVGCLTRWSKANTGETSNRMEGVTRYSQELAEMWLRLAQGLRRVCLEQREEVRNYAI
LCLQRCLTAAENIPLTPTMWTQSFEQVVMTLLDELLDIALRHSPKEYRGMEGTLVHAMKF
LSKFYLQFLGQFVRLPTFRTLWSQVLGRMEMYMKAKPRGKVSEKLQELIPELLRNMLQVM
HARGILVQSNTPTNDSLWDLTWLHVQSISSSLQPDIVADP
>scaffold-YWNF-2052477-Hedwigia_ciliata
------------------------------------------------------------
-------------------------------FNVKTAHVEMAMHMIVDAVTSCRFEVTDP
ASEEVVLMKILQVLQACMKSRAGAVLSNRDVCTVLNTTFRVVHQAGSKGELLQRTARHSM
HELVRAVFSHLSSLEAAPGITSSNGAVDKSASTGNQVAGNGDSDFPRSANSRSVTEHTII
EPYGIPAMVEIFSFLCSLLNIADPQSPGQALLASDEDVPHFALLLINSSIELGGESFSRH
PKLLTLIQDELFRNLMLMGLSPNPLVLSMVCGIVLNLYHHLRSALKLQLEAFFSYVLIRV
ASGKHGASHQQQEVAMEAVVDFCRQPSFMPEMYSNFDCDITLGNTFEDLGNLLSKSAFPV
NCPLSAMHVLALEGILAVVHSMADRVDSASSLSGVLVAEDQDYVPFWTLKCENYQDPVSW
IEYVKHQKYIKRRLMIGADHFNRDPKKGLEFLQGIRLLPAKLDPKSVACFFRYTTGLNKD
LLGDFLGDPDDFCLQVLEEFARTFDFSDMSIDGALRTFLESFRLPGEAQKIHRVLEAFSD
RFYQQSQGILANKDAAFVLSYSVIMLNTDQHNVQVRKKMSEEEFIKNLRNINDGQDLPRP
MLSELYHSIGRSEIRITYDSGAGVSEMTHSRWVDLMRRSITTTPYIICDSRPLLDHDMFA
IISGPTIAAISVVFDHAEDEEVLRSCVEGFLAVAKISASHRLQDVLDDLVVSLCKFTTLL
NPMASAEEPVVAFGDDTKARMAAITVFSIANKFGDFIRTAWRNILDCILRLHKLGLLPSR
IASDATEDTDLTGESGQGKLSRGALGMTSMPLSGNRRRSTGLMSRFSQLLSLDADEPRSA
PTEHQLAAQQRTMRTIESCHIDQIFTDSKFLQSESLLQLARALVWAAGRPQKNGGSSEDE
DTAVFCLELLFAITLNNRDRIMLLWQGVYEHMAGIVQTTVVPGLLVEKAVFGLLKICQRL
LPYKEDLAEELLRSLQLILKLDARVADAFCERITQEVMVLVKANAGHIKSPMGWRTVSSL
LSITARHPEASDPGFEALTFIMQDGAHLTPANYVLCLDAARAFAEARVGGSERSIRALDL
LSDSVGCLTRWSKAGSSAEVSSVEVYPRFSQELAEMWLRLAQGLRRVCLEQREEVRNYAI
VCLQRCLAAADSITLTPTMWIQSFEQVVLTLLDELLDIAVRYPPKEYRGMEFTLMHALKF
LSKFYLQFLDQLAQLPTFRTTWSQVLNRMEMYMKAKLRSRNTEKLQELVPELLQEMLQVM
YSRKYLVKTSTSGGDSLWELTWQHVQIISPSLTPDLLREP
>scaffold-ZACW-2100706-Leucodon_brachypus
ACMVNAEVCSVLAVMRRNARWARYMDQMEHPLIRSLKSLRRRVFSWQQSWQSINPDYYLT
PFLDVIRSDETGAQITGIALSAVYKIITLEVFNVKTAHVEMAMHKIVDAVTSCRFEVTDP
ASEEVVLMKILQVLQACMKSRAGAVLSNRDVCTVLNTTFRVVHQAGSKGELLQRTARHSM
HELVRAVFSHLSSLEAAPGIT-SNGAVDKSALVGNQVAGNGDSDFPSSANSRSVTEHTII
EPYGIPAMVEIFSFLCSLLNIVDPQSPGQALLASDEDVPHFALLLINSSIELGGESFGRH
PKLLALIQDELFRNLMLMGLSPNPLVLSMVCGIVLNLYHHLRSAVKLQLEAFFSYVLIRL
ASGKHGATHQQQEVAMEALVDFCRQPAFMPEMYSNFDCDITLGNTFEDLGNLLSKSAFPV
NCPLSAMHVLALEGILAVVHSMADRVDSASTLSGIMVAENQDYIPFWTLKCESYQDPASW
IEYVKHQKYIKRRLMIGADHFNRDPKKGLEFLQGIRLLPAKLDPKSVACFFRYTTGLNKD
LLGDFLGDPDEFCLQVLEEFARTFDFSDMSIDGALRTFLESFRLPGEAQKIHRVLEAFSD
RFYQQSKGILANKDAAFVLSYSVIMLNTDQHNVQVRKKMTEDDFIKNLRNINDGQDLPRS
MLSELYHSIVRSEIRINYDSGAGVSEMTHSRWVDLMRRSMTTTPFILCDSRPLLDHDMFA
IISGPTIAAISVVFDHAEDEEVLRSCVEGFLAVAKISASHRLQDVLDDLVVSLCKFTTLL
NPMASAEEPVVAFGDDTKARMAAITVFSIANKFGDFIRTAWRNILDCILRLHKLGLLPSR
IASDATEDTDLTGDSAQGKLAGGSLGMNSMPLSGNRRRATGLMSRFSQLLSLDADEPRSA
PTEHQLAAQQRTLRTIESCHIDQIFTDSKFLQSESLLQLARALVWAAGRPQKNGGSSEDE
DTAVFCLELLFAITLNNRDRIMLLWQGVYEHMAGIVQTTVVPGLLVEKAVFGLLKICQRL
LPYKEDLAEELLRSLQLILKLDARVADAFCERITQEVMVLVKANAGHIKSPMGWRTVSSL
LSITARHPEASDPGFEALTFIMHDGAHLTPANYVLCLDAARAFAEARVGGSERSIRALDL
LSDSVGCLTRWSKARSSSEVSGTEVYPRFSQELAEMWLRLAQGLRRVCLEQREEVRNYAI
VCLQRCLAAADSITLTPTMWIQSFEQVVLTLLDELLDIAVRYPQKEYRGMEITLMHALKF
LSKFYLQFLDQLAQLPTFRTTWSQVLNRMEMYMKAKLRSRNTEKLQELVPELLQEMLQVM
YSRKFLVQTSTPGGDSLWELTWQNVQTISPSLKPDLLKEP
>scaffold-ZQRI-2017089-Timmia_austriaca
------------------------------------------------------------
------------------------------------------------------------
------------------------------------------------------------
------------------------------------------------------------
--------VEIFSFLCSLLNIADPQSPGQLVLASDEDSPQFALMLINSALELGGEALSYH
PKLLALIQDELFKNLMVIGLSHNPLVLSLVFGIVLNLYHHLRPQVKLQLEAFFSFVLIRL
ASGKDGATYQQQEVALEALVDFCRQPTFMPEMYSNFDCDITLSNTFEDLGNLLSKSAFPV
NCPLSAMHVLALEGLLAVVRSMADRVDTAATSLSNMIVDNQEYVPFWTLKCEHYDDPASW
VQFVKHQKYIKSRLMLGADHFNRDPKKGLEFLQGMCLLPTELDPKSVACFIRYSTGLNKN
VIGDYFGDPDDFCLRVLDEFTQTFDFSDMGIDAALRVFLESFRLPGEAQKIHRVVEAFAE
RYYQQSKGILASKDVAFVLSYSVILLNTDQHNVQVRKKMTEDDFIRNLRKINDGQDLPRP
MLAELFHSIVRNEIRISYDSGAGVADMTHSRWIDLIRRSMSTTPYIICDERPLLDHDMFP
ILSGPSIAALSVVFDHAEDEEILQLCTDGFLAVAKISASHRLEDVLDDLVVSLCKFTTLL
NPFSSDEEPIIAFGDDTKARMATITVFSIASKYGDFIRTGWRNILDCILRLHKLGLLPAR
VANESVEDTNVTGDPAQSKLAGSLLTTASASFIGHRRRNTGLMSRFSQLLSLESDEPPAI
PTEEELAAQQRALRTIESCHIDQIFTDSKFLQAESLLQLARALVWVAGRPHKSGGSTEDE
ETAVFCLELLITITLNNRDRIMLLWQGVYEHMAGIIQTAVFPGLLVEKAVFGLLRVCQRL
LPYKENLAEELLRSLQLILKLDARVADAFCERITQEVMVLVRANAAHIKSPMGWRTVASL
LSITARHPEASEPGFEALSYIMQDGVHLTPANYVLCVDAARAFAEARVGGPGRSVRALDL
LSDSVG----WSKVHSSDTSGNVEGLSRYSQELAEMWLRLVQGLRKLCLEQREEVRNHAI
LCLQRSLSAAEIISLTPAMWTQSFEQVV-TLLDELLDLAVRH-PKEFKGMENTLVLTIKF
LSKSYLQFLGQLVKLPTFQTLWFQVLNRMEMYIKAKFRGKHSEKLQELIPELLRNILQVM
HSQGILVQPTTPSKDSIWDLTWEHVANIAPSLKSDMFKAP
