# Supplementary material for: Water‐related innovations in land plants evolved by different patterns of gene cooption and novelty
Source: New Phytol. 2022 Feb 8;235(2):732–42. doi: 10.1111/nph.17981 (PMC9303528; doi:10.1111/nph.17981)
Supplement: Supplementary file 3 — Dataset S3 Fasta alignments and phylogenetic trees. [file NPH-235-732-s005.zip › Supplementary_Data_3_fasta_alignments_trees/Roots/Lateral_roots/GNOM_MIZ2_Q42510.fas.1kp.treefile]

(Aphanomyces_invadans_RHY24929.1_hypothetical_protein_DYB32_009551:1.7168864209,(((((((((((((Arabidopsis_thaliana_Q9FLY5_ARF_guanine-nucleotide_exchange_factor_GNL1:0.4520164532,(Arabidopsis_thaliana_Q42510_ARF_guanine-nucleotide_exchange_factor_GNOM:0.1502020743,((Brachypodium_distachyon_I1H9F0:0.0609057624,Oryza_sativa_indica_A2X475:0.0537325019)100:0.3076235209,(Brachypodium_distachyon_I1GPR1:0.0327046026,(Brachypodium_distachyon_I1GPR2:0.3138504715,Oryza_sativa_indica_B8ANN1:0.0018643698)99:0.0222056585)100:0.1831946871)100:0.0787577138)80:0.0220905666)99:0.0378082082,Amborella_trichopoda_W1P3E0:0.0922400928)100:0.0920853392,(Ginkgo_biloba_Gb_01979:0.0247619798,(((Abies_alba_AALBA5B993185P1:0.0108778513,Pseudotsuga_menziesii_PSME_36053:0.0070296036)99:0.0025729138,(Picea_lambertina_PILA_09540:0.0063475385,((Picea_taeda_PITA_48617:0.0000020529,scaffold-DZQM-2008140-Pinus_radiata:0.0000026097)100:0.0029034588,(scaffold-JBND-2016380-Pinus_ponderosa:0.0000023612,scaffold-MFTM-2010843-Pinus_jeffreyi:0.0000023612)93:0.0000027312)99:0.0026965291)98:0.0036929946)100:0.0279736245,((((((Sequoiadendron_giganteum_SEGI_27033:0.1305954402,scaffold-VFYZ-2006172-Thuja_plicata:0.0107818369)91:0.0661302502,scaffold-GMHZ-2010796-Cryptomeria_japonica-2_samples_combined:0.0019438853)82:0.0591013677,(((Sequoiadendron_giganteum_SEGI_30958:0.0018894493,scaffold-GKCZ-2012328-Diselma_archeri:0.0341519445)85:0.0011935866,scaffold-NRXL-2012660-Metasequoia_glyptostroboides:0.0081869739)87:0.0020475985,(scaffold-GMHZ-2010795-Cryptomeria_japonica-2_samples_combined:0.0000023612,scaffold-HOUF-2010940-Cryptomeria_japonica-leaf:0.0000023612)100:0.0013709777)99:0.0022005484)82:0.0043960137,scaffold-QSNJ-2010032-Taiwania_cryptomerioides:0.0021991543)82:0.0113230046,(scaffold-GJTI-2010304-Cephalotaxus_harringtonia-leaves:0.0000021036,scaffold-NVGZ-2004825-Cephalotaxus_harringtonia-2_samples_combined:0.0000024831)100:0.0123211230)82:0.0234414436,(((scaffold-CDFR-2011069-Manoao_colensoi:0.0267001961,scaffold-JZVE-2007623-Parasitaxus_usta:0.0239533029)90:0.0038800255,scaffold-JRNA-2014677-Phyllocladus_hypophyllus:0.0160994374)100:0.0048122566,(scaffold-MHGD-2013776-Microcachrys_tetragona:0.0138376072,(scaffold-PLYX-2013205-Falcatifolium_taxoides-2_samples_combined:0.0096635060,scaffold-XLGK-2013040-Podocarpus_rubens:0.0178253524)100:0.0068747924)100:0.0080011280)100:0.0413215952)82:0.0140149483)78:0.0095433683)82:0.0211386139)82:0.0315165446,(Ginkgo_biloba_Gb_26378:0.0574698903,((Abies_alba_AALBA5B1100842P1:0.0330301363,(((Picea_lambertina_PILA_00295:0.0000022407,Picea_lambertina_PILA_33715:0.0000023612)96:0.0000029755,Picea_lambertina_PILA_33716:0.0272281151)100:0.0181311209,(((Picea_taeda_PITA_13138:0.0000000000,Picea_taeda_PITA_43580:0.0000000000):0.0000021250,Picea_taeda_PITA_38465:0.0000021250)100:0.2992015560,Picea_taeda_PITA_44475:0.0075477154)100:0.0123748527)100:0.0264017575)96:0.0065160016,(((Pseudotsuga_menziesii_PSME_10494:0.0260064442,Pseudotsuga_menziesii_PSME_40353:0.0024013740)99:0.0026093623,scaffold-IOVS-2004116-Pseudotsuga_wilsoniana:0.0050142814)97:0.0019147861,Pseudotsuga_menziesii_PSME_18146:0.0583921855)100:0.0461623910)100:0.0934945791)85:0.0424150302)93:0.0327749666,((((Arabidopsis_thaliana_F4K2K3_ARF_guanine-nucleotide_exchange_factor_GNL2:0.4153011080,(Brachypodium_distachyon_I1HR02:0.0771078086,((Oryza_sativa_indica_B8AUM6:0.0171364244,Oryza_sativa_indica_B8AZ58:0.0502010259)100:0.0195042399,Oryza_sativa_indica_B8AQA9:0.3000193800)100:0.0635211252)100:0.3382289351)95:0.1360194127,Amborella_trichopoda_W1PKV1:0.5658839230)66:0.0788919003,(Amborella_trichopoda_W1PNA9:0.0721475501,Amborella_trichopoda_W1PLU5:0.0219304391)100:0.3705311680)59:0.1426114219,Amborella_trichopoda_W1PLM6:1.4259606653)95:0.5027480164)67:0.0734940797,((((Azolla_filiculoides_s0087.g042331:0.1562823279,((((scaffold-CJNT-2081760-Polypodium_glycyrrhiza:0.0116229055,scaffold-ZQYU-2005252-Phlebodium_pseudoaureum:0.0053930108)100:0.0145959598,((scaffold-UFJN-2011787-Diplazium_wichurae:0.0062590959,scaffold-VITX-2100425-Blechnum_spicant:0.0048008058)100:0.0027940399,scaffold-WGTU-2077269-Leucostegia_immersa:0.0102757860)99:0.0021648871)100:0.0083961072,((scaffold-NDUV-2106824-Vittaria_appalachiana:0.0564726240,scaffold-PIVW-2004330-Ceratopteris_thalictroides:0.0572306313)77:0.0069624143,scaffold-XDDT-2009432-Argyrochosma_nivea:0.0097821492)76:0.0053438252)76:0.0046495915,scaffold-VVRN-2012879-Lonchitis_hirsuta:0.0220482532)99:0.0246369717)100:0.0508988747,((Azolla_filiculoides_s0094.g043397:0.1136361586,Salvinia_cucullata_v1.1_s0267.g026961:0.1929598992)100:0.1237548589,(((scaffold-CJNT-2009089-Polypodium_glycyrrhiza:0.0933417416,(scaffold-KJZG-2063812-Asplenium_platyneuron:0.1278870974,(scaffold-UFJN-2006785-Diplazium_wichurae:0.0277355538,scaffold-VITX-2004697-Blechnum_spicant:0.0333208517)100:0.0105667548)100:0.0175896467)100:0.0368771963,(scaffold-NDUV-2012020-Vittaria_appalachiana:0.1506140267,scaffold-PIVW-2025391-Ceratopteris_thalictroides:0.1885307250)100:0.1031019778)100:0.0476935244,scaffold-VVRN-2007818-Lonchitis_hirsuta:0.1490122386)100:0.0703803433)100:0.1873872371)96:0.0154151526,(scaffold-RFMZ-2052207-Osmundastrum_cinnamomeum-B:0.0066697973,scaffold-VIBO-2079464-Osmunda_javanica:0.0143342886)100:0.0351350249)99:0.0400522060,scaffold-EEAQ-2089917-Sceptridium_dissectum:0.0745407560)99:0.0606915139)66:0.0518590077,((((((((((Selaginella_moellendorffii_D8SQT4:0.0022606744,scaffold-ZZOL-2011558-Selaginella_stauntoniana:0.0015268527)100:0.0015076066,Selaginella_moellendorffii_D8RTD8:0.0000019866)100:0.0144881532,scaffold-ABIJ-2006767-Selaginella_lepidophylla:0.0328693985)100:0.0314280696,scaffold-KJYC-2002420-Selaginella_willdenowii:0.0330612707)100:0.0132575572,scaffold-KJYC-2009273-Selaginella_willdenowii:0.1143333308)100:0.0143593887,((scaffold-JKAA-2011317-Selaginella_wallacei:0.0182297687,scaffold-ZYCD-2003773-Selaginella_acanthonota:0.0120492931)100:0.0842514122,scaffold-ZFGK-2042980-Selaginella_kraussiana:0.0978081409)100:0.0308124699)100:0.0134858171,scaffold-KUXM-2011294-Selaginella_selaginoides:0.0998680449)100:0.0452144890,scaffold-PKOX-2011473-Isoetes_tegetiformans:0.1331460664)99:0.0131766804,scaffold-PKOX-2006495-Isoetes_tegetiformans:0.5091448089)96:0.0255030377,(((scaffold-ENQF-2014243-Lycopodium_annotinum:0.0179158626,scaffold-PQTO-2083830-Lycopodium_deuterodensum:0.0255786282)99:0.0153524378,(scaffold-GAON-2001990-Huperzia_squarrosa:0.0584533523,(scaffold-GKAG-2020710-Huperzia_lucidula:0.0054683101,scaffold-YHZW-2003357-Huperzia_selago-2_samples_combined:0.0037096424)90:0.0059882397)100:0.0504496559)100:0.0577126296,((scaffold-PKOX-2009187-Isoetes_tegetiformans:0.0000020943,scaffold-PKOX-2009188-Isoetes_tegetiformans:0.0018037964)100:0.4682396649,scaffold-PQTO-2011242-Lycopodium_deuterodensum:0.2838496786)96:0.0469075705)96:0.0376463863)99:0.0729749191)55:0.0214858926,((((((Physcomitrella_patens_A9RJB3:0.0755893367,((((((Fontinalis_antipyretica_05457-RA___mRNA___locus_163601_30488_38446_-__translate_table__standard_:0.0160492457,scaffold-QKQO-2051729-Pseudotaxiphyllum_elegans:0.0086062381)96:0.0007264906,(((((Pleurozium_schreberi_maker-scaffold_504-augustus-gene-1.46-mRNA-1_gene_maker-scaffold_504-augustus-gene-1.46_name_maker-scaffold_504-augustus-gene-1.46_seq_id_scaffold_504_type_cds:0.0000023612,Pleurozium_schreberi_IDmodified-mrna-2276_gene_IDmodified-gene-856_name_maker-scaffold_504-augustus-gene-1.46_seq_id_scaffold_504_type_cds:0.0000023612)100:0.0701995560,Pleurozium_schreberi_snap_masked-scaffold_2524-processed-gene-0.7-mRNA-1_gene_snap_masked-scaffold_2524-processed-gene-0.7_name_snap_masked-scaffold_2524-processed-gene-0.7_seq_id_scaffold_2524_type_cds:0.0501312487)96:0.0186665717,Pleurozium_schreberi_maker-scaffold_261-augustus-gene-1.77-mRNA-1_gene_maker-scaffold_261-augustus-gene-1.77_name_maker-scaffold_261-augustus-gene-1.77_seq_id_scaffold_261_type_cds:0.0000022559)81:0.0043440271,(Pleurozium_schreberi_maker-scaffold_261-snap-gene-1.88-mRNA-1_gene_maker-scaffold_261-snap-gene-1.88_name_maker-scaffold_261-snap-gene-1.88_seq_id_scaffold_261_type_cds:0.0088326887,(scaffold-QMWB-2062111-Anomodon_attenuatus:0.0000021651,scaffold-TMAJ-2022648-Neckera_douglasii:0.0050268156)98:0.0027710603)66:0.0000014435)80:0.0003938637,((scaffold-IGUH-2019231-Leucodon_julaceus:0.0000023612,scaffold-ZACW-2100706-Leucodon_brachypus:0.0000023612)100:0.0071379075,scaffold-VBMM-2054639-Claopodium_rostratum:0.0048359062)84:0.0009660036)95:0.0014336788)100:0.0078776798,scaffold-CMEQ-2016170-Orthotrichum_lyellii:0.0246096869)90:0.0028450277,scaffold-WNGH-2090895-Aulacomnium_heterostichum:0.0077620634)82:0.0013445303,(scaffold-JMXW-2011876-Bryum_argenteum:0.0445511487,scaffold-YWNF-2052477-Hedwigia_ciliata:0.0189480234)86:0.0034035942)100:0.0276155955,(scaffold-BPSG-2008610-Scouleria_aquatica:0.0210695260,scaffold-VMXJ-2013971-Leucobryum_albidum:0.0285154063)100:0.0044603106)100:0.0276583240)100:0.0385258739,scaffold-AWOI-2073962-Diphyscium_foliosum:0.0475115131)94:0.0083520382,scaffold-HRWG-2010581-Buxbaumia_aphylla:0.0929469345)100:0.0268540528,((Physcomitrella_patens_A9SNV0:0.0862481919,Physcomitrella_patens_A9RUN1:0.0910788789)100:0.0250735500,((scaffold-BPSG-2008609-Scouleria_aquatica:0.0281317548,((scaffold-FFPD-2013215-Ceratodon_purpureus:0.0413077100,scaffold-RDOO-2020216-Racomitrium_varium:0.0345069011)100:0.0050860221,scaffold-VMXJ-2132774-Leucobryum_albidum:0.0386911687)100:0.0168915034)100:0.0254082414,scaffold-ZQRI-2017089-Timmia_austriaca:0.0383142919)100:0.0219835058)100:0.1513106165)100:0.0192676045,scaffold-WOGB-2017086-Andreaea_rupestris:0.0488189443)100:0.1245903735,(((((((((Anthoceros_agrestis_BONN_evm.model.Sc2ySwM_228.3510.1_._AagrBONN_evm.TU.Sc2ySwM_228.3510___Sc2ySwM_228_15429753-15434444___:0.0000023612,Anthoceros_agrestis_BONN_evm.model.Sc2ySwM_228.3510.2_._AagrBONN_evm.TU.Sc2ySwM_228.3510___Sc2ySwM_228_15429753-15434444___:0.0000023612)68:0.0000020363,(scaffold-BSNI-2052957-Anthoceros_agrestis-B:0.0000023612,scaffold-TWUW-2052533-Anthoceros_agrestis-A:0.0000023612)87:0.0000014431)81:0.0000010040,scaffold-RXRQ-2134456-Phaeoceros_carolinianus-sporophyte:0.0000023612)96:0.0021632213,Anthoceros_punctactus_evm.model.utg000043l.970__971.1_._Apun_evm.TU.utg000043l.970__971___utg000043l_4430683-4435389_-_:0.0065795915)91:0.0000026206,scaffold-RXRQ-2142292-Phaeoceros_carolinianus-sporophyte:0.0019175363)99:0.0024564253,(Anthoceros_angustus_010755_locus_scaffold67_size714176_587019_591710_-_len_3657:0.0221477388,Anthoceros_angustus_014589_locus_scaffold228_size25285_13505_23148_-_len_6432:0.1023784761)100:0.0078066978)100:0.0243222422,scaffold-ZFRE-2005474-Phaeoceros_carolinianus-sporophyte_1575:0.0344385828)100:0.0618952875,((scaffold-AKXB-2068299-Phaeomegaceros_coriaceus:0.0116211015,(((scaffold-DXOU-2005882-Nothoceros_aenigmaticus:0.0078123701,(scaffold-TCBC-2011967-Nothoceros_vincentianus:0.0000023612,scaffold-TCBC-2011968-Nothoceros_vincentianus:0.0000023612)100:0.0015742420)98:0.0018082433,scaffold-DXOU-2037234-Nothoceros_aenigmaticus:0.0115816992)100:0.0161664720,scaffold-UCRN-2054134-Megaceros_flagellaris:0.0372383743)100:0.0108601670)100:0.0300618921,(scaffold-FAJB-2057751-Paraphymatoceros_hallii:0.0116983899,(((scaffold-RXRQ-2142321-Phaeoceros_carolinianus-sporophyte:0.0029562125,scaffold-WEEQ-2091127-Phaeoceros_carolinianus-gametophyte_1575:0.0000023568)100:0.0010886490,scaffold-ZFRE-2005473-Phaeoceros_carolinianus-sporophyte_1575:0.0018097933)100:0.0010934848,scaffold-WCZB-2120114-Phaeoceros_carolinianus-gametophyte:0.0030151407)100:0.0094533429)100:0.0245321318)100:0.0917223068)100:0.0329822040,scaffold-ANON-2008199-Leiosporoceros_dussii-B:0.1227827924)100:0.1870162229)86:0.0166488689)59:0.0255697215,(((((Marchantia_polymorpha_A0A176W8N8:0.0018769386,scaffold-JPYU-2039546-Marchantia_polymorpha:0.0029257635)100:0.0036062276,((scaffold-HMHL-2004364-Marchantia_paleacea-non_mycorrizal:0.0000000000,scaffold-LFVP-2007948-Marchantia_paleacea-2_samples_combined:0.0000000000):0.0000023612,scaffold-IHWO-2005518-Marchantia_paleacea-mycorrizal:0.0000023612)100:0.0029033263)100:0.0197811640,scaffold-WJLO-2009366-Ricciocarpos_natans:0.0404601160)99:0.0088262079,(scaffold-TXVB-2006574-Lunularia_cruciata:0.0000026168,scaffold-TXVB-2006575-Lunularia_cruciata:0.0000029358)100:0.0283183069)100:0.0345831529,((((((scaffold-BNCU-2010040-Radula_lindenbergiana:0.0000023612,scaffold-BNCU-2010041-Radula_lindenbergiana:0.0000023612)100:0.2247556199,scaffold-BNCU-2087265-Radula_lindenbergiana:0.1144212984)100:0.0181979012,(scaffold-KRUQ-2017969-Porella_navicularis:0.0073557106,scaffold-UUHD-2150779-Porella_pinnata:0.0124597495)100:0.0271144846)92:0.0097696273,((scaffold-IRBN-2015143-Scapania_nemorosa:0.0505826760,scaffold-WZYK-2017713-Bazzania_trilobata:0.0474231180)100:0.0026356553,scaffold-RTMU-2184587-Calypogeia_fissa:0.0388951888)100:0.0221576653)96:0.0086566829,scaffold-NRWZ-2100140-Metzgeria_crassipilis:0.1080451374)96:0.0171302064,(scaffold-JHFI-2018938-Pellia_neesiana:0.0121285092,scaffold-PIUF-2015493-Pellia_sp.__cf_epiphylla__L.__Corda_:0.0096644694)100:0.0441845646)93:0.0208671857)100:0.1087755693)65:0.1590830041,((scaffold-JOJQ-2005247-Cylindrocystis_cushleckae:0.1874367916,((scaffold-YLBK-2028480-Cylindrocystis_brebissonii-2_samples_combined:0.0000022561,scaffold-YOXI-2056943-Cylindrocystis_brebissonii-M2213:0.0000024164)100:0.1765928054,(scaffold-YLBK-2037300-Cylindrocystis_brebissonii-2_samples_combined:0.0000021991,scaffold-YOXI-2056869-Cylindrocystis_brebissonii-M2213:0.0000024080)100:0.5397403447)100:0.1108568584)100:0.0833979915,scaffold-WDGV-2013726-Cosmarium_subtumidum:0.7610879624)96:0.0686033423)49:0.0312113961,(scaffold-QPDY-2031469-Coleochaete_irregularis:0.1835950088,scaffold-VQBJ-2010594-Coleochaete_scutata:0.1080007973)99:0.1832280629)54:0.1163016081,(Klebsormidium_flaccidum_A0A1Y1I3E1_GDP-GTP_exchange_factor:0.8564812585,(Klebsormidium_flaccidum_A0A1Y1I263_A0A1Y1I263_KLEFL_GDP-GTP_exchange_factor_KFL_002160140:0.0052775459,scaffold-FQLP-2006411-Klebsormidium_subtile:0.0104861966)100:0.1616685962)100:0.2619311456)51:0.0607870333,(Bathycoccus_prasinos_K8F0X8:1.4932919756,(Cyanophora_paradoxa_ConsensusfromContig39635:1.8533248111,(scaffold-AZZW-2005674-Chlorokybus_atmophyticus:0.1945255072,(scaffold-NNHQ-2003958-Spirotaenia_minuta:0.0000023612,scaffold-NNHQ-2003959-Spirotaenia_minuta:0.0000023612)100:0.3516428530)93:0.1892257945)54:0.0628317190)57:0.1400011341)84:0.4764062215,(Cyanidioschyzon_merolae_M1VFU8_Similar_to_guanine_nucleotide_exchange_factor:2.7007160474,Cyanophora_paradoxa_ConsensusfromContig39409:1.2006900937)76:0.0900507548);
