# Supplementary material for: Water‐related innovations in land plants evolved by different patterns of gene cooption and novelty
Source: New Phytol. 2022 Feb 8;235(2):732–42. doi: 10.1111/nph.17981 (PMC9303528; doi:10.1111/nph.17981)
Supplement: Supplementary file 3 — Dataset S3 Fasta alignments and phylogenetic trees. [file NPH-235-732-s005.zip › Supplementary_Data_3_fasta_alignments_trees/Roots/Lateral_roots/HSL2_C0LGX3_1_1kp.fasta]

>Arabidopsis_thaliana_Q9FGL5_Receptor_protein-tyrosine_kinase_CEPR1
MRLKNFPFFVLFFFFCFNSNQSWGLMSSNQQPQFFKLMKNSLFGDALSTWNVYDVGTNYCNFTGVRCDGQGLVTDLDLSGLSLSGIFPDGVCSYFPNLRVLRLSHNHLNKSSSFLNTIPNCSLLRDLNMSSVYLKGTLPDFSQMKSLRVIDMSWNHFTGSFPLSIFNLTDLEYLNFNENPELDLWTLPDSVSKLTKLTHMLLMTCMLHGNIPRSIGNLTSLVDLELSGNFLSGEIPKEIGNLSNLRQLELYYNYHLTGSIPEEIGNLKNLTDIDISVSRLTGSIPDSICSLPNLRVLQLYNNSLTGEIPKSLGNSKTLKILSLYDNYLTGELPPNLGSSSPMIALDVSENRLSGPLPAHVCKSGKLLYFLVLQNRFTGSIPETYGSCKTLIRFRVASNRLVGTIPQGVMSLPHVSIIDLAYNSLSGPIPNAIGNAWNLSELFMQSNRISGVIPHELSHSTNLVKLDLSNNQLSGPIPSEVGRLRKLNLLVLQGNHLDSSIPDSLSNLKSLNVLDLSSNLLTGRIPENLSELLPTSINFSSNRLSGPIPVSLIRGGLVESFSDNPNLCIPPTAGSSDLKFPMCQEPHGKKKLSSIWAILVSVFILVLGVIMFYLRQRMSKNRAVIEQDETLASSFFSYDVKSFHRISFDQREILESLVDKNIVGHGGSGTVYRVELKSGEVVAVKKLWSQSNKDSASEDKMHLNKELKTEVETLGSIRHKNIVKLFSYFSSLDCSLLVYEYMPNGNLWDALHKGFVHLEWRTRHQIAVGVAQGLAYLHHDLSPPIIHRDIKSTNILLDVNYQPKVADFGIAKVLQARGKDSTTTVMAGTYGYLAPEYAYSSKATIKCDVYSFGVVLMELITGKKPVDSCFGENKNIVNWVSTKIDTKEGLIETLDKRLSESSKADMINALRVAIRCTSRTPTIRPTMNEVVQLLIDATPQGGPDMTSKPTTKIKDSIVSDHLTQTRL
>Arabidopsis_thaliana_Q9C7T7_Receptor_protein-tyrosine_kinase_CEPR2
MSRRPDLLRGSVVATVAATFLLFIFPPNVESTVEKQALFRFKNRLDDSHNILQSWKPSDSPCVFRGITCDPLSGEVIGISLGNVNLSGTISPSISALTKLSTLSLPSNFISGRIPPEIVNCKNLKVLNLTSNRLSGTIPNLSPLKSLEILDISGNFLNGEFQSWIGNMNQLVSLGLGNNHYEEGIIPESIGGLKKLTWLFLARSNLTGKIPNSIFDLNALDTFDIANNAISDDFPILISRLVNLTKIELFNNSLTGKIPPEIKNLTRLREFDISSNQLSGVLPEELGVLKELRVFHCHENNFTGEFPSGFGDLSHLTSLSIYRNNFSGEFPVNIGRFSPLDTVDISENEFTGPFPRFLCQNKKLQFLLALQNEFSGEIPRSYGECKSLLRLRINNNRLSGQVVEGFWSLPLAKMIDLSDNELTGEVSPQIGLSTELSQLILQNNRFSGKIPRELGRLTNIERIYLSNNNLSGEIPMEVGDLKELSSLHLENNSLTGFIPKELKNCVKLVDLNLAKNFLTGEIPNSLSQIASLNSLDFSGNRLTGEIPASLVKLKLSFIDLSGNQLSGRIPPDLLAVGGSTAFSRNEKLCVDKENAKTNQNLGLSICSGYQNVKRNSSLDGTLLFLALAIVVVVLVSGLFALRYRVVKIRELDSENRDINKADAKWKIASFHQMELDVDEICRLDEDHVIGSGSAGKVYRVDLKKGGGTVAVKWLKRGGGEEGDGTEVSVAEMEILGKIRHRNVLKLYACLVGRGSRYLVFEFMENGNLYQALGNNIKGGLPELDWLKRYKIAVGAAKGIAYLHHDCCPPIIHRDIKSSNILLDGDYESKIADFGVAKVADKGYEWSCVAGTHGYMAPELAYSFKATEKSDVYSFGVVLLELVTGLRPMEDEFGEGKDIVDYVYSQIQQDPRNLQNVLDKQVLSTYIEESMIRVLKMGLLCTTKLPNLRPSMREVVRKLDDADPCVSNSQDTTGKITV
>Arabidopsis_thaliana_Q9LJM4_Receptor-like_protein_kinase_IKU2
MLRLLFIVRLLFLMPLASSRSNHSEEVENLLKLKSTFGETKSDDVFKTWTHRNSACEFAGIVCNSDGNVVEINLGSRSLINRDDDGRFTDLPFDSICDLKLLEKLVLGNNSLRGQIGTNLGKCNRLRYLDLGINNFSGEFPAIDSLQLLEFLSLNASGISGIFPWSSLKDLKRLSFLSVGDNRFGSHPFPREILNLTALQWVYLSNSSITGKIPEGIKNLVRLQNLELSDNQISGEIPKEIVQLKNLRQLEIYSNDLTGKLPLGFRNLTNLRNFDASNNSLEGDLSELRFLKNLVSLGMFENRLTGEIPKEFGDFKSLAALSLYRNQLTGKLPRRLGSWTAFKYIDVSENFLEGQIPPYMCKKGVMTHLLMLQNRFTGQFPESYAKCKTLIRLRVSNNSLSGMIPSGIWGLPNLQFLDLASNYFEGNLTGDIGNAKSLGSLDLSNNRFSGSLPFQISGANSLVSVNLRMNKFSGIVPESFGKLKELSSLILDQNNLSGAIPKSLGLCTSLVDLNFAGNSLSEEIPESLGSLKLLNSLNLSGNKLSGMIPVGLSALKLSLLDLSNNQLTGSVPESLVSGSFEGNSGLCSSKIRYLRPCPLGKPHSQGKRKHLSKVDMCFIVAAILALFFLFSYVIFKIRRDKLNKTVQKKNDWQVSSFRLLNFNEMEIIDEIKSENIIGRGGQGNVYKVSLRSGETLAVKHIWCPESSHESFRSSTAMLSDGNNRSNNGEFEAEVATLSNIKHINVVKLFCSITCEDSKLLVYEYMPNGSLWEQLHERRGEQEIGWRVRQALALGAAKGLEYLHHGLDRPVIHRDVKSSNILLDEEWRPRIADFGLAKIIQADSVQRDFSAPLVKGTLGYIAPEYAYTTKVNEKSDVYSFGVVLMELVTGKKPLETDFGENNDIVMWVWSVSKETNREMMMKLIDTSIEDEYKEDALKVLTIALLCTDKSPQARPFMKSVVSMLEKIEPSYNKNSGEASYGESANDEITKVV
>Arabidopsis_thaliana_Q9FL51_Probably_inactive_leucine-rich_repeat_receptor-like_protein_kinase
MATRFKHQFSISLALTFFFFFTKTFSFTENEELGNLLRFKASFDDPKGSLSGWFNTSSSHHCNWTGITCTRAPTLYVSSINLQSLNLSGEISDSICDLPYLTHLDLSLNFFNQPIPLQLSRCVTLETLNLSSNLIWGTIPDQISEFSSLKVIDFSSNHVEGMIPEDLGLLFNLQVLNLGSNLLTGIVPPAIGKLSELVVLDLSENSYLVSEIPSFLGKLDKLEQLLLHRSGFHGEIPTSFVGLTSLRTLDLSLNNLSGEIPRSLGPSLKNLVSLDVSQNKLSGSFPSGICSGKRLINLSLHSNFFEGSLPNSIGECLSLERLQVQNNGFSGEFPVVLWKLPRIKIIRADNNRFTGQVPESVSLASALEQVEIVNNSFSGEIPHGLGLVKSLYKFSASQNRFSGELPPNFCDSPVLSIVNISHNRLLGKIPELKNCKKLVSLSLAGNAFTGEIPPSLADLHVLTYLDLSDNSLTGLIPQGLQNLKLALFNVSFNGLSGEVPHSLVSGLPASFLQGNPELCGPGLPNSCSSDRSNFHKKGGKALVLSLICLALAIATFLAVLYRYSRKKVQFKSTWRSEFYYPFKLTEHELMKVVNESCPSGSEVYVLSLSSGELLAVKKLVNSKNISSKSLKAQVRTIAKIRHKNITRILGFCFKDEMIFLIYEFTQNGSLHDMLSRAGDQLPWSIRLKIALGVAQALAYISKDYVPHLLHRNLKSANIFLDKDFEPKLSDFALDHIVGETAFQSLVHANTNSCYTAPENHYSKKATEDMDVYSFGVVLLELVTGQSAEKAEEGSSGESLDIVKQVRRKINLTDGAAQVLDQKILSDSCQSDMRKTLDIALDCTAVAAEKRPSLVKVIKLLEGISSSVSPVSA


>Arabidopsis_thaliana_Q56X19_Leucine-rich_repeat_receptor-like_kinase
MSFTEDDIIDSIKEENLIGRGGCGDVYRVVLGDGKEVAVKHIRCSSTQKNFSSAMPILTEREGRSKEFETEVQTLSSIRHLNVVKLYCSITSDDSSLLVYEYLPNGSLWDMLHSCKKSNLGWETRYDIALGAAKGLEYLHHGYERPVIHRDVKSSNILLDEFLKPRIADFGLAKILQASNGGPESTHVVAGTYGYIAPEYGYASKVTEKCDVYSFGVVLMELVTGKKPIEAEFGESKDIVNWVSNNLKSKESVMEIVDKKIGEMYREDAVKMLRIAIICTARLPGLRPTMRSVVQMIEDAEPCRLMGIVISKESDVKVKEIS
>Arabidopsis_thaliana_O04517
MAPSLRNFNFFHRFSTFLVFSLFSVVSSDDLQVLLKLKSSFADSNLAVFDSWKLNSEATLQRLISLVESLEKLSLGFNSLSGIIPSDLKNCTSLKYLDLGNNLFSGAFPEFSSLNQLQFLYLNNSAFSGVFPWKSLRNATSLVVLSLGDNPFDATADFPVEVVSLKKLSWLYLSNCSIAGKIPPAIGDLTELRNLEISDSGLTGEIPSEISKLTNLWQLELYNNSLTGKLPTGFGNLKNLTYLDASTNLLQGDLSELRSLTNLVSLQMFENEFSGEIPLEFGEFKDLVNLSLYTNKLTGSLPQGLGSLADFDFIDASENLLTGPIPPDMCKNGKMKALLLLQNNLTGSIPESYANCLTLQRFRVSENNLNGTVPAGLWGLPKLEIIDIEMNNFEGPITADIKNGKMLGALYLGFNKLSDELPEEIGDTESLTKVELNNNRFTGKIPSSIGKLKGLSSLKMQSNGFSGEIPDSIGSCSMLSDVNMAQNSISGEIPHTLGSLPTLNALNLSDNKLSGRIPESLSSLRLSLLDLSNNRLSGRIPLSLSSYNGSFNGNPGLCSTTIKSFNRCINPSRSHGDTRVFVLCIVFGLLILLASLVFFLYLKKTEKKEGRSLKHESWSIKSFRKMSFTEDDIIDSIKEENLIGRGGCGDVYRVVLGDGKEVAVKHIRCSSTQKNFSSAMPILTEREGRSKEFETEVQTLSSIRHLNVVKLYCSITSDDSSLLVYEYLPNGSLWDMLHSCKKSNLGWETRYDIALGAAKGLEYLHHGYERPVIHRDVKSSNILLDEFLKPRIADFGLAKILQASNGGPESTHVVAGTYGYIAPGKKPIEAEFGESKDIVNWVSNNLKSKESVMEIVDKKIGEMYREDAVKMLRIAIICTARLPGLRPTMRSVVQMIEDAEPCRLMGIVISKESDVKVKEIS
>Arabidopsis_thaliana_Q8W4B5_Leucine-rich_receptor-like_protein_kinase_family_protein_LRR_XI-23
MAPSLRNFNFFHRFSTFLVFSLFSVVSSDDLQVLLKLKSSFADSNLAVFDSWKLNSGIGPCSFIGVTCNSRGNVTEIDLSRRGLSGNFPFDSVCEIQSLEKLSLGFNSLSGIIPSDLKNCTSLKYLDLGNNLFSGAFPEFSSLNQLQFLYLNNSAFSGVFPWKSLRNATSLVVLSLGDNPFDATADFPVEVVSLKKLSWLYLSNCSIAGKIPPAIGDLTELRNLEISDSGLTGEIPSEISKLTNLWQLELYNNSLTGKLPTGFGNLKNLTYLDASTNLLQGDLSELRSLTNLVSLQMFENEFSGEIPLEFGEFKDLVNLSLYTNKLTGSLPQGLGSLADFDFIDASENLLTGPIPPDMCKNGKMKALLLLQNNLTGSIPESYANCLTLQRFRVSENNLNGTVPAGLWGLPKLEIIDIEMNNFEGPITADIKNGKMLGALYLGFNKLSDELPEEIGDTESLTKVELNNNRFTGKIPSSIGKLKGLSSLKMQSNGFSGEIPDSIGSCSMLSDVNMAQNSISGEIPHTLGSLPTLNALNLSDNKLSGRIPESLSSLRLSLLDLSNNRLSGRIPLSLSSYNGSFNGNPGLCSTTIKSFNRCINPSRSHGDTRVFVLCIVFGLLILLASLVFFLYLKKTEKKEGRSLKHESWSIKSFRKMSFTEDDIIDSIKEENLIGRGGCGDVYRVVLGDGKEVAVKHIRCSSTQKNFSSAMPILTEREGRSKEFETEVQTLSSIRHLNVVKLYCSITSDDSSLLVYEYLPNGSLWDMLHSCKKSNLGWETRYDIALGAAKGLEYLHHGYERPVIHRDVKSSNILLDEFLKPRIADFGLAKILQASNGGPESTHVVAGTYGYIAPEYGYASKVTEKCDVYSFGVVLMELVTGKKPIEAEFGESKDIVNWVSNNLKSKESVMEIVDKKIGEMYREDAVKMLRIAIICTARLPGLRPTMRSVVQMIEDAEPCRLMGIVISKESDVKVKEIS
>Arabidopsis_thaliana_Q941F6_Leucine-rich_repeat_receptor-like_kinase
MAPSLRNFNFFHRFSTFLVFSLFSVVSSDDLQVLLKLKSSFADSNLAVFDSWKLNSGIGPCSFIGVTCNSRGNVTEIDLSRRGLSGNFPFDSVCEIQSLEKLSLGFNSLSGIIPSDLKNCTSLKYLDLGNNLFSGAFPEFSSLNQLQFLYLNNSAFSGVFPWKSLRNATSLVVLSLGDNPFDATADFPVEVVSLKKLSWLYLSNCSIAGKIPPAIGDLTELRNLEISDSGLTGEIPSEISKLTNLWQLELYNNSLTGKLPTGFGNLKNLTYLDASTNLLQGDLSELRSLTNLVSLQMFENEFSGEIPLEFGEFKDLVNLSLYTNKLTGSLPQGLGSLADFDFIDASENLLTGPIPPDMCKNGKMKALLLLQNNLTGSIPESYANCLTLQRFRVSENNLNGTVPAGLWGLPKLEIIDIEMNNFEGPITADIKNGKMLGALYLGFNKLSDELPEEIGDTESLTKVELNNNRFTGKIPSSIGKLKGLSSLKMQSNGFSGEIPDSIGSCSMLNDVNMAQNSISGEIPHTLGSLPTLNALNLSDNKLSGRIPESLSSLRLSLLDLSNNRLSGRIPLSLSSYNGSFNGNPGLCSTTIKSFNRCINPSRSHGDTRVFVLCIVFGLLILLASLVFFLYLKKTEKKEGRSLKHESWSIKSFRKMSFTEDDIIDSIKEENLIGRGGCGDVYRVVLGDGKEVAVKHIRCSSTQKNFSSAMPILTEREGRSKEFETEVQTLSSIRHLNVVKLYCSITSDDSSLLVYEYLPNGSLWDMLHSCKKSNLGWETRYDIALGAAKGLEYLHHGYERPVIHRDVKSSNILLDEFLKPRIADFGLAKILQASNGGPESTHVVAGTYGYIAPAEYGYASKVTEKCDVYSFGVVLMELVTGKKPIEAEFGESKDIVNWVSNNLKSKESVMEIVDKKIGEMYREDAVKMLRIAIICTARLPGLRPTMRSVVQMIEDAEPCRLMGIVISKESDVKVKEIS
>Arabidopsis_thaliana_C0LGX3_LRR_receptor-like_serine_threonine-protein_kinase_HSL2
MLTNTNLFFFLSLLLLSCFLQVSSNGDAEILSRVKKTRLFDPDGNLQDWVITGDNRSPCNWTGITCHIRKGSSLAVTTIDLSGYNISGGFPYGFCRIRTLINITLSQNNLNGTIDSAPLSLCSKLQNLILNQNNFSGKLPEFSPEFRKLRVLELESNLFTGEIPQSYGRLTALQVLNLNGNPLSGIVPAFLGYLTELTRLDLAYISFDPSPIPSTLGNLSNLTDLRLTHSNLVGEIPDSIMNLVLLENLDLAMNSLTGEIPESIGRLESVYQIELYDNRLSGKLPESIGNLTELRNFDVSQNNLTGELPEKIAALQLISFNLNDNFFTGGLPDVVALNPNLVEFKIFNNSFTGTLPRNLGKFSEISEFDVSTNRFSGELPPYLCYRRKLQKIITFSNQLSGEIPESYGDCHSLNYIRMADNKLSGEVPARFWELPLTRLELANNNQLQGSIPPSISKARHLSQLEISANNFSGVIPVKLCDLRDLRVIDLSRNSFLGSIPSCINKLKNLERVEMQENMLDGEIPSSVSSCTELTELNLSNNRLRGGIPPELGDLPVLNYLDLSNNQLTGEIPAELLRLKLNQFNVSDNKLYGKIPSGFQQDIFRPSFLGNPNLCAPNLDPIRPCRSKRETRYILPISILCIVALTGALVWLFIKTKPLFKRKPKRTNKITIFQRVGFTEEDIYPQLTEDNIIGSGGSGLVYRVKLKSGQTLAVKKLWGETGQKTESESVFRSEVETLGRVRHGNIVKLLMCCNGEEFRFLVYEFMENGSLGDVLHSEKEHRAVSPLDWTTRFSIAVGAAQGLSYLHHDSVPPIVHRDVKSNNILLDHEMKPRVADFGLAKPLKREDNDGVSDVSMSCVAGSYGYIAPEYGYTSKVNEKSDVYSFGVVLLELITGKRPNDSSFGENKDIVKFAMEAALCYPSPSAEDGAMNQDSLGNYRDLSKLVDPKMKLSTREYEEIEKVLDVALLCTSSFPINRPTMRKVVELLKEKKSLE
>Arabidopsis_thaliana_Q9SGP2_Receptor-like_protein_kinase_HSL1
MYLLFLFLLFPTVFSLNQDGFILQQVKLSLDDPDSYLSSWNSNDASPCRWSGVSCAGDFSSVTSVDLSSANLAGPFPSVICRLSNLAHLSLYNNSINSTLPLNIAACKSLQTLDLSQNLLTGELPQTLADIPTLVHLDLTGNNFSGDIPASFGKFENLEVLSLVYNLLDGTIPPFLGNISTLKMLNLSYNPFSPSRIPPEFGNLTNLEVMWLTECHLVGQIPDSLGQLSKLVDLDLALNDLVGHIPPSLGGLTNVVQIELYNNSLTGEIPPELGNLKSLRLLDASMNQLTGKIPDELCRVPLESLNLYENNLEGELPASIALSPNLYEIRIFGNRLTGGLPKDLGLNSPLRWLDVSENEFSGDLPADLCAKGELEELLIIHNSFSGVIPESLADCRSLTRIRLAYNRFSGSVPTGFWGLPHVNLLELVNNSFSGEISKSIGGASNLSLLILSNNEFTGSLPEEIGSLDNLNQLSASGNKFSGSLPDSLMSLGELGTLDLHGNQFSGELTSGIKSWKKLNELNLADNEFTGKIPDEIGSLSVLNYLDLSGNMFSGKIPVSLQSLKLNQLNLSYNRLSGDLPPSLAKDMYKNSFIGNPGLCGDIKGLCGSENEAKKRGYVWLLRSIFVLAAMVLLAGVAWFYFKYRTFKKARAMERSKWTLMSFHKLGFSEHEILESLDEDNVIGAGASGKVYKVVLTNGETVAVKRLWTGSVKETGDCDPEKGYKPGVQDEAFEAEVETLGKIRHKNIVKLWCCCSTRDCKLLVYEYMPNGSLGDLLHSSKGGMLGWQTRFKIILDAAEGLSYLHHDSVPPIVHRDIKSNNILIDGDYGARVADFGVAKAVDLTGKAPKSMSVIAGSCGYIAPEYAYTLRVNEKSDIYSFGVVILEIVTRKRPVDPELGEKDLVKWVCSTLDQKGIEHVIDPKLDSCFKEEISKILNVGLLCTSPLPINRPSMRRVVKMLQEIGGGDEDSLHKIRDDKDGKLTPYYNEDTSDQGSIA
>Arabidopsis_thaliana_P47735_Receptor-like_protein_kinase_5_RLK5
MLYCLILLLCLSSTYLPSLSLNQDATILRQAKLGLSDPAQSLSSWSDNNDVTPCKWLGVSCDATSNVVSVDLSSFMLVGPFPSILCHLPSLHSLSLYNNSINGSLSADDFDTCHNLISLDLSENLLVGSIPKSLPFNLPNLKFLEISGNNLSDTIPSSFGEFRKLESLNLAGNFLSGTIPASLGNVTTLKELKLAYNLFSPSQIPSQLGNLTELQVLWLAGCNLVGPIPPSLSRLTSLVNLDLTFNQLTGSIPSWITQLKTVEQIELFNNSFSGELPESMGNMTTLKRFDASMNKLTGKIPDNLNLLNLESLNLFENMLEGPLPESITRSKTLSELKLFNNRLTGVLPSQLGANSPLQYVDLSYNRFSGEIPANVCGEGKLEYLILIDNSFSGEISNNLGKCKSLTRVRLSNNKLSGQIPHGFWGLPRLSLLELSDNSFTGSIPKTIIGAKNLSNLRISKNRFSGSIPNEIGSLNGIIEISGAENDFSGEIPESLVKLKQLSRLDLSKNQLSGEIPRELRGWKNLNELNLANNHLSGEIPKEVGILPVLNYLDLSSNQFSGEIPLELQNLKLNVLNLSYNHLSGKIPPLYANKIYAHDFIGNPGLCVDLDGLCRKITRSKNIGYVWILLTIFLLAGLVFVVGIVMFIAKCRKLRALKSSTLAASKWRSFHKLHFSEHEIADCLDEKNVIGFGSSGKVYKVELRGGEVVAVKKLNKSVKGGDDEYSSDSLNRDVFAAEVETLGTIRHKSIVRLWCCCSSGDCKLLVYEYMPNGSLADVLHGDRKGGVVLGWPERLRIALDAAEGLSYLHHDCVPPIVHRDVKSSNILLDSDYGAKVADFGIAKVGQMSGSKTPEAMSGIAGSCGYIAPEYVYTLRVNEKSDIYSFGVVLLELVTGKQPTDSELGDKDMAKWVCTALDKCGLEPVIDPKLDLKFKEEISKVIHIGLLCTSPLPLNRPSMRKVVIMLQEVSGAVPCSSPNTSKRSKTGGKLSPYYTEDLNSV


>Amborella_trichopoda_U5CVR4
MASKTHFLSLLSLILLIGFSLQSNQDQLHFLSLLRDSVLTPSLLNWPNFEDPNTTSSIASSAYCNFEGVLCDTFGSIMELNFSGRVLGGLFPANACHFLPELRTLKLGGNWFHGDFPVGIVNCSLLEELNLTMNHFSGQLPDLSPLTSLKVLDLSYNQFSGEFPVTVSNLTNLEVLNFNMIPKFFMRELPQEITRLTKIRKLILSTCGLVGQIPASLANLSELQDLELSGNHLVGQIPAELGRLKNLQLLELYYNQLSGSIPKELGNLTNLRDLDISVNKLTGNIPDEIFRLPNLASLQLYNNCLTGKIPEAIGNSTSLMGLSLYENYLTGELPPGLGEFSNFILLDVSENQLSGQLPAKICSSGNLQYFLALNNKFSGGLPESYTNCKKLLRFRVSNNSLSGKIVEGFWELPHISIIDLAFNGFEGSIPPNIQTAKNLSELYLQNNQFSSEIPPQISGANNLVKLDLSGNLLNGSIPQEIGKLTQLNLLLLQKNNLVGAIPDSLSALKMLNVLNLSNNLLTGKVPESLFQLLPNSLDFSNNRLSGTVPLAIVRGGIEESLAGNPDICIQADSLSALKPNIIPPCQERSKKQRLHSFWVILVSIIALFIGILLFFRRWFRREKVVVEIEASSSVSSFLWDVKSFHKLNFDQHEILESLNEKNVIGHGGSGTVYRIQLKNGEAVAVKKLWTKRAKNQASDIGFIDRELEAEVKTLGSIRHKNIVKLYCCFSNPYSNLLVYQYMPNGNLWDALHKGTCLLDWPARHRIALGIAQGLSYLHHDLSPPIIHRDIKSTNILLDADFQPKVADFGVAKVLQSRGSGDSITTTAIAGTYGYLAPEYAYSSKATTKCDVYSYGVLLMELITGKKPVEAEFGENKNIVYWISKKVATKEGTKDVLDKQLAELFTDDMVKALRISVLCTNNMPAYRPKMNEVVQMLIEADPARGFNAFKSEAIKVKSPSE
>Amborella_trichopoda_U5CYJ1
MDRHWLLSPFNHFHLLFLFLYLFFSLATSLNRDGQILLRLRACLSDPNGVFASWDGANDTPCNWTGISCNPITSAVEAINLDNLNLSGDFPAMACQIPTLKNLSLGDNNLGNGISQRDISLCFRLHYLNLGYNIFSGPLPEFLPEFAELRWLNLSGCNFSGDIPASFGQFPRLQNLTLGNNLLNGTIPPFLTNLTDLIALEIGYNPFTPSPLPLEIGKLEKLQNLWVATANLIGKIPESIGKLGSLANLDLSGNMLTGSIPESIGGLKSVTQIELYDNQLSGFLPVSLGNLKSLKNFDVSFNNLSGKWPEEFARNSLVSINLYMNNLEGPIPEVLGLNTELENLVIYDNKFSGQLPANLGRNSNLVMLDVARNLLEGNLPPYLCRRNKLEILTITGNKFSGQLPESYSHCTSLIRVRIGDNPITGNIPSSFWGLPRVLFLDLSNMKLEGPISSDIAKARNLSHLNVSGNGFSGNLPESLCLLRELAKVDAGTNSFSGPLPYCLTQMRNLQRLNLTGNRFSGEIPASVGSWVSMVMLDLSNNSFSGSIPPELGYLLLLNYLDLSLNSFTGSIPEELGNLPLRFFNVSYNNLSGKVPKAFDDTGFLHSLIGNSHLCSPDLKPLPTCKRPGNIKQLWYLTAILVILAILAFSCVLCLYRKYRVRIHQRPGLQNHSSSPWRIIPFHRLSLKEDEILSSIDEANLIGSGGSGKVYKARLKCGEIVAVKRLFLTGKQDFDGGFQAEVETLGKIRHKNIVKLLCCLFKSDMKILVYEYMENGSLGALLHGSKGGELGWEKRLEIAVGSACGLAYLHHDCEPAVVHRDVKANNILLGGDYSARVADFGLAKLLPRRSCGDGSEMSSVAGSYGYIAPEYGYTLKVNEKSDIYSFGVMLLELVTGRQPIDSSFGENRDVVKWVNDAACSGALDEVHDSRFTSPTPLQKMQMENVLSLALLCTSPVPNSRPSMRRVLQVLKDVQWHPFNTAKGFSSHNIS
>Amborella_trichopoda_W1PVJ4
MVAGRPLFSIVLLFVSLGARLALGLNQEGLFLLSIKRGLSDPDNALATWDERAETPCAWRGVTCESTAPHSVTALDLSNSNLAGPFPSLACRLPRLLNLSLSNNFIGGSLSPLSFSSCKTLQFLDLSQNLIVGALPETVADLPDLRHLDLSTNNFSGAIPVSYANFQRLEVLSLFNNLLNATIPSFLSKISTLVELRLAYNPFQPGPVPSELGKLTGLEVLWLSGCNLVGTIPPSLGLLKNLTNLDLTYNNLSGLIPMSLTRLENVVQIELYSNKLSGPLPDGMGAMKSLERFDASRNMLNGSIPHELCGLNLASLSLYSNQFVGGLPEEITRSTKLYELKLFENRLSGPIPAGLGRNSPLVLLDLVGNQFSGELPGDICKGGVLEELLLMDNELTGNLPESYGSCQSLIRVRLRNNKLSGVVPAAFWGLPHVYTLELAQNSFSGEILPEIARAKNLSQLTISENRFSGEIPKEIGEVYNLDQFSGGNNQFTGPLPESLVVLSQLVKLELQNNKLSGELPSNIQKCRQLNELNLAGNRFSGQIPAEIGSLPVLNYLDLSSNLLTGTIPSQLQNLKLNAFNLSGNRLTGGIPPSFNNEMYNSSFLNNPGLCSDNVDFLRPCNRASSSSGLVWVLRSIFILAGLVLAVGLAWFYWKYMQFKTSERKKDLDKSKWILTSFHKLSFREDEVLDCLDEDNLIGSGGSGKVYKAILSNGETVAVKRLWGSLKAEASGDYGFEAEVKTLGKIRHKNIVRLWCCCTNKDCKLLVYEYMANGSLGDVLHSPKAGLLDWPIRYKIAVEAAEGLSYLHHDCVPPIVHRDVKSNNILLDAEFGARVADFGLAKILEAAFGKGGNSMSAVAGSYGYIAPEYAYTLRVNEKSDIYSFGVVLLELVTGKRPVDPEFGESKDLVQWVSSIVERKGPEHVLDPRLAGCFMEEMSAVLNVGRLCTSPLPISRPSMRRVVKLLLECNFEAKVKPPSSKDGKLSPYYYEDASDHGSVV
>Amborella_trichopoda_U5DCV8
MNNWDPSIQGAPCSWAGIYCDSGQVSGILLGSRSLSGTLSPSISALHSLTTLNISDNSISGHLPVLDLPLLKILDLSGNQFSGEFPGWVGKLTSLISLNFAGNGFSPGRIPASLGNLKNLTELCMSYCSLNFDIPEFIFELRKLESLDLSINNLTGKIPKTISNLQSLYKIELYDNMLTGELPQEIGNLSLLREFDISHNLMTGKLPESLGGLKRLTVFQLYENEFYGDLPKGFGDMRNLVGFSIYRNQFSGEFPPEFGKYSPLESIDISENGFSGEFPANLCWKNQLWFLLSLENRFSGRFPESYAECKSLIRLRISNNYFVGEIPEGLWGLPNASIIDFADNGFNGSIASMIKQSVNLNQLFIQNNGFTGEIPSETGFLKQLQKFHGYNNNFHGRIPEEIGNLNQLSSLYLFKNNFSGSIPSSIGACSKLTDVQLAENSLTGDIPSGLANLLSLNSMNLSWNLLTGSIPRNFQLLKLSLIDFSHNKLSGPVPSGLLSMASLNAFADNSGLCINQRIPLERETHIPTCKSSPMHGRISGTTVVFLSISAVAVAITLTTTIMLGYKRIKAEPINDYSEREDPKQRDEDPNWKFKMFHQTGFEADEICYLKEENLIGTGGNGRVYRVELKNGEKVAVKELWKGSDLKFMRSEIEILGKVRHRNIVRLYACLSRGVSGILVYEFMENGNLFEALRKRREEDEKRELGKIEKEKRKREKELDWVQRHGIGVGVAKGLAYLHHDCSPAIIHRDIKSSNVLLDEALEAKIGDFGIARVVSEGGEASSGFVGTHGYIAPELAYSMKATEKSDVYSFGVILLELVTGKRPLEPEFQEGKDIVDWVCSHLATRETACSILDTRVSDYYEEDMLKVLKMATLCTTKLPTLRPSMREVVKMLVDAEPCVSGIKDKLSERFDCI
>Amborella_trichopoda_U5D1H2
MVTSGHCSSLFFLLLCSCFTGSWAQDAPVMLELKASLLKSSATSLLDSWKNDTSPCNWTGIHCNLQGNVTEINLSSKRLAGELPLESICGLASLEKLFMGKNSLYGNISNGFTNCKKLQYLDLAFNSFTGSFPDLSNLSELKLLNLSDNGFSGPFPTTSLRNKPNLVSLSLGDNPFDPSPFPEEILALSQLSWLYLSNCGLSGRIPQDIGNVTELVNLELSDNSFYGEIPASISKLSKLWQLELYNNSLNGTIPVGFGNLVNLQKFDASMNYLDGGLTELKSLTKLVSLQLFYNQFSGEIPVEFGEFRELVNLSLYSNNLSGPLPQKLGSWSEFYFIDVSENGFTGPIPPDMCLKGKMTFLLMLDNKLSGELPSTYATCSSMNRLRVSNNSLSGKISAGIWGLPKLEIIDFAMNQFEGEVGLEIRNAKSLTELYIQNNRFSGQLWSEISQASSLIEINASVNEIEGEIPATIGELPKLNKLHLQDNKFSGKIPDTIGSCASLSDINLAGNQLVGQIPASLASIQVLNSLNLSDNQLSGEIPTRFSVVRFSLLDLSNNQLTGPIPQGLESEAYADGLAGNSGLCSQNLHYFRQCVSNSGDPNVITIIVCLVIGTTILVVLLASFLFLKRRSSKNFSSKSSWNLKSFHILTFTEREILNSLKEENLIGQGGSGEVYRVDLSDGKTLAVKQIWIQPKENEDFTTSVSMLKKRRSSNSQEIEAEVSALSEIRHVNVVKLYCSISGEESQLLVYDYMPNGSLWDRLHGSEKCELDWDRRYQIALGAAKGLEYLHHGCRRPVVHRDVKSSNILIDEFFEARIADFGLAKVVQRVGSREVSRSVAGTLGYMAPEYAYSSNVSEKTDVYSFGVVLMELVTGKRPIQPEFGVHGDIVMWVSSKMTSRESVLGVVDSRIQESMREEAVKVLRIAVLCTSRLPALRPTMRGVVQMLLDADPYYCYPILKIKIVGKEND
>Amborella_trichopoda_W1PVL8
MAPPSTFFSTFMAAILCSLSLSSASEMDILLSFKSSIRDPNNSLSSWNPTNAHPCNWTGIQCNPSSLSILSLDLHSLFLYGEFPLSVCQLPLSNLNLANNLFNQPLSLQLSQCHGLKTFNLSNNLLWGTLPDQLSLLKSMEVLDLSKNHFEGHIPYTLGNLQSLKVLNLANNLFTGKVPSIFGNFTELEVLDLSENQFLNSDMPLSFSGLHRLRNFFLQGSGFHGRVPGFFGDLQGLEVIDLSLNNFSGELPINLGSKTKLLFLDVSGNRLNGAIPSDICHGNTLIHLGLQSNSFTGSVPSSLEKCLTLEKLLIHNNALNGNFPVNIWSLPKIKLIRAENNRLSGFIPSSVSMATTLEQIQIDNNSFNGTIPSSLGKITTFYRLSASHNNFNGEIPEDLCNPDSSSLSIINLSRNSLSGRVPDMTNCKKLVSFSLAGNDLTGEIPNSLSSLPVLTYIDLSSNNLTGLIPPQLTNLKLALFNVSFNQLSGHVPPSLISGLPASFFQGNPGLCGPGLPDSCEDRQMPAKKHAGFFVPLCFVGGILMLFAGVIVLYASLRRMSCLPKNCNSISSPGVSELEVLSHLEEKNSIGAGNFGHVYRVQLPNGKFVVVKKLMKNFGERKLGKSLMAQLEKLQKIRHKNIAELLGFCYSEGTMFLVYDYFENGSLERWVCGGERNLGWDFTLRIAVGVARGLAHLHSISKDPILHRNIKASNVVLGIDFEPKIIDLGLNLIVGEADYQASMDSGMGSYCNRAPECGYSTMSTEQMDVYAFGVLLLELVTGKQAGLSESGEMVGIVKWVRGKVNTKGGAFKVLDPKFGDSFKLQMVGALQIALNCTTVTARMRPTMNEVVEELEHLDSQSHVGR

>Brachypodium_distachyon_I1I6S7
MTPLLLLFLLLCTPATPAASLAADFSVLLAAKDALSDPASALSAWRTPSPLSPCRWPHILCSSSDDDPTIASLLLSNLSLAGEFPKPLCSLSSLVRLDLSYNSLTGPLPPCLAELQSLKHLNLAGNSFTGEIPRSFGAGFPSLSTLNLAGNDISGEFPAFLANVSALEELLLAYNPFTPSPVPDAIAHGLPRLRVLWLAGCGLVGNIPASIGNLKRLVNLDLSTNNLTGEIPESIGGLESVVQIELYSNKLSGRVPAGLGKLKKLRFLDVAMNRLSGEIPPDLLLAPGLESLHLYENELSGRVPSTLGQAPALNDLRLFSNRLVGELPPEFGKNCPLEFIDLSDNRISGRIPATLCSAGKLEQLLILNNELDGPIPAELGECRTLTRVRLPNNRLSGPVPLDMWSLPHLYLLELAGNALSGTVGPGIALAQNLSQLLLSDNHFAGVLPAELGSLTNLVELSAANNGFSGPLPATLADLSTLGRIDLRNNSISGELPQGVRRWQKLTQLDLADNRLTGSIPPGLGELPVLNSLDLSSNELTGGVPAQLENLKLSLLNLSNNRLSGDLSPVFSGDMYDDSFLGNPALCRGGACSGGRRGAGAAGRRSAESIITIAGVILVLGVAWFCYKYRSHYSAEASAGNKQWVVTSFHKAEFHEEDILSCLHDEHNVIGAGAAGKVYKAFLGRGGDEDVVAVKKLWGAARNKELSSSSSSSNKDGFEAEVATLGRVRHKNIVKLWCCLRSGDRRLLVYEYMPNGSLGDLLHGGKGAVLDWPMRYRIMVDAAEGLSYLHHDCAPPIVHRDVKSNNILLDADFGAKVADFGVARAIVGSGNNGRRAPDAAVSAIAGSCGYIAPEYSYTLRITEKSDVYSFGVVMLELVTGKRPVGGPELGDKDLVRWVCGSIEREGVDAVLDPRLAAGAGESCRAEMRKVLSVALLCTSSLPINRPSMRSVVKLLLEVLPDSKPALVLELEEKPPLDVV
>Brachypodium_distachyon_I1IG61
MASAAHLFFLASVILHLHAASAATPSSELAALLKFKASLTVPSTSASFFASWDPAATSPCNFTGVTCSSGAVTAISVADLNVSSSAAVPFASLCAALGSLTTLSLPSNSLSGSIAGVTACAKLTELTLAFNVFSGAVPDLSPLTSLRVLNLSQNAFSGAFPWRSLSSMPGLVVLAAGDNLFLDETPTFPEQITKLASLTALYLSAANIAGEIPPSIGNLVNLTDLELADNHLTGPIPASMAKLVNLKSLELYNNNLTGPFPPGFGKMTKLQYLDASANKLTGGLSEIRTLTKLVSLQLFFNGFSDEVPAELGEEFKDLVNLSLYNNNLSGELPRNLGRWSEFDFIDVSTNQLSGPIPPDMCRRGTMKKLLMLENRFSGEIPLSYGGCRTLTRFRVSSNELSGEVPAGIWALPEVEIVDLAENEFTGGIGDRIGEASSLTNLILAKNKFSGEIPWSIGDAMNLQKLDLSGNGFSGEIPGSIGKMKNLDSVNVEGNEISGAIPGSIGGCFSLTAVNFAGNRIAGEIPPELGEMTRLNSLDLSRNEMTGEIPASLAELKLSYLNLSENRLQGPVPAALAIAAYGESFVGNPGLCSAGNGNGFLRRCSPRAGGRREASAAVVRTLITCLLGGMAVLLAVLGVAIFVRKRREAEAAAAMAASASGTKLFGKKGSWSVKSFSRMRLTAFDEREIVAGVRDENLIGRGGSGNVYRVKLGTGAVVAVKHITRTTMAGTTSAAAAPMLRPSPSASARRCREFEAEVGTLSSVRHVNVVKLLCSVTSSEDGGNGGDGARLLVYEHLPNGSLQERLPELRWPERYEVAVGAARGLEYLHHGNGDRPILHRDVKSSNILLDADFKPRIADFGLAKILHDSAAAATAPEAYSSGSGVVAGTVGYMAPEYGYTRKVTEKSDVYSFGVVLLELVTGQAAIVGGCEEDIVEWVSRRLREKAVVVDGKAVTEDWEKEEAARVLRVAGMCTSRTPAMRPSMRNVVQMLEDAAIGREYYYSAGSATSDEKMTAAVEVKVVR
>Brachypodium_distachyon_I1IG59
MAAAALLVVVVMLAAAGDGAAAALDAQAAYLARMKREFAGPAMARWDLSSSPAPAEYCRFPGISCDDADFNITGIDVTSWRLTGKLPLGLCSSLPSLREVRMAFNDVRGGFPAALLNNCSSQLEVLNISYAGVSGPIPADLLSAMAALRVLDASNNLFTGAFPAMALSNLTSLEVLNLNENPGFDHWRPPESMTKLRNLKVLILSTTSMRGGVPAWLGNMTALTDLELSGNFLTGPIPDTLASLVNLRLLELYYNELDGAIPDELGNLTALVDIDLSENMLTGGIPEPLCALPNLRVLQLYTNSLTGEIPAALGNSTKLEILSVYRNLLTGSLPADLGRYSPEFNVLEVSENSLTGPLPGFACAGGKLQYILVLSNLLTGPIPPEYGGCSPLLRFRLSNNHLSGSVPQGVFALPHVSIIDLSYNHFEGSIPPAIAGAKNLTSLFAAGNRLSGEIPPEIGDAWSLVKLDLSNNLIGGEIPGPAMAKLGRLNQLSLQGNRLTGEIPSELAELRSLNVLNLSENALSGKIPEALCELLPNSLDFAGNNLSGPVPAALIKEGLLESVAGNPGLCVAFRLNLSDPAMPLCDGNGGGRGGIRMAGRRSWIVVAVCAVVGVAAVMALARRWVRRRWAATGAGEEDGTSSSPASGWSAYEVTSFHKLSFDQHEIIEALIDKNIVGHGGSGTVYKIELSSGELVAVKKLWVSSSNKSGSKQNKYGAGAGEEEEDRELRTEVETLGSIRHKNIVKLYCCYSGADSKLLVYEYMPNGNLWDALHAGDNGDDGGLLFLDWPARHRVAMGVAQGLAYLHHDLTLPIVHRDIKTSNILLDAAFEPKVADFGIAKVLQAHSAIAGATTTTIAGTYGYLAPEYAYSSKATTKCDVYSFGVVLMELATGKKPIEPEFGETRDIVQWVAAKVAAAAEAEALDTRLAWSPYKEEMVQALRVAVRCTCSIPGLRPAMADVVQMLADAGPATGRNAKDPKPV
>Brachypodium_distachyon_I1HTY3
MPTSPLQIYFWCILLFANVGISTSLPLETDALLDIKSHLEDPEKWLHNWDEFHSPCYYYGVTCDKLSGEVIGVSLSNVSLSGTISPSFSLLRRLHTLELGANSISGIIPAALANCTNLQVLNLSMNSLTGQLPDLSPLLKLQVLDLSTNNFSGAFPVWISKLSGLTELGLGENNFTEGDVPESIGVLKNLTWLFLGKCNLRGDIPASVFDLVSLGTLDFSRNQMTGMFPKAISKLRNLWKIELYQNNLTGEIPPELAHLTLLSEFDVSQNELTGILPREISNLKNLKIFHIYMNNFYGELPEGLGDLQFLESFSTYENQLSGKFPANLGRFSPLNAIDISENYFSGEFPRFLCQNNKLQFLLALNNNFSGEFPSSYSSCKKLERFRISQNQFAGSIPYGIWGLPNAVIIDVADNGFIGGISSDIGISANLNQLFVQNNNFSSELPLELGKLSQLQKLIAFNNRFSGQIPTQIGNLKQLSYLHLEHNALEGSIPPNIGLCNSLVDLNLAENSLSGNIPDALASLLMLNSLNLSHNMISGEIPQRLQSLKLSYVNFSHNNLSGPVSPQLLMIAGEDAFSENYDLCVTNISEGWRQSGTSLRSCQWSDDHHNFSQRQLLAVVIMMTFFLVLLSGLACLRYENNKLEDVSRKRDTESSDGSDSKWIVESFHPPEVTAEEVCNLDGESLIGYGRTGTVYRLELSKGRGIVAVKQLWDCIDAKVLKTEINTLRKICHRNIVKLHGFLAGGGSNFLVYEYAVNGNLYDAIRRKFKAGQPELDWARRYRIAVGAAKGIMYLHHDCSPAIIHRDVKSTNILLDEDYEAKLADFGIAKLVETSPLNCFAGTHGYIAPELTYSLKATEKSDVYSFGVVLLELLTERSPTDQQFDGELDIVSWASSHLAGQNTADVLDPRVSNYASEDMIKVLNIAIVCTVQVPSERPTMREVVKMLIDI
>Brachypodium_distachyon_I1IME8
MLAMRIYIQFCFHLIILCSLSIVAPTCQADLQTEALLQFKASLTDPLNHLQTWTEATLPCRFLGIHCEGDTVTEISLSSMNLSGRISPSISALRSLERLELDYNSLSGTVPKELINCTQLKFLNLSWNTLTGELPDFSSLTALTTLDVANNGFSGKFPAWVGAMPSLTYLSIGLNSNSYDPGKTPPSIGNLKNLTYLYLSSCSLTGEIPDSIFELTLLDTLDLSINNLVGRIPAAIGNLKKLYKIELYKNSLTGELPPELGKLTELREFDVSHNQLSGVMPPEFTALKNFEVIQLYRNNFSGNIPDSWGELRYLTSISIYENRFSGEFPAEFGRFSPLVSVDISESGFSGPFPRFLCSSRKLQFLLALQNGFSGEFPEDYGDCKSLQRFRINKNSFTGNIPEGIWGLPEATIIDVSDNGFTGEISPVIGRAGNLNQLSVQNNRLRGEIPRETGNLAQLQKLDLSNNSFSGAVPPELGNLAQLTSLHLERNALTGEIPGGIGGCGRLAEIDVSMNALSGPIPVELSLLMSLNSLNVSHNAINGVIPGELQALKLSSVDFSANRLTGNVPRGLLVIAGDEAFAGNPGLCVGGKSELGAYCDDSDDGNGGRSGRGSTRVLLPVLLSAMLLLIVGILFVSYRSFRLEESRKRRDMERGGGSGGWSEQWKLESFHPPELDADEICGVGAGDDVGADTENLVGSGGTGRVYRLRLKGAGGTTVAVKRLWKCGDAARVMAAEMAVLGVVRHRNILKLHACLSRGELNFIVYEYMPRGNLYQALQREAKGGEGWPELDWPRRLKIALGAAKGLMYLHHDCTPAVIHRDIKSTNILLDEDYEAKIADFGIARVAADDSSEISGFAGTHGYLAPELAYSLKVTEKTDVYSFGVVLLELVTGRSPIDAGFGEGKDIVFWLSSRLASESLDGVLDPRFAVASSSDKEEMFRMLKIGVLCTAKLPATRPTMRDVVRMLTDAGAGPCCSPRGRPPGRSCSKCSC
>Brachypodium_distachyon_I1IPE1
MAALFLALLLLSLRTAAPYDAGSLLAAKRKLSDPAGALSGWKARSGGHSPCAWPHVACAVNSTTDVAGLYLKNVSLSGVFPASLCSLRSLRHLDLSQNDIGGPLPVCLAALPALAYLDLSGNNFSGHVPAAYGAGFRSLATLNLVENALSGAFPAFLANLTSLQELMLGYNDFTPSPLPENLGDLAGLRLLYLSRCYLKGRIPSSLGNLRNLVNLDMSVNGLSGEIPGSIGNLGSAVQIEFYSNQLSGRIPEGLGRLKKLQFLDLSMNLLSGAMPEDAFAGPRLESVHIYQNNLSGRLPASLASAPRLNDLRLFGNQIEGPFPPEFGKNTPLQFLDMSDNRLSGPIPPTLCASGRLAEIMLLNNKLEGSIPVELGQCWSLTRIRLLNNSLSGTVPPEFWALPNVRMLELRLNALSGTIDPAIGGARNLSKLLLQDNRFTGALPAELGNLAILKELFVSGNNLSGPLPASLVELSELYTIDLSNNSLSGEIPRDIGRLKKLVQVRLSHNHLTGVIPPELGEIDGISVLDLSHNELSGGVPGQLQKLRIGNLNLSYNKLTGPLPDLFTNGAWYNNSFLGNPGLCNRTCPSNGSSDAARRARIQSVASILAVSAVILLIGFTWFGYKYSSYKRRAAEIDRENSRWVFTSFHKVEFDEKDIVNSLDEKNVIGEGAAGKVYKAVVGRRSELALAVKKLWPSNTVSTKMDTFEAEVATLSKVRHRNIVKLFCSMANSTCRLLIYEYMPNGSLGDFLHSAKAGILDWPTRFKIAVHAAEGLSYLHHDCVPSILHRDVKSNNILLDADFGAKVADFGVAKAIVDGTATMSVVAGSCGYIAPEYAYTIHVTEKSDVYSFGVVILELVTGKWPMASEIGEKDLVAWVRDTVEQNGVESVLDQKLDSLFKDEMHKVLHIGLMCVNIVPNNRPPMRSVVKMLLDVEEENKRKARIEASLPSI
>Brachypodium_distachyon_I1HDR5
MGAFLPILLLAAVAANAGLLLAQALNQDGLYLLDAKRALTVPAGALADWNSRDATPCNWTGVSCDAAGAVTGLSLPGANINGSFPAALCRVPRLQSLDLSNNYIGPDMASEAVAGCKALARLDLSVNSLVGTLPGALAGLPELVYLNLEGNNFSGPIPDSFGRFPKLESLSLVYNLLGGEVPSFFGAVPTLRELNLSYNPFAPGPVPAELGDLAALRVLWLAGCNLVGHIPASLGRLRNLTDLDLSTNALTGPIPPEITGLASAVQIELYNNSLSGAIPKGFGKLAELRSIDIAMNRLDGAIPDDLFDAPKLETVHLYSNSLTGPVPESAAKAPSLVELRLFTNRLNGTLPSDLGKNTPLVCLDLSDNSISGEIPRGICDRGELEELLMLDNALTGRIPEGLGRCHRLRRVRLSNNRLDGDVPGAVWGLPHIALLELNGNRLTGEISPVIAGAANLSKLVISNNRLSGSIPSEIGSAAKLYEFSADGNMLSGPLPSSLGSLAELGRLVLRNNSLSGQLLRGFHSWKKLSELNLADNSFTGGIPPELGDLPVLNYLDLSGNRLSGEVPIQLENLKLNQFNVSNNQLSGQLPPQYATEAYRSSFVGNPGLCGEITGLCATSQGRTGNHSGFVWMMRSIFIFAAVVLVAGIAWFYWRYRTFNKARLSADRSKWTLTSFHKLSFSEYDILDCLDEDNVIGSGASGKVYKAVLGNGEIVAVKKLWGGALKKDMENSGEGSAADNSFEAEVRTLGKIRHKNIVKLLCCCTHNDCKLLVYEYMPNGSLGDVLHSSKAGLLDWPTRYKVALDAAEGLSYLHQDCVPAIVHRDVKSNNILLDAEFGACVADFGVAKVLEATDRAPKSMSVIAGSCGYIAPEYAYTLRVNEKSDIYSFGVVLLELVTGKPPVDPEFGEKDLVKWVCSTIDQKGVEPVLDSKLDMTFKEEISRVLNIGLMCASSLPINRPAMRRVVKMLQEVRAEERQRLEKDGKLSPYYYEDSSDQGSSV

>Brachypodium_distachyon_I1IYS0
MATAAAYCLPLFLLLLPPLIIAAPSAAAAGPELQPQPQDLLLSFKAALRDPSGALASWSLSTPYCNWPHITCTASSSSSSVVSIAVSLQGLGLSGDIDAASLCRVPGLSHLSLASNAFNTTVPLQLSRCASLVSLNLSSAAFWGPLPEQLAAGLPPSLASLDLSGNDIEGPVPPGLAALGAALQVLDLGRNRLSGVLHPALFRNLTGLHYLDLSGNQFLESPLPPELGKMGNLRWLFLQGSGFTGAIPETFLALEQLEALDLSMNGLTGAIPRGFGRKFQKLLSLDLSRNGFSGPFPDGVEKCVMLQRFQVHDNAFTGELPAGLWSLPDLQVIRAENNRFSGRLPEFPGEVSRLEQVQVDNNSFSGGLPLTIGMIRTMYRFSASLNKLSGVLPDNLCDSPVMSIINISHNALSGSIPEFRNCKRLVSLHLSSNGLTGPIPTSLGALPVLTYIDLSSNGLTGAIPANLQNLKLALLNVSYNRLSGPVPQELISGLPAVFLQGNPGLCGPGLSNNCVVPLRKHRWLALAATVASFITGAMLLAIGAFAVYRRLYGKRPSPWKLVLFQPIKITGEELFSAFHDKNVIGRGAFGNVYLIVLQDGQKVAVKRLVCSDKLTFRQVKSEMNVLAKIRHKNIAKITGFCYSEGEVSVIYEYFQKGSLQDMIYAPKFTLGWKDRLKIALGVAQGLVYLHHDYTPRVLHRDLKSSNVLLANEFEIEPRVAGFGIPCFVGEKVYRSSLYSDVNQKCYIAPEENFTKNPTNLMDVYSFGVILLELVTGRPAEQLASKDSSDIVRWVRRRINLVDGASQILDPNISHTAQQGMQAALELAVRCTSVKPDQRPDITEVFRLLQALYFSATMP


>Ginkgo_biloba_Gb_00191
MTIADDLMMISAGLTIKISGPVIMQSGSQMLGATRQTAAFSGLSNRVVSGRNTVEFVAIQLFSISKLDLSFNDYWGPLPQAISNFHSLTYLDVSTNNFSG
PIPGSIGELPKLEYLNASVCQFSGAIPSQLGNLSELTTLFLSWNFFSPESLPPSSSNLTKLQIFSCASCPLSRTIPTWLEKLKQLNFLELSYNNLSGNIP
TELMHFPKL*
>Ginkgo_biloba_Gb_06317
MFGHILAKLWQDQDRTAQMTNDSGFVCGGFLIWGILLGLVLCLPCHCISDQEGKTLLLIKSNWEDHDGFLSNWSDSNSDYCNWTGVLCDQKNESVIEIYE
LKELVYLDLSSNNFSGDIPAGFGRMPKVEVLFLHYNLLNGTVPVFLGDLSTLLNLTLANNPLAPGIIPDELGKLNRLQQLWLQECNLRGEIPQSLGNLTD
MGQLDLSMNYLTGRIPSRLMSLSKMSNLILYRNNLSGQIPANINGLKSLINLDLAINQLNGSIPEAIADLEHLETLHLYRNQLSGPIPAGLDKLVNLSHL
KLFKNKLTGQVPQRIGMVSKLIEFDVSTNGLSGPLPHNVCRGGVLEAFVVFYNKFNGRLPEFVGNCPSLISVQVFDNLLNGEIPLGLWSSPQIIELRLQN
NFSMAKFLIWNLGVFNASGNKLSGPIPPQLTAARLLFRLSLDRNILSGELPTKIISWESLSHINFANNRLTGAVPAAFGSLPVLNSLDLSNNRLEGKIPP
ELGSLKLCYLNICRNQLSGPIPAEFDNLAYSESFLGNPGLCGGGSLRLPACYHPKERDEKHLHGLFIAVVALAGVVCLIGLGSLYKTYKEFSQEIK*
>Ginkgo_biloba_Gb_06318
MVSKLIEFDVSTNVLSGPLPHSVCRGGVLEAFIVFSNKFNGSLPEFVGNCPSLISVQVFDNQLSGEVPLGLWSSPQIGELRLQNNFFHGQIPRQIAKANN
LYSLEIDNNDFSGSIPSEIGQILNLSVFKASGNKLSGPNPTQLTALGELSILSLDNNMLSGKLPTEIISWESLSQINFSNNRLTGTVPAAFGSLPVLNSL
DLSNNIFEGEIPPELDRLKLNYLNMSGNSLSGPIPAGYNNLAYSESFLGNPGLCGEGPLRLPPCYHHKGRSGKHLSGLLVAVFAVAGVACLIGLGCLYKT
YKEFSQRKSSEQSWNFTPFHRVEFNESDILNRLTEDNVIGTGGGGKVYKVTLSNGETLAVKKIWKSENLQALQEKEFEAEVDTLGKIRHANIVKLLCCIS
SADSKLLVYEYMPNGSLFECLHGSQGETLDWPTRYKIAFGAAQGLSYMHHGCSPPIVHRDIKSNNILLDSEFKPRIADFGLARIVEKLGKQDPMSAIAGS
CGYIAPEYAYTLKVNEKSDIYSFGVVLLELVTRKQPNEADFGDHSDIVRWVRNQIHSEQGVQAVLDFQIADTYREELMLTLRVALLCTSTLPANRPSMRE
VVEMLLLCSPDELVRKAVAATLVPHLKRNPSAFRPMSSSTTS*
>Ginkgo_biloba_Gb_06320
MNDMMESKACLFVLFASVWIILTNANYAQEKQTLLQVKEALEDPTHALDSWDESSASPCKWKGILCNSAGAVTEIHLQNISLSGRLPSGLCNLGSLTKLN
LSHNSLHGNFSTEFLNCSRLEALSFASNRLGGPLPDLSCFKAMKSLDLSVNSFYGEFPVSVGNLTNLSSLSIGDNFFLPSKIPRELGQLKQLKWLYLSNC
SLIGSIPPFIGNLTELGNLELSENHLTGRIPREIGNLKNLYQLELYSNSLTGEIPPEIGNLSNLRDFDASRNLLSGSIPQELGQSESLTFLQLYKNNLSG
PIPEGFGSLKKLFGLSLYENFLTGPLPAKLGSQSNFNMMDVSQNRLSGPLPVDICKRGRLQYFLVLENMFSGQVPESYGYCRSLIRFRINNNNLSGRIPN
GMWAFPHVSILDLSSNNFEGPIASNIGNAKNLSELYIQNNRFSGSLPAEIGDASQLTKIDVSGNGFSGGIPSEIGKLSLLNSLLLQENMFTGSIPDSLES
CKFLSSINLARNRLSGPIPVSLGSIEVLNYLNLSNNELSGEIPISLASLKLSSIDLSNNSLRGAVPNVLISEANNRSFFENPGLCVGSYQGFNISLELCR
STMKNLYAGRWIMGWIVGAAAIILLVGFMSIKRRWHQPEKVDSSFWDMKSFHKLNFDEHEVLESMDEEHVIGHGGSGTVYRIGLSNGESVAVKKLWTCKN
AHATQGLRELKAEVETLGTIRHKNIVKLYCCFSKADSNLLVYEYMPNGNLWESLHGSRGRTVDWPTRHKIALGVAHGLSYLHHDCVPPIIHRDVKSTNIL
LDSDYQARVADFGFAKILQACARGDSTTAIAGTHGYIAPGRIATLPPAPPELALFNLPYGDSGLLHLTSISLISRVIGLCPHSDNGFSLLRLKYAYSYKV
SEKSDVYSFGVVLLELITGKRPVEPEFGDNKDIVYWISRKVVTKEGALEVLDSRICDSFKDEMIQALKIAVRCTSKMPVLRPPMREVVQMLVEANPFTVK
MGKGEKVSPATTVVDIPSCKVQYKG*
>Ginkgo_biloba_Gb_15918
MPNGNMFNALHKNNGEKAFKGGNLNLNWPKQYKIAFGEARELAYLHHECTTEIVHRIKSTNILLDKAKIVDFGVAKTPQVCRGKDPYIAFSVTHGYIVPE
CAYSFKVKEKRDTYSLLELVRELIV*
>Ginkgo_biloba_Gb_02802
MAALCFVRLVQSFFIFILCCCIVVNASHGESQEIQILLQIKRELSDPNDLLQSWNPNDDSPCRWRGVGCNNMSSNASVTQIDLHNMSLEGQFPRIVCNLK
HLASLSLASNLIKGNLSEELAKCKGLKYLDLSQNFLIGPLPNFISELSALEFLDLSGNNFTGIIPPAFGNLYRLKVLNLFYNFLGGQIPVFLGNLSSLVQ
LNIANNPFHEGIIPAELGNLTKLTHLWLRSCNLRGEIPYSLGQLLELRQLDLSMNNISGIVPIEITKLSKLEMLELYENSLSGEIPENIGNMKSLRQLDA
SANMLSGRLPHSFGNLLQLRSLHLYRNNLLGEIPSGISSLPRLNDLILFRNSLYGQMPQNLGNSSELHFVDLSFNQLTGPLPPNICEYGNLHSLVLINNK
LSGKIPEAYGNCSSFIRVRLANNQLSGSVPRGVWGLKHLSMLELSYNGFEGSIPAEIGTARNLSILCLQNNKFIGGFPAEIGNLWSLSLFTANDNSFSGS
LPKEMSQLHNLFKLDLNHNSFSGEIPSGIVLWRQITEINLQGNNLSGEIPSQIGQLQALIYLDLSHNRLSGNIPSSLENLNLAYLNLSSNMLSGEVPKGL
SHKKYRESFLNNTNLCGKHLDGIKTCIFRSEKHWIRTRVLIGIFGATLVTLVVIGLCWISMKHYQCQEPDDRENASIDNWDVLSFHNLDFSEKDILDSLN
ENNIIASGGAGKVYRATLCNGEIVAVKRLPGKASGYDNGFKAEVEILGRVRHKNIVKLWGCLSSEDSNLLVYEYMLNGSLGDFLHGPKASNLDWPIRRRI
ALDAAQGLAYLHHDHALRILHRDIKSNNILLDEDLRARVADFGLARILNKNEEGYQTMSTVAGSFGYIAPEFLYTLKVTMKSDIYSFGVVLLELVTGRLP
VDTKYGEGANIVNWVGRTLEKENGMEEILDHRVSECYKEDMCAVLEIALLCTSSLPTNRPSMKAVVEMLQYATKYPNVFGSRNGSLSFKRSALL*
>Ginkgo_biloba_Gb_02803
MAYKLLEFCLLSLQWTLVFILPFALAGSQEGLFLLEMKSELGDPSGYLDNWNQADDSPCKWTGITCDESSNFVVGIDLSGQNLNGSFPATVCRLPHLRDL
SLANNSIGQTLSSKLSVCSQLQRLDLSQNLFVGGLPDFISELQDLRYLDLSGNNFSGSIPPAFGKLPRLQILNISNNLLNGTIPSFLGNLSNLLEFNLAY
NPFAPGPVPSELGSLTKLQNLWLAVSNLVGEIPDSLGNLLSLTNFDLSTNELSGAIPESITKLNKVVQIELYNNKLTGEIPRNMVKMTALRKFDASMNML
NGTIPESLASLPLESLNLYENNLVGNIPEAIGDSPNLAELKLFKNQLTGHLPERLGSVSALEMLDVTGNQLSGMLPPDLCKLGKLQTLDVLDNKFTGNLP
SSYGECSSLIRVRLSNNQFTGPIPSSFWGLPHVSLLELHNNKFQGTISPKIANAKNLSQLVISRNQFSGSLPSEIGLLSRLSTIIASNNQLTGPLPSSMG
SLSSLGKLDLQGNQFSGSLSFDIQSWRELTELNLSHNRFSGPIPSELGELPVLTYLDLSVNFLTGSIPSQLGTLNLNIFNLSDNRLMGPVPSAFSGKMYR
SSLMGNPGLCSDNVEWMKPCSLKGGNSRRKGRSWAWLLPALFTLAGIIFVVGLVWFYKQYRQYNKMKGQDLASNKSSWMLTSFHRLGFREYEILDCIEEE
NVIGSGGSGKVYKATLGNGETVAIKRLWSTGKTEACNDNGFKAEVETLGKIRHRNIVKLWCCCANGDSNLLVYEYMPNGSLGDLLHGPKVNALNWPTRYK
IAVGAAQGLAYLHHDCVPPIVHRDVKSNNILLDADFNARVADFGLAKILWSCEKGGDSMSAIAGSYGYIAPEYAYTLKVNEKSDIYSFGVVLLELVTGKQ
PVDPEFEENKDLVKWVCYTIEKKDGLKEVLDSRVADCFKEEMALVLKVAILCTSTLPINRPSMRRVLELLHEVNSLHKAKAVSKDGKLSLYYDQ*
>Ginkgo_biloba_Gb_34535
MHHHCSPPIVHRDVKSSNILLDEEFKPKIGDFGLAKVVNNIGEDQNSMSVVGGTYGYIAPEYAYTTRVNEKSDVYSFGVVLLELVSGKQPTDERGFGEQC
EIVQWICNRISIDKGVEGVLDCRVEERYKEEMLEMLKVGLLCTTNLPMRRPSMREVVEMLLMCSPDEKVRESMVKTIGPHLKRTPSAFKHMTSIATASTS
SSTSPLLSELENCSSTFQSDTKNHLQSMVHV*
>Ginkgo_biloba_Gb_10919
MEGPFMSPIAFAALMSMYLLLLLTNQASSSSEDLLLLLKLKQALSDPFHHLQNWNNNTLNSPCSFKGVQCDNTKTHVVGIDLSNTLVEGHFPSIVCSLRH
LTVLSLGDNSILGELPPDLAKCTGLKHLNLSQNYLTGSLPTFISELSSLEYLDLSGNNFSGPIPPAFGQLGRLQILNLFYNLLGGPIPGFLGNLTNLVEL
NLAGNPFDNGVIPSQIGNLTRLQNLWLRGCNLYGNIPSSIRGLVELRLLDVSMNNLTGFVPGEITTLVKLVSLQLYENKLTGTFPADIGQMSSLEMVDAG
ANMLIGTLPDSLGNLTMLKSFHIYENRLSGEIPVGIADLPMLNDLALFSNSFTGHIPQTLGSKTQFEVIDLSKNQLSGPLPPRLCNGQRLQSLVLINNKL
NGSIPELYGDCTSLHRFRLANNQFSGAIPKGLWGWQRVSFLDLSGNEFEGSIPIEISNAKNLSNLRLDNNKFSGKIPSEIGKVLNLSVFTASNNNFSGSL
PDEFGGLHNLEILDLEGNSLSGTILSSIGSLEQLTKLNLRGNSFSGEIPMQIGKLQNLIYLDLSNNHLSGGIPPSLATLKLGFLNLSRNELSGSVPNGLN
KYKGTFLDNPKLCGEGFVDIKPCIFKEEEHRLRTGILCGILVSAALVLVVGLGCFCRKYCRCPSDKDEENFDFGPWNVVSFHKLVFREAEIMDSLDEANL
IASGGAGKVYRVNLSSGETVAVKRLPGMAKMETSGYDNGFSAEVETLGKIRHKNIVKLWCCLSREDSNLLVYEYMSNGSLGDILHGPKASSLDWPARHKI
ALDSAQGLAYLHHDYLPPIVHRDIKSNNILLDDDLQARVADFGLAKILEKCGKGSETMSAVAGSYGYIAPEFYYTLKVTKKGDVYSFGVVLLELVTGKRP
VDLAYGEGVNIVKWVSRILEKEDGLQEVLDLRISDGYRDAMHAVLTIALRCTSSLPSNRPSMRNVVEMLQDANPHLKPKHQSPKIERSCIKDASATK*
>Ginkgo_biloba_Gb_31113
MVAVKQLWTNNRAHTGGALRDYGLKAEVETLGTIRHKNIVKLYCFFSNGDSNLLVYEYMPNGNLWDALHETNGRNLDWPTRYRIALGITHGLVYLHHHCV
PPIIHRDIKSTNILLDKDFEPYIVDFGAAKILQAFGGDATATFAGTYGYIAPGIPFYFFLYCWHFY*
>Ginkgo_biloba_Gb_15785
GS*IAYFGVDERKSEKQHLCAYD*GRSVHD*CSSIVSTRSSILHSSSHYL*LL*GSKVQRGRSIESTQSPNLHGCSCYRYMNKAMDSCCCLNVWKMLCYQ
VC*IESMQDVDFAMNQAMLGDNPTTLQ**LLTQVQTLQIVASEPW*LNTQLRILQN*LYKLCNHMHKIMVAGYPIAKFVKLLHLQIIEIGMHRAMLANCI
LQNLKYRLVQANFQTQTKMENKIFLCILCLIAWALVLVSGVQALNQEAQILLQMKRSLKDPYNAMKNWEDSIGAPCNWDGITCENTTGKVTEITIESKLL
NGPLFGEICNLQSLKKLHIGFNEFYGDLPLGLLDCSKLESLNLTTNNLTGTLPDLTPLKSLQLLDLTTNKFTGEFPASVGNLPDLTSLSLAENPFGPGKI
PKQLMNLKNLTLLYLSSCNLVGEIPSFISNFTDLGLLDLSVNSLSGSIPKEISKLKNLYQLELYHNNLSGNIPRELGNLTLMQDFDASVNMLSGNIPEEL
GNLKNLVTIELHENNLSGQIPESFGELRFLEDLSLYQNSFTGQLPQKLGSLSNLNTFELSQNQFNGSLPKDICRGGNLQYFLVLDNGFTGELPESYGDCK
SLIRFRVNNNNLSGKVPNGIWGLPNATIIDLSFNNFVGEISLEIGNAQNLSQLFIQNNQFSGNLVSEIGMATQLAKITANNNQFTGFIPKEIGGLSRLNV
LYLQENMLEGSIPEELGFCNYLSDMNLARNHLNGSIPESLASIEALNSLNVSNNELSGSIPRSLDTLKLSSIDFSNNQLTGPVPDSLISEASNRSFSGNP
GLCAESKSVVLKVCSAPYPRTRSGETRVMTGFIVGAAMLIFVIGLILFRRKYLQNQVELIEDWDLKSFHNLSFTEKEITEALLHEENVIGSGGSGKVYRV
DLKNKETVAVKRLWTKDNYKKHDYRDKNVFRQHDHQLVKAEVDTLGTIRHKNIVKLYCCLSNSHSSLLVYEYMSNGNLFDALHNNSEEKGFRKSGLDLDW
PTRYKIGLGAAYGLAYLHHDCSPAIIHRDVKSTNILLDKFYEARIADFGIAKVLQACGGGSDSTTAFAGTHGYIAPEYAYSLKVTEKSDIYSFGVVLLEL
VTGKRPLEPEFGENKDIVYWISRKLATGEHVFEILDPNISESFKEEMIQVLHIALDCTRKLPALRPSMRDVVQMLLDADPCNVKITKQEKVSKDAAIIVD
IPTKLNNKGKY*RKSS*QPASS*EAVMAFWDNL*DDMYLVLLSIRY*LCVELEVRIDIY*HDL*WSFQLSNYDQFQQIQACSX
>Ginkgo_biloba_Gb_15787
MVAAYLPLPDQSHTSKLPNSQTRSIGSGNIFLDKKNKMRSWNFFWILCLLSWVLPEINGVKALGEEAQILLRMKKSLKDPHNAMKNWEESIDAPCNWNGI
KCENATGKVTEITIESKLLNGPIYSEICFLQSLKKLHLGDNDLHGNFPSALLNCSKLESLNLTTNHLTGTLPDLSPLKSLQILDLTTNKFTGEFPASVGN
LPELTSLNLAENPFKPGKIPERLMNLKNLTLLYLSSCNLIGEIPRFIFDFTELGLLDLSLNSLNGSIPKEISKLKKLYQLELYDNHLTGNIPRELGNLTS
LRDFDASVNMFSGSIPEELGNLRNLISFQLYTNKLSGQIPESFGELPFLEGLSLYENNFTGQLPQKLGSLSKFNMIDVSENRFSGPLPKDICRGGNLQYF
LILENGFTGELPQSYGDCKSLVRFRINNNNLQGKVPKGIWGLPNATIIDLSFNNFRGGLSSEIANAKNLSQLFIQNNQFSGNLVPEIGMAAQLAKIVAND
NQFTGSIPKEIGGLSRLNMLHLQENLLEGSIPDQLGLCTYLSDINLAGNHLDGSIPKSLASIDSLNSLNVSKNELSGPIPSSLSSLKLSSIDFSNNQLTG
PVPNSLVSEANSRSFYGNPGLCAEISSNDDHHTLVVCPTSHPRKESRETKVIACFIVGAAMAIFIIGLLLFRRRYNQNQADLTEKMESSSWRLKSFHKLS
FNEEEISEALLDEENVIGSGGSGKVYRVDLKNNETVAVKRLWMMNMNCNKQHHNSGLNGSMKAEVDTLGMVRHKNIVKLYCCLTNSHSNLLVYEYMPNGN
LFDALHKSNGEKDFNGSNLNLDWLMRYKIALGAAHGLAYLHHDCTPAIVHRDIKSTNILLDEFYEAKIADFGVAKILQVCGGGKDSCTAFAGTHGYIAPE
YAYSLKVTEKSDIYSFGVVLLELVSGKRPIEPEFGENKDIVNWISHKICTREDAFEILDSKISKSSKEEMIEVLKIAVRCTCKLPTLRPSMREVVQMLLD
VDPCSSILKTAHKGKDLKDTTIVLDTPAKANYKGKHQRKSSLERAS*
>Ginkgo_biloba_Gb_38507
MWSKSRNQSWKLTSFHIVEFDESDILERLTEDNVIGSGAAGTAGKVYKVTLGNGKVVAVKKLWNPVKAKAMQDKEFHAEVDTLGNIRHANIVKLLCCISS
EDSEYKLLVYEYVGNGNLFERLHGSHGETLEWPIRYKIALGAARGLCYMHHYCSPPIVHRDVKSTNILLDEEFKPKIGDFGLAKVVHNFGEDQNSMSIVG
GTYGYIAPEYAYTMRVSEKSDIYSFGVVLLELVSGRQPTDEREFGEQCEIVSWICNRISIDKGVEGVLDWRVEERYKKEMVEMLKVGLLCTTSLPIRRPS
MREVVEMLMCRPQHIANIPTTSSSSSMSPC*
>Ginkgo_biloba_Gb_39242
MALHAKVVSNEQALSASVFFFRLFLPLLFSTQCNAISEDGRILLQIKKSDWIDGHNALITWNASHDNPCHWRGIFCDPFTNAVTKINLTDTSINGSLTST
ICSLRNLTTLILQWNNFGGPFPDGLLDCKRLETLDLSENLFVGSLPHRIHELSELRVLNLCFNSFSGNIPASFGQLPKIEELFLHSNQLSGTIPSFLGNL
TTLRNLTMADNPLTPGRIPHELGNLKLLQQLWLRNCSLLGEIPSSFGNLKEMDVMDLCTNGLNGTIPASLMSLSKMRLLYLYQNKLSGEIPLNIDQLKSI
TELDLSTNQLNGSIPEGITKLKYLEILYLFENRLTGSIPSQLDELGYLQELKLFDNKLKGLLPQNMGTNSVISAFDVSMNNLWGVLPENLCRGGKLEALI
LFSNKFNGSLPSSLHSCHSLKYIQMYENQLTGEIPLGIWGSPNVIQMKLWNNKFEGHIPGDIGKARNLKWLEIGNNRFSGSIPPQMGQLSDLTVFKASNN
RLSGAIPYELAGLRSLITLLLDHNLLSGEIPKDMSLLTNLSQLSLGDNQLTGKIPASLGSLPTLNTLDLSNNLLCGGIPMELELLMLTVFNVSGNRLSGP
IPTILNNQAYKGSFLDNPGLCGGGSLRFPSCSSKGGESQRFSISLIVVPKISVEALGAFYPRDRWPIIEGSPTPIDDFNLLGVLYRHRCSAVCCLDRLQR
SVPPHMEQFSDLTVIFG*
>Ginkgo_biloba_Gb_39247
MCNAISEDGRTLLQIKKSDWIDGRHALATWNASHDNPCQWRGISCDYFTNAVTKINLTNTFIIGSLTSTICSLRNLTTVILQWNNFGGPFPDGLLECKRL
ETLDLSENLFVGSLPHRIHELSELRVLNLCFNSFSGNIPASFGQLPKIEELFLHSNQLSGTLPAFLGNLTTLRKLTMAENPLTPGKIPHELGNLKRLQNL
WLRNCSLVGEIPSALGNLKEMDCMDLCKNGLTWTIPSSLMSLSKIRFLYLYQNKLSGEIPSNIYELKSIVELDLSTNQLNASIPEGITKLKYLKILNLFE
NRLTGSIPSQLDELGYLQELKLFNNNLKGLLPQNMGTNSVISAFDVSRNDLSGVLPENLCRGGKLEALILFSNKFNGSLPSSLHSCHSLKYIQIYENQLT
GEIPLGIWGSPILVQLKLSYNKFEGRIPGDIGKARNLKWLEISNNRFSGIIPPQIGRLSALTVFNASNNCLRGSIPYELEGLRSLITLNLDHNLLSGEIP
KDIGSLAHLSQLNLGNNQLTGRIPASLGFLPTLNSLDLSNNLLYGKIPSELGILALTAFNASGNNLSGPIPDSLNILAFNRSFLGNPKLCGGVPLKLPSC
SHNGAGFRLLPPFLVGIPASVGLILFVVVRCFLTKFSHSKSRKQSWKLTFFHIVEFDESHILKRLSEDNVIESGAAGKVYKVTLGNGKVVAVKKIWNPEK
AKAIQDKQFHAEVDTLGHIRHANIVKLLCCISSEDSEYKLLVYEYVGNGNLFKRLHGFHGETLEWPIRYEIALGAARGLCYMHHYCSPPIVHRDVKSTNI
LLDEEFKPKIGDFGLAKVVNNIGEDQNSISVVVGTYGYIAPEYAYTMRVTEKSDIYSFGVVLLELVSGKQPTDEGGFGEQCEIVRWICNRISIDKGVAGV
LDCRVEERYKAEMVEMLKVGLLCTTNLPMRRPSMREVVEMLLMCSPDEKVRESMIKTIGPHLKRTPSAFKHMTNIPTASSCSRRTSHLESIAVTDGKQ*
>Ginkgo_biloba_Gb_01135
MALHALRVFVVFLSLFLPLLFSTQCNALSEDGRILLQIKKFDWIDGHDALTTWNASHHNPCHWRGLSCDYFTNAVTKINLTNTFINGSLTSTICSLRSLS
TLILHGNNFSGHFPDGLLKCKRLQTLDLSENSFVGSLPHRIHELRELRVLNLCSNIFSGNIPVGFGHLPKIEELFLDSNKLRGTIPAFLGNLTTLRKLTM
KNNPLTPGVIPHELGNLKRLQQLWLRNCSLVGEIPSSLGNLKEMDVMDLSANRLIGAIPGSLMSLSKMTVLYLYSNKLSGQIPSNIDELRSIVELDLSTN
QLSGSIPEGITKLQDLQRVSLFENRLTGFIPSRLDQLRGKLEALILFSNKFNGSLPSSLHGCHSLKYIQMYENQLTGEIPLGIWGSPNVIQMKLWNNKFE
GHIPGDIGKARNLKWLELENNRFSGTIPPQIGQLSDLTVFKASNNRLSGIISYEIAGLRSLNTLVLDHNLLSGEIPNDMGSLTNLSQLSLGNNQLSGAIP
ASLGSLSALNTLDLSNNLIYGEIPSELERLMLSVFNVSGNRLSGPIPAIFNNEAYKESFLDNPGLCGCGSLRFPSCSSKGIESLRFAVSLTTIMVCGAIC
LGILICYKKSARPTKISPKELNDRLRTNEMDSTGREKSGF*
>Ginkgo_biloba_Gb_00578
MGRKMLWIALKVLWCLMLSVLLKSGHAIPGEVDLLLEFRHDISDPDGVLADWKESDTSPCEWTGVKCNPSGSVIAVDLQNMNLTGTFSASICDLPNLLEL
NLGNNSFNQSIPLGIGRCLNLTVLNISQNYIWGTLPQQIFKLTSLKVLDLNGLYIQGQIPPALGNLVNLELLNVAYNFFVGTVPSQLGNLTKLKVLDLSQ
NGKLSPGPIPPELGRLVQLEKLYLYLSNFNGSIPASLGNLHSLTLLDLSQNNLTGSIPPELMHLRKLVYMHLYANDLSGKIPSAIWNLTSIEQLDFSMNN
LRGSIPDGISQLSNLQVLGLYWNQLTGPLPAGLVNLKNLFHVLLQKNFLSGTLPAELGLNASFTSFEISVNNIRGSIPPNLCHGGLLQNLSLHTNHFSGP
IPDSLGKCLSLVRLNLQNNELEGTFPKGLWAAPNLTLIRLENNRISGNISPEIRKASQLAQILIDKNQFTGSFPEEFSQLPSLYKLSASQNRFSGSFPEK
ICNCPVLSIINVSQNSLSGHLPEFGSCNKLVSLSLAQNKIQGQIPPSLGSLPVLTYIDLSANNLTGPIPAQLARLKLVLLNVSFNRLSGRVPTSLISSLP
ASYLEGNPGLCGTGLPNSCTSEFLDKSEHNHKRPAVLIWTLIAVIMTAVLIFVVALILIQRSCNRRGCNSEKPTWSTISFFRLGFKEDEIVSKLDESNVI
GSGGSGKVYRVILPSGEPVAVKKLWKTGKVGGRQASALKTEIETLGKVRHRNIVKLLCCSSSEETNLLVYEYVPNGSLADVLHSSDIVLDWPARYNIAMG
AAHGLAYLHHDYVPQILHRDIKSNNILLDSDYEPKIADFGLAKILGDSAHLQSMTAVVGSYGYIAPEYAYTAKVNEKIDVYSFGVVLLELITGRRAVEMD
YGDLIDIVKWVRGKVNTKDGIWKVLDSKIRENSEQGMVAALKVALHCTSVLPQRRPSMREVVEMLEVVNSNAPSKPANQLFEELSNPSSSPKSSN*
>Ginkgo_biloba_Gb_25456
MCRRILPRIKKLIGLTTRCSHHLNTFHGSPCHWRGISCDNFTNAVTKINLTNTFITEVDFYHLLASKSHHINIAGEQFFGTLPRRTVELQAFADA*
>Ginkgo_biloba_Gb_01589
MSGLDCLYKTLKKNLMGNLKTSFHRLEFNISYIVKRLKENDLGNMSGGKVYEVKLDNGEILVVKKVEKKLQALQDKEFKIEGTLCISSGDSKLLVYEYMP
NGSLWECLHGCQGETLDWPTCYKIAFHVT*
>Ginkgo_biloba_Gb_15687
MASEIGFIIDGPFIWSLLVGLLLCLPCHCISEEGQILLQIKSNWTDNDGFLTTWNDSNSDYCTWAGVICDQKTKSVVGLQLKNKSISGTIPSTICQLENL
TDLDLDFNSFGGSFPSGLLNCSRLQHLDLSQNSFVGFLPDEIFELKELVYLDVSANNFSGDIPAGFGRMPKIEVLLLNNNLLNGTIPPFLGNLSTLLHLA
LAYNPLAPGVVPDELGKLTRLNYMWLTECNLEGEIPESLGNLTDMLHLDLSMNNLVGSIPARLMSLSNMSDLFLYYNHLSGAIPVNIKNLKNMVNLDLSM
NQLNGSIPEAIADLVHLENLHLYQNQLSGPIPSGLVKLANLSRLKLFNNKLTGQMPQGIGMASKLIELDVARNALSGPLPQNVCRGGVLEAFIIFSNKFN
GRLPEFVGNCPSLISVQVYDNQLSGEVPLGLWSSPQIGELRLQNNFFRGQIPRQIAKANNLYTLEIGNNEFSGSIPSEIGQIWDLSVFTASGNKLSGPIP
TQLTALRQLVRLSLDNNMLSGELPTEIISWKSLSQINFANNRLTGTVPAAVASLPVLNSLDLSNNLFEGKIPPELDRLKLSYLNMSGNSLSGLIPAEYNN
LAYNESFLGNPGLCGGGSLRLPPCYHQKGRSGKHLSGLLVAVFAVAGVACLIGLGCLYKTYKDYSGKQSWNFISFHRLKFNESDILKRLKEENVIGTGGA
GKVYKVTLANGHTLAVKRIWKTGRLQSLQDKEFEAEVNTLGKIRHANIVKLLCCISSADCKLLVFEYMPNGSLFECLHGSQGETLDWPARYNIALGVAQG
LSYIHHDSSPPILHRDVKSNNILLDSDLKAHIADFGLARIVEKLGQEDPMSVFAGSYGYIAPEYAYTLKVNEKSDIYSFGVVLLELVTGKRPHEADFGDH
SDIVMWVRNQVHSEQGVQAVLDSQLADSHREEMTVMLRVALLCTSTLPVNRPSMREVVEMLLASSPDGHLRKTGAASLALHLKRNPTASKSMRSTTFYSS
TTTSVADSYSHSIVM*
>Ginkgo_biloba_Gb_23676
MTSVMEVKEPTSFAEALIDKENVIGSNGLKKAKVDTLEMVRHKNIVNSHSKFCVYKYMPNGNLFNALYKNNGEKAFKGGNMNLNWPKRYKIALGVAHELA
YLHHDYTPKIVHRDIKSTNILLNEFYEAKITNFGVT*
>Ginkgo_biloba_Gb_22694
MRTTTRKMRTTVSLFRKWLIKTVQDAKDKELQSHGKRSTATHQINFALMTSVLDAREPTTFVEALLDKENAIGSDGLKKAEVDTLRMVKHKNIVNSHSIF
CMYKYMPNGNLFIALHKNNGEKAFKGGTNGYIVLEYAYSFKVKEKCNTYNFSVVLLELISGKQLIEPEFGELTAPYFFALVPCQDPLLTPLPPPKLSCKP
S*
>Ginkgo_biloba_Gb_35283
MANDSGFVCGVFLIWGILVGFVLCFPCHCISDQEGKTLLQIKSNWTDHGGFLSNWTDSNSDYCNWAGVLCDQKNESVIGLQLTNMNLSGTIPSNICQLEN
LTDLHLDWNSFGGSFPSGLLNCTHLQRLVLSQNLFVGSLPEEIYELKELVYLDLSANNFSGDIPAGFGRMPKVEVLFLHNNLLNGTVPVFLGDLSTLLNL
TLANNPLAPGIIPDELGKLSRLQQLWLQECNLRGEIPPSLGNLTDMGQLDLSMNYLIGRIPSRLMSLSKMSNLILYRNNLSGQIPANINGLKSLINLDLA
INQLNGSIPEAIADLEHLETLHLYRNQLSGPIPAGLDKLVNLFHLKLFENKLTGQVPQRIGMVSKLIEFDVSTNGLSGPLPHNVCRGGVLESFIVFSNKF
NGSLPEFVGNCPSLISVQVYDNQLSGEVPLGLWSSPQIGELRLQNNFFQGQIPRQISKANNLYYLEIGNNEFSGSIPTEIGHIKNLSVFNASGNKLSGSI
PTQLTAARLLFRLSLDRNILSGELPTKIISWESLSQINFANNRLTGAVPAAFGSLPVLNSLDLSNNRLEGKIPPELGSLKLSYLNISGNQLSGPIPSEFN
SLAYSDSFLGNTGLCGGGFLRLPSCYHPKERSEKHLSGLLIAVVAVAGVVCLIGLGCLYKTYKEFSQRKSSEQSWNFTSFHRVEFNESDILKRLTEDNVI
GTGGGGKVYKVTLSNGETLAVKKIWKTEKLQALQDKEFEAEVDTLGKIRHANIVKLLCCISSADSKLLVYEYMPNGSLFECLHGSQGETLDWPTRYKIAF
GAAQGLSYMHHGCSPPIVHRDVKSNNILLDSEFNPHIGDFGLARIVEKLGQQCPMSAVAGSCGYIAPEYAYTLKVNEKSDIYSFGVVLLELVTRKQPNEA
DFGDQSDIVRWIRNQIHSEQGVQSVLDFQIADTYREDLMLILRVALLCTSTLPVNRPSMREVVEMLLLCSPDEQVRKAVAATLAPHLKRNPSAFRPMSSS
TASSSANSSTNASTGNGHSISM*
>Ginkgo_biloba_Gb_35284
MVSKLIEFDVSTNGLSGPLPHNVCRGGVLEAFIVFSNKFNGSLPEFVGNCPSLISVQVFDNQLSGEVPFGLWSSPQIEELRLQNNFFHGQIPRQIAKANN
LYSLEIDNNEFSESIPSEIGQIWNLSVFNASGNILSGPIPTQLTALRELSRLSLDNNMLSGELPTEIISWESLSQINFANNRLTGTVPAAFGSLPVLNSL
DLSNNMFEGKIPPELDRLKLSYLNMSGNSLSGPIPAGYNNLAYSESFLGNPGLCGERSLRLPPCYHQKGRSGKHLSGLLVAVFAVAGVACLIGLGCLYKT
YKESSQRKSSEQSWNFTPFYRVEFNESDILKRLTEDNIIGTGGGGKVYKVTLSNGETLAVKKIWKTENLQALQDKEFEAEVDTLGKIRHANIVKLLCCIS
SADSKLLVYEYMPNGSLFECLHGSQGETLDWPTRYKIALGAAQGLSYMHHGCSPPIVHRDIKSNNILLDSEFKPHIADFGLARIVEKLGQQDPMSAIAGS
CGYIAPEYAYTLKVNEKSDIYSFGVVLLELVTRKQPNEADFGDHSDIVRWVRNQIHSEQGVQAVLDFQIADTYREELMIILRVSLLCTSTLPANRPSMRE
VVEMLLLCSPDEQVRKAVAATLAPHLKRNPSVFRPMSSSTTSSSANSSTNASTGNGHSISM*
>Ginkgo_biloba_Gb_35285
MASEIGFIIDGPFIWGLLVGLLLCLPCHCISEEGRILLQIKSNWTDNDGFLTTWNDSNSDYCTWAGVICDQKTKSVVGLQLTNKNISGTIPSTICQLENL
TDLDLDSNSFGGSFPSGLVNCSRLQHLVLSQNSFVGFLPDEIFELKELVHLDLSANNFSGDIPAGFGRMPKVEVLFLHNNLLKGTVPVFLGNVSTLLNLT
LANNPLAPGIIPDELGKLSRLQQLWLQECNLRGEIPQSLGNLTEIVELDLSMNYLTGRIPSRLMSPSKMSNLVLYRNNLSGQIPANINGLKSLINLDLAI
NQLNGSIPEAIADLEHLETLHLYRNHLSGPIPAGLDKLVNLSHLKLFENKLTGQVPQRIGMVSKLIEFDVSTNGLSGPLPHNVCRGGVLEAFIVFSNKFN
GSLPEFVGNCPSLISVQVYDNQLSGEVPLGLWTSPQIGELRLQNNFFHGQIPRQIAKANNLYSLEIGNNEFSGSIPAEIGQIWNLSVFNASGNKLSGPIP
TKLTALRQLFRLSLDNNVLSGELPTEIISWESLSQINFANNRLTGTVPAAFGSLPVLNSLDLSNNIFEGTIPPELDHLKLSYLNMSGNLLSGPIPTEYNN
LAYSESFLGNPGLCGGGSLRLPPCYHQKGRSGKHLPGLLVAVFAVAGVACLIGLGCLYKTYKDYSGKQSWNFTSFHRLKFDESDILKRLKEENVIGTGGA
GKVYKVTLANGHNLAVKRIWKAGRLQSLQDKEFEAEVDTLGNIRHANIVKLLCCISREDCKLLVFKYMPNGSLFECLHGSRGETLDWPARYNIALGVAQG
LSYMHHDSSPPILHRDVKSNNILLDSDLKAHIADFGLARIVEKLGQEDPMSVFAGSYGYIAPEYAYTLKVNEKSDIYSFGVVLLELVTGKQPHEADFGDH
SDIVRWVRNQVHSEQGIQAVLDSQLADSHREEMTVMLRVALLCTSTLPVNRPSMRELNGSIPEAIADLEHLETLQLYRNQLSGPIPAGLDKLVNLSHLKL
FENELTGQLPRRIGMVSKLIEFDVSTNGLSGPLPHNVCRGGVLEAFIVFSNKFNGSLPEFVGNCPSLISVQVFDNQLSGEVPFGLWSSPQIEELRLQNNF
FHGQIPRQIAKANNLYSLEIGNNEFSGSIPAEIGQIWNLSVFNASGNKLSGPIPTKLTALRQLFRLSLDNNVLSGELPTEIISWESLSQINFANNRLTGT
VPAAFGSLPVLNSLDLSNNIFEGTIPPELDHLKLSYLNMSGNLLSGPIPTEYNNLAYSESFLGNPGLCGGGSLRLPPCYHQKGRSGKHLPGLLVAVFAVA
GVACLIGLGCLYKTYKDYSGKQSWNFTSFHRLKFDESDILKRLKEENVIGTGGAGKVYKVTLANGHTLAVKRIWKTGRLQSLQDKEFEAEVDTLGNIRHA
NIVKLLCCISREDCKLLVFKYMPNGSLFECLHGSRGETLDWPARYNIALGVAQGLSYMHHDSSPPILHRDVKSNNILLDSDLKAHIADFGLVRIVEKLGQ
EDPMSVFAGSYGYIAPEYAYTLKVNEKSDIYSFGVVLLELVTGKQPHEADFGDHSDIVRWVRNQVHSEQGIQAVLDSQLADSHREEMTVMLRVALLCTST
LPVNRPSMREVVGMLMASSPDGQLRKTVAASLAPHLERNPTASKSMHSTTFYTSTTTSAADSYNNSIVM*
>Ginkgo_biloba_Gb_35286
MFGTQIVSKSKAWPVQCEFEYIHWIKIDTNSTYIKWKSVTEMAILLTILTEKDENSVWVMADDGSQAVYNLEIGFIIDGPFIWRLLVGLLLCLPCLCISE
EGQILLQIKSNWTDNDGFLTTWNDSNSDYCFWAGVICDQKTKSVVGLQLTNKNISGTIPSTICQLENLTDLDLDFNSFGGSFPSGLLNCTHLQRLVLSQN
SFVGSLPEEIYELKELVYLDLSSNNFSGDIPAGFGRMPKVEVLFLHYNLLNGTVPVFLRNLSTLLNLTLANNPLAPGTIPDELGKLSRLQDLWLRECNLQ
GEIPPSFGNMTEIVELDLSMNYLTGRIPSRLMSLSKMSNLVLYRNNLSGQIPANINGLKSLINLDLAINQLNGSIPEAMADLEHLETLHLYRNHLSGPIP
AGLDKLVNLSHLKLFENKLTGQVPQRIGMVSKLIEFDVSTNGLSGPLPHNVCRGGVLEAFIVFSNKFNGSLPEFVGNCPSLISVQVYGNQLSGEVPLGLW
TSPQIGELRLQNNFFHGQIPRQIAKANNLYSLEIGNNEFSGSIPAEIGQIWNLSVFNASGNKLSEPIPTKLTALRQLFRLSLDNNMLSGELPTEIISWES
LSQINFANNRLTGTVPAAFGSMPVLNSLDLSNNIFEGTIPPELDHLKLSYLNMSGNLLSGPIPTEYNNLAYSESFLGNPGLCGEGSLRLPPCYHQKGRSG
KHLPGLLVAVFAVAGVACLIGLGCLYKTYKDYSGKESWNFTSFHRLKFDESDILKRLKEENVIGTGGAGKVYKVTLANGHNLAVKRIWKAGRLQSLQDKE
FEAEVDTLGNIRHANIVKLLCCISRADCKLLVFEYMPNGSLFECLHGSQGEPLDWPARYNIALGVAQGLSYMHHDSSPPILHRDVKSNNILLDSDLKAHI
ADFGLARIVEKLGQEDPMSVFAGSYGYIAPEYAYTLKVNEKSDIYSFGVVLLELVTGKQPNEADFGDHSDIVRWVRNQVHSEQGIQAVLDSQLADSHREE
MTVMLRVALLCTSTLPVNRPSMREVVGMLVASSPDGQLRKTVAASLAPHLKGNPTATKSTPSTTFYTSTTTSAADSYSNSIVM*
>Ginkgo_biloba_Gb_35288
MAILQILVLILAVLSESYAQEKQILLDIRTSLKDPTNVFNNWDESSASPCKWNGITCDSNGSVTEISLESKWLSGQLPSTICGLKSLKKVQLGHNSLYGN
IPNGLWNNCSKLETLNLTSNTLTGSLPDFSPLGSLQLLDLSKNNFSGKFPTSVTKLSLLYSLSLGDNPLDQGLIPNEIYSLKSLNWLYLSNCGLKGPISP
SIGNLTELVNLELSDNYLTGIIPKEITKLTKLYQLELYNNYLTGEIPSGFGNLTNLKNFDASTNSLLGTLSELASLKNLVSLQLYQNHLSGQIPNEFGEL
QFLINLSLYRNNLIGPLPQKLGSLSDFTTIDVSENRLTGLLPPDMCKRGKLKFLLVLQNFLTGEIPESYGSCSTLVRFRVNNNSLNGEIPSGIWGLPQAS
IIDLSLNYFVGPVTPDIRNAKSLSVFSIQNNRFSGTLPSEIGQASLLTKMDASNNQLSGELPNELGDLGMLNSLYLRQNMFSGTIPDKLGLCESLSDINL
AVNRLNGPIPESLGSIPVLNSLNLSNNELNGQIPDSLSSLKLSSLDFSNNQLTGPVPIQLMNLANNGSFSGNIGLCGGGNSDLLKPCPSHDIRRKSHETH
LIAGFIAATAAMILIIGLFMYKKLYQKSADSPENLSWDLKSFHRLSISEHDILNSLKEENVIGHGGSGKVYRGELSNGETIAVKRLWTNNSSKLYHTKQS
LECHEFEMEVETLGTIRHRNIVKLYCCISSRDSNLLVYEYMHNGSLWDRLHETKDPNLNWHRRYKIALGAAHGLAYLHRDCVPAIIHRDVKSSNILLDED
YEPRIADFGIAKILQARGRGDSVSIIAGTHGYIAPEYVYTSRVTEKSDVYSFGVVLMELVTGKRPIEPEFGENKNIVHWISHKIATKESAYEVIDSTISQ
HYEEEMIKVLKIAVHSTSNLPALRPSMREVVQMLLEADPCLSSFSLGQKANAQIAADIKKY*
>Ginkgo_biloba_Gb_21090
MLNIFILSGNQLSGPIPFIFDNILFNRNFCGNTALCGSLRLPSCASLKGRFQNSSIRVALILISAGVAVTCSIHIGSLYKKYITMNFCSHTKPARTPSWK
LTSFQGLEFNVEVDILKLDGKVYMVTLSNGQIIAVKKIWISEKAKPVQDKGVQAKVDTL*
>Ginkgo_biloba_Gb_11432
MSNKQMATEFGFVRRSFFIWGLFVAFLLFFPCYCISEEGKLLLQIKSNWKDNDGSLSSWNDKNSNYCGWAGVICDKKTKSVVGLQLTNKNISGTIPSTVC
QLKNLMELDLDFNNFGGSFPSGLLNCTRLQRLVLSQNLFVGSLPDEIYKLEELVYLDLSSNNFSGDIPAGFGRMPKIEVLFLHYNLLNGVIPAFLGNMST
LTNLTLANNPLAAGTLPDELGKLSRLQQLWLMECNLQGEIPSSFGNLTQMVQLDLSINYLKGIIPSRLMSLSKMSNLVLYRNNLSGQIPANINGLKSLIN
LDLSINQLNGSIPESIADLEHLETLYLHNNQLSGPIPSGLEKLVNLSRVRLFKNKLTGQLSQGIGKASQLLELDVSTNALSGSLPRDVCRGGVLKAFIVF
SNTFNGNLPEFVGNCPTLISVQVYNNQLSGEVPLGLWSSPQILELRLQSNLFHGQIPGQIAKAVNLYLLDIGNNQFSGSIPSGIGQVGNLSVFSASGNKL
SGPIPTQLTALTLLSKLSLDHNMLSGELPTKIISWKSLSQINVANNRLTGAIPAAIGSLPVLNSLDLSNNQLRGKIPPELGHLRLSYLNMSYNQLSGRVP
ATYNNLAFKNSFLGNPSLCGGGPLRLPPCPPTKRYI*
>Ginkgo_biloba_Gb_11433
MHFPKLQRLYLYINQLSGEIPAEIGNLTSLTDLDLDSNYLTGPIPKEITLLKHLGLLHLWNNSLTGEIPEALADLDLLYDNSLFLNQLTGNLPWQLGNRS
KLIIFDVSSNQLTGLVPPHLCSGGILQKIILFKNNFYGKFPDKYESCTSIRRIRVQNNHFSGTVPNGIWGLPLLTILDISNNFFNGTIPPNVGKASNLQN
LLVSQNQISEFLPKELGKLKLLEKFLVSGNEISGMIPSELGLCSNLKHLYLDGNKITGQIPSSLGFLSSLTELSLSKNQLTGNIPETFGKLEQLTKLDLS
HNLLEGNIPLDFAKLHRLYFISFDLSFNKLSGPVPFPLNGAITAGSFRGNADLCVPGHPKPKHCSKNKGRVTNLLWILGVFIIVCLLIVWAASIIMKRKH
SYKEWMKDNLVEDTRWNVVHFDRLSFDKDEIIDSLRIENLIGHGGAGQVYRALLRTGNAVAVKRLNVKRDGEIFHDHGFTAEVETLGMIRHSNIVKLLCC
FSNCETNLLVYEYMPNGSLGDLLRGSKAYLLKYPIRFKIALGTAQGLSYLHHDCVTPIVHRDIKPNNILLDGELTPHIADFGIAKMLDKLIPMGYTVSSV
PGSIGYIAPEYGYTNKVNEKSDVYSFGVVLLELLIGKHPVETDIVMWVGRKVRAGEDIHEILDSRIQWGSQKEMLLFLRIGLICTNKLPSKRPSMKEVVK
MLLEVENTHQLEKASEPEK*
>Ginkgo_biloba_Gb_41177
MLSNTIPDNLGLCKSLNVLNLAENRLIGYIPQSLGYIEGLNSLNLSNNELTGAILKTLGLLRLGSLDFSNNQLTGPIPCELISMSRHTSFFGNPGLCGEG
LDSLKPCPPSGQGSRKKRLVAGLIVAASVTILGIGLIMLESDTSTRKTKWIRSSCDVKSFHRLSFNEHEILDSLIEQSIIGRGGLSKVYQFSLRNGEMVA
VKQLWTNNRAHTGGALRDYGLKAEVETLGTIQHKNIVKLYCFFSNGDSNLLVYEYMPNGNLWDALHETNERNLDWPTRYRIALGTTHGLVYLHHHCVPPI
IHRDIKSTNILLDKDFEPYIVDFGAAKILQAFGGDATATFAGTYGHIAPEYAYTSEISEKIDVYNFGIVLLELMTGKRPIDLEYGENRDIVYWISGKVIT
REGTFEILDSREVQTLLDIKSSLQDPSNALRNWDKSVASPCSWNGITCDNNGTVTEINLPSKWLSGPLPPAICRLRNLRKKAKKLHGLKLYMIYSLGLLS
GSQPLNWALYIDLVCGTAYSVERLPGGVYLLTFERCDKHVFDPHAITTINGVLDSVESAEDAVVLVTTNEGKFNSNGMDAKYFIQVDTSEAKAYIQTFQN
LASRLMCFSIPIVAIVRGHAVGAGCMFTLPHDYRLMSSNHSFIFINEVDIGMSLTPGNLAILCCKLSPVTYHKVVLIGRRYDGSSATEHGLVHDSSILGR
PPVFTTPLIFSTAVMSCITGIQATIKDLPDVEGDRLYGFKSYFGRVSILLAMYSAAMVVGVTSSFVWTKGATTSGSYLGFRPSEVGETIKVALLYCVDNF
NKTTPFEGNVSDSSTYPLKLRNCTGKRSQQWFLQEDGKIRSAIRSENNEAVLYLQASKIKDIRGRSALYLGYGDDKANNTYVSFTFIPIPTNGTLLSNMM
ATIPSPGSSVNLVSNGGFENTGPLSTANTKKPGFMLGNGEPDLCYWSVGNEAYIVRGSGSKWWEAEEGVNSLVLGGDNLAEGYATLTQLILTAPGDSYLL
SFYMAGYPNCVYRNKTIWVQISPSSNSSKFIVMTPFTFDSEGKSFEDIGWRLVSLDFKAESEATNLTFVNRMNAKMCAPIIDNVTVVRGAEPRDSPINRS
KENKTSLETIVSIPIAVVITLIGLTILILLLRTKRVAIMESLKKFRKNKLASEAFALMWKRTEELVGRGQVIGGLRTYTLEELAKATDGFQTKVGEGGFG
AVYRADLGGNQIGAVKRATRMGLRDLHVFEEELSMFLRLRHPNLINLIGLCFERGEQILVFEFIPNGSLYDRLHKGNGSAARPLPWSDRMKIAVQVAVAL
YYLHEETKPAVVHRDVKSANVLLMEDNRAKLADFGLSRFGPKDYTQAASTGVKGSYGYIDPEYIKTGRLLYQSSEDAETVMAMVDPKLQGHIDGELELQN
IVRIANNCVLEKGELRPSMREIVSAISIEGTIPHPPNVQHQGNTDADANELESGGVVGSESMSILYYGR*
>Ginkgo_biloba_Gb_00407
MHSSYPAFNGFNVGQYVKWADELIMCSECSFRAKPSTKQDVFSFGVVLLELVSGKPALLTETETEKSPEDLATWVVRMMSSEGDIDKVIDSELRETDHLL
RSQMENTIHTTIVCTRIAPKMRPSMRRVVDRLCLFNQMQKYKMLP*
>Ginkgo_biloba_Gb_16662
MALNFKIEGMFIFSAVLFGVLLFSECNAISEDGRILLQIKKSDWIDGRDALTTWNASHDNPCHWRGISCDYFTNAVTKINLTYTFIYGRLTSTIWRLRSL
TTLILRGNDFSGPFPDGLLKCKRLQTLDLSENSFVGSLPHRIHDLSELRVLNLCSNLFSGNIPAGFGQLPKIEKLFLDSNQLRGTIPAFLGNLTTLRNLT
MAENPFTPGKIPHELGNLKQLQQLCLRNCSLVGEIPSSLGNLKEMDVMDLNTNGLTGTIPTSLMSLSKMTVLYLYSNKLSGQIPSNIDELRSIVELDLSD
NQLNGSIPEGITKLQDLQRLSLFKNRLTGFIPSRLDQLRCLQVLFLNKNKLTGLLPQNLGANSVISQFDVSMNDLWGALPDNLCRGGKLTALIIFSNNFN
GSLPLSLHSCYTLQYIQMYENQLTGEIPLGIWGSPNIKQMLLWNNKFEGYIPGDIGKARNLMWLEISNNRFSGSIPPQIGQLTNLKSFKASNNSLWGHIP
HKLTVLRSLNSLLLDHNLLSGEIPKDSVSLANLSELNVANNQLTGTIPTSLSSLRALTSLDLSNNLLYGKIPAELGLIGLTVFNVSGNHLSGPLPDSLNI
LTFNRSFLGNPKLCGSGPLRLPSCSHNRAGFHRLPTFLVAILASVGLILVIVVGCFLTHFCHSKSRNQSWKLTSFHVVEFDESHILERLREDNVIGSGAT
GKVYKVTLGNGKVVAVKKIWNPEKAKAIQNKEFNAEVDTLGNIRHANIVKLLCCISSEDSKYKLLVYEYVGNGNLFERLHGFHGETLEWPIRYEIALGVA
RGLCYMHHHCSPPIVHRDVKTSNILLDEEFKPKIGDFGLAKVVNNLGNDQNSMSIVGGTYGYIAPEYAYTMRVSEKSDVYSFGVVLLELVSGKQPIDERE
FGEQCEIVQWICNRISIDKGVEGVLDCQVEEQYKEQMVVMLKVGLYCTTALPMRRPSMREVVEMLLMCSPDEKVRESMVKRIGPHLKRIPSAFKHMTNIP
TASSSVFLYEFSEEPKNVPP*
>Ginkgo_biloba_Gb_16667
MANNPLTQGVIPHELGNLKRLQHLWLENCSLVGEIPSSLGNLKEMDAMVLNTNGLTGTIPSSLMSLSKMTELELYSNRLSGQIPSNIGELRSIVELDLST
NQLSGSIPEGITKLQDLQRLSLFENRLTGFIPSRLDQLRCLQVLFLNNNKLTGLLPQNLGTNSVISQFDVSMNDLWGALPDNLCRRGKLAALIIFSNNFN
GSLPSSLHSCYSLLFIQMYENQLTGEIPLGIWGSPNIKQMLLWNNKFEGYIPGDIGKARNLMWLEIANNRFSGSIPPQIGQLTNLRSFNASNNRLSGAIP
YELAGLRSLNTLLLDHNLLSGEIPKDMGSLTNLSQLSLGNNQLSGAIPASLGSLSALDTLDLSNNLLYGEIPSELEHLMLTVFNVSGNRLSGPIPTILNN
DAYKESFLDNPGLCGGGSLRFPSCSSRGVESQHFAVSLITIMVCGAICLGILICYKKSVRPPKITPKEMNDRLRTNEPDNTGQEKSGI*
>Ginkgo_biloba_Gb_36017
MCAVASERCSSFAQSLVHLQQTVFFICLTVCPSLVNDVLHLFNRSVNGGLCLFNFNKQSMNEQSSHGNFRVTSKPGVSSLPSLSELRTQEQFDDVDQATL
TMIHMSINDDCLSHVKDVTTSKQAWDSLKATYETVNESREQLTIVGEAVIPKELVHIALNNLPRSYEMFVIDKQVQEDADLQQAQNFSGVDKDEDSSKSF
PKWLIKPLQDAKDKELQSHGKRRTATHQVNFALMTSVLDAREPTIFVEVLLDKENVIGSNGSKKAKVDTLEMYMPNGNLFDALHKNNGEKAFKGGNMNLD
WPKRYKIALGATDLLAYLHYDCTPEIVHRIKSTNILLDKFYEAKIASFGVTKIQVKENSDTYNFGVVLLELVIRQMPSRDAAQSLDEIHLSSGNLSRPLP
MKLGWSASTGKLGEIISTVIYRCKHCISCHRSAIMVDRLIAFRVFVLSLGKASSSLPFLDFSFPKVVRDQGSSHSGVFTYSVKADVVFEPTRAILAMEGD
AGTLVRCFQKKSSGVWKNSYCGVAVPEKVLSLTYVRGESWDPCKLKEQRQRCEKSLEQAAGPLIACRAFEDRENSQRHRKVLKS*
>Ginkgo_biloba_Gb_32922
MGEVLMLCIGEQLASRMSAHMERISVARGVMNSIALSEVFFSLFLPRLFSTQCNAISEDGRILLQIKKSDWIDGRDALTTWNASHDNPCHWRGISCDYFT
NAVTKINLTSTFINGSLTSTICSLRNLATLILRSNNFGGPFPDELLDCKRLETLDLSENLFVGSLPHRIHELSELRVLNLCFNSFSGNIPASFGQLPKIE
ELFLHSNQLSGTIPSFLGNLTTLRNLTMAENPLTPGRIPHELGNLKLLQQLWLRNCSLVGEIPPSFGNLKEMDVMDLCTNGLNGTIPASLMSLSKMRLLY
LYQNKLSGEIPSNIYELKSIVELDLSTNQLNASIPEGITKLKYLKILNLFENRLTGSIPSQLDELGYLQELKLFNNNLKGLLPQNMGTNSVISAFDVSMN
NLWGVLPENLCRGGKLEALILFSNKFSGSLPSSLHSCHSLKYIQIYENQLTGEIPLGIWGSPNVIQMKLWNNKFEGHIPGDIGKARNLKWLEIGNNRFSG
SIPPQIGQLSNLTVFKASNNRLRGPIPYELAGLRSLSTLLLARNFLSGEIPKDMSSLTNLSQLSLGNNQLKGTIPASLGSLPTLTTLDLSNNLLCGEIPS
ELELLTLIVFNVSGNHLSGPIPDSLNNLVFNRSFLGNPKLCGGGPLRLPSCSHNRAGFHLLPTFLVAILASAGLILFVVGCFVTNFCHSKSRKRSSWKLT
PFHIVEFDESHILKRLTEDNVIGSGAAGKVYKVTHGNGKVVAVKKLWNPVKAKAMQDKEFHAEYTSMWAMATCLSAFMGLMEKRWSGPFDTK*
>Ginkgo_biloba_Gb_05376
MKGDVNTLGMVRHKNIVKSYCCLTNSHSIFLVYENIPNGSLFDALHKNNGEKAFKRGNLNLDWPKRYKIVLGAAHGLTYLHHDCTTEIVHKDINSTNILR
DKFYEAKIIDFGVTKILLVCGGTDSYIVFAGTHGYSAPEYAYSFKV*
>Ginkgo_biloba_Gb_08020
MTNVLDAREPTIFVEVLLDKENVIGSGGWKKVEVATLRMVRHKNIVNSHSNFCVYKEMPNGNLFDALHKNNGEKDFKGGNPNLDWPKQYKIALGAIHGLA
HLHHDFTPKIVHRIKSTNILLDKFYEAKIFDFGVTKILQVCGGGKDSYTIFAGTHGYIAPEYAYSFKVKGKSETYNFGVVLLESL*
>Ginkgo_biloba_Gb_04847
MIRMAVFYLSLILIFIPQNLFAQEVQTLLDITTSLQDPSNALRNWDKSAASPCSWNGITCDNNGTVTEINLPSKWLRGPLPPAICRLRNLRRIQLGDNSL
SGSFPTDLLNCSRLEYLNLTSNDLSGSLPDLSPLTSLKLLDLSVNGFSGRFPVSIVNLSNLFSLSLNDNPFSLAKIPEELGRLTGLNRLQLSNCSLKGTI
PSFLGNLTKLGDLELSFNYFTGSIPREITKLTNLYQLELYNNKLTGEIPLGFRNLTSLMFFDASENSLTGTLTELGGLKNLVSVQLLENNLSGQIPNSFG
DLTSILSISLYRNNLTGPLPQKLGSLSRFESIDVSENHLSGPLPPDICKGGKLKYFLVLQNFFSGEIPESYGNCSSLVRFRVNNNLLGGRVPPGIWGLPF
ATIIDLSYNQFDGQITSNLLNAKNLSELYAQGNRFSGNLPSQIGQAVELVKLDASHNLFQGPIPTEIGDLSMLNMLYLQDNMLSDTIPDNLGLCKSLNVL
NLAENRLTGYIPQSLGSVEGLISLNLSNNELTGAIPKTLGLLKLSSLDFSNNQLTGAVPSELISMARDSSYSGNPGLCGKGLDSLKPCPPSGHGSLKKRL
VAGLILAASVTILGIGLVMFRRQYQHKEDKLDRSSWDAKSFHRLSFNKHEILDSLIEQNIIGRGGSGKVYRVSSRNGKMVAVKQLWTKSRAHTGGALRDY
GLKAELETLGTIQHKNIVKLYCCFSHADSNLLVYEYMPNGNLWDALHESTGRTLDWPYRYRIALGTAHGLAYLHHYFVPPIVHTDIRSTNILLDEDFEPY
IADFGVAKILQAFGGDATATFAGTYGYIAPEYAYTSEVSEKTDVYSFGIVLLELVTGKRPINLEYGENKDIVHWISGKVITREGTFEILDSRVSQSFKNN
MVQVLKIAVLCTSKLPALRPSMREVVQMLQGINPCNEKMGEVEK*
>Ginkgo_biloba_Gb_38552
MLSPPGMLPTTTHVIGEEYLKITSLTPLRSLSTLILHANNFSGSFPDGVLKCKRLQTLDLSENSFVGSLPHRIHELNELRVLNLCSNIFSGNIPAGFGQL
PKIEELFLDSNQLRGTIPAFLGNLTTLRNLTMAENPFTPGKIPHELGNLKQLQQLCLRNCSLVGEIPSSLGNLKEMDVTDICNNGFIVTIPASLMSDVSL
QNDDNQLNGSIPEGITKLQNLKLLSLFENRLTGSIPSRLDQLRCLQILWLGNNKLTGLLPQNLGTNSVISTLDVSANGLWGALPENLCKGGKLEALIIFS
NNFNGSLPSSLHSCYTLQYIQMYENQLTGEIPLGIWGSPNVKQMLLWNNKFEGHIPVDIGKAKNLKWLEIGNNRFSRSLPPQIGQLSDLTVLKASNNRLS
GAVPYELAGLRSLNTLLLDHNLLSGEIPKDMGSLTIMSQLSLANNQLSGAIPASLGSLSALNALDLSNNLLYGEIPSELERLMLTVFNVSGNRLSGPIPT
ILNNEAYKESFLDNPGLCGGGSLRFPSCSSRGVESHHFAITRKEMNDRLRTNETDTTGREKSGI*
>Ginkgo_biloba_Gb_38554
MHHHCSPPIVHRDVKSSNILLDEEFKPKIGDFGLAKVVNNIGEDQNSMSVVGGTYGYIAPEYAYTLRVSEKSDVYSFGVVLLELVSGKQPTDERGFGEQC
EIVRWIRNRISIDKSVEGVLDCRVEERYKAEMVEMLKVGLLCTTNLPMRRPSMREVVEMLLMCSPDEKVRESMIKTIGPHLKRTPSAFKHMTNIATASSS
YSTSPLLSELENCGSNCE*
>Ginkgo_biloba_Gb_10858
MPNGNLFNSLHKNNGEKAFKGGNLNLNWPKQYNIALGVVHGLAYLHHDWTPEIIHRDIKSTNILLDKFYEAKIVDFGLTKILQV*
>Ginkgo_biloba_Gb_31672
MIMVVFYLSLILIFIPQSLFAQEVQTLLDIKSSLQDPSNALRNWDKSAYSPCLWNGITCDNNGTVTEINLPSKWLSGPLSPAICRLRNLRRIQLGDNSLS
GSFPTELLNCSRLEYLNLTSNDLSGSLPDLSPLTSLKLLDLSVNGFSGRFPISVVNLSNLFSLSLNDNLFGLAKIPEELGRLTGLNRLQLSNCSLEGTIP
TFLGNLTNLGDLELSFNYFTGSIPREITKLTNLYQLQLYNNKLTGEIPVGFGNLTSLKFFDASKNSLTGTLTELGRLKNLVSVQLLENNLSGQIPNSFGD
LTSILNISLYRNNLTGPLPQKLGSLSGFEFIDVSENHLSGPLPPDICKGGKLKYFLVLNNFFSGEIPESYGNCSSLVRFRVNNNLLGGRVPPGIWGLPFA
TVIDLSYNQFDGQITSNLLNAKNLSELYVQRNRFSGNLPSQIGQALELVKIDASHNLFQGPIPAEMGDLIMLNMLYLQNNMLSDTIPDNLGLCKSLNVLN
LAENRLTGYIPQSLGSIEVLSSLNLSNNELTGAIPKTLALLKLSFLDFSNNQLTGPVPSELISMARDTSFSGNPGLCGEGLDSLKPCRPSGHGSQKKSLV
AGLIVAASVTILGFSLVMFRRQYQHKEDKMERSSWEVKSFHRLSLNQHEILDSLIEQNIIGRGGSGKVYRVGLRNGEMVAVKQLWTNNRAHTGGALRDYG
LKAEVETLGTIRHKNIVKLYCCFSNGDSNLLVYEYMPNGNLWDALHETNGRNLDWPARYRIALGTAQGLVYLHRHCVPSIIHRDIKSTNILLDVDFEPYI
ADFGAAKILQAFGGDATATFAGTYGYIAPEYAYTSEVSEKTDVYSFGIVLLELVTGKRPIDLEYGENKNIVHWISGKVITREGTFETLDSRVSQSFKNNM
VQVLKIAVLCTSKLPALRPSMREVVQMLQGINPCNEKMEEVET*
>Ginkgo_biloba_Gb_31673
MVMMAVFYVSFILIFISQNLFAQEVQTLLGIKSSLQDPSNALRNWDKSAASPCSWNGITCDNNGTVTEINLPSKWLSGLLPPAICRLRNLRRIQLGHNSL
SGSFPTELLNCSRLEYLNLTSNDLSGSLPDLSPLTSLKLLDLSVNGFSGRFPISVVNLSNLFSLSLNDNLFGLAKIPEELGRLTGLNRLQLSNCSLEGTI
PTFLGNLTNLGDLELSFNYFTGSIPREITKLTNLYQLQLYNNKLTGEIPVGFGNLTSLKFFDASKNSLTGTLTELGRLKNLVSVQLLENNLSGQIPNSFG
DLTSILNISLYGNNLTGPLPQKLGSLSGFELIDVSENQLSGPLPPDICKGGKLKYFLVLQNFFSGEIPDSYGNCSSLVRFRVNNNLLGGRVPPGIWGLPF
ATVIDLSYNQFDGQITSSLLNAKNLTELYVQRNRFSGNMPSQIGQALELVKIDASHNLFQGPIPAEMGDLSMLNMLYLQDNMLSNTIPDNLGLCKSLNVL
NLAENRLTGYIPQSLGSIEGLNALNLSNNELTGAIPKTLGLLRLSSLDFSNNQLTGPVPSELISMSRHTSFSGNPGLCGEGLDSLKPCPPSGQGSQKNRL
VAGLIVAASVTILGIGLIMVRRRYQHKEDKLDRSSWDVKSFHRLSFNEHEILDSLIEQNIIGRGGSGKVYRVGLRNGEMVAVKQLWTNNRAHTGGALRDY
GLKAEVETLGTIRHKNIVKLYCFFSNGDSNLLVYEYMPNGNLWDALHETSRRNLDWPARYRIALGIAHGLVYLHHHCVPPIIHRDIKSTNILLDEDFEPY
IADFGAAKILQAFGGDATATFAGTYGYIAPEYAYTSEISEKTDVYSFGIVLLELVTGKLPIDLEYGESKDIVYWISGKVITREGTFEILDSRVSQSFKNN
MVQVLKIAVLCTSKLPALRPSMREVVLMLQGINPCNERMEEEEK*


>Ginkgo_biloba_Gb_26228
MRGKASRVDYFLQQFQRKPAIISLHRCYSLQYIQMYENQLAGEIPLGIWGSPNIKQMLLWNNKFEGYIPGDIGKARNLMWLEIRNNRFSGSIPPQIGQLT
N*
>Ginkgo_biloba_Gb_12221
MPVQKRPSDGISGKLSLAPFRAINVAYFSIASTLFCNARVSLSSREDGLILKEMKQGFDDPSGYFSSWNEKDDSPCNWTGIACDASHKFVVEINLANANI
TGPFPSVVCRLYRLKTLSLSNNYVNGSIPVDLTRCLQLEHLDLSLNLLVGSLPGFISELSRLKHLDLSGNNFSGSIPPAFGNLPQLQVLNLVNNFLDATI
PAFLGNLSNLQELYLAYNPIGGALPSELGKLTKLQDLWLTHCNLVGEIPDSFGNLVQLKNLDVSMNSLSGSIPDSITKLENAEQIELYGNSLSGPIPLAI
GNLKALKRLDASMNMLNGSIPEGLGSLNLESLNLYQNNLVGEIPAGLSSSTNLVELKLFSNGLIGTLPESLGRNSALRTLDIADNQFTGNLPLDLCKNQN
LQILSIFSNGFSGNLPESLGRCPSLYRVRLANNKFGGTIPSSFWGLSNVSLLELANNNFEGVISVEIAKAKNLTQLNIAGNKFSGSIPTEIGELRNLTVI
VASNNLLSGTLPSSLGNLDQLGKLDLHNNQLTGELLTEINSWKQLSEINLSKNRFSGSIPAKLGDLPVLTYLDLSGNFLTGPIPSELGNLKLNIFNVSDN
NLSGALPEKFVNSLYEQSFVGNPGLCSSEELKGIEACSEEHRERTKRQGWWWLLRCLFALAGIILVVGLAWFYRRYRGFGKQEGKDSLDKSSWMLTSFHR
LGFNEYEILDCLDEDNVIGTGGAGKVYKATLSNGETVAIKRLWSSGKNEASNDNGFQAEVETLGKIRHKNIVKLWCCCTNSDSNLLVYEYMPNGSLGDLL
HGPKASVLDWPVRYKIAIGAAQGLAYLHHDCTPSIVHRDVKSNNILLDADFGARVADFGLAKILQSCGKGQDCMSAIAGSYGYIAPEYAYTLKVNEKSDI
YSFGVVILELVTGKRPVDPEFGENKDLVKWVCSRIEKKNGLQEVLDPKLVDCFKEEMAMVLKVALLCTSALPINRPSMRRVVDMLQEANPHHKAKPGSKD
GKLSPYYYEEPTIQDSIV*


>Marchantia_polymorpha_A0A176VJF3
MAALVGTLGALLRMVVLCLWLHIPYPVRGLSTDGQVLLVFKASMQDVDGVLENWNAADATPCSWNGVTCDQSSSVVELNFHNANLTGPVPAILCQLPKLSKLNVSWNYLVGTIPTGFLECAALELLDLSYNLIVDVLPVDIWELPSLLVLNLSYNNFSGHIPESYGKFPKLTHLDLSANLLEGSIPSHIGNVSTLVLFEAHMNTFNSSLPVELGNLKHLEVLGLSWCLLQGNIPASLGETNLTALYLEDNSLAGSIPPELGKLKRLVVLDLSNNSLTGGIPRELMFLPNLRELQLYQNKLSGQIPAEFGNLTSLVEIDLSENQLVGPIPESVSFLTSLELIHFHTNSLNGSIPTGIGSLPGLYDLKLFNNLLTGQIPARLGEPSRLQTLDVSSNSLVGLIPRGLCTGGALDTLILFDNELSGDIPEDLGSCPSLQRIRLQNNKLNGSVPVGLWSYPLVKHVDLSNNELDGDITFEKVTTSMLEALYVNNNLFSGSFPTQVGSLANLIILIASNNNFHGELPKELGDLNFLTKLELANNDLTGPIPTSLSQCERLSTLNLSGNQLVGEIPSVLGSLPALNVLDLSHNKLSGPVPPELGELHLSDYNFSYNNLSGVLPEPFAESPLESSFDGNPALCLSSAGCGGSRVKKSTSSAGVAWVVIGTFGAALTILLVGACLFWRKYRTAYQYWNNKDPDLTWSLTSFQKVSFTEEEVMESLDEDNVLGSGGSGKVYKVTLSDGQAVAVKKLWTSPKGEARHDNGFKAEVETLGKIRHRNIVKLLCCCTNQKSNLLVYEYMPNGSVGDILHSPKTSSILDWPTRYKIAVGAAEGLAYLHHDCVPHIVHRDVKSNNILLDLNFEAHVADFGLAKLLEVTPEKLESMSAVAGSFGYIAPEYGYTLKVTEKSDTYSFGVVLLELVTGRKPLEPEFGDGDIVKWVTKKIETKAGALEVLDGKIRASAQEDMMLVLKVGLLCTNYSPSHRPTMRDVVQMLMEACPKTQGVKYKKESAPTKFSPSQQPSAHSALFASTACKWDGRI

>Oryza_sativa_indica_B8BJT6
MNLSGRISPAIGALAALTRLDLGDNTISGGVPPELSNCTQLQFLNLSCNGLTGELPNLSAKLAALDTLDVANNCLSGRFPAWVGNLSGLVILAVGENSYDRGETPPSIGNLKKLTHLYLSSCYLAGEIPESIFGLTALRTLDMSKNYLTGGIPAAIGNLCELWSIQLYSNNLTGELPPELGKLTGLRELDVSGNKLSGEIPASLAVLRNFEVIHLQWNNLSGPIPAAWGELRFLKRFAVYENNFSGEFPANFGRFSPLYGIDISENAFSGPFPRYLCHGKNLQYLLTIGNSFSGELPEEYSACHHLVIFRVHGNTLTGNLPAWVWGQQSAEIIDVSNNGFTGRISPAISKAQRLKELWLHNNRLDGEIPREIGRLWRLKKLYLSNNSFSGVIPPEIGNLSKLTELTLGGNMLTGWL
>Oryza_sativa_indica_A2ZCV8
MRRHILVICLPLITLLSLSISSSCQSDHQIQTQALLQFKAGLTDPLNNLQTWTNTTSPCRFLGVRCDRRTGAITGVSLSSMNLSGRISPAIAALTTLTRLELDSNSLSGSVPAELSSCTRLRFLNLSCNGLAGELPDLSALAALDTIDVANNDLSGRFPAWVGNLSGLVTLSVGMNSYDPGETPASIGNLKNLTYLYLASSNLRGVIPESIFELAALETLDMSMNNLAGVIPAAIGNLRQLWKIELYGNNLTGELPPELGRLTGLREIDVSRNQLSGGIPPELAALEGFEVIQLYRNNLSGQIPAAWGELRSLKSFSAYENRFSGEFPANFGRFSPLNSVDISENAFSGPFPRHLCDGKNLQYLLALQNGFSGELPDEYSSCDSLQRFRINKNKLTGSLPAGLWGLPAVTIIDVSDNGFTGSISPAIGDAQSLNQLWLQNNHLDGEIPPEIGRLGQLQKLYLSNNSFSGEIPPEIGSLSQLTALHLEENALTGRLPGEIGGCARLVEIDVSRNALTGPIPATLSALSSLNSLNLSHNAITGAIPAQLVVLKLSSVDFSSNRLTGNVPPALLVIDGDVAFAGNPGLCVGGRSELGVCKVEDGRRDGLARRSLVLVPVLVSATLLLVVGILFVSYRSFKLEELKKRDMEQGGGCGAEWKLESFHPPELDADEICAVGEENLIGSGGTGRVYRLALKGGGGTVVAVKRLWKGDAARVMAAEMAILGKIRHRNILKLHACLSRGELNFIVYEYMPRGNLYQALRREAKGGGCGAAAAELDWARRCKIALGAAKGLMYLHHDCTPAIIHRDIKSTNILLDDDYEAKIADFGIAKIAAEDSAEFSCFAGTHGYLAPELAYSMKVTEKTDVYSFGVVLLELVTGRSPIDPAFGEGKDIVFWLSTKLAAESIDDVLDPRVAAPSPSSSSSAAAARDREDMIKVLKVAVLCTAKLPAGRPTMRDVVKMLTDAGAGPCSPRGQPPAARACARSKSCC
>Oryza_sativa_indica_A2WMM9
MGSGSLLLSLLLVLVVVNVGVAVNQDGLSLLDARRALAAPDGALADWNARDATPCSWTGVSCDAGVGGGAVTGISLAGLNLTGSFPAALCRLPRVASIDLSDNYIGPNLSSDAVAPCKALRRLDLSMNALVGPLPDALAALPELVYLKLDSNNFSGPIPESFGRFKKLESLSLVYNLLGGEVPPFLGGVSTLRELNLSYNPFVAGPVPAELGNLSALRVLWLAGCNLIGAIPASLGRLGNLTDLDLSTNALTGSIPPEITRLTSVVQIELYNNSLTGPIPVGFGKLAELQGVDLAMNRLNGAIPDDFFEAPKLESVHLYANSLTGPVPESVAKAASLVELRLFANRLNGTLPADLGKNSPLVCVDMSDNSISGEIPPAICDRGELEELLMLDNKLSGRIPDGLGRCRRLRRVRLSNNRLDGDVPAAVWGLPHMSLLELNDNQLTGVISPVIGGAANLSKLVLSNNRLTGSIPPEIGSASKLYELSADGNMLSGPLPGSLGGLEELGRLVLRNNSLSGQLLRGINSWKKLSELSLADNGFTGAIPAELGDLPVLNYLDLSGNRLTGEVPMQLENLKLNQFNVSNNQLSGALPPQYATAAYRSSFLGNPGLCGDNAGLCANSQGGPRSRAGFAWMMRSIFIFAAVVLVAGVAWFYWRYRSFNNSKLSADRSKWSLTSFHKLSFSEYEILDCLDEDNVIGSGASGKVYKAVLSNGEVVAVKKLWGLKKGTDVENGGEGSAADNSFEAEVKTLGKIRHKNIVKLWCSCTHNDTKLLVYEYMPNGSLGDVLHSSKAGLLDWSTRYKIALDAAEGLSYLHHDCVPAIVHRDVKSNNILLDAEFGARVADFGVAKVVEATVRGPKSMSVIAGSCGYIAPEYAYTLRVNEKSDIYSFGVVLLELVTGKPPVDPEFGEKDLVKWVCSTIDQKGVEHVLDSKLDMTFKDEINRVLNIALLCSSSLPINRPAMRRVVKMLQEVRAEATRPRLEKDGKLSPYYYEDTSDQGSSV
>Oryza_sativa_indica_A2YUP4
MTPLLLLLLALAAGAGAASFPADFANLFAAKAALSDPSSALAAWDPGLSPSLSPCRWPHLLCSNPSSSSSAAIAAVLLSNLSLAGEFPAPLCELRSLARLDLSYNDLTGPLPGCLAAMPSLRHLDLAGNGFSGEVPRSYGAGFPSLLTLSLAGNELSGELPAFLANVSALEELLLAYNQFAPSPLPETFTGIRRLQVLWLAGCNLVGDIPPSIGSLKSLVNLDLSTNNLTGEIPSSIGGLESVVQLELYSNQLTGSLPEGMSALKKLRFFDAAMNQLSGEIPADLFLAPRLESLHLYQNELTGRVPATVADAAALNDLRLFTNRLVGELPPEFGKKSPLEFLDLSDNRISGEIPATLCSAGKLEQLLMLNNELVGPIPAELGQCRTLTRVRLPNNRLSGAVPPDMWGLPHLYLLELAGNALSGAVAPAIATARNLSQLLISDNRFAGALPPELGSLPNLFELSASNNVFSGPLPASLTVVTTLGRLDLRNNSLSGELPRGVRRWQKLTQLDLADNRLTGNIPAELGDLPVLNSLDLSNNELTGGVPVQLENLKLSLLNLSNNRLAGVLPPLFAGEMYKDSFLGNPGLCTGGSCSSGRRARAGRRGLVGSVTVAVAGVILLLGAAWFAHRYRSQRRWSTEDAAGEKSRWVVTSFHKAEFDEEDILSCLDDEDNVVGTGAAGKVYKAVLGNGARGGDDGAVVAVKKLWANGGAAKKAAAMEAGGGGGGGGGGGKDTFEAEVATLGRIRHKNIVKLWCSLSSGDRRLLVYEYMPNGSLGDLLHGGKGGLLDWPARHRIMVDAAEGLSYLHHDCAPPIVHRDVKSNNILLDADLRAKVADFGVARAVSAAPPTAVSAIAGSCGYIAPEYSYTLRITEKSDVYSFGVVMLELLTGKAPAGPELGEKDLVRWVCGGVERDGVDRVLDARLAGAPRDETRRALNVALLCASSLPINRPSMRSVVKLLLELRPESKEKAMAEEKPLLV
>Oryza_sativa_indica_A2WXJ9
MLPQQLQIYLCFILLSLKFGISASLPLETDALLDIKSHLEDPQNYLGNWDESHSPCQFYGVTCDQTSGGVIGISLSNTSLSGTISSSFSLLSQLRTLELGANSISGTIPAALANCTNLQVLNLSTNSLTGQLPDLSTFINLQVLDLSTNDFSGPFPAWVGKLSGLTELGLGENNFNEGDVPESIGKLKNLTWLFLGQCNLRGELPVSIFDLVSLGTLDFSRNQIIGVFPIAISNLRNLWKIELYQNNLTGEIPPELAHLTLLSEFDVSQNQLSGILPKEIANLKKLKIFHIYRNNFSGVLPEGLGDLEFLESFSTYENQFSGKFPANLGRFSPLNAIDISENYFSGEFPRFLCQNNKLQFLLALDNNFSGEFPSSYSSCKTLQRFRISQNQFTGRIHSGIWGLPSAVIIDVANNKFVGGISSDIGISASLNQLYVHNNVFSGELPMELGKLSLLQKLVAFNNRFSGQIPAQIGSLKQLSFLHLEQNALEGSIPPDIGMCNSLVDLNLADNSLTGTIPDTLASLFTLNSLNLSHNMISGEIPEGLQYLKLSYVDFSHNNLSGPVPPALLMIAGDDAFSENDGLCIAGVSEGWRQNATNLRYCPWNDNHQNFSQRRLFVVLIIVTSLVVLLSGLACLRYENYKLEQFHSKGDIESGDDSDSKWVLESFHPPELDPEEICNLDVDNLIGCGGTGKVYRLELSKGRGVVAVKQLWKRDDAKVMRTEINTLGKIRHRNILKLHAFLTGGESNFLVYEYVVNGNLYDAIRREFKAGQPELDWEKRYRIAVGTAKGIMYLHHDCSPAIIHRDIKSTNILLDEEYEAKLADFGIAKLVEGSPLSCFAGTHGYMAPELAYSLKVTEKSDVYSFGIVLLELLTGRSPSDQQFDGELDIVSWVSSHLANQNPAAVLDPKVSSHASEDMTKVLNIAILCTVQLPSERPTMREVVKMLIDIDSISANGKAKNKNDKK
>Oryza_sativa_indica_B8BEG8
MAPLHRRLLHLAVVFAGLLLPGVRAGTGGAASGDAGALLAARAALTDPTAALSAWRGDDLCRWPHVAIPPLRREADQPRRSGPLEQQPHRRDTTEHRELEFFGPDRALLQPALRQDSGGVGRPQEAPATGHLDEPHLRRDTGGHVRRAEPGERAHLSEQPDRAVAGDARGGGEADRADISANQIEGPFPPEFGKNCPLQSLDVSDNRMSGRIPATLCAGGKLSQLLLLNNMFDGAIPDELGKCRSLMRVRLPCNRLSGPVPPEFWGLPHVYLLELRGNAFSGNVGAAIGRAANLSNLIIDNNRFTGVLPAELGNLTQLVVLSASDNSFTGTVPPSLASLSVLFLLDLSNNSLSGEIPRSIGELKNLTLLNLSDNHLSGSIPEELGGMDKMSTLDLSNNELSGQVPAQLQDLKLLGVLNLSYNKLTGHLPILFDTDQFRPCFLGNPGLCYGLCSRNGDPDSNRRARIQMAVAILTAAAGILLTSVAWFIYKYRSYNKRAIEVDSENSEWVLTSFHKVEFNERDIVNSLTENNLIGKGSSGMVYKAVVRPRSDTLAVKKLWASSTVASKKIDSFEAEVETLSKVRHKNIVKLFCCLTNEACRLLVYEFMPNGSLGDFLHSAKAGILDWPARYNIALDAAEGLSYLHHDFVPAIIHRDVKSNNILLDADFRAKIADFGVAKSIGDGPATMSVIAGSCGYIAPEYAYTIRVTEKSDVYSFGVVMLELVTGKSPMSSDIGDKDLVAWAATNVEQNGAESVLDEKIAEHFKDEMCRVLRIALLCVKNLPNNRPSMRLVVKFLLDIKGENKPKAMKITEALPAT
>Oryza_sativa_indica_B8BN59
MVINLSSPPIFLLFFLWCVVVFFVAGDGGAVVAEAALDAQAAYLSQMKQEFAGPAMARWDFSAPAVDYCKFQGVGCDASGNVTAIDVTSWRLSGRLPGGVCEALPALREVRLGYNDIRGGFPGGLVNCTSLEVLNLSCSGVSGAVPDLSRMPALRVLDVSNNYFSGAFPTSIANVTTLEVANFNENPGFDIWWPPESLMALRRLRVLILSTTCMHGGVPAWLGNMTSLTDLELSGNLLTGHIPLSLARLPNLQLLELYYNLLEGVVPAELGNLTQLTDIDLSENNLTGGIPESICALPRLRVLQMYTNKLTGAIPAVLGNSTQLRILSVYRNQLTGELPADLGRYSGFNVLEVSENQLTGPLPPYACANGQLQYILVLSNLLTGAIPASYAACRPLLRFRVSNNHLDGDVPAGIFALPHASIIDLSYNHLTGPVPATIAGATNLTSLFASNNRMSGVLPPEIAGAATLVKIDLSNNQIGGAIPEAVGRLSRLNQLSLQGNRLNGSIPATLADLHRLNLIREGLLESVAGNPGLCVAFRLNLTDPALPLCPKPARLRMRGLAGSVWVVAVCALVCVVATLALARRWVLRARQDGEHDGLPTSPASSSSYDVTSFHKLSFDQHEIVEALIDKNIVGHGGSGTVYKIELSNGELVAVKKLWVSRRSKQEHGHGGGGGCLDRELRTEVETLGSIRHKNIVKLYCCYSGADSNLLVYEYMPNGNLWDALHGGGGWGFGFLDWPTRHRVALGVAQGLAYLHHDLLFPIVHRDIKSSNILLDADFEPKVADFGIAKVLQARGDRDASTTTIAGTYGYLAPEYAYSSKATTKCDVYSFGVVLMELATGKKPIEPEFGDTRDIVQWVSGKVAAGGEGEALDKRLEWSPFKEGDAEENSFMEEVFGRKCSVHVQLKSKTRKGQETYSLDFKFSTHRLHIDKGDIVQDSAKYGSPLEWGSTRTAFPKESRSGAFYL
>Oryza_sativa_indica_A2ZN24
MPPPPPSPRCRPSWPSRTPSPSLPPPPPFFARWDAAAASPCNFTGVDCANSGGGGVTARRPWRGLGRGRNVRPVRRSVRFAAVAREALPAVERARRGNRRRRGGGTALEVLDLAFNGFSGHVPDLSPLTRLQRLNVSQNSFTGAFPWRALASMPGLTVLAAGDNGFFEKTETFPDEITALTNLTVLYLSAANIGGVIPPGIGNLAKLVDLELSDNALTGEIPPEITKLTNLLQLELYNNSLHGELPAGFGNLTKLQFFDASMNHLTGSLSELRSLTQLVSLQLFYNGFTGDVPPEFGEFKELVNLSLYNNNLTGELPRDLGSWAEFNFIDVSTNALSGPIPPFMCKRGTMTRLLMLENNFSGQIPATYANCTTLVRFRVSKNSMSGDVPDGLWALPNVDIIDLANNQFTGGIGDGIGRAALLSSLDLAGNRFSGAIPPSIGDASNLETIDISSNGLSGEIPASIGRLARLGSLNIARNGITGAIPASIGECSSLSTVNFTGNKLAGAIPSELGTLPRLNSLDLSGNDLSGAVPASLAALKLSSLNMSDNKLVGPVPEPLSIAAYGESFKGNPGLCATNGVDFLRRCSPGSGGHSAATARTVVTCLLAGLAVVLAALGAVMYIKKRRRAEAEAEEAAGGKVFGKKGSWDLKSFRVLAFDEHEVIDGVRDENLIGSGGSGNVYRVKLGSGAVVAVKHITRTRAAAAAARSTAASAAMLRSPSAARRTASVRCREFDSEVGTLSSIRHVNVVKLLCSITSDDGAASLLVYEHLPNGSLYERLHEGQKLGGRGGLGWPERYDIAVGAARGLEYLHHGCDRPILHRDVKSSNILLDESFKPRIADFGLAKILDGAAATPDTTSAGVVAGTLGYMAPEYSYTWKVTEKSDVYSFGVVLLELVTGRTAIMAEYGESRDIVEWVSRRLDSRDKVMSLLDASIGEEWEKEEAVRVLRVAVVCTSRTPSMRPSMRSVVQMLEAAAIGREFAVVTSVKVKVIP
>Oryza_sativa_indica_A2XUJ2
MATTAAAANLLLFSAVLLLATPSNAASAAAPAVAAMPVQPQELLLSFRSSLNDPSGALSTWSRSTPYCNWSHVTCTAAGGGGGVAVGLSLQGLGLSGDIAAEPLCRVPGLAALSLASNTFNQTVPLQLSRCALLVSLNLSSAGLWGPLPDQLAMLASLASLDLSGNDIEGQVPPGLAALRGLQVLDLGGNRLSGVLHPALFRNLTKLHFLDLSKNQFLESELPPELGEMAGLRWLFLQGSGFGGGIPETLLQLEQLEVLDLSMNSLTGALPPAFGHNFRKLLSLDLSQNGFSGPFPKEIGKCVMLQRFQVQGNGFTGELPAGLWSLPDLRVVRAESNRFSGRLPELSAAASRLEQVQVDNNSISGEIPRSIGMVRTMYRFTASANRLAGGLPDTLCDSPAMSIINVSGNALSGAIPELTRCRRLVSLSLSGNALTGPIPASLGGLPVLTYIDVSSNGLTGAIPAELQGLKLALLNVSYNHLTGRVPPSLVSGALPAVFLQGNPGLCGLPADGGCDAPAAPPSRNRLALAATVASFVTGVLLLLALGAFAVCRRLHAAAKLVLFYPIKITADELLAALRDKNAIGRGAFGKVYLIELQDGQNIAVKKFICSSNQTFGAVKNHMKTFAKIRHKNIARLLGFCYDSHGGGGEVSVIYEHLRMGSLQDLIGAPKFAVGWNDRLRIAIGVAEGLVYLHRDYTPRLLHRDLKSSNVLLGDDFEPRVTGFGIDRVVGEKAYRSSLASDLNYSCYIAPVIHFTQKQNFIRIAISTAELHSRFHKTLALCALIPLKLFALLLKPEVNCTKKPTHLMDVYSFGVILLELITGKPAGQPASDDSVDIVRWVRRRVNVAGGAAQILDPAAAVSHAAQQGMQAALELALRCTSVMPDQRPAMDEVVRSLQLLHSPQTLPPPPPFTGVAVEP

>Physcomitrella_patens_A9T7F9
MSLQKLPWLELFKNKIAGQIPLDVWNLTSLTNQDGSYSLLTGAILDRIARLENLVVLHLQNSSFEGPMPSAIANLTKLYDVKLNKLNGNIPSTLGRNSSLLQFDVTNNQFHGQILSTLCAQGELERFVLQASP
>Physcomitrella_patens_A9T890_clavata1-like_receptor_S_T_protein_kinase_protein_CLL3
MIAVILGLCLGWAEIASALEAQILLDFKSAVSDGSGELANWSPADPTPCNWTGVRCSSGVVTELNLKDMNVSGTVPIGLGGLKNLTSLDFGNTSLQGPVPTDLLNCTNLVYLNLSNTYMEGPLPEGISNLKLLRTLDFSYSSFSGPLPASLGELISLEILNLALANFSGSLPSSLGNLLTLKEIFLGVANFTPAPIPEWFGNFTELETLFLKHNTLGGTIPEIFENLTRLSSLDLSENNLIGSIPKSLTSATNLNTIQLYSNTLSGELPADLGNLKRLAQIDVAMNNLSGAIPASVSNLTNLIRLHLYDNNFEGQIPPGIAVITGLTEFVVFANQFTGEVPQELGTNCILERFDVSTNSLSGNVPPNLCSGQALRELIFFNNNFTGPVPAAYGNCQSLERVRFEGNKLSGTVPEGLWGLPLVEIISIQENNLEGIMSSSIGAALNLGELKIQNNKLSGRLPPDLGNITSIHRIDASGNNFHGVIPPELSRLNNLDTLNLAGNSFNGSIPSELGKCSNLIQLNLSRNELEGVIPAELGLLVDLNVLDVSHNHLSGNLPSELSSLRFTNLNVSYNNLSGIVPTDLQQVASIAGNANLCISKDKCPVASTPADRRLIDNSRMIWAVVGTFTAAVIIFVLGSCCICRKYKLFSRPWRQKQLGSDSWHITSFHRMLIQEDEFSDLNEDDVIGMGGSGKVYKILLGNGQTVAVKKLISLRKEGYQLDSGFKAEVETLGNIRHRNIVKLLCCCSNSNSNLLVYEFMTNGSVGDILHSTKGGTLDWSLRLRIALGTAQGLEYLHHDCDPPITHRDIKSNNILLDCDYQAHVADFGLAKVLEYATGDLESMSHIAGSHGYIAPEYAYTLKVGQKGDVYSFGIVLLELITGKQPTDPSFSEGVDLVKWVNIGLQSKEGINSILDPRVGSPAPYNMDSFLGVGILCTSKLPMQRPSMREVVKMLKEVAPNIEL
>Physcomitrella_patens_A9RKR9_clavata1-like_receptor_S_T_protein_kinase_protein_CLL2
MATSFLGLQALWCNVILLLLSQDIALAQTLPEAQILIAFRNSLVDEKNALLNWQESSTSPCTWTGVSCTSDGYVTGVDLSSMNLKGGEELHIPLCHLPNLISLQLQENCFSGPLPSELSNCTNLEHLNLGANNFGGAVPAQIMSSLPKLKYLNLSMNNFTGALPDAVGNLRNLQSLDLIAMGLSEGLPAELGQLVEIQHLALSWNSFAPEFTLPDTIMHLQRLRWFECAGCGISGALPTWLGELQNLEYLDLSNNLLTGAIPASLMSLQNLQWLELYKNKITGQIPLGIWNLTSLTDLDVSDNLLTGAIPDGIARLENLAVLHLQNNCFEGPMPSSIANLTKLYDVKLYMNKLNGTIPSTLGRNSPLLQFDVSNNQFHGQIPPTLCAQGVLWRLILFNNTLTGNVPESYGNCSSLIRIRMFGNHLSGGLPDALWGLVNLNLLEIYDNELEGNIPAAIANATNLSSLKINNNRFTGRLPPELGHLKKIERFHAHHNNFSGEIPSEIGNLGSSLTDLYLDANSLSGEVPTQIGNLINLVYLGLSSNRLTGPLPPVITNLENLIFLDVSHNFLSGDLSSTISNLNIDRFVTFNCSYNRFSGRFAARSIDLLSLDWFIGNPDICMAGSNCHEMDAHHSTQTLKKSVIVSVVSIAAVFSLAALILIALTNKCFGKGPRNVAKLDSYSSERQPFAPWSITLFHQVSITYKELMECLDEENVIGSGGGGEVYKATLRSGQEIAIKKLWEAGKGMDLHENGFKAEVDTLGTIRHRNIVKLLCCCSSFTTNFLVYEYMPNGSLGEFLHGASKDSTLSDWSVRYKIAVGAAQGLAYLHHDCVPQILHRDIKSNNILLDDEYEARIADFGLAKGLDDDASMSVVAGSYGYIAPEYAYTLNVDEKTDVYSFGVVLMELITGRRPVAAEFGDAMDIVRWVSKQRREHGDSVVVELLDQRIAALSSFQAQMMSVFNIAVVCTQILPKERPTMRQVADMLIDAQKSETETY

>Selaginella_moellendorffii_D8RM81
MLSTAPIHEHAAKLLLLLVVAFVLPQVNNATTAATIAVASEPQILLSFKASISDPLGHLGDWQLPQNGSSSFEHCSWSGVSCDSISRSVTGLDLQSRNLSGALDSTVCNLPGLASLSLSDNNFTQLFPVGLYSCKNLVFLDLSYNNFFGPLPDNISSLRSLEYLDLEYNAFTGPMPDDIGNLSQLQYFNVWECLLTTISPALGKLSRLTNLTLSYNPFTTPLPPELRHLKSLQSLKCGGCQLTGSIPDWLGELKNLDFLELTWNSLSGIIPSSIMHLPKLTSLELYSNKLTGPIPSEVEFLVSLTDLDLNSNFLNGSIPDTLAKIPNLGLLHLWNNSLTGEIPQGLARLSKLYDLSLFGNQLTGIIPAELGLHTSLEIFDVSTNLLTGAVPSGLCTGGRLQKLIFFNNSLSGGIPSAYEDCESLVRVRMYHNKLSGALPSGMWGLPRMTILEIYDNNFQGSVPPQLGHATNLETLRIHNNKLTGTIPTDIDKLQVLDEFTAYGNKLSGTIPDNLCKCSSMSKLLLGSNQLEGEIPSNIGDLSSLAILDLSNNHLSGSIPPSIVKMVSLNSLDLSRNNFSGDIPPVLTRMRLKDFLLFNVSYNDFSGVLPQALDVPMFNSSFIGNPKLCVGAPWSLRRSMDCQADSSRLRKQPGMMAWIAGSVLASAAAASALCSYYLYKRCHQPSKTRDGCKEEPWTMTPFQKLTFTMDDVLRSLDEDNVIGSGGAGKVYKATLKSNNECSHLAIKKLWSCDKAEIRNDYGFKTEVNILGRIRHFNIVRLLCCCSNGETNLLVYEYVPNGSLGDALHHPSTKISGVLDWPARYRIALGAAQGLSYLHHDCVPAILHRDIKSNNILLSDEYDALLADFGIAKLVGSNSSTEFSMSVLAGSHGYIAPEYAHRMKVNEKSDVYSFGVVLLELVTGKKPVGSPEFGDNGVDIVTWACNSIQSKQGVDAVIDPRLSPAICRQRDLLLVLKIALRCTNALASSRPSMRDVVQMLLDAHPGSNPPKK
>Selaginella_moellendorffii_D8TBQ5
MLSTAAIHKHAAKLLLLLVVAFVLPQVNNATTAATTAAASEPQILLSFKASISDPLGHLGDWQLPQNGSSSFEHCSWSGVSCDSISRSVTGLDLQSRNLSGALDSTVCNLPGLASLSLSDNNFTQLFPVGLYSCKNLVFLDLSYNNFFGPLPDNISSLRSLEYLDLECNAFTGPMPDDIGNLSQLQYFNVWECLLTTISPALGKLSRLTNLTLSYNPFTTPLPPELRHLKSLQSLKCGGCQLTGSIPDWLGELKNLDFLELTWNSLSGIIPSSIMHLPKLTSLELYSNKLTGPIPSEVEFLVSLTDLDLNSNFLNGSIPDTLAKIPNLGLLHLWNNSLTGEIPQGLASLSKLYDLSLFGNQLTGIIPAELGLHTSLEIFDVSTNLLTGAVPSGLCTGGRLQKLIFFNNSLSGGIPSAYEDCESLVRVRMYHNKLSGALPSGMWGLPRMTILEIYDNSFQGSVPPQLGHATNLQTLRIHNNKLTGTVPTDIDKLQVLDEFTAYGNKLSGTIPDNLCKCSSMSKLLLGSNQLEGEIPSNIGDLSSLAILDLSNNHLSGSIPPSIVKMVSLNSLDLSRNNFSGDIPPVLTRMRLKDFLLFNVSYNDFSGVLPQALDVPMFNSSFIGNPKLCVGAPWSLRRSMNCQADSSRLRKQPGMMAWIAGSVLASAAAASALCSYYLYKRCHQPSKTRDGCKEEPWTMTPFQKLTFTMDDVMRSLDEENVIGSGGAGKVYKATLKSNNEYSHLAIKKLWSCDKAEIRNDYGFNTEVNILGRIRHFNIVRLLCCCSNGETNLLVYEYVPNGSLGDVLHHPSTKISGVLDWPARYRIALGAAQGLSYLHHDCAPAILHRDIKSNNILLSDEYDALLADFGIAKLVGSNSSTEFSMSVLAGSHGYIAPEYAHRMKVNEKSDVYSFGVVLLELVTGKKPVGSPEFGDNGVDIVTWACNSIQSKQGVDAVIDPRLSPASCRQRDLLLVLKIALRCTNALASSRPSMRDVVQMLLDAHPGSNPPKM

>Selaginella_moellendorffii_D8TCK6
MEWLRDLLAFCLAIAILPLTRAATERELLLEFKRGIVDPRNVLESWNASTNPQVCSWKGIECDGDDGVVGINLEHFQLNGTMSPVICELPNLTSVRVTYNNFDQPFPSLERCSKLVYLDLSQNWFRGPLPENISMILGHLPLRRLDLSYNAFTGPMPDALGELPTTLQELVLSANLFTNLTPSLGRLSNLTFLDVSSNINLLRAFIPPELGNLTRLVRLYLFNCGLVGTIPPELGALKEIEDLELQSNNLTGSIPVELMYLPKLKMLELYKNKLSGQIPYEIGNLMLLTDLDASENALTGSIPTQVGGLKNLRILHLHLNRLTGSIPESLADLENLEQFTAFANNLTGKIPESLGKKARLSYVTLSQNKLTGGVPPFICGGNALQNLSLYGNMLSGGIPESFSDCKSWVRLRLQDNHLEGPVPPKLWASPNLTVLELSSNRLNGSVTSDIKNAAQLGILRLDGNKFESLPDELGNLPNLIELTASDNSISGFQIGSCASLEALNLSHNRLSGAIPADIRNCVRLTSLDFSANSLSGSIPSSLASLSRLNMLDLSNNHLSGDVPSALGNLLLSSLNISNNNLSGRIPESWTRGFSADSFFGNPDLCQDSACSNARTTSSSRSANSGKSRFSVTLISVVVIVGAVVLLLTGSLCICWRHFKLVKQPPRWKVKSFQRLFFNELTVIEKLDENNVIGTGRSGKVYRVDLASGHSLAVKQISRSDHSLGDDYQYQSEVRTLGHIRHRSIVRLLSCCWNADTDLLIFEYMPNGSLRDVLHSKKVANLDWNTRYRIALRAAQALSYLHHDCSPPLLHRDVKSANILLDADYEPKLADFGITKLLKGSDDETMTNIAGSYGYIAPEYTYTLKVSTKSDTYSFGVVLLELVTGKRPVDSEFGDLDIVRWVKGRVQAKGPQVVLDTRVSASAQDQMIMLLDVALLCTKASPEERPTMRRVVEMLEKIQPEACYSPCTKEEMFSPASTSGSTSPCSIPEYV
>Selaginella_moellendorffii_D8RFP6
MEWLRDLLAFCLAIAILPLTRAATERELLLEFKRGIVDPRNVLESWNASTNPQVCSWKGIECDGGDGVVGINLEHFQLNGTMSPVICEFPNLTSVRVTYNNFDQPFPSLERCSKLVHLDLSQNWFRGPLPENISMILGHLPLRRLDLSYNAFTGPMPDALGELPTTLQELVLSANLFTNLTPSLGRLSNLTFLDVSSNINLLRASIPPELGNLTRLVRLYLFNCGLVGTIPPELGALKELEDLELQSNNLTGSIPVELMYLPKLKMLELYKNKLSGQIPYEIGNLMLLTDLDASENALTGSIPTQVGGIKNLRILHLHLNRLTGSIPESLADLENLEEFTAFANNLTGKIPESLGKKARLSYVTLSQNKLTGGVPPFICGGNALQNLSLYGNMLSGGIPESFSDCKSWVRLRLQDNHLEGPVPPKLWASPNLTVLELSSNRLNGSVTSDIKNAAQLGILRLDGNKFESLPDELGNLPNLSELTASDNAISGFQIGSCASLEVLNLSHNLLSGAIPADIRNCVKLSSLDFSANSLSGSIPSSLASLSRLNMLDLSDNHLSGDVPSALGNLLLSSLNISNNNLSGRIPESWTRGFSADSFFGNPDLCQDSACSNARTTSSSRTANSGKSRFSVTLISVVVIVGAVVLLLTGTLCICWRHFKLVKQPPRWKVKSFQRLFFNELTVIEKLDENNVIGSGRSGKVYRVDLASGHSLAVKQISRSDHSLGDDYQYQSEVRTLGHIRHRSIVRLLSCCWNADTDLLIFEYMPNGSLRDVLHSKKVANLDWNTRYRIALRAAQALSYLHHDCSPPLLHRDVKSANILLDADYEPKLADFGITKLLKGSDDETMTNIAGSYGYIAPEYTYTLKVSTKSDTYSFGVVLLELVTGKRPVDSEFGDLDIVRWVKGIVQAKGPQVVLDTRVSASAQDQMIMLLDVALLCTKASPEERATMRRVVEMLEKIQPEACYSPCTKEEMFSPASTSGSTSPCSIPEYV

>Selaginella_moellendorffii_D8QND5
MGGFPGEKSPVFGRFQLLLLALAAVSYISTPAAFAQEVAILIRFKQNLEKQAQGELPDLFQSWKSTDSSPCKWEGISCDSKSGLVTGINLADLQIDAGEGVPPVVCELPSLESLNLGNNEIGGGFPQHLFQCSSLKSLNLSMNLFVGLLPNNISALTKLENLDLCGNNFTGEIPPGFGRLPSLLELNLTNNLLNGTVPGFLGQLSNLQRLDLAYNPMAEGPIPEELGRLTKLRNLILTKINLVGKIPESLGNLVELEEILDLSWNGLSGSLPASLFNLHKLKLLELYDNQLEGEIPANIFNLTSITDIDISNNRLTGSIPSGITQLKSLRLLHLWQNELTGFIPEGIQDLEDFFELRLFKNNLTGRIPQKLGSNGKLEVFDVSNNMLEGPIPPELCKSKRLVELILFNNGITGGIPDSYGSCPSVERILMNNNKLNGSIPPGIWNTEHAYIVDLSENELSGSISSEISKASNLTTLNLYGNKLSGPLPPELGYIPDLTRLQLYGNMFEGELPSQLGQLSRLNVLFVHDNKLEGQIPKALGMCKDLAQLNLAGNQLTGSIPESLGDISGLTLLDLSRNMLTGDIPLSIGEIKFSSFNVSYNRLSGRVPDGLANGAFDSSFIGNPELCASSESSGSRHGRVGLLGYVIGGTFAAAALLFIVGSWLFVRKYRQMKSGDSSRSWSMTSFHKLPFNHVGVIESLDEDNVLGSGGAGKVYLGKLSNGQAVAVKKLWSAAKKGDDSASQKYERSFQAEVETLGKLRHKNIVKLLFCYTCDDDKFLVYDYMENGSLGDMLHSKKAGRALDWPARHRIALGAAEGLAYLHHDYKPQVLHCDVKSNNILLDAELEPHQHGNGVSMTSIAGTYGYIAPEYAYTLKVTEKSDIYSFGVVLLELVTGKRPIEAEFGDGVDIVRWVCDKIQARNSLAEIFDSRIPSYFHEDMMLMLRVGLLCTSALPVQRPGMKEVVQMLVEARPKEKILAKQAV
>Selaginella_moellendorffii_D8R6U4
MGGFPGEKSPIFGRFQLLLLALAAVSYISTPAAFAQEVAILIRFKQNLEKQAQGELPDLFQSWKSTDSSPCKWEGISCDSKSGLVTEINLADLQIDAGEGVPPVVCELPSLESLNLGNNEIGGGFPQHLFQCSSLKSLNLSMNLFVGLLPNNISALTKLENLDLCGNNFTGEIPPGFGRLPSLLELNLTNNLLNGTVPGFLGQLSNLQRLDLAYNPMAEGPIPEELGRLTKLRNLILTKINLVGKIPESLGNLVELEEILDLSWNGLSGSLPASLFNLHKLKLLELYDNQLEGEIPANIFNLTSITDIDISNNRLTGSIPSGITQLKSLRLLHLWQNELTGAIPEGIQDLGDFFELRLFKNNFTGRIPQKLGSNGKLEVFDVSNNMLEGPIPPELCKSKRLVELILFNNGITGGIPDSYGSCPSVERILMNNNKLNGSIPPGIWNTEHAYIVDLSENELSGSISSEISKASNLTTLNLYGNKLSGPLPPELGDIPDLTRLQLYGNMFEGELPSQLGQLSRLNVLFVHDNKLEGQIPKALGMCKDLAQLNLAGNQLTGSIPESLGDISGLTLLDLSRNMLTGDIPLSIGEIKFSSFNVSYNRLSGRVPDGLANGAFDSSFIGNPELCASSESSGSRHGRVGLLGYVIGGTFAAAALLFIVGSWLFVRKYRQMKSGDSSRSWSMTSFHKLPFNHVGVIESLDEDNVLGSGGAGKVYLGKLSNGQAVAVKKLWSAAKKGDDSASQKYERSFQAEVETLGKLRHKNIVKLLFCYTCDDDKFLVYDYMENGSLGEMLHSKKAGRGLDWPARHRIALGAAEGLAYLHHDYKPQVLHCDVKSNNILLDAELEPHVADFGLARIIQQHGNGVSMTSIAGTYGYIAPEYAYTLKVTEKSDIYSFGVVLLELVTGKRPIEAEFGDGVDIVRWVCDKIQARNSLAEIFDSRIPSYFHEDMMLMLRVGLLCTSALPVQRPGMKEVVQMLVEARPKEKILAKQAV

>Selaginella_moellendorffii_D8QT38
MSCQILAAVLGSCFAIFAVVLGDGSDQVVAMLALKSGIVDRYDRLASWKSSDKSPCGWEGVECVTGIVVGINIGSRNLSGSIDGLFDCSGLSNLSSFAAYDNSFSGGFPAWILSCKNLVSLELQRNPSMGGALPANLSALSLLQHLDLSFDPFTGTIPEELGGLKNLQRLLLWSCKLEGPLPSSIGELSSLTNLTLSYNNLGPELPESLRNLSTLQSLKCGGCGLSGRIPSWLGDLRKLDFLELTYNSLSGDIPVAILGLPKLTKLELYNNLLTGGIPREIAGLTSLTDLDLSSNSLSGSIPEEIASIRGLALIHLWNNSLTGAVPRGIANLTALYDVGLFQNRLTGKLPPDMGSLSSLQIFDVSSNNLSGEIPRNLCRGGRLWRLMLFQNSFSGGIPPELGSCESLIRVRIFGNSLSGAVPPGLWGKPLMVILDISDNQLEGAIDPAIAKSERLEMLRIFGNQLGGELPRSMGRLRSLNQLNASGNQLTGSIPSEIAQCLSLTYLFLDGNKLQGPIPGEIGELKRLQYLSLARNSLSGSIPGEVGELSNLISLDLSENQLSGRIPPELGKLRLAEFTHFNVSYNRLTGSVPFDVNSAVFGSSFIGNPGLCVTTSGSPCSASSGMEADQTQRSKRSPGVMALIAGVVLASAAVVSLAASCWFYRKYKALVHREEQDQRFGGRGEALEWSLTPFQKLDFSQEDVLASLDEDNVIGCGGAGKVYKASLKNGQCLAVKKLWSSSGGKDTTSSSGWDYGFQAEIESLGRIRHVNIVRLLCCCSNGETNVLVYDYMPNGSLGDLLHSKKGGVLDWSARYRAALGAAHGLAYLHHDCVPQILHRDVKSNNILLSEDFDGLLADFGLARLLEGSSSGENGGGYSVSSLPGSLGYIAPEYAHKLKVNEKSDIYSYGVVLLELLTGRRPVDAGFGDDGMDIVRWVCAKIQSRDDVIKVFDPRIVGASPRDMMLVLKIALHCTSEVPANRPSMREVVRMLKDVDPSLSSAGDSDDQIDRKKSLIDVV
>Selaginella_moellendorffii_D8R2B6
MSCQILAAVLGSCFAIFAVALGDGSDQVVAMLALKSGIVDRYDRLASWKSSDKSPCGWEGVECVTGIVVAINIGSRNLSGSIDGLFDCSGLSNLSSFAAYDNSFSGGFPVWILSCKNLVSLELQRNPSMGGALPANLSALSLLQHLDLSFDPFTGTIPEELGGLKNLQRLLLWSCKLGGPLPSSIGELSSLTNLTLSYNNLGPELPESLRNLSTLQSLKCGGCGLSGRIPSWLGDLRELDFLELTYNSLSGEIPLAILGLPKLTKLELYNNLLTGGIPREIAGLTSLTDLDLSSNSLSGSIPEEIASIRGLALIHLWNNSLTGAVPGGIANLTALYDVALFQNRLTGKLPPDMGSLSSLQIFDVSSNNLSGEIPRNLCRGGRLWRLMLFQNSFSGGIPPELGSCESLIRVRIFGNSLSGAVPPGLWGKPLMVILDISDNQLEGAIDPAIAKSERLEMLRIFGNQMDGELPKSMGRLRSLNQLNASGNRLTGSIPSEIAQCLSLTYLFLDGNKLQGPIPGEIGELKRLQYLSLARNSLSGSIPGEVGELSNLISLDLSENQLSGRIPPELGKLRLAEFTHFNVSYNQLTGSVPFDVNSAVFGSSFIGNPGLCVTTSGSPCSASSGMEADQTQRSKRSPGVMALIAGVVLASAALVSLAASCWFYRKYKALVHREEQDRRFGGRGEALEWSLTPFQKLDFSQEDVLASLDEDNVIGCGGAGKVYKASLKNGQCLAVKKLWSSSGGKDTTSSSGWDYGFQAEIESLGRIRHVNIVRLLCCCSNGETNVLVYDYMPNGSLGDLLHSKKSGMLDWSARYRAALGAAHGLAYLHHDCVPQILHRDVKSNNILLSEEFDGLLADFGLARLLEGSSSGENGGGYSVSSLPGSLGYIAPEYAHKLKVNEKSDIYSYGVVLLELLTGRRPVDAGFGDDGMDIVRWVCAKIQSRDDVIKVFDPRIVGASPRDMMLVLKIALHCTSEVPANRPSMREVVRMLKDVDPSLTSAGDSDDQIDQKRLLIDVV


>Anthoceros_agrestis_BONN_evm.model.Sc2ySwM_344.1881.1_._AagrBONN_evm.TU.Sc2ySwM_344.1881___Sc2ySwM_344_8241258-8244456(-)
MHWLVSWRMSESFLFVCLVQAESVKVGMAGRILEMGSSRPRAQLVVANSPKRVAGIVFLL
WAVAVLGWGYGIAMADAVSDGKFLLAFKDGLDDPDQTLFNWNASVPVCEWAGVACNLAGN
VTGLTLDSSRISGPLSPALCGISTLQTLFVSNTSINGSFSAGLFNCTGLISLTVKASAME
GQLPDGFSAFTGLKELDLSNCSFSGSLPQSMGDMVQLTSLNMSYNQLTGGIPSSFQKLAG
LQYLLLHINLLNKTIPDFIGSLQELVFLDLADNELSGGIPDSIGELSKLVCLSLGDNSLS
GSIPQNITRLQSLSTLLLYSNQLTGRFPPGMGGMKNMTHFEGDENGLDGPLPDLGQWTRL
RIFRAAENGITGGFPEGFSNLTELQELSLFENQMNGTIPQDLGLHSQLTRFEVTTNFFSG
PVPPYLCNGDKLRTLALGNNSFTGDFPSTYATCNNLTGLGLNDNYLTGNIPAEIWGSSVL
SYLDISSNNFSGSIPPEVGGAVTRLTMNINNNAFSGTLPSEIGQMDALVRFHAGNNRFEG
PIPATLGQLENLQELELDSNLLSQHIPDAIGDCVSLNKLTLANNQLSGSIPASLSQLRSL
TVLDLSSNRLTGTIPPSFGSANQTALILNLSNNDLTGPLPEGYSGGGYSDDFVGNPGLCG
PGLLVPTPCRPPAAAKWPWIVGCTFGVAALLLVAGCFCFIRKCRKHRTKGGRLWNMSSFQ
KVEFTEYDLVQSLREENVIGKGAAGKVYKVTLPDGQAVAVKKLHGSGSWDSKHGDYGFKA
EVETLGKNTRHRNIVKLLCCCSSQDCNLLVYEYMKQGSLGQLLHHSPNGAVLDWSTRLRI
AVGAANGLAYLHHDAPDGQILHRDVKSNNILVDGDWEARLSDFGLAKLLETYKKGDFTAT
RLAGSAGYIAPEYGYTFKVTEKSDVYSFGVVLLELVTGMRPIEPEVYGEGASIVNWVLDK
CGSEEGMVEVLDSRLVWEGEESMLNVLQVALMCTNQAPNNRPSMREVVDMLVQCGPASEK
ENLLKLVGPGTE*
>Anthoceros_agrestis_BONN_evm.model.Sc2ySwM_344.1881.3_._AagrBONN_evm.TU.Sc2ySwM_344.1881___Sc2ySwM_344_8241258-8244375(-)
MAGRILEMGSSRPRAQLVVANSPKRVAGIVFLLWAVAVLGWGYGIAMADAVSDGKFLLAF
KDGLDDPDQTLFNWNASVPVCEWAGVACNLAGNVTGLTLDSSRISGPLSPALCGISTLQT
LFVSNTSINGSFSAGLFNCTGLISLTVKASAMEGQLPDGFSAFTGLKELDLSNCSFSGSL
PQSMGDMVQLTSLNMSYNQLTGGIPSSFQKLAGLQYLLLHINLLNKTIPDFIGSLQELVF
LDLADNELSGGIPDSIGELSKLVCLSLGDNSLSGSIPQNITRLQSLSTLLLYSNQLTGRF
PPGMGGMKNMTHFEGDENGLDGPLPDLGQWTRLRIFRAAENGITGGFPEGFSNLTELQEL
SLFENQMNGTIPQDLGLHSQLTRFEVTTNFFSGPVPPYLCNGDKLRTLALGNNSFTGDFP
STYATCNNLTGLGLNDNYLTGNIPAEIWGSSVLSYLDISSNNFSGSIPPEVGGAVTRLTM
NINNNAFSGTLPSEIGQMDALVRFHAGNNRFEGPIPATLGQLENLQELELDSNLLSQHIP
DAIGDCVSLNKLTLANNQLSGSIPASLSQLRSLTVLDLSSNRLTGTIPPSFGSANQTALI
LNLSNNDLTGPLPEGYSGGGYSDDFVGNPGLCGPGLLVPTPCRPPAAAKWPWIVGCTFGV
AALLLVAGCFCFIRKCRKHRTKGGRLWNMSSFQKVEFTEYDLVQSLREENVIGKGAAGKV
YKVTLPDGQAVAVKKLHGSGSWDSKHGDYGFKAEVETLGKNTRHRNIVKLLCCCSSQDCN
LLVYEYMKQGSLGQLLHHSPNGAVLDWSTRLRIAVGAANGLAYLHHDAPDGQILHRDVKS
NNILVDGDWEARLSDFGLAKLLETYKKGDFTATRLAGSAGYIAPEYGYTFKVTEKSDVYS
FGVVLLELVTGMRPIEPEVYGEGASIVNWVLDKCGSEEGMVEVLDSRLVWEGEESMLNVL
QVALMCTNQAPNNRPSMREVVDMLVQCGPASEKENLLKLVGPGTE*
>Anthoceros_agrestis_BONN_evm.model.Sc2ySwM_344.1881.2_._AagrBONN_evm.TU.Sc2ySwM_344.1881___Sc2ySwM_344_8241258-8244680(-)
MQNIINRLSCPAPGLDGSFCRLHAGRKSAGLVPKRGDDREGLLLAESVKVGMAGRILEMG
SSRPRAQLVVANSPKRVAGIVFLLWAVAVLGWGYGIAMADAVSDGKFLLAFKDGLDDPDQ
TLFNWNASVPVCEWAGVACNLAGNVTGLTLDSSRISGPLSPALCGISTLQTLFVSNTSIN
GSFSAGLFNCTGLISLTVKASAMEGQLPDGFSAFTGLKELDLSNCSFSGSLPQSMGDMVQ
LTSLNMSYNQLTGGIPSSFQKLAGLQYLLLHINLLNKTIPDFIGSLQELVFLDLADNELS
GGIPDSIGELSKLVCLSLGDNSLSGSIPQNITRLQSLSTLLLYSNQLTGRFPPGMGGMKN
MTHFEGDENGLDGPLPDLGQWTRLRIFRAAENGITGGFPEGFSNLTELQELSLFENQMNG
TIPQDLGLHSQLTRFEVTTNFFSGPVPPYLCNGDKLRTLALGNNSFTGDFPSTYATCNNL
TGLGLNDNYLTGNIPAEIWGSSVLSYLDISSNNFSGSIPPEVGGAVTRLTMNINNNAFSG
TLPSEIGQMDALVRFHAGNNRFEGPIPATLGQLENLQELELDSNLLSQHIPDAIGDCVSL
NKLTLANNQLSGSIPASLSQLRSLTVLDLSSNRLTGTIPPSFGSANQTALILNLSNNDLT
GPLPEGYSGGGYSDDFVGNPGLCGPGLLVPTPCRPPAAAKWPWIVGCTFGVAALLLVAGC
FCFIRKCRKHRTKGGRLWNMSSFQKVEFTEYDLVQSLREENVIGKGAAGKVYKVTLPDGQ
AVAVKKLHGSGSWDSKHGDYGFKAEVETLGKNTRHRNIVKLLCCCSSQDCNLLVYEYMKQ
GSLGQLLHHSPNGAVLDWSTRLRIAVGAANGLAYLHHDAPDGQILHRDVKSNNILVDGDW
EARLSDFGLAKLLETYKKGDFTATRLAGSAGYIAPEYGYTFKVTEKSDVYSFGVVLLELV
TGMRPIEPEVYGEGASIVNWVLDKCGSEEGMVEVLDSRLVWEGEESMLNVLQVALMCTNQ
APNNRPSMREVVDMLVQCGPASEKENLLKLVGPGTE*
>Anthoceros_angustus_007121_locus=scaffold28_size1190782_621559_624719_+_len_3051
MHWPESVTVGLAGRLSEMGSSPPRAQLVMANSPKRVAGFAFLLWAVAVLGWGCGIAMADA
GSDGKFLLAFKAGLDDPDQTLSSWNASVPVCEWEGVACNLAGNVTGLTLDSSRISGPLSP
ALCGISTLQTLFVSNTSINGSFSAGLFNCTGLTALTVKASAMGGPLPDGFSAFTGLQELD
LSNCSFSGSLPPSMGDMVQLTSLNMSYNQLTGGIPSLFQKLAGLQYLLLHNNRLNETIPD
FIGSLQELVFLDLAYNQVSGGIPDSIGKLSKLVCLSLGGNTLSGGIPQNITRLQSLSTLL
LYANQLTGGFPPGMGGMKNMTDFEGDQNGLDGPLPPDLGQWTRLQIFTIAVNGITGGIPQ
GLSNLTELRALSVFQNQMNGTLPQDFGFNNTQLKRFEVSSNYFSGSVPPYLCNGGRLHSL
ALANNSFTGDFPSTYANCSSLTALGLNNNYLTGNIPDELWGSSVLFYLEISSNNFSGSIP
PEVGGAVTRSTMNINNNAFSGTLPSEIGQMADLVRFHASNNRFEGPIPATLGQLKNLQEL
DLDSNLLSQPIPDTIGDCVSLTKLTLANNQLSGSIPASLSQLPRLTVLDLSSNRLTGTIP
PGLGSANQTSMTLNVSNNVLTGPLPLAYSGGGFSEDFLDNPGLCGPGLLVPTPCPTPAAA
RWPWIVGCTFGVAALLLVAGCFCFIRKYRKHRTKGGRSWNMSSFQKVEFTEYDLVQSLRE
ENVVGKGAAGKVYKVTLPDGQTVAVKKLHGSGSCDSKHGDYGFKAEVETLGKNTRHRNIV
KLLCCCSSRDCNLLVYEYMKHGSLGQLLHHSPNGAVLDWSTRLRIAVGAANGLVYLHHDA
PDGQILHRDVKSNNILVDGDWEARLSDFGLAKLLETYNKGDFTATRLAGSAGYIAPEYGY
TFKVTEKSDVYSFGVVLLELVTGMRPIEPEVYGEGASIVNWVLDKCGSEEGKVEVLDSRL
VWEGEESMLNVLQVALLCTNQAPSKRPSMHEVVDMLVHCGAPSEQENLLKLVGPGT*
>Anthoceros_angustus_007122_locus=scaffold28_size1190782_712584_715671_+_len_2997
MNVLLDFKAGLQNDSALANWDASAPLCEWFGVSCGPGGGVTGLDLSSADIAGVVDGRLCD
IPGLEVLHLDDNYLGGGFPEGLFNCTNLVSLNFSQNLFAGPLPDGFTRLSKLEVLDLSYC
NFNGSIPASIGGLPELSFLDLSANGFTDGGIPAAFGNLSSVQYLHVAWNYVLEGPFLADF
RGVPSLVSFQAQQCLLSGNLSDSIGLLTNLSYFDVSNNSLTGEIPQSIVGLSNLAFFDVA
DNQLVGGIPSGVSNLRSLTHFFLYNNQLTGPLPSGFGALPNLFSFDVSSNSLEGIIPGDL
VNCKQLALFHIQLNNFSGPIPDGFADLPLLQEFVVFNNQLNGSLPARLGDNANLTRIDVS
TNFLSGAVPPNLCNGGVLDELELFSNSFNGSLPDTYGSCNSLRRMRIHNNSFSGPFPLGI
WSNPVLEYLEISYNLFSGSIPPEIRKASSLRTVRMSYNMFSDAIPAEISQVDLAVLEASF
NQLGGPIPSTIGNMANLTSLLLKANRISGSIPADLGRCHSLASLDLSNNQLSGDIPSSLA
ELASLSLLDVSNNRLSGQLPPEFGQGTVISSFNFSYNSFSGSLPPAFRSGAFADSFLGNP
DLCGSGLPTQRPCMKSGRNVAVPWVVGGTFIAAAVLFILSSCWFYRKYSKHQRSVRQRDA
GPWRLKSFQKVGFSEADVLASLDEDNVIGEGGAGKVYRASLPDGQVVAVKKLWTNVKGPG
TRNDNGFKAEVETLGKIRHRNIVKLLCCCSNKESNLLVYEYMENGSLGELLHSKKSILLD
WASRFKIALGSAQGLAYLHHDCIPQILHRDVKSNNILLDEDFEPHVADFGLAKILEKFSR
GDSMSVVAGSYGYIAPEYGYTLKVSEKSDIYSFGVVLLELVTGKRPIEPEFGDGVDLVKW
VSSKIHSKEGLPDILDPRLGGASQDGMVRVLMLALRCTDPNPAQRPTMQQVVEYLRQANP
KQSVKGVKDWKDCEKEFGRTDSTPLDADACLDVKLLVK*
>Anthoceros_punctactus_evm.model.utg000185l.33.1_EVM_Apun_evm.TU.utg000185l.33___utg000185l_149753-152950(-)
MARWRFVRRALPVLLAAVAVALLAAAVGVDADASSEMNVLLDFKGGLQNDSALENWDAST
PLCEWVGVICGAEGGVTGLNLSSTDIAGVVGGGICDIPGLEVLHLDDNYLEGGFPEELFN
CTNLVSLNFSQNDFAGQLPDGFDRLSKLEVLDLSYCNFNGSIPASIGGLPELSFLDLSAN
GFTDGGIPASFGILSSVQYLHVAWNYNLEGPFLADFRGLPRLVSFQAQQCLLTGNLSDSI
GLLSNLSYFDVSNNSLTGGIPQSIVGLSNLAFFDVADNQLVGGVPTGVSNLKSLTHFFLY
NNRLTGPLPSGFGALPKLYSLDVSGNSLEGSIPGDVVNCKQLVFFHIQQNNFSGSIPDGF
ADLPLLQEFVVFNNQLNGSIPARLGDNANLTRVDVSTNFLSGSIPPNLCNGGVLDELELF
SNSFSGSLPDTYGSCNRLRRMRIHNNAFSGPFPLGIWSNPVLEYLEISYNQFAGSIPPEI
RKASSLRTVRMNYNMFSGAIPAEISQVDLAVLEASFNQLGGPIPSSIGSMENLTSLLLRA
NRISGSIPADLGRCHSLASLDLSNNQLSGDVPSSLVELTSLSLLDLSNNRLSGQLPPQFG
QGTVISSFNFSYNSFFGSLPPAFWSGAFADSFLGNPGLCGPGLPTQRPCMKSGRNVAVPW
VVGGTFIAAAVLFIVSSCWFYRKYSKHQRSVRQRDAGPWRLKSFQKVGFSEADVLASLDE
DNVIGEGGAGKVYKASLPDGQVVAVKKLWTNVKGPGTRNDNGFKAEVETLGKIRHRNIVK
LLCCCSNKESNLLVYEYMENGSLGELLHSKKSILLDWASRFKIALGSAQGLAYLHHDCIP
QILHRDVKSNNILLDEDFEPHVADFGLAKILEKFSRGDSMSIVAGSYGYIAPEYGYTLKV
SEKSDIYSFGVVLLELVTGKRPIEPEFGDGVDLVKWVSSKIHSKEGLPDILDPRLGGASQ
DGMVRVLMLALRCTDPNPAQRPTMQQVVEYLRQASPKQSVKGVKDWKDCEKEFGRTDSTP
LDADACLDVKLLVK*
>Anthoceros_punctactus_evm.model.utg000185l.37.1_EVM_Apun_evm.TU.utg000185l.37___utg000185l_164434-167769(-)
MIEKVFCWPESVMVGMAGRILEMGSSRFRAQLVVANSPKRVAGIVLLLWAVAVLGWGCGI
AMADAVSDGKFLLAFKDGLDDPDQTLFNWNASVPVCQWAGVACNLGGNVTGLTLDSSRIS
GPLSPALCGISTLQTLFVSNTSINGSFSPGLFNCTGLISLTVKASAMEGPLPDGFSAFTG
LKELDLSNCSFSGSLPQSMGDMVQLTSFNMSYNQLTGGIPSSFQKLAGLQYLLLHINLLN
ETIPDFIGSLQELVFLDLADNQLSGGIPDSIGELSKLVCLSLEDNPLSGSIPQNITRLQS
LSTLLLSSNQLTGRFPPGMGGMKNMTHFEGDENGLDGPLPDLGQWTRLRIFRAAVNGITG
GFPEGFSNLTELQELSLFENQMNGTIPQDLGLHSQLTRFEVTTNFFSGPVPPYLCNGDKL
RTLALGNNSFTGDFPSTYATCNNLTGLGLNDNYLTGSIPSEIWGSSVLSYLDISSNNFSG
SIPPEVGGAVTRLTMNINNNAFSGTLPSEIGQMNALVRFHAGKNRFEGPIPATLGQLENL
QELELDSNLLSQHIPDAIGDCVSLNKLTLANNQLSGSIPASLSQLRSLTVLDLSSNRLTG
TIPPSFGSANQTALILNLSNNDLTGPLPEGYSGGGYSDNFVGNPGLCGPGLLVPTPCRPP
AAAKWPWIVGCTFGVAALLLVAGCFCFIRKCRKHRTKGGRLWNMSSFQKVEFTEYDLVQS
LREETVIGKGAAGKVYKVTLPDGQAVAVKKLHGSGSWDSKHGDYGFKAEVETLGKNTRHR
NIVKLLCCCSSQDCNLLVYEYMKQGSLGQLLHHSPNGAVLDWSTRLRIAVGAANGLAYLH
HDAPDGQILHRDVKSNNILVDGDWEARLSDFGLAKLLETYKKGDFTATRLAGSAGYIAPE
YGYTFKVTEKSDVYSFGVVLLELVTGMRPIEPEVYGEGASSVNWVLDKCGSEEGMVEVLD
SRLVWEGEESMLNVLQVALMCTNQAPSKRPSMREVVDMLVQCGPASEKENLLKLVGPAPI
DRLLSLV*
>Fontinalis_antipyretica_16904-RA__[mRNA]__locus=174373_32118_42060_-_[translate_table__standard]
MATKLPVGLQALTFYCVVVFLLSQQLAMSQAVSEGQILMDFRSFIVDDQNALSNWQENIS
IGTPPCTWTGVSCTPDGYVAGIDLSSMSLTSTSTRLHMPFCQLPNLTSLELQENQFSGPL
PPELDRCTNLQHLNLAANNFSGAIAQLPPRLRYLNLSLNSFFGETLPPTLGLLRTLQVLD
LAASGLTGALIPELGQLADLQHLVVSWNPFSPDVTLPDALTHMRQLQHFECAGCGLQGPL
PHWLGTFPKLRYLDLSNNRISGAIPAPVMALPELKWLELYKNDLTGPIPVEIGNLTSLTD
LDLSDNRLTGAIPEELMRLQDLAVVHLQNNSLEGPIPEGIVNLTKLCDLKLYMNQLNGSI
PAGLGRNAPLSQFDVSNNQLRGQIPSGLCARGVLWRLILFNNSLTGSFPAPYGACTSLLR
LRLFSNHLSGPLAPSLWSLPNLTLLDLNDNRFSGPVPSAIAHAARLSSLKLHNNQFSGPL
PSALGQLRSLERLHAHRNRFSGEIPSALGDLGASLTSLSLDANAFTGNLPADLGRLGNLV
SLGLSFNFLRGALPAQLGNLGNLVFLDVSHNLLSGDLAEAVRSWDMDRFEVLNCSYNEFY
GTLESRRTEWFVGNPALCLREVRELRRIPLAEISIPGLGWGVPCGEMKDHSSNNVKKRDF
IRILGLLGSIVLTILALVSLILWKREKEKNKDMPNGEGVLARGGSDKKSLPRRSITLFHQ
FNITYKELIDCLDEENVIGSGGGGEVYKATLRSGQEVAIKKLWEVGKGMDLDDHGFKAEV
DSLGAIRHRNIVKLLCCYSSFSTNLLVYEYMPNGSLGDLLHDTKNKTLCNWSLRSKIAIG
AAQGLTYLHHDCVPQILHRDIKSNNILLDSEYEARIADFGLAKCLNDISMSIVAGSYGYI
APEYAYTLNVNEKSDVFSFGVVLFELVIGRPAIATEFGDAMTIVTWVAQKVHEHGENIIT
EFLDSRIIDLNFYKPQMLKVFHIAKCCTKHLPKDRPTMREITQMLVESQMIGNKKIP
>Fontinalis_antipyretica_02056-RA__[mRNA]__locus=180660_22383_27048_+_[translate_table__standard]
MVPRGCNTGRRAAAASTAMARSEHVMQSKPSPTSMRAMEVFLFLLSAACLGCAQAAVVVS
SETQILLNFKAHISDGGGDLAHWSPADLSPCNWTGVSCSAGVVTELSLQDMNVSGSVPIG
LGALKNLKTLNLGNTSLEGPMPFDLFNCTQLVYLNLSNSYMDGQIPQEIAELKLLQTLDL
SYASFTGPLPEALGDLTALENLNLSASSFAGELPPILGKLRNLKELRLGVANFTPAAIPS
WFGNLTKLEVLVLSTMNFTASPIPSWLQWMSNLRVLDLSFCNLVGSVPPSLGQLRNLETL
FLNHNLLQGAMPEIFSNMTKLSKLDLSENRFEGEIPRSLTSASNLAVVQLYSNGFSGDLP
SDFGRLTNLYELDVAMNNLSGVIPVSMSQLTNLSILHLYENQFEGQIPPGLADIPSLTEF
VIFTNHFTGAVPQTLGADGGLVRFDVSTNSLSGSVPPHLCSGQVLKELMFFDNNFSGPLP
AVYGQCKSLTRVRFEGNRMSGAFPESLWSLPLVNRISIQDNLLEGTVPSSIKNAVSLGDL
YIHNNKFSGRLPRELGELTSLHRIDASGNNLEGVIPAELSHLFQLNVLNLGGNRLNGPIP
TQLGNCSQLNELNLSRNVLEGAIPVELGLLDDLTVLDMSHNQLTGELPAVLSSLHLTNLD
VSYNNLSGVVPPALQQVANTVGNEFLCNFNKCPSNVVPAPRRSRDRNPLVWAVVGTFAAA
VIIFVFGSCCICRRYKLFSQPWNRKHHGSSDPWHITAFHRMLIQEDEFSDLNEDDVIGMG
ASGKVYKVILGNGQAVAVKKLINLSKEESPFDSGFKAEVETLGNIRHRNIVKLLCCCSKG
YSNLLVYEFMPNGSLGDILHSSKGGSLDWGMRLKIALGTAQGLEYLHHDCDPPITHRDIK
SNNILLDLDYRAHVADFGLAKVLAYATGDPESMSHIAGSHGYIAPEYAYTLKVGQKGDVY
SFGVVLLELLTGKQPTDPSFSEGVDLVEWVSKGQQSAEGMNEILDPRVGSAPPQAVHVFL
KVGMLCTSKVPAQRPSMREIVKKLKEGSSRIGPRIME
>Pleurozium_schreberi_snap_masked-scaffold_513-processed-gene-0.12-mRNA-1_gene=snap_masked-scaffold_513-processed-gene-0.12_name=snap_masked-scaffold_513-processed-gene-0.12_seq_id=scaffold_513_type=cds
MKPAVWCGGWTGACGLGFEAGATEMVPRGCNTGRRAAAAASTAMARSEHLVQSKLSPTSM
RAMAVLLLLFGAACLGCAQAASAASSETQILLNFKASISDGGGDLALWSPADLSPCNWTG
VRCSAGVVTELSLQDMNVSGPVPIGLGELKNLTTLNFGNTSLEGPMPSDLFNCTQLVYLN
LSNSYMEGLIPQEMAELKLLQILDLSFAGFTGPLPAALGDLTALENLNLYASSFAGDLPP
SLSKLRNLKEVHLGVANFTPXGIPSWFGNFTKLEVLVLSTMNFTASPMPSWLQWMPNLRE
LDLSFCKLVGSVPPFMGQLSNLEILFLNHNLLQGAMPEIFSNMTKLSKLDLSENQFEGRI
PRSLTAASNLGVVQLYSNXFSGELPSDFGRLTGLYELDVAMNNLSGVIPVSMSNLTNLRI
LHLYENQFEGQIPPGLADIPSLTEFVIFTNGFTGAVPQTLGSNGGLVRFDVSTNSLSGSV
PPHLCSGQVLKELMFFDNNFSGPLPAVYGQCTSLTRVRFEGNRMSGAFPESLWGLPLVNR
ISIQDNLLEGTVPSSIKDAVSLGDLYIQNNKFSGRLPRELGELTSLHRIDASGNNFEGVI
PAELSQLFQLNVLNLGGNRLNGPIPPQLGNCSQLNELNLSRNVLEGVIPVELGLLDDLTV
LDVSHNRLAGELPAVLSGLRLTNLDVSYNNLSGVVPPALQQVANTTGNEFLCSFNNCSGD
VAPAPRRSSDRNLLVWAVVGTFAAAVIIFVFGSCCICRRYKLFSQPWSRKHLGSSDSWHI
TSFHRMLIQEDEFSDLNEDDVIGMGASGKVYKVILGNGQAVAVKKLINLSKEESPFDSGF
KAEVETLGNIRHRNIVKLLCCCSKGYSNLLVYEFMPNGSLGDILHSSKGGSLDWGMRLKI
ALGTAQGLEYLHHDCDPPITHRDIKSNNILLDLDYQAHVADFGLAKVLEFATGDLESMSH
VAGSHGYIAPEYAYTLKVGQKGDIYSFGVVLLELITGKQPTDQSFSEGEDLVEWVNRGQQ
SEEGMNQILDPRVGSAPPYPINSFLKVGLLCTSKIPAQRPSMREIVKMLKEVSPTILE*
>Azolla_filiculoides_s0006.g010010
MKIITPTNLSFIIIFCFSLNLLLITASLGASELAILQSFKEQSKSIDGGTGLSDWDIINS
STHYCNWGGVICSSNGSITNLDFQSRGLMSPLPTIICTLPNLVELNLFNNSYSEEFPVGL
FNCTKSLSILNLSYNNFYGTLPNDPNTWSNLSSLTSLDLGSNSFMGQFPPTIGDDLLSLE
YLSTWNNNFNGFIPPSLGNLSHLKNLSIAWNNYTYAPLPQELSKLSELSWLYCAACHLIG
PFPAWLSALRNLQHIDLSYNDLSGQLPAQVFVWPSVRKLELYFNTFSGTIPTTIGNLTTL
TELDLSCNQLEGPIPAELGNLSNLTLLNLWNNSLSGEIPLELGSIKSMQVFQLFQNQLVG
TIPPTLGQGGGMVKFDVSSNFLHGLVPPYLCDSKALMKLIFFSNNISGAIPDVYGQCHTL
VRVRLHTNRLSGSVPPGLWSLPRMVILELYNNNLSGSISPSLGDATQLTTLNIYNNAFAG
PIPDIFASVTNMSVIDLSYNQLTGPIPSSLGSLHFLTSVSLAHNRLSGQVPSSLSNLKYM
LRSFDVSYNDLSGSLPFELGGAFVEQSFEGNMDLCISDLKHCSGTKGGSQVSWIAGTIVV
IVVVLVTGLCCLYKQKKEYQRMKEHSTTLLHAAWIFTPFEKVSFDEYTILSFLDEDNLIG
KGGSGQVYHGKLKNGNSLAIKRLWVNTSSTKLGGAHSFPHNNIKNDYGFKAEIETIGKVR
HANLVKLLCCCTNNRDTSLLIYEYMPNGSLGDLLHGTKSGILDWNTRFKIALGTSRGLAY
LHHDCVPPIVHRDVKPNNILLDADYEARIGDFGLAKVLHDHWSQKGFTISGFAGSVGYMA
PEMGYASKITEKCDVYSFGVVLLELLTGKKAISEEFGLGVDIVKWVTGKLRSKEEVMGSL
LFYNTTKGDVMEKYSVPTQSKAEEHEMLVVLKLALRCTSAIASQRPDMKEVVTILEEAWR
QGGHGDGLRHASSSSSKHLLYSGNNKWKDPVAMEPPSPGAVFELDYSKAQLSGR*
>Azolla_filiculoides_s0374.g067216
MTYPWKMRCFPPKIHKKATIIRFSLLILLSVPTLICPNLVGLAQSDPDSESSILQSFIQQ
SRTNSSHGGELGLSDWIALANDPNTAADHCKWAGIDCSVSGLITKLDLQSRGLASPLPTI
ICSLPSLTHLILANNSYTEAFPAGLFNCTNLSWLDLSTNRFHGSLPKEANMWSKLSRLAH
LDLNDNLFVGQFPPAIGTELLGLEYLSIWNSGFNGFIPDELGNLTHLENLTIAWNAYNPN
PLPPSLSKLSNLVWLYCAQCNLVGPFPSWLPQLQSLQHLDLSGNQLHGSIPTSIFGDKPW
PNIAKIELYANAFSGPIPALFGNMSMLTDLDLSSNRFDGSIPLELGKLEKLSLLNLWNNS
LTGHIPEELGNLTTLETFQVYQNNLMGTIPQTLGRSGGMRIFDVSTNFLQGNIPPYLCHG
NVLEKLISFANNLSGSIPEAYGQCDSLKRLRVHRNRLSGFVPDHMWGLPRLNFLELSYNN
LGGTISSTHLSNAIQLMILKLSGNSFTGELPDSIGLLSQLQALDVSGNRFGGNIPQTLQN
CHALLEMSLQDNGFTGFVPDSFGTLTQLQSMDLSGNQLIGGIPASLANLLLLSKLNLSHN
HLSGSVPSDLATLRASLDIFDVSYNDLSGNLPFPLGGVFTEQSFQGNDKLCIGGIDSCGS
DKSSNPTPWILGSSLLVVLMVLVVGACCLHKRRIQTNYHKMRQESSLGQSYVPQDWTFTP
FQKVAFTQSQIVRSLNEDNIIGRGGSGQVYYAKLEDGEHLAIKKLWISPFTSSHHGPKNV
YHDYGFKAEVETLGRVRHTNIVKLICCCTNDRTNTSLLVYEYMTNGSLGDVLFNHKSKPM
ELGWDLRLKIALGSARGLAYLHHDCMPPIVHRDVKSNNILLDAKYEAHIADFGLAKILNN
NNETDSKGFDNSGVAGSVGYMAPEIGYASKVTEKSDVYSYGVVLLELLTSKRASGVEAEF
GPGVDLVRWVQGKLTSRREVVESLLFFNHTDDKSKTNTNDSIELREMLVVLKLALQCTNG
VASQRPSMQKVVDILEEIWWQGGHCASSSLASSSKHEKQNGGMERLASRRGAFELEYCKA
LLWVVRCCTPNSLQDIMCKVQSNSMPAL*
>Salvinia_cucullata_v1.1_s0045.g013213
MAAPGPVLVVVVMPLRFLLLVLFFCSRGHGAAAFLASDAQALLQFKEEDLASDSDTVLTT
GWRRDSDTTTVCSWTGVLCSSSADSVIGLNFTDLFLNGTLTSSLCLNLPNFTHLYLRYNN
FNQSFPYFLLDACPNLIYLDLSENWLYGELPTNISLLSKLQFLSLESNNFVGSIPANFGN
LPELRLLRLRGNALSGSIPPELGNLTELQTLDLAWSFVSTPGEIPIELWRLQKLEILSLA
GCRFVGTIPAEFSRLHSVTMFDLSSNNLTGTVPSLTNLTAMTQLYLYQNSLSGSLPDLSG
DTFANLSDIQIGINSFTGAIPDSYATLPSLRILQLNANKLTGSIPTTFANNRNLQYFVVS
SNLLTGNISSDWGLYSLDLVQFDISYNGFTGDLPPNLCHSGTIEYISVQMNAMSGAIPAS
YATDCQSAVRVRLEGNHFSGSVPAGLWVLPNLDVLTLNANMFSGIIDLSSLSANKSSNLT
VLKIDNNQFQGVIPAEIGRYRGLIKFTASGNRLSGGIPAEITRLRQLETLDLSSNAIVGT
IPAAFNNCKSLNSLDLSHNHLSGSIPAELASLEILNYLDLSDNSLDGAIPATFGENPKYV
SFNVSYNDLSGKVPKDLLEVVGADSFAGNPLLCYAETCYDTAESGGGDGGRNRSRFIGIM
AGVVILFCVLLLCGGVAMAMYTKKRLKQRIRESVEWKVITFQKQEFEVEEKIVERLEEKD
VIGSGGTGKVYKVSFPAMATTTTVAVKKIDCAAPAPRGSLLSSASRNMTAFTAEMEILGN
IKHKNVVKLLCCAMSEDTRLLVYEYIQMGSLGDVLHKHYWAELSRWATRYKIAVGVAEGL
SYLHHDCVPYILHRDVKSNNILIDTDLEPKLADFGAAKAMDRRNAGHMTAVVGSIGYIAP
EYAYTLKVDEKSDVYSYGVVLLELATGRRPSGGEDVVKWVSKMKEEGEVWRVFDGRIDFG
DGDKESMLALLKTALLCTSAMPHWRPSMREALHLLRRAAPLPPPKQASPKCV*
>Salvinia_cucullata_v1.1_s0091.g018802
MDIAPSSFAFAFLFLLLHTDASFAQQQQQQERSILEEFAKQSLAADGSLGMSDWLQNSAG
NESVANHCQWPGVTCSASSFVVALDLQSRNLSSPLSTVICSLPNLTRLSLAGNSFQQEFP
AVFLDNCGGGLSLLNLSYNKFYGQLPDAGWFNLSTTLKYLDLGANGFSGHFPAAIGNELP
GLESLNIWSNNFSGVIPPELGNLTRLTNLSIAWNPYTPGRLPDELRNLTSLTWFYCSGCH
LVGPLPKWLSQLSYLQHIELAYNHLSGSLPPEIFVWPKIQKIELYFNDFTGSIPTAIGNL
STLLELDLSCNFLDGSIPAELGKLSSLSLLNLWNNSLTGEIPAEMANLSSSIEVFQLFKN
QLVGTIPQELGRNGRMQKFDVSTNFLHGAVPPYLCDGGSLIKLIFFANNISGSIPEAYGR
CTSLVRVRLYGNSLTGPVPEGLWTLPSMIILELYDNQLSGAISPDLGGAAQLANLVISGN
AFTGSLPDSIGALSRLETLEASGNQLSGVIPVTLLDCQSLTSLKLDHNVIAGSLPDDFFV
GLPALTTIDLSYNQLSGPIPASLGHLRYLQHLGLAHNRFSGAVPSSFADLQFTLASFNVS
FNDLSGSLPFDLGGAFTEESFEGNAGLCVSSCGGSAASWLVAVIVLAAVVVLVTGLWCFR
KQKQKQKKYEKDRRRKDMWGAEEDGEWVFTRFEKVGFDEWEVLRVVEDEDNLIGRGGCGE
VYHGRLKSGEDVAVKKLLRRAGGGGDGGFRAEIETIGTVRHRNVVKLLCSCTNNRDMSLL
VYEYMPNGSLGQLLHSCDGGGKPKVELDWSKRFKIALGAARGLAYLHHDCVPAIIHRDVK
PNNILLDADYEARIADFGLARVLSAGRSSHTISVGLAGSVGYMAPEMAYARKITEKCDVY
SYGVVLLELLTGKRASGAETTGGGGQDLVRWVQGKLRSKEEVTGSLFFYNRASSSGNVSK
EGGGGTAMLSREEEHEMLVVLKLALRCTAAMVSQRPSMKEVVAVLEEAWRQSSHSHSQHK
GRGDDTLSPSSSSKHLLSSDRWKQPPDMELPSPSAVFELNFCKAPLAGR*
>scaffold-ALVQ-2020658-Tmesipteris_parva
LSEDGIVLLEMKHRLQDPLGFLGDWNASSDSPCEWTGVVCDDLGRVVTGLQFSNFSLSGPVPTVMCRLPNLTVVNFYYNNFGGPFPDDLLSCGKVTNLNLSQNLIVGNLPANVSRMNSLQVLALSSNNFSGSIPEGFGRLPELIELDLFENLLNGTIPAFFGQLSKLQYFRLAYNPFAPGPIPETLGNLLDLREIWLTGCSLTGTIPKSLGNLTKLTNLDLSINGLTGDIPPEVMNIGQSLLQLELYQNKLSGQIPSNIGNLVNIRNIDMSSNSLTGRIPDNVSQMKELTSFHLSDNLLTGEIPSGLADLPQLTDLRLFSNNLSGDMPQNLGNASALVTFDVSYNQLTGPLPPHLCDGGVLQVLATIQNYLSGNIPESYGSCTNLQRLRMSHNRLTGELPEKLWSLPHLVILDLVNNRLEGSISSEIGKMLDLSVLKLDNNLFSGSLPTEIGNTWNLSVISLPQNNLTGPVPNGISKLWHLSSLYLQGNSLSGEIPSEIVSCGYLSVLDLSSNQLTGQIPASLGRLQSLNSLDLSHNRLSGEIPESLNNLKLNQFNVSDNSLSGQVPSGLVNGAFSTSFLGNEGLCGQELLRLRACSNKKESKLLQGVLAGTFAAALLIFVVGLAWFCKQYRQYIKPSNGLFKPDKSPWSLTSFHKLTFSEYEVLHSLDEDNVIGSGGSGKVYRIILSNGQIVAVKKLWGGGKGEGKYDHDHGFKAEVGTLGKIRHKNIVKLLCCCSNKESRLLVYEYMPNGSLGDVLHGPKTGILDWPSRHKIALGAAQGLAYLHHDCSPAIVHRDIKSNNILLDSQYESHVSDFGLAKILESVKGDSITAVAGSVGYIAPEHAYTSKVTAKSDIYSFGVVLLELVTGKRHIIPEFGEDVDLVKWVCRKIQTREGVMEVVDASLSDLSKEDALVVLKVALLC
>scaffold-DFHO-2058348-Danaea_nodosa
LLLLAAFVLLPPLVAGGTGALTEEAQILLRMKAALSDPQHSLSNWSPSAASPCSWKGVHCDGGNVTSLEFALFGLGGPLPTLFCQLPKLLRVNFYYNNFEGTFPAELLSCNRITYFNISQNFLVGSLPEGIDQMRALQILDLSSNNFSGAIPDGLGLLSELRELHLNSNLFNATIPASLGRLGKLQQLLLAYNPFAPGILPPELGNLTELTNLWVTQCNLIGNIPDTFGNLTKLTNLDLSKNKLTGYIPLTIMNLSLMYQLELYQNHLQGPIPDNIGNLTSLVNIDMSTNHLTGRIPDSISQISGLSNLHLFENGLWGEIPSGLADLRHLQDLRMFNNHLNGVLPFNLGSSSQLVTVDVSYNELTGPLPPNLCAGGALRELVMIQNRFNGTIPLSYGSCSTLQRIRLSNNQLSGQVPESLWGIPSLSFLDLGGNRLEGEVSPLIANAVNLSMIYLENNQFSGSLTSEIGKLSNLSVIRVQQNSFSSLIPKEIGNLSRLYNLYLKYNLFSGGIPDEISLCRGLSILDLSHNQLTGAIPPSLGNLPSLDVLDLSNNKLSGAIPQSLSDLALNYFNVSNNRLSGSVPKGLMNGAFYTSFLGNQDLCGEDLLEVTACLHGRKNSKLLQAVLAGTFATALLVLLLGLAWFYKRYWRYTRFIKGGLKSEKSSWSLTSFHKLGFNEYEIFNSLDEDNVIGSGGSGKVYKATLSNGETVAVKKLWTNGKGEAKHDHGFKAEVETLGKIRHRNIVKLLCCCTKNETNLLVYEYMANGSLGNLLHGNKSSILDWLSRYRIAVGAAQGLCYLHHDCAPAIVHRDVKSNNILLDSDYKAHVSDFGLAKILENVKGDSSTVAGSYGYIAPEHAYTPKVTEKSDIYSFGVVLLELVTGKRPIVPEFGDNCDIVRWVCGKLQMRDRGVNDVLDTRLSHSSKEDMLPVLKIALLCTSALPVHRPTMREVVEMLLE
>scaffold-DFHO-2058542-Danaea_nodosa
ALSNEGQILLQMKQALTDAPGSLKNWDPSSDSPCHSNWTGVQCNNGVIVGLDFTFFNLSGSVPTIMCQLPNLVRVNFYYNDFGGPFPAKLLSCVNLTHLNLSQNLIVGSLPSKIDRIKRLKALDLSANNFCGPIPQEFGLLPDLLQLYLNNNNLNGTIPLFLGQLGKLQDLRLAYNPFSPGPIPPELGRLTELTYLWLTNCTLEGTIPDIFANLSKLTNLDFAINNLTGSIPSSMMNLRYLYQLELYQNRLSGPIPENLGNLGHVINIDMSHNHLTGPIPESISRLKSLSSLHLTSNSLSGQIPDGLAELPRLQYLPMSNNKFTGSLPINLGSSSPLNFIDLSYNDLSGQLPANICAGGSLQFLDIMQNHLSGEIPKSYVKCTKVIRLRLSNNELSGTVPEGLWGLTALYILDLAFNKLEGAISPLIAKATDLSIMYLQSNNFSGSLPPEMGYLNLSEITAQSNLFSGRIPGEFGMLISLTTLQLQHNSLSGEIPNEICACVRLATLDLSDNHLTGPIPPSLGKLRNLNTLDLSKNMLTGRIPPSLTKLNLIKFNVSENSLLGPIPGGLIQATFYTSFMENQGLCGEKLRDVKICTSQFDPKPLKAILTATSVAALLVLLSCLGWFFTRLRQDCYTNEARIKSDKAAWSMKSFQKLGFNEYEILSSLSEDKVIGEGSAGKVYKITLNNDKTVAVKEVLRNANGWGRQDNGFETEVETLGNIRHKNIVKLLCCCSNRESNVLVFEYMSNGSLGSILHGTKASILDWNRRYIIAVGAAQGLAYLHHGCKPPIVHRDIKSSNILLDSDFEAYVSDFGLAKILETKKSDSSIVAGTPGYIAPEHGYTFKVTEKSDVYSFGVVLLELVTGKKPTNVLEFGEHCDIVNWVLGKVKDLEGVIDSRLGGSRKEDIVLVLEVALLCTSVQPEQRPSMMQVVELL
>scaffold-DJSE-2136496-Ophioglossum_petiolatum-2_samples_combined
NVLQNWTPFSSTPCNWTGVVCNASTSLVAELQFPSFNLAGDLPTLMCDLPALTVVNFYYNNFAGPFPDGLLTCTGLTHLDLSQNLLVGPLPAHIDRLPSLHSLDLSSNNFSGSIPPAFASLPHLLQLNLVENLLNSTIPSFLGNLSKLQFLGLAYNPFTPGPIPQELGNLSELRKLWLTQCNLVGAIPEALGNLSKLENLDLSKNSLSGSIPSEIFNIKTLIQLELYENQLTGPIPDNLGNLVSIINLDMSGNGLTGGIPESVSNLKNLSSFHLFDNKLSGNVPASIVKLPSLTELVIYNNSFSGSLPEDLGKASSLIIFDVSYNHFTGPLPSHICDGQALKVLITIQNNFEGSIPEAYGMCNTLQRLRMPNSQLTGPVPQALWGLPHLFILDLANNRLEGSISSDIGKAANLSTIALDNNFFSGNIPREIGKARNLSVLSLSLNNFSGALPSEIGQLSHLYQLSMEGNLLSGEIPNEMGSCESLAVVNLSYNKLSGQIPTSLGNLQGLTSLDLSHNELTGNIPQSLGKLRMSQFNVSDNNLWGPVPSNLLNEAFYNSFLGNQGLCASHIFYKVELCSHKKSTKVLQAVLTGIFAAATLVFVLGLACFYKRYRQYTKFMKEKYKEEETPWILTSFHKLAFDGYDVLGYLNEDNVIGKGGAGEVYKASLSNGETVAVKKLSQMVEAKDDFGFKAEVETLGRIRHKNIVKLLCCCSNNKCNLLVYEYMPNGSIGDLLHGTKGRTLDWPSRYKIAVGAAEGLAYLHHDCSPPIVHRDVKSNNILLDSNYDAHVADFGLAKILQTVKGDSISCGVAGSIGYIAPEHAYSPKVSEKSDIYSFGVVLLELITGRKPSVIESGENVDIINWVYRRLQTQSGKIEILDPSIADSYRDEMQLMLKVALLCTSMLPINRPSMREVLDLIKEADP
>scaffold-EEAQ-2016468-Sceptridium_dissectum
TWNASTSPCTWTGIICSGTPPHQILTGLDLSFMDLSGSLPPSLCLLPNLTSLNVCYDNFAGPFPPALLNCSMLTSLNLSQNLFVGPLPDAISRLQNLQVLDLSSNSFTGAIPPGFGKLPHLISLGLHRNLLNGTVPPFLGNLGALQYLLLADNPLAPGPIPPELGKLSQLKQLWLRGCSLNGNIPHTLGNLMQMENMDLSKNNLTGFIPSEIFDLSKLNQLLLYTNNLSGEIPKNIGNLTALINLDLSANQLRGQIPEGIQELKNLSALYLYRNQLSGQIPDSLAELPQLVDVEMTNNGFTGTLPENWGRASLLVTIDISVNNLSGPIPPNLCAGGKLKNLILLGNSFNGGIPESYSRCRSLERVRLSGNHLSGEVPLDFWNLPAVYILDLSNNNLGGNIPSQIGTAYHLSTLTIHGNNFSGSLPPELGKLSNLSVIAAYQNRLSGTIPEELGNLSRLYALYLQENFFSGEIPDQIGSCAQLSLMNLSYNQLGGPLPPALGSLSRLTLLDLSHNEITGEIPLSLGQLNLNQFNVSFNKLSGTVPQTLTQSQFSTSFVGNKGLCGQKPLELRTCSSDQHGLKILWILVCTLGTALVVLASTFVCLFRRHMRFKNTQLVDKASWTLKSFHRNDFDEYEILSKLDDEKVIGAGGAGKVYKITLGNGQIVAVKKLPCIGKGHDSGFKAEVETLGKIRHRNIVKLLYCCSSKDWNLLVYEYMHHGSLGDVLHVNGGNVLDWMKRYKIALGAAQGLKYLHHDCSPPIVHRDLKSNNILLDADYEARIADFGVAKVLLSVKGEPGSGIVGSIGYIAPELSMFSRVTEKSDVYSFGVVLLELVTGRRSLEADFGDGNDLVKWIRSKLHMSNGLLDVLDPKLLPEPWREDILMVLNMALLCTSPNPSHRPDMQKVLEMLLNA
>scaffold-EEAQ-2089713-Sceptridium_dissectum
QQVITLLSFKSQFSDPQHFLHDWPATLAAAASSHPPCNWTGVVCDAHSQVVTELHFPSFNLVGDVPTQMCNLPNLTVVDFYYNSFGGPFPDELLTCTQLTHLNLSQNLIIGKLPPKINQLKSLQVLALSSNNFSGDIPEAFGSLPELIELDLFENLLNGTVPPFLGKLNKLQNLRLAYNPFALGPLPKALGNLSELRELWLTGCNLTGAIPEALGNLSKLVNLDLSLNRLSGTIPRGIFDIASLTQLELYKNDLSGTIPDNLGNLVNILNIDMSGNGLTGSIPDTVSNLRKLSSFHLYDNKFSGPLPSGLANLPNLTELSVFNNSFSGNLPQNLGSLSALVVVDVSYNQLTGPLPPHICDGRTLEVLITMQNNFSGSIPESYAMCTTLQRLRMTDSQLTGAVPDRLWGLPHLFILDLTNNKLQGSISSDIGKASNLSILKLDNNLFSGSIPSEIGKLWNFSVLSLPYNRFSGSLPVEIGKLSRLNQLYIQENSLSGEIPEGISFCSRLSVLNLSRNQLTGPIPASFGNLQSLTSLDLSHNRLTGEIPQTLAQLKLNQFNVSDNGLWGTVPSSLSNGAFSTSFLGNQDLCGDRILLGLQACSSKKNSKVLQAVLVGTFTAAILVFVLGLVCFYKRFRQFVKTTDVTYKGDKSPWILTSFHKLGFNEYEVLCYLNEDNVIGRGGAGKVYKATLSNGETVAVKKLWEKMEAKSDRGFKAEVETLGRIRHKNIVKLLCCCSNEESKLLVYEFMPNGSLGDVLHGTKGSTLDWPSRYKIALGAAQGLAYLHHDCSPPIVHRDVKSNNILLDSNYEAHVADFGLARILETVKGDSVSYGVAGSIGYIAPEHAYNPKVTEKSDIYSFGVVLLELVTGKKPSMPEFGENTDIVNWVFSKLHTHDGLMEVLDPRLADCYKEEMLLVLRLALLCTSVQPINRPSMREMMELLKE
>scaffold-EEAQ-2089751-Sceptridium_dissectum
ILLPFLLLLLPHHHFVHSLSPQARILLTMKNALKDPYGSLSDWIIASDNSSSPCNWSGVACAPAPAAPGGVVTELRLPNLMLAGAVPTAMCQLPNLTLVDFSSNLFGGSFPDELLNCSQVTHFNVAQNLLVGNLPQNINQMKALQILDLSGNNFSGAIPAGFGMLPQLTVLDLYSNLLNESIPSFLGNLSSLQFLRLAYNPFAPGPIPQELGNLAELTYLWLTGCNLHGTIPPSLGNLTKLSNLDLAINNLTGLIPPQIMKISSLLQLELYQNQLHGTIPDSIGNLVNIANIDLSSNMLTGPIPDSISLLKNLSSLHLYQNKLDGEIPAGIADLPHLTDLTIFNNNLSGALPQNLGASSALVTFDVSFNQLSGPLPPHLCDHGALLFLITLQNNFNGSIPKAYGSCTYLQRLRMGYNELTGPVPDALWGLSHLFILDLANNMFEGSISFEIGKASNLSIIRLDNNLLSGTLPIEIGNPWNLSVVSLAQNKFSGSIPKELGKLSLLTNLYLQDNLFSGEIPNEISSCGYLTVLNLSNNQLAGHIPSSFEHLQSLNSLDLSHNRLTGEIPQSLGELKLTQFNVSDNALLGSVPSDFLNGAFPSSFSGNPGLCGENLLGLKSCSSRKDNKALEAALAGTFAAAFFVFMLGVACFYKRYRKFINSTKDDSKAETASWSLTSFHKLAFAEDEVLGNLDEDNVIGSGGAGKVYKTSMSNGETVAVKKLWEKGKGDDYGFRAEVETLGKIRHKNIVKLLCCCTNKESKLLVYEYMPNGSLGDLLHGPKSRILDWTSRYKIALGAAQGLAYLHHDCSPLIVHRDVKSNNILLDANYEAHVSDFGVARILESVKRETVTAVAGSVGYIAPEHAYTPKVTEKSDIYSFGVVLLELVTGKRPVLAEYGENTDIVRWVCSKIQTHEGLMQILDPRLADSSKDDMMLMLRVAILCTNTLPLNRPSMRQVVEMLMEADPQLKYNSVKKNSK
>scaffold-MEKP-2108722-Dipteris_conjugata
LLVLLLPLLLLLPFTSASNQEAQLLLLFKSHLQDPHSFLHDWLPSSSDPCSWKGVSCSHGSSVSSLNFSSFGLSGSFSPDLCLLPNISSLDFYYNNFGGPFPSSLLDCTRLRHLNLSQNLFVGPLPDAIDRLPSLQALDLSYNNFSGAIPPAFGRLPELLELDLFANLLNATVPSHLGGLAKLQFLRLAYNPFSQGPLPAELGNLTELTYLWLAGCNLTGPIPDTLGKLRKLTNLDLSSNMLFGNISASIFEITSLTQLELYQNELEGQIPENIGDLTALVNLDMSSNKLTGPLPSGISQLQKLASLHLNDNGLSGPLPNGLASLPALTELSLFNNNFTGTVPQNLGHESKLVVFDVSHNDFSGPLPPYLCTGGALMVFVTMFNGFEGLIPSTYGDCPSVQRMRLNSNSLSGRVPSGLWSSPSLFILELSNNRLEGSISSDVRQASDLSILRLDNNLFSGRLPPEIGSVWNLTAISLSHNQFSGSIPKEIGNLTRLSNLYLQFNSFSGEIPPEIASSTRLSIVDFAFNQLSGAIPDSLGNLPAINSLDLSHNQLTGDIPPSLAKLSLTSFNVSYNRLLGPVPMGFIDKAFDSSFMGNQGLCGEHLIGVMDCTSRGSRNPRLLHAVLAGTFAAAVILLVVGLACLYKLHKPLFMSSVKRRRKLQRSSWSLTSFHKLGFSEYEILSGLDEDNVIGSGGAGKVYKTTLRNGETVAIKKLLASNDMGEGKNDRGFKAEVATLGRIRHKNIVKLLCCCSNKDANLLVYEYMPNGSLGDLLHGTKAGILDWSSRYKIALGAAQGLAYLHHDCSPAIVHRDVKSNNILLDADFQAHVADFGVAKVMHHLHPLGDDAVMYDPSLMSGVAGSYGYIAPEHAYTTKVTEKSDTYSFGVVLLELVTGKKPVVPEFGDNTDIVKWVCSKLSRQEGMLEVLDARLADSSKEDMLLLLRVALLCTSGLPVNRPTMREVVEMLLEADPQ
>scaffold-NHCM-2002869-Angiopteris_evecta
EGQALLRMKRDLKDEQGLLADWSASSVSPCTWNGVKCENNTVTHLDFSNFNVSGAVPTLMCQLPNLIHVGFYYNSLEGSFPAELLSCKRLKYLNLGGNLLSGRLPEGIDQMKTLQFLDLSENNFTGPIPEALGRLSELADLRLYSNFFNETIPTFLGQLGKLQSLRLAYNPFAPGRIPSELGNLTELTYLWLTDCNLVGNIPESLGNLTKLTNLDLAMNDLTGTIPRTIMDLRSLYQLELYQNHLQGPIPDNIGNWRIISNIDMSTNKLSGPIPESITQLRNLSSLHLYENNLSGKIPSGLADLPRLQDISIFSNSLEGNLPPSLGSMSELTVFDVSNNMLTGLLPPHLCDGGTLEILAAKQNYISGTIPEPYGKCSTIQRLLLSSNQLTGGVPEGIWGLPSLFILDLAGNRLQGGISRAIANAVNLSSIFIGNNEFSGTLPTEIGTPWNLSVIRAQHNQLSGPIPKEMSMLSHLLNLHLQHNSFSGEIPAELGSCRLLNVLDLSYNQLTGAMPSSLGNLPSLNSLSLSNNRLSGEIPQSFTKLALTSFNVSDNSLSGPIPSVFLNGAFYTSFVGNQGLCGDHLLDIKACQGRKRSKLLQVVLAGTFAVAALLVLLVGLAWFYRRYSHYVRTTKGGFKSEKSSWILTSFHRLGFSEHEILDRLDDDNVIGSGGAGKVYKATLSNGEIVAVKKLWTNGRDDARHDNGFKAEVQTLGKIRHRNIVKLLCCCSNKETNLLVYEYMPNGSLGYLLHGTKAGILDWISRYKIAVGAAQGLSYLHHDCSPPIVHRDVKSNNILLDAGYEAHVSDFGVAKILESLKGDTTTVAGSYGYIAPEHAYTPKVTEKSDIYSFGVVLLELVTGKKPIAPEFGDNCDIVKWVYTKLQTPDGVMDVLDPRLSYSSKDDMLPILKVALLCTSALPVHRPTMREVLEMLVEADPQPK
>scaffold-PNZO-2027332-Culcita_macrocarpa
LLFLLLMSMASSTSSSAEQANLLLTFKAKVLDESGRLDNWKISNSSNHDELSPCSWTGIVCSGNNSTVQGLNFSNFGLDGPIKYSPLCRLPSLTFIDFTANNFAGPFPQALLNCSTLQTLGLSSNLFVGKLPESIDGMKALRVLDLSYNNFSGSIPESFGRLPELVQLDLYGNLLDGTIPSHLGNLSKLQALNLAYNPFSKGIISPELGNLTALTNFWLAGCNLHGSIPNTLGNLLHLVNLDLSVNMLTGNIPASLSNLRNLYQLELYKNQLKGPIPANIGNLTVLANLDFSNNMLTGQLPPSISQLQNLNSLHLYENLLSGTFPAGLATIPTLADISLFHNNFIGMLPQNLGRASRLVMVDVSTNHFMGPLPPYLCAGGALQTLAAMYNRLNGNIPATYSNCPSVIRMRLNNNQLSGTVPAGLWGSPALFILQLDSNSLEGSITSDIRHARNLSILRLDDNRFSGSLPPEIGIVWNLTVISLSQNQFSDIIPPELGELHHLSNLNLQSNSFSGKIPAELASCSQLSVLNLANNLLSGPIPSSLASLPAINSLDLSHNQLTGSIPAELSKLRLTNFNLSYNRLSGPVPSGFADQAFDGSFVGNQDLCGEHLISVRPCNATRRSPSKLLLRALLAVTFGAAFILLVVGLICLYRLHGPQIKGVIWGKSDRRSCELQRSPANPWRLTSFHKVQFGELDITSGLDDGTVIGSGGAGTVYKTVLSNGQTVAVKKLRKSSNGNDEGDDKGFKTEVATLGKIRHKNIVKLLCSCSNKDTKLLVYEYMPNGSLGDMLHQATPSQSSDTKLKSGGAEKGKSHSSNLVLDWPSRYKIALGAAQGLSYLHHDCSPPIVHRDVKSNNILLDAHLNAYVADFGVAKVMRYVGADDDSITCPSLFTSRVAGSYGYIAPEHAYTPKVTEKSDIYSFGVVLLELVTGKKPVASDVFGDNTDIVRWVCSKLSVAVDAGVAEVLDPGLAACWREGMLMVLRIALLCTTALPVNRPSMRDVVEMLIEADP
>scaffold-QHVS-2014904-Ophioglossum_petiolatum-B
NVLQNWTPLSSTPCNWTGVVCNASTSLVAELQFPSFNLAGDVPTLMCDLPALTVVNFYYNNFAGPFPDGLLTCTGLTHLDLSQNLLVGPLPAHIDRLPSLHSLDLSSNNFSGSIPPAFASLPHLLQLNLVENLLNSTLPSFLGNLSKLQFLGLAYNPFTPGPIPQELGNLSELRKLWLTQCNLVGAIPEALGNLSKLENLDLSKNSLSGSIPSKIFNIKTLIQLELYENQLTGPIPDNLGNLVSIINLDMSSNLKNLSSFHLFDNKLSGNVPASIVKLPSLTELVIYNNSFSGSLPEDLGKASSLIIFDVSYNHFTGPLPSHICDGQALKVLITIQNNFEGSIPEAYGMCNTLQRLRMPNSQLTGPVPQALWGLPHLFILDLANNRLEGSISSDIGKAANLSTIALDNNFFSGNIPREIGKARNLSVLSLSLNNFSGALPSEIGQLSHLYQLSMEGNLLSGEIPNEMGSCESLAVVNLSYNKLSGQIPTSLGNLQGLTSLDLSHNELTGNIPQSLGKLRMSQFNVSDNNLWGPVPSNLLNEAFYNSFLGNQGLCASHIFYKVELCSHKKSTKVLQAVLTGIFAAATLVFVLGWLAFYKRYRQYTKFMKEKYKEEETPWILTSFHKLAFDGYDVLGYLNEDNVIGKGGAGEVYKASLSNGETVAVKKLSQMVEAKDDFGFKAEVETLGRIRHKNIVKLLCCCSNNKCNLLVYEYMPNGSIGDLLHGTKGRTLDWPSRYKIAVGAAEGLAYLHHDCSPPIVHRDVKSNNILLDSNYDAHVADFGLAKILQTVKGDSISCGVAGSIGYIAPEHAYTPKVSEKSDIYSFGVVLLELITGRKPSVIESGENVDIINWVYRRLQTQSGKIEILDPSIADSYRDEMQLMLKVALLCTSMLPINRPSMREVLDLIKEADP
>scaffold-RFMZ-2005954-Osmundastrum_cinnamomeum-B
ALTPEGEILLQVKANLTDEAGHLKDWNASSDSPCSGWTGVICNNSSNVTGLDFTSFGLKGPVPSLICQLPNLTYINFYFNDFGGPFPSELLKCSRVQHLNLSDNLFVGNLPQGIDQMKALQVLDLSYNNFSGSIPEAFGRLPDLLELSLYGNLLNTTIPSHLGQLSKLQYLKLAYNPFSYGPIPPELGNLTELTFCWLASCNLTGTIPDTLGNLTKLSNLDLSINSLTGNIPSSILNIKSLYQLELYQNELQGPIPENIGNLTGIVNIDMSSNKLAGPIPPSISQLKNLESLHVNENYLSGKLPAGLADLPAIKDLSLFSNNFTGSVPQNLGNASKLLVFDVSYNQLSGPLPPAACAGGALLILITMYNSFHGVIPTSYGDCPTLQRVRLNNNRLIGTVPVGLWGSPALFILELVNNSLEGSIPSDIANAVNLSTLRLDSNQFSGSLPPQLGNVWNLTVVSISQNRFSGSIPKDLGKLAHLSNLYLQFNSFSGEIPSEIGSCSRLSVLDLSNNQLTGPIPDSLGYLPAINSLDLSNNGLSGEIPPSLAKLSLTNFNVSDNRLSGPVPSGFIDKAFDASFMGNEGLCGEHLLGVKACKGGKSTKLLQAVLAGTFVAAFIILVIGLACLYKLYRPLFGSSVKKRYKFQRSSWSLTSFHKLGFSEYEILSSLDEDNVIGSGGAGKVYKTTLSNGETVAIKKLWSNEKGETRNSDHGFKAEVATLGKIRHKNIVKLLCCCSNKDSNLLVYEYMPNGSLGDLLHGTKAGILDWASRYKIALGAGQGLAYLHHDCSPLIVHRDVKSNNILLDSDYEAHVADFGLAKVLEGVKGESMTGIAGSYGYIAPEHAYTPKVTEKSDIYSFGVVLLELVTGKKPVVPQFGDNTDIVKWVCGKIQTHEGVMEVLDPKLADSSKEDMMLVLRVALLCTSALPVNRPTMREVVEMLVE
>scaffold-UGNK-2020967-Marattia_attenuata
ALPQEATVLLSFKKGLIDPKGYLDDWHAPFNASPCSWTGVRCNASSQHVTGLDFSNMSISGQISNVICQLQNLTSLSFNMNEFEATFPTGLLECSQLRTLDLSQNIFYGPLPSDISRLKALQNLDLSSNNFSGPIPMGVGELSQLTQLYLYMNFLNGTIPSFLGQLLELQYLLLAYNPFDPGPIPPELGNLTQLHQLWLANCSLTGPIPSSLGGLKSIQNLDLSKNNLIGNIPRRISDLTNLSQLELYQNVLSGEIPSNIGNLTALMYLDMSTNQLTGRIPDGVGELKNLLSLHLYENQLDGGIPAGIANLPRMQDLLLWSNRFSGVVPQSLGIASPLVTVDISQNSLSGPLPSNICKNGQLVWLAFLSNNLNGTIPESYGKCRSLLRLRLSNNQLTGQVPRALWGLPAINLLDLSNNSLEGNVSSEIGLAANLSGLTIDTNVFSGSLPAEIGNLRNLSLIQAFQNRLCGVLPITLGNLPSLSSLYLQENLISGEIPVELSFCRLLSQINLSSNLLSGYIPSALGSLPALNVLDLSHNNLTGEIPSALGKLRLTELNVSYNQLSGPVPEALLNGAFNTSFLGNQHLCGQNLLDVSPCSSESKDRINLKLLVSTLVVVGLVIILALAYCCKRYVRSKHTQKTDKSAWDLTSFHRHGFSEYEILDKLDEENMIGCGGAGKVYKIVLSTGHTVAVKQLQAVGKHKFRHDSGFKAEVETLGKIRHNNIVKLFCCCSSKEWNLLVYEYFVNGSLGDLLHSPKGSVLDWPTRYKIALGAAQGLSYLHHGCSPPIVHRDVKSNNILVDAEYEAHIADFGLAKTMHSTIKGDSVTGIVGSFGYIAPEQSYSLKVTEKTDIYSFGVVLLELVTGRRPVEPCFGEATDIVKWVCNKIHMQNGLLEVLDPRIAADSAKDEMMMVLRVAVLCTSMQPSHRPTMQEVLEMLFDANSQHLNKSGR
>scaffold-UGNK-2021097-Marattia_attenuata
LVFMLLSMVELRGVTALSAEGQVLLRMKRDLKDEQGLLADWSASSVSPCTWNGVKCENNTVTHLDFSNFNVSGAVPTLMCQLPNLIHVGFYYNSLEGSFPAELLSCKRLKYLNLGGNLLSGRLPEGIDQMKTLQFLDLSENNFTGPIPEALGRLSELADLRLYSNLFNETIPTFLGQLGKLQSLRLAYNPFAPGRIPSELGNLTELTYLWLTDCNLVGNIPESLGNLTKLTNLDLALNDLTGTIPRTIMDLRSMYQLELYQNHLQGPIPDNIGNLRIISNIDMSTNKLSGPIPESITQLRKLSSLHLYENNLSGKIPSGLADLPQLQDISIFSNSLEGNLPPSLGSMSELTVFDVSNNMLTGLLPPHLCDGGTLEILAAKQNYISGTIPEPYGKCSTIQRLLLSSNQLTGGVPEGIWGLPSLFILDLAGNRLEGGISRAIANAVNLSSIFIDNNEFSGTLPTEIGTPWNLSVIRAQHNQLSGPIPKEMSMLSHLLNLHLQHNSFSGEIPVELGSCRLLNVLDLSYNQLTGAMPSSLGNLPSLNSLSLSNNRLSGEIPQSFTKLALTSFNVSDNSLSGPIPSVFLNGAFYTSFVGNQGLCGDNLLDIKACQGRKRSKLLQVVLAGTFAVAALLVLLVGLAWFYRRYSHYVRTTKGGFKSEKSSWILTSFHRLGFSEHEILDRLDDDNVIGSGGAGKVYKATLSNGEIVAVKKLWTNGRDDARHDNGFKAEVQTLGKIRHRNIVKLLCCCSNKETNLLVYEYMPNGSLGYLLHGTKAGILDWISRYKIAVGAAQGLSYLHHDCSPPIVHRDVKSNNILLDAGYEAHVSDFGVAKILESLKGDTTTVAGSYGYIAPEHAYTPKVTEKSDIYSFGVVLLELVTGKKPIAPEFGDNCDIVKWVYTKLQTPDGVMDVLDPRLSYSSKDDMLPILKVALLCTSALPVHRPTMREVLEMLVEADPQPK
>scaffold-UGNK-2022639-Marattia_attenuata
ASALSSEGQILLDLKRALTDPSDFLHNWSASSDSPCEWNGVTCSHGVVTGLEFPNFYLRGEVPTTMCRLPNLVRLNFLYNDFGGLFPVELLNCSRLTYLSLAQNLLVGRLPEGINQLNALQFLDLSSNNFSGPIPQGFGQLSELVELGLHSNLLNATIPPFLGQLSRLQHLYLAYNPFAPGPIPSELGKLTQLTNLWLPGCNLVGTIPDTLGNLTKLVNLDLSRNRLRGNIPRTIMNLRFLDQLELYQNELSGSIPENLGNLSRIANIDMSTNQLTGPIPESISQLKNLTSLHLYCNGLSGGIPHAVADLPHLQDLTLFNNSFNGTLPQNLGVSSRFTTFDVSQNQLSGPLPPHICAGGSLGSLAAMQNHLNGTIPESYASCNTLIRFRVSHNQLNGGVPEGLWGVPSLFLLDLAFNKLEGEISPLVGKANNLSIIYLQYNAFFGSLPAEIGNVWNLSVLTAQHNNLSGPIPREFGELKHLLNLQLQYNSFSGDIPDDIGACQQLTIVDLSNNQFTGPIPSSLGYLPNLNSLYLSNNRLSGEIPQSLSKLSLTNFNVSENSLSGPVPISLINWPFHTSFLENKDLCGENLLDVKACQSGKSLKLLQVALAGTFAAAILILLLGLAWFYKRYWLRIHSIKDGDRLEKSVWNLTSFHKLGFGENEILGSLDEDNVIGSGGAGKVYKATLSNGETVAVKRLWSNGKGEARHDNGFKAEVEILGKIRHKNIVKLLCCCSNKDSNLLVYEYMPNGSLGNLLHGPKASILDWASRYKIALGSAQGLAYLHHDCLPPIVHRDVKSNNILLDSDFEAHVSDFGVAKILESVRGESSTVAGSYGYIAPEHAYTSKVTEKSDIYSFGVVLLELVTGKKPIIPELGDNTDIVKWVYSKLQDPEGLSDVLDSRFLHSSKDDMLPVLKVALLCTNTLPVRRPSMWEVVEMLME
>scaffold-VIBO-2007325-Osmunda_javanica
ALTPEGEILLQAKANLTDEAGHLEDWSASSDSPCSGWTGVICNNSSNVTGLDFTSFGLKGPVPTIICQLPSLTDINFYFNEFGGPFPSELLKCSRVQHLNLSDNLFVGNLPQGIDQMKALQVLDLSYNNFSGSIPEAFGRLPELLELSLYANLLNTTIPSHLGQLSKLQHLKLAYNPFSNGPIPPELGNLTELTYCWLAGCHLIGTIPDTLGNLTKLSNLDLSVNSLTGNIPSSILNVKSLYQLELYQNELQGPIPENIGNLTGIVNIDMSSNKLAGRIPPGISQLKNLESLHVNENYLSGELPAGLADLPAIKDLSLFSNNFTGSVPQNLGTASKLLIFDVSYNQLSGPLPPGVCAGGALQILITMYNRFDGVIPTSYGDCPTLQRARLSNNQLTGTVPEGLWGSPALFILELVNNSLEGSIPSDIANAVNLSTLRLDNNRFSGSLPPQLGNVWNLTVVSISQNRFSGSIPNELGKLAHLSNLYLQFNSFSGEIPSEIGSCSRLSVLDLSNNQLSGRIPDSLGYLPAINSLDLSNNGLSGEIPPSLAKLSLTNFNVSDNRLSGPVPSGFIDKAFDASFMGNDGLCGEHLLGVRSCKGGKSSKLLQAVLAGTFVAAFIILVIGLACLYKLYRPLFGSSVKKRYKFQRSSWSLTSFHKLGFSEYEILSSLDEDNVIGSGSAGKVYKTTLSNGETVAIKKLWSNEKGETRNSDHGFKAEVATLGKIRHKNIVKLLCCCSNKDSNLLVYEYMPNGSLGDLLHGTKSGILDWASRYKIALGAGQGLAYLHHDCSPLIVHRDVKSNNILLDSDYEAHVADFGLAKVLEGVKGESMTGIAGSYGYIAPEHAYTPKVTEKSDIYSFGVVLLELVTGKKPVVPQFGDNTDIVKWVCGKIQTHEGVMEVLDPRLADSSKEDMMLVLRVALLCTSALPVNRPTMREVVEMLVE
>scaffold-YOWV-2010699-Cystopteris_protrusa
LLILSISCCSSCLNALSTTQEAHLLLSFKSELLDVDNVLADWKLNNSRAEDDACSWTGISCNGEHRVQGLDFSYLGLQERATEVNFSVLCSLPAFTLMILTYNNFSGPFPASLYQCTQLRTLDLSANLFVGGLPDSIDSLAALRHLNLSYNNFSGTIPSAFGRLPHLQEFDLVYNLLNDTVPSFLGNLSNLEKLSLAYNPFSDSASIPAELGNLTKLTYLWMAGCNLHGTIPASLGKLFKLSNLDLSINMLTGGIPASLTNLRSLTQLEFYQNQLEGPIPSNLGNLTQLSKFDVSINLLTEHIPASISQLHHLTSFHVYNNLLAGPFPASLATLPWLEDISLFNNNFTGPLPPTLGAMNKLVMFDVSSNDFTGPLPRFLCSGGVLQSLIAMNNRLDGAIPSTYASCPTLLRVRLNNNQLSGTVPSGLWGSPALSFLELDSNNLEGSITSEIQMAHNLSSLKLDSNHFSGSIPVEIFSLWNLSFISLSHNQFSGIISPEIGKLHHLTNLDIQSNAFSGEIPATLADCTQLNVLQLANNEFTGEIPSSLAGLSAIDSLNLSHNQLSGSIPAKLSELRLTNFDVSYNRLSGPVPSGFIKGAFDGSFVGNPNLCGRDMMGIKPCNVSSGRGPSKTLLRVLLAATFGAALILLIVGMVFLYRMHGPQIKSVIKSKKGWDSGHTTASSPWRVTSFHKVQYGELDIASRLDDNNLILGSGGAGTVYKAVLSNGQTVAVKKLRKGSNNEDSEDDKGFKVEVATLGKIRHKNIVKLLCCCSNKDTKLLVYEYMPNGSLGDMLHHDPLHKDSGSTALEWPSRYKIALGAAQGLAYLHHDCCPPIVHRDVKSNNILLDAHLNAYVADFGVAKVMENYLGADDTNCSAAFTARVAGSYGYIAPEHAYTPKVTEKSDIYSFGVVLLELVTGKKPVEWEVFGDNMDIVRWMRGKLAAGADAGDVLDAGLAACWREGMLMVLRVALLCTCALPVNRPSMRDVVDMLVEADP
>scaffold-ZQYU-2017335-Phlebodium_pseudoaureum
EEAQLLLNFKSQLLDEQDLLANWKLRSNYSSSDDEEDACSWTGVLCSDDRRHVQGLNFSDFGLQGQPSASEVDFTALCRIPSFIFMNLNNNNFGGAFPATLSKCTQVRTLAMSANLFVGNLPNFIDAMAALRSLDLSYNNFSGAIPPSFGRLPQLQEINLTCNLLNETIPSFLGNLSSLQVLILAYNSFSAAAIIPPEIGNLTELTNLWLSNCNLHGSIPSSLGSLKKLSNLDLSTNMLTGGIDASITNLKSLTQLELFNNQLQGPIPTSMGNLTQLVNVDISMNSLTGPLPPSISQLNRLTSFHVSQNLLSGPFPAGLALISSLTDISLFKNSFNGTLPLNLGAVSKLQTFDVSNNGFTGPLPPSLCSGRALQTLTTMYNRFNGAIPSTYGDCPTLQRVRLNGNQLTGAVPPGLWGSPGLSFLQLDGNNLEGSITSEIGNARNLSTLKLEDNHFSGSLPPQMFHLWNLSVISLSQNHFSGIISAEIGKLTHLSSIYLSSNTFFGDIPATIASCTQLSVLQLGDNQLSGTIPSTLASLSAINSLNLSHNQLTGSIPAELSELRLTNFDVSYNRLSGPVPPGFLNGAFDASFAGNRDLCGRQLMGISPCNIASKRGPSKLLLRSLLAATFGAAFILLVVGMVCLYRLHGPQIKSVIRGKSMRESGQCLASNPWRVTSFHKVQYGELDIMSRLDDNNLIIGSGGAGTVYKAVLGNGQTVAVKKLRKASSNGENEDDKGFKAEVATLGKIRHKNIVKLLCCCSNKDTKLLVYEYMPNGSLGDMLHHNSLHKGNNSTNLALDWPSRYKIALGAAQGLAYLHHDCSPPIVHRDVKSNNILLDAQLNPYVADFGVAKVMEHYIGADEPNCSAAFTARVAGSYGYIAPEHAYTPKVTEKSDIYSFGVVLLELVTGKKPVVPEVFGDNMDIVRWVRGRLAAADDATGVLDAGLAACWREGMLMLLRVALLCTSALPLSRPSMREVVDMLVEADP
>scaffold-ZRAV-2035029-Polypodium_hesperium-2_samples_combined
CSWTGVLCSDDRRHVQGLNFSDFGLQGKPGASEVDFTALCRIPSFIFMNLNNNNFRGAFPATLSKCTHVRTLAMSANLFVGNLPNFIDAMAALRSLDLSYNNFSGAIPPSFGRLPQLQELNLTCNLLNETIPSFLGNLSSLQVLILAYNSFSAAATIPPEFGNLTELTNLWLSNCNLHGSIPSSLGSLMKLSNLDLSTNMLTGGIDASLTNLKSLTQLELFNNQLQGPIPTNMGNLTQLVNVDISMNTLTGPLPPSISQLNHLTSFHVSQNLLSGPFPAGLALISSLTDISLFKNSFNGTLPLNLGAVSKLQTFDVSNNGFTGPLPPTLCSGRALQTLTTMYNRFNGAIPSTYGDCPTLQRVRLNGNQLTGAVPPGLWGSPALSFIQLDGNNLEGSITSEIGNARNLSTLKLEDNHFSGSLPPQIFHLWNLSVISLSQNHFSGIISAEIGKLTHLSSIYLSSNAFFGDIPATIASCTQLSVLQLGDNQLSGMIPSALASLSAINSLNLSHNRLTGSIPAELSELRLTNFDVSYNRLSGPVPPGFLNGAFDASFAGNRDLCGRELMGISPCNIASKKGPSKLLLRSLLAATFGAAFILLVVGMVCLYRLHGPQIKSVMRGKSMRESGQSLASNPWRVTSFHKVQYGELDIMSRLDDNNLIIGSGGAGTVYKAVLGNGQTVAVKKLRKASNNGESEDDKGFKAEVATLGKIRHKNIVKLLCCCSNKDTKLLVYEFMPNGSLGDMLHHNSLHKGNNSTNLALDWPSRYKIALGAAQGLAYLHHDCAPPIVHRDVKSNNILLDAQLNPYVADFGVAKVMEHYIGADEPNCSAAFTARVAGSYGYIAPEHAYTPKVTEKSDIYSFGVVLLELVTGKKPVVPEVFGDNMDIVRWVRGRLAAAEDATGVLDAGLAACWREGMLMLLRVALLCTTALPLSRPSMREVVDMLVEADP
>Picea_lambertina_PILA_01118
METKSIAGWISKLNWLVCAWSLTSFIVNPWCYALPQQAQVLLQMKESIKNDPHNALDNWMIGSVNAPCNWDGITCDNSTGMVTEIALEDKSLNGPLYSGLCNLQSLEKLHLGFNNLYGILPPPLTNCSNLQSLNLNTNSLSGSLPDLSGLKSLKILDLSTNSFAGQVPPSLGNLPELTSLHLAQNPFAPGTIPQELMSLKKLNSFYLATCNLIGEIPRFIFNFTELGLLDLSNNSLNGSIPKEISNLKKLYQLELYDNYFSGSIPRELGDLSLLRNLDVSRNSLTGSIPPELGNLKNLSYLQLYSNNLSGQIPESIGELPLLEGLSIYENNLTGQLPQKLGSLSKFNMLDASQNRLNGSLPKDVCKGGNLQYFLVLENYFTGELPLSYGACQRLIRFRVNNNGLNGTVPRGIWGLPNVNIIDVSFNNFVGEMSADIGNAKNLSFLFIQNNQFSGSLVPKIGLALLLVRINAENNNFTGQIPKEIGSLSQLTGLYLQENMLSGNIPGEIGSCKSLIVINFARNSLDGAIPDSMGSIDGLNSLNLSNNELSGSIPSSLGALTLNFIDLSNNQLNGIIPNSLIIAGNRGSFLGNPGLCVESYSRDYTIRVCSASSHSHKKDRRIKLAAGFIAGAAVLILAVGLILLRRYVRRHANKLEKEENLSWKITVFHNLSFNPEELSGVLLLKNEDNLIGSGASGQVYRADLPNNETVAVKHLWTATNMDMDDINMDKHKKKKNNKDVKAHRLAKAEVETMGTIRHKNIVKLYCYLSCRHSNVLVYEYMHNGNLSEALRNNNDLDWPRRYRIALGAAQGLSYLHHDCSPAIIHRDVNSTNILLDQFYEAKIADFGVAKVLQAGNTGRDTTADFVGTHGYIAPEYGYSKKVTEKSDVYSFGVVLLELITGKRPNEPEFGENRDIVYWVSRKIYEKKDALVVLDSRISSSFKEEMLRALKIAVFCTHKLPNSRPSMREVVQMLQDADPCDCSTTMQVQDSKPTNVA*
>Picea_lambertina_PILA_01119
METKSIAGWISRLNWLVCAWSLASFIINPWCHALPQEARILLQMKESFKDDPHNVLANWRLDSANAPCKWEGITCNNSTGMVTEIALEDKFLNGPLYSGLCNLQSLEKLHLGYNNFYGILPPPLTNCSNLQSLNLTTNSLSGSLPDFSGLKSLKMIDLTTNNFTGHFPASLGNLPELTSLNLAENPFTPGTIPRELMSLKKLNTLYLATCNLIGEIPLFIFNFTALVLLDLSNNSLNGSIPKEISKLKNLLHLELYDNYLSGSIPPELGDLALLQDLDASGNNLIGSIPQELGNLKRLLYLQLENNNLSGQIPESIGELPLLEGLSIYENNLTGQLPQKLGSLSKFNMLDASQNRLSGSLPKDICRGGNLQYFLVLENHFTGELPLSYGACQSLIRFRVNSNSLSGRVPAGIWGLPNVNIVDLSFNNFVGGISPEIGNAKNLSQLAIHNNQFSGNLVPEIGFARLLVRIEAYNNKFTGQLPKEIGRLSQLNALYLQENMLEGSIPEEIGYCKSLTIIDLGRNRLNGAIPDTLGSIDVLNYLNLSNNELSGSIPISLSALTLSSIDFSNNQLSGPVPNSLLSIGNRGSFSGNPGLCAKIFSRDERIGVCSASSYSQKESKRMKLAAGLIAGAAVLILAVGLVLFRRFVRHQADSLEKNENSSWKIAVFHNLSFNAEELSSVLLLKDKANIIGSGASSKVYRADLPNNETVAVKHLWTTSKMDIDDIHMDTYKKRKNEVDNVYREYDHRLAKAEVETLGTIRHRNIVKLYCYLSNRHSNVLVYEYMPNGNLFEALQSNNILDWPTRHKIALGTAYGLSYLHHDCSPAIIHRDVKSTNILLDQFYEAKIADFGVAKVLQACNRGGDSTVFVGTHGYIAPEYAYSVKVTEKSDVYSFGVVLLELITGKRPIEPEFGENKDIVYWTSNKIYEKEDALVVLDSKISKSFKEEMLRTLRIAVSCTDKLPALRPSMREVVQMLQDADPCNWNKTMQVKDSKPANVIVDIPKRLHKL*
>Picea_lambertina_PILA_02806
MNRARALTEEAQILQLMKNSLKDPQNSLKNWEDSIAAHCNWDGITCDNSTGMVTEIILDTKFLNGPFPSNICGLSNLKKLHLGVNYLEGNLPSILMNCSKLEYLNLTHNFLSGTLPDFSPLKSLQILDLTVNNFTGPFPASVGSLPKLTSLSLAINPFNPGNIPQELMNLKKLNVLFLASCNLEGEIPSFILNFTDLGLLDLSTNYLHGFIPKEISKLSKLYQLELYRNNLSGSIPRELGNLTFLQYFDASNNMLSGSIPEEVGDLRSLVSFHIHMNQLSGQIPEGFGEFPDLVSLSLYMNNFTGQLPQKLGSLSKFNLIDASENQFSGPLPKDLCRGGNLQKLLVIYNSLTGELPETYGDCKSLVRFRVNNNNLSGPVPKGIWGLPNVNMIDLSFNNFVGEIGSDIANAKELSEFYIQNNQFSGFLVPEIGMAKLLVKLEANNNRFTGPIPKEIGNMRQLNNLYLQNNMLEGFIPEEVGYCTSLVVVNLAENHLQGSIPESLGSIAGLNSLNLSNNKLSGSIPSSFGALKLSFLGLSNNELSGAVPHSLINEVNRHSFSGNPGLCANSSGNDNDNHDNDNILKACSDSHQGKEAKQMGIIFGFIVGTTVLFLVIGLIHFQRRYCQNQLELMDERDTSSWTVKSFQDLSFSEEEIWKALLDEKNVIGSGGSGKVYRVQLQNNETVAVKRILTMNINRNQQNEIDKLIKAEVDILGTVRHKNILKLYCYLSNGNSNLLVCEYMPNGNLFDALNKNNEEKTLKRCGMDLDWPTRYKIALGAAHGLAYLHHDCLPAIIHRDVKSSNILLDKFYEAKIADFGIAKILQTCAGNDSTAVFAGTHGYIAPEYAYTLNITEKSDVYSFGVVLLELVTGKQPIVPEFGEYRDIVSWISQEIFSQKDALEALDSNICEPFQEEMIKVLKIAVHCTCNVPALRPTMREVVKMLLDADPCSSNIRSMQRGEDPQDTNIDVEIPTKSECKGKC*
>Picea_lambertina_PILA_35866
MEDKIVFWSVLLVLLSWVSQKMNIAQALPQEAQTLLLMKSSLQDPHSSMKNWVDSIDAPCSWDGITCDNSTGMVTQIVLETKFLQGPFPSNICGLRNLKRLHLAVNNLQGNLPQTLMNCSKLEYLNLSNNSLSGTLPDFSALKSLQTLDLTFNNFTGAFPASVGNLTELTSLSLANNPFRPGNLPQELTNLNKLNSLYLACCNLVGDIPSFILNFTDLGMLDLSTNKLHGSIPREISKLSKLYQLELYNNKLSGNIPRELGNLKFLKLFDASKNMLSGNIPEEIGNLRNLVSFEANTNQLTGQIPESIGELQYLEGLSLYKNNLTGQLPQKLGSLSKFNLLDVSENQFNGELPRDICRGGNLQYFLVVYNSFTGELPATYGDCKTLVRFRVKNNSLNGVVPKGIWGLPNVKIIDLSFNNFVGGIDSEIGNAKNLTELYIQNNQFSGILAPEIGMANLLVKIEASNNRFTGPIPKEIGSLRQLGDLNLQKNMLEGSIPDEVGSCVSLAIINLAENNLQGSIPESLGYIADLNSLNISNNKLSGSIPGSLGALKLSLLDLSNNKLTGSVPDSLISEVDPQSFSGNPGLCAKRSGNDNYNNNNVVGTCSDSHSGKESRQIGIISGLIIGTALLVLVIGLVVFQRKYHQNQVDLMDERDNSSWSLTSFHNLSFTQEEICKALLDEENVIGSGGSGKVYRVDLKTSETVAVKRIWTMNMNKKRDNGLNRLMKAEVDILGTIRHKNIVKLYCCLSNGNSNLLVYEYMPNGNLFDALHKNNEDKASRGSGLELDWPTRYKIALGAAHGLAYLHHGCSPAIVHRDVKSTNILLDKSYEAKIADFGIAKFLQAHCGRDSTTAFTGTYGYIAPEYGFSLRVTEKSDVYSFGVVLLELLIGKQPIEPEFGENKDIVYWVSHKIRSHEDALEVLDSRISRSFKEEMFKVLKIAVHCTCKLPALRPTMREVVQMLMDADPCPGDFGAVEKEKLHGTQMSGYVADIDFMYNNDKEMKLNDAKYEKIIEVVDDYQINGLNVNMNDIAEELKFL*
>Picea_taeda_PITA_03443
METKSIAAWISRLNCLVCAWSLASFIVNPWCHALPQEAQILLQMKESFKNDPHNALDSWMIDSANAPCNWDGITCDNSTGMVTEIALEDKSLNGPLYSGLCNLPSLEKLHLGFNNLYGILPPPLTNCSNLQSLNLTTNSLSGTLPDFSGLKSLKMLDLTTNKFTGQFPTSLGNLPELTSLNLAENPFTPGTIPRELMSLKKLHTLYLATCNLIGEIPLFIFNFTALVLLDLSDNSLNGSIPKEISNLRKLYQLELYSNYFSGSIPGELGHLSFLRNLDASRNSLTGSIPQELGNLKNLSYLQLYSNNLSGQIPESIGELPLLEGLSIYENNLTGQLPQKLGSLSKFNMLDASQNQLNGSLPKDICKGGNLQYFLVLENYFTGELPLSYGACQSLIRFRVNNNGLSGTVPGGIWGLPSVNIIDLSFNNFVGEISADIVNAKNLSFLFIQNNQFSGSLVPEIGLALHLVTINANNNKFTGQIPKEIGRLSQLNGLYLQENMLAGSIPGEIGSCESLIIIDLARNRLNEAIPDSLGSIRGLNSLNLANNELSGSIPSSLGALTLNFIDLSNNALSGPIPNPLIIAGNRQSFSGNPGLCVESHSRDYTIRVCSTSSRSHKKDRRLELAAGFIAGAAVLILAVGLILFRRYVRRQADKLEKEENLAWKITVFHNLSFNAEELSGFLLLKNEENVIGSGASGKVYRADLPNNETVAVKHLWTATKMDMDDIDMDKHKKKKNNKVEKAHRLANAEVETLGTIRHKNIVKLYCYLSNSHSNVLVYEYMPNGNLSEALRSNNGLDWPTRHRIALGAAQGLSYLHHDCSPAIIHRDVNSTNILLDQFYEAKIADFGVAKVVQAGNREGDSAADFVGTHGYFAPEYAYSKKVTEKSDVYSFGVVLLELITGKRPNEPEFGENKDIVYWISQKIYEKKDAFVVLDSRISSSFKEEMIRALKIAVFCTHKLPNSRPSMREVVQMLKDADPCDCSTTMQVEGSKPTNEDSKHEVKDSTPANVDSKA*
>Picea_taeda_PITA_05529
MNRARALSQEAQILQLLKSSLKDPQNSMKNWEDSIAAPCNWDGITCDNSTGMVTQIILERKCLNGPFPSNICGLSNLKKLQLAFNYLEGNLPSTLMNCSKLEYLNLTDNSLSGTLPDFSPLKSLQILDLTINNFTGPFPASVGSLPELTSLSLAKNPFNPGNIPEELMNLKKINLLYLASCNLEGEIPSFILNFTDLGLLDLSKNNLHGSIPIEISKLSKLYQLELYRNNLSGSIPRELGNLTFLQYFDASMNMLSGSIPEEVGNLRNLVSFHLFMNQLSGQIPEGFGEFSDLVSLSLYLNNFTGQLPQKLGSLSKFYTIDVSQNQLSGPLPKDMCRGGNLQKLLVLDNLLTGELPETYGDCKTLVRFRVNNNNLSGPVPRGIWGLPNVYIIDLSFNNFVGEIGSEIANVKELSELYIQNNQFSGFLVPEIGMAKLLVKLEASNNRFTGLIPKEIGNLRQLNNLCVQNNMFEGSIPEEVGSCTSLVAINLAENYLQGSIPEALGSIAALNYLNLSNNKLSGSIPCSLSALKLSFLDLSNNELSGAVPDSIIDEVKIHSFSGNPGLCANSSRNDTNDNDNIVKACSDSHQEKEDRQMGIISGLIVGTAVLLLVIGLIHFQRRYCQNQLDLTDKRDTSSWTFKSFQDLSFSEEEIWNALLDEENVIGNGGSGKVYCVMLQNNETVAVKRIWTKNINNINRNKQYELDRLIKAEVDILGTVRHKNIVKLYCHLSNGKSNLLVYEYMPNGNLFDALHKNNEKTLKRSGMDLDWPTRYKIALGAAHGLAYLHHDCLPAIIHRDVKSSNILLDKFYEAKIADFGIAKILQTCGGKDSTVAFVGTHGYIAPEYAYALNITEKSDVYSFGVVLLELVTGKQPIEPGFGEDRDIVFWISHEICSQKDAMEALDSKICESFQEEMIKVLKIAVHCTCNVPAQRPTMREVVQMLLDADPCSSNFRSMQGRKDPQDTNIAVDTPT*
>Picea_taeda_PITA_12380
MEDKIVFWSVVLVLLSWVSQKMIRAQALPQEAQNLLLMKSSLQDPHSSMKNWVDSIDAPCAWDGITCDNSTGMVTEVVLETKFLNGPFPSNICGLTNLKKLQLAVNNLQGNLPQTLMNCSKLEYLNLSNNSLSGTLPDFSPLKSLRILDLTFNNFTGAFPASVGNLPELTSLNLANNPFSPGKIPQEFMNLNKLNSLYLACCNLVGQIPSFILNFTDLDLLDLSSNDLNGSIPSGISKLKNLSKLELYNNSLSGNIPRQLCNLTFLKYFDASKNLLSGNIPEEIGNLRNLVSFEANTNQLTGQIPESIGELQYLEGLSLYKNNLTGQLPQKLGSLSKFNLLDVSENQFNGPLPRDMCRGGNLQYFLVVYNSLTGELPETYGDCKTLVRFRVKNNSLNGVVPKGIWGLPNVKMIDLSFNNFVGGIDSDIGNAKKLTELCIQNNQFSGILVPEIGMATLLVKLEANNNHFSGPIPKEIGSLRQLGDLNLQKNMLEGSIPDEVGSCDSLAVINLAENNLQGSIPESLGYIADLNSLNISNNKLSGSVPESLGALKLSFLDLSNNKLTGPVPDSLISEVNRQSFSGNPGLCAKRSGNDNSNNNNIVGTCSNSHSGKKSRQIGIISGFIIGTALLVFVIGLVVFQRKHHQNQVDLMDKRDNSSWTLTSFHNLSFSQEEIFKALLDEENVIGSGGSGKVYRVDLRTSETVAVKRIWTLNNNRKRDNGLNRLMKAEVDILGTIRHKNIVKLYCCLSNGHSNLLVYEYMPNGNLFDALHKNNEDKASGGSGLDLDWPTRYKIALGTAHGLAYLHHGCSPAIVHRDVKSTNILLDKSYEAKIADFGIAKFLQAHCGRDSTTAFAGTHGYIAPEYGFSLRVTEKSDVYSFGVVLLELLTGKQPIEPGFGENKDIVYWVSHKIRSQEDALEVLDSRISRSFKEEMFKVLKIAVHCTYKLPALRPTMREVVQMMMDADPCSGDFGAVEKEKLHGIHMSVIFHIIFYESLAE*
>Picea_taeda_PITA_18964
MEDKIVFWSVVLVLLSWVSQKMIRAQALPQEAQNLLLMKSSLQDPHSSMKNWVDSIDAPCAWDGITCDNSTGMVTEVVLETKFLNGPFPSNICGLTNLKKLQLAVNNLQGNLPQTLMNCSKLEYLNLSNNSLSGTLPDFSPLKSLRILDLTFNNFTGAFPASVGNLPELTSLNLANNPFSPGKIPQEFMNLNKLNSLYLACCNLVGQIPSFILNFTDLDLLDLSSNDLNGSIPSGISKLKNLSKLELYNNSLSGNIPRQLCNLTFLKYFDASKNLLSGNIPEEIGNLRNLVSFEANTNQLTGQIPESIGELQYLEGLSLYKNNLTGQLPQKLGSLSKFNLLDVSENQFNGPLPRDMCRGGNLQYFLVVYNSLTGELPETYGDCKTLVRFRVKNNSLNGVVPKGIWGLPNVKMIDLSFNNFVGGIDSDIGNAKKLTELCIQNNQFSGILVPEIGMATLLVKLEANNNHFSGPIPKEIGSLRQLGDLNLQKNMLEGSIPDEVGSCDSLAVINLAENNLQGSIPESLGYIADLNSLNISNNKLSGSVPESLGALKLSFLDLSNNKLTGPVPDSLISEVNRQSFSGNPGLCAKRSGNDNSNNNNIVGTCSNSHSGKKSRQIGIISGFIIGTALLVFVIGLVVFQRKHHQNQVDLMDKRDNSSWTLTSFHNLSFSQEEIFKALLDEENVIGSGGSGKVYRVDLRTSETVAVKRIWTLNNNRKRDNGLNRLMKAEVDILGTIRHKNIVKLYCCLSNGHSNLLVYEYMPNGNLFDALHKNNEDKASGGSGLDLDWPTRYKIALGTAHGLAYLHHGCSPAIVHRDVKSTNILLDKSYEAKIADFGIAKFLQAHCGRDSTTAFAGTHGYIAPEYGFSLRVTEKSDVYSFGVVLLELLTGKQPIEPGFGENKDIVYWVSHKIRSQEDALEVLDSRISRSFKEEMFKVLKIAVHCTYKLPALRPTMREVVQMMMDADPC
>Picea_taeda_PITA_38639
MEDKIVFWSVVLVLLSWVSQKMIRAQALPQEAQNLLLMKSSLQDPHSSMKNWVDSIDAPCAWDGITCDNSTGMVTEVVLETKFLNGPFPSNICGLTNLKKLQLAVNNLQGNLPQTLMNCSKLEYLNLSNNSLSGTLPDFSPLKSLRILDLTFNNFTGAFPASVGNLPELTSLNLANNPFSPGKIPQEFMNLNKLNSLYLACCNLVGQIPSFILNFTDLDLLDLSSNDLNGSIPSGISKLKNLSKLELYNNSLSGNIPRQLCNLTFLKYFDASKNLLSGNIPEEIGNLRNLVSFEANTNQLTGQIPESIGELQYLEGLSLYKNNLTGQLPQKLGSLSKFNLLDVSENQFNGPLPRDMCRGGNLQYFLVVYNSLTGELPETYGDCKTLVRFRVKNNSLNGVVPKGIWGLPNVKMIDLSFNNFVGGIDSDIGNAKKLTELCIQNNQFSGILVPEIGMATLLVKLEANNNHFSGPIPKEIGSLRQLGDLNLQKNMLEGSIPDEVGSCDSLAVINLAENNLQGSIPESLGYIADLNSLNISNNKLSGSVPESLGALKLSFLDLSNNKLTGPVPDSLISEVNRQSFSGNPGLCAKRSGNDNSNNNNIVGTCSNSHSGKKSRQIGIISGFIIGTALLVFVIGLVVFQRKHHQNQVDLMDKRDNSSWTLTSFHNLSFSQEEIFKALLDEENVIGSGGSGKVYRVDLRTSETVAVKRIWTLNNNRKRDNGLNRLMKAEVDILGTIRHKNIVKLYCCLSNGHSNLLVYEYMPNGNLFDALHKNNEDKASGGSGLDLDWPTRYKIALGTAHGLAYLHHGCSPAIVHRDVKSTNILLDKSYEAKIADFGIAKFLQAHCGRDSTTAFAGTHGYIAPEYGFSLRVTEKSDVYSFGVVLLELLTGKQPIEPGFGENKDIVYWVSHKIRSQEDALEVLDSRISRSFKEEMFKVLKIAVHCTYKLPALRPTMREVVQMMMDADPCSGDFGAVEKEKLHGIHMSG*
>Picea_taeda_PITA_38860
MEDKIVFWSVVLVLLSWVSQKMIRAQALPQEAQNLLLMKSSLQDPHSSMKNWVDSIDAPCAWDGITCDNSTGMVTEVVLETKFLNGPFPSNICGLTNLKKLQLAVNNLQGNLPQTLMNCSKLEYLNLSNNSLSGTLPDFSPLKSLRILDLTFNNFTGAFPASVGNLPELTSLNLANNPFSPGKIPQEFMNLNKLNSLYLACCNLVGQIPSFILNFTDLDLLDLSSNDLNGSIPSGISKLKNLSKLELYNNSLSGNIPRQLCNLTFLKYFDASKNLLSGNIPEEIGNLRNLVSFEANTNQLTGQIPESIGELQYLEGLSLYKNNLTGQLPQKLGSLSKFNLLDVSENQFNGPLPRDMCRGGNLQYFLVVYNSLTGELPETYGDCKTLVRFRVKNNSLNGVVPKGIWGLPNVKMIDLSFNNFVGGIDSDIGNAKKLTELCIQNNQFSGILVPEIGMATLLVKLEANNNHFSGPIPKEIGSLRQLGDLNLQKNMLEGSIPDEVGSCDSLAVINLAENNLQGSIPESLGYIADLNSLNISNNKLSGSVPESLGALKLSFLDLSNNKLTGPVPDSLISEVNRQSFSGNPGLCAKRSGNDNSNNNNIVGTCSNSHSGKKSRQIGIISGFIIGTALLVFVIGLVVFQRKHHQNQVDLMDKRDNSSWTLTSFHNLSFSQEEIFKALLDEENVIGSGGSGKVYRVDLRTSETVAVKRIWTLNNNRKRDNGLNRLMKAEVDILGTIRHKNIVKLYCCLSNGHSNLLVYEYMPNGNLFDALHKNNEDKASGGSGLDLDWPTRYKIALGTAHGLAYLHHGCSPAIVHRDVKSTNILLDKSYEAKIADFGIAKFLQAHCGRDSTTAFAGTHGYIAPEYGFSLRVTEKSDVYSFGVVLLELLTGKQPIEPGFGENKDIVYWVSHKIRSQEDALEVLDSRISRSFKEEMFKVLKIAVHCTYKLPALRPTMREVVQMMMDADPCSGDFGAVEKEKLHGIHMSG*
>Pseudotsuga_menziesii_PSME_10352
METNSIAVWISRLSWLVCASVIVNPWCHALPQEAQILLQMKESFKDDPYNALDNWMLESANAPCNWDGITCDNSTGMVIEITLEDKSLNGPLYSGLCNLQSLEKLHLGFNSLYGIMPPPLMNCSNLQSLNLTTNSLSGTLPDFSDLKSLNILDLTTNNFNGELPASLGNLPELTSLNLAENPFTPGTIPLELASLKKLNTLYLATCNLIGEIPLFIFNFTELGLLDLSNNSLKGSIPKEISNLKKLYQLELFDNYFSGTIPAELGDLTLLQNLDASGNTLTGSIPQELGNLKKISYLQLYNNNLSGQIPENFGELPFLEGLSLYQNNLTGQLPQKLGSLSKFNMLDASQNRLNGSLPKDICRGGNLEYFLVLENYFTGELPLSYGACQSLIRFRVNSNSLSGRVPAGIWGLPNVNIIDLSFNNFVGEMSAQIGKAKNLSQLAIQNNQFSGNLVPEIGLALQLVRIEAENNKFTGQLPKEIGRLKQLNALYLQENMLEGSIPDEIGSCKSLTIINLGRNRLDGAIPDTLGSMDVLNSLNLSNNELSGSIPSSLSALTLSSIDFSNNQLSGPVPSSLISIGNRGSFSGNPGLCAKILSSNDTIAVCSAPSHARKESGRMILAAGVIAGTALLIFTIGLILFRRYVHHQADILEKKENLSWKIAVFHNLSFNAEELSRVLLRKAEENVIGSGASGKVYRADLPNNETLAVKHLWTATKMDMDDMNMDNHKKKNNKNDNVYREHEHRLAKAEVETLGTIRHKNIVKLYCYLSNWHSNVLVYEYMPNGNLFEALHSNNDLDWPTRHNIALGAAHGLSYLHHDCSPAIIHRDVKSTNILLDQFYEAKIADFGVAKVLQACNKGGDSTTAFVGTHGYIAPEYAYSLKVTEKSDVYSFGVVLLELITGKRPIEPEFGESKDIVYWTSHKIYEKKDPFVALDSKISKSFKEEMIRALKIAVSCTHKLPALRPSMREVVKMLQDADPCNGNTNMQAKDTRHAKVIIDIPRTLNKL*
>Pseudotsuga_menziesii_PSME_13885
METNSLAVWISRLSWLVCAWSLASVIVNPWCHALPHEAQILLKMKESFKDDPYNALDNWMLDRDLDSADAPCDWDGITCANSTGMVIEITLEHKSLNGPLYSGLCKLQSLEKLNLGFNNLYGILPPSLMNCSSLQSLNLTTNSLSGTFPDFSGLKSLNILDLTTNNFNGEFPPSLGNLPELTSLNLADNPFTPGTIPLELASLKKLNTIYLATCNFIGEIPLFIFNFTELGLLDLSNNSLKGSIPKEISNLKKLYQLELFDNYFSGSIPPELGDLTLLQNLDASGNTLTGSIPQELGNLKKISYVQLYNNNLSGQIPENFGELPFLEGLSLYQNNLTGQLPQKLGSLSKFNMLDASQNRLNGSLPKDICRGGNLEYFLVLENYFTGELPLSYGACQSLIRFRVNSNSLSGRVPEGIWGLPNVNIIDLSFNNFVGEMSAQIGKAKNLSQLAIQNNQFSGNLVPEIGLALQLVRIQAENNKFTGQLPMEIWRLKQLNALYLQENMLEGSIPDEIGSCKSLTIINLARNRLDGAIPDTLGSMDVLNSLNLSNNELSGSIPSSLSALTLSSIDFSNNQLSGPVPSSLISIGNRGSFSGNPGLCAKIFSSNDKIAVCSASSHSQKESGRMKLAAGVIAGTALLIFVVGLILFRRYVHHQADMLEKEANLSWTATVFHNLSFNAKDLSRVLLLKDEETVIGSGASGKVYRADLPNNETVAVKHLWTATKMDMDDIKMDNHKKKNNKNDNVYREHEHRLAKAEVETLGTIRHKNIVKLYCYLSNWHSNVLVYEYMPNGNLFEALHSNNDLDWPTRHNIALGTAHGLSYLHHDCSPAIIHRDVKSTNILLDKFYEAKIADFGVAKVLQACKKGGDSTATFVGTHGYIAPEYAYSLKVTEKSDVFSFGVVLLELITGKRPIEPEFGESKDIVYWASHKIYEKKDPFVTLDSRISKSSKEEMIRALKIAVSCVHKLPDLRPSMREVVKMLQDADPCNGNTNMQTKNTRHANVIVDIPRTLKKL*
>Pseudotsuga_menziesii_PSME_29105
MDFSIISSFQSISKKVHALPEAMENKIVFWSVCLFLSCGLLQMNRAQALTQETQILQLMKSSLKDPHNSMKNWEDSIDAPCNWDGITCDNSTGMVTEIILETKFLNGTFPSNICGVSNLKKLQLGLNYLYGNLPLALMNCNKLEYLNLTSNSLSGTLPDFSPLKSLQILDLSINNFTGPFPVSVGNLPELTSLSLANNPFNSGKIPEQLMNLQKLNLLYLASCNLVGEIPSFILNFTDLGLLDLSTNNLHGSIPRELSKLSKLHQLELYDNNLSGNIPQELGNLTFLQYFDASKNMLSGNIPEEVGNLRNLVSFQLYTNQLSGQIPESFGEFPYLVDLSLYQNNFTGPLPQKLGSLSEFNLIDVSENQFSGTLPKDMCRGGNLQKLLVLDNFFTGELPDTYGDCKTLVRFRVNNNKLSGPVPKGIWGLPNVNIIDLSFNNFVGEISSEIANVKELAELYIQNNHFSGLLVPEIGMANLLVKLEANNNNFTGPIPKEIGNLRKLTDLHLQNNMLEGSIPDEVGSCSSLVVVNLAENNLQGSIPESLGYIDDMNSLNLSNNKLSGSIPSSFGALKLSSLDLSNNELTGPVPNSLINGVNRQSFSGNPGLCANSSGNDNYNNNDILETCSDSQRGKEARQMGIISGLIVGTALLLLVFGLIHFQRRYRQNQLDLMDERDNSSWTLKSFQNLSFSEEEISKAFLKEENVIGSGGSGKVYCVPLQNNETVAVKRIWTMNKNNNKQNGLDRLIKAEVDILGTIRHKNIVKLYCYLSNGNSNLLVYEYMPNGNLFDALHENDEEKTLTRSGMDLDWPTRYKIALGAAHGLAYLHHDCLPAIVHRDVKSTNILLDKFYEAKIADFGIAKILQACGGSDSTVAFAGTHGYIAPEYAYSLNVTEKSDVYSFGVVLLELVTGKQPIEPGFGENKDIVCWILHKICSQKDTVEALDSKICNSFQEEMIKVLKIAVHCTSKLPALRPTMREVVQMLLDVDPCNSNFRSVQKGKDPQYTSIAVNTPVKPKCQGKY*
>Pseudotsuga_menziesii_PSME_32199
MGTKNVVWSVWLALLSWCLLKMIRAQALPQEAQILLQMKSSLEDPHLSMRNWEDSIGAPCNWDGITCDNSTGMVTQIILETKFLKGLFPSNICGLRNLKKLQLGVNYLYGNLPSTLMNCSKLEYLNLTNNTLSGTLPDFSPLKSLQILDLTINNFTGAFPASVGSLPELTSLNLANNPFRPGKIPQELMNLKKLNYLYLGSCNLAGEIPSFIMNFTDLGLLDLSANYLNGSIPSGISKLRNLFQLELFKNNISGNIPRELGNLTSLQYFDASKNILSGIIPEEVGNLRNLVSLELNTNQLTGQIPESIGELPYLEGLSLFMNSFTGQLPQKLGSLSKFNLLDVSENQFSGTLPRDMCRGGNLQYFLVIFNSFTGELPETYGDCKTLVRFRVKNNNLSGAVPRGIWGLPNVNIIDLSFNNFVGGIDSEIGNAKELKELCIQNNQFSGILVQEIGMAKLLVKLEASNNHFTGPIPKEIGNLIQLGDLDLQKNMFEGSIPDEVGSCVSLAVINLAENNLQGPIPKSLGYIANLNSLNISNNKLSGSIPSSLGALKLSFIDLSNNKLTGPVPNSLFGEGSRQSFSGNPGLCAKRSGNDTYNDNNMLGVCSDSRSRKESRKNGIISGLIVGTALLILVIGLLAFRQRYHQNQDEKDNSSWSLKSFHNLSFSKEDISKAILDERNVIGSGGSGKVYCVALQTNETVAVKRIWTMNINNKRENGLDKLMKAEVDILGTIRHKNIVKLYCYLSNGNSNLLVYEYMPNGNLFDALHKNNEEKTSRGSSFDLDWPTRYKIALGAAHGLAYLHHGCSPSIVHRDVKSTNILLDKFYEAKVADFGIAKTLQAQGGRDSTTVFAGTHGYIAPEYGYSLRVTEKSDVYSFGVVLLELVTGKQPIEPEFGESKDIVYWVSHKLLSQEDAIEVLDSRISESFKQEMLKVLKIAVHCTYKLPALRPTMREVVQMMVDADPCSGNFGTVEQGKAP*
>Pseudotsuga_menziesii_PSME_47467
MHFFIALGLNKMETESIAVWISRLSWLVCTWSLASFIIYPWCHALPQEAQILLLMKKSFKDDPYNALANWMLDSANAPCNWDGITCDNSTGMVIEIALEDKSLNGPLYSGLCNLQSLEKLHLGFNSLYGIMPPPLMNCSNLQSLNLTTNSLSGTLPDFSGLKSLKILDLTTNNFTGQFPASLGNLLELTSLNLAENPFTPGTIPQQLMRLKKLNAFYLATCNLIGEIPLFISNFTELGLLDLSDNNLDGSIPKEISNLKKLYKLELFENHLSGSIPPELGDLTLLQDLDASGNSLTGSIPQEFGNLKNMAYLQLQSNNLSGQIPESIGELPFLEGLSLYENDLTGQLPQKLGSLSAFNMLDASQNRLNGSLPKDICRGKKLQYFLVLENYFTGELPLSYGACQSLIRFRVNSNSLSGIVPAGIWGLPNVNIIDLSFNNFVGEMSPQIGNAKNLSQLAIQNNQFSGNLVPEIGLALQLVRIHAESNKFTGQLPKEIGGLSQLSALYLQENMLEGSIPDEIGSCQSLTVINLARNHLDGAIPDSLGSIGVLNSLNLSNNELSGSIPSSLGALTLSSIDFSNNQLSGPVPNSLISVGNKESFSGNPGLCAKIFSRDDSIGVCSASSAQKESRRMKLAAGFIAGAAVLTFAVGLIIFRRYVRHQAQRLEKKESLSWKITVFHNLSFNAEVLFRVLLLKNKENVIGSGASGKVYRAGLPNNETVAVKHLWTATKMDDINIDNDKKKNNKNDNVYREYDHRLAKAEVDTLGTIRHKNIVKLYCYLSNRYSNVLVYEYMPNGNLFEALHSNNDLDWPTRHKIALGAAHGLSYLHHDCSPAIIHRDVKSTNILLDQFYEAKIADFGVAKVLQACNRGGDSTTAFVGTHGYIAPEYAYSLKVTEKSDVYSFGVVLLELITGKQPIGPEFGENKDIVYWTSHKIYEKEDAFSILDPKISKSFKEEMIRALRIAVSCTHKLPALRPSMREVVQMLQDADPCNWNTSMPVKDSKHANVIVDIPRTLNKL*
>Pseudotsuga_menziesii_PSME_47535
MGTKNVVWSVWLALLSWCLLKMIRAQALPQEAQILLQMKSSLEDPHLSMRNWEDSIGAPCNWDGITCDNSTGMVTQIILETKFLKGPFPSNICGLRNLKKLQLGVNYLYGNLPWTLMNCSKLEYLNLTNNTLSGTLPDFSPLKSLQILDLTINNFTGAFPASVGSLPELTSLNLANNPFRPGKIPQELMNLKKLNYLYIGSCNLAGEIPSFIMNFTDLGLLDLSANYLNGSIPSGISKLRNLFQLELFENNISGNIPRELGNLTSLQYFDASKNILSGIIPEEVGNLRNLVSLELNTNQLTGQIPESIGELPYLEGLSLFMNSFTGQLPQKLGSLSKFNLLDVSENQFSGTLPRDMCRGGNLQYFLVRSNSFTGELPETYGDCKTLVRFRVKNNNLSGAVPRGIWGLPNVNIIDLGFNNFVGGIDSEIGNAKELKELCIQNNQFSGILVQEIGMAKLLFKLEASNNHLTGPIPKEIGNLIQLGYLDLQKNMFEGSIPDEVGSCVSLAVVNLAENNLQGSIPESLGYIANLNSLNISNNKLSGSIPSSLGALKLSFIDLSNNKLIGPVPNFLFGEGSRQSFSGNPGLCAKRSGKDTYNDNNMLGVCSDSRSRKESRKIGIISGLIVGTALLILVIGLLAFRERYHQNQVEKDNSSWSLKSFHNLSFSKEDISKAILDERNVIGSGGSGKVYCVALQTNETVAVKRIWTMNINNKRENGLDKLMKAEVDILGTIRHKNIVKLYCYLSNGNSNLLVYEYMPNGNLFDALHKKNEEKTSRGSSFDLDWPTRYKIALGAAHGLAYLHHGCSPSIVHRDVKSTNILLDKFYEAKVADFGIAKTLQAQGGRDSTTVFAGTHGYIAPEYGYSLRVTEKSDVYSFGVVLLELVTGKQPIEPEFGESKDIVYWVSHKLLSQEDAIEVLDSRISKSFKQEMLKVLKIAVHCTYKLPALRPTMREVVQMMVDADPCSGNFGTVEQGKAP*
>Pseudotsuga_menziesii_PSME_48326
MENEIVFWSVCLLLSCGLLQMNRAQALTQETQILQLMKSSLKDPLNSMKSWEDSIDAPCDWDGITCDSSGMVTEIILENKFLNGTFPSNICGLSNLKKLQLGVNYLYGNLPSTLMNCSKLEYLNLTNNSLSGTLPDFSPLKSLQILDLTINSFTGPFPVSVGNLPEMTSLSLANNPFNPGKIPEQLMNLQKLNLLYLASCNLVGEIPSFVLNFTDLGLLDLSTNNLHGSIPRELSKLSKLYQLELYDNNLSGNIPQELGNLTFLQYFDASKNMLRGNIPEEVGNLRNLVSFQLYMNQLSGQIPESFGEFPSLVGLSLYQNNFTGPLPQKLGSLSKFNLIDVSENQFSGTLPKDMCRGGNLQKLLVINNLFTGELPDTYGDCKTLVRFRVKNNNLSGPVPRGIWGLPNVTIIDLSFNNFVGEIGSEIANVKELTELYIQNNQFSGTLVPEIGMAKLLVKLEANNNHFTGPIPKEIGNLRELTDLHLQNNMFEGSIPDEVGSCSSLVVVNLAENNLQGSIPESLGYIADMNSLNFSNNRLSGSIPSSLGALKFSSLDLSKNELIGPVPNSLINEVNRQSFSGNPGLCVNSSANDNYNNNIILDACSDSHLGEEARLMRIISGLIVGTALLLLVFGLIHFQQRCRQNQLDLMDERDNYSWTLKSFQNLSFSEEEICKALLDEENVIGSGGSGKVYCVTLPNNETVAVKRVWTMNKNSNKQNGLDKLIKAEVDILGIIRHKNIVKLYCYLKNGNSNLLVYEYMPNGNLFDALHEKKTSAKRGMDLDWPTRYKIALGAAHGLAYLHHDCRPAIVHRDVKSTNILLDKFYEAKIADFGTAKILQACGGRDSTVAFAGTHGYIAPEYAYSSNVTEKSDVYSFGVVLLELVTGKQSIEPGFGENKDIVHWISQKISSQKDAFEALDSKICKSFQEEMIIVLKIAVCCTYKLPSLRPTMREVVQMLLDADPCSGNFRSVQKGKDTQDTNIAVDTPAKPKCQDKY*
>Sequoiadendron_giganteum_SEGI_11580
MEMRKSKKGFWVVILLAIWLNCLSNAEEEELRLLLRIKESVQDPGNYLRSWDASSAGSPCTWRGIVCNREKAVVRIDLWGSHLRGQIPSGFCGLKSLQSLQLDRNAFHGNFPEEFLNCSALQILSLANNQLSGALPDLSALKSLKKLDLSSNAFSGEFPVSVGHLTDLVYLAASSYLFNPRRIPEELMLLKKLSWLYLPSCNFIGKIPPWLGNLTELGNLELSDNHLTGSIPKELSGLKKLYQLELYRNNLSGHIPAELGNLTMLRDFDASRNMLSGSIPAEFGNLKNLVFIQLYQNNLSGPIPEGFGEMKHLFAISMYQNSLTGSLPAKLGSLSNFNMMDVSQNRLNGSLPPDLCKGGNLQYILVLDNEFSGEIPESYQYCKSVLRFRVNKNKLSGRIPQGIWGFPHVSILDLSLNDFEGPIGADIGNARNLSELYLQRNRFQGTLPPEIGQATNLIKIDASRNQLTGFIPPEIGKLSMLNSLLLQENQLSGHIPAELGRCKFMSCINLAKNRLTGSIPGSLGSMEVLNSLNLSNNRLSGQIPSSLAILKLSSVDFSVNSLKGPVPPELVNEAGNMSFASNPGLCGQGLPYLQRCDIRRRAFGVRWIGGWIFGIVFMFFVIGCFLLRRRKLHKRDNKVDSLAFWDIKSFHKLSFDEHEVLDSMDEEHIIGHGGSGTVYRIELSNGESVAVKKLWSCRNGLINGFQDLRERLKAEVETLGTIRHKNIVKLYCCFTNGDSNMLVYEYMPNGNLWEALHESRTLAGGRIDWPTRYKIALGVANGLSYLHHDCRPPIIHRDVKSTNILLDSDYQARVADFGFAKVFQACARGDSVSAIAGTHGYIAPEYAYSSKVTVKSDIYSFGVVLLELITGRNPVEEEYGDNKDIVDWISRKVVNREGAFEVLDSRICDSYKDEMIQALKIAVRCTSKLPNLRPPMRDVVQMLLDANPCHFKTPKDEDPKKLPKQGPLMADNIPSSPNCKDVCDCKPQYKV*
>Sequoiadendron_giganteum_SEGI_39679
MECRALFWIACLIACALPWMTGVQALPEEAQILLEMKKNLKDPYNALNNWKDSIDAPCNWDGISCDNTTGMVIEITLESKFINGPLYSNICKLQNLKKLQLGLNKLYGNLPSDIMNCTKLQSLNLTNNSLSGTLPDFSPLKSLQLLDLTINHFTGKFPLSVGNLAELTSLNLAFNPFSPGKIPQQFMNLKKLELLYLAQCNLVGEIQSFIFNFTDLGLLDLSSNYLEGSIPKMISKLSKLYQLELYNNHLSGNIPPELGNLTELKLFDASKNMISGNLPEEVGKLKNLASFELSMNHLSGEIPESFGEFPHLEGLSLYMNNFTGQLPQKLGSLSKFNLIDVSENQFTGSLPKDICRGGNLQYFLVLNNLFTGELPESYEACKSLIRFRVNANNLTGKVPKGIWGLPNAIIIDLSFNNFDGELGPEISNAKNLTEFYINNNQFSGILVPEIGMASQLVKLEVQSNRFIGSIPKEISSLRNLNELYLQENMFEGTIPAEIGLCTSLVVINLAENHLTGLIPESLGSIQGLNSLNLSNNNLYGSIPNSLGTLMLSFADFSNNHLSGPVPNSLVSSVYSESFLGNPGLCVRSSSSKNHLLQTCKGSDPTKESRKMIFISGFIVGTAMLVVVIGMILLRRKCHQNQDDFRDKRGSSCWKVKSFHKISFTEDISEALLKEENVIGSGGSGKVYRVDLQNNVTVAVKRLWPGNINSNKQNDLNKLMKAEVDVLGMVRHKNIVKLYCCLSNGKSNLLVYEYMQNGNLFDALHKDYTEKASKGSGLHLDWPTRYKIALGAAHGLAYLHHDCSPTIVHRDVKSTNILLDNCFEARIADFGIAQFLQAGRGKDPAVAFAGTCGYMAPENAYSLDVTEKSDVYSFGVVLLELVTGKEPVEPEFGDSKDIVYWISQKMCQRDVFEVLDSRISKSFEEEMIQVLKIAIHCTFKLPALRPTMREVVQMLLDADPCTTNLKNAQKKESS*
>Sequoiadendron_giganteum_SEGI_40744
MEQTLLVWIIGFLSLSLTLINGIRALPQEAQILLQMKQKFQDPQNALSNWKDAIDAPCNWDGITCDKQTGMVIAINLESKSLNGSLDAVICSLQSLVNVHLPFTNLNGSLPLMKNCSKLQYLNLTTNSLSGSLPDFTPLKSLQVLDLTTNVFSGEFPESLGNLSELESLNLAENDFTAGTIPLKLVNLKKLRELYLADCNLVGEIPLFIFNFTDLGLLDLSSNHLKGSIPKEIGNLKSLYQFFLFRNDLSGSIPPELGNLTLLQYFDASQNILTGSIPEEVGNLKELVVFLLDRNNLSGQLPESIGELRYLESLSLYRNSFTGPLPPKLGSLSKFNAMDISENRFNGMLPKDICKGGNMEYFLALENFFTGNFPESYGRDCKSLIRFRVNNNNLSGKVPDGIWGLPHVKIMDLSSNDFIGGISPEIGNAKNLSELLIYANRFSGSLVPEIGMAVQLIKIEANNNRFTGSLPKEISDLSQLNVLYMQENMLEGSIPAEIGLCKSLSVINLAGNRFEGSIPATLGSIQGLNYLNLSNNELSGSIPASLGLLKLSSVDFSNNRLAGPVSNSLLSVGYSQSFSGNPGLCAEISSIHNILRVCSASHAEKEAKRVKLSAGFIVGVAMSILVIGLILLRRYRRNQPASKAESSSWSFKAFHNLTFDAKEISEALLRKEHVIGRGASGTVYRVDLPNNEVVAVKQLWTSSKMEDDANKLENRHHNKQNVFREHEDRQAKAEVETLGTIRHKNIVKLYCYLSNRHSNLLVYEYMPKGNLLDALHSSGRGGYILDWPARYKIALGTAKGLAYLHHDCSPAIVHRDVKSTNILLDNFYEAKVADFGVSKVLQASRKGADSGTGVVGTHGYIAPEYAYSLKVTEKSDVYSFGVVLLELITGKRPIEPECGENRDIVYWITRKISSKESTVNVLDSKISKSFEEEMIRVLKVAILCVQRLPALRPSMREAVKMLVDADPCFTSNSNTALKQQKDSKDVKSDFTFKFSLQM*
>scaffold-GJTI-2011215-Cephalotaxus_harringtonia-leaves
SQEAQILLQMKKSLKDPHNALNNWKDSIHAPCNWDGVTCDNTTGMVTEITIESKFLNGPLYSNICKLQNLKKLHMGYNELSGNLPSDIMNCTKLQSLNLTNNSLSGALPDFSPLKSLQLLDVTYNNFTGEFPSSVGNLPELTSLNLAFNPFSPGKIPQQLMNLKKVKQLYLANCNLLGEIPSFIFRFADLGLLDLSANYLNGSIPKEISNLSKLYQLELYDNNLSGNIPPELGNLTLLRNFDASRNMLNGNLPEEVGNLRNLVSFQLYMNRLSGEIPESFGEFPYLEGLSLYQNNFTGQLPQKLGSLSRFTLIDVSENQLTGPLPKDMCRGGNLQYFLVLDNLFTGELPDSYEDCKSLVRFRVNINNLTGKVPKGIWGLPNVSIIDLSYNNFVGELGPEISNAKELSEFYINNNNFSGILVPEIGMASQLVKLEVNSNQFTGSIPKEISSLRYLNELYLQKNRFEGSIPAEIGLCISLVVINLAENHLYGLIPESLASIEGLNSLNLSNNIFSGLIPNSFGALKLSLIDFSNNHLTGPVPNSLITNINIESFSGNPGLCVESSSSNNQVLQTCKGSDLKKESRKMIFISGFIVGTAILILVIGLLLFRRKCQQNQDDFRAKRGNLRWKIRSFHKMSFTEKEISEALLEEENVIGRGGSGKVYRVDLQNNVTVAVKRLSPMTINGIKQNDLNKLMKAEVDVLGMVRHKNIVKLYCCLSNGNSNLLVYEYMQNGNLFETLHKVYKENASKGRGLNLEWPTRYKIALGAAHGLSYLHHDCSPAIVHRDVKSTNILLDDYYEARIADFGIAKFLQMGGGKDPATAFAGTYGYIAPEYAYSSKVTEKSDIYSFGVVLLELVTGKQPIEPEFGDGKDIVYWISQKICSQQDALEVLDSRISKSFEEEMIQVLKIAVRCTYKLPALRPNMREVVQMLLAADPC
>scaffold-HOUF-2013024-Cryptomeria_japonica-leaf
ALTQEAQILLRMKRTLVDPYNALNNWKASIDAPCNWDGITCDNTTGMVSEIKLGNKFLNGPLYSDICLLQNLKNLDLGYNKLYGDVSSVIMNCVKLQSLNLSHNLLSGSLPDFSQLKFLQLLDLTYNNFTGKFPASVGNLPELTSLNLAENPFNPGKIPHQLMNLKKLKELYLANCNLVGEIPSFIFNFTDLGLLDLCKNHLHGSMSKDISKLSNLYQLELYENNLSGIIPPEIGNLTLLRNFDLSRNMLRGSIPQEFGNLRNMVSLQLLMNQLSGELPESLGEFAHLEGLSLYQNHFNGHLPQKLGSLSKLQMIDVSENQFTGPLPTDLCKGGSLQLLLVLNNSFTGDLPESYGDCKSLLRFRVNINNLTGKVPKGIWGLPSVNIIDLSFNGFVGEIGSEISNAKNLSQLYINNNHFSGTLVPEIGMAPVLTRLYAQNNQFTGSIPKEIGRSVHLNELYLQENEFEGSIPAEIGSCISLVVINLAENHLEGLIPESLASIEGLNFLNLSNNKLSGLIPKRFSMLKLSLIDFSNNNLIGPVPNSLVSSTSNKSFSGNPGLCAESSSINIQVLETCKDSHLRKQSQKVIFITGFIAGLAILLLAIGFMLLWQKYHQIQDESMENGENSSWRLKSFQDISFTERDISEALVDDDNIIGSGGSGKVYRVDLKNNVPVAVKKHWPIDMNNSKKNAQNKLVKAEMDTLGMIRHKNIVKLYCCLSNGNSNLLVYEYMKNGNLFDALHKSDKDNASKGGDVYLDWPTRYKIAVGAAHGLAYIHHDCSPAIIHRDIKSTNILLDELHEAKLADFGIAKFLQVGRGKDSTTAFAGTHGYIAPEYAYSLKVTERSDIYSFGVVLLELVTGKKPTEPEFGENKDIVYWVSRNICTQEGVFKVLDSRISKSYQEEMIQVLKIAVHCTYKLPALRPSMREVVNMLLDADPCSGNFKSQQKE
>scaffold-IAJW-2025680-Amentotaxus_argotaenia
FMVWIIGLLSLAWINGVRAIPQEAQILWQMKQNFKDADNALNNWKDSIDAPCDWDGITCNSHTGMVTEIALESKNLNGPFDAGICSLQSLRKIHLPITELQGNLPLMKNCSNLQYLNLTTNSLSGTLPDFSPLKFLQVLDLTTNEFTGEFPASVGNLPELRSLNLAENEFAPGTIPWQLMNLKKLNELYLADCNLVGEIPLFIFNFTELGLLDLSSNSLNGSIPKEIGNLKNLYQFFLFFNDLSGNIPREIGNLILLREFDASHNSLTGSIPQEIGNLKKMEVFLLNSNNLSGQIPESVGDLPYLESLALYRNGFTGPLPPKLGSFSKFNTMDVSENRLNGTLPKDICKGGNMQYFLALENSFTGELPESYGSDCKSLIRFRVNNNNLSGKIPDGIWGLPHANIIDLSFNQFSGEISPEIRNAKNLSELVIHNNRFSGTLVPEIGMAVQLSKIEAYNNRFTGPIPKEVGNLNQLSSLYLQENMLQGSIPGEIGLCGSLTVINLANNRLEGSIPALLGDIQGLNSVNLSNNELSGSIPASIGFLKLSSIDFSNNRLAGAVPDSLLTMGNRHSFSGNPKLCAKISVSSNFVGACSAAHAQEEGKRVKLAASFIVCAAMVILVIGLILLRRYLRKQKESKMESSSWTIKAFHNLSFDAGDIYRFLLRKENVIGSGASSTVYRVDLPSNEAVAVKHLWTNSKLENDENKLQNHHPNNQQNVLRKHEHRLAKAEVETLGTIRHKNIVKLYCYLSNSCSNLLVYEYMPNGNLFDALHKSGRMGRGHDLDWPTRYKIALGAAQGLAYLHHDCSFAIVHRDVKSTNILLDKFYEAKVADFGVAKVLQARRTESGTVFVGTHGYIAPEYGYTLRVTEKSDVYSFGVVLLELITGKRPIEAEFGENRDIVDWISSKICSKESAVDVLDSKISKAFEEEMIKVLKIAMLCVQKLPALRPSMREIVKMLVDADPC
>scaffold-IOVS-2007395-Pseudotsuga_wilsoniana
EAQILLQMKSSLEDPHLSMRNWEDSIGAPCNWDGITCDNSTGMVTQIILETKFLKGPFPSNICGLRNLKKLQLGVNYLYGNLPWTLMNCSKLEYLNLTNNTLSGTLPDFSPLKSLQILDLTINNFTGAFPASVGSLPELTSLNLANNPFRPGKIPQELMNLKKLNYLYLGSCNLAGEIPSFIMNFTDLGLLDLSANYLNGSIPNGISKLRNLFQLELFENNISGNIPRELGNLTSLQYFDASKNILSGIIPEEVGNLRNLVSLELNTNQLTGQIPESIGELPYLEGLSLFMNSFTGQLPQKLGSLSKFNLLDVSENQFSGTLPRDMCRGGNLQYFLVIFNSFTGELPETYGDCKTLVRFRVKNNNLSGAVPRGIWGLPNVNIIDLSFNNFVGGIDSEIGNAKELKELCIQNNQFSGILVQEIGMTKLLVKLEASNNHFTGPIPKEIGNLIQLGDLDLQKNMFEGSIPDEVGSCVSLAVINLAENNLQGSIPESLGCIADMNSLNLSNNRLSGSIPSSLGALKLSFIDLSNNKLTGPVPNSLFGEGSRQSFSGNPGLCAKRSGKDTYNDNNMLGVCSDSRSRKESRKFGIISGLIVGTALLILVIGLLAFRQRYHQNQDEKDNSSWSLKSFHNLSFSKEDISKAILDERNVIGSGGSGKVYCVALQTNETVAVKRIWTMNTNNKREDGLDKLMKAEIDILGTIRHKNIVKLYCYLSNGNSNLLVYEYMPNGNLFDALHKNHEEKTSRGSSFDLDWPTRYKIALGAAHGLAYLHHGCSPSIVHRDVKSTNILLDKFYEAKVADFGIAKTLQAQGGRDSTTVFAGTHGYIAPEYGYSLRVTEKSDVYSFGVVLLELVTGKQPIEPEFGESKDIVYWVSHQLLSQEDAIEVLDSRISKSFKQEMLKVLKIAVHCTYKLPALRPTMREVVQMMLDADPC
>scaffold-IOVS-2007397-Pseudotsuga_wilsoniana
METKNGFWSLWLALLSCFSLKMNRAQALPQEAQILLQMKSSLEDPHLSMRNWEDSIGAPCNWDGITCDNSTGMVTQIILETKFLKGPFPSNICGLRNLKKLQLGVNYLYGNLPWTLMNCSKLEYLNLTNNTLSGTLPDFSPLKSLLDLTINNFTGAFPASVGSLPELTSLNLANNPFRPGKIPQELMNLKKLNYLYLGSCNLAGEIPSFIMNFTDLGLLDLSANYLNGSIPNGISKLRNLFQLELFENNISGNIPRELGNLTSLQYFDASKNILSGIIPEEVGNLRNLVSLELNTNQLTGQIPESIGELPYLEGLSLFMNSFTGQLPQKLGSLSKFNLLDVSENQFSGTLPRDMCRGGNLQYFLVIFNSFTGELPETYGDCKTLVRFRVKNNNLSGAVPRGIWGLPNVNIIDLSFNNFVGGIDSEIGNAKELKELCIQNNQFSGILVQEIGMTKLLVKLEASNNHFTGPIPKEIGNLIQLGDLDLQKNMFEGSIPDEVGSCVSLAVINLAENNLQGSIPESLGCIADMNSLNLSNNRLSGSIPSSLGALKLSFIDLSNNKLTGPVPNSLFGEGSRQSFSGNPGLCAKRSGKDTYNDNNMLGVCSDSRSRKESRKFGIISGLIVGTALLILVIGLLAFRQRYHQNQDEKDNSSWSLKSFHNLSFSKEDISKAILDERNVIGSGGSGKVYCVALQTNETVAVKRIWTMNTNNKREDGLDKLMKAEIDILGTIRHKNIVKLYCYLSNGNSNLLVYEYMPNGNLFDALHKNHEEKTSRGSSFDLDWPTRYKIALGAAHGLAYLHHGCSPSIVHRDVKSTNILLDKFYEAKVADFGIAKTLQAQGGRDSTTVFAGTHGYIAPEYGYSLRVTEKSDVYSFGVVLLELVTGKQPIEPEFGESKDIVYWVSHQLLSQEDAIEVLDSRISKSFKQEMLKVLKIAVHCTYKLPALRPTMREVVQMMLDADPC
>scaffold-JDQB-2012256-Neocallitropsis_pancheri
EAQILLQMKAKLKDPSNALNNWKDSHDAPCNWDGITCDNITGMVSEIKLGCRFLNGPLYSDICLLRNLKTLDLGENKLYGDVSSVVINCIKLEFLNLSYNDLSGSLPEFSQLKSLQVLDLTQNNLTGKFPASVGNLPELTSLNLAENPFSPGKIPQELMNLNKLQVLYLASCNLVGEIPSFIFNFTDLGLLDLCRNYLYGYISKDISKLSKLYQLELYANNFIGILPPEISNLTLLSHFDVSKNMLSGSIPQEFGKLRNMVSFQLYTNQLSGQVPESFGEFPHLLYLSLYQNRFNGTLPQKLGSLSRLNMIDVSENQFTGPLPKDICKGGNLELFLVLNNSFTGNLPESYGDCKMLLRFRVNINNLTGKVPKGIWGLPRVNIIDLSFNGFVGEIDPEISNAKNLSQLYINNNNFSGTLVPEIGMASQLITLYAQKNQFTGSIPKEIGNLVDLSSLYLQQNDLEGSIPAEIGSCISLVVINLAENHLEGSIPESLASIQYLNSLNLSNNKLTGSIPKTLSMLKLSLVDFSNNNLIGPVPYSLVSSVNNKSFLGNPGLCAESSRININALQTCKDSHLREQSQKAIFIAGFIAGVTILFLVIGFMLLWKKYHQIQDELVENGENSSWRLKSFQDLGFNEKDISEALVDEENVIGSGGSGKVYRVDLKNKVTVAVKKLWSVDMCNGKKNGLNKLMKAEVDTLGMIRHKNIVKLYCCLSNGNSNLLVYEYMKNGNLFDALHQSDKENVSKGGDAHLDWPTRYKIALGAAHGLAYLHHDCSPAIIHRDIKSTNILLDDLYEARLADFGIAKFLRVSRGKDSTTALAGTHGYIAPEYAYSFKVTERSDIYSFGVVLLELVTGKKPTEPEFGENKDIVYWVSRKICTQEGIFEVLDSRISKSYQDEMIEVLKIAVHCTCKLPALRPSMREVVNRLLDADPCSGNSKSQQKEKVL
>scaffold-JZVE-2042593-Parasitaxus_usta
EVQILLQWKKTFNDPHNVLSNWIDSKDAPCDWVGITCNHTTSMVAQIWIEGKSLAGPLESGICGLQNLKKLHLPFTDLKGNLPSTFNCTQLQYLNLTTNSLSGTLPDFSALKSLQVLDLTTNGFTGEFPASLGNLPELISLNLAENQFDEAKIPEEFRNLKKLKEFYLAQCNLVGEIPPFIFNFTELELLDLSTNSLKGSIPKEIGNLKKLYQLELYNNNLSGNIPSELGGLESLNDIDASQNRLSGGIPEELGNLKKLVSLVLDRNNILGVIPENIGELPLLEGLSLYGNDLSGQLPAKLGSLSKLNTVDVSENRLSGSFPKDICKGGNLQYFLALENFFTGELPESLGDCKSLIRFRVNNNNLSGKVPPGVWGLPNVTIVDLSCNAFEGEISPEIGNARNLSELVIHTNQFDGKIVPEIGMAVQLSRMEVHNNRFTGQIPKEIGNLIELSSLYMENNMLEGSIPEEIGSCTSLTVINLAGNRLEGVIPATLGSIQDLNSLNLSGNKLSGSIPSSLGSLKVSSIDFSNNQLTGPVPYSLVSLGNNQSFEGNPGLCAPSSISDNNLLVCSASHAEEERRRKTTAGFIVGAAIVILFVGLILLRRRLRKQADSKEDAESSSWNLKAFHNLRFDAEEICRTLLRKENVIGSGASSKVYRLDLPNNETVAVKQLWTGSQMDEKHQNHRNDKINVFREHEKRLATAEVGTLGTIRHKNIVKLYCYLSNSHSNLLVYEYMTNGNLFDALHNGETGGNHHLDWPTRYKIALGAAQGLAYLHHDCSPPIVHRDVKSTNILLNEFYEAKVADFGVAKVLQACRNGAESSTIFVGTHGYIAPEYGYSLKVTDKSDVYSFGVVLLELVSGKRCIEPEFGENGDIVNWTSRKICSEESALGVLDSKIAKSFDEKMMKVLKVAIGCTQKLPALRPSMREVVQMLVAAD
>scaffold-JZVE-2042658-Parasitaxus_usta
AVEVQILLQMKKGWKDPENALKSWEVSTYAPCNWDGISCDKATGMVTEITIENKSLNGQLFLDICHLQSLKTLHLGSNELYGELAPDLMLCTKMQSLSLTRNSLSGALPDFSPLKSLEFLDLTYNNFTGEFPASVGSLPELTSLNLAHNPFTPGKIPQQLMNLKKLKELFLATCNLVGEIPIFIFNLTELELLDLSKNHLNGLLPKEISKLTKLYKVELYDNSLGGNIPPEIGNLAQLKEFDASKNMFNGTIPQEVGNLRNLVLFQMYTNQLSGKIPESFGEFTHLETLSLYQNRLTGQLPQKLGSLSNFNMLDVSENQLTGSLPKDVCKGGNLQKLLVLNNLFMGELPGSYGDCKSLLRFRVNSNNLSGEIPKGIWGLPNVNIIDLSFNNFSGELGPEIRTAKNLSEFYINNNHFSGALVPEIGMAWQLVKIIGNNNQFRGPIPKEIGSLKLLDTLYLQENRFEGFIPAEIGSCTSLVILSLADNNLEGSIPESLALIEGLNSLNLSNNKLSGSIPTSLGMLKLSSVDFSYNSLTGPVPDSLLSSADSESFLGNPGLCAQSSNSNYHVLWTCKASHLRKESRKIIYMSGFLVGTAMLILVIGLVLLRRKHYQNHDDIAEKQRKILSSWKVKSFHNISFTEEELSEVLLEEENLIGSGGSGKVYRVDLQNNETVAVKRLWPVDMNNAKQNGLGKLMKAEVDILGTIRHKNIVKLYCCLSNENLHLLVYQYMPNGNLFDALHQINKGNTLKGSGSCLDWPTRYRIALGAAHGLAYLHHDCLPTIIHRDVKSTNILLDDSYEAKIADFGIAKMLQAGGEKDSTTAFAGTHGYIAPEYAYTFRVTEKSDTYSFGVVLLELVTGRQPIEPEFGENKDIVHWISQKICAQQDALEVLDSRISKSFEEDMVKVLKIAVRCTYKLPALRPIMREVVQMLLDADPCSNNLKAPQEKIPKVKKP
>scaffold-MFTM-2015665-Pinus_jeffreyi
EAQNLLLVKSSLQDPHSSMKNWVDSIDAPCGWDGITCDNSTGMVTEVVLETKFLNGPFPSNICGLTNLKKLQLAVNNLQGNLPQTLMNCSKLEYLNLSNNSLSGTLPDFSPLKSLQILDLTFNNFTGAFPASVGNLPELTSLNLANNPFRPGKIPQEFMNLNKLNYLYLASCNLVGQIPSFILNFTDLSLLDLSSNDLNGSIPSGISKLKNLSQLELYNNSLSGNIPRELGNLTFLKLFDASKNMLSGNIPEEIGNLRNLVSFEANTNQLTGQIPESIGELQYLEGLSLYKNSLTGQLPQKLGSLSKFNLLDVSENQFNGPLPRDMCRGGNLQYFLVVYNSFTGELPETYGDCKTLVRFRVKNNSLNGAVPKGIWGLPNVKMIDLSFNNFVGVIDSDIGNAKELTELCIQNNQFSGILVPEIGMAKLLVKLEANNNHFSGPIPKEIGSLRQLGDLNLQKNMLEGSIPDEVGSCDSLAVINLAENNLQGSIPESLGYIADLNSLNISNNKLSGSVPESLGALKLSFLDLSNNKLTGPVPDSLISEVNRQSFSGNPGLCAKRSGNDNSNNNNIVGTCSNSHSGKKSRQIGIISGFIIGTALLVFVIGLVVFQRKHHQNQVDLMDKRDNSSWTLTSFHNLSFSQEEIFKALLDEENVIGSGGSGKVYRVDLRTSETVAVKRIWTLNINKKRDNGLNRLMKAEVDILGTIRHKNIVKLYCCLSNGHSNLLVYEYMPNGNLFDALHKNNEDKASGGSGLDLDWPTRYKIALGTAHGLAYLHHGCSPAIVHRDVKSTNILLDKSYEAKIADFGIAKFLQAHCGRDSTTAFAGTHGYIAPEYGFSLRVTEKSDVYSFGVVLLELLTGKQPIEPGFGENKDIVYWVSHKIRSQEDALEVLDSRISRSFKEEMFKVLKIAVHCTYKLPALRPTMREVVQMMMDADPC
>scaffold-MIXZ-2000875-Agathis_robusta
ALSPEVQILLQMKKSWKDPQNALISWEDSSRAPCNWNGIKCDSITGMVTEIKIEGMSLNGPLYSGICGLQNIEKLHLVQNKLYGNLPPDIMNCSKLQHLNLTTNSLSGTLPDFSPLKSLQLLDLTYNNFTGEFPASVGNLPELTFLNLAHNPFSPGKIPQQFINLKKLKELYLAKCNLVGEIPSFIFNLTDLYLLDLSMNNLKGSIPKEISKLRKLYQLELYDNRLSGEIPHELGNLTLLKNFDASSNMLSGNIPEEVGNLRNLVSFQLYTNQLSGQLPESFGEFPYLESLSLYQNNLSGPLPQKLGSLSKFNLIDVSENQFTGPLPKDMCRGGNLQKLLALDNLFTGELPESYGDCKSLVRFRVNMNHLTGKIPKGIWGLPNANIIDLSFNNFVGELGPEISNAKSLSELYINNNHFSGILVPEIGMAWQLVKLEVNNNQFTGSIPKEIGNLRHLNALCLQQNMFEGSIPAEIGSCSSLVIINLAENHLEGLIPESLASVEGLNSLNVSNNHLSGQIPSSLGTLRLSFVDFSNNLLRGPVPDSLISNVDSKSFSGNPGLCAESSSSNNHALKTCKASQLRNAPRQSIYVSGLIIGAAMLMLVIGLILFRQKCKQNPDDLRDKKGNSSWKLKSFHNLTFSKEEIAESLLDKENVIGTGGSGKVYRVDLQNNATVAVKQLCPMNVNNNKENDRTKLMEAEVDILGLIRHKNIVKLYCCLSNGNSNLLVYEYMQNGSLFDALHKTNKDKTSSGSGFCLDWPTRYKIALGAAHGLAYLHHDCSPPIVHRDIKSTNILLGDSYEAKIADFGIAKFLQAGGGKDSTTAFAGTHGYIAPEYAFSFKVTEKSDIYSFGVVLLELVTGKQPIEPEFGENKDIVYWISRKICTRQDALEVLDSRISKSYKEEMTQVLKIAVNCTYKLPAIRPSMREVIQMLLDADPCNFK
>scaffold-MIXZ-2000878-Agathis_robusta
ALTHEVQVLLQMKKSLEDPHNALRSWEDSTYAPCNWDGITCENTTGTVTEIIIESKFLKGPLYSDICGLQNLKKIHLGYNKLYGNLPSDVMNCSNLQSLSLTTNSLSGTLPDFSPLKSLQLLDLTYNNFTGEFPASVGNLPELTFLNLAHNPFSPGKIPQQFINLKKLKELYLAKCNLVGEIPSFIFNLTDLYLLDLSMNNLKGSIPKEISKLRKLYQLELYDNRLSGEIPHELGNLTLLKNFDASSNMLSGNIPEEVGNLRNLVSFQLYTNQLSGQLPESFGEFPYLESLSLYQNNLSGPLPQKLGSLSKFNLIDVSENQFTGPLPKDMCRGGNLQKLLALDNLFTGELPESYGDCKSLVRFRVNMNHLTGKIPKGIWGLPNANIIDLSFNNFVGELGPEISNAKSLSELYINNNHFSGILVPEIGMAWQLVKLEVNNNQFTGSIPKEIGNLRHLNALCLQQNMFEGSIPAEIGSCSSLVIINLAENHLEGLIPESLASVEGLNSLNVSNNHLSGQIPSSLGTLRLSFVDFSNNLLRGPVPDSLISNVDSKSFSGNPGLCAESSSSNNHALKTCKASQLRNAPRQSIYVSGLIIGAAMLMLVIGLILFRQKCKQNPDDLRDKKGNSSWKLKSFHNLTFSKEEIAESLLDKENVIGTGGSGKVYRVDLQNNATVAVKQLCPMNVNNNKENDRTKLMEAEVDILGLIRHKNIVKLYCCLSNGNSNLLVYEYMQNGSLFDALHKTNKDKTSSGSGFCLDWPTRYKIALGAAHGLAYLHHDCSPPIVHRDIKSTNILLGDSYEAKIADFGIAKFLQAGGGKDSTTAFAGTHGYIAPEYAFSFKVTEKSDIYSFGVVLLELVTGKQPIEPEFGENKDIVYWISRKICTRQDALEVLDSRISKSYKEEMTQVLKIAVNCTYKLPAIRPSMREVIQMLLDADPCNFKMTEKE
>scaffold-NRXL-2002303-Metasequoia_glyptostroboides
EAQTLLQMKQKFEDPHNALNNWKDSIDAPCNWDGITCDKQTGMVIEINLEGKSLNGSLDAVICSLQSLVNIHLPFTNLNGSLPLMTNCRKLQYLNLTTNSLSGSLPDFTPLKSLQVLDLTTNGFSGEFPESLGNLSELESLNLAENDFTAGTIPLKLMNLKKLRELYLADCNLVGEIPLFIFNFTDLGLLDLSSNHLKGSIPKEIGNLKGLYQFFLFLNDLSGSIPPELGNLTSLQYFDASQNILTGSIPEEIGNLKELVVLLLDRNNLSGQIPESIGELPNLQSLSLYQNGLTGPLPPKLGSLSKFNTMDVSENRLNGTLPKDICKGGNMQYFLALENFFTGNLPESYGRDCKSLIRFRVNSNNLSGQVPDGIWGLPHVKVMDLSCNEFVGGISPEIGNAKNLSELLIYANRFSGTLVPAIGMAVQLYKIEAYNNRFTGSLPKEISDLSQLNVLNMQENMLEGSIPAEIGLCNSLTVINLARNRFEGSIPVTLGSIQDLNYLNLSNNELSGSIPASLGLLKLSSVDFSNNRLAGPVSNSLLSVGYSQSFSGNPGLCAENSSIRNFLRVCSASHAGQEAKRVKLSAGFIVGVAMSILVIGLILLRRYRRNQPASKAESSSWSFKVFHNLSFDAKEISEAILREEHVIGRGASGTVYRVDLPNNEVVAVKHLWTSSKMEDDANEVENCHRNKQNVFREHEDRQAKAEVETLGTIRHKNIVKLYCYLSNSHSNLLVYEYMPKGNLLDALDGGHGRGGYILDWPGRYKIALGTAKGLAYLHHDCSPPIVHRDVKSTNILLDNFYEAKVADFGVSKVVQASRKGADSGTGFVGTHGYIAPEYAYSLKVTEKSDVYSFGVVLLELITGKRPIESEYGENRDIVYWITRKISSKESTVNVLDSKISKSFEEEMIKVLKVAMLCVQRLPALRPSMREAVKMLVDADPCS
>scaffold-NVGZ-2018402-Cephalotaxus_harringtonia-2_samples_combined
SQEAQILLQMKKSLKDPHNALNNWKDSIHAPCNWDGVTCDNTTGMVTEITIESKFLNGPLYSNICKLQNLKKLHMGYNELSGNLPSDIMNCTKLQSLNLTNNSLSGALPDFSPLKSLQLLDVTYNNFTGEFPSSVGNLPELTSLNLAFNPFSPGKIPQQLMNLKKVKQLYLANCNLLGEIPSFIFRFADLGLLDLSANYLNGSIPKEISNLSKLYQLELYDNNLSGNIPPELGNLTLLRNFDASRNMLNGNLPEEVGNLRNLVSFQLYMNRLSGEIPESFGEFPYLEGLSLYQNNFTGQLPQKLGSLSRFTLIDVSENQLTGPLPKDMCRGGNLQYFLVLDNLFTGELPDSYEDCKSLVRFRVNINNLTGKVPKGIWGLPNVSIIDLSYNNFVGELGPEISNAKELSEFYINNNNFSGILVPEIGMASQLVKLEVNSNQFTGSIPKEISSLRYLNELYLQKNRFEGSIPAEIGLCISLVVINLAENHLYGLIPESLASIEGLNSLNLSNNIFSGLIPNSFGALKLSLIDFSNNHLTGPVPNSLITNINIESFSGNPGLCVESSSSNNQVLQTCKGSDLKKESRKMIFISGFIVGTAILILVIGLLLFRRKCQQNQDDFRAKRGNLRWKIRSFHKMSFTEKEISEALLEEENVIGRGGSGKVYRVDLQNNVTVAVKRLSPMTINGIKQNDLNKLMKAEVDVLGMVRHKNIVKLYCCLSNGNSNLLVYEYMQNGNLFETLHKVYKENASKGRGLNLEWPTRYKIALGAAHGLSYLHHDCSPAIVHRDVKSTNILLDDYYEARIADFGIAKFLQMGGGKDPATAFAGTYGYIAPEYAYSSKVTEKSDIYSFGVVLLELVTGKQPIEPEFGDGKDIVYWISQKICSQQDALEVLDSRISKSFEEEMIQVLKIAVRCTYKLPALRPNMREVVQMLLAADPC
>scaffold-XTZO-2002936-Araucaria_rulei
GNALESWKEPTGAHCNWEGITCDNKTGMVTEISIESKSLKGPLDSGICGLQSLKKLHLPFTDLTGSLPLMKNCSELQYLNLTTNSLSGTIPDLSPLKSLQVLDLTTNGFTGEFPVSLGNLTELTILNLAENSFAPGRISQELMSLKKLKELYLADCNLVGEIPHFLFNFTELGLLDLSSNSLKGSIPKEIGNLRQLYQLELFQNELSGSLSPELGNLSLLEDFDASQNRLSGSSPQELGYLKNLVSLELDRNNLSGQIPESIGGLPYLEGLSLYQNIFTGPLPPKLGSLSRFNMMDVSENRLTGPLPNDICKGGNMEYFLALDNLFTGELPESYGDCKSLLRFRVNNNRLSGKVPAGIWGLPRANIIDLSFNEFVDEISPDIGNARNLSELVIQNNRFSGSLAPEIGMAMRLVRIEASNNQLTGNIPKEIGNLKQLSSLYLEENLLEGSIPSEIGSCSSLNVINLAGNRLDGSIPAALASVEGLNSLNLSNNELSGSIPGSLGSLTLSSIDFSNNRLSGPVPSSLLSVGNSQSFSGNPRLCAKISDGDNSLGVCLTSSAKEELRKMKLMAGILVGAAIGILISGLILFRRYLRKQADSKDEDESSSWSFKAFHNVNFNVEEISRAILGKKNVIGSGGSSTVYRVDLQNNEAVAVKHLWTNNNKLYDNTGKQQKNHGNKQNVFREHEHRLAKAEITTLGTIRHKNIVKLYCYLSNSHSNLLVYEYMPHGNLFDALHNGDGGGRGGGHRLDWPTRYKIALGAAQGLSYLHHGCSPAIVHRDVKPTNILLDNYYEAKIADFGVAKILQACSKGAESSTVFVGTHGYIAPEYAYSLKVTEKSDVYSFGVVLLELITGKRCTEPEFGENRDILYWISRKISSKESALSVLDSRISKSFQEEMMKVLKVAMGCAQKLPALRPSMREVVQMLVDADPCK
>scaffold-XTZO-2002939-Araucaria_rulei
NALESWKEPTSAHCSWEGITCDSKTGMVTEISIEGKSLKGPLDSRICGLQSLKKLHLPFTDLNGSLPLMMNCSKLQYLNLTTNSLSGSLPDLSPLKSLQVLDLTTNGFTGEFPVSLGNLTELTILNLAENSFAPGRISQELMSLKKLKELYLADCNLVGEIPHFLFNFTELGLLDLSSNSLKGSIPKEIGNLRQLYQLELFQNELSGSLSPELGNLSLLEDFDASQNRLSGSIPQELGNLKKLVSLELDRNNLSGQIPESIGDCLEGLSLYQNIFTGPLPPKLGSLSRFNMMDVSENRLTGPLPNDICKGGNMEYFLALDNLFTGELPESYGDCKSLLRFRVNNNRLSGKVPAGIWGLPRANIIDLSFNEFVDEISPDIGNARNLSELVIQNNRFSGSLAPEIGMAMRLVRIEASNNQLTGNIPKEIGNLKQLSSLYLEENLLEGSIPSEIGSCSSLNVINLAGNRLDGSIPAALASVEGLNSLNLSNNELSGSIPGSLGSLTLSSIDFSNNRLSGPVPSSLLSVGNSQSFSGNPRLCAKISDGDNSLGVCLTSSAKEELRKMKLMAGILVGAAIGILISGLILFRRYLRKQADSKDEDESSSWSFKAFHNVNFNVEEISRAILGKKNVIGSGGSSTVYRVDLQNNEAVAVKHLWTNNNKLYDNTGKQQKNHGNKQNVFREHEHRLAKAEITTLGTIRHKNIVKLYCYLSNSHSNLLVYEYMPHGNLFDALHNGDGGGRGGGHRLDWPTRYKIALGAAQGLSYLHHGCSPAIVHRDVKPTNILLDNYYEAKIADFGVAKILQACSKGAESSTVFVGTHGYIAPEYAYSLKVTEKSDVYSFGVVLLELITGKRCTEPEFGENRDILYWISRKISSKESALSVLDSRISKSFQEEMMKVLKVAMGCAQKLPALRPSMREVVQMLVDADPCK
>scaffold-YFZK-2045371-Sciadopitys_verticillata
EAQILLQMKKSLNDPHNALNNWKDSIDAPCNWDGISCDNTTGMVTEITIESKFLNGPLYSNICLLQNLKKLHLGYNELYGNLPSDIMNCSNLQSLSLTTNSLSGTLPDFSPLKSLQSLDLTYNNFSGEFPASVGNLPELTSLNLAHNPFFPGKIPQQLMNLKKLKELYLCGCNLVGELPSFIFNFTDLGLLDLSINHLKGSIPKEISKLSKLYQLELYDNSLSGNIPPEVGNLTLLEYFDASTNMFSGNIPEEIGNLRNLLSFQLYSNQLSGQVPESIGELPYLEGLSLYENNFTGQLPQKLGSLSKFNLIDVSQNQFTGPLPKDMCRGGNFERFLVLNNSFTGELPESYGVCKSLIRLRVNNNHLTGKVPREIWGLPNTNIIDLSFNNFVGELGPEISTAKNLSELVINNNHFSGVLVPEIGMASQLVRLEVHSNQFEGSIPNEIGSLMHLSALYLQQNMFEGSIPSEIGLCISLIIINLAENQLEGLIPESLASIEGLNSLNLSNNKLSGSIPNSLGTLKLSLVDFSNNHLSGPVPDPLISNLNSESFSGNPGLCAERFSSNSHVLGTCNGSHLGKESRKMIFISGCIVGVAMLILVTGLILLWQKYHQNQDDFMKKGGISSWRVKSFHNLSFTENDISEALLDEENVIGSGGSGKVYRVDMQNNVTVAVKRLWSTNMSSNKQNGLNKLMKAEVDILGMVRHKNIVKLYCCLSNGTSNLLVYEYMQKGNLFDALHKLDKEKASKGSGLLLDWPKRYKIALGAAHGLAYLHHDCLPAIVHRDVKSTNILLDDFYEAKIADFGIAKILQAAGGMDSTAAFAGTHGYIAPEYAYSMMVTEKSDIYSFGVVLLELVTGKQPIEPEFGENKDIVSWISNKICTQQDAVDVLDSRISKSFEEEMIQVLKLAVRCTYKLPALRPTMREVVQTLLLADS
>scaffold-YFZK-2045372-Sciadopitys_verticillata
EVQILVQMKEKLEDPYNALENWKDSNDAPCSWYGITCDGKSGMVSEIAIESKSLNGTLDAGICNLQSLKKLHLPFTDLYGNFPLMNNCSKLQYLNLTTNSLSGTLPDFSPLKSLQVLDLTTNYFNGEFPASVGNLQELTSLNLAENPFSPGKIPEQLMNLKKLKQLYLADCNLEGEIPVFIFNLTELGLLDLSTNSLNGSIPKDIGNLKKLYQLLLFGNDLSGSIPPELGNLPLLTFFDASQNRLTGSIPEEIGNLKNMMSLVLRTNNLSGQIPESIADLPYLQGLSLYENYFTGQLPPKLGSLSTLSAIDVSTNRLNGSLPKDICKGGNLRYFLALENDFTGGLPESYGDCKSLIRFRVNNNNLNGKVPDGIWGLPHANIIDLSFNEFVGEISPEIGNAKNLTDLNIQSNRFSGKLVPEIGMTAQLTRFQAQNNRFAGPIPKEIGNLKQLNSLYLQENMLDGSIPGEIGLCSSLTVINLAGNRLESSIPATLGSIEGLNSLNLSNNELSGSIPASLGSLKLSSIDFSYNKLTGPVSNSLLSVGNRRSFSGNPGLCTESLSSINFFSVCSALHAKEEAKRMKLEAGLIVGAAMVILVTGLILLCRNLRKQADSKLETSSWSIKAFHNLSFNAEEISGVLLRKEQVVGSGASSKVYRVDLPNNEAVAVKHLRTTSNMDDNSSKSRDYHSNKHNVFREHEHRLAKAEVETLGTIRHKNIVKLYCYLSNSHSNLLVYEYMHNGNLSDALHSGEGRGGQLLDWTTRYKIALGAARGLAYLHHDCSPPIVHRDIKPTNILLDNFYEAKIADFGVAKVLQARGKVSDPSTAFVGTHGYIAPEYAYSLKVTEKSDVYSFGVVMLEMITGKRSIEAEFGENRDIVFWISQRISSKECPVEVLDSMISESFEEEMMKALKIAIHCTQKLPALRPSMRDVVQMLMDADPC
>scaffold-ZYAX-2005693-Taxus_cuspidata
ALTEEAKILLELKKSLKDPNNALNNWKDSIHAPCNWDGITCDNITGMVTEITIESKFLNGPLYSNICNLQNLKKLHLGFNELNGNMPPNMKNCTKLQSLNLSTNSLSGPLPDFSPLKSLQLLDLTYNKFTGEFPASVGNLSELTSLNLAVNPFSPGKIPQQLMNLKKLKELYLANCNLLGEIPSFIFSFANLGLLDLSTNDLNGSISKEISKLGKLYQLELYDNNLSGNIPPELGNLTFLINFDASKNMLSGNLPEEVGNLRNLVSFQLYDNHLSGQIPESFGEFPYLESLSLYENNFEGRLPQKLGSLSRFNMIDVSTNQFTGPLPKDMCRGGNLERFLVLDNRFTGEVPDSYGDCKSLIRFRVNSNNLTGKIPKGIWGLPNVNIIDLSFNNFVGELGPEISKAKNLSELYTSNNKFSGILVPEIGMASRLVKLHVCNNQFTGPIPKEISNLRHLNELYLQENMFEGSIPAEIGLCVSLVVINLAENHLYGLIPESLASIEGLNSLNLSNNHLSGLIPNSLGSLTLSLIDLSNNHLTGPVPNSFISIINIENFSGNPGLCAASSRISNHVLETCKDSRLRKESTKMIFISGFIVGAAMLMLVIGLILLRRKYHQIQDDFKEGKSTWRLKSFQNLSFTEEDISEASLDDENVIGGGGSGKVYRVDLQNNVTVAVKRLWSMNMSNIKQNALNTLVKAEMDILGMIQHKNIVKLYCCLSNGNSNLLVYEYMQNGNLFDALHRNDKEKESKGSCLHFDWPTRYKIALGTAHGLAYLHHDCSPAIVHRDVKSTNILLDDFYEAKIADFGIAKFLQTSGGRDSNTAFAGTHGYIAPEYAYSFKVTERSDIYSFGVVLLELVTGKKPIEPEFGENKDIVYWISQKICTQEGAVEVLDSSISKSFEEEMMEVLKIAVRCTCKLPTLRPRMREVVHMLLDADPC
>scaffold-AKXB-2068115-Phaeomegaceros_coriaceus
VLAVFLAAAVCANADFLSDMNVLLDFKNLLNDTNGALESWEESAPVCDWYGVLCDPSRNVVQGLNISSVGVEGPLYPGLCNIPTLEILYVDNNYLSGIFPEEMFKCTGLVSLNLSQNYFEGPLPDGFDVFKKLLVLDLSYCYFNDSLPPSLGQLSQLQFLDLSTNNFTTGGIPSSYENMTSLQFLHAAWNFLLEGPFLSDFGGLTNLTSLQVQQCRLTGILPESIGLLTKLTYLDVSNNSLHGQIPESVGNLTNLTFFDVADNQLVGEVPQSLARLTRCTHFFLYNNFLIGRLPTGLGKFVNMTDFDVSNNSFVGPIPPDMVEWKQLINFHVQQNNLTGGIPAGFADLINLREFIVFENRLNGSIPARFGDKCVLSRFDVSTNELTGVIPPNLCNGGELRELELFRNSFTGRLPDTYGDCPALARIRIQENSFSGPLPLGIWANPILDYLEISSNQFDGSIPAEIANASLLRTLRMNHNKFSGAIPPQIGNLVHLVVLEATNNQLGGPIPTTIGNMGNLTSLLLAYNQISGPIPSELGDCRQLANLNLSNNKLSGPIPSSLASLTFLTLLDVSSNQLTGPIPPELGQATVISSFNFSDNAFSGPLPPAFQSGVFADDFAGNPNLCGAGLSSQKSCSKSKRVGVLPWIVGGTFLTAAAVFILGSCLFYRKCSKHRRKERHKDAGPWRLKSFQKVGFSEGDVLTSLDEDNVIGEGGAGKVYKATLPDGQIVAVKKLWTNAKGSGNRNDHGFKAEVETLGKIRHRNIVKLLCCCSNRESNLLVYEYMENGSLGELLHSNKSSLLDWASRFKIALGSAQGLAYLHHDCVPQILHRDVKSNNILLDEEFEPHVADFGLAKILEKFSRGDSMSVVAGSYGYIAPEYGYTLKVSEKSDIYSFGVVLMELVTGKRPIEPEFGDGVDLVKWVTNKLQTKDGLLEVLDRKLGGASQQGMIRVLMLALRCTDGVPGKRPTMQQVVEYLRQADPQ
>scaffold-ANON-2036183-Leiosporoceros_dussii-B
LLLFAAWLLLSFSANADSQVSVLLDFKRQLDDPDLVLENWDASTPLCQWTGVVCDGGGFVTGLNITSTRIQGPIHPGLCDAFNLDLLHLDNNYFSGPFPDGLFKCEGLVSLNLSQNLLEGPLPDGFSAFRNLSVLDLSYAYFNGSLPPSIGDLRQLEYLDLSSNAFTFGGIPKTYQKLTSLRSFGAAWNYGLEGPFLSSFDGLTNLESLQLQQNRLSGNISETIGMLANLTFLDLSNNSLTGVIPESIGNLVKLQFLDLADNQLRGDLPRSVSRLTSLTHLYLYNNQLTGDLAFGIGRFSNLTDFDVSNNSFQGGIPEDVVECKQLQTFHVQQNNLSGVIPEGFADLPDLSELVVFNNRLYGTIPERLGQNCILTRFDVSTNGLTGSIPPTLCNGGQLRELQLFSNLFSGSLPEAYGSCSSLTRIRIHQNGFSGTLPTGIWASPILDYLEISSNQFVGSVPAAIANASMLRTLRMNFNSLSGSLPPEIGQLVHLVVMEATNNRLEGPIPSTIGNMGNLTNLYLSSNQLTGRLPEDLGNCHSLANLDLSHNRLSGPIPASLTRLTFLSLLDLSSNMLSGAIPPELGQSSVISSLNISDNRLSGPLPAAYQSGVFSDSFENNPGLCGPGLSRQRKCPRHITVLPWILGWTFLAVSVLLIVSSLWCYRQLSRRQRRLRQRDAGPWRLKSFQKVRFSENDLLNSLDEDYVIGEGGAGKVYKVTLPDGQVVAVKKLWSNVKGSAGRNDHGFKAEVETLGKIRHRNIVKLLCCCSNRESNLLVYEFMENGSLGELLHSQKSSILDWPTRFKIALGSAQGLAYLHHDSMPQILHRDVKSNNILLDEDFEPHVADFGLAKILEKFSRGDSMSIVAGSYGYIAPEYGYTLKVSEKSDIYSFGVVLLELVTGKRPIEPDFGDGVDLVKWVSGKIETEDGLGEIMDPRLVGAPEDGMVHLLMLALRCTDSNPGHRPTMQQVVEYLRQAEPKQ
>scaffold-BSNI-2011618-Anthoceros_agrestis-B
CEWAGVACNLAGNVTGLTLDSSRISGPLSPALCGISTLQTLFVSNTSINGSFSAGLFNCTGLISLTVKASAMEGQLPDGFSAFTGLKELDLSNCSFSGSLPQSMGDMVQLTSLNMSYNQLTGGIPSSFQKLAGLQYLLLHINLLNKTIPDFIGSLQELVFLDLADNELSGGIPDSIGELSKLVCLSLGDNSLSGSIPQNITRLQSLSTLLLYSNQLTGRFPPGMGGMKNMTHFEGDENGLDGPLPDLGQWTRLRIFRAAENGITGGFPEGFSNLTELQELSLFENQMNGTIPQDLGLHSQLTRFEVTTNFFSGPVPPYLCNGDKLRTLALGNNSFTGDFPSTYATCNNLTGLGLNDNYLTGNIPAEIWGSSVLSYLDISSNNFSGSIPPEVGGAVTRLTMNINNNAFSGTLPSEIGQMDALVRFHAGNNRFEGPIPATLGQLENLQELELDSNLLSQHIPDAIGDCVSLNKLTLANNQLSGSIPASLSQLRSLTVLDLSSNRLTGTIPPSFGSANQTALILNLSNNDLTGPLPEGYSGGGYSDDFVGNPGLCGPGLLVPTPCRPPAAAKWPWIVGCTFGVAALLLVAGCFCFIRKCRKHRTKGGRLWNMSSFQKVEFTEYDLVQSLREENVIGKGAAGKVYKVTLPDGQAVAVKKLHGSGSWDSKHGDYGFKAEVETLGKNTRHRNIVKLLCCCSSQDCNLLVYEYMKQGSLGQLLHHSPNGAVLDWSTRLRIAVGAANGLAYLHHDAPDGQILHRDVKSNNILVDGDWEARLSDFGLAKLLETYKKGDFTATRLAGSAGYIAPEYGYTFKVTEKSDVYSFGVVLLELVTGMRPIEPEVYGEGASIVNWVLDKCGSEEGMVEVLDSRLVWEGEESMLNVLQVALMCTNQAPNNRPSMREVVDMLVQCGP
>scaffold-BSNI-2052616-Anthoceros_agrestis-B
CEWVGVICGVEGGVTGLNLSSTDIAGVVGGGICDIPGLEVLHLDDNYLEGGFPEELFNCTNLVSLNFSQNDFAGQLPDGFARLSKLEVLDLSYCNFNGSIPASIGGLPELSFLDLSANGFTDGGIPASFGNLSSVQYLHVAWNYDLEGPFLADFRGLPRLVSFQAQQCLLTGNLSDSIGLLSNLSYFDVSNNSLTGGIPQSIVGLSNLAFFDVADNQLVGGVPTGVSNLKSLTHFFLYNNRLTGPLPSGFGALPKLYSLDVSGNSLEGSIPGDVVNCKQLVFFHIQQNNFSGQIPDGFADLPLLQEFVVFNNQLNGSIPARLGDNANLTRFDVSTNFLSGSIPPNLCNGGVLDELELFSNSFSGSLPDTYGSCNRLRRMRIHNNAFSGPFPLGIWSNPVLEYLEISYNQFAGSIPPEIRKASSLRTVRMNYNMFTGAIPAEISQVDLAVLEASFNQLGGPIPSSIGSMENLTSLLLRANRISGSIPADLGRCYSLASLDLSNNQLSGDVPSSLVELTSLSLLDVSNNRLSGQLPPEFGQGTVISSFNFSYNSFSGSLPPAFWSGAFADSFLGNPGLCGPGLPTQRPCMKSGRNVAVPWVVGGTFIAAAVLFIVSSCWFYRKYSKHQRSVRQRDAGPWRLKSFQKVGFSEADVLASLDEDNVIGEGGAGKVYKASLPDGQVVAVKKLWTNVKGPGTRNDNGFKAEVETLGKIRHRNIVKLLCCCSNKESNLLVYEYMENGSLGELLHSKKSILLDWASRFKIALGSAQGLAYLHHDCIPQILHRDVKSNNILLDEDFEPHVADFGLAKILEKFSRSDSMSIVAGSYGYIAPEYGYTLKVSEKSDIYSFGVVLLELVTGKRPIEPEFGDGVDLVKWVSSKIHSKEGLPDILDPRLGGASQDGMVRVLMLALRCTDPNPAQRPTMQQVVEYLRQADPKQSV
>scaffold-FAJB-2057590-Paraphymatoceros_hallii
SAADMSLLLDFKNLLADPDHALDSWNASTPLCDWYGVLCDPGRTEVRGLNLTSAGLEGPLDAGLCGIPTLEVLHLDDNSLEGSFPEGMFGCTGLVSLNLSQNYLEGALPDGFAVLKNLLVLDLSYCYFNGSLPSSIGRLSQLQFLDLSTNNFTTGGIPSSYQNLTSLQVLHAAWNFHLEGPFLSDFRGLANLTSLQVQQCRLTGILPDSMGLMTKLTYLDVSNNSLRGEIPGSLGSLTELTFFDVADNQLVGGVPPSLAQLTSCTHFFIYNNRLTGVLPSGFQGFVNLTDFDVSNNSLVGPIPPGLAACKEMRNFHLQQNKFSGGIPPGFADLPHLREFIVFENKLNGTIPGNFGDKCVLSRFDVSTNELVGVIPPNLCNGGELRELELFSNFFTGSLPDTYGSCAALARIRIHENAFSGALPLGVWANPILDYLEISSNQFQGSIPAEIAKASVLRTLKMNNNKFSGAIPPEIGNLVHLVVLEANGNQLEGRIPATVGNMVNLTRLLLEFNRLSGHIPSELGHCRQLANLDLSNNKLSGPIPSSLASLTFLSSLDVSSNHLTGHIPREFPVISSFNFSDNALSGPLPPAYQSGVFSENFEGNPDLCGPGLSTERSCSSKSKRLRLVPWIVGGTFLVTAFFFVLSSCWFYRKYSKHERTSRQRDAGPWRLKSFQKVGFSEADVLASLDEDNVIGEGGAGKVYKATLPDGQTVAVKKLWTNAKGSGNRSDHGFKAEVETLGKIRHRNIVKLLCCCSNRESNLLVYEYMENGSLGELLHSKKSSLLDWSSRFKIALGSAQGLSYLHHDCLPQILHRDVKSNNILLDEDFEPHVADFGLAKILEKFSRGDSMSIVAGSYGYIAPEYGYTLKVSEKSDIYSFGVVLMELVTGKRPIEPEFGDGVDLVKWVTSKIQTKEGLLDVLDRKLSGASEDGMIRVLTLALRCTDPVPGNRPTMHQVVEYLRQADPH
>scaffold-RXRQ-2004012-Phaeoceros_carolinianus-sporophyte
VTGLNLSSTDIAGVVGGGICDIPGLEVLHLDDNYLEGGFPEELFNCTNLVSLNFSQNDFAGQLPDGFARLSKLEVLDLSYCNFNGSIPASIGGLPELSFLDLSANGFTDGGIPASFGNLSSVQYLHVAWNYDLEGPFLVDFRGLPRLVSFQAQQCLLTGNLSNSIGLLSNLSYFDVSNNSLTGGIPQSIVGLSNLAFFDVADNQLVGGVPTGVSNLKSLTHFFLYNNRLTGPLPSGFGALPKLYSLDVSGNSLEGSIPGDVVNCKQLVFFHIQQNNFSGQIPDGFADLPLLQEFVVFNNQLNGSIPARLGDNANLTRVDVSTNFLSGSIPPNLCNGGVLDELELFSNSFSGSLPDTYGSCNRLRRMRIHNNAFSGPFPLGIWSNPVLEYLEISYNQFAGSIPPEIRKASSLRTVRMNYNMFSGAIPAEISQVDLAVLEASFNQLGGPIPSSIGSMENLTSLLLRANRISGSIPADLGRCHSLASLDLSNNQLSGDVPSSLAELTSLSLLDVSNNRLSGQLPPEFGQGTVISSFNFSYNSFSGSLPPAFWSGAFADSFLGNPGLCGPGLPTQRPCMKSGRNVAVPWVVGGTFIAAAVLFIVSSCWFYRKYSKHQRSVRQRWLLEADVLASLDEDNVIGEGGAGKVYKASLPDGQVVAVKKLWTNVKGPGTRNDNGFKAEVETLGKIRHRNIVKLLCCCSNKESNLLVYEYMENGSLGELLHSKKSILLDWASRFKIALGSAQGLAYLHHDCIPQILHRDVKSNNILLDEDFEPHVADFGLAKILEKFSRGDSMSIVAGSYGYIAPEYGYTLKVSEKSDIYSFGVVLLELVTGKRPIEPEFGDGVDLVKWVSSKIQSKEGLPDILDPRLGGASQDGMVRVLMLALRCTDPNPAQRPTMQQVVEYLRQASP
>scaffold-RXRQ-2004013-Phaeoceros_carolinianus-sporophyte
VTGLNLSSTDIAGVVGGGICDIPGLEVLHLDDNYLEGGFPEELFNCTNLVSLNFSQNDFAGQLPDGFARLSKLEVLDLSYCNFNGSIPASIGGLPELSFLDLSANGFTDGGIPASFGNLSSVQYLHVAWNYDLEGPFLVDFRGLPRLVSFQAQQCLLTGNLSNSIGLLSNLSYFDVSNNSLTGGIPQSIVGLSNLAFFDVADNQLVGGVPTGVSNLKSLTHFFLYNNRLTGPLPSGFGALPKLYSLDVSGNSLEGSIPGDVVNCKQLVFFHIQQNNFSGQIPDGFADLPLLQEFVVFNNQLNGSIPARLGDNANLTRVDVSTNFLSGSIPPNLCNGGVLDELELFSNSFSGSLPDTYGSCNRLRRMRIHNNAFSGPFPLGIWSNPVLEYLEISYNQFAGSIPPEIRKASSLRTVRMNYNMFSGAIPAEISQVDLAVLEASFNQLGGPIPSSIGSMENLTSLLLRANRISGSIPADLGRCHSLASLDLSNNQLSGDVPSSLAELTSLSLLDVSNNRLSGQLPPEFGQGTVISSFNFSYNSFSGSLPPAFWSGAFADSFLGNPGLCGPGLPTQRPCMKSGRNVAVPWVVGGTFIAAAVLFIVSSCWFYRKYSHQRSVRQRDAGPWRLKSFQKVGFSEADVLASLDEDNVIGEGGAGKVYKASLPDGQVVAVKKLWTNVKGPGTRNDNGFKAEVETLGKIRHRNIVKLLCCCSNKESNLLVYEYMENGSLGELLHSKKSILLDWASRFKIALGSAQGLAYLHHDCIPQILHRDVKSNNILLDEDFEPHVADFGLAKILEKFSRGDSMSIVAGSYGYIAPEYGYTLKVSEKSDIYSFGVVLLELVTGKRPIEPEFGDGVDLVKWVSSKIQSKEGLPDILDPRLGGASQDGMVRVLMLALRCTDPNPAQRPTMQQVVEYLRQASPKQSVKGVKD
>scaffold-RXRQ-2004014-Phaeoceros_carolinianus-sporophyte
SAAEMNVLLDFKDLLSDPDNALVSWNASTPVCDWYGVLCDPGRTEVRGLNLSSVGVEGPLDPGLCDIPTLQVLLLDNNSLEGSFPEEMFRCTGLVSLNLSQNYFEGALPDGFAVFKNLQVLDLSYCYFNDSLPPSIGQLSQLQFLDVSTNNFTAGGIPRSYQNLSNLQVLHAAWNFHLEGPFLSDFKGLANLTSLQVQQCRLTGMLPDSMGLMTKLTYLDVSNNSLRGEIPESLGKLTELTFFDVASNQLVGGVPQSLAQLTSCTHFFLYNNRLTGVLPSDFQGFVNLTDFDVSNNSLVGPIPPGLAECKQLVNFHLQQNNFSGGIPAGFADLPNLREFIVFENKLNGTIPESLGDNCVLSRFDVSTNELVGVIPPNLCNGGELRELELFSNSFTGNLPDTYGSCAALARIRIHQNAFSGALPLGIWANPILDYLEISSNQFEGRIPAEIAKASALRTLKMNNNKFSGDIPSEIGSLVHLVVLEANGNQLEGPIPATVGNMVNLTRLLLEFNRISGHIPSELGDCRQLANLDLSNNKLSGPIPSSLASLTFLISLDVSSNHLTGHIPQEFPVISSFNFSDNALSGPLPPAYQSGVFSENFEGNPGLCGAGLSTQRSCTKSKRMGLLPWVVGGTFLVAAVFFILGSCWFYRKYSKHQRRLRQRDARDVLASLDEDNVIGEGGAGKVYKATLPDGQTVAVKKLWTNAKGAGNRSDHGFKAEVETLGKIRHRNIVKLLCCCSNRDSNLLVYEYMENGSLGELLHSKKSSILDWSSRFKIALGSAQGLSYLHHDCLPQILHRDVKSNNILLDEDFEPHVADFGLAKILEKFSRGDSMSIVAGSYGYIAPEYGYTLKVSEKSDIYSFGVVLMELVTGKRPIEPEFGDGVDLVKWVTSKIQTKDGLLDVLDRKLAGAPEDGMIRVLMLALRCTDPVPGKRPTMHQVVEYLRQ
>scaffold-RXRQ-2004015-Phaeoceros_carolinianus-sporophyte
CDWYGVLCDPGRTEVRGLNLSSVGVEGPLDPGLCDIPTLQVLLLDNNSLEGSFPEEMFRCTGLVSLNLSQNYFEGALPDGFAVFKNLQVLDLSYCYFNDSLPPSIGQLSQLQFLDVSTNNFTAGGIPRSYQNLSNLQVLHAAWNFHLEGPFLSDFKGLANLTSLQVQQCRLTGMLPDSMGLMTKLTYLDVSNNSLRGEIPESLGKLTELTFFDVASNQLVGGVPQSLAQLTSCTHFFLYNNRLTGVLPSDFQGFVNLTDFDVSNNSLVGPIPPGLAECKQLVNFHLQQNNFSGGIPAGFADLPNLREFIVFENKLNGTIPESLGDNCVLSRFDVSTNELVGVIPPNLCNGGELRELELFSNSFTGNLPDTYGSCAALARIRIHQNAFSGALPLGIWANPILDYLEISSNQFEGRIPAEIAKASALRTLKMNNNKFSGDIPSEIGSLVHLVVLEANGNQLEGPIPATVGNMVNLTRLLLEFNRISGHIPSELGDCRQLANLDLSNNKLSGPIPSSLASLTFLISLDVSSNHLTGHIPQEFPVISSFNFSDNALSGPLPPAYQSGVFSENFEGNPGLCGAGLSTQRSCTKSKRMGLLPWVVGGTFLVAAVFFILGSCWFYRKYHQRRLRQRDAGPWRLKSFQKVGFSEGDVLASLDEDNVIGEGGAGKVYKATLPDGQTVAVKKLWTNAKGAGNRSDHGFKAEVETLGKIRHRNIVKLLCCCSNRDSNLLVYEYMENGSLGELLHSKKSSILDWSSRFKIALGSAQGLSYLHHDCLPQILHRDVKSNNILLDEDFEPHVADFGLAKILEKFSRGDSMSIVAGSYGYIAPEYGYTLKVSEKSDIYSFGVVLMELVTGKRPIEPEFGDGVDLVKWVTSKIQTKDGLLDVLDRKLAGAPEDGMIRVLMLALRCTDPVPGKRPTMHQVVEYLRQA
>scaffold-RXRQ-2025250-Phaeoceros_carolinianus-sporophyte
LVSDGNILLAFKAGLVDPEGSLRSWSSSAPPCSWEGVACNSTFDGITGLTINSTSITGPLDGRVCGISSLQALYFADTNFTGTFPEGLFNCSNLTTLTIRNTSLGGPLPDGFSALQSLVELDLGLNSFSGRMPSSIGDLPQLQRLHLEENLFATGGVPTSYGKLSKLQQLYVNDNQLAGPLPDLSNLTELQLLRTENNGLLDGRFPDSILVLTQLTYLDLTNNSFSGEIPEAIGNLKNLVYLYLGANKFSGSIPQAITQLTSLQMLYLYSNQLTGDFPPGMDKLVNMTDFMAQQNTLTGVFPQEWAQWKELATLDINTNNITGSIPPEFGNLTELASLSVFSNRLNGTLPQNLGANANFRRLEAGFNSFWGPVPPHLCAGGKLATFAIQSNMFSGDFPSTYDSCTSMTGLSTANNSITGNLPLGLWASPRLFFIDISSNNYSGIIPPQAGAATTRFTLKISDNQFSGALPAELGQAAGLVQFEASRNRLEGAIPSSLGNLAKLQTLSLDSNQLSDAIPSELGRCSDLTTLNLADNQLSGSIPETLAELPSLNSLDLSNNGLTGHIPAGLRVLSPLNLSDNELSGPLPPAYATGQYADSFAGNPGLCGEGLGAGSRPCPLPSSSGHHSPRTWPWIVAGTFAAAAAILLAGCCCWCRKYARHRRVKEREAWTFRSFQKVEFGLQELLSSLEEGNVIGSGAAGKVYKVLLPDGQTVAVKRLRRPQPAPESKHADLGFEAEVETLGKNTRHRNIVKLLCCCSNSDSNILVYEYLRRGSLGQALHEDAQQVVLDWPDRHRIAVGAASALEYLHHQCVPQILHRDVKANNILLDDNLEACVADFGLAKVLETYSAADDIVTGVAGSHGYIAPEYGYTFKITEKSDIYSFGVVLLELVTGRQPIDSKVYGEGESLAAWAAGLWQRRQEQLMQYPGADRDGEEVMELLLDSRLASGKDDHTESMLQVLQLGLLCTSPVPSQRPSARVVVEILQQCGP
>scaffold-TWUW-2051798-Anthoceros_agrestis-A
VTGLNLSSTDIAGVVGGGICDIPGLEVLHLDDNYLEGGFPEELFNCTNLVSLNFSQNDFAGQLPDGFARLSKLEVLDLSYCNFNGSIPASIGGLPELSFLDLSANGFTDGGIPASFGNLSSVQYLHVAWNYDLEGPFLADFRGLPRLVSFQAQQCLLTGNLSDSIGLLSNLSYFDVSNNSLTGGIPQSIVGLSNLAFFDVADNQLVGGVPTGVSNLKSLTHFFLYNNRLTGPLPSGFGALPKLYSLDVSGNSLEGSIPGDVVNCKQLVFFHIQQNNFSGQIPDGFADLPLLQEFVVFNNQLNGSIPARLGDNANLTRFDVSTNFLSGSIPPNLCNGGVLDELELFSNSFSGSLPDTYGSCNRLRRMRIHNNAFSGPFPLGIWSNPVLEYLEISYNQFAGSIPPEIRKASSLRTVRMNYNMFTGAIPAEISQVDLAVLEASFNQLGGPIPSSIGSMENLTSLLLRANRISGSIPADLGRCYSLASLDLSNNQLSGDVPSSLVELTSLSLLDVSNNRLSGQLPPEFGQGTVISSFNFSYNSFSGSLPPAFWSGAFADSFLGNPGLCGPGLPTQRPCMKSGRNVAVPWVVGGTFIAAAVLFIVSSCWFYRKYSKHQRSVRQRDAGPWRLKSFQKVGFSEADVLASLDEDNVIGEGGAGKVYKASLPDGQVVAVKKLWTNVKGPGTRNDNGFKAEVETLGKIRHRNIVKLLCCCSNKESNLLVYEYMENGSLGELLHSKKSILLDWASRFKIALGSAQGLAYLHHDCIPQILHRDVKSNNILLDEDFEPHVADFGLAKILEKFSRSDSMSIVAGSYGYIAPEYGYTLKVSEKSDIYSFGVVLLELVTGKRPIEPEFGDGVDLVKWVSSKIHSKEGLPDILDPRLGGASQDGMVRVLMLALRCTDPNPAQRPTMQQVVEYLRQADPKQSV
>scaffold-TWUW-2051976-Anthoceros_agrestis-A
CEWAGVACNLAGNVTGLTLDSSRISGPLSPALCGISTLQTLFVSNTSINGSFSAGLFNCTGLISLTVKASAMEGQLPDGFSAFTGLKELDLSNCSFSGSLPQSMGDMVQLTSLNMSYNQLTGGIPSSFQKLAGLQYLLLHINLLNKTIPDFIGSLQELVFLDLADNELSGGIPDSIGELSKLVCLSLGDNSLSGSIPQNITRLQSLSTLLLYSNQLTGRFPPGMGGMKNMTHFEGDENGLDGPLPDLGQWTRLRIFRAAENGITGGFPEGFSNLTELQELSLFENQMNGTIPQDLGLHSQLTRFEVTTNFFSGPVPPYLCNGDKLRTLALGNNSFTGDFPSTYATCNNLTGLGLNDNYLTGNIPAEIWGSSVLSYLDISSNNFSGSIPPEVGGAVTRLTMNINNNAFSGTLPSEIGQMDALVRFHAGNNRFEGPIPATLGQLENLQELELDSNLLSQHIPDAIGDCVSLNKLTLANNQLSGSIPASLSQLRSLTVLDLSSNRLTGTIPPSFGSANQTALILNLSNNDLTGPLPEGYSGGGYSDDFVGNPGLCGPGLLVPTPCRPPAAAKWPWIVGCTFGVAALLLVAGCFCFIRKCRKHRTKGGRLWNMSSFQKVEFTEYDLVQSLREENVIGKGAAGKVYKVTLPDGQAVAVKKLHGSGSWDSKHGDYGFKAEVETLGKNTRHRNIVKLLCCCSSQDCNLLVYEYMKQGSLGQLLHHSPNGAVLDWSTRLRIAVGAANGLAYLHHDAPDGQILHRDVKSNNILVDGDWEARLSDFGLAKLLETYKKGDFTATRLAGSAGYIAPEYGYTFKVTEKSDVYSFGVVLLELVTGMRPIEPEVYGEGASIVNWVLDKCGSEEGMVEVLDSRLVWEGEESMLNVLQVALMCTNQAPNNRPSMREVVDMLVQCGP
>scaffold-UCRN-2053789-Megaceros_flagellaris
VVVAVLALLLASATVGNADSLSDMNVLLDFKNLLNDTEGALESWKETVPVCDWHGVLCDPGRIVVRGLNMSSVGVEGPIDPGLCNIPTLEFLYLDNNYMYGVFPEEMFSCTGLVALNLSQNYFQGPLPDGFQVFRKLLVLDLSYCYFNGSLPPSIGELSQLHFLDLSTNGFTTGGIPASYEAMASLRSLHAAWNFVLEGPFLSDFRGLTNLTSLQVQQCRLTGILPQSIGLLTSLTYLDISNNSLYGQIPDSLGNLTSLTFFDIADNQFVGEVPQSLAQLTSCTHFFLYNNLLRGSLPTGLGKFVNITDFDVSNNSFVGPIPADVLGWQQLVNFHVQQNDFSGSIPPGFADLVHLREFIVFDNRLNGSIPAQFGDKCVLSRFDVSTNELSGVIPPNLCKGGQLRELELFRNSFTGMLPDTYGDCPALARIRIHENSFSGPLPLGIWANPVLDYLEISSNQFDGSIPAQIANASLLRTLRMNYNSFTGAIPPQIGNLVHLVILEATYNQLGGPIPSSVGNMSNLTSLLLAHNQITGPIPSELGDCRQIANLNLSSNKLSGPIPSSLSRLTFLTVLDVSSNQLTGPIPPDLGQATVISSFNFSDNAFSGPLPPAFQSGVFADEFAGNPNLCGAGLSTTSQKPCSQSKTVGVLPWIVGGTFLAAAAVFILGSCLFYRKCSKHRRKERQKDAGPWRLRSFQKVGFSEGDVLTSLDEDNVIGEGGAGKVYKATLPGGQIVAVKKLWTNGKGSGNRNDHGFKAEVETLGKIRHRNIVKLLCCCSNRESNLLVYEYMPNGSLGELLHSNKSSLLDWGSRFKIALGSAQGLAYLHHDCVPQILHRDVKSNNILLDEDFEPHVADFGLAKILEKFSRGDSMSIVAGSYGYIAPEYGYTLKVSEKSDIYSFGVVLMELVTGKRPIEPEFGDGVDLVKWVTTKLQVKDGLLEVLDHKLGGASQEGMIRVLMLSLRCTDGVPGKRPTMQQVVEYLRQ
>scaffold-WCZB-2008034-Phaeoceros_carolinianus-gametophyte
LVSDGNILLAFKAGLVDPEGSLRSWSSSASPCSWEGVACNSTVDGITGLTINSTSITGPLDGRVCGISSLRALYFANTNFTGTFPEGLFNCSNLTTLTIRNTGLGGPLSDGFSALQSLVELDLGLNAFSGRMPSSIGDLQQLQRLHLEKNLFATGVPTSYGKLSKLQELYVNDNQLAGPLPDLRNLTELQHLETENNGLLDGRFPDSILVLTQLTYLDLTNNSFSGEIPEAIGNLKNLVYLYLGYNKFSGSIPQGITQLTSLKMLYLYSNQLTGDFPPGMDKLVNMTDFLAQTNTLTGVFPQEWAQWKELVNLSINTNSITGSIPPEFGNLTELASLSVFSNRMNGTLPQNLGANSNFRKLDAGVNSFWGPVPPHLCARGKLATFAIQSNMFSGDFPSTYDSCTSMTGLSTANNSITGNLPLGLWASPTLVYIDISSNNYSGIIPPQAGASTKRSTLKISDNQFSGALPTELGQVAGLVRLEASRNALEGPIPSSLGNLAQLQTLSLDSNQLSDAIPSELGRCSNLITLNLADNQLSGHIPETLAGLPTLNSLDLSNNRLTGHIPAGLRVLSPLNLSDNELSGPLPPAYATGEYAEFFAGNPGLCGEGLGAGSRPCPLPSSSGHSARTWPWIVAGTFVAAAAILLAGCCCWCRKYARHRRVNEREAWTFRSFQKVEFGLEQLLSSLEEGRVIGSGAAGKVYKVLLPDGQTVAVKRLRRQQPAPESKHADLGFEAEVETLGKNTRHRNIVKLLCCCSNSDSNILVYEYMRRGSLGQALHEDAQQVVLDWPNRHRIAVGAASALEYLHHQCVPQILHRDVKANNILLDDNLEACVADFGLAKVLEKYSAADDIVTGVAGSHGYIAPEYGYTFKITEKSDIYSFGVVLLELVTGRQPIDSKVYGEGESLAAWAAGLWQRRQEQLMQYPGADRDGEEVIELLLDSRLASGKDDHTESMLQVLQLGLLCTSPVPSQRPSARVVVEILRQCGPE
>scaffold-WEEQ-2091090-Phaeoceros_carolinianus-gametophyte_1575
SAAEMNVLLDFKDLLSDPDNALVSWNASTPVCDWYGVLCDPGRTEVRGLNLSSVGVEGPLDPGLCDIPTLQVLLLDNNSLEGSFPEEMFRCTGLVSLNLSQNYFEGALPDGFAVFKNLQVLDLSYCYFNDSLPPSIGQLSQLQFLDVSTNNFTTGGIPRSYQNLSNLQVLHAAWNFHLEGPFLSDFKGLANLTSLQVQQCRLTGMLPDSMGLMTKLTYLDVSNNSLRGEIPESLGRLTELTFFDVASNQLVGGVPQSLAQLTSCTHFFLYNNRLTGVLPSDFQGFVNLTDFDVSNNSLVGPIPPGLAECKQLVNFHLQQNNFSGGIPAGFADLPNLREFIVFENKLNGTIPESLGDNCVLSRFDVSTNELVGVIPPNLCNGGELRELELFSNSFTGNLPDTYGSCAALARIRIHQNAFSGALPLGIWANPILDYLEISSNQFEGRIPAEIAKASALRTLKMNNNKFSGDIPSEIGSLVHLVVLEANGNQLEGPIPATVGNMVNLTRLLLEFNRISGHIPSELGDCRQLANLDLSNNKLSGPIPSSLASLTFLISLDVSSNHLTGHIPQEFPVISSFNFSDNALSGPLPPAYQSGVFSENFEGNPGLCGAGLSTQRSCTKSKRMGLLPWVVGGTFLVAAVFFILGSCWFYRKYSKHQRRLRQRDAGPWRLKSFQKVGFSEGDVLASLDEDNVIGEGGAGKVYKATLPDGQTVAVKKLWTNAKGAGNRSDHGFKAEVETLGKIRHRNIVKLLCCCSNRDSNLLVYEYMENGSLGELLHSKKSSILDWSSRFKIALGSAQGLSYLHHDCLPQILHRDVKSNNILLDEDFEPHVADFGLAKILEKFSRGDSMSIVAGSYGYIAPEYGYTLKVSEKSDIYSFGVVLMELVTGKRPIEPEFGDGVDLVKWVTSKIQTKDGLLDVLDRKLAGAPEDGMIRVLMLALRCTDPVPGKRPTMHQVVEYLRQ
>scaffold-ZFRE-2021994-Phaeoceros_carolinianus-sporophyte_1575
CDWAGVVCDQTRSVVTGLEVVSSRVSGPLSPALCGIAALQTLFVSNTSINGSFSAGLFNCTGLTALTVKASAMEGPLPDGFSAFTQLRELDLSNCSFSGSLPPSIGGMGQLTSLNMSYNQLTGGIPDSFKQLAGLQYLLLHNNLLNESIPDFIGSLQELVFLDLSSNQVTGEIPDSIGDLSKLVCLSIGSNNISGAIPQSITRLQSLSRLYLYTNHLTGEFPSGMGNMTNMTDFEADMNGLVGPLPPDLGQWKRLQTFTAAINGISGGFPQGLSDLTELQGLSLFLNQMSGTIPQEFGLNTQLVRFEVSDNGFSGPMPPYLCNGNRMHTIAMQNNSFTGDFPSTYSNCSSLRTLDIYQNNLTGNLPKELWASSVLFYLDISSNNFSGSIPPEVGGAVDRTTMNIDNNAFSGTLPSEIGQMVELTRFHAANNRFEGPIPAALGQLKNLLELDLDSNLLSKPIPDAIGYCVSLNQLTLANNQLSGSIPVSLSQLPSLAILDLSSNRLTGPIPPSLGSGNQSALSLNLTNNDLSGPLPSAYTGGTASEDFLGNPRLCGPGLQVPKPCSSPAEKWPWILGCTFGVAALLLVTGCCCFVRKYRTHRIQGGRLWNMSSFQKVGFTEYDLLQNLTEQNVIGKGAAGKVYKVTLPDGQIVAVKKLHGIGSWDSKHGDYGFKAEVETLGKNTRHRNIVKLLCCCSSRDCNLLVYEYMKQGSLGQLLHHSSNGAVLDWSTRLRIAVGAANGLAYLHHDAPDGQILHRDVKSNNILVGVNWEARLSDFGLAKLLETYNKGDITATRLAGSAGYIAPEYGYTFKVTEKSDIYSFGVVLLELVTGMRPIEPEVYGEGASIVNWVHDICGTEKGREEVLDSRLVWEGKESMLNVLQVAVLCTNQSPSKRPTMRDVVDMLVQCGP
>scaffold-ZFRE-2023341-Phaeoceros_carolinianus-sporophyte_1575
LENWSASTPLCDWFGVICTNGSVTGLNLTSTNVAGVVDGGLCNISALAVLYLDNNSLEGVFPEDLFNCFNLVSLNLSQNYFEGQLPDGFSKLSKLEVLDLSYNYFNGSLPPSIGGLPQLRFLDLSANGFTEGGIPASYGNLSSVQHLHLAWNPGLEGPFLSDFGRLTSLQSFQAQQCQLTGNLSDTIGLLGNLSYFDVSNNSLTGGLPQSIVSLSNLAFFDVADNHLVGGIPSGVSGLKSLTHFLLYNNQFTGPLPAGFGALPKLAHLDVSSNALQGQIPGDLVNCKQLVLFHIQLNNFSGPIQEGFAELPLLREFVVFNNQLVGTIPATLGDNTVLTRVDVSTNLLWGAIPPNLCKGGALNELQLFSNSFNGSLPDTYGSCNSLTRMRIHNNAFSGPFPLGIWSNPNLGYLELSFNQFTGSIPPEIRNAASLRTLRMNSNNFSGAIPAEISQVGLAVFEASYNQLGGPIPSTVGNMENLTSLLLKANRISGSIPVDLGRCHSLATLDLSNNQLTGDIPSSLAELPSLSLLDVSNNRLSGQLPPQFGQGTVISSFNFSYNSFSGALPSAFWSGAFANSFLGNPGLCGLGLPTPRPCVKSGRNIAVPWVVGGTFIAAAVLFILSSCWFYRKYSKHQRSVRQRDAGPWRLKSFQKVGFSEADVLASLDEDNVIGEGGAGKVYKATLPDGQVVAVKKLWTNVKGPGTRNDHGFKAEVETLGKIRHKNIVKLLCCCSNKESNLLVYEYMENGSLGELLHSKKSVLLDWSSRFKIALGSAQGLAYLHHDCIPQILHRDVKSNNILLDEDFEPHVADFGLAKILEKFSRGDSMSIVAGSYGYIAPEYGTLKVSEKSDIYSFGVVLLELVTGKRPIEPEFGDGVDLVKWVSSKIHSKEGLPDILDPRLGGPGASQDGMVRVLMLALRCTDPNPAQRPTMQQVVEYLRQANPKQSV
>scaffold-HMHL-2005430-Marchantia_paleacea-non_mycorrizal
RGVSTDGEVLLVFKASMQDVDGVLENWNGADETPCSWNGVTCDQSTSVVELNFHNANLTGPVPAILCQLPKLSKLNVSWNYLGGTFPPGFLECAALEHLDLSYNLIVDVLPVDVWKLPSLLVLNLSYNNFSGHIPESYGNFPKLTHLDLSANLLEGSIPSHIGNVSTLVLFEAHMNFFNSSLPVELGNLKHLEVLGLSWCLLQGYIPASLGETNLTVLYLEDNSLAGSIPPELGKLKRLVVLDVSNNSLTGSIPRELMFLPNLRELQLYQNKLSGQIPQEFGNLTSLVEIDLSENQLVGPIPESVSHLTSLELIHFHTNSLTGSIPTGIGSLPRLYDLKLFNNFLTGVIPGRLGELSRLQTLDLSSNSLDGLIPRGLCTSGALDTLILFDNKLSGDIPEGLGSCPSLQRIRLQNNKLNGSVPVGLWSYPVVKHVDLSNNQLDGDITFEKLTTSELEALYVNNNLFSGSFPTEVGSLAKLIILCASNNNFHGGLPKELGDLDFLTKLELANNDLTGPIPHSLSQCERLSTLNLSGNQLVGEIPSVLGSLPALNVLDLSHNKLSGPVPPELGELHLSDYNFSYNNLSGVLPEPFAESPLESSFDGNPALCLSRAGCGGSRVKKSPSSAGVAWVVIGTFGAALTILLVGGFLFWRKYRSSYQYWNNKDPDLTWSLTSFQKVSFTEEEVMESLDEDNVLGSGGSGKVYKVTLSDGQAVAVKKLWTSPKGEARHDNGFKAEVETLGKIRHRNIVKLLCCCTNQKSNLLVYEYMPNGSVGDILHSPKTSSILDWPTRYKIAVGAAEGLAYLHHDCVPHIVHRDVKSNNILLDLNFEAHVADFGLAKLLEVTPEKLESMSAVAGSFGYIAPEYGYTLKVTEKSDTYSFGVVLLELVTGRKPLEPEFGDGDIVKWVTKKIETKAGALEVLDGKIRASAQEDMMLVLKVGLLCTNYSPSHRPTMRDVVQMLME
>scaffold-HMHL-2005431-Marchantia_paleacea-non_mycorrizal
RGVSTDGEVLLVFKASMQDVDGVLENWNGADETPCSWNGVTCDQSTSVVELNFHNANLTGPVPAILCQLPKLSKLNVSWNYLGGTFPPGFLECAALEHLDLSYNLIVDVLPVDVWKLPSLLVLNLSYNNFSGHIPESYGNFPKLTHLDLSANLLEGSIPSHIGNVSTLVLFEAHMNFFNSSLPVELGNLKHLEVLGLSWCLLQGYIPASLGETNLTVLYLEDNSLAGSIPPELGKLKRLVVLDVSNNSLTGSIPRELMFLPNLRELQLYQNKLSGQIPQEFGNLTSLVEIDLSENQLVGPIPESVSHLTSLELIHFHTNSLTGSIPTGIGSLPRLYDLKLFNNFLTGVIPGRLGELSRLQTLDLSSNSLDGLIPRGLCTSGALDTLILFDNKLSGDIPEGLGSCPSLQRIRLQNNKLNGSVPVGLWSYPVVKHVDLSNNQLDGDITFEKLTTSELEALYVNNNLFSGSFPTEVGSLAKLIILCASNNNFHGGLPKELGDLDFLTKLELANNDLTGPIPHSLSQCERLSTLNLSGNQLVGEIPSVLGSLPALNVLDLSHNKLSGPVPPELGELHLSDYNFSYNNLSGVLPEPFAESPLESSFDGNPALCLSRAGCGGSRVKKSPSSAGVAWVVIGTFGAALTILLVGGFLFWRKYRSSYQYWNNKDPDLTWSLTSFQKVSFTEEEVMESLDEDNVLGSGGSGKVYKVTLSDGQAVAVKKLWTSPKGEARHDNGFKAEVETLGKIRHRNIVKLLCCCTNQKSNLLVYEYMPNGSVGDILHSPKTSSILDWPTRYKIAVGAAEGLAYLHHDCVPHIVHRDVKSNNILLDLNFEAHVADFGLAKLLEVTPEKLESMSAVAGSFGYIAPEYGYTLKVTEKSDTYSFGVVLLELVTGRKPLEPEFGDGDIVKWVTKKIETKAGALEVLDGKIRASAQEDMMLVLKVGLLCTNYSPSHRPTMRDVVQMLME
>scaffold-IHWO-2006542-Marchantia_paleacea-mycorrizal
RGVSTDGEVLLVFKASMQDVDGVLENWNGADETPCSWNGVTCDQSTSVVELNFHNANLTGPVPAILCQLPKLSKLNVSWNYLGGTFPPGFLECAALEHLDLSYNLIVDVLPVDVWKLPSLLVLNLSYNNFSGHIPESYGNFPKLTHLDLSANLLEGSIPSHIGNVSTLVLFEAHMNFFNSSLPVELGNLKHLEVLGLSWCLLQGYIPASLGETNLTVLYLEDNSLAGSIPPELGKLKRLVVLDVSNNSLTGSIPRELMFLPNLRELQLYQNKLSGQIPQEFGNLTSLVEIDLSENQLVGPIPESVSHLTSLELIHFHTNSLTGSIPTGIGSLPRLYDLKLFNNFLTGVIPGRLGELSRLQTLDLSSNSLDGLIPRGLCTSGALDTLILFDNKLSGDIPEGLGSCPSLQRIRLQNNKLNGSVPVGLWSYPVVKHVDLSNNQLDGDITFEKLTTSELEALYVNNNLFSGSFPTEVGSLAKLIILCASNNNFHGGLPKELGDLDFLTKLELANNDLTGPIPHSLSQCERLSTLNLSGNQLVGEIPSVLGSLPALNVLDLSHNKLSGPVPPELGELHLSDYNFSYNNLSGVLPEPFAESPLESSFDGNPALCLSRAGCGGSRVKKSPSSAGVAWVVIGTFGAALTILLVGGFLFWRKYRSSYQYWNNKDPDLTWSLTSFQKVSFTEEEVMESLDEDNVLGSGGSGKVYKVTLSDGQAVAVKKLWTSPKGEARHDNGFKAEVETLGKIRHRNIVKLLCCCTNQKSNLLVYEYMPNGSVGDILHSPKTSSILDWPTRYKIAVGAAEGLAYLHHDCVPHIVHRDVKSNNILLDLNFEAHVADFGLAKLLEVTPEKLESMSAVAGSFGYIAPEYGYTLKVTEKSDTYSFGVVLLELVTGRKPLEPEFGDGDIVKWVTKKIETKAGALEVLDGKIRASAQEDMMLVLKVGLLCTNYSPSHRPTMRDVVQMLME
>scaffold-IHWO-2006543-Marchantia_paleacea-mycorrizal
RGVSTDGEVLLVFKASMQDVDGVLENWNGADETPCSWNGVTCDQSTSVVELNFHNANLTGPVPAILCQLPKLSKLNVSWNYLGGTFPPGFLECAALEHLDLSYNLIVDVLPVDVWKLPSLLVLNLSYNNFSGHIPESYGNFPKLTHLDLSANLLEGSIPSHIGNVSTLVLFEAHMNFFNSSLPVELGNLKHLEVLGLSWCLLQGYIPASLGETNLTVLYLEDNSLAGSIPPELGKLKRLVVLDVSNNSLTGSIPRELMFLPNLRELQLYQNKLSGQIPQEFGNLTSLVEIDLSENQLVGPIPESVSHLTSLELIHFHTNSLTGSIPTGIGSLPRLYDLKLFNNFLTGVIPGRLGELSRLQTLDLSSNSLDGLIPRGLCTSGALDTLILFDNKLSGDIPEGLGSCPSLQRIRLQNNKLNGSVPVGLWSYPVVKHVDLSNNQLDGDITFEKLTTSELEALYVNNNLFSGSFPTEVGSLAKLIILCASNNNFHGGLPKELGDLDFLTKLELANNDLTGPIPHSLSQCERLSTLNLSGNQLVGEIPSVLGSLPALNVLDLSHNKLSGPVPPELGELHLSDYNFSYNNLSGVLPEPFAESPLESSFDGNPALCLSRAGCGGSRVKKSPSSAGVAWVVIGTFGAALTILLVGGFLFWRKYRSSYQYWNNKDPDLTWSLTSFQKVSFTEEEVMESLDEDNVLGSGGSGKVYKVTLSDGQAVAVKKLWTSPKGEARHDNGFKAEVETLGKIRHRNIVKLLCCCTNQKSNLLVYEYMPNGSVGDILHSPKTSSILDWPTRYKIAVGAAEGLAYLHHDCVPHIVHRDVKSNNILLDLNFEAHVADFGLAKLLEVTPEKLESMSAVAGSFGYIAPEYGYTLKVTEKSDTYSFGVVLLELVTGRKPLEPEFGDGDIVKWVTKKIETKAGALEVLDGKIRASAQEDMMLVLKVGLLCTNYSPSHRPTMRDVVQMLME
>scaffold-ILBQ-2047409-Conocephalum_conicum
VSADGEVLLVFKASMQDVDGVLNGWNAVDDTPCSWNGVRCDESSSVVELNFSNANLTGPVPAILCQLPKLTKLNLSWNYVGGTIPPGLVECAALQNLDLSYNLIVDVLPANIWMLPSLRVLNLSNNNFSGWIPESYGDFPKLTHLDLSANLLEGSIPPHIGNVSTLVSFKAYMNFFNSTVPEELGKLKGLEVLFLCCSQLYGEIPASLGDTNLTDLYLARNSFTGRIPPELGRLKRLVLLDFSNNSLNGSIPPELMFLPNLREMQLYRNQLSGPIPQEFGNLTSLVEIDLSENHLSGSIPTAISQMSTLELIHFYSNSLNGSIPSGIALLPNLRELKLFQNSFTGEIPPGLGESSGLLTLDLSSNSLRGSIPAGLCAGGVLEVLILFDNQLSGIIPEGLGNCPSLQRIRVQNNKLNGTVPVGMWSYPLVKHVDLSYNVLEGSISIGEVKSSQLEALYVNNNQLSGSIPAEIGSLTNLIILCASENNFIGDVPDELGDLNFLTKLELANNELTGRIPDTLSHCERLSTLNFSRNHLGGEIPSKLGTLPALNVLDLSYNELSGSVPSELGNLHLSDYNFSYNNLSGVLPEPFNEAPLESSFDGNPALCLSSVDCVVSRVKKPQSGGIVWVVIGTFAAALVILLVGGFLFWRKYRSSYQYWNNKDPDLTWSLTSFQKVSFTEEEVMESLDEDNVIGSGGSGKVYKVTLGDGQAVAVKRLWTSPKGEARHDNGFKAEVETLGKIRHRNIVKLLCCCTNQKSNLLVYEYMPNGSVGDILHNPKTASILDWPTRYKIAVGAAEGLAYLHHDCVPPIVHRDVKSNNILLDLNFEAHVADFGLAKLLEVSPEKLESMSAVAGSYGYIAPEYGYTLKVNERSDTYSFGVVLLELVTGKRPLEPEFGEGDIVKWVTKKIETKAGAVEVLDGTIRASAQEDMMLVLKVGLLCTNFLPSHRPTMRDVVQMLVE
>scaffold-IRBN-2167695-Scapania_nemorosa
LSQDGLVLLQFKRSVEDPFGSLSNWNSSDSFPCQWTGVSCDPTTQQVTDINLFDQNISGPVPGVLCQLPMLTTLVLGYNYFNGSLPDSLMECQRLESLDLDSNLIVGEIPANINKLRSLRYLDLSYNNLTGQMPASLGDFPSLQSLNISANLLDGYIPGELGNISSLVNLQLQFNPNLTSNLPPQLGNLANLEVLCITSCQLYGTIPATFGNLVNLTTLWLTANELEGQIPPELGKLKRLQTLDLSQNAFSGYIPEELMFLPELQELFLWSNNLTEAIPSSAGNLTSMLLFDVSMNQLSGTIPEGLSLIQSMQLFQAFMNNLDGGIPSGFGNLPNLNVFKLFTNNLSGPIPPTLGQSSILGNLDLSSNNLSGRIPTGLCTGGNLTFLNLFENELSGPIPAGLGSCPTLQKVRLENNMLSGNVPDGMWAAPVMQYLSLSNNKLNGSIGSGIGSALKLEALHLDGNQFSGSLPAEIGKIENLTDFLASSNGLQGNIPMELGQLQWLSIFDVGLNSFSGPIPVAIGQCLRLDKLNLSRNHLDGEIPSQLGNLPSLNTIDLSYNDLSGQLPPQLGQLQLTEYNFSYNNLSGPLPMPFNLSFLPSSFVGNPGLFLCQNDGSLCTVPETSINHSKSTHTALAWAIGASFAAAAVILLLGACCLWRRYHVHLYYWKSRRGAKDLTWSLRSFQKVSFIQEEVMEKLHDNCLIGSGGSGKVYKVELSNGQSVAVKKLEARNDNGFEAEVETLGKIRHRNIVRLLCCSSNHESNVLVYDFMPNGSLGDYIHNAKGISALGWDTRYKIAFGAAEGLAYLHHDCVPPIVHRDVKSNNILLDEDFEAHLGDFGLAKPFVAQSMSAVAGSYGYIAPEYGYTLKVTEKSDIYSFGVVLLELVSGKKPVEPEFGDQDIVKWVTKKIETKAGAVGVLDPQIRALAQESMMLVLKVGLLCTSFLPSNRPSMRDVVQMLVEAS
>scaffold-JHFI-2114372-Pellia_neesiana
LAFLVLIFHWVFAGAVLALSDEGKILLEFAATMDDEDGALASWNSSDAFPCLWNGVTCDGSNHITGIYLTNANLSGPVPSVVCQLPMLTKLVLSLNYLNGTLPVGLMNCTQLQMLDLSYNFIVSPLPEGISRLQSLVSLDLSYNNFSGIIPKSMGDLPALQSLNLMANLLDGPIPPELGNLTNLRVLVLDINYFTGTIPDELGNLKHLEHLTISWSSMGGPIPPSLGETNLTVLSLVGLSLTGSIPPELGKLQRLQSLDLSRNSLTGIIPSELMYFPDLTRFLLWKNNFTGPIPSEIGNLTALQQFDVSNNQFSGSIPDSLSQISNLGLIQASTNQLTGPIPEGFGSLPSLYQLKLFDNQLSGPIPQFLGETSRLMNLDLSTNSLVGTMPPNLCSAGVLTDLILFENNLSGALPDSLGTCFSLQRIRLESNFFTGPVPVGLWASPNVTLFYLQNNSLEGIISVDIGKASSLESLLLDNNRFTGSLPAEIGSIPNLNVFSASSNALNGTLPPELGQLQKLNTLELGVNFLTGSIPVALSLCQRLTILNLSSNHFTGEIPGQLGRLPTLNTLDLSLNDLSGPVPPELGTLQLTDYNFSYNNLSGVLPPPFNSSFLSSSFEGNPGLDLCIAGQGSCGIAMNRMISPKPSHGYLAWAMGATFATVGLMLFLGALCFWRRYYIQINYWKDRRRDQDLTWSLRSFQKVSFFQEEVMDSLDEDNLIGSGGAGKVYKAELSNGQVVAVKRLAARQDNGFSAEVETLGRIRHRHVVKLLCCCSNQESNLLVYEYMPNGSLGDYLHSAKASSALDWGTRFKIAIGAAEGLAYLHHDCVPIIVHRDVKSNNILLDMDFEAHLADFGLAKAFESESMSAIAGSYGYIAPEYAYTLKVTEKSDIYSFGVVLLELVSGRRPIEAEFGEMDIVRWVTKKIETKAGALEVLDGTIRAESQEDMMLVLKVGLLCTSYLPSNRPSMRNVVQMLSEACPRNQA
>scaffold-JPYU-2003800-Marchantia_polymorpha
VLENWNAADATPCSWNGVTCDQSSSVVELNFHNANLTGPVPAILCQLPKLSKLNVSWNYLGGTIPTGFLECAALELLDLSYNLIVDVLPVDIWKLPSLLVLNLSYNNFSGHIPESYGKFPKLTHLDLSANLLEGSIPSHIGNVSTLVLFEAHMNFFNSSLPVELGNLKHLEVLGLSWCLLQGNIPASLGETNLTALYLEDNSLAGSIPPELGKLKRLVVLDLSNNSLTGNSLTGGIPRELMFLPNLRELQLYQNKLSGQIPAEFGNLTSLVEIDLSENQLVGPIPESVSYLTSLELIHFHTNSLNGSIPTGIGSLPGLYDLKLFNNLLTGQIPARLGEPSRLQTLDLSSNSLVGLIPRGLCTGGALDTLILFDNELSGDIPEDLGSCPSLQRIRLQNNKLNGSVPVGLWSYPVVKHVDLSNNELDGDITFEKVTTSMLEALYVNNNLFSGSFPTQVGSLANLIILIASDNNFHGGLPKELGDLNFLTKLELANNDLTGSIPYSLSQCERLSTLNLSGNQLVGEIPSVLGSLPALNVLDLSHNKLSGPVPPELGELHLSDYNFSYNNLSGVLPEPFAESPLESSFDGNPALCLSSAGCGGSRVKKSTSSPGVAWVVIGTFGAALTILLVGACLFWRKYRSSYQYWNNKDPDLTWSLTSFQKVSFTEEEVMESLDEDNVLGSGGSGKVYKVTLSDGQAVAVKKLWTSPKGEARHDNGFKAEVETLGKIRHRNIVKLLCCCTNQKANLLVYEYMPNGSVGDILHSPKTSSILDWPTRYKIAVGAAEGLAYLHHDCVPHIVHRDVKSNNILLDLNFEAHVADFGLAKLLEVTPEKLESMSAVAGSFGYIAPEYGYTLKVTEKSDTYSFGVVLLELVTGRKPLEPEFGDGDIVKWVTKKIETKAGALEVLDGKIRASAQEDMMLVLKVGLLCTNYSPSHRPTMRDVVQMLMEACPKTQGVKYKKESTPTKFSPSQQPSAHS
>scaffold-JPYU-2003801-Marchantia_polymorpha
VLENWNAADATPCSWNGVTCDQSSSVVELNFHNANLTGPVPAILCQLPKLSKLNVSWNYLGGTIPTGFLECAALELLDLSYNLIVDVLPVDIWKLPSLLVLNLSYNNFSGHIPESYGKFPKLTHLDLSANLLEGSIPSHIGNVSTLVLFEAHMNFFNSSLPVELGNLKHLEVLGLSWCLLQGNIPASLGETNLTALYLEDNSLAGSIPPELGKLKRLVVLDLSNNSLTGNSLTGGIPRELMFLPNLRELQLYQNKLSGQIPAEFGNLTSLVEIDLSENQLVGPIPESVSYLTSLELIHFHTNSLNGSIPTGIGSLPGLYDLKLFNNLLTGQIPARLGEPSRLQTLDLSSNSLVGLIPRGLCTGGALDTLILFDNELSGDIPEDLGSCPSLQRIRLQNNKLNGSVPVGLWSYPVVKHVDLSNNELDGDITFEKVTTSMLEALYVNNNLFSGSFPTQVGSLANLIILIASDNNFHGGLPKELGDLNFLTKLELANNDLTGSIPYSLSQCERLSTLNLSGNQLVGEIPSVLGSLPALNVLDLSHNKLSGPVPPELGELHLSDYNFSYNNLSGVLPEPFAESPLESSFDGNPALCLSSAGCGGSRVKKSTSSPGVAWVVIGTFGAALTILLVGACLFWRKYRSSYQYWNNKDPDLTWSLTSFQKVSFTEEEVMESLDEDNVLGSGGSGKVYKVTLSDGQAVAVKKLWTSPKGEARHDNGFKAEVETLGKIRHRNIVKLLCCCTNQKANLLVYEYMPNGSVGDILHSPKTSSILDWPTRYKIAVGAAEGLAYLHHDCVPHIVHRDVKSNNILLDLNFEAHVADFGLAKLLEVTPEKLESMSAVAGSFGYIAPEYGYTLKVTEKSDTYSFGVVLLELVTGRKPLEPEFGDGDIVKWVTKKIETKAGALEVLDGKIRASAQEDMMLVLKVGLLCTNYSPSHRPTMRDVVQMLMEACPKTQGVKYKKESTPTKFSPSQQPSAHS
>scaffold-KRUQ-2019274-Porella_navicularis
LSEDGMILLQFKDNVQDDDKALQSWSSADSDPCKWHGITCDSTSQRVTGIDLFNANLSGAVPAVVCKLPQLTTLVLAWNYLNGSLPSGLMDCVLLEVLDLSYNLIVSPLPADMNKLRSLRVLDLSFNNLSGAIPPSFGDLPVLISMNLSANLLDGRIPPELGNLGSLMELVLDSNAFNGSLPVHLGNLTRLERLSIPWCQLSGSIPSSLGDTNLTHLYLTRNLLSGPIPAELGKLKRLQVLDLSQNTLSGGIPSELMYFPELRGFFLWQNNLTGEIPSQVGNLSSLVEFDVSLNLLTGTIPEGLSQIPSLAVMQAFINRLTGGIPPGFGTLPNLYCIKLFDNLMTGEIPPDLGQFAVLENVDVSSNSLTGPIPPGLCAGGNLTELILFENLLSGSLPEGLGKCPTLRRVRLENNMLTGIVPLGLWSSPNLQHLYLSNNRFNGSIGSDVGSAVALVALHVNDNQFTGVMPTEIGSIPNLTAVSASGNRFEGSIPVELGQLQWLSTLDLSANFFDGPIPIDLSHCLRLDKLNLSDNLLVGEIPPQLGSLPSLNTIDLSYNKLSGPVPPQLGNLQLTEYNFSYNNLSGVLPAPFNLSFLPSSFVGNPGLYMCSTDGDSCGIPPARIPESRPNNRSLAWAVGATFATAAVIFVLGACCLWKRYNVQFYYWKNRRHNHDLTWSLRSFQKVGFMQEEVMDSLHEGCLIGSGGSGKVYKVELSDGQVVAVKKLEARNDNGFDAEVDTLGKIRHRNIVKLLCCCSNYESNVLVYEYMPNGSLGDYLHNTKGASVLGWDTRFKIALGAAEGLAYLHHDCAPPIVHRDVKSNNILLDVDFEAHLGDFGLAKTFESQSMSTVAGSYGYIAPEYGYTLKVTEKSDIYSFGVVLLELVSRKKPIEPEFGDMDIVRWVTKKIETRAGAVEVLDPVVRATALESMMLVLKVGLLCTSFLPASRPSMRNVVQMLLE
>scaffold-LFVP-2008345-Marchantia_paleacea-2_samples_combined
RGVSTDGEVLLVFKASMQDVDGVLENWNGADETPCSWNGVTCDQSTSVVELNFHNANLTGPVPAILCQLPKLSKLNVSWNYLGGTFPPGFLECAALEHLDLSYNLIVDVLPVDVWKLPSLLVLNLSYNNFSGHIPESYGNFPKLTHLDLSANLLEGSIPSHIGNVSTLVLFEAHMNFFNSSLPVELGNLKHLEVLGLSWCLLQGYIPASLGETNLTVLYLEDNSLAGSIPPELGKLKRLVVLDVSNNSLTGSIPRELMFLPNLRELQLYQNKLSGQIPQEFGNLTSLVEIDLSENQLVGPIPESVSHLTSLELIHFHTNSLTGSIPTGIGSLPRLYDLKLFNNFLTGVIPGRLGELSRLQTLDLSSNSLDGLIPRGLCTSGALDTLILFDNKLSGDIPEGLGSCPSLQRIRLQNNKLNGSVPVGLWSYPVVKHVDLSNNQLDGDITFEKLTTSELEALYVNNNLFSGSFPTEVGSLAKLIILCASNNNFHGGLPKELGDLDFLTKLELANNDLTGPIPHSLSQCERLSTLNLSGNQLVGEIPSVLGSLPALNVLDLSHNKLSGPVPPELGELHLSDYNFSYNNLSGVLPEPFAESPLESSFDGNPALCLSRAGCGGSRVKKSPSSAGVAWVVIGTFGAALTILLVGGFLFWRKYRSSYQYWNNKDPDLTWSLTSFQKVSFTEEEVMESLDEDNVLGSGGSGKVYKVTLSDGQAVAVKKLWTSPKGEARHDNGFKAEVETLGKIRHRNIVKLLCCCTNQKSNLLVYEYMPNGSVGDILHSPKTSSILDWPTRYKIAVGAAEGLAYLHHDCVPHIVHRDVKSNNILLDLNFEAHVADFGLAKLLEVTPEKLESMSAVAGSFGYIAPEYGYTLKVTEKSDTYSFGVVLLELVTGRKPLEPEFGDGDIVKWVTKKIETKAGALEVLDGKIRASAQEDMMLVLKVGLLCTNYSPSHRPTMRDVVQMLME
>scaffold-LFVP-2008346-Marchantia_paleacea-2_samples_combined
RGVSTDGEVLLVFKASMQDVDGVLENWNGADETPCSWNGVTCDQSTSVVELNFHNANLTGPVPAILCQLPKLSKLNVSWNYLGGTFPPGFLECAALEHLDLSYNLIVDVLPVDVWKLPSLLVLNLSYNNFSGHIPESYGNFPKLTHLDLSANLLEGSIPSHIGNVSTLVLFEAHMNFFNSSLPVELGNLKHLEVLGLSWCLLQGYIPASLGETNLTVLYLEDNSLAGSIPPELGKLKRLVVLDVSNNSLTGSIPRELMFLPNLRELQLYQNKLSGQIPQEFGNLTSLVEIDLSENQLVGPIPESVSHLTSLELIHFHTNSLTGSIPTGIGSLPRLYDLKLFNNFLTGVIPGRLGELSRLQTLDLSSNSLDGLIPRGLCTSGALDTLILFDNKLSGDIPEGLGSCPSLQRIRLQNNKLNGSVPVGLWSYPVVKHVDLSNNQLDGDITFEKLTTSELEALYVNNNLFSGSFPTEVGSLAKLIILCASNNNFHGGLPKELGDLDFLTKLELANNDLTGPIPHSLSQCERLSTLNLSGNQLVGEIPSVLGSLPALNVLDLSHNKLSGPVPPELGELHLSDYNFSYNNLSGVLPEPFAESPLESSFDGNPALCLSRAGCGGSRVKKSPSSAGVAWVVIGTFGAALTILLVGGFLFWRKYRSSYQYWNNKDPDLTWSLTSFQKVSFTEEEVMESLDEDNVLGSGGSGKVYKVTLSDGQAVAVKKLWTSPKGEARHDNGFKAEVETLGKIRHRNIVKLLCCCTNQKSNLLVYEYMPNGSVGDILHSPKTSSILDWPTRYKIAVGAAEGLAYLHHDCVPHIVHRDVKSNNILLDLNFEAHVADFGLAKLLEVTPEKLESMSAVAGSFGYIAPEYGYTLKVTEKSDTYSFGVVLLELVTGRKPLEPEFGDGDIVKWVTKKIETKAGALEVLDGKIRASAQEDMMLVLKVGLLCTNYSPSHRPTMRDVVQMLME
>scaffold-PIUF-2007959-Pellia_sp._(cf_epiphylla_(L.)_Corda)
ALALSDEGKILLEFAATMDDEDGALASWNSSDALPCSWNGVTCDGSNHITQIFLSNANLSGPVPSVVCQLPMLTSLVLSLNYLNGTLPVGLLNCTQLQFLDLSYNFIVSPLPDGISKLQSLVSLDLSYNNFSGIIPRSMGDLPALQRLNLMANLLDGPIPPELGNLTNLQVMVLDINYFTGTLPNELGNLKHLEHLTISWSAMGGPIPPSLGETNLTVLSLVGLSLTGSIPSELGKLQRLQSLDLSRNSLTGTIPTELMYFPELTRFLLWKNNFTGPIPSEIGNLTALQQFDVSNNQFSGSIPTALSQISNLGLIQASTNRLTGPIPEGFGSLPNLYQLKLFDNQLSGPIPQFLGESSGLVNLDLSTNSLIGTMPPNLCSAGVLTDLILFENNLSGALPDSLGTCFSLQRIRLETNFFTGPVPVGLWASPNVTLFYLQNNFLEGTIGVDIGKASALESLLLDNNRFTGSLPAEIGSIPNLNVFSASGNNLNGTLPPELGQLQKLNKLELGVNFLTGSIPVSLSLCQTLTILNLSSNHLVGEIPAQLGRLPTLNTLDLSRNDLSGPVPPELGTLQLTDYNFSYNNLSGVLPPPFNSSFLPSSFEGNPGLDLCIAGEGNCGIAMNRMISSKSSHGYLAWAMGATFATVGLMIFLGALCFWRRYYIQINYWKDRRRDQDLTWSLRSFQKVSFFQEEVMDSLEEDNLIGSGGAGKVYKAELSNGQVVAVKRLAARQDNGFSAEVETLGRIRHRNVVKLLCCCSNQESNLLVYEYMPNGSLGDYLHSAKGSSALDWGTRFKIAIGAAEGLAYLHHDCVPIIVHRDVKSNNILLDMDFEAHLADFGLAKAFESESMSAIAGSYGYIAPEYAYTLKVTEKSDIYSFGVVLLELVSGRRPIESEFGEMDIVRWVTKKIETKAGALEVLDGTLRAESQEDMMLVLKVGLLCTSYLPSNRPSMRNVVQMLSEACPRNQ
>scaffold-RTMU-2019206-Calypogeia_fissa
LLLLSLFQVHPGFGLSSDGQVLLQFKSSVDATQGALQTWNSADQFPCNWTGVTCDPTSQQVTEVDLTNENLSGPVPGMLCQLPMLIKLLLGYNYLGGSIPSSLMECSSLEVLDLSYNYIVSPLPENIYQLQSLRVLDLSFNNFSGAIPSSIGDLPALQSLNLSANLLEGPLPHELGNLSNLVELVLDSNTFNYSLPSELGNLNHLEVLTITFCQVTGQIPPSLGNLNLTKLFLEGNALQGPIPSELGNLKRLQSLDLSQNGLTGQIPDELMYFPELQDFILWNNLTGPIPSSAGNLTSLVLFDVSLNQLDGVIPEGLSVIPSLILFQAFINGLTGSIPPGFGALPNLYCLKLFSNQLTGQIPQNLGQSSVLQNLDLSSNQLDGPIPPGLCAGGNLTYLILFENELTGPIPTGLGSCPTLQKVRLENNQLTGSLPDGLWGSPSLVYLALTNNLLSGSIGLTIGNAVALEALHLEGNQFSGFLPPEIGNIPNLTEFWASSNDLQGNLPTELGQLQWLSTLDLGLNSFNGSIPVEISQCLRLDKLNLSNNHFGGEIPFQLGNLPSLNTLDLSYNELSGPLPPQLGKLQLTEYNFSYNNLTGPLPAPFNLSLLPSSFVGNPGLHLCDNDGSLCSVPESSVNHSSSNHASIAWAIGASFAAVAVILFVGACCLWRRYYVSLYYWKNWRNHKDLTWSLRSFQKVTFIQEEVMEKLDENCLIGSGGSGKVYKVDLSNGQSVAVKKLEARYDNGFVAEVETLGKIRHRNIVKLLCCCWNYESNILVYEFMPNGSLGDYIHNTKCASVLGWDTRYKIAIGAAEGLAYLHHDCVPPIVHRDVKSNNILLDFDFEAHLGDFGLAKPFVEKSMSAVAGSYGYIAPEYGYTLKVSEKADIYSFGVVLLELVTGKKPIEPEFGDQDIVKWVSKRIETKAGAVGILDPKIRASAQESMMLVLKVGLLCTSFLPSNRPSMRDVVPMLAEASPSRQ
>scaffold-TXVB-2012730-Lunularia_cruciata
IIVLILCFHIPCTVRGVSSDGEVLLVFKASTQDEDGVLSDWNADDDNPCNWNGVTCDQSKQVVEVTLQNANLTGPVPAILCELPKLTKLDLSWNYLGGKFPPGLLECAALEHLDLSYNLIVDILPGEIWKMPSLQVLNVSNNNFSGLIPESFGDMPQLRYLDLSANLLVGSIPAHIGNLSTLVSFQANMNFFNSSLPAELGNLKKLEVLCICCSMLHGEIPTSLGGTNLTDLYLGINALSGPIPPELGKLKRLILLDFSNNSLTGSIPTELMFLPDLVELQLYHNNLSGSIPQEIGNLTSLAEIDISENQLVGPIPESLSKLVNLELIHFQANQLTGSIPGGIASLTELYEIRLFQNNLTGVIPPNLGEFSRLVTLDVSSNSLSGRVPSGLCSNGALEFLILFNNELSGVIPGSLGSCPTLQRIRIQNNHLNGSVPVGMWSYPLVKHVDLSDNNLEGSITFENATRLQLEALLVNNNRFSGVLPADIGSLPKLTSLCASENKFHGSLPKELGKLNLLFKLELGHNEFSGSIPVTLSECSQLSLLNLSRNNLDGAIPPEIGSMPALNVLDLSYNNLSGPVPPELAGLHLSGYNFSYNNLSGPLPDPFNDSPLEDSFIGNPALCPAGVKCAPLDDSRRKNSRSSAGVAWVVIGTFGAALIILVVGGYLFWRKYRSSYQYWNNKDPDLTWSLTSFQKVSFTEEEVMDSLDEDNVIGSGGSGKVYKVTLSDGQAVAVKRLWTSPKGEARHDNGFKAEVDTLGKIRHRNIVKLLCCCTNQKSNLLVYEYMPNGSVGDILHNSKTASILDWPTRYKIAVGAAEGLAYLHHDCVPHIVHRDVKSNNILLDMNFEAHVADFGLAKLSAAPPEKPESMSAVAGSYGYIAPEYGYTLRVNEKSDTYSFGVVLLELVTGRRPLEPEFGDADIVKWVTKKIDTKAGAMEVLDAKIRASAQEDMMLVLKVGLLCTNFLPSHRPTMRDVVQMLVDACPKTQALQYRKESK
>scaffold-WJLO-2005285-Ricciocarpos_natans
LIALFLWLHMPCGVLGVSTDGEVLLGFKAGMQDVDGVLENWNAGSDTPCSWNGVICDQSSSVVELNLGNANLTGSLPGTLCQLPKLTKLNLSLNFIEGAIPPDLLECSALEYLDLSYNLIVDVLPADIWKLPSLRVLNLSYNNISGTIPESYGNFPKLTHLDITANLLEGRIPPHVGNISTLVSFKASMNTFNSTLPAELGKLKSLEVLFVCCSQLHGEVPASLGDTNLTDLYLALNSFRGSIPPELGKLKRLVLFDFSNNSLTGSIPSELMFLPKLREIQLYNNKLTGPIPQEFGNLTSLVEIDLSGNELSGSIPDGISHLHSLELVHFFSNSLSGNIPNGIASLANLRELKLFLNSLTGEIPPDLGKFSPLVNLDLSSNFLSGSIPPGLCSTGDLAFLILFDNQLSGVIPEALGNCPTLQRIRMQNNKLNGTVPVGMWSYPLVKHLDLSGNDLEGSITFGEVKTSGLEALYVNDNHFTGSLPAEIASLTNLIEFRASDNSLLGEIPKELGDLSFLAKLELANNELTGRIPNSLSDCGRLSTLNLSRNHLEGEIPSVLANLPSLNVLDLSYNQLSGPVPPGLGNLHLSDYNFSYNNLSGVLPEPFLEAPLEASFDGNPALCFSIVGCGTSRIKKSQSAGDVVWVVIGTFVAALIILLVGGYLFWRKYRASYQYWRNKDPDLTWSLTSFQKVNFTEEEVMERLDEDNVIGSGGSGKVYKVILSDGQTVAVKKLWTSPKGEARHDNGFRAEVETLGKIRHRNIVKLLCCCTNRKSNLLVYEYMPYGSIGDILHNPKTASILDWPTRYKIALGAAEGLAYLHHDCVPPIVHRDVKSNNILLDLNFEPHVADFGLAKLLGVTAEKPESMSAVAGSYGYIAPEYGYTLKVTEKSDTYSFGVVLLELVTGRKPLDPEFGEGDIVKWVTTKIETKAGALEILDPTTRASTKEDMILVLKVGLLCTNFLPSNRPTMRDVVQMLVE
>scaffold-YBQN-2130536-Odontoschisma_prostratum
VALLLLLSVLYLYSAVGLSQDGLVLLRFKDSVEDPAGSLSNWLSSDSSPCNWTGVTCDPTSQQVTGVDLYNQNISGPVPGMLCQLQMLTTLILGLNYFNGSIPSSLMECQRLEVLDLDENLIVGPIPANINQLQSLRFLDLSYNNFSGQIPASLGDLPALQILNLTANLIDGYIPGELGNLSSLLRLQLDYNPNLTSNLPSQLGSLTHLEIMSITYCQLSGPIPPSLGSLLNLTELWFTQSELNGPIPPELGKLKRLTSLDLSRNALSGHIPEELMFLPELQEFLLWSNNLTGVIPLSAGNLTSVELFDVSMNQLSGSIPEGLSLISSMSLFQAFMNDLSGDIPSGFGSLTNLQVFKLFSNNFTGLIPQTLGQFSVLENLDLSSNNLNGPIPPGLCTGGNLTYLDLFENDLSGSIPEDLGNCPSLQKVRVENNRLSGEVPDGLWGAPMMQYLFLSNNQLNGTVGSGIGKAVKLEALQIDGNQFSGPLPPEISNIPNLTDVLASSNGLEGSIPAELGQLQWLSILDVGSNSFSGPIPDAISQCLRLDKLNLSHNHLDGEIPSQLGNLPTLNTLDLSYNELSGSLPPQLGKLQLTDYNFSYNNLSGALPSPFNLSLLPSSFVGNPGLFLCQNDGSLCPVPETVVNHSKSSNSTLAWAIGASFAGAAVILLIGACCIWRRYYVHLYYWKNRSGDKDLTWSLRSFQKVSFIQEEVMEKLHENCLIGSGGSGKVYKVELSNGQAVAVKKLEARNDSSFEAEVDTLGKIRHRNIVRLLCCCSNFESNVLVYDFMPNGSLGDYIHNAKGVSVLGWDTRYKIAVGAAEGLAYLHHDCVPPIVHRDVKSNNILLDEDFEAHLGDFGLAKPFVAQSMSAVAGSYGYIAPEYGYTLKVTEKSDIYSFGVVLLELVSGKRPIEPEFGDQDIVKWVTKKIETKAGAMGVLDPLIRALAQESMMLVLKVGLLCTSYLPGNRPSMRDVVQMLME
>scaffold-CBAE-2001347-Huperzia_myrsinites
AAGSAEVNLLMEVKNSLQDPNDFLQSWVADDRTPCEWHGVSCDPSSLSVTGLDLSNMNLSGPVPTQVCQLQNLTHYNVGNNFLFGDFPEKLLDCSSLEYLNLSQNLIVSLLPDGISKLQNLRDLDLNGNNFTGLIPPAFGDLPLLQSLNLTNNLLNGTIPGFLGNLSNLKWLDMAYNPFTPGVIPYELGNLKSLVNLHFAVANLVGRIPDSFGNLTELTYFLDLSQNRLEGVIPPGVMSLPKLQRMELYNNSLSGQIPLQMAKLGSIIEIDFSENNLSGIIPPDIAKLPTLELLHLWDNQLEGEIPPALGDLPRLCKVRLFTNKLTGQLPQNLGQEIAYIYLDVSDNRLSGPLPPDVCRGGQLQDFLLFKNSFSGEIPLTYGNCSSLSRFRVDQNNLRGQIPDEFWDAPNLVYLDLSDNFFTGSISSSIAAASILNTLLLSMNNFSGSLPSEIGKLSKLNKLMTDQNQFSGSIPPEVGNLSGLNVLIISDNQLSGEIPVQISKCFRLSQLNLSRNNLTGVIPPSLGNLNALNDLDLSHNRLDGGIPSELQQLRFSSLDLSFNNLSGPVPSSLNNEAFNASFIGNAYLCARGLQSLPACSSPGLPSDQSRHRARALPRVVAATFASAAFLLLLGLFLFYKRYAATPPKEWSLTSFHKLDFSEYEVLNCLDEKKVIGMGAAGKVYKATLSNGQDVAVKKLMPSSRSDQADRQHGDYGFQAEVDTLGRLRHKNIVKLLCCCSRDDVKLLVYEYMPEGSLGDQLHGGAKDGFLDWPTRHRIALGAAQGLSYLHHDYSSPVLHCDVKSNNILLDANYEARVSDFGLARILEGCGKPVTVSCIAGTLGYMAPENAYSLKVNEKSDIYSFGVVLMELLTGKRPAEPEFGDGVGIVKWVHNNIHNRRIAVEQVFDPRLQRSFQEEMLMVLRISILCTSDLPIERPSMREVVQMLQEANP
>scaffold-CBAE-2001348-Huperzia_myrsinites
AAGSAEVNLLMEVKNSLQDPNDFLQSWVADDRTPCEWHGVSCDPSSLSVTGLDLSNMNLSGPVPTQVCQLQNLTHYNVGNNFLFGDFPEKLLDCSSLEYLNLSQNLIVSLLPDGISKLQNLRDLDLNGNNFTGLIPPAFGDLPLLQSLNLTNNLLNGTIPGFLGNLSNLKWLDMAYNPFTPGVIPYELGNLKSLVNLHFAVANLVGRIPDSFGNLTELTYFLDLSQNRLEGVIPPGVMSLPKLQRMELYNNSLSGQIPLQMAKLGSIIEIDFSENNLSGIIPPDIAKLPTLELLHLWDNQLEGEIPPALGDLPRLCKVRLFTNKLTGQLPQNLGQEIAYIYLDVSDNRLSGPLPPDVCRGGQLQDFLLFKNSFSGEIPLTYGNCSSLSRFRVDQNNLRGQIPDEFWDAPNLVYLDLSDNFFTGSISSSIAAASILNTLLLSMNNFSGSLPSEIGKLSKLNKLMTDQNQFSGSIPPEVGNLSGLNVLIISDNQLSGEIPVQISKCFRLSQLNLSRNNLTGVIPPSLGNLNALNDLDLSHNRLDGGIPSELQQLRFSSLDLSFNNLSGPVPSSLNNEAFNASFIGNAYLCARGLQSLPACSSPGLPSDQSRHRARALPRVVAATFASAAFLLLLGLFLFYKRYAATPPKEWSLTSFHKLDFSEYEVLNCLDEKKVIGMGAAGKVYKATLSNGQDVAVKKLMPSSRSDQADRQHGDYGFQAEVDTLGRLRHKNIVKLLCCCSRDDVKLLVYEYMPEGSLGDQLHGGAKDGFLDWPTRHRIALGAAQGLSYLHHDYSSPVLHCDVKSNNILLDANYEARVSDFGLARILEGCGKPVTVSCIAGTLGYMAPENAYSLKVNEKSDIYSFGVVLMELLTGKRPAEPEFGDGVGIVKWVHNNIHNRRIAVEQVFDPRLQRSFQEEMLMVLRISILCTSDLPIERPSMREVVQMLQEANP
>scaffold-ENQF-2010334-Lycopodium_annotinum
EVSVLLEFKQTLIDSDGNLHSWAASDTSSPCNWKGVVCTNNTVTALDLSYFNLNGTVSTVICKLRNLQSLNLTFNNFNQDFPYGLLGCTRLIVLDLSQNYFTGPLPHNISVLAPSLTHLDLSGNFEGPIPDDFWELRNLKTLHLMGCSLSGTLPAEIGRLSNLISLDLGWNPLSPAAIPAEIGNLTQLQSLKMASCQLLSNIPPSIGALKQLVYLDLAVNNLSSSIPSGLMQLPKLQVIYLYQNHLSGPLPPAFVNLTLLTDFYLAWNNLSGTIPKEISQLQNLRLFELYSNRFTGELPDGLAELPNLQRLNLYSNSFNGSIPQLLGKNSPLIQFDVTNNLLTGPMPAHLCDGGKLQNLSLINNMLSGEIPDAYGNCPSFIRVQLYDNRLQGAVPAGLWGSPSMMVLDVGQNDLSGSISSAIGGASQLSYLILDNNRFSGDLPPEIGQLPQLNVFSATSNHLSGSIPFGKCSSLTSLSLAFNSISGELPPEIINCKGINYLDLAHNNLSGTIPKNLAQLPQLKYLNLSTNQLSGEIPFQLGAMEFLSFNVSYNDLDGAVPSELLKTLSVADFEGNPNLCGEGLPRSCATSNSKAKGSHLVWILVGVITAAAVTLPIAALIIVHRRSRVQPQRPIWEIKSFQKLGFSEESVANNLREENVIGRGGSGKVYKVNLLDGEAVAVKKLCSSQLKQGSQPKYEVGIEIETLSRTRHRNIVRLLCCCSSNDARLLVFEYVPNGSLGDVLHGQKAIPLGWQARYKIALGAAEGLSYLHHDCHPAILHRDIKSNNILLSSDFEAKLADFGLAKLVQSGQPNSMTAVAGSYGYIAPEYAYTLKVDEKVDVYSFGVVLLELVTGKRPIEAEFGEEGDLVRWVRSKIHMKEGAIDVFDTRIRDSEHAEMSMKLCVQLAMRCTSVWPELRPSMRDVVEMLLQLNP
>scaffold-ENQF-2016833-Lycopodium_annotinum
SSEVSVLIEVKNSLRDPDKFLDNWVASNQTPCQWTGVTCDQTTQVVTGVDLSNMNLAGLVPTQVCQLQNLTSYNVGNNNLGGDFPDKLLDCSKLEYLNLSQNYIVSLLPNNISKLQNLKHLDLCANNFTGEIPPGFGDLPLLESLNLTSNLLNETIPGYLGKLYNLKWLDLAFNPFAQGEIPSELGNLNRLVNLHLASANLAGRIPDSFGNLTELTYFLDLSQNNLEGSIPAGVMRLPKLQKMELYINNLSGQIPPNMTQLVSITDLDLSENLLTGTIPNDIAKLQTLELLHLWGNKLQAEIPPGLGELPNLSMLRLFGNNLTGVLPQNFGQQGTAFIYFDVSGNQLSGPVPPHLCEGGQLLDFLLFDNNFTGVIPETYGNCSSLQRFRVDQNNLNGQIPEGLWKAPHLYHADLSDNSFTGGISTSIAMATNLSILHISNNRLNGTLPPEIGKLLNLNRFQAEQNQFSGSIPPQVGNLSSLNVLIISDNQLSGEIPSEISRCHQLSELNLSKNSLMGSIPSALGSLSGLGYLDLSDNKFSGEIPSDLGKLMFLSFNVSFNDLSGPVPAALINGAFTTSFLGNPHLCGEGLQDMAPCSGGAGSSNHRSPWVIAVIFAAAGILLLVGSILFFKRYRLYFNHRDKNSKGLWSLTSFHKLGFSEYEVLGCLDEDHVIGTGGAGKVYKATLSNGQDVAVKKLWTSSKAEAKRDYGFSAEVETLGCLRHKNIVKLLCCCSSEDAKLLVYEYMPNGSLGDQLHGPKASVLDWPTRYRIALGAAQGLAYLHHDYNPPVLHCDIKSNNILLDADYEARVADFGLAKILQACGKAVSMSSIAGTYGYIAPEYAYTLKVNEKSDIYSFGVVLLELVTGKRPMEPRFVDGVDIVKWVRTNIQSKSEAQQMLDARLGNVFLEEMLLVLRVGLLCTNELPLERPSMNEVVRMLLEANPKQR
>scaffold-GAON-2001524-Huperzia_squarrosa
AAGSAEVNLLMDVKNSLQDPDDFLQSWVADDRTPCEWHGVSCDSSSLSVTGLDLSNMNLSGPVPTQVCQLQNLTHYNVGNNFLYGDFPEKLLNCSSLEYLNLSQNLIVSLLPDGISRLQNLRDLDLNGNNFTGLIPPAFGDLPLLQSLNLTNNLLNGTIPGFLGNLSNLKWLDIAYNPFTPGVIPYELGNLKSLVNLHFAVANLVGHIPDSFGNLTELTYFLDLSMNRLEGVIPPGVMSLPKLQRMELYSNSLSGQIPLQMAKLGSIIEIDFSENNLSGIIPPDIAKLPTLELLHLWDNQLEGEIPPALGDLPRLCKVRLFTNKLTGQLPQNLGQEIAYIYLDVSDNRLSGPLPPDVCRGGQLQDLLLFKNSLSGEIPLTYGNCSSLSRFRVDQNNLRGQIPDEFWDAPNLVYLDLSDNFFTGSISSSIAAASILNTLLLSVNNFSGSLPSEIGKLSKLNRLMADQNQFSGSIPPEVGNLSGLNVLIISDNQLSGEIPVQISKCFRLSQLNLSRNNLTGVIPASLGNLNALNDLDLSHNRLGGGIPSELQQLRFSSLDLSFNNLSGPVPASLNNEAFNASFIGNAYLCARGLQSLPACSSHELPSDQSRHRARTLPRVVAATFASAAFLLLLGSFLFYKRYRSYSRAATPPKGLWSLTSFHKLDFSEYEVLSCLDQKKVIGRGGSGTVYKATLSNGQDVAVKELWSSSRSDQTDRNQRDLRFDAEVETLGRLRHKNIVKLLCCCSRDDAKLLVYEYMPEGSLGDQLHGGSKAGFLDWPTRHRIALGAAQGLSYLHHDYSPPVLHCDVKSNNILLDANYEARVSDFGLAKILQGCGKPVSVSRFAGTYGYMAPEYAYSLKVNEKSDIYSFGVVLMELLTGRRPVEPEFGDGVGIVKWVHNNIHKKRIAVEQVFDPRLQSSFQEEMLMVLRISVLCTSDLPLERPSMREVVQMLQEANP
>scaffold-GAON-2017240-Huperzia_squarrosa
KGVVLAMSQLVLIALIWVGFVSLTKALASADVKILMALKNSLHDPDGFLSNWRESDESPCRWNGVICDPTFGSITAMDLSNMNLYGPVPSIVCDLQNLTFYNVGNNYLGGSFPPKLLECGRLEHLNLSQNLMVGELPDGISRLQSLRSLDLCGNNFSGSIPPGFGDLPLLESLNLTNNLLNETIPAHLGKLSNLKWLDLAYNPFAAGVIPAELGNLSLLLNIHMAMANLVGSIPTSFGNFTQLTYFLDLSQNNLEGSIPPGIMQLPKLTKMELYNNNLSGHIPADMKKLLSITDIDLSSNSLSGGIPKEMGKLQSLELLHLWNNELVGEIPPGLADLPKLNRLRLFGNNLTGEVPQGFGNSAAAFTYFDVSRNSLSGAVPPNLCKGGKLEEFMLFKNNLSGELPASYGNCSSLYRFLLSANNLSGSIPLGLWKSPHLYILDLSDNKFHGSIPPDIRLATNLTTLILSSNLLNGSIPPEIGQLPMLNKLFLSHNLFSGSIPHQLGNLSGLNVLSLSNNQFSGQIPPEISKCLQLSQLNLSRNSFTGPIPSALGTLHDLTDLDLSENRLSGEIPVELGNLRYFWFNVSFNNLSGPVPEGLINGAFSTSFIGNSHLCAQTAALEFVKPCSPAASDSSASKGRKRSSGPLPWGVAGTFVAAALIFFVGSCLFLKRYKAYFKLKERDGKAVWSLTSFHKLGFSEYEVLGCLDEDNLIASGGAGKVYKATLSNGQEVAIKKLWANAKGDRKHDYGFNAEVESLGKLRHKNIVKLLCCCSCQDCKLLVYEYMPNGSLRDQLHNPKVSILDWATRHKIALGAAEGLEYLHHDYHPPVLHCDVKSNNILLDLENEAHVADFGLAKILQTCGKAVSLSSIAGTCGYIAPEYAYTLKVNEKSDIYSFGVVLMELVTGKMPVEPEFGDGVDLVKWVCAKLQTKDGTQEVLDPRLGSGAHGEMLLVLRVALLCTSTLPIQRPSMREVVQMLREAHPRE
>scaffold-GKAG-2012637-Huperzia_lucidula
IHTAAAGSPEVSLLMDVKKGFEDPDGFLKSWVADDQTPCQWQGVSCDPASLAVTAIDLSNMNLSGPVPTQVCGLQNLTSYNVGNNLLYNDFPEKLLDCSKLEYLNLSQNLIVSLLPNGISKLQNLRDLDLSFNNFTGSIPPGFGNLPLLESLNLTYNLLNGTIPGYLGKLSNLRWLDMAYNPFTQGGIPYELGNLQRLVNLHLAVTNLVGPIPDSFGNLTELTYFLDLSQNHLEGSIPAGIMSLPKLQKMELYGNSLTGQIPLEMAKLVSITDIDLSENNLSGIIPPDIAKLQTLELLYLWNNRLEGEIPPGLGDLPNLSRLQLFTNNLTGQLPQNLGQGAPFIYLDVSENGLSGPVPPDVCKGGQLQDLLLFKNSFSGEIPQTYGNCSSLLKVRVNQNNLSGQIPKGFWNAPDLSYLDLSENFFTGSISPSIAAATSLTTVLLSINNFNGSLPLEIGKLSNLNKLMADYNQFSGSIPPHVGNLSKLNVLSISQNQLSGEIPTQISECVQLSQLDLSSNRLAGPIPSSFGSLSGLTDLDLSHNQLSGGIPIELEKLHFFSLNLSFNNLSGSVPASLINGAFNTSFIGNNHLCGKGLQSLPPCSSHQSPRSSKPLPWAVATACAAAATILLIGSIIFYRRYKSRLGDRNPKALWSMTSFHRLSFSEYEVLGCLEEDKVIGRGAAGKVYKATLSNGQEVAVKKLWTSSRSNQTNRDNGFSAEVETLGRLRHKNIVKLLCCCSKDDAKLLVYEYMPKGSLGDRLHGGPNESLLDWPTRYRIAVGAADGLAYLHHDYTPPILHCDIKSNNILLDANYEARVADFGLAKILQACGKDVSMSTIAGTYGYIAPEFAYTLRVNEKSDIYSFGVVLMELLTGKRPIEPEFGDGVDIVKWVYSKIHNKRIGVEQVLDPRLENSFQEEMLLVLRISVLCTSDLPLARPSMREVVQMLQEADPKQR
>scaffold-KUXM-2002692-Selaginella_selaginoides
AATDTQVSILLSFKQGLRDSSDALQSWNAASSSPCTWEGVECNSEGWVTGLLLASKNLTAEAFTVPSGFCDVLSNLTTIDVADNYFGGSFPESLFTCKKLKVLNLSFNLFVKQLPNNISQLGSSLTHLDLYGNNFTGDIPPGFGELPELLILNLTNNLLNGTIPAHLGKLSKLQWLDLAYNPFGSGNMIPEELGNLTELINLVITGANLVGSIPSSLGNLKKLSGFLDLSSNSLSGKIPSQLFELPLLTKLELYSNKLSGSIPETLGSLTSITDFDVSENELTGNIPEGITKLKNLGLLNLWQNHLEGEIPQGIQELKQLYHLRFFNNSLTGKLPPLLGQKSSLKIFDVSGNKFDGEIPQGICQGGELEELIFFQNQITGKIPDSYGECPSLRRVLIGSNKLEGTIPKGFWNSPHVYIVDLSDNNLSGSIQGIGKATNLTNLDISGNKFSGEIPVEIGDLNKLNKLYADKNSFSGSIPIEVGRLSSLNVLFLGGNQLSGGIPKEISACKDLAQLNLAQNKITGVIPQELALISVLTSLDLSNNLLTGTIPSTLGSLRFSSFNVSFNDLSGRVPASLINGAFDNSFVGNAKLCSSNKMLASCRSGIEGGNSTPKKGKKSGPTAWVIGATFAAAAAVLFVGSCLFFKKYGKHLSKEVDESRSSWSLTSFHKLGFSEYEVLNSLDEDNVVGSGGAGKVYRSKLSNGQVVAVKKLWAVSKKAGDEIDLQRRNDRSFQAEVETLGKLRHKNIVKLLCSCTSEDSKLLVYEYMPNGSLGELLHSTKGGTLLDWPTRYRIALGAAQGLSYLHHDYKPQVLHCDVKSNNILLDSDFEAHVADFGLARILQSCGKGISMTSIAGTYGYIAPEYAYTLKVTEKSDIYSFGVVLLELVSGRKPIEMEFGDGVDIVKWVCDKIQARNSVQEIFDDRIWPGCHEDMMLVLRVGLLCTSALPVQRPSMREVVQMLIEAIP
>scaffold-NYBX-2013994-Huperzia_selago-A
IRAAAAGSPEVNLLMDVKNGLQDPDNFLQSWVADDKTPCKWQGVSCDPSTLTVTGLDLSNMNLAGTVPTQVCQLQNLTSYNVGNNFLYNDFPEKLLDCSKLEYLNLSQNLIVSLLPNGISKLQNLRDLDLNGNNFTGLIPPAFGDLPLLQSLNLTNNLLNGTIPGFLGNLSNLRWLDIAYNPFTQGVIPYELGNLKSLVNLHLAVANLVGHIPDSFGNLAELTYFLDLSQNHLKGMIPLGIMSLPKLQRMELYSNSLSGQIPLEMAKLVSIIEIDLSENNLSGIIPPDIAKLPTLELLHLWGNQLEGEIPPALGDLPRLCKVRLFTNNLTGQLPQNLGQGAPFVYLDVSDNGLSGPLPPDVCRGGQLQDFLLFKNSFSGEIPWTYGNCSSLSRFRVDQNNLRGQIPEGFWDAPSLVHLDLSDNSFTGSISPSIAAASILNTLLLSINNFSGSLPPEIGKLSMLNKLMADQNQFSGSIPPQVGNLSKLNVLIISENQLSGEIPAQISECLGLSQLNLSRNSLTGVIPSSLGNLNALNDLDLSHNKLGGGIPLELEKLQFSNNLSGPVPASLINDAFNTSFIGNAHLCARGLQSLPPCSSQGLPFDQSRHRAKPLPWVVAFTFAAAAILLLLGSILFYRRYKSYSRDATPPKGLWSLTSFHKLGFSEYEVLSCLDEEKVIGRGAAGKVYKATLSNGQDVAVKKLWTTSTSDQANSHRDHGFSAEVETLGRLRHKNIVKLLCCCSRDDAKLLVYDYMPQGSLGDQLHGGAKASFLDWPTRHRIALGAAEGLSYLHHDYSSPVLHCDVKSNNILLDANYEARVADFGLAKILQACGKAVSMSSIAGTYGYIAPEYAYTLKVNEKSDIYSFGVVLMELLTGKRPVEPEFGDGVDIVKWVHNNIHNKRIAVEQVFDPRLKSSFQEEMLLVLRISVLCTSDLPLARPSMREVVQMLQEANPKQ
>scaffold-NYBX-2013995-Huperzia_selago-A
IRAAAAGSPEVNLLMDVKNGLQDPDNFLQSWVADDKTPCKWQGVSCDPSTLTVTGLDLSNMNLAGTVPTQVCQLQNLTSYNVGNNFLYNDFPEKLLDCSKLEYLNLSSLLPDGISKLQNLRDLDLNGNNFTGLIPPAFGDLPLLQSLNLTNNLLNGTIPGFLGNLSNLRWLDIAYNPFTQGVIPYELGNLKSLVNLHLAVANLVGHIPDSFGNLAELTYFLDLSQNHLKGMIPLGIMSLPKLQRMELYSNSLSGQIPLEMAKLVSIIEIDLSENNLSGIIPPDIAKLPTLELLHLWGNQLEGEIPPALGDLPRLCKVRLFTNNLTGQLPQNLGQGAPFVYLDVSDNGLSGPLPPDVCRGGQLQDFLLFKNSFSGEIPWTYGNCSSLSRFRVDQNNLRGQIPEGFWDAPSLVHLDLSDNSFTGSISPSIAAASILNTLLLSINNFSGSLPPEIGKLSMLNKLMADQNQFSGSIPPQVGNLSKLNVLIISENQLSGEIPAQISECLGLSQLNLSRNSLTGVIPSSLGNLNALNDLDLSHNKLGGGIPLELEKLQFSNNLSGPVPASLINDAFNTSFIGNAHLCARGLQSLPPCSSQGLPFDQSRHRAKPLPWVVAFTFAAAAILLLLGSILFYRRYKSYSRDATPPKGLWSLTSFHKLGFSEYEVLSCLDEEKVIGRGAAGKVYKATLSNGQDVAVKKLWTTSTSDQANSHRDHGFSAEVETLGRLRHKNIVKLLCCCSRDDAKLLVYDYMPQGSLGDQLHGGAKASFLDWPTRHRIALGAAEGLSYLHHDYSSPVLHCDVKSNNILLDANYEARVADFGLAKILQACGKAVSMSSIAGTYGYIAPEYAYTLKVNEKSDIYSFGVVLMELLTGKRPVEPEFGDGVDIVKWVNSKIHNKRIGVEQVLDPRLESSFQEEMLLVLRISVLCTSDLPLARPSMREVVQMLQEADPKQR
>scaffold-PKOX-2013323-Isoetes_tegetiformans
EKNILIQFKNSLNKTDWLEVDDPCTKWEGIKCNSDGNVTEINLADLGIEAPVPTEICGLKNLQRLDLGNNYMTGEFPDGLLNCTELRYLNLSQNLIVGFLPTQISRLSKLIDLDFNGNNFTGEIPSAFGDLPELQSLNLTNNLLNGTIPADIGRLTNLRWLDLSYNPFAAGPIPEEFGNLTKLLNLHMAQANLNGPIPESLQNLKQMTYFLDLSQNKLEGKIPAGLMNLPKLRSLELYNNRLSGELPSNIGNLSSIAEIDFANNSLTGSIPASISKLQNLELLHLWQNNLEGEIPAGLADLPKLKQIRLFQNHFNGPLPQKFGANSPMTIFDVSTNFLTGSIPPDLCKQGRLIHLIAYSNQLSGAIPDGFGICPSLIRLRIGENKLNGSIPEGMWQSANLNLVELYNNSLSGAIHSTIGQASNLSFLMLWGNQFEGQIPSEVGRLGNLSKFYAHSNRLSGSLPAEIGNLKHLYDLQLHDNQINGSIPTNLKNCALAMLDLSKNQLTGEIPAELGSIVTLTELDLSYNHLTGQIPEAISKLEVNKFNVSYNNLTGKIPSGLLISAFESSFLGNPELCGDENGLEYVRSCRIVLEKGHKKGSGPLAWAVGGTFAAAALILFLGSCFFYKKYGRYFRNREEKSSWSLTSFHRLKFNEYQVLDNLDEDNVIGIGGSGKVYKTVLENGQVVAVKKLWTDGKENQKQDYGFRAEVETLGKIRHRNIVKLLCCCSNEESKLLVYEYMENGSLGDLLHGSKGRKLDWHTRFHIALGAAQGISYLHHDYSPQILHCDVKSNNILLDENFEAHIADFGLAKILQTCGTESLSSVAGTHGYIAPEYAYTLKVNEKSDIYSFGVVLLELITGRRPIEAEFGDGDLVKWVCEMIQSKKTLADLIDPKLVGWVEREMAMVLKVAILCTSSIPMQRPSMREVVEMLREASPEK
>scaffold-PQTO-2083847-Lycopodium_deuterodensum
CFIFLARVSLAATSDMQLLLMFKESLVDDEGNLGSWRESDASPCNWNGVLCNSTTKTVVGLNLTSQNLSGTISPVICKLQSLTLLVLKNNSFDEDFPLGILNCPRLTYLDLSSNYFGGTLPENISSLSSLQYLDLGYNSFSGSIPQSFGELLELQFLNFWSCRLSGYIPPQLGKLTKLTNLSLSYNNFSWGSLPSELRNLRKLQSLKCGGCNLTGSIPPWLGELKELDFLELTYNNLSGSIPPELMHLPKLTKLELYSNLLSGSIPREIGNLSSLTDLDLNSNLLTGPIPAEIGQLSNLGLLHLWNNSLSGQIPEGLAYLQGLYDVALFLNEFTGSVPQHLGDHCSLEIFDVSSNHLTGPIPPNLCNGSRLWRFILFNNNFSGIFPDSYGSCHSLIRFRIFSNSFSGVVPKGLWGSPLMTILDISDNLFEGAISSELGKATSLQTLRLQDNSLNGTLPREIGQLSVLNAFSASRNNLSGAIPDELGKCSPLTYLYLDSNSFVGQIPPSLGNLSKLVYLDLAKNALYGEIPSSFGSLQSLISLDLSVNQLSGRIPAELGNLKLTEFNLFNLSYNNLSGVLPFTVSSGNFGFSFAGNPGLCVPGVSSSPSPSCSNGALPESNAKKAKKPGTMAWITGAILFAAVAISLVGSYCFYKKVKIFYMEKGVPEVIWTVIPFQKLNFREEEILESLDDDNVIGSGGAGTVYKATLQNGQSLAVKKLWSCPKGEINHDYGFKAEVETLGRIRHVNIVKLICCCSSGETNLLVYEYVPNGSLCDLLHSTKGTSLDWPIRHKIALGAAQGLAYLHHDCAPQILHRDIKSNNILLSSNFDALLADFGLAKLLESSSLEAGYSMSTLAGSHGYIAPEYAHGLKVTEKSDIYSFGVVLLELITSKRPVEPEFGEGVDLVKWVCRKNQTKEGVAAILDSNILGARQQDMLLVLKLALRCTSVFPSTRPSMREVVDLLKQADPN
>scaffold-WAFT-2000122-Diphasiastrum_digitatum
YREVSVLMEVKMSLQDPDKLLDNWVASDPTAPCQWTGVTCDQTTQVVTGVDLSNMNLVGLVPTQVCQLQNLTSYNVGNNYLGGDFPDKLLDCSKLEYLNLSQNWIVSLLPNGISKLQNLRNLDLCCNNFTGAIPPGFGELPLLESLNLTNNLLNETIPGYLGKLYNLKWLDLANNSFAPGEIPHELGNLNHLVNLNLAMAHLVGPIPDSFGNLTELTDFLDLSHNNLEGSIPAGIMNLPKLKKMELYVNNLSGQIPPNMTQLLSITDLDLSENGLTGTIPNDIAKLPNLQLLHLWGNRLKGEIPPGLGNIPNLSMLRLFNNNLTGELPQNFGQQGTAFMYFDVSGNELSGPVPPDLCKGGQLQEFMLFNNKFSGVIPETYGNCSSLQRFRVDQNNFNGQIPEGLWKAPYLYHVDLSHNSFTGGISPSIGMTTNLTILDISNNRLTGELPPEIGKLFKLNKFVADRNQFSGSIPRQVGNLSSLNVLSISDNQLSGEIPPEISKCHQISELSLPRNSLTGPIPSALGSLSVLNYLDLSNNKLSGGIPSELGKLLFTSFNVSFNDLSGPVPASLINGVFTTSFLGNPHLCGGGLQNLAPCSGRAGSSNNRSHWLIAVIFAAVAILLLVGSVLLFKRYRLYFNHRDKNSKAFWSLTSFHKLGFSEYEVLGCLHEDQVIGTGGAGKVYKATLSNGKEVAVKKLWTSSKTEAKRDYGFSAEVETLGCLRHKNIVKLLCCCSSEDAKLLVYEYMPNGSLGDQLHAPKASVLDWLTRYNIALGAAEGLAYLHHDYNPPILHGDVKSNNILLDANYEARVADFGLAKILQACGKAVSMSSIAGTYGYIAPEYAYSLKVNEKSDIYSFGVVLFELVTGKRPMESQFVDGVDIVKWVRTNIESKSEAQQLLDARLGNVFLEEMLLVLRVGFLCTAEVPVERPCMREVVQMLQEANLKPR
>scaffold-XNXF-2000900-Dendrolycopodium_obscurum
ATGSSEVSVLIEVKKSLQDPDKFLDNWVANDQTPCKWTGVTCDQATQVVTGVDLSNMNLVGLVPTQVCQLQNLTSYNVGNNYLGGDFPDKLLDCSKLEYLNLSQNLIVSLLPNGISKLQNLKDLDLCANNFTGPIPPGFGDLPLLESLNLTSNLLNETIPSYLGNLYNLKWLDLAYNPFAPGELPSELGNLNRLVNLHIANAHLVGPIPDSFGNLTELTDFLDLSNNNLEGSIPAGIMSLPKLKKMELYINNLSGQIPPNMTQLVSITDLDLSENGLTGSIPNDIAKLQTLQLLHLWGNQLEGEIPPGLGGLPHLSMLRLFSNNLTGELPQNLGQQGTAFIYFDVSENGLSGPLPPDLCKGGQLQNFSLFKNKFWGVIPDTYGNCPSLETFLVSQNNLNGQIPEGLWKASYLNRADLSDNSFTGGISPSIGTATNLTILDLSNNRLNGSLPPEIGQLIKLNQFRAEHNRFSGSIPLQVGNLSSLNLLSISDNQLSGEIPPEISKCHQLSELSLFRNSLIGSIPSSLGGLSVLNYLDLSDNKLSGEIPSELGKLRLLSFNVSFNDLSGPVPPALINGVFTTSFLGNPHLCGKGLQDLVPCSGGAAGSSNHRSSWVIAVIFAAAAILLLVGSFLFFKRYRLYFNHRDKKSKGFWSLTSFHKLGFSEYEVLGCLEENQVIGTGGAGKVYKATLSNGQEVAVKKLWTSSKAEAKRDYGFSAEVETLGCLRHKNIVKLLCCCSSEDAKLLVYEYMPNGSLGDQLHGPEASVLDWPTRYHIALGAAEGLAYLHHDYNPPILHCDVKSNNILLDSNYEARVADFGLAKILQACGKAVSMTSIAGTYGYIAPEYAYTLKVNEKSDIYSFGVVLLELVTGKKPMEPQFADGMDIVKWVRTNIQSKSEAQNLLDARLGNVFLEEMLLVLKVGLLCTSELPLERPSMREVVQMLREANPKQ
>scaffold-ZFGK-2006420-Selaginella_kraussiana
AAETGVLIRLKNSFINAGTSADVFQTWTESDSTPCKWSGIECSTSGSVVTIDLTNTNLIAEPLPSMICELRNLTVLKLGNNYVGGTFPEHLFGCGRLETLDLSLNLFVGPIPANISALGPTLKHLDLYGNNFTGGIPRGLSSLTSLAVLNLTNNLFNETIPAHLGLLTGLQELDFAYNPMSPGILPPELGQLSNLRRLMLMGMNLEGSIPDTLGQLHSMDSILDLSRNRLNGSIPATLFGLSKLKLLEIFMNELSGSIPDNIGNLTSITDLDFSTNLLSGPIPDSIGELSNLGLLHLWQNNLTGPIPTSLQSLPGLYQVRLFRNRLVGPIPPLLGQSSGLINFDVSDNRLAGSIPDGLCSRGLLEELIVFKNDLGGPIPGTYGKSCQTLKRILLHDNRLNGTIPDGFWEARHAYIVDVSNNELGGGIGESIVLATNLTTLDVSSNRFTGPIPKSIGLVTNLTKFSASDNRLSGTIPDDLGHLGSLNALDLSGNELTGAIPVSLGGCSKLAQLDLARNRLSGGIPVELASIPVLTSLNLSGNMLDGHIPAQLGSSRFSSLDLSSNRLEGRVPDGLANGAFASSFEGNPSLCAPASANLLSLNPCSSSGERGNGSGSTTKKPGVLAWVIGGTFAAAALTLFIGSCLFFKKYSSYLGSGASTKLKRRRKSWSLVSFHKLPFNQLDVIDTLDEDNVIGSGGAGKVYLSKLNDGRSVAVKKLWSLAGGRGDKTDSSERRRHERSFRAEVETLGNLRHKNIVKLLFCYSCEEDKFLVYDYMPNGSLGELLHSKKAAAVLDWPTRYRIALGAAEGLAYLHHDYHPQVLHCDVKSNNILLDSDYEPHVGDFGLARILQACGTTGAGVSLTSIAGTHGYIAPEYAYTLKVTEKSDIYSFGVVLLELVTGKRPIEPDFGDGVDLVKWVCDMIQARKSVTELFDSRISSSYHEDIMLVLRVGLLCTSQLPLQRPSMREVVQMLVEAMPK
>scaffold-ZYCD-2006922-Selaginella_acanthonota
GADEVRVLVDFKQGLVDDLGHLESWKATDPSPCSWVGVRCAEDGTVVDLHLGSMNLSGQVSGAVCSLVNLTALSLDSNKFAGGFPTELLACHRLEWLELQTNQFQGELPGDISALSSIRYLDLSNNLFTGSIPPSIADLTELRNLSFWNNKLVGPVPHELGRLPVLLNLTLSYNNFGPVLPQELGNISSLNSFRCGGCGLVGNIPTWLGRLSNLEFLELVYNDLNGSIPVELTGLSKLRLLELYANSISGPIPREIGRLSSLTDIDLNSNLITGTIPDELASIKSLRVVHLWNNSLQGEIPRGFAELPNLTEFSLFTNMLSGTIPADLGTRCHLELFDVSTNNLTGNIPSSLCNGGKLLRFILFGNNLSGSIPAEYGSCSSLVRMRIQNNRFTGPLPSGIWGLPSLSILEVSGNIFEGGISDELGGASSLQTLRIMDNRFTGPIPSSIGKLANLNEFTASGNMLNGGIPPKLGQCSGLASLYLDGNQLQGQIPQDLGQLSRLRSLNLAGNRLSGPIPGELGSLSNLIWFDLSNNSLSGRIPSELGKLQVSKFIHFNMSFNHLTGPVPFDVGYFDTSLIGNDGICLGTGSNRCDLRSLGKSKRKGSGTLAWSAGVVLAVAAMASFVGSYCFYVRYKAMVNKEKLDGSRRDLEWTMTPFQKLGFSLEDVLSSLDEDNVIGCGGAGKVYKASLKEGHALAVKKLWPTGTKDGKRSDYGFRAEVESLGRIRHFNIVKLLCCCSNGETNILVYDFMPNGSLGDLLHGTKASALDWPTRYRVALGAAHGLSYLHHDCVPQILHRDVKSNNILLNEEFDGMLADFGLAKLLDEEEDGYSVSYLTGSLGYIAPEYAHKLKVNEKSDIYSYGVVLLELLTGKRPVDNGFGGEGVDIVTWVCAKIQSREDVMSVFDSRIVGASPRELMLVLKVALHCTSELPSNRPSMREVVQMLKNLDPNAS
>scaffold-ZZEI-2018794-Phylloglossum_drummondii
EKGPMFAMSQLVVMGLLWVGCVPLIKASATPEVKILMEVKNSLQDPDGLLRNWRESDETPCGWNGVVCDTPLRSVTAIDLSNMNLYGPVPSLVCDLQNLSVYNVGNNYLGGGFPARLLECVRLEHLNLSQNLIVGQLPPGISRLQNLRTLDLCGNNFSGSIPLGFSDLPSLETLNLTNNLLNGTIPAHLGKLSNLKWLDLAYNPFSPGVIPPEFGNLVLLLNLHLAMANLVGQIPTSFGNLTQLTYFLDLSQNNLQGSIPQGVMQLPKLTKMELYNNNLSGHIPPDMTLLAVTDIDLSSNSLGGAIPQAMGRLQNLELLHLWNNELVGEVPAGLADLPKLNKLRLFGNNLTGGLPQGFGSHAPFTYFDVSKNSLSGAVPPNLCQGGRLEELILFKNSFWGGLPATYGNCSSLYRLLLNGNKLTGEVPVGLWKSPHLYILDLSDNDFHGGISPDIGLAVNLTSLILSNNWFNGSIPPETGQLPMLNKLLLSHNLFSGSIPHQLGNLSGLNVLSLSDNQLSGHIPLEISKCLKLSQLNLSRNSLTGPIPSALGSLDDLTDLDLSENQLSGGIPVALENLRFFWFNVSFNNLSGPVPQGLINGAFSTSFIGNSYLCARGLPLIEPCAPAAADISPREERRGTGALAWGVAGTFVAAALIFFFGSCLFFKRYKAYFKQKEREERSVWTLTSFHKLGFSEHEVLSCLDEDNLIGTGGAGKVYKATLSNGQEVAIKKLWTNAKGDKTHDYGFSAEVESLGKLRHKNIVKLLCCCSCQDCKLLVYEYMPNGSLRDQLHNPKVTGILDWPTRRKIAVGAAEGLEYLHHDYHPPVLHCDVKSNNILLDLDYEARVADFGLAKILQTCGKAVSLSSIAGTCGYIAPESAYTLKVNEKSDIYSFGVVLMELVTGKMPVEPEFGDGVDLVKWVCAKLQSKGGTEEVLDPRVGRSAHREMLLVLRVALLCTSTLPIQRPSMREVVQMLLEAHPRE
>scaffold-ZZOL-2006827-Selaginella_stauntoniana
MGGSPGEKSPIFGRFQLLLLALAAVSYISTPAAFAQEVAILIRFKQNLEKQAQGELPDLFQSWKSTDSSPCKWEGISCDSKSGLVTGINLADLQIDAGEGVPPVVCELPSLESLNLGNNEIGGGFPQHLFQCSSLKSLNLSMNLFVGLLPNNISALTKLENLDLCGNNFTGEIPPGFGRLPNLLELNLTNNLLNGTVPGFLGQLSNLQRLDLAYNPMAEGPIPEELGRLTKLRNLILTKINLVGKIPESLGNLVELEEIVDLSWNGLSGSLPASLFNLHKLKLLELYDNQLEGEIPANIFNLTSITDIDISNNRLTGSIPSGITQLKSLRLLHLWQNELTGSIPEGIQDLEDFFELRLFKNNLTGRIPQKLGSNGKLEVFDVSNNMLEGPIPPELCKSKRLVELILFNNGITGGIPDSYGSCPSVERILMNNNKLNGSIPPGIWNTEHAYIVDLSENELSGSISSEISKASNLTTLNLYGNKLSGPLPPELGYIPDLTRLQLYGNMFEGELPSQLGQLSRLNVLFVHDNKMEGQIPKALGMCKDLAQLNLAGNQLTGSIPESLGDISGLTLLDLSRNMLTGDIPLSIGEIKFSSFNVSYNRLSGRVPDGLANGAFDSSFIGNPELCASSGSSLLSLSSCGRNGGESSRSRHGRVGLLGYVIGGTFAAAALLFIVGSWLFVRKYRQMKSGDSSRSWSMTSFHKLPFNHVGVIESLDEDNVLGSGGAGKVYLGKLSNGQAVAVKKLWSAAKKGDDSASQKYERSFQAEVETLGKLRHKNIVKLLFCYTCDDDKFLVYDYMENGSLGEMLHSKKAGRALDWPARHRIALGAAEGLAYLHHDYKPQVLHCDVKSNNILLDAELEPHVADFGLARIIQQHGNGVSMTSIAGTYGYIAPEYAYTLKVTEKSDIYSFGVVLLELVTGKRPIEAEFGDGVDIVRWVCDKIQARNSLAEIFDSRIPSYFHEDMMLMLRVGLLCTSALPVQRPGMKEVVQMLVEARPKEKILAKQAV
>scaffold-CMEQ-2009083-Orthotrichum_lyellii
LLLVLSAACLVCAQAAAAATVASSETQILLNFKASIVDGGGDLANWSPADSSPCNWTGVHCSAGVVTELSLHDMNVSGAVPIGLGELTNLTTLNFGNTSLEGALPADLFNCTQLTYLNVSNTYMDGEIPQEIADLKLLRTLDLSYASFTGPVPAAIGDLTALESLNLYATGFIGELPPSLGKLQNLKEMHLGMANFTPAAIPSWFGNLTNLEVLVLSTMNFTGSPVPSWLQWMPSLHELDLSFCNLIGSVPPFMELLHNLELLFLNHNMLQGAIPEIFANMTRLSKLDLSENRFEGSIPRSLTSATNLAIIQLYSNRFSGELPSDLGRLTSLYEMDVAMNNLSGVIPVSTANLTNLSIFHLYENQFEGPIPPGLADIPSLTELVIFTNRFTGDVPQTLGSNSGLVRFDVSTNSLSGPVPPNLCSGEVLKELMFFNNNFSGPLPAAYGQCKSLTRVRFEGNQISGLFPEGLWGLPSVNRISIQDNLLEGTLPSSIKDASSIGDLYIQNNKFTGRLPRELGELTSLHRIDASGNDFDGVVPAELGQLFQLNVLNLGGNRLKGSIPKQLGNCTQLNELNLSRNMLEGGIPVELGLLEDLTVLDVSRNRLSGELPAVLAGLRLTNLDVSFNNLSGVVPPALQQVANTVGNQYLCSFFNKCAGDVAPVPRRSRGRNLLVLAVVGTFAAAILIFIFGSCVICRKYNLFVHPWSRKHHHGSSDSWRITSFHRMLIQEDEFSDLNEDDVIGMGASGKVYKVVLANGKSVAVKKLMNLCKDESPFDSGFRAEVETLGNIRHRNIVKLLCCCSKGCSNLLVYEYMPNGSLGDILHSTKGGTLDWSKRLKIALGTAQGLEYLHHDCDPPITHRDIKSNNILLDLDYQAHVADFGLAKVLEYTTGDIESMSHVAGSHGYIAPEYAYTLKVGQKGDVYSFGVVLLELITGKQPTDQSFCEGVDLVEWVSKAQESEHGINRILDSRVGSPPPYDINSFLKVGILCTNKLPVQRPSMREIVKMLKEVSPNM
>scaffold-EEMJ-2008794-Thuidium_delicatulum
ETQILLNFKASISDGGGDLAQWSPADLSPCNWTGVRCSAGVVTELSLQDMNVSGLVPIGLGELKNLTTLNFGNTSLEGSMPSDLFNCTQLVYLNLSNSYMEGLIPQEIAELKLLQTLDLSFAGFTGPLPAALGDLTALEDLNLYASSFAGELPPSLSKLRNLKEVHLGVANFTPAAIPSWFGNFTKLEVLVLNTMNFTAPCRHGCSGCPICGYSFCNLVGSVPPFMGQLSNLEILFLNHNLLQGAMPEIFSNMTKLWKLDLSENRFEGRIPRSLTAASNLGVVQLFSNGFSGELPSDFGRLTGLRELDVAMNNLSGVIPVSMSNLTNLSILHLYENQFEGQIPPGLADIPSLTEFVIFSNRFTGAVPQSLGSNGGLVRFDVSTNSLSGSVPPHLCSGQVLKELMFFDNNFSGPLPAVYGQCKSLTRVRFESNRMSGAFPESLWGLPSVNRISIQDNLLEGTVPSSIKDAVSLGDLYIQNNKFSGRLPRELGELTSLHRIDASGNNFEGVIPAELSQLFQLNVLNLGGNRLNGPIPPQLGNCSQLNELNLSRNVLEGVIPVELGLLDDLTVLDVSHNRLEGELPAVLAGLRLTNLDVSYNNLSGVVPPALQQVANTAGNEYLCSFNKCPGDVVPAPRRSSDRNFLVWAVVGTFAAAVIIFVFGSCCICRRYKLFSQPWSRKHHGSSDSWHITSFHRMLIQEDEFSDLNEDDVIGMGASGKVYKVVLGNGQAVAVKKLINLSKEESPFDSGFKAEVETLGNIRHRNIVKLLCCCSKGYSNLLVYEFMPNGSLGDILHSSKGGSLDWAMRLKIALGTAQGLEYLHHDCDPPITHRDIKSNNILLDLDYQAHVADFGLAKVLEYATGDLESMSHVAGSHGYIAPEYAYTLKVGQKGDIYSFGVVLLELITGKQPTDHSFSEGEDLVEWVHQGQQSEEGMNKILDPRVGSAPPYAISAFLKVGLLCTSKTPAQRPSMREIVKMLKEVSPNI
>scaffold-HVBQ-2021329-Tetraphis_pellucida
LLVILGISLAVGAHSSTPSEVEVLINFKNNITDGSNELQDWSPADPSPCNWTGVLCAMGVVTEVNLANLNISGTMPVGLGQLKNLTSLNVGNTNLGGTIPNDLFNCTNLTYLNLSCSYMEGLIPQQISTLKVLQTLDLSYSSFTGAIPDSLGDLASLQTLNLTAASFSGILPPSLGNLRELREIQLGVANFTSAAIPSWFANFTYLEVLILSTMNFTSGPVPPWMEGMTRLRTVDLSYCNLSGSIPAFLGHLLKLETLFLNHNMLQGAIPDVFGNLTLLVKLDLSANGLTGEIPASITQATSLSIIQLYSNNLSGGLPPDLGNITSLSQFDVAMNNLSGKLPTSIQNLTNLRIFHLYQNNFEGEIPSQIVDLPNLTEFVIFTNRFTGELPQSLGTNLNLLRFDVSTNYFSGVVPPNLCSGQMLEELEFFSNNFTGPLPEAYGNCSSLKRVRFEDNRLAGLVPDGLWGLPLMVILTMQNNELEGSISSTVTTAVSLGELQFQNNKFNGSLPSELGNLTSLHRLDASGNNFEGDIPGELSHLYQLNQLTLSGNHFTGYIPLQLGNCSQLNGLNLSRNALLGPIPSEVGLLSDLMVLDLSHNRLSGEIPTTLSNLRLTTLDVSYNNLSGVVPAGLQTVANIYGNAYLCNSSAKTCGRVSHGTLVWAVVGTFTAAVIILFAGSWCIYKRYKLYTQAQNRSLWHLTSFHKMAIRDYDVADLNEDDVIGSGSSGKVYKTVLGNGQVVAVKKLMNRCKGDNPLDSGFKAEVETLGNIRHRNIVKLLCCCSSRDSNLLVYEYMPNGSLGDILHSTKGGSMDWSMRYRIALGTAQGLEYLHHDCDPPITHRDVKSNNILLDSDYQARVADFGLAKELDIASGNLESMSAVAGSYGYIAPEYAYTLKVGTKGDIYSFGVVLLELVTGKKPADLSFGEGVDLVKWVNEKLKASKQGVNEILDPRVVLPPPYDMEAFLQVGIKCTNVLPTQRPSMREVVKMLKEACP
>scaffold-IGUH-2021839-Leucodon_julaceus
LFLLLSAACLGCAQAVAASSETQILLNFKASISDGGGDLAQWSPADLSPCNWTGVRCSAGVVTELSLQDMNVSGPVPIGLGELKNLTILNFGNTSLEGPMPSDLFNCTQLIYLNLSNSYMEGLIPQDIAKLKLLQTLDLSFAGFTGSLPAALGDLTALEDLNLYASSFAGELPPSLSRLRNLKEVHLGVANFTPAAIPSWFGNLTKLEVLVLSTMNFTASPLPSWLQWMPNLRVLDLSFCKLVGSVPPFMGQLRNLEILFLNHNLLQGAMPEIFSNMTKLSKLDLSENRFEGRIPRSLTAASNLAVVQLYSNGFSGELPSDFGRLTSLYELDVAMNNLSGVIPVSMSNLTNLSILHLYENQFEGQIPPGLADIQSLTEFVIFTNRFTGAVPQNLGSDGGLVRFDVSTNSLSGSVPPNLCSGQVLKELMFFDNDFSGPLPAVYGQCKSLTRVRFEGNRMSGAFPESLWGLPSVNRISIQDNLLEGTVPSSIKDAVSLGDLYIQNNKFSGHLPRELGELTSLHRIDASGNNFEGVIPAELSQLFQLNVLNLGGNRLNGPIPLQLGNCSQLNELNLSRNVLEGVIPVELGLLDDLTVLDVSHNRLAGELPAVLSGLHLTNLDVSYNNLSGVVPPALQQVANTAGNEFLCSFNKCPGDVVPTPRRSSDRNLLVWAVVGTFAAAVIIFVFGSCCICRRYKLFSQPWSRKHHGSSDSWHITSFHRMLIQEDEFSDLNEDDVIGMGASGKVYKVILGNGQAVAVKKLINLSKEESPFDSGFKAEVETLGNIRHRNIVKLLCCCSKGYSNLLVYEFMPNGSLGDILHSSKGGSLDWGMRLKIALGTAQGLEYLHHDCDPPITHRDIKSNNILLDLDYQAHVADFGLAKVLEYATGDLESMSHVAGSHGYIAPEYAYTLKVGQKGDVYSFGVVLLELITGKQPTDQSFSEGVDLVEWVNKGQQSEEGMNKILDPRVGSAPPYAINSFLKVGILCTSKMPAQRPSMREIVKMLKEVSPNI
>scaffold-JADL-2007019-Rhynchostegium_serrulatum
LLLLLSAACLGCAQAAAASSSETQILLNLKASITDGGDDLAQWSPADLSPCNWTGVRCSAGVVTELSFQDMNVSGPVPIGLGELKNLTSLNFGNTSLEGPIPSDLFNCSQLVYLNLSNSYMEGLIPQEIAELKLLQTLDLSFAGFTGPLPAALGDLTALEDLNLYASSFAGELPSNLSKLRNLKEVHLGVANFTPAAIPSWFGNFTKLEVLVLSTMNFTASPMPSWLQWMPNLRFLDLSFCNLVGSVPPFMGQLRNLETLFLNHNLLQDAVPEIFTNMTKLSKLDLSENRFEGRIPRSLTAASNLAVVQLYSNGFSGELPSDFGRLSSLYELDVAMNNLSGVLPVSMFNLTNLSILHLYENQFEGQIPPGLADIPSLTEFVIFTNRFTGAVPQTLGADGGLIRFDVSTNSLSGSVPPHLCSGQVLKELMFFDNNFSGPLPAVYGQCKSLTRVRFENNRMSGAFPESLWGLPSVNRISIQNNLLEGTVPSSIKDAVSLGDLYIQNNKFSGRLPRELGDLTSLHRIDASGNNFEGAVPAELSQLFQLNVLNLGGNRLNGPIPSQLGNCSQLNELNLSRNVLEGVIPVELGLLDDLTVLDVSHNRLVGELPAVLSGLRLTNLDVSYNNLSGVVPPALQQVANTAGNEFLCSFNKCPGDVVPAPRRSRDRNLLVWAVVGTFAAAVIIFVFGSCCICRRYKLFSQPWSRKNHGSRDSWHITSFHRMLIQEDEFSDLNEDDVIGMGASGKVYKVILGNGQAVAVKKLINLSKAESPFDSGFKAEVETLGNIRHRNIVKLLCCCSKGYSNLLVYEFMPNGSLGDILHSSKGGSLDWGMRLKIALGTAQGLEYLHHDCDPPITHRDIKSNNILLDLDYQAHVADFGLAKVLEYATGDLESMSHVAGSHGYIAPEYAYTLKVGQKGDVYSFGVVLLELITGKQPTDQSFSEGVDLVEWINKGQQSEEGMNKILDPRVGSAPPYAMNSFLRVGFLCTSKLPAQRPSMREIVKMLKEVSPNI
>scaffold-JMXW-2011619-Bryum_argenteum
LLVVLTAACLGCAHAAASPSLETRTLLTFKGSITDGGGDLANWSPADVSPCTWTGVRCSGSVVTELSLRDMNVSGPVPIGLGELKNLTRLDFGNTSLEGPMPVDLLNCTKLFYLNLSNTYMEGAIPQNIAELKLLQVLDLSFSGFRGPLPAAMGDLTALTSLNLYAASFEGELPPSLGQLRNLKELHMGIANFTPAAIPSWFGNFTNLEVLVLSTMNFTASPVPSWLQWMPNLRYLDLSFCNLVGTVPTSLGLLQNLESLFLNHNKLQGPIPEIFGNMTQLSKLDLSQNQFTGSIPRSLTSANQLTVIQLYENALSGGLPSDLGRLTRLTWLDTAMNHLSGEIPISMCNLTNLSILHLYENQLEGPIPAGFAELPGLTEFVLFTNRFTGAVPQQLGSNGQLVRFDVSTNALSGSVPPDLCRGQVLKELIVFNNNFSGAIPAAYEHCSSLTRVRFEGNRMTGSVPAGLWGLPLVNRISIQDNLLEGSISSSIKDAESLGDLYIQNNRFSGALPRELGELTSLHRIDASGNSFAGAIPAELSQLLQLNVLNLGGNRFTGRIPPQLGNCSQLYELNLSRNELEGGIPVELGLLDDLTVLDVSHNRLTGELPAVLAPLRLTNLDVSYNNLSGVVPSALQQVANIAGNDYLCSFNKCPRDALPAPRRSSARNMLVWAVVGTFAAAVIIFVFGSCCICRKYKLFAQPWRRKHHGSSASWHITSFHRILIHEDEFTDLNEDDVIGMGASGKVYKIILENGQAVAVKKLINLSKDDSLTDSGFKAEVETLGNIRHRNIVKLFCCCSKGYSNLLVYEYMANGSLGDILHSTKGGTLDWSMRLKIALGTAQGLEYLHHDCDPPITHRDIKSNNILLDLDYQAHVADFGLAKVLEYATGDLESMSHVAGSHGYIAPEYAYTLKVGQKGDVYSFGVVLLELISGKQPTDTSFTEGVDLVEWIHKTHQSKEGIDKILDARVGSPAPYAMDSFLKVGIMCTTKTPGQRPSMREIVKMLKEVCPNVE
>scaffold-LNSF-2070327-Stereodon_subimponens
LLLLLSAACLGCAQAASASSETQILLNFKASISDGGGDLAQWSPADLSPCNWTGVHCSAGVVTELNLQDMNVSGPVPIGLGELKNLTTLNFGNTSLEGPMPSDLFNCTQLVYLNLSNSYMEGLIPQEIAELKLLQTLDLSFAGFTGPLPAALGDLTALEDLNLYASSFTGELPPSLSKLRNLKEVHLGVANFTPAAIPSWFENFTKLEVLVLSTMNFTASPMPSWLQWMPNLRVLDLSFCKLEGSVPPFMGQLSNLETLFLNHNLLQGAMPEIFSNMTKLSKLDLSENRFEGRIPRSLTAASNLAVVQLYSNGFSGELPSDFGRLTGLYALDVAMNNLSGKIPVSMSNLTNLSILHLYENQFEGQIPPGLADIPGLTEFVIFTNRFTGAVPQTLGSNGGLVRFDVSTNSLSGSVPPHLCSGQVLKELMFFYNNFSGPLPAVYGECKSLTRVRFEGNRMSGAFPESLWGLPSVNRISIQDNLLEGTVPSSIKDAVSLGDLYIQNNKFSGRLPRELGELTSLHRIDASGNNFEGVIPAELSQLFQLNVLNLGGNRLNGPIPPQLGNCSQLNELNLSRNVLVGVIPVELGLLDDLTVLDVSHNRLTGELPAVLSGLRLTNLDVSYNNLSGVVPPALQQVANTAGNEFLCSFSKCPGDVVPAPRRSSDRNSLVWAVVGTFAAAVIIFVFGSCCICRRYKLFSQPWSRKHHGSSDSWHITSFHRMLIQEDEFSDLNEDDVIGMGASGKVYKVILGNGQTVAVKKLINLSKEESPFDSGFKAEVETLGNIRHRNIVKLLCCCSKGYSNLLVYEFMPNGSLGDILHSSKGGSLDWVMRLKIALGTAQGLEYLHHDCDPPITHRDIKSNNILLDLDYQAHVADFGLAKVLEYATGDLESMSHVAGSHGYIAPEYAYTLKVGQKGDIYSFGVVLLELITGKQPTDQSFSEGEDLVEWVNKGQQSEEGMDKILDPRVGSVPPYAINSFLKVGILCTSKMPAQRPSMREIVKLLKEVSPNINI
>scaffold-ORKS-2005188-Philonotis_fontana
ANWSPADASPCNWTGVRCVDGVVTELSLHDMNVSGAVPIGLGELENLTRLDFGNTSLEGPMPSDLFNCTQLIYLNMSNTYMEGLIPEAIAELKLLQTLDLSFSGFTGPLPSALGDLTALENLNLYAASFSGELPPSLSNLRNLKELHLGVANFTPAAIPSWFGNLTNLEVLVFNTMNFTASPVPSWLQWMPNLRMLDLSFCNLVGSLPPFLGLLNNLETLFLHHNMLQGPIPEIFANMSKLSVLDFSENRFQGSIPRSLTSATNLTIIQLYTNALSGELPSDFGELTSLYQFDIAMNNLSGVIPDSTSNLTNLSIFHLYENQFEGQIPPGLAEIPSLTEFVIFTNRFTGVVPQKLGSNGRLVRFDVSTNSLSGPVPPHLCSGQFLKELIFFNNNFSGPLPAAYGQCSSLTRVRFEGNRMSGVIPEGLWGLPLVDRISIQDNLLEGNVSSNIKNAVSLGDLYIQNNKFTGRLPLELGELTSLHRIDASGNNFEGVIPAELSQLFQLNVLNLGGNNFNGSIPSQLGNCSQLNELNLSRNELVGVIPVELGLLEDLTVLDVSHNRLSGKLPAVLSTLRLTNLDVSYNNLSGVVPPGLQQVANTTGNAYLCNFDKCPGDVVPATPRRPSGRNMLVWAVVGTFAAAVIIFVFGSCFICRKYKLFSQPWSRKHGSSIDSWHITSFHRMLIQEDEFTDLNEDDVIGKGASGKVYKIVLGNGQAVAVKKLINLSKDESPFDSGFKAEVETLGNIRHRNIVKLLCCCSKGYSKLLVYEFMPNGSLGDILHSTKGGTLDWGMRLRIALGTAQGLEYLHHDCDPPITHRDIKSNNILLDLDYQAHVADFGLAKVLEYATGDLESMSHVAGSHGYIAPEYAYTLKVGQKGDIYSFGVVLLELITGKQPTDPSFSEGVDLVEWVNKGLQSEEGIHRILDPRVGSPPPYDLDSFLKVGILCTSKMPAQRPSMREIVKMLKEVSPNME
>scaffold-QKQO-2051651-Pseudotaxiphyllum_elegans
LLLLLSAACLGCAQAAAAASSETQILLNFKASISDGGGNLAHWSPVDLSPCNWTGVRCSVGVVTELSLQDMNVSGPVPIGLGELKNLTTLNFGNTSLEGPMPSDLFNCTQLVYLNLSNSYMEGLIPQEIAELKLLQTLDLSFAGFTGPLPAALGDLTALEDLNLYASSFAGELPPSLGKLRNLKEVHLGVANFTPAPIPSWFGNLTKLEVLVLSTMNFTASPMPSWLQWMPNLRVLDLSFCKLVGSVPPFMGQLRNLEILFLNHNLLQGAMPEIFSNMTKLSKLDLSENRFEGGIPRSLTAASNLAVVQLYSNGFSGELPSDFGRLTSLYELDVAMNNLSGVIPVSMSNLTNLSILHLYENQFQGQIPPGLADIPSLTEFVIFTNRFTGAVPQTLGSDGGLVRFDVSTNSLSGSVPPHLCSGQVLKELMFFDNNFSGPLPAVYGQCKSLTRVRFEGNRMSGAFPERLWGLPLVNRISIQDNLLEGTVPSSIKDAVSLGDLYIQNNKFSGRLPRELGELTSLHRIDASGNNFQGVIPAELSQLFQLNVLNLGGNRLNGPIPSQLGNCSQLNELNLSRNVLEGVIPVELGLLDDLTVLDVSHNRLTGELPAVLSGLRLTNLDVSYNNLSGVVPPALQQVANTAGNEFLCSFNKCPGDVVPAPRRSSDRNLLVWAVVGTFAAAVIIFVFGSCCICRRYKLFSQPWSRKQHGSSDSWHITSFHRMLIQEDEFSDLNEDDVIGMGASGKVYKVVLGNGQVVAVKKLINLSKEESPFDSGFKAEVETLGNIRHRNIVKLLCCCSKGYSNLLVYEFMPNGSLGDILHSSKGGSLDWGMRLKIALGTAQGLEYLHHDCDPPITHRDIKSNNILLDLDYQAHVADFGLAKVLEYATGDLESMSHVAGSHGYIAPEYAYTLKVGQKGDVYSFGVVLLELITGKQPTDQSFSEGVDLVEWVNKGQQSEEGMNKILDPRVGSAPPYAINSFLKVGILCTSKMPAQRPSMREIVKMLKEVSPNI
>scaffold-QMWB-2011053-Anomodon_attenuatus
LLLLLSAACLGCAQAAAAASSETQILLNFKASIGDGGGDLAQWSPADLSPCNWTGVRCSAGVVTELSLQDMNVSGRVPIGLGELKNLTTLNFGNTSLKGPMPSDLFNCTQLVYLNLSNSYMEGLIPQEIAELKLLQTLDLSFAGFTGPLPAALGDLTALEDLNLYASSFAGELPPSLSKLRSLKEVHLGVANFTPAAIPTWFGNLTKLEVLVLSTMNFTASPMPSWLQWMPNLRVLDLSFCNLVGTVPPFMGQLRNLEILFLNHNLLQGAMPEVFSNMTKLSKLDLSENQFEGRIPRSLTAASNLAVVQLYSNGFSGELPSDFGRLTSLYELDVAMNNLSGVIPVSMSNLTNLSILHLYENQFEGQIPPGLADIPSLTEFVIFTNRFTGAVPQTLGSDGGLVRFDVSTNSLSGPVPPHLCSGQVLKELMFFDNNFSGPFPATYGQCKSLTRVRFEGNRMSGVFPESLWGLPSVNRISIQDNLLEGTVPSSIKDAVSLGDLYIQNNKFSGHLPRELGELTSLHRIDASGNNFEGVIPAELSQLFQLNVLNLGGNRLNGPIPWQLGNCSQLNELNLSRNVLDGVIPVELGLLNDLTVLDVSHNRLAGELPAVLSGLRLTNLDVSYNNLSGVVLPALQQVANTAGNEFLCSFNKCPGDDVPAPRRSSDRNLLVWAVVGTFAAAVIIFVFGSCCICRRYKLFSQPWSRKHHGSCDSWHITSFHRMLIQEDEFSDLNEDDVIGMGASGKVYKVILGNGQAVAVKKLINLSKEESPFDSGFKAEVETLGNIRHRNIVKLLCCCSKGYSNLLVYEFMPNGSLGDILHSSKGGSLDWGMRLKIALGTAQGLEYLHHDCDPPITHRDIKSNNILLDLDYQAHVADFGLAKVLEYATGDLESMSHVAGSHGYIAPEYAYTLKVGQKGDVYSFGVVLLELITGKQPTDQSFSEGVDLVEWVNKGQQSEEDMKRILDPRVGSAPPYAINSFLKVGILCTSKMPAQRPSMREIVKMLKEVSPN
>scaffold-SKQD-2007849-Takakia_lepidozioides
ILAVLGCYVGGGVEALSAEGQVLFQFKENVTDGNSQLANWQQSDALPCNWTGITCNAADSVTGLNVRDFNLSGAVPAGLFGQLTHLEVLDLSNTNLQGFFPSDVLSCTNLVTVNMSWTFIEGLVPSGISKLKLLQSLDVCCSSFSGSIPESLGDLPALQHLNLQNANFTGVIPSSLGNLLNLTEIHLGSADFTPAAIPSWFANFTKMEVLDLSCCNFTEGPFPQWVQGMTNLRTLSLASCNITGPIPDFLGNLTQLQILWLNLNSIDGVLPDIFSNLTSLESLDLSQNNLLGSIPSGLMQLPKLRVIELFSNHLNGTIPTDFGNLQSLTDFDISQNNVTGIIPSSTADMKNLINFHIYQNNFYGEIPIGMASLENLQHLVVFENSLTGTIPDNFAEKSNLVRFDVSTNLLHGSVPSNLCKGNTLQQLIFFKNGFTGGLSENYGNCSSLKRVRFEDNQLSGPIPSGLWGAPFMEILSMENNMLNGSISSTIGQAATLGTLTLSDNQFSGPLPVEIGQVTKLNKLDVSGNNLEGYIPPQMSHLSGLNNLNLARNSFTGEIPPEIGNCSALAQLNLSTNQLTGPIPSQLGQLEGLNVLDLSGNQLSGDFPASLGNLTLVTLDVSNNNLSGDVPASLITVADIEGNPNLCEGNNCSQGQNGSKNKRPGLRVWVVGVAFASATSILVIGLCCFYRRYRHFSDARRDDKIGSDSWSLTSFQKMAFQDYEVTELDEDNVIGSGASGKVYKATLNNGHSVAVKKLWGQCKGDTLHDHGFKAEVETLGNIRHRNIVKLLCCCSNKYSNLLVYEYMPNGSLGDILHGTKGGTLDWGMRYKIALGAAQGLEYLHHDCIPQIVHRDVKSNNILLDSDYEAHVADFGLAKVLEVTTGKGDSMSAIAGSYGYIAPEYAYTLKVGVKSDIYSFGVVLLELVTGKLPVEVLSGNSVDLVSWVSNKIQTKERVYDVLDPRMGTEARDDMILVLRLGLLCTSMLPMNRPSMREVVQMLLEANP
>scaffold-SKQD-2007850-Takakia_lepidozioides
VLVGFFLPGVTQALSKEGHALLHFKQNISDPSNQLRDWNQSSTWPCSWIGVTCTSNSVTGLNFSYFNLWGAVPEGIFGQLTNLSSLDIGNTNLGGSFPSDLLSCTKLVFLNMSFTYMEGPLPHEISKLRSLEMLDFQNTNFAGPIPDSFGDLPSLKYLRLMGANFTGMLPSSLGNLTNLTEIHLGYANFTVAPIPAWIGKLVQLKVLQLESCNLNGSIPNFLQNLTVLENLWLKNNMLDGIIPEVFGNMTVLSTIDLSMNNLTGNIPSGLMLLPYLKVIELYENSLTGEIPDMGKLQSLTDFDVSQNNLSGTIPPSIAKLTTLRIIHLQQNYLQGEIPSGIAELENLSEFVVFSNQLSGTVPSTFGEKCSLFRFDVSTNSFTGSVPPNLCNGNRLIEFILKENSFTGVLPEAYGDCTSLVRVELEGNQMTGPIPNGLWGAPHMTLLTMQDNQFNGTISPTIGQALQLGTLYIDNNQFTGLLPGEIGQINSLIELYVSGNELSGTIPLQLGKLSQVTDLHLDRNSFSGSIPPEIGSCTHLVVLNLSMNHLTGSIPSELGNPIGLSNVDVSYNQLSGEVPLTLDDLPLETLDISYNNLSGELPSHLTSVANIKGNPNLCDSNSNCSTSPGLEGRKGDRSRLIAGVVGGTFAAAAFIFVMGSCCFYRRYKHYTRRVDKLRCDSWSLTSFQKMNFRDHEVTDLDEDNVIGSGGSGKVYKATLSNGQSVAVKKLWGERKGNSLHDYGFKAEVETLGNIRHRNIVKLLCCCSNGECNLLVYEYMPHGSLGDLLHGSREGKLDWEMRYKIALGAAQGLEYLHHDCMPQILHRDVKSNNILLDSNYEARLADFGLAKVLEVTNGHAPSMSTVAGSYGYIAPEYAYTLKVGEKSDIYSFGVILLELVTGKPPIKRTLYGDDVDLVKWVSDRLQTKEAVYEILDPSIEKQYQEDMILLLRMGLLCTSMLPMNRPSMREVVQMLLEADP
>scaffold-TMAJ-2022529-Neckera_douglasii
LLLLLSAACLGCAEAAAAAASSETQILLNFKASIGDGGGDLAQWSPADLSPCNWTGVRCSAGVVTELSLQDMNVSGRVPIGLGELKNLTTLNFGNTSLEGPMPSDLFNCTQLVYLNLSNSYMEGLIPQEIAELKLLQTLDLSFAGFTGPLPEALGDLTALENLNLYASSFVGELPPSLSKLRNLKELHLGVANFTPAAIPSWFGNLTKLEVLVLSTMNFTTSPMPLWLQWMPNLRELDLSFCNLVGTVPPFMGQLRNLEILFLNHNLLQGAMPEIFSNMTKLSKLDLSENRFEGRIPRSLTAASNLAVVQLYSNGFSGELPSDFGRLTSLYELDVAMNNLSGVIPASMSNLTNLSILHLYENQFEGQIPSGFADIPSLTEFVIFMNRFTGAVPQTLGSDGGLVRFDVSTNSLSGSVPPHLCSGQVLKELMFFDNNFTGPFPAVYGQCKSLTRVRFEGNRVSGVFPESLWGLPSVNRISIYDNLLEGIVPSSIKDAVSLGDLYIQNNKFSGRLPRELGELTSLHRIDASGNNFEGVIPAEFSQLFQLNVLNLGGNRLNGPIPRQLGNCSQLNELNLSRNVLEGVIPVELGLLDDLTVLDVSHNRLAGELPAVLSGLRLTNLDVSYNNLSGVVPPALQQVANTAGNEFLCSFSFNKCPGDVVPAPRRSSDRNLLVWAVVGTFAAAVIIFVFGSCCICRRYKLFSQPWSRKHHGSSDSWHITSFHRMLIQEDEFSDLNEDDVIGMGASGKVYKVILGNGQAVAVKKLVNLSKEESPFDSGFKAEVETLGNIRHRNIVKLLCCCSKGYSNLLVYEFMPNGSLGDILHSSKGGSLDWGMRLKIALGTAQGLEYLHHDCDPPITHRDIKSNNILLDLDYQAHVADFGLAKVLEYATGDLESMSHVAGSHGYIAPEYAYTLKVGQKGDVYSFGVVLLELITGKQPTDQSFSEGVDLVEWVNKGQQSEEDMKKILDPRVGSAPPYTMNSFLKVGILCTSKMPGQRPSMREIVKMLKEVSPNINI
>scaffold-UHLI-2017449-Sphagnum_recurvum
IILLLPGLWLLAARSAKGLSEEGQVLLQFKNNITDVSHQLTNWVATDLLPCNWTGITCTGSSVTNINLSNFNISGEVPEGVLGQLTNLTALDLGNTNMGGYFPLDLLNCSNLMTLNLSITYIGGPLPTMISQLTKLQILDLSYSNFVGSIPDSLGELPALQLLNLKAANFTGVLPSSLGKLTNLTEIYLGLANFTLAAIPSWFASFTKLKVLDLSSSNFTEGPIPEWVQVMPSLQYLDLAYCNLTDQIPGFLGGLTALQTLWLRGNLLNGSIPDIFANLTELVSLDVSENQLTGSIPLSLMELPNLEVIELYANQLSGELPATIGNLRSLSQIDVSQNELTGAIPESVTTLANLSIFHLWQNNFSGSIPPGMANLQALTEFVLFENHFTGSVPGNLGQNCNLTRFDVSTNLLSGPVPAHLCDGQQLIELIFFNNMFSGMIPDVYGSCMTLARVRFEINKLSGPIPDGLWGAPQMLILTAHNNMLNGSIQPTIRSALNLGTLDISGNWFVGPLPQEIGNLLLIQKLSASGNNLSGSIPPQLSDLSRLNWLDLSQNAFMGGIPPALGNCSHLSTLNLSMNLLTGPIPSELGELSSLTVLDLSHNALTGEVPSILSRLPLENLDVSYNNLSGMLPPGLLPVTDAKGNPYLCDVASNCEASGQQTSSKSNGVMVSAVVGTFVAAVIVLIVGSCCFYRRYKIFNEQRKGLLQNTSWHLTSFQKVTVKEYEIAEFCNNPDNVIGSGGSGKVYKAVLSNGQPVAVKRLGWGEMKGDALHDHGFRAEVETLGKIRHRNIVKLLCCCSNNESNLLVYEYMPNGSLGDILHSTKGGTLDWAMRYRIALGAAQGLEYLHHDCLPQIVHRDVKSNNILLDADYEAHVADFGLARVLETTTITTWRGESMSAVAGSYGYIAPEYAYTLNIGEKSDIYSFGVVLLELITGKRPIEAMFGEGVDLVKWVMDKIQSTEGLYEVLDTRLGRAAHDDMILMLRVAVLCLCRHPNNRPSMREVVQLLVEAEP
>scaffold-VBMM-2054529-Claopodium_rostratum
LLLLLSAACLGCAQAAAASSETQILLNFKASITDGGGDLAQWSPADLSPCNWTGVRCSAGVVTELSLQDMNVSGPVPIGLGELKNLTTLNFGNTSLEGSMPSDLFNCSHLVYLNLSNSYMEGPIPQEIAELKLLQTLDLSFAGFTGPLPAALGDLTALEDLNLYASSFSGKLPPSLSKLRNLKEVHLGVANFTPAAIPSWFGNLTKLEVLVLSTMNFTASPMPSWLQWMPNLRYLDLSFCNLVGSVPPFMGQLRNLETLFLNHNLLQGAMPEIFSNMTKLSKLDLSENRFEGRIPRSLTAASNLAVVQLYSNGFSGELPSDFGRLTNLYELDVAMNNLIGVIPVSMSNLTNLSILHLYENQFEGQIPPGLADIPSLTEFVIFTNRFTGAVPQTLGSDGGLVRFDVSTNSLSGSVPPHLCSGQVLKELMFFHNNFSGPLPAVYGQCKSLTRVRFEGNRMSGAFPEGLWGLPSVNRISIQDNLLEGTVPSSIKDAVSLGDLYIQNNKFSGRLPRELGELTSLHRIDASGNNFEGVIPAELSQLFQLNVLNLGGNRLNGPIPSQLGNCSQLNELNLSRNLLEGFIPVELGLLDDLTVLDVSHNQLVGELPAVLSGLHLTNLDVSYNNLSGVVPPALQQVANTAGNEFLCSFNKCPGDVVPDPRRSSDRNLLVWAVVGTFAAAVIIFVFGSCCICRRYKLFSQPWSRKNHGSRDSWHITSFHRMLIQEDEFSDLNEDDVIGMGASGKVYKVILGNGQTVAVKKLINLSKEESPFDSGFKAEVETLGNIRHRNIVKLLCCCSKGYSNLLVYEFMPNGSLGDILHSSKGGSLDWGMRLKIALGTAQGLEYLHHDCDPPITHRDIKSNNILLDLDYQAHVADFGLAKVLEYATGDLESMSHVAGSHGYIAPEYAYTLKVGQKGDIYSFGVVLLELITGKQPTDQSFSEGVDLVEWINKGQESEEGMNKILDPRVGSAPPYAMNSFLKVGILCTSKMPSQRPSMRDIVKMLKEVSPNI
>scaffold-WNGH-2090832-Aulacomnium_heterostichum
LLLVLSVACLGCAQAAAASSETRILLNFKASISDGGGDLANWSPADPSPCNWTGVRCSAGVVTELSLHDMNVSGAVPIGLGELKNLTTLDFGNTSLKGSLPSDLFNCTQLIYLNLSNTYMDGLIPQEIAELKLLQALDLSFAGFTGPLPTALGDLTALEDLNLYATNFSGELPPSLGKLRNLKEMHVGVANFTPAAIPSWFGNLTKLEVLVLNTMNFTASPMPAWLQWMPDLRELDLSFCNLVGSVPPFMGLLRNLEILFLNHNMLQGAVPEIFGNMTQLSKLDLSENRLEGSIPRSLTSATNLTVVQLYTNNFSGELPSDLGRLTSLYQLDVAMNNLSGVIPASTSNLTNLSILHLYENQFEGQIPPGLAGIPSLTEFVIFTNRFTGTVPQNIGSNGGLVRFDVSTNSLSGSVPPHLCSGQALKELMFFENNFSGPLPAAYGQCKSLTRVRFEGNRMSGVFPEGLWGLPSVNRISIQDNLLEGTVPSSIKDAVSLGDLYIQNNKFTGRLPRELGELTSLHRIDASGNNFEGVIPAELSQLFQLNVMNLGGNRFNGSIPSQLGNCSQLNELNLSRNGLEGGIPVELGLLEDLTVLDVSHNRLSGELPAVLAGLRLTNLDVSYNNLSGVVPPALQQVANTAGNEYLCDFNKCPGDVVPAPGRSRGRNLLVWAVVGTFAVAVIIFVFGSCCICRKYKLFSQPWSRKQHASSDSWHITSFHRMLIQEDEFSDLNEDDVIGMGASGKVYKIILGNGQAVAVKKLINLSKDESPFDSGFKAEVETLGNIRHRNIVKLLCCCSKGYSNLLVYEFMPNGSLGDILHSTKGGTLDWGMRLRVALGTAQGLEYLHHDCDPPITHRDIKSNNILLDLDYQAHVADFGLAKVLEFATGDLESMSHVAGSHGYIAPEYAYTLKVGQKGDVYSFGVVLLELITGKQPTDQSFSEGVDLVEWVNKGQQSEEGISKILDPRVGSPPPYAMDSFLKVGILCTSKMPVQRPSMREIVKMLKEVSPNME
>scaffold-WOGB-2017040-Andreaea_rupestris
LAMLMTLGFSFLTVAHTLSEAQVLLQFKKDLNDSSGELSNWSPSDTLPCNWTGISCTKGMVTGISLANLDISGAMPAGLGQLTNLRSLDVRNTSLAGAIPSDLFNCTNLAFLNLSYTYMEGLIPKEISSLKLLQTLDLSYSGFVGPVPDTVGNLPNLQYLSLVAANFSGFLPSTLGNLHGLQELYLGMNNFNPAATPSWFGNLTNLEVLVLSTMNFTAGPFPSWVEKMPKLRYLDLSYCNLDGSIPSTLGLLTSLGTLYINHNQLVGTIPDVFGNLTQLASLDFSENGLDGSIPPSLTQAKNLSIVQLYSNNLSGELPQDLGNLRSLSQFDVAMNNLSGPIPSSTSNLTNLGIFHLYQNNFVGQIPPGMADLTSLTEFVLFKNRINGSVPYNLGTKCYLQRFDVSTNLLSGPVPPNLCNGQVLKELEFFDNGFTGPLPEAYGNCTSLERVRFEDNNLMGPLPDGFWGLPLVTILKMENNQLNGSVSSTVGTAAALGELQIQNNKFSGFLPRELGKLTSLHRLHASGNNFDGMIPVELSMLYQLNELALDGNSLSGPIPAQLGHCTELYDLNLSRNALVGSIPPEIGLLSNLMVLDLSHNLLSGELPYGLSSLRLTTFDVSYNNLSGVVPPDLLQVANIVGNPHLCENNSWPPISVNPQKADHGMLVWAVVGTFAAAVVILVFGSCCVYKRYRSYNDGRCNKLGPNIWHLTSFQRMTFREYEVTDLDEDNVIGRGCSGKVYKTIVNGQPVAVKKLVNESQGDNLYDSGFKAEVETLGNIRHRNIVKLLGCCSSRDANLLVYEYMPNGSLGDILHSTKGGTLDWGMRCKIALGAAQGLEYLHHDCQPQIIHRDVKSNNILLGLDYEACVADFGLAKVLEITSGKLESMSSVAGSYGYIAPEYAYTLKVGEKGDIYGFGVVLLELVTGKQPVDPSFGEGIDLVKWVNKKVQSKEGIHEVLDQRVGLLPREDMVLLLRVGILCTSASPMQRPSMREVVKLLKEASP
>scaffold-WSPM-2047512-Loeskeobryum_brevirostre
LLLLLSAACLGCAQAAAAASSETQILLNFKASISDGGGDLAQWSPADLSPCNWTGVRCSAGVVTELSLQDMNVSGPVPIGLGELRNLTALNFGNTSLGGPMPSDLFNCTQLVYLNLSNSYMEGLIPQEIAELKLLQTLDLSFAGFTGPLPAALGDLTALEDLNLYASSFAGQLPPSLSKLRNLKEVHLGVANFTPAAIPSWFGNLTKLEVLVLSTMNFTASPMPSWLQWMPNLRELDLSFCNLVGSVPPFMGQLRNLEILFLNHNLLQGAMPEIFSNMTKLSKLDLSENRFEGRIPRSLTAASNLAVVQLYSNGFSGGLPSDFGRLTSLFELDIAMNNLSGEIPVSMSNLTNLSILHLYENQFEGQIPPGLADIPSLTEFVIFTNRFTGAVPQTLGSDGGLVRFDVSTNSLSGSVPPHLCSGQVLKELMFFDNNFSGPLPAVYGQCKSLTRVRFEGNRMSGVLPESLWGLPSVNRISIQDNLLEGTVPSSIKDAVSLGDLYIQNNKFSGGLPRELGELTSLHRIDASGNNFEGVIPAELSQLFQLNVLNLGGNRLNGPIPSQLGNCSQLNELNLSRNMLEGIIPVELGLLEDLTVLDVSHNRLSGELPAVLSGLRLTNLDVSYNNLSGVVPPALQQVANTAGNEFLCSFSKCPGDVVPAPRRSSDRNLLVWAVVGTFAAAVIIFIFGSCCICRRYKLFSQPWRRKHHGSSDSWHITSFHRMLIQEDEFSDLNEDDVIGMGASGKVYKVILGNGQAVAVKKLLNLSKEESPFDSGFKAEVETLGNIRHRNIVKLLCCCSKGYSNLLVYEFMPNGSLGDILHSSKGGSLDWGMRLKIALGTAQGLEYLHHDCDPPITHRDIKSNNILLDLDYQAHVADFGLAKVLEYATGDLESMSHVAGSHGYIAPEYAYTLKVGQKGDVYSFGVVLLELITGKQPTDQSFSEGVDLVEWVNKGQQSEEGMNQILDPRVGSAPPYAINSFLKVGILCTSKMPAQRPSMREIVKMLKEVSPNI
>scaffold-ZACW-2015277-Leucodon_brachypus
LFLLLSAACLGCTQAVAASSETQILLNFKASISDGGGDLAQWSPADLSPCNWTGVRCSAGVVTELSLQDMNVSGPVPIGLGELKNLTTLNFGNTSLEGPMPSDLFNCTQLIYLNLSNSYMEGLIPQEIAKLKLLQTLDLSFAGFTGSLPAALGDLTALEDLNLYASSFAGELPPSLSRLRNLKEVHLGVANFTPAAIPSWFGNLTKLEVLVLSTMNFTASPLPSWLQWMPNLRVLDLSFCKLVGSVPPFMGQLRNLEILFLNHNLLQGAMPEIFSNMTKLSKLDLSENRFEGRIPRSLTAASNLAVVQLYSNGFSGELPSDFGRLTSLYELDVAMNNLSGVIPVSMSNLTNLSILHLYENQFEGQIPPGLADIPSLTEFVIFTNRFTGAVPQNLGSDGGLVRFDVSTNSLSGSVPPNLCSGQVLKELMFFDNDFSGPLPAVYGQCKSLTRVRFEGNRMSGAFPESLWGLPSVNRISIQDNLLEGTVPSSIKDAVSLGDLYIQNNKFSGHLPRELGELTSLHRIDASGNNFEGVIPAEFSQLFQLNVLNLGGNRLNGPIPAQLGNCSQLNELNLSRNVLEGVIPVELGLLDDLTVLDVSHNRLAGELPAVLSGLRLTNLDVSYNNLSGVVPPALQQVANTAGNEFLCSFNKCPGDVVPTPRRSSDRNLLVWAVVGTFAAAVIIFVFGSCCICRRYKLFSQPWSRKHHGSSDSWHITSFHRMLIQEDEFSDLNEDDVIGMGASGKVYKVILGNGQAVAVKKLINLSKEESPFDSGFKAEVETLGNIRHRNIVKLLCCCSKGYSNLLVYEFMPNGSLGDILHSSKGGSLDWGMRLKIALGTAQGLEYLHHDCDPPITHRDIKSNNILLDLDYQAHVADFGLAKVLEYATGDLESMSHVAGSHGYIAPEYAYTLKVGQKGDVYSFGVVLLELITGKQPTDQSFSEGVDLVEWVNKGQQSEEGMNKILDPRVGSAPPYAINSFLKVGILCTSKMPAQRPSMREIVKMLKEVSPNI
>scaffold-ZQRI-2068200-Timmia_austriaca
LLIVLQGASLGCAQSAASSSESQILLNFKTNISDGGGDLANWSPADPSPCNWTGVLCSAGVVTELNLKDMNVSGTVPIGLGELKNLTRLDLGNTSLGGPIPSDLFNCTQLIYLNMSNTYMEGLIPQEISKLKLLQTLDLSFSSFTGPLPASLGDLTSLESLNLYAASFSGWLPQSLGNLRNLKEIYLGMANFTPAAIPSWFGNFTGLEVLVLSTMNFTAGPIPSWLEWMPNLRNLDLAYCNLVGSVPLFLGVLRNLEILFLRHNSLGGTIPEIFGNMTQLSKLDMSENKFEGNLPRSLTSPTNLTVVQLYSNGFSGELPSDLGSLKSLSQFDVAMNNLSGVVPVSMSNLTNLSVLHLYENYFEGQIPPGIADIPNLTEFVIFTNRFTGEVPQNLGTNCSLVRFDVSTNNLSGNVPPNLCNGQYLTELIFFGNNFTGPLPAAYGKCLSLTRVRFEDNMMSGLVPEGLWGLPLVERISIQNNNLEGTVSSIIREAVSLGDLYIQNNKFSGPLPRELGELTSLHRIDASGNNFVGFIPAELSRLFQLNVLNLGENRLNGSIPPQLGNCSQLNALNLSRNGLVGEIPVELGYLVDLMVLDVSHNHLSGELPPVLSTLRLTNLDVSYNNLSGVVPPDLQQVANIVGNTHLCNSNECPIDFAPQPRGTNGRMLVWAVVGTFTAAVVIFVFGSCCICRKYKLFSQPWSRKQSSDSWHITSFHRMLIQQDEFSDLNEDDVIGMGASGKVYKTVLGNGHAVAVKKLINLSKDESPFDSGFKAEVETLGNIRHRNIVKLLCCCSKRNSNLLVYEFMPNGSLGDILHSTKGGTLNWSMRLRIALGTAQGLEYLHHDCDPPITHRDIKSNNILLDSEYQAHVADFGLAKVLEYATGDLESMSHVAGSHGYIAPEYAYTLKVGQKGDVYSFGVVLLELISGKQPTDPSFSEGVDLVKWANMGLESKEGLNKILDPRVGSPPPYEMDSFLAVGIACTSKLPVQRPSMREIVKMLKEVSPNME
