# Supplementary material for: Water‐related innovations in land plants evolved by different patterns of gene cooption and novelty
Source: New Phytol. 2022 Feb 8;235(2):732–42. doi: 10.1111/nph.17981 (PMC9303528; doi:10.1111/nph.17981)
Supplement: Supplementary file 3 — Dataset S3 Fasta alignments and phylogenetic trees. [file NPH-235-732-s005.zip › Supplementary_Data_3_fasta_alignments_trees/Roots/Lateral_roots/HSL2_C0LGX3_1_1kp.fasta.aln.trimmed]

>Arabidopsis_thaliana_Q9FGL5_Receptor_protein-tyrosine_kinase_CEPR1
SNQQPQFFKLMKNSLFGD--ALSTWD----YCNFTGVRC-DGQGLVTDLDLSGLSLSGIF
PDGVCSFPNLRVLRLSHNHLNSSFLNTIPNCSLLRDLNMSSVYLKGTLPD-FSQMKSLRV
IDMSWNHFTGSFPLSIFNLTDLEYLNFNE----------------------NPLDLWTLP
DSVSKLTKLTHMLLMTCMLHGNIPRSIGNLTSLVDLELSGNFLSGEIPKEIGNLSNLRQL
ELYYNHLTGSIPEEIGNLKNLTDIDISVSRLTGSIPDSICSLPNLRVLQLYNNSLTGEIP
KSLGNSKTLKILSLYDNYLTGELPPNLGS-SPMIALDVSENRLSGPLPAHVCKSGKLLYF
LVLQNRFTGSIPETYGSCKTLIRFRVASNRLVGTIPQGVMSLPHVSIIDLAYNSLSGPIP
NAIGNAWNLSELFMQSNRISGVIPHELSHSTNLVKLDLSNNQLSGPIPSEVGRLRKLNLL
VLQ------------------------GNHLDSSIPDSLSNLKSLNVLDLSSNLLTGRIP
ENLSELLPTSINFSSNRLSGPIPVSLIRGGLVESFSDNPNLCPT-FPMCPHGKK------
-KLSSIAILVSVFILVLGVIMFYRQRMSKNRAVEQETFSYDVKSFHRISFDQREILESLD
-KNIVGHGGSGTVYRVELKSGEVVAVKKLWSEDKMH--LNKELKTEVETLGSIRHKNIVK
LFSYFSSLDCSLLVYEYMPNGNLWDALH---KGHLEWRTRHQIAVGVAQGLAYLHHDLSP
PIIHRDIKSTNILLDVNYQPKVADFGIAKVLQARD-TTVMAGTYGYLAPEYAYSSKATIK
CDVYSFGVVLMELITGKKPVDSCFGENKNIVNWVSTKIDTKEGLIETLDKRLA-----DM
INALRVAIRCTSRTPTIRPTMNEVVQLLIDATP
>Arabidopsis_thaliana_Q9C7T7_Receptor_protein-tyrosine_kinase_CEPR2
-TVEKQALFRFKNRLDDSHNILQSWK-PSSPCVFRGITCDPLSGEVIGISLGNVNLSGTI
SPSISALTKLSTLSLPSNFISGRIPPEIVNCKNLKVLNLTSNRLSGTIPN-LSPLKSLEI
LDISGNFLNGEFQSWIGNMNQLVSLGLGN----------------------NHYEEGIIP
ESIGGLKKLTWLFLARSNLTGKIPNSIFDLNALDTFDIANNAISDDFPILISRLVNLTKI
ELFNNSLTGKIPPEIKNLTRLREFDISSNQLSGVLPEELGVLKELRVFHCHENNFTGEFP
SGFGDLSHLTSLSIYRNNFSGEFPVNIGR-SPLDTVDISENEFTGPFPRFLCQNKKLQFL
LALQNEFSGEIPRSYGECKSLLRLRINNNRLSGQVVEGFWSLPLAKMIDLSDNELTGEVS
PQIGLSTELSQLILQNNRFSGKIPRELGRLTNIERIYLSNNNLSGEIPMEVGDLKELSSL
HLENNSLTGFIPKELKNCVKLVDLNLAKNFLTGEIPNSLSQIASLNSLDFSGNRLTGEIP
ASLVKLKLSFIDLSGNQLSGRIPPDLLAVGGSTAFSRNEKLCKELLSICQNVKRNSLD--
-GTLLFALAIVVVVLVSGLFALRRVVKIRENRDNKA--KWKIASFHQMELDVDEICRL-D
EDHVIGSGSAGKVYRVDLKKGGTVAVKWLKR-----EGGTEVSVAEMEILGKIRHRNVLK
LYACLVGRGSRYLVFEFMENGNLYQALGN---GELDWLKRYKIAVGAAKGIAYLHHDCCP
PIIHRDIKSSNILLDGDYESKIADFGVAKVA----KWSCVAGTHGYMAPELAYSFKATEK
SDVYSFGVVLLELVTGLRPMEDEFGEGKDIVDYVYSQIQQDRNLQNVLDKQVLSTYEESM
IRVLKMGLLCTTKLPNLRPSMREVVRKLDDADP
>Arabidopsis_thaliana_Q9LJM4_Receptor-like_protein_kinase_IKU2
HSEEVENLLKLKSTFGETK-VFKTWTHRNSACEFAGIVCNSD-GNVVEINLGSRSLINRD
DDSIC-LKLLEKLVLGNNSLRGQIGTNLGKCNRLRYLDLGINNFSGEFPA-IDSLQLLEF
LSLNASGISGIFPWSLKDLKRLSFLSVGD----------------------NRFGSHPFP
REILNLTALQWVYLSNSSITGKIPEGIKNLVRLQNLELSDNQISGEIPKEIVQLKNLRQL
EIYSNDLTGKLPLGFRNLTNLRNFDASNNSLEGDL-SELRFLKNLVSLGMFENRLTGEIP
KEFGDFKSLAALSLYRNQLTGKLPRRLGS-TAFKYIDVSENFLEGQIPPYMCKKGVMTHL
LMLQNRFTGQFPESYAKCKTLIRLRVSNNSLSGMIPSGIWGLPNLQFLDLASNYFEGNLT
GDIGNAKSLGSLDLSNNRFSGSLPFQISGANSLVSVNLRMNKFSGIVPESFGKLKELSSL
ILDQNNLSGAIPKSLGLCTSLVDLNFAGNSLSEEIPESLGSLKLLNSLNLSGNKLSGMIP
VGLSALKLSLLDLSNNQLTGSVPESLVS----GSFEGNSGLC--RLRPCSQGKRK---HL
SKVDMCIVAAILALFFLFSYVIFKIRRDKLNKTQ-KKNDWQVSSFRLLNFNEMEIIDEIS
-ENIIGRGGQGNVYKVSLRSGETLAVKHIWCNNRS---NNGEFEAEVATLSNIKHINVVK
LFCSITCEDSKLLVYEYMPNGSLWEQLHR-----IGWRVRQALALGAAKGLEYLHHGLDR
PVIHRDVKSSNILLDEEWRPRIADFGLAKIIQADQDAPLVKGTLGYIAPEYAYTTKVNEK
SDVYSFGVVLMELVTGKKPLETDFGENNDIVMWVSKETNRE-MMMKLIDTSIEDEYKEDA
LKVLTIALLCTDKSPQARPFMKSVVSMLEKIEP
>Arabidopsis_thaliana_Q9FL51_Probably_inactive_leucine-rich_repeat_receptor-like_protein_kinase
--EELGNLLRFKASFDDPKGSLSGW--FNSHCNWTGITC----LYVSSINLQSLNLSGEI
SDSICDLPYLTHLDLSLNFFNQPIPLQLSRCVTLETLNLSSNLIWGTIPDQFS---SLKV
IDFSSNHVEGMIPEDLGLLFNLQVLNLGSNLLTIVPPIGKLSELVVLDLSENSYV--SIP
SFLGKLDKLEQLLLHRSGFHGEIPTSFVGLTSLRTLDLSL--------------------
----NNLSGEIPRSLGP-------------------------------------------
----SL----------------------K--NLVSLDVSQNKLSGSFPSGICSGKRLINL
SLHSNFFEGSLPNSIGECLSLERLQVQNNGFSGEFPVVLWKLPRIKIIRADNNRFTGQVP
ESVSLASALEQVEIVNNSFSGEIPHGLGLVKSLYKFSASQNRFSGELPPNFCDSPVLSIV
NISHNRLLGKIP-ELKNCKKLVSLSLAGNAFTGEIPPSLADLHVLTYLDLSDNSLTGLIP
QGLQNLKLALFNVSFNGLSGEVPHSLVSGLPASFLQGNPELCGP-LPNCGGKAL------
------VLSICLALAIAFLAVLYRYSRKK--------STWRSEFYYPFKLTEHELMKV--
-VNSCPSGS--EVYVLSLSSGE-LAVKKL-------NSSSKSLKAQVRTIAKIRHKNITR
ILGFCFKDEMIFLIYEFTQNGSLHDMLS-----QLPWSIRLKIALGVAQALAYISKDYVP
HLLHRNLKSANIFLDKDFEPKLSDFALDHIV---GSLVHANTNSCYTAPENHYSKKATED
MDVYSFGVVLLELVTGQSA-EAESGESLDIVKQVRRKINLTDGAAQVLDQK-SDSCQSDM
RKTLDIALDCTAVAAEKRPSLVKVIKLLIS-SS
>Arabidopsis_thaliana_Q56X19_Leucine-rich_repeat_receptor-like_kinase
------------------------------------------------------------
------------------------------------------------------------
------------------------------------------------------------
------------------------------------------------------------
------------------------------------------------------------
------------------------------------------------------------
------------------------------------------------------------
------------------------------------------------------------
------------------------------------------------------------
------------------------------------------------------------
-----------------------------------------------MSFTEDDIIDSIE
-ENLIGRGGCGDVYRVVLGDGKEVAVKHIRCE-REG--RSKEFETEVQTLSSIRHLNVVK
LYCSITSDDSSLLVYEYLPNGSLWDMLHC-----LGWETRYDIALGAAKGLEYLHHGYER
PVIHRDVKSSNILLDEFLKPRIADFGLAKILQASGETHVVAGTYGYIAPEYGYASKVTEK
CDVYSFGVVLMELVTGKKPIEAEFGESKDIVNWVSNNLKSKESVMEIVDKKIGEMYREDA
VKMLRIAIICTARLPGLRPTMRSVVQMIEDAEP
>Arabidopsis_thaliana_O04517
SSDDLQVLLKLKSSFADSN-VFDSWKLNS------------------EATLQRL------
---IS-VESLEKLSLGFNSLSGIIPSDLKNCTSLKYLDLGNNLFSGAFPE-FSSLNQLQF
LYLNNSAFSGVFPWSLRNATSLVVLSLGD----------------------NPFDATAFP
VEVVSLKKLSWLYLSNCSIAGKIPPAIGDLTELRNLEISDSGLTGEIPSEISKLTNLWQL
ELYNNSLTGKLPTGFGNLKNLTYLDASTNLLQGDL-SELRSLTNLVSLQMFENEFSGEIP
LEFGEFKDLVNLSLYTNKLTGSLPQGLGS-ADFDFIDASENLLTGPIPPDMCKNGKMKAL
LLLQNNLTGSIPESYANCLTLQRFRVSENNLNGTVPAGLWGLPKLEIIDIEMNNFEGPIT
ADIKNGKMLGALYLGFNKLSDELPEEIGDTESLTKVELNNNRFTGKIPSSIGKLKGLSSL
KMQSNGFSGEIPDSIGSCSMLSDVNMAQNSISGEIPHTLGSLPTLNALNLSDNKLSGRIP
ESLSSLRLSLLDLSNNRLSGRIPLSLSS--YNGSFNGNPGLC--KFNRCSRSH--GDTRV
--FVLCVFGLLILLASLVFFLYLKKTEKKEGRS--KHESWSIKSFRKMSFTEDDIIDSIE
-ENLIGRGGCGDVYRVVLGDGKEVAVKHIRCE-REG--RSKEFETEVQTLSSIRHLNVVK
LYCSITSDDSSLLVYEYLPNGSLWDMLHC-----LGWETRYDIALGAAKGLEYLHHGYER
PVIHRDVKSSNILLDEFLKPRIADFGLAKILQASGETHVVAGTYGYIAP-----------
---------------GKKPIEAEFGESKDIVNWVSNNLKSKESVMEIVDKKIGEMYREDA
VKMLRIAIICTARLPGLRPTMRSVVQMIEDAEP
>Arabidopsis_thaliana_Q8W4B5_Leucine-rich_receptor-like_protein_kinase_family_protein_LRR_XI-23
SSDDLQVLLKLKSSFADSN-VFDSWKLNSGPCSFIGVTCNSR-GNVTEIDLSRRGLSGN-
-DSVC-IQSLEKLSLGFNSLSGIIPSDLKNCTSLKYLDLGNNLFSGAFPE-FSSLNQLQF
LYLNNSAFSGVFPWSLRNATSLVVLSLGD----------------------NPFDATAFP
VEVVSLKKLSWLYLSNCSIAGKIPPAIGDLTELRNLEISDSGLTGEIPSEISKLTNLWQL
ELYNNSLTGKLPTGFGNLKNLTYLDASTNLLQGDL-SELRSLTNLVSLQMFENEFSGEIP
LEFGEFKDLVNLSLYTNKLTGSLPQGLGS-ADFDFIDASENLLTGPIPPDMCKNGKMKAL
LLLQNNLTGSIPESYANCLTLQRFRVSENNLNGTVPAGLWGLPKLEIIDIEMNNFEGPIT
ADIKNGKMLGALYLGFNKLSDELPEEIGDTESLTKVELNNNRFTGKIPSSIGKLKGLSSL
KMQSNGFSGEIPDSIGSCSMLSDVNMAQNSISGEIPHTLGSLPTLNALNLSDNKLSGRIP
ESLSSLRLSLLDLSNNRLSGRIPLSLSS--YNGSFNGNPGLC--KFNRCSRSH--GDTRV
--FVLCVFGLLILLASLVFFLYLKKTEKKEGRS--KHESWSIKSFRKMSFTEDDIIDSIE
-ENLIGRGGCGDVYRVVLGDGKEVAVKHIRCE-REG--RSKEFETEVQTLSSIRHLNVVK
LYCSITSDDSSLLVYEYLPNGSLWDMLHC-----LGWETRYDIALGAAKGLEYLHHGYER
PVIHRDVKSSNILLDEFLKPRIADFGLAKILQASGETHVVAGTYGYIAPEYGYASKVTEK
CDVYSFGVVLMELVTGKKPIEAEFGESKDIVNWVSNNLKSKESVMEIVDKKIGEMYREDA
VKMLRIAIICTARLPGLRPTMRSVVQMIEDAEP
>Arabidopsis_thaliana_Q941F6_Leucine-rich_repeat_receptor-like_kinase
SSDDLQVLLKLKSSFADSN-VFDSWKLNSGPCSFIGVTCNSR-GNVTEIDLSRRGLSGN-
-DSVC-IQSLEKLSLGFNSLSGIIPSDLKNCTSLKYLDLGNNLFSGAFPE-FSSLNQLQF
LYLNNSAFSGVFPWSLRNATSLVVLSLGD----------------------NPFDATAFP
VEVVSLKKLSWLYLSNCSIAGKIPPAIGDLTELRNLEISDSGLTGEIPSEISKLTNLWQL
ELYNNSLTGKLPTGFGNLKNLTYLDASTNLLQGDL-SELRSLTNLVSLQMFENEFSGEIP
LEFGEFKDLVNLSLYTNKLTGSLPQGLGS-ADFDFIDASENLLTGPIPPDMCKNGKMKAL
LLLQNNLTGSIPESYANCLTLQRFRVSENNLNGTVPAGLWGLPKLEIIDIEMNNFEGPIT
ADIKNGKMLGALYLGFNKLSDELPEEIGDTESLTKVELNNNRFTGKIPSSIGKLKGLSSL
KMQSNGFSGEIPDSIGSCSMLNDVNMAQNSISGEIPHTLGSLPTLNALNLSDNKLSGRIP
ESLSSLRLSLLDLSNNRLSGRIPLSLSS--YNGSFNGNPGLC--KFNRCSRSH--GDTRV
--FVLCVFGLLILLASLVFFLYLKKTEKKEGRS--KHESWSIKSFRKMSFTEDDIIDSIE
-ENLIGRGGCGDVYRVVLGDGKEVAVKHIRCE-REG--RSKEFETEVQTLSSIRHLNVVK
LYCSITSDDSSLLVYEYLPNGSLWDMLHC-----LGWETRYDIALGAAKGLEYLHHGYER
PVIHRDVKSSNILLDEFLKPRIADFGLAKILQASGETHVVAGTYGYIAPEYGYASKVTEK
CDVYSFGVVLMELVTGKKPIEAEFGESKDIVNWVSNNLKSKESVMEIVDKKIGEMYREDA
VKMLRIAIICTARLPGLRPTMRSVVQMIEDAEP
>Arabidopsis_thaliana_C0LGX3_LRR_receptor-like_serine_threonine-protein_kinase_HSL2
--GDAEILSRVKTRLFDPDGNLQDW-VITRPCNWTGITCKGSSLAVTTIDLSGYNISGGF
PYGFCRIRTLINITLSQNNLNGTIDSALSLCSKLQNLILNQNNFSGKLPEFFR---KLRV
LELESNLFTGEIPQSYGRLTALQVLNLNGNPLSIVPALGYLTELTRLDLAYISFP--SIP
STLGNLSNLTDLRLTHSNLVGEIPDSIMNLVLLENLDLAMNSLTGEIPESIGRLESVYQI
ELYDNRLSGKLPESIGNLTELRNFDVSQNNLTGELPEKIAALQ-LISFNLNDNFFTGGLP
DVVA-LPNLVEFKIFNNSFTGTLPRNLGKFSEISEFDVSTNRFSGELPPYLCYRRKLQKI
ITFSNQLSGEIPESYGDCHSLNYIRMADNKLSGEVPARFWELPLTRLELANNNQLQGSIP
PSISKARHLSQLEISANNFSGVIPVKLCDLRDLRVIDLSRNSFLGSIPSCINKLKNLERV
EMQENMLDGEIPSSVSSCTELTELNLSNNRLRGGIPPELGDLPVLNYLDLSNNQLTGEIP
AELLRLKLNQFNVSDNKLYGKIPSGFQQDIFRPSFLGNPNLC------C------RSKRE
TRYILPILCVALVWLFITKPLFKKPKRT-----------NKITIFQRVGFTEEDIYPQLT
EDNIIGSGGSGLVYRVKLKSGQTLAVKKLW------GQSESVFRSEVETLGRVRHGNIVK
LLMCCNGEEFRFLVYEFMENGSLGDVLH-SEKEPLDWTTRFSIAVGAAQGLSYLHHDSVP
PIVHRDVKSNNILLDHEMKPRVADFGLAKPL----RMSCVAGSYGYIAPEYGYTSKVNEK
SDVYSFGVVLLELITGKRPNDSSFGENKDIVKFLSPSAE--DGAMNQVDPKMSREY-EEI
EKVLDVALLCTSSFPINRPTMRKVVELLKESE-
>Arabidopsis_thaliana_Q9SGP2_Receptor-like_protein_kinase_HSL1
LNQDGFILQQVKLSLDDPDSYLSSWNNDASPCRWSGVSC----SSVTSVDLSSANLAGPF
PSVICRLSNLAHLSLYNNSINSTLPLNIAACKSLQTLDLSQNLLTGELPQTLADIPTLVH
LDLTGNNFSGDIPASFGKFENLEVLSLVYNLLDTIPPLGNISTLKMLNLSYNPFSPSRIP
PEFGNLTNLEVMWLTECHLVGQIPDSLGQLSKLVDLDLALNDLVGHIPPSLGGLTNVVQI
ELYNNSLTGEIPPELGNLKSLRLLDASMNQLTGKIPDELCRVP-LESLNLYENNLEGELP
ASIALSPNLYEIRIFGNRLTGGLPKDLGLNSPLRWLDVSENEFSGDLPADLCAKGELEEL
LIIHNSFSGVIPESLADCRSLTRIRLAYNRFSGSVPTGFWGLPHVNLLELVNNSFSGEIS
KSIGGASNLSLLILSNNEFTGSLPEEIGSLDNLNQLSASGNKFSGSLPDSLMSLGELGTL
DLHGNQFSGELTSGIKSWKKLNELNLADNEFTGKIPDEIGSLSVLNYLDLSGNMFSGKIP
VSLQSLKLNQLNLSYNRLSGDLPPSLAKDMYKNSFIGNPGLCGDLCGSE----EAKKRGY
VWLLRSIFVLAAMVLLAGVAWFYFKYRTK--R--AERSKWTLMSFHKLGFSEHEILESLD
EDNVIGAGASGKVYKVVLTNGETVAVKRLWGSVKETGVQDEAFEAEVETLGKIRHKNIVK
LWCCCSTRDCKLLVYEYMPNGSLGDLLHSSKGGMLGWQTRFKIILDAAEGLSYLHHDSVP
PIVHRDIKSNNILIDGDYGARVADFGVAKAVDLTGKMSVIAGSCGYIAPEYAYTLRVNEK
SDIYSFGVVILEIVTRKRPVDPELGE-KDLVKWVCSTLDQK-GIEHVIDPKLDSCFKEEI
SKILNVGLLCTSPLPINRPSMRRVVKMLQEIGG
>Arabidopsis_thaliana_P47735_Receptor-like_protein_kinase_5_RLK5
LNQDATILRQAKLGLSDPAQSLSSWSNNDTPCKWLGVSCDATS-NVVSVDLSSFMLVGPF
PSILCHLPSLHSLSLYNNSINGSLSADFDTCHNLISLDLSENLLVGSIPKSLPNLPNLKF
LEISGNNLSDTIPSSFGEFRKLESLNLAGNFLSTIPALGNVTTLKELKLAYNLFSPSQIP
SQLGNLTELQVLWLAGCNLVGPIPPSLSRLTSLVNLDLTFNQLTGSIPSWITQLKTVEQI
ELFNNSFSGELPESMGNMTTLKRFDASMNKLTGKIPDNLNLLN-LESLNLFENMLEGPLP
ESITRSKTLSELKLFNNRLTGVLPSQLGANSPLQYVDLSYNRFSGEIPANVCGEGKLEYL
ILIDNSFSGEISNNLGKCKSLTRVRLSNNKLSGQIPHGFWGLPRLSLLELSDNSFTGSIP
KTIIGAKNLSNLRISKNRFSGSIPNEIGSLNGIIEISGAENDFSGEIPESLVKLKQLSRL
DLSKNQLSGEIPRELRGWKNLNELNLANNHLSGEIPKEVGILPVLNYLDLSSNQFSGEIP
LELQNLKLNVLNLSYNHLSGKIPPLYANKIYAHDFIGNPGLCVDLCRKI----RSKNIGY
VWILLTIFLLAGLVFVVGIVMFIAKCRKA--KSSTAASKW--RSFHKLHFSEHEIADCLD
EKNVIGFGSSGKVYKVELRGGEVVAVKKL-KSVKGGSLNRDVFAAEVETLGTIRHKSIVR
LWCCCSSGDCKLLVYEYMPNGSLADVLHGDRKGVLGWPERLRIALDAAEGLSYLHHDCVP
PIVHRDVKSSNILLDSDYGAKVADFGIAKVGQMSGKMSGIAGSCGYIAPEYVYTLRVNEK
SDIYSFGVVLLELVTGKQPTDSELGD-KDMAKWVCTALDKC-GLEPVIDPKLDLKFKEEI
SKVIHIGLLCTSPLPLNRPSMRKVVIMLQEVSG
>Amborella_trichopoda_U5CVR4
--DQLHFLSLLRDSVLTP--SLLNWDSIAAYCNFEGVLC-DTFGSIMELNFSGRVLGGLF
PANACHLPELRTLKLGGNWFHGDFPVGIVNCSLLEELNLTMNHFSGQLPD-LSPLTSLKV
LDLSYNQFSGEFPVTVSNLTNLEVLNFNM----------------------IPFFMRELP
QEITRLTKIRKLILSTCGLVGQIPASLANLSELQDLELSGNHLVGQIPAELGRLKNLQLL
ELYYNQLSGSIPKELGNLTNLRDLDISVNKLTGNIPDEIFRLPNLASLQLYNNCLTGKIP
EAIGNSTSLMGLSLYENYLTGELPPGLGE-SNFILLDVSENQLSGQLPAKICSSGNLQYF
LALNNKFSGGLPESYTNCKKLLRFRVSNNSLSGKIVEGFWELPHISIIDLAFNGFEGSIP
PNIQTAKNLSELYLQNNQFSSEIPPQISGANNLVKLDLSGNLLNGSIPQEIGKLTQLNLL
LLQ------------------------KNNLVGAIPDSLSALKMLNVLNLSNNLLTGKVP
ESLFQLLPNSLDFSNNRLSGTVPLAIVRGGIEESLAGNPDICADNIPPCRSKKQ------
-RLHSFVILVSIIALFIGILLFFRRWFRREKVVEIASFLWDVKSFHKLNFDQHEILESLE
-KNVIGHGGSGTVYRIQLKNGEAVAVKKLWT-DIGF--IDRELEAEVKTLGSIRHKNIVK
LYCCFSNPYSNLLVYQYMPNGNLWDALH---KGLLDWPARHRIALGIAQGLSYLHHDLSP
PIIHRDIKSTNILLDADFQPKVADFGVAKVLQSRDITTAIAGTYGYLAPEYAYSSKATTK
CDVYSYGVLLMELITGKKPVEAEFGENKNIVYWISKKVATKEGTKDVLDKQLA----EDM
VKALRISVLCTNNMPAYRPKMNEVVQMLIEADP
>Amborella_trichopoda_U5CYJ1
LNRDGQILLRLRACLSDPNGVFASWDNDT-PCNWTGISCNPITSAVEAINLDNLNLSGDF
PAMACQIPTLKNLSLGDNNLGNGISQRISLCFRLHYLNLGYNIFSGPLPEFLPEFAELRW
LNLSGCNFSGDIPASFGQFPRLQNLTLGNNLLNTIPPLTNLTDLIALEIGYNPFTPSPLP
LEIGKLEKLQNLWVATANLIGKIPESIGKLGSLANLDLSGNMLTGSIPESIGGLKSVTQI
ELYDNQLSGFLPVSLGNLKSLKNFDVSFNNLSGKWPEEFAR-NSLVSINLYMNNLEGPIP
EVLGLNTELENLVIYDNKFSGQLPANLGRNSNLVMLDVARNLLEGNLPPYLCRRNKLEIL
TITGNKFSGQLPESYSHCTSLIRVRIGDNPITGNIPSSFWGLPRVLFLDLSNMKLEGPIS
SDIAKARNLSHLNVSGNGFSGNLPESLCLLRELAKVDAGTNSFSGPLPYCLTQMRNLQRL
NLTGNRFSGEIPASVGSWVSMVMLDLSNNSFSGSIPPELGYLLLLNYLDLSLNSFTGSIP
EELGNLPLRFFNVSYNNLSGKVPKAFDDTGFLHSLIGNSHLC--KLPTC-----RGNIKQ
LWYLTAILV--LAILAFCVLCLYRKYRVRQRPGQNSSSPWRIIPFHRLSLKEDEILSSID
EANLIGSGGSGKVYKARLKCGEIVAVKRLF-TGKQD--FDGGFQAEVETLGKIRHKNIVK
LLCCLFKSDMKILVYEYMENGSLGALLHGSKGGELGWEKRLEIAVGSACGLAYLHHDCEP
AVVHRDVKANNILLGGDYSARVADFGLAKLLRSCGEMSSVAGSYGYIAPEYGYTLKVNEK
SDIYSFGVMLLELVTGRQPIDSSFGENRDVVKWVNDAACSG-ALDEVHDSRFSTPLQKQM
ENVLSLALLCTSPVPNSRPSMRRVLQVLKDVHP
>Amborella_trichopoda_W1PVJ4
LNQEGLFLLSIKRGLSDPDNALATWDRAETPCAWRGVTCEST-HSVTALDLSNSNLAGPF
PSLACRLPRLLNLSLSNNFIGGSLSPLFSSCKTLQFLDLSQNLIVGALPETVADLPDLRH
LDLSTNNFSGAIPVSYANFQRLEVLSLFNNLLNTIPSLSKISTLVELRLAYNPFQPGPVP
SELGKLTGLEVLWLSGCNLVGTIPPSLGLLKNLTNLDLTYNNLSGLIPMSLTRLENVVQI
ELYSNKLSGPLPDGMGAMKSLERFDASRNMLNGSIPHELCGLN-LASLSLYSNQFVGGLP
EEITRSTKLYELKLFENRLSGPIPAGLGRNSPLVLLDLVGNQFSGELPGDICKGGVLEEL
LLMDNELTGNLPESYGSCQSLIRVRLRNNKLSGVVPAAFWGLPHVYTLELAQNSFSGEIL
PEIARAKNLSQLTISENRFSGEIPKEIGEVYNLDQFSGGNNQFTGPLPESLVVLSQLVKL
ELQNNKLSGELPSNIQKCRQLNELNLAGNRFSGQIPAEIGSLPVLNYLDLSSNLLTGTIP
SQLQNLKLNAFNLSGNRLTGGIPPSFNNEMYNSSFLNNPGLCSDFLRPC---RASSSSGL
VWVLRSIFILAGLVLAVGLAWFYWKYMQTERKK-DDKSKWILTSFHKLSFREDEVLDCLD
EDNLIGSGGSGKVYKAILSNGETVAVKRLW-SLKA----DYGFEAEVKTLGKIRHKNIVR
LWCCCTNKDCKLLVYEYMANGSLGDVLHSPKAGLLDWPIRYKIAVEAAEGLSYLHHDCVP
PIVHRDVKSNNILLDAEFGARVADFGLAKILEAAGKMSAVAGSYGYIAPEYAYTLRVNEK
SDIYSFGVVLLELVTGKRPVDPEFGESKDLVQWVSSIVERK-GPEHVLDPRLAGCFMEEM
SAVLNVGRLCTSPLPISRPSMRRVVKLLLECNF
>Amborella_trichopoda_U5DCV8
---------------------MNNWD-PSAPCSWAGIYCD--SGQVSGILLGSRSLSGTL
SPSISALHSLTTLNISDNSISGHLP----------VLD----------------LPLLKI
LDLSGNQFSGEFPGWVGKLTSLISLNFAG----------------------NGFSPGRIP
ASLGNLKNLTELCMSYCSLNFDIPEFIFELRKLESLDLSINNLTGKIPKTISNLQSLYKI
ELYDNMLTGELPQEIGNLSLLREFDISHNLMTGKLPESLGGLKRLTVFQLYENEFYGDLP
KGFGDMRNLVGFSIYRNQFSGEFPPEFGK-SPLESIDISENGFSGEFPANLCWKNQLWFL
LSLENRFSGRFPESYAECKSLIRLRISNNYFVGEIPEGLWGLPNASIIDFADNGFNGSIA
SMIKQSVNLNQLFIQNNGFTGEIPSETGFLKQLQKFHGYNNNFHGRIPEEIGNLNQLSSL
YLFKNNFSGSIPSSIGACSKLTDVQLAENSLTGDIPSGLANLLSLNSMNLSWNLLTGSIP
RNFQLLKLSLIDFSHNKLSGPVPSGLLSMASLNAFADNSGLCQRTIPTCPMHGR-SGT--
-TVVFLISAVAVAITLTTTIMLGKRIKAEEREDKQE-PNWKFKMFHQTGFEADEICYL-K
EENLIGTGGNGRVYRVELKNGE-VAVKELWK-----GS-LKFMRSEIEILGKVRHRNIVR
LYACLSRGVSGILVYEFMENGNLFEALRRKRKRELDWVQRHGIGVGVAKGLAYLHHDCSP
AIIHRDIKSSNVLLDEALEAKIGDFGIARVV---SGSSGFVGTHGYIAPELAYSMKATEK
SDVYSFGVILLELVTGKRPLEPEFQEGKDIVDWVCSHLATRETACSILDTRVSDYY-EDM
LKVLKMATLCTTKLPTLRPSMREVVKMLVDAEP
>Amborella_trichopoda_U5D1H2
WAQDAPVMLELKASLLKSS-LLDSWKNDTSPCNWTGIHCNLQ-GNVTEINLSSKRLAGE-
-ESIC-LASLEKLFMGKNSLYGNISNGFTNCKKLQYLDLAFNSFTGSFPD-LSNLSELKL
LNLSDNGFSGPFPTSLRNKPNLVSLSLGD----------------------NPFDPSPFP
EEILALSQLSWLYLSNCGLSGRIPQDIGNVTELVNLELSDNSFYGEIPASISKLSKLWQL
ELYNNSLNGTIPVGFGNLVNLQKFDASMNYLDGGL-TELKSLTKLVSLQLFYNQFSGEIP
VEFGEFRELVNLSLYSNNLSGPLPQKLGS-SEFYFIDVSENGFTGPIPPDMCLKGKMTFL
LMLDNKLSGELPSTYATCSSMNRLRVSNNSLSGKISAGIWGLPKLEIIDFAMNQFEGEVG
LEIRNAKSLTELYIQNNRFSGQLWSEISQASSLIEINASVNEIEGEIPATIGELPKLNKL
HLQDNKFSGKIPDTIGSCASLSDINLAGNQLVGQIPASLASIQVLNSLNLSDNQLSGEIP
TRFSVVRFSLLDLSNNQLTGPIPQGLESEAYADGLAGNSGLC--HFRQCS-----GDPNV
ITIIVCVIGTTILVVLLASFLFLKRRSSKNFSS---KSSWNLKSFHILTFTEREILNSLE
-ENLIGQGGSGEVYRVDLSDGKTLAVKQIWIKRRSS--NSQEIEAEVSALSEIRHVNVVK
LYCSISGEESQLLVYDYMPNGSLWDRLHS-----LDWDRRYQIALGAAKGLEYLHHGCRR
PVVHRDVKSSNILIDEFFEARIADFGLAKVVQRVSESRSVAGTLGYMAPEYAYSSNVSEK
TDVYSFGVVLMELVTGKRPIQPEFGVHGDIVMWVSSKMTSRESVLGVVDSRIQESMREEA
VKVLRIAVLCTSRLPALRPTMRGVVQMLLDADP
>Amborella_trichopoda_W1PVL8
--SEMDILLSFKSSIRDPNNSLSSW---NAPCNWTGIQCNPSSLSILSLDLHSLFLYGEF
PLSVCQLP-LSNLNLANNLFNQPLSLQLSQCHGLKTFNLSNNLLWGTLPDQLS-LKSMEV
LDLSKNHFEGHIPYTLGNLQSLKVLNLANNLFTKVPSFGNFTELEVLDLSENQFN--SMP
LSFSGLHRLRNFFLQGSGFHGRVPGFFGDLQGLEVIDLSL--------------------
----NNFSGELPINLGS-------------------------------------------
----KT-------------------------KLLFLDVSGNRLNGAIPSDICHGNTLIHL
GLQSNSFTGSVPSSLEKCLTLEKLLIHNNALNGNFPVNIWSLPKIKLIRAENNRLSGFIP
SSVSMATTLEQIQIDNNSFNGTIPSSLGKITTFYRLSASHNNFNGEIPDLCNPDSSLSII
NLSRNSLSGRVP-DMTNCKKLVSFSLAGNDLTGEIPNSLSSLPVLTYIDLSSNNLTGLIP
PQLTNLKLALFNVSFNQLSGHVPPSLISGLPASFFQGNPGLCGP-LPDCAG---------
------FFVLCILMLFAGVIVLYSLRRMK--------NC---NSISSPGVSELEVLSHLE
EKNSIGAGNFGHVYRVQLPNGK-VVVKKL-------FGLGKSLMAQLEKLQKIRHKNIAE
LLGFCYSEGTMFLVYDYFENGSLERWVC---GGNLGWDFTLRIAVGVARGLAHLH--SIS
PILHRNIKASNVVLGIDFEPKIIDLGLNLIV---GAMDSGMGSYCNRAPECGYSTMSTEQ
MDVYAFGVLLLELVTGKQA-GSESGEMVGIVKWVRGKVNTKGGAFKVLDPK-GDSFKLQM
VGALQIALNCTTVTARMRPTMNEVVEELLD-SQ
>Brachypodium_distachyon_I1I6S7
LAADFSVLLAAKDALSDPASALSAWRTPSSPCRWPHILCS--SPTIASLLLSNLSLAGEF
PKPLCSL------------------------SSLVRLDLSYNSLTGPLPPCLAELQSLKH
LNLAGNSFTGEIPRSFGAFPSLSTLNLAGNDISEFPALANVSALEELLLAYNPFTPSPVP
DAIAGLPRLRVLWLAGCGLVGNIPASIGNLKRLVNLDLSTNNLTGEIPESIGGLESVVQI
ELYSNKLSGRVPAGLGKLKKLRFLDVAMNRLSGEIPPDLLLAPGLESLHLYENELSGRVP
STLGQAPALNDLRLFSNRLVGELPPEFGKNCPLEFIDLSDNRISGRIPATLCSAGKLEQL
LILNNELDGPIPAELGECRTLTRVRLPNNRLSGPVPLDMWSLPHLYLLELAGNALSGTVG
PGIALAQNLSQLLLSDNHFAGVLPAELGSLTNLVELSAANNGFSGPLPATLADLSTLGRI
DLRNNSISGELPQGVRRWQKLTQLDLADNRLTGSIPPGLGELPVLNSLDLSSNELTGGVP
AQLENLKLSLLNLSNNRLSGDLSPVFSGDMYDDSFLGNPALCG---GACGGRRGAGAAGR
RS--AEIITIAGVILVLGVAWFCYKYRS-SAEASANK-QWVVTSFHKAEFHEEDILSCLD
EHNVIGAGAAGKVYKAFLG---VVAVKKLWGAARNKSSNKDGFEAEVATLGRVRHKNIVK
LWCCLRSGDRRLLVYEYMPNGSLGDLLHGGKGAVLDWPMRYRIMVDAAEGLSYLHHDCAP
PIVHRDVKSNNILLDADFGAKVADFGVARAIVGSGAVSAIAGSCGYIAPEYSYTLRITEK
SDVYSFGVVMLELVTGKRPGGPELGD-KDLVRWVCGSIERE-GVDAVLDPRLAAGARAEM
RKVLSVALLCTSSLPINRPSMRSVVKLLLEVLP
>Brachypodium_distachyon_I1IG61
PSSELAALLKFKASLTVPS-FFASWDPAASPCNFTGVTCSS--GAVTAISVADLNVSSSA
-ASLCALGSLTTLSLPSNSLSGSIA-GVTACAKLTELTLAFNVFSGAVPD-LSPLTSLRV
LNLSQNAFSGAFPWSLSSMPGLVVLAAGD----------------------NLFDETPFP
EQITKLASLTALYLSAANIAGEIPPSIGNLVNLTDLELADNHLTGPIPASMAKLVNLKSL
ELYNNNLTGPFPPGFGKMTKLQYLDASANKLTGGL-SEIRTLTKLVSLQLFFNGFSDEVP
AELGEFKDLVNLSLYNNNLSGELPRNLGR-SEFDFIDVSTNQLSGPIPPDMCRRGTMKKL
LMLENRFSGEIPLSYGGCRTLTRFRVSSNELSGEVPAGIWALPEVEIVDLAENEFTGGIG
DRIGEASSLTNLILAKNKFSGEIPWSIGDAMNLQKLDLSGNGFSGEIPGSIGKMKNLDSV
NVEGNEISGAIPGSIGGCFSLTAVNFAGNRIAGEIPPELGEMTRLNSLDLSRNEMTGEIP
ASLAELKLSYLNLSENRLQGPVPAALAIAAYGESFVGNPGLC--GLRRCAGGRRESAAVV
RTLITCLGGMAVLLAVLGVAIFVRKRREAEAAAMAKKGSWSVKSFRLTAFDEREIVAGVD
-ENLIGRGGSGNVYRVKLGTGAVVAVKHITRSAR----RCREFEAEVGTLSSVRHVNVVK
LLCSVTSEDGRLLVYEHLPNGSLQERLP------LRWPERYEVAVGAARGLEYLHHGGDR
PILHRDVKSSNILLDADFKPRIADFGLAKILDSAAESGVVAGTVGYMAPEYGYTRKVTEK
SDVYSFGVVLLELVTGQAAIVG--GCEEDIVEWVSRRL--REKAVVVDGKAVTEDWKEEA
ARVLRVAGMCTSRTPAMRPSMRNVVQMLEDA--
>Brachypodium_distachyon_I1IG59
LDAQAAYLARMKREFAGP--AMARWDAPA-YCRFPGISCDDADFNITGIDVTSWRLTGKL
PLGLCSLPSLREVRMAFNDVRGGFPAALLNCSSLEVLNISYAGVSGPIPADLSAMAALRV
LDASNNLFTGAFPAALSNLTSLEVLNLNE----------------------NPFDHWRPP
ESMTKLRNLKVLILSTTSMRGGVPAWLGNMTALTDLELSGNFLTGPIPDTLASLVNLRLL
ELYYNELDGAIPDELGNLTALVDIDLSENMLTGGIPEPLCALPNLRVLQLYTNSLTGEIP
AALGNSTKLEILSVYRNLLTGSLPADLGR-SEFNVLEVSENSLTGPLPGFACAGGKLQYI
LVLSNLLTGPIPPEYGGCSPLLRFRLSNNHLSGSVPQGVFALPHVSIIDLSYNHFEGSIP
PAIAGAKNLTSLFAAGNRLSGEIPPEIGDAWSLVKLDLSNNLIGGEIPPAMAKLGRLNQL
SLQ------------------------GNRLTGEIPSELAELRSLNVLNLSENALSGKIP
EALCELLPNSLDFAGNNLSGPVPAALIKEGLLESVAGNPGLC--PMPLCNGGGRGGIRMA
GRRS--VVAVCAVVGVAAVMALARRWVRRATGAEESSSAYEVTSFHKLSFDQHEIIEALD
-KNIVGHGGSGTVYKIELSSGELVAVKKLWVKQNKYEEEDRELRTEVETLGSIRHKNIVK
LYCCYSGADSKLLVYEYMPNGNLWDALHG-DGGFLDWPARHRVAMGVAQGLAYLHHDLTL
PIVHRDIKTSNILLDAAFEPKVADFGIAKVLQAHAATTTIAGTYGYLAPEYAYSSKATTK
CDVYSFGVVLMELATGKKPIEPEFGETRDIVQWVAAKVAAA-AEAEALDTRLASPYKEEM
VQALRVAVRCTCSIPGLRPAMADVVQMLADAGP
>Brachypodium_distachyon_I1HTY3
-PLETDALLDIKSHLEDPEKWLHNWD-EFSPCYYYGVTCDKLSGEVIGVSLSNVSLSGTI
SPSFSLLRRLHTLELGANSISGIIPAALANCTNLQVLNLSMNSLTGQLPD-LSPLLKLQV
LDLSTNNFSGAFPVWISKLSGLTELGLGE----------------------NNFTEGDVP
ESIGVLKNLTWLFLGKCNLRGDIPASVFDLVSLGTLDFSRNQMTGMFPKAISKLRNLWKI
ELYQNNLTGEIPPELAHLTLLSEFDVSQNELTGILPREISNLKNLKIFHIYMNNFYGELP
EGLGDLQFLESFSTYENQLSGKFPANLGR-SPLNAIDISENYFSGEFPRFLCQNNKLQFL
LALNNNFSGEFPSSYSSCKKLERFRISQNQFAGSIPYGIWGLPNAVIIDVADNGFIGGIS
SDIGISANLNQLFVQNNNFSSELPLELGKLSQLQKLIAFNNRFSGQIPTQIGNLKQLSYL
HLEHNALEGSIPPNIGLCNSLVDLNLAENSLSGNIPDALASLLMLNSLNLSHNMISGEIP
QRLQSLKLSYVNFSHNNLSGPVSPQLLMIAGEDAFSENYDLCNITLRSCDDHHN-SQR--
-QLLAVIMMTFFLVLLSGLACLRENNKLERKRDESGS-KWIVESFHPPEVTAEEVCNL-D
GESLIGYGRTGTVYRLELSKGRIVAVKQLWD-----CI-AKVLKTEINTLRKICHRNIVK
LHGFLAGGGSNFLVYEYAVNGNLYDAIRK---GELDWARRYRIAVGAAKGIMYLHHDCSP
AIIHRDVKSTNILLDEDYEAKLADFGIAKLV----ELNCFAGTHGYIAPELTYSLKATEK
SDVYSFGVVLLELLTERSPTDQQFDGELDIVSWASSHLAGQ-NTADVLDPRVSNYA-EDM
IKVLNIAIVCTVQVPSERPTMREVVKMLIDI--
>Brachypodium_distachyon_I1IME8
D-LQTEALLQFKASLTDPLNHLQTWT-EALPCRFLGIHCEGDT--VTEISLSSMNLSGRI
SPSISALRSLERLELDYNSLSGTVPKELINCTQLKFLNLSWNTLTGELPD-FSSLTALTT
LDVANNGFSGKFPAWVGAMPSLTYLSIGLN--------------------SNSYDPGKTP
PSIGNLKNLTYLYLSSCSLTGEIPDSIFELTLLDTLDLSINNLVGRIPAAIGNLKKLYKI
ELYKNSLTGELPPELGKLTELREFDVSHNQLSGVMPPEFTALKNFEVIQLYRNNFSGNIP
DSWGELRYLTSISIYENRFSGEFPAEFGR-SPLVSVDISESGFSGPFPRFLCSSRKLQFL
LALQNGFSGEFPEDYGDCKSLQRFRINKNSFTGNIPEGIWGLPEATIIDVSDNGFTGEIS
PVIGRAGNLNQLSVQNNRLRGEIPRETGNLAQLQKLDLSNNSFSGAVPPELGNLAQLTSL
HLERNALTGEIPGGIGGCGRLAEIDVSMNALSGPIPVELSLLMSLNSLNVSHNAINGVIP
GELQALKLSSVDFSANRLTGNVPRGLLVIAGDEAFAGNPGLCGK-LGACDDGNGGSGRG-
STRVLLVLLSAMLLLIVGILFVSRSFRLEKRRDERGSEQWKLESFHPPELDADEICGVGD
TENLVGSGGTGRVYRLRLKGAGTVAVKRLWK-----CGAARVMAAEMAVLGVVRHRNILK
LHACLSRGELNFIVYEYMPRGNLYQALQE-GEGELDWPRRLKIALGAAKGLMYLHHDCTP
AVIHRDIKSTNILLDEDYEAKIADFGIARVA---ADISGFAGTHGYLAPELAYSLKVTEK
TDVYSFGVVLLELVTGRSPIDAGFGEGKDIVFWLSSRLASE-SLDGVLDPRFAVASSEEM
FRMLKIGVLCTAKLPATRPTMRDVVRMLTDAGA
>Brachypodium_distachyon_I1IPE1
APYDAGSLLAAKRKLSDPAGALSGWKRSGSPCAWPHVACAVNS--VAGLYLKNVSLSGVF
PASLCSL------------------------RSLRHLDLSQNDIGGPLPVCLAALPALAY
LDLSGNNFSGHVPAAYGAFRSLATLNLVENALSAFPALANLTSLQELMLGYNDFTPSPLP
ENLGDLAGLRLLYLSRCYLKGRIPSSLGNLRNLVNLDMSVNGLSGEIPGSIGNLGSAVQI
EFYSNQLSGRIPEGLGRLKKLQFLDLSMNLLSGAMPEDAFAGPRLESVHIYQNNLSGRLP
ASLASAPRLNDLRLFGNQIEGPFPPEFGKNTPLQFLDMSDNRLSGPIPPTLCASGRLAEI
MLLNNKLEGSIPVELGQCWSLTRIRLLNNSLSGTVPPEFWALPNVRMLELRLNALSGTID
PAIGGARNLSKLLLQDNRFTGALPAELGNLAILKELFVSGNNLSGPLPASLVELSELYTI
DLSNNSLSGEIPRDIGRLKKLVQVRLSHNHLTGVIPPELGEIDGISVLDLSHNELSGGVP
GQLQKLRIGNLNLSYNKLTGPLPDLFTGAWYNNSFLGNPGLCR---TCPNGSSDAARRAR
IQSVASILAVSAVILLIGFTWFGYKYSSRAAEIDRNS-RWVFTSFHKVEFDEKDIVNSLD
EKNVIGEGAAGKVYKAVVG---ALAVKKLW------STKMDTFEAEVATLSKVRHRNIVK
LFCSMANSTCRLLIYEYMPNGSLGDFLHSAKAGILDWPTRFKIAVHAAEGLSYLHHDCVP
SILHRDVKSNNILLDADFGAKVADFGVAKAIVD---MSVVAGSCGYIAPEYAYTIHVTEK
SDVYSFGVVILELVTGKWPMASEIGE-KDLVAWVRDTVEQN-GVESVLDQKLDSLFKDEM
HKVLHIGLMCVNIVPNNRPPMRSVVKMLLDVEE
>Brachypodium_distachyon_I1HDR5
LNQDGLYLLDAKRALTVPAGALADWNRDATPCNWTGVSCDA---AVTGLSLPGANINGSF
PAALCRVPRLQSLDLSNNYIGPDMASEVAGCKALARLDLSVNSLVGTLPGALAGLPELVY
LNLEGNNFSGPIPDSFGRFPKLESLSLVYNLLGEVPSFGAVPTLRELNLSYNPFAPGPVP
AELGDLAALRVLWLAGCNLVGHIPASLGRLRNLTDLDLSTNALTGPIPPEITGLASAVQI
ELYNNSLSGAIPKGFGKLAELRSIDIAMNRLDGAIPDDLFDAPKLETVHLYSNSLTGPVP
ESAAKAPSLVELRLFTNRLNGTLPSDLGKNTPLVCLDLSDNSISGEIPRGICDRGELEEL
LMLDNALTGRIPEGLGRCHRLRRVRLSNNRLDGDVPGAVWGLPHIALLELNGNRLTGEIS
PVIAGAANLSKLVISNNRLSGSIPSEIGSAAKLYEFSADGNMLSGPLPSSLGSLAELGRL
VLRNNSLSGQLLRGFHSWKKLSELNLADNSFTGGIPPELGDLPVLNYLDLSGNRLSGEVP
IQLENLKLNQFNVSNNQLSGQLPPQYATEAYRSSFVGNPGLCGELCATS--GRTGNHSGF
VWMMRSIFIFAAVVLVAGIAWFYWRYRTK--RL-SDRSKWTLTSFHKLSFSEYDILDCLD
EDNVIGSGASGKVYKAVLGNGEIVAVKKLWGALKK-SAADNSFEAEVRTLGKIRHKNIVK
LLCCCTHNDCKLLVYEYMPNGSLGDVLHSSKAGLLDWPTRYKVALDAAEGLSYLHQDCVP
AIVHRDVKSNNILLDAEFGACVADFGVAKVLEATDRMSVIAGSCGYIAPEYAYTLRVNEK
SDIYSFGVVLLELVTGKPPVDPEFGE-KDLVKWVCSTIDQK-GVEPVLDSKLDMTFKEEI
SRVLNIGLMCASSLPINRPAMRRVVKMLQEVRA
>Brachypodium_distachyon_I1IYS0
-AQPQDLLLSFKAALRDPSGALASW-LST-YCNWPHITCTASSVVSIAVSLQGLGLSGDI
DASLCRVPGLSHLSLASNAFNTTVPLQLSRCASLVSLNLSSAAFWGPLPEQLAALPSLAS
LDLSGNDIEGPVPPGLAALAALQVLDLGRNRLSVLPAFRNLTGLHYLDLSGNQFE--SLP
PELGKMGNLRWLFLQGSGFTGAIPETFLALEQLEALDLSM--------------------
----NGLTGAIPRGFGR-------------------------------------------
----KF----------------------Q--KLLSLDLSRNGFSGPFPDGV---------
---------------EKCVMLQRFQVHDNAFTGELPAGLWSLPDLQVIRAENNRFSGRLP
EFPGEVSRLEQVQVDNNSFSGGLPLTIGMIRTMYRFSASLNKLSGVLPDNLCDSPVMSII
NISHNALSGSIP-EFRNCKRLVSLHLSSNGLTGPIPTSLGALPVLTYIDLSSNGLTGAIP
ANLQNLKLALLNVSYNRLSGPVPQELISGLPAVFLQGNPGLCGP-LSNCVPLRKR----W
LALAATSFITGA-MLLAGAFAVYRRLYGK--------SPWKLVLFQPIKITGEELFSAFH
DKNVIGRGAFGNVYLIVLQDGQ-VAVKRL--CSDKLT--FRQVKSEMNVLAKIRHKNIAK
ITGFCYSEGEVSVIYEYFQKGSLQDMIY---APTLGWKDRLKIALGVAQGLVYLHHDYTP
RVLHRDLKSSNVLLANEFEPRVAGFGIPCFV---GKLYSDVNQKCYIAPEENFTKNPTNL
MDVYSFGVILLELVTGRPA-ELASKDSSDIVRWVRRRINLVDGASQILDP--SHTAQQGM
QAALELAVRCTSVKPDQRPDITEVFRLLLY-FS
>Ginkgo_biloba_Gb_00191
------------------------------------------------MTADDLMMIS--
------------------------------------------------------------
------------------------------------------------------------
-----------------------------------AGLTI--------------------
-----KISGPVIMQSGSMLGATRQTAAFSGLSNRVVSG----------------------
----RNVEFVAIQLF----------------SISKLDLSFNDYWGPLPQA----------
------------------------------------------------------------
--ISNFHSLTYLDVSTNNFSGPIPGSIGELPKLEYLNASVCQFSGAIPSQLGNLSELTTL
FLSWNFFSPESLPSSSNLTKLQIFSCASCPLSRTIPTWLEKLKQLNFLELSYNNLSGNIP
TEL---------------------------------------------------------
------------------------------------------MHF---------------
------------------------------------------------------------
------------------------------------------------------------
------------------------------------------------P-----------
----KL------------------------------------------------------
---------------------------------
>Ginkgo_biloba_Gb_06317
ISQEGKTLLLIKSNWEDHDGFLSNWSSNSDYCNWTGVLCDQKNESVI-------------
--------------------------------------------------EIYELKELVY
LDLSSNNFSGDIPAGFGRMPKVEVLFLHYNLLNTVPVLGDLSTLLNLTLANNPLAPGIIP
DELGKLNRLQQLWLQECNLRGEIPQSLGNLTDMGQLDLSMNYLTGRIPSRLMSLSKMSNL
ILYRNNLSGQIPANINGLKSLINLDLAINQLNGSIPEAIADLEHLETLHLYRNQLSGPIP
AGLDKLVNLSHLKLFKNKLTGQVPQRIGMVSKLIEFDVSTNGLSGPLPHNVCRGGVLEAF
VVFYNKFNGRLPEFVGNCPSLISVQVFDNLLNGEIPLGLWSSPQIIELRLQNNF------
---SMAKFL--------------------IWNLGVFNASGNKLSGPIPPQLTAARLLFRL
SLDRNILSGELPTKIISWESLSHINFANNRLTGAVPAAFGSLPVLNSLDLSNNRLEGKIP
PELGSLKLCYLNICRNQLSGPIPAEFDNLAYSESFLGNPGLCGGRLPAC-HPKERDEKHL
HGLFIAVVALAGVVCLIGLGSLYKTYKE---Q----------------------------
------------------------------------------------------------
------------------------------------------------------------
-----EIK----------------------------------------------------
------------------------------------------------------------
---------------------------------
>Ginkgo_biloba_Gb_06318
------------------------------------------------------------
------------------------------------------------------------
------------------------------------------------------------
------------------------------------------------------------
------------------------------------------------------------
----------------------------MVSKLIEFDVSTNVLSGPLPHSVCRGGVLEAF
IVFSNKFNGSLPEFVGNCPSLISVQVFDNQLSGEVPLGLWSSPQIGELRLQNNFFHGQIP
RQIAKANNLYSLEIDNNDFSGSIPSEIGQILNLSVFKASGNKLSGPNPTQLTALGELSIL
SLDNNMLSGKLPTEIISWESLSQINFSNNRLTGTVPAAFGSLPVLNSLDLSNNIFEGEIP
PELDRLKLNYLNMSGNSLSGPIPAGYNNLAYSESFLGNPGLCGERLPPC-HHKGRSGKHL
SGLLVAVFAVAGVACLIGLGCLYKTYKE---QRKSSEQSWNFTPFHRVEFNESDILNRLT
EDNVIGTGGGGKVYKVTLSNGETLAVKKIWKSENLQALQEKEFEAEVDTLGKIRHANIVK
LLCCISSADSKLLVYEYMPNGSLFECLHGSQGETLDWPTRYKIAFGAAQGLSYMHHGCSP
PIVHRDIKSNNILLDSEFKPRIADFGLARIVEKLGKMSAIAGSCGYIAPEYAYTLKVNEK
SDIYSFGVVLLELVTRKQP-EADFGDHSDIVRWVRNQIHSEQGVQAVLDFQIADTYREEL
MLTLRVALLCTSTLPANRPSMREVVEMLLLCSP
>Ginkgo_biloba_Gb_06320
YAQEKQTLLQVKEALEDPTHALDSWDESSSPCKWKGILCNSA-GAVTEIHLQNISLSGRL
PSGLCNLGSLTKLNLSHNSLHGNFSTEFLNCSRLEALSFASNRLGGPLPD-LSCFKAMKS
LDLSVNSFYGEFPVSVGNLTNLSSLSIGD----------------------NFFLPSKIP
RELGQLKQLKWLYLSNCSLIGSIPPFIGNLTELGNLELSENHLTGRIPREIGNLKNLYQL
ELYSNSLTGEIPPEIGNLSNLRDFDASRNLLSGSIPQELGQSESLTFLQLYKNNLSGPIP
EGFGSLKKLFGLSLYENFLTGPLPAKLGS-SNFNMMDVSQNRLSGPLPVDICKRGRLQYF
LVLENMFSGQVPESYGYCRSLIRFRINNNNLSGRIPNGMWAFPHVSILDLSSNNFEGPIA
SNIGNAKNLSELYIQNNRFSGSLPAEIGDASQLTKIDVSGNGFSGGIPSEIGKLSLLNSL
LLQENMFTGSIPDSLESCKFLSSINLARNRLSGPIPVSLGSIEVLNYLNLSNNELSGEIP
ISLASLKLSSIDLSNNSLRGAVPNVLISEANNRSFFENPGLCSYILELCTM--KNLYAG-
-RWIMGIVGAAAIILLVG-FMSIKRRWHQPE-KDS--SFWDMKSFHKLNFDEHEVLESME
-EHVIGHGGSGTVYRIGLSNGESVAVKKLWTCKNA-QGRE--LKAEVETLGTIRHKNIVK
LYCCFSKADSNLLVYEYMPNGNLWESLHS----TVDWPTRHKIALGVAHGLSYLHHDCVP
PIIHRDVKSTNILLDSDYQARVADFGFAKILQA-RDTTAIAGTHGYIAPKYAYSYKVSEK
SDVYSFGVVLLELITGKRPVEPEFGDNKDIVYWISRKVVTKEGALEVLDSRICDSFKDEM
IQALKIAVRCTSKMPVLRPPMREVVQMLVEANP
>Ginkgo_biloba_Gb_15918
------------------------------------------------------------
------------------------------------------------------------
------------------------------------------------------------
------------------------------------------------------------
------------------------------------------------------------
------------------------------------------------------------
------------------------------------------------------------
------------------------------------------------------------
------------------------------------------------------------
------------------------------------------------------------
------------------------------------------------------------
------------------------------------------------------------
-----------------MPNGNMFNALHNFKGGNLNWPKQYKIAFGEARELAYLHHECTT
EIVHR-IKSTNILLDK---AKIVDFGVAKTPQV-GDYIAFSVTHGYIVPECAYSFKVKEK
RDTYS----LLELV----------------------------------------------
---------------------RELIV-------
>Ginkgo_biloba_Gb_02802
ESQEIQILLQIKRELSDPNDLLQSWNND-SPCRWRGVGCNNMSASVTQIDLHNMSLEGQF
PRIVCNLKHLASLSLASNLIKGNLSEELAKCKGLKYLDLSQNFLIGPLPNFISELSALEF
LDLSGNNFTGIIPPAFGNLYRLKVLNLFYNFLGQIPVLGNLSSLVQLNIANNPFHEGIIP
AELGNLTKLTHLWLRSCNLRGEIPYSLGQLLELRQLDLSMNNISGIVPIEITKLSKLEML
ELYENSLSGEIPENIGNMKSLRQLDASANMLSGRLPHSFGNLLQLRSLHLYRNNLLGEIP
SGISSLPRLNDLILFRNSLYGQMPQNLGNSSELHFVDLSFNQLTGPLPPNICEYGNLHSL
VLINNKLSGKIPEAYGNCSSFIRVRLANNQLSGSVPRGVWGLKHLSMLELSYNGFEGSIP
AEIGTARNLSILCLQNNKFIGGFPAEIGNLWSLSLFTANDNSFSGSLPKEMSQLHNLFKL
DLNHNSFSGEIPSGIVLWRQITEINLQGNNLSGEIPSQIGQLQALIYLDLSHNRLSGNIP
SSLENLNLAYLNLSSNMLSGEVPKGLSHKKYRESFLNNTNLCGKGIKTC---RSEKHWIR
TRVLIGIFGATLVTLVVGLCWISMKHYQ-----PDRENAWDVLSFHNLDFSEKDILDSLN
ENNIIASGGAGKVYRATLCNGEIVAVKRL-GKA---SGYDNGFKAEVEILGRVRHKNIVK
LWGCLSSEDSNLLVYEYMLNGSLGDFLHGPKASNLDWPIRRRIALDAAQGLAYLHHDHAL
RILHRDIKSNNILLDEDLRARVADFGLARILN--EEMSTVAGSFGYIAPEFLYTLKVTMK
SDIYSFGVVLLELVTGRLPVDTKYGEGANIVNWVGRTLEKENGMEEILDHRVSECYKEDM
CAVLEIALLCTSSLPTNRPSMKAVVEMLQYATK
>Ginkgo_biloba_Gb_02803
GSQEGLFLLEMKSELGDPSGYLDNWNADDSPCKWTGITCDESSNFVVGIDLSGQNLNGSF
PATVCRLPHLRDLSLANNSIGQTLSSKLSVCSQLQRLDLSQNLFVGGLPDFISELQDLRY
LDLSGNNFSGSIPPAFGKLPRLQILNISNNLLNTIPSLGNLSNLLEFNLAYNPFAPGPVP
SELGSLTKLQNLWLAVSNLVGEIPDSLGNLLSLTNFDLSTNELSGAIPESITKLNKVVQI
ELYNNKLTGEIPRNMVKMTALRKFDASMNMLNGTIPESLASLP-LESLNLYENNLVGNIP
EAIGDSPNLAELKLFKNQLTGHLPERLGSVSALEMLDVTGNQLSGMLPPDLCKLGKLQTL
DVLDNKFTGNLPSSYGECSSLIRVRLSNNQFTGPIPSSFWGLPHVSLLELHNNKFQGTIS
PKIANAKNLSQLVISRNQFSGSLPSEIGLLSRLSTIIASNNQLTGPLPSSMGSLSSLGKL
DLQGNQFSGSLSFDIQSWRELTELNLSHNRFSGPIPSELGELPVLTYLDLSVNFLTGSIP
SQLGTLNLNIFNLSDNRLMGPVPSAFSGKMYRSSLMGNPGLCSDWMKPCGGNSRRKGRSW
AWLLPALFTLAGIIFVVGLVWFYKQYRQKKGQDLANKSSWMLTSFHRLGFREYEILDCIE
EENVIGSGGSGKVYKATLGNGETVAIKRLW-TGKT----DNGFKAEVETLGKIRHRNIVK
LWCCCANGDSNLLVYEYMPNGSLGDLLHGPKVNALNWPTRYKIAVGAAQGLAYLHHDCVP
PIVHRDVKSNNILLDADFNARVADFGLAKILWSCEKMSAIAGSYGYIAPEYAYTLKVNEK
SDIYSFGVVLLELVTGKQPVDPEFEENKDLVKWVCYTIEKKDGLKEVLDSRVADCFKEEM
ALVLKVAILCTSTLPINRPSMRRVLELLHEVNS
>Ginkgo_biloba_Gb_34535
------------------------------------------------------------
------------------------------------------------------------
------------------------------------------------------------
------------------------------------------------------------
------------------------------------------------------------
------------------------------------------------------------
------------------------------------------------------------
------------------------------------------------------------
------------------------------------------------------------
------------------------------------------------------------
------------------------------------------------------------
------------------------------------------------------------
-----------------------------------------------------MHHHCSP
PIVHRDVKSSNILLDEEFKPKIGDFGLAKVVNNIGEMSVVGGTYGYIAPEYAYTTRVNEK
SDVYSFGVVLLELVSGKQPTERGFGEQCEIVQWICNRISIDKGVEGVLDCRVEERYKEEM
LEMLKVGLLCTTNLPMRRPSMREVVEMLLMCSP
>Ginkgo_biloba_Gb_10919
SSEDLLLLLKLKQALSDPFHHLQNWNNTLSPCSFKGVQCDNTK--VVGIDLSNTLVEGHF
PSIVCSLRHLTVLSLGDNSILGELPPDLAKCTGLKHLNLSQNYLTGSLPTFISELSSLEY
LDLSGNNFSGPIPPAFGQLGRLQILNLFYNLLGPIPGLGNLTNLVELNLAGNPFDNGVIP
SQIGNLTRLQNLWLRGCNLYGNIPSSIRGLVELRLLDVSMNNLTGFVPGEITTLVKLVSL
QLYENKLTGTFPADIGQMSSLEMVDAGANMLIGTLPDSLGNLTMLKSFHIYENRLSGEIP
VGIADLPMLNDLALFSNSFTGHIPQTLGSKTQFEVIDLSKNQLSGPLPPRLCNGQRLQSL
VLINNKLNGSIPELYGDCTSLHRFRLANNQFSGAIPKGLWGWQRVSFLDLSGNEFEGSIP
IEISNAKNLSNLRLDNNKFSGKIPSEIGKVLNLSVFTASNNNFSGSLPDEFGGLHNLEIL
DLEGNSLSGTILSSIGSLEQLTKLNLRGNSFSGEIPMQIGKLQNLIYLDLSNNHLSGGIP
PSLATLKLGFLNLSRNELSGSVPNGLN--KYKGTFLDNPKLCGEDIKPC---KEEEHRLR
TGILCGILVSAALVLVVGLGCFCRKYCR-----DKEENFWNVVSFHKLVFREAEIMDSLD
EANLIASGGAGKVYRVNLSSGETVAVKRL-GMAKMESGYDNGFSAEVETLGKIRHKNIVK
LWCCLSREDSNLLVYEYMSNGSLGDILHGPKASSLDWPARHKIALDSAQGLAYLHHDYLP
PIVHRDIKSNNILLDDDLQARVADFGLAKILE--GKMSAVAGSYGYIAPEFYYTLKVTKK
GDVYSFGVVLLELVTGKRPVDLAYGEGVNIVKWVSRILEKEDGLQEVLDLRISDGYRDAM
HAVLTIALRCTSSLPSNRPSMRNVVEMLQDANP
>Ginkgo_biloba_Gb_31113
------------------------------------------------------------
------------------------------------------------------------
------------------------------------------------------------
------------------------------------------------------------
------------------------------------------------------------
------------------------------------------------------------
------------------------------------------------------------
------------------------------------------------------------
------------------------------------------------------------
------------------------------------------------------------
------------------------------------------------------------
----------------------MVAVKQLWTNNRA-GARDYGLKAEVETLGTIRHKNIVK
LYCFFSNGDSNLLVYEYMPNGNLWDALHT----NLDWPTRYRIALGITHGLVYLHHHCVP
PIIHRDIKSTNILLDKDFEPYIVDFGAAKILQA--DTATFAGTYGYIAP-----------
------------------------------------------------------------
---------------------------------
>Ginkgo_biloba_Gb_15785
LNQEAQILLQMKRSLKDPYNAMKNWE-DSAPCNWDGITCENTTGKVTEITIESKLLNGPL
FGEICNLQSLKKLHIGFNEFYGDLPLGLLDCSKLESLNLTTNNLTGTLPD-LTPLKSLQL
LDLTTNKFTGEFPASVGNLPDLTSLSLAE----------------------NPFGPGKIP
KQLMNLKNLTLLYLSSCNLVGEIPSFISNFTDLGLLDLSVNSLSGSIPKEISKLKNLYQL
ELYHNNLSGNIPRELGNLTLMQDFDASVNMLSGNIPEELGNLKNLVTIELHENNLSGQIP
ESFGELRFLEDLSLYQNSFTGQLPQKLGS-SNLNTFELSQNQFNGSLPKDICRGGNLQYF
LVLDNGFTGELPESYGDCKSLIRFRVNNNNLSGKVPNGIWGLPNATIIDLSFNNFVGEIS
LEIGNAQNLSQLFIQNNQFSGNLVSEIGMATQLAKITANNNQFTGFIPKEIGGLSRLNVL
YLQENMLEGSIPEELGFCNYLSDMNLARNHLNGSIPESLASIEALNSLNVSNNELSGSIP
RSLDTLKLSSIDFSNNQLTGPVPDSLISEASNRSFSGNPGLCSK-LKVCPYPRTRSGET-
-RVMTGIVGAAMLIFVIGLILFRRKYLQNQVEL----EDWDLKSFHNLSFTEKEITEALH
EENVIGSGGSGKVYRVDLKNKETVAVKRLWTVFRQ----HQLVKAEVDTLGTIRHKNIVK
LYCCLSNSHSSLLVYEYMSNGNLFDALHNFRKSDLDWPTRYKIGLGAAYGLAYLHHDCSP
AIIHRDVKSTNILLDKFYEARIADFGIAKVLQACGDTTAFAGTHGYIAPEYAYSLKVTEK
SDIYSFGVVLLELVTGKRPLEPEFGENKDIVYWISRKLATGEHVFEILDPNISESFKEEM
IQVLHIALDCTRKLPALRPSMRDVVQMLLDADP
>Ginkgo_biloba_Gb_15787
LGEEAQILLRMKKSLKDPHNAMKNWE-ESAPCNWNGIKCENATGKVTEITIESKLLNGPI
YSEICFLQSLKKLHLGDNDLHGNFPSALLNCSKLESLNLTTNHLTGTLPD-LSPLKSLQI
LDLTTNKFTGEFPASVGNLPELTSLNLAE----------------------NPFKPGKIP
ERLMNLKNLTLLYLSSCNLIGEIPRFIFDFTELGLLDLSLNSLNGSIPKEISKLKKLYQL
ELYDNHLTGNIPRELGNLTSLRDFDASVNMFSGSIPEELGNLRNLISFQLYTNKLSGQIP
ESFGELPFLEGLSLYENNFTGQLPQKLGS-SKFNMIDVSENRFSGPLPKDICRGGNLQYF
LILENGFTGELPQSYGDCKSLVRFRINNNNLQGKVPKGIWGLPNATIIDLSFNNFRGGLS
SEIANAKNLSQLFIQNNQFSGNLVPEIGMAAQLAKIVANDNQFTGSIPKEIGGLSRLNML
HLQENLLEGSIPDQLGLCTYLSDINLAGNHLDGSIPKSLASIDSLNSLNVSKNELSGPIP
SSLSSLKLSSIDFSNNQLTGPVPNSLVSEANSRSFYGNPGLCISHLVVCSHPRKESRET-
-KVIACIVGAAMAIFIIGLLLFRRRYNQNQADLEKESSSWRLKSFHKLSFNEEEISEALD
EENVIGSGGSGKVYRVDLKNNETVAVKRLWMCNKQ--SLNGSMKAEVDTLGMVRHKNIVK
LYCCLTNSHSNLLVYEYMPNGNLFDALHSFNGSNLDWLMRYKIALGAAHGLAYLHHDCTP
AIVHRDIKSTNILLDEFYEAKIADFGVAKILQVCGDCTAFAGTHGYIAPEYAYSLKVTEK
SDIYSFGVVLLELVSGKRPIEPEFGENKDIVNWISHKICTREDAFEILDSKISKSSKEEM
IEVLKIAVRCTCKLPTLRPSMREVVQMLLDVDP
>Ginkgo_biloba_Gb_38507
------------------------------------------------------------
------------------------------------------------------------
------------------------------------------------------------
------------------------------------------------------------
------------------------------------------------------------
------------------------------------------------------------
------------------------------------------------------------
---------MW-------------------------------------------------
------------------------------------------------------------
------------------------------------------------------------
--------------------------------SKSRNQSWKLTSFHIVEFDESDILERLT
EDNVIGSGAAGKVYKVTLGNGKVVAVKKLWNPVKAKAMQDKEFHAEVDTLGNIRHANIVK
LLCCISSEDSKLLVYEYVGNGNLFERLHGSHGETLEWPIRYKIALGAARGLCYMHHYCSP
PIVHRDVKSTNILLDEEFKPKIGDFGLAKVVHNFGEMSIVGGTYGYIAPEYAYTMRVSEK
SDIYSFGVVLLELVSGRQPTEREFGEQCEIVSWICNRISIDKGVEGVLDWRVEERYKKEM
VEMLKVGLLCTTSLPIRRPSMREVVEM-LMCRP
>Ginkgo_biloba_Gb_39242
ISEDGRILLQIKSDWIDGHNALITWNSHDNPCHWRGIFCDPFTNAVTKINLTDTSINGSL
TSTICSLRNLTTLILQWNNFGGPFPDGLLDCKRLETLDLSENLFVGSLPHRIHELSELRV
LNLCFNSFSGNIPASFGQLPKIEELFLHSNQLSTIPSLGNLTTLRNLTMADNPLTPGRIP
HELGNLKLLQQLWLRNCSLLGEIPSSFGNLKEMDVMDLCTNGLNGTIPASLMSLSKMRLL
YLYQNKLSGEIPLNIDQLKSITELDLSTNQLNGSIPEGITKLKYLEILYLFENRLTGSIP
SQLDELGYLQELKLFDNKLKGLLPQNMGTNSVISAFDVSMNNLWGVLPENLCRGGKLEAL
ILFSNKFNGSLPSSLHSCHSLKYIQMYENQLTGEIPLGIWGSPNVIQMKLWNNKFEGHIP
GDIGKARNLKWLEIGNNRFSGSIPPQMGQLSDLTVFKASNNRLSGAIPYELAGLRSLITL
LLDHNLLSGEIPKDMSLLTNLSQLSLGDNQLTGKIPASLGSLPTLNTLDLSNNLLCGGIP
MELELLMLTVFNVSGNRLSGPIPTILNNQAYKGSFLDNPGLCGGRFPSC-SKGGESQ---
-RFSISLIV-VPKISVEALGAFY------------PRDRWPISPTPIDDFNLLGVLYR--
-----------------HRCSAVCCLDRLQRSVPPHMEQFSD------------------
------------------------------------------------------------
------------------------------------LTVI--------------------
-----FG-----------------------------------------------------
---------------------------------
>Ginkgo_biloba_Gb_39247
ISEDGRTLLQIKSDWIDGRHALATWNSHDNPCQWRGISCDYFTNAVTKINLTNTFIIGSL
TSTICSLRNLTTVILQWNNFGGPFPDGLLECKRLETLDLSENLFVGSLPHRIHELSELRV
LNLCFNSFSGNIPASFGQLPKIEELFLHSNQLSTLPALGNLTTLRKLTMAENPLTPGKIP
HELGNLKRLQNLWLRNCSLVGEIPSALGNLKEMDCMDLCKNGLTWTIPSSLMSLSKIRFL
YLYQNKLSGEIPSNIYELKSIVELDLSTNQLNASIPEGITKLKYLKILNLFENRLTGSIP
SQLDELGYLQELKLFNNNLKGLLPQNMGTNSVISAFDVSRNDLSGVLPENLCRGGKLEAL
ILFSNKFNGSLPSSLHSCHSLKYIQIYENQLTGEIPLGIWGSPILVQLKLSYNKFEGRIP
GDIGKARNLKWLEISNNRFSGIIPPQIGRLSALTVFNASNNCLRGSIPYELEGLRSLITL
NLDHNLLSGEIPKDIGSLAHLSQLNLGNNQLTGRIPASLGFLPTLNSLDLSNNLLYGKIP
SELGILALTAFNASGNNLSGPIPDSLNILAFNRSFLGNPKLCGGKLPSC-HNGAGFRL-L
PPFLVGIPASVGLILFVVVRCFLT---K---HSKSRKQSWKLTFFHIVEFDESHILKRLS
EDNVIESGAAGKVYKVTLGNGKVVAVKKIWNPEKAKAIQDKQFHAEVDTLGHIRHANIVK
LLCCISSEDSKLLVYEYVGNGNLFKRLHGFHGETLEWPIRYEIALGAARGLCYMHHYCSP
PIVHRDVKSTNILLDEEFKPKIGDFGLAKVVNNIGEISVVVGTYGYIAPEYAYTMRVTEK
SDIYSFGVVLLELVSGKQPTEGGFGEQCEIVRWICNRISIDKGVAGVLDCRVEERYKAEM
VEMLKVGLLCTTNLPMRRPSMREVVEMLLMCSP
>Ginkgo_biloba_Gb_01135
LSEDGRILLQIKFDWIDGHDALTTWNSHHNPCHWRGLSCDYFTNAVTKINLTNTFINGSL
TSTICSLRSLSTLILHGNNFSGHFPDGLLKCKRLQTLDLSENSFVGSLPHRIHELRELRV
LNLCSNIFSGNIPVGFGHLPKIEELFLDSNKLRTIPALGNLTTLRKLTMKNNPLTPGVIP
HELGNLKRLQQLWLRNCSLVGEIPSSLGNLKEMDVMDLSANRLIGAIPGSLMSLSKMTVL
YLYSNKLSGQIPSNIDELRSIVELDLSTNQLSGSIPEGITKLQDLQRVSLFENRLTGFIP
SRLDQL-----------------------------------------------RGKLEAL
ILFSNKFNGSLPSSLHGCHSLKYIQMYENQLTGEIPLGIWGSPNVIQMKLWNNKFEGHIP
GDIGKARNLKWLELENNRFSGTIPPQIGQLSDLTVFKASNNRLSGIISYEIAGLRSLNTL
VLDHNLLSGEIPNDMGSLTNLSQLSLGNNQLSGAIPASLGSLSALNTLDLSNNLIYGEIP
SELERLMLSVFNVSGNRLSGPIPAIFNNEAYKESFLDNPGLCGCRFPSC-SKGIESL---
-RFAVSLTT-IMVCGAICLGILI--------YKKSRPTKI--SPKELND-----------
---------------------------RLRTNEMDSTGREKS------------------
------------------------------------------------------------
------------------------------------------------------------
----GF------------------------------------------------------
---------------------------------
>Ginkgo_biloba_Gb_00578
IPGEVDLLLEFRHDISDPDGVLADWKSDTSPCEWTGVKC----GSVIAVDLQNMNLTGTF
SASICDLPNLLELNLGNNSFNQSIPLGIGRCLNLTVLNISQNYIWGTLPQQIFKLTSLKV
LDLNGLYIQGQIPPALGNLVNLELLNVAYNFFVTVPSLGNLTKLKVLDLSQNGKLPGPIP
PELGRLVQLEKLYLYLSNFNGSIPASLGNLHSLTLLDLSQNNLTGSIPPELMHLRKLVYM
HLYANDLSGKIPSAIWNLTSIEQLDFSMNNLRGSIPDGISQLSNLQVLGLYWNQLTGPLP
AGLVNLKNLFHVLLQKNFLSGTLPAELGLNASFTSFEISVNNIRGSIPPNLCHGGLLQNL
SLHTNHFSGPIPDSLGKCLSLVRLNLQNNELEGTFPKGLWAAPNLTLIRLENNRISGNIS
PEIRKASQLAQILIDKNQFTGSFPEEFSQLPSLYKLSASQNRFSGSFPEKICNCPVLSII
NVSQNSLSGHLP-EFGSCNKLVSLSLAQNKIQGQIPPSLGSLPVLTYIDLSANNLTGPIP
AQLARLKLVLLNVSFNRLSGRVPTSLISSLPASYLEGNPGLCGTGPNSCSEHNHKRPAVL
IWTLIAVIMTAVLIFVVALILIQRSCNR-----RGEKPTWSTISFFRLGFKEDEIVSKLD
ESNVIGSGGSGKVYRVILPSGEPVAVKKLWKTGKVGGRQASALKTEIETLGKVRHRNIVK
LLCCSSSEETNLLVYEYVPNGSLADVLHSSD--VLDWPARYNIAMGAAHGLAYLHHDYVP
QILHRDIKSNNILLDSDYEPKIADFGLAKIL---GDMTAVVGSYGYIAPEYAYTAKVNEK
IDVYSFGVVLLELITGRRAVEMDYGDLIDIVKWVRGKVNTKDGIWKVLDSKIRENSEQGM
VAALKVALHCTSVLPQRRPSMREVVEMLEVSKP
>Ginkgo_biloba_Gb_25456
------------------------------MC----------------------------
----RRLPRIKKLIG------------LTRCSHL--------------------------
-----NTFHG--------------------------------------------------
------------------------------------------------------------
------------------------------------------------------------
------------------------------------------------------------
----------------SCH-----------------------------------------
------------------------------------------------------------
------------------------------------------------------------
------------------------------------------------------------
---------------------------------------WRGDNF---------------
---------TNAVTKINLTNT---------------------FITEVDLLASSHHINIAG
------------------------------------------------------------
------------------------------------------------------------
----EQF----------------FG-----------------------------------
------------TLPRRTVELQAFADA------
>Ginkgo_biloba_Gb_01589
---------------------------------MSGLDC---------LYTLKKNLMG--
------------------------------------------------------------
------------------------------------------------------------
----NLK-----------------------------------------------------
------------------------------------------------------------
------------------------------------------------------------
------------------------------------------------------------
------------------------------------------------------------
------------------------------------------------------------
------------------------------------------------------------
------------------------------------------TSFHRLEFNISYIVKRLE
N--DLGNMSGGKVYEVKLDNGE-LVVKKV----------EKKLQALQD-----KEFKIEG
TLCISSDS--KLLVYEYMPNGSLWECLH-----TLDWPTCYKIAF---------------
------------------------------------------------------------
---H--------------------------------------------------------
----------------------------VT---
>Ginkgo_biloba_Gb_15687
ISEEGQILLQIKSNWTDNDGFLTTWNSNSDYCTWAGVICDQKTKSVVGLQLKNKSISGTI
PSTICQLENLTDLDLDFNSFGGSFPSGLLNCSRLQHLDLSQNSFVGFLPDEIFELKELVY
LDVSANNFSGDIPAGFGRMPKIEVLLLNNNLLNTIPPLGNLSTLLHLALAYNPLAPGVVP
DELGKLTRLNYMWLTECNLEGEIPESLGNLTDMLHLDLSMNNLVGSIPARLMSLSNMSDL
FLYYNHLSGAIPVNIKNLKNMVNLDLSMNQLNGSIPEAIADLVHLENLHLYQNQLSGPIP
SGLVKLANLSRLKLFNNKLTGQMPQGIGMASKLIELDVARNALSGPLPQNVCRGGVLEAF
IIFSNKFNGRLPEFVGNCPSLISVQVYDNQLSGEVPLGLWSSPQIGELRLQNNFFRGQIP
RQIAKANNLYTLEIGNNEFSGSIPSEIGQIWDLSVFTASGNKLSGPIPTQLTALRQLVRL
SLDNNMLSGELPTEIISWKSLSQINFANNRLTGTVPAAVASLPVLNSLDLSNNLFEGKIP
PELDRLKLSYLNMSGNSLSGLIPAEYNNLAYNESFLGNPGLCGGRLPPC-HQKGRSGKHL
SGLLVAVFAVAGVACLIGLGCLYKTYKD------SGKQSWNFISFHRLKFNESDILKRLK
EENVIGTGGAGKVYKVTLANGHTLAVKRIWKTGRLQSLQDKEFEAEVNTLGKIRHANIVK
LLCCISSADCKLLVFEYMPNGSLFECLHGSQGETLDWPARYNIALGVAQGLSYIHHDSSP
PILHRDVKSNNILLDSDLKAHIADFGLARIVEKLGQMSVFAGSYGYIAPEYAYTLKVNEK
SDIYSFGVVLLELVTGKRP-EADFGDHSDIVMWVRNQVHSEQGVQAVLDSQLADSHREEM
TVMLRVALLCTSTLPVNRPSMREVVEMLLASSP
>Ginkgo_biloba_Gb_23676
------------------------------------------------------------
------------------------------------------------------------
------------------------------------------------------------
------------------------------------------------------------
--------------------------------------------------MTSVMEVKEP
TSF---------------------------------------------------------
------------------------------------------------------------
------------------------------------------------------------
------------------------------------------------------------
------------------------------------------------------------
-------------------------------------------------------AEALD
KENVIGS--------------------------------NGLKKAKVDTLEMVRHKNIV-
------NSHSKFCVYKYMPNGNLFNALYNFKGGNLNWPKRYKIALGVAHELAYLHHDYTP
KIVHRDIKSTNILLNEFYEAKITNFGVT--------------------------------
------------------------------------------------------------
---------------------------------
>Ginkgo_biloba_Gb_22694
----MRTTTRKRTTV----SLFRKW-----------------------------------
------------------------------------------------------------
------------------L-----------------------------------------
------------------------------------------------------------
------------------------------------------------------------
------------------------------------------------------------
------------------------------------------------------------
--IKTVQDAKDKELQSHGKRSTATHQI-------------------------------NF
ALMTSVLDAREP------------------------------------------------
------------------------------------------------------------
------------------------------------------TTF------VEALLDK--
-ENAIGSDG----------------LKKA----------------EVDTLRMVKHKNIVN
SHS-------IFCMYKYMPNGNLFIALH--------------------------------
-------KNNG-------------------------EKFKGGTNGYIV-EYAYSFKVKEK
CNTYNFSVVLLELISGK----QLFG---------------------------------EL
TAPYFFALVPCQPLPPPKLSCKPS---------
>Ginkgo_biloba_Gb_35283
ISQEGKTLLQIKSNWTDHGGFLSNWTSNSDYCNWAGVLCDQKNESVIGLQLTNMNLSGTI
PSNICQLENLTDLHLDWNSFGGSFPSGLLNCTHLQRLVLSQNLFVGSLPEEIYELKELVY
LDLSANNFSGDIPAGFGRMPKVEVLFLHNNLLNTVPVLGDLSTLLNLTLANNPLAPGIIP
DELGKLSRLQQLWLQECNLRGEIPPSLGNLTDMGQLDLSMNYLIGRIPSRLMSLSKMSNL
ILYRNNLSGQIPANINGLKSLINLDLAINQLNGSIPEAIADLEHLETLHLYRNQLSGPIP
AGLDKLVNLFHLKLFENKLTGQVPQRIGMVSKLIEFDVSTNGLSGPLPHNVCRGGVLESF
IVFSNKFNGSLPEFVGNCPSLISVQVYDNQLSGEVPLGLWSSPQIGELRLQNNFFQGQIP
RQISKANNLYYLEIGNNEFSGSIPTEIGHIKNLSVFNASGNKLSGSIPTQLTAARLLFRL
SLDRNILSGELPTKIISWESLSQINFANNRLTGAVPAAFGSLPVLNSLDLSNNRLEGKIP
PELGSLKLSYLNISGNQLSGPIPSEFNSLAYSDSFLGNTGLCGGRLPSC-HPKERSEKHL
SGLLIAVVAVAGVVCLIGLGCLYKTYKE---QRKSSEQSWNFTSFHRVEFNESDILKRLT
EDNVIGTGGGGKVYKVTLSNGETLAVKKIWKTEKLQALQDKEFEAEVDTLGKIRHANIVK
LLCCISSADSKLLVYEYMPNGSLFECLHGSQGETLDWPTRYKIAFGAAQGLSYMHHGCSP
PIVHRDVKSNNILLDSEFNPHIGDFGLARIVEKLGQMSAVAGSCGYIAPEYAYTLKVNEK
SDIYSFGVVLLELVTRKQP-EADFGDQSDIVRWIRNQIHSEQGVQSVLDFQIADTYREDL
MLILRVALLCTSTLPVNRPSMREVVEMLLLCSP
>Ginkgo_biloba_Gb_35284
------------------------------------------------------------
------------------------------------------------------------
------------------------------------------------------------
------------------------------------------------------------
------------------------------------------------------------
----------------------------MVSKLIEFDVSTNGLSGPLPHNVCRGGVLEAF
IVFSNKFNGSLPEFVGNCPSLISVQVFDNQLSGEVPFGLWSSPQIEELRLQNNFFHGQIP
RQIAKANNLYSLEIDNNEFSESIPSEIGQIWNLSVFNASGNILSGPIPTQLTALRELSRL
SLDNNMLSGELPTEIISWESLSQINFANNRLTGTVPAAFGSLPVLNSLDLSNNMFEGKIP
PELDRLKLSYLNMSGNSLSGPIPAGYNNLAYSESFLGNPGLCGERLPPC-HQKGRSGKHL
SGLLVAVFAVAGVACLIGLGCLYKTYKE---QRKSSEQSWNFTPFYRVEFNESDILKRLT
EDNIIGTGGGGKVYKVTLSNGETLAVKKIWKTENLQALQDKEFEAEVDTLGKIRHANIVK
LLCCISSADSKLLVYEYMPNGSLFECLHGSQGETLDWPTRYKIALGAAQGLSYMHHGCSP
PIVHRDIKSNNILLDSEFKPHIADFGLARIVEKLGQMSAIAGSCGYIAPEYAYTLKVNEK
SDIYSFGVVLLELVTRKQP-EADFGDHSDIVRWVRNQIHSEQGVQAVLDFQIADTYREEL
MIILRVSLLCTSTLPANRPSMREVVEMLLLCSP
>Ginkgo_biloba_Gb_35285
ISEEGRILLQIKSNWTDNDGFLTTWNSNSDYCTWAGVICDQKTKSVVGLQLTNKNISGTI
PSTICQLENLTDLDLDSNSFGGSFPSGLVNCSRLQHLVLSQNSFVGFLPDEIFELKELVH
LDLSANNFSGDIPAGFGRMPKVEVLFLHNNLLKTVPVLGNVSTLLNLTLANNPLAPGIIP
DELGKLSRLQQLWLQECNLRGEIPQSLGNLTEIVELDLSMNYLTGRIPSRLMSPSKMSNL
VLYRNNLSGQIPANINGLKSLINLDLAINQLNGSIPEAIADLEHLETLHLYRNHLSGPIP
AGLDKLVNLSHLKLFENKLTGQVPQRIGMVSKLIEFDVSTNGLSGPLPHNVCRGGVLEAF
IVFSNKFNGSLPEFVGNCPSLISVQVYDNQLSGEVPLGLWTSPQIGELRLQNNFFHGQIP
RQIAKANNLYSLEIGNNEFSGSIPAEIGQIWNLSVFNASGNKLSGPIPTKLTALRQLFRL
SLDNNVLSGELPTEIISWESLSQINFANNRLTGTVPAAFGSLPVLNSLDLSNNIFEGTIP
PELDHLKLSYLNMSGNLLSGPIPTEYNNLAYSESFLGNPGLCGGRLPPC-HQKGRSGKHL
PGLLVAVFAVAGVACLIGLGCLYKTYKD------SGKQSWNFTSFHRLKFDESDILKRLK
EENVIGTGGAGKVYKVTLANGHTLAVKRIWKTGRLQSLQDKEFEAEVDTLGNIRHANIVK
LLCCISREDCKLLVFKYMPNGSLFECLHGSRGETLDWPARYNIALGVAQGLSYMHHDSSP
PILHRDVKSNNILLDSDLKAHIADFGLVRIVEKLGQMSVFAGSYGYIAPEYAYTLKVNEK
SDIYSFGVVLLELVTGKQP-EADFGDHSDIVRWVRNQVHSEQGIQAVLDSQLADSHREEM
TVMLRVALLCTSTLPVNRPSMREVVGMLMASSP
>Ginkgo_biloba_Gb_35286
ISEEGQILLQIKSNWTDNDGFLTTWNSNSDYCFWAGVICDQKTKSVVGLQLTNKNISGTI
PSTICQLENLTDLDLDFNSFGGSFPSGLLNCTHLQRLVLSQNSFVGSLPEEIYELKELVY
LDLSSNNFSGDIPAGFGRMPKVEVLFLHYNLLNTVPVLRNLSTLLNLTLANNPLAPGTIP
DELGKLSRLQDLWLRECNLQGEIPPSFGNMTEIVELDLSMNYLTGRIPSRLMSLSKMSNL
VLYRNNLSGQIPANINGLKSLINLDLAINQLNGSIPEAMADLEHLETLHLYRNHLSGPIP
AGLDKLVNLSHLKLFENKLTGQVPQRIGMVSKLIEFDVSTNGLSGPLPHNVCRGGVLEAF
IVFSNKFNGSLPEFVGNCPSLISVQVYGNQLSGEVPLGLWTSPQIGELRLQNNFFHGQIP
RQIAKANNLYSLEIGNNEFSGSIPAEIGQIWNLSVFNASGNKLSEPIPTKLTALRQLFRL
SLDNNMLSGELPTEIISWESLSQINFANNRLTGTVPAAFGSMPVLNSLDLSNNIFEGTIP
PELDHLKLSYLNMSGNLLSGPIPTEYNNLAYSESFLGNPGLCGERLPPC-HQKGRSGKHL
PGLLVAVFAVAGVACLIGLGCLYKTYKD------SGKESWNFTSFHRLKFDESDILKRLK
EENVIGTGGAGKVYKVTLANGHNLAVKRIWKAGRLQSLQDKEFEAEVDTLGNIRHANIVK
LLCCISRADCKLLVFEYMPNGSLFECLHGSQGEPLDWPARYNIALGVAQGLSYMHHDSSP
PILHRDVKSNNILLDSDLKAHIADFGLARIVEKLGQMSVFAGSYGYIAPEYAYTLKVNEK
SDIYSFGVVLLELVTGKQP-EADFGDHSDIVRWVRNQVHSEQGIQAVLDSQLADSHREEM
TVMLRVALLCTSTLPVNRPSMREVVGMLVASSP
>Ginkgo_biloba_Gb_35288
YAQEKQILLDIRTSLKDPTNVFNNWDESSSPCKWNGITCDSN-GSVTEISLESKWLSGQL
PSTICGLKSLKKVQLGHNSLYGNIPNGLWNCSKLETLNLTSNTLTGSLPD-FSPLGSLQL
LDLSKNNFSGKFPTSVTKLSLLYSLSLGD----------------------NPLDQGLIP
NEIYSLKSLNWLYLSNCGLKGPISPSIGNLTELVNLELSDNYLTGIIPKEITKLTKLYQL
ELYNNYLTGEIPSGFGNLTNLKNFDASTNSLLGTL-SELASLKNLVSLQLYQNHLSGQIP
NEFGELQFLINLSLYRNNLIGPLPQKLGS-SDFTTIDVSENRLTGLLPPDMCKRGKLKFL
LVLQNFLTGEIPESYGSCSTLVRFRVNNNSLNGEIPSGIWGLPQASIIDLSLNYFVGPVT
PDIRNAKSLSVFSIQNNRFSGTLPSEIGQASLLTKMDASNNQLSGELPNELGDLGMLNSL
YLRQNMFSGTIPDKLGLCESLSDINLAVNRLNGPIPESLGSIPVLNSLNLSNNELNGQIP
DSLSSLKLSSLDFSNNQLTGPVPIQLMNLANNGSFSGNIGLC-GLLKPCHDIRRKSHET-
-HLIAGIAATAAMILIIGLFMYKKLYQKSAD-SEN--LSWDLKSFHRLSISEHDILNSLE
-ENVIGHGGSGKVYRGELSNGETIAVKRLWTNNSSKQSECHEFEMEVETLGTIRHRNIVK
LYCCISSRDSNLLVYEYMHNGSLWDRLHT----NLNWHRRYKIALGAAHGLAYLHRDCVP
AIIHRDVKSSNILLDEDYEPRIADFGIAKILQA-RDVSIIAGTHGYIAPEYVYTSRVTEK
SDVYSFGVVLMELVTGKRPIEPEFGENKNIVHWISHKIATKESAYEVIDSTISQHYEEEM
IKVLKIAVHSTSNLPALRPSMREVVQMLLEADP
>Ginkgo_biloba_Gb_21090
------------------------------------------------------------
--------------------------------------------------------MLNI
FILSGN------------------------------------------------------
------------------------------------------------------------
-----QLSGPIPFIFDN-------------------------------------------
------------------------------------------------------------
ILFNRNFCGNT-----ACGSLR--------------------------------------
--LPSCASLKGRFQNSSIRVALILISAGVAVTCS--------------IHIGSLKKYITM
NFCSHTKPARTP------------------------------------------------
------------------------------------------------------------
---------------------------------------WKLTSFQGLEFNEVDILKL--
---------DGKVYMVTLSNG--IAVKKIW------------------------------
------------------------------------------------------------
--------------------------------------------------------ISEK
A---K-------------------------------------------------------
--------------PVQDKGVQAKVDTL-----
>Ginkgo_biloba_Gb_11432
ISEEGKLLLQIKSNWKDNDGSLSSWNKNSNYCGWAGVICDKKTKSVVGLQLTNKNISGTI
PSTVCQLKNLMELDLDFNNFGGSFPSGLLNCTRLQRLVLSQNLFVGSLPDEIYKLEELVY
LDLSSNNFSGDIPAGFGRMPKIEVLFLHYNLLNVIPALGNMSTLTNLTLANNPLAAGTLP
DELGKLSRLQQLWLMECNLQGEIPSSFGNLTQMVQLDLSINYLKGIIPSRLMSLSKMSNL
VLYRNNLSGQIPANINGLKSLINLDLSINQLNGSIPESIADLEHLETLYLHNNQLSGPIP
SGLEKLVNLSRVRLFKNKLTGQLSQGIGKASQLLELDVSTNALSGSLPRDVCRGGVLKAF
IVFSNTFNGNLPEFVGNCPTLISVQVYNNQLSGEVPLGLWSSPQILELRLQSNLFHGQIP
GQIAKAVNLYLLDIGNNQFSGSIPSGIGQVGNLSVFSASGNKLSGPIPTQLTALTLLSKL
SLDHNMLSGELPTKIISWKSLSQINVANNRLTGAIPAAIGSLPVLNSLDLSNNQLRGKIP
PELGHLRLSYLNMSYNQLSGRVPATYNNLAFKNSFLGNPSLCGGRLPPC-----------
------------------------------------------------------------
------------------------------------------------------------
------------------------------------------------------------
------------------------------------------------------------
------------------------------------------------------------
-----------------PPTKRYI---------
>Ginkgo_biloba_Gb_11433
--------MHF-------------------------------------------------
------------------------------------------------------------
------------------------------------------------------------
------------------------------------------------------PKLQRL
YLYINQLSGEIPAEIGNLTSLTDLDLDSNYLTGPIPKEITLLKHLGLLHLWNNSLTGEIP
EALADLDLLYDNSLFLNQLTGNLPWQLGNRSKLIIFDVSSNQLTGLVPPHLCSGGILQKI
ILFKNNFYGKFPDKYESCTSIRRIRVQNNHFSGTVPNGIWGLPLLTILDISNNFFNGTIP
PNVGKASNLQNLLVSQNQISEFLPKELGKLKLLEKFLVSGNEISGMIPSELGLCSNLKHL
YLDGNKITGQIPSSLGFLSSLTELSLSKNQLTGNIPETFGKLEQLTKLDLSHNLLEGNIP
LDFAKLHFISFDLSFNKLSGPVPFPLNGAITAGSFRGNADLCGHKPKHC-----GRVTNL
LWILG-VFI--VCLLIVAASIIMKRKHSEMKDN--EDTRWNVVHFDRLSFDKDEIIDSLR
IENLIGHGGAGQVYRALLRTGNAVAVKRL-NVKRDG--HDHGFTAEVETLGMIRHSNIVK
LLCCFSNCETNLLVYEYMPNGSLGDLLRGSKAYLLKYPIRFKIALGTAQGLSYLHHDCVT
PIVHRDIKPNNILLDGELTPHIADFGIAKMLDKLG-VSSVPGSIGYIAPEYGYTNKVNEK
SDVYSFGVVLLELLIGKHPVE------TDIVMWVGRKVRAGEDIHEILDSRI----QKEM
LLFLRIGLICTNKLPSKRPSMKEVVKMLLESEP
>Ginkgo_biloba_Gb_41177
------------------------------------------------------------
------------------------------------------------------------
------------------------------------------------------------
------------------------------------------------------------
------------------------------------------------------------
------------------------------------------------------------
------------------------------------------------------------
------------------------------------------------------------
-----MLSNTIPDNLGLCKSLNVLNLAENRLIGYIPQSLGYIEGLNSLNLSNNELTGAIL
KTLGLLRLGSLDFSNNQLTGPIPCELISMSRHTSFFGNPGLC-GSLKPCSG--QGSRKK-
-RLVAGIVAASVTILGIGLIMLESDTSTRKT-KIR--SSCDVKSFHRLSFNEHEILDSLE
-QSIIGRGGLSKVYQFSLRNGEMVAVKQLWTNNRA-GARDYGLKAEVETLGTIQHKNIVK
LYCFFSNGDSNLLVYEYMPNGNLWDALHT----NLDWPTRYRIALGTTHGLVYLHHHCVP
PIIHRDIKSTNILLDKDFEPYIVDFGAAKILQA--DTATFAGTYGHIAPEYAYTSEISEK
IDVYNFGIVLLELMTGKRPIDLEYGENRDIVYWISGKVITREGTFEILDSREVQTLLDEL
QNIVRIANNCVLEKGELRPSMREIVSAIQHQGN
>Ginkgo_biloba_Gb_00407
------------------------------------------------------------
------------------------------------------------------MS----
----------SYPA---------------------------------------F------
------------------------------------------------------------
------------------------------------------------------------
------------------------------------------------------------
------------------------------------------------------------
------------------------------------------------------------
------------------------------------------------------------
------------------------------------------------------------
------------------------------------------NGFQYVKWADELIMCS--
------------------------------------------------------------
------------------------------------------------------------
-------------------------------------------------ECSFRAKPSTK
QDVFSFGVVLLELVSGKPALETE--SPEDLATWVVRMMSSE-DIDKVIDSEL----REQM
ENTIHTTIVCTRIAPKMRPSMRRVVDRLMQMLP
>Ginkgo_biloba_Gb_16662
ISEDGRILLQIKSDWIDGRDALTTWNSHDNPCHWRGISCDYFTNAVTKINLTYTFIYGRL
TSTIWRLRSLTTLILRGNDFSGPFPDGLLKCKRLQTLDLSENSFVGSLPHRIHDLSELRV
LNLCSNLFSGNIPAGFGQLPKIEKLFLDSNQLRTIPALGNLTTLRNLTMAENPFTPGKIP
HELGNLKQLQQLCLRNCSLVGEIPSSLGNLKEMDVMDLNTNGLTGTIPTSLMSLSKMTVL
YLYSNKLSGQIPSNIDELRSIVELDLSDNQLNGSIPEGITKLQDLQRLSLFKNRLTGFIP
SRLDQLRCLQVLFLNKNKLTGLLPQNLGANSVISQFDVSMNDLWGALPDNLCRGGKLTAL
IIFSNNFNGSLPLSLHSCYTLQYIQMYENQLTGEIPLGIWGSPNIKQMLLWNNKFEGYIP
GDIGKARNLMWLEISNNRFSGSIPPQIGQLTNLKSFKASNNSLWGHIPHKLTVLRSLNSL
LLDHNLLSGEIPKDSVSLANLSELNVANNQLTGTIPTSLSSLRALTSLDLSNNLLYGKIP
AELGLIGLTVFNVSGNHLSGPLPDSLNILTFNRSFLGNPKLCGSRLPSC-HNRAGFHR-L
PTFLVAILASVGLILVIVVGCFLT---H---HSKSRNQSWKLTSFHVVEFDESHILERLR
EDNVIGSGATGKVYKVTLGNGKVVAVKKIWNPEKAKAIQNKEFNAEVDTLGNIRHANIVK
LLCCISSEDSKLLVYEYVGNGNLFERLHGFHGETLEWPIRYEIALGVARGLCYMHHHCSP
PIVHRDVKTSNILLDEEFKPKIGDFGLAKVVNNLGNMSIVGGTYGYIAPEYAYTMRVSEK
SDVYSFGVVLLELVSGKQPIEREFGEQCEIVQWICNRISIDKGVEGVLDCQVEEQYKEQM
VVMLKVGLYCTTALPMRRPSMREVVEMLLMCSP
>Ginkgo_biloba_Gb_16667
------------------------------------------------------------
------------------------------------------------------------
------------------------------------------------MANNPLTQGVIP
HELGNLKRLQHLWLENCSLVGEIPSSLGNLKEMDAMVLNTNGLTGTIPSSLMSLSKMTEL
ELYSNRLSGQIPSNIGELRSIVELDLSTNQLSGSIPEGITKLQDLQRLSLFENRLTGFIP
SRLDQLRCLQVLFLNNNKLTGLLPQNLGTNSVISQFDVSMNDLWGALPDNLCRRGKLAAL
IIFSNNFNGSLPSSLHSCYSLLFIQMYENQLTGEIPLGIWGSPNIKQMLLWNNKFEGYIP
GDIGKARNLMWLEIANNRFSGSIPPQIGQLTNLRSFNASNNRLSGAIPYELAGLRSLNTL
LLDHNLLSGEIPKDMGSLTNLSQLSLGNNQLSGAIPASLGSLSALDTLDLSNNLLYGEIP
SELEHLMLTVFNVSGNRLSGPIPTILNNDAYKESFLDNPGLCGGRFPSC-SRGVESQ---
-HFAVSLIT-IMVCGAICLGILI--------YKKSRPPKI--TPKEMND-----------
---------------------------RLRTNEPDNTGQEKS------------------
------------------------------------------------------------
------------------------------------------------------------
----GI------------------------------------------------------
---------------------------------
>Ginkgo_biloba_Gb_36017
VASEAQSLVHLQQTVF--------------------ICLTVCPSLVNDVLLFNRSVNG--
--GLC-LFNFNKQSMNEQSSHGNF-------------RVTSKPGVSSLPS-LSELRTQEQ
FDDV-------------DQATLTMIHMSI----------------------ND-------
---------------DC-------------------------------------------
-----------------LSHVKDVTTSK--------------------------------
------------------------QAWDSKATYETVNESREQLTAVIPKELVH-------
IALNN-----LPRSYE----------------------------MFVIDKQVQE-----D
ADLQQAQN----------FSGV---------------DKDEDSSKSFPKWL---------
-----------------------------------------IKPLQ--------------
-----------DAKDKELQ------------------------------SHGK-------
-----------------------RRTATHQVNF----MTSVLDAREPTIF-----VEVLD
KENVIGSNGS--------------------------------KKAKVDTLEM--------
----------------YMPNGNLFDALHNFKGGNLDWPKRYKIALGATDLLAYLHYDCTP
EIVHR-IKSTNILLDKFYEAKIASFGVTKI-------------------------QVKEN
SDTYNFGVVLLELVIRQRPLPMKLGWSASVIYRCKHCISCHRSAIMVLDFSFPKVVRDQG
SSHSGVFTYSVKADVVFEPT-RAILAMEGDADP
>Ginkgo_biloba_Gb_32922
ISEDGRILLQIKSDWIDGRDALTTWNSHDNPCHWRGISCDYFTNAVTKINLTSTFINGSL
TSTICSLRNLATLILRSNNFGGPFPDELLDCKRLETLDLSENLFVGSLPHRIHELSELRV
LNLCFNSFSGNIPASFGQLPKIEELFLHSNQLSTIPSLGNLTTLRNLTMAENPLTPGRIP
HELGNLKLLQQLWLRNCSLVGEIPPSFGNLKEMDVMDLCTNGLNGTIPASLMSLSKMRLL
YLYQNKLSGEIPSNIYELKSIVELDLSTNQLNASIPEGITKLKYLKILNLFENRLTGSIP
SQLDELGYLQELKLFNNNLKGLLPQNMGTNSVISAFDVSMNNLWGVLPENLCRGGKLEAL
ILFSNKFSGSLPSSLHSCHSLKYIQIYENQLTGEIPLGIWGSPNVIQMKLWNNKFEGHIP
GDIGKARNLKWLEIGNNRFSGSIPPQIGQLSNLTVFKASNNRLRGPIPYELAGLRSLSTL
LLARNFLSGEIPKDMSSLTNLSQLSLGNNQLKGTIPASLGSLPTLTTLDLSNNLLCGEIP
SELELLTLIVFNVSGNHLSGPIPDSLNNLVFNRSFLGNPKLCGGRLPSC-HNRAGFHL-L
PTFLVAILA-SAGLILFVVGCFVT---N---HSKSKRSSWKLTPFHIVEFDESHILKRLT
EDNVIGSGAAGKVYKVTHGNGKVVAVKKLWNPVKAKAMQDKEFHAEYTSM----------
------------------------------------WAM---------------------
------------------------------------LSAF--------------------
-----MGLM-------------------------------EKRWSGPFDTK---------
---------------------------------
>Ginkgo_biloba_Gb_05376
------------------------------------------------------------
------------------------------------------------------------
------------------------------------------------------------
------------------------------------------------------------
------------------------------------------------------------
------------------------------------------------------------
------------------------------------------------------------
------------------------------------------------------------
------------------------------------------------------------
------------------------------------------------------------
------------------------------------------------------------
------------------------------------------MKGDVNTLGMVRHKNIVK
SYCCLTNSHSIFLVYENIPNGSLFDALHNFKRGNLDWPKRYKIVLGAAHGLTYLHHDCTT
EIVHKDINSTNILRDKFYEAKIIDFGVTKILLV-GDYIVFAGTHGYSAPEYAYSFKV---
------------------------------------------------------------
---------------------------------
>Ginkgo_biloba_Gb_08020
------------------------------------------------------------
------------------------------------------------------------
------------------------------------------------------------
------------------------------------------------------------
--------------------------------------------------MTNVLDAREP
TIFVEV------------------------------------------------------
------------------------------------------------------------
------------------------------------------------------------
------------------------------------------------------------
------------------------------------------------------------
----------------------------------------------------------LD
KENVIGSGG--------------------W------------KKVEVATLRMVRHKNIV-
------NSHSNFCVYKEMPNGNLFDALHNFKGGNLDWPKQYKIALGAIHGLAHLHHDFTP
KIVHR-IKSTNILLDKFYEAKIFDFGVTKILQVCGDYTIFAGTHGYIAPEYAYSFKVKGK
SETYNFGVVLLESL----------------------------------------------
---------------------------------
>Ginkgo_biloba_Gb_04847
FAQEVQTLLDITTSLQDPSNALRNWDKSASPCSWNGITCDNN-GTVTEINLPSKWLRGPL
PPAICRLRNLRRIQLGDNSLSGSFPTDLLNCSRLEYLNLTSNDLSGSLPD-LSPLTSLKL
LDLSVNGFSGRFPVSIVNLSNLFSLSLND----------------------NPFSLAKIP
EELGRLTGLNRLQLSNCSLKGTIPSFLGNLTKLGDLELSFNYFTGSIPREITKLTNLYQL
ELYNNKLTGEIPLGFRNLTSLMFFDASENSLTGTL-TELGGLKNLVSVQLLENNLSGQIP
NSFGDLTSILSISLYRNNLTGPLPQKLGS-SRFESIDVSENHLSGPLPPDICKGGKLKYF
LVLQNFFSGEIPESYGNCSSLVRFRVNNNLLGGRVPPGIWGLPFATIIDLSYNQFDGQIT
SNLLNAKNLSELYAQGNRFSGNLPSQIGQAVELVKLDASHNLFQGPIPTEIGDLSMLNML
YLQDNMLSDTIPDNLGLCKSLNVLNLAENRLTGYIPQSLGSVEGLISLNLSNNELTGAIP
KTLGLLKLSSLDFSNNQLTGAVPSELISMARDSSYSGNPGLC-GSLKPCSG--HGSLKK-
-RLVAGILAASVTILGIGLVMFRRQYQHKED-KDR--SSWDAKSFHRLSFNKHEILDSLE
-QNIIGRGGSGKVYRVSSRNGKMVAVKQLWTKSRA-GARDYGLKAELETLGTIQHKNIVK
LYCCFSHADSNLLVYEYMPNGNLWDALHS----TLDWPYRYRIALGTAHGLAYLHHYFVP
PIVHTDIRSTNILLDEDFEPYIADFGVAKILQA--DTATFAGTYGYIAPEYAYTSEVSEK
TDVYSFGIVLLELVTGKRPINLEYGENKDIVHWISGKVITREGTFEILDSRVSQSFKNNM
VQVLKIAVLCTSKLPALRPSMREVVQMLQGINP
>Ginkgo_biloba_Gb_38552
IGEE---YLKI-------------------------------------------------
-TSLTPLRSLSTLILHANNFSGSFPDGVLKCKRLQTLDLSENSFVGSLPHRIHELNELRV
LNLCSNIFSGNIPAGFGQLPKIEELFLDSNQLRTIPALGNLTTLRNLTMAENPFTPGKIP
HELGNLKQLQQLCLRNCSLVGEIPSSLGNLKEMDVTDICNNGFIVTIPASLM--------
-------------------SDVSLQNDDNQLNGSIPEGITKLQNLKLLSLFENRLTGSIP
SRLDQLRCLQILWLGNNKLTGLLPQNLGTNSVISTLDVSANGLWGALPENLCKGGKLEAL
IIFSNNFNGSLPSSLHSCYTLQYIQMYENQLTGEIPLGIWGSPNVKQMLLWNNKFEGHIP
VDIGKAKNLKWLEIGNNRFSRSLPPQIGQLSDLTVLKASNNRLSGAVPYELAGLRSLNTL
LLDHNLLSGEIPKDMGSLTIMSQLSLANNQLSGAIPASLGSLSALNALDLSNNLLYGEIP
SELERLMLTVFNVSGNRLSGPIPTILNNEAYKESFLDNPGLCGGRFPSC-SRGVESH---
-HFAI-------------------------------------TRKEMND-----------
---------------------------RLRTNETDTTGREKS------------------
------------------------------------------------------------
------------------------------------------------------------
----GI------------------------------------------------------
---------------------------------
>Ginkgo_biloba_Gb_38554
------------------------------------------------------------
------------------------------------------------------------
------------------------------------------------------------
------------------------------------------------------------
------------------------------------------------------------
------------------------------------------------------------
------------------------------------------------------------
------------------------------------------------------------
------------------------------------------------------------
------------------------------------------------------------
------------------------------------------------------------
------------------------------------------------------------
-----------------------------------------------------MHHHCSP
PIVHRDVKSSNILLDEEFKPKIGDFGLAKVVNNIGEMSVVGGTYGYIAPEYAYTLRVSEK
SDVYSFGVVLLELVSGKQPTERGFGEQCEIVRWIRNRISIDKSVEGVLDCRVEERYKAEM
VEMLKVGLLCTTNLPMRRPSMREVVEMLLMCSP
>Ginkgo_biloba_Gb_10858
------------------------------------------------------------
------------------------------------------------------------
------------------------------------------------------------
------------------------------------------------------------
------------------------------------------------------------
------------------------------------------------------------
------------------------------------------------------------
------------------------------------------------------------
------------------------------------------------------------
------------------------------------------------------------
------------------------------------------------------------
------------------------------------------------------------
-----------------MPNGNLFNSLHNFKGGNLNWPKQYNIALGVVHGLAYLHHDWTP
EIIHRDIKSTNILLDKFYEAKIVDFGLTKILQV---------------------------
------------------------------------------------------------
---------------------------------
>Ginkgo_biloba_Gb_31672
FAQEVQTLLDIKSSLQDPSNALRNWDKSASPCLWNGITCDNN-GTVTEINLPSKWLSGPL
SPAICRLRNLRRIQLGDNSLSGSFPTELLNCSRLEYLNLTSNDLSGSLPD-LSPLTSLKL
LDLSVNGFSGRFPISVVNLSNLFSLSLND----------------------NLFGLAKIP
EELGRLTGLNRLQLSNCSLEGTIPTFLGNLTNLGDLELSFNYFTGSIPREITKLTNLYQL
QLYNNKLTGEIPVGFGNLTSLKFFDASKNSLTGTL-TELGRLKNLVSVQLLENNLSGQIP
NSFGDLTSILNISLYRNNLTGPLPQKLGS-SGFEFIDVSENHLSGPLPPDICKGGKLKYF
LVLNNFFSGEIPESYGNCSSLVRFRVNNNLLGGRVPPGIWGLPFATVIDLSYNQFDGQIT
SNLLNAKNLSELYVQRNRFSGNLPSQIGQALELVKIDASHNLFQGPIPAEMGDLIMLNML
YLQNNMLSDTIPDNLGLCKSLNVLNLAENRLTGYIPQSLGSIEVLSSLNLSNNELTGAIP
KTLALLKLSFLDFSNNQLTGPVPSELISMARDTSFSGNPGLC-GSLKPCSG--HGSQKK-
-SLVAGIVAASVTILGFSLVMFRRQYQHKED-KER--SSWEVKSFHRLSLNQHEILDSLE
-QNIIGRGGSGKVYRVGLRNGEMVAVKQLWTNNRA-GARDYGLKAEVETLGTIRHKNIVK
LYCCFSNGDSNLLVYEYMPNGNLWDALHT----NLDWPARYRIALGTAQGLVYLHRHCVP
SIIHRDIKSTNILLDVDFEPYIADFGAAKILQA--DTATFAGTYGYIAPEYAYTSEVSEK
TDVYSFGIVLLELVTGKRPIDLEYGENKNIVHWISGKVITREGTFETLDSRVSQSFKNNM
VQVLKIAVLCTSKLPALRPSMREVVQMLQGINP
>Ginkgo_biloba_Gb_31673
FAQEVQTLLGIKSSLQDPSNALRNWDKSASPCSWNGITCDNN-GTVTEINLPSKWLSGLL
PPAICRLRNLRRIQLGHNSLSGSFPTELLNCSRLEYLNLTSNDLSGSLPD-LSPLTSLKL
LDLSVNGFSGRFPISVVNLSNLFSLSLND----------------------NLFGLAKIP
EELGRLTGLNRLQLSNCSLEGTIPTFLGNLTNLGDLELSFNYFTGSIPREITKLTNLYQL
QLYNNKLTGEIPVGFGNLTSLKFFDASKNSLTGTL-TELGRLKNLVSVQLLENNLSGQIP
NSFGDLTSILNISLYGNNLTGPLPQKLGS-SGFELIDVSENQLSGPLPPDICKGGKLKYF
LVLQNFFSGEIPDSYGNCSSLVRFRVNNNLLGGRVPPGIWGLPFATVIDLSYNQFDGQIT
SSLLNAKNLTELYVQRNRFSGNMPSQIGQALELVKIDASHNLFQGPIPAEMGDLSMLNML
YLQDNMLSNTIPDNLGLCKSLNVLNLAENRLTGYIPQSLGSIEGLNALNLSNNELTGAIP
KTLGLLRLSSLDFSNNQLTGPVPSELISMSRHTSFSGNPGLC-GSLKPCSG--QGSQKN-
-RLVAGIVAASVTILGIGLIMVRRRYQHKED-KDR--SSWDVKSFHRLSFNEHEILDSLE
-QNIIGRGGSGKVYRVGLRNGEMVAVKQLWTNNRA-GARDYGLKAEVETLGTIRHKNIVK
LYCFFSNGDSNLLVYEYMPNGNLWDALHT----NLDWPARYRIALGIAHGLVYLHHHCVP
PIIHRDIKSTNILLDEDFEPYIADFGAAKILQA--DTATFAGTYGYIAPEYAYTSEISEK
TDVYSFGIVLLELVTGKLPIDLEYGESKDIVYWISGKVITREGTFEILDSRVSQSFKNNM
VQVLKIAVLCTSKLPALRPSMREVVLMLQGINP
>Ginkgo_biloba_Gb_26228
------------------------------------------------------------
------------------------------------------------------------
-------------------------------MRK--------------------------
------------------------------------------------------------
-----------------------------------------------------------A
SRVDYF--LQQFQ------------------------------------------RKPAI
I------------SLHRCYSLQYIQMYENQLAGEIPLGIWGSPNIKQMLLWNNKFEGYIP
GDIGKARNLMWLEIRNNRFSGSIPPQIGQLTN----------------------------
------------------------------------------------------------
------------------------------------------------------------
------------------------------------------------------------
------------------------------------------------------------
------------------------------------------------------------
------------------------------------------------------------
------------------------------------------------------------
---------------------------------
>Ginkgo_biloba_Gb_12221
SREDGLILKEMKQGFDDPSGYFSSWNKDDSPCNWTGIACDASHKFVVEINLANANITGPF
PSVVCRLYRLKTLSLSNNYVNGSIPVDLTRCLQLEHLDLSLNLLVGSLPGFISELSRLKH
LDLSGNNFSGSIPPAFGNLPQLQVLNLVNNFLDTIPALGNLSNLQELYLAYNPIG-GALP
SELGKLTKLQDLWLTHCNLVGEIPDSFGNLVQLKNLDVSMNSLSGSIPDSITKLENAEQI
ELYGNSLSGPIPLAIGNLKALKRLDASMNMLNGSIPEGLGSLN-LESLNLYQNNLVGEIP
AGLSSSTNLVELKLFSNGLIGTLPESLGRNSALRTLDIADNQFTGNLPLDLCKNQNLQIL
SIFSNGFSGNLPESLGRCPSLYRVRLANNKFGGTIPSSFWGLSNVSLLELANNNFEGVIS
VEIAKAKNLTQLNIAGNKFSGSIPTEIGELRNLTVIVASNNLLSGTLPSSLGNLDQLGKL
DLHNNQLTGELLTEINSWKQLSEINLSKNRFSGSIPAKLGDLPVLTYLDLSGNFLTGPIP
SELGNLKLNIFNVSDNNLSGALPEKFVNSLYEQSFVGNPGLCSEGIEACEHRERTKRQGW
WWLLRCLFALAGIILVVGLAWFYRRYRGKEGKD-SDKSSWMLTSFHRLGFNEYEILDCLD
EDNVIGTGGAGKVYKATLSNGETVAIKRLW-SGKN----DNGFQAEVETLGKIRHKNIVK
LWCCCTNSDSNLLVYEYMPNGSLGDLLHGPKASVLDWPVRYKIAIGAAQGLAYLHHDCTP
SIVHRDVKSNNILLDADFGARVADFGLAKILQSCGKMSAIAGSYGYIAPEYAYTLKVNEK
SDIYSFGVVILELVTGKRPVDPEFGENKDLVKWVCSRIEKKNGLQEVLDPKLVDCFKEEM
AMVLKVALLCTSALPINRPSMRRVVDMLQEANP
>Marchantia_polymorpha_A0A176VJF3
LSTDGQVLLVFKASMQDVDGVLENWNADATPCSWNGVTCD-QSSSVVELNFHNANLTGPV
PAILCQLPKLSKLNVSWNYLVGTIPTGFLECAALELLDLSYNLIVDVLPVDIWELPSLLV
LNLSYNNFSGHIPESYGKFPKLTHLDLSANLLESIPSIGNVSTLVLFEAHMN-TFNSSLP
VELGNLKNLTALYLEDNSLAGSIPPELGKLKRLVVLDLSNNSLTGGIPRELMFLPNLREL
QLYQNKLSGQIPAEFGNLTSLVEIDLSENQLVGPIPESVSFLTSLELIHFHTNSLNGSIP
TGIGSLPGLYDLKLFNNLLTGQIPARLGEPSRLQTLDVSSNSLVGLIPRGLCTGGALDTL
ILFDNELSGDIPEDLGSCPSLQRIRLQNNKLNGSVPVGLWSYPLVKHVDLSNNELDGDIT
FEKVTTSMLEALYVNNNLFSGSFPTQVGSLANLIILIASNNNFHGELPKELGDLNFLTKL
ELANNDLTGPIPTSLSQCERLSTLNLSGNQLVGEIPSVLGSLPALNVLDLSHNKLSGPVP
PELGELHLSDYNFSYNNLSGVLPEPFAESPLESSFDGNPALCSSG---CRVKKSTSSAGV
AWVVIGTFGAALTILLVGACLFWRKYRTAQYWNNKDPDLWSLTSFQKVSFTEEEVMESLD
EDNVLGSGGSGKVYKVTLSDGQAVAVKKLWTSPKGEARHDNGFKAEVETLGKIRHRNIVK
LLCCCTNQKSNLLVYEYMPNGSVGDILHSPKTSILDWPTRYKIAVGAAEGLAYLHHDCVP
HIVHRDVKSNNILLDLNFEAHVADFGLAKLLEVT-EMSAVAGSFGYIAPEYGYTLKVTEK
SDTYSFGVVLLELVTGRKPLEPEFGD-GDIVKWVTKKIETKAGALEVLDGKIRASAQEDM
MLVLKVGLLCTNYSPSHRPTMRDVVQMLMEACP
>Oryza_sativa_indica_B8BJT6
-----------------------------------------------------MNLSGRI
SPAIGALAALTRLDLGDNTISGGVPPELSNCTQLQFLNLSCNGLTGELPN-LSALAALDT
LDVANNCLSGRFPAWVGNLSGLVILAVGE----------------------NSYDRGETP
PSIGNLKKLTHLYLSSCYLAGEIPESIFGLTALRTLDMSKNYLTGGIPAAIGNLCELWSI
QLYSNNLTGELPPELGKLTGLRELDVSGNKLSGEIPASLAVLRNFEVIHLQWNNLSGPIP
AAWGELRFLKRFAVYENNFSGEFPANFGR-SPLYGIDISENAFSGPFPRYLCHGKNLQYL
LTIGNSFSGELPEEYSACHHLVIFRVHGNTLTGNLPAWVWGQQSAEIIDVSNNGFTGRIS
PAISKAQRLKELWLHNNRLDGEIPREIGRLWRLKKLYLSNNSFSGVIPPEIGNLSKLTEL
TLGGNMLTG---------------------------------------------------
------------------------------------------------------------
------------------------------------------------------------
------------------------------------------------------------
------------------------------------------------------------
------------------------------------------------------------
--------------------------------WL--------------------------
---------------------------------
>Oryza_sativa_indica_A2ZCV8
DQIQTQALLQFKAGLTDPLNNLQTWT-NTSPCRFLGVRCDRRTGAITGVSLSSMNLSGRI
SPAIAALTTLTRLELDSNSLSGSVPAELSSCTRLRFLNLSCNGLAGELPD-LSALAALDT
IDVANNDLSGRFPAWVGNLSGLVTLSVGM----------------------NSYDPGETP
ASIGNLKNLTYLYLASSNLRGVIPESIFELAALETLDMSMNNLAGVIPAAIGNLRQLWKI
ELYGNNLTGELPPELGRLTGLREIDVSRNQLSGGIPPELAALEGFEVIQLYRNNLSGQIP
AAWGELRSLKSFSAYENRFSGEFPANFGR-SPLNSVDISENAFSGPFPRHLCDGKNLQYL
LALQNGFSGELPDEYSSCDSLQRFRINKNKLTGSLPAGLWGLPAVTIIDVSDNGFTGSIS
PAIGDAQSLNQLWLQNNHLDGEIPPEIGRLGQLQKLYLSNNSFSGEIPPEIGSLSQLTAL
HLEENALTGRLPGEIGGCARLVEIDVSRNALTGPIPATLSALSSLNSLNLSHNAITGAIP
AQLVVLKLSSVDFSSNRLTGNVPPALLVIDGDVAFAGNPGLCGR-LGVCDGRRDGARR--
-SLVLVVLVSATLLLVVGILFVSRSFKLEKKRDEQGC-EWKLESFHPPELDADEICAV--
EENLIGSGGTGRVYRLALKGGGVVAVKRLWK------GAARVMAAEMAILGKIRHRNILK
LHACLSRGELNFIVYEYMPRGNLYQALRECGAAELDWARRCKIALGAAKGLMYLHHDCTP
AIIHRDIKSTNILLDDDYEAKIADFGIAKIA---ADFSCFAGTHGYLAPELAYSMKVTEK
TDVYSFGVVLLELVTGRSPIDPAFGEGKDIVFWLSTKLAAE-SIDDVLDPRVAAPSSEDM
IKVLKVAVLCTAKLPAGRPTMRDVVKMLTDAGA
>Oryza_sativa_indica_A2WMM9
VNQDGLSLLDARRALAAPDGALADWNRDATPCSWTGVSCDAGV-AVTGISLAGLNLTGSF
PAALCRLPRVASIDLSDNYIGPNLSSDVAPCKALRRLDLSMNALVGPLPDALAALPELVY
LKLDSNNFSGPIPESFGRFKKLESLSLVYNLLGEVPPLGGVSTLRELNLSYNPFVAGPVP
AELGNLSALRVLWLAGCNLIGAIPASLGRLGNLTDLDLSTNALTGSIPPEITRLTSVVQI
ELYNNSLTGPIPVGFGKLAELQGVDLAMNRLNGAIPDDFFEAPKLESVHLYANSLTGPVP
ESVAKAASLVELRLFANRLNGTLPADLGKNSPLVCVDMSDNSISGEIPPAICDRGELEEL
LMLDNKLSGRIPDGLGRCRRLRRVRLSNNRLDGDVPAAVWGLPHMSLLELNDNQLTGVIS
PVIGGAANLSKLVLSNNRLTGSIPPEIGSASKLYELSADGNMLSGPLPGSLGGLEELGRL
VLRNNSLSGQLLRGINSWKKLSELSLADNGFTGAIPAELGDLPVLNYLDLSGNRLTGEVP
MQLENLKLNQFNVSNNQLSGALPPQYATAAYRSSFLGNPGLCGDLCANS--GGPRSRAGF
AWMMRSIFIFAAVVLVAGVAWFYWRYRSN--KL-SDRSKWSLTSFHKLSFSEYEILDCLD
EDNVIGSGASGKVYKAVLSNGEVVAVKKLW--LKKGSAADNSFEAEVKTLGKIRHKNIVK
LWCSCTHNDTKLLVYEYMPNGSLGDVLHSSKAGLLDWSTRYKIALDAAEGLSYLHHDCVP
AIVHRDVKSNNILLDAEFGARVADFGVAKVVEATVRMSVIAGSCGYIAPEYAYTLRVNEK
SDIYSFGVVLLELVTGKPPVDPEFGE-KDLVKWVCSTIDQK-GVEHVLDSKLDMTFKDEI
NRVLNIALLCSSSLPINRPAMRRVVKMLQEVRA
>Oryza_sativa_indica_A2YUP4
FPADFANLFAAKAALSDPSSALAAWDSPSSPCRWPHLLCSNPSAAIAAVLLSNLSLAGEF
PAPLCEL------------------------RSLARLDLSYNDLTGPLPGCLAAMPSLRH
LDLAGNGFSGEVPRSYGAFPSLLTLSLAGNELSELPALANVSALEELLLAYNQFAPSPLP
ETFTGIRRLQVLWLAGCNLVGDIPPSIGSLKSLVNLDLSTNNLTGEIPSSIGGLESVVQL
ELYSNQLTGSLPEGMSALKKLRFFDAAMNQLSGEIPADLFLAPRLESLHLYQNELTGRVP
ATVADAAALNDLRLFTNRLVGELPPEFGKKSPLEFLDLSDNRISGEIPATLCSAGKLEQL
LMLNNELVGPIPAELGQCRTLTRVRLPNNRLSGAVPPDMWGLPHLYLLELAGNALSGAVA
PAIATARNLSQLLISDNRFAGALPPELGSLPNLFELSASNNVFSGPLPASLTVVTTLGRL
DLRNNSLSGELPRGVRRWQKLTQLDLADNRLTGNIPAELGDLPVLNSLDLSNNELTGGVP
VQLENLKLSLLNLSNNRLAGVLPPLFAGEMYKDSFLGNPGLCG---GSCSGRR--ARAGR
RGLVGSTVAVAGVILLLGAAWFAHRYRSRSTEDAAEKSRWVVTSFHKAEFDEEDILSCLD
EDNVVGTGAAGKVYKAVLGNGAVVAVKKLWGAAKKAGGGKDTFEAEVATLGRIRHKNIVK
LWCSLSSGDRRLLVYEYMPNGSLGDLLHGGKGGLLDWPARHRIMVDAAEGLSYLHHDCAP
PIVHRDVKSNNILLDADLRAKVADFGVARAVSA--AVSAIAGSCGYIAPEYSYTLRITEK
SDVYSFGVVMLELLTGKAPAGPELGE-KDLVRWVCGGVERD-GVDRVLDARLAGAPRDET
RRALNVALLCASSLPINRPSMRSVVKLLLELRP
>Oryza_sativa_indica_A2WXJ9
-PLETDALLDIKSHLEDPQNYLGNWD-ESSPCQFYGVTCDQTSGGVIGISLSNTSLSGTI
SSSFSLLSQLRTLELGANSISGTIPAALANCTNLQVLNLSTNSLTGQLPD-LSTFINLQV
LDLSTNDFSGPFPAWVGKLSGLTELGLGE----------------------NNFNEGDVP
ESIGKLKNLTWLFLGQCNLRGELPVSIFDLVSLGTLDFSRNQIIGVFPIAISNLRNLWKI
ELYQNNLTGEIPPELAHLTLLSEFDVSQNQLSGILPKEIANLKKLKIFHIYRNNFSGVLP
EGLGDLEFLESFSTYENQFSGKFPANLGR-SPLNAIDISENYFSGEFPRFLCQNNKLQFL
LALDNNFSGEFPSSYSSCKTLQRFRISQNQFTGRIHSGIWGLPSAVIIDVANNKFVGGIS
SDIGISASLNQLYVHNNVFSGELPMELGKLSLLQKLVAFNNRFSGQIPAQIGSLKQLSFL
HLEQNALEGSIPPDIGMCNSLVDLNLADNSLTGTIPDTLASLFTLNSLNLSHNMISGEIP
EGLQYLKLSYVDFSHNNLSGPVPPALLMIAGDDAFSENDGLCGVTLRYCDNHQN-SQR--
-RLFVVIIVTSLVVLLSGLACLRENYKLESKGDESDS-KWVLESFHPPELDPEEICNL-D
VDNLIGCGGTGKVYRLELSKGRVVAVKQLWK-----RD-AKVMRTEINTLGKIRHRNILK
LHAFLTGGESNFLVYEYVVNGNLYDAIRE---GELDWEKRYRIAVGTAKGIMYLHHDCSP
AIIHRDIKSTNILLDEEYEAKLADFGIAKLV----ELSCFAGTHGYMAPELAYSLKVTEK
SDVYSFGIVLLELLTGRSPSDQQFDGELDIVSWVSSHLANQ-NPAAVLDPKVSSHA-EDM
TKVLNIAILCTVQLPSERPTMREVVKMLIDIDS
>Oryza_sativa_indica_B8BEG8
ASGDAGALLAARAALTDPTAALSAW-GDD-LCRWPHVAIDQPR-------------SGQQ
P--------------------------TTEHRELEFFGPDRALLQPALRQDSG-------
--------------GVGR-------------------------------------PQEAP
AT-GHLD----------------------------LRRDTGHVRRAEPGERAHL------
---SEQPDRAVAGDARGGGEADRADISANQIEGP--------------------------
----------------------FPPEFGKNCPLQSLDVSDNRMSGRIPATLCAGGKLSQL
LLLNNMFDGAIPDELGKCRSLMRVRLPCNRLSGPVPPEFWGLPHVYLLELRGNAFSGNVG
AAIGRAANLSNLIIDNNRFTGVLPAELGNLTQLVVLSASDNSFTGTVPPSLASLSVLFLL
DLSNNSLSGEIPRSIGELKNLTLLNLSDNHLSGSIPEELGGMDKMSTLDLSNNELSGQVP
AQLQDLKLGVLNLSYNKLTGHLPILFDTDQFRPCFLGNPGLCGL----CNGDPDSNRRAR
IQMAVAILTAAAGILLTSVAWFIYKYRSKAIEVDSENSEWVLTSFHKVEFNERDIVNSLT
ENNLIGKGSSGMVYKAVVRPRDTLAVKKLWASSTVASKKIDSFEAEVETLSKVRHKNIVK
LFCCLTNEACRLLVYEFMPNGSLGDFLHSAKAGILDWPARYNIALDAAEGLSYLHHDFVP
AIIHRDVKSNNILLDADFRAKIADFGVAKSI---GDMSVIAGSCGYIAPEYAYTIRVTEK
SDVYSFGVVMLELVTGKSPMSSDIGD-KDLVAWAATNVEQN-GAESVLDEKIAEHFKDEM
CRVLRIALLCVKNLPNNRPSMRLVVKFLLDIKG
>Oryza_sativa_indica_B8BN59
LDAQAAYLSQMKQEFAGP--AMARWDAPA-YCKFQGVGC-DASGNVTAIDVTSWRLSGRL
PGGVCELPALREVRLGYNDIRGGFPGGLVNCTSLEVLNLSCSGVSGAVPD-LSRMPALRV
LDVSNNYFSGAFPTSIANVTTLEVANFNE----------------------NPFDIWWPP
ESLMALRRLRVLILSTTCMHGGVPAWLGNMTSLTDLELSGNLLTGHIPLSLARLPNLQLL
ELYYNLLEGVVPAELGNLTQLTDIDLSENNLTGGIPESICALPRLRVLQMYTNKLTGAIP
AVLGNSTQLRILSVYRNQLTGELPADLGR-SGFNVLEVSENQLTGPLPPYACANGQLQYI
LVLSNLLTGAIPASYAACRPLLRFRVSNNHLDGDVPAGIFALPHASIIDLSYNHLTGPVP
ATIAGATNLTSLFASNNRMSGVLPPEIAGAATLVKIDLSNNQIGGAIPEAVGRLSRLNQL
SLQ------------------------GNRLNGSIPATLADLHRLN--------------
-------------------------LIREGLLESVAGNPGLC--PLPLC---KPARLRMR
GLAGSVVVAVCALVCVVATLALARRWVLRARQDEHTSSSYDVTSFHKLSFDQHEIVEALD
-KNIVGHGGSGTVYKIELSNGELVAVKKLWV--QEHGGLDRELRTEVETLGSIRHKNIVK
LYCCYSGADSNLLVYEYMPNGNLWDALHG--WGFLDWPTRHRVALGVAQGLAYLHHDLLF
PIVHRDIKSSNILLDADFEPKVADFGIAKVLQARRATTTIAGTYGYLAPEYAYSSKATTK
CDVYSFGVVLMELATGKKPIEPEFGDTRDIVQWVSGKVAAG-GEGEALDKRLESPFKEEE
VFGRKCSVHVQLSTHRLHIDKGDIVQDSAKYGS
>Oryza_sativa_indica_A2ZN24
PSP--------RCRPSWPSPFFARWDAAASPCNFTGVDCANSGGGVTARNVRPVRRS---
-AAV--REALPAVERARRGNRRRRG-GGTA---LEVLDLAFNGFSGHVPD-LSPLTRLQR
LNVSQNSFTGAFPWALASMPGLTVLAAGD----------------------NGFEKTEFP
DEITALTNLTVLYLSAANIGGVIPPGIGNLAKLVDLELSDNALTGEIPPEITKLTNLLQL
ELYNNSLHGELPAGFGNLTKLQFFDASMNHLTGSL-SELRSLTQLVSLQLFYNGFTGDVP
PEFGEFKELVNLSLYNNNLTGELPRDLGS-AEFNFIDVSTNALSGPIPPFMCKRGTMTRL
LMLENNFSGQIPATYANCTTLVRFRVSKNSMSGDVPDGLWALPNVDIIDLANNQFTGGIG
DGIGRAALLSSLDLAGNRFSGAIPPSIGDASNLETIDISSNGLSGEIPASIGRLARLGSL
NIARNGITGAIPASIGECSSLSTVNFTGNKLAGAIPSELGTLPRLNSLDLSGNDLSGAVP
ASLAALKLSSLNMSDNKLVGPVPEPLSIAAYGESFKGNPGLC--DLRRCSGGH--SAATA
RTVVTCLAGLAVVLAALGAVMYIKKRRRAEAEAEAKKGSWDLKSFRVLAFDEHEVIDGVD
-ENLIGSGGSGNVYRVKLGSGAVVAVKHITRARRTA--RCREFDSEVGTLSSIRHVNVVK
LLCSITSDDGSLLVYEHLPNGSLYERLHGR---GLGWPERYDIAVGAARGLEYLHHGCDR
PILHRDVKSSNILLDESFKPRIADFGLAKILDGATDAGVVAGTLGYMAPEYSYTWKVTEK
SDVYSFGVVLLELVTGRTAIMAEYGESRDIVEWVSRRLDSRDKVMSLLDASIGEEWKEEA
VRVLRVAVVCTSRTPSMRPSMRSVVQMLEAA--
>Oryza_sativa_indica_A2XUJ2
NAQPQELLLSFRSSLNDPSGALSTW-RST-YCNWSHVTCTAAG-VAVGLSLQGLGLSGDI
AEPLCRVPGLAALSLASNTFNQTVPLQLSRCALLVSLNLSSAGLWGPLPDQLA-MASLAS
LDLSGNDIEGQVPPGLAALRGLQVLDLGGNRLSVLPAFRNLTKLHFLDLSKNQFE--SLP
PELGEMAGLRWLFLQGSGFGGGIPETLLQLEQLEVLDLSM--------------------
----NSLTGALPPAFGH-------------------------------------------
----NF----------------------R--KLLSLDLSQNGFSGPFPKEI---------
---------------GKCVMLQRFQVQGNGFTGELPAGLWSLPDLRVVRAESNRFSGRLP
ELSAAASRLEQVQVDNNSISGEIPRSIGMVRTMYRFTASANRLAGGLPDTLCDSPAMSII
NVSGNALSGAIP-ELTRCRRLVSLSLSGNALTGPIPASLGGLPVLTYIDVSSNGLTGAIP
AELQGLKLALLNVSYNHLTGRVPPSLVSGLPAVFLQGNPGLCGL-ADGCAPPSRR-----
LALAATSFVTGVLLLLAGAFAVCRRLH----------AAAKLVLFYPIKITADELLAALR
DKNAIGRGAFGKVYLIELQDGQ-IAVKKF--CSSNQT--FGAVKNHMKTFAKIRHKNIAR
LLGFCYDSGEVSVIYEHLRMGSLQDLIG---APAVGWNDRLRIAIGVAEGLVYLHRDYTP
RLLHRDLKSSNVLLGDDFEPRVTGFGIDRVV---GKLASDLNYSCYIAPEVNCTKKPTHL
MDVYSFGVILLELITGKPA-GPASDDSVDIVRWVRRRVNVAGGAAQILDPAASHAAQQGM
QAALELALRCTSVMPDQRPAMDEVVRSLLH-SP
>Physcomitrella_patens_A9T7F9
------------------------------------------------------------
------------------------------------------------------------
------------------------------------------------------------
---------------------------------------------------MSLQKLPWL
ELFKNKIAGQIPLDVWNLTSLTNQDGSYSLLTGAILDRIARLENLVVLHLQNSSFEGPMP
SAIANLTKLYDVKL--NKLNGNIPSTLGRNSSLLQFDVTNNQFHGQILSTLCAQGELERF
VL----------------------------------------------------------
------------------------------------------------------------
------------------------------------------------------------
------------------------------------------------------------
------------------------------------------------------------
------------------------------------------------------------
------------------------------------------------------------
------------------------------------------------------------
------------------------------------------------------------
-----------QASP------------------
>Physcomitrella_patens_A9T890_clavata1-like_receptor_S_T_protein_kinase_protein_CLL3
SALEAQILLDFKSAVSDGSGELANWSADPTPCNWTGVRC--SSGVVTELNLKDMNVSGTV
PGL-GGLKNLTSLDFGNTSLQGPVPTDLLNCTNLVYLNLSNTYMEGPLPEGISNLKLLRT
LDFSYSSFSGPLPASLGELISLEILNLALANFSSLPSLGNLLTLKEIFLGVANFTPAPIP
EWFGNFTELETLFLKHNTLGGTIPEIFENLTRLSSLDLSENNLIGSIPKSLTSATNLNTI
QLYSNTLSGELPADLGNLKRLAQIDVAMNNLSGAIPASVSNLTNLIRLHLYDNNFEGQIP
PGIAVITGLTEFVVFANQFTGEVPQELGTNCILERFDVSTNSLSGNVPPNLCSGQALREL
IFFNNNFTGPVPAAYGNCQSLERVRFEGNKLSGTVPEGLWGLPLVEIISIQENNLEGIMS
SSIGAALNLGELKIQNNKLSGRLPPDLGNITSIHRIDASGNNFHGVIPPELSRLNNLDTL
NLAGNSFNGSIPSELGKCSNLIQLNLSRNELEGVIPAELGLLVDLNVLDVSHNHLSGNLP
SELSSLRFTNLNVSYNNLSGIVPTDLQ---QVASIAGNANLC-ISKDKC-DRRLIDNSRM
IWAVVGTFTAAVIIFVLGSCCICRKYKLRWRQK-QGSDSWHITSFHRMLIQEDEFSDL-N
EDDVIGMGGSGKVYKILLGNGQTVAVKKLISLRKEGYQLDSGFKAEVETLGNIRHRNIVK
LLCCCSNSNSNLLVYEFMTNGSVGDILHSTKGGTLDWSLRLRIALGTAQGLEYLHHDCDP
PITHRDIKSNNILLDCDYQAHVADFGLAKVLEATGDMSHIAGSHGYIAPEYAYTLKVGQK
GDVYSFGIVLLELITGKQPTDPSFSEGVDLVKWVNIGLQSKEGINSILDPRVGSPAPYNM
DSFLGVGILCTSKLPMQRPSMREVVKMLKEVAP
>Physcomitrella_patens_A9RKR9_clavata1-like_receptor_S_T_protein_kinase_protein_CLL2
L-PEAQILIAFRNSLVDEKNALLNWQS--TPCTWTGVSCD---GYVTGVDLSSMNLKGHI
P---CHLPNLISLQLQENCFSGPLPSELSNCTNLEHLNLGANNFGGAVPAQIMSLPKLKY
LNLSMNNFTGALPDAVGNLRNLQSLDLIAMGLSGLPALGQLVEIQHLALSWNSFAPETLP
DTIMHLQRLRWFECAGCGISGALPTWLGELQNLEYLDLSNNLLTGAIPASLMSLQNLQWL
ELYKNKITGQIPLGIWNLTSLTDLDVSDNLLTGAIPDGIARLENLAVLHLQNNCFEGPMP
SSIANLTKLYDVKLYMNKLNGTIPSTLGRNSPLLQFDVSNNQFHGQIPPTLCAQGVLWRL
ILFNNTLTGNVPESYGNCSSLIRIRMFGNHLSGGLPDALWGLVNLNLLEIYDNELEGNIP
AAIANATNLSSLKINNNRFTGRLPPELGHLKKIERFHAHHNNFSGEIPSEIGNLSSLTDL
YLDANSLSGEVPTQIGNLINLVYLGLSSNRLTGPLPPVITNLENLIFLDVSHNFLSGDLS
STISNLNFVTFNCSYNRFSGRFAARSIDLLSLDWFIGNPDICGS----CHHSTQTKKSVI
VSVVSIVFS--AALILIAL-------TNKGPRNAKERQPWSITLFHQVSITYKELMECLD
EENVIGSGGGGEVYKATLRSGQ-IAIKKLWEAGKGM--HENGFKAEVDTLGTIRHRNIVK
LLCCCSSFTTNFLVYEYMPNGSLGEFLHASKSTLSDWSVRYKIAVGAAQGLAYLHHDCVP
QILHRDIKSNNILLDDEYEARIADFGLAKGLD---DMSVVAGSYGYIAPEYAYTLNVDEK
TDVYSFGVVLMELITGRRPVAAEFGDAMDIVRWVSKQRR--EGDSVVLDQRIASSFQ-QM
MSVFNIAVVCTQILPKERPTMRQVADMLIDAY-
>Selaginella_moellendorffii_D8RM81
VASEPQILLSFKASISDPLGHLGDWGSSFEHCSWSGVSCDSISRSVTGLDLQSRNLSGAL
DSTVCNLPGLASLSLSDNNFTQLFPVGLYSCKNLVFLDLSYNNFFGPLPDNISSLRSLEY
LDLEYNAFTGPMPDDIGNLSQLQYFNVWECLLTTISPLGKLSRLTNLTLSYNPFT-TPLP
PELRHLKSLQSLKCGGCQLTGSIPDWLGELKNLDFLELTWNSLSGIIPSSIMHLPKLTSL
ELYSNKLTGPIPSEVEFLVSLTDLDLNSNFLNGSIPDTLAKIPNLGLLHLWNNSLTGEIP
QGLARLSKLYDLSLFGNQLTGIIPAELGLHTSLEIFDVSTNLLTGAVPSGLCTGGRLQKL
IFFNNSLSGGIPSAYEDCESLVRVRMYHNKLSGALPSGMWGLPRMTILEIYDNNFQGSVP
PQLGHATNLETLRIHNNKLTGTIPTDIDKLQVLDEFTAYGNKLSGTIPDNLCKCSSMSKL
LLGSNQLEGEIPSNIGDLSSLAILDLSNNHLSGSIPPSIVKMVSLNSLDLSRNNFSGDIP
PVLTRMRFLLFNVSYNDFSGVLPQALDVPMFNSSFIGNPKLC---GAPWDSSRLRKQPGM
MAWIAGVLASAAAASALCSYYLYKRCHQPKTRD--CKEEWTMTPFQKLTFTMDDVLRSLD
EDNVIGSGGAGKVYKATLKSNNELAIKKLWSCDKAE---DYGFKTEVNILGRIRHFNIVR
LLCCCSNGETNLLVYEYVPNGSLGDALHSTKSGVLDWPARYRIALGAAQGLSYLHHDCVP
AILHRDIKSNNILLSDEYDALLADFGIAKLVGNSTEMSVLAGSHGYIAPEYAHRMKVNEK
SDVYSFGVVLLELVTGKKPVSPEFGNGVDIVTWACNSIQSKQGVDAVIDPRLR---QRDL
LLVLKIALRCTNALASSRPSMRDVVQMLLDAHP
>Selaginella_moellendorffii_D8TBQ5
AASEPQILLSFKASISDPLGHLGDWGSSFEHCSWSGVSCDSISRSVTGLDLQSRNLSGAL
DSTVCNLPGLASLSLSDNNFTQLFPVGLYSCKNLVFLDLSYNNFFGPLPDNISSLRSLEY
LDLECNAFTGPMPDDIGNLSQLQYFNVWECLLTTISPLGKLSRLTNLTLSYNPFT-TPLP
PELRHLKSLQSLKCGGCQLTGSIPDWLGELKNLDFLELTWNSLSGIIPSSIMHLPKLTSL
ELYSNKLTGPIPSEVEFLVSLTDLDLNSNFLNGSIPDTLAKIPNLGLLHLWNNSLTGEIP
QGLASLSKLYDLSLFGNQLTGIIPAELGLHTSLEIFDVSTNLLTGAVPSGLCTGGRLQKL
IFFNNSLSGGIPSAYEDCESLVRVRMYHNKLSGALPSGMWGLPRMTILEIYDNSFQGSVP
PQLGHATNLQTLRIHNNKLTGTVPTDIDKLQVLDEFTAYGNKLSGTIPDNLCKCSSMSKL
LLGSNQLEGEIPSNIGDLSSLAILDLSNNHLSGSIPPSIVKMVSLNSLDLSRNNFSGDIP
PVLTRMRFLLFNVSYNDFSGVLPQALDVPMFNSSFIGNPKLC---GAPWDSSRLRKQPGM
MAWIAGVLASAAAASALCSYYLYKRCHQPKTRD--CKEEWTMTPFQKLTFTMDDVMRSLD
EENVIGSGGAGKVYKATLKSNNELAIKKLWSCDKAE---DYGFNTEVNILGRIRHFNIVR
LLCCCSNGETNLLVYEYVPNGSLGDVLHSTKSGVLDWPARYRIALGAAQGLSYLHHDCAP
AILHRDIKSNNILLSDEYDALLADFGIAKLVGNSTEMSVLAGSHGYIAPEYAHRMKVNEK
SDVYSFGVVLLELVTGKKPVSPEFGNGVDIVTWACNSIQSKQGVDAVIDPRLR---QRDL
LLVLKIALRCTNALASSRPSMRDVVQMLLDAHP
>Selaginella_moellendorffii_D8TCK6
A-TERELLLEFKRGIVDPRNVLESWNTNP-VCSWKGIECD---DGVVGINLEHFQLNGTM
SPVICELPNLTSVRVTYNNFDQPFPS-LERCSKLVYLDLSQNWFRGPLPENISMLHPLRR
LDLSYNAFTGPMPDALGEPTTLQELVLSANLFTLTPSLGRLSNLTFLDVSSNILR--AIP
PELGNLTRLVRLYLFNCGLVGTIPPELGALKEIEDLELQSNNLTGSIPVELMYLPKLKML
ELYKNKLSGQIPYEIGNLMLLTDLDASENALTGSIPTQVGGLKNLRILHLHLNRLTGSIP
ESLADLENLEQFTAFANNLTGKIPESLGKKARLSYVTLSQNKLTGGVPPFICGGNALQNL
SLYGNMLSGGIPESFSDCKSWVRLRLQDNHLEGPVPPKLWASPNLTVLELSSNRLNGSVT
SDIKNAAQLGILRLDGNKFE-SLPDELGNLPNLIELTASDNSISG---FQIGSCASLEAL
NLSHNRLSGAIPADIRNCVRLTSLDFSANSLSGSIPSSLASLSRLNMLDLSNNHLSGDVP
SALGNLLLSSLNISNNNLSGRIPESWTRGFSADSFFGNPDLCSA----CSSSRSNGKSRF
SVTLISVIVGAVVLLLTGSLCICRHFKLQ------PR--WKVKSFQRLFFNELTVIEKLD
ENNVIGTGRSGKVYRVDLASGHSLAVKQI--SRSDHSLDDYQYQSEVRTLGHIRHRSIVR
LLSCCWNADTDLLIFEYMPNGSLRDVLH-SKVANLDWNTRYRIALRAAQALSYLHHDCSP
PLLHRDVKSANILLDADYEPKLADFGITKLLK--GDMTNIAGSYGYIAPEYTYTLKVSTK
SDTYSFGVVLLELVTGKRPVDSEFGD-LDIVRWVKGRVQAK-GPQVVLDTRVSASAQDQM
IMLLDVALLCTKASPEERPTMRRVVEMLIQASP
>Selaginella_moellendorffii_D8RFP6
A-TERELLLEFKRGIVDPRNVLESWNTNP-VCSWKGIECD---DGVVGINLEHFQLNGTM
SPVICEFPNLTSVRVTYNNFDQPFPS-LERCSKLVHLDLSQNWFRGPLPENISMLHPLRR
LDLSYNAFTGPMPDALGEPTTLQELVLSANLFTLTPSLGRLSNLTFLDVSSNILR--AIP
PELGNLTRLVRLYLFNCGLVGTIPPELGALKELEDLELQSNNLTGSIPVELMYLPKLKML
ELYKNKLSGQIPYEIGNLMLLTDLDASENALTGSIPTQVGGIKNLRILHLHLNRLTGSIP
ESLADLENLEEFTAFANNLTGKIPESLGKKARLSYVTLSQNKLTGGVPPFICGGNALQNL
SLYGNMLSGGIPESFSDCKSWVRLRLQDNHLEGPVPPKLWASPNLTVLELSSNRLNGSVT
SDIKNAAQLGILRLDGNKFE-SLPDELGNLPNLSELTASDNAISG---FQIGSCASLEVL
NLSHNLLSGAIPADIRNCVKLSSLDFSANSLSGSIPSSLASLSRLNMLDLSDNHLSGDVP
SALGNLLLSSLNISNNNLSGRIPESWTRGFSADSFFGNPDLCSA----CSSSRTNGKSRF
SVTLISVIVGAVVLLLTGTLCICRHFKLQ------PR--WKVKSFQRLFFNELTVIEKLD
ENNVIGSGRSGKVYRVDLASGHSLAVKQI--SRSDHSLDDYQYQSEVRTLGHIRHRSIVR
LLSCCWNADTDLLIFEYMPNGSLRDVLH-SKVANLDWNTRYRIALRAAQALSYLHHDCSP
PLLHRDVKSANILLDADYEPKLADFGITKLLK--GDMTNIAGSYGYIAPEYTYTLKVSTK
SDTYSFGVVLLELVTGKRPVDSEFGD-LDIVRWVKGIVQAK-GPQVVLDTRVSASAQDQM
IMLLDVALLCTKASPEERATMRRVVEMLIQASP
>Selaginella_moellendorffii_D8QND5
FAQEVAILIRFKQNLEKLPDLFQSWKTDSSPCKWEGISCDSKSGLVTGINLADLQIDAGV
PPVVCELPSLESLNLGNNEIGGGFPQHLFQCSSLKSLNLSMNLFVGLLPNNISALTKLEN
LDLCGNNFTGEIPPGFGRLPSLLELNLTNNLLNTVPGLGQLSNLQRLDLAYNPMAEGPIP
EELGRLTKLRNLILTKINLVGKIPESLGNLVELEELDLSWNGLSGSLPASLFNLHKLKLL
ELYDNQLEGEIPANIFNLTSITDIDISNNRLTGSIPSGITQLKSLRLLHLWQNELTGFIP
EGIQDLEDFFELRLFKNNLTGRIPQKLGSNGKLEVFDVSNNMLEGPIPPELCKSKRLVEL
ILFNNGITGGIPDSYGSCPSVERILMNNNKLNGSIPPGIWNTEHAYIVDLSENELSGSIS
SEISKASNLTTLNLYGNKLSGPLPPELGYIPDLTRLQLYGNMFEGELPSQLGQLSRLNVL
FVHDNKLEGQIPKALGMCKDLAQLNLAGNQLTGSIPESLGDISGLTLLDLSRNMLTGDIP
LSIGEIKFSSFNVSYNRLSGRVPDGLANGAFDSSFIGNPELCAS-----SGSRHGRVGLL
GYVIGGTFAAAALLFIVGSWLFVRKYR---QMKSGSSRSWSMTSFHKLPFNHVGVIESLD
EDNVLGSGGAGKVYLGKLSNGQAVAVKKLWSAAKKGQKYERSFQAEVETLGKLRHKNIVK
LLFCYTCDDDKFLVYDYMENGSLGDMLHSKKAGALDWPARHRIALGAAEGLAYLHHDYKP
QVLHCDVKSNNILLDAELEPH-----------QHGNMTSIAGTYGYIAPEYAYTLKVTEK
SDIYSFGVVLLELVTGKRPIEAEFGDGVDIVRWVCDKIQARNSLAEIFDSRIPSYFHEDM
MLMLRVGLLCTSALPVQRPGMKEVVQMLVEARP
>Selaginella_moellendorffii_D8R6U4
FAQEVAILIRFKQNLEKLPDLFQSWKTDSSPCKWEGISCDSKSGLVTEINLADLQIDAGV
PPVVCELPSLESLNLGNNEIGGGFPQHLFQCSSLKSLNLSMNLFVGLLPNNISALTKLEN
LDLCGNNFTGEIPPGFGRLPSLLELNLTNNLLNTVPGLGQLSNLQRLDLAYNPMAEGPIP
EELGRLTKLRNLILTKINLVGKIPESLGNLVELEELDLSWNGLSGSLPASLFNLHKLKLL
ELYDNQLEGEIPANIFNLTSITDIDISNNRLTGSIPSGITQLKSLRLLHLWQNELTGAIP
EGIQDLGDFFELRLFKNNFTGRIPQKLGSNGKLEVFDVSNNMLEGPIPPELCKSKRLVEL
ILFNNGITGGIPDSYGSCPSVERILMNNNKLNGSIPPGIWNTEHAYIVDLSENELSGSIS
SEISKASNLTTLNLYGNKLSGPLPPELGDIPDLTRLQLYGNMFEGELPSQLGQLSRLNVL
FVHDNKLEGQIPKALGMCKDLAQLNLAGNQLTGSIPESLGDISGLTLLDLSRNMLTGDIP
LSIGEIKFSSFNVSYNRLSGRVPDGLANGAFDSSFIGNPELCAS-----SGSRHGRVGLL
GYVIGGTFAAAALLFIVGSWLFVRKYR---QMKSGSSRSWSMTSFHKLPFNHVGVIESLD
EDNVLGSGGAGKVYLGKLSNGQAVAVKKLWSAAKKGQKYERSFQAEVETLGKLRHKNIVK
LLFCYTCDDDKFLVYDYMENGSLGEMLHSKKAGGLDWPARHRIALGAAEGLAYLHHDYKP
QVLHCDVKSNNILLDAELEPHVADFGLARIIQQHGNMTSIAGTYGYIAPEYAYTLKVTEK
SDIYSFGVVLLELVTGKRPIEAEFGDGVDIVRWVCDKIQARNSLAEIFDSRIPSYFHEDM
MLMLRVGLLCTSALPVQRPGMKEVVQMLVEARP
>Selaginella_moellendorffii_D8QT38
GSDQVVAMLALKSGIVDRYDRLASW-SDKSPCGWEGVEC-VT-GIVVGINIGSRNLSGSI
DGLFCSLSNLSSFAAYDNSFSGGFPAWILSCKNLVSLELQRNSMGGALPANLSALSLLQH
LDLSFDPFTGTIPEELGGLKNLQRLLLWSCKLEPLPSIGELSSLTNLTLSYNNLG-PELP
ESLRNLSTLQSLKCGGCGLSGRIPSWLGDLRKLDFLELTYNSLSGDIPVAILGLPKLTKL
ELYNNLLTGGIPREIAGLTSLTDLDLSSNSLSGSIPEEIASIRGLALIHLWNNSLTGAVP
RGIANLTALYDVGLFQNRLTGKLPPDMGSLSSLQIFDVSSNNLSGEIPRNLCRGGRLWRL
MLFQNSFSGGIPPELGSCESLIRVRIFGNSLSGAVPPGLWGKPLMVILDISDNQLEGAID
PAIAKSERLEMLRIFGNQLGGELPRSMGRLRSLNQLNASGNQLTGSIPSEIAQCLSLTYL
FLDGNKLQGPIPGEIGELKRLQYLSLARNSLSGSIPGEVGELSNLISLDLSENQLSGRIP
PELGKLRFTHFNVSYNRLTGSVPFDVNSAVFGSSFIGNPGLCTTSGSPCTQRSKR-SPGV
MALIAGVLASAAVVSLAASCWFYRKYKALHREEDQRGEAWSLTPFQKLDFSQEDVLASLD
EDNVIGCGGAGKVYKASLKNGQCLAVKKLWS-SSGGTSWDYGFQAEIESLGRIRHVNIVR
LLCCCSNGETNVLVYDYMPNGSLGDLLHSKKGGVLDWSARYRAALGAAHGLAYLHHDCVP
QILHRDVKSNNILLSEDFDGLLADFGLARLLESSGEVSSLPGSLGYIAPEYAHKLKVNEK
SDIYSYGVVLLELLTGRRPVDAGFGDGMDIVRWVCAKIQSRDDVIKVFDPRIS---PRDM
MLVLKIALHCTSEVPANRPSMREVVRMLKDVDP
>Selaginella_moellendorffii_D8R2B6
GSDQVVAMLALKSGIVDRYDRLASW-SDKSPCGWEGVEC-VT-GIVVAINIGSRNLSGSI
DGLFCSLSNLSSFAAYDNSFSGGFPVWILSCKNLVSLELQRNSMGGALPANLSALSLLQH
LDLSFDPFTGTIPEELGGLKNLQRLLLWSCKLGPLPSIGELSSLTNLTLSYNNLG-PELP
ESLRNLSTLQSLKCGGCGLSGRIPSWLGDLRELDFLELTYNSLSGEIPLAILGLPKLTKL
ELYNNLLTGGIPREIAGLTSLTDLDLSSNSLSGSIPEEIASIRGLALIHLWNNSLTGAVP
GGIANLTALYDVALFQNRLTGKLPPDMGSLSSLQIFDVSSNNLSGEIPRNLCRGGRLWRL
MLFQNSFSGGIPPELGSCESLIRVRIFGNSLSGAVPPGLWGKPLMVILDISDNQLEGAID
PAIAKSERLEMLRIFGNQMDGELPKSMGRLRSLNQLNASGNRLTGSIPSEIAQCLSLTYL
FLDGNKLQGPIPGEIGELKRLQYLSLARNSLSGSIPGEVGELSNLISLDLSENQLSGRIP
PELGKLRFTHFNVSYNQLTGSVPFDVNSAVFGSSFIGNPGLCTTSGSPCTQRSKR-SPGV
MALIAGVLASAALVSLAASCWFYRKYKALHREEDRRGEAWSLTPFQKLDFSQEDVLASLD
EDNVIGCGGAGKVYKASLKNGQCLAVKKLWS-SSGGTSWDYGFQAEIESLGRIRHVNIVR
LLCCCSNGETNVLVYDYMPNGSLGDLLHSKKSGMLDWSARYRAALGAAHGLAYLHHDCVP
QILHRDVKSNNILLSEEFDGLLADFGLARLLESSGEVSSLPGSLGYIAPEYAHKLKVNEK
SDIYSYGVVLLELLTGRRPVDAGFGDGMDIVRWVCAKIQSRDDVIKVFDPRIS---PRDM
MLVLKIALHCTSEVPANRPSMREVVRMLKDVDP
>Anthoceros_agrestis_BONN_evm.model.Sc2ySwM_344.1881.1_._AagrBONN_evm.TU.Sc2ySwM_344.1881___Sc2ySwM_344_8241258-8244456(-)
DASDGKFLLAFKDGLDDPDQTLFNWNSVP-VCEWAGVACNLAGN-VTGLTLDSSRISGPL
SPALCGISTLQTLFVSNTSINGSFSAGLFNCTGLISLTVKASAMEGQLPDGFSAFTGLKE
LDLSNCSFSGSLPQSMGDMVQLTSLNMSYNQLTGIPSFQKLAGLQYLLLHIN--------
-------ELVFLDLADNELSGGIPDSIGELSKLVCLSLGDNSLSGSIPQNITRLQSLSTL
LLYSNQLTGRFPPGMGGMKNMTHFEGDENGLDGPL-PDLGQWTRLRIFRAAENGITGGFP
EGFSNLTELQELSLFENQMNGTIPQDLGLHSQLTRFEVTTNFFSGPVPPYLCNGDKLRTL
ALGNNSFTGDFPSTYATCNNLTGLGLNDNYLTGNIPAEIWGSSVLSYLDISSNNFSGSIP
PEVGGAVTRLTMNINNNAFSGTLPSEIGQMDALVRFHAGNNRFEGPIPATLGQLENLQEL
ELDSNLLSQHIPDAIGDCVSLNKLTLANNQLSGSIPASLSQLRSLTVLDLSSNRLTGTIP
PSFGSANALILNLSNNDLTGPLPEGYSGGGYSDDFVGNPGLCGP-PTPCPAAAK-----W
PWIVGCTFGVAALLLVAGCFCFIRKCRK--RTK--GGRLWNMSSFQKVEFTEYDLVQSLR
EENVIGKGAAGKVYKVTLPDGQAVAVKKLHGSGSWDSKGDYGFKAEVETLGKTRHRNIVK
LLCCCSSQDCNLLVYEYMKQGSLGQLLHSPNGAVLDWSTRLRIAVGAANGLAYLHHD-AP
QILHRDVKSNNILVDGDWEARLSDFGLAKLLETYG-TARLAGSAGYIAPEYGYTFKVTEK
SDVYSFGVVLLELVTGMRPIEPEYGEGASIVNWVLDKCGSEEGMVEVLDSRLG---EESM
LNVLQVALMCTNQAPNNRPSMREVVDMLVQCGP
>Anthoceros_agrestis_BONN_evm.model.Sc2ySwM_344.1881.3_._AagrBONN_evm.TU.Sc2ySwM_344.1881___Sc2ySwM_344_8241258-8244375(-)
DASDGKFLLAFKDGLDDPDQTLFNWNSVP-VCEWAGVACNLAGN-VTGLTLDSSRISGPL
SPALCGISTLQTLFVSNTSINGSFSAGLFNCTGLISLTVKASAMEGQLPDGFSAFTGLKE
LDLSNCSFSGSLPQSMGDMVQLTSLNMSYNQLTGIPSFQKLAGLQYLLLHIN--------
-------ELVFLDLADNELSGGIPDSIGELSKLVCLSLGDNSLSGSIPQNITRLQSLSTL
LLYSNQLTGRFPPGMGGMKNMTHFEGDENGLDGPL-PDLGQWTRLRIFRAAENGITGGFP
EGFSNLTELQELSLFENQMNGTIPQDLGLHSQLTRFEVTTNFFSGPVPPYLCNGDKLRTL
ALGNNSFTGDFPSTYATCNNLTGLGLNDNYLTGNIPAEIWGSSVLSYLDISSNNFSGSIP
PEVGGAVTRLTMNINNNAFSGTLPSEIGQMDALVRFHAGNNRFEGPIPATLGQLENLQEL
ELDSNLLSQHIPDAIGDCVSLNKLTLANNQLSGSIPASLSQLRSLTVLDLSSNRLTGTIP
PSFGSANALILNLSNNDLTGPLPEGYSGGGYSDDFVGNPGLCGP-PTPCPAAAK-----W
PWIVGCTFGVAALLLVAGCFCFIRKCRK--RTK--GGRLWNMSSFQKVEFTEYDLVQSLR
EENVIGKGAAGKVYKVTLPDGQAVAVKKLHGSGSWDSKGDYGFKAEVETLGKTRHRNIVK
LLCCCSSQDCNLLVYEYMKQGSLGQLLHSPNGAVLDWSTRLRIAVGAANGLAYLHHD-AP
QILHRDVKSNNILVDGDWEARLSDFGLAKLLETYG-TARLAGSAGYIAPEYGYTFKVTEK
SDVYSFGVVLLELVTGMRPIEPEYGEGASIVNWVLDKCGSEEGMVEVLDSRLG---EESM
LNVLQVALMCTNQAPNNRPSMREVVDMLVQCGP
>Anthoceros_agrestis_BONN_evm.model.Sc2ySwM_344.1881.2_._AagrBONN_evm.TU.Sc2ySwM_344.1881___Sc2ySwM_344_8241258-8244680(-)
DASDGKFLLAFKDGLDDPDQTLFNWNSVP-VCEWAGVACNLAGN-VTGLTLDSSRISGPL
SPALCGISTLQTLFVSNTSINGSFSAGLFNCTGLISLTVKASAMEGQLPDGFSAFTGLKE
LDLSNCSFSGSLPQSMGDMVQLTSLNMSYNQLTGIPSFQKLAGLQYLLLHIN--------
-------ELVFLDLADNELSGGIPDSIGELSKLVCLSLGDNSLSGSIPQNITRLQSLSTL
LLYSNQLTGRFPPGMGGMKNMTHFEGDENGLDGPL-PDLGQWTRLRIFRAAENGITGGFP
EGFSNLTELQELSLFENQMNGTIPQDLGLHSQLTRFEVTTNFFSGPVPPYLCNGDKLRTL
ALGNNSFTGDFPSTYATCNNLTGLGLNDNYLTGNIPAEIWGSSVLSYLDISSNNFSGSIP
PEVGGAVTRLTMNINNNAFSGTLPSEIGQMDALVRFHAGNNRFEGPIPATLGQLENLQEL
ELDSNLLSQHIPDAIGDCVSLNKLTLANNQLSGSIPASLSQLRSLTVLDLSSNRLTGTIP
PSFGSANALILNLSNNDLTGPLPEGYSGGGYSDDFVGNPGLCGP-PTPCPAAAK-----W
PWIVGCTFGVAALLLVAGCFCFIRKCRK--RTK--GGRLWNMSSFQKVEFTEYDLVQSLR
EENVIGKGAAGKVYKVTLPDGQAVAVKKLHGSGSWDSKGDYGFKAEVETLGKTRHRNIVK
LLCCCSSQDCNLLVYEYMKQGSLGQLLHSPNGAVLDWSTRLRIAVGAANGLAYLHHD-AP
QILHRDVKSNNILVDGDWEARLSDFGLAKLLETYG-TARLAGSAGYIAPEYGYTFKVTEK
SDVYSFGVVLLELVTGMRPIEPEYGEGASIVNWVLDKCGSEEGMVEVLDSRLG---EESM
LNVLQVALMCTNQAPNNRPSMREVVDMLVQCGP
>Anthoceros_angustus_007121_locus=scaffold28_size1190782_621559_624719_+_len_3051
DASDGKFLLAFKAGLDDPDQTLSSWNSVP-VCEWEGVACNLAGN-VTGLTLDSSRISGPL
SPALCGISTLQTLFVSNTSINGSFSAGLFNCTGLTALTVKASAMGGPLPDGFSAFTGLQE
LDLSNCSFSGSLPPSMGDMVQLTSLNMSYNQLTGIPSFQKLAGLQYLLLHNN--------
-------ELVFLDLAYNQVSGGIPDSIGKLSKLVCLSLGGNTLSGGIPQNITRLQSLSTL
LLYANQLTGGFPPGMGGMKNMTDFEGDQNGLDGPLPPDLGQWTRLQIFTIAVNGITGGIP
QGLSNLTELRALSVFQNQMNGTLPQDFGFNTQLKRFEVSSNYFSGSVPPYLCNGGRLHSL
ALANNSFTGDFPSTYANCSSLTALGLNNNYLTGNIPDELWGSSVLFYLEISSNNFSGSIP
PEVGGAVTRSTMNINNNAFSGTLPSEIGQMADLVRFHASNNRFEGPIPATLGQLKNLQEL
DLDSNLLSQPIPDTIGDCVSLTKLTLANNQLSGSIPASLSQLPRLTVLDLSSNRLTGTIP
PGLGSANSMTLNVSNNVLTGPLPLAYSGGGFSEDFLDNPGLCGP-PTPCPAAAR-----W
PWIVGCTFGVAALLLVAGCFCFIRKYRK--RTK--GGRSWNMSSFQKVEFTEYDLVQSLR
EENVVGKGAAGKVYKVTLPDGQTVAVKKLHGSGSCDSKGDYGFKAEVETLGKTRHRNIVK
LLCCCSSRDCNLLVYEYMKHGSLGQLLHSPNGAVLDWSTRLRIAVGAANGLVYLHHD-AP
QILHRDVKSNNILVDGDWEARLSDFGLAKLLETYG-TARLAGSAGYIAPEYGYTFKVTEK
SDVYSFGVVLLELVTGMRPIEPEYGEGASIVNWVLDKCGSEEGKVEVLDSRLG---EESM
LNVLQVALLCTNQAPSKRPSMHEVVDMLVHCGA
>Anthoceros_angustus_007122_locus=scaffold28_size1190782_712584_715671_+_len_2997
----MNVLLDFKAGLQN-DSALANWDSAP-LCEWFGVSCGPGGG-VTGLDLSSADIAGVV
DGRLCDIPGLEVLHLDDNYLGGGFPEGLFNCTNLVSLNFSQNLFAGPLPDGFTRLSKLEV
LDLSYCNFNGSIPASIGGLPELSFLDLSANGFDGIPAFGNLSSVQYLHVAWNYVLEGPFL
ADFRGVPNLSYFDVSNNSLTGEIPQSIVGLSNLAFFDVADNQLVGGIPSGVSNLRSLTHF
FLYNNQLTGPLPSGFGALPNLFSFDVSSNSLEGIIPGDLVNCKQLALFHIQLNNFSGPIP
DGFADLPLLQEFVVFNNQLNGSLPARLGDNANLTRIDVSTNFLSGAVPPNLCNGGVLDEL
ELFSNSFNGSLPDTYGSCNSLRRMRIHNNSFSGPFPLGIWSNPVLEYLEISYNLFSGSIP
PEIRKASSLRTVRMSYNMFSDAIPAEISQ-VDLAVLEASFNQLGGPIPSTIGNMANLTSL
LLKANRISGSIPADLGRCHSLASLDLSNNQLSGDIPSSLAELASLSLLDVSNNRLSGQLP
PEFGQG-ISSFNFSYNSFSGSLPPAFRSGAFADSFLGNPDLCGSTQRPCKSGRN---VAV
PWVVGGTFIAAAVLFILSSCWFYRKYSKRVRQR--DAGPWRLKSFQKVGFSEADVLASLD
EDNVIGEGGAGKVYRASLPDGQVVAVKKLWTNVKGPGTNDNGFKAEVETLGKIRHRNIVK
LLCCCSNKESNLLVYEYMENGSLGELLHSKKSILLDWASRFKIALGSAQGLAYLHHDCIP
QILHRDVKSNNILLDEDFEPHVADFGLAKILEKFG-MS-VAGSYGYIAPEYGYTLKVSEK
SDIYSFGVVLLELVTGKRPIEPEFGDGVDLVKWVSSKIHSKEGLPDILDPRLS---QDGM
VRVLMLALRCTDPNPAQRPTMQQVVEYLRQANP
>Anthoceros_punctactus_evm.model.utg000185l.33.1_EVM_Apun_evm.TU.utg000185l.33___utg000185l_149753-152950(-)
DASEMNVLLDFKGGLQN-DSALENWDSTP-LCEWVGVICGAEGG-VTGLNLSSTDIAGVV
GGGICDIPGLEVLHLDDNYLEGGFPEELFNCTNLVSLNFSQNDFAGQLPDGFDRLSKLEV
LDLSYCNFNGSIPASIGGLPELSFLDLSANGFDGIPAFGILSSVQYLHVAWNYNLEGPFL
ADFRGLPNLSYFDVSNNSLTGGIPQSIVGLSNLAFFDVADNQLVGGVPTGVSNLKSLTHF
FLYNNRLTGPLPSGFGALPKLYSLDVSGNSLEGSIPGDVVNCKQLVFFHIQQNNFSGSIP
DGFADLPLLQEFVVFNNQLNGSIPARLGDNANLTRVDVSTNFLSGSIPPNLCNGGVLDEL
ELFSNSFSGSLPDTYGSCNRLRRMRIHNNAFSGPFPLGIWSNPVLEYLEISYNQFAGSIP
PEIRKASSLRTVRMNYNMFSGAIPAEISQ-VDLAVLEASFNQLGGPIPSSIGSMENLTSL
LLRANRISGSIPADLGRCHSLASLDLSNNQLSGDVPSSLVELTSLSLLDLSNNRLSGQLP
PQFGQG-ISSFNFSYNSFFGSLPPAFWSGAFADSFLGNPGLCGPTQRPCKSGRN---VAV
PWVVGGTFIAAAVLFIVSSCWFYRKYSKRVRQR--DAGPWRLKSFQKVGFSEADVLASLD
EDNVIGEGGAGKVYKASLPDGQVVAVKKLWTNVKGPGTNDNGFKAEVETLGKIRHRNIVK
LLCCCSNKESNLLVYEYMENGSLGELLHSKKSILLDWASRFKIALGSAQGLAYLHHDCIP
QILHRDVKSNNILLDEDFEPHVADFGLAKILEKFG-MS-VAGSYGYIAPEYGYTLKVSEK
SDIYSFGVVLLELVTGKRPIEPEFGDGVDLVKWVSSKIHSKEGLPDILDPRLS---QDGM
VRVLMLALRCTDPNPAQRPTMQQVVEYLRQASP
>Anthoceros_punctactus_evm.model.utg000185l.37.1_EVM_Apun_evm.TU.utg000185l.37___utg000185l_164434-167769(-)
DASDGKFLLAFKDGLDDPDQTLFNWNSVP-VCQWAGVACNLGGN-VTGLTLDSSRISGPL
SPALCGISTLQTLFVSNTSINGSFSPGLFNCTGLISLTVKASAMEGPLPDGFSAFTGLKE
LDLSNCSFSGSLPQSMGDMVQLTSFNMSYNQLTGIPSFQKLAGLQYLLLHIN--------
-------ELVFLDLADNQLSGGIPDSIGELSKLVCLSLEDNPLSGSIPQNITRLQSLSTL
LLSSNQLTGRFPPGMGGMKNMTHFEGDENGLDGPL-PDLGQWTRLRIFRAAVNGITGGFP
EGFSNLTELQELSLFENQMNGTIPQDLGLHSQLTRFEVTTNFFSGPVPPYLCNGDKLRTL
ALGNNSFTGDFPSTYATCNNLTGLGLNDNYLTGSIPSEIWGSSVLSYLDISSNNFSGSIP
PEVGGAVTRLTMNINNNAFSGTLPSEIGQMNALVRFHAGKNRFEGPIPATLGQLENLQEL
ELDSNLLSQHIPDAIGDCVSLNKLTLANNQLSGSIPASLSQLRSLTVLDLSSNRLTGTIP
PSFGSANALILNLSNNDLTGPLPEGYSGGGYSDNFVGNPGLCGP-PTPCPAAAK-----W
PWIVGCTFGVAALLLVAGCFCFIRKCRK--RTK--GGRLWNMSSFQKVEFTEYDLVQSLR
EETVIGKGAAGKVYKVTLPDGQAVAVKKLHGSGSWDSKGDYGFKAEVETLGKTRHRNIVK
LLCCCSSQDCNLLVYEYMKQGSLGQLLHSPNGAVLDWSTRLRIAVGAANGLAYLHHD-AP
QILHRDVKSNNILVDGDWEARLSDFGLAKLLETYG-TARLAGSAGYIAPEYGYTFKVTEK
SDVYSFGVVLLELVTGMRPIEPEYGEGASSVNWVLDKCGSEEGMVEVLDSRLG---EESM
LNVLQVALMCTNQAPSKRPSMREVVDMLVQCGP
>Fontinalis_antipyretica_16904-RA__[mRNA]__locus=174373_32118_42060_-_[translate_table__standard]
V-SEGQILMDFRSFIVDDQNALSNWQNISTPCTWTGVSCD---GYVAGIDLSSMSLTSHM
P---CQLPNLTSLELQENQFSGPLPPELDRCTNLQHLNLAANNFSGAI-AQL--PPRLRY
LNLSLNSFFGTLPPTLGLLRTLQVLDLAASGLTALIPLGQLADLQHLVVSWNPFSPDTLP
DALTHMRQLQHFECAGCGLQGPLPHWLGTFPKLRYLDLSNNRISGAIPAPVMALPELKWL
ELYKNDLTGPIPVEIGNLTSLTDLDLSDNRLTGAIPEELMRLQDLAVVHLQNNSLEGPIP
EGIVNLTKLCDLKLYMNQLNGSIPAGLGRNAPLSQFDVSNNQLRGQIPSGLCARGVLWRL
ILFNNSLTGSFPAPYGACTSLLRLRLFSNHLSGPLAPSLWSLPNLTLLDLNDNRFSGPVP
SAIAHAARLSSLKLHNNQFSGPLPSALGQLRSLERLHAHRNRFSGEIPSALGDLASLTSL
SLDANAFTGNLPADLGRLGNLVSLGLSFNFLRGALPAQLGNLGNLVFLDVSHNLLSGDLA
EAVRSWDFEVLNCSYNEFYGTLESRRT-----EWFVGNPALCGV----CDHSSNNKKRDF
IRILGLSIV--TILALVSLILWKEKEKNKGEGVARDKKSRSITLFHQFNITYKELIDCLD
EENVIGSGGGGEVYKATLRSGQ-VAIKKLWEVGKGM--DDHGFKAEVDSLGAIRHRNIVK
LLCCYSSFSTNLLVYEYMPNGSLGDLLH-TKKTLCNWSLRSKIAIGAAQGLTYLHHDCVP
QILHRDIKSNNILLDSEYEARIADFGLAKCL----DMSIVAGSYGYIAPEYAYTLNVNEK
SDVFSFGVVLFELVIGRPAIATEFGDAMTIVTWVAQKVH--EGENIILDSRIDNFYK-QM
LKVFHIAKCCTKHLPKDRPTMREITQMLVESIP
>Fontinalis_antipyretica_02056-RA__[mRNA]__locus=180660_22383_27048_+_[translate_table__standard]
VSSETQILLNFKAHISDGGGDLAHWSADLSPCNWTGVSC--SAGVVTELSLQDMNVSGSV
PGL-GALKNLKTLNLGNTSLEGPMPFDLFNCTQLVYLNLSNSYMDGQIPQEIAELKLLQT
LDLSYASFTGPLPEALGDLTALENLNLSASSFAELPPLGKLRNLKELRLGVANFTPAAIP
SWFGNLTNLETLFLNHNLLQGAMPEIFSNMTKLSKLDLSENRFEGEIPRSLTSASNLAVV
QLYSNGFSGDLPSDFGRLTNLYELDVAMNNLSGVIPVSMSQLTNLSILHLYENQFEGQIP
PGLADIPSLTEFVIFTNHFTGAVPQTLGADGGLVRFDVSTNSLSGSVPPHLCSGQVLKEL
MFFDNNFSGPLPAVYGQCKSLTRVRFEGNRMSGAFPESLWSLPLVNRISIQDNLLEGTVP
SSIKNAVSLGDLYIHNNKFSGRLPRELGELTSLHRIDASGNNLEGVIPAELSHLFQLNVL
NLGGNRLNGPIPTQLGNCSQLNELNLSRNVLEGAIPVELGLLDDLTVLDMSHNQLTGELP
AVLSSLHLTNLDVSYNNLSGVVPPALQ---QVANTVGNEFLC--NFNKC-PRRSRDRNPL
VWAVVGTFAAAVIIFVFGSCCICRRYKLQWNRKHHSSDPWHITAFHRMLIQEDEFSDL-N
EDDVIGMGASGKVYKVILGNGQAVAVKKLINLSKEESPFDSGFKAEVETLGNIRHRNIVK
LLCCCSKGYSNLLVYEFMPNGSLGDILHSSKGGSLDWGMRLKIALGTAQGLEYLHHDCDP
PITHRDIKSNNILLDLDYRAHVADFGLAKVLAATGDMSHIAGSHGYIAPEYAYTLKVGQK
GDVYSFGVVLLELLTGKQPTDPSFSEGVDLVEWVSKGQQSAEGMNEILDPRVGSAPPQAV
HVFLKVGMLCTSKVPAQRPSMREIVKKLKEIGP
>Pleurozium_schreberi_snap_masked-scaffold_513-processed-gene-0.12-mRNA-1_gene=snap_masked-scaffold_513-processed-gene-0.12_name=snap_masked-scaffold_513-processed-gene-0.12_seq_id=scaffold_513_type=cds
ASSETQILLNFKASISDGGGDLALWSADLSPCNWTGVRC--SAGVVTELSLQDMNVSGPV
PGL-GELKNLTTLNFGNTSLEGPMPSDLFNCTQLVYLNLSNSYMEGLIPQEMAELKLLQI
LDLSFAGFTGPLPAALGDLTALENLNLYASSFADLPPLSKLRNLKEVHLGVANFTPXGIP
SWFGNFTNLEILFLNHNLLQGAMPEIFSNMTKLSKLDLSENQFEGRIPRSLTAASNLGVV
QLYSNXFSGELPSDFGRLTGLYELDVAMNNLSGVIPVSMSNLTNLRILHLYENQFEGQIP
PGLADIPSLTEFVIFTNGFTGAVPQTLGSNGGLVRFDVSTNSLSGSVPPHLCSGQVLKEL
MFFDNNFSGPLPAVYGQCTSLTRVRFEGNRMSGAFPESLWGLPLVNRISIQDNLLEGTVP
SSIKDAVSLGDLYIQNNKFSGRLPRELGELTSLHRIDASGNNFEGVIPAELSQLFQLNVL
NLGGNRLNGPIPPQLGNCSQLNELNLSRNVLEGVIPVELGLLDDLTVLDVSHNRLAGELP
AVLSGLRLTNLDVSYNNLSGVVPPALQ---QVANTTGNEFLC--SFNNC-PRRSSDRNLL
VWAVVGTFAAAVIIFVFGSCCICRRYKLQWSRKHLSSDSWHITSFHRMLIQEDEFSDL-N
EDDVIGMGASGKVYKVILGNGQAVAVKKLINLSKEESPFDSGFKAEVETLGNIRHRNIVK
LLCCCSKGYSNLLVYEFMPNGSLGDILHSSKGGSLDWGMRLKIALGTAQGLEYLHHDCDP
PITHRDIKSNNILLDLDYQAHVADFGLAKVLEATGDMSHVAGSHGYIAPEYAYTLKVGQK
GDIYSFGVVLLELITGKQPTDQSFSEGEDLVEWVNRGQQSEEGMNQILDPRVGSAPPYPI
NSFLKVGLLCTSKIPAQRPSMREIVKMLKEVSP
>Azolla_filiculoides_s0006.g010010
LGSELAILQSFEQSKSDGGTGLSDWNS--TYCNWGGVIC-SSNGSITNLDFQSRGLMSPL
PTIICTLPNLVELNLFNNSYSEEFP-VLFNCTKLSILNLSYNNFYGTLPNDWSNLSSLTS
LDLGSNSFMGQFPPTIGDLLSLEYLSTWNNNFNFIPPLGNLSHLKNLSIAWNNYTYAPLP
QELSKLSELSWLYCAACHLIGPFPAWLSALRNLQHIDLSYNDLSGQLPAQVF-VPSVRKL
ELYFNTFSGTIPTTIGNLTTLTELDLSCNQLEGPIPAELGNLSNLTLLNLWNNSLSGEIP
LELGSIKSMQVFQLFQNQLVGTIPPTLGQGGGMVKFDVSSNFLHGLVPPYLCDSKALMKL
IFFSNNISGAIPDVYGQCHTLVRVRLHTNRLSGSVPPGLWSLPRMVILELYNNNLSGSIS
PSLGDATQLTTLNIYNNAFAGPIP------------------------------------
------------DIFASVTNMSVIDLSYNQLTGPIPSSLGSLHFLTSVSLAHNRLSGQVP
SSLSNLKLRSFDVSYNDLSGSLPFELGGAFVEQSFEGNMDLCSD-LKHC-----KGGSQV
SWIAGTIVV-IVVVLVTGLCCLYQK---KQ---MKTTAAWIFTPFEKVSFDEYTILSFLD
EDNLIGKGGSGQVYHGKLKNGN-LAIKRLWNSTKLGHNNDYGFKAEIETIGKVRHANLVK
LLCCCTNRDTSLLIYEYMPNGSLGDLLHGTKSGILDWNTRFKIALGTSRGLAYLHHDCVP
PIVHRDVKPNNILLDADYEARIGDFGLAKVLHDHSKISGFAGSVGYMAPEMGYASKITEK
CDVYSFGVVLLELLTGKKASEF--GLGVDIVKWVTGKLRSKE---EVMGSLLN-TTKEEM
LVVLKLALRCTSAIASQRPDMKEVVTILEEAAS
>Azolla_filiculoides_s0374.g067216
LASESSILQSFQQSRSGGELGLSDWLNDPAHCKWAGIDC-SVSGLITKLDLQSRGLASPL
PTIICSLPSLTHLILANNSYTEAFP-ALFNCT-LSWLDLSTNRFHGSLPKEWSKLSRLAH
LDLNDNLFVGQFPPAIGTLLGLEYLSIWNSGFNFIPDLGNLTHLENLTIAWNAYNPNPLP
PSLSKLSNLVWLYCAQCNLVGPFPSWLPQLQSLQHLDLSGNQLHGSIPTSIFKPPNIAKI
ELYANAFSGPIPALFGNMSMLTDLDLSSNRFDGSIPLELGKLEKLSLLNLWNNSLTGHIP
EELGNLTTLETFQVYQNNLMGTIPQTLGRSGGMRIFDVSTNFLQGNIPPYLCHGNVLEKL
ISFANNLSGSIPEAYGQCDSLKRLRVHRNRLSGFVPDHMWGLPRLNFLELSYNNLGGTIS
STLSNAIQLMILKLSGNSFTGELPDSIGLLSQLQALDVSGNRFGGNIPQTLQNCHALLEM
SLQDNGFTGFVPDSFGTLTQLQSMDLSGNQLIGGIPASLANLLLLSKLNLSHNHLSGSVP
SDLATLRLDIFDVSYNDLSGNLPFPLGGVFTEQSFQGNDKLCGG-IDSC-----KSSNPT
PWILGSSLLVVLMVLVVGACCLHRR-IQTHKMRESQSQDWTFTPFQKVAFTQSQIVRSLN
EDNIIGRGGSGQVYYAKLEDGE-LAIKKLWSTSSHH-KHDYGFKAEVETLGRVRHTNIVK
LICCCTDRNTSLLVYEYMTNGSLGDVLFNHKSKELGWDLRLKIALGSARGLAYLHHDCMP
PIVHRDVKSNNILLDAKYEAHIADFGLAKILNNNDKNSGVAGSVGYMAPEIGYASKVTEK
SDVYSYGVVLLELLTSKRAGEAEFGPGVDLVRWVQGKLTSRR---EVVESLLN---KEEM
LVVLKLALQCTNGVASQRPSMQKVVDILEEISL
>Salvinia_cucullata_v1.1_s0045.g013213
FASDAQALLQFEEDLSDSDVLTTGWRSDTTVCSWTGVLCSSSADSVIGLNFTDLFLNGTL
TSSLCLLPNFTHLYLRYNNFNQSFPYFLLACPNLIYLDLSENWLYGELPTNIS-LSKLQF
LSLESNNFVGSIPANFGNLPELRLLRLRGNALSSIPPLGNLTELQTLDLAWS-FSPGEIP
IELWRLQKLEILSLAGCRFVGTIPAEFSRLHSVTMFDLSSNNLTGTVP-SLTNLTAMTQL
YLYQNSLSGSLPDLSGDFANLSDIQIGINSFTGAIPDSYATLPSLRILQLNANKLTGSIP
TTFANNRNLQYFVVSSNLLTGNISSDWGLYSDLVQFDISYNGFTGDLPPNLCHSGTIEYI
SVQMNAMSGAIPASYADCQSAVRVRLEGNHFSGSVPAGLWVLPNLDVLTLNANMFSGDLS
SLANKSSNLTVLKIDNNQFQGVIPAEIGRYRGLIKFTASGNRLSGGIPAEITRLRQLETL
DLSSNAIVGTIPAAFNNCKSLNSLDLSHNHLSGSIPAELASLEILNYLDLSDNSLDGAIP
ATFGENPYVSFNVSYNDLSGKVPKDLLEVVGADSFAGNPLLCAE----CSGGGDGNRSRF
IGIMAGVIL--CVLLLCGVAMAMTKKRLK------QRESWKVITFQKQEFEEEKIVERLE
EKDVIGSGGTGKVYKVSFPAMATVAVKKI-AAPRGSSRNMTAFTAEMEILGNIKHKNVVK
LLCCAMSEDTRLLVYEYIQMGSLGDVLH-AE--LSRWATRYKIAVGVAEGLSYLHHDCVP
YILHRDVKSNNILIDTDLEPKLADFGAAKAMDRRG-MTAVVGSIGYIAPEYAYTLKVDEK
SDVYSYGVVLLELATGRRP----SG-GEDVVKW-VSKMK--EEVWRVFDGRID---KESM
LALLKTALLCTSAMPHWRPSMREALHLLRRAAP
>Salvinia_cucullata_v1.1_s0091.g018802
FAQERSILEEFKQSLADGSLGMSDWNAGNAHCQWPGVTC-SASSFVVALDLQSRNLSSPL
STVICSLPNLTRLSLAGNSFQQEFPAVLDNCGGLSLLNLSYNKFYGQLPD-WFNLSTLKY
LDLGANGFSGHFPAAIGNLPGLESLNIWSNNFSVIPPLGNLTRLTNLSIAWNPYTPGRLP
DELRNLTSLTWFYCSGCHLVGPLPKWLSQLSYLQHIELAYNHLSGSLPPEIF-VPKIQKI
ELYFNDFTGSIPTAIGNLSTLLELDLSCNFLDGSIPAELGKLSSLSLLNLWNNSLTGEIP
AEMANLSSIEVFQLFKNQLVGTIPQELGRNGRMQKFDVSTNFLHGAVPPYLCDGGSLIKL
IFFANNISGSIPEAYGRCTSLVRVRLYGNSLTGPVPEGLWTLPSMIILELYDNQLSGAIS
PDLGGAAQLANLVISGNAFTGSLPDSIGALSRLETLEASGNQLSGVIPVTLLDCQSLTSL
KLDHNVIAGSLPDFFVGLPALTTIDLSYNQLSGPIPASLGHLRYLQHLGLAHNRFSGAVP
SSFADLQLASFNVSFNDLSGSLPFDLGGAFTEESFEGNAGLCSS----C------GGSAA
SWLVAVIVLAAVVVLVTGLWCFRQKQKQKEKDRRKGAGEWVFTRFEKVGFDEWEVLRVVD
EDNLIGRGGCGEVYHGRLKSGE-VAVKKLL--RRAG--GDGGFRAEIETIGTVRHRNVVK
LLCSCTNRDMSLLVYEYMPNGSLGQLLHSCDGGELDWSKRFKIALGAARGLAYLHHDCVP
AIIHRDVKPNNILLDADYEARIADFGLARVLSA-GSISGLAGSVGYMAPEMAYARKITEK
CDVYSYGVVLLELLTGKRAGETTGGGGQDLVRWVQGKLRSKE---EVTGSLFNASSEEEM
LVVLKLALRCTAAMVSQRPSMKEVVAVLEEASP
>scaffold-ALVQ-2020658-Tmesipteris_parva
LSEDGIVLLEMKHRLQDPLGFLGDWNSSDSPCEWTGVVCDDLGRVVTGLQFSNFSLSGPV
PTVMCRLPNLTVVNFYYNNFGGPFPDDLLSCGKVTNLNLSQNLIVGNLPANVSRMNSLQV
LALSSNNFSGSIPEGFGRLPELIELDLFENLLNTIPAFGQLSKLQYFRLAYNPFAPGPIP
ETLGNLLDLREIWLTGCSLTGTIPKSLGNLTKLTNLDLSINGLTGDIPPEVMNIQSLLQL
ELYQNKLSGQIPSNIGNLVNIRNIDMSSNSLTGRIPDNVSQMKELTSFHLSDNLLTGEIP
SGLADLPQLTDLRLFSNNLSGDMPQNLGNASALVTFDVSYNQLTGPLPPHLCDGGVLQVL
ATIQNYLSGNIPESYGSCTNLQRLRMSHNRLTGELPEKLWSLPHLVILDLVNNRLEGSIS
SEIGKMLDLSVLKLDNNLFSGSLPTEIGNTWNLSVISLPQNNLTGPVPNGISKLWHLSSL
YLQGNSLSGEIPSEIVSCGYLSVLDLSSNQLTGQIPASLGRLQSLNSLDLSHNRLSGEIP
ESLNNLKLNQFNVSDNSLSGQVPSGLVNGAFSTSFLGNEGLCGQRLRAC-SNKKESK-LL
QGVLAGTFAAALLIFVVGLAWFCKQYRQKSNGLFKDKSPWSLTSFHKLTFSEYEVLHSLD
EDNVIGSGGSGKVYRIILSNGQIVAVKKLWGGGKGEGKHDHGFKAEVGTLGKIRHKNIVK
LLCCCSNKESRLLVYEYMPNGSLGDVLHGPKTGILDWPSRHKIALGAAQGLAYLHHDCSP
AIVHRDIKSNNILLDSQYESHVSDFGLAKILESVGDITAVAGSVGYIAPEHAYTSKVTAK
SDIYSFGVVLLELVTGKRHIIPEFGEDVDLVKWVCRKIQTREGVMEVVDASLSDLSKEDA
LVVLKVALLC-----------------------
>scaffold-DFHO-2058348-Danaea_nodosa
LTEEAQILLRMKAALSDPQHSLSNWSSAASPCSWKGVHC--DGGNVTSLEFALFGLGGPL
PTLFCQLPKLLRVNFYYNNFEGTFPAELLSCNRITYFNISQNFLVGSLPEGIDQMRALQI
LDLSSNNFSGAIPDGLGLLSELRELHLNSNLFNTIPALGRLGKLQQLLLAYNPFAPGILP
PELGNLTELTNLWVTQCNLIGNIPDTFGNLTKLTNLDLSKNKLTGYIPLTIMNLSLMYQL
ELYQNHLQGPIPDNIGNLTSLVNIDMSTNHLTGRIPDSISQISGLSNLHLFENGLWGEIP
SGLADLRHLQDLRMFNNHLNGVLPFNLGSSSQLVTVDVSYNELTGPLPPNLCAGGALREL
VMIQNRFNGTIPLSYGSCSTLQRIRLSNNQLSGQVPESLWGIPSLSFLDLGGNRLEGEVS
PLIANAVNLSMIYLENNQFSGSLTSEIGKLSNLSVIRVQQNSFSSLIPKEIGNLSRLYNL
YLKYNLFSGGIPDEISLCRGLSILDLSHNQLTGAIPPSLGNLPSLDVLDLSNNKLSGAIP
QSLSDLALNYFNVSNNRLSGSVPKGLMNGAFYTSFLGNQDLCGEEVTAC-HGRKNSK-LL
QAVLAGTFATALLVLLLGLAWFYKRYWRRIKGGLKEKSSWSLTSFHKLGFNEYEIFNSLD
EDNVIGSGGSGKVYKATLSNGETVAVKKLWTNGKGEAKHDHGFKAEVETLGKIRHRNIVK
LLCCCTKNETNLLVYEYMANGSLGNLLHGNKSSILDWLSRYRIAVGAAQGLCYLHHDCAP
AIVHRDVKSNNILLDSDYKAHVSDFGLAKILENVGD--TVAGSYGYIAPEHAYTPKVTEK
SDIYSFGVVLLELVTGKRPIVPEFGDNCDIVRWVCGKLQMRDGVNDVLDTRLSHSSKEDM
LPVLKIALLCTSALPVHRPTMREVVEMLLE---
>scaffold-DFHO-2058542-Danaea_nodosa
LSNEGQILLQMKQALTDAPGSLKNWDSSDSPCHWTGVQC--NNGVIVGLDFTFFNLSGSV
PTIMCQLPNLVRVNFYYNDFGGPFPAKLLSCVNLTHLNLSQNLIVGSLPSKIDRIKRLKA
LDLSANNFCGPIPQEFGLLPDLLQLYLNNNNLNTIPLLGQLGKLQDLRLAYNPFSPGPIP
PELGRLTELTYLWLTNCTLEGTIPDIFANLSKLTNLDFAINNLTGSIPSSMMNLRYLYQL
ELYQNRLSGPIPENLGNLGHVINIDMSHNHLTGPIPESISRLKSLSSLHLTSNSLSGQIP
DGLAELPRLQYLPMSNNKFTGSLPINLGSSSPLNFIDLSYNDLSGQLPANICAGGSLQFL
DIMQNHLSGEIPKSYVKCTKVIRLRLSNNELSGTVPEGLWGLTALYILDLAFNKLEGAIS
PLIAKATDLSIMYLQSNNFSGSLPPEMGYL-NLSEITAQSNLFSGRIPGEFGMLISLTTL
QLQHNSLSGEIPNEICACVRLATLDLSDNHLTGPIPPSLGKLRNLNTLDLSKNMLTGRIP
PSLTKLNLIKFNVSENSLLGPIPGGLIQATFYTSFMENQGLCGEDVKIC-TSQFDPK-PL
KAILTATSVAALLVLLSCLGWFFTRLRQYNEARIKDKAAWSMKSFQKLGFNEYEILSSLS
EDKVIGEGSAGKVYKITLNNDKTVAVKEVLRNANGWGRQDNGFETEVETLGNIRHKNIVK
LLCCCSNRESNVLVFEYMSNGSLGSILHGTKASILDWNRRYIIAVGAAQGLAYLHHGCKP
PIVHRDIKSSNILLDSDFEAYVSDFGLAKILETKSD--IVAGTPGYIAPEHGYTFKVTEK
SDVYSFGVVLLELVTGKKPTVLEFGEHCDIVNWVLGKVKDLEG---VIDSRLGGSRKEDI
VLVLEVALLCTSVQPEQRPSMMQVVELL-----
>scaffold-DJSE-2136496-Ophioglossum_petiolatum-2_samples_combined
-------------------NVLQNWTFSSTPCNWTGVVCNASTSLVAELQFPSFNLAGDL
PTLMCDLPALTVVNFYYNNFAGPFPDGLLTCTGLTHLDLSQNLLVGPLPAHIDRLPSLHS
LDLSSNNFSGSIPPAFASLPHLLQLNLVENLLNTIPSLGNLSKLQFLGLAYNPFTPGPIP
QELGNLSELRKLWLTQCNLVGAIPEALGNLSKLENLDLSKNSLSGSIPSEIFNIKTLIQL
ELYENQLTGPIPDNLGNLVSIINLDMSGNGLTGGIPESVSNLKNLSSFHLFDNKLSGNVP
ASIVKLPSLTELVIYNNSFSGSLPEDLGKASSLIIFDVSYNHFTGPLPSHICDGQALKVL
ITIQNNFEGSIPEAYGMCNTLQRLRMPNSQLTGPVPQALWGLPHLFILDLANNRLEGSIS
SDIGKAANLSTIALDNNFFSGNIPREIGKARNLSVLSLSLNNFSGALPSEIGQLSHLYQL
SMEGNLLSGEIPNEMGSCESLAVVNLSYNKLSGQIPTSLGNLQGLTSLDLSHNELTGNIP
QSLGKLRMSQFNVSDNNLWGPVPSNLLNEAFYNSFLGNQGLCASKVELC-SHKKSTK-VL
QAVLTGIFAAATLVFVLGLACFYKRYRQKMKEKYKEETPWILTSFHKLAFDGYDVLGYLN
EDNVIGKGGAGEVYKASLSNGETVAVKKLS--QMVEAKDDFGFKAEVETLGRIRHKNIVK
LLCCCSNNKCNLLVYEYMPNGSIGDLLHGTKGRTLDWPSRYKIAVGAAEGLAYLHHDCSP
PIVHRDVKSNNILLDSNYDAHVADFGLAKILQTVGDISGVAGSIGYIAPEHAYSPKVSEK
SDIYSFGVVLLELITGRKPSVIESGENVDIINWVYRRLQTQSGKIEILDPSIADSYRDEM
QLMLKVALLCTSMLPINRPSMREVLDLIKEADP
>scaffold-EEAQ-2016468-Sceptridium_dissectum
-----------------------TWA-STSPCTWTGIICTPPHQILTGLDLSFMDLSGSL
PPSLCLLPNLTSLNVCYDNFAGPFPPALLNCSMLTSLNLSQNLFVGPLPDAISRLQNLQV
LDLSSNSFTGAIPPGFGKLPHLISLGLHRNLLNTVPPLGNLGALQYLLLADNPLAPGPIP
PELGKLSQLKQLWLRGCSLNGNIPHTLGNLMQMENMDLSKNNLTGFIPSEIFDLSKLNQL
LLYTNNLSGEIPKNIGNLTALINLDLSANQLRGQIPEGIQELKNLSALYLYRNQLSGQIP
DSLAELPQLVDVEMTNNGFTGTLPENWGRASLLVTIDISVNNLSGPIPPNLCAGGKLKNL
ILLGNSFNGGIPESYSRCRSLERVRLSGNHLSGEVPLDFWNLPAVYILDLSNNNLGGNIP
SQIGTAYHLSTLTIHGNNFSGSLPPELGKLSNLSVIAAYQNRLSGTIPEELGNLSRLYAL
YLQENFFSGEIPDQIGSCAQLSLMNLSYNQLGGPLPPALGSLSRLTLLDLSHNEITGEIP
LSLGQLNLNQFNVSFNKLSGTVPQTLTQSQFSTSFVGNKGLCGQELRTC-SSDQHGL-KI
LWILVCTLGTALVVLASTFVCLFRRHMR-FKNTQLDKASWTLKSFHRNDFDEYEILSKLD
DEKVIGAGGAGKVYKITLGNGQIVAVKKLPCIGK---GHDSGFKAEVETLGKIRHRNIVK
LLYCCSSKDWNLLVYEYMHHGSLGDVLHVNGGNVLDWMKRYKIALGAAQGLKYLHHDCSP
PIVHRDLKSNNILLDADYEARIADFGVAKVLL-VGE--GIVGSIGYIAPELSMFSRVTEK
SDVYSFGVVLLELVTGRRSLEADFGDGNDLVKWIRSKLHMSNGLLDVLDPKLPEPWREDI
LMVLNMALLCTSPNPSHRPDMQKVLEMLLNA--
>scaffold-EEAQ-2089713-Sceptridium_dissectum
--QQVITLLSFKSQFSDPQHFLHDWASSHPPCNWTGVVCDAHSQVVTELHFPSFNLVGDV
PTQMCNLPNLTVVDFYYNSFGGPFPDELLTCTQLTHLNLSQNLIIGKLPPKINQLKSLQV
LALSSNNFSGDIPEAFGSLPELIELDLFENLLNTVPPLGKLNKLQNLRLAYNPFALGPLP
KALGNLSELRELWLTGCNLTGAIPEALGNLSKLVNLDLSLNRLSGTIPRGIFDIASLTQL
ELYKNDLSGTIPDNLGNLVNILNIDMSGNGLTGSIPDTVSNLRKLSSFHLYDNKFSGPLP
SGLANLPNLTELSVFNNSFSGNLPQNLGSLSALVVVDVSYNQLTGPLPPHICDGRTLEVL
ITMQNNFSGSIPESYAMCTTLQRLRMTDSQLTGAVPDRLWGLPHLFILDLTNNKLQGSIS
SDIGKASNLSILKLDNNLFSGSIPSEIGKLWNFSVLSLPYNRFSGSLPVEIGKLSRLNQL
YIQENSLSGEIPEGISFCSRLSVLNLSRNQLTGPIPASFGNLQSLTSLDLSHNRLTGEIP
QTLAQLKLNQFNVSDNGLWGTVPSSLSNGAFSTSFLGNQDLCGDGLQAC-SSKKNSK-VL
QAVLVGTFTAAILVFVLGLVCFYKRFRQKTDVTYKDKSPWILTSFHKLGFNEYEVLCYLN
EDNVIGRGGAGKVYKATLSNGETVAVKKLW--EKMEAKSDRGFKAEVETLGRIRHKNIVK
LLCCCSNEESKLLVYEFMPNGSLGDVLHGTKGSTLDWPSRYKIALGAAQGLAYLHHDCSP
PIVHRDVKSNNILLDSNYEAHVADFGLARILETVGDVSGVAGSIGYIAPEHAYNPKVTEK
SDIYSFGVVLLELVTGKKPSMPEFGENTDIVNWVFSKLHTHDGLMEVLDPRLADCYKEEM
LLVLRLALLCTSVQPINRPSMREMMELLKE---
>scaffold-EEAQ-2089751-Sceptridium_dissectum
LSPQARILLTMKNALKDPYGSLSDWSNSSSPCNWSGVACAAPGGVVTELRLPNLMLAGAV
PTAMCQLPNLTLVDFSSNLFGGSFPDELLNCSQVTHFNVAQNLLVGNLPQNINQMKALQI
LDLSGNNFSGAIPAGFGMLPQLTVLDLYSNLLNSIPSLGNLSSLQFLRLAYNPFAPGPIP
QELGNLAELTYLWLTGCNLHGTIPPSLGNLTKLSNLDLAINNLTGLIPPQIMKISSLLQL
ELYQNQLHGTIPDSIGNLVNIANIDLSSNMLTGPIPDSISLLKNLSSLHLYQNKLDGEIP
AGIADLPHLTDLTIFNNNLSGALPQNLGASSALVTFDVSFNQLSGPLPPHLCDHGALLFL
ITLQNNFNGSIPKAYGSCTYLQRLRMGYNELTGPVPDALWGLSHLFILDLANNMFEGSIS
FEIGKASNLSIIRLDNNLLSGTLPIEIGNPWNLSVVSLAQNKFSGSIPKELGKLSLLTNL
YLQDNLFSGEIPNEISSCGYLTVLNLSNNQLAGHIPSSFEHLQSLNSLDLSHNRLTGEIP
QSLGELKLTQFNVSDNALLGSVPSDFLNGAFPSSFSGNPGLCGEGLKSC-SSRKDNK-AL
EAALAGTFAAAFFVFMLGVACFYKRYRKNTKDDSKETASWSLTSFHKLAFAEDEVLGNLD
EDNVIGSGGAGKVYKTSMSNGETVAVKKLW--EKGKG-DDYGFRAEVETLGKIRHKNIVK
LLCCCTNKESKLLVYEYMPNGSLGDLLHGPKSRILDWTSRYKIALGAAQGLAYLHHDCSP
LIVHRDVKSNNILLDANYEAHVSDFGVARILESVREVTAVAGSVGYIAPEHAYTPKVTEK
SDIYSFGVVLLELVTGKRPVLAEYGENTDIVRWVCSKIQTHEGLMQILDPRLADSSKDDM
MLMLRVAILCTNTLPLNRPSMRQVVEMLMEADP
>scaffold-MEKP-2108722-Dipteris_conjugata
SNQEAQLLLLFKSHLQDPHSFLHDWLSSSDPCSWKGVSC-SHGSSVSSLNFSSFGLSGSF
SPDLCLLPNISSLDFYYNNFGGPFPSSLLDCTRLRHLNLSQNLFVGPLPDAIDRLPSLQA
LDLSYNNFSGAIPPAFGRLPELLELDLFANLLNTVPSLGGLAKLQFLRLAYNPFSQGPLP
AELGNLTELTYLWLAGCNLTGPIPDTLGKLRKLTNLDLSSNMLFGNISASIFEITSLTQL
ELYQNELEGQIPENIGDLTALVNLDMSSNKLTGPLPSGISQLQKLASLHLNDNGLSGPLP
NGLASLPALTELSLFNNNFTGTVPQNLGHESKLVVFDVSHNDFSGPLPPYLCTGGALMVF
VTMFNGFEGLIPSTYGDCPSVQRMRLNSNSLSGRVPSGLWSSPSLFILELSNNRLEGSIS
SDVRQASDLSILRLDNNLFSGRLPPEIGSVWNLTAISLSHNQFSGSIPKEIGNLTRLSNL
YLQFNSFSGEIPPEIASSTRLSIVDFAFNQLSGAIPDSLGNLPAINSLDLSHNQLTGDIP
PSLAKLSLTSFNVSYNRLLGPVPMGFIDKAFDSSFMGNQGLCGEGVMDCSRGSRNPR-LL
HAVLAGTFAAAVILLVVGLACLYKLHKPSVKRRRKQRSSWSLTSFHKLGFSEYEILSGLD
EDNVIGSGGAGKVYKTTLRNGETVAIKKLLSNDMGEGK-DRGFKAEVATLGRIRHKNIVK
LLCCCSNKDANLLVYEYMPNGSLGDLLHGTKAGILDWSSRYKIALGAAQGLAYLHHDCSP
AIVHRDVKSNNILLDADFQAHVADFGVAKVMHHLGDMSGVAGSYGYIAPEHAYTTKVTEK
SDTYSFGVVLLELVTGKKPVVPEFGDNTDIVKWVCSKLSRQEGMLEVLDARLADSSKEDM
LLLLRVALLCTSGLPVNRPTMREVVEMLLEADP
>scaffold-NHCM-2002869-Angiopteris_evecta
---EGQALLRMKRDLKDEQGLLADWSSSVSPCTWNGVKC--ENNTVTHLDFSNFNVSGAV
PTLMCQLPNLIHVGFYYNSLEGSFPAELLSCKRLKYLNLGGNLLSGRLPEGIDQMKTLQF
LDLSENNFTGPIPEALGRLSELADLRLYSNFFNTIPTLGQLGKLQSLRLAYNPFAPGRIP
SELGNLTELTYLWLTDCNLVGNIPESLGNLTKLTNLDLAMNDLTGTIPRTIMDLRSLYQL
ELYQNHLQGPIPDNIGNWRIISNIDMSTNKLSGPIPESITQLRNLSSLHLYENNLSGKIP
SGLADLPRLQDISIFSNSLEGNLPPSLGSMSELTVFDVSNNMLTGLLPPHLCDGGTLEIL
AAKQNYISGTIPEPYGKCSTIQRLLLSSNQLTGGVPEGIWGLPSLFILDLAGNRLQGGIS
RAIANAVNLSSIFIGNNEFSGTLPTEIGTPWNLSVIRAQHNQLSGPIPKEMSMLSHLLNL
HLQHNSFSGEIPAELGSCRLLNVLDLSYNQLTGAMPSSLGNLPSLNSLSLSNNRLSGEIP
QSFTKLALTSFNVSDNSLSGPIPSVFLNGAFYTSFVGNQGLCGDDIKAC-QGRKRSK-LL
QVVLAGTFAAALLVLLVGLAWFYRRYSHRTKGGFKEKSSWILTSFHRLGFSEHEILDRLD
DDNVIGSGGAGKVYKATLSNGEIVAVKKLWTNGRDDARHDNGFKAEVQTLGKIRHRNIVK
LLCCCSNKETNLLVYEYMPNGSLGYLLHGTKAGILDWISRYKIAVGAAQGLSYLHHDCSP
PIVHRDVKSNNILLDAGYEAHVSDFGVAKILESLGD--TVAGSYGYIAPEHAYTPKVTEK
SDIYSFGVVLLELVTGKKPIAPEFGDNCDIVKWVYTKLQTPDGVMDVLDPRLSYSSKDDM
LPILKVALLCTSALPVHRPTMREVLEMLVEADP
>scaffold-PNZO-2027332-Culcita_macrocarpa
SAEQANLLLTFKAKVLDESGRLDNWNDELSPCSWTGIVCSGNNSTVQGLNFSNFGLDGP-
-SPLCRLPSLTFIDFTANNFAGPFPQALLNCSTLQTLGLSSNLFVGKLPESIDGMKALRV
LDLSYNNFSGSIPESFGRLPELVQLDLYGNLLDTIPSLGNLSKLQALNLAYNPFSKGIIS
PELGNLTALTNFWLAGCNLHGSIPNTLGNLLHLVNLDLSVNMLTGNIPASLSNLRNLYQL
ELYKNQLKGPIPANIGNLTVLANLDFSNNMLTGQLPPSISQLQNLNSLHLYENLLSGTFP
AGLATIPTLADISLFHNNFIGMLPQNLGRASRLVMVDVSTNHFMGPLPPYLCAGGALQTL
AAMYNRLNGNIPATYSNCPSVIRMRLNNNQLSGTVPAGLWGSPALFILQLDSNSLEGSIT
SDIRHARNLSILRLDDNRFSGSLPPEIGIVWNLTVISLSQNQFSDIIPPELGELHHLSNL
NLQSNSFSGKIPAELASCSQLSVLNLANNLLSGPIPSSLASLPAINSLDLSHNQLTGSIP
AELSKLRLTNFNLSYNRLSGPVPSGFADQAFDGSFVGNQDLCGESVRPCATRRSPSKLLL
RALLAVTFGAAFILLVVGLICLYRLHGPKVIWGKSRRSCWRLTSFHKVQFGELDITSGLD
DGTVIGSGGAGTVYKTVLSNGQTVAVKKLRSSNGNDEGDDKGFKTEVATLGKIRHKNIVK
LLCSCSNKDTKLLVYEYMPNGSLGDMLHQSSNLVLDWPSRYKIALGAAQGLSYLHHDCSP
PIVHRDVKSNNILLDAHLNAYVADFGVAKVMRYVADFTRVAGSYGYIAPEHAYTPKVTEK
SDIYSFGVVLLELVTGKKPVASDFGDNTDIVRWVCSKLSVAVGVAEVLDPGLAACWREGM
LMVLRIALLCTTALPVNRPSMRDVVEMLIEADP
>scaffold-QHVS-2014904-Ophioglossum_petiolatum-B
-------------------NVLQNWTLSSTPCNWTGVVCNASTSLVAELQFPSFNLAGDV
PTLMCDLPALTVVNFYYNNFAGPFPDGLLTCTGLTHLDLSQNLLVGPLPAHIDRLPSLHS
LDLSSNNFSGSIPPAFASLPHLLQLNLVENLLNTLPSLGNLSKLQFLGLAYNPFTPGPIP
QELGNLSELRKLWLTQCNLVGAIPEALGNLSKLENLDLSKNSLSGSIPSKIFNIKTLIQL
ELYENQLTGPIPDNLGNLVSIINLDMS------------SNLKNLSSFHLFDNKLSGNVP
ASIVKLPSLTELVIYNNSFSGSLPEDLGKASSLIIFDVSYNHFTGPLPSHICDGQALKVL
ITIQNNFEGSIPEAYGMCNTLQRLRMPNSQLTGPVPQALWGLPHLFILDLANNRLEGSIS
SDIGKAANLSTIALDNNFFSGNIPREIGKARNLSVLSLSLNNFSGALPSEIGQLSHLYQL
SMEGNLLSGEIPNEMGSCESLAVVNLSYNKLSGQIPTSLGNLQGLTSLDLSHNELTGNIP
QSLGKLRMSQFNVSDNNLWGPVPSNLLNEAFYNSFLGNQGLCASKVELC-SHKKSTK-VL
QAVLTGIFAAATLVFVLGWLAFYKRYRQKMKEKYKEETPWILTSFHKLAFDGYDVLGYLN
EDNVIGKGGAGEVYKASLSNGETVAVKKLS--QMVEAKDDFGFKAEVETLGRIRHKNIVK
LLCCCSNNKCNLLVYEYMPNGSIGDLLHGTKGRTLDWPSRYKIAVGAAEGLAYLHHDCSP
PIVHRDVKSNNILLDSNYDAHVADFGLAKILQTVGDISGVAGSIGYIAPEHAYTPKVSEK
SDIYSFGVVLLELITGRKPSVIESGENVDIINWVYRRLQTQSGKIEILDPSIADSYRDEM
QLMLKVALLCTSMLPINRPSMREVLDLIKEADP
>scaffold-RFMZ-2005954-Osmundastrum_cinnamomeum-B
LTPEGEILLQVKANLTDEAGHLKDWNSSDSPCSWTGVIC-NNSSNVTGLDFTSFGLKGPV
PSLICQLPNLTYINFYFNDFGGPFPSELLKCSRVQHLNLSDNLFVGNLPQGIDQMKALQV
LDLSYNNFSGSIPEAFGRLPDLLELSLYGNLLNTIPSLGQLSKLQYLKLAYNPFSYGPIP
PELGNLTELTFCWLASCNLTGTIPDTLGNLTKLSNLDLSINSLTGNIPSSILNIKSLYQL
ELYQNELQGPIPENIGNLTGIVNIDMSSNKLAGPIPPSISQLKNLESLHVNENYLSGKLP
AGLADLPAIKDLSLFSNNFTGSVPQNLGNASKLLVFDVSYNQLSGPLPPAACAGGALLIL
ITMYNSFHGVIPTSYGDCPTLQRVRLNNNRLIGTVPVGLWGSPALFILELVNNSLEGSIP
SDIANAVNLSTLRLDSNQFSGSLPPQLGNVWNLTVVSISQNRFSGSIPKDLGKLAHLSNL
YLQFNSFSGEIPSEIGSCSRLSVLDLSNNQLTGPIPDSLGYLPAINSLDLSNNGLSGEIP
PSLAKLSLTNFNVSDNRLSGPVPSGFIDKAFDASFMGNEGLCGEGVKAC-KGGKSTK-LL
QAVLAGTFVAAFIILVIGLACLYKLYRPSVKKRYKQRSSWSLTSFHKLGFSEYEILSSLD
EDNVIGSGGAGKVYKTTLSNGETVAIKKLWSNEKGETRSDHGFKAEVATLGKIRHKNIVK
LLCCCSNKDSNLLVYEYMPNGSLGDLLHGTKAGILDWASRYKIALGAGQGLAYLHHDCSP
LIVHRDVKSNNILLDSDYEAHVADFGLAKVLEGVGEMTGIAGSYGYIAPEHAYTPKVTEK
SDIYSFGVVLLELVTGKKPVVPQFGDNTDIVKWVCGKIQTHEGVMEVLDPKLADSSKEDM
MLVLRVALLCTSALPVNRPTMREVVEMLVE---
>scaffold-UGNK-2020967-Marattia_attenuata
LPQEATVLLSFKKGLIDPKGYLDDWAFNASPCSWTGVRCSSQH--VTGLDFSNMSISGQI
SNVICQLQNLTSLSFNMNEFEATFPTGLLECSQLRTLDLSQNIFYGPLPSDISRLKALQN
LDLSSNNFSGPIPMGVGELSQLTQLYLYMNFLNTIPSLGQLLELQYLLLAYNPFDPGPIP
PELGNLTQLHQLWLANCSLTGPIPSSLGGLKSIQNLDLSKNNLIGNIPRRISDLTNLSQL
ELYQNVLSGEIPSNIGNLTALMYLDMSTNQLTGRIPDGVGELKNLLSLHLYENQLDGGIP
AGIANLPRMQDLLLWSNRFSGVVPQSLGIASPLVTVDISQNSLSGPLPSNICKNGQLVWL
AFLSNNLNGTIPESYGKCRSLLRLRLSNNQLTGQVPRALWGLPAINLLDLSNNSLEGNVS
SEIGLAANLSGLTIDTNVFSGSLPAEIGNLRNLSLIQAFQNRLCGVLPITLGNLPSLSSL
YLQENLISGEIPVELSFCRLLSQINLSSNLLSGYIPSALGSLPALNVLDLSHNNLTGEIP
SALGKLRLTELNVSYNQLSGPVPEALLNGAFNTSFLGNQHLCGQDVSPC-SSESKDR-IN
LKLLVSTLVVVVIILALAYCC--KRYVR-SKHTQKDKSAWDLTSFHRHGFSEYEILDKLD
EENMIGCGGAGKVYKIVLSTGHTVAVKQLQAVGKHKFRHDSGFKAEVETLGKIRHNNIVK
LFCCCSSKEWNLLVYEYFVNGSLGDLLHSPKGSVLDWPTRYKIALGAAQGLSYLHHGCSP
PIVHRDVKSNNILVDAEYEAHIADFGLAKTMHTIGD--GIVGSFGYIAPEQSYSLKVTEK
TDIYSFGVVLLELVTGRRPVEPCFGEATDIVKWVCNKIHMQNGLLEVLDPRIADSAKDEM
MMVLRVAVLCTSMQPSHRPTMQEVLEMLFDANS
>scaffold-UGNK-2021097-Marattia_attenuata
LSAEGQVLLRMKRDLKDEQGLLADWSSSVSPCTWNGVKC--ENNTVTHLDFSNFNVSGAV
PTLMCQLPNLIHVGFYYNSLEGSFPAELLSCKRLKYLNLGGNLLSGRLPEGIDQMKTLQF
LDLSENNFTGPIPEALGRLSELADLRLYSNLFNTIPTLGQLGKLQSLRLAYNPFAPGRIP
SELGNLTELTYLWLTDCNLVGNIPESLGNLTKLTNLDLALNDLTGTIPRTIMDLRSMYQL
ELYQNHLQGPIPDNIGNLRIISNIDMSTNKLSGPIPESITQLRKLSSLHLYENNLSGKIP
SGLADLPQLQDISIFSNSLEGNLPPSLGSMSELTVFDVSNNMLTGLLPPHLCDGGTLEIL
AAKQNYISGTIPEPYGKCSTIQRLLLSSNQLTGGVPEGIWGLPSLFILDLAGNRLEGGIS
RAIANAVNLSSIFIDNNEFSGTLPTEIGTPWNLSVIRAQHNQLSGPIPKEMSMLSHLLNL
HLQHNSFSGEIPVELGSCRLLNVLDLSYNQLTGAMPSSLGNLPSLNSLSLSNNRLSGEIP
QSFTKLALTSFNVSDNSLSGPIPSVFLNGAFYTSFVGNQGLCGDDIKAC-QGRKRSK-LL
QVVLAGTFAAALLVLLVGLAWFYRRYSHRTKGGFKEKSSWILTSFHRLGFSEHEILDRLD
DDNVIGSGGAGKVYKATLSNGEIVAVKKLWTNGRDDARHDNGFKAEVQTLGKIRHRNIVK
LLCCCSNKETNLLVYEYMPNGSLGYLLHGTKAGILDWISRYKIAVGAAQGLSYLHHDCSP
PIVHRDVKSNNILLDAGYEAHVSDFGVAKILESLGD--TVAGSYGYIAPEHAYTPKVTEK
SDIYSFGVVLLELVTGKKPIAPEFGDNCDIVKWVYTKLQTPDGVMDVLDPRLSYSSKDDM
LPILKVALLCTSALPVHRPTMREVLEMLVEADP
>scaffold-UGNK-2022639-Marattia_attenuata
LSSEGQILLDLKRALTDPSDFLHNWSSSDSPCEWNGVTC--SHGVVTGLEFPNFYLRGEV
PTTMCRLPNLVRLNFLYNDFGGLFPVELLNCSRLTYLSLAQNLLVGRLPEGINQLNALQF
LDLSSNNFSGPIPQGFGQLSELVELGLHSNLLNTIPPLGQLSRLQHLYLAYNPFAPGPIP
SELGKLTQLTNLWLPGCNLVGTIPDTLGNLTKLVNLDLSRNRLRGNIPRTIMNLRFLDQL
ELYQNELSGSIPENLGNLSRIANIDMSTNQLTGPIPESISQLKNLTSLHLYCNGLSGGIP
HAVADLPHLQDLTLFNNSFNGTLPQNLGVSSRFTTFDVSQNQLSGPLPPHICAGGSLGSL
AAMQNHLNGTIPESYASCNTLIRFRVSHNQLNGGVPEGLWGVPSLFLLDLAFNKLEGEIS
PLVGKANNLSIIYLQYNAFFGSLPAEIGNVWNLSVLTAQHNNLSGPIPREFGELKHLLNL
QLQYNSFSGDIPDDIGACQQLTIVDLSNNQFTGPIPSSLGYLPNLNSLYLSNNRLSGEIP
QSLSKLSLTNFNVSENSLSGPVPISLINWPFHTSFLENKDLCGEDVKAC-QSGKSLK-LL
QVALAGTFAAAILILLLGLAWFYKRYWLHIKDGDREKSVWNLTSFHKLGFGENEILGSLD
EDNVIGSGGAGKVYKATLSNGETVAVKRLWSNGKGEARHDNGFKAEVEILGKIRHKNIVK
LLCCCSNKDSNLLVYEYMPNGSLGNLLHGPKASILDWASRYKIALGSAQGLAYLHHDCLP
PIVHRDVKSNNILLDSDFEAHVSDFGVAKILESVGE--TVAGSYGYIAPEHAYTSKVTEK
SDIYSFGVVLLELVTGKKPIIPELGDNTDIVKWVYSKLQDPEGLSDVLDSRFLHSSKDDM
LPVLKVALLCTNTLPVRRPSMWEVVEMLME---
>scaffold-VIBO-2007325-Osmunda_javanica
LTPEGEILLQAKANLTDEAGHLEDWSSSDSPCSWTGVIC-NNSSNVTGLDFTSFGLKGPV
PTIICQLPSLTDINFYFNEFGGPFPSELLKCSRVQHLNLSDNLFVGNLPQGIDQMKALQV
LDLSYNNFSGSIPEAFGRLPELLELSLYANLLNTIPSLGQLSKLQHLKLAYNPFSNGPIP
PELGNLTELTYCWLAGCHLIGTIPDTLGNLTKLSNLDLSVNSLTGNIPSSILNVKSLYQL
ELYQNELQGPIPENIGNLTGIVNIDMSSNKLAGRIPPGISQLKNLESLHVNENYLSGELP
AGLADLPAIKDLSLFSNNFTGSVPQNLGTASKLLIFDVSYNQLSGPLPPGVCAGGALQIL
ITMYNRFDGVIPTSYGDCPTLQRARLSNNQLTGTVPEGLWGSPALFILELVNNSLEGSIP
SDIANAVNLSTLRLDNNRFSGSLPPQLGNVWNLTVVSISQNRFSGSIPNELGKLAHLSNL
YLQFNSFSGEIPSEIGSCSRLSVLDLSNNQLSGRIPDSLGYLPAINSLDLSNNGLSGEIP
PSLAKLSLTNFNVSDNRLSGPVPSGFIDKAFDASFMGNDGLCGEGVRSC-KGGKSSK-LL
QAVLAGTFVAAFIILVIGLACLYKLYRPSVKKRYKQRSSWSLTSFHKLGFSEYEILSSLD
EDNVIGSGSAGKVYKTTLSNGETVAIKKLWSNEKGETRSDHGFKAEVATLGKIRHKNIVK
LLCCCSNKDSNLLVYEYMPNGSLGDLLHGTKSGILDWASRYKIALGAGQGLAYLHHDCSP
LIVHRDVKSNNILLDSDYEAHVADFGLAKVLEGVGEMTGIAGSYGYIAPEHAYTPKVTEK
SDIYSFGVVLLELVTGKKPVVPQFGDNTDIVKWVCGKIQTHEGVMEVLDPRLADSSKEDM
MLVLRVALLCTSALPVNRPTMREVVEMLVE---
>scaffold-YOWV-2010699-Cystopteris_protrusa
TTQEAHLLLSFKSELLDVDNVLADWSAEDDACSWTGISCNGEHR-VQGLDFSYLGLQER-
-SVLCSLPAFTLMILTYNNFSGPFPASLYQCTQLRTLDLSANLFVGGLPDSIDSLAALRH
LNLSYNNFSGTIPSAFGRLPHLQEFDLVYNLLNTVPSLGNLSNLEKLSLAYNPFSSASIP
AELGNLTKLTYLWMAGCNLHGTIPASLGKLFKLSNLDLSINMLTGGIPASLTNLRSLTQL
EFYQNQLEGPIPSNLGNLTQLSKFDVSINLLTEHIPASISQLHHLTSFHVYNNLLAGPFP
ASLATLPWLEDISLFNNNFTGPLPPTLGAMNKLVMFDVSSNDFTGPLPRFLCSGGVLQSL
IAMNNRLDGAIPSTYASCPTLLRVRLNNNQLSGTVPSGLWGSPALSFLELDSNNLEGSIT
SEIQMAHNLSSLKLDSNHFSGSIPVEIFSLWNLSFISLSHNQFSGIISPEIGKLHHLTNL
DIQSNAFSGEIPATLADCTQLNVLQLANNEFTGEIPSSLAGLSAIDSLNLSHNQLSGSIP
AKLSELRLTNFDVSYNRLSGPVPSGFIKGAFDGSFVGNPNLCGRGIKPCSSGRGPSKTLL
RVLLAATFGAALILLIVGMVFLYRMHGPKVIKSKKWDSGWRVTSFHKVQYGELDIASRLD
DNNILGSGGAGTVYKAVLSNGQTVAVKKLRGSNNEDSEDDKGFKVEVATLGKIRHKNIVK
LLCCCSNKDTKLLVYEYMPNGSLGDMLHHST--ALEWPSRYKIALGAAQGLAYLHHDCCP
PIVHRDVKSNNILLDAHLNAYVADFGVAKVMEYLADFTRVAGSYGYIAPEHAYTPKVTEK
SDIYSFGVVLLELVTGKKPVEWEFGDNMDIVRWMRGKLAAGAG--DVLDAGLAACWREGM
LMVLRVALLCTCALPVNRPSMRDVVDMLVEADP
>scaffold-ZQYU-2017335-Phlebodium_pseudoaureum
--EEAQLLLNFKSQLLDEQDLLANWSDEEDACSWTGVLCSDDRRHVQGLNFSDFGLQGQP
STALCRIPSFIFMNLNNNNFGGAFPATLSKCTQVRTLAMSANLFVGNLPNFIDAMAALRS
LDLSYNNFSGAIPPSFGRLPQLQEINLTCNLLNTIPSLGNLSSLQVLILAYNSFSAAIIP
PEIGNLTELTNLWLSNCNLHGSIPSSLGSLKKLSNLDLSTNMLTGGIDASITNLKSLTQL
ELFNNQLQGPIPTSMGNLTQLVNVDISMNSLTGPLPPSISQLNRLTSFHVSQNLLSGPFP
AGLALISSLTDISLFKNSFNGTLPLNLGAVSKLQTFDVSNNGFTGPLPPSLCSGRALQTL
TTMYNRFNGAIPSTYGDCPTLQRVRLNGNQLTGAVPPGLWGSPGLSFLQLDGNNLEGSIT
SEIGNARNLSTLKLEDNHFSGSLPPQMFHLWNLSVISLSQNHFSGIISAEIGKLTHLSSI
YLSSNTFFGDIPATIASCTQLSVLQLGDNQLSGTIPSTLASLSAINSLNLSHNQLTGSIP
AELSELRLTNFDVSYNRLSGPVPPGFLNGAFDASFAGNRDLCGRGISPCASKRGPSKLLL
RSLLAATFGAAFILLVVGMVCLYRLHGPKVIRGKSRESGWRVTSFHKVQYGELDIMSRLD
DNNIIGSGGAGTVYKAVLGNGQTVAVKKLRASSNGENEDDKGFKAEVATLGKIRHKNIVK
LLCCCSNKDTKLLVYEYMPNGSLGDMLHHSTNLALDWPSRYKIALGAAQGLAYLHHDCSP
PIVHRDVKSNNILLDAQLNPYVADFGVAKVMEYIADFTRVAGSYGYIAPEHAYTPKVTEK
SDIYSFGVVLLELVTGKKPVVPEFGDNMDIVRWVRGRLAAADT--GVLDAGLAACWREGM
LMLLRVALLCTSALPLSRPSMREVVDMLVEADP
>scaffold-ZRAV-2035029-Polypodium_hesperium-2_samples_combined
-------------------------------CSWTGVLCSDDRRHVQGLNFSDFGLQGKP
GTALCRIPSFIFMNLNNNNFRGAFPATLSKCTHVRTLAMSANLFVGNLPNFIDAMAALRS
LDLSYNNFSGAIPPSFGRLPQLQELNLTCNLLNTIPSLGNLSSLQVLILAYNSFSAATIP
PEFGNLTELTNLWLSNCNLHGSIPSSLGSLMKLSNLDLSTNMLTGGIDASLTNLKSLTQL
ELFNNQLQGPIPTNMGNLTQLVNVDISMNTLTGPLPPSISQLNHLTSFHVSQNLLSGPFP
AGLALISSLTDISLFKNSFNGTLPLNLGAVSKLQTFDVSNNGFTGPLPPTLCSGRALQTL
TTMYNRFNGAIPSTYGDCPTLQRVRLNGNQLTGAVPPGLWGSPALSFIQLDGNNLEGSIT
SEIGNARNLSTLKLEDNHFSGSLPPQIFHLWNLSVISLSQNHFSGIISAEIGKLTHLSSI
YLSSNAFFGDIPATIASCTQLSVLQLGDNQLSGMIPSALASLSAINSLNLSHNRLTGSIP
AELSELRLTNFDVSYNRLSGPVPPGFLNGAFDASFAGNRDLCGRGISPCASKKGPSKLLL
RSLLAATFGAAFILLVVGMVCLYRLHGPKVMRGKSRESGWRVTSFHKVQYGELDIMSRLD
DNNIIGSGGAGTVYKAVLGNGQTVAVKKLRASNNGESEDDKGFKAEVATLGKIRHKNIVK
LLCCCSNKDTKLLVYEFMPNGSLGDMLHHSTNLALDWPSRYKIALGAAQGLAYLHHDCAP
PIVHRDVKSNNILLDAQLNPYVADFGVAKVMEYIADFTRVAGSYGYIAPEHAYTPKVTEK
SDIYSFGVVLLELVTGKKPVVPEFGDNMDIVRWVRGRLAAAET--GVLDAGLAACWREGM
LMLLRVALLCTTALPLSRPSMREVVDMLVEADP
>Picea_lambertina_PILA_01118
LPQQAQVLLQMKESIKDPHNALDNWMIGSAPCNWDGITCDNSTGMVTEIALEDKSLNGPL
YSGLCNLQSLEKLHLGFNNLYGILPPPLTNCSNLQSLNLNTNSLSGSLPD-LSGLKSLKI
LDLSTNSFAGQVPPSLGNLPELTSLHLAQ----------------------NPFAPGTIP
QELMSLKKLNSFYLATCNLIGEIPRFIFNFTELGLLDLSNNSLNGSIPKEISNLKKLYQL
ELYDNYFSGSIPRELGDLSLLRNLDVSRNSLTGSIPPELGNLKNLSYLQLYSNNLSGQIP
ESIGELPLLEGLSIYENNLTGQLPQKLGS-SKFNMLDASQNRLNGSLPKDVCKGGNLQYF
LVLENYFTGELPLSYGACQRLIRFRVNNNGLNGTVPRGIWGLPNVNIIDVSFNNFVGEMS
ADIGNAKNLSFLFIQNNQFSGSLVPKIGLALLLVRINAENNNFTGQIPKEIGSLSQLTGL
YLQENMLSGNIPGEIGSCKSLIVINFARNSLDGAIPDSMGSIDGLNSLNLSNNELSGSIP
SSLGALTLNFIDLSNNQLNGIIPNSLIIAGNRGSFLGNPGLCSYYIRVCSHSHKKDRRI-
-KLAAGIAGAAVLILAVGLILL-RRYVRRHANKEKENLSWKITVFHNLSFNPEELSGVLL
KDNLIGSGASGQVYRADLPNNETVAVKHLWTNNKD--VAHRLAKAEVETMGTIRHKNIVK
LYCYLSCRHSNVLVYEYMHNGNLSEALR-----DLDWPRRYRIALGAAQGLSYLHHDCSP
AIIHRDVNSTNILLDQFYEAKIADFGVAKVLQAGGDTADFVGTHGYIAPEYGYSKKVTEK
SDVYSFGVVLLELITGKRPNEPEFGENRDIVYWVSRKIYEKKDALVVLDSRISSSFKEEM
LRALKIAVFCTHKLPNSRPSMREVVQMLQDADP
>Picea_lambertina_PILA_01119
LPQEARILLQMKESFKDPHNVLANWRLDSAPCKWEGITCNNSTGMVTEIALEDKFLNGPL
YSGLCNLQSLEKLHLGYNNFYGILPPPLTNCSNLQSLNLTTNSLSGSLPD-FSGLKSLKM
IDLTTNNFTGHFPASLGNLPELTSLNLAE----------------------NPFTPGTIP
RELMSLKKLNTLYLATCNLIGEIPLFIFNFTALVLLDLSNNSLNGSIPKEISKLKNLLHL
ELYDNYLSGSIPPELGDLALLQDLDASGNNLIGSIPQELGNLKRLLYLQLENNNLSGQIP
ESIGELPLLEGLSIYENNLTGQLPQKLGS-SKFNMLDASQNRLSGSLPKDICRGGNLQYF
LVLENHFTGELPLSYGACQSLIRFRVNSNSLSGRVPAGIWGLPNVNIVDLSFNNFVGGIS
PEIGNAKNLSQLAIHNNQFSGNLVPEIGFARLLVRIEAYNNKFTGQLPKEIGRLSQLNAL
YLQENMLEGSIPEEIGYCKSLTIIDLGRNRLNGAIPDTLGSIDVLNYLNLSNNELSGSIP
ISLSALTLSSIDFSNNQLSGPVPNSLLSIGNRGSFSGNPGLCIFEIGVCSYSQKESKRM-
-KLAAGIAGAAVLILAVGLVLF-RRFVRHQADSEKENSSWKIAVFHNLSFNAEELSSVLL
KANIIGSGASSKVYRADLPNNETVAVKHLWTNEVD-REDHRLAKAEVETLGTIRHRNIVK
LYCYLSNRHSNVLVYEYMPNGNLFEALQ-----ILDWPTRHKIALGTAYGLSYLHHDCSP
AIIHRDVKSTNILLDQFYEAKIADFGVAKVLQACGDSTVFVGTHGYIAPEYAYSVKVTEK
SDVYSFGVVLLELITGKRPIEPEFGENKDIVYWTSNKIYEKEDALVVLDSKISKSFKEEM
LRTLRIAVSCTDKLPALRPSMREVVQMLQDADP
>Picea_lambertina_PILA_02806
LTEEAQILQLMKNSLKDPQNSLKNWE-DSAHCNWDGITCDNSTGMVTEIILDTKFLNGPF
PSNICGLSNLKKLHLGVNYLEGNLPSILMNCSKLEYLNLTHNFLSGTLPD-FSPLKSLQI
LDLTVNNFTGPFPASVGSLPKLTSLSLAI----------------------NPFNPGNIP
QELMNLKKLNVLFLASCNLEGEIPSFILNFTDLGLLDLSTNYLHGFIPKEISKLSKLYQL
ELYRNNLSGSIPRELGNLTFLQYFDASNNMLSGSIPEEVGDLRSLVSFHIHMNQLSGQIP
EGFGEFPDLVSLSLYMNNFTGQLPQKLGS-SKFNLIDASENQFSGPLPKDLCRGGNLQKL
LVIYNSLTGELPETYGDCKSLVRFRVNNNNLSGPVPKGIWGLPNVNMIDLSFNNFVGEIG
SDIANAKELSEFYIQNNQFSGFLVPEIGMAKLLVKLEANNNRFTGPIPKEIGNMRQLNNL
YLQNNMLEGFIPEEVGYCTSLVVVNLAENHLQGSIPESLGSIAGLNSLNLSNNKLSGSIP
SSFGALKLSFLGLSNNELSGAVPHSLINEVNRHSFSGNPGLCSSNLKACSHQGKEAKQM-
-GIIFGIVGTTVLFLVIGLIHFQRRYCQNQLELDEDTSSWTVKSFQDLSFSEEEIWKALD
EKNVIGSGGSGKVYRVQLQNNETVAVKRILTRNQQ---IDKLIKAEVDILGTVRHKNILK
LYCYLSNGNSNLLVCEYMPNGNLFDALNNLKRCDLDWPTRYKIALGAAHGLAYLHHDCLP
AIIHRDVKSSNILLDKFYEAKIADFGIAKILQT-GDTAVFAGTHGYIAPEYAYTLNITEK
SDVYSFGVVLLELVTGKQPIVPEFGEYRDIVSWISQEIFSQKDALEALDSNICEPFQEEM
IKVLKIAVHCTCNVPALRPTMREVVKMLLDADP
>Picea_lambertina_PILA_35866
LPQEAQTLLLMKSSLQDPHSSMKNWV-DSAPCSWDGITCDNSTGMVTQIVLETKFLQGPF
PSNICGLRNLKRLHLAVNNLQGNLPQTLMNCSKLEYLNLSNNSLSGTLPD-FSALKSLQT
LDLTFNNFTGAFPASVGNLTELTSLSLAN----------------------NPFRPGNLP
QELTNLNKLNSLYLACCNLVGDIPSFILNFTDLGMLDLSTNKLHGSIPREISKLSKLYQL
ELYNNKLSGNIPRELGNLKFLKLFDASKNMLSGNIPEEIGNLRNLVSFEANTNQLTGQIP
ESIGELQYLEGLSLYKNNLTGQLPQKLGS-SKFNLLDVSENQFNGELPRDICRGGNLQYF
LVVYNSFTGELPATYGDCKTLVRFRVKNNSLNGVVPKGIWGLPNVKIIDLSFNNFVGGID
SEIGNAKNLTELYIQNNQFSGILAPEIGMANLLVKIEASNNRFTGPIPKEIGSLRQLGDL
NLQKNMLEGSIPDEVGSCVSLAIINLAENNLQGSIPESLGYIADLNSLNISNNKLSGSIP
GSLGALKLSLLDLSNNKLTGSVPDSLISEVDPQSFSGNPGLCRSNVGTCSHSGKESRQI-
-GIISGIIGTALLVLVIGLVVFQRKYHQNQVDLDEDNSSWSLTSFHNLSFTQEEICKALD
EENVIGSGGSGKVYRVDLKTSETVAVKRIWTKKRD---LNRLMKAEVDILGTIRHKNIVK
LYCCLSNGNSNLLVYEYMPNGNLFDALHNSRGSELDWPTRYKIALGAAHGLAYLHHGCSP
AIVHRDVKSTNILLDKSYEAKIADFGIAKFLQA-GDTTAFTGTYGYIAPEYGFSLRVTEK
SDVYSFGVVLLELLIGKQPIEPEFGENKDIVYWVSHKIRSHEDALEVLDSRISRSFKEEM
FKVLKIAVHCTCKLPALRPTMREVVQMLMDADP
>Picea_taeda_PITA_03443
LPQEAQILLQMKESFKDPHNALDSWMIDSAPCNWDGITCDNSTGMVTEIALEDKSLNGPL
YSGLCNLPSLEKLHLGFNNLYGILPPPLTNCSNLQSLNLTTNSLSGTLPD-FSGLKSLKM
LDLTTNKFTGQFPTSLGNLPELTSLNLAE----------------------NPFTPGTIP
RELMSLKKLHTLYLATCNLIGEIPLFIFNFTALVLLDLSDNSLNGSIPKEISNLRKLYQL
ELYSNYFSGSIPGELGHLSFLRNLDASRNSLTGSIPQELGNLKNLSYLQLYSNNLSGQIP
ESIGELPLLEGLSIYENNLTGQLPQKLGS-SKFNMLDASQNQLNGSLPKDICKGGNLQYF
LVLENYFTGELPLSYGACQSLIRFRVNNNGLSGTVPGGIWGLPSVNIIDLSFNNFVGEIS
ADIVNAKNLSFLFIQNNQFSGSLVPEIGLALHLVTINANNNKFTGQIPKEIGRLSQLNGL
YLQENMLAGSIPGEIGSCESLIIIDLARNRLNEAIPDSLGSIRGLNSLNLANNELSGSIP
SSLGALTLNFIDLSNNALSGPIPNPLIIAGNRQSFSGNPGLCSHYIRVCSRSHKKDRRL-
-ELAAGIAGAAVLILAVGLILF-RRYVRRQADKEKENLAWKITVFHNLSFNAEELSGFLL
KENVIGSGASGKVYRADLPNNETVAVKHLWTNNKV--EAHRLANAEVETLGTIRHKNIVK
LYCYLSNSHSNVLVYEYMPNGNLSEALR-----GLDWPTRHRIALGAAQGLSYLHHDCSP
AIIHRDVNSTNILLDQFYEAKIADFGVAKVVQAGEDAADFVGTHGYFAPEYAYSKKVTEK
SDVYSFGVVLLELITGKRPNEPEFGENKDIVYWISQKIYEKKDAFVVLDSRISSSFKEEM
IRALKIAVFCTHKLPNSRPSMREVVQMLKDADP
>Picea_taeda_PITA_05529
LSQEAQILQLLKSSLKDPQNSMKNWE-DSAPCNWDGITCDNSTGMVTQIILERKCLNGPF
PSNICGLSNLKKLQLAFNYLEGNLPSTLMNCSKLEYLNLTDNSLSGTLPD-FSPLKSLQI
LDLTINNFTGPFPASVGSLPELTSLSLAK----------------------NPFNPGNIP
EELMNLKKINLLYLASCNLEGEIPSFILNFTDLGLLDLSKNNLHGSIPIEISKLSKLYQL
ELYRNNLSGSIPRELGNLTFLQYFDASMNMLSGSIPEEVGNLRNLVSFHLFMNQLSGQIP
EGFGEFSDLVSLSLYLNNFTGQLPQKLGS-SKFYTIDVSQNQLSGPLPKDMCRGGNLQKL
LVLDNLLTGELPETYGDCKTLVRFRVNNNNLSGPVPRGIWGLPNVYIIDLSFNNFVGEIG
SEIANVKELSELYIQNNQFSGFLVPEIGMAKLLVKLEASNNRFTGLIPKEIGNLRQLNNL
CVQNNMFEGSIPEEVGSCTSLVAINLAENYLQGSIPEALGSIAALNYLNLSNNKLSGSIP
CSLSALKLSFLDLSNNELSGAVPDSIIDEVKIHSFSGNPGLCSSNVKACSHQEKEDRQM-
-GIISGIVGTAVLLLVIGLIHFQRRYCQNQLDLDKDTSSWTFKSFQDLSFSEEEIWNALD
EENVIGNGGSGKVYCVMLQNNETVAVKRIWTRNKQ---LDRLIKAEVDILGTVRHKNIVK
LYCHLSNGKSNLLVYEYMPNGNLFDALHNLKRSDLDWPTRYKIALGAAHGLAYLHHDCLP
AIIHRDVKSSNILLDKFYEAKIADFGIAKILQT-GDTVAFVGTHGYIAPEYAYALNITEK
SDVYSFGVVLLELVTGKQPIEPGFGEDRDIVFWISHEICSQKDAMEALDSKICESFQEEM
IKVLKIAVHCTCNVPAQRPTMREVVQMLLDADP
>Picea_taeda_PITA_12380
LPQEAQNLLLMKSSLQDPHSSMKNWV-DSAPCAWDGITCDNSTGMVTEVVLETKFLNGPF
PSNICGLTNLKKLQLAVNNLQGNLPQTLMNCSKLEYLNLSNNSLSGTLPD-FSPLKSLRI
LDLTFNNFTGAFPASVGNLPELTSLNLAN----------------------NPFSPGKIP
QEFMNLNKLNSLYLACCNLVGQIPSFILNFTDLDLLDLSSNDLNGSIPSGISKLKNLSKL
ELYNNSLSGNIPRQLCNLTFLKYFDASKNLLSGNIPEEIGNLRNLVSFEANTNQLTGQIP
ESIGELQYLEGLSLYKNNLTGQLPQKLGS-SKFNLLDVSENQFNGPLPRDMCRGGNLQYF
LVVYNSLTGELPETYGDCKTLVRFRVKNNSLNGVVPKGIWGLPNVKMIDLSFNNFVGGID
SDIGNAKKLTELCIQNNQFSGILVPEIGMATLLVKLEANNNHFSGPIPKEIGSLRQLGDL
NLQKNMLEGSIPDEVGSCDSLAVINLAENNLQGSIPESLGYIADLNSLNISNNKLSGSVP
ESLGALKLSFLDLSNNKLTGPVPDSLISEVNRQSFSGNPGLCRSNVGTCSHSGKKSRQI-
-GIISGIIGTALLVFVIGLVVFQRKHHQNQVDLDKDNSSWTLTSFHNLSFSQEEIFKALD
EENVIGSGGSGKVYRVDLRTSETVAVKRIWTRKRD---LNRLMKAEVDILGTIRHKNIVK
LYCCLSNGHSNLLVYEYMPNGNLFDALHNSGGSDLDWPTRYKIALGTAHGLAYLHHGCSP
AIVHRDVKSTNILLDKSYEAKIADFGIAKFLQA-GDTTAFAGTHGYIAPEYGFSLRVTEK
SDVYSFGVVLLELLTGKQPIEPGFGENKDIVYWVSHKIRSQEDALEVLDSRISRSFKEEM
FKVLKIAVHCTYKLPALRPTMREVVQMMMDADP
>Picea_taeda_PITA_18964
LPQEAQNLLLMKSSLQDPHSSMKNWV-DSAPCAWDGITCDNSTGMVTEVVLETKFLNGPF
PSNICGLTNLKKLQLAVNNLQGNLPQTLMNCSKLEYLNLSNNSLSGTLPD-FSPLKSLRI
LDLTFNNFTGAFPASVGNLPELTSLNLAN----------------------NPFSPGKIP
QEFMNLNKLNSLYLACCNLVGQIPSFILNFTDLDLLDLSSNDLNGSIPSGISKLKNLSKL
ELYNNSLSGNIPRQLCNLTFLKYFDASKNLLSGNIPEEIGNLRNLVSFEANTNQLTGQIP
ESIGELQYLEGLSLYKNNLTGQLPQKLGS-SKFNLLDVSENQFNGPLPRDMCRGGNLQYF
LVVYNSLTGELPETYGDCKTLVRFRVKNNSLNGVVPKGIWGLPNVKMIDLSFNNFVGGID
SDIGNAKKLTELCIQNNQFSGILVPEIGMATLLVKLEANNNHFSGPIPKEIGSLRQLGDL
NLQKNMLEGSIPDEVGSCDSLAVINLAENNLQGSIPESLGYIADLNSLNISNNKLSGSVP
ESLGALKLSFLDLSNNKLTGPVPDSLISEVNRQSFSGNPGLCRSNVGTCSHSGKKSRQI-
-GIISGIIGTALLVFVIGLVVFQRKHHQNQVDLDKDNSSWTLTSFHNLSFSQEEIFKALD
EENVIGSGGSGKVYRVDLRTSETVAVKRIWTRKRD---LNRLMKAEVDILGTIRHKNIVK
LYCCLSNGHSNLLVYEYMPNGNLFDALHNSGGSDLDWPTRYKIALGTAHGLAYLHHGCSP
AIVHRDVKSTNILLDKSYEAKIADFGIAKFLQA-GDTTAFAGTHGYIAPEYGFSLRVTEK
SDVYSFGVVLLELLTGKQPIEPGFGENKDIVYWVSHKIRSQEDALEVLDSRISRSFKEEM
FKVLKIAVHCTYKLPALRPTMREVVQMMMDADP
>Picea_taeda_PITA_38639
LPQEAQNLLLMKSSLQDPHSSMKNWV-DSAPCAWDGITCDNSTGMVTEVVLETKFLNGPF
PSNICGLTNLKKLQLAVNNLQGNLPQTLMNCSKLEYLNLSNNSLSGTLPD-FSPLKSLRI
LDLTFNNFTGAFPASVGNLPELTSLNLAN----------------------NPFSPGKIP
QEFMNLNKLNSLYLACCNLVGQIPSFILNFTDLDLLDLSSNDLNGSIPSGISKLKNLSKL
ELYNNSLSGNIPRQLCNLTFLKYFDASKNLLSGNIPEEIGNLRNLVSFEANTNQLTGQIP
ESIGELQYLEGLSLYKNNLTGQLPQKLGS-SKFNLLDVSENQFNGPLPRDMCRGGNLQYF
LVVYNSLTGELPETYGDCKTLVRFRVKNNSLNGVVPKGIWGLPNVKMIDLSFNNFVGGID
SDIGNAKKLTELCIQNNQFSGILVPEIGMATLLVKLEANNNHFSGPIPKEIGSLRQLGDL
NLQKNMLEGSIPDEVGSCDSLAVINLAENNLQGSIPESLGYIADLNSLNISNNKLSGSVP
ESLGALKLSFLDLSNNKLTGPVPDSLISEVNRQSFSGNPGLCRSNVGTCSHSGKKSRQI-
-GIISGIIGTALLVFVIGLVVFQRKHHQNQVDLDKDNSSWTLTSFHNLSFSQEEIFKALD
EENVIGSGGSGKVYRVDLRTSETVAVKRIWTRKRD---LNRLMKAEVDILGTIRHKNIVK
LYCCLSNGHSNLLVYEYMPNGNLFDALHNSGGSDLDWPTRYKIALGTAHGLAYLHHGCSP
AIVHRDVKSTNILLDKSYEAKIADFGIAKFLQA-GDTTAFAGTHGYIAPEYGFSLRVTEK
SDVYSFGVVLLELLTGKQPIEPGFGENKDIVYWVSHKIRSQEDALEVLDSRISRSFKEEM
FKVLKIAVHCTYKLPALRPTMREVVQMMMDADP
>Picea_taeda_PITA_38860
LPQEAQNLLLMKSSLQDPHSSMKNWV-DSAPCAWDGITCDNSTGMVTEVVLETKFLNGPF
PSNICGLTNLKKLQLAVNNLQGNLPQTLMNCSKLEYLNLSNNSLSGTLPD-FSPLKSLRI
LDLTFNNFTGAFPASVGNLPELTSLNLAN----------------------NPFSPGKIP
QEFMNLNKLNSLYLACCNLVGQIPSFILNFTDLDLLDLSSNDLNGSIPSGISKLKNLSKL
ELYNNSLSGNIPRQLCNLTFLKYFDASKNLLSGNIPEEIGNLRNLVSFEANTNQLTGQIP
ESIGELQYLEGLSLYKNNLTGQLPQKLGS-SKFNLLDVSENQFNGPLPRDMCRGGNLQYF
LVVYNSLTGELPETYGDCKTLVRFRVKNNSLNGVVPKGIWGLPNVKMIDLSFNNFVGGID
SDIGNAKKLTELCIQNNQFSGILVPEIGMATLLVKLEANNNHFSGPIPKEIGSLRQLGDL
NLQKNMLEGSIPDEVGSCDSLAVINLAENNLQGSIPESLGYIADLNSLNISNNKLSGSVP
ESLGALKLSFLDLSNNKLTGPVPDSLISEVNRQSFSGNPGLCRSNVGTCSHSGKKSRQI-
-GIISGIIGTALLVFVIGLVVFQRKHHQNQVDLDKDNSSWTLTSFHNLSFSQEEIFKALD
EENVIGSGGSGKVYRVDLRTSETVAVKRIWTRKRD---LNRLMKAEVDILGTIRHKNIVK
LYCCLSNGHSNLLVYEYMPNGNLFDALHNSGGSDLDWPTRYKIALGTAHGLAYLHHGCSP
AIVHRDVKSTNILLDKSYEAKIADFGIAKFLQA-GDTTAFAGTHGYIAPEYGFSLRVTEK
SDVYSFGVVLLELLTGKQPIEPGFGENKDIVYWVSHKIRSQEDALEVLDSRISRSFKEEM
FKVLKIAVHCTYKLPALRPTMREVVQMMMDADP
>Pseudotsuga_menziesii_PSME_10352
LPQEAQILLQMKESFKDPYNALDNWMLESAPCNWDGITCDNSTGMVIEITLEDKSLNGPL
YSGLCNLQSLEKLHLGFNSLYGIMPPPLMNCSNLQSLNLTTNSLSGTLPD-FSDLKSLNI
LDLTTNNFNGELPASLGNLPELTSLNLAE----------------------NPFTPGTIP
LELASLKKLNTLYLATCNLIGEIPLFIFNFTELGLLDLSNNSLKGSIPKEISNLKKLYQL
ELFDNYFSGTIPAELGDLTLLQNLDASGNTLTGSIPQELGNLKKISYLQLYNNNLSGQIP
ENFGELPFLEGLSLYQNNLTGQLPQKLGS-SKFNMLDASQNRLNGSLPKDICRGGNLEYF
LVLENYFTGELPLSYGACQSLIRFRVNSNSLSGRVPAGIWGLPNVNIIDLSFNNFVGEMS
AQIGKAKNLSQLAIQNNQFSGNLVPEIGLALQLVRIEAENNKFTGQLPKEIGRLKQLNAL
YLQENMLEGSIPDEIGSCKSLTIINLGRNRLDGAIPDTLGSMDVLNSLNLSNNELSGSIP
SSLSALTLSSIDFSNNQLSGPVPSSLISIGNRGSFSGNPGLCILDIAVCSHARKESGRM-
-ILAAGIAGTALLIFTIGLILF-RRYVHHQADIEKENLSWKIAVFHNLSFNAEELSRVLR
KENVIGSGASGKVYRADLPNNETLAVKHLWTNKND-REEHRLAKAEVETLGTIRHKNIVK
LYCYLSNWHSNVLVYEYMPNGNLFEALH-----DLDWPTRHNIALGAAHGLSYLHHDCSP
AIIHRDVKSTNILLDQFYEAKIADFGVAKVLQACGDTTAFVGTHGYIAPEYAYSLKVTEK
SDVYSFGVVLLELITGKRPIEPEFGESKDIVYWTSHKIYEKKDPFVALDSKISKSFKEEM
IRALKIAVSCTHKLPALRPSMREVVKMLQDADP
>Pseudotsuga_menziesii_PSME_13885
LPHEAQILLKMKESFKDPYNALDNWMLDSAPCDWDGITCANSTGMVIEITLEHKSLNGPL
YSGLCKLQSLEKLNLGFNNLYGILPPSLMNCSSLQSLNLTTNSLSGTFPD-FSGLKSLNI
LDLTTNNFNGEFPPSLGNLPELTSLNLAD----------------------NPFTPGTIP
LELASLKKLNTIYLATCNFIGEIPLFIFNFTELGLLDLSNNSLKGSIPKEISNLKKLYQL
ELFDNYFSGSIPPELGDLTLLQNLDASGNTLTGSIPQELGNLKKISYVQLYNNNLSGQIP
ENFGELPFLEGLSLYQNNLTGQLPQKLGS-SKFNMLDASQNRLNGSLPKDICRGGNLEYF
LVLENYFTGELPLSYGACQSLIRFRVNSNSLSGRVPEGIWGLPNVNIIDLSFNNFVGEMS
AQIGKAKNLSQLAIQNNQFSGNLVPEIGLALQLVRIQAENNKFTGQLPMEIWRLKQLNAL
YLQENMLEGSIPDEIGSCKSLTIINLARNRLDGAIPDTLGSMDVLNSLNLSNNELSGSIP
SSLSALTLSSIDFSNNQLSGPVPSSLISIGNRGSFSGNPGLCIFDIAVCSHSQKESGRM-
-KLAAGIAGTALLIFVVGLILF-RRYVHHQADMEKANLSWTATVFHNLSFNAKDLSRVLL
KETVIGSGASGKVYRADLPNNETVAVKHLWTNKND-REEHRLAKAEVETLGTIRHKNIVK
LYCYLSNWHSNVLVYEYMPNGNLFEALH-----DLDWPTRHNIALGTAHGLSYLHHDCSP
AIIHRDVKSTNILLDKFYEAKIADFGVAKVLQACGDTATFVGTHGYIAPEYAYSLKVTEK
SDVFSFGVVLLELITGKRPIEPEFGESKDIVYWASHKIYEKKDPFVTLDSRISKSSKEEM
IRALKIAVSCVHKLPDLRPSMREVVKMLQDADP
>Pseudotsuga_menziesii_PSME_29105
LTQETQILQLMKSSLKDPHNSMKNWE-DSAPCNWDGITCDNSTGMVTEIILETKFLNGTF
PSNICGVSNLKKLQLGLNYLYGNLPLALMNCNKLEYLNLTSNSLSGTLPD-FSPLKSLQI
LDLSINNFTGPFPVSVGNLPELTSLSLAN----------------------NPFNSGKIP
EQLMNLQKLNLLYLASCNLVGEIPSFILNFTDLGLLDLSTNNLHGSIPRELSKLSKLHQL
ELYDNNLSGNIPQELGNLTFLQYFDASKNMLSGNIPEEVGNLRNLVSFQLYTNQLSGQIP
ESFGEFPYLVDLSLYQNNFTGPLPQKLGS-SEFNLIDVSENQFSGTLPKDMCRGGNLQKL
LVLDNFFTGELPDTYGDCKTLVRFRVNNNKLSGPVPKGIWGLPNVNIIDLSFNNFVGEIS
SEIANVKELAELYIQNNHFSGLLVPEIGMANLLVKLEANNNNFTGPIPKEIGNLRKLTDL
HLQNNMLEGSIPDEVGSCSSLVVVNLAENNLQGSIPESLGYIDDMNSLNLSNNKLSGSIP
SSFGALKLSSLDLSNNELTGPVPNSLINGVNRQSFSGNPGLCSSDLETCSQRGKEARQM-
-GIISGIVGTALLLLVFGLIHFQRRYRQNQLDLDEDNSSWTLKSFQNLSFSEEEISKAFK
EENVIGSGGSGKVYCVPLQNNETVAVKRIWTNNKQ---LDRLIKAEVDILGTIRHKNIVK
LYCYLSNGNSNLLVYEYMPNGNLFDALHNLTRSDLDWPTRYKIALGAAHGLAYLHHDCLP
AIVHRDVKSTNILLDKFYEAKIADFGIAKILQA-GDTVAFAGTHGYIAPEYAYSLNVTEK
SDVYSFGVVLLELVTGKQPIEPGFGENKDIVCWILHKICSQKDTVEALDSKICNSFQEEM
IKVLKIAVHCTSKLPALRPTMREVVQMLLDVDP
>Pseudotsuga_menziesii_PSME_32199
LPQEAQILLQMKSSLEDPHLSMRNWE-DSAPCNWDGITCDNSTGMVTQIILETKFLKGLF
PSNICGLRNLKKLQLGVNYLYGNLPSTLMNCSKLEYLNLTNNTLSGTLPD-FSPLKSLQI
LDLTINNFTGAFPASVGSLPELTSLNLAN----------------------NPFRPGKIP
QELMNLKKLNYLYLGSCNLAGEIPSFIMNFTDLGLLDLSANYLNGSIPSGISKLRNLFQL
ELFKNNISGNIPRELGNLTSLQYFDASKNILSGIIPEEVGNLRNLVSLELNTNQLTGQIP
ESIGELPYLEGLSLFMNSFTGQLPQKLGS-SKFNLLDVSENQFSGTLPRDMCRGGNLQYF
LVIFNSFTGELPETYGDCKTLVRFRVKNNNLSGAVPRGIWGLPNVNIIDLSFNNFVGGID
SEIGNAKELKELCIQNNQFSGILVQEIGMAKLLVKLEASNNHFTGPIPKEIGNLIQLGDL
DLQKNMFEGSIPDEVGSCVSLAVINLAENNLQGPIPKSLGYIANLNSLNISNNKLSGSIP
SSLGALKLSFIDLSNNKLTGPVPNSLFGEGSRQSFSGNPGLCRSNLGVCSRSRKESRKN-
-GIISGIVGTALLILVIGLLAFRQRYHQNQ---DEDNSSWSLKSFHNLSFSKEDISKAID
ERNVIGSGGSGKVYCVALQTNETVAVKRIWTNKRE---LDKLMKAEVDILGTIRHKNIVK
LYCYLSNGNSNLLVYEYMPNGNLFDALHNSRGSDLDWPTRYKIALGAAHGLAYLHHGCSP
SIVHRDVKSTNILLDKFYEAKVADFGIAKTLQA-GDTTVFAGTHGYIAPEYGYSLRVTEK
SDVYSFGVVLLELVTGKQPIEPEFGESKDIVYWVSHKLLSQEDAIEVLDSRISESFKQEM
LKVLKIAVHCTYKLPALRPTMREVVQMMVDADP
>Pseudotsuga_menziesii_PSME_47467
LPQEAQILLLMKKSFKDPYNALANWMLDSAPCNWDGITCDNSTGMVIEIALEDKSLNGPL
YSGLCNLQSLEKLHLGFNSLYGIMPPPLMNCSNLQSLNLTTNSLSGTLPD-FSGLKSLKI
LDLTTNNFTGQFPASLGNLLELTSLNLAE----------------------NPFTPGTIP
QQLMRLKKLNAFYLATCNLIGEIPLFISNFTELGLLDLSDNNLDGSIPKEISNLKKLYKL
ELFENHLSGSIPPELGDLTLLQDLDASGNSLTGSIPQEFGNLKNMAYLQLQSNNLSGQIP
ESIGELPFLEGLSLYENDLTGQLPQKLGS-SAFNMLDASQNRLNGSLPKDICRGKKLQYF
LVLENYFTGELPLSYGACQSLIRFRVNSNSLSGIVPAGIWGLPNVNIIDLSFNNFVGEMS
PQIGNAKNLSQLAIQNNQFSGNLVPEIGLALQLVRIHAESNKFTGQLPKEIGGLSQLSAL
YLQENMLEGSIPDEIGSCQSLTVINLARNHLDGAIPDSLGSIGVLNSLNLSNNELSGSIP
SSLGALTLSSIDFSNNQLSGPVPNSLISVGNKESFSGNPGLCIFDIGVCS-AQKESRRM-
-KLAAGIAGAAVLTFAVGLIIF-RRYVRHQAQREKESLSWKITVFHNLSFNAEVLFRVLL
KENVIGSGASGKVYRAGLPNNETVAVKHLWTNKND-REDHRLAKAEVDTLGTIRHKNIVK
LYCYLSNRYSNVLVYEYMPNGNLFEALH-----DLDWPTRHKIALGAAHGLSYLHHDCSP
AIIHRDVKSTNILLDQFYEAKIADFGVAKVLQACGDTTAFVGTHGYIAPEYAYSLKVTEK
SDVYSFGVVLLELITGKQPIGPEFGENKDIVYWTSHKIYEKEDAFSILDPKISKSFKEEM
IRALRIAVSCTHKLPALRPSMREVVQMLQDADP
>Pseudotsuga_menziesii_PSME_47535
LPQEAQILLQMKSSLEDPHLSMRNWE-DSAPCNWDGITCDNSTGMVTQIILETKFLKGPF
PSNICGLRNLKKLQLGVNYLYGNLPWTLMNCSKLEYLNLTNNTLSGTLPD-FSPLKSLQI
LDLTINNFTGAFPASVGSLPELTSLNLAN----------------------NPFRPGKIP
QELMNLKKLNYLYIGSCNLAGEIPSFIMNFTDLGLLDLSANYLNGSIPSGISKLRNLFQL
ELFENNISGNIPRELGNLTSLQYFDASKNILSGIIPEEVGNLRNLVSLELNTNQLTGQIP
ESIGELPYLEGLSLFMNSFTGQLPQKLGS-SKFNLLDVSENQFSGTLPRDMCRGGNLQYF
LVRSNSFTGELPETYGDCKTLVRFRVKNNNLSGAVPRGIWGLPNVNIIDLGFNNFVGGID
SEIGNAKELKELCIQNNQFSGILVQEIGMAKLLFKLEASNNHLTGPIPKEIGNLIQLGYL
DLQKNMFEGSIPDEVGSCVSLAVVNLAENNLQGSIPESLGYIANLNSLNISNNKLSGSIP
SSLGALKLSFIDLSNNKLIGPVPNFLFGEGSRQSFSGNPGLCRSNLGVCSRSRKESRKI-
-GIISGIVGTALLILVIGLLAFRERYHQNQ---VEDNSSWSLKSFHNLSFSKEDISKAID
ERNVIGSGGSGKVYCVALQTNETVAVKRIWTNKRE---LDKLMKAEVDILGTIRHKNIVK
LYCYLSNGNSNLLVYEYMPNGNLFDALHKSRGSDLDWPTRYKIALGAAHGLAYLHHGCSP
SIVHRDVKSTNILLDKFYEAKVADFGIAKTLQA-GDTTVFAGTHGYIAPEYGYSLRVTEK
SDVYSFGVVLLELVTGKQPIEPEFGESKDIVYWVSHKLLSQEDAIEVLDSRISKSFKQEM
LKVLKIAVHCTYKLPALRPTMREVVQMMVDADP
>Pseudotsuga_menziesii_PSME_48326
LTQETQILQLMKSSLKDPLNSMKSWE-DSAPCDWDGITCD-SSGMVTEIILENKFLNGTF
PSNICGLSNLKKLQLGVNYLYGNLPSTLMNCSKLEYLNLTNNSLSGTLPD-FSPLKSLQI
LDLTINSFTGPFPVSVGNLPEMTSLSLAN----------------------NPFNPGKIP
EQLMNLQKLNLLYLASCNLVGEIPSFVLNFTDLGLLDLSTNNLHGSIPRELSKLSKLYQL
ELYDNNLSGNIPQELGNLTFLQYFDASKNMLRGNIPEEVGNLRNLVSFQLYMNQLSGQIP
ESFGEFPSLVGLSLYQNNFTGPLPQKLGS-SKFNLIDVSENQFSGTLPKDMCRGGNLQKL
LVINNLFTGELPDTYGDCKTLVRFRVKNNNLSGPVPRGIWGLPNVTIIDLSFNNFVGEIG
SEIANVKELTELYIQNNQFSGTLVPEIGMAKLLVKLEANNNHFTGPIPKEIGNLRELTDL
HLQNNMFEGSIPDEVGSCSSLVVVNLAENNLQGSIPESLGYIADMNSLNFSNNRLSGSIP
SSLGALKFSSLDLSKNELIGPVPNSLINEVNRQSFSGNPGLCSSILDACSHLGEEARLM-
-RIISGIVGTALLLLVFGLIHFQQRCRQNQLDLDEDNYSWTLKSFQNLSFSEEEICKALD
EENVIGSGGSGKVYCVTLPNNETVAVKRVWTSNKQ---LDKLIKAEVDILGIIRHKNIVK
LYCYLKNGNSNLLVYEYMPNGNLFDALH-SAKRDLDWPTRYKIALGAAHGLAYLHHDCRP
AIVHRDVKSTNILLDKFYEAKIADFGTAKILQA-GDTVAFAGTHGYIAPEYAYSSNVTEK
SDVYSFGVVLLELVTGKQSIEPGFGENKDIVHWISQKISSQKDAFEALDSKICKSFQEEM
IIVLKIAVCCTYKLPSLRPTMREVVQMLLDADP
>Sequoiadendron_giganteum_SEGI_11580
-EEELRLLLRIKESVQDPGNYLRSWDASSSPCTWRGIVCNRE-KAVVRIDLWGSHLRGQI
PSGFCGLKSLQSLQLDRNAFHGNFPEEFLNCSALQILSLANNQLSGALPD-LSALKSLKK
LDLSSNAFSGEFPVSVGHLTDLVYLAASS----------------------YLFNPRRIP
EELMLLKKLSWLYLPSCNFIGKIPPWLGNLTELGNLELSDNHLTGSIPKELSGLKKLYQL
ELYRNNLSGHIPAELGNLTMLRDFDASRNMLSGSIPAEFGNLKNLVFIQLYQNNLSGPIP
EGFGEMKHLFAISMYQNSLTGSLPAKLGS-SNFNMMDVSQNRLNGSLPPDLCKGGNLQYI
LVLDNEFSGEIPESYQYCKSVLRFRVNKNKLSGRIPQGIWGFPHVSILDLSLNDFEGPIG
ADIGNARNLSELYLQRNRFQGTLPPEIGQATNLIKIDASRNQLTGFIPPEIGKLSMLNSL
LLQENQLSGHIPAELGRCKFMSCINLAKNRLTGSIPGSLGSMEVLNSLNLSNNRLSGQIP
SSLAILKLSSVDFSVNSLKGPVPPELVNEAGNMSFASNPGLC-GYLQRCIR--RRAFGV-
-RWIGGIFGIVFMFFVIGCFLLRRRKLHKRDNKDS--AFWDIKSFHKLSFDEHEVLDSME
-EHIIGHGGSGTVYRIELSNGESVAVKKLWSCRNG-QDRE-RLKAEVETLGTIRHKNIVK
LYCCFTNGDSNMLVYEYMPNGNLWEALHS---ARIDWPTRYKIALGVANGLSYLHHDCRP
PIIHRDVKSTNILLDSDYQARVADFGFAKVFQA-RDVSAIAGTHGYIAPEYAYSSKVTVK
SDIYSFGVVLLELITGRNPVEEEYGDNKDIVDWISRKVVNREGAFEVLDSRICDSYKDEM
IQALKIAVRCTSKLPNLRPPMRDVVQMLLDANP
>Sequoiadendron_giganteum_SEGI_39679
LPEEAQILLEMKKNLKDPYNALNNWK-DSAPCNWDGISCDNTTGMVIEITLESKFINGPL
YSNICKLQNLKKLQLGLNKLYGNLPSDIMNCTKLQSLNLTNNSLSGTLPD-FSPLKSLQL
LDLTINHFTGKFPLSVGNLAELTSLNLAF----------------------NPFSPGKIP
QQFMNLKKLELLYLAQCNLVGEIQSFIFNFTDLGLLDLSSNYLEGSIPKMISKLSKLYQL
ELYNNHLSGNIPPELGNLTELKLFDASKNMISGNLPEEVGKLKNLASFELSMNHLSGEIP
ESFGEFPHLEGLSLYMNNFTGQLPQKLGS-SKFNLIDVSENQFTGSLPKDICRGGNLQYF
LVLNNLFTGELPESYEACKSLIRFRVNANNLTGKVPKGIWGLPNAIIIDLSFNNFDGELG
PEISNAKNLTEFYINNNQFSGILVPEIGMASQLVKLEVQSNRFIGSIPKEISSLRNLNEL
YLQENMFEGTIPAEIGLCTSLVVINLAENHLTGLIPESLGSIQGLNSLNLSNNNLYGSIP
NSLGTLMLSFADFSNNHLSGPVPNSLVSSVYSESFLGNPGLCSSHLQTCSDPTKESRKM-
-IFISGIVGTAMLVVVIGMILLRRKCHQNQDDFDKGSSCWKVKSFHKISFTE-DISEALK
EENVIGSGGSGKVYRVDLQNNVTVAVKRLWPSNKQ---LNKLMKAEVDVLGMVRHKNIVK
LYCCLSNGKSNLLVYEYMQNGNLFDALHDSKGSHLDWPTRYKIALGAAHGLAYLHHDCSP
TIVHRDVKSTNILLDNCFEARIADFGIAQFLQA-GDAVAFAGTCGYMAPENAYSLDVTEK
SDVYSFGVVLLELVTGKEPVEPEFGDSKDIVYWISQKMC-QRDVFEVLDSRISKSFEEEM
IQVLKIAIHCTFKLPALRPTMREVVQMLLDADP
>Sequoiadendron_giganteum_SEGI_40744
LPQEAQILLQMKQKFQDPQNALSNWK-DAAPCNWDGITCDKQTGMVIAINLESKSLNGSL
DAVICSLQSLVNVHLPFTNLNGSL-PLMKNCSKLQYLNLTTNSLSGSLPD-FTPLKSLQV
LDLTTNVFSGEFPESLGNLSELESLNLAE----------------------NDFTAGTIP
LKLVNLKKLRELYLADCNLVGEIPLFIFNFTDLGLLDLSSNHLKGSIPKEIGNLKSLYQF
FLFRNDLSGSIPPELGNLTLLQYFDASQNILTGSIPEEVGNLKELVVFLLDRNNLSGQLP
ESIGELRYLESLSLYRNSFTGPLPPKLGS-SKFNAMDISENRFNGMLPKDICKGGNMEYF
LALENFFTGNFPESYGDCKSLIRFRVNNNNLSGKVPDGIWGLPHVKIMDLSSNDFIGGIS
PEIGNAKNLSELLIYANRFSGSLVPEIGMAVQLIKIEANNNRFTGSLPKEISDLSQLNVL
YMQENMLEGSIPAEIGLCKSLSVINLAGNRFEGSIPATLGSIQGLNYLNLSNNELSGSIP
ASLGLLKLSSVDFSNNRLAGPVSNSLLSVGYSQSFSGNPGLCISNLRVCSHAEKEAKRV-
-KLSAGIVGVAMSILVIGLILL-RRYRRNQPAS--ESSSWSFKAFHNLTFDAKEISEALR
KEHVIGRGASGTVYRVDLPNNEVVAVKQLWTHNKQ-REEDRQAKAEVETLGTIRHKNIVK
LYCYLSNRHSNLLVYEYMPKGNLLDALHSR--GILDWPARYKIALGTAKGLAYLHHDCSP
AIVHRDVKSTNILLDNFYEAKVADFGVSKVLQASGDGTGVVGTHGYIAPEYAYSLKVTEK
SDVYSFGVVLLELITGKRPIEPECGENRDIVYWITRKISSKESTVNVLDSKISKSFEEEM
IRVLKVAILCVQRLPALRPSMREAVKMLVDADP
>scaffold-GJTI-2011215-Cephalotaxus_harringtonia-leaves
-SQEAQILLQMKKSLKDPHNALNNWK-DSAPCNWDGVTCDNTTGMVTEITIESKFLNGPL
YSNICKLQNLKKLHMGYNELSGNLPSDIMNCTKLQSLNLTNNSLSGALPD-FSPLKSLQL
LDVTYNNFTGEFPSSVGNLPELTSLNLAF----------------------NPFSPGKIP
QQLMNLKKVKQLYLANCNLLGEIPSFIFRFADLGLLDLSANYLNGSIPKEISNLSKLYQL
ELYDNNLSGNIPPELGNLTLLRNFDASRNMLNGNLPEEVGNLRNLVSFQLYMNRLSGEIP
ESFGEFPYLEGLSLYQNNFTGQLPQKLGS-SRFTLIDVSENQLTGPLPKDMCRGGNLQYF
LVLDNLFTGELPDSYEDCKSLVRFRVNINNLTGKVPKGIWGLPNVSIIDLSYNNFVGELG
PEISNAKELSEFYINNNNFSGILVPEIGMASQLVKLEVNSNQFTGSIPKEISSLRYLNEL
YLQKNRFEGSIPAEIGLCISLVVINLAENHLYGLIPESLASIEGLNSLNLSNNIFSGLIP
NSFGALKLSLIDFSNNHLTGPVPNSLITNINIESFSGNPGLCSSQLQTCSDLKKESRKM-
-IFISGIVGTAILILVIGLLLFRRKCQQNQDDFAKGNLRWKIRSFHKMSFTEKEISEALE
EENVIGRGGSGKVYRVDLQNNVTVAVKRLSPGIKQ---LNKLMKAEVDVLGMVRHKNIVK
LYCCLSNGNSNLLVYEYMQNGNLFETLHVSKGRNLEWPTRYKIALGAAHGLSYLHHDCSP
AIVHRDVKSTNILLDDYYEARIADFGIAKFLQM-GDATAFAGTYGYIAPEYAYSSKVTEK
SDIYSFGVVLLELVTGKQPIEPEFGDGKDIVYWISQKICSQQDALEVLDSRISKSFEEEM
IQVLKIAVRCTYKLPALRPNMREVVQMLLAADP
>scaffold-HOUF-2013024-Cryptomeria_japonica-leaf
LTQEAQILLRMKRTLVDPYNALNNWK-ASAPCNWDGITCDNTTGMVSEIKLGNKFLNGPL
YSDICLLQNLKNLDLGYNKLYGDVSSVIMNCVKLQSLNLSHNLLSGSLPD-FSQLKFLQL
LDLTYNNFTGKFPASVGNLPELTSLNLAE----------------------NPFNPGKIP
HQLMNLKKLKELYLANCNLVGEIPSFIFNFTDLGLLDLCKNHLHGSMSKDISKLSNLYQL
ELYENNLSGIIPPEIGNLTLLRNFDLSRNMLRGSIPQEFGNLRNMVSLQLLMNQLSGELP
ESLGEFAHLEGLSLYQNHFNGHLPQKLGS-SKLQMIDVSENQFTGPLPTDLCKGGSLQLL
LVLNNSFTGDLPESYGDCKSLLRFRVNINNLTGKVPKGIWGLPSVNIIDLSFNGFVGEIG
SEISNAKNLSQLYINNNHFSGTLVPEIGMAPVLTRLYAQNNQFTGSIPKEIGRSVHLNEL
YLQENEFEGSIPAEIGSCISLVVINLAENHLEGLIPESLASIEGLNFLNLSNNKLSGLIP
KRFSMLKLSLIDFSNNNLIGPVPNSLVSSTSNKSFSGNPGLCSSQLETCSHLRKQSQKV-
-IFITGIAGLAILLLAIGFMLLWQKYHQIQDESENENSSWRLKSFQDISFTERDISEALD
DDNIIGSGGSGKVYRVDLKNNVPVAVKKHWPNSKK---QNKLVKAEMDTLGMIRHKNIVK
LYCCLSNGNSNLLVYEYMKNGNLFDALHSSKGGYLDWPTRYKIAVGAAHGLAYIHHDCSP
AIIHRDIKSTNILLDELHEAKLADFGIAKFLQV-GDTTAFAGTHGYIAPEYAYSLKVTER
SDIYSFGVVLLELVTGKKPTEPEFGENKDIVYWVSRNICTQEGVFKVLDSRISKSYQEEM
IQVLKIAVHCTYKLPALRPSMREVVNMLLDADP
>scaffold-IAJW-2025680-Amentotaxus_argotaenia
IPQEAQILWQMKQNFKDADNALNNWK-DSAPCDWDGITCNSHTGMVTEIALESKNLNGPF
DAGICSLQSLRKIHLPITELQGNL-PLMKNCSNLQYLNLTTNSLSGTLPD-FSPLKFLQV
LDLTTNEFTGEFPASVGNLPELRSLNLAE----------------------NEFAPGTIP
WQLMNLKKLNELYLADCNLVGEIPLFIFNFTELGLLDLSSNSLNGSIPKEIGNLKNLYQF
FLFFNDLSGNIPREIGNLILLREFDASHNSLTGSIPQEIGNLKKMEVFLLNSNNLSGQIP
ESVGDLPYLESLALYRNGFTGPLPPKLGS-SKFNTMDVSENRLNGTLPKDICKGGNMQYF
LALENSFTGELPESYGDCKSLIRFRVNNNNLSGKIPDGIWGLPHANIIDLSFNQFSGEIS
PEIRNAKNLSELVIHNNRFSGTLVPEIGMAVQLSKIEAYNNRFTGPIPKEVGNLNQLSSL
YLQENMLQGSIPGEIGLCGSLTVINLANNRLEGSIPALLGDIQGLNSVNLSNNELSGSIP
ASIGFLKLSSIDFSNNRLAGAVPDSLLTMGNRHSFSGNPKLCISNVGACAHAQEEGKRV-
-KLAASIVCAAMVILVIGLILL-RRYLRKQKES--ESSSWTIKAFHNLSFDAGDIYRFLR
KENVIGSGASSTVYRVDLPSNEAVAVKHLWTNNQQ-RKEHRLAKAEVETLGTIRHKNIVK
LYCYLSNSCSNLLVYEYMPNGNLFDALHSRMGRDLDWPTRYKIALGAAQGLAYLHHDCSF
AIVHRDVKSTNILLDKFYEAKVADFGVAKVLQAR-EGTVFVGTHGYIAPEYGYTLRVTEK
SDVYSFGVVLLELITGKRPIEAEFGENRDIVDWISSKICSKESAVDVLDSKISKAFEEEM
IKVLKIAMLCVQKLPALRPSMREIVKMLVDADP
>scaffold-IOVS-2007395-Pseudotsuga_wilsoniana
---EAQILLQMKSSLEDPHLSMRNWE-DSAPCNWDGITCDNSTGMVTQIILETKFLKGPF
PSNICGLRNLKKLQLGVNYLYGNLPWTLMNCSKLEYLNLTNNTLSGTLPD-FSPLKSLQI
LDLTINNFTGAFPASVGSLPELTSLNLAN----------------------NPFRPGKIP
QELMNLKKLNYLYLGSCNLAGEIPSFIMNFTDLGLLDLSANYLNGSIPNGISKLRNLFQL
ELFENNISGNIPRELGNLTSLQYFDASKNILSGIIPEEVGNLRNLVSLELNTNQLTGQIP
ESIGELPYLEGLSLFMNSFTGQLPQKLGS-SKFNLLDVSENQFSGTLPRDMCRGGNLQYF
LVIFNSFTGELPETYGDCKTLVRFRVKNNNLSGAVPRGIWGLPNVNIIDLSFNNFVGGID
SEIGNAKELKELCIQNNQFSGILVQEIGMTKLLVKLEASNNHFTGPIPKEIGNLIQLGDL
DLQKNMFEGSIPDEVGSCVSLAVINLAENNLQGSIPESLGCIADMNSLNLSNNRLSGSIP
SSLGALKLSFIDLSNNKLTGPVPNSLFGEGSRQSFSGNPGLCRSNLGVCSRSRKESRKF-
-GIISGIVGTALLILVIGLLAFRQRYHQNQ---DEDNSSWSLKSFHNLSFSKEDISKAID
ERNVIGSGGSGKVYCVALQTNETVAVKRIWTNKRE---LDKLMKAEIDILGTIRHKNIVK
LYCYLSNGNSNLLVYEYMPNGNLFDALHNSRGSDLDWPTRYKIALGAAHGLAYLHHGCSP
SIVHRDVKSTNILLDKFYEAKVADFGIAKTLQA-GDTTVFAGTHGYIAPEYGYSLRVTEK
SDVYSFGVVLLELVTGKQPIEPEFGESKDIVYWVSHQLLSQEDAIEVLDSRISKSFKQEM
LKVLKIAVHCTYKLPALRPTMREVVQMMLDADP
>scaffold-IOVS-2007397-Pseudotsuga_wilsoniana
LPQEAQILLQMKSSLEDPHLSMRNWE-DSAPCNWDGITCDNSTGMVTQIILETKFLKGPF
PSNICGLRNLKKLQLGVNYLYGNLPWTLMNCSKLEYLNLTNNTLSGTLPD-FSPLKSL--
LDLTINNFTGAFPASVGSLPELTSLNLAN----------------------NPFRPGKIP
QELMNLKKLNYLYLGSCNLAGEIPSFIMNFTDLGLLDLSANYLNGSIPNGISKLRNLFQL
ELFENNISGNIPRELGNLTSLQYFDASKNILSGIIPEEVGNLRNLVSLELNTNQLTGQIP
ESIGELPYLEGLSLFMNSFTGQLPQKLGS-SKFNLLDVSENQFSGTLPRDMCRGGNLQYF
LVIFNSFTGELPETYGDCKTLVRFRVKNNNLSGAVPRGIWGLPNVNIIDLSFNNFVGGID
SEIGNAKELKELCIQNNQFSGILVQEIGMTKLLVKLEASNNHFTGPIPKEIGNLIQLGDL
DLQKNMFEGSIPDEVGSCVSLAVINLAENNLQGSIPESLGCIADMNSLNLSNNRLSGSIP
SSLGALKLSFIDLSNNKLTGPVPNSLFGEGSRQSFSGNPGLCRSNLGVCSRSRKESRKF-
-GIISGIVGTALLILVIGLLAFRQRYHQNQ---DEDNSSWSLKSFHNLSFSKEDISKAID
ERNVIGSGGSGKVYCVALQTNETVAVKRIWTNKRE---LDKLMKAEIDILGTIRHKNIVK
LYCYLSNGNSNLLVYEYMPNGNLFDALHNSRGSDLDWPTRYKIALGAAHGLAYLHHGCSP
SIVHRDVKSTNILLDKFYEAKVADFGIAKTLQA-GDTTVFAGTHGYIAPEYGYSLRVTEK
SDVYSFGVVLLELVTGKQPIEPEFGESKDIVYWVSHQLLSQEDAIEVLDSRISKSFKQEM
LKVLKIAVHCTYKLPALRPTMREVVQMMLDADP
>scaffold-JDQB-2012256-Neocallitropsis_pancheri
---EAQILLQMKAKLKDPSNALNNWK-DSAPCNWDGITCDNITGMVSEIKLGCRFLNGPL
YSDICLLRNLKTLDLGENKLYGDVSSVVINCIKLEFLNLSYNDLSGSLPE-FSQLKSLQV
LDLTQNNLTGKFPASVGNLPELTSLNLAE----------------------NPFSPGKIP
QELMNLNKLQVLYLASCNLVGEIPSFIFNFTDLGLLDLCRNYLYGYISKDISKLSKLYQL
ELYANNFIGILPPEISNLTLLSHFDVSKNMLSGSIPQEFGKLRNMVSFQLYTNQLSGQVP
ESFGEFPHLLYLSLYQNRFNGTLPQKLGS-SRLNMIDVSENQFTGPLPKDICKGGNLELF
LVLNNSFTGNLPESYGDCKMLLRFRVNINNLTGKVPKGIWGLPRVNIIDLSFNGFVGEID
PEISNAKNLSQLYINNNNFSGTLVPEIGMASQLITLYAQKNQFTGSIPKEIGNLVDLSSL
YLQQNDLEGSIPAEIGSCISLVVINLAENHLEGSIPESLASIQYLNSLNLSNNKLTGSIP
KTLSMLKLSLVDFSNNNLIGPVPYSLVSSVNNKSFLGNPGLCSSNLQTCSHLREQSQKA-
-IFIAGIAGVTILFLVIGFMLLWKKYHQIQDELENENSSWRLKSFQDLGFNEKDISEALD
EENVIGSGGSGKVYRVDLKNKVTVAVKKLWSNGKK---LNKLMKAEVDTLGMIRHKNIVK
LYCCLSNGNSNLLVYEYMKNGNLFDALHSSKGGHLDWPTRYKIALGAAHGLAYLHHDCSP
AIIHRDIKSTNILLDDLYEARLADFGIAKFLRV-GDTTALAGTHGYIAPEYAYSFKVTER
SDIYSFGVVLLELVTGKKPTEPEFGENKDIVYWVSRKICTQEGIFEVLDSRISKSYQDEM
IEVLKIAVHCTCKLPALRPSMREVVNRLLDADP
>scaffold-JZVE-2042593-Parasitaxus_usta
---EVQILLQWKKTFNDPHNVLSNWI-DSAPCDWVGITCNHTTSMVAQIWIEGKSLAGPL
ESGICGLQNLKKLHLPFTDLKGNL-PSTFNCTQLQYLNLTTNSLSGTLPD-FSALKSLQV
LDLTTNGFTGEFPASLGNLPELISLNLAE----------------------NQFDEAKIP
EEFRNLKKLKEFYLAQCNLVGEIPPFIFNFTELELLDLSTNSLKGSIPKEIGNLKKLYQL
ELYNNNLSGNIPSELGGLESLNDIDASQNRLSGGIPEELGNLKKLVSLVLDRNNILGVIP
ENIGELPLLEGLSLYGNDLSGQLPAKLGS-SKLNTVDVSENRLSGSFPKDICKGGNLQYF
LALENFFTGELPESLGDCKSLIRFRVNNNNLSGKVPPGVWGLPNVTIVDLSCNAFEGEIS
PEIGNARNLSELVIHTNQFDGKIVPEIGMAVQLSRMEVHNNRFTGQIPKEIGNLIELSSL
YMENNMLEGSIPEEIGSCTSLTVINLAGNRLEGVIPATLGSIQDLNSLNLSGNKLSGSIP
SSLGSLKVSSIDFSNNQLTGPVPYSLVSLGNNQSFEGNPGLCSSNLLVCSHAEEERRR--
-KTTAGIVGAAIVILFVGLILL-RRRLRKQADSEDESSSWNLKAFHNLRFDAEEICRTLR
KENVIGSGASSKVYRLDLPNNETVAVKQLWTNDKI-REEKRLATAEVGTLGTIRHKNIVK
LYCYLSNSHSNLLVYEYMTNGNLFDALH-ETGGHLDWPTRYKIALGAAQGLAYLHHDCSP
PIVHRDVKSTNILLNEFYEAKVADFGVAKVLQACGESTIFVGTHGYIAPEYGYSLKVTDK
SDVYSFGVVLLELVSGKRCIEPEFGENGDIVNWTSRKICSEESALGVLDSKIAKSFDEKM
MKVLKVAIGCTQKLPALRPSMREVVQMLVAAD-
>scaffold-JZVE-2042658-Parasitaxus_usta
-AVEVQILLQMKKGWKDPENALKSWE-VSAPCNWDGISCDKATGMVTEITIENKSLNGQL
FLDICHLQSLKTLHLGSNELYGELAPDLMLCTKMQSLSLTRNSLSGALPD-FSPLKSLEF
LDLTYNNFTGEFPASVGSLPELTSLNLAH----------------------NPFTPGKIP
QQLMNLKKLKELFLATCNLVGEIPIFIFNLTELELLDLSKNHLNGLLPKEISKLTKLYKV
ELYDNSLGGNIPPEIGNLAQLKEFDASKNMFNGTIPQEVGNLRNLVLFQMYTNQLSGKIP
ESFGEFTHLETLSLYQNRLTGQLPQKLGS-SNFNMLDVSENQLTGSLPKDVCKGGNLQKL
LVLNNLFMGELPGSYGDCKSLLRFRVNSNNLSGEIPKGIWGLPNVNIIDLSFNNFSGELG
PEIRTAKNLSEFYINNNHFSGALVPEIGMAWQLVKIIGNNNQFRGPIPKEIGSLKLLDTL
YLQENRFEGFIPAEIGSCTSLVILSLADNNLEGSIPESLALIEGLNSLNLSNNKLSGSIP
TSLGMLKLSSVDFSYNSLTGPVPDSLLSSADSESFLGNPGLCSSHLWTCSHLRKESRKI-
-IYMSGLVGTAMLILVIGLVLLRRKHYQNHDDIEKRKSSWKVKSFHNISFTEEELSEVLE
EENLIGSGGSGKVYRVDLQNNETVAVKRLWPNAKQ---LGKLMKAEVDILGTIRHKNIVK
LYCCLSNENLHLLVYQYMPNGNLFDALHILKGSCLDWPTRYRIALGAAHGLAYLHHDCLP
TIIHRDVKSTNILLDDSYEAKIADFGIAKMLQA-EDTTAFAGTHGYIAPEYAYTFRVTEK
SDTYSFGVVLLELVTGRQPIEPEFGENKDIVHWISQKICAQQDALEVLDSRISKSFEEDM
VKVLKIAVRCTYKLPALRPIMREVVQMLLDADP
>scaffold-MFTM-2015665-Pinus_jeffreyi
---EAQNLLLVKSSLQDPHSSMKNWV-DSAPCGWDGITCDNSTGMVTEVVLETKFLNGPF
PSNICGLTNLKKLQLAVNNLQGNLPQTLMNCSKLEYLNLSNNSLSGTLPD-FSPLKSLQI
LDLTFNNFTGAFPASVGNLPELTSLNLAN----------------------NPFRPGKIP
QEFMNLNKLNYLYLASCNLVGQIPSFILNFTDLSLLDLSSNDLNGSIPSGISKLKNLSQL
ELYNNSLSGNIPRELGNLTFLKLFDASKNMLSGNIPEEIGNLRNLVSFEANTNQLTGQIP
ESIGELQYLEGLSLYKNSLTGQLPQKLGS-SKFNLLDVSENQFNGPLPRDMCRGGNLQYF
LVVYNSFTGELPETYGDCKTLVRFRVKNNSLNGAVPKGIWGLPNVKMIDLSFNNFVGVID
SDIGNAKELTELCIQNNQFSGILVPEIGMAKLLVKLEANNNHFSGPIPKEIGSLRQLGDL
NLQKNMLEGSIPDEVGSCDSLAVINLAENNLQGSIPESLGYIADLNSLNISNNKLSGSVP
ESLGALKLSFLDLSNNKLTGPVPDSLISEVNRQSFSGNPGLCRSNVGTCSHSGKKSRQI-
-GIISGIIGTALLVFVIGLVVFQRKHHQNQVDLDKDNSSWTLTSFHNLSFSQEEIFKALD
EENVIGSGGSGKVYRVDLRTSETVAVKRIWTKKRD---LNRLMKAEVDILGTIRHKNIVK
LYCCLSNGHSNLLVYEYMPNGNLFDALHNSGGSDLDWPTRYKIALGTAHGLAYLHHGCSP
AIVHRDVKSTNILLDKSYEAKIADFGIAKFLQA-GDTTAFAGTHGYIAPEYGFSLRVTEK
SDVYSFGVVLLELLTGKQPIEPGFGENKDIVYWVSHKIRSQEDALEVLDSRISRSFKEEM
FKVLKIAVHCTYKLPALRPTMREVVQMMMDADP
>scaffold-MIXZ-2000875-Agathis_robusta
LSPEVQILLQMKKSWKDPQNALISWE-DSAPCNWNGIKCDSITGMVTEIKIEGMSLNGPL
YSGICGLQNIEKLHLVQNKLYGNLPPDIMNCSKLQHLNLTTNSLSGTLPD-FSPLKSLQL
LDLTYNNFTGEFPASVGNLPELTFLNLAH----------------------NPFSPGKIP
QQFINLKKLKELYLAKCNLVGEIPSFIFNLTDLYLLDLSMNNLKGSIPKEISKLRKLYQL
ELYDNRLSGEIPHELGNLTLLKNFDASSNMLSGNIPEEVGNLRNLVSFQLYTNQLSGQLP
ESFGEFPYLESLSLYQNNLSGPLPQKLGS-SKFNLIDVSENQFTGPLPKDMCRGGNLQKL
LALDNLFTGELPESYGDCKSLVRFRVNMNHLTGKIPKGIWGLPNANIIDLSFNNFVGELG
PEISNAKSLSELYINNNHFSGILVPEIGMAWQLVKLEVNNNQFTGSIPKEIGNLRHLNAL
CLQQNMFEGSIPAEIGSCSSLVIINLAENHLEGLIPESLASVEGLNSLNVSNNHLSGQIP
SSLGTLRLSFVDFSNNLLRGPVPDSLISNVDSKSFSGNPGLCSSHLKTCSQLRNAPRQS-
-IYVSGIIGAAMLMLVIGLILFRQKCKQNPDDLDKGNSSWKLKSFHNLTFSKEEIAESLD
KENVIGTGGSGKVYRVDLQNNATVAVKQLCPNNKE---RTKLMEAEVDILGLIRHKNIVK
LYCCLSNGNSNLLVYEYMQNGSLFDALHTSSGSCLDWPTRYKIALGAAHGLAYLHHDCSP
PIVHRDIKSTNILLGDSYEAKIADFGIAKFLQA-GDTTAFAGTHGYIAPEYAFSFKVTEK
SDIYSFGVVLLELVTGKQPIEPEFGENKDIVYWISRKICTRQDALEVLDSRISKSYKEEM
TQVLKIAVNCTYKLPAIRPSMREVIQMLLDADP
>scaffold-MIXZ-2000878-Agathis_robusta
LTHEVQVLLQMKKSLEDPHNALRSWE-DSAPCNWDGITCENTTGTVTEIIIESKFLKGPL
YSDICGLQNLKKIHLGYNKLYGNLPSDVMNCSNLQSLSLTTNSLSGTLPD-FSPLKSLQL
LDLTYNNFTGEFPASVGNLPELTFLNLAH----------------------NPFSPGKIP
QQFINLKKLKELYLAKCNLVGEIPSFIFNLTDLYLLDLSMNNLKGSIPKEISKLRKLYQL
ELYDNRLSGEIPHELGNLTLLKNFDASSNMLSGNIPEEVGNLRNLVSFQLYTNQLSGQLP
ESFGEFPYLESLSLYQNNLSGPLPQKLGS-SKFNLIDVSENQFTGPLPKDMCRGGNLQKL
LALDNLFTGELPESYGDCKSLVRFRVNMNHLTGKIPKGIWGLPNANIIDLSFNNFVGELG
PEISNAKSLSELYINNNHFSGILVPEIGMAWQLVKLEVNNNQFTGSIPKEIGNLRHLNAL
CLQQNMFEGSIPAEIGSCSSLVIINLAENHLEGLIPESLASVEGLNSLNVSNNHLSGQIP
SSLGTLRLSFVDFSNNLLRGPVPDSLISNVDSKSFSGNPGLCSSHLKTCSQLRNAPRQS-
-IYVSGIIGAAMLMLVIGLILFRQKCKQNPDDLDKGNSSWKLKSFHNLTFSKEEIAESLD
KENVIGTGGSGKVYRVDLQNNATVAVKQLCPNNKE---RTKLMEAEVDILGLIRHKNIVK
LYCCLSNGNSNLLVYEYMQNGSLFDALHTSSGSCLDWPTRYKIALGAAHGLAYLHHDCSP
PIVHRDIKSTNILLGDSYEAKIADFGIAKFLQA-GDTTAFAGTHGYIAPEYAFSFKVTEK
SDIYSFGVVLLELVTGKQPIEPEFGENKDIVYWISRKICTRQDALEVLDSRISKSYKEEM
TQVLKIAVNCTYKLPAIRPSMREVIQMLLDADP
>scaffold-NRXL-2002303-Metasequoia_glyptostroboides
---EAQTLLQMKQKFEDPHNALNNWK-DSAPCNWDGITCDKQTGMVIEINLEGKSLNGSL
DAVICSLQSLVNIHLPFTNLNGSL-PLMTNCRKLQYLNLTTNSLSGSLPD-FTPLKSLQV
LDLTTNGFSGEFPESLGNLSELESLNLAE----------------------NDFTAGTIP
LKLMNLKKLRELYLADCNLVGEIPLFIFNFTDLGLLDLSSNHLKGSIPKEIGNLKGLYQF
FLFLNDLSGSIPPELGNLTSLQYFDASQNILTGSIPEEIGNLKELVVLLLDRNNLSGQIP
ESIGELPNLQSLSLYQNGLTGPLPPKLGS-SKFNTMDVSENRLNGTLPKDICKGGNMQYF
LALENFFTGNLPESYGDCKSLIRFRVNSNNLSGQVPDGIWGLPHVKVMDLSCNEFVGGIS
PEIGNAKNLSELLIYANRFSGTLVPAIGMAVQLYKIEAYNNRFTGSLPKEISDLSQLNVL
NMQENMLEGSIPAEIGLCNSLTVINLARNRFEGSIPVTLGSIQDLNYLNLSNNELSGSIP
ASLGLLKLSSVDFSNNRLAGPVSNSLLSVGYSQSFSGNPGLCNSNLRVCSHAGQEAKRV-
-KLSAGIVGVAMSILVIGLILL-RRYRRNQPAS--ESSSWSFKVFHNLSFDAKEISEAIR
EEHVIGRGASGTVYRVDLPNNEVVAVKHLWTRNKQ-REEDRQAKAEVETLGTIRHKNIVK
LYCYLSNSHSNLLVYEYMPKGNLLDALDGR--GILDWPGRYKIALGTAKGLAYLHHDCSP
PIVHRDVKSTNILLDNFYEAKVADFGVSKVVQASGDGTGFVGTHGYIAPEYAYSLKVTEK
SDVYSFGVVLLELITGKRPIESEYGENRDIVYWITRKISSKESTVNVLDSKISKSFEEEM
IKVLKVAMLCVQRLPALRPSMREAVKMLVDADP
>scaffold-NVGZ-2018402-Cephalotaxus_harringtonia-2_samples_combined
-SQEAQILLQMKKSLKDPHNALNNWK-DSAPCNWDGVTCDNTTGMVTEITIESKFLNGPL
YSNICKLQNLKKLHMGYNELSGNLPSDIMNCTKLQSLNLTNNSLSGALPD-FSPLKSLQL
LDVTYNNFTGEFPSSVGNLPELTSLNLAF----------------------NPFSPGKIP
QQLMNLKKVKQLYLANCNLLGEIPSFIFRFADLGLLDLSANYLNGSIPKEISNLSKLYQL
ELYDNNLSGNIPPELGNLTLLRNFDASRNMLNGNLPEEVGNLRNLVSFQLYMNRLSGEIP
ESFGEFPYLEGLSLYQNNFTGQLPQKLGS-SRFTLIDVSENQLTGPLPKDMCRGGNLQYF
LVLDNLFTGELPDSYEDCKSLVRFRVNINNLTGKVPKGIWGLPNVSIIDLSYNNFVGELG
PEISNAKELSEFYINNNNFSGILVPEIGMASQLVKLEVNSNQFTGSIPKEISSLRYLNEL
YLQKNRFEGSIPAEIGLCISLVVINLAENHLYGLIPESLASIEGLNSLNLSNNIFSGLIP
NSFGALKLSLIDFSNNHLTGPVPNSLITNINIESFSGNPGLCSSQLQTCSDLKKESRKM-
-IFISGIVGTAILILVIGLLLFRRKCQQNQDDFAKGNLRWKIRSFHKMSFTEKEISEALE
EENVIGRGGSGKVYRVDLQNNVTVAVKRLSPGIKQ---LNKLMKAEVDVLGMVRHKNIVK
LYCCLSNGNSNLLVYEYMQNGNLFETLHVSKGRNLEWPTRYKIALGAAHGLSYLHHDCSP
AIVHRDVKSTNILLDDYYEARIADFGIAKFLQM-GDATAFAGTYGYIAPEYAYSSKVTEK
SDIYSFGVVLLELVTGKQPIEPEFGDGKDIVYWISQKICSQQDALEVLDSRISKSFEEEM
IQVLKIAVRCTYKLPALRPNMREVVQMLLAADP
>scaffold-XTZO-2002936-Araucaria_rulei
------------------GNALESWK-EPAHCNWEGITCDNKTGMVTEISIESKSLKGPL
DSGICGLQSLKKLHLPFTDLTGSL-PLMKNCSELQYLNLTTNSLSGTIPD-LSPLKSLQV
LDLTTNGFTGEFPVSLGNLTELTILNLAE----------------------NSFAPGRIS
QELMSLKKLKELYLADCNLVGEIPHFLFNFTELGLLDLSSNSLKGSIPKEIGNLRQLYQL
ELFQNELSGSLSPELGNLSLLEDFDASQNRLSGSSPQELGYLKNLVSLELDRNNLSGQIP
ESIGGLPYLEGLSLYQNIFTGPLPPKLGS-SRFNMMDVSENRLTGPLPNDICKGGNMEYF
LALDNLFTGELPESYGDCKSLLRFRVNNNRLSGKVPAGIWGLPRANIIDLSFNEFVDEIS
PDIGNARNLSELVIQNNRFSGSLAPEIGMAMRLVRIEASNNQLTGNIPKEIGNLKQLSSL
YLEENLLEGSIPSEIGSCSSLNVINLAGNRLDGSIPAALASVEGLNSLNLSNNELSGSIP
GSLGSLTLSSIDFSNNRLSGPVPSSLLSVGNSQSFSGNPRLCISNLGVCSSAKEELRKM-
-KLMAGLVGAAIGILISGLILF-RRYLRKQADSDEESSSWSFKAFHNVNFNVEEISRAIG
KKNVIGSGGSSTVYRVDLQNNEAVAVKHLWTGNKQ-REEHRLAKAEITTLGTIRHKNIVK
LYCYLSNSHSNLLVYEYMPHGNLFDALHGR-GGRLDWPTRYKIALGAAQGLSYLHHGCSP
AIVHRDVKPTNILLDNYYEAKIADFGVAKILQACGESTVFVGTHGYIAPEYAYSLKVTEK
SDVYSFGVVLLELITGKRCTEPEFGENRDILYWISRKISSKESALSVLDSRISKSFQEEM
MKVLKVAMGCAQKLPALRPSMREVVQMLVDADP
>scaffold-XTZO-2002939-Araucaria_rulei
-------------------NALESWK-EPAHCSWEGITCDSKTGMVTEISIEGKSLKGPL
DSRICGLQSLKKLHLPFTDLNGSL-PLMMNCSKLQYLNLTTNSLSGSLPD-LSPLKSLQV
LDLTTNGFTGEFPVSLGNLTELTILNLAE----------------------NSFAPGRIS
QELMSLKKLKELYLADCNLVGEIPHFLFNFTELGLLDLSSNSLKGSIPKEIGNLRQLYQL
ELFQNELSGSLSPELGNLSLLEDFDASQNRLSGSIPQELGNLKKLVSLELDRNNLSGQIP
ESIGDC--LEGLSLYQNIFTGPLPPKLGS-SRFNMMDVSENRLTGPLPNDICKGGNMEYF
LALDNLFTGELPESYGDCKSLLRFRVNNNRLSGKVPAGIWGLPRANIIDLSFNEFVDEIS
PDIGNARNLSELVIQNNRFSGSLAPEIGMAMRLVRIEASNNQLTGNIPKEIGNLKQLSSL
YLEENLLEGSIPSEIGSCSSLNVINLAGNRLDGSIPAALASVEGLNSLNLSNNELSGSIP
GSLGSLTLSSIDFSNNRLSGPVPSSLLSVGNSQSFSGNPRLCISNLGVCSSAKEELRKM-
-KLMAGLVGAAIGILISGLILF-RRYLRKQADSDEESSSWSFKAFHNVNFNVEEISRAIG
KKNVIGSGGSSTVYRVDLQNNEAVAVKHLWTGNKQ-REEHRLAKAEITTLGTIRHKNIVK
LYCYLSNSHSNLLVYEYMPHGNLFDALHGR-GGRLDWPTRYKIALGAAQGLSYLHHGCSP
AIVHRDVKPTNILLDNYYEAKIADFGVAKILQACGESTVFVGTHGYIAPEYAYSLKVTEK
SDVYSFGVVLLELITGKRCTEPEFGENRDILYWISRKISSKESALSVLDSRISKSFQEEM
MKVLKVAMGCAQKLPALRPSMREVVQMLVDADP
>scaffold-YFZK-2045371-Sciadopitys_verticillata
---EAQILLQMKKSLNDPHNALNNWK-DSAPCNWDGISCDNTTGMVTEITIESKFLNGPL
YSNICLLQNLKKLHLGYNELYGNLPSDIMNCSNLQSLSLTTNSLSGTLPD-FSPLKSLQS
LDLTYNNFSGEFPASVGNLPELTSLNLAH----------------------NPFFPGKIP
QQLMNLKKLKELYLCGCNLVGELPSFIFNFTDLGLLDLSINHLKGSIPKEISKLSKLYQL
ELYDNSLSGNIPPEVGNLTLLEYFDASTNMFSGNIPEEIGNLRNLLSFQLYSNQLSGQVP
ESIGELPYLEGLSLYENNFTGQLPQKLGS-SKFNLIDVSQNQFTGPLPKDMCRGGNFERF
LVLNNSFTGELPESYGVCKSLIRLRVNNNHLTGKVPREIWGLPNTNIIDLSFNNFVGELG
PEISTAKNLSELVINNNHFSGVLVPEIGMASQLVRLEVHSNQFEGSIPNEIGSLMHLSAL
YLQQNMFEGSIPSEIGLCISLIIINLAENQLEGLIPESLASIEGLNSLNLSNNKLSGSIP
NSLGTLKLSLVDFSNNHLSGPVPDPLISNLNSESFSGNPGLCRFHLGTCSHLGKESRKM-
-IFISGIVGVAMLILVTGLILLWQKYHQNQDDFKKGISSWRVKSFHNLSFTENDISEALD
EENVIGSGGSGKVYRVDMQNNVTVAVKRLWSSNKQ---LNKLMKAEVDILGMVRHKNIVK
LYCCLSNGTSNLLVYEYMQKGNLFDALHLSKGSLLDWPKRYKIALGAAHGLAYLHHDCLP
AIVHRDVKSTNILLDDFYEAKIADFGIAKILQA-GDTAAFAGTHGYIAPEYAYSMMVTEK
SDIYSFGVVLLELVTGKQPIEPEFGENKDIVSWISNKICTQQDAVDVLDSRISKSFEEEM
IQVLKLAVRCTYKLPALRPTMREVVQTLLLADS
>scaffold-YFZK-2045372-Sciadopitys_verticillata
---EVQILVQMKEKLEDPYNALENWK-DSAPCSWYGITCDGKSGMVSEIAIESKSLNGTL
DAGICNLQSLKKLHLPFTDLYGNF-PLMNNCSKLQYLNLTTNSLSGTLPD-FSPLKSLQV
LDLTTNYFNGEFPASVGNLQELTSLNLAE----------------------NPFSPGKIP
EQLMNLKKLKQLYLADCNLEGEIPVFIFNLTELGLLDLSTNSLNGSIPKDIGNLKKLYQL
LLFGNDLSGSIPPELGNLPLLTFFDASQNRLTGSIPEEIGNLKNMMSLVLRTNNLSGQIP
ESIADLPYLQGLSLYENYFTGQLPPKLGS-STLSAIDVSTNRLNGSLPKDICKGGNLRYF
LALENDFTGGLPESYGDCKSLIRFRVNNNNLNGKVPDGIWGLPHANIIDLSFNEFVGEIS
PEIGNAKNLTDLNIQSNRFSGKLVPEIGMTAQLTRFQAQNNRFAGPIPKEIGNLKQLNSL
YLQENMLDGSIPGEIGLCSSLTVINLAGNRLESSIPATLGSIEGLNSLNLSNNELSGSIP
ASLGSLKLSSIDFSYNKLTGPVSNSLLSVGNRRSFSGNPGLCSLNFSVCLHAKEEAKRM-
-KLEAGIVGAAMVILVTGLILL-CRNLRKQADS--ETSSWSIKAFHNLSFNAEEISGVLR
KEQVVGSGASSKVYRVDLPNNEAVAVKHLRTSNKH-REEHRLAKAEVETLGTIRHKNIVK
LYCYLSNSHSNLLVYEYMHNGNLSDALHGR--GLLDWTTRYKIALGAARGLAYLHHDCSP
PIVHRDIKPTNILLDNFYEAKIADFGVAKVLQARVDSTAFVGTHGYIAPEYAYSLKVTEK
SDVYSFGVVMLEMITGKRSIEAEFGENRDIVFWISQRISSKECPVEVLDSMISESFEEEM
MKALKIAIHCTQKLPALRPSMRDVVQMLMDADP
>scaffold-ZYAX-2005693-Taxus_cuspidata
LTEEAKILLELKKSLKDPNNALNNWK-DSAPCNWDGITCDNITGMVTEITIESKFLNGPL
YSNICNLQNLKKLHLGFNELNGNMPPNMKNCTKLQSLNLSTNSLSGPLPD-FSPLKSLQL
LDLTYNKFTGEFPASVGNLSELTSLNLAV----------------------NPFSPGKIP
QQLMNLKKLKELYLANCNLLGEIPSFIFSFANLGLLDLSTNDLNGSISKEISKLGKLYQL
ELYDNNLSGNIPPELGNLTFLINFDASKNMLSGNLPEEVGNLRNLVSFQLYDNHLSGQIP
ESFGEFPYLESLSLYENNFEGRLPQKLGS-SRFNMIDVSTNQFTGPLPKDMCRGGNLERF
LVLDNRFTGEVPDSYGDCKSLIRFRVNSNNLTGKIPKGIWGLPNVNIIDLSFNNFVGELG
PEISKAKNLSELYTSNNKFSGILVPEIGMASRLVKLHVCNNQFTGPIPKEISNLRHLNEL
YLQENMFEGSIPAEIGLCVSLVVINLAENHLYGLIPESLASIEGLNSLNLSNNHLSGLIP
NSLGSLTLSLIDLSNNHLTGPVPNSFISIINIENFSGNPGLCSSHLETCSRLRKESTKM-
-IFISGIVGAAMLMLVIGLILLRRKYHQIQDDF-KGKSTWRLKSFQNLSFTEEDISEASD
DENVIGGGGSGKVYRVDLQNNVTVAVKRLWSNIKQ---LNTLVKAEMDILGMIQHKNIVK
LYCCLSNGNSNLLVYEYMQNGNLFDALHNSKGSHFDWPTRYKIALGTAHGLAYLHHDCSP
AIVHRDVKSTNILLDDFYEAKIADFGIAKFLQT-GDNTAFAGTHGYIAPEYAYSFKVTER
SDIYSFGVVLLELVTGKKPIEPEFGENKDIVYWISQKICTQEGAVEVLDSSISKSFEEEM
MEVLKIAVRCTCKLPTLRPRMREVVHMLLDADP
>scaffold-AKXB-2068115-Phaeomegaceros_coriaceus
DFSDMNVLLDFKNLLNDTNGALESWESAP-VCDWYGVLCDPSRNVVQGLNISSVGVEGPL
YPGLCNIPTLEILYVDNNYLSGIFPEEMFKCTGLVSLNLSQNYFEGPLPDGFDVFKKLLV
LDLSYCYFNDSLPPSLGQLSQLQFLDLSTNNFTGIPSYENMTSLQFLHAAWNFLLEGPFL
SDFGGLTKLTYLDVSNNSLHGQIPESVGNLTNLTFFDVADNQLVGEVPQSLARLTRCTHF
FLYNNFLIGRLPTGLGKFVNMTDFDVSNNSFVGPIPPDMVEWKQLINFHVQQNNLTGGIP
AGFADLINLREFIVFENRLNGSIPARFGDKCVLSRFDVSTNELTGVIPPNLCNGGELREL
ELFRNSFTGRLPDTYGDCPALARIRIQENSFSGPLPLGIWANPILDYLEISSNQFDGSIP
AEIANASLLRTLRMNHNKFSGAIPPQIGNLVHLVVLEATNNQLGGPIPTTIGNMGNLTSL
LLAYNQISGPIPSELGDCRQLANLNLSNNKLSGPIPSSLASLTFLTLLDVSSNQLTGPIP
PELGQA-ISSFNFSDNAFSGPLPPAFQSGVFADDFAGNPNLCGASQKSCKSKRV---GVL
PWIVGGTFLTAAAVFILGSCLFYRKCSKRERHK--DAGPWRLKSFQKVGFSEGDVLTSLD
EDNVIGEGGAGKVYKATLPDGQIVAVKKLWTNAKGSGNNDHGFKAEVETLGKIRHRNIVK
LLCCCSNRESNLLVYEYMENGSLGELLHSNKSSLLDWASRFKIALGSAQGLAYLHHDCVP
QILHRDVKSNNILLDEEFEPHVADFGLAKILEKFG-MS-VAGSYGYIAPEYGYTLKVSEK
SDIYSFGVVLMELVTGKRPIEPEFGDGVDLVKWVTNKLQTKDGLLEVLDRKLS---QQGM
IRVLMLALRCTDGVPGKRPTMQQVVEYLRQADP
>scaffold-ANON-2036183-Leiosporoceros_dussii-B
NASQVSVLLDFKRQLDDPDLVLENWDSTP-LCQWTGVVCDGGGF-VTGLNITSTRIQGPI
HPGLCDAFNLDLLHLDNNYFSGPFPDGLFKCEGLVSLNLSQNLLEGPLPDGFSAFRNLSV
LDLSYAYFNGSLPPSIGDLRQLEYLDLSSNAFFGIPKYQKLTSLRSFGAAWNYGLEGPFL
SSFDGLTNLTFLDLSNNSLTGVIPESIGNLVKLQFLDLADNQLRGDLPRSVSRLTSLTHL
YLYNNQLTGDLAFGIGRFSNLTDFDVSNNSFQGGIPEDVVECKQLQTFHVQQNNLSGVIP
EGFADLPDLSELVVFNNRLYGTIPERLGQNCILTRFDVSTNGLTGSIPPTLCNGGQLREL
QLFSNLFSGSLPEAYGSCSSLTRIRIHQNGFSGTLPTGIWASPILDYLEISSNQFVGSVP
AAIANASMLRTLRMNFNSLSGSLPPEIGQLVHLVVMEATNNRLEGPIPSTIGNMGNLTNL
YLSSNQLTGRLPEDLGNCHSLANLDLSHNRLSGPIPASLTRLTFLSLLDLSSNMLSGAIP
PELGQS-ISSLNISDNRLSGPLPAAYQSGVFSDSFENNPGLCGPRQRKC-PRHI---TVL
PWILGWTFLAVSVLLIVSSLWCYRQLSRRLRQR--DAGPWRLKSFQKVRFSENDLLNSLD
EDYVIGEGGAGKVYKVTLPDGQVVAVKKLWSNVKGSAGNDHGFKAEVETLGKIRHRNIVK
LLCCCSNRESNLLVYEFMENGSLGELLHSQKSSILDWPTRFKIALGSAQGLAYLHHDSMP
QILHRDVKSNNILLDEDFEPHVADFGLAKILEKFG-MS-VAGSYGYIAPEYGYTLKVSEK
SDIYSFGVVLLELVTGKRPIEPDFGDGVDLVKWVSGKIETEDGLGEIMDPRLP---EDGM
VHLLMLALRCTDSNPGHRPTMQQVVEYLRQAEP
>scaffold-BSNI-2011618-Anthoceros_agrestis-B
-------------------------------CEWAGVACNLAGN-VTGLTLDSSRISGPL
SPALCGISTLQTLFVSNTSINGSFSAGLFNCTGLISLTVKASAMEGQLPDGFSAFTGLKE
LDLSNCSFSGSLPQSMGDMVQLTSLNMSYNQLTGIPSFQKLAGLQYLLLHIN--------
-------ELVFLDLADNELSGGIPDSIGELSKLVCLSLGDNSLSGSIPQNITRLQSLSTL
LLYSNQLTGRFPPGMGGMKNMTHFEGDENGLDGPL-PDLGQWTRLRIFRAAENGITGGFP
EGFSNLTELQELSLFENQMNGTIPQDLGLHSQLTRFEVTTNFFSGPVPPYLCNGDKLRTL
ALGNNSFTGDFPSTYATCNNLTGLGLNDNYLTGNIPAEIWGSSVLSYLDISSNNFSGSIP
PEVGGAVTRLTMNINNNAFSGTLPSEIGQMDALVRFHAGNNRFEGPIPATLGQLENLQEL
ELDSNLLSQHIPDAIGDCVSLNKLTLANNQLSGSIPASLSQLRSLTVLDLSSNRLTGTIP
PSFGSANALILNLSNNDLTGPLPEGYSGGGYSDDFVGNPGLCGP-PTPCPAAAK-----W
PWIVGCTFGVAALLLVAGCFCFIRKCRK--RTK--GGRLWNMSSFQKVEFTEYDLVQSLR
EENVIGKGAAGKVYKVTLPDGQAVAVKKLHGSGSWDSKGDYGFKAEVETLGKTRHRNIVK
LLCCCSSQDCNLLVYEYMKQGSLGQLLHSPNGAVLDWSTRLRIAVGAANGLAYLHHD-AP
QILHRDVKSNNILVDGDWEARLSDFGLAKLLETYG-TARLAGSAGYIAPEYGYTFKVTEK
SDVYSFGVVLLELVTGMRPIEPEYGEGASIVNWVLDKCGSEEGMVEVLDSRLG---EESM
LNVLQVALMCTNQAPNNRPSMREVVDMLVQCGP
>scaffold-BSNI-2052616-Anthoceros_agrestis-B
-------------------------------CEWVGVICGVEGG-VTGLNLSSTDIAGVV
GGGICDIPGLEVLHLDDNYLEGGFPEELFNCTNLVSLNFSQNDFAGQLPDGFARLSKLEV
LDLSYCNFNGSIPASIGGLPELSFLDLSANGFDGIPAFGNLSSVQYLHVAWNYDLEGPFL
ADFRGLPNLSYFDVSNNSLTGGIPQSIVGLSNLAFFDVADNQLVGGVPTGVSNLKSLTHF
FLYNNRLTGPLPSGFGALPKLYSLDVSGNSLEGSIPGDVVNCKQLVFFHIQQNNFSGQIP
DGFADLPLLQEFVVFNNQLNGSIPARLGDNANLTRFDVSTNFLSGSIPPNLCNGGVLDEL
ELFSNSFSGSLPDTYGSCNRLRRMRIHNNAFSGPFPLGIWSNPVLEYLEISYNQFAGSIP
PEIRKASSLRTVRMNYNMFTGAIPAEISQ-VDLAVLEASFNQLGGPIPSSIGSMENLTSL
LLRANRISGSIPADLGRCYSLASLDLSNNQLSGDVPSSLVELTSLSLLDVSNNRLSGQLP
PEFGQG-ISSFNFSYNSFSGSLPPAFWSGAFADSFLGNPGLCGPTQRPCKSGRN---VAV
PWVVGGTFIAAAVLFIVSSCWFYRKYSKRVRQR--DAGPWRLKSFQKVGFSEADVLASLD
EDNVIGEGGAGKVYKASLPDGQVVAVKKLWTNVKGPGTNDNGFKAEVETLGKIRHRNIVK
LLCCCSNKESNLLVYEYMENGSLGELLHSKKSILLDWASRFKIALGSAQGLAYLHHDCIP
QILHRDVKSNNILLDEDFEPHVADFGLAKILEKFS-MS-VAGSYGYIAPEYGYTLKVSEK
SDIYSFGVVLLELVTGKRPIEPEFGDGVDLVKWVSSKIHSKEGLPDILDPRLS---QDGM
VRVLMLALRCTDPNPAQRPTMQQVVEYLRQADP
>scaffold-FAJB-2057590-Paraphymatoceros_hallii
-SADMSLLLDFKNLLADPDHALDSWNSTP-LCDWYGVLCDPGRTEVRGLNLTSAGLEGPL
DAGLCGIPTLEVLHLDDNSLEGSFPEGMFGCTGLVSLNLSQNYLEGALPDGFAVLKNLLV
LDLSYCYFNGSLPSSIGRLSQLQFLDLSTNNFTGIPSYQNLTSLQVLHAAWNFHLEGPFL
SDFRGLAKLTYLDVSNNSLRGEIPGSLGSLTELTFFDVADNQLVGGVPPSLAQLTSCTHF
FIYNNRLTGVLPSGFQGFVNLTDFDVSNNSLVGPIPPGLAACKEMRNFHLQQNKFSGGIP
PGFADLPHLREFIVFENKLNGTIPGNFGDKCVLSRFDVSTNELVGVIPPNLCNGGELREL
ELFSNFFTGSLPDTYGSCAALARIRIHENAFSGALPLGVWANPILDYLEISSNQFQGSIP
AEIAKASVLRTLKMNNNKFSGAIPPEIGNLVHLVVLEANGNQLEGRIPATVGNMVNLTRL
LLEFNRLSGHIPSELGHCRQLANLDLSNNKLSGPIPSSLASLTFLSSLDVSSNHLTGHIP
REF----ISSFNFSDNALSGPLPPAYQSGVFSENFEGNPDLCGPTERSCKSKRL---RLV
PWIVGGTFLVTAFFFVLSSCWFYRKYSKRSRQR--DAGPWRLKSFQKVGFSEADVLASLD
EDNVIGEGGAGKVYKATLPDGQTVAVKKLWTNAKGSGNSDHGFKAEVETLGKIRHRNIVK
LLCCCSNRESNLLVYEYMENGSLGELLHSKKSSLLDWSSRFKIALGSAQGLSYLHHDCLP
QILHRDVKSNNILLDEDFEPHVADFGLAKILEKFG-MS-VAGSYGYIAPEYGYTLKVSEK
SDIYSFGVVLMELVTGKRPIEPEFGDGVDLVKWVTSKIQTKEGLLDVLDRKLS---EDGM
IRVLTLALRCTDPVPGNRPTMHQVVEYLRQADP
>scaffold-RXRQ-2004012-Phaeoceros_carolinianus-sporophyte
---------------------------------------------VTGLNLSSTDIAGVV
GGGICDIPGLEVLHLDDNYLEGGFPEELFNCTNLVSLNFSQNDFAGQLPDGFARLSKLEV
LDLSYCNFNGSIPASIGGLPELSFLDLSANGFDGIPAFGNLSSVQYLHVAWNYDLEGPFL
VDFRGLPNLSYFDVSNNSLTGGIPQSIVGLSNLAFFDVADNQLVGGVPTGVSNLKSLTHF
FLYNNRLTGPLPSGFGALPKLYSLDVSGNSLEGSIPGDVVNCKQLVFFHIQQNNFSGQIP
DGFADLPLLQEFVVFNNQLNGSIPARLGDNANLTRVDVSTNFLSGSIPPNLCNGGVLDEL
ELFSNSFSGSLPDTYGSCNRLRRMRIHNNAFSGPFPLGIWSNPVLEYLEISYNQFAGSIP
PEIRKASSLRTVRMNYNMFSGAIPAEISQ-VDLAVLEASFNQLGGPIPSSIGSMENLTSL
LLRANRISGSIPADLGRCHSLASLDLSNNQLSGDVPSSLAELTSLSLLDVSNNRLSGQLP
PEFGQG-ISSFNFSYNSFSGSLPPAFWSGAFADSFLGNPGLCGPTQRPCKSGRN---VAV
PWVVGGTFIAAAVLFIVSSCWFYRKYSKRVRQR------WLL---------EADVLASLD
EDNVIGEGGAGKVYKASLPDGQVVAVKKLWTNVKGPGTNDNGFKAEVETLGKIRHRNIVK
LLCCCSNKESNLLVYEYMENGSLGELLHSKKSILLDWASRFKIALGSAQGLAYLHHDCIP
QILHRDVKSNNILLDEDFEPHVADFGLAKILEKFG-MS-VAGSYGYIAPEYGYTLKVSEK
SDIYSFGVVLLELVTGKRPIEPEFGDGVDLVKWVSSKIQSKEGLPDILDPRLS---QDGM
VRVLMLALRCTDPNPAQRPTMQQVVEYLRQASP
>scaffold-RXRQ-2004013-Phaeoceros_carolinianus-sporophyte
---------------------------------------------VTGLNLSSTDIAGVV
GGGICDIPGLEVLHLDDNYLEGGFPEELFNCTNLVSLNFSQNDFAGQLPDGFARLSKLEV
LDLSYCNFNGSIPASIGGLPELSFLDLSANGFDGIPAFGNLSSVQYLHVAWNYDLEGPFL
VDFRGLPNLSYFDVSNNSLTGGIPQSIVGLSNLAFFDVADNQLVGGVPTGVSNLKSLTHF
FLYNNRLTGPLPSGFGALPKLYSLDVSGNSLEGSIPGDVVNCKQLVFFHIQQNNFSGQIP
DGFADLPLLQEFVVFNNQLNGSIPARLGDNANLTRVDVSTNFLSGSIPPNLCNGGVLDEL
ELFSNSFSGSLPDTYGSCNRLRRMRIHNNAFSGPFPLGIWSNPVLEYLEISYNQFAGSIP
PEIRKASSLRTVRMNYNMFSGAIPAEISQ-VDLAVLEASFNQLGGPIPSSIGSMENLTSL
LLRANRISGSIPADLGRCHSLASLDLSNNQLSGDVPSSLAELTSLSLLDVSNNRLSGQLP
PEFGQG-ISSFNFSYNSFSGSLPPAFWSGAFADSFLGNPGLCGPTQRPCKSGRN---VAV
PWVVGGTFIAAAVLFIVSSCWFYRKYS-RVRQR--DAGPWRLKSFQKVGFSEADVLASLD
EDNVIGEGGAGKVYKASLPDGQVVAVKKLWTNVKGPGTNDNGFKAEVETLGKIRHRNIVK
LLCCCSNKESNLLVYEYMENGSLGELLHSKKSILLDWASRFKIALGSAQGLAYLHHDCIP
QILHRDVKSNNILLDEDFEPHVADFGLAKILEKFG-MS-VAGSYGYIAPEYGYTLKVSEK
SDIYSFGVVLLELVTGKRPIEPEFGDGVDLVKWVSSKIQSKEGLPDILDPRLS---QDGM
VRVLMLALRCTDPNPAQRPTMQQVVEYLRQASP
>scaffold-RXRQ-2004014-Phaeoceros_carolinianus-sporophyte
-SAEMNVLLDFKDLLSDPDNALVSWNSTP-VCDWYGVLCDPGRTEVRGLNLSSVGVEGPL
DPGLCDIPTLQVLLLDNNSLEGSFPEEMFRCTGLVSLNLSQNYFEGALPDGFAVFKNLQV
LDLSYCYFNDSLPPSIGQLSQLQFLDVSTNNFAGIPRYQNLSNLQVLHAAWNFHLEGPFL
SDFKGLAKLTYLDVSNNSLRGEIPESLGKLTELTFFDVASNQLVGGVPQSLAQLTSCTHF
FLYNNRLTGVLPSDFQGFVNLTDFDVSNNSLVGPIPPGLAECKQLVNFHLQQNNFSGGIP
AGFADLPNLREFIVFENKLNGTIPESLGDNCVLSRFDVSTNELVGVIPPNLCNGGELREL
ELFSNSFTGNLPDTYGSCAALARIRIHQNAFSGALPLGIWANPILDYLEISSNQFEGRIP
AEIAKASALRTLKMNNNKFSGDIPSEIGSLVHLVVLEANGNQLEGPIPATVGNMVNLTRL
LLEFNRISGHIPSELGDCRQLANLDLSNNKLSGPIPSSLASLTFLISLDVSSNHLTGHIP
QEF----ISSFNFSDNALSGPLPPAYQSGVFSENFEGNPGLCGATQRSCKSKRM---GLL
PWVVGGTFLVAAVFFILGSCWFYRKYSKRLRQR--DA---------------RDVLASLD
EDNVIGEGGAGKVYKATLPDGQTVAVKKLWTNAKGAGNSDHGFKAEVETLGKIRHRNIVK
LLCCCSNRDSNLLVYEYMENGSLGELLHSKKSSILDWSSRFKIALGSAQGLSYLHHDCLP
QILHRDVKSNNILLDEDFEPHVADFGLAKILEKFG-MS-VAGSYGYIAPEYGYTLKVSEK
SDIYSFGVVLMELVTGKRPIEPEFGDGVDLVKWVTSKIQTKDGLLDVLDRKLP---EDGM
IRVLMLALRCTDPVPGKRPTMHQVVEYLRQ---
>scaffold-RXRQ-2004015-Phaeoceros_carolinianus-sporophyte
-------------------------------CDWYGVLCDPGRTEVRGLNLSSVGVEGPL
DPGLCDIPTLQVLLLDNNSLEGSFPEEMFRCTGLVSLNLSQNYFEGALPDGFAVFKNLQV
LDLSYCYFNDSLPPSIGQLSQLQFLDVSTNNFAGIPRYQNLSNLQVLHAAWNFHLEGPFL
SDFKGLAKLTYLDVSNNSLRGEIPESLGKLTELTFFDVASNQLVGGVPQSLAQLTSCTHF
FLYNNRLTGVLPSDFQGFVNLTDFDVSNNSLVGPIPPGLAECKQLVNFHLQQNNFSGGIP
AGFADLPNLREFIVFENKLNGTIPESLGDNCVLSRFDVSTNELVGVIPPNLCNGGELREL
ELFSNSFTGNLPDTYGSCAALARIRIHQNAFSGALPLGIWANPILDYLEISSNQFEGRIP
AEIAKASALRTLKMNNNKFSGDIPSEIGSLVHLVVLEANGNQLEGPIPATVGNMVNLTRL
LLEFNRISGHIPSELGDCRQLANLDLSNNKLSGPIPSSLASLTFLISLDVSSNHLTGHIP
QEF----ISSFNFSDNALSGPLPPAYQSGVFSENFEGNPGLCGATQRSCKSKRM---GLL
PWVVGGTFLVAAVFFILGSCWFYRKY--RLRQR--DAGPWRLKSFQKVGFSEGDVLASLD
EDNVIGEGGAGKVYKATLPDGQTVAVKKLWTNAKGAGNSDHGFKAEVETLGKIRHRNIVK
LLCCCSNRDSNLLVYEYMENGSLGELLHSKKSSILDWSSRFKIALGSAQGLSYLHHDCLP
QILHRDVKSNNILLDEDFEPHVADFGLAKILEKFG-MS-VAGSYGYIAPEYGYTLKVSEK
SDIYSFGVVLMELVTGKRPIEPEFGDGVDLVKWVTSKIQTKDGLLDVLDRKLP---EDGM
IRVLMLALRCTDPVPGKRPTMHQVVEYLRQA--
>scaffold-RXRQ-2025250-Phaeoceros_carolinianus-sporophyte
-LSDGNILLAFKAGLVDPEGSLRSWSSAP-PCSWEGVACNSTFDGITGLTINSTSITGPL
DGRVCGISSLQALYFADTNFTGTFPEGLFNCSNLTTLTIRNTSLGGPLPDGFSALQSLVE
LDLGLNSFSGRMPSSIGDLPQLQRLHLEENLFTGVPTYGKLSKLQQLYVNDNQ-LAGP-L
PDLSNLTQLTYLDLTNNSFSGEIPEAIGNLKNLVYLYLGANKFSGSIPQAITQLTSLQML
YLYSNQLTGDFPPGMDKLVNMTDFMAQQNTLTGVFPQEWAQWKELATLDINTNNITGSIP
PEFGNLTELASLSVFSNRLNGTLPQNLGANANFRRLEAGFNSFWGPVPPHLCAGGKLATF
AIQSNMFSGDFPSTYDSCTSMTGLSTANNSITGNLPLGLWASPRLFFIDISSNNYSGIIP
PQAGAATTRFTLKISDNQFSGALPAELGQAAGLVQFEASRNRLEGAIPSSLGNLAKLQTL
SLDSNQLSDAIPSELGRCSDLTTLNLADNQLSGSIPETLAELPSLNSLDLSNNGLTGHIP
AGL----LSPLNLSDNELSGPLPPAYATGQYADSFAGNPGLCGEGSRPCPSSSGHSPRTW
PWIVAGTFAAAAAILLAGCCCWCRKYAR--RVK--EREAWTFRSFQKVEFGLQELLSSLE
EGNVIGSGAAGKVYKVLLPDGQTVAVKRLRPQPAPESKADLGFEAEVETLGKTRHRNIVK
LLCCCSNSDSNILVYEYLRRGSLGQALHDAQQVVLDWPDRHRIAVGAASALEYLHHQCVP
QILHRDVKANNILLDDNLEACVADFGLAKVLETYA-IVGVAGSHGYIAPEYGYTFKITEK
SDIYSFGVVLLELVTGRQPIDSKYGEGESLAAWLMQYPGADRDGEEVLDSRLGKDDTESM
LQVLQLGLLCTSPVPSQRPSARVVVEILQQCGP
>scaffold-TWUW-2051798-Anthoceros_agrestis-A
---------------------------------------------VTGLNLSSTDIAGVV
GGGICDIPGLEVLHLDDNYLEGGFPEELFNCTNLVSLNFSQNDFAGQLPDGFARLSKLEV
LDLSYCNFNGSIPASIGGLPELSFLDLSANGFDGIPAFGNLSSVQYLHVAWNYDLEGPFL
ADFRGLPNLSYFDVSNNSLTGGIPQSIVGLSNLAFFDVADNQLVGGVPTGVSNLKSLTHF
FLYNNRLTGPLPSGFGALPKLYSLDVSGNSLEGSIPGDVVNCKQLVFFHIQQNNFSGQIP
DGFADLPLLQEFVVFNNQLNGSIPARLGDNANLTRFDVSTNFLSGSIPPNLCNGGVLDEL
ELFSNSFSGSLPDTYGSCNRLRRMRIHNNAFSGPFPLGIWSNPVLEYLEISYNQFAGSIP
PEIRKASSLRTVRMNYNMFTGAIPAEISQ-VDLAVLEASFNQLGGPIPSSIGSMENLTSL
LLRANRISGSIPADLGRCYSLASLDLSNNQLSGDVPSSLVELTSLSLLDVSNNRLSGQLP
PEFGQG-ISSFNFSYNSFSGSLPPAFWSGAFADSFLGNPGLCGPTQRPCKSGRN---VAV
PWVVGGTFIAAAVLFIVSSCWFYRKYSKRVRQR--DAGPWRLKSFQKVGFSEADVLASLD
EDNVIGEGGAGKVYKASLPDGQVVAVKKLWTNVKGPGTNDNGFKAEVETLGKIRHRNIVK
LLCCCSNKESNLLVYEYMENGSLGELLHSKKSILLDWASRFKIALGSAQGLAYLHHDCIP
QILHRDVKSNNILLDEDFEPHVADFGLAKILEKFS-MS-VAGSYGYIAPEYGYTLKVSEK
SDIYSFGVVLLELVTGKRPIEPEFGDGVDLVKWVSSKIHSKEGLPDILDPRLS---QDGM
VRVLMLALRCTDPNPAQRPTMQQVVEYLRQADP
>scaffold-TWUW-2051976-Anthoceros_agrestis-A
-------------------------------CEWAGVACNLAGN-VTGLTLDSSRISGPL
SPALCGISTLQTLFVSNTSINGSFSAGLFNCTGLISLTVKASAMEGQLPDGFSAFTGLKE
LDLSNCSFSGSLPQSMGDMVQLTSLNMSYNQLTGIPSFQKLAGLQYLLLHIN--------
-------ELVFLDLADNELSGGIPDSIGELSKLVCLSLGDNSLSGSIPQNITRLQSLSTL
LLYSNQLTGRFPPGMGGMKNMTHFEGDENGLDGPL-PDLGQWTRLRIFRAAENGITGGFP
EGFSNLTELQELSLFENQMNGTIPQDLGLHSQLTRFEVTTNFFSGPVPPYLCNGDKLRTL
ALGNNSFTGDFPSTYATCNNLTGLGLNDNYLTGNIPAEIWGSSVLSYLDISSNNFSGSIP
PEVGGAVTRLTMNINNNAFSGTLPSEIGQMDALVRFHAGNNRFEGPIPATLGQLENLQEL
ELDSNLLSQHIPDAIGDCVSLNKLTLANNQLSGSIPASLSQLRSLTVLDLSSNRLTGTIP
PSFGSANALILNLSNNDLTGPLPEGYSGGGYSDDFVGNPGLCGP-PTPCPAAAK-----W
PWIVGCTFGVAALLLVAGCFCFIRKCRK--RTK--GGRLWNMSSFQKVEFTEYDLVQSLR
EENVIGKGAAGKVYKVTLPDGQAVAVKKLHGSGSWDSKGDYGFKAEVETLGKTRHRNIVK
LLCCCSSQDCNLLVYEYMKQGSLGQLLHSPNGAVLDWSTRLRIAVGAANGLAYLHHD-AP
QILHRDVKSNNILVDGDWEARLSDFGLAKLLETYG-TARLAGSAGYIAPEYGYTFKVTEK
SDVYSFGVVLLELVTGMRPIEPEYGEGASIVNWVLDKCGSEEGMVEVLDSRLG---EESM
LNVLQVALMCTNQAPNNRPSMREVVDMLVQCGP
>scaffold-UCRN-2053789-Megaceros_flagellaris
DSSDMNVLLDFKNLLNDTEGALESWKTVP-VCDWHGVLCDPGRIVVRGLNMSSVGVEGPI
DPGLCNIPTLEFLYLDNNYMYGVFPEEMFSCTGLVALNLSQNYFQGPLPDGFQVFRKLLV
LDLSYCYFNGSLPPSIGELSQLHFLDLSTNGFTGIPAYEAMASLRSLHAAWNFVLEGPFL
SDFRGLTSLTYLDISNNSLYGQIPDSLGNLTSLTFFDIADNQFVGEVPQSLAQLTSCTHF
FLYNNLLRGSLPTGLGKFVNITDFDVSNNSFVGPIPADVLGWQQLVNFHVQQNDFSGSIP
PGFADLVHLREFIVFDNRLNGSIPAQFGDKCVLSRFDVSTNELSGVIPPNLCKGGQLREL
ELFRNSFTGMLPDTYGDCPALARIRIHENSFSGPLPLGIWANPVLDYLEISSNQFDGSIP
AQIANASLLRTLRMNYNSFTGAIPPQIGNLVHLVILEATYNQLGGPIPSSVGNMSNLTSL
LLAHNQITGPIPSELGDCRQIANLNLSSNKLSGPIPSSLSRLTFLTVLDVSSNQLTGPIP
PDLGQA-ISSFNFSDNAFSGPLPPAFQSGVFADEFAGNPNLCGASQKPCQSKTV---GVL
PWIVGGTFLAAAAVFILGSCLFYRKCSKRERQK--DAGPWRLRSFQKVGFSEGDVLTSLD
EDNVIGEGGAGKVYKATLPGGQIVAVKKLWTNGKGSGNNDHGFKAEVETLGKIRHRNIVK
LLCCCSNRESNLLVYEYMPNGSLGELLHSNKSSLLDWGSRFKIALGSAQGLAYLHHDCVP
QILHRDVKSNNILLDEDFEPHVADFGLAKILEKFG-MS-VAGSYGYIAPEYGYTLKVSEK
SDIYSFGVVLMELVTGKRPIEPEFGDGVDLVKWVTTKLQVKDGLLEVLDHKLS---QEGM
IRVLMLSLRCTDGVPGKRPTMQQVVEYLRQ---
>scaffold-WCZB-2008034-Phaeoceros_carolinianus-gametophyte
-LSDGNILLAFKAGLVDPEGSLRSWSSAS-PCSWEGVACNSTVDGITGLTINSTSITGPL
DGRVCGISSLRALYFANTNFTGTFPEGLFNCSNLTTLTIRNTGLGGPLSDGFSALQSLVE
LDLGLNAFSGRMPSSIGDLQQLQRLHLEKNLFTGVPTYGKLSKLQELYVNDNQ-LAGP-L
PDLRNLTQLTYLDLTNNSFSGEIPEAIGNLKNLVYLYLGYNKFSGSIPQGITQLTSLKML
YLYSNQLTGDFPPGMDKLVNMTDFLAQTNTLTGVFPQEWAQWKELVNLSINTNSITGSIP
PEFGNLTELASLSVFSNRMNGTLPQNLGANSNFRKLDAGVNSFWGPVPPHLCARGKLATF
AIQSNMFSGDFPSTYDSCTSMTGLSTANNSITGNLPLGLWASPTLVYIDISSNNYSGIIP
PQAGASTKRSTLKISDNQFSGALPTELGQVAGLVRLEASRNALEGPIPSSLGNLAQLQTL
SLDSNQLSDAIPSELGRCSNLITLNLADNQLSGHIPETLAGLPTLNSLDLSNNRLTGHIP
AGL----LSPLNLSDNELSGPLPPAYATGEYAEFFAGNPGLCGEGSRPCPSSSGHSARTW
PWIVAGTFVAAAAILLAGCCCWCRKYAR--RVN--EREAWTFRSFQKVEFGLEQLLSSLE
EGRVIGSGAAGKVYKVLLPDGQTVAVKRLRQQPAPESKADLGFEAEVETLGKTRHRNIVK
LLCCCSNSDSNILVYEYMRRGSLGQALHDAQQVVLDWPNRHRIAVGAASALEYLHHQCVP
QILHRDVKANNILLDDNLEACVADFGLAKVLEKYA-IVGVAGSHGYIAPEYGYTFKITEK
SDIYSFGVVLLELVTGRQPIDSKYGEGESLAAWLMQYPGADRDGEEVLDSRLGKDDTESM
LQVLQLGLLCTSPVPSQRPSARVVVEILRQCGP
>scaffold-WEEQ-2091090-Phaeoceros_carolinianus-gametophyte_1575
-SAEMNVLLDFKDLLSDPDNALVSWNSTP-VCDWYGVLCDPGRTEVRGLNLSSVGVEGPL
DPGLCDIPTLQVLLLDNNSLEGSFPEEMFRCTGLVSLNLSQNYFEGALPDGFAVFKNLQV
LDLSYCYFNDSLPPSIGQLSQLQFLDVSTNNFTGIPRYQNLSNLQVLHAAWNFHLEGPFL
SDFKGLAKLTYLDVSNNSLRGEIPESLGRLTELTFFDVASNQLVGGVPQSLAQLTSCTHF
FLYNNRLTGVLPSDFQGFVNLTDFDVSNNSLVGPIPPGLAECKQLVNFHLQQNNFSGGIP
AGFADLPNLREFIVFENKLNGTIPESLGDNCVLSRFDVSTNELVGVIPPNLCNGGELREL
ELFSNSFTGNLPDTYGSCAALARIRIHQNAFSGALPLGIWANPILDYLEISSNQFEGRIP
AEIAKASALRTLKMNNNKFSGDIPSEIGSLVHLVVLEANGNQLEGPIPATVGNMVNLTRL
LLEFNRISGHIPSELGDCRQLANLDLSNNKLSGPIPSSLASLTFLISLDVSSNHLTGHIP
QEF----ISSFNFSDNALSGPLPPAYQSGVFSENFEGNPGLCGATQRSCKSKRM---GLL
PWVVGGTFLVAAVFFILGSCWFYRKYSKRLRQR--DAGPWRLKSFQKVGFSEGDVLASLD
EDNVIGEGGAGKVYKATLPDGQTVAVKKLWTNAKGAGNSDHGFKAEVETLGKIRHRNIVK
LLCCCSNRDSNLLVYEYMENGSLGELLHSKKSSILDWSSRFKIALGSAQGLSYLHHDCLP
QILHRDVKSNNILLDEDFEPHVADFGLAKILEKFG-MS-VAGSYGYIAPEYGYTLKVSEK
SDIYSFGVVLMELVTGKRPIEPEFGDGVDLVKWVTSKIQTKDGLLDVLDRKLP---EDGM
IRVLMLALRCTDPVPGKRPTMHQVVEYLRQ---
>scaffold-ZFRE-2021994-Phaeoceros_carolinianus-sporophyte_1575
-------------------------------CDWAGVVCDQTRSVVTGLEVVSSRVSGPL
SPALCGIAALQTLFVSNTSINGSFSAGLFNCTGLTALTVKASAMEGPLPDGFSAFTQLRE
LDLSNCSFSGSLPPSIGGMGQLTSLNMSYNQLTGIPDFKQLAGLQYLLLHNN--------
-------ELVFLDLSSNQVTGEIPDSIGDLSKLVCLSIGSNNISGAIPQSITRLQSLSRL
YLYTNHLTGEFPSGMGNMTNMTDFEADMNGLVGPLPPDLGQWKRLQTFTAAINGISGGFP
QGLSDLTELQGLSLFLNQMSGTIPQEFGLNTQLVRFEVSDNGFSGPMPPYLCNGNRMHTI
AMQNNSFTGDFPSTYSNCSSLRTLDIYQNNLTGNLPKELWASSVLFYLDISSNNFSGSIP
PEVGGAVDRTTMNIDNNAFSGTLPSEIGQMVELTRFHAANNRFEGPIPAALGQLKNLLEL
DLDSNLLSKPIPDAIGYCVSLNQLTLANNQLSGSIPVSLSQLPSLAILDLSSNRLTGPIP
PSLGSGNALSLNLTNNDLSGPLPSAYTGGTASEDFLGNPRLCGP-PKPCP-AEK-----W
PWILGCTFGVAALLLVTGCCCFVRKYRT--RIQ--GGRLWNMSSFQKVGFTEYDLLQNLT
EQNVIGKGAAGKVYKVTLPDGQIVAVKKLHGIGSWDSKGDYGFKAEVETLGKTRHRNIVK
LLCCCSSRDCNLLVYEYMKQGSLGQLLHSSNGAVLDWSTRLRIAVGAANGLAYLHHD-AP
QILHRDVKSNNILVGVNWEARLSDFGLAKLLETYG-TARLAGSAGYIAPEYGYTFKVTEK
SDIYSFGVVLLELVTGMRPIEPEYGEGASIVNWVHDICGTEKGREEVLDSRLG---KESM
LNVLQVAVLCTNQSPSKRPTMRDVVDMLVQCGP
>scaffold-ZFRE-2023341-Phaeoceros_carolinianus-sporophyte_1575
---------------------LENWSSTP-LCDWFGVIC-TNGS-VTGLNLTSTNVAGVV
DGGLCNISALAVLYLDNNSLEGVFPEDLFNCFNLVSLNLSQNYFEGQLPDGFSKLSKLEV
LDLSYNYFNGSLPPSIGGLPQLRFLDLSANGFEGIPAYGNLSSVQHLHLAWNPGLEGPFL
SDFGRLTNLSYFDVSNNSLTGGLPQSIVSLSNLAFFDVADNHLVGGIPSGVSGLKSLTHF
LLYNNQFTGPLPAGFGALPKLAHLDVSSNALQGQIPGDLVNCKQLVLFHIQLNNFSGPIQ
EGFAELPLLREFVVFNNQLVGTIPATLGDNTVLTRVDVSTNLLWGAIPPNLCKGGALNEL
QLFSNSFNGSLPDTYGSCNSLTRMRIHNNAFSGPFPLGIWSNPNLGYLELSFNQFTGSIP
PEIRNAASLRTLRMNSNNFSGAIPAEISQ-VGLAVFEASYNQLGGPIPSTVGNMENLTSL
LLKANRISGSIPVDLGRCHSLATLDLSNNQLTGDIPSSLAELPSLSLLDVSNNRLSGQLP
PQFGQG-ISSFNFSYNSFSGALPSAFWSGAFANSFLGNPGLCGLTPRPCKSGRN---IAV
PWVVGGTFIAAAVLFILSSCWFYRKYSKRVRQR--DAGPWRLKSFQKVGFSEADVLASLD
EDNVIGEGGAGKVYKATLPDGQVVAVKKLWTNVKGPGTNDHGFKAEVETLGKIRHKNIVK
LLCCCSNKESNLLVYEYMENGSLGELLHSKKSVLLDWSSRFKIALGSAQGLAYLHHDCIP
QILHRDVKSNNILLDEDFEPHVADFGLAKILEKFG-MS-VAGSYGYIAPEYG-TLKVSEK
SDIYSFGVVLLELVTGKRPIEPEFGDGVDLVKWVSSKIHSKEGLPDILDPRLS---QDGM
VRVLMLALRCTDPNPAQRPTMQQVVEYLRQANP
>scaffold-HMHL-2005430-Marchantia_paleacea-non_mycorrizal
VSTDGEVLLVFKASMQDVDGVLENWNADETPCSWNGVTCD-QSTSVVELNFHNANLTGPV
PAILCQLPKLSKLNVSWNYLGGTFPPGFLECAALEHLDLSYNLIVDVLPVDVWKLPSLLV
LNLSYNNFSGHIPESYGNFPKLTHLDLSANLLESIPSIGNVSTLVLFEAHMN-FFNSSLP
VELGNLKNLTVLYLEDNSLAGSIPPELGKLKRLVVLDVSNNSLTGSIPRELMFLPNLREL
QLYQNKLSGQIPQEFGNLTSLVEIDLSENQLVGPIPESVSHLTSLELIHFHTNSLTGSIP
TGIGSLPRLYDLKLFNNFLTGVIPGRLGELSRLQTLDLSSNSLDGLIPRGLCTSGALDTL
ILFDNKLSGDIPEGLGSCPSLQRIRLQNNKLNGSVPVGLWSYPVVKHVDLSNNQLDGDIT
FEKLTTSELEALYVNNNLFSGSFPTEVGSLAKLIILCASNNNFHGGLPKELGDLDFLTKL
ELANNDLTGPIPHSLSQCERLSTLNLSGNQLVGEIPSVLGSLPALNVLDLSHNKLSGPVP
PELGELHLSDYNFSYNNLSGVLPEPFAESPLESSFDGNPALCSRG---CRVKKSPSSAGV
AWVVIGTFGAALTILLVGGFLFWRKYRSSQYWNNKDPDLWSLTSFQKVSFTEEEVMESLD
EDNVLGSGGSGKVYKVTLSDGQAVAVKKLWTSPKGEARHDNGFKAEVETLGKIRHRNIVK
LLCCCTNQKSNLLVYEYMPNGSVGDILHSPKTSILDWPTRYKIAVGAAEGLAYLHHDCVP
HIVHRDVKSNNILLDLNFEAHVADFGLAKLLEVT-EMSAVAGSFGYIAPEYGYTLKVTEK
SDTYSFGVVLLELVTGRKPLEPEFGD-GDIVKWVTKKIETKAGALEVLDGKIRASAQEDM
MLVLKVGLLCTNYSPSHRPTMRDVVQMLME---
>scaffold-HMHL-2005431-Marchantia_paleacea-non_mycorrizal
VSTDGEVLLVFKASMQDVDGVLENWNADETPCSWNGVTCD-QSTSVVELNFHNANLTGPV
PAILCQLPKLSKLNVSWNYLGGTFPPGFLECAALEHLDLSYNLIVDVLPVDVWKLPSLLV
LNLSYNNFSGHIPESYGNFPKLTHLDLSANLLESIPSIGNVSTLVLFEAHMN-FFNSSLP
VELGNLKNLTVLYLEDNSLAGSIPPELGKLKRLVVLDVSNNSLTGSIPRELMFLPNLREL
QLYQNKLSGQIPQEFGNLTSLVEIDLSENQLVGPIPESVSHLTSLELIHFHTNSLTGSIP
TGIGSLPRLYDLKLFNNFLTGVIPGRLGELSRLQTLDLSSNSLDGLIPRGLCTSGALDTL
ILFDNKLSGDIPEGLGSCPSLQRIRLQNNKLNGSVPVGLWSYPVVKHVDLSNNQLDGDIT
FEKLTTSELEALYVNNNLFSGSFPTEVGSLAKLIILCASNNNFHGGLPKELGDLDFLTKL
ELANNDLTGPIPHSLSQCERLSTLNLSGNQLVGEIPSVLGSLPALNVLDLSHNKLSGPVP
PELGELHLSDYNFSYNNLSGVLPEPFAESPLESSFDGNPALCSRG---CRVKKSPSSAGV
AWVVIGTFGAALTILLVGGFLFWRKYRSSQYWNNKDPDLWSLTSFQKVSFTEEEVMESLD
EDNVLGSGGSGKVYKVTLSDGQAVAVKKLWTSPKGEARHDNGFKAEVETLGKIRHRNIVK
LLCCCTNQKSNLLVYEYMPNGSVGDILHSPKTSILDWPTRYKIAVGAAEGLAYLHHDCVP
HIVHRDVKSNNILLDLNFEAHVADFGLAKLLEVT-EMSAVAGSFGYIAPEYGYTLKVTEK
SDTYSFGVVLLELVTGRKPLEPEFGD-GDIVKWVTKKIETKAGALEVLDGKIRASAQEDM
MLVLKVGLLCTNYSPSHRPTMRDVVQMLME---
>scaffold-IHWO-2006542-Marchantia_paleacea-mycorrizal
VSTDGEVLLVFKASMQDVDGVLENWNADETPCSWNGVTCD-QSTSVVELNFHNANLTGPV
PAILCQLPKLSKLNVSWNYLGGTFPPGFLECAALEHLDLSYNLIVDVLPVDVWKLPSLLV
LNLSYNNFSGHIPESYGNFPKLTHLDLSANLLESIPSIGNVSTLVLFEAHMN-FFNSSLP
VELGNLKNLTVLYLEDNSLAGSIPPELGKLKRLVVLDVSNNSLTGSIPRELMFLPNLREL
QLYQNKLSGQIPQEFGNLTSLVEIDLSENQLVGPIPESVSHLTSLELIHFHTNSLTGSIP
TGIGSLPRLYDLKLFNNFLTGVIPGRLGELSRLQTLDLSSNSLDGLIPRGLCTSGALDTL
ILFDNKLSGDIPEGLGSCPSLQRIRLQNNKLNGSVPVGLWSYPVVKHVDLSNNQLDGDIT
FEKLTTSELEALYVNNNLFSGSFPTEVGSLAKLIILCASNNNFHGGLPKELGDLDFLTKL
ELANNDLTGPIPHSLSQCERLSTLNLSGNQLVGEIPSVLGSLPALNVLDLSHNKLSGPVP
PELGELHLSDYNFSYNNLSGVLPEPFAESPLESSFDGNPALCSRG---CRVKKSPSSAGV
AWVVIGTFGAALTILLVGGFLFWRKYRSSQYWNNKDPDLWSLTSFQKVSFTEEEVMESLD
EDNVLGSGGSGKVYKVTLSDGQAVAVKKLWTSPKGEARHDNGFKAEVETLGKIRHRNIVK
LLCCCTNQKSNLLVYEYMPNGSVGDILHSPKTSILDWPTRYKIAVGAAEGLAYLHHDCVP
HIVHRDVKSNNILLDLNFEAHVADFGLAKLLEVT-EMSAVAGSFGYIAPEYGYTLKVTEK
SDTYSFGVVLLELVTGRKPLEPEFGD-GDIVKWVTKKIETKAGALEVLDGKIRASAQEDM
MLVLKVGLLCTNYSPSHRPTMRDVVQMLME---
>scaffold-IHWO-2006543-Marchantia_paleacea-mycorrizal
VSTDGEVLLVFKASMQDVDGVLENWNADETPCSWNGVTCD-QSTSVVELNFHNANLTGPV
PAILCQLPKLSKLNVSWNYLGGTFPPGFLECAALEHLDLSYNLIVDVLPVDVWKLPSLLV
LNLSYNNFSGHIPESYGNFPKLTHLDLSANLLESIPSIGNVSTLVLFEAHMN-FFNSSLP
VELGNLKNLTVLYLEDNSLAGSIPPELGKLKRLVVLDVSNNSLTGSIPRELMFLPNLREL
QLYQNKLSGQIPQEFGNLTSLVEIDLSENQLVGPIPESVSHLTSLELIHFHTNSLTGSIP
TGIGSLPRLYDLKLFNNFLTGVIPGRLGELSRLQTLDLSSNSLDGLIPRGLCTSGALDTL
ILFDNKLSGDIPEGLGSCPSLQRIRLQNNKLNGSVPVGLWSYPVVKHVDLSNNQLDGDIT
FEKLTTSELEALYVNNNLFSGSFPTEVGSLAKLIILCASNNNFHGGLPKELGDLDFLTKL
ELANNDLTGPIPHSLSQCERLSTLNLSGNQLVGEIPSVLGSLPALNVLDLSHNKLSGPVP
PELGELHLSDYNFSYNNLSGVLPEPFAESPLESSFDGNPALCSRG---CRVKKSPSSAGV
AWVVIGTFGAALTILLVGGFLFWRKYRSSQYWNNKDPDLWSLTSFQKVSFTEEEVMESLD
EDNVLGSGGSGKVYKVTLSDGQAVAVKKLWTSPKGEARHDNGFKAEVETLGKIRHRNIVK
LLCCCTNQKSNLLVYEYMPNGSVGDILHSPKTSILDWPTRYKIAVGAAEGLAYLHHDCVP
HIVHRDVKSNNILLDLNFEAHVADFGLAKLLEVT-EMSAVAGSFGYIAPEYGYTLKVTEK
SDTYSFGVVLLELVTGRKPLEPEFGD-GDIVKWVTKKIETKAGALEVLDGKIRASAQEDM
MLVLKVGLLCTNYSPSHRPTMRDVVQMLME---
>scaffold-ILBQ-2047409-Conocephalum_conicum
VSADGEVLLVFKASMQDVDGVLNGWNVDDTPCSWNGVRCD-ESSSVVELNFSNANLTGPV
PAILCQLPKLTKLNLSWNYVGGTIPPGLVECAALQNLDLSYNLIVDVLPANIWMLPSLRV
LNLSNNNFSGWIPESYGDFPKLTHLDLSANLLESIPPIGNVSTLVSFKAYMN-FFNSTVP
EELGKLKNLTDLYLARNSFTGRIPPELGRLKRLVLLDFSNNSLNGSIPPELMFLPNLREM
QLYRNQLSGPIPQEFGNLTSLVEIDLSENHLSGSIPTAISQMSTLELIHFYSNSLNGSIP
SGIALLPNLRELKLFQNSFTGEIPPGLGESSGLLTLDLSSNSLRGSIPAGLCAGGVLEVL
ILFDNQLSGIIPEGLGNCPSLQRIRVQNNKLNGTVPVGMWSYPLVKHVDLSYNVLEGSIS
IGEVKSSQLEALYVNNNQLSGSIPAEIGSLTNLIILCASENNFIGDVPDELGDLNFLTKL
ELANNELTGRIPDTLSHCERLSTLNFSRNHLGGEIPSKLGTLPALNVLDLSYNELSGSVP
SELGNLHLSDYNFSYNNLSGVLPEPFNEAPLESSFDGNPALCSSD---CRVKKPQSGG-I
VWVVIGTFAAALVILLVGGFLFWRKYRSSQYWNNKDPDLWSLTSFQKVSFTEEEVMESLD
EDNVIGSGGSGKVYKVTLGDGQAVAVKRLWTSPKGEARHDNGFKAEVETLGKIRHRNIVK
LLCCCTNQKSNLLVYEYMPNGSVGDILHNPKTAILDWPTRYKIAVGAAEGLAYLHHDCVP
PIVHRDVKSNNILLDLNFEAHVADFGLAKLLEVS-EMSAVAGSYGYIAPEYGYTLKVNER
SDTYSFGVVLLELVTGKRPLEPEFGE-GDIVKWVTKKIETKAGAVEVLDGTIRASAQEDM
MLVLKVGLLCTNFLPSHRPTMRDVVQMLVE---
>scaffold-IRBN-2167695-Scapania_nemorosa
LSQDGLVLLQFKRSVEDPFGSLSNWNSDSFPCQWTGVSCDPTTQQVTDINLFDQNISGPV
PGVLCQLPMLTTLVLGYNYFNGSLPDSLMECQRLESLDLDSNLIVGEIPANINKLRSLRY
LDLSYNNLTGQMPASLGDFPSLQSLNISANLLDYIPGLGNISSLVNLQLQFNPNLTSNLP
PQLGNLANLTTLWLTANELEGQIPPELGKLKRLQTLDLSQNAFSGYIPEELMFLPELQEL
FLWSNNLTEAIPSSAGNLTSMLLFDVSMNQLSGTIPEGLSLIQSMQLFQAFMNNLDGGIP
SGFGNLPNLNVFKLFTNNLSGPIPPTLGQSSILGNLDLSSNNLSGRIPTGLCTGGNLTFL
NLFENELSGPIPAGLGSCPTLQKVRLENNMLSGNVPDGMWAAPVMQYLSLSNNKLNGSIG
SGIGSALKLEALHLDGNQFSGSLPAEIGKIENLTDFLASSNGLQGNIPMELGQLQWLSIF
DVGLNSFSGPIPVAIGQCLRLDKLNLSRNHLDGEIPSQLGNLPSLNTIDLSYNDLSGQLP
PQLGQLQLTEYNFSYNNLSGPLPMPFNLSFLPSSFVGNPGLFCQDGSLCINHSKSTHTAL
AWAIGASFAAAAVILLLGACCLWRRYHVHYYWKSRAKDLWSLRSFQKVSFIQEEVMEKLH
DNCLIGSGGSGKVYKVELSNGQSVAVKKL------EARNDNGFEAEVETLGKIRHRNIVR
LLCCSSNHESNVLVYDFMPNGSLGDYIHNAKGIALGWDTRYKIAFGAAEGLAYLHHDCVP
PIVHRDVKSNNILLDEDFEAHLGDFGLAKPFVA---MSAVAGSYGYIAPEYGYTLKVTEK
SDIYSFGVVLLELVSGKKPVEPEFGD-QDIVKWVTKKIETKAGAVGVLDPQIRALAQESM
MLVLKVGLLCTSFLPSNRPSMRDVVQMLVEAS-
>scaffold-JHFI-2114372-Pellia_neesiana
LSDEGKILLEFAATMDDEDGALASWNSDAFPCLWNGVTCD-GSNHITGIYLTNANLSGPV
PSVVCQLPMLTKLVLSLNYLNGTLPVGLMNCTQLQMLDLSYNFIVSPLPEGISRLQSLVS
LDLSYNNFSGIIPKSMGDLPALQSLNLMANLLDPIPPLGNLTNLRVLVLDIN-YFTGTIP
DELGNLKNLTVLSLVGLSLTGSIPPELGKLQRLQSLDLSRNSLTGIIPSELMYFPDLTRF
LLWKNNFTGPIPSEIGNLTALQQFDVSNNQFSGSIPDSLSQISNLGLIQASTNQLTGPIP
EGFGSLPSLYQLKLFDNQLSGPIPQFLGETSRLMNLDLSTNSLVGTMPPNLCSAGVLTDL
ILFENNLSGALPDSLGTCFSLQRIRLESNFFTGPVPVGLWASPNVTLFYLQNNSLEGIIS
VDIGKASSLESLLLDNNRFTGSLPAEIGSIPNLNVFSASSNALNGTLPPELGQLQKLNTL
ELGVNFLTGSIPVALSLCQRLTILNLSSNHFTGEIPGQLGRLPTLNTLDLSLNDLSGPVP
PELGTLQLTDYNFSYNNLSGVLPPPFNSSFLSSSFEGNPGLDCIGQGSCMISPKPSHGYL
AWAMGATFATVGLMLFLGALCFWRRYYIQNYWKDRDQDLWSLRSFQKVSFFQEEVMDSLD
EDNLIGSGGAGKVYKAELSNGQVVAVKRL------AARQDNGFSAEVETLGRIRHRHVVK
LLCCCSNQESNLLVYEYMPNGSLGDYLHSAKASALDWGTRFKIAIGAAEGLAYLHHDCVP
IIVHRDVKSNNILLDMDFEAHLADFGLAKAFES---MSAIAGSYGYIAPEYAYTLKVTEK
SDIYSFGVVLLELVSGRRPIEAEFGE-MDIVRWVTKKIETKAGALEVLDGTIRAESQEDM
MLVLKVGLLCTSYLPSNRPSMRNVVQMLSEACP
>scaffold-JPYU-2003800-Marchantia_polymorpha
--------------------VLENWNADATPCSWNGVTCD-QSSSVVELNFHNANLTGPV
PAILCQLPKLSKLNVSWNYLGGTIPTGFLECAALELLDLSYNLIVDVLPVDIWKLPSLLV
LNLSYNNFSGHIPESYGKFPKLTHLDLSANLLESIPSIGNVSTLVLFEAHMN-FFNSSLP
VELGNLKNLTALYLEDNSLAGSIPPELGKLKRLVVLDLSNNSLTGGIPRELMFLPNLREL
QLYQNKLSGQIPAEFGNLTSLVEIDLSENQLVGPIPESVSYLTSLELIHFHTNSLNGSIP
TGIGSLPGLYDLKLFNNLLTGQIPARLGEPSRLQTLDLSSNSLVGLIPRGLCTGGALDTL
ILFDNELSGDIPEDLGSCPSLQRIRLQNNKLNGSVPVGLWSYPVVKHVDLSNNELDGDIT
FEKVTTSMLEALYVNNNLFSGSFPTQVGSLANLIILIASDNNFHGGLPKELGDLNFLTKL
ELANNDLTGSIPYSLSQCERLSTLNLSGNQLVGEIPSVLGSLPALNVLDLSHNKLSGPVP
PELGELHLSDYNFSYNNLSGVLPEPFAESPLESSFDGNPALCSSG---CRVKKSTSSPGV
AWVVIGTFGAALTILLVGACLFWRKYRSSQYWNNKDPDLWSLTSFQKVSFTEEEVMESLD
EDNVLGSGGSGKVYKVTLSDGQAVAVKKLWTSPKGEARHDNGFKAEVETLGKIRHRNIVK
LLCCCTNQKANLLVYEYMPNGSVGDILHSPKTSILDWPTRYKIAVGAAEGLAYLHHDCVP
HIVHRDVKSNNILLDLNFEAHVADFGLAKLLEVT-EMSAVAGSFGYIAPEYGYTLKVTEK
SDTYSFGVVLLELVTGRKPLEPEFGD-GDIVKWVTKKIETKAGALEVLDGKIRASAQEDM
MLVLKVGLLCTNYSPSHRPTMRDVVQMLMEACP
>scaffold-JPYU-2003801-Marchantia_polymorpha
--------------------VLENWNADATPCSWNGVTCD-QSSSVVELNFHNANLTGPV
PAILCQLPKLSKLNVSWNYLGGTIPTGFLECAALELLDLSYNLIVDVLPVDIWKLPSLLV
LNLSYNNFSGHIPESYGKFPKLTHLDLSANLLESIPSIGNVSTLVLFEAHMN-FFNSSLP
VELGNLKNLTALYLEDNSLAGSIPPELGKLKRLVVLDLSNNSLTGGIPRELMFLPNLREL
QLYQNKLSGQIPAEFGNLTSLVEIDLSENQLVGPIPESVSYLTSLELIHFHTNSLNGSIP
TGIGSLPGLYDLKLFNNLLTGQIPARLGEPSRLQTLDLSSNSLVGLIPRGLCTGGALDTL
ILFDNELSGDIPEDLGSCPSLQRIRLQNNKLNGSVPVGLWSYPVVKHVDLSNNELDGDIT
FEKVTTSMLEALYVNNNLFSGSFPTQVGSLANLIILIASDNNFHGGLPKELGDLNFLTKL
ELANNDLTGSIPYSLSQCERLSTLNLSGNQLVGEIPSVLGSLPALNVLDLSHNKLSGPVP
PELGELHLSDYNFSYNNLSGVLPEPFAESPLESSFDGNPALCSSG---CRVKKSTSSPGV
AWVVIGTFGAALTILLVGACLFWRKYRSSQYWNNKDPDLWSLTSFQKVSFTEEEVMESLD
EDNVLGSGGSGKVYKVTLSDGQAVAVKKLWTSPKGEARHDNGFKAEVETLGKIRHRNIVK
LLCCCTNQKANLLVYEYMPNGSVGDILHSPKTSILDWPTRYKIAVGAAEGLAYLHHDCVP
HIVHRDVKSNNILLDLNFEAHVADFGLAKLLEVT-EMSAVAGSFGYIAPEYGYTLKVTEK
SDTYSFGVVLLELVTGRKPLEPEFGD-GDIVKWVTKKIETKAGALEVLDGKIRASAQEDM
MLVLKVGLLCTNYSPSHRPTMRDVVQMLMEACP
>scaffold-KRUQ-2019274-Porella_navicularis
LSEDGMILLQFKDNVQDDDKALQSWSADSDPCKWHGITCDSTSQRVTGIDLFNANLSGAV
PAVVCKLPQLTTLVLAWNYLNGSLPSGLMDCVLLEVLDLSYNLIVSPLPADMNKLRSLRV
LDLSFNNLSGAIPPSFGDLPVLISMNLSANLLDRIPPLGNLGSLMELVLDSN-AFNGSLP
VHLGNLTNLTHLYLTRNLLSGPIPAELGKLKRLQVLDLSQNTLSGGIPSELMYFPELRGF
FLWQNNLTGEIPSQVGNLSSLVEFDVSLNLLTGTIPEGLSQIPSLAVMQAFINRLTGGIP
PGFGTLPNLYCIKLFDNLMTGEIPPDLGQFAVLENVDVSSNSLTGPIPPGLCAGGNLTEL
ILFENLLSGSLPEGLGKCPTLRRVRLENNMLTGIVPLGLWSSPNLQHLYLSNNRFNGSIG
SDVGSAVALVALHVNDNQFTGVMPTEIGSIPNLTAVSASGNRFEGSIPVELGQLQWLSTL
DLSANFFDGPIPIDLSHCLRLDKLNLSDNLLVGEIPPQLGSLPSLNTIDLSYNKLSGPVP
PQLGNLQLTEYNFSYNNLSGVLPAPFNLSFLPSSFVGNPGLYCSDGDSCIPESRPNNRSL
AWAVGATFATAAVIFVLGACCLWKRYNVQYYWKNRNHDLWSLRSFQKVGFMQEEVMDSLH
EGCLIGSGGSGKVYKVELSDGQVVAVKKL------EARNDNGFDAEVDTLGKIRHRNIVK
LLCCCSNYESNVLVYEYMPNGSLGDYLHNTKGAVLGWDTRFKIALGAAEGLAYLHHDCAP
PIVHRDVKSNNILLDVDFEAHLGDFGLAKTFES---MSTVAGSYGYIAPEYGYTLKVTEK
SDIYSFGVVLLELVSRKKPIEPEFGD-MDIVRWVTKKIETRAGAVEVLDPVVRATALESM
MLVLKVGLLCTSFLPASRPSMRNVVQMLLE---
>scaffold-LFVP-2008345-Marchantia_paleacea-2_samples_combined
VSTDGEVLLVFKASMQDVDGVLENWNADETPCSWNGVTCD-QSTSVVELNFHNANLTGPV
PAILCQLPKLSKLNVSWNYLGGTFPPGFLECAALEHLDLSYNLIVDVLPVDVWKLPSLLV
LNLSYNNFSGHIPESYGNFPKLTHLDLSANLLESIPSIGNVSTLVLFEAHMN-FFNSSLP
VELGNLKNLTVLYLEDNSLAGSIPPELGKLKRLVVLDVSNNSLTGSIPRELMFLPNLREL
QLYQNKLSGQIPQEFGNLTSLVEIDLSENQLVGPIPESVSHLTSLELIHFHTNSLTGSIP
TGIGSLPRLYDLKLFNNFLTGVIPGRLGELSRLQTLDLSSNSLDGLIPRGLCTSGALDTL
ILFDNKLSGDIPEGLGSCPSLQRIRLQNNKLNGSVPVGLWSYPVVKHVDLSNNQLDGDIT
FEKLTTSELEALYVNNNLFSGSFPTEVGSLAKLIILCASNNNFHGGLPKELGDLDFLTKL
ELANNDLTGPIPHSLSQCERLSTLNLSGNQLVGEIPSVLGSLPALNVLDLSHNKLSGPVP
PELGELHLSDYNFSYNNLSGVLPEPFAESPLESSFDGNPALCSRG---CRVKKSPSSAGV
AWVVIGTFGAALTILLVGGFLFWRKYRSSQYWNNKDPDLWSLTSFQKVSFTEEEVMESLD
EDNVLGSGGSGKVYKVTLSDGQAVAVKKLWTSPKGEARHDNGFKAEVETLGKIRHRNIVK
LLCCCTNQKSNLLVYEYMPNGSVGDILHSPKTSILDWPTRYKIAVGAAEGLAYLHHDCVP
HIVHRDVKSNNILLDLNFEAHVADFGLAKLLEVT-EMSAVAGSFGYIAPEYGYTLKVTEK
SDTYSFGVVLLELVTGRKPLEPEFGD-GDIVKWVTKKIETKAGALEVLDGKIRASAQEDM
MLVLKVGLLCTNYSPSHRPTMRDVVQMLME---
>scaffold-LFVP-2008346-Marchantia_paleacea-2_samples_combined
VSTDGEVLLVFKASMQDVDGVLENWNADETPCSWNGVTCD-QSTSVVELNFHNANLTGPV
PAILCQLPKLSKLNVSWNYLGGTFPPGFLECAALEHLDLSYNLIVDVLPVDVWKLPSLLV
LNLSYNNFSGHIPESYGNFPKLTHLDLSANLLESIPSIGNVSTLVLFEAHMN-FFNSSLP
VELGNLKNLTVLYLEDNSLAGSIPPELGKLKRLVVLDVSNNSLTGSIPRELMFLPNLREL
QLYQNKLSGQIPQEFGNLTSLVEIDLSENQLVGPIPESVSHLTSLELIHFHTNSLTGSIP
TGIGSLPRLYDLKLFNNFLTGVIPGRLGELSRLQTLDLSSNSLDGLIPRGLCTSGALDTL
ILFDNKLSGDIPEGLGSCPSLQRIRLQNNKLNGSVPVGLWSYPVVKHVDLSNNQLDGDIT
FEKLTTSELEALYVNNNLFSGSFPTEVGSLAKLIILCASNNNFHGGLPKELGDLDFLTKL
ELANNDLTGPIPHSLSQCERLSTLNLSGNQLVGEIPSVLGSLPALNVLDLSHNKLSGPVP
PELGELHLSDYNFSYNNLSGVLPEPFAESPLESSFDGNPALCSRG---CRVKKSPSSAGV
AWVVIGTFGAALTILLVGGFLFWRKYRSSQYWNNKDPDLWSLTSFQKVSFTEEEVMESLD
EDNVLGSGGSGKVYKVTLSDGQAVAVKKLWTSPKGEARHDNGFKAEVETLGKIRHRNIVK
LLCCCTNQKSNLLVYEYMPNGSVGDILHSPKTSILDWPTRYKIAVGAAEGLAYLHHDCVP
HIVHRDVKSNNILLDLNFEAHVADFGLAKLLEVT-EMSAVAGSFGYIAPEYGYTLKVTEK
SDTYSFGVVLLELVTGRKPLEPEFGD-GDIVKWVTKKIETKAGALEVLDGKIRASAQEDM
MLVLKVGLLCTNYSPSHRPTMRDVVQMLME---
>scaffold-PIUF-2007959-Pellia_sp._(cf_epiphylla_(L.)_Corda)
LSDEGKILLEFAATMDDEDGALASWNSDALPCSWNGVTCD-GSNHITQIFLSNANLSGPV
PSVVCQLPMLTSLVLSLNYLNGTLPVGLLNCTQLQFLDLSYNFIVSPLPDGISKLQSLVS
LDLSYNNFSGIIPRSMGDLPALQRLNLMANLLDPIPPLGNLTNLQVMVLDIN-YFTGTLP
NELGNLKNLTVLSLVGLSLTGSIPSELGKLQRLQSLDLSRNSLTGTIPTELMYFPELTRF
LLWKNNFTGPIPSEIGNLTALQQFDVSNNQFSGSIPTALSQISNLGLIQASTNRLTGPIP
EGFGSLPNLYQLKLFDNQLSGPIPQFLGESSGLVNLDLSTNSLIGTMPPNLCSAGVLTDL
ILFENNLSGALPDSLGTCFSLQRIRLETNFFTGPVPVGLWASPNVTLFYLQNNFLEGTIG
VDIGKASALESLLLDNNRFTGSLPAEIGSIPNLNVFSASGNNLNGTLPPELGQLQKLNKL
ELGVNFLTGSIPVSLSLCQTLTILNLSSNHLVGEIPAQLGRLPTLNTLDLSRNDLSGPVP
PELGTLQLTDYNFSYNNLSGVLPPPFNSSFLPSSFEGNPGLDCIGEGNCMISSKSSHGYL
AWAMGATFATVGLMIFLGALCFWRRYYIQNYWKDRDQDLWSLRSFQKVSFFQEEVMDSLE
EDNLIGSGGAGKVYKAELSNGQVVAVKRL------AARQDNGFSAEVETLGRIRHRNVVK
LLCCCSNQESNLLVYEYMPNGSLGDYLHSAKGSALDWGTRFKIAIGAAEGLAYLHHDCVP
IIVHRDVKSNNILLDMDFEAHLADFGLAKAFES---MSAIAGSYGYIAPEYAYTLKVTEK
SDIYSFGVVLLELVSGRRPIESEFGE-MDIVRWVTKKIETKAGALEVLDGTLRAESQEDM
MLVLKVGLLCTSYLPSNRPSMRNVVQMLSEACP
>scaffold-RTMU-2019206-Calypogeia_fissa
LSSDGQVLLQFKSSVDATQGALQTWNADQFPCNWTGVTCDPTSQQVTEVDLTNENLSGPV
PGMLCQLPMLIKLLLGYNYLGGSIPSSLMECSSLEVLDLSYNYIVSPLPENIYQLQSLRV
LDLSFNNFSGAIPSSIGDLPALQSLNLSANLLEPLPHLGNLSNLVELVLDSN-TFNYSLP
SELGNLNNLTKLFLEGNALQGPIPSELGNLKRLQSLDLSQNGLTGQIPDELMYFPELQDF
ILW-NNLTGPIPSSAGNLTSLVLFDVSLNQLDGVIPEGLSVIPSLILFQAFINGLTGSIP
PGFGALPNLYCLKLFSNQLTGQIPQNLGQSSVLQNLDLSSNQLDGPIPPGLCAGGNLTYL
ILFENELTGPIPTGLGSCPTLQKVRLENNQLTGSLPDGLWGSPSLVYLALTNNLLSGSIG
LTIGNAVALEALHLEGNQFSGFLPPEIGNIPNLTEFWASSNDLQGNLPTELGQLQWLSTL
DLGLNSFNGSIPVEISQCLRLDKLNLSNNHFGGEIPFQLGNLPSLNTLDLSYNELSGPLP
PQLGKLQLTEYNFSYNNLTGPLPAPFNLSLLPSSFVGNPGLHCDDGSLCVNHSSSNHASI
AWAIGASFAAVAVILFVGACCLWRRYYVSYYWKNWHKDLWSLRSFQKVTFIQEEVMEKLD
ENCLIGSGGSGKVYKVDLSNGQSVAVKKL------EARYDNGFVAEVETLGKIRHRNIVK
LLCCCWNYESNILVYEFMPNGSLGDYIHNTKCAVLGWDTRYKIAIGAAEGLAYLHHDCVP
PIVHRDVKSNNILLDFDFEAHLGDFGLAKPFVE---MSAVAGSYGYIAPEYGYTLKVSEK
ADIYSFGVVLLELVTGKKPIEPEFGD-QDIVKWVSKRIETKAGAVGILDPKIRASAQESM
MLVLKVGLLCTSFLPSNRPSMRDVVPMLAEASP
>scaffold-TXVB-2012730-Lunularia_cruciata
VSSDGEVLLVFKASTQDEDGVLSDWNDDDNPCNWNGVTCD-QSKQVVEVTLQNANLTGPV
PAILCELPKLTKLDLSWNYLGGKFPPGLLECAALEHLDLSYNLIVDILPGEIWKMPSLQV
LNVSNNNFSGLIPESFGDMPQLRYLDLSANLLVSIPAIGNLSTLVSFQANMN-FFNSSLP
AELGNLKNLTDLYLGINALSGPIPPELGKLKRLILLDFSNNSLTGSIPTELMFLPDLVEL
QLYHNNLSGSIPQEIGNLTSLAEIDISENQLVGPIPESLSKLVNLELIHFQANQLTGSIP
GGIASLTELYEIRLFQNNLTGVIPPNLGEFSRLVTLDVSSNSLSGRVPSGLCSNGALEFL
ILFNNELSGVIPGSLGSCPTLQRIRIQNNHLNGSVPVGMWSYPLVKHVDLSDNNLEGSIT
FENATRLQLEALLVNNNRFSGVLPADIGSLPKLTSLCASENKFHGSLPKELGKLNLLFKL
ELGHNEFSGSIPVTLSECSQLSLLNLSRNNLDGAIPPEIGSMPALNVLDLSYNNLSGPVP
PELAGLHLSGYNFSYNNLSGPLPDPFNDSPLEDSFIGNPALCAGK---CRRKNSRSSAGV
AWVVIGTFGAALIILVVGGYLFWRKYRSSQYWNNKDPDLWSLTSFQKVSFTEEEVMDSLD
EDNVIGSGGSGKVYKVTLSDGQAVAVKRLWTSPKGEARHDNGFKAEVDTLGKIRHRNIVK
LLCCCTNQKSNLLVYEYMPNGSVGDILHNSKTAILDWPTRYKIAVGAAEGLAYLHHDCVP
HIVHRDVKSNNILLDMNFEAHVADFGLAKLSAAP-EMSAVAGSYGYIAPEYGYTLRVNEK
SDTYSFGVVLLELVTGRRPLEPEFGD-ADIVKWVTKKIDTKAGAMEVLDAKIRASAQEDM
MLVLKVGLLCTNFLPSHRPTMRDVVQMLVDACP
>scaffold-WJLO-2005285-Ricciocarpos_natans
VSTDGEVLLGFKAGMQDVDGVLENWNGSDTPCSWNGVICD-QSSSVVELNLGNANLTGSL
PGTLCQLPKLTKLNLSLNFIEGAIPPDLLECSALEYLDLSYNLIVDVLPADIWKLPSLRV
LNLSYNNISGTIPESYGNFPKLTHLDITANLLERIPPVGNISTLVSFKASMN-TFNSTLP
AELGKLKNLTDLYLALNSFRGSIPPELGKLKRLVLFDFSNNSLTGSIPSELMFLPKLREI
QLYNNKLTGPIPQEFGNLTSLVEIDLSGNELSGSIPDGISHLHSLELVHFFSNSLSGNIP
NGIASLANLRELKLFLNSLTGEIPPDLGKFSPLVNLDLSSNFLSGSIPPGLCSTGDLAFL
ILFDNQLSGVIPEALGNCPTLQRIRMQNNKLNGTVPVGMWSYPLVKHLDLSGNDLEGSIT
FGEVKTSGLEALYVNDNHFTGSLPAEIASLTNLIEFRASDNSLLGEIPKELGDLSFLAKL
ELANNELTGRIPNSLSDCGRLSTLNLSRNHLEGEIPSVLANLPSLNVLDLSYNQLSGPVP
PGLGNLHLSDYNFSYNNLSGVLPEPFLEAPLEASFDGNPALCSIG---CRIKKSQSAGDV
VWVVIGTFVAALIILLVGGYLFWRKYRASQYWRNKDPDLWSLTSFQKVNFTEEEVMERLD
EDNVIGSGGSGKVYKVILSDGQTVAVKKLWTSPKGEARHDNGFRAEVETLGKIRHRNIVK
LLCCCTNRKSNLLVYEYMPYGSIGDILHNPKTAILDWPTRYKIALGAAEGLAYLHHDCVP
PIVHRDVKSNNILLDLNFEPHVADFGLAKLLGVT-EMSAVAGSYGYIAPEYGYTLKVTEK
SDTYSFGVVLLELVTGRKPLDPEFGE-GDIVKWVTTKIETKAGALEILDPTTRASTKEDM
ILVLKVGLLCTNFLPSNRPTMRDVVQMLVE---
>scaffold-YBQN-2130536-Odontoschisma_prostratum
LSQDGLVLLRFKDSVEDPAGSLSNWLSDSSPCNWTGVTCDPTSQQVTGVDLYNQNISGPV
PGMLCQLQMLTTLILGLNYFNGSIPSSLMECQRLEVLDLDENLIVGPIPANINQLQSLRF
LDLSYNNFSGQIPASLGDLPALQILNLTANLIDYIPGLGNLSSLLRLQLDYNPNLTSNLP
SQLGSLTNLTELWFTQSELNGPIPPELGKLKRLTSLDLSRNALSGHIPEELMFLPELQEF
LLWSNNLTGVIPLSAGNLTSVELFDVSMNQLSGSIPEGLSLISSMSLFQAFMNDLSGDIP
SGFGSLTNLQVFKLFSNNFTGLIPQTLGQFSVLENLDLSSNNLNGPIPPGLCTGGNLTYL
DLFENDLSGSIPEDLGNCPSLQKVRVENNRLSGEVPDGLWGAPMMQYLFLSNNQLNGTVG
SGIGKAVKLEALQIDGNQFSGPLPPEISNIPNLTDVLASSNGLEGSIPAELGQLQWLSIL
DVGSNSFSGPIPDAISQCLRLDKLNLSHNHLDGEIPSQLGNLPTLNTLDLSYNELSGSLP
PQLGKLQLTDYNFSYNNLSGALPSPFNLSLLPSSFVGNPGLFCQDGSLCVNHSKSSNSTL
AWAIGASFAGAAVILLIGACCIWRRYYVHYYWKNRDKDLWSLRSFQKVSFIQEEVMEKLH
ENCLIGSGGSGKVYKVELSNGQAVAVKKL------EARNDSSFEAEVDTLGKIRHRNIVR
LLCCCSNFESNVLVYDFMPNGSLGDYIHNAKGVVLGWDTRYKIAVGAAEGLAYLHHDCVP
PIVHRDVKSNNILLDEDFEAHLGDFGLAKPFVA---MSAVAGSYGYIAPEYGYTLKVTEK
SDIYSFGVVLLELVSGKRPIEPEFGD-QDIVKWVTKKIETKAGAMGVLDPLIRALAQESM
MLVLKVGLLCTSYLPGNRPSMRDVVQMLME---
>scaffold-CBAE-2001347-Huperzia_myrsinites
GSAEVNLLMEVKNSLQDPNDFLQSWVDDRTPCEWHGVSCDPSSLSVTGLDLSNMNLSGPV
PTQVCQLQNLTHYNVGNNFLFGDFPEKLLDCSSLEYLNLSQNLIVSLLPDGISKLQNLRD
LDLNGNNFTGLIPPAFGDLPLLQSLNLTNNLLNTIPGLGNLSNLKWLDMAYNPFTPGVIP
YELGNLKSLVNLHFAVANLVGRIPDSFGNLTELTYLDLSQNRLEGVIPPGVMSLPKLQRM
ELYNNSLSGQIPLQMAKLGSIIEIDFSENNLSGIIPPDIAKLPTLELLHLWDNQLEGEIP
PALGDLPRLCKVRLFTNKLTGQLPQNLGQEIAYIYLDVSDNRLSGPLPPDVCRGGQLQDF
LLFKNSFSGEIPLTYGNCSSLSRFRVDQNNLRGQIPDEFWDAPNLVYLDLSDNFFTGSIS
SSIAAASILNTLLLSMNNFSGSLPSEIGKLSKLNKLMTDQNQFSGSIPPEVGNLSGLNVL
IISDNQLSGEIPVQISKCFRLSQLNLSRNNLTGVIPPSLGNLNALNDLDLSHNRLDGGIP
SELQQLRFSSLDLSFNNLSGPVPSSLNNEAFNASFIGNAYLCARSLPACSRHR---ARAL
PRVVAATFASAAFLLLLGLFLFYKRY-------AAPKE-WSLTSFHKLDFSEYEVLNCLD
EKKVIGMGAAGKVYKATLSNGQDVAVKKLMPSSRSDQHGDYGFQAEVDTLGRLRHKNIVK
LLCCCSRDDVKLLVYEYMPEGSLGDQLHGAKDGFLDWPTRHRIALGAAQGLSYLHHDYSS
PVLHCDVKSNNILLDANYEARVSDFGLARILEGCGKVSCIAGTLGYMAPENAYSLKVNEK
SDIYSFGVVLMELLTGKRPAEPEFGDGVGIVKWVHNNIHNRRAVEQVFDPRLQRSFQEEM
LMVLRISILCTSDLPIERPSMREVVQMLQEANP
>scaffold-CBAE-2001348-Huperzia_myrsinites
GSAEVNLLMEVKNSLQDPNDFLQSWVDDRTPCEWHGVSCDPSSLSVTGLDLSNMNLSGPV
PTQVCQLQNLTHYNVGNNFLFGDFPEKLLDCSSLEYLNLSQNLIVSLLPDGISKLQNLRD
LDLNGNNFTGLIPPAFGDLPLLQSLNLTNNLLNTIPGLGNLSNLKWLDMAYNPFTPGVIP
YELGNLKSLVNLHFAVANLVGRIPDSFGNLTELTYLDLSQNRLEGVIPPGVMSLPKLQRM
ELYNNSLSGQIPLQMAKLGSIIEIDFSENNLSGIIPPDIAKLPTLELLHLWDNQLEGEIP
PALGDLPRLCKVRLFTNKLTGQLPQNLGQEIAYIYLDVSDNRLSGPLPPDVCRGGQLQDF
LLFKNSFSGEIPLTYGNCSSLSRFRVDQNNLRGQIPDEFWDAPNLVYLDLSDNFFTGSIS
SSIAAASILNTLLLSMNNFSGSLPSEIGKLSKLNKLMTDQNQFSGSIPPEVGNLSGLNVL
IISDNQLSGEIPVQISKCFRLSQLNLSRNNLTGVIPPSLGNLNALNDLDLSHNRLDGGIP
SELQQLRFSSLDLSFNNLSGPVPSSLNNEAFNASFIGNAYLCARSLPACSRHR---ARAL
PRVVAATFASAAFLLLLGLFLFYKRY-------AAPKE-WSLTSFHKLDFSEYEVLNCLD
EKKVIGMGAAGKVYKATLSNGQDVAVKKLMPSSRSDQHGDYGFQAEVDTLGRLRHKNIVK
LLCCCSRDDVKLLVYEYMPEGSLGDQLHGAKDGFLDWPTRHRIALGAAQGLSYLHHDYSS
PVLHCDVKSNNILLDANYEARVSDFGLARILEGCGKVSCIAGTLGYMAPENAYSLKVNEK
SDIYSFGVVLMELLTGKRPAEPEFGDGVGIVKWVHNNIHNRRAVEQVFDPRLQRSFQEEM
LMVLRISILCTSDLPIERPSMREVVQMLQEANP
>scaffold-ENQF-2010334-Lycopodium_annotinum
---EVSVLLEFKQTLIDSDGNLHSWADTSSPCNWKGVVC--TNNTVTALDLSYFNLNGTV
STVICKLRNLQSLNLTFNNFNQDFPYGLLGCTRLIVLDLSQNYFTGPLPHNISVLASLTH
LDLSGN-FEGPIPDDFWELRNLKTLHLMGCSLSTLPAIGRLSNLISLDLGWNPLSPAAIP
AEIGNLTQLQSLKMASCQLLSNIPPSIGALKQLVYLDLAVNNLSSSIPSGLMQLPKLQVI
YLYQNHLSGPLPPAFVNLTLLTDFYLAWNNLSGTIPKEISQLQNLRLFELYSNRFTGELP
DGLAELPNLQRLNLYSNSFNGSIPQLLGKNSPLIQFDVTNNLLTGPMPAHLCDGGKLQNL
SLINNMLSGEIPDAYGNCPSFIRVQLYDNRLQGAVPAGLWGSPSMMVLDVGQNDLSGSIS
SAIGGASQLSYLILDNNRFSGDLPPEIGQLPQLNVFSATSNHLSGSIP--FGKCSSLTSL
SLAFNSISGELPPEIINCKGINYLDLAHNNLSGTIPKNLAQLPQLKYLNLSTNQLSGEIP
FQLGAM-FLSFNVSYNDLDGAVPSELLKTLSVADFEGNPNLC--EGLPRTSNSKAKGSHL
VWILVGITAAAVTLPIAALIIVHRRSR--------QPQRWEIKSFQKLGFSEESVANNLR
EENVIGRGGSGKVYKVNLLDGEAVAVKKL--CSSQLSQ-KYEVGIEIETLSRTRHRNIVR
LLCCCSSNDARLLVFEYVPNGSLGDVLHGQKAIPLGWQARYKIALGAAEGLSYLHHDCHP
AILHRDIKSNNILLSSDFEAKLADFGLAKLVQ--GQMTAVAGSYGYIAPEYAYTLKVDEK
VDVYSFGVVLLELVTGKRPIEAEFGEG-DLVRWVRSKIHMKEGAIDVFDTRIDSEHEMSM
KLCVQLAMRCTSVWPELRPSMRDVVEMLLQLNP
>scaffold-ENQF-2016833-Lycopodium_annotinum
-SSEVSVLIEVKNSLRDPDKFLDNWVSNQTPCQWTGVTCDQTTQVVTGVDLSNMNLAGLV
PTQVCQLQNLTSYNVGNNNLGGDFPDKLLDCSKLEYLNLSQNYIVSLLPNNISKLQNLKH
LDLCANNFTGEIPPGFGDLPLLESLNLTSNLLNTIPGLGKLYNLKWLDLAFNPFAQGEIP
SELGNLNRLVNLHLASANLAGRIPDSFGNLTELTYLDLSQNNLEGSIPAGVMRLPKLQKM
ELYINNLSGQIPPNMTQLVSITDLDLSENLLTGTIPNDIAKLQTLELLHLWGNKLQAEIP
PGLGELPNLSMLRLFGNNLTGVLPQNFGQGTAFIYFDVSGNQLSGPVPPHLCEGGQLLDF
LLFDNNFTGVIPETYGNCSSLQRFRVDQNNLNGQIPEGLWKAPHLYHADLSDNSFTGGIS
TSIAMATNLSILHISNNRLNGTLPPEIGKLLNLNRFQAEQNQFSGSIPPQVGNLSSLNVL
IISDNQLSGEIPSEISRCHQLSELNLSKNSLMGSIPSALGSLSGLGYLDLSDNKFSGEIP
SDLGKLMFLSFNVSFNDLSGPVPAALINGAFTTSFLGNPHLCGEDMAPCSNHR---S---
PWVIAVIFAAAGILLLVGSILFFKRYRL--NHRDKSKGLWSLTSFHKLGFSEYEVLGCLD
EDHVIGTGGAGKVYKATLSNGQDVAVKKLWTSSKAEAKRDYGFSAEVETLGCLRHKNIVK
LLCCCSSEDAKLLVYEYMPNGSLGDQLHGPKASVLDWPTRYRIALGAAQGLAYLHHDYNP
PVLHCDIKSNNILLDADYEARVADFGLAKILQACGKMSSIAGTYGYIAPEYAYTLKVNEK
SDIYSFGVVLLELVTGKRPMEPRFVDGVDIVKWVRTNIQSKSEAQQMLDARLGNVFLEEM
LLVLRVGLLCTNELPLERPSMNEVVRMLLEANP
>scaffold-GAON-2001524-Huperzia_squarrosa
GSAEVNLLMDVKNSLQDPDDFLQSWVDDRTPCEWHGVSCDSSSLSVTGLDLSNMNLSGPV
PTQVCQLQNLTHYNVGNNFLYGDFPEKLLNCSSLEYLNLSQNLIVSLLPDGISRLQNLRD
LDLNGNNFTGLIPPAFGDLPLLQSLNLTNNLLNTIPGLGNLSNLKWLDIAYNPFTPGVIP
YELGNLKSLVNLHFAVANLVGHIPDSFGNLTELTYLDLSMNRLEGVIPPGVMSLPKLQRM
ELYSNSLSGQIPLQMAKLGSIIEIDFSENNLSGIIPPDIAKLPTLELLHLWDNQLEGEIP
PALGDLPRLCKVRLFTNKLTGQLPQNLGQEIAYIYLDVSDNRLSGPLPPDVCRGGQLQDL
LLFKNSLSGEIPLTYGNCSSLSRFRVDQNNLRGQIPDEFWDAPNLVYLDLSDNFFTGSIS
SSIAAASILNTLLLSVNNFSGSLPSEIGKLSKLNRLMADQNQFSGSIPPEVGNLSGLNVL
IISDNQLSGEIPVQISKCFRLSQLNLSRNNLTGVIPASLGNLNALNDLDLSHNRLGGGIP
SELQQLRFSSLDLSFNNLSGPVPASLNNEAFNASFIGNAYLCARSLPACSRHR---ARTL
PRVVAATFASAAFLLLLGSFLFYKRYRS----RAAPKGLWSLTSFHKLDFSEYEVLSCLD
QKKVIGRGGSGTVYKATLSNGQDVAVKELWSSSRSDNQRDLRFDAEVETLGRLRHKNIVK
LLCCCSRDDAKLLVYEYMPEGSLGDQLHGSKAGFLDWPTRHRIALGAAQGLSYLHHDYSP
PVLHCDVKSNNILLDANYEARVSDFGLAKILQGCGKVSRFAGTYGYMAPEYAYSLKVNEK
SDIYSFGVVLMELLTGRRPVEPEFGDGVGIVKWVHNNIHKKRAVEQVFDPRLQSSFQEEM
LMVLRISVLCTSDLPLERPSMREVVQMLQEANP
>scaffold-GAON-2017240-Huperzia_squarrosa
ASADVKILMALKNSLHDPDGFLSNWRSDESPCRWNGVICDPTFGSITAMDLSNMNLYGPV
PSIVCDLQNLTFYNVGNNYLGGSFPPKLLECGRLEHLNLSQNLMVGELPDGISRLQSLRS
LDLCGNNFSGSIPPGFGDLPLLESLNLTNNLLNTIPALGKLSNLKWLDLAYNPFAAGVIP
AELGNLSLLLNIHMAMANLVGSIPTSFGNFTQLTYLDLSQNNLEGSIPPGIMQLPKLTKM
ELYNNNLSGHIPADMKKLLSITDIDLSSNSLSGGIPKEMGKLQSLELLHLWNNELVGEIP
PGLADLPKLNRLRLFGNNLTGEVPQGFGSAAAFTYFDVSRNSLSGAVPPNLCKGGKLEEF
MLFKNNLSGELPASYGNCSSLYRFLLSANNLSGSIPLGLWKSPHLYILDLSDNKFHGSIP
PDIRLATNLTTLILSSNLLNGSIPPEIGQLPMLNKLFLSHNLFSGSIPHQLGNLSGLNVL
SLSNNQFSGQIPPEISKCLQLSQLNLSRNSFTGPIPSALGTLHDLTDLDLSENRLSGEIP
VELGNLRYFWFNVSFNNLSGPVPEGLINGAFSTSFIGNSHLCAQFVKPCSKGRKRSSGPL
PWGVAGTFVAAALIFFVGSCLFLKRYKA--KLKERGKAVWSLTSFHKLGFSEYEVLGCLD
EDNLIASGGAGKVYKATLSNGQEVAIKKLWANAKGDRKHDYGFNAEVESLGKLRHKNIVK
LLCCCSCQDCKLLVYEYMPNGSLRDQLHNPKVSILDWATRHKIALGAAEGLEYLHHDYHP
PVLHCDVKSNNILLDLENEAHVADFGLAKILQTCGKLSSIAGTCGYIAPEYAYTLKVNEK
SDIYSFGVVLMELVTGKMPVEPEFGDGVDLVKWVCAKLQTKDGTQEVLDPRLGSGAHGEM
LLVLRVALLCTSTLPIQRPSMREVVQMLREAHP
>scaffold-GKAG-2012637-Huperzia_lucidula
GSPEVSLLMDVKKGFEDPDGFLKSWVDDQTPCQWQGVSCDPASLAVTAIDLSNMNLSGPV
PTQVCGLQNLTSYNVGNNLLYNDFPEKLLDCSKLEYLNLSQNLIVSLLPNGISKLQNLRD
LDLSFNNFTGSIPPGFGNLPLLESLNLTYNLLNTIPGLGKLSNLRWLDMAYNPFTQGGIP
YELGNLQRLVNLHLAVTNLVGPIPDSFGNLTELTYLDLSQNHLEGSIPAGIMSLPKLQKM
ELYGNSLTGQIPLEMAKLVSITDIDLSENNLSGIIPPDIAKLQTLELLYLWNNRLEGEIP
PGLGDLPNLSRLQLFTNNLTGQLPQNLGQGAPFIYLDVSENGLSGPVPPDVCKGGQLQDL
LLFKNSFSGEIPQTYGNCSSLLKVRVNQNNLSGQIPKGFWNAPDLSYLDLSENFFTGSIS
PSIAAATSLTTVLLSINNFNGSLPLEIGKLSNLNKLMADYNQFSGSIPPHVGNLSKLNVL
SISQNQLSGEIPTQISECVQLSQLDLSSNRLAGPIPSSFGSLSGLTDLDLSHNQLSGGIP
IELEKLHFFSLNLSFNNLSGSVPASLINGAFNTSFIGNNHLCGKSLPPCSPRS---SKPL
PWAVATACAAAATILLIGSIIFYRRYKS----GDRPKALWSMTSFHRLSFSEYEVLGCLE
EDKVIGRGAAGKVYKATLSNGQEVAVKKLWTSSRSN--RDNGFSAEVETLGRLRHKNIVK
LLCCCSKDDAKLLVYEYMPKGSLGDRLHGPNESLLDWPTRYRIAVGAADGLAYLHHDYTP
PILHCDIKSNNILLDANYEARVADFGLAKILQACGKMSTIAGTYGYIAPEFAYTLRVNEK
SDIYSFGVVLMELLTGKRPIEPEFGDGVDIVKWVYSKIHNKRGVEQVLDPRLENSFQEEM
LLVLRISVLCTSDLPLARPSMREVVQMLQEADP
>scaffold-KUXM-2002692-Selaginella_selaginoides
TDTQVSILLSFKQGLRDSSDALQSWNASSSPCTWEGVECNS-EGWVTGLLLASKNLTATV
PSGFCDLSNLTTIDVADNYFGGSFPESLFTCKKLKVLNLSFNLFVKQLPNNISQLSSLTH
LDLYGNNFTGDIPPGFGELPELLILNLTNNLLNTIPALGKLSKLQWLDLAYNPFGSGMIP
EELGNLTELINLVITGANLVGSIPSSLGNLKKLSGLDLSSNSLSGKIPSQLFELPLLTKL
ELYSNKLSGSIPETLGSLTSITDFDVSENELTGNIPEGITKLKNLGLLNLWQNHLEGEIP
QGIQELKQLYHLRFFNNSLTGKLPPLLGQKSSLKIFDVSGNKFDGEIPQGICQGGELEEL
IFFQNQITGKIPDSYGECPSLRRVLIGSNKLEGTIPKGFWNSPHVYIVDLSDNNLSGSI-
QGIGKATNLTNLDISGNKFSGEIPVEIGDLNKLNKLYADKNSFSGSIPIEVGRLSSLNVL
FLGGNQLSGGIPKEISACKDLAQLNLAQNKITGVIPQELALISVLTSLDLSNNLLTGTIP
STLGSLRFSSFNVSFNDLSGRVPASLINGAFDNSFVGNAKLC---LASCTPKKGKKSGPT
AWVIGATFAAAAAVLFVGSCLFFKKYGK--SKEVDSRSSWSLTSFHKLGFSEYEVLNSLD
EDNVVGSGGAGKVYRSKLSNGQVVAVKKLWAVSKKARRNDRSFQAEVETLGKLRHKNIVK
LLCSCTSEDSKLLVYEYMPNGSLGELLHSTKGGLLDWPTRYRIALGAAQGLSYLHHDYKP
QVLHCDVKSNNILLDSDFEAHVADFGLARILQSCGKMTSIAGTYGYIAPEYAYTLKVTEK
SDIYSFGVVLLELVSGRKPIEMEFGDGVDIVKWVCDKIQARNSVQEIFDDRIWPGCHEDM
MLVLRVGLLCTSALPVQRPSMREVVQMLIEAIP
>scaffold-NYBX-2013994-Huperzia_selago-A
GSPEVNLLMDVKNGLQDPDNFLQSWVDDKTPCKWQGVSCDPSTLTVTGLDLSNMNLAGTV
PTQVCQLQNLTSYNVGNNFLYNDFPEKLLDCSKLEYLNLSQNLIVSLLPNGISKLQNLRD
LDLNGNNFTGLIPPAFGDLPLLQSLNLTNNLLNTIPGLGNLSNLRWLDIAYNPFTQGVIP
YELGNLKSLVNLHLAVANLVGHIPDSFGNLAELTYLDLSQNHLKGMIPLGIMSLPKLQRM
ELYSNSLSGQIPLEMAKLVSIIEIDLSENNLSGIIPPDIAKLPTLELLHLWGNQLEGEIP
PALGDLPRLCKVRLFTNNLTGQLPQNLGQGAPFVYLDVSDNGLSGPLPPDVCRGGQLQDF
LLFKNSFSGEIPWTYGNCSSLSRFRVDQNNLRGQIPEGFWDAPSLVHLDLSDNSFTGSIS
PSIAAASILNTLLLSINNFSGSLPPEIGKLSMLNKLMADQNQFSGSIPPQVGNLSKLNVL
IISENQLSGEIPAQISECLGLSQLNLSRNSLTGVIPSSLGNLNALNDLDLSHNKLGGGIP
LELEKLQFS------NNLSGPVPASLINDAFNTSFIGNAHLCARSLPPCSRHR---AKPL
PWVVAFTFAAAAILLLLGSILFYRRYKS----RDAPKGLWSLTSFHKLGFSEYEVLSCLD
EEKVIGRGAAGKVYKATLSNGQDVAVKKLWTTSTSDSHRDHGFSAEVETLGRLRHKNIVK
LLCCCSRDDAKLLVYDYMPQGSLGDQLHGAKASFLDWPTRHRIALGAAEGLSYLHHDYSS
PVLHCDVKSNNILLDANYEARVADFGLAKILQACGKMSSIAGTYGYIAPEYAYTLKVNEK
SDIYSFGVVLMELLTGKRPVEPEFGDGVDIVKWVHNNIHNKRAVEQVFDPRLKSSFQEEM
LLVLRISVLCTSDLPLARPSMREVVQMLQEANP
>scaffold-NYBX-2013995-Huperzia_selago-A
GSPEVNLLMDVKNGLQDPDNFLQSWVDDKTPCKWQGVSCDPSTLTVTGLDLSNMNLAGTV
PTQVCQLQNLTSYNVGNNFLYNDFPEKLLDCSKLEYLNLS-----SLLPDGISKLQNLRD
LDLNGNNFTGLIPPAFGDLPLLQSLNLTNNLLNTIPGLGNLSNLRWLDIAYNPFTQGVIP
YELGNLKSLVNLHLAVANLVGHIPDSFGNLAELTYLDLSQNHLKGMIPLGIMSLPKLQRM
ELYSNSLSGQIPLEMAKLVSIIEIDLSENNLSGIIPPDIAKLPTLELLHLWGNQLEGEIP
PALGDLPRLCKVRLFTNNLTGQLPQNLGQGAPFVYLDVSDNGLSGPLPPDVCRGGQLQDF
LLFKNSFSGEIPWTYGNCSSLSRFRVDQNNLRGQIPEGFWDAPSLVHLDLSDNSFTGSIS
PSIAAASILNTLLLSINNFSGSLPPEIGKLSMLNKLMADQNQFSGSIPPQVGNLSKLNVL
IISENQLSGEIPAQISECLGLSQLNLSRNSLTGVIPSSLGNLNALNDLDLSHNKLGGGIP
LELEKLQFS------NNLSGPVPASLINDAFNTSFIGNAHLCARSLPPCSRHR---AKPL
PWVVAFTFAAAAILLLLGSILFYRRYKS----RDAPKGLWSLTSFHKLGFSEYEVLSCLD
EEKVIGRGAAGKVYKATLSNGQDVAVKKLWTTSTSDSHRDHGFSAEVETLGRLRHKNIVK
LLCCCSRDDAKLLVYDYMPQGSLGDQLHGAKASFLDWPTRHRIALGAAEGLSYLHHDYSS
PVLHCDVKSNNILLDANYEARVADFGLAKILQACGKMSSIAGTYGYIAPEYAYTLKVNEK
SDIYSFGVVLMELLTGKRPVEPEFGDGVDIVKWVNSKIHNKRGVEQVLDPRLESSFQEEM
LLVLRISVLCTSDLPLARPSMREVVQMLQEADP
>scaffold-PKOX-2013323-Isoetes_tegetiformans
---EKNILIQFKNSLNKTD-----WLVDD-PCKWEGIKCN-SDGNVTEINLADLGIEAPV
PTEICGLKNLQRLDLGNNYMTGEFPDGLLNCTELRYLNLSQNLIVGFLPTQISRLSKLID
LDFNGNNFTGEIPSAFGDLPELQSLNLTNNLLNTIPAIGRLTNLRWLDLSYNPFAAGPIP
EEFGNLTKLLNLHMAQANLNGPIPESLQNLKQMTYLDLSQNKLEGKIPAGLMNLPKLRSL
ELYNNRLSGELPSNIGNLSSIAEIDFANNSLTGSIPASISKLQNLELLHLWQNNLEGEIP
AGLADLPKLKQIRLFQNHFNGPLPQKFGANSPMTIFDVSTNFLTGSIPPDLCKQGRLIHL
IAYSNQLSGAIPDGFGICPSLIRLRIGENKLNGSIPEGMWQSANLNLVELYNNSLSGAIH
STIGQASNLSFLMLWGNQFEGQIPSEVGRLGNLSKFYAHSNRLSGSLPAEIGNLKHLYDL
QLHDNQINGSIPTNLKNC-ALAMLDLSKNQLTGEIPAELGSIVTLTELDLSYNHLTGQIP
EAISKLEVNKFNVSYNNLTGKIPSGLLISAFESSFLGNPELCGDYVRSCEKGHKKGSGPL
AWAVGGTFAAAALILFLGSCFFYKKYGR--RNRE-EKSSWSLTSFHRLKFNEYQVLDNLD
EDNVIGIGGSGKVYKTVLENGQVVAVKKLWTDGKENQKQDYGFRAEVETLGKIRHRNIVK
LLCCCSNEESKLLVYEYMENGSLGDLLHGSKGRKLDWHTRFHIALGAAQGISYLHHDYSP
QILHCDVKSNNILLDENFEAHIADFGLAKILQTCGTLSSVAGTHGYIAPEYAYTLKVNEK
SDIYSFGVVLLELITGRRPIEAEFGDG-DLVKWVCEMIQSKKTLADLIDPKLVGWVEREM
AMVLKVAILCTSSIPMQRPSMREVVEMLREASP
>scaffold-PQTO-2083847-Lycopodium_deuterodensum
ATSDMQLLLMFKESLVDDEGNLGSW-SDASPCNWNGVLCNSTTKTVVGLNLTSQNLSGTI
SPVICKLQSLTLLVLKNNSFDEDFPLGILNCPRLTYLDLSSNYFGGTLPENISSLSSLQY
LDLGYNSFSGSIPQSFGELLELQFLNFWSCRLSYIPPLGKLTKLTNLSLSYNNFSWGSLP
SELRNLRKLQSLKCGGCNLTGSIPPWLGELKELDFLELTYNNLSGSIPPELMHLPKLTKL
ELYSNLLSGSIPREIGNLSSLTDLDLNSNLLTGPIPAEIGQLSNLGLLHLWNNSLSGQIP
EGLAYLQGLYDVALFLNEFTGSVPQHLGDHCSLEIFDVSSNHLTGPIPPNLCNGSRLWRF
ILFNNNFSGIFPDSYGSCHSLIRFRIFSNSFSGVVPKGLWGSPLMTILDISDNLFEGAIS
SELGKATSLQTLRLQDNSLNGTLPREIGQLSVLNAFSASRNNLSGAIPDELGKCSPLTYL
YLDSNSFVGQIPPSLGNLSKLVYLDLAKNALYGEIPSSFGSLQSLISLDLSVNQLSGRIP
AELGNLKFNLFNLSYNNLSGVLPFTVSSGNFGFSFAGNPGLCGVSSSPSSNAKKAKKPGT
MAWITGILFAAVAISLVGSYCFYKKVK-IYMEK--VPEVWTVIPFQKLNFREEEILESLD
DDNVIGSGGAGTVYKATLQNGQSLAVKKLWSCPKGE---DYGFKAEVETLGRIRHVNIVK
LICCCSSGETNLLVYEYVPNGSLCDLLHSTKGTSLDWPIRHKIALGAAQGLAYLHHDCAP
QILHRDIKSNNILLSSNFDALLADFGLAKLLE--SSMSTLAGSHGYIAPEYAHGLKVTEK
SDIYSFGVVLLELITSKRPVEPEFGEGVDLVKWVCRKNQTKEGVAAILDSNIR---QQDM
LLVLKLALRCTSVFPSTRPSMREVVDLLKQADP
>scaffold-WAFT-2000122-Diphasiastrum_digitatum
-YREVSVLMEVKMSLQDPDKLLDNWVSDPTPCQWTGVTCDQTTQVVTGVDLSNMNLVGLV
PTQVCQLQNLTSYNVGNNYLGGDFPDKLLDCSKLEYLNLSQNWIVSLLPNGISKLQNLRN
LDLCCNNFTGAIPPGFGELPLLESLNLTNNLLNTIPGLGKLYNLKWLDLANNSFAPGEIP
HELGNLNHLVNLNLAMAHLVGPIPDSFGNLTELTDLDLSHNNLEGSIPAGIMNLPKLKKM
ELYVNNLSGQIPPNMTQLLSITDLDLSENGLTGTIPNDIAKLPNLQLLHLWGNRLKGEIP
PGLGNIPNLSMLRLFNNNLTGELPQNFGQGTAFMYFDVSGNELSGPVPPDLCKGGQLQEF
MLFNNKFSGVIPETYGNCSSLQRFRVDQNNFNGQIPEGLWKAPYLYHVDLSHNSFTGGIS
PSIGMTTNLTILDISNNRLTGELPPEIGKLFKLNKFVADRNQFSGSIPRQVGNLSSLNVL
SISDNQLSGEIPPEISKCHQISELSLPRNSLTGPIPSALGSLSVLNYLDLSNNKLSGGIP
SELGKLLFTSFNVSFNDLSGPVPASLINGVFTTSFLGNPHLCGGNLAPCSNNR---S---
HWLIAVIFAAVAILLLVGSVLLFKRYRL--NHRDKSKAFWSLTSFHKLGFSEYEVLGCLH
EDQVIGTGGAGKVYKATLSNGKEVAVKKLWTSSKTEAKRDYGFSAEVETLGCLRHKNIVK
LLCCCSSEDAKLLVYEYMPNGSLGDQLHAPKASVLDWLTRYNIALGAAEGLAYLHHDYNP
PILHGDVKSNNILLDANYEARVADFGLAKILQACGKMSSIAGTYGYIAPEYAYSLKVNEK
SDIYSFGVVLFELVTGKRPMESQFVDGVDIVKWVRTNIESKSEAQQLLDARLGNVFLEEM
LLVLRVGFLCTAEVPVERPCMREVVQMLQEANL
>scaffold-XNXF-2000900-Dendrolycopodium_obscurum
GSSEVSVLIEVKKSLQDPDKFLDNWVNDQTPCKWTGVTCDQATQVVTGVDLSNMNLVGLV
PTQVCQLQNLTSYNVGNNYLGGDFPDKLLDCSKLEYLNLSQNLIVSLLPNGISKLQNLKD
LDLCANNFTGPIPPGFGDLPLLESLNLTSNLLNTIPSLGNLYNLKWLDLAYNPFAPGELP
SELGNLNRLVNLHIANAHLVGPIPDSFGNLTELTDLDLSNNNLEGSIPAGIMSLPKLKKM
ELYINNLSGQIPPNMTQLVSITDLDLSENGLTGSIPNDIAKLQTLQLLHLWGNQLEGEIP
PGLGGLPHLSMLRLFSNNLTGELPQNLGQGTAFIYFDVSENGLSGPLPPDLCKGGQLQNF
SLFKNKFWGVIPDTYGNCPSLETFLVSQNNLNGQIPEGLWKASYLNRADLSDNSFTGGIS
PSIGTATNLTILDLSNNRLNGSLPPEIGQLIKLNQFRAEHNRFSGSIPLQVGNLSSLNLL
SISDNQLSGEIPPEISKCHQLSELSLFRNSLIGSIPSSLGGLSVLNYLDLSDNKLSGEIP
SELGKLRLLSFNVSFNDLSGPVPPALINGVFTTSFLGNPHLCGKDLVPCSNHR---S---
SWVIAVIFAAAAILLLVGSFLFFKRYRL--NHRDKSKGFWSLTSFHKLGFSEYEVLGCLE
ENQVIGTGGAGKVYKATLSNGQEVAVKKLWTSSKAEAKRDYGFSAEVETLGCLRHKNIVK
LLCCCSSEDAKLLVYEYMPNGSLGDQLHGPEASVLDWPTRYHIALGAAEGLAYLHHDYNP
PILHCDVKSNNILLDSNYEARVADFGLAKILQACGKMTSIAGTYGYIAPEYAYTLKVNEK
SDIYSFGVVLLELVTGKKPMEPQFADGMDIVKWVRTNIQSKSEAQNLLDARLGNVFLEEM
LLVLKVGLLCTSELPLERPSMREVVQMLREANP
>scaffold-ZFGK-2006420-Selaginella_kraussiana
---ETGVLIRLKNSFINSADVFQTWTSDSTPCKWSGIECST-SGSVVTIDLTNTNLIA-L
PSMICELRNLTVLKLGNNYVGGTFPEHLFGCGRLETLDLSLNLFVGPIPANISALPTLKH
LDLYGNNFTGGIPRGLSSLTSLAVLNLTNNLFNTIPALGLLTGLQELDFAYNPMSPGILP
PELGQLSNLRRLMLMGMNLEGSIPDTLGQLHSMDSLDLSRNRLNGSIPATLFGLSKLKLL
EIFMNELSGSIPDNIGNLTSITDLDFSTNLLSGPIPDSIGELSNLGLLHLWQNNLTGPIP
TSLQSLPGLYQVRLFRNRLVGPIPPLLGQSSGLINFDVSDNRLAGSIPDGLCSRGLLEEL
IVFKNDLGGPIPGTYGKCQTLKRILLHDNRLNGTIPDGFWEARHAYIVDVSNNELGGGIG
ESIVLATNLTTLDVSSNRFTGPIPKSIGLVTNLTKFSASDNRLSGTIPDDLGHLGSLNAL
DLSGNELTGAIPVSLGGCSKLAQLDLARNRLSGGIPVELASIPVLTSLNLSGNMLDGHIP
AQLGSSRFSSLDLSSNRLEGRVPDGLANGAFASSFEGNPSLCAPSLNPCSGSTTKKPGVL
AWVIGGTFAAAALTLFIGSCLFFKKYSSSASTKLKRRKSWSLVSFHKLPFNQLDVIDTLD
EDNVIGSGGAGKVYLSKLNDGRSVAVKKLWSLAGGRRRHERSFRAEVETLGNLRHKNIVK
LLFCYSCEEDKFLVYDYMPNGSLGELLHSKKAAVLDWPTRYRIALGAAEGLAYLHHDYHP
QVLHCDVKSNNILLDSDYEPHVGDFGLARILQACGALTSIAGTHGYIAPEYAYTLKVTEK
SDIYSFGVVLLELVTGKRPIEPDFGDGVDLVKWVCDMIQARKSVTELFDSRISSSYHEDI
MLVLRVGLLCTSQLPLQRPSMREVVQMLVEAMP
>scaffold-ZYCD-2006922-Selaginella_acanthonota
GADEVRVLVDFKQGLVDDLGHLESW-TDPSPCSWVGVRC-AEDGTVVDLHLGSMNLSGQV
SGAVCSLVNLTALSLDSNKFAGGFPTELLACHRLEWLELQTNQFQGELPGDISALSSIRY
LDLSNNLFTGSIPPSIADLTELRNLSFWNNKLVPVPHLGRLPVLLNLTLSYNNFG-PVLP
QELGNISSLNSFRCGGCGLVGNIPTWLGRLSNLEFLELVYNDLNGSIPVELTGLSKLRLL
ELYANSISGPIPREIGRLSSLTDIDLNSNLITGTIPDELASIKSLRVVHLWNNSLQGEIP
RGFAELPNLTEFSLFTNMLSGTIPADLGTRCHLELFDVSTNNLTGNIPSSLCNGGKLLRF
ILFGNNLSGSIPAEYGSCSSLVRMRIQNNRFTGPLPSGIWGLPSLSILEVSGNIFEGGIS
DELGGASSLQTLRIMDNRFTGPIPSSIGKLANLNEFTASGNMLNGGIPPKLGQCSGLASL
YLDGNQLQGQIPQDLGQLSRLRSLNLAGNRLSGPIPGELGSLSNLIWFDLSNNSLSGRIP
SELGKLQFIHFNMSFNHLTGPVPFDV--GYFDTSLIGNDGICGTGSNRCLGKSKRKGSGT
LAWSAGVLAVAAMASFVGSYCFYVRYKAMNKEKD-SRRDWTMTPFQKLGFSLEDVLSSLD
EDNVIGCGGAGKVYKASLKEGHALAVKKLW--PTGTKR-DYGFRAEVESLGRIRHFNIVK
LLCCCSNGETNILVYDFMPNGSLGDLLHGTKASALDWPTRYRVALGAAHGLSYLHHDCVP
QILHRDVKSNNILLNEEFDGMLADFGLAKLLD---EVSYLTGSLGYIAPEYAHKLKVNEK
SDIYSYGVVLLELLTGKRPVDNGFGEGVDIVTWVCAKIQSREDVMSVFDSRIS---PREL
MLVLKVALHCTSELPSNRPSMREVVQMLKNLDP
>scaffold-ZZEI-2018794-Phylloglossum_drummondii
ATPEVKILMEVKNSLQDPDGLLRNWRSDETPCGWNGVVCDTPLRSVTAIDLSNMNLYGPV
PSLVCDLQNLSVYNVGNNYLGGGFPARLLECVRLEHLNLSQNLIVGQLPPGISRLQNLRT
LDLCGNNFSGSIPLGFSDLPSLETLNLTNNLLNTIPALGKLSNLKWLDLAYNPFSPGVIP
PEFGNLVLLLNLHLAMANLVGQIPTSFGNLTQLTYLDLSQNNLQGSIPQGVMQLPKLTKM
ELYNNNLSGHIPPDM-TLLAVTDIDLSSNSLGGAIPQAMGRLQNLELLHLWNNELVGEVP
AGLADLPKLNKLRLFGNNLTGGLPQGFGSHAPFTYFDVSKNSLSGAVPPNLCQGGRLEEL
ILFKNSFWGGLPATYGNCSSLYRLLLNGNKLTGEVPVGLWKSPHLYILDLSDNDFHGGIS
PDIGLAVNLTSLILSNNWFNGSIPPETGQLPMLNKLLLSHNLFSGSIPHQLGNLSGLNVL
SLSDNQLSGHIPLEISKCLKLSQLNLSRNSLTGPIPSALGSLDDLTDLDLSENQLSGGIP
VALENLRFFWFNVSFNNLSGPVPQGLINGAFSTSFIGNSYLCARLIEPCREER-RGTGAL
AWGVAGTFVAAALIFFFGSCLFFKRYKA--KQKERERSVWTLTSFHKLGFSEHEVLSCLD
EDNLIGTGGAGKVYKATLSNGQEVAIKKLWTNAKGDKTHDYGFSAEVESLGKLRHKNIVK
LLCCCSCQDCKLLVYEYMPNGSLRDQLHNPKVTILDWPTRRKIAVGAAEGLEYLHHDYHP
PVLHCDVKSNNILLDLDYEARVADFGLAKILQTCGKLSSIAGTCGYIAPESAYTLKVNEK
SDIYSFGVVLMELVTGKMPVEPEFGDGVDLVKWVCAKLQSKGGTEEVLDPRVGRSAHREM
LLVLRVALLCTSTLPIQRPSMREVVQMLLEAHP
>scaffold-ZZOL-2006827-Selaginella_stauntoniana
FAQEVAILIRFKQNLEKLPDLFQSWKTDSSPCKWEGISCDSKSGLVTGINLADLQIDAGV
PPVVCELPSLESLNLGNNEIGGGFPQHLFQCSSLKSLNLSMNLFVGLLPNNISALTKLEN
LDLCGNNFTGEIPPGFGRLPNLLELNLTNNLLNTVPGLGQLSNLQRLDLAYNPMAEGPIP
EELGRLTKLRNLILTKINLVGKIPESLGNLVELEEVDLSWNGLSGSLPASLFNLHKLKLL
ELYDNQLEGEIPANIFNLTSITDIDISNNRLTGSIPSGITQLKSLRLLHLWQNELTGSIP
EGIQDLEDFFELRLFKNNLTGRIPQKLGSNGKLEVFDVSNNMLEGPIPPELCKSKRLVEL
ILFNNGITGGIPDSYGSCPSVERILMNNNKLNGSIPPGIWNTEHAYIVDLSENELSGSIS
SEISKASNLTTLNLYGNKLSGPLPPELGYIPDLTRLQLYGNMFEGELPSQLGQLSRLNVL
FVHDNKMEGQIPKALGMCKDLAQLNLAGNQLTGSIPESLGDISGLTLLDLSRNMLTGDIP
LSIGEIKFSSFNVSYNRLSGRVPDGLANGAFDSSFIGNPELCASSLSSCSRSRHGRVGLL
GYVIGGTFAAAALLFIVGSWLFVRKYR---QMKSGSSRSWSMTSFHKLPFNHVGVIESLD
EDNVLGSGGAGKVYLGKLSNGQAVAVKKLWSAAKKGQKYERSFQAEVETLGKLRHKNIVK
LLFCYTCDDDKFLVYDYMENGSLGEMLHSKKAGALDWPARHRIALGAAEGLAYLHHDYKP
QVLHCDVKSNNILLDAELEPHVADFGLARIIQQHGNMTSIAGTYGYIAPEYAYTLKVTEK
SDIYSFGVVLLELVTGKRPIEAEFGDGVDIVRWVCDKIQARNSLAEIFDSRIPSYFHEDM
MLMLRVGLLCTSALPVQRPGMKEVVQMLVEARP
>scaffold-CMEQ-2009083-Orthotrichum_lyellii
ASSETQILLNFKASIVDGGGDLANWSADSSPCNWTGVHC--SAGVVTELSLHDMNVSGAV
PGL-GELTNLTTLNFGNTSLEGALPADLFNCTQLTYLNVSNTYMDGEIPQEIADLKLLRT
LDLSYASFTGPVPAAIGDLTALESLNLYATGFIELPPLGKLQNLKEMHLGMANFTPAAIP
SWFGNLTNLELLFLNHNMLQGAIPEIFANMTRLSKLDLSENRFEGSIPRSLTSATNLAII
QLYSNRFSGELPSDLGRLTSLYEMDVAMNNLSGVIPVSTANLTNLSIFHLYENQFEGPIP
PGLADIPSLTELVIFTNRFTGDVPQTLGSNSGLVRFDVSTNSLSGPVPPNLCSGEVLKEL
MFFNNNFSGPLPAAYGQCKSLTRVRFEGNQISGLFPEGLWGLPSVNRISIQDNLLEGTLP
SSIKDASSIGDLYIQNNKFTGRLPRELGELTSLHRIDASGNDFDGVVPAELGQLFQLNVL
NLGGNRLKGSIPKQLGNCTQLNELNLSRNMLEGGIPVELGLLEDLTVLDVSRNRLSGELP
AVLAGLRLTNLDVSFNNLSGVVPPALQ---QVANTVGNQYLC--SFNKC-PRRSRGRNLL
VLAVVGTFAAAILIFIFGSCVICRKYNLHWSRKHHSSDSWRITSFHRMLIQEDEFSDL-N
EDDVIGMGASGKVYKVVLANGKSVAVKKLMNLCKDESPFDSGFRAEVETLGNIRHRNIVK
LLCCCSKGCSNLLVYEYMPNGSLGDILHSTKGGTLDWSKRLKIALGTAQGLEYLHHDCDP
PITHRDIKSNNILLDLDYQAHVADFGLAKVLETTGDMSHVAGSHGYIAPEYAYTLKVGQK
GDVYSFGVVLLELITGKQPTDQSFCEGVDLVEWVSKAQESEHGINRILDSRVGSPPPYDI
NSFLKVGILCTNKLPVQRPSMREIVKMLKEVSP
>scaffold-EEMJ-2008794-Thuidium_delicatulum
---ETQILLNFKASISDGGGDLAQWSADLSPCNWTGVRC--SAGVVTELSLQDMNVSGLV
PGL-GELKNLTTLNFGNTSLEGSMPSDLFNCTQLVYLNLSNSYMEGLIPQEIAELKLLQT
LDLSFAGFTGPLPAALGDLTALEDLNLYASSFAELPPLSKLRNLKEVHLGVANFTPAAIP
SWFGNFTNLEILFLNHNLLQGAMPEIFSNMTKLWKLDLSENRFEGRIPRSLTAASNLGVV
QLFSNGFSGELPSDFGRLTGLRELDVAMNNLSGVIPVSMSNLTNLSILHLYENQFEGQIP
PGLADIPSLTEFVIFSNRFTGAVPQSLGSNGGLVRFDVSTNSLSGSVPPHLCSGQVLKEL
MFFDNNFSGPLPAVYGQCKSLTRVRFESNRMSGAFPESLWGLPSVNRISIQDNLLEGTVP
SSIKDAVSLGDLYIQNNKFSGRLPRELGELTSLHRIDASGNNFEGVIPAELSQLFQLNVL
NLGGNRLNGPIPPQLGNCSQLNELNLSRNVLEGVIPVELGLLDDLTVLDVSHNRLEGELP
AVLAGLRLTNLDVSYNNLSGVVPPALQ---QVANTAGNEYLC--SFNKC-PRRSSDRNFL
VWAVVGTFAAAVIIFVFGSCCICRRYKLQWSRKHHSSDSWHITSFHRMLIQEDEFSDL-N
EDDVIGMGASGKVYKVVLGNGQAVAVKKLINLSKEESPFDSGFKAEVETLGNIRHRNIVK
LLCCCSKGYSNLLVYEFMPNGSLGDILHSSKGGSLDWAMRLKIALGTAQGLEYLHHDCDP
PITHRDIKSNNILLDLDYQAHVADFGLAKVLEATGDMSHVAGSHGYIAPEYAYTLKVGQK
GDIYSFGVVLLELITGKQPTDHSFSEGEDLVEWVHQGQQSEEGMNKILDPRVGSAPPYAI
SAFLKVGLLCTSKTPAQRPSMREIVKMLKEVSP
>scaffold-HVBQ-2021329-Tetraphis_pellucida
TPSEVEVLINFKNNITDGSNELQDWSADPSPCNWTGVLC--AMGVVTEVNLANLNISGTM
PGL-GQLKNLTSLNVGNTNLGGTIPNDLFNCTNLTYLNLSCSYMEGLIPQQISTLKVLQT
LDLSYSSFTGAIPDSLGDLASLQTLNLTAASFSILPPLGNLRELREIQLGVANFTSAAIP
SWFANFTKLETLFLNHNMLQGAIPDVFGNLTLLVKLDLSANGLTGEIPASITQATSLSII
QLYSNNLSGGLPPDLGNITSLSQFDVAMNNLSGKLPTSIQNLTNLRIFHLYQNNFEGEIP
SQIVDLPNLTEFVIFTNRFTGELPQSLGTNLNLLRFDVSTNYFSGVVPPNLCSGQMLEEL
EFFSNNFTGPLPEAYGNCSSLKRVRFEDNRLAGLVPDGLWGLPLMVILTMQNNELEGSIS
STVTTAVSLGELQFQNNKFNGSLPSELGNLTSLHRLDASGNNFEGDIPGELSHLYQLNQL
TLSGNHFTGYIPLQLGNCSQLNGLNLSRNALLGPIPSEVGLLSDLMVLDLSHNRLSGEIP
TTLSNLRLTTLDVSYNNLSGVVPAGLQ---TVANIYGNAYLCNSSAKTC-GRVSHG--TL
VWAVVGTFTAAVIILFAGSWCIYKRYKLQQNRS-----LWHLTSFHKMAIRDYDVADL-N
EDDVIGSGSSGKVYKTVLGNGQVVAVKKLMNRCKGDNPLDSGFKAEVETLGNIRHRNIVK
LLCCCSSRDSNLLVYEYMPNGSLGDILHSTKGGSMDWSMRYRIALGTAQGLEYLHHDCDP
PITHRDVKSNNILLDSDYQARVADFGLAKELDASGNMSAVAGSYGYIAPEYAYTLKVGTK
GDIYSFGVVLLELVTGKKPADLSFGEGVDLVKWVNEKLKSKQGVNEILDPRVVLPPPYDM
EAFLQVGIKCTNVLPTQRPSMREVVKMLKEACP
>scaffold-IGUH-2021839-Leucodon_julaceus
ASSETQILLNFKASISDGGGDLAQWSADLSPCNWTGVRC--SAGVVTELSLQDMNVSGPV
PGL-GELKNLTILNFGNTSLEGPMPSDLFNCTQLIYLNLSNSYMEGLIPQDIAKLKLLQT
LDLSFAGFTGSLPAALGDLTALEDLNLYASSFAELPPLSRLRNLKEVHLGVANFTPAAIP
SWFGNLTNLEILFLNHNLLQGAMPEIFSNMTKLSKLDLSENRFEGRIPRSLTAASNLAVV
QLYSNGFSGELPSDFGRLTSLYELDVAMNNLSGVIPVSMSNLTNLSILHLYENQFEGQIP
PGLADIQSLTEFVIFTNRFTGAVPQNLGSDGGLVRFDVSTNSLSGSVPPNLCSGQVLKEL
MFFDNDFSGPLPAVYGQCKSLTRVRFEGNRMSGAFPESLWGLPSVNRISIQDNLLEGTVP
SSIKDAVSLGDLYIQNNKFSGHLPRELGELTSLHRIDASGNNFEGVIPAELSQLFQLNVL
NLGGNRLNGPIPLQLGNCSQLNELNLSRNVLEGVIPVELGLLDDLTVLDVSHNRLAGELP
AVLSGLHLTNLDVSYNNLSGVVPPALQ---QVANTAGNEFLC--SFNKC-PRRSSDRNLL
VWAVVGTFAAAVIIFVFGSCCICRRYKLQWSRKHHSSDSWHITSFHRMLIQEDEFSDL-N
EDDVIGMGASGKVYKVILGNGQAVAVKKLINLSKEESPFDSGFKAEVETLGNIRHRNIVK
LLCCCSKGYSNLLVYEFMPNGSLGDILHSSKGGSLDWGMRLKIALGTAQGLEYLHHDCDP
PITHRDIKSNNILLDLDYQAHVADFGLAKVLEATGDMSHVAGSHGYIAPEYAYTLKVGQK
GDVYSFGVVLLELITGKQPTDQSFSEGVDLVEWVNKGQQSEEGMNKILDPRVGSAPPYAI
NSFLKVGILCTSKMPAQRPSMREIVKMLKEVSP
>scaffold-JADL-2007019-Rhynchostegium_serrulatum
SSSETQILLNLKASITDGGDDLAQWSADLSPCNWTGVRC--SAGVVTELSFQDMNVSGPV
PGL-GELKNLTSLNFGNTSLEGPIPSDLFNCSQLVYLNLSNSYMEGLIPQEIAELKLLQT
LDLSFAGFTGPLPAALGDLTALEDLNLYASSFAELPSLSKLRNLKEVHLGVANFTPAAIP
SWFGNFTNLETLFLNHNLLQDAVPEIFTNMTKLSKLDLSENRFEGRIPRSLTAASNLAVV
QLYSNGFSGELPSDFGRLSSLYELDVAMNNLSGVLPVSMFNLTNLSILHLYENQFEGQIP
PGLADIPSLTEFVIFTNRFTGAVPQTLGADGGLIRFDVSTNSLSGSVPPHLCSGQVLKEL
MFFDNNFSGPLPAVYGQCKSLTRVRFENNRMSGAFPESLWGLPSVNRISIQNNLLEGTVP
SSIKDAVSLGDLYIQNNKFSGRLPRELGDLTSLHRIDASGNNFEGAVPAELSQLFQLNVL
NLGGNRLNGPIPSQLGNCSQLNELNLSRNVLEGVIPVELGLLDDLTVLDVSHNRLVGELP
AVLSGLRLTNLDVSYNNLSGVVPPALQ---QVANTAGNEFLC--SFNKC-PRRSRDRNLL
VWAVVGTFAAAVIIFVFGSCCICRRYKLQWSRKNHSRDSWHITSFHRMLIQEDEFSDL-N
EDDVIGMGASGKVYKVILGNGQAVAVKKLINLSKAESPFDSGFKAEVETLGNIRHRNIVK
LLCCCSKGYSNLLVYEFMPNGSLGDILHSSKGGSLDWGMRLKIALGTAQGLEYLHHDCDP
PITHRDIKSNNILLDLDYQAHVADFGLAKVLEATGDMSHVAGSHGYIAPEYAYTLKVGQK
GDVYSFGVVLLELITGKQPTDQSFSEGVDLVEWINKGQQSEEGMNKILDPRVGSAPPYAM
NSFLRVGFLCTSKLPAQRPSMREIVKMLKEVSP
>scaffold-JMXW-2011619-Bryum_argenteum
PSLETRTLLTFKGSITDGGGDLANWSADVSPCTWTGVRC--SGSVVTELSLRDMNVSGPV
PGL-GELKNLTRLDFGNTSLEGPMPVDLLNCTKLFYLNLSNTYMEGAIPQNIAELKLLQV
LDLSFSGFRGPLPAAMGDLTALTSLNLYAASFEELPPLGQLRNLKELHMGIANFTPAAIP
SWFGNFTNLESLFLNHNKLQGPIPEIFGNMTQLSKLDLSQNQFTGSIPRSLTSANQLTVI
QLYENALSGGLPSDLGRLTRLTWLDTAMNHLSGEIPISMCNLTNLSILHLYENQLEGPIP
AGFAELPGLTEFVLFTNRFTGAVPQQLGSNGQLVRFDVSTNALSGSVPPDLCRGQVLKEL
IVFNNNFSGAIPAAYEHCSSLTRVRFEGNRMTGSVPAGLWGLPLVNRISIQDNLLEGSIS
SSIKDAESLGDLYIQNNRFSGALPRELGELTSLHRIDASGNSFAGAIPAELSQLLQLNVL
NLGGNRFTGRIPPQLGNCSQLYELNLSRNELEGGIPVELGLLDDLTVLDVSHNRLTGELP
AVLAPLRLTNLDVSYNNLSGVVPSALQ---QVANIAGNDYLC--SFNKC-PRRSSARNML
VWAVVGTFAAAVIIFVFGSCCICRKYKLQWRRKHHSSASWHITSFHRILIHEDEFTDL-N
EDDVIGMGASGKVYKIILENGQAVAVKKLINLSKDDSLTDSGFKAEVETLGNIRHRNIVK
LFCCCSKGYSNLLVYEYMANGSLGDILHSTKGGTLDWSMRLKIALGTAQGLEYLHHDCDP
PITHRDIKSNNILLDLDYQAHVADFGLAKVLEATGDMSHVAGSHGYIAPEYAYTLKVGQK
GDVYSFGVVLLELISGKQPTDTSFTEGVDLVEWIHKTHQSKEGIDKILDARVGSPAPYAM
DSFLKVGIMCTTKTPGQRPSMREIVKMLKEVCP
>scaffold-LNSF-2070327-Stereodon_subimponens
ASSETQILLNFKASISDGGGDLAQWSADLSPCNWTGVHC--SAGVVTELNLQDMNVSGPV
PGL-GELKNLTTLNFGNTSLEGPMPSDLFNCTQLVYLNLSNSYMEGLIPQEIAELKLLQT
LDLSFAGFTGPLPAALGDLTALEDLNLYASSFTELPPLSKLRNLKEVHLGVANFTPAAIP
SWFENFTNLETLFLNHNLLQGAMPEIFSNMTKLSKLDLSENRFEGRIPRSLTAASNLAVV
QLYSNGFSGELPSDFGRLTGLYALDVAMNNLSGKIPVSMSNLTNLSILHLYENQFEGQIP
PGLADIPGLTEFVIFTNRFTGAVPQTLGSNGGLVRFDVSTNSLSGSVPPHLCSGQVLKEL
MFFYNNFSGPLPAVYGECKSLTRVRFEGNRMSGAFPESLWGLPSVNRISIQDNLLEGTVP
SSIKDAVSLGDLYIQNNKFSGRLPRELGELTSLHRIDASGNNFEGVIPAELSQLFQLNVL
NLGGNRLNGPIPPQLGNCSQLNELNLSRNVLVGVIPVELGLLDDLTVLDVSHNRLTGELP
AVLSGLRLTNLDVSYNNLSGVVPPALQ---QVANTAGNEFLC--SFSKC-PRRSSDRNSL
VWAVVGTFAAAVIIFVFGSCCICRRYKLQWSRKHHSSDSWHITSFHRMLIQEDEFSDL-N
EDDVIGMGASGKVYKVILGNGQTVAVKKLINLSKEESPFDSGFKAEVETLGNIRHRNIVK
LLCCCSKGYSNLLVYEFMPNGSLGDILHSSKGGSLDWVMRLKIALGTAQGLEYLHHDCDP
PITHRDIKSNNILLDLDYQAHVADFGLAKVLEATGDMSHVAGSHGYIAPEYAYTLKVGQK
GDIYSFGVVLLELITGKQPTDQSFSEGEDLVEWVNKGQQSEEGMDKILDPRVGSVPPYAI
NSFLKVGILCTSKMPAQRPSMREIVKLLKEVSP
>scaffold-ORKS-2005188-Philonotis_fontana
----------------------ANWSADASPCNWTGVRC--VDGVVTELSLHDMNVSGAV
PGL-GELENLTRLDFGNTSLEGPMPSDLFNCTQLIYLNMSNTYMEGLIPEAIAELKLLQT
LDLSFSGFTGPLPSALGDLTALENLNLYAASFSELPPLSNLRNLKELHLGVANFTPAAIP
SWFGNLTNLETLFLHHNMLQGPIPEIFANMSKLSVLDFSENRFQGSIPRSLTSATNLTII
QLYTNALSGELPSDFGELTSLYQFDIAMNNLSGVIPDSTSNLTNLSIFHLYENQFEGQIP
PGLAEIPSLTEFVIFTNRFTGVVPQKLGSNGRLVRFDVSTNSLSGPVPPHLCSGQFLKEL
IFFNNNFSGPLPAAYGQCSSLTRVRFEGNRMSGVIPEGLWGLPLVDRISIQDNLLEGNVS
SNIKNAVSLGDLYIQNNKFTGRLPLELGELTSLHRIDASGNNFEGVIPAELSQLFQLNVL
NLGGNNFNGSIPSQLGNCSQLNELNLSRNELVGVIPVELGLLEDLTVLDVSHNRLSGKLP
AVLSTLRLTNLDVSYNNLSGVVPPGLQ---QVANTTGNAYLC--NFDKCTPRRPSGRNML
VWAVVGTFAAAVIIFVFGSCFICRKYKLQWSRKHGSIDSWHITSFHRMLIQEDEFTDL-N
EDDVIGKGASGKVYKIVLGNGQAVAVKKLINLSKDESPFDSGFKAEVETLGNIRHRNIVK
LLCCCSKGYSKLLVYEFMPNGSLGDILHSTKGGTLDWGMRLRIALGTAQGLEYLHHDCDP
PITHRDIKSNNILLDLDYQAHVADFGLAKVLEATGDMSHVAGSHGYIAPEYAYTLKVGQK
GDIYSFGVVLLELITGKQPTDPSFSEGVDLVEWVNKGLQSEEGIHRILDPRVGSPPPYDL
DSFLKVGILCTSKMPAQRPSMREIVKMLKEVSP
>scaffold-QKQO-2051651-Pseudotaxiphyllum_elegans
ASSETQILLNFKASISDGGGNLAHWSVDLSPCNWTGVRC--SVGVVTELSLQDMNVSGPV
PGL-GELKNLTTLNFGNTSLEGPMPSDLFNCTQLVYLNLSNSYMEGLIPQEIAELKLLQT
LDLSFAGFTGPLPAALGDLTALEDLNLYASSFAELPPLGKLRNLKEVHLGVANFTPAPIP
SWFGNLTNLEILFLNHNLLQGAMPEIFSNMTKLSKLDLSENRFEGGIPRSLTAASNLAVV
QLYSNGFSGELPSDFGRLTSLYELDVAMNNLSGVIPVSMSNLTNLSILHLYENQFQGQIP
PGLADIPSLTEFVIFTNRFTGAVPQTLGSDGGLVRFDVSTNSLSGSVPPHLCSGQVLKEL
MFFDNNFSGPLPAVYGQCKSLTRVRFEGNRMSGAFPERLWGLPLVNRISIQDNLLEGTVP
SSIKDAVSLGDLYIQNNKFSGRLPRELGELTSLHRIDASGNNFQGVIPAELSQLFQLNVL
NLGGNRLNGPIPSQLGNCSQLNELNLSRNVLEGVIPVELGLLDDLTVLDVSHNRLTGELP
AVLSGLRLTNLDVSYNNLSGVVPPALQ---QVANTAGNEFLC--SFNKC-PRRSSDRNLL
VWAVVGTFAAAVIIFVFGSCCICRRYKLQWSRKQHSSDSWHITSFHRMLIQEDEFSDL-N
EDDVIGMGASGKVYKVVLGNGQVVAVKKLINLSKEESPFDSGFKAEVETLGNIRHRNIVK
LLCCCSKGYSNLLVYEFMPNGSLGDILHSSKGGSLDWGMRLKIALGTAQGLEYLHHDCDP
PITHRDIKSNNILLDLDYQAHVADFGLAKVLEATGDMSHVAGSHGYIAPEYAYTLKVGQK
GDVYSFGVVLLELITGKQPTDQSFSEGVDLVEWVNKGQQSEEGMNKILDPRVGSAPPYAI
NSFLKVGILCTSKMPAQRPSMREIVKMLKEVSP
>scaffold-QMWB-2011053-Anomodon_attenuatus
ASSETQILLNFKASIGDGGGDLAQWSADLSPCNWTGVRC--SAGVVTELSLQDMNVSGRV
PGL-GELKNLTTLNFGNTSLKGPMPSDLFNCTQLVYLNLSNSYMEGLIPQEIAELKLLQT
LDLSFAGFTGPLPAALGDLTALEDLNLYASSFAELPPLSKLRSLKEVHLGVANFTPAAIP
TWFGNLTNLEILFLNHNLLQGAMPEVFSNMTKLSKLDLSENQFEGRIPRSLTAASNLAVV
QLYSNGFSGELPSDFGRLTSLYELDVAMNNLSGVIPVSMSNLTNLSILHLYENQFEGQIP
PGLADIPSLTEFVIFTNRFTGAVPQTLGSDGGLVRFDVSTNSLSGPVPPHLCSGQVLKEL
MFFDNNFSGPFPATYGQCKSLTRVRFEGNRMSGVFPESLWGLPSVNRISIQDNLLEGTVP
SSIKDAVSLGDLYIQNNKFSGHLPRELGELTSLHRIDASGNNFEGVIPAELSQLFQLNVL
NLGGNRLNGPIPWQLGNCSQLNELNLSRNVLDGVIPVELGLLNDLTVLDVSHNRLAGELP
AVLSGLRLTNLDVSYNNLSGVVLPALQ---QVANTAGNEFLC--SFNKC-PRRSSDRNLL
VWAVVGTFAAAVIIFVFGSCCICRRYKLQWSRKHHSCDSWHITSFHRMLIQEDEFSDL-N
EDDVIGMGASGKVYKVILGNGQAVAVKKLINLSKEESPFDSGFKAEVETLGNIRHRNIVK
LLCCCSKGYSNLLVYEFMPNGSLGDILHSSKGGSLDWGMRLKIALGTAQGLEYLHHDCDP
PITHRDIKSNNILLDLDYQAHVADFGLAKVLEATGDMSHVAGSHGYIAPEYAYTLKVGQK
GDVYSFGVVLLELITGKQPTDQSFSEGVDLVEWVNKGQQSEEDMKRILDPRVGSAPPYAI
NSFLKVGILCTSKMPAQRPSMREIVKMLKEVSP
>scaffold-SKQD-2007849-Takakia_lepidozioides
LSAEGQVLFQFKENVTDGNSQLANWQSDALPCNWTGITC-NAADSVTGLNVRDFNLSGAV
PGLFGQLTHLEVLDLSNTNLQGFFPSDVLSCTNLVTVNMSWTFIEGLVPSGISKLKLLQS
LDVCCSSFSGSIPESLGDLPALQHLNLQNANFTVIPSLGNLLNLTEIHLGSADFTPAAIP
SWFANFTQLQILWLNLNSIDGVLPDIFSNLTSLESLDLSQNNLLGSIPSGLMQLPKLRVI
ELFSNHLNGTIPTDFGNLQSLTDFDISQNNVTGIIPSSTADMKNLINFHIYQNNFYGEIP
IGMASLENLQHLVVFENSLTGTIPDNFAEKSNLVRFDVSTNLLHGSVPSNLCKGNTLQQL
IFFKNGFTGGLSENYGNCSSLKRVRFEDNQLSGPIPSGLWGAPFMEILSMENNMLNGSIS
STIGQAATLGTLTLSDNQFSGPLPVEIGQVTKLNKLDVSGNNLEGYIPPQMSHLSGLNNL
NLARNSFTGEIPPEIGNCSALAQLNLSTNQLTGPIPSQLGQLEGLNVLDLSGNQLSGDFP
ASLGNLTLVTLDVSNNNLSGDVPASLI---TVADIEGNPNLC-EGN-NCQNGSKNKRPGL
RVWVVGAFASATSILVIGLCCFYRRYRHDARRDDKGSDSWSLTSFQKMAFQDYEVTEL-D
EDNVIGSGASGKVYKATLNNGHSVAVKKLWGQCKGDTLHDHGFKAEVETLGNIRHRNIVK
LLCCCSNKYSNLLVYEYMPNGSLGDILHGTKGGTLDWGMRYKIALGAAQGLEYLHHDCIP
QIVHRDVKSNNILLDSDYEAHVADFGLAKVLETTGKMSAIAGSYGYIAPEYAYTLKVGVK
SDIYSFGVVLLELVTGKLPVEVLSGNSVDLVSWVSNKIQTKERVYDVLDPRMGTEARDDM
ILVLRLGLLCTSMLPMNRPSMREVVQMLLEANP
>scaffold-SKQD-2007850-Takakia_lepidozioides
LSKEGHALLHFKQNISDPSNQLRDWNSSTWPCSWIGVTC--TSNSVTGLNFSYFNLWGAV
PGIFGQLTNLSSLDIGNTNLGGSFPSDLLSCTKLVFLNMSFTYMEGPLPHEISKLRSLEM
LDFQNTNFAGPIPDSFGDLPSLKYLRLMGANFTMLPSLGNLTNLTEIHLGYA--------
-------VLENLWLKNNMLDGIIPEVFGNMTVLSTIDLSMNNLTGNIPSGLMLLPYLKVI
ELYENSLTGEIP-DMGKLQSLTDFDVSQNNLSGTIPPSIAKLTTLRIIHLQQNYLQGEIP
SGIAELENLSEFVVFSNQLSGTVPSTFGEKCSLFRFDVSTNSFTGSVPPNLCNGNRLIEF
ILKENSFTGVLPEAYGDCTSLVRVELEGNQMTGPIPNGLWGAPHMTLLTMQDNQFNGTIS
PTIGQALQLGTLYIDNNQFTGLLPGEIGQINSLIELYVSGNELSGTIPLQLGKLSQVTDL
HLDRNSFSGSIPPEIGSCTHLVVLNLSMNHLTGSIPSELGNPIGLSNVDVSYNQLSGEVP
LTLDDLPLETLDISYNNLSGELPSHLT---SVANIKGNPNLC-DSNSNCLEGRKGDRSRL
IAGVVGTFAAAAFIFVMGSCCFYRRYKH--RRVDKRCDSWSLTSFQKMNFRDHEVTDL-D
EDNVIGSGGSGKVYKATLSNGQSVAVKKLWGERKGNSLHDYGFKAEVETLGNIRHRNIVK
LLCCCSNGECNLLVYEYMPHGSLGDLLHGSREGKLDWEMRYKIALGAAQGLEYLHHDCMP
QILHRDVKSNNILLDSNYEARLADFGLAKVLETNGHMSTVAGSYGYIAPEYAYTLKVGEK
SDIYSFGVILLELVTGKPPIKTLYGDDVDLVKWVSDRLQTKEAVYEILDPSIEKQYQEDM
ILLLRMGLLCTSMLPMNRPSMREVVQMLLEADP
>scaffold-TMAJ-2022529-Neckera_douglasii
ASSETQILLNFKASIGDGGGDLAQWSADLSPCNWTGVRC--SAGVVTELSLQDMNVSGRV
PGL-GELKNLTTLNFGNTSLEGPMPSDLFNCTQLVYLNLSNSYMEGLIPQEIAELKLLQT
LDLSFAGFTGPLPEALGDLTALENLNLYASSFVELPPLSKLRNLKELHLGVANFTPAAIP
SWFGNLTNLEILFLNHNLLQGAMPEIFSNMTKLSKLDLSENRFEGRIPRSLTAASNLAVV
QLYSNGFSGELPSDFGRLTSLYELDVAMNNLSGVIPASMSNLTNLSILHLYENQFEGQIP
SGFADIPSLTEFVIFMNRFTGAVPQTLGSDGGLVRFDVSTNSLSGSVPPHLCSGQVLKEL
MFFDNNFTGPFPAVYGQCKSLTRVRFEGNRVSGVFPESLWGLPSVNRISIYDNLLEGIVP
SSIKDAVSLGDLYIQNNKFSGRLPRELGELTSLHRIDASGNNFEGVIPAEFSQLFQLNVL
NLGGNRLNGPIPRQLGNCSQLNELNLSRNVLEGVIPVELGLLDDLTVLDVSHNRLAGELP
AVLSGLRLTNLDVSYNNLSGVVPPALQ---QVANTAGNEFLCSFSFNKC-PRRSSDRNLL
VWAVVGTFAAAVIIFVFGSCCICRRYKLQWSRKHHSSDSWHITSFHRMLIQEDEFSDL-N
EDDVIGMGASGKVYKVILGNGQAVAVKKLVNLSKEESPFDSGFKAEVETLGNIRHRNIVK
LLCCCSKGYSNLLVYEFMPNGSLGDILHSSKGGSLDWGMRLKIALGTAQGLEYLHHDCDP
PITHRDIKSNNILLDLDYQAHVADFGLAKVLEATGDMSHVAGSHGYIAPEYAYTLKVGQK
GDVYSFGVVLLELITGKQPTDQSFSEGVDLVEWVNKGQQSEEDMKKILDPRVGSAPPYTM
NSFLKVGILCTSKMPGQRPSMREIVKMLKEVSP
>scaffold-UHLI-2017449-Sphagnum_recurvum
LSEEGQVLLQFKNNITDVSHQLTNWVTDLLPCNWTGITC--TGSSVTNINLSNFNISGEV
PGVLGQLTNLTALDLGNTNMGGYFPLDLLNCSNLMTLNLSITYIGGPLPTMISQLTKLQI
LDLSYSNFVGSIPDSLGELPALQLLNLKAANFTVLPSLGKLTNLTEIYLGLANFTLAAIP
SWFASFTALQTLWLRGNLLNGSIPDIFANLTELVSLDVSENQLTGSIPLSLMELPNLEVI
ELYANQLSGELPATIGNLRSLSQIDVSQNELTGAIPESVTTLANLSIFHLWQNNFSGSIP
PGMANLQALTEFVLFENHFTGSVPGNLGQNCNLTRFDVSTNLLSGPVPAHLCDGQQLIEL
IFFNNMFSGMIPDVYGSCMTLARVRFEINKLSGPIPDGLWGAPQMLILTAHNNMLNGSIQ
PTIRSALNLGTLDISGNWFVGPLPQEIGNLLLIQKLSASGNNLSGSIPPQLSDLSRLNWL
DLSQNAFMGGIPPALGNCSHLSTLNLSMNLLTGPIPSELGELSSLTVLDLSHNALTGEVP
SILSRLPLENLDVSYNNLSGMLPPGLL---PVTDAKGNPYLC-DVASNCQQTSSKSNGVM
VSAVVGTFVAAVIVLIVGSCCFYRRYKIE-QRKGLQNTSWHLTSFQKVTVKEYEIAEFCN
PDNVIGSGGSGKVYKAVLSNGQPVAVKRLWGEMKGDALHDHGFRAEVETLGKIRHRNIVK
LLCCCSNNESNLLVYEYMPNGSLGDILHSTKGGTLDWAMRYRIALGAAQGLEYLHHDCLP
QIVHRDVKSNNILLDADYEAHVADFGLARVLETTWRMSAVAGSYGYIAPEYAYTLNIGEK
SDIYSFGVVLLELITGKRPIEAMFGEGVDLVKWVMDKIQSTEGLYEVLDTRLGRAAHDDM
ILMLRVAVLCLCRHPNNRPSMREVVQLLVEAEP
>scaffold-VBMM-2054529-Claopodium_rostratum
ASSETQILLNFKASITDGGGDLAQWSADLSPCNWTGVRC--SAGVVTELSLQDMNVSGPV
PGL-GELKNLTTLNFGNTSLEGSMPSDLFNCSHLVYLNLSNSYMEGPIPQEIAELKLLQT
LDLSFAGFTGPLPAALGDLTALEDLNLYASSFSKLPPLSKLRNLKEVHLGVANFTPAAIP
SWFGNLTNLETLFLNHNLLQGAMPEIFSNMTKLSKLDLSENRFEGRIPRSLTAASNLAVV
QLYSNGFSGELPSDFGRLTNLYELDVAMNNLIGVIPVSMSNLTNLSILHLYENQFEGQIP
PGLADIPSLTEFVIFTNRFTGAVPQTLGSDGGLVRFDVSTNSLSGSVPPHLCSGQVLKEL
MFFHNNFSGPLPAVYGQCKSLTRVRFEGNRMSGAFPEGLWGLPSVNRISIQDNLLEGTVP
SSIKDAVSLGDLYIQNNKFSGRLPRELGELTSLHRIDASGNNFEGVIPAELSQLFQLNVL
NLGGNRLNGPIPSQLGNCSQLNELNLSRNLLEGFIPVELGLLDDLTVLDVSHNQLVGELP
AVLSGLHLTNLDVSYNNLSGVVPPALQ---QVANTAGNEFLC--SFNKC-PRRSSDRNLL
VWAVVGTFAAAVIIFVFGSCCICRRYKLQWSRKNHSRDSWHITSFHRMLIQEDEFSDL-N
EDDVIGMGASGKVYKVILGNGQTVAVKKLINLSKEESPFDSGFKAEVETLGNIRHRNIVK
LLCCCSKGYSNLLVYEFMPNGSLGDILHSSKGGSLDWGMRLKIALGTAQGLEYLHHDCDP
PITHRDIKSNNILLDLDYQAHVADFGLAKVLEATGDMSHVAGSHGYIAPEYAYTLKVGQK
GDIYSFGVVLLELITGKQPTDQSFSEGVDLVEWINKGQESEEGMNKILDPRVGSAPPYAM
NSFLKVGILCTSKMPSQRPSMRDIVKMLKEVSP
>scaffold-WNGH-2090832-Aulacomnium_heterostichum
ASSETRILLNFKASISDGGGDLANWSADPSPCNWTGVRC--SAGVVTELSLHDMNVSGAV
PGL-GELKNLTTLDFGNTSLKGSLPSDLFNCTQLIYLNLSNTYMDGLIPQEIAELKLLQA
LDLSFAGFTGPLPTALGDLTALEDLNLYATNFSELPPLGKLRNLKEMHVGVANFTPAAIP
SWFGNLTNLEILFLNHNMLQGAVPEIFGNMTQLSKLDLSENRLEGSIPRSLTSATNLTVV
QLYTNNFSGELPSDLGRLTSLYQLDVAMNNLSGVIPASTSNLTNLSILHLYENQFEGQIP
PGLAGIPSLTEFVIFTNRFTGTVPQNIGSNGGLVRFDVSTNSLSGSVPPHLCSGQALKEL
MFFENNFSGPLPAAYGQCKSLTRVRFEGNRMSGVFPEGLWGLPSVNRISIQDNLLEGTVP
SSIKDAVSLGDLYIQNNKFTGRLPRELGELTSLHRIDASGNNFEGVIPAELSQLFQLNVM
NLGGNRFNGSIPSQLGNCSQLNELNLSRNGLEGGIPVELGLLEDLTVLDVSHNRLSGELP
AVLAGLRLTNLDVSYNNLSGVVPPALQ---QVANTAGNEYLC--DFNKC-PGRSRGRNLL
VWAVVGTFAVAVIIFVFGSCCICRKYKLQWSRKQHSSDSWHITSFHRMLIQEDEFSDL-N
EDDVIGMGASGKVYKIILGNGQAVAVKKLINLSKDESPFDSGFKAEVETLGNIRHRNIVK
LLCCCSKGYSNLLVYEFMPNGSLGDILHSTKGGTLDWGMRLRVALGTAQGLEYLHHDCDP
PITHRDIKSNNILLDLDYQAHVADFGLAKVLEATGDMSHVAGSHGYIAPEYAYTLKVGQK
GDVYSFGVVLLELITGKQPTDQSFSEGVDLVEWVNKGQQSEEGISKILDPRVGSPPPYAM
DSFLKVGILCTSKMPVQRPSMREIVKMLKEVSP
>scaffold-WOGB-2017040-Andreaea_rupestris
TLSEAQVLLQFKKDLNDSSGELSNWSSDTLPCNWTGISC--TKGMVTGISLANLDISGAM
PGL-GQLTNLRSLDVRNTSLAGAIPSDLFNCTNLAFLNLSYTYMEGLIPKEISSLKLLQT
LDLSYSGFVGPVPDTVGNLPNLQYLSLVAANFSFLPSLGNLHGLQELYLGMNNFNPAATP
SWFGNLTSLGTLYINHNQLVGTIPDVFGNLTQLASLDFSENGLDGSIPPSLTQAKNLSIV
QLYSNNLSGELPQDLGNLRSLSQFDVAMNNLSGPIPSSTSNLTNLGIFHLYQNNFVGQIP
PGMADLTSLTEFVLFKNRINGSVPYNLGTKCYLQRFDVSTNLLSGPVPPNLCNGQVLKEL
EFFDNGFTGPLPEAYGNCTSLERVRFEDNNLMGPLPDGFWGLPLVTILKMENNQLNGSVS
STVGTAAALGELQIQNNKFSGFLPRELGKLTSLHRLHASGNNFDGMIPVELSMLYQLNEL
ALDGNSLSGPIPAQLGHCTELYDLNLSRNALVGSIPPEIGLLSNLMVLDLSHNLLSGELP
YGLSSLRLTTFDVSYNNLSGVVPPDLL---QVANIVGNPHLC-ENNSWP----KADHGML
VWAVVGTFAAAVVILVFGSCCVYKRYRSDRCNK--GPNIWHLTSFQRMTFREYEVTDL-D
EDNVIGRGCSGKVYKTIV-NGQPVAVKKLVNESQGDNLYDSGFKAEVETLGNIRHRNIVK
LLGCCSSRDANLLVYEYMPNGSLGDILHSTKGGTLDWGMRCKIALGAAQGLEYLHHDCQP
QIIHRDVKSNNILLGLDYEACVADFGLAKVLETSGKMSSVAGSYGYIAPEYAYTLKVGEK
GDIYGFGVVLLELVTGKQPVDPSFGEGIDLVKWVNKKVQSKEGIHEVLDQRVGLLPREDM
VLLLRVGILCTSASPMQRPSMREVVKLLKEASP
>scaffold-WSPM-2047512-Loeskeobryum_brevirostre
ASSETQILLNFKASISDGGGDLAQWSADLSPCNWTGVRC--SAGVVTELSLQDMNVSGPV
PGL-GELRNLTALNFGNTSLGGPMPSDLFNCTQLVYLNLSNSYMEGLIPQEIAELKLLQT
LDLSFAGFTGPLPAALGDLTALEDLNLYASSFAQLPPLSKLRNLKEVHLGVANFTPAAIP
SWFGNLTNLEILFLNHNLLQGAMPEIFSNMTKLSKLDLSENRFEGRIPRSLTAASNLAVV
QLYSNGFSGGLPSDFGRLTSLFELDIAMNNLSGEIPVSMSNLTNLSILHLYENQFEGQIP
PGLADIPSLTEFVIFTNRFTGAVPQTLGSDGGLVRFDVSTNSLSGSVPPHLCSGQVLKEL
MFFDNNFSGPLPAVYGQCKSLTRVRFEGNRMSGVLPESLWGLPSVNRISIQDNLLEGTVP
SSIKDAVSLGDLYIQNNKFSGGLPRELGELTSLHRIDASGNNFEGVIPAELSQLFQLNVL
NLGGNRLNGPIPSQLGNCSQLNELNLSRNMLEGIIPVELGLLEDLTVLDVSHNRLSGELP
AVLSGLRLTNLDVSYNNLSGVVPPALQ---QVANTAGNEFLC--SFSKC-PRRSSDRNLL
VWAVVGTFAAAVIIFIFGSCCICRRYKLQWRRKHHSSDSWHITSFHRMLIQEDEFSDL-N
EDDVIGMGASGKVYKVILGNGQAVAVKKLLNLSKEESPFDSGFKAEVETLGNIRHRNIVK
LLCCCSKGYSNLLVYEFMPNGSLGDILHSSKGGSLDWGMRLKIALGTAQGLEYLHHDCDP
PITHRDIKSNNILLDLDYQAHVADFGLAKVLEATGDMSHVAGSHGYIAPEYAYTLKVGQK
GDVYSFGVVLLELITGKQPTDQSFSEGVDLVEWVNKGQQSEEGMNQILDPRVGSAPPYAI
NSFLKVGILCTSKMPAQRPSMREIVKMLKEVSP
>scaffold-ZACW-2015277-Leucodon_brachypus
ASSETQILLNFKASISDGGGDLAQWSADLSPCNWTGVRC--SAGVVTELSLQDMNVSGPV
PGL-GELKNLTTLNFGNTSLEGPMPSDLFNCTQLIYLNLSNSYMEGLIPQEIAKLKLLQT
LDLSFAGFTGSLPAALGDLTALEDLNLYASSFAELPPLSRLRNLKEVHLGVANFTPAAIP
SWFGNLTNLEILFLNHNLLQGAMPEIFSNMTKLSKLDLSENRFEGRIPRSLTAASNLAVV
QLYSNGFSGELPSDFGRLTSLYELDVAMNNLSGVIPVSMSNLTNLSILHLYENQFEGQIP
PGLADIPSLTEFVIFTNRFTGAVPQNLGSDGGLVRFDVSTNSLSGSVPPNLCSGQVLKEL
MFFDNDFSGPLPAVYGQCKSLTRVRFEGNRMSGAFPESLWGLPSVNRISIQDNLLEGTVP
SSIKDAVSLGDLYIQNNKFSGHLPRELGELTSLHRIDASGNNFEGVIPAEFSQLFQLNVL
NLGGNRLNGPIPAQLGNCSQLNELNLSRNVLEGVIPVELGLLDDLTVLDVSHNRLAGELP
AVLSGLRLTNLDVSYNNLSGVVPPALQ---QVANTAGNEFLC--SFNKC-PRRSSDRNLL
VWAVVGTFAAAVIIFVFGSCCICRRYKLQWSRKHHSSDSWHITSFHRMLIQEDEFSDL-N
EDDVIGMGASGKVYKVILGNGQAVAVKKLINLSKEESPFDSGFKAEVETLGNIRHRNIVK
LLCCCSKGYSNLLVYEFMPNGSLGDILHSSKGGSLDWGMRLKIALGTAQGLEYLHHDCDP
PITHRDIKSNNILLDLDYQAHVADFGLAKVLEATGDMSHVAGSHGYIAPEYAYTLKVGQK
GDVYSFGVVLLELITGKQPTDQSFSEGVDLVEWVNKGQQSEEGMNKILDPRVGSAPPYAI
NSFLKVGILCTSKMPAQRPSMREIVKMLKEVSP
>scaffold-ZQRI-2068200-Timmia_austriaca
SSSESQILLNFKTNISDGGGDLANWSADPSPCNWTGVLC--SAGVVTELNLKDMNVSGTV
PGL-GELKNLTRLDLGNTSLGGPIPSDLFNCTQLIYLNMSNTYMEGLIPQEISKLKLLQT
LDLSFSSFTGPLPASLGDLTSLESLNLYAASFSWLPQLGNLRNLKEIYLGMANFTPAAIP
SWFGNFTNLEILFLRHNSLGGTIPEIFGNMTQLSKLDMSENKFEGNLPRSLTSPTNLTVV
QLYSNGFSGELPSDLGSLKSLSQFDVAMNNLSGVVPVSMSNLTNLSVLHLYENYFEGQIP
PGIADIPNLTEFVIFTNRFTGEVPQNLGTNCSLVRFDVSTNNLSGNVPPNLCNGQYLTEL
IFFGNNFTGPLPAAYGKCLSLTRVRFEDNMMSGLVPEGLWGLPLVERISIQNNNLEGTVS
SIIREAVSLGDLYIQNNKFSGPLPRELGELTSLHRIDASGNNFVGFIPAELSRLFQLNVL
NLGENRLNGSIPPQLGNCSQLNALNLSRNGLVGEIPVELGYLVDLMVLDVSHNHLSGELP
PVLSTLRLTNLDVSYNNLSGVVPPDLQ---QVANIVGNTHLC--NSNEC-PRGTNGR-ML
VWAVVGTFTAAVVIFVFGSCCICRKYKLQWSRK--SSDSWHITSFHRMLIQQDEFSDL-N
EDDVIGMGASGKVYKTVLGNGHAVAVKKLINLSKDESPFDSGFKAEVETLGNIRHRNIVK
LLCCCSKRNSNLLVYEFMPNGSLGDILHSTKGGTLNWSMRLRIALGTAQGLEYLHHDCDP
PITHRDIKSNNILLDSEYQAHVADFGLAKVLEATGDMSHVAGSHGYIAPEYAYTLKVGQK
GDVYSFGVVLLELISGKQPTDPSFSEGVDLVKWANMGLESKEGLNKILDPRVGSPPPYEM
DSFLAVGIACTSKLPVQRPSMREIVKMLKEVSP
