# Supplementary material for: Water‐related innovations in land plants evolved by different patterns of gene cooption and novelty
Source: New Phytol. 2022 Feb 8;235(2):732–42. doi: 10.1111/nph.17981 (PMC9303528; doi:10.1111/nph.17981)
Supplement: Supplementary file 3 — Dataset S3 Fasta alignments and phylogenetic trees. [file NPH-235-732-s005.zip › Supplementary_Data_3_fasta_alignments_trees/Roots/Lateral_roots/HSL2_C0LGX3_1_1kp.treefile]

(Arabidopsis_thaliana_Q9FGL5_Receptor_protein-tyrosine_kinase_CEPR1:0.3136204383,(((((((Arabidopsis_thaliana_Q9C7T7_Receptor_protein-tyrosine_kinase_CEPR2:0.5207288579,((Brachypodium_distachyon_I1HTY3:0.1357905106,Oryza_sativa_indica_A2WXJ9:0.0659285517)100:0.2952434276,(Brachypodium_distachyon_I1IME8:0.1759212493,(Oryza_sativa_indica_B8BJT6:0.2473448647,Oryza_sativa_indica_A2ZCV8:0.0639398064)100:0.0821659140)100:0.2608451979)97:0.0851807232)99:0.0786595239,Amborella_trichopoda_U5DCV8:0.4696725869)100:0.3095731662,((((((((((((Arabidopsis_thaliana_Q9FL51_Probably_inactive_leucine-rich_repeat_receptor-like_protein_kinase:0.4431532873,(Brachypodium_distachyon_I1IYS0:0.1671518551,Oryza_sativa_indica_A2XUJ2:0.1745775049)100:0.4494041917)100:0.1232509390,Amborella_trichopoda_W1PVL8:0.4747900225)99:0.1532977594,Ginkgo_biloba_Gb_00407:1.6360087620)58:0.2103227551,Ginkgo_biloba_Gb_00578:0.3156185348)60:0.2404706174,Salvinia_cucullata_v1.1_s0045.g013213:0.7640404817)59:0.0923595920,((Selaginella_moellendorffii_D8TCK6:0.0043286458,Selaginella_moellendorffii_D8RFP6:0.0143979413)100:0.5828412251,scaffold-ENQF-2010334-Lycopodium_annotinum:0.4989800005)89:0.0968683172)71:0.0909601893,(((Ginkgo_biloba_Gb_11433:0.5829984104,((Azolla_filiculoides_s0006.g010010:0.2152606009,Salvinia_cucullata_v1.1_s0091.g018802:0.3107549935)100:0.0968305587,Azolla_filiculoides_s0374.g067216:0.3909729221)100:0.3982657168)95:0.0944531890,((Selaginella_moellendorffii_D8RM81:0.0032653945,Selaginella_moellendorffii_D8TBQ5:0.0085344863)100:0.4061901677,(((Selaginella_moellendorffii_D8QT38:0.0000022561,Selaginella_moellendorffii_D8R2B6:0.0195079396)100:0.3244012352,scaffold-ZYCD-2006922-Selaginella_acanthonota:0.3247196711)100:0.1711416274,scaffold-PQTO-2083847-Lycopodium_deuterodensum:0.2762528103)100:0.0535537559)100:0.1519991667)92:0.0322752010,((Physcomitrella_patens_A9T7F9:0.2116999185,Physcomitrella_patens_A9RKR9_clavata1-like_receptor_S_T_protein_kinase_protein_CLL2:0.0143772094)100:0.1946465311,Fontinalis_antipyretica_16904-RA___mRNA___locus_174373_32118_42060_-__translate_table__standard_:0.3240777173)100:0.5107121497)96:0.0603174446)71:0.0519169222,(((((((Marchantia_polymorpha_A0A176VJF3:0.0116004602,(scaffold-JPYU-2003800-Marchantia_polymorpha:0.0000020378,scaffold-JPYU-2003801-Marchantia_polymorpha:0.0000020378)100:0.0045212275)100:0.0244008745,(((((scaffold-HMHL-2005430-Marchantia_paleacea-non_mycorrizal:0.0000000000,scaffold-LFVP-2008345-Marchantia_paleacea-2_samples_combined:0.0000000000):0.0000000000,scaffold-LFVP-2008346-Marchantia_paleacea-2_samples_combined:0.0000000000):0.0000000000,scaffold-IHWO-2006543-Marchantia_paleacea-mycorrizal:0.0000000000):0.0000000000,scaffold-IHWO-2006542-Marchantia_paleacea-mycorrizal:0.0000000000):0.0000026337,scaffold-HMHL-2005431-Marchantia_paleacea-non_mycorrizal:0.0000020378)100:0.0156560618)100:0.0894784885,(scaffold-ILBQ-2047409-Conocephalum_conicum:0.0856803693,scaffold-WJLO-2005285-Ricciocarpos_natans:0.1384601355)100:0.0357062019)100:0.0533794701,scaffold-TXVB-2012730-Lunularia_cruciata:0.1380448320)100:0.2140529342,((((scaffold-IRBN-2167695-Scapania_nemorosa:0.1060081415,scaffold-YBQN-2130536-Odontoschisma_prostratum:0.0949849009)100:0.1004645565,scaffold-RTMU-2019206-Calypogeia_fissa:0.1299668951)100:0.0974112310,scaffold-KRUQ-2019274-Porella_navicularis:0.1785990641)100:0.0986457109,(scaffold-JHFI-2114372-Pellia_neesiana:0.0322417627,scaffold-PIUF-2007959-Pellia_sp.__cf_epiphylla__L.__Corda_:0.0276161307)100:0.2318056195)100:0.1282162404)100:0.2333727650,(((((Physcomitrella_patens_A9T890_clavata1-like_receptor_S_T_protein_kinase_protein_CLL3:0.1839585126,((((((((((Fontinalis_antipyretica_02056-RA___mRNA___locus_180660_22383_27048____translate_table__standard_:0.0667835928,scaffold-QKQO-2051651-Pseudotaxiphyllum_elegans:0.0110431777)94:0.0048919597,(((Pleurozium_schreberi_snap_masked-scaffold_513-processed-gene-0.12-mRNA-1_gene_snap_masked-scaffold_513-processed-gene-0.12_name_snap_masked-scaffold_513-processed-gene-0.12_seq_id_scaffold_513_type_cds:0.0192456141,scaffold-EEMJ-2008794-Thuidium_delicatulum:0.0215911030)99:0.0023708243,scaffold-LNSF-2070327-Stereodon_subimponens:0.0204329517)99:0.0063768050,(scaffold-JADL-2007019-Rhynchostegium_serrulatum:0.0280007458,scaffold-VBMM-2054529-Claopodium_rostratum:0.0193828328)98:0.0084106883)84:0.0000024145)42:0.0000021947,(scaffold-IGUH-2021839-Leucodon_julaceus:0.0052574589,scaffold-ZACW-2015277-Leucodon_brachypus:0.0012954930)100:0.0093057311)68:0.0010480600,(scaffold-QMWB-2011053-Anomodon_attenuatus:0.0147443301,scaffold-TMAJ-2022529-Neckera_douglasii:0.0188978418)99:0.0059991691)69:0.0026875400,scaffold-WSPM-2047512-Loeskeobryum_brevirostre:0.0175785619)100:0.0398253697,scaffold-CMEQ-2009083-Orthotrichum_lyellii:0.0991389353)99:0.0127014216,scaffold-WNGH-2090832-Aulacomnium_heterostichum:0.0303851017)100:0.0271835473,scaffold-ORKS-2005188-Philonotis_fontana:0.0650578829)91:0.0114780899,scaffold-JMXW-2011619-Bryum_argenteum:0.1384710125)100:0.0643785833,scaffold-ZQRI-2068200-Timmia_austriaca:0.0710934313)100:0.0463425847)100:0.1345451606,scaffold-HVBQ-2021329-Tetraphis_pellucida:0.1734246502)100:0.0899353704,scaffold-WOGB-2017040-Andreaea_rupestris:0.1913987459)100:0.1772094240,scaffold-UHLI-2017449-Sphagnum_recurvum:0.2949952938)94:0.0474020005,(scaffold-SKQD-2007849-Takakia_lepidozioides:0.2519624385,scaffold-SKQD-2007850-Takakia_lepidozioides:0.2881625987)99:0.0416525193)100:0.2663242520)90:0.0556950039,((((((((Anthoceros_agrestis_BONN_evm.model.Sc2ySwM_344.1881.1_._AagrBONN_evm.TU.Sc2ySwM_344.1881___Sc2ySwM_344_8241258-8244456_-_:0.0000000000,Anthoceros_agrestis_BONN_evm.model.Sc2ySwM_344.1881.2_._AagrBONN_evm.TU.Sc2ySwM_344.1881___Sc2ySwM_344_8241258-8244680_-_:0.0000000000):0.0000020378,Anthoceros_agrestis_BONN_evm.model.Sc2ySwM_344.1881.3_._AagrBONN_evm.TU.Sc2ySwM_344.1881___Sc2ySwM_344_8241258-8244375_-_:0.0000020378)51:0.0000020378,(scaffold-BSNI-2011618-Anthoceros_agrestis-B:0.0000020378,scaffold-TWUW-2051976-Anthoceros_agrestis-A:0.0000020378)91:0.0000025044)98:0.0061939526,Anthoceros_punctactus_evm.model.utg000185l.37.1_EVM_Apun_evm.TU.utg000185l.37___utg000185l_164434-167769_-_:0.0152088267)100:0.0640816567,Anthoceros_angustus_007121_locus_scaffold28_size1190782_621559_624719___len_3051:0.0488881268)98:0.0487734110,scaffold-ZFRE-2021994-Phaeoceros_carolinianus-sporophyte_1575:0.1306973033)100:0.2815338103,(scaffold-RXRQ-2025250-Phaeoceros_carolinianus-sporophyte:0.0196669451,scaffold-WCZB-2008034-Phaeoceros_carolinianus-gametophyte:0.0462815486)100:0.3905343196)100:0.2390202581,((((Anthoceros_angustus_007122_locus_scaffold28_size1190782_712584_715671___len_2997:0.0374064810,((Anthoceros_punctactus_evm.model.utg000185l.33.1_EVM_Apun_evm.TU.utg000185l.33___utg000185l_149753-152950_-_:0.0079185475,(scaffold-BSNI-2052616-Anthoceros_agrestis-B:0.0000022158,scaffold-TWUW-2051798-Anthoceros_agrestis-A:0.0000020378)100:0.0067364839)100:0.0012254981,(scaffold-RXRQ-2004012-Phaeoceros_carolinianus-sporophyte:0.0011706995,scaffold-RXRQ-2004013-Phaeoceros_carolinianus-sporophyte:0.0000020188)100:0.0023082600)100:0.0287210002)100:0.0466349662,scaffold-ZFRE-2023341-Phaeoceros_carolinianus-sporophyte_1575:0.0776518237)100:0.1610269710,((scaffold-AKXB-2068115-Phaeomegaceros_coriaceus:0.0337141628,scaffold-UCRN-2053789-Megaceros_flagellaris:0.0937961202)100:0.0787990389,(scaffold-FAJB-2057590-Paraphymatoceros_hallii:0.0618037588,((scaffold-RXRQ-2004014-Phaeoceros_carolinianus-sporophyte:0.0011071252,scaffold-RXRQ-2004015-Phaeoceros_carolinianus-sporophyte:0.0000020378)100:0.0021828539,scaffold-WEEQ-2091090-Phaeoceros_carolinianus-gametophyte_1575:0.0000023707)100:0.0337979074)100:0.0656147139)100:0.0975352456)96:0.0666332541,scaffold-ANON-2036183-Leiosporoceros_dussii-B:0.1967535555)100:0.2341522334)100:0.2797848465)94:0.0338279898)73:0.0604614371,((((((Selaginella_moellendorffii_D8QND5:0.0021687985,scaffold-ZZOL-2006827-Selaginella_stauntoniana:0.0044807939)96:0.0003347579,Selaginella_moellendorffii_D8R6U4:0.0060529279)100:0.2920148263,scaffold-ZFGK-2006420-Selaginella_kraussiana:0.3642442091)100:0.0973479216,scaffold-KUXM-2002692-Selaginella_selaginoides:0.2728461196)100:0.1345420405,scaffold-PKOX-2013323-Isoetes_tegetiformans:0.4380494037)99:0.0586032158,((((((scaffold-CBAE-2001347-Huperzia_myrsinites:0.0000020378,scaffold-CBAE-2001348-Huperzia_myrsinites:0.0000020378)100:0.0364397374,scaffold-GAON-2001524-Huperzia_squarrosa:0.0252971646)100:0.0910358621,(scaffold-NYBX-2013994-Huperzia_selago-A:0.0017506698,scaffold-NYBX-2013995-Huperzia_selago-A:0.0069820621)98:0.0215971866)100:0.0834588288,scaffold-GKAG-2012637-Huperzia_lucidula:0.1006115600)100:0.1116049016,(scaffold-ENQF-2016833-Lycopodium_annotinum:0.0705255569,(scaffold-WAFT-2000122-Diphasiastrum_digitatum:0.0867363867,scaffold-XNXF-2000900-Dendrolycopodium_obscurum:0.0713699690)100:0.0184700909)100:0.0941932699)100:0.1016349459,(scaffold-GAON-2017240-Huperzia_squarrosa:0.0721463042,scaffold-ZZEI-2018794-Phylloglossum_drummondii:0.1144417443)100:0.1579351825)100:0.1555545987)99:0.1064360023)72:0.0654838442,((((Ginkgo_biloba_Gb_00191:1.1025226336,Ginkgo_biloba_Gb_25456:2.9804633762)81:0.3732102230,Ginkgo_biloba_Gb_21090:1.7287858705)85:0.3128200799,(((Ginkgo_biloba_Gb_34535:0.0316726051,(((Ginkgo_biloba_Gb_39242:0.1526394974,Ginkgo_biloba_Gb_32922:0.0489674947)96:0.0378778464,Ginkgo_biloba_Gb_39247:0.0814461283)74:0.0089303121,Ginkgo_biloba_Gb_38554:0.0282767541)65:0.0108546203)64:0.0203197608,(((Ginkgo_biloba_Gb_01135:0.0692037617,Ginkgo_biloba_Gb_16667:0.0523878304)70:0.0159320219,Ginkgo_biloba_Gb_38552:0.1003303202)70:0.1124525400,(Ginkgo_biloba_Gb_16662:0.0179811814,Ginkgo_biloba_Gb_26228:0.1856204808)53:0.0578375361)94:0.0373379118)87:0.0263566128,Ginkgo_biloba_Gb_38507:0.0473156453)91:0.1057209705)76:0.2515576720,(((((Ginkgo_biloba_Gb_06317:0.0000023176,Ginkgo_biloba_Gb_01589:1.1729807369)91:0.0584227430,Ginkgo_biloba_Gb_35283:0.0187061963)99:0.0467498929,(Ginkgo_biloba_Gb_06318:0.0369358058,Ginkgo_biloba_Gb_35284:0.0155347329)100:0.0197945453)95:0.0245091489,(Ginkgo_biloba_Gb_15687:0.0921773755,(Ginkgo_biloba_Gb_35285:0.0170126494,Ginkgo_biloba_Gb_35286:0.0259959597)100:0.0180122753)95:0.0407797702)94:0.0499762546,Ginkgo_biloba_Gb_11432:0.1287325745)99:0.1713767703)81:0.3207159650)22:0.0174721622,(((((scaffold-ALVQ-2020658-Tmesipteris_parva:0.2213593013,((scaffold-DJSE-2136496-Ophioglossum_petiolatum-2_samples_combined:0.0022144859,scaffold-QHVS-2014904-Ophioglossum_petiolatum-B:0.0065963825)100:0.2596077161,scaffold-EEAQ-2089713-Sceptridium_dissectum:0.1439007338)100:0.1187241303)99:0.0270618726,scaffold-EEAQ-2089751-Sceptridium_dissectum:0.2285552420)100:0.0649878912,((scaffold-DFHO-2058348-Danaea_nodosa:0.2121406110,(scaffold-NHCM-2002869-Angiopteris_evecta:0.0081079723,scaffold-UGNK-2021097-Marattia_attenuata:0.0026599554)100:0.1997277397)100:0.0495804797,(scaffold-DFHO-2058542-Danaea_nodosa:0.3942494855,scaffold-UGNK-2022639-Marattia_attenuata:0.1936753651)99:0.0393074972)100:0.0792474595)95:0.0388417952,((scaffold-MEKP-2108722-Dipteris_conjugata:0.1900075501,(scaffold-PNZO-2027332-Culcita_macrocarpa:0.1298683485,(scaffold-YOWV-2010699-Cystopteris_protrusa:0.1738220961,(scaffold-ZQYU-2017335-Phlebodium_pseudoaureum:0.0158357224,scaffold-ZRAV-2035029-Polypodium_hesperium-2_samples_combined:0.0150518711)100:0.1232562477)100:0.1245700476)100:0.2155159755)99:0.0671952692,(scaffold-RFMZ-2005954-Osmundastrum_cinnamomeum-B:0.0245105187,scaffold-VIBO-2007325-Osmunda_javanica:0.0266878009)100:0.1001018420)100:0.0934863380)100:0.1184800355,(scaffold-EEAQ-2016468-Sceptridium_dissectum:0.3958774087,scaffold-UGNK-2020967-Marattia_attenuata:0.3109562785)99:0.1635463606)98:0.0810463675)48:0.0572562105,(((Arabidopsis_thaliana_C0LGX3_LRR_receptor-like_serine_threonine-protein_kinase_HSL2:0.6256075309,Amborella_trichopoda_U5CYJ1:0.5466314953)100:0.1862259719,((((Arabidopsis_thaliana_Q9SGP2_Receptor-like_protein_kinase_HSL1:0.2545572908,Arabidopsis_thaliana_P47735_Receptor-like_protein_kinase_5_RLK5:0.4101055316)99:0.0772908587,(((Brachypodium_distachyon_I1I6S7:0.1367339857,Oryza_sativa_indica_A2YUP4:0.1251766766)100:0.1671157221,(Brachypodium_distachyon_I1IPE1:0.2394046990,Oryza_sativa_indica_B8BEG8:0.4543254303)100:0.1800364387)100:0.2602779504,(Brachypodium_distachyon_I1HDR5:0.0820753500,Oryza_sativa_indica_A2WMM9:0.0810646475)100:0.2157309221)100:0.1044629281)100:0.0935329902,Amborella_trichopoda_W1PVJ4:0.2848656675)100:0.1586072555,(Ginkgo_biloba_Gb_02803:0.2244367373,Ginkgo_biloba_Gb_12221:0.2438508734)99:0.0468082947)81:0.0628399939)74:0.0827767667,(Ginkgo_biloba_Gb_02802:0.3393849752,Ginkgo_biloba_Gb_10919:0.2816835716)100:0.2657293339)75:0.0893928539)100:0.2728956841)68:0.1025251413,(((((((((Ginkgo_biloba_Gb_15918:0.3396050902,(Ginkgo_biloba_Gb_23676:0.0962280165,Ginkgo_biloba_Gb_36017:0.6974348149)99:0.1698651263)98:0.0530009387,Ginkgo_biloba_Gb_10858:0.1714395096)92:0.0287814741,Ginkgo_biloba_Gb_22694:1.9306760202)97:0.0703432558,Ginkgo_biloba_Gb_08020:0.1873408856)100:0.1645926957,Ginkgo_biloba_Gb_05376:0.3004850491)100:0.3365861999,Ginkgo_biloba_Gb_15787:0.0413284960)100:0.0689352182,Ginkgo_biloba_Gb_15785:0.1442199255)100:0.0559130180,((((Picea_lambertina_PILA_02806:0.0776370287,Picea_taeda_PITA_05529:0.0620443032)100:0.0563313845,(Pseudotsuga_menziesii_PSME_29105:0.0430422268,Pseudotsuga_menziesii_PSME_48326:0.0611015357)100:0.0231836932)100:0.0431022496,((Picea_lambertina_PILA_35866:0.0518737382,((((Picea_taeda_PITA_12380:0.0000000000,Picea_taeda_PITA_38639:0.0000000000):0.0000000000,Picea_taeda_PITA_38860:0.0000000000):0.0000020378,Picea_taeda_PITA_18964:0.0000020378)100:0.0145493878,scaffold-MFTM-2015665-Pinus_jeffreyi:0.0067063984)100:0.0316486585)100:0.0596126431,(Pseudotsuga_menziesii_PSME_32199:0.0066785698,(Pseudotsuga_menziesii_PSME_47535:0.0145374282,(scaffold-IOVS-2007395-Pseudotsuga_wilsoniana:0.0000020378,scaffold-IOVS-2007397-Pseudotsuga_wilsoniana:0.0000020378)100:0.0120118203)98:0.0011294693)100:0.0750034766)100:0.0555029481)100:0.0821050764,((((Sequoiadendron_giganteum_SEGI_39679:0.1201790436,(scaffold-GJTI-2011215-Cephalotaxus_harringtonia-leaves:0.0000020378,scaffold-NVGZ-2018402-Cephalotaxus_harringtonia-2_samples_combined:0.0000020378)100:0.0812507796)100:0.0343723831,scaffold-YFZK-2045371-Sciadopitys_verticillata:0.1093592678)79:0.0069173804,((scaffold-HOUF-2013024-Cryptomeria_japonica-leaf:0.0775781685,scaffold-JDQB-2012256-Neocallitropsis_pancheri:0.1041023956)100:0.1294372234,scaffold-ZYAX-2005693-Taxus_cuspidata:0.1036580422)82:0.0173548290)98:0.0152202609,(scaffold-JZVE-2042658-Parasitaxus_usta:0.1959681332,(scaffold-MIXZ-2000875-Agathis_robusta:0.0222963213,scaffold-MIXZ-2000878-Agathis_robusta:0.0107328468)100:0.1058471393)97:0.0202101485)100:0.0564976314)100:0.0466900076)94:0.0273491388,(((Picea_lambertina_PILA_01118:0.0696627613,Picea_taeda_PITA_03443:0.0513794555)100:0.0655040818,(Picea_lambertina_PILA_01119:0.0907842303,((Pseudotsuga_menziesii_PSME_10352:0.0174185417,Pseudotsuga_menziesii_PSME_13885:0.0440858593)100:0.0425829002,Pseudotsuga_menziesii_PSME_47467:0.0620337426)100:0.0102993952)100:0.0144426229)100:0.1144341872,(((((Sequoiadendron_giganteum_SEGI_40744:0.0378134844,scaffold-NRXL-2002303-Metasequoia_glyptostroboides:0.0377407746)100:0.1102071801,scaffold-IAJW-2025680-Amentotaxus_argotaenia:0.1203203281)100:0.0457240560,(scaffold-XTZO-2002936-Araucaria_rulei:0.0075591338,scaffold-XTZO-2002939-Araucaria_rulei:0.0083159666)100:0.1439586432)70:0.0146006649,scaffold-YFZK-2045372-Sciadopitys_verticillata:0.1453543949)80:0.0240596170,scaffold-JZVE-2042593-Parasitaxus_usta:0.1968877734)100:0.0652889848)100:0.0642496895)100:0.1571888227)82:0.0543690107,(((((Arabidopsis_thaliana_Q9LJM4_Receptor-like_protein_kinase_IKU2:0.5437754519,(((Arabidopsis_thaliana_Q56X19_Leucine-rich_repeat_receptor-like_kinase:0.0000020378,Arabidopsis_thaliana_Q941F6_Leucine-rich_repeat_receptor-like_kinase:0.0010996577)46:0.0000205692,Arabidopsis_thaliana_Q8W4B5_Leucine-rich_receptor-like_protein_kinase_family_protein_LRR_XI-23:0.0000020378)50:0.0000021350,Arabidopsis_thaliana_O04517:0.0094709905)100:0.3128160430)96:0.0394524413,(Brachypodium_distachyon_I1IG61:0.2462811906,Oryza_sativa_indica_A2ZN24:0.2076990363)100:0.3547317397)100:0.1067681085,Amborella_trichopoda_U5D1H2:0.3255660195)100:0.2569536824,Ginkgo_biloba_Gb_35288:0.1879417127)100:0.0837216797,((((Ginkgo_biloba_Gb_31113:0.0000023156,Ginkgo_biloba_Gb_41177:0.0901068541)100:0.1236690743,Ginkgo_biloba_Gb_31673:0.0090633570)100:0.0209486692,Ginkgo_biloba_Gb_31672:0.0261742178)100:0.0106130904,Ginkgo_biloba_Gb_04847:0.0551969269)100:0.2436599512)100:0.0728065946)80:0.0424911771,(Ginkgo_biloba_Gb_06320:0.1895832721,Sequoiadendron_giganteum_SEGI_11580:0.2690181822)100:0.1105815529)100:0.3601748080,Amborella_trichopoda_U5CVR4:0.3142543901)99:0.0841378080,(Brachypodium_distachyon_I1IG59:0.1508617284,Oryza_sativa_indica_B8BN59:0.1841527290)100:0.3593942334);
