# Supplementary material for: Water‐related innovations in land plants evolved by different patterns of gene cooption and novelty
Source: New Phytol. 2022 Feb 8;235(2):732–42. doi: 10.1111/nph.17981 (PMC9303528; doi:10.1111/nph.17981)
Supplement: Supplementary file 3 — Dataset S3 Fasta alignments and phylogenetic trees. [file NPH-235-732-s005.zip › Supplementary_Data_3_fasta_alignments_trees/Roots/Lateral_roots/IAA12_Q38830_1_1kp.fasta]

>Selaginella_moellendorffii_XP_002966547.2_auxin_response_factor_6
MSFVEQPAGKGFAEAAGVAAAAAGGGGIAPGGGAVVRDEASCIVQESSGDSGSTLKAHDYIGLSEVTSMPLKPDSGSKPL
PDLNLGETELRLGPPKSKEPAKNNVAAGEAPKWQHEKVEQPKSEKSNEPDLSGGNVFWQAAARMIPQEVQAPSPAAHQEM
SHTAYCNVASTAAMAANKNKRVFSEAIGSNGQFVEGRSVMPNPPGIVVAGSPSNPGTGNGGASSSNPGVPVAPAPSQPSN
GKASATAPPLMPSSMYPWNSSKQLPAAWRMGLEQSKSSFGPFPSSSRMAPKMGDVDNNNSNSGSPNSSGLTSHNKEDATE
EAVPSASPPVVGWPPVQSFRKNLVAHPPPPQHKSTETTTKNGVSSNTSAPAPAPAAANAATASPLFVKVYMDGVPIGRKV
DLKANNSYDKLSTVLEDMFLRFITGQNGTPEVSSIRDPGEKKLNFLQSSDFVLTYEDKDGDLMLVGDVPWGMFTGTVKRL
RIMKGSEAIGLAPRDKAQA

>Arabidopsis_thaliana_Q38828_Auxin-responsive_protein_IAA10
MNGLQEVCSSSGSVMIGLPAEEDENAAHSSEDSSCPDESVSETELDLALGLSIGRRKVRSSLSSSSSSLTRESGTKRSADSSPAAASNATRQVAVGWPPLRTYRINSLVNQAKSLATEGGLSSGIQKETTKSVVVAAKNDDACFIKSSRTSMLVKVTMDGVIIGRKVDLNALDSYAALEKTLDLMFFQIPSPVTRSNTQGYKTIKETCTSKLLDGSSEYIITYQDKDGDWMLVGDVPWQMFLGSVTRLRIMKTSIGAGVGK
>Arabidopsis_thaliana_Q38830_Auxin-responsive_protein_IAA12
MRGVSELEVGKSNLPAESELELGLGLSLGGGAWKERGRILTAKDFPSVGSKRSAESSSHQGASPPRSSQVVGWPPIGLHRMNSLVNNQAMKAARAEEGDGEKKVVKNDELKDVSMKVNPKVQGLGFVKVNMDGVGIGRKVDMRAHSSYENLAQTLEEMFFGMTGTTCREKVKPLRLLDGSSDFVLTYEDKEGDWMLVGDVPWRMFINSVKRLRIMGTSEASGLAPRRQEQKDRQRNNPV
>Arabidopsis_thaliana_Q38831_Auxin-responsive_protein_IAA13
MITELEMGKGESELELGLGLSLGGGTAAKIGKSGGGGAWGERGRLLTAKDFPSVGSKRAADSASHAGSSPPRSSSQVVGWPPIGSHRMNSLVNNQATKSAREEEEAGKKKVKDDEPKDVTKKVNGKVQVGFIKVNMDGVAIGRKVDLNAHSSYENLAQTLEDMFFRTNPGTVGLTSQFTKPLRLLDGSSEFVLTYEDKEGDWMLVGDVPWRMFINSVKRLRVMKTSEANGLAARNQEPNERQRKQPV
>Arabidopsis_thaliana_Q38829_Auxin-responsive_protein_IAA11
MEGGSASGSASALSNDENLVVSCEDSSSPIGNELELGLTLSLGRKGYRDCRVYADDSSSSSSSSSLSRASVIAGIKRTADSMAATSGQVVGWPPIRTYRMNSMVNQAKASATEDPNLEISQAVNKNRSDSTKMRNSMFVKVTMDGIPIGRKIDLNAHKCYESLSNTLEEMFLKPKLGSRTLETDGHMETPVKILPDGSSGLVLTYEDKEGDWMLVGDVPWGMFIGSVRRLRIMKTSEATGKAQMIL

>Amborella_trichopoda_U5D0B5_Auxin-responsive_protein
MNSLATQSRVPVVENIESNYDDKMSSTNTINKKSENINNNNTAIQRAEKVITQFVKVNMDGLPIGRKVDLNAHGCYETLAQALEDMFQSPTATSIRQTGVHSALEKEHGGLSVESKASKLLDGSSEFVLTYEDKEGDWMLVGDVPWGMFLSTVKRLRIMRTSEANGLAPRFQDKGIRQRCKPV

>Brachypodium_distachyon_I1IDX7_Auxin-responsive_protein
MRGGPTLAASGPGEPPPAPAAAAEVVEENSGGEEELELGLSLGSKKQPPPPTPCRILTARDLHPAAALSPDSSVSSSSPAAASRRAKAEEEGPTAAASPGTIAAGHPQSFGVVGWPPIRAFRMNSLFGQAKDNASEAETKKTVADESDLHKDKEEGEKKGRAPGWVKVNMDGEVIGRKVDLNAHRSYKTLALALEIMFTKPSAGLCASNSTKSLKLLDNSSEYQLTYEDRDGDWMLVGDVPWEMFVGSVKRLRIMRASDANGLGARCQAIHRTAAATRGRP

>Ginkgo_biloba_Gb_22660
MKSVVASSRSNGSNVTVSTLSQANTGLTEHDYIGLSEVSSSSQTSEYSHRPNEKEAQEADGGFGETELKLGLSLTASGSYSKDAPALGFSNAEKTFQWVC
SQDNGVEQEKSSYPPVKGSEKRVSQEEYQRASVQGGWPRGFEQWISQDRACSVWQNQVLRAREGARILTAQDLQAPAPLPSSMGQDVVEGLRSGFGFSNS
GRVIIPPMAGTKRVHNDSVGSEGLQDSSAIPKGQVVGWPPIKQYRSKTLASPPKPPGDDQEDVIQASKSVQNQGNSLYVKVNMDGVPIGRKVDLNAHDSY
ETLALALEDMFQRSNNNSEYLPSISSSVLFEDLSDVLWAHSVVINFQVKVELMLP*
>Ginkgo_biloba_Gb_13092
MMAASFPGVGSGCDYSRRDSLGWQDHSNTSGMSRHVGSELSCTNAKGSSIWNSNSEQCGYGEVSSSQTQTCKSPDLNLSLWVSTDCCLKGEQPESHSHSP
NSGGMEVQRRQNIDITQNAMVGSKRRYYEADDDFTHVLPFGINHCKFSQEKQDRHQSTFELRHDLIDNGFAAAGHHSTSTRGQAVGWPPIRAYRRNSGGS
HSKLCGDEREGLSAVSSVQNQSNSLYVKVKMDGVAIGRKVDLSAHESYEALAQELEEMFQRTTDSQTGSQISMGKEHGIASDIKTLRLLDPASDFLLAYE
DKEGDCMLVGDVPWRMFGNTVKRLRIIKTVDTNVLGMLIFQPSRFLSKMPNENSASTQDLRNILMKRKNVADLDQILIPLLADMFQAISPA*

>Oryza_sativa_indica_A2XB18_Auxin-responsive_protein_IAA10
MRGGAAGPTAGEPPGTEAEAEEVEESSAGDDEELELGLSLGSKKQQQQQHAPCRILTARDLQPAAALSPDSSVSSSSPAAAAAAGGKRAEGPTATTSPGTVASGHPHSSFGVVGWPPIRQFRMNSLFNQAKENTSETDTKKTATNESDVQKDKEEGEKKGRVAGWVKVNMDGEVIGRKVDLNAHRSYKTLALALELMFTKPSIGLCASHNTNSLKLLDNSAEYQLTYEDRDGDWMLVGDVPWEMFVSSVKRLRIMRTSDANGLGQRYQGIHRTIASTRGRS
>Anthoceros_angustus_009773_locus=scaffold47_size891085_787797_789778_-_len_1596
MASREVGCGVRLPALRRGRGRGRGRTRSPAGGDGGEGAGGGGARLNNEHRGRGLAEHDYM
SDVSSAPAEEKERSEVKGDDALDTDSNLNMRETELRLGPLGPPPAGEDGRLMQAGAKRGF
SEAIGGLSESKRSLSDPMEAKRSFPEATNGSGNGNGSGAGEAGELRARNGLAGSTALGMK
SPCFSDHGGHKECSDGRPSFPSLFSGFSAAKLGGAGAGPGDADGKPGSGKYPSGFRVPSL
PPPWQALEQSAGSFGPFPSQKSPLEAPSSAKFIGEGGSMCHRDMSFSWENNRVPRSGGGD
TTPTSAQCSAFASEGSTVESGRKAAAPSSEAAASPAGRSAPVVGWPPVRAVRKSSVPSPP
PLKGGESLCASASPGKATLASPAVPRPVLEGLPKVMRPSGEAGPRASSNPSPTAVSSNYC
FVKVYMDGIPFGRKVDLRIHSCYEKLSVVLEEMFTRYVEQSATGDGKPLKLLQGSEYVLT
YEDQDGDLMLVGDVPWTLFIASVKRLRIMKRSEAACIPPRNSPKLWKGGAT*
>Salvinia_cucullata_v1.1_s0008.g004088
MDPCRPKSCCSSSFSSSQTQDVVVNAASGEMCHSLSQSASSAIVSDHGSFSDGRGVHAES
FPSDSSSQNGYALKEQDYIGLAEVCSSKSDNECVDGYAKENLSDATMAHSMSMNNAKQSP
GCQPNTLTEHPQNRFLSKWTLPKNHELDQMESPPAKERVVGWPPIRSYRKNSFSTANPAR
FANDCEGRSNIYVKVNMDGIPIGRKVDLNAYHSYKSLSTALEEMFYSPNSGHGIHFLSDS
EFVLTYEDKEGDWMLVGDVPWGMFVGAVKRLRIVRPLEAVGVAPRAPKLPA*
>scaffold-EEAQ-2004304-Sceptridium_dissectum
PSGPDGCVSSQHPKFQPPSLHCGWAALKPAAVSSRQLGLEHPGGSSAAYSSFQIHPPLMGSQETEMTKRASAARSDDNRPEAHDDTPAQKGQVVGWPPIRSFRKTTLAAHSKPTGQNEGVESAVDSPAGASGYIQGLQASLYVKVNMDGVPVGRKVDLRAYNSYEELSYALKEMFQLPNNGQGGQVVLGHDPSDVLKPFHFHNDFSFTYEDKEGDWMLVGDVPWSMFVNTVCRLRIVKSSEGIGTGQR
>Sequoiadendron_giganteum_SEGI_25755
SSSNNSLAFIGNRSLRMSTHDYIARLSPYSDSTHVHGSDQFEEADLRLSLSLPVADLYNNERNCEKDYPRALNDESQESFWNPAAREDENQRGIASGNGGLLVHGLERVYSEAIYGHDEMKADCMRSFVLQGSSEEAEDSSDYSNAFSSLNGAVGWPPVQTCRKNMVSKPLYHENQRAVEETMNGNIEESGGSSHFLKVIMDGMPIGRKVDLNAYNSYNSLALALEHIFQPSSICKDAAKGSSIANDSKSSWLLEASSRYLLTYQDKHGNWMFVGDAPWQVFVKSVKRLRIAKG*
>scaffold-AKXB-2067556-Phaeomegaceros_coriaceus
PVVGWPPVRAFRKSTLSSPTPPLKATTESPAAVAAAAASSPAAAPATATAATGVPTPQPRPVAEGMTKVWRPSAAGAVGAENGCRGNGGAGSSPNSVTSNYWFVKVYMDGVPFGRKVDLRIHGCYEKLSVGLEEMFTRYANVEQGSNGESKPLKFLQGSDYVLTYEDQDGDLMLVGDVPWNMFITSVKRLRIMKSSEAVGIAPRN
>scaffold-BSNI-2051858-Anthoceros_agrestis-B
SRSAPVVGWPPVRAVRKSSVPSPPPLKGGESHCVSPSTGKATLATPAVPRPALEGLPKAMRPSGEAGPRASSNPSPTAVSSNYCFVKVYMDGIPFGRKVDLRIHSCYEKLSVVLEEMFTRYVEQSATGDGKPLKLLQGSEYVLTYEDQDGDLMLVGDVPWTLFIGSVKRLRIMKRSEAACIPPRN
>scaffold-TCBC-2011152-Nothoceros_vincentianus
APSPTAVTSNYWFVKVYMDGVPFGRKVDLRIHGCYEKLSVGLEEMFTRYANVEQGSNGESKPLKFLQGSDYVLTYEDQDGDLMLVGDVPWNMFITSVKRLRIMKSSEAVGIAPRN
>scaffold-TCBC-2011153-Nothoceros_vincentianus
APSPTAVTSNYWFVKVYMDGVPFGRKVDLRIHGCYEKLSVGLEEMFTRYANVEQGSNGESKPLKFLQGSDYVLTYEDQDGDLMLVGDVPWNMFITSVKRLRIMKSSEAVGIAPRN
>scaffold-TWUW-2051492-Anthoceros_agrestis-A
SRSAPVVGWPPVRAVRKSSVPSPPPLKGGESHCVSPSTGKATLATPAVPRPALEGLPKAMRPSGEAGPRASSNPSPTAVSSNYCFVKVYMDGIPFGRKVDLRIHSCYEKLSVVLEEMFTRYVEQSATGDGKPLKLLQGSEYVLTYEDQDGDLMLVGDVPWTLFIGSVKRLRIMKRSEAACIPPRN
>scaffold-WCZB-2010152-Phaeoceros_carolinianus-gametophyte
NGAPASSPSAVTSNYWFVKVYMDGVPFGRKVDLRIHGCYDKLSVGLEEMFTRYANVEQGSNGESKPLKFLQGSDYVLTYEDQDGDLMLVGDVPWNMFITSVKRLRIMKSSEAVGIAPR
>scaffold-WEEQ-2015207-Phaeoceros_carolinianus-gametophyte_1575
NGCRANGAPASSPNAVTSNYWFVKVYMDGVPFGRKVDLRIHGCYDKLSVGLEEMFTRYANVEQGSNGESKPLKFLQGSDYVLTYEDQDGDLMLVGDVPWNMFITSVKRLRIMKSSEAVGIAPRN
>scaffold-ZFRE-2002182-Phaeoceros_carolinianus-sporophyte_1575
NGCRANGAPASSPSAVTSNYWFVKVYMDGVPFGRKVDLRIHGCYDKLSVGLEEMFTRYANVEQGSNGESKPLKFLQGSDYVLTYEDQDGDLMLVGDVPWNMFITSVKRLRIMKSSEAVGIAPRN
>scaffold-ZFRE-2002183-Phaeoceros_carolinianus-sporophyte_1575
NGCRANGAPASSPSAVTSNYWFVKVYMDGVPFGRKVDLRIHGCYDKLSVGLEEMFTRYANVEQGSNGESKPLKFLQGSDYVLTYEDQDGDLMLVGDVPWNMFITSVKRLRIMKSSEAVGIAPRN
>scaffold-ZFRE-2009200-Phaeoceros_carolinianus-sporophyte_1575
SAPVVGWPPVRAVRKGSVPSTPPLKAGESLCASASAGKATLASPAVPRPVLEGLPKVMRPSGETGPRAGSHPSPTAVSSNYCFVKVYMDGIPFGRKVDLRIHSCYEKLSVVLEEMFTRYLEQSATGDGKPLKLLQGSEYVLTYEDQDGDLMLVGDVPWTLFIGSVKRLRIMKRSEAACIPPRN
>scaffold-ZFRE-2009201-Phaeoceros_carolinianus-sporophyte_1575
SAPVVGWPPVRAVRKGSVPSTPPLKAGESLCASASAGKATLASPAVPRPVLEGLPKVMRPSGETGPRAGSHPSPTAVSSNYCFVKVYMDGIPFGRKVDLRIHSCYEKLSVVLEEMFTRYLEQSATGDGKPLKLLQGSEYVLTYEDQDGDLMLVGDVPWTLFIGSVKRLRIMKRSEAACIPPRN
