# Supplementary material for: Water‐related innovations in land plants evolved by different patterns of gene cooption and novelty
Source: New Phytol. 2022 Feb 8;235(2):732–42. doi: 10.1111/nph.17981 (PMC9303528; doi:10.1111/nph.17981)
Supplement: Supplementary file 3 — Dataset S3 Fasta alignments and phylogenetic trees. [file NPH-235-732-s005.zip › Supplementary_Data_3_fasta_alignments_trees/Roots/Lateral_roots/IAA12_Q38830_1_1kp.fasta.aln.trimmed]

>Selaginella_moellendorffii_XP_002966547.2_auxin_response_factor_6
NAATASPLFVKVYMDGVPIGRKVDLKANNSYDKLSTVLEDMFLRFGQNGTGEKKLNFLQS
SDFVLTYEDKDGDLMLVGDVPWGMFTGTVKRLRIMKGSEAIGLAP
>Arabidopsis_thaliana_Q38828_Auxin-responsive_protein_IAA10
IKSSRTSMLVKVTMDGVIIGRKVDLNALDSYAALEKTLDLMFFQIPVTRSETCTSKLLDG
SEYIITYQDKDGDWMLVGDVPWQMFLGSVTRLRIMKTSIGAGVGK
>Arabidopsis_thaliana_Q38830_Auxin-responsive_protein_IAA12
VNPKVQLGFVKVNMDGVGIGRKVDMRAHSSYENLAQTLEEMFF--GMTGTKVKPLRLLDG
SDFVLTYEDKEGDWMLVGDVPWRMFINSVKRLRIMGTSEASGLAP
>Arabidopsis_thaliana_Q38831_Auxin-responsive_protein_IAA13
VNGKVQVGFIKVNMDGVAIGRKVDLNAHSSYENLAQTLEDMFFRTGTVGLFTKPLRLLDG
SEFVLTYEDKEGDWMLVGDVPWRMFINSVKRLRVMKTSEANGLAA
>Arabidopsis_thaliana_Q38829_Auxin-responsive_protein_IAA11
STKMRNSMFVKVTMDGIPIGRKIDLNAHKCYESLSNTLEEMFLKPGSRTLETPVKILPDG
SGLVLTYEDKEGDWMLVGDVPWGMFIGSVRRLRIMKTSEATGKAQ
>Amborella_trichopoda_U5D0B5_Auxin-responsive_protein
RAEKVITQFVKVNMDGLPIGRKVDLNAHGCYETLAQALEDMFQSPTSIRQESKASKLLDG
SEFVLTYEDKEGDWMLVGDVPWGMFLSTVKRLRIMRTSEANGLAP
>Brachypodium_distachyon_I1IDX7_Auxin-responsive_protein
EKKGRAPGWVKVNMDGEVIGRKVDLNAHRSYKTLALALEIMFTKPGLCASSTKSLKLLDN
SEYQLTYEDRDGDWMLVGDVPWEMFVGSVKRLRIMRASDANGLGA
>Ginkgo_biloba_Gb_22660
VQNQGNSLYVKVNMDGVPIGRKVDLNAHDSYETLALALEDMFQRSNSEYLSISSSVLF--
-------ED-------LSDVLWAVVINFQVKVELMLP--------
>Ginkgo_biloba_Gb_13092
VQNQSNSLYVKVKMDGVAIGRKVDLSAHESYEALAQELEEMFQRTSQTGSDIKTLRLLDP
SDFLLAYEDKEGDCMLVGDVPWRMFGNTVKRLRIIKTVDTNVLGM
>Oryza_sativa_indica_A2XB18_Auxin-responsive_protein_IAA10
EKKGRVAGWVKVNMDGEVIGRKVDLNAHRSYKTLALALELMFTKPGLCASNTNSLKLLDN
AEYQLTYEDRDGDWMLVGDVPWEMFVSSVKRLRIMRTSDANGLGQ
>Anthoceros_angustus_009773_locus=scaffold47_size891085_787797_789778_-_len_1596
TAVSSNYCFVKVYMDGIPFGRKVDLRIHSCYEKLSVVLEEMFTRYVEQSADGKPLKLLQG
SEYVLTYEDQDGDLMLVGDVPWTLFIASVKRLRIMKRSEAACIPP
>Salvinia_cucullata_v1.1_s0008.g004088
DCEGRSNIYVKVNMDGIPIGRKVDLNAYHSYKSLSTALEEMFYSPGH------GIHFL-S
SEFVLTYEDKEGDWMLVGDVPWGMFVGAVKRLRIVRPLEAVGVAP
>scaffold-EEAQ-2004304-Sceptridium_dissectum
IQGLQASLYVKVNMDGVPVGRKVDLRAYNSYEELSYALKEMFQLPGQGGQPSDVLKPFHF
NDFSFTYEDKEGDWMLVGDVPWSMFVNTVCRLRIVKSSEGIGTGQ
>Sequoiadendron_giganteum_SEGI_25755
EESGGSSHFLKVIMDGMPIGRKVDLNAYNSYNSLALALEHIFQPSCKDAADSKSSWLLEA
SRYLLTYQDKHGNWMFVGDAPWQVFVKSVKRLRIAKG--------
>scaffold-AKXB-2067556-Phaeomegaceros_coriaceus
NSVTSNYWFVKVYMDGVPFGRKVDLRIHGCYEKLSVGLEEMFTRYVEQGSESKPLKFLQG
SDYVLTYEDQDGDLMLVGDVPWNMFITSVKRLRIMKSSEAVGIAP
>scaffold-BSNI-2051858-Anthoceros_agrestis-B
TAVSSNYCFVKVYMDGIPFGRKVDLRIHSCYEKLSVVLEEMFTRYVEQSADGKPLKLLQG
SEYVLTYEDQDGDLMLVGDVPWTLFIGSVKRLRIMKRSEAACIPP
>scaffold-TCBC-2011152-Nothoceros_vincentianus
TAVTSNYWFVKVYMDGVPFGRKVDLRIHGCYEKLSVGLEEMFTRYVEQGSESKPLKFLQG
SDYVLTYEDQDGDLMLVGDVPWNMFITSVKRLRIMKSSEAVGIAP
>scaffold-TCBC-2011153-Nothoceros_vincentianus
TAVTSNYWFVKVYMDGVPFGRKVDLRIHGCYEKLSVGLEEMFTRYVEQGSESKPLKFLQG
SDYVLTYEDQDGDLMLVGDVPWNMFITSVKRLRIMKSSEAVGIAP
>scaffold-TWUW-2051492-Anthoceros_agrestis-A
TAVSSNYCFVKVYMDGIPFGRKVDLRIHSCYEKLSVVLEEMFTRYVEQSADGKPLKLLQG
SEYVLTYEDQDGDLMLVGDVPWTLFIGSVKRLRIMKRSEAACIPP
>scaffold-WCZB-2010152-Phaeoceros_carolinianus-gametophyte
SAVTSNYWFVKVYMDGVPFGRKVDLRIHGCYDKLSVGLEEMFTRYVEQGSESKPLKFLQG
SDYVLTYEDQDGDLMLVGDVPWNMFITSVKRLRIMKSSEAVGIAP
>scaffold-WEEQ-2015207-Phaeoceros_carolinianus-gametophyte_1575
NAVTSNYWFVKVYMDGVPFGRKVDLRIHGCYDKLSVGLEEMFTRYVEQGSESKPLKFLQG
SDYVLTYEDQDGDLMLVGDVPWNMFITSVKRLRIMKSSEAVGIAP
>scaffold-ZFRE-2002182-Phaeoceros_carolinianus-sporophyte_1575
SAVTSNYWFVKVYMDGVPFGRKVDLRIHGCYDKLSVGLEEMFTRYVEQGSESKPLKFLQG
SDYVLTYEDQDGDLMLVGDVPWNMFITSVKRLRIMKSSEAVGIAP
>scaffold-ZFRE-2002183-Phaeoceros_carolinianus-sporophyte_1575
SAVTSNYWFVKVYMDGVPFGRKVDLRIHGCYDKLSVGLEEMFTRYVEQGSESKPLKFLQG
SDYVLTYEDQDGDLMLVGDVPWNMFITSVKRLRIMKSSEAVGIAP
>scaffold-ZFRE-2009200-Phaeoceros_carolinianus-sporophyte_1575
TAVSSNYCFVKVYMDGIPFGRKVDLRIHSCYEKLSVVLEEMFTRYLEQSADGKPLKLLQG
SEYVLTYEDQDGDLMLVGDVPWTLFIGSVKRLRIMKRSEAACIPP
>scaffold-ZFRE-2009201-Phaeoceros_carolinianus-sporophyte_1575
TAVSSNYCFVKVYMDGIPFGRKVDLRIHSCYEKLSVVLEEMFTRYLEQSADGKPLKLLQG
SEYVLTYEDQDGDLMLVGDVPWTLFIGSVKRLRIMKRSEAACIPP
