# Supplementary material for: Water‐related innovations in land plants evolved by different patterns of gene cooption and novelty
Source: New Phytol. 2022 Feb 8;235(2):732–42. doi: 10.1111/nph.17981 (PMC9303528; doi:10.1111/nph.17981)
Supplement: Supplementary file 3 — Dataset S3 Fasta alignments and phylogenetic trees. [file NPH-235-732-s005.zip › Supplementary_Data_3_fasta_alignments_trees/Roots/Lateral_roots/IAA12_Q38830_1_1kp.treefile]

(Selaginella_moellendorffii_XP_002966547.2_auxin_response_factor_6:0.1485713583,((((((Arabidopsis_thaliana_Q38828_Auxin-responsive_protein_IAA10:0.5403758020,(Brachypodium_distachyon_I1IDX7_Auxin-responsive_protein:0.0405103912,Oryza_sativa_indica_A2XB18_Auxin-responsive_protein_IAA10:0.0450353185)99:0.2864809116)47:0.0774880808,Sequoiadendron_giganteum_SEGI_25755:0.6674839835)64:0.0848071829,((Ginkgo_biloba_Gb_22660:0.6272896217,scaffold-EEAQ-2004304-Sceptridium_dissectum:0.5268836772)36:0.0372094214,Ginkgo_biloba_Gb_13092:0.2867853132)35:0.0320730912)33:0.0813867114,((Arabidopsis_thaliana_Q38830_Auxin-responsive_protein_IAA12:0.1220934023,Arabidopsis_thaliana_Q38831_Auxin-responsive_protein_IAA13:0.0828256641)95:0.1712530291,Amborella_trichopoda_U5D0B5_Auxin-responsive_protein:0.2561657225)33:0.0472317651)26:0.0943475202,Arabidopsis_thaliana_Q38829_Auxin-responsive_protein_IAA11:0.3740313625)36:0.0424769281,Salvinia_cucullata_v1.1_s0008.g004088:0.3669753362)94:0.2060938819,((((Anthoceros_angustus_009773_locus_scaffold47_size891085_787797_789778_-_len_1596:0.0000020235,((scaffold-BSNI-2051858-Anthoceros_agrestis-B:0.0000021683,scaffold-TWUW-2051492-Anthoceros_agrestis-A:0.0000020244)65:0.0000020422,(scaffold-ZFRE-2009200-Phaeoceros_carolinianus-sporophyte_1575:0.0000020872,scaffold-ZFRE-2009201-Phaeoceros_carolinianus-sporophyte_1575:0.0000020872)98:0.0087239860)92:0.0085825147)99:0.1782965217,(scaffold-TCBC-2011152-Nothoceros_vincentianus:0.0000021683,scaffold-TCBC-2011153-Nothoceros_vincentianus:0.0000021683)67:0.0000020821)80:0.0088085405,scaffold-AKXB-2067556-Phaeomegaceros_coriaceus:0.0087015948)63:0.0086354829,(((scaffold-WCZB-2010152-Phaeoceros_carolinianus-gametophyte:0.0000000000,scaffold-ZFRE-2002183-Phaeoceros_carolinianus-sporophyte_1575:0.0000000000):0.0000021683,scaffold-ZFRE-2002182-Phaeoceros_carolinianus-sporophyte_1575:0.0000021683)92:0.0086347685,scaffold-WEEQ-2015207-Phaeoceros_carolinianus-gametophyte_1575:0.0000023295)55:0.0000023791)99:0.3218436222);
