# Supplementary material for: Water‐related innovations in land plants evolved by different patterns of gene cooption and novelty
Source: New Phytol. 2022 Feb 8;235(2):732–42. doi: 10.1111/nph.17981 (PMC9303528; doi:10.1111/nph.17981)
Supplement: Supplementary file 3 — Dataset S3 Fasta alignments and phylogenetic trees. [file NPH-235-732-s005.zip › Supplementary_Data_3_fasta_alignments_trees/Roots/Lateral_roots/IAA14_Q38832_1_1kp.r2.fasta]

>Chara_braunii_GBG85126.1_Aux/IAA_family_protein
MVRGSPLKKKMMSSPPFLNDVRPEPLPHSRAAPAGESTAHITAIMEGWPIGRRISLREHYNYEGLSTTLRHMFEFMIPAE
QRYWIRPGCHPPCNSLNALPGHVIAYEDADGDLMLAGDIPWEHFVTTAKRIKIVQTSQYFGRGPGYP


>Arabidopsis_thaliana_Q38832_Auxin-responsive_protein_IAA14
MNLKETELCLGLPGGTETVESPAKSGVGNKRGFSETVDLKLNLQSNKQGHVDLNTNGAPKEKTFLKDPSKPPAKAQVVGWPPVRNYRKNVMANQKSGEAEEAMSSGGGTVAFVKVSMDGAPYLRKVDLKMYTSYKDLSDALAKMFSSFTMGSYGAQGMIDFMNESKVMDLLNSSEYVPSYEDKDGDWMLVGDVPWPMFVESCKRLRIMKGSEAIGLAPRAMEKFKNRS
>Arabidopsis_thaliana_Q9C966_Auxin-responsive_protein_IAA15
MSPEEYVRVWPDSGDLGGTELTLALPGTPTNASEGPKKFGNKRRFLETVDLKLGEAHENNYISSMVTNDQLVGWPPVATARKTVRRKYVKVALDGAAYLRKVDLGMYDCYGQLFTALENMFQGIITICRVTELERKGEFVATYEDKDGDLMLVGDVPWMMFVESCKRMRLMKTGDAIGL
>Arabidopsis_thaliana_P93830_Auxin-responsive_protein_IAA17
MMGSVELNLRETELCLGLPGGDTVAPVTGNKRGFSETVDLKLNLNNEPANKEGSTTHDVVTFDSKEKSACPKDPAKPPAKAQVVGWPPVRSYRKNVMVSCQKSSGGPEAAAFVKVSMDGAPYLRKIDLRMYKSYDELSNALSNMFSSFTMGKHGGEEGMIDFMNERKLMDLVNSWDYVPSYEDKDGDWMLVGDVPWPMFVDTCKRLRLMKGSDAIGLAPRAMEKCKSRA
>Arabidopsis_thaliana_O24407_Auxin-responsive_protein_IAA16
MINFEATELRLGLPGGNHGGEMAGKNNGKRGFSETVDLKLNLSSTAMDSVSKVDLENMKEKVVKPPAKAQVVGWPPVRSFRKNVMSGQKPTTGDATEGNDKTSGSSGATSSASACATVAYVKVSMDGAPYLRKIDLKLYKTYQDLSNALSKMFSSFTIGNYGPQGMKDFMNESKLIDLLNGSDYVPTYEDKDGDWMLVGDVPWEMFVDSCKRIRIMKGSEAIGLAPRALEKCKNRS
>Arabidopsis_thaliana_Q38825_Auxin-responsive_protein_IAA7
MIGQLMNLKATELCLGLPGGAEAVESPAKSAVGSKRGFSETVDLMLNLQSNKEGSVDLKNVSAVPKEKTTLKDPSKPPAKAQVVGWPPVRNYRKNMMTQQKTSSGAEEASSEKAGNFGGGAAGAGLVKVSMDGAPYLRKVDLKMYKSYQDLSDALAKMFSSFTMGNYGAQGMIDFMNESKLMNLLNSSEYVPSYEDKDGDWMLVGDVPWEMFVESCKRLRIMKGSEAVGLAPRAMEKYCKNRS

>Arabidopsis_thaliana_Q0WRB1_Auxin-responsive_protein
MNLKETELCLGLPGGTETVESPAKSGVGNKRGFSETVDLKLNLQSNKQGHVDLNTNGAPKEKTFLKDPSKPPAKAQVVGWPPVRNYRKNVMANQKSGEAEEAMSSGGGTVAFVKVSMDGAPYLRKVDLKMYTSYKDLSDALAKMFSSFTMGSYGAQGMIDFMNESKVMDLLNSSEYVPSYEDKDGDWMLVGDVPWPMFVESCKRLRIMKGSEAIGLAPRAMEKFKNRS

>Arabidopsis_thaliana_C0Z2L3_Auxin-responsive_protein_IAA14
MNLKETELCLGLPGGTETVESPAKSGVGNKRGFSETVDLKLNLQSNKQGHVDLNTNGAPKEKTFLKDPSKPPAKAQVVGWPPVRNYRKNVMANQKSGEAEEAMSSGGGTVAFVKVSMDGAPYLRKVDLKMYTSYKDLSDALAKMFSSFTMGMHFQTYKSNYHYYFCVYLQFFLFNDTVFSIYD

>Arabidopsis_thaliana_A0A1P8B7U4_Auxin-responsive_protein_IAA14
MNLKETELCLGLPGGTETVESPAKSGVGNKRGFSETVDLKLNLQSNKQGHVDLNTNGAPKEKTFLKDPSKPPAKAQVVGWPPVRNYRKNVMANQKSGEAEEAMSSGGGTVAFVKVSMDGAPYLRKVDLKMYTSYKDLSDALAKMFSSFTMGSYGAQGMIDFMNESKVMDLLNSSEYVPSYEDKDGDWMLVGDVPWPMFVESCKRLRIMKGSEAIGLGKFSFLFVSISGSFLFFQ
>Arabidopsis_thaliana_A0A178V1G8_Auxin-responsive_protein
MNLKETELCLGLPGGTETVESPAKSGVGNKRGFSETVDLKLNLQSNKQGHVDLNTNGAPKEKTFLKDPSKPPAKAQVVGWPPVRNYRKNVMANQKSGEAEEAMSSGGGTVAFVKVSMDGAPYLRKVDLKMYTSYKDLSDALAKMFSSFTMGSYGAQGMIDFMNESKVMDLLNSSEYVPSYEDKDGDWMLVGDVPWPMFVESCKRLRIMKGSEAIGLAPRAMEKFKNRS
>Arabidopsis_thaliana_A0A1P8B7U9_Auxin-responsive_protein_IAA14
MNLKETELCLGLPGGTETVESPAKSGVGNKRGFSETVDLKLNLQSNKQGHVDLNTNGAPKEKTFLKDPSKPPAKAQVVGWPPVRNYRKNVMANQKSGEAEEAMSSGGGTVAFVKVSMDGAPYLRKVDLKMYTSYKDLSDALAKMFSSFTMGSYGAQGMIDFMNESKVMDLLNSSEYVPSYEDKDGDWMLVGDVPWP
>Arabidopsis_thaliana_A0A178VMM3_Auxin-responsive_protein
MINFEATELRLGLPGGNHGGEMAGKNNGKRGFSETVDLKLNLSSTAMDSVSKVDLENMKEKVVKPPAKAQVVGWPPVRSFRKNVMSGQKPTTGDATEGNDKTSGSSGATSSASACATVAYVKVSMDGAPYLRKIDLKLYKTYQDLSNALSKMFSSFTIGNYGPQGMKDFMNESKLIDLLNGSDYVPTYEDKDGDWMLVGDVPWEMFVDSCKRIRIMKGSEAIGLAPRALEKCKNRS

>Arabidopsis_thaliana_A0A1I9LPC8_Auxin-responsive_protein_IAA7
MIGQLMNLKATELCLGLPGGAEAVESPAKSAVGSKRGFSETVDLMLNLQSNKEGSVDLKNVSAVPKEKTTLKDPSKPPAKAQVVGWPPVRNYRKNMMTQQKTSSGAEEASSEKAGNFGGGAAGAGLVKVSMDGAPYLRKVDLKMYKSYQDLSDALAKMFSSFTMGTY
>Arabidopsis_thaliana_Q0WNJ2_Auxin-responsive_protein
MINFEATELRLGLPGGNHGGEMAGKNNGKRGFSETVDLKLNLSSTAMDSVSKVDLENMKEKVVKPPAKAQVVGWPPVRSFRKNVMSGQKPTTGDATEGNDKTSGSSGATSSASACATVAYVKVSMDGAPYLRKIDLKLYKTYQDLSNALSKMFSSFTIGNYGPQGMKDFMNESKLIDLLNGSDYVPTYEDKDGDWMLVGDVPWEMFVDSCKRIRIMKGSEAIGLAPRALEKCKNRS

>Arabidopsis_thaliana_A0A178VD03_Auxin-responsive_protein
MIGQLMNLKATELCLGLPGGAEAVESPAKSAVGSKRGFSETVDLMLNLQSNKEGSVDLKNVSAVPKEKTTLKDPSKPPAKAQVVGWPPVRNYRKNMMTQQKTSSGAEEAGSEKAGNFGGGAAGAGLVKVSMDGAPYLRKVDLKMYKSYQDLSDALAKMFSSFTLGTC

>Arabidopsis_thaliana_A0A178WIK9_Auxin-responsive_protein
MMGSVELNLRETELCLGLPGGDTVAPVTGNKRGFSETVDLKLNLNNEPANKEGSTTHDVVTFDSKEKSACPKDPAKPPAKAQVVGWPPVRSYRKNVMVSCQKSSGGPEAAAFVKVSMDGAPYLRKIDLRMYKSYDELSNALSNMFSSFTMGKHGGEEGMIDFMNERKLMDLVNSWDYVPSYEDKDGDWMLVGDVPWPMFVDTCKRLRLMKGSDAIGLAPRAMEKCKSRA
>Arabidopsis_thaliana_A0A178VF85_Auxin-responsive_protein
MIDFMNESKLMNLLNSSEYVPSYEDKDGDWMLVGDVPWEMFVESCKRLRIMKGSEAIGLAPRAMEKYCKNRS

>Arabidopsis_thaliana_Q56Z92_Auxin-responsive_protein
MIDFMNERKLMDLVNSWDYVPSYEDKDGDWMLVGDVPWPMFVDTCKRLRLMKGSDAIGLAPRAMEKCKSRA
>Arabidopsis_thaliana_Q56WS6_Auxin-responsive_protein
MKDFMNESKLIDLLNGSDYVPTYEDKDGDWMLVGDVPWEMFVDSCKRIRIMKGSEAIGLAPRALEKCKNRS

>Arabidopsis_thaliana_A0A178VF12_Auxin-responsive_protein
MIGQLMNLKATELCLGLPGGAEAVESPAKSAVGSKRGFSETVDLMLNLQSNKEGSVDLKNVSAVPKEKTTLKDPSKPPAKAQVVGWPPVRNYRKNMMTQQKTSSGAEEAGSEKAGNFGGGAAGAGLVKVSMDGAPYLRKVDLKMYKSYQDLSDALAKMFSSFTLGNYGAQGMIDFMNESKLMNLLNSSEYVPSYEDKDGDWMLVGDVPWEMFVESCKRLRIMKGSEAIGLAPRAMEKYCKNRS
>Arabidopsis_thaliana_A0A178W727_Auxin-responsive_protein
MSPEEYVRVWPDSGDLGGTELTLALPGTPTNASEGPKKFGNKRRFLETVDLKLGEAHENNYISSMVTNDQLVGWPPVATARKTVRRKYVKVALDGAAYLRKVDLGMYDCYGQLFTALENMFQGIITICRVTELERKGEFVATYEDKDGDLMLVGDVPWMMFVESCKRMRLMKTGDAIGL
>Arabidopsis_thaliana_F4J2U7_Auxin-responsive_protein_IAA7
MIGQLMNLKATELCLGLPGGAEAVESPAKSAVGSKRGFSETVDLMLNLQSNKEGSVDLKNVSAVPKEKTTLKDPSKPPAKAQVVGWPPVRNYRKNMMTQQKTSSGAEEASSEKAGNFGGGAAGAGLVKVSMDGAPYLRKVDLKMYKSYQDLSDALAKMFSSFTMGNYGAQGMIDFMNESKLMNLLNSSEYVPSYEDKDGDWMLVGDVPWE

>Amborella_trichopoda_W1NN64_Auxin-responsive_protein
MHRRSRNPEPHLFISLVTSHQRKEKHSTQILKLSAPGNSEKSSGNSNSGSDSVERSPGNEKCGLNFMETELTLGLPGGGRNNLELELAGKSQPVKREAEIAGNSAGKCFPAKRGFSETVDLNLSFSGKEEAEKKDSGPGNTRVAKVQIVGWPPVRSSFKKNNNSINNNNEIASYVKVAVDGAPYLRKVDLQTYSTYQQLLTALPNLFACFTICQSEYSSESKLVDISSGTEYVPTYEDKDGDWMLVGDVPWQ
>Amborella_trichopoda_W1P1I6_Auxin-responsive_protein
MATDLSLNFEATELRLGPPGNGDSAGKGIGKRGFSETVDLKLNLMEPAPLDVPASTVKDTGVDLTEKLRGSNAVADPAKPPAHKAQVVGWPPVRSFRRNMLATQSSKGNNRSEEGEKNAGATYVKVSMDGAPYLRKVDLNMYKSYQDLSNSLEKMFSCFTMGQCGSQGINFLNESKLMDLLNGSEYVPTYEDRDGDWMLVGDVPWEMFVDSCRRLRIMKGSEAIGLAPRAVEKCKNRS
>Brachypodium_distachyon_I1GQ63_Auxin-responsive_protein
MAEGLGFEETELRLGLPGGGNDDASARGSGKRGYAETIDLKLKLEPAPAVGEDEVANEGIAAATAEQLSSSAAADGKMKRSPSQTSVVTSDPEKPRAPKAQAVGWPPVRSFRKNILAAQTEKGDRSAALVKVSMDGAPYLRKLDIGACNSYDELSMALEKMFSTMKESSCVPTYEDKDGDWMLVGDVPWEMFVSSCKRLRIMKGSEAIGLGGKCKIVS
>Brachypodium_distachyon_I1GXM5_Auxin-responsive_protein
MSANSGDSPAVSGLDYDDTALDLTLALPGSDHASRVAAATTERALAVGWPPVRAYRRNALRDGDAGGASCRLVKVAADGAPYLRKVDLAAHGGYAALLRALHAMFAICGADGQEDAGSGIGSGRLVDAATGAEYVPTYEDRDGDWMLVGDVPWRMFVESCKRIRLMKSSEADNLAPRPSSQ
>Brachypodium_distachyon_I1HL98_Auxin-responsive_protein
MSVETERSSTESSAASGLDFEDTALTLRLPGSSSSDTDRKRASTSDPSCRSPSAAASDSPPSPKARVVGWPPVRSYRKNALATAAASKFVKVAVDGAPYLRKVDLTAYAGYTSSTSYDQLLAALQDKFFSHLTFRKLGNQEMKLVDTVSGTEYVPTYEDKDGDWMLVGDVPWRMFVETCQRLRLMKSSEAVNLAPRAAR
>Brachypodium_distachyon_I1HCL6_Auxin-responsive_protein
MSVETERSSTDSSGASGLEFEDTALALTLRLPGSSSSAAADPDRKRSASSSAAAAADESLLVAAPEAPPAPKARVVGWPPVRSFRKNALADAAAKFVKVAVDGAPYLRKVNLEAYAGYDQLLRGLQDKFFSHFTIRKFADDERKLVDAVNGTEYVPTYEDKDGDWMLVGDVPWKMFVEACQRLRLMKNSKAVNLAPRAAQ
>Brachypodium_distachyon_I1IGR8_Auxin-responsive_protein
MAAADLGFEATELRLGLPGGDGGEQARKRGFAETIDLKLKLEPAGEEEPAAAEEEVEVKAEVPESEEEKAADGGKMKRSPSQSSVVTAAAAAMADPAEKPRAPKAQVVGWPPVRSFRKNILQAEKSSSSSPAAFVKVSMDGAPYLRKVDLNMYKTYQDLSMALHKMFSSFTIGNCGSQGMNGMNESKLMDLLNGSEYVPTYEDKDGDWMLVGDVPWEMFVESCKRLRIMKGSEAIGLAPRAMEKCKNRS
>Brachypodium_distachyon_I1IGR9_Auxin-responsive_protein
MAAADLGFEATELRLGLPGGDGGEQARKRGFAETIDLKLKLEPAGEEEPAAAEEEVEVKAEVPESEEEKAADGGKMKRSPSQSSVVTAAAAAMADPAEKPRAPKAQVVGWPPVRSFRKNILQAEKSSSSSPAAFVKVSMDGAPYLRKVDLNMYKTYQDLSMALHKMFSSFTIGNCGSQGMNGMNESKLMDLLNGSEYVPTYEDKDGDWMLVGDVPWE
>Brachypodium_distachyon_I1GNG3_Auxin-responsive_protein
MAGADVDVGTELRLGLPGGGAEAAKAAKRGYEDTIDLKLTLPTGGVQKDSGKPEPAAEKAAADPEKPPAPKAQAVGWPPVRSYRRNAMTVQSVKIKKEEEAEKEQPAATAGGNGSAFVKVSMDGAPYLRKVDLKMYNTYKDLSIALQKMFSTFSATGNEGKMVEAVNGSDVVTTYEDKDGDWMLVGDVPWEMFVASCKRLRIMKSSEAIGLAPRAKDKYKNKS
>Brachypodium_distachyon_A0A0Q3RMC4_Auxin-responsive_protein
MAEGLGFEETELRLGLPGGGNDDASARGSGKRGYAETIDLKLKLEPAPAVGEDEVANEGIAAATAEQLSSSAAADGKMKRSPSQTSVVTSDPEKPRAPKAQAVGWPPVRSFRKNILAAQTEKGDRSAALVKVSMDGAPYLRKLDIGACNSYDELSMALEKMFSTMKESSCVPTYEDKDGDWMLVGDVPWEMFVSSCKRLRIMKGSEAIGLGGKCKIGSCSLSSRNAQLSWCGWTNNRPAALFNYEAVKRCPDSFNDDIYSPVIHKEDGQCFMSWCDAYSSHKHTSPCLFYISMPAKGGDMPCA
>Brachypodium_distachyon_A0A0Q3J3C8_Auxin-responsive_protein
MVSLCRARVVGWPPVRSYRKNALATAAASKFVKVAVDGAPYLRKVDLTAYAGYTSSTSYDQLLAALQDKFFSHLTFRKLGNQEMKLVDTVSGTEYVPTYEDKDGDWMLVGDVPWRMFVETCQRLRLMKSSEAVNLAPRAAR
>Brachypodium_distachyon_A0A0Q3IMW7_Auxin-responsive_protein
MSVETERSSTESSAASGLDFEDTALTLRLPGSSSSDTDRKRASTSDPSCRSPSAAASDSPPSPKYAARVVGWPPVRSYRKNALATAAASKFVKVAVDGAPYLRKVDLTAYAGYTSSTSYDQLLAALQDKFFSHLTFRKLGNQEMKLVDTVSGTEYVPTYEDKDGDWMLVGDVPWRMFVETCQRLRLMKSSEAVNLAPRAAR
>Brachypodium_distachyon_I1GNG4_Auxin-responsive_protein
MAGADVDVGTELRLGLPGGGAEAAKAAKRGYEDTIDLKLTLPTGGVQKDSGKPEPAAEKAAADPEKPPAPKAQAVGWPPVRSYRRNAMTVQSVKIKKEEEAEKEQPAATAGGNGSAFVKVSMDGAPYLRKVDLKMYNTYKDLSIALQKMFSTFSATGNEGKMVEAVNGSDVVTTYEDKDGDWMLVGDVPWEYVTSFFTPDLLPYLRPHD
>Ginkgo_biloba_Gb_36564
MSSSVGMEKSVITSEDRDEESLNFMETELRLGLPGVSELGSGSGQRRGKRSFSEVESRKYPQFNMSEDIGYPHSDQMKGSHENQMAANDPEVVEPAPKEQ
VVGWPPIRSFRKNTLVNPKSALYVKVSMDGAPYLRKVDLKMYSSYHDLSSALEKMFSCFTMGQCGNHGLSESKLMDLLNGSEYVPTYEDKDGDWMLVGDV
PWEMFVDSCKRMHIMKCSEAIGLGI*
>Oryza_sativa_indica_A2XLV9_Auxin-responsive_protein_IAA13
MAGADVDVGTELRLGLPGGGGGAAEAAAKAAKRGFEETIDLKLKLPTAGMEEAAAGKAEAPAAEKAKRPAEAAAADAEKPPAPKAQAVGWPPVRSFRRNIMTVQSVKSKKEEEADKQQQQPAANASGSNSSAFVKVSMDGAPYLRKVDLKMYNSYKDLSLALQKMFGTFTATGNNMNEVNGSDAVTTYEDKDGDWMLVGDVPWQMFVESCKRLRIMKGSEAIGLAPRAKDKYKNKS
>Oryza_sativa_indica_D0AB61_Auxin-responsive_protein_aux
MAPPQERDYIGLSPAAAALATELRLGLPGTAEEAESEGGGGGRGGGGEEEGAGAGGEGTGGRMATNPQLQEEHHGDEPACSERQRRRRGEAAPASGCLYVKVSMDGAPYLRKVDLKMYKNYKELSLALEKCSAALPSVMVNQMGSQERWIFDCP
>Oryza_sativa_indica_B8ADJ7_Auxin-responsive_protein
MSVETERSSTESSAASGLDFEDTALTLRLPGSLAAAAAPDPDRKRSSPSSSDAADAADNSSPLAAAADAPPAPKARVVGWPPVRSFRKNALAAKFVKVAVDGAPYLRKVDLEAYSGYDQLLRALQDKFFSHFTIRKFADDERKLVDAVNGTEYVPTYEDKDGDWMLVGDVPWKMFVETCQRLRLMKSSEAVNLAPRAAQ
>Oryza_sativa_indica_B8AN21_Auxin-responsive_protein
MSIRAQVVGWPPVRSFRKNVLAEKCKAAALVKVSMDGAPYLRKIDVAMYKSYPELSMAFQNMFTSFTIGKCGSHQQLKESNKLRDDLEYVPTYEDKDGDWMLVGDVPWEMFVESCKRLRIMKGSEAIGLGQYYCLNRNSVQSFRSKCVLLLHASY

>Oryza_sativa_indica_A2YEN6_Auxin-responsive_protein
MSTSSGADSSPPVSGLDYDDTALTLALPGSSSSSSSSTADPERKRAAHADHADAKPPSPKARAVGWPPVRAYRRNALREDAARAKLVKVAVDGAPYLRKVDLAAHAGYAPLLRALHGMFASCLAVRGGAGGDGEGTKLVDLVTGAEYVPTYEDKDGDWMLVGDVPWKMFVESCKRIRLMKSSEAVNLSPRRSSR
>Oryza_sativa_indica_A2ZMF1_Auxin-responsive_protein
MAADLAFEATELRLGLPGGGGDGDAAAAAARSSSGKRGFAETIDLKLKLEPAAAAVDDDDDKEEAAADDREKKVDIVGADNDDASPPAAAAAGGMKRSPSQSSVVTAAADPEKPRAPKAQVVGWPPVRSYRKNILAVQADKGKDAADGGGDKSGAGAAAAAFVKVSMDGAPYLRKVDLKMYKSYLELSKALEKMFSSFTIGNCGSHGVNGMNESKIADLLNGSEYVPTYEDKDGDWMLVGDVPWEMFVESCKRLRIMKGSEAIGLAPRAMEKCKNRS
>Oryza_sativa_indica_B8AYM9_Auxin-responsive_protein
MSVETERSSTESSAASGLDFEDTALTLRLPGSSSSSSSSSSSSSSSPSEPDRKRASATDDDPDNRLGSTATESPPSPKARVVGWPPVRAFRKNALAASAAASSSKAKFVKVAVDGAPYLRKVDLEAYRGYDQLLAALQDKFFSHFTIRKLGNEEMKLVDAVSGNEYVPTYEDKDGDWMLVGDVPWK
>Physcomitrella_patens_Q948Q1_Auxin-responsive_protein_PpIAA1b
MKFSNEVVHKSMNITEDCSALTGALLKYSTDKSNMNFETLYRDAAVESPQHEVSNESGSTLKEHDYFGLSEVSSSNSSSGKQPEKCCREELNLNESATTLQLGPPAAVKPSGHADGADAHDEGAGPENPAKRPAHHMQQESLADGRKAAAEMGSFKIQRKNILEEFRAMKAQAHMTKSPKPVHTMQHNMHASFSGAQMAFGGAKNNGVKRVFSEAVGGNHIAASGVGVGVREGNDDVSRCEEMNGTEQLDLKVHLPKGMGMARMAPVSGGQNGSAWRNLSFDNMQGPLNPFFRKSLVSKMPVPDGGDSSANASNDCANRKGMVASPSVQPPPAQNQTVGWPPVKNFNKMNTPAPPASTPARACPSVQRKGASTSSSGNLVKIYMDGVPFGRKVDLKTNDSYDKLYSMLEDMFQQYISGQYCGGRSSSSGESHWVASSRKLNFLEGSEYVLIYEDHEGDSMLVGDVPWELFVNAVKRLRIMKGSEQVNLAPKNADPTKVQVAVG
>Physcomitrella_patens_Q948Q2_Auxin-responsive_protein_PpIAA1a
MNVSEGCSTLTGAQLKYSTDKSNMSYETVYRDAAVESPQREVSNESGSTLKEHDYFGLSEVLSSNSSSGKQPEKCCREELNLNESATTLQLGPPAAVKPSGQADGDDAHDEGAGPENPAKRSAYHMQQESLADGRKAAAEMGSFKIQRKNILEEFRAMKAHAHMTKSPKTVQTMQHNMHVSYSGAQMAFGGAKNNGVKRVFSEAVVANHNAASGVGVGVREGNDDVSRCEEMNGTEQLDLKVHLPKGMGMARMAPASGSPSFDNMQGPLNPFFRKSLVSKMPVPDGGDSSANASNDCANRKGMVASPSVQPPPAQNQTVGWPPVKNFNKMNTPAPPASTPARACPSVQRKGASTSSSGNLVKIYMDGVPFGRKVDLKTNDSYDKLYSMLEDMFQQYISGQYCGGRSSSSGESHWVASSRKLNFLEGSEYVLIYEDHEGDSMLVGDVPWELFVNAVKRLRIMKGSEQVNLAPKNADPTKVQVAVG
>Fontinalis_antipyretica_17164-RA__[mRNA]__locus=181025_6098_9381_+_[translate_table__standard]
MAGRTKLIEGEPLALRTAATAAEGRVTEVLELCLPVLRGGGGGRGGRGGENTKPGDVREA
VKHYCSMNGVEGCSSLTGVQQQHFGEKTTMNYETLYRDSAVESSLRENSNNSGTTLKEYD
YIGLSEVSSANSSNDKQPEKSFRETLDLNESATALCLGLKPTRKSDDQESRAFGNVTDSY
RAVLEPPVECKLDGPVAQDASENPAKRAAYNHQQQDGRDSVAEPEFAKSLIGGSQRNNAI
LQEFRKAQAMKAAQHAPLAQVMKPANVNRPMHHIPQEYEAGQKGKYPSSLHAPYNAFTGV
KNNGVKRGYTEAVGMNHNGLSGPGGVAREGHGDVNRGEGICGSEQQDVKVNSQQVGKPWM
RATSFVNKSSAWKSLSLDKSNPFTSGGGHMRRNLMNKNVQDASDSSNKANEASKHGLNEG
VAPPNDQTPPPVQNQTVGWPPVRNFVRNNNPLRPAPPPSAPATALPSVQGKGSASSSVTN
SWFVKIYMDGVPFGRKVDLKTNNSYEKLYPALEEMFQQFINGGSRSSSSTESHFVSTSRK
LNFLNGPEYVLIYEDREGDFMLVGDVPWVLFINAVKRLRIMKGSEEVNLPSKIADPMKTQ
AAVGGR
>Pleurozium_schreberi_maker-scaffold_198-snap-gene-0.33-mRNA-1_gene=maker-scaffold_198-snap-gene-0.33_name=maker-scaffold_198-snap-gene-0.33_seq_id=scaffold_198_type=cds
MQLKVEGQRGGGGRAGGGGESTKSGDVREAFKQQHFGEKTTMNYETLYADSPVESSPHEN
SNNSGTTLKEHDYIGLSEVSSANSSNDKQQPEKSFREALDLNESXTALCLGLKPTRKSDD
QESMAFGNVTDSYRAVLEPPADCKVDGXAAQDVSENPAKRAAYHHQQQQDGRDSVAEPEF
AKSLVGGSQRNNAILLEFRKAQAMKAAQHAPLANVNRPMHHRPQEYEAGQKGKYPTNLHA
PYNAFPGVKNNGVKRGYTETVGMNHNGLSGPSGVAREGHGDVNRGEGMCGSEQQDVKVKS
QQVGKPWMRNASFVNKSSTWQSLSLDNNKLFTGGGGHMRRNLMNKNVQDAGDSSNKVSND
ASKHGLNEAVAPPNDQPPSPAQNQTVGWPPVRNFVRNNNPVRPAPPPSAPATACPSAQGK
GSASSSVTNSWFVKIYMDGVPFGRKVDLKTNNSYEKLYPALEEMFQQFINGGSRTSSSAE
SHFVSSSRKLNFLDGSEYVLIYEDREGDFMLVGDVPWELFINAVKRLRIMKGSEEVNLAP
KNADPMKTQAAVGGR*
>Azolla_filiculoides_s0007.g011027
MEQSPHRVLEFMEVQSTTRVKNEEEDDGEEEDEEGEKEEDENCTDLCLCLAPPKASRNHV
PILVPIVKHGVKRDFREYVANVNNDAKQTQFGSELDTTSPKNSEESDPSPAKDRVVGWPP
IRSYRKNTLATTNANDNKSTVYVKVNMDGIPIGRKVDLKAYQSYESLLIALGEMFHSPSC
GKSSHFLSNKEFVLTYEDQEGDWMLVGDVPWGMFVNAVKRLRIVRPSEATGIS*
>scaffold-BEGM-2006351-Botrypus_virginianus
QEGRISSEKPIQPGQKSQHGMMDSDQSNDTPPQKGQVVGWPPIRSFRKNTLAAHPKPVGDGEGASDAGVTAPGSIQNSLYVKVTMDGVPIGRKVDLNAYVSYEGLSVALEEMFQRLNSGQGDSNSKQLRLLNGSDYVLTYEDKEGDWMLVGDVPWGMFVNAVRRLRIMKSSEATGLAPRGVDKSKCR
>scaffold-BEGM-2006353-Botrypus_virginianus
PPQKGQVVGWPPIRSFRKNTLAAHPKPVGDGEGASDAGVTAPGSIQNSLYVKVTMDGVPIGRKVDLNAYVSYEGLSVALEEMFQRLNSGQGDSNSKQLRLLNGSDYVLTYEDKEGDWMLVGDVPWGMFVNAVRRLRIMKSSEATGLAPRGVDKSKCR
>scaffold-BEGM-2006354-Botrypus_virginianus
PPQKGQVVGWPPIRSFRKNTLAAHPKPVGDGEGASDAGVTAPGSIQNSLYVKVTMDGVPIGRKVDLNAYVSYEGLSVALEEMFQRLNSGQGDSNSKQLRLLNGSDYVLTYEDKEGDWMLVGDVPWGMFVNAVRRLRIMKSSEATGLAPRGVDKSKCR
>scaffold-EWXK-2123401-Thyrsopteris_elegans
PPAKGQVVGWPPIRSYRKNTLATTHAGHAGDEGDGQSAIYIKVNMDGMPIGRKVDLNAYRSYESLLVALEEMFHSPSSGHVLHFLSNSEFVLTYEDKEGDWMLVGDVPWGMFINTIRRLRIVRGSEATGLAPRA
>scaffold-NHCM-2011934-Angiopteris_evecta
SATNDAPPPKGQVVGWPPIRSFRKNTLVVQPKTAGDGEVAPDSTVPSGHVQGSSNSLYVKVNMDGVPIGRKVDLNVHKSYEGLSLALEEMFQRCTNGQGVSQVTHKRENFPSDPKQLRLLTGSDYVLTYEDKEGDWMLVGDVPWGMFANTVRRLRIMKGSEAIGLAPRGSDKSKCRA
>scaffold-NHCM-2065277-Angiopteris_evecta
PPTKGQVVGWPPIRSFRKITLAGHPKHSGAGEDGPDGPVAASVNVQSSSSSQYVKVNMDGVPIGRKVDLNIHSSYAGLSLALEEMFQRSTNGQGGSQVMPGRESFSDSKQLWLLNGSDYVLTYEDKEGDWMLVGDVPWGMFVNTVRRLRIMKGSEATGLAPRGSEKSK
>scaffold-QIAD-2007316-Hymenophyllum_bivalve
SPPQKGQVVGWPPIRSYRKNTLAAQPKPAEGEGDAQASAGGQSVSPNFVKVNMDGITIGRKVDLNAHTCYEGLLLALEEMFQPSISAQGASQSASGRESLATGAKHLRLLNGSEFVLTHEDNEGDWMLVGDVPWGMFVNTVRRLRIMRGSEATGLIPR
>scaffold-RFMZ-2051668-Osmundastrum_cinnamomeum-B
QPSAFLPSWAASKPPVPGSWHVGLEQSGGSYSSLQNSKTAGAPTPRSEKAADSTAASWENRSKTHDALENSRHSMLDNQQSAPSDAPPPAKGQVVGWPPIRSYRKNTLAAHPKPAGDGECDGAGQSTSAIFVKVNMDGVPIGRKLDLNAHNCYEGLLLALEDMFQRSSTGQGASQVALGRENLGNDGKQLRLLNSSEFVLTYEDKEGDWMLVGDVPWGMFVNTVRRLRIMRGSEATGLAPR
>scaffold-UGNK-2014526-Marattia_attenuata
SATNDAPPPKGQVVGWPPIRSFRKNTLVVQPKTAGDGEGAPDSTVPSGHVQGSSNSLYVKVNMDGVPIGRKVDLNVHKSYEGLSLALEEMFQRCTNGQGVSQVTHKRENFPSDPKQLRLLTGSDYVLTYEDKEGDWMLVGDVPWGMFANTVRRLRIMKGSEATGLAPRGSDKSK
>Pseudotsuga_menziesii_PSME_30864
MGSLREDDDEHSFKETELKLGLPGVTEEGSTRRTGKRTFSEAFMESGNDEKWISSSLRPFPPLSWKAGLQNDPTGVSVSAEEKHVGNSANDSEMPPPKAQVIGWPPVRSFRRNTLAFNSKTTEEAGSSSSSDLYAKAAQTQTTPETTMAAPPTPAMAPAASKAQVVGWPPVRSFRKNTLAANSTTTENGSPGNALYVKVSMDGAPYLRKLDLKMYSTYHDFSSALEKMFGCFTMGKCGSHGLNENKLMDLLNGSEYVPTYEDKDGDWMLVGDVPWEMFVDSCKRMRIMKASEAIGLAPRVMEKCKNRV*
>scaffold-BUWV-2003634-Platycladus_orientalis
AKDGDDLKETQLTLGLPGVVESDTSHRSAKRPFSQAISSPHIKWPIHPSIKDEQHNSESPEKISGSMEEPSPPQPEMVPPLKAQVVGWPPIRSFRKNTLSAKLNSKEEGVYVKVSMDGAPYLRKVDLKIYGSYRELSSALEKMFSCFTMGQYGSHQNQHALNESNLMDLLNGSEYVPTYEDKDGDLMLVGDVPWEMFVDTCKRLRIMKGSEAIGLAPRSMEKCKTK
>scaffold-DSXO-2072848-Cryptomeria_japonica-branch_apex_including_needles_and_cones
GDELKETQLTLGLPGVVESHTSPRTAKRPFSQAISDSDHTKWPNLKDEQLNLQPPDKISGSEENSPAPQAEMAPPPKAQVVGWPPIRSFRKNTLTAKSNSKEEGLYVKVSMDGAPYLRKVDLKIYGSYRELSSALEKMFSCFTMGQYGSHGLNESNLMDLLNGSEYVPTYEDKDGDLMLVGDVPWKMFVDSCKRLRIMKGSEAIGLAPRSMEKCKTK
>scaffold-FHST-2014346-Taxodium_distichum
LKETQLTLGLPGVVESDTSPRTAKRPFSQAISDSDHTKWTNHKDEQLNLPLPEKISGSKEKSPAPQAEMAPPPKAQVVGWPPIRSFRKNTLTAKSNSKEEGLYVKVSMDGAPYLRKVDLKIYGSYRELSSALEKMFSCFTMGQYGSHQHQHGLNESNLMDLLNGSEYVPTYEDKDGDLMLVGDVPWEMFVDSCKRLRIMKGSEAIGLAPRSIEKCKTKM
>scaffold-FRPM-2059439-Calocedrus_decurrens
AKDGDELKETQLTLGLPGVVESDTSQRSAKRPFSQAISSRHTKWPNHPSIKDEQLNLPLPPQKISGSMEESSPPQPEMAPPSKAQVVGWPPIRSFRKNTLSAKLNSKEEGVYVKVSMDGAPYLRKVDLKIYGSYRELSSALEKMFSCFTMGQYGSHQNQHGLNESNLMDLLNGSEYVPTYEDKDGDLMLVGDVPWEMFVDTCKRLRIMKGSEAIGLAPRSMEKCKTK
>scaffold-GMHZ-2018947-Cryptomeria_japonica-2_samples_combined
GDELKETQLTLGLPGVVESHTSPRTAKRPFSQAISDSDHTKWPNLKDEQLNLQPPDKISGSEENSPAPQAEMAPPPKAQVVGWPPIRSFRKNTLTAKSNSKEEGLYVKVSMDGAPYLRKVDLKIYGSYRELSSALEKMFSCFTMGQYGSHGLNESNLMDLLNGSEYVPTYEDKDGDLMLVGDVPWKMFVDSCKRLRIMKGSEAIGLAPRSMEKCKTK
>scaffold-HOUF-2011340-Cryptomeria_japonica-leaf
GDDLKETQLTLGLPGVVESHTSPRTAKRPFSQAISDSDHTKWPNLKDEQLNLQPPDKISGSEENSPAPQAEMAPPPKAQVVGWPPIRSFRKNTLTAKSNSKEEGLYVKVSMDGAPYLRKVDLKIYGSYRELSSALEKMFSCFTMGQYGSHGLNESNLMDLLNGSEYVPTYEDKDGDLMLVGDVPWKMFVDSCKRLRIMKGSEAIGLAPRSMEKCKTK
>scaffold-OUOI-2005911-Cunninghamia_lanceolata-young_shoot
ELKETELTLGLPGVVESDMMPQRSAKRPFSQAISDQTTWPNHHCITEEQANLALPEKITGSKEKQVEMAMTPPPKAQVVGWPPIRSFRKNTLTAQSNSKEEALYVKVSMDGAPYLRKVDLKVYDSYRELSSALEKMFSCFTMGQCLNESNLMDLLNGSEYVPTYEDKDGDLMLVGDVPWEMFIDSCKRLRIMKGSEAIGLAPRSME
>scaffold-OXGJ-2044261-Glyptostrobus_pensilis
GDELKETQLTLGLPGVVESDTSPRNAKRPFSQAISDSDHTKWTNHKDDQLNLPPPEKISGSKEKSPAPQAEMAPPPKAQVVGWPPIRSFRKNTLTAKSNSKEEGLYVKVSMDGAPYLRKVDLKIYGSYRELSSALEKMFSCFTMGQYGSHQHQHGLNQSNLMDLLNGSEYVPTYEDKDGDLMLVGDVPWEMFVDSCKRLRIMKGSEAIGLAPRSMEKCKTK
>scaffold-QNGJ-2071667-Cupressus_dupreziana
AKEGDELKETQLTLGLPGVVESDTSHRSAKRPFSQAISSHHTKWPDHPSIKDEQLNLQQSPEKISGSMEEPSTPQSEMAPPPKAQVVGWPPIRSFRKNTLSAKLNSKEEGVYVKVSMDGAPYLRKVDLKIYGSYRELSSALEKMFSCFTMGQYGSHQNQHGLNESNLMNLLNGSEYVPTYEDKDGDLMLVGDVPWEMFVDTCKRLRIMKGSEAIGLAPRSMEKCK
>scaffold-XQSG-2053968-Microbiota_decussata
AKDGDDLKETQLTLGLPGVVESDTSHRSAKRPFSQAISSPHIKWPNHPSIKDEQLNSQSPEKISGSMEEPSPPQPEMAPPLKAQVVGWPPIRSFRKNTLSAKLNSKEEGVYVKVSMDGAPYLRKVDLKIYGSYRELSSALEKMFSCFTMGQYGSHQNQHGLNESNLMDLLNGSEYVPTYEDKDGDLMLVGDVPWEMFVDTCKRLRIMKGSEAIGLAPRSMEKCKTK
>scaffold-RXRQ-2017699-Phaeoceros_carolinianus-sporophyte
ERAGGLGLEETELCLGLPGGGGLNNNKPSSTSAKRAFNQTETEPAIDLKLKLHTSDNQGGASSASEKTKGGPAAAHKPNSDTCARPPASKAQVVGWPPVRVYRKNILTTTNSEKEKAENEKGNGGVAFVKVSMDGAPYLRKVDLKMYRGYKELKNALCKMFGSIGTEFVLTYEDRDGDWMLVGDLPFEMFVDSCKRLRVMKGSDAMELAPKGGDKC
>scaffold-RXRQ-2023375-Phaeoceros_carolinianus-sporophyte
NKAPSKAQVVGWPPIRRYRKNTMATSTTTTTTPLKTKDEASSAAAAALPEQNSGGGGGGCLYVKVSMDGAPYLRKVDLKLYGGYKELSVALEKMFGGFTSGGGKDEAFTESRTKDLLNKSEYVLTYEDKDGDWMLVGDVPWVMFVESCKKLKIMKGSDAIGLAPRAKNQS
>scaffold-RXRQ-2134239-Phaeoceros_carolinianus-sporophyte
ESDVSGLDYEETALTLGLPGGAARGGISEIERKRGFFKTVDFTSKIGDQDGDESPDSSRTNSAKPPAPKARVVGWPPVRNYRRNALKISNKFVKVAVDGAPYLRKVDLESYGGYEELLSALQEMFSCFTIRNYPNEERKLVDPIHGTEYVPTYEDKDGDWMLVGDVPWKMFVDACKRLRLMKSSEAINLAPR
>scaffold-WAFT-2011863-Diphasiastrum_digitatum
LFPWNPSKQSFASWTQQMEHSGRRFNSFPSTLSPDDHSETLSEESAGRKLSNSKFGDGSNDEGTADEDGTTLMVPRTPVGWPPVQSFRKNCLPRPHHKTIMKTEAIAFPTPVATKLHIQSTCSYVKVYMDGLPIGRKVDLHIHDGYDKLSLALENMFKSFIHANSGDQNSVLQDMTAFSTGKKMNFFRCSEYVLTYEDKDGDLMLVGDVPWGMFIMTVKRLRIMKGSEAIGLAPKD
>scaffold-ZZEI-2009159-Phylloglossum_drummondii
LGLEETELRLGLPGGGGGGSEGEATKNSGKRGFSETIDLKLKLKTLADEEDAAEAEVAETIKRSPSQKSLLPCTKDPEKPPAPKAQVVGWPPVRSFRKNILAVHSDKGSKEGQEKSGNAVAFVKVSMDGAPYLRKVDLKMYRGYQELYKALEKMFSSFTIGDCGSQGMNGRDFMNESKLMDLLNGSEYVPTYEDKDGDWMLVGDVPWEMFVGSCKRLRIMKGSEAIGLAPRAMEKCKNRS
>scaffold-ZZEI-2122515-Phylloglossum_drummondii
LASAAEKPPATKARVVGWPPVRSYRKNVLKNCVYVKVAVDGVPYLRKVDLETYAGYQELLTALQEMFTSCFTIRNGPDEKTRLVDLVSGMEYVPTYEDKDGDWMMVGDVPWKMFVESCKRVRLMKSSEAVNLGNAPRAPQ
>scaffold-BPSG-2022780-Scouleria_aquatica
STMNFETIYTDAPVEPSPHENSNQSGTTLKEHDYIGLSEVSSANSCSDEHPESARREVMDLNESATVLRLGPPAALKPNGKLNGEDQRSTTFSDVTDCYRVVPDPAAEVERSRGGSKVDGPAGQDLSATLESSAKRAAYHQQQQHDVREPAAEPEFAKSLLVGIQRNNAILQEFRKAQAMKAAQHAPHAQTMKPANSDRPMHNRPQDYGAGQKGKYPNTFHAPYNVFPGGKNNGVKRVYSEAVGMNLGGLTSAGGAPREGHGDGNRGEGMGGGEQADVKVKSQPGKTWMGAASFGNNSPAWHNLSLEKSNGSHNPFNVRRTLMNKSVQDAGDSSNKVNNDANKLNEAMASAGNDESSSPPQNQTVGWPPVRSFVRNNNPVRPAPPPSAPTEACSSVQGKDASTPTNSNMCLVKIYMDGVPFGRKVDLKTKNSYEKLYPALEEMFQQFISGHYSGSRTSSNTENQFVSPSRNLNFLDGSEYVLIYEDHEGDFMLVGDVPWDLFIKTVKRLRIMKGSEQVNLAPRNADP
>scaffold-DHWX-2008408-Fontinalis_antipyretica
SMNGGEGCSSLTGVQQQHFGEKTTMNYETLYRDSPVEGSLRENSNNSGTTLKEYDYIGLSEVSSANSSNDKQPEKSFRETLDLNESATALCLGLKPTRKSDDQESRAFGNVTDSYRAVLEPPVECKLDGPVAQDASENPAKRAAYNHQQQQDGRDSVAEPEFAKSLIGGSQRNNAILQEFRKAQAMKAAQHAPLAQVMKPANVNRPMHHIPQEYEAGQKGKYPSSLHASYTAFTGVKRGYTEAVGMNHNGLSGPGGVAREGHGDVNRGEGICGSEQQDVKVKSQQVGKPWVRAPSFANKSSTWKSLSLDKSNPFASGGGHMRRNLMNKNVQDASDSSNKANEASKHGLNEGVAPPNDQTPPPAQNQTVGWPPVRNFVRNNNPLRPAPPPSAPATALPSVQGKGSASSSVTNSWFVKIYMDGVPFGRKVDLKTNNSYEKLYPALEEMFQQFINGGSRSSSSTESHFVSTSRKLNFLDGSEYVLIYEDREGDFMLVGDVPWVLFINAVKRLRIMKGSEEVNLPSKIADPMKTQAAVG
>scaffold-GRKU-2011972-Syntrichia_princeps
KRAFSEAVGMNVAGSSSAGAPREGHGDVNGEQADVKVKSQQGKSWIGAGSLGNNSSVWQNLDLSNGSHNAYNVRRTLLNKSVQDAGDSTNKDLSKVNDTMAPASNDDPASPSPNQTVGWPPVRSFVRNINPVRPQPPPSVPTATCPSVQGKVVAPPTNSCLVKIYMDGVPFGRKVDLKTNNSYEKLYPALEEMFQQFISGHYCGSRASSNVESEYVQPSRKLNFLDGSDYVLIYEDHEGDFMLVGDVPWDLFISTVKRLRIMKGSEQVNLAPRNADAMKSQLAGG
>scaffold-JADL-2049280-Rhynchostegium_serrulatum
GEGCSSLTGAQQQHFGEKTTMNYETLYPDSPAESSPHENSNNSGTTLKEHDYIGLSEVSSANSTNDKQQPEKSFREPLDLNESATALCLGLKPTRKSDDQESMAFGNVTDSYRAVLEPPADCKLDGPVAQDVSENPAKRAAYHHQQQQDGRDSVTEPEFAKSLVGGSQRNNAILQEFRKAQAMKAAQHAPLAQVMKPANVNRPMQQRPQEYEAGQKGKYPTTLHAPYNAFPGVKNNGVKRGYTEAVGMNHNGLSGPGGVAREGHGDVNRGEGMCGNEQQDVKVKSQQVGKPWMRPASFVNKSSTWQSLSLDNTKLFTGGGGPLRRNLMNKNVQDAGDSSNKVSNEASKHGLNEAVAPPNDQPPSPAQNQTVGWPPVRNFVRNNNPVRPAPPPSAPATACPSVQGKGSASSSITNSWFVKIYMDGVPFGRKVDLKTNNSYEKLYPALEEMFQQFINGGSRTSSSAESHFVSSSRKLNFLDGSEYVLIYEDREGDFMLVGDVPWELFINAVKRLRIMKGSEEVNLAPKNADPMKTQAAVG
>scaffold-LNSF-2070104-Stereodon_subimponens
SMNGGEGCSALTGAQQQHFGEKRTMNYETLYPDSPVESSPHENSNNSGTTLKEHDYIGLSEVSSANSSNDKQQPEKSFRESLDLNESATALCLGLKPTRKSDDQESMAFGNVTDSYRPVLEPPADCKLDGPAAQDVSENPAKRAAYHHQQQQDGRDSVAEPEFAKSLVGGSQRNNAILQEFRKAQAMKAAQHAPLAQVMKPANMNRPMHHRPQEYEAGQNGKFPTNLHAPYNAFPGVKNNGVKRGYEAVGMNHNGLSGPGGAAREGLGDVNRGEGMCGSEQQDVKVKSQQAGKPWMRTASFVNKSSTWQSLSLDNTKLFAGGGGHMRRNLMNKNVQDAGDSSNKVGNETSKHGLNEAVAPPNDQPPSPAQNQTVGWPPVRNFVRNNNPVRPAPPPSAPATACPSVQGKGSASSSVTNSWFVKIYMDGVPFGRKVDLKTNNSYEKLYPALEEMFQQFINGGSRTSSSAESHFVSTSRKLNFLDGSEYVLIYEDREGDFMLVGDVPWELFINAVKRLRIMKGSEEVNLAPKNADHMKTQAAVG
>scaffold-NGTD-2102164-Dicranum_scoparium
DAGDSSHKVSNEALKKHSLSEAMASASEDQPAQNQTVGWPPVRSSFRDNNPVKPVPPPPAAPATACPSVQEEETPSSTNSKSCFVKIYMDGVPFGRKVDLKTNNRYEKLYSALEEMFQQFISGHYSAGQTSSSTRTSHFVSSSSSSSRKLNFLDGSEYVLIYEDHEGDFMLVGDVPWELFVNSVKRLRIMKGSEEVNLAPQNADPLKSQPAVG
>scaffold-NGTD-2102812-Dicranum_scoparium
SMSGSDSSSVVSEAQLDFSEKTTMNYATLYPDTPVEPSALENSNGSGTTLKEHDYIGLSEVSSANSSSDKHPESRRREVLDLNESATVLRLGPPSAFKPIGKSSGEDQESRTFSDVTDCYRVVPEAAVEQERSRASSKLDGPGVHDGNVTVENTAKRAAYHHEQKQDVREPVAETEFAKSLLGGFQRNNPILQEFRKAQAMKAAQHPPQVHTMKSGYLNRPMHTRPQDHEAGLKGKHSASFHAPFNAFPGVKNNGVKRAFSEAVGMNLGGSSSAGGAPREGHGEGMGMGGSEQADVKVKLQQGKAWMGAASLGNNSPAWHNLSLDKSNGSHNPFNVRRTLLNKSLQDAGDSTNKASNDVNKLNETTTPASNDESPSPAQNQTVGWPPVRSFVRENNPVRPAPPPSAPTVMCPSVQGKGVSPATNSCLVKIYMDGVPFGRKVDLKTNNSYEKLYPALEEMFQQFISGHYSGSRSSSNAESEFVPPSRKLNFLDGSEYVLIYEDREGDFMLVGDVPWDLFINTVKRLRIMKGSEQVNLAPRNADAMKSQAAGG
>scaffold-ORKS-2060138-Philonotis_fontana
LHYSMNGSEGSSALTGAQQQQQHFAEKTTMNYETIYSDAAPVESSPHENSNQSGTTLKEHDYIGLSEVSSANSSNDKQQQQPENGLREPLDLNESATALCLGLKPTGKSSGDDQESMTFGNVTDSYRAVVLEPAAELERSHAGSKLDGPVAQDVNATLENPAKRAAYHHQQQQDAREPVAEPEFAKTLLGGIQRNNILQEFRKAQAMKAAQHAPHGQVMKSANLNRPMHHTGRPQDYEVGQKGKYPNTGSLHASYNAFPGVKNNGVKRGFSEAVGMNHTGLSGPSGVAREGHGDLNRGEGMAMGGADQQDVKVKSQQGGKAWMGASSFVNKSPAWHNLSLDKSNPFNGRRTLMNKNVQDAGDSNKASNEANKHGLNEAVAPASNDQPASPAQNQTVGWPPVRNFVRNNNPVRPVPPPSAPATACPSVQGKGASSSTNTNSWFVKIYMDGVPFGRKVDLKTNNSYEKLYPALEEMFQQFISGQYSGSRTSSSAESHFVSTSRKLNFLDGSEYVLIYEDHEGDFMLVGDVPWELFINAVKRLRIMKGSEEVNLAPKNADPMKPQAAVG
>scaffold-QKQO-2051226-Pseudotaxiphyllum_elegans
SMNGGEGCSALTGAQQQHFGEKTTMNYETLYPDSPVESSPHENSNNSGTTLKEHDYIGLSEVSSANSSNDKQQPEKSFREALDLNESATALCLGLKPTRKSDDQESMAFGNVTDSYRAVLEPPADCKLDGPVAQDVSENPAKRAAYHHQQQQDGRDSVAEPEFAKSLVGGSQRNNAILQEFRKAQAMKAAQHAPLAQVMKPANVNRPMHHRPQEYEAGQKGKYPTSLYAPYNAFPGVKNNGVKRGYTETVGMNHNGSSGPGGVAREGHGDVNRGEGMCGSEQQDVKVKSQQVGKPWMRPASFVNKSSTWQSLSLDKSNPFTSGGGPMRRNLVNMNVQDAGDSSNKASNEASKHGQNEAVAPPNDQPPSPAQNQTVGWPPVRNFVRNNNPVRPPPSAPATACPSVQGKGSASSSVTNSWFVKIYMDGVPFGRKVDLKTNNSYEKLYPALEEMFQQFINGGSRTSSSAESHFVSSSRKLNFLDGSEYVLIYEDREGDFMLVGDVPWELFINAVKRLRIMKGSEEVNLAPKNADPMKTQAVVG
>scaffold-QMWB-2002027-Anomodon_attenuatus
GEGSSALTGAQQQHFGEKTTMNYETLYPDSPVESSPHENSNNSGTTLKEHDYIGLSEVSSANSSNDKQQPEKSFREALDLNESATALCLGLKPTRKSDDQESMAFGNVTDSYRAVLEQPADCKLDGPVAQDVSENPAKRAAYHHQQQQEGRDSVAEPEFAKGLVGVSQRNNAILQEFRKAQAMKAAQHAPLAQVMKSANVNRPMHHRPQEYEAGQNGKYPTSLHAPYNAFPGVKNNGVKRGYTEAVGMNHNGLSGPGGVAREGLSDVNRGEGMCGSEQQDVKVKSQQVGKPWMRPASFVNKSSTWQSLSLDNTKLFAGGGGHLRRNLVNKNVQDAGDSSNKVSNEASKHGLNEAVAPPNDQPPSPAQNQTVGWPPVRNFVRNNNPVRPAPPPSAPATACPSVQGKGSASSSITNSWFVKIYMDGVPFGRKVDLKTNNSYEKLYPALEEMFEQFINGGSRTSSSAESHFVSSSRKLNFLDGSEYVLIYEDREGDFMLVGDVPWELFVNAVKRLRIMKGSEEVNLAPKNADPMKTQPSVG
>scaffold-QMWB-2002028-Anomodon_attenuatus
GEGSSALTGAQQQHFGEKTTMNYETLYPDSPVESSPHENSNNSGTTLKEHDYIGLSEVSSANSSNDKQQPEKSFREALDLNESATALCLGLKPTRKSDDQESMAFGNVTDSYRAVLEQPADCKLDGPVAQDVSENPAKRAAYHHQQQQEGRDSVAEPEFAKGLVGVSQRNNAILQEFRKAQAMKAAQHAPLAQVMKSANVNRPMHHRPQEYEAGQNGKYPTSLHAPYNAFPGVKNNGVKRGYTEAVGMNHNGLSGPGGVAREGLSDVNRGEGMCGSEQQDVKVKSQQVGKPWMRPASFVNKSSTWQSLSLDNTKLFAGGGGHLRRNLVNKNVQDAGDSSNKVSNEASKHGLNEAVAPPNDQPPSPAQNQTVGWPPVRNFVRNNNPVRPAPPPSAPATACPSVQGKGSASSSITNSWFVKIYMDGVPFGRKVDLKTNNSYEKLYPALEEMFEQFINGGSRTSSSAESHFVSSSRKLNFLDGSEYVLIYEDREGDFMLVGDVPWELFVNAVKRLRIMKGSEEVNLAPKNADPMKTQPSVG
>scaffold-TMAJ-2000417-Neckera_douglasii
GEGCSSLTGAQQQHFAEKTTMNYETLYPDSPVESSPHENSNNSGTTLKEHDYIGLSEVSSANSSNDKQQPEKSFREALDLNESATALCLGLKPTRKSDDQESMAFGNVTDSYRAVLEPPADSKLDGPVTQDVSENPAKRAAYHHQQQQQQQQDGRDSVAEPEFAKSLVGGSQRNNAILQEFRAMKAAQHAPLAQVMKPANVNRPMHHRPQEYEAGQNGKYPTSLHAPYNAFPGVKNNGVKRGYTEAVGMNHNGLSGPGGVAREGHGDVNRGEGMCGSEQQDVKVKSQQVGKPWMRPASFVNKSSTWQSLSLDNTKLFTGGGGHLRRNPVNKNVQDAGDSSNKTSNEASKHGLNEAVAPPNDQPPSPAQNQTVGWPPVRNFVRNNNPVRAAPPPSAPAPACPSVQGKGSASSSVTNSWFVKIYMDGVPFGRKVDLKTNNSYEKLYPALEEMFQQFINGGSRTSSSAESHFVSSSRKLNFLDGSEYVLIYEDREGDFMLVGDVPWELFINAVKRLRIMKGSEEVNLAPKNADPMKSQAAVG
>scaffold-TMAJ-2000418-Neckera_douglasii
GEGCSSLTGAQQQHFAEKTTMNYETLYPDSPVESSPHENSNNSGTTLKEHDYIGLSEVSSANSSNDKQQPEKSFREALDLNESATALCLGLKPTRKSDDQESMAFGNVTDSYRAVLEPPADSKLDGPVTQDVSENPAKRAAYHHQQQQQQQQDGRDSVAEPEFAKSLVGGSQRNNAILQEFRAMKAAQHAPLAQVMKPANVNRPMHHRPQEYEAGQNGKYPTSLHAPYNAFPGVKNNGVKRGYTEAVGMNHNGLSGPGGVAREGHGDVNRGEGMCGSEQQDVKVKSQQVGKPWMRPASFVNKSSTWQSLSLDNTKLFTGGGGHLRRNPVNKNVQDAGDSSNKTSNEASKHGLNEAVAPPNDQPPSPAQNQTVGWPPVRNFVRNNNPVRAAPPPSAPAPACPSVQGKGSASSSVTNSWFVKIYMDGVPFGRKVDLKTNNSYEKLYPALEEMFQQFINGGSRTSSSAESHFVSSSRKLNFLDGSEYVLIYEDREGDFMLVGDVPWELFINAVKRLRIMKGSEEVNLAPKNADPMKSQAAVG
>scaffold-VBMM-2054175-Claopodium_rostratum
SMNGGEGCSSLTGAQQQHFGEKTTMNYETLYPDSPVESSPHENSNNSGTTLKEHDYIGLSEVSSANSTNDKQQPEKSFREALDLNESATALCLGLKPTRKSDDQESMAFGNVTDSYRAVLEPPADCKLDGPVAQDVSENPAKRAAYHHQQQQDGRDSVAEPEFAKSLVGGSQRNNAILQEFRKAQAMKAAQHAPLAQVMKPANVNRPMHHRPQEYEAGQKGKYPTTLHAPYNAFPGVKNNGVKRGYTEAVGMNHNGLSGPGGVAREDHGDVNRGEGMCGSEQQDVKVKSQQVGKPWMRTASFVNQSSTWQSLSLDNSKLFTGGGGPLRRNLINKNVQDAGDSSNKVSNEASKHVLNEAVTPPNDRPPSPAQNQTVGWPPVRNFVRNNNPVRPAPPPSAPATACPSVQGKGSASSSITNPWFVKIYMDGVPFGRKVDLKTNNSYEKLYPAVEEMFQQFINGGSRTSSSAESHFVSSSRKLNFLDGSEYVLIYEDREGDFMLVGDVPWELFINAVKRLRIMKGSEEVNLAPKNAAPMKTQAAVG
>scaffold-WSPM-2047350-Loeskeobryum_brevirostre
SMNGGEGCSSLTGAQQQHFGEKTTMNYETLYSDSPVESSPHDNSNNSGTTLKEHDYIGLSEVSSANSSNDKQQPEKSFREALDLNESATALCLGLKPTRKPDDQESMAFGNVTDSYRAVLEPPADCKLDGPVAQDVSENPAKRAAYHHQQQQDGRDSVAEPEFGKSLVGGSQRNNAILQEFRKAQAMKAAQHAPLAQVMKPANVNRPMHHRPQEYEAGQKGKYPTSLHAPYNAFPGVKNNGVKRGYTEAVGMNHNGISGPGGVAREGHGDVNRGDGMCGSEQQDVKVKSQQVGKPWMRTASFVNKSSTWQSLSLDNTKLFTGGGGNLRRNLMNKNVQDAGDSSNKVSNEASKHGLNDAVTPPNDQPPSPAQNQTVGWPPVRNFVRNNNPVRPAPPPSAPATACPSVQGKGSSSSSITNSWFVKIYMDGVPFGRKVDLKTNNSYEKLYPALEEMFQQFINGGSRTSSSGESHFVSTSRKLNFLDGSEYVLIYEDREGDFMLVGDVPWELFINAVKRLRIMKGSEEVNLAPKNADPMKTQAAVG
>scaffold-XWHK-2050384-Rosulabryum_cf._capillare
SMNGSEGSSALTGAQQQTTTMNYESIYPDAHENSNNSGTTLKEHDYIGLSEVSSANSSNDKQPEKSLRETLDLNESATALCLGLKPTEKTDDQESMTFGNVRAVLEPAADGSKLDGSVAKDVTENPAKRAAYHHQQDGRDSVPEPEFGRGSLNPILQEFRKVQAEKAAQHHPHMKLGHVNRPMHHRPQEYEAGQTSRFHTSLYPHNAYPAVKNNGVKRMFSEAGLSCPNGVAREGHGDVSRGEGMCGSELQDVKLKAQPAGKPRIGGQPLGNNMPTWNSPGMANPFRRTAFNNNVQDAGDSSKKVGSEAKKHSPSEAESPANDQPPSNAQAVGWPPVKNFVRNNIMKPLPPPSAPAPACPPVQGKGAPTSTTTNSWFVKIYMDGVPFGRKVDLKTNNSYEKLYPALEEMFQQFINGQYSSSRTSSSAESHFVSSNRKLNFLDGSEYVLIYEDHEGDFMLVGDVPWELFINAVKRLRIMKGSEEVNLAPKNADPMKPQAAV
>scaffold-ZQRI-2068100-Timmia_austriaca
SMNGSEGSSALTRAQQNYSDTKTMNYETTYTDAPIESSPHENSNQSGTTLKEHDYIGLSEVSSANSSNGKHPESGRREVLNLNESATELRLGPPAVVKPTGKLNGDDQESTTLSNVTDCFRVVPAPAAELERSHGVSKLDGRAVQDVNATLENPAKRAAYHHQQQQQQQDVREPASEPEFAKSLLGGIQRKNPILQEFRKAQAMKAAQHAPHAQMMKSANLNRPMYHRPQEYEAGQKGKYPTSLHAPYNVFPGVKNNGVKRGFSEAVGMTHNGSSGAGGAAREGHCDVNRGEGMGMGGTEQPDVKVKSQQGKTWMGAASFGNKSPAWHSLSLDKSSGSHNPFNVRSSLANKTVQDAGDSSTKANNEINKHGVNDSMALASNDQPPAPAQNQTVGWPPVRSFVRNNNPVRPAPPPSAPATACQSVQGKGASSSTNTNSWFVKIYMDGVPFGRKVDLKTNNSYKKLYPALEEMFQQFITGHYCGSRSSNTAESHFVTTSQKLNFLDGSEYVLIYEDHEGDVMLVGDVPWEIFVKAVKRLRIMKGSEEVNLAPQNADPMKTQAAVG
