# Supplementary material for: Water‐related innovations in land plants evolved by different patterns of gene cooption and novelty
Source: New Phytol. 2022 Feb 8;235(2):732–42. doi: 10.1111/nph.17981 (PMC9303528; doi:10.1111/nph.17981)
Supplement: Supplementary file 3 — Dataset S3 Fasta alignments and phylogenetic trees. [file NPH-235-732-s005.zip › Supplementary_Data_3_fasta_alignments_trees/Roots/Lateral_roots/IAA14_Q38832_1_1kp.r2.fasta.aln.trimmed]

>Chara_braunii_GBG85126.1_Aux/IAA_family_protein
PKKKMMSSPPFLDVRPEPLHITAIMEGWPIGRRISLREHYNYEGLSTTLRHMFEFLPG--
HVIAYEDADGDLMLAGDIPWE
>Arabidopsis_thaliana_Q38832_Auxin-responsive_protein_IAA14
AKAQVVGWPPVRNYRKNVMFVKVSMDGAPYLRKVDLKMYTSYKDLSDALAKMFSSLNSSE
YVPSYEDKDGDWMLVGDVPWP
>Arabidopsis_thaliana_Q9C966_Auxin-responsive_protein_IAA15
VNDQLVGWPPVATARKTVRYVKVALDGAAYLRKVDLGMYDCYGQLFTALENMFQGERKGE
FVATYEDKDGDLMLVGDVPWM
>Arabidopsis_thaliana_P93830_Auxin-responsive_protein_IAA17
AKAQVVGWPPVRSYRKNVMFVKVSMDGAPYLRKIDLRMYKSYDELSNALSNMFSSVNSWD
YVPSYEDKDGDWMLVGDVPWP
>Arabidopsis_thaliana_O24407_Auxin-responsive_protein_IAA16
AKAQVVGWPPVRSFRKNVMYVKVSMDGAPYLRKIDLKLYKTYQDLSNALSKMFSSLNGSD
YVPTYEDKDGDWMLVGDVPWE
>Arabidopsis_thaliana_Q38825_Auxin-responsive_protein_IAA7
AKAQVVGWPPVRNYRKNMMLVKVSMDGAPYLRKVDLKMYKSYQDLSDALAKMFSSLNSSE
YVPSYEDKDGDWMLVGDVPWE
>Arabidopsis_thaliana_Q0WRB1_Auxin-responsive_protein
AKAQVVGWPPVRNYRKNVMFVKVSMDGAPYLRKVDLKMYTSYKDLSDALAKMFSSLNSSE
YVPSYEDKDGDWMLVGDVPWP
>Arabidopsis_thaliana_C0Z2L3_Auxin-responsive_protein_IAA14
AKAQVVGWPPVRNYRKNVMFVKVSMDGAPYLRKVDLKMYTSYKDLSDALAKMFSS-NYHY
YFCVYL----QFFLFNDTVFS
>Arabidopsis_thaliana_A0A1P8B7U4_Auxin-responsive_protein_IAA14
AKAQVVGWPPVRNYRKNVMFVKVSMDGAPYLRKVDLKMYTSYKDLSDALAKMFSSLNSSE
YVPSYEDKDGDWMLVGDVPWP
>Arabidopsis_thaliana_A0A178V1G8_Auxin-responsive_protein
AKAQVVGWPPVRNYRKNVMFVKVSMDGAPYLRKVDLKMYTSYKDLSDALAKMFSSLNSSE
YVPSYEDKDGDWMLVGDVPWP
>Arabidopsis_thaliana_A0A1P8B7U9_Auxin-responsive_protein_IAA14
AKAQVVGWPPVRNYRKNVMFVKVSMDGAPYLRKVDLKMYTSYKDLSDALAKMFSSLNSSE
YVPSYEDKDGDWMLVGDVPWP
>Arabidopsis_thaliana_A0A178VMM3_Auxin-responsive_protein
AKAQVVGWPPVRSFRKNVMYVKVSMDGAPYLRKIDLKLYKTYQDLSNALSKMFSSLNGSD
YVPTYEDKDGDWMLVGDVPWE
>Arabidopsis_thaliana_A0A1I9LPC8_Auxin-responsive_protein_IAA7
AKAQVVGWPPVRNYRKNMMLVKVSMDGAPYLRKVDLKMYKSYQDLSDALAKMFSS-----
---------------------
>Arabidopsis_thaliana_Q0WNJ2_Auxin-responsive_protein
AKAQVVGWPPVRSFRKNVMYVKVSMDGAPYLRKIDLKLYKTYQDLSNALSKMFSSLNGSD
YVPTYEDKDGDWMLVGDVPWE
>Arabidopsis_thaliana_A0A178VD03_Auxin-responsive_protein
AKAQVVGWPPVRNYRKNMMLVKVSMDGAPYLRKVDLKMYKSYQDLSDALAKMFSS-----
---------------------
>Arabidopsis_thaliana_A0A178WIK9_Auxin-responsive_protein
AKAQVVGWPPVRSYRKNVMFVKVSMDGAPYLRKIDLRMYKSYDELSNALSNMFSSVNSWD
YVPSYEDKDGDWMLVGDVPWP
>Arabidopsis_thaliana_A0A178VF85_Auxin-responsive_protein
-------------------------------------------------------LNSSE
YVPSYEDKDGDWMLVGDVPWE
>Arabidopsis_thaliana_Q56Z92_Auxin-responsive_protein
-------------------------------------------------------VNSWD
YVPSYEDKDGDWMLVGDVPWP
>Arabidopsis_thaliana_Q56WS6_Auxin-responsive_protein
-------------------------------------------------------LNGSD
YVPTYEDKDGDWMLVGDVPWE
>Arabidopsis_thaliana_A0A178VF12_Auxin-responsive_protein
AKAQVVGWPPVRNYRKNMMLVKVSMDGAPYLRKVDLKMYKSYQDLSDALAKMFSSLNSSE
YVPSYEDKDGDWMLVGDVPWE
>Arabidopsis_thaliana_A0A178W727_Auxin-responsive_protein
VNDQLVGWPPVATARKTVRYVKVALDGAAYLRKVDLGMYDCYGQLFTALENMFQGERKGE
FVATYEDKDGDLMLVGDVPWM
>Arabidopsis_thaliana_F4J2U7_Auxin-responsive_protein_IAA7
AKAQVVGWPPVRNYRKNMMLVKVSMDGAPYLRKVDLKMYKSYQDLSDALAKMFSSLNSSE
YVPSYEDKDGDWMLVGDVPWE
>Amborella_trichopoda_W1NN64_Auxin-responsive_protein
VKVQIVGWPPVRSFKKNNNYVKVAVDGAPYLRKVDLQTYSTYQQLLTALPNLFACSSGTE
YVPTYEDKDGDWMLVGDVPWQ
>Amborella_trichopoda_W1P1I6_Auxin-responsive_protein
AKAQVVGWPPVRSFRRNMLYVKVSMDGAPYLRKVDLNMYKSYQDLSNSLEKMFSCLNGSE
YVPTYEDRDGDWMLVGDVPWE
>Brachypodium_distachyon_I1GQ63_Auxin-responsive_protein
AKAQAVGWPPVRSFRKNILLVKVSMDGAPYLRKLDIGACNSYDELSMALEKMFSTMKESS
CVPTYEDKDGDWMLVGDVPWE
>Brachypodium_distachyon_I1GXM5_Auxin-responsive_protein
TRALAVGWPPVRAYRRNALLVKVAADGAPYLRKVDLAAHGGYAALLRALHAMFICATGAE
YVPTYEDRDGDWMLVGDVPWR
>Brachypodium_distachyon_I1HL98_Auxin-responsive_protein
SKARVVGWPPVRSYRKNALFVKVAVDGAPYLRKVDLTAYAGYDQLLAALQDKFSHVSGTE
YVPTYEDKDGDWMLVGDVPWR
>Brachypodium_distachyon_I1HCL6_Auxin-responsive_protein
AKARVVGWPPVRSFRKNALFVKVAVDGAPYLRKVNLEAYAGYDQLLRGLQDKFSHVNGTE
YVPTYEDKDGDWMLVGDVPWK
>Brachypodium_distachyon_I1IGR8_Auxin-responsive_protein
AKAQVVGWPPVRSFRKNILFVKVSMDGAPYLRKVDLNMYKTYQDLSMALHKMFSSLNGSE
YVPTYEDKDGDWMLVGDVPWE
>Brachypodium_distachyon_I1IGR9_Auxin-responsive_protein
AKAQVVGWPPVRSFRKNILFVKVSMDGAPYLRKVDLNMYKTYQDLSMALHKMFSSLNGSE
YVPTYEDKDGDWMLVGDVPWE
>Brachypodium_distachyon_I1GNG3_Auxin-responsive_protein
AKAQAVGWPPVRSYRRNAMFVKVSMDGAPYLRKVDLKMYNTYKDLSIALQKMFSTVNGSD
VVTTYEDKDGDWMLVGDVPWE
>Brachypodium_distachyon_A0A0Q3RMC4_Auxin-responsive_protein
AKAQAVGWPPVRSFRKNILLVKVSMDGAPYLRKLDIGACNSYDELSMALEKMFSTMKESS
CVPTYEDKDGDWMLVGDVPWE
>Brachypodium_distachyon_A0A0Q3J3C8_Auxin-responsive_protein
-RARVVGWPPVRSYRKNALFVKVAVDGAPYLRKVDLTAYAGYDQLLAALQDKFSHVSGTE
YVPTYEDKDGDWMLVGDVPWR
>Brachypodium_distachyon_A0A0Q3IMW7_Auxin-responsive_protein
SKARVVGWPPVRSYRKNALFVKVAVDGAPYLRKVDLTAYAGYDQLLAALQDKFSHVSGTE
YVPTYEDKDGDWMLVGDVPWR
>Brachypodium_distachyon_I1GNG4_Auxin-responsive_protein
AKAQAVGWPPVRSYRRNAMFVKVSMDGAPYLRKVDLKMYNTYKDLSIALQKMFSTVNGSD
VVTTYEDKDGDWMLVGDVPWE
>Ginkgo_biloba_Gb_36564
AKEQVVGWPPIRSFRKNTLYVKVSMDGAPYLRKVDLKMYSSYHDLSSALEKMFSCLNGSE
YVPTYEDKDGDWMLVGDVPWE
>Oryza_sativa_indica_A2XLV9_Auxin-responsive_protein_IAA13
AKAQAVGWPPVRSFRRNIMFVKVSMDGAPYLRKVDLKMYNSYKDLSLALQKMFGTVNGSD
AVTTYEDKDGDWMLVGDVPWQ
>Oryza_sativa_indica_D0AB61_Auxin-responsive_protein_aux
QQEEHHGDEPACSERQRRRYVKVSMDGAPYLRKVDLKMYKNYKELSLALEKCSAAMGSQE
----------RWIF--DCP--
>Oryza_sativa_indica_B8ADJ7_Auxin-responsive_protein
AKARVVGWPPVRSFRKNALFVKVAVDGAPYLRKVDLEAYSGYDQLLRALQDKFSHVNGTE
YVPTYEDKDGDWMLVGDVPWK
>Oryza_sativa_indica_B8AN21_Auxin-responsive_protein
SRAQVVGWPPVRSFRKNVLLVKVSMDGAPYLRKIDVAMYKSYPELSMAFQNMFTSRDDLE
YVPTYEDKDGDWMLVGDVPWE
>Oryza_sativa_indica_A2YEN6_Auxin-responsive_protein
SKARAVGWPPVRAYRRNALLVKVAVDGAPYLRKVDLAAHAGYAPLLRALHGMFSCVTGAE
YVPTYEDKDGDWMLVGDVPWK
>Oryza_sativa_indica_A2ZMF1_Auxin-responsive_protein
AKAQVVGWPPVRSYRKNILFVKVSMDGAPYLRKVDLKMYKSYLELSKALEKMFSSLNGSE
YVPTYEDKDGDWMLVGDVPWE
>Oryza_sativa_indica_B8AYM9_Auxin-responsive_protein
SKARVVGWPPVRAFRKNALFVKVAVDGAPYLRKVDLEAYRGYDQLLAALQDKFSHVSGNE
YVPTYEDKDGDWMLVGDVPWK
>Physcomitrella_patens_Q948Q1_Auxin-responsive_protein_PpIAA1b
PQNQTVGWPPVKNFNKMNTLVKIYMDGVPFGRKVDLKTNDSYDKLYSMLEDMFQQLEGSE
YVLIYEDHEGDSMLVGDVPWE
>Physcomitrella_patens_Q948Q2_Auxin-responsive_protein_PpIAA1a
PQNQTVGWPPVKNFNKMNTLVKIYMDGVPFGRKVDLKTNDSYDKLYSMLEDMFQQLEGSE
YVLIYEDHEGDSMLVGDVPWE
>Fontinalis_antipyretica_17164-RA__[mRNA]__locus=181025_6098_9381_+_[translate_table__standard]
PQNQTVGWPPVRNFVRNNNFVKIYMDGVPFGRKVDLKTNNSYEKLYPALEEMFQQLNGPE
YVLIYEDREGDFMLVGDVPWV
>Pleurozium_schreberi_maker-scaffold_198-snap-gene-0.33-mRNA-1_gene=maker-scaffold_198-snap-gene-0.33_name=maker-scaffold_198-snap-gene-0.33_seq_id=scaffold_198_type=cds
PQNQTVGWPPVRNFVRNNNFVKIYMDGVPFGRKVDLKTNNSYEKLYPALEEMFQQLDGSE
YVLIYEDREGDFMLVGDVPWE
>Azolla_filiculoides_s0007.g011027
PKDRVVGWPPIRSYRKNTLYVKVNMDGIPIGRKVDLKAYQSYESLLIALGEMFHSLSNKE
FVLTYEDQEGDWMLVGDVPWG
>scaffold-BEGM-2006351-Botrypus_virginianus
PKGQVVGWPPIRSFRKNTLYVKVTMDGVPIGRKVDLNAYVSYEGLSVALEEMFQRLNGSD
YVLTYEDKEGDWMLVGDVPWG
>scaffold-BEGM-2006353-Botrypus_virginianus
PKGQVVGWPPIRSFRKNTLYVKVTMDGVPIGRKVDLNAYVSYEGLSVALEEMFQRLNGSD
YVLTYEDKEGDWMLVGDVPWG
>scaffold-BEGM-2006354-Botrypus_virginianus
PKGQVVGWPPIRSFRKNTLYVKVTMDGVPIGRKVDLNAYVSYEGLSVALEEMFQRLNGSD
YVLTYEDKEGDWMLVGDVPWG
>scaffold-EWXK-2123401-Thyrsopteris_elegans
PKGQVVGWPPIRSYRKNTLYIKVNMDGMPIGRKVDLNAYRSYESLLVALEEMFHSLSNSE
FVLTYEDKEGDWMLVGDVPWG
>scaffold-NHCM-2011934-Angiopteris_evecta
PKGQVVGWPPIRSFRKNTLYVKVNMDGVPIGRKVDLNVHKSYEGLSLALEEMFQRLTGSD
YVLTYEDKEGDWMLVGDVPWG
>scaffold-NHCM-2065277-Angiopteris_evecta
PKGQVVGWPPIRSFRKITLYVKVNMDGVPIGRKVDLNIHSSYAGLSLALEEMFQRLNGSD
YVLTYEDKEGDWMLVGDVPWG
>scaffold-QIAD-2007316-Hymenophyllum_bivalve
PKGQVVGWPPIRSYRKNTLFVKVNMDGITIGRKVDLNAHTCYEGLLLALEEMFQPLNGSE
FVLTHEDNEGDWMLVGDVPWG
>scaffold-RFMZ-2051668-Osmundastrum_cinnamomeum-B
PKGQVVGWPPIRSYRKNTLFVKVNMDGVPIGRKLDLNAHNCYEGLLLALEDMFQRLNSSE
FVLTYEDKEGDWMLVGDVPWG
>scaffold-UGNK-2014526-Marattia_attenuata
PKGQVVGWPPIRSFRKNTLYVKVNMDGVPIGRKVDLNVHKSYEGLSLALEEMFQRLTGSD
YVLTYEDKEGDWMLVGDVPWG
>Pseudotsuga_menziesii_PSME_30864
AKAQVVGWPPVRSFRKNTLYVKVSMDGAPYLRKLDLKMYSTYHDFSSALEKMFGCLNGSE
YVPTYEDKDGDWMLVGDVPWE
>scaffold-BUWV-2003634-Platycladus_orientalis
LKAQVVGWPPIRSFRKNTLYVKVSMDGAPYLRKVDLKIYGSYRELSSALEKMFSCLNGSE
YVPTYEDKDGDLMLVGDVPWE
>scaffold-DSXO-2072848-Cryptomeria_japonica-branch_apex_including_needles_and_cones
PKAQVVGWPPIRSFRKNTLYVKVSMDGAPYLRKVDLKIYGSYRELSSALEKMFSCLNGSE
YVPTYEDKDGDLMLVGDVPWK
>scaffold-FHST-2014346-Taxodium_distichum
PKAQVVGWPPIRSFRKNTLYVKVSMDGAPYLRKVDLKIYGSYRELSSALEKMFSCLNGSE
YVPTYEDKDGDLMLVGDVPWE
>scaffold-FRPM-2059439-Calocedrus_decurrens
SKAQVVGWPPIRSFRKNTLYVKVSMDGAPYLRKVDLKIYGSYRELSSALEKMFSCLNGSE
YVPTYEDKDGDLMLVGDVPWE
>scaffold-GMHZ-2018947-Cryptomeria_japonica-2_samples_combined
PKAQVVGWPPIRSFRKNTLYVKVSMDGAPYLRKVDLKIYGSYRELSSALEKMFSCLNGSE
YVPTYEDKDGDLMLVGDVPWK
>scaffold-HOUF-2011340-Cryptomeria_japonica-leaf
PKAQVVGWPPIRSFRKNTLYVKVSMDGAPYLRKVDLKIYGSYRELSSALEKMFSCLNGSE
YVPTYEDKDGDLMLVGDVPWK
>scaffold-OUOI-2005911-Cunninghamia_lanceolata-young_shoot
PKAQVVGWPPIRSFRKNTLYVKVSMDGAPYLRKVDLKVYDSYRELSSALEKMFSCLNGSE
YVPTYEDKDGDLMLVGDVPWE
>scaffold-OXGJ-2044261-Glyptostrobus_pensilis
PKAQVVGWPPIRSFRKNTLYVKVSMDGAPYLRKVDLKIYGSYRELSSALEKMFSCLNGSE
YVPTYEDKDGDLMLVGDVPWE
>scaffold-QNGJ-2071667-Cupressus_dupreziana
PKAQVVGWPPIRSFRKNTLYVKVSMDGAPYLRKVDLKIYGSYRELSSALEKMFSCLNGSE
YVPTYEDKDGDLMLVGDVPWE
>scaffold-XQSG-2053968-Microbiota_decussata
LKAQVVGWPPIRSFRKNTLYVKVSMDGAPYLRKVDLKIYGSYRELSSALEKMFSCLNGSE
YVPTYEDKDGDLMLVGDVPWE
>scaffold-RXRQ-2017699-Phaeoceros_carolinianus-sporophyte
AKAQVVGWPPVRVYRKNILFVKVSMDGAPYLRKVDLKMYRGYKELKNALCKMFGS--GTE
FVLTYEDRDGDWMLVGDLPFE
>scaffold-RXRQ-2023375-Phaeoceros_carolinianus-sporophyte
SKAQVVGWPPIRRYRKNTMYVKVSMDGAPYLRKVDLKLYGGYKELSVALEKMFGGLNKSE
YVLTYEDKDGDWMLVGDVPWV
>scaffold-RXRQ-2134239-Phaeoceros_carolinianus-sporophyte
AKARVVGWPPVRNYRRNALFVKVAVDGAPYLRKVDLESYGGYEELLSALQEMFSCIHGTE
YVPTYEDKDGDWMLVGDVPWK
>scaffold-WAFT-2011863-Diphasiastrum_digitatum
MPRTPVGWPPVQSFRKNCLYVKVYMDGLPIGRKVDLHIHDGYDKLSLALENMFKSFRCSE
YVLTYEDKDGDLMLVGDVPWG
>scaffold-ZZEI-2009159-Phylloglossum_drummondii
AKAQVVGWPPVRSFRKNILFVKVSMDGAPYLRKVDLKMYRGYQELYKALEKMFSSLNGSE
YVPTYEDKDGDWMLVGDVPWE
>scaffold-ZZEI-2122515-Phylloglossum_drummondii
AKARVVGWPPVRSYRKNVLYVKVAVDGVPYLRKVDLETYAGYQELLTALQEMFSCVSGME
YVPTYEDKDGDWMMVGDVPWK
>scaffold-BPSG-2022780-Scouleria_aquatica
PQNQTVGWPPVRSFVRNNNLVKIYMDGVPFGRKVDLKTKNSYEKLYPALEEMFQQLDGSE
YVLIYEDHEGDFMLVGDVPWD
>scaffold-DHWX-2008408-Fontinalis_antipyretica
PQNQTVGWPPVRNFVRNNNFVKIYMDGVPFGRKVDLKTNNSYEKLYPALEEMFQQLDGSE
YVLIYEDREGDFMLVGDVPWV
>scaffold-GRKU-2011972-Syntrichia_princeps
PPNQTVGWPPVRSFVRNINLVKIYMDGVPFGRKVDLKTNNSYEKLYPALEEMFQQLDGSD
YVLIYEDHEGDFMLVGDVPWD
>scaffold-JADL-2049280-Rhynchostegium_serrulatum
PQNQTVGWPPVRNFVRNNNFVKIYMDGVPFGRKVDLKTNNSYEKLYPALEEMFQQLDGSE
YVLIYEDREGDFMLVGDVPWE
>scaffold-LNSF-2070104-Stereodon_subimponens
PQNQTVGWPPVRNFVRNNNFVKIYMDGVPFGRKVDLKTNNSYEKLYPALEEMFQQLDGSE
YVLIYEDREGDFMLVGDVPWE
>scaffold-NGTD-2102164-Dicranum_scoparium
PQNQTVGWPPVRSSFRDNNFVKIYMDGVPFGRKVDLKTNNRYEKLYSALEEMFQQLDGSE
YVLIYEDHEGDFMLVGDVPWE
>scaffold-NGTD-2102812-Dicranum_scoparium
PQNQTVGWPPVRSFVRENNLVKIYMDGVPFGRKVDLKTNNSYEKLYPALEEMFQQLDGSE
YVLIYEDREGDFMLVGDVPWD
>scaffold-ORKS-2060138-Philonotis_fontana
PQNQTVGWPPVRNFVRNNNFVKIYMDGVPFGRKVDLKTNNSYEKLYPALEEMFQQLDGSE
YVLIYEDHEGDFMLVGDVPWE
>scaffold-QKQO-2051226-Pseudotaxiphyllum_elegans
PQNQTVGWPPVRNFVRNNNFVKIYMDGVPFGRKVDLKTNNSYEKLYPALEEMFQQLDGSE
YVLIYEDREGDFMLVGDVPWE
>scaffold-QMWB-2002027-Anomodon_attenuatus
PQNQTVGWPPVRNFVRNNNFVKIYMDGVPFGRKVDLKTNNSYEKLYPALEEMFEQLDGSE
YVLIYEDREGDFMLVGDVPWE
>scaffold-QMWB-2002028-Anomodon_attenuatus
PQNQTVGWPPVRNFVRNNNFVKIYMDGVPFGRKVDLKTNNSYEKLYPALEEMFEQLDGSE
YVLIYEDREGDFMLVGDVPWE
>scaffold-TMAJ-2000417-Neckera_douglasii
PQNQTVGWPPVRNFVRNNNFVKIYMDGVPFGRKVDLKTNNSYEKLYPALEEMFQQLDGSE
YVLIYEDREGDFMLVGDVPWE
>scaffold-TMAJ-2000418-Neckera_douglasii
PQNQTVGWPPVRNFVRNNNFVKIYMDGVPFGRKVDLKTNNSYEKLYPALEEMFQQLDGSE
YVLIYEDREGDFMLVGDVPWE
>scaffold-VBMM-2054175-Claopodium_rostratum
PQNQTVGWPPVRNFVRNNNFVKIYMDGVPFGRKVDLKTNNSYEKLYPAVEEMFQQLDGSE
YVLIYEDREGDFMLVGDVPWE
>scaffold-WSPM-2047350-Loeskeobryum_brevirostre
PQNQTVGWPPVRNFVRNNNFVKIYMDGVPFGRKVDLKTNNSYEKLYPALEEMFQQLDGSE
YVLIYEDREGDFMLVGDVPWE
>scaffold-XWHK-2050384-Rosulabryum_cf._capillare
PNAQAVGWPPVKNFVR-NNFVKIYMDGVPFGRKVDLKTNNSYEKLYPALEEMFQQLDGSE
YVLIYEDHEGDFMLVGDVPWE
>scaffold-ZQRI-2068100-Timmia_austriaca
PQNQTVGWPPVRSFVRNNNFVKIYMDGVPFGRKVDLKTNNSYKKLYPALEEMFQQLDGSE
YVLIYEDHEGDVMLVGDVPWE
