# Supplementary material for: Water‐related innovations in land plants evolved by different patterns of gene cooption and novelty
Source: New Phytol. 2022 Feb 8;235(2):732–42. doi: 10.1111/nph.17981 (PMC9303528; doi:10.1111/nph.17981)
Supplement: Supplementary file 3 — Dataset S3 Fasta alignments and phylogenetic trees. [file NPH-235-732-s005.zip › Supplementary_Data_3_fasta_alignments_trees/Roots/Lateral_roots/IAA14_Q38832_1_1kp.r2.treefile]

(Chara_braunii_GBG85126.1_Aux_IAA_family_protein:1.4227886638,((((((((((((((((Arabidopsis_thaliana_Q38832_Auxin-responsive_protein_IAA14:0.0000000000,Arabidopsis_thaliana_A0A1P8B7U9_Auxin-responsive_protein_IAA14:0.0000000000):0.0000000000,Arabidopsis_thaliana_A0A178V1G8_Auxin-responsive_protein:0.0000000000):0.0000000000,Arabidopsis_thaliana_A0A1P8B7U4_Auxin-responsive_protein_IAA14:0.0000000000):0.0000025168,Arabidopsis_thaliana_Q0WRB1_Auxin-responsive_protein:0.0000025168)60:0.0000028753,Arabidopsis_thaliana_C0Z2L3_Auxin-responsive_protein_IAA14:0.2675127545)96:0.0206135788,((Arabidopsis_thaliana_P93830_Auxin-responsive_protein_IAA17:0.0000025168,Arabidopsis_thaliana_A0A178WIK9_Auxin-responsive_protein:0.0000025168)73:0.0000020275,Arabidopsis_thaliana_Q56Z92_Auxin-responsive_protein:0.0000024019)100:0.1492960023)54:0.0240771318,(((Arabidopsis_thaliana_Q38825_Auxin-responsive_protein_IAA7:0.0000000000,Arabidopsis_thaliana_F4J2U7_Auxin-responsive_protein_IAA7:0.0000000000):0.0000025168,((Arabidopsis_thaliana_A0A1I9LPC8_Auxin-responsive_protein_IAA7:0.0000025168,Arabidopsis_thaliana_A0A178VD03_Auxin-responsive_protein:0.0000025168)92:0.0000025168,Arabidopsis_thaliana_A0A178VF12_Auxin-responsive_protein:0.0000025168)29:0.0000025168)75:0.0000023349,Arabidopsis_thaliana_A0A178VF85_Auxin-responsive_protein:0.0000020924)93:0.0213159945)85:0.0780791349,(((Arabidopsis_thaliana_O24407_Auxin-responsive_protein_IAA16:0.0000000000,Arabidopsis_thaliana_Q0WNJ2_Auxin-responsive_protein:0.0000000000):0.0000025168,Arabidopsis_thaliana_A0A178VMM3_Auxin-responsive_protein:0.0000025168)74:0.0000023920,Arabidopsis_thaliana_Q56WS6_Auxin-responsive_protein:0.0000024999)95:0.0715652324)79:0.0297607715,(((((Brachypodium_distachyon_I1GQ63_Auxin-responsive_protein:0.0000025168,Brachypodium_distachyon_A0A0Q3RMC4_Auxin-responsive_protein:0.0000025168)100:0.2033499243,((Brachypodium_distachyon_I1GNG3_Auxin-responsive_protein:0.0000025168,Brachypodium_distachyon_I1GNG4_Auxin-responsive_protein:0.0000025168)95:0.0570804593,Oryza_sativa_indica_A2XLV9_Auxin-responsive_protein_IAA13:0.0377817035)89:0.1010438733)60:0.0360212309,Oryza_sativa_indica_D0AB61_Auxin-responsive_protein_aux:0.9296017281)55:0.0289561705,((Brachypodium_distachyon_I1IGR8_Auxin-responsive_protein:0.0000025168,Brachypodium_distachyon_I1IGR9_Auxin-responsive_protein:0.0000025168)98:0.0350811823,Oryza_sativa_indica_B8AN21_Auxin-responsive_protein:0.2411502608)57:0.0059600363)66:0.0193498556,(Oryza_sativa_indica_A2ZMF1_Auxin-responsive_protein:0.0261353015,(scaffold-RXRQ-2017699-Phaeoceros_carolinianus-sporophyte:0.2212689549,scaffold-ZZEI-2009159-Phylloglossum_drummondii:0.0092792558)70:0.0310757322)69:0.0147442875)46:0.0241333594)66:0.0206668056,Amborella_trichopoda_W1P1I6_Auxin-responsive_protein:0.0608411710)63:0.0339448697,((Arabidopsis_thaliana_Q9C966_Auxin-responsive_protein_IAA15:0.0000025168,Arabidopsis_thaliana_A0A178W727_Auxin-responsive_protein:0.0000025168)100:0.7065709990,(Amborella_trichopoda_W1NN64_Auxin-responsive_protein:0.2370994367,((((Brachypodium_distachyon_I1GXM5_Auxin-responsive_protein:0.1578121336,Oryza_sativa_indica_A2YEN6_Auxin-responsive_protein:0.0000021757)100:0.1940756999,((((Brachypodium_distachyon_I1HL98_Auxin-responsive_protein:0.0000025168,Brachypodium_distachyon_A0A0Q3IMW7_Auxin-responsive_protein:0.0000020631)69:0.0000020575,Brachypodium_distachyon_A0A0Q3J3C8_Auxin-responsive_protein:0.0125350518)97:0.0382513703,Oryza_sativa_indica_B8AYM9_Auxin-responsive_protein:0.0413386068)72:0.0364455059,(Brachypodium_distachyon_I1HCL6_Auxin-responsive_protein:0.0256457130,Oryza_sativa_indica_B8ADJ7_Auxin-responsive_protein:0.0123417010)92:0.0039446788)92:0.0618697162)90:0.0399690432,scaffold-RXRQ-2134239-Phaeoceros_carolinianus-sporophyte:0.0901403030)98:0.0495209629,scaffold-ZZEI-2122515-Phylloglossum_drummondii:0.0660582718)99:0.0938905154)94:0.0718630042)87:0.1123167422)70:0.0191044825,Pseudotsuga_menziesii_PSME_30864:0.0523017543)69:0.0123334411,Ginkgo_biloba_Gb_36564:0.0128527413)79:0.0594380363,(((scaffold-BUWV-2003634-Platycladus_orientalis:0.0000024342,scaffold-XQSG-2053968-Microbiota_decussata:0.0000020470)100:0.0127314150,((((scaffold-DSXO-2072848-Cryptomeria_japonica-branch_apex_including_needles_and_cones:0.0000000000,scaffold-HOUF-2011340-Cryptomeria_japonica-leaf:0.0000000000):0.0000025793,scaffold-GMHZ-2018947-Cryptomeria_japonica-2_samples_combined:0.0000025788)99:0.0127747243,scaffold-OUOI-2005911-Cunninghamia_lanceolata-young_shoot:0.0256333709)19:0.0000026190,((scaffold-FHST-2014346-Taxodium_distichum:0.0000000000,scaffold-QNGJ-2071667-Cupressus_dupreziana:0.0000000000):0.0000025168,scaffold-OXGJ-2044261-Glyptostrobus_pensilis:0.0000025168)52:0.0000022944)34:0.0000023104)47:0.0126201989,scaffold-FRPM-2059439-Calocedrus_decurrens:0.0000028321)57:0.0201848929)44:0.0562096283,scaffold-RXRQ-2023375-Phaeoceros_carolinianus-sporophyte:0.1379891560)99:0.2941180853,((scaffold-BEGM-2006351-Botrypus_virginianus:0.0000000000,scaffold-BEGM-2006354-Botrypus_virginianus:0.0000000000):0.0000025168,scaffold-BEGM-2006353-Botrypus_virginianus:0.0000025168)87:0.0002124701)32:0.0298322507,((((((((((Physcomitrella_patens_Q948Q1_Auxin-responsive_protein_PpIAA1b:0.0000025168,Physcomitrella_patens_Q948Q2_Auxin-responsive_protein_PpIAA1a:0.0000025168)100:0.1689241437,scaffold-XWHK-2050384-Rosulabryum_cf._capillare:0.0430142934)86:0.0122785778,(((((Fontinalis_antipyretica_17164-RA___mRNA___locus_181025_6098_9381____translate_table__standard_:0.0253566399,scaffold-DHWX-2008408-Fontinalis_antipyretica:0.0000024677)99:0.0127595918,scaffold-VBMM-2054175-Claopodium_rostratum:0.0125864416)26:0.0000024736,((((((Pleurozium_schreberi_maker-scaffold_198-snap-gene-0.33-mRNA-1_gene_maker-scaffold_198-snap-gene-0.33_name_maker-scaffold_198-snap-gene-0.33_seq_id_scaffold_198_type_cds:0.0000000000,scaffold-QKQO-2051226-Pseudotaxiphyllum_elegans:0.0000000000):0.0000000000,scaffold-TMAJ-2000417-Neckera_douglasii:0.0000000000):0.0000000000,scaffold-TMAJ-2000418-Neckera_douglasii:0.0000000000):0.0000000000,scaffold-LNSF-2070104-Stereodon_subimponens:0.0000000000):0.0000000000,scaffold-WSPM-2047350-Loeskeobryum_brevirostre:0.0000000000):0.0000025168,scaffold-JADL-2049280-Rhynchostegium_serrulatum:0.0000025168)84:0.0000022480)30:0.0000026175,(scaffold-QMWB-2002027-Anomodon_attenuatus:0.0000024172,scaffold-QMWB-2002028-Anomodon_attenuatus:0.0000025168)100:0.0126253046)94:0.0126151924,scaffold-ORKS-2060138-Philonotis_fontana:0.0000021510)54:0.0000025233)88:0.0125666022,scaffold-ZQRI-2068100-Timmia_austriaca:0.0257302386)49:0.0000025998,scaffold-NGTD-2102164-Dicranum_scoparium:0.0650664276)61:0.0000023658,((scaffold-BPSG-2022780-Scouleria_aquatica:0.0125220303,scaffold-NGTD-2102812-Dicranum_scoparium:0.0259084908)76:0.0000021381,scaffold-GRKU-2011972-Syntrichia_princeps:0.0388667073)97:0.0251270958)100:0.3713125970,scaffold-WAFT-2011863-Diphasiastrum_digitatum:0.4129363663)80:0.1149225670,scaffold-NHCM-2065277-Angiopteris_evecta:0.0494614961)21:0.0000027047,(scaffold-NHCM-2011934-Angiopteris_evecta:0.0000025168,scaffold-UGNK-2014526-Marattia_attenuata:0.0000025168)98:0.0286189444)35:0.0131839765,((Azolla_filiculoides_s0007.g011027:0.1157761594,scaffold-EWXK-2123401-Thyrsopteris_elegans:0.0263151904)100:0.1312618793,(scaffold-QIAD-2007316-Hymenophyllum_bivalve:0.0868955288,scaffold-RFMZ-2051668-Osmundastrum_cinnamomeum-B:0.0432299056)96:0.0286351761)86:0.0619927186)33:0.0278268606);
