# Supplementary material for: Water‐related innovations in land plants evolved by different patterns of gene cooption and novelty
Source: New Phytol. 2022 Feb 8;235(2):732–42. doi: 10.1111/nph.17981 (PMC9303528; doi:10.1111/nph.17981)
Supplement: Supplementary file 3 — Dataset S3 Fasta alignments and phylogenetic trees. [file NPH-235-732-s005.zip › Supplementary_Data_3_fasta_alignments_trees/Roots/Lateral_roots/IAA19_O24409_w_outgroup.fasta.1kp.r2.fasta.aln.trimmed]

>Azolla_filiculoides_s0059.g034681^M
-------DRVVGWPPIRSHRRSNAFHVKRGRDLYYMASKHLVGLYAYVGKC----HIIFS
KGQSPHFLKSREFQLTYEDKDGDWMLVGDVPWEMFVSNVRRLRIARGSDVE
>Arabidopsis_thaliana_P49678_IAA2_Auxin-responsive_protein_IAA2_IAA2
ESTPPTKTQIVGWPPVRSSRKNNVSYVKVSMDGAPYLRKIDLKTYKNYPELLKALENMFK
VMIGREGYKGSGFVPTYEDKDGDWMLVGDVPWDMFSSSCKRLRIMKGSDAP
>Arabidopsis_thaliana_P33077_IAA4_Auxin-responsive_protein_IAA4_IAA4
ETASPPKAQIVGWPPVRSYRKNNGNYVKVSMDGAPYLRKIDLTMYKQYPELMKSLENMFK
FSVGREGYKGSDFVPTYEDKDGDWMLVGDVPWEMFVSSCKRLRIMKGSEVK
>Arabidopsis_thaliana_Q38822_IAA3_Auxin-responsive_protein_IAA3_IAA3
ETSPPRKAQIVGWPPVRSYRKNNGIYVKVSMDGAPYLRKIDLSCYKGYSELLKALEVMFK
FSVGRDGYKGSDFVPTYEDKDGDWMLIGDVPWEMFICTCKRLRIMKGSEAK
>Arabidopsis_thaliana_P49677_IAA1_Auxin-responsive_protein_IAA1_IAA1
SAPPPAKTQIVGWPPVRSNRKNNVSYVKVSMDGAPYLRKIDLKMYKNYPELLKALENMFK
FTVGREGYKGSGFVPTYEDKDGDWMLVGDVPWDMFSSSCQKLRIMKGSEAP
>Arabidopsis_thaliana_P33078_IAA5_Auxin-responsive_protein_IAA5_IAA5
KCEPAKKSQVVGWPPVCSYRRKN-SYVKVSVDGAAFLRKIDLEMYKCYQDLASALQILFG
YINFDDTLKESECVPIYEDKDGDWMLAGDVPWEMFLGSCKRLRIMKRSCNR
>Arabidopsis_thaliana_O24409_IAA19_Auxin-responsive_protein_IAA19_IAA19
NDSPAAKSQVVGWPPVCSYRKKNLGYVKVSMDGVPYLRKMDLGSSQGYDDLAFALDKLFG
RGIGAKDGDNCEYVTIYEDKDGDWMLAGDVPWGMFLESCKRLRIMKRSDAT
>Arabidopsis_thaliana_Q38824_IAA6_Auxin-responsive_protein_IAA6_IAA6
ESLPVVKSQAVGWPPVCSYRRKKIGYVKVSMDGVPYMRKIDLGSSNSYINLVTVLENLFG
LGIGAKEGKKCEYIIIYEDKDRDWMLVGDVPWQMFKESCKRLRIVKRSDAT
>Arabidopsis_thaliana_D3K0B1_D3K0B1_Auxin-responsive_protein_IAA2
ESTPPTKTQIVGWPPVRSSRKNNVSYVKVSMDGAPYLRKIDLKTYKNYPELLKALENMFK
VMIGREGYKGSGFVPTYEDKDGDWMLVGDVPWDMFSSSCKRLRIMKGSDAP
>Arabidopsis_thaliana_D3K0A2_D3K0A2_Auxin-responsive_protein_IAA1
SAPPPAKTQIVGWPPVRSNRKNNVSYVKVSMDGAPYLRKIDLKMYKNYPELLKALENMFK
FTVGREGYQGSGFVPTYEDKDGDWMLVGDVPWDMFSSSCQKLRIMKGSEAP
>Arabidopsis_thaliana_E1A719_E1A719_Auxin-responsive_protein_IAA2
ESTPPTKTQIVGWPPVRSSRKNNVSYVKVSMDGAPYLRKIDLKTYKNYPELLKALENMFK
VMIGREGYKGSGFVPTYEDKDGDWMLVGDVPWDMFSSSCKRLRIMKGSDAP
>Arabidopsis_thaliana_D3K0C2_D3K0C2_Auxin-responsive_protein_IAA5_PE=3_SV=2
KCEPAKKSQVVGWPPVCSYRRKN-SYVKVSVDGAAFLRKIDLEMYKCYQDLASALQILFG
YINFDDTLKESECVPIYEDKDGDWMLAGDVPWEMFLGSCKRLRIMKRSCNR
>Arabidopsis_thaliana_D3K0A7_D3K0A7_Auxin-responsive_protein_IAA2
ESTPPTKTQIVGWPPVRSSRKNNVSYVKVSMDGAPYLRKIDLKTYKNYPELLKALENMFK
VMIGREGYKGSGFVPTYEDKDGDWMLVGDVPWDMFSSSCKRLRIMKGSDAP
>Arabidopsis_thaliana_D3K0A4_D3K0A4_Auxin-responsive_protein_IAA1
SAPPPAKTQIVGWPPVRSNRKNNVSYVKVSMDGAPYLRKIDLKMYKNYPELLKALENMFK
FTVGREGYKGSGFVPTYEDKDGDWMLVGDVPWDMFSSSCQKLRIMKGSEAP
>Arabidopsis_thaliana_Q0WTK3_Q0WTK3_Auxin-responsive_protein_IAA4_PE=2_SV=1
ETASPPKAQIVGWPPVRSYRKNNGNYVKVSMDGAPYLRKIDLTMYKQYPELMKSLENMFK
FSVGREGYKGSDFVPTYEDKDGDWMLVGDVPWEMFVSSCKRLRIMKGSEVK
>Arabidopsis_thaliana_Q2VWA2_Q2VWA2_Auxin-responsive_protein_At3g15540_PE=2_SV=1
NDSPAAKSQVVGWPPVCSYRKKNLGYVKVSMDGVPYLRKMDLGSSQGYDDLAFALDKLFG
RGIGAKDGDNCEYVTIYEDKDGDWMLAGDVPWGMFLESCKRLRIMKRSDAT
>Arabidopsis_thaliana_E1A760_E1A760_Auxin-responsive_protein_IAA5
KCEPAKKSQVVGWPPVCSYRRKN-SYVKVSVDGAAFLRKIDLEMYKCYQDLASALQILFG
YINFDDTLKESECVPIYEDKDGDWMLAGDVPWEMFLGSCKRLRIMKRSCNR
>Arabidopsis_thaliana_E1A722_E1A722_Auxin-responsive_protein_IAA2
ESIPPTKTQIVGWPPVRSSRKNNVSYVKVSMDGAPYLRKIDLKTYKNYPELLKALENMFK
VMIGREGYKGSGFVPTYEDKDGDWMLVGDVPWDMFSSSCKRLRIMKGSDAP
>Arabidopsis_thaliana_E1A749_E1A749_Auxin-responsive_protein_IAA4
ETASPPKAQIVGWPPVRSYRKNNGNYVKVSMDGAPYLRKIDLTMYKQYPELMKSLENMFK
FSVGREGYKGSDFVPTYEDKDGDWMLVGDVPWEMFVSSCKRLRIMKGSEVK
>Arabidopsis_thaliana_D3K0C0_D3K0C0_Auxin-responsive_protein_IAA4
ETAPPPKAQIVGWPPVRSYRKNNGNYVKVSMDGAPYLRKIDLTMYKQYPELMKSLENMFK
FSVGREGYKGSDFVPTYEDKDGDWMLVGDVPWEMFVSSCKRLRIMKGSEVK
>Arabidopsis_thaliana_D3K0C1_D3K0C1_Auxin-responsive_protein_IAA4
ETASPPKAQIVGWPPVRSYRKNNGNYVKVSMDGAPYLRKIDLTMYKQYPELMKSLENMFK
FSVGREGYKGSDFVPTYEDKDGDWMLVGDVPWEMFVSSCKRLRIMKGSEVK
>Arabidopsis_thaliana_E1A758_E1A758_Auxin-responsive_protein_IAA5
KCEPAKKSQVVGWPPVCSYRRKN-SYVKVSVDGAAFLRKIDLEMYKCYQDLASALQILFG
YINFDDTLKESECVPIYEDKDGDWMLAGDVPWEMFLGSCKRLRIMKRSCNR
>Arabidopsis_thaliana_E1A745_E1A745_Auxin-responsive_protein_IAA4
EAASPPKAQIVGWPPVRSYRKNNGNYVKVSMDGAPYLRKIDLTMYKQYPELMKSLENMFK
FSVGREGYKGSDFVPTYEDKDGDWMLVGDVPWEMFVSSCKRLRIMKGSEVK
>Arabidopsis_thaliana_D3K0A6_D3K0A6_Auxin-responsive_protein_IAA1
SAPPPAKTQIVGWPPVRSNRKNNVSYVKVSMDGAPYLRKIDLKMYKNYPELLKALENMFK
FTVGREGYQGSGFVPTYEDKDGDWMLVGDVPWDMFSSSCQKLRIMKGSEAP
>Arabidopsis_thaliana_E1A756_E1A756_Auxin-responsive_protein_IAA4
ETASPPKAQIVGWPPVRSYRKNNGNYVKVSMDGAPYLRKIDLTMYKQYPELMKSLENMFK
FSVGREGYKGSDFVPTYEDKDGDWMLVGDVPWEMFVSSCKRLRIMKGSEVK
>Arabidopsis_thaliana_E1A743_E1A743_Auxin-responsive_protein_IAA3
ETSPPRKAQIVGWPPVRSYRKNNGIYVKVSMDGAPYLRKIDLSCYKGYSELLKALEVMFK
FSVGRDVYKGSDFVPTYEDKDGDWMLIGDVPWEMFICTCKRLRIMEGSEAK
>Arabidopsis_thaliana_Q67YC2_Q67YC2_Auxin-responsive_protein_At4g14560_PE=2_SV=1
SAPPPAKTQIVGWPPVRSNRKNNVSYVKVSMDGAPYLRKIDLKMYKNYPELLKALENMFK
FTVGREGYKGSGFVPTYEDKDGDWMLVGDVPWDMFSSSCQKLRIMKGSEAP
>Arabidopsis_thaliana_E1A727_E1A727_Auxin-responsive_protein_IAA2
ESTPPTKTQIVGWPPVRSSRKNNVSYVKVSMDGAPYLRKIDLKTYKNYPELLKALENMFK
VMIGREGYKGSGFVPTYEDKDGDWMLVGDVPWDMFSSSCKRLRIMKGSDAP
>Arabidopsis_thaliana_D3K0B7_D3K0B7_Auxin-responsive_protein_IAA4
ETASPPKAQIVGWPPVRSYRKNNGNYVKVSMDGAPYLRKIDLTMYKQYPELMKSLENMFK
FSVGREGYKGSDFVPTYEDKDGDWMLVGDVPWEMFVSSCKRLRIMKGSEVK
>Arabidopsis_thaliana_E1A718_E1A718_Auxin-responsive_protein_IAA1
SAPPPAKTQIVGWPPVRSNRKNNVSYVKVSMDGAPYLRKIDLKMYKNYPELLKALENMFK
FTVGREGYKGSGFVPTYEDKDGDWMLVGDVPWDMFSSSCQKLRIMKGSEAP
>Amborella_trichopoda_W1NMB4_W1NMB4_Auxin-responsive_protein_AMTR_s00122p00019410
RKEENCKNQVVGWPPVRSFRKHVKNYVKVGMEGTPYLRKMDLKMFNEYSELSKALAAMFG
FSIGKEERKSSEYFPIYEDDDGDWMLVGDVPWEMFVESCKRLRIVKNDVKI
>Amborella_trichopoda_W1P0H3_W1P0H3_Auxin-responsive_protein_AMTR_s00002p00266860
EGAPVAKAQVVGWPPVRSYRKNNGFYVKVSMDGAPYLRKIDLKNYKGYQDLLKALENMFS
FTIGKEGSKTSEYVPTYEDKDGDWMLVGDVPWEMFIFSCKRLRIMKGSDAI
>Brachypodium_distachyon_I1H323_I1H323_Auxin-responsive_protein_LOC100831978
DTTTAAKAQVVGWPPVRASRRNTQLFVKVSMDGAPYLRKVDLRMCKGYRELREALDVLFF
KSS--SAAAADQLAVAYEDKDGDLMLVGDVPWDMFISSCKKLRIMKGSEAR
>Brachypodium_distachyon_I1IS41_I1IS41_Auxin-responsive_protein_LOC100835144
----ARRARKNGGEAEAA-----PAFVKVSMDGTPYLRKVDVAAYADYDELLEELNAMFH
CSIGMDGYGEWEHAVVYEDGDGDWMLVGDVPWEMFACSCKRMRVMRACEAR
>Brachypodium_distachyon_I1GM67_I1GM67_Auxin-responsive_protein_LOC100828418
DAAPASKVQVVGWPPVGAYRKSTGLYVKVSMDGAPYLRKVDLRTYGGYGELRDALAKLFG
CD--KAAGGAGGFAVAYEDKDGDLMLAGDVPWDMFICSCKKLRIMRGSEAR
>Brachypodium_distachyon_I1GQ62_I1GQ62_Auxin-responsive_protein_LOC100831313
AAPPVAKAQVVGWPPVRSYRKSCGSFVKVSMDGAPYLRKIDLKMYKGYRELREALEAMFV
FSGASPNANPAEYAITYEDKDGDLMLVGDVPFDMFSGTCKKLRIIKRSEAT
>Brachypodium_distachyon_I1IGR6_I1IGR6_Auxin-responsive_protein_LOC100824337
TAAPAAKAQVVGWPPVRSYRKSCSLYVKVSMDGAPYLRKIDLKMYKGYRELREALEAMFL
FSSGAAAVNPADFAVTYEDKDGDLMLVGDVPFQMFMSTCKRLRIMKGSEAR
>Brachypodium_distachyon_I1IDN2_I1IDN2_Auxin-responsive_protein_LOC100833907
GSVRKQKALVVGWPPVRAARH--GGHVKVWKEGVGIGRKVDVSRQGSYGGLLDTLARMFP
EKETDDDGDDRGLVITYEDADGDWMLVGDVPWDDFARSVKRLKILL-----
>Oryza_sativa_indica_A2ZMF2_A2ZMF2_Auxin-responsive_protein_IAA31_PE=2_SV=1
KPAAAAKAQVVGWPPVRSYRKSCGLFVKVSMDGAPYLRKIDLKVYKGYRELREALEAMFL
FSGGDAAVNPSDFAVTYEDKDGDLMLVGDVPFEMFISTCKRLRIMKGSEAR
>Oryza_sativa_indica_A2Y9R6_A2Y9R6_Auxin-responsive_protein_OsI_21818
GEMGNKRRKLVGWPPVKCLHRRRGGYVKVKMEGLAIGRKLDLSILGSYAELLDTLHLMFP
TNQA----------------------IFDL---------------------
>Oryza_sativa_indica_B8BDW9_B8BDW9_Auxin-responsive_protein_OsI_32117
----ARRGRKNGHPPPSS-----AYFVKVSMDGTPYLRKVDVAAYGDYLELVEALNDMFY
STIGMDGYGEWEHAVVYEDGDGDWMLVGDVPWEMFVSSCKRMRVMRACEAR
>Oryza_sativa_indica_A2Y9R5_A2Y9R5_Auxin-responsive_protein_OsI_21816
GEMGNKRRKLVGWPPVKCLHRRRGGYVKVKMEGLAIGRKLDLSILGSYAELLDTLHLMFP
TNQEGDRRRRHPYAVTYEDGEGDWMLVGDVPWEAFAKSVKRLKILV-----
>Oryza_sativa_indica_A2XJV6_A2XJV6_Auxin-responsive_protein_OsI_12725
AAPPVAKAQVVGWPPVRSYRKSCGSLVKVSMDGAPYLRKIDLRMYKGYRELREALEAMFV
FSGAADGANPSEFAITYQDKDGDLMLVGDVPFDMFTSTCKKLRIMKRSEAT
>Oryza_sativa_indica_A2XJW0_A2XJW0_Auxin-responsive_protein_OsI_12729
------------------------------MDGAPYLRKIDLRMYKGYRELREALEAMFV
FSGAADGANPSEFAITYQDKDGDLMLVGDVPFDMFTSTCKKLRIMKRSEAT
>Oryza_sativa_indica_A2XMX9_A2XMX9_Auxin-responsive_protein_OsI_13905
GASPASKVQVVGWPPVGSYRRSTGLYVKVSMDGAPYLRKVDLRMYGGYRELRDALDALFG
FSAD-ASASAAHFAVAYEDKDGDLMLAGDVPWDMFISSCKKLRIMRGSEAR
>Oryza_sativa_indica_A2XAR0_A2XAR0_Auxin-responsive_protein_OsI_09343
DDCRRRKKTVVGWPPVSSARRA-ANYVKVKKEGDAIGRKVDLALHSSYDELAATLARMFP
QGEKDDHGDAAGPVVTYEDGDGDWMLVGDVPWDDFARSVKRLKILG-----
>Oryza_sativa_indica_B8B7V3_B8B7V3_Auxin-responsive_protein_OsI_25139
DTAAPAKAQVVGWPPVRAYRRNTGLYVKVSMDGAPYLRKVDLKMCKGYRELREALDLLFT
FSATSDGCSDGQFAIAYEDKDGDLMLVGDVPWEMFISSCKKLRIMKGSEAR
>Azolla_filiculoides_s0157.g053742
EITPPAKDQIVGWPPVRCYRRQTETFVKVNMDGITVGRKVDLNAYTSYESLMQALEEMFQ
SYSAQHFLSASDFVLTYEDKDGDWMLVGDVPWSMFISSVRRLRITRSLEAN
>Salvinia_cucullata_v1.1_s0004.g002058
SPPPPKGGDQKGWPPLANYRRHNAAFVKVTMDGFPIGRKINLSTYSSYGDLSAGLRHLFS
AAAKGDFLESSDFQLTYEDKDRDWMLVGDVPWEMFVSSARRLRIRRRGSVS
>Salvinia_cucullata_v1.1_s0119.g021316
DDAPPPKDQIVGWPPVRCFRRQAEKLVKVNMDGITIGRKIDLNAYASYQSLMEGLEDMFQ
LYSGEHFLAPVDFVLTYEDKDGDWMLVGDVPWSMFVSNVRRLRITRASETS
>scaffold-BMJR-2012401-Adiantum_raddianum
DEAPPAKGQVVGWPPVRSYRRSTTNYVKVNMDGIPIGRKVDLSVYKSYDGLLSALEDMFR
PNGGAQFLKGAEFVLTYEDREGDWMLVGDVPWGMFMDAVRRLRITRGPDRA
>scaffold-FCHS-2002679-Deparia_lobato-crenata
DEAPPAKGQVVGWPPVRSYRRSTAIYVKVNMDGIPIGRKVDLNAYKSYDGLLSALEDMFH
PNSGARFLKGSEFVLTYEDKEGDWMLVGDVPWGMFVNTVRRLRITRGSDMT
>scaffold-FLTD-2017861-Pteris_ensiformis
DEAPPAKGQVVGWPPVRAYRRSTNSYVKVNMDGIPIGRKVDLSASKCYDGLLSALEDMFH
PNGGAQFLKGSEFVLTYEDKEGDWMLVGDVPWSMFINTVRRLRITRGPEMA
>scaffold-FQGQ-2074514-Polystichum_acrostichoides
DDAPPAKGQVVGWPPVRSYRRSTAIYVKVNMEGIPIGRKVDLNAYKSYDGLLSALEDMFH
PNSGARFLKGSEFVLTYEDKEGDWMLVGDVPWGMFGNTVRRLRITRGSDMA
>scaffold-GSXD-2001425-Myriopteris_rufa
DEAPPAKGQAVGWPPVRSYRRSTTIYVKVNMDGIPIGRKVDLSAYKSYDGLLSALEDMFR
PNGGAHFLKGSEFVLTYEDKEGDWMLVGDVPWGMFVNTVRRLRITRGPDMA
>scaffold-KJZG-2062814-Asplenium_platyneuron
DEAPPAKGQVVGWPPIRSYRRSTAIYVKVNMDGIPIGRKVDLNAYKSYDTLLSALEDMFH
PNSGARFLKGSEFVLTYEDKEGDWMLVGDVPWVMFVNTVRRLRITRGSDTS
>scaffold-MTGC-2047617-Dennstaedtia_davallioides
DEAPPAKDQVVGWPPVRSYRRSTAIYVKVNMDGIPIGRKVDLNAYKSYDGLLSALEDMFH
PNSGARFLKGSEFVLTYEDKEGDWMLVGDVPWRMFVNTVRRLRITRGSDMT
>scaffold-OCZL-2001908-Homalosorus_pycnocarpos
DEAPPAKGQVVGWPPVRSYRRSTAIYVKVNMDGIPIGRKVDLNAYKSYDGLLSALEDMFH
PNSGARFLKGSEFVLTYEDKEGDWMLVGDVPWGMFVNTVRRLRITRGADMT
>scaffold-RFRB-2034329-Didymochlaena_truncatula
DDAPPAKGQVVGWPPVRSYRRSTTIYVKVNMDGIPIGRKVDLNAYKSYDGLLSALEDMFH
PNNGARFLKGSEFVLTYEDKEGDWMLVGDVPWGMFVNTVRRLRITRGSDVT
>scaffold-WCLG-2006447-Adiantum_aleuticum
DEAPPAKGQVVGWPPVRSYRRSTAIYVKVNMDGIPIGRKVDLSTYKSYDGLLSALEDMFR
PNGGVQFLKGSEFVLTYEDKEGDWMLVGDVPWGMFINTVRRLRITRGPDMA
>scaffold-WQML-2069335-Cryptogramma_acrostichoides
DEAPPAKGQVVGWPPVRSYRRSTTIYVKVNMDGIPIGRKVDLSAYKSYDGLLSALEEMFH
PNGGAKFLKGSEFVLTYEDKEGDWMLVGDVPWGMFINTVRRLRITRGPDMA
>scaffold-YJJY-2077189-Woodsia_scopulina
DDAPPAKGQVVGWPPVRSYRRSTAIYVKVNMDGIPIGRKVDLNAYKSYDGLLSALEDMFH
PNSGARFLKGSEFVLTYEDKEGDWMLVGDVPWRMFVNTVRRLRITRGSDMT
>scaffold-ZXJO-2014146-Parahemionitis_cordata
---PPAKDQVVGWPPIRSYRKNTAIYVKVNMDGIPIGRKVDLNIYRSYESLLTGLEEMFY
PSNGAHFLTKGAFVLTYEDKDGDWMLVGDVPWGMFVSTVRRLRIVRGSDAT
>scaffold-RXRQ-2135385-Phaeoceros_carolinianus-sporophyte
NSTKANKAQVVGWPPVRAYRKNNGLFVKVSMDGAPYLRKVDLTSYKCYKELREALEALFK
FSLE----MDTDFAITYEDKDGDLMLVGDVPWGMFINSCKRLRIMKGSEAR
