# Supplementary material for: Water‐related innovations in land plants evolved by different patterns of gene cooption and novelty
Source: New Phytol. 2022 Feb 8;235(2):732–42. doi: 10.1111/nph.17981 (PMC9303528; doi:10.1111/nph.17981)
Supplement: Supplementary file 3 — Dataset S3 Fasta alignments and phylogenetic trees. [file NPH-235-732-s005.zip › Supplementary_Data_3_fasta_alignments_trees/Roots/Lateral_roots/IAA19_O24409_w_outgroup.fasta.1kp.r2.treefile]

(Azolla_filiculoides_s0059.g034681_M:0.8629011757,((((((((((Arabidopsis_thaliana_P49678_IAA2_Auxin-responsive_protein_IAA2_IAA2:0.0000000000,Arabidopsis_thaliana_E1A719_E1A719_Auxin-responsive_protein_IAA2:0.0000000000):0.0000000000,Arabidopsis_thaliana_E1A727_E1A727_Auxin-responsive_protein_IAA2:0.0000000000):0.0000000000,Arabidopsis_thaliana_D3K0A7_D3K0A7_Auxin-responsive_protein_IAA2:0.0000000000):0.0000021049,Arabidopsis_thaliana_D3K0B1_D3K0B1_Auxin-responsive_protein_IAA2:0.0000021049)70:0.0000021049,Arabidopsis_thaliana_E1A722_E1A722_Auxin-responsive_protein_IAA2:0.0084692603)99:0.0712869414,((((Arabidopsis_thaliana_P49677_IAA1_Auxin-responsive_protein_IAA1_IAA1:0.0000000000,Arabidopsis_thaliana_E1A718_E1A718_Auxin-responsive_protein_IAA1:0.0000000000):0.0000000000,Arabidopsis_thaliana_Q67YC2_Q67YC2_Auxin-responsive_protein_At4g14560_PE_2_SV_1:0.0000000000):0.0000021049,Arabidopsis_thaliana_D3K0A4_D3K0A4_Auxin-responsive_protein_IAA1:0.0000021049)65:0.0000021049,(Arabidopsis_thaliana_D3K0A2_D3K0A2_Auxin-responsive_protein_IAA1:0.0000021049,Arabidopsis_thaliana_D3K0A6_D3K0A6_Auxin-responsive_protein_IAA1:0.0000021049)98:0.0086768664)98:0.0472412971)99:0.1094481420,((((((((Arabidopsis_thaliana_P33077_IAA4_Auxin-responsive_protein_IAA4_IAA4:0.0000000000,Arabidopsis_thaliana_E1A756_E1A756_Auxin-responsive_protein_IAA4:0.0000000000):0.0000000000,Arabidopsis_thaliana_D3K0B7_D3K0B7_Auxin-responsive_protein_IAA4:0.0000000000):0.0000000000,Arabidopsis_thaliana_E1A749_E1A749_Auxin-responsive_protein_IAA4:0.0000000000):0.0000000000,Arabidopsis_thaliana_D3K0C1_D3K0C1_Auxin-responsive_protein_IAA4:0.0000000000):0.0000021049,Arabidopsis_thaliana_Q0WTK3_Q0WTK3_Auxin-responsive_protein_IAA4_PE_2_SV_1:0.0000021049)64:0.0000020296,Arabidopsis_thaliana_E1A745_E1A745_Auxin-responsive_protein_IAA4:0.0087229998)96:0.0087460009,Arabidopsis_thaliana_D3K0C0_D3K0C0_Auxin-responsive_protein_IAA4:0.0000021217)98:0.0651701875,(Arabidopsis_thaliana_Q38822_IAA3_Auxin-responsive_protein_IAA3_IAA3:0.0000021049,Arabidopsis_thaliana_E1A743_E1A743_Auxin-responsive_protein_IAA3:0.0178366315)99:0.1176997298)72:0.0201297907)68:0.0309185335,(((((((Arabidopsis_thaliana_P33078_IAA5_Auxin-responsive_protein_IAA5_IAA5:0.0000000000,Arabidopsis_thaliana_E1A758_E1A758_Auxin-responsive_protein_IAA5:0.0000000000):0.0000000000,Arabidopsis_thaliana_E1A760_E1A760_Auxin-responsive_protein_IAA5:0.0000000000):0.0000021049,Arabidopsis_thaliana_D3K0C2_D3K0C2_Auxin-responsive_protein_IAA5_PE_3_SV_2:0.0000021049)100:0.4143884243,((Arabidopsis_thaliana_O24409_IAA19_Auxin-responsive_protein_IAA19_IAA19:0.0000021049,Arabidopsis_thaliana_Q2VWA2_Q2VWA2_Auxin-responsive_protein_At3g15540_PE_2_SV_1:0.0000021049)99:0.1338592783,Arabidopsis_thaliana_Q38824_IAA6_Auxin-responsive_protein_IAA6_IAA6:0.2917107287)99:0.2421224446)98:0.1322709261,Amborella_trichopoda_W1NMB4_W1NMB4_Auxin-responsive_protein_AMTR_s00122p00019410:0.5350456415)95:0.0908599449,Amborella_trichopoda_W1P0H3_W1P0H3_Auxin-responsive_protein_AMTR_s00002p00266860:0.0645446175)94:0.0882521898,(((((Brachypodium_distachyon_I1H323_I1H323_Auxin-responsive_protein_LOC100831978:0.1434369338,Oryza_sativa_indica_B8B7V3_B8B7V3_Auxin-responsive_protein_OsI_25139:0.0988879021)90:0.0482934530,(Brachypodium_distachyon_I1GM67_I1GM67_Auxin-responsive_protein_LOC100828418:0.1466396650,Oryza_sativa_indica_A2XMX9_A2XMX9_Auxin-responsive_protein_OsI_13905:0.0381576131)100:0.1345068139)99:0.1054515779,scaffold-RXRQ-2135385-Phaeoceros_carolinianus-sporophyte:0.2269442196)97:0.0461707432,(((Brachypodium_distachyon_I1GQ62_I1GQ62_Auxin-responsive_protein_LOC100831313:0.0659313525,(Oryza_sativa_indica_A2XJV6_A2XJV6_Auxin-responsive_protein_OsI_12725:0.0000021223,Oryza_sativa_indica_A2XJW0_A2XJW0_Auxin-responsive_protein_OsI_12729:0.0000021049)100:0.0389129812)100:0.1559148580,Oryza_sativa_indica_A2ZMF2_A2ZMF2_Auxin-responsive_protein_IAA31_PE_2_SV_1:0.0507516584)59:0.0096276188,Brachypodium_distachyon_I1IGR6_I1IGR6_Auxin-responsive_protein_LOC100824337:0.0442948742)99:0.1072786357)93:0.1104455959,(Brachypodium_distachyon_I1IS41_I1IS41_Auxin-responsive_protein_LOC100835144:0.1871395651,Oryza_sativa_indica_B8BDW9_B8BDW9_Auxin-responsive_protein_OsI_32117:0.0611605689)100:0.7985897116)70:0.0674131316)50:0.0299783719)98:0.3761199167,((Brachypodium_distachyon_I1IDN2_I1IDN2_Auxin-responsive_protein_LOC100833907:0.3638604447,Oryza_sativa_indica_A2XAR0_A2XAR0_Auxin-responsive_protein_OsI_09343:0.2264662679)97:0.1757859188,(Oryza_sativa_indica_A2Y9R6_A2Y9R6_Auxin-responsive_protein_OsI_21818:0.0592666208,Oryza_sativa_indica_A2Y9R5_A2Y9R5_Auxin-responsive_protein_OsI_21816:0.0000029072)100:0.5985475411)100:0.8839779712)86:0.0802464700,((Azolla_filiculoides_s0157.g053742:0.0937243184,Salvinia_cucullata_v1.1_s0119.g021316:0.1884164666)99:0.2353167860,((((((((((scaffold-BMJR-2012401-Adiantum_raddianum:0.0742211748,scaffold-GSXD-2001425-Myriopteris_rufa:0.0259419259)74:0.0000020188,scaffold-WCLG-2006447-Adiantum_aleuticum:0.0264132047)91:0.0089111689,scaffold-FLTD-2017861-Pteris_ensiformis:0.0650419493)89:0.0030526919,scaffold-WQML-2069335-Cryptogramma_acrostichoides:0.0149120098)100:0.0615412230,scaffold-OCZL-2001908-Homalosorus_pycnocarpos:0.0084470943)40:0.0000022462,scaffold-FCHS-2002679-Deparia_lobato-crenata:0.0000021049)20:0.0000021049,scaffold-KJZG-2062814-Asplenium_platyneuron:0.0440546967)51:0.0084217605,(scaffold-FQGQ-2074514-Polystichum_acrostichoides:0.0260726961,(scaffold-MTGC-2047617-Dennstaedtia_davallioides:0.0168198646,scaffold-YJJY-2077189-Woodsia_scopulina:0.0000020156)48:0.0084149081)15:0.0000024928)52:0.0166259815,scaffold-RFRB-2034329-Didymochlaena_truncatula:0.0091209334)94:0.1056559588,scaffold-ZXJO-2014146-Parahemionitis_cordata:0.1413591078)70:0.0338067897)85:0.0798147736)92:0.1175337054,Salvinia_cucullata_v1.1_s0004.g002058:0.7025308001);
