# Supplementary material for: Water‐related innovations in land plants evolved by different patterns of gene cooption and novelty
Source: New Phytol. 2022 Feb 8;235(2):732–42. doi: 10.1111/nph.17981 (PMC9303528; doi:10.1111/nph.17981)
Supplement: Supplementary file 3 — Dataset S3 Fasta alignments and phylogenetic trees. [file NPH-235-732-s005.zip › Supplementary_Data_3_fasta_alignments_trees/Roots/Lateral_roots/IAA28_Q9XFM0_1_1kp.fasta]

>Selaginella_moellendorffii_XP_002971909.1_auxin-responsive_protein_IAA16
MTLEAEATGSQAAKEHDYIGLAEQQQPNPLAGKSSSSIKVSAGGLNMRRTELQLGLPGSPQEDELELQQQRSNGFRKNGS
EQHHGDKEDKGANGSSAKSKPAQPQQPARFGPSVTPDAQAWHPQQQQQQQQQQRSSSSSSSCHLKPPDLHECVEKHVVED
ASQSRAPVGWPPVQSFRKNSLAAPTVHHAKPVDSLSNPSSPAAAAAAAATPGTSSQHQAAGSQLVKVYMDGVPIGRKVSL
RTHSSYERLSGALEEMFRRFISGQSGAGKAVAKDKLVSDTKKFNFIYGSDYVLTYEDKDGDLMLVGDVPWEMFVGAVKRL
RIMKGSEAIGLAPRAAEDQLTAANK


>Arabidopsis_thaliana_Q8LAL2_Auxin-responsive_protein_IAA26
MEGCPRNREIGPKLLDLIPQGRKWYQEDKNNTDQEKKLELRLGPPGGDEEDHSAIKKKNTEIRNIKKETEDKSFHCFNGNHFSPSNKTTSVPHISQKRTAPGPVVGWPPVRSFRKNLASTSSSKLGNESSHGGQINKSDDGEKQVETKKEGMFVKINMDGVPIGRKVDLNAYNSYEQLSFVVDKLFRGLLAAQRDISDGQGEEKPIIGLLDGKGEFTLTYEDNEGDKMLVGDVPWQMFVSSVKRLRVIKSSEISSALTFGCSKQEKMMH
>Arabidopsis_thaliana_Q9XFM0_Auxin-responsive_protein_IAA28
MEEEKRLELRLAPPCHQFTSNNNINGSKQKSSTKETSFLSNNRVEVAPVVGWPPVRSSRRNLTAQLKEEMKKKESDEEKELYVKINMEGVPIGRKVNLSAYNNYQQLSHAVDQLFSKKDSWDLNRQYTLVYEDTEGDKVLVGDVPWEMFVSTVKRLHVLKTSHAFSLSPRKHGKE
>Arabidopsis_thaliana_O24408_Auxin-responsive_protein_IAA18
MEGYSRNGEISPKLLDLMIPQERRNWFHDEKNSVFKTEEKKLELKLGPPGEEDDDESMIRHMKKEPKDKSILSLAGKYFSPSSTKTTSHKRTAPGPVVGWPPVRSFRKNLASGSSSKLGNDSTTSNGVTLKNQKCDAAAKTTEPKRQGGMFVKINMYGVPIGRKVDLSAHNSYEQLSFTVDKLFRGLLAAQRDFPSSIEDEKPITGLLDGNGEYTLTYEDNEGDKMLVGDVPWQMFVSSVKRLRVIKTSEISSALTYGNGKQEKMRR

>Amborella_trichopoda_U5D491_Auxin-responsive_protein
MSEEGEMNPNQNAPPFLQMMLENGKISQRNGVEKEERESFRVLEEGRLGPKTRETELRLGPPGDYQALNCPSPVSKNGSFCGAKRGFQDTVASKPATSERNQKLSGEEAGLLRQQPAFSLYQKSLHQKTPTFLLSKQASPSTLVRETASAKMETQKRDERETVLSAPSNLKKPSMGSSEERAGRVVGWPPIRSFRKNLTSTSSKPQPQPINEPINGSSENLEKQEAPKKGMFVKINMDGIPIGRKVDLNAYRSYEKLSGAVDELFRGLLAAQSDSSASSTQSGIGEKLRGLLDGSGEYTLVYEDNEGDRMLVGDVPWEMFVSTVKRLRVLKSSELSGLCITSGRQEASSATEDCLVVK
>Amborella_trichopoda_W1NP61
MNPNKSAPPFFQMILENGKSSQRNGVENEERESFRALEEGRLGPKIRETELRLSPPGDYQTLNCPSLVSKNGSFCGAKLGFQDAVASKLATSEKNQKL
>Amborella_trichopoda_W1NJN3
MELKRKTESFRVLEEGRLGPKTRETELRLGPPDDYQALNCPSPVSKNGSFCGAKSGFKTL


>Brachypodium_distachyon_I1HYY9_Auxin-responsive_protein
MGEAESKKGRGACSTALLLNWMGEPSEQDQEEEETLQLSLGLPGGSRRTACRDKAKKHSAGDSSVLSLGYSTAIPSPQSQGKAQGSQDEPAATRNAVAPNNNGPRTRSPGAPVIGWPPVRASRRNLATSSSKASLEQQHMKKAVKAEETRRAPFVKINMDGIPIGRKIDLTALDSYEKLCVAVDKLFRHLLAAQNDPPAAGTECTQEVVAISGLLDGTGEYTLVYEDYEGDRVLVGDIPWGMFVSSVKRLRVLKTSDLSSSLITSSRKRTAAEC
>Brachypodium_distachyon_I1HHF9_Auxin-responsive_protein
MGERSKERGLPPQLLILIPDEREWKVEEAGGGSRGISFGAEEDNKLELKLGLPGVQQDQGAAGSREQKIHQQLQAESCSELSLGCFPAHSKLPNTGAKRGFFDTVVAKPEGCSLQDTEGCGNEWVELRLGGENMSGERKKGCCPPPSSSHGSAAAAAPVHNSSSSSSSPQGRAAVLPAVGWPPVRSFRRNLAHGSSSKQSPERQNNEDDGKAKLICKKSPLVKINMDGIPIGRKVDLLAYDSYQKLSSAIKELFHGFLEAQKDLSCAESGEQGAEVKLFSGLLDGTGEYTLVYEDNEGNRMLIRDIPWSAFVSTAKRLRVMRRSELPRGLIGAVSGRVADC
>Brachypodium_distachyon_I1HCV2_Auxin-responsive_protein
MAWSGFRGPAGDSGLELSLGLPAYFSKPAFQPGLENGEEQSGAAEFAPQSNGGASNGYSKPKPASAAAAPVVGWPPVRSFRRNLASSKPSPQSSSLDGDRASKDEINTAKGAAEARGGQNQKGVFVKINMDGVPIGRKIELKAHGGYAGLSAAVHSLFRGLLAAQRDLGAGADGELAIAGGEYTLVYEDDEGDRMLVGDVPWQMFIATAKRLRVLKSSDLPASSLTAGSRKRRAAAADC
>Brachypodium_distachyon_I1I0D4_Auxin-responsive_protein
MRRSSSAAPSLKQEQVDASNLQEGVLGSLELRLGISSDNGLSGGGGATSTGPWLGVGVHPWSLAARQDKAALEQAQQRPNECPPAQREDRPQLVGWPPVRTFRKNLCTPRSASSDDLSKVEPCSEQEEDHGNTGVSGGHERPAMFVKVNLEGYAVGRKINLAAHSGYASLSAALQSMFHGFLSDGYGRIATRDDEEDQLGMMIKNYILLYEDNEGDRMLVGDVPWEMFIASVKRLYIAHDPRADH
>Brachypodium_distachyon_I1HL49_Auxin-responsive_protein
MAWNGSREEEERGLELSLGLPGYFSGSPGQAGSEEEHKGSRRGAGAKGRSSDGFKARPPAAAPVVGWPPVRSFRRNIASSSSKPPPAEPQPRHGGKAGSSGGGGSQKQGLFVKINMDGVPIGRKVDLKAHGGYGKLADAVDHLFRGLLAAQRDVNPAIAVGQSSCAGEKNTAAITGLLDGSGEYTLVYEDDEGDQMLVGDVPWDMFVATAKRLRVLRSSDLNASSLRAAVSRKRGATES


>Brachypodium_distachyon_I1HRE3_Auxin-responsive_protein
MEESSMKREVLPQLLDLIPDRKEWSLRGAPGPGRSRNTGFGGDEDDKLELKLGLPGLAEEETPATSRENMIHQERPALSLGYLPLHSMTTASTTTTGAKRGFLDTVEAKAEGYNEQKQQARAACGKELTVEENTAAASERKKGCCPPPPSHAPPATPARNNGNRPPARGRGAAVPVVGWPPIRSFRRNLATSTSSKQPPEQQNGEADAKVKLNCNKSPLVKINMDGIPIGRKVDLAGCDSYERLSLAVKELFHGFLEAQREPSSAESAQQGADRKIFSQLLDGSGEYTLVYEDNEGDRMLVGDVPWNVFVSTAKRLRVLRSSELSRALIGSASEREEKC
>Brachypodium_distachyon_I1HRE4_Auxin-responsive_protein
MIHQERPALSLGYLPLHSMTTASTTTTGAKRGFLDTVEAKAEGYNEQKQQARAACGKELTVEENTAAASERKKGCCPPPPSHAPPATPARNNGNRPPARGRGAAVPVVGWPPIRSFRRNLATSTSSKQPPEQQNGEADAKVKLNCNKSPLVKINMDGIPIGRKVDLAGCDSYERLSLAVKELFHGFLEAQREPSSAESAQQGADRKIFSQLLDGSGEYTLVYEDNEGDRMLVGDVPWNVFVSTAKRLRVLRSSELSRALIGSASEREEKC

>Brachypodium_distachyon_I1HRE6_Auxin-responsive_protein
MEESSMKREVLPQLLDLIPDRKEWSLRGAPGPGRSRNTGFGGDEDDKLELKLGLPGLAEEETPATSRENMIHQERPALSLGYLPLHSMTTASTTTTGAKRGFLDTVEAKAEGYNEQKQQARAACGKELTVEENTAAASERKKGCCPPPPSHAPPATPARNNGNRPPARGRGAAVPVVGWPPIRSFRRNLATSTSSKQPPEQQNGEADAKVKLNCNKSPLVKINMDGIPIGRKVDLAGCDSYERLSLAVKELFHGFLEAQREPSSAESAQQGADRKIFSQLLDGSGEYTLVYEDNEGDRMLVGDVPWNVFVSTAKRLRVLRSSELSRALVSTTPLQFTTNFCLLVEI


>Ginkgo_biloba_Gb_16134
MPNEMVEKSGSNCGDSEGEQQQQGCVVSEEGDSQAGSPDQSFCSDVENYEDGPIGGTMLNEEVPSGAHGDGNQEGKKEVSPFREHDYIGLSDGGSSCTTQ
EEKNKGKDLDFGPKTKETELRLGPPPEAPPSISASTVPAAFQNGLQKNNTNTISPGLGKRTPVEHQGPVKASLDAPVNSSVLPVDSEGRAGRSYPLTDSL
QRWNRQCFGEPHVNKFVYPKQSLIPSKETTEPRFFNNGHEVLPQAQDYSNGMAYLLTPKNTTTAGAKRVFSDAMGAAQVVRNAFIDARNIPNEGRMGLLM
PAPSTTSVKTEMDSKVSAQTQPQPQALPLMYPWTSTWQINLEQQQRGSFGPFPPAARVMVGNIMAGNISINEAPHGSSTESRGKPSQENISGMRPPMAPP
APSEQQQKNPSVTETLSPPEEHGTSGASRVAPVVGWPPIRSFRKNLAPQLKPDIEGQTNASGNSSASADPGQTFGDSMFVKVNMDGVPIGRKIDLKAYDS
YDKLSLALEEMFKRFINAQGSGQRPPSNLSSEVEQPSLLSGTDYVLTYEDNEGDRMLVGDVPWEMFVSTVKRLRIMKSSEARGLVPRQPLKPQGQVTQ*


>Oryza_sativa_indica_B8B019_Auxin-responsive_protein
MEEEFKDKGLPPTLLHLIPDGREWKVKEADGEGSRNTNLDADEDKELELKLGLPGVQQEERAADSREKIQQQQRESSSEPSIGCFPTHSKPTTSIGTTGAKRGFFATVGATLEGYNQSHRDTEECGKELTLGDENMAGERKKGCCPSPPCSAAAHSSNPQGRGAIPPVVGWPPIRSFRRNLTNGSSFKQSPERQNDEADDKAKPICKKRPLVKINMDGIPIGRKVDLEIYDSYQKLSSAVEELFRGFLEAQKDLSCAESGEQGAEDKIFSGLLDGTGVYTLIYEDNDGDRMLAGDIPWKVFVSTVKRLRVMRRSELPHDMIGADPVK
>Oryza_sativa_indica_B8AEJ1_Auxin-responsive_protein
MGEASESMKKISRGRLGGSWMGEPSDHHRHGDEQEEEEKTLELSLGLPGGGWRAACRDKGTTTKHSIAAAAAAADDDGDKSSMLSLGYSTLVSHSQGKANKNKGSPEEEEAHPPPATGNNALASNNNGCFQTRSPSTPVVGWPPVRTFRRNLATSSKASLELQNGKKAAKAEEIKRAPFIKINMDGVPIGRKIDLNAFDSYEKLSLAVDKLFLGLLAAQRGPLAAGAKDCQQEDVAISGLLDGTGEYTLVYEDYEGDKVLVGDVPWGMFVSSVKRLRVLKTSDLSSSLITSGRKRTAAEC
>Oryza_sativa_indica_B8ADP3_Auxin-responsive_protein
MAWRRGFGEEDGAAAAGESGLELCLGLPAYFSSSSSSKPSEGSTAAPAFALRSNGTNASKPSRAAAAAPVVGWPPVRSFRRNLASSSSSSSKQAPPPPSSSPQNGDKASKDGGAEKGMFVKINMDGVPIGRKVDLTAYGGYAQLSAAVDKLFRGLLAAQSAAADGEADAAAAGEMVGGGEYTLVYEDDEGDRMLVGDVPWQMFIATAKRLRVLKSSDLPPPSLMRAAGSRKRAAADS
>Oryza_sativa_indica_A2WUX4_Auxin-responsive_protein
MEEGSNKREGLPPQLLDLIPDEKEWKLREALGLGRSRNAGFDGEEDKKLDLKLGLPGFIEDDEAETLRDYRLQQECPSLSLGFFPKHSKTTSSTTTTTGAKRGFIDTVEDKTEGYNDQKQQARAGCGKELAVEEMIAAVSERKKGCCPPPPPPHGAPATPARNRPQTQGRGAAAPVVGWPPIRSFRRNLASSSSSKHSPEPQNDNANAKVTLTCKKNPLVKINMDGIPIGRKIDLAAYNSYDGLSSAVKQLFHGFLQAQKDQTNAQIAQQGADDKIFYQLLDGSGEYTLVYEDSEGDRMLVGDVPWKVFVSTAKRLRVLRSSELSHTLIGATARV
>Oryza_sativa_indica_B8AYW0_Auxin-responsive_protein
MAWNGRFGEDGEEERSLELSLALPGYFSSSGLQGNTSTAADGAKGNDGFKASRPAAPVVGWPPVRSFRRNLASSSSSSKPPRGGRDAAAAATGGKVARFVKVNMDGVPIGRKVDLAAHGGYGELSAAVDRLFRGLLAAQRDPTMATAAAAAAAGESCTGEEEAIAGLLDGGSGEYTLVYEDDEGDQMLVGDVPWNMFIAAARRLRVLRSSDLNASTIRAGSRKRAAAE
>Oryza_sativa_indica_A2YQI2_Auxin-responsive_protein
MKSSSVAPRLKQERQDDCKFQEGDVNSLELRLGISSDNGQISGGGAASPWLGVGVHPWSLAARQGKAALEQAHQRPNECAVQRENRAASSAQLVGWPPVRAFRKNLSTPKPADADDLMNKVKLCSDEGHGSRCAAQERRSSSTMFVKVNLEGYAVGRKIDLKAHRSYDSLSQALQSMFHGFLSDGIATRDNELQQMEEGSKKRYVLVYEDNEGDRMLVGDVPWELFIASVKRLYIAQDPRVHAKLR
>Oryza_sativa_indica_A2YCS1_Auxin-responsive_protein
MFRENRAASSAQLVGWPPVRAFRKNLSTPKPADADDLMNKMKPCSDEGHGSRDAAQERRPSSTMFVKVNLEGYAVGRKIDLKAHRSYDSLSQALQSMFHGFLSDGIATRDNELQRMEEGSKKRYVLVYEDNEGDRMLVGDVPWEYVCLL
>Abies_alba_AALBA5B347221P1
MPNAMPEDSENECGDSDPAKRPGFRTCDQSSTSFEIRNDLCSRSHESAFVGLRSAMEKNE
GFSLGNEEEKTKTRFSADECSRPEIFSSNIKEYDYIGLSEAATTLGSKSEEENSIKLGPK
TKETELRLGFPEDDELDSGADVTGSSLRSDVKSLNVEATEPPRLDFSVQRGKADEHGPQR
CDSVLSCYVNRQDRQEISEHSFVFLKKGSNSVDEAGQTNLEVSPVELSNLSSLKDIRSPL
QPGAYDSRFTHGGETQKYWPSPLNSREFSHVVQDYNYRAFQATSKGIASGAKRGFADVLG
VNLMQDSVVGLPEIDSKELNQPQPRPFTFPWAVTQQYGPANGWQANWEQKNKQNFLQYPR
AIIPSVIPDDATNNRFGEAAISTATTQSVAKASNEGQRMPAPVASSSEKIQNPAKTERAP
NQSGSPPRAPPVVGWPPIRSFRKNLASQPKVAAAAAAAAPPCNPPPPAADPGENKINTMF
VKVNVDGVPIGRKINLKAYDSYEKLSVALYEMFRGCINAQTSDASHSSENNTSQASLLRG
SDYVFVYEDNEGDRMLVGDVPWEMFVNSVKRLRVMKSSDARSLANRT*
>Abies_alba_AALBA5B347221P2
MPNAMPEDSENECGDSDPAKRPGFRTCDQSSTSFEIRNDLCSRSHESAFVGLRSAMEKNE
GFSLGNEEEKTKTRFSADECSRPEIFSSNIKEYDYIGLSEAATTLGSKSEEENSIKLGPK
TKETELRLGFPEDDELDSGADVTGSSLRSDVKSLNVEATEPPRLDFSVQRGKADEHGPQR
CDSVLSCYVNRQDRQEISEHSFVFLKKGSNSVDEAGQTNLEVSPVELSNLSSLKDIRSPL
QPGAYDSRFTHGGETQKYWPSPLNSREFSHVVQDYNYRAFQATSKGIASGAKRGFADVLG
VNLMQDSVVGLPEIDSKELNQPQPRPFTFPWAVTQQYGPANGWQANWEQKNKQNFLQYPR
AIIPSVIPDDATNNRFGEAAISTATTQSVAKASNEGQRMPAPVASSSEKIQNPAKTERAP
NQSGSPPRAPPVVGWPPIRSFRKNLASQPKVAAAAAAAAPPCNPPPPAADPGENKINTMF
VKVNVDGVPIGRKINLKAYDSYEKLSVALYEMFRGCINAQTSDASHSSENNTSQASLLRG
SDYVFVYEDNEGDRMLVGDVPWEMFVNSVKRLRVMKSSDARSLGENPLFSQDFDLKCTLG
*
>Picea_lambertina_PILA_04624
MMRNAMPEDSETECGDTDSQRTGIRTCDQSSASREIRNDTQSGHESAFVGLNSVMEKNDAFSSGNEEEKRKTRFSADENARPEIGCPSIREYDYIGFKSEAATVGNKSEEENCIKLGPKTKETELRLGLPEDDELDGGADAAGSKRTPDAKSLTIKVMEPSRLDLSNVHRGKADEYGPQRDSILERERRYVNSQEISGYNSFVFAKKGSNPVDEAGQAKLNDVSPVELPSSLKDLRLPLHPGAYDSRIIQSAEAQKCWMNSLNSREFPQVAQDYNYRAFHAASKGFASGAKRGFSDALGVNLMHDSGFVLPESDSKLLNQSQPRNFIFPWAVPQQYGPANAWQIPWEQKSKQNLQHYSKASAPSGIPDDKANNRFGEGAISTPNTQSVIKETPESQKPPVPVAASEKMQTPAETDRAPNQTATPSRASPVVGWPPIRSFRKNLAAQPKVATVLSCNPPPPPPPAADPVEKKINTMFVKVNVDGVPIGRKIDLKAYDSYEKLTVALDEMFRGAINAQTSDANPLPENNKNHASLLNGRDYVFVYEDNEGDRMLVGDVPWEMFVNTVKRLRVMKSSDARRLAANRTQ*
>Picea_taeda_PITA_04932
MPNAALEKSGTDRGDNESAGQEEDCVAVEEGDTQVGFPHQGSSSDLGSYEDEDDDNGVVPLVSTMLNEDVPSVGNGSSNQDGKINKDVGSPFREHDYIGLSDGGGSSSTTQDEKTKGKELDFGPKTKETELRLGPPPEAPEASFQKNIHSNLVKRAAEHHQVPTKPELNPAAAILPVDSDGRVGRPYALNDSLQRWNRQCFGEPHVGKYAYPKQTLISSKESSEPKFFNNGQEVHPHTHPHPHSHSQPQDYNNNGMAFLLTPKNTNTPTAGAKRVFSDAIGVAQVVRSALNMPNEGSRMGLLMPATNAKSEVDSKVSSQQPQHQNQHHHQHQPPLPLMYPWANAVQVPNTWQVSLEQQQQQHRGSYGAFPTQAAARVMVGNVMAAAAGSITLNEAPHGIPSESRAKSSQESVSASAMRPPMPPPAPSERQQKNPTGNEALTPPSNGNGNSAASRVSPVVGWPPIRSFRKNLAPQPKPDIEDPTDASGNSYASTDPGQSFGDSMFVKVNMDGVPIGRKIDLKAYDSYDKLSQALEEMFKRFINVQGSGQRQPTNPSSKNDQPTLLSGTDYVLTYEDNEGDRMLVGDVPWDMFVSTVKRLRIMKSSEARGLAPRHPLKPQGQVTQ*
>Picea_taeda_PITA_46973
PNTMPEDSETECVDTDSQRPGIRTCDHSSTSRENRNDPQSCHESAFAGLSSVMEKNEAFSCGNEEEKGKTRFSGDECARPEIGCSSIREYDYIGFKSEAATIGNKSKEENCIKLGPKTKETELRLGLPEDDELDGGADVAGSRRTPDAKSLTIEVTEPPRLDLSSVHRGKADEYGPQRDSILERESRYVNSQEISGYNSFIFAKKGSNPVDEAGQGKLNDVSPVELPSSLKDLRLPLHPGAYDSRFIQSGEAQKCWMNSFNSREFSQVVQDYNYRALHAASKGIASGAKRGFSDALGVNLMRDSGFGLPESDSKLLNQSQPRNFIFPWAVPQQYGPANAWLTWEQKSKQNLQHYSKALAPSGVPDDKTNNRFGEGAISTQNTQSVVKSSQESQRPPAPVAASEKIQTPAETDRAPNQSGTPSRAPPVVGWPPIRSFRKNLAAQPKVAAAPSCNPPPPPAADPGEKKINTMFVKVNVDGVPIGRKIDLKAYDSYEKLTVALDEMFRVAINAQTSDANPLPENNNNQASLLNGRDYVFVYEDNEGDRMLVGDVPWDMFVKSVKRLRVMKSSDVRRLAANRTQ*
>Pseudotsuga_menziesii_PSME_40437
MHDSGFGLPELDSKVLNQGQPRPFVFPWAVTQQYASANAWQMNWEQKNKQNFQQYPRAIVPNGIPDEKTSNRLVEPVISNTNTQSVGKASNESQKLPAPVATTEKIQNPPETERAPTQNGTAPRVPPVVGWPPIRSFRKNLAAQPKVATAPPCNPPPPVAVPGEKKINTMFMKGSKRKIDLKAYDSYEKLSVALDEMFRGSINDASPLAENNNNQGSLLNGSDYVSVYEDNEGDRMLVGDVPWEMFVNTVKRLRVMKSSDAGRLGEYSKMKKIIPKV*
>Pseudotsuga_menziesii_PSME_42495
MCGGGKARREEEEAKENVGMSRDAEIQRDVAGLLGWLSGGTVGALSFGFRVQTSGHIQLVKFELLAVIVAQSWSDSYICTVLEKSGANRGDNESEEQEQDCVAVEEGDSQAGFPHQRSSSELGNYEDEDDDNGVVPLVNNTMLNEDVPSVGNGSSNQDGKIKDVGSSFREHDYIGLSDGGGSSSTTQDEKIKGKELDFGPKTKETELRLGPPPETPEASFQKNIHNSLVKRAAEHHQVPTKPELNPAAAILPVDSEGRVGRQYALNDSLQRWNRQCFGESHVGKYAYPKQTLISSKESSEPKFFNNGQEVHPHSHPHPQQDYNNNAMAFLLTPKNTNTPTAGAKRVFSDAIGVAQVVRSALNMPNEGSRMGLLMPATNAKSEVDCKVPNTWQVSLEQQQQQHRGSFGTFPTQAAARVMVGNMMAAAAGNVTLNEAPHGTPSESRAKSSQESVSASAMRPPMPPPAPSERQQKNPTVNEALTPPSNGNGNSAASRVAPVVGWPPIRSFRKNLAPQPKPDIEDTTDASGNSYASTDPGQTFGDSMFVKVNMDGVPIGRKIDLKAYDSYDKLSQALEEMFKRFINVQGSGQRQPTNPTSESDQPRLLSGTGTDYVLTYEDNEGDRMLVGDVPWDMFVSTVKRLRIMKSSEARGLAPRQPLRPQGQVTQ*
>Pseudotsuga_menziesii_PSME_51280
MPNVMPEGLENECGDTDSQRPGIRTCDQSSVSLEIRNDPFCKSHHESSFDCLSSATDKNEAFPSANADEKMKAQFSADECPRLPEIGCSNIREYDYIGFSEASATGGNKLEDENCTKLGPKTKETELRLGLPEDEELIGGANVAGSNRKTDAKSSTIQVKELTPRLDLSSVQRGKSDEHGPQRDSILEREGRFVNGQEISGYNSFAFPKKASNSVEEAGQVKLEDSPTISSTKDLRLPLRPGAYDSRFIQSSEPQKYWPNSLNSREFSQVVQDYNYRAFHAASKGNASGAKRGFSDVLGVNLMHDSGFGLPELDSKVLNQGQPRPFVFPWAVTQQYASANAWQMNWEQKNKQNFQQYPRAIMPNGIPDEKTSNQLVEPVISNTNTQSVGKASNESQKLPAPVATTEKIQNPPETERAPTQNGTTPRAPPVVGWPPIRSFRKNLAGQPKVAAAPPCNPPPPVADPGEKKINTMFVKVNVDGVPIGRKIDLKAYDSYEKLSVALDEMFRGSINAAQTADASPLAENNNNQGSLLNGSDYVFVYEDNEGDRMLVGDVPWEMFVNTVKRLRVMKSSDAGRLANRTQ*
>Sequoiadendron_giganteum_SEGI_11286
MPNATSEKSGSEGGDTLSEQQEEKGCLAVEEGDSSAGSPRKSSTSDLENYSSDDDDSDNGAPLASKLLSDEVPSGGGNGNNNSHEGNKNEVSGSSYREHDYIGLSDGGSGGTSCTTQEDRTKGKELDFGPKTSETELRLGPPQESSFQNNSLQKSNTNPGVLIHQGPVKHDGGMTNSVAVLPVDSEGRTGKPYALNDSHLQRWNRQCFGEQPHVVGGKYVYPKQTPIKESSEPKFFNNGHEVHPQLQDYNNNNNGMNYLLTSKNTPATLTAGAKRVFSDAIGGAQVVRGAFNMSNEGGRMSLDSKVSSQHQSQTQSHPSMGLMYPWSNAVQMPNTWQVNIEQQQQHRGSFGPFPPPTARVMVGNMMAAATGNIPTKEAPHGNPTAKPSPDSISAAMRPPMAPPPPSEQQQKNPSLSPSNENGIPRAPPVVGWPPIRSFRKNLAPQPKPDIEGQANASDNSFASSDRGQAFGDSMFVKVNMDGVPIGRKIDLNAYDSYEKLSQALEDMFKRFVNAQGIIQRPNTNSSSENGHSLLSGIDYVLTYEDNEGDRMLVGDVPWEMFVTAVKRLRIMKSSEARGLGVPRQPPKPQGQLTQ*
>scaffold-DZQM-2055996-Pinus_radiata
PNQSGTPSRAPPVVGWPPIRSFRKNLAAQPKVAAAPSCNPPPPAADPGEKKINTMFVKVNVDGVPIGRKIDLKAYDSYEKLTVALDEMFRVAINAQTSDANPLPENNNNQASLLNGRDYVFVYEDNEGDRMLVGDVPWDMFVKSVKRLRVMKSSDVRRLA
>scaffold-EGLZ-2010985-Prumnopitys_andina
SRAAPVVGWPPIRSFRRNLAPQPKPETEGQTHASDSSIAASAADRVPAFGDSMFVKVNMDGVPIGRKIDLNAYESYEKLSLALEEMFKRFVNAQGSVKRLTTNTTSENDQLLLGGTDYVLTYEDNEGDRMLVGDVPWEMFVTTVKRLRIMKSSEARGLA
>scaffold-GAMH-2009446-Tsuga_heterophylla
PNQNGAPTRAPPVVGWPPIRSFRKNLAPQPKVAAAPSCNPPPPAADPGEKKINTMFVKVNVDGVPIGRKINLKAYDSYEKLSVALDEMFRGSINAPTSDGSSLSENNNNQASLLSGSDYVFVYEDNEGDRMLVGDVPWEMFVNTVKRLRVMKSSDARRLANR
>scaffold-GGEA-2001865-Cedrus_libani
PVVGWPPIRSFRKNLAPQPKPDIENPTDASGNSYASTDPGQTFGDSMFVKVNMDGVPIGRKIDLKAYDSYDKLSQALEEMFKRFINVQGSGQRQPINPSSKNDQPLLNGTDYVLTYEDNEGDRMLVGDVPWDMFVSTVKRLRIMKSSEARGLA
>scaffold-GJTI-2010497-Cephalotaxus_harringtonia-leaves
SRAAPVVGWPPLRSFRKNLAPQLKTDTEGQANASDNSFASADRAQVFGDSMFVKVNMDGVPIGRKIDLNAYDSYEKLSQALEDMFKRFVNAQGSMKRPNPNSSSENDQHLLRGADYVLTYEDNEGDRMLVGDVPWEMFVSTVKRLRIMKSSEARGL
>scaffold-GNQG-2016048-Encephalartos_barteri
MYPWPNTIQVPNTWQINLDQQSRGGFGQFPPTARVMVGNRMAGSISINEAPHGSSSESRGKPAQESLSGMRPPMAPTAPSEQQQKNLRVNEAVPNDNGTAAASKSAPVVGWPPIRSFRKNLAPQPKPDTEVQTNAAGISSASSDPGQTFGDSMFVKVNMDGVPIGRKIDLKAYDSYDRLSLALEEMFKRFINAQGNGQRLPINVSSENEHASLLSGTDYVLTYEDNEGDRMLVGDVPWEMFVTTVKRLRIMKSSEARGLA
>scaffold-IIOL-2080002-Pinus_parviflora
PAETDRAPNQTGTPSRASPVVGWPPIRSFRKNLAAQPKVATVPSCNPPPPPPPAADPVEKKINTMFVKVNVDGVPIGRKIDLKAYDSYEKLTVALDEMFRGAINAQTSDANPLPENNKNHASLLNGRDYVFVYEDNEGDRMLVGDVPWDMFVNTVKRLRVMKSSDARRLA
>scaffold-IOVS-2006774-Pseudotsuga_wilsoniana
TEKIQNPPETERAPTQNGTAPRAPPVVGWPPIRSFRKNLAGQPKVAAAPPCNPPPPVADPGEKKINTMFVKVNVDGVPIGRKIDLKAYDSYEKLSVALDEMFRGSINAAQTADASPLAENNNNQGSLLNGSDYVFVYEDNEGDRMLVGDVPWEMFVNTVKRLRVMKSSDAGRL
>scaffold-IOVS-2057666-Pseudotsuga_wilsoniana
PVVGWPPIRSFRKNLAPQPKPDIEDTTDASGNSYASTDPGQTFGDSMFVKVNMDGVPIGRKIDLKAYDSYDKLSQALEEMFKRFINVQGSGQRQPTNPTSERDQPPLLSGTGTDYVLTYEDNEGDRMLVGDVPWDMFVSTVKRLRIMKSSEARGLAPR
>scaffold-JRNA-2069686-Phyllocladus_hypophyllus
VYPWPNAVQVPNTWQVSLEQQQQHRGGFGAFPTARVMVGNMMTGNISMKEAPHGTPSESHARPSQDSIQPVMKPPMAPPPPSEPQQKNPTLSQPTENGNSRAAPVVGWPPIRSFRRNLAPQPKPDTEGQTHASDSTIAAPAADRVQVFGDSMFVKVNMDGVPIGRKIDLNAYDSYEKLSHALEEMFKRFVNAQGSVKRLTTNPSSENDQLLLGGTDYVLTYEDNEGDRMLVGDVPWEMFVTTVKRLRIMKSSEARGLA
>scaffold-JZVE-2006902-Parasitaxus_usta
NPTLSQPNENGNSRAVPVVGWPPIRSFRRNLAPQPKPETEGQTHASDSSVAASAADRVQAFGDSMFVKVNMDGVPIGRKIDLNAYDSYEKLSHALEEMFKRFVNAQGSMKRLTTNPSSENDQPLLGGTDYVLTYEDNEGDRMLVGDVPWEMFVTTVKRLRIMKSSE
>scaffold-NVGZ-2112298-Cephalotaxus_harringtonia-2_samples_combined
SRAAPVVGWPPLRSFRKNLAPQLKTDTEGQANASDNSFASADRAQVFGDSMFVKVNMDGVPIGRKIDLNAYDSYEKLSQALEDMFKRFVNAQGSMKRPNPNSSSENDQHLLRGADYVLTYEDNEGDRMLVGDVPWEMFVSTVKRLRIMKSSEARGL
>scaffold-OVIJ-2004787-Papuacedrus_papuana
MYPWSNAAVQMPNAWQVSMEQQQQHRGSFGPFPPPTARVVVGNMMASGAGNIPTKEAPHGNPTAKPSQDNISAAMRPPMAPPPPSEQQQKNPSLSPSNENGVPRAPPVVGWPPIRSFRKNLAPQPKPDIEGQANASDNSFASVDRGKAFGDSMFVKVNMDGVPIGRKIDLNAYDSYDKLSQALEDMFKRFVTAQGIMQRPNPTSASENGHFLLNGSDYVLTYEDNEGDRMLVGDVPWEMFVSTVKRLRIMKSSEARGL
>scaffold-OWFC-2056573-Halocarpus_bidwillii
AVYPWPNSVQVPNTWQPSLEQHQQHRGGFGAFPTTRVMVGNMMTGNVSMKEAPHGTISESHARSLQDTTQPGMKPPMAPPPPSEPQQKNPTLSQSNENGNSRAAPVVGWPPIRSFRRNLAPQPKPDTEGQTHASDSSVAAAAADRVQAFGDSMFVKVNMDGVPIGRKIDLNAYDSYEKLSHALEEMFKRFVNAQGIVRRLTTNPSSENDQPLIGGTDYVLTYEDNEGDRMLVGDVPWEMFVTTVKRLRIMKSSEARGLA
>scaffold-SGTW-2005982-Ginkgo_biloba
PVVGWPPIRSFRKNLAPQLKPDIEGQTNASGNSSASADPGQTFGDSMFVKVNMDGVPIGRKIDLKAYDSYDKLSLALEEMFKRFINAQGSGQRPPSNLSSEVEQPSLLSGTDYVLTYEDNEGDRMLVGDVPWEMFVSTVKRLRIMKSSEARGLA
>scaffold-WVWN-2009998-Larix_speciosa
VVGWPPIRSFRKNLASQPKVAAAPSSNPAPPAADPGEKKINTMFVKVNVDGVPIGRKIDLKAYDSYEKLSVALDEMFRGSINAAQTSDASPLAENNNNQASLLNGSDYVFVYEDNEGDRMLVGDVPWEMFVNTVKRLRVLKSSDAGRL
>scaffold-WWSS-2010397-Taxus_baccata
SRAAPVVGWPPIRSFRKNLAPQPKPDTEGQAIASDNSFASADRGQAFGDSMFVKVNMDGVPIGRKIDLNAYDSYQKLSEALDEMFKRFVKAQGSMQRPNLNSSSGNDQPLFHGTDYVLTYEDNEGDRMLVGDVPWEMFVSTVKRLRIMKSSEARGL
>scaffold-WYAJ-2092111-Cephalotaxus_harringtonia-branch_apex_including_needles
SRAAPVVGWPPLRSFRKNLAPQLKTDTEGQANASDNSFASADRAQVFGDSMFVKVNMDGVPIGRKIDLNAYDSYEKLSQALEDMFKRFVNAQGSMKRPNPNSSSENDQHLLRGADYVLTYEDNEGDRMLVGDVPWEMFVSTVKRLRIMKSSEARGL
>scaffold-YFZK-2045112-Sciadopitys_verticillata
PPLGLMYPWVNAVQVPNTWQVNLEQKQQHRGSFGPFPSPPTARVMVGNMMAAAAGNISMKEPPHGNPSESRAKPPQDSISSAMRPPMAPSPPSEQQQQKNPTLSPSNENGNSRAPPVVGWPPIRSFRKNLAPQPKADAEGQANASDNSFVSADPAQAFGDSMFVKVNMDGVPIGRKIDLKAYDSYEKLSQALEEMFKRFVNAQGSMQRPAPNQSSENDQPLLGGTDYVLTYEDNEGDRMLVGDVPWEMFVTTVKRLRIMKSSEARGL
>scaffold-ZYAX-2014347-Taxus_cuspidata
SRAAPVVGWPPIRSFRKNLAPQPKPDTEGQAIASDNSFASSDRGQAFGDSMFVKVNMDGVPIGRKIDLNAYDSYQKLSEALDEMFKRFVKAQGSMQRPNLNSSSGNDQPLFHGTDYVLTYEDNEGDRMLVGDVPWEMFVSTVKRLRIMKSSEARGL
>scaffold-JKAA-2180105-Selaginella_wallacei
SISGSVVTEHTGDNHGEEGEYFANGARSADDNAASSSVANSSNGDGNNKIRDYIGLNGDSPSLAAVDKPEEERSSSGPDLNLGLGLSLSKNKEGPVQDTGVLHRFRPPVPGSKRGYLEAVGIPDLSRNQLMPQMFPISKPWRTIEQPRLDTAFNPFHGKPAAADESSSHAEEAPSSSPVVGWPPVQSFRKNTLVTSPPAAKHRVALGSSAESQAAGAAATATATSPFVKVYMDGVPIGRKVDLETNNSYSKLSLALKDMFSGFINGQNLPKLRPSLPTGEAQQQINLFDGHGAEYVLTYEDEVGDLMLVGDVPWRMFAANVKRLRIMKGSDAIGLGVPTDSE
>scaffold-ZYCD-2006641-Selaginella_acanthonota
SISGSVVTEHTGDNQGEEGEYFANASRSADDNAASSSVANSSNGDGSNKIREHDYIGLNSDSPSLAAVDKPEEERSSGGPDLNLGLGLSVSKNKDELLHCEDKDTGVFHRFKPPVSGSKRGYLEAVGIPDLSRNQLMPQMFPYPKPWRTIEQPRLDAAFNPFHGKPAAADKSINQAEEAPSSSPVVGWPPVQSFRKNTLVTSPPATKHREALGSSGDSQAAGAAASGSSLFVKVYMDGVPIGRKVDLDTNNSYCKLSFALKDMFSGFINGQNLPKLRPSLPTGEAQQQINLFDGHGAEYVLTYEDKDGDLMLVGDVPWRMFAATVKRLRIMKGSDAIGLGVPKDSE
