# Supplementary material for: Water‐related innovations in land plants evolved by different patterns of gene cooption and novelty
Source: New Phytol. 2022 Feb 8;235(2):732–42. doi: 10.1111/nph.17981 (PMC9303528; doi:10.1111/nph.17981)
Supplement: Supplementary file 3 — Dataset S3 Fasta alignments and phylogenetic trees. [file NPH-235-732-s005.zip › Supplementary_Data_3_fasta_alignments_trees/Roots/Lateral_roots/IAA28_Q9XFM0_1_1kp.fasta.aln.trimmed]

>Selaginella_moellendorffii_XP_002971909.1_auxin-responsive_protein_IAA16
SQSRAPVGWPPVQSFRKNSLAAPTVHHAKPVDAASSQHQAAGSQLVKVYMDGVPIGRKVS
LRTHSSYERLSGALEEMFRRFISGQGAGKAVAKDKLVTKKFFIYGSDYVLTYEDKDGDLM
LVGDVPWEMFVGAVKRLRIMKGSEAIGL
>Arabidopsis_thaliana_Q8LAL2_Auxin-responsive_protein_IAA26
TAPGPVVGWPPVRSFRKNLASTSSSKLGNESSDGKQVETKKEGMFVKINMDGVPIGRKVD
LNAYNSYEQLSFVVDKLFRGLLAAQDISDGQGEE---KPIILLDGGEFTLTYEDNEGDKM
LVGDVPWQMFVSSVKRLRVIKSSEISSA
>Arabidopsis_thaliana_Q9XFM0_Auxin-responsive_protein_IAA28
VEVAPVVGWPPVRSSRRNLTAQLKEEMK------KKESDEEKELYVKINMEGVPIGRKVN
LSAYNNYQQLSHAVDQLF-----SKDS---------------WDLRQYTLVYEDTEGDKV
LVGDVPWEMFVSTVKRLHVLKTSHAFSL
>Arabidopsis_thaliana_O24408_Auxin-responsive_protein_IAA18
TAPGPVVGWPPVRSFRKNLASGSSSKLGNDSTAATTEPKRQGGMFVKINMYGVPIGRKVD
LSAHNSYEQLSFTVDKLFRGLLAAQDFPSSIEDE---KPITLLDGGEYTLTYEDNEGDKM
LVGDVPWQMFVSSVKRLRVIKTSEISSA
>Amborella_trichopoda_U5D491_Auxin-responsive_protein
ERAGRVVGWPPIRSFRKNLTSTSSKPQPQPIN--EKQEAPKKGMFVKINMDGIPIGRKVD
LNAYRSYEKLSGAVDELFRGLLAAQDSSASSTQSGIGEKLRLLDGGEYTLVYEDNEGDRM
LVGDVPWEMFVSTVKRLRVLKSSELSGL
>Brachypodium_distachyon_I1HYY9_Auxin-responsive_protein
SPGAPVIGWPPVRASRRNLATSSSKASLEQ--KAVKAEETRRAPFVKINMDGIPIGRKID
LTALDSYEKLCVAVDKLFRHLLAAQDPPAAGTECTQEVAISLLDGGEYTLVYEDYEGDRV
LVGDIPWGMFVSSVKRLRVLKTSDLSSS
>Brachypodium_distachyon_I1HHF9_Auxin-responsive_protein
AAVLPAVGWPPVRSFRRNLAHGSSSKQSPERQDGKAKLICKKSPLVKINMDGIPIGRKVD
LLAYDSYQKLSSAIKELFHGFLEAQDLSCAESGEQGAKLFSLLDGGEYTLVYEDNEGNRM
LIRDIPWSAFVSTAKRLRVMRRSELPRG
>Brachypodium_distachyon_I1HCV2_Auxin-responsive_protein
AAAAPVVGWPPVRSFRRNLASSKPSPQSSSLDGAARGGQNQKGVFVKINMDGVPIGRKIE
LKAHGGYAGLSAAVHSLFRGLLAAQDLGAGADGE-------LAIAGEYTLVYEDDEGDRM
LVGDVPWQMFIATAKRLRVLKSSDLPAS
>Brachypodium_distachyon_I1I0D4_Auxin-responsive_protein
EDRPQLVGWPPVRTFRKNLCTPRSASSDDLSKTGVSGGHERPAMFVKVNLEGYAVGRKIN
LAAHSGYASLSAALQSMFHGFLSDGGRIATRDDEEDQ---LMMI-KNYILLYEDNEGDRM
LVGDVPWEMFIASVKRLYIAHDPRADH-
>Brachypodium_distachyon_I1HL49_Auxin-responsive_protein
PAAAPVVGWPPVRSFRRNIASSSSKPPPAEPQAGGGGGSQKQGLFVKINMDGVPIGRKVD
LKAHGGYGKLADAVDHLFRGLLAAQDVNPAIAVGQSSAAITLLDGGEYTLVYEDDEGDQM
LVGDVPWDMFVATAKRLRVLRSSDLNAS
>Brachypodium_distachyon_I1HRE3_Auxin-responsive_protein
GAAVPVVGWPPIRSFRRNLATSTSSKQPPEQQDAKVKLNCNKSPLVKINMDGIPIGRKVD
LAGCDSYERLSLAVKELFHGFLEAQEPSSAESAQQGAKIFSLLDGGEYTLVYEDNEGDRM
LVGDVPWNVFVSTAKRLRVLRSSELSRA
>Brachypodium_distachyon_I1HRE4_Auxin-responsive_protein
GAAVPVVGWPPIRSFRRNLATSTSSKQPPEQQDAKVKLNCNKSPLVKINMDGIPIGRKVD
LAGCDSYERLSLAVKELFHGFLEAQEPSSAESAQQGAKIFSLLDGGEYTLVYEDNEGDRM
LVGDVPWNVFVSTAKRLRVLRSSELSRA
>Brachypodium_distachyon_I1HRE6_Auxin-responsive_protein
GAAVPVVGWPPIRSFRRNLATSTSSKQPPEQQDAKVKLNCNKSPLVKINMDGIPIGRKVD
LAGCDSYERLSLAVKELFHGFLEAQEPSSAESAQQGAKIFSLLDGGEYTLVYEDNEGDRM
LVGDVPWNVFVSTAKRLRVLRSSELSRA
>Ginkgo_biloba_Gb_16134
SRVAPVVGWPPIRSFRKNLAPQLKPDIEGQTNSADPGQTFGDSMFVKVNMDGVPIGRKID
LKAYDSYDKLSLALEEMFKRFINAQSGQRPPSNLSSEVEQPLLSGTDYVLTYEDNEGDRM
LVGDVPWEMFVSTVKRLRIMKSSEARGL
>Oryza_sativa_indica_B8B019_Auxin-responsive_protein
GAIPPVVGWPPIRSFRRNLTNGSSFKQSPERQDDKAKPICKKRPLVKINMDGIPIGRKVD
LEIYDSYQKLSSAVEELFRGFLEAQDLSCAESGEQGAKIFSLLDGGVYTLIYEDNDGDRM
LAGDIPWKVFVSTVKRLRVMRRSELPHD
>Oryza_sativa_indica_B8AEJ1_Auxin-responsive_protein
SPSTPVVGWPPVRTFRRNLATSSKASLEL---KAAKAEEIKRAPFIKINMDGVPIGRKID
LNAFDSYEKLSLAVDKLFLGLLAAQGPLAAGAKDCQQVAISLLDGGEYTLVYEDYEGDKV
LVGDVPWGMFVSSVKRLRVLKTSDLSSS
>Oryza_sativa_indica_B8ADP3_Auxin-responsive_protein
AAAAPVVGWPPVRSFRRNLASSSSSSSKQAPPKASKDGGAEKGMFVKINMDGVPIGRKVD
LTAYGGYAQLSAAVDKLFRGLLAAQAAADGEAD----AAAAEMVGGEYTLVYEDDEGDRM
LVGDVPWQMFIATAKRLRVLKSSDLPPP
>Oryza_sativa_indica_A2WUX4_Auxin-responsive_protein
GAAAPVVGWPPIRSFRRNLASSSSSKHSPEPQNAKVTLTCKKNPLVKINMDGIPIGRKID
LAAYNSYDGLSSAVKQLFHGFLQAQDQTNAQIAQQGAKIFYLLDGGEYTLVYEDSEGDRM
LVGDVPWKVFVSTAKRLRVLRSSELSHT
>Oryza_sativa_indica_B8AYW0_Auxin-responsive_protein
RPAAPVVGWPPVRSFRRNLASSSSSSKPPR--AAAAATGGKVARFVKVNMDGVPIGRKVD
LAAHGGYGELSAAVDRLFRGLLAAQDPTMATAAAAAAEAIALLDGGEYTLVYEDDEGDQM
LVGDVPWNMFIAAARRLRVLRSSDLNAS
>Oryza_sativa_indica_A2YQI2_Auxin-responsive_protein
ASSAQLVGWPPVRAFRKNLSTPKPADADDLMNCAAQERRSSSTMFVKVNLEGYAVGRKID
LKAHRSYDSLSQALQSMFHGFLSDG--IATRDNELQQ----MEEGKRYVLVYEDNEGDRM
LVGDVPWELFIASVKRLYIAQDPRVHAK
>Oryza_sativa_indica_A2YCS1_Auxin-responsive_protein
ASSAQLVGWPPVRAFRKNLSTPKPADADDLMNDAAQERRPSSTMFVKVNLEGYAVGRKID
LKAHRSYDSLSQALQSMFHGFLSDG--IATRDNELQR----MEEGKRYVLVYEDNEGDRM
LVGDVPWE-YVCLL--------------
>Abies_alba_AALBA5B347221P1
PRAPPVVGWPPIRSFRKNLASQPKVAAAPPCNAADPGENKINTMFVKVNVDGVPIGRKIN
LKAYDSYEKLSVALYEMFRGCINAQTSDASHSSENNTSQASLLRGSDYVFVYEDNEGDRM
LVGDVPWEMFVNSVKRLRVMKSSDARSL
>Abies_alba_AALBA5B347221P2
PRAPPVVGWPPIRSFRKNLASQPKVAAAPPCNAADPGENKINTMFVKVNVDGVPIGRKIN
LKAYDSYEKLSVALYEMFRGCINAQTSDASHSSENNTSQASLLRGSDYVFVYEDNEGDRM
LVGDVPWEMFVNSVKRLRVMKSSDARSL
>Picea_lambertina_PILA_04624
SRASPVVGWPPIRSFRKNLAAQPKVATVLSCNAADPVEKKINTMFVKVNVDGVPIGRKID
LKAYDSYEKLTVALDEMFRGAINAQTSDANPLPENNKNHASLLNGRDYVFVYEDNEGDRM
LVGDVPWEMFVNTVKRLRVMKSSDARRL
>Picea_taeda_PITA_04932
SRVSPVVGWPPIRSFRKNLAPQPKPDIEDPTDSTDPGQSFGDSMFVKVNMDGVPIGRKID
LKAYDSYDKLSQALEEMFKRFINVQSGQRQPTNPSSKNDQPLLSGTDYVLTYEDNEGDRM
LVGDVPWDMFVSTVKRLRIMKSSEARGL
>Picea_taeda_PITA_46973
SRAPPVVGWPPIRSFRKNLAAQPKVAAAPSCNAADPGEKKINTMFVKVNVDGVPIGRKID
LKAYDSYEKLTVALDEMFRVAINAQTSDANPLPENNNNQASLLNGRDYVFVYEDNEGDRM
LVGDVPWDMFVKSVKRLRVMKSSDVRRL
>Pseudotsuga_menziesii_PSME_40437
PRVPPVVGWPPIRSFRKNLAAQPKVATAPPCNVAVPGEKKINTMFMKGS------KRKID
LKAYDSYEKLSVALDEMFRGSIN----DASPLAENNNNQGSLLNGSDYVSVYEDNEGDRM
LVGDVPWEMFVNTVKRLRVMKSSDAGRL
>Pseudotsuga_menziesii_PSME_42495
SRVAPVVGWPPIRSFRKNLAPQPKPDIEDTTDSTDPGQTFGDSMFVKVNMDGVPIGRKID
LKAYDSYDKLSQALEEMFKRFINVQSGQRQPTNPTSESDQPLLSGTDYVLTYEDNEGDRM
LVGDVPWDMFVSTVKRLRIMKSSEARGL
>Pseudotsuga_menziesii_PSME_51280
PRAPPVVGWPPIRSFRKNLAGQPKVAAAPPCNVADPGEKKINTMFVKVNVDGVPIGRKID
LKAYDSYEKLSVALDEMFRGSINAATADASPLAENNNNQGSLLNGSDYVFVYEDNEGDRM
LVGDVPWEMFVNTVKRLRVMKSSDAGRL
>Sequoiadendron_giganteum_SEGI_11286
PRAPPVVGWPPIRSFRKNLAPQPKPDIEGQANSSDRGQAFGDSMFVKVNMDGVPIGRKID
LNAYDSYEKLSQALEDMFKRFVNAQIIQRPNTNSSSENGHSLLSGIDYVLTYEDNEGDRM
LVGDVPWEMFVTAVKRLRIMKSSEARGL
>scaffold-DZQM-2055996-Pinus_radiata
SRAPPVVGWPPIRSFRKNLAAQPKVAAAPSCNAADPGEKKINTMFVKVNVDGVPIGRKID
LKAYDSYEKLTVALDEMFRVAINAQTSDANPLPENNNNQASLLNGRDYVFVYEDNEGDRM
LVGDVPWDMFVKSVKRLRVMKSSDVRRL
>scaffold-EGLZ-2010985-Prumnopitys_andina
SRAAPVVGWPPIRSFRRNLAPQPKPETEGQTHAADRVPAFGDSMFVKVNMDGVPIGRKID
LNAYESYEKLSLALEEMFKRFVNAQSVKRLTTNTTSENDQLLLGGTDYVLTYEDNEGDRM
LVGDVPWEMFVTTVKRLRIMKSSEARGL
>scaffold-GAMH-2009446-Tsuga_heterophylla
TRAPPVVGWPPIRSFRKNLAPQPKVAAAPSCNAADPGEKKINTMFVKVNVDGVPIGRKIN
LKAYDSYEKLSVALDEMFRGSINAPTSDGSSLSENNNNQASLLSGSDYVFVYEDNEGDRM
LVGDVPWEMFVNTVKRLRVMKSSDARRL
>scaffold-GGEA-2001865-Cedrus_libani
----PVVGWPPIRSFRKNLAPQPKPDIENPTDSTDPGQTFGDSMFVKVNMDGVPIGRKID
LKAYDSYDKLSQALEEMFKRFINVQSGQRQPINPSSKNDQPLLNGTDYVLTYEDNEGDRM
LVGDVPWDMFVSTVKRLRIMKSSEARGL
>scaffold-GJTI-2010497-Cephalotaxus_harringtonia-leaves
SRAAPVVGWPPLRSFRKNLAPQLKTDTEGQANSADRAQVFGDSMFVKVNMDGVPIGRKID
LNAYDSYEKLSQALEDMFKRFVNAQSMKRPNPNSSSENDQHLLRGADYVLTYEDNEGDRM
LVGDVPWEMFVSTVKRLRIMKSSEARGL
>scaffold-GNQG-2016048-Encephalartos_barteri
SKSAPVVGWPPIRSFRKNLAPQPKPDTEVQTNSSDPGQTFGDSMFVKVNMDGVPIGRKID
LKAYDSYDRLSLALEEMFKRFINAQNGQRLPINVSSENEHALLSGTDYVLTYEDNEGDRM
LVGDVPWEMFVTTVKRLRIMKSSEARGL
>scaffold-IIOL-2080002-Pinus_parviflora
SRASPVVGWPPIRSFRKNLAAQPKVATVPSCNAADPVEKKINTMFVKVNVDGVPIGRKID
LKAYDSYEKLTVALDEMFRGAINAQTSDANPLPENNKNHASLLNGRDYVFVYEDNEGDRM
LVGDVPWDMFVNTVKRLRVMKSSDARRL
>scaffold-IOVS-2006774-Pseudotsuga_wilsoniana
PRAPPVVGWPPIRSFRKNLAGQPKVAAAPPCNVADPGEKKINTMFVKVNVDGVPIGRKID
LKAYDSYEKLSVALDEMFRGSINAATADASPLAENNNNQGSLLNGSDYVFVYEDNEGDRM
LVGDVPWEMFVNTVKRLRVMKSSDAGRL
>scaffold-IOVS-2057666-Pseudotsuga_wilsoniana
----PVVGWPPIRSFRKNLAPQPKPDIEDTTDSTDPGQTFGDSMFVKVNMDGVPIGRKID
LKAYDSYDKLSQALEEMFKRFINVQSGQRQPTNPTSERDQPLLSGTDYVLTYEDNEGDRM
LVGDVPWDMFVSTVKRLRIMKSSEARGL
>scaffold-JRNA-2069686-Phyllocladus_hypophyllus
SRAAPVVGWPPIRSFRRNLAPQPKPDTEGQTHAADRVQVFGDSMFVKVNMDGVPIGRKID
LNAYDSYEKLSHALEEMFKRFVNAQSVKRLTTNPSSENDQLLLGGTDYVLTYEDNEGDRM
LVGDVPWEMFVTTVKRLRIMKSSEARGL
>scaffold-JZVE-2006902-Parasitaxus_usta
SRAVPVVGWPPIRSFRRNLAPQPKPETEGQTHAADRVQAFGDSMFVKVNMDGVPIGRKID
LNAYDSYEKLSHALEEMFKRFVNAQSMKRLTTNPSSENDQPLLGGTDYVLTYEDNEGDRM
LVGDVPWEMFVTTVKRLRIMKSSE----
>scaffold-NVGZ-2112298-Cephalotaxus_harringtonia-2_samples_combined
SRAAPVVGWPPLRSFRKNLAPQLKTDTEGQANSADRAQVFGDSMFVKVNMDGVPIGRKID
LNAYDSYEKLSQALEDMFKRFVNAQSMKRPNPNSSSENDQHLLRGADYVLTYEDNEGDRM
LVGDVPWEMFVSTVKRLRIMKSSEARGL
>scaffold-OVIJ-2004787-Papuacedrus_papuana
PRAPPVVGWPPIRSFRKNLAPQPKPDIEGQANSVDRGKAFGDSMFVKVNMDGVPIGRKID
LNAYDSYDKLSQALEDMFKRFVTAQIMQRPNPTSASENGHFLLNGSDYVLTYEDNEGDRM
LVGDVPWEMFVSTVKRLRIMKSSEARGL
>scaffold-OWFC-2056573-Halocarpus_bidwillii
SRAAPVVGWPPIRSFRRNLAPQPKPDTEGQTHAADRVQAFGDSMFVKVNMDGVPIGRKID
LNAYDSYEKLSHALEEMFKRFVNAQIVRRLTTNPSSENDQPLIGGTDYVLTYEDNEGDRM
LVGDVPWEMFVTTVKRLRIMKSSEARGL
>scaffold-SGTW-2005982-Ginkgo_biloba
----PVVGWPPIRSFRKNLAPQLKPDIEGQTNSADPGQTFGDSMFVKVNMDGVPIGRKID
LKAYDSYDKLSLALEEMFKRFINAQSGQRPPSNLSSEVEQPLLSGTDYVLTYEDNEGDRM
LVGDVPWEMFVSTVKRLRIMKSSEARGL
>scaffold-WVWN-2009998-Larix_speciosa
-----VVGWPPIRSFRKNLASQPKVAAAPSSNAADPGEKKINTMFVKVNVDGVPIGRKID
LKAYDSYEKLSVALDEMFRGSINAATSDASPLAENNNNQASLLNGSDYVFVYEDNEGDRM
LVGDVPWEMFVNTVKRLRVLKSSDAGRL
>scaffold-WWSS-2010397-Taxus_baccata
SRAAPVVGWPPIRSFRKNLAPQPKPDTEGQAISADRGQAFGDSMFVKVNMDGVPIGRKID
LNAYDSYQKLSEALDEMFKRFVKAQSMQRPNLNSSSGNDQPLFHGTDYVLTYEDNEGDRM
LVGDVPWEMFVSTVKRLRIMKSSEARGL
>scaffold-WYAJ-2092111-Cephalotaxus_harringtonia-branch_apex_including_needles
SRAAPVVGWPPLRSFRKNLAPQLKTDTEGQANSADRAQVFGDSMFVKVNMDGVPIGRKID
LNAYDSYEKLSQALEDMFKRFVNAQSMKRPNPNSSSENDQHLLRGADYVLTYEDNEGDRM
LVGDVPWEMFVSTVKRLRIMKSSEARGL
>scaffold-YFZK-2045112-Sciadopitys_verticillata
SRAPPVVGWPPIRSFRKNLAPQPKADAEGQANSADPAQAFGDSMFVKVNMDGVPIGRKID
LKAYDSYEKLSQALEEMFKRFVNAQSMQRPAPNQSSENDQPLLGGTDYVLTYEDNEGDRM
LVGDVPWEMFVTTVKRLRIMKSSEARGL
>scaffold-ZYAX-2014347-Taxus_cuspidata
SRAAPVVGWPPIRSFRKNLAPQPKPDTEGQAISSDRGQAFGDSMFVKVNMDGVPIGRKID
LNAYDSYQKLSEALDEMFKRFVKAQSMQRPNLNSSSGNDQPLFHGTDYVLTYEDNEGDRM
LVGDVPWEMFVSTVKRLRIMKSSEARGL
>scaffold-JKAA-2180105-Selaginella_wallacei
PSSSPVVGWPPVQSFRKNTLVTSPPAAKHRVAAGAAATATATSPFVKVYMDGVPIGRKVD
LETNNSYSKLSLALKDMFSGFINGQLPKLRPSLPTGEQQQILFDGAEYVLTYEDEVGDLM
LVGDVPWRMFAANVKRLRIMKGSDAIGL
>scaffold-ZYCD-2006641-Selaginella_acanthonota
PSSSPVVGWPPVQSFRKNTLVTSPPATKHREAAGAA--ASGSSLFVKVYMDGVPIGRKVD
LDTNNSYCKLSFALKDMFSGFINGQLPKLRPSLPTGEQQQILFDGAEYVLTYEDKDGDLM
LVGDVPWRMFAATVKRLRIMKGSDAIGL
