# Supplementary material for: Water‐related innovations in land plants evolved by different patterns of gene cooption and novelty
Source: New Phytol. 2022 Feb 8;235(2):732–42. doi: 10.1111/nph.17981 (PMC9303528; doi:10.1111/nph.17981)
Supplement: Supplementary file 3 — Dataset S3 Fasta alignments and phylogenetic trees. [file NPH-235-732-s005.zip › Supplementary_Data_3_fasta_alignments_trees/Roots/Lateral_roots/IAA28_Q9XFM0_1_1kp.treefile]

(Selaginella_moellendorffii_XP_002971909.1_auxin-responsive_protein_IAA16:0.6538439887,((((((Arabidopsis_thaliana_Q8LAL2_Auxin-responsive_protein_IAA26:0.0868091287,Arabidopsis_thaliana_O24408_Auxin-responsive_protein_IAA18:0.1761974042)100:0.2968215225,((Arabidopsis_thaliana_Q9XFM0_Auxin-responsive_protein_IAA28:0.9117935568,(Brachypodium_distachyon_I1HYY9_Auxin-responsive_protein:0.1737948504,Oryza_sativa_indica_B8AEJ1_Auxin-responsive_protein:0.1271059136)97:0.2404011898)56:0.0821079296,((((Brachypodium_distachyon_I1HHF9_Auxin-responsive_protein:0.1056699523,Oryza_sativa_indica_B8B019_Auxin-responsive_protein:0.1370515375)100:0.1507641610,((Brachypodium_distachyon_I1HRE3_Auxin-responsive_protein:0.0000000000,Brachypodium_distachyon_I1HRE6_Auxin-responsive_protein:0.0000000000):0.0000010000,Brachypodium_distachyon_I1HRE4_Auxin-responsive_protein:0.0000010000)100:0.0838310041)57:0.0000023893,Oryza_sativa_indica_A2WUX4_Auxin-responsive_protein:0.1607859473)100:0.3965569023,((Brachypodium_distachyon_I1HCV2_Auxin-responsive_protein:0.2837117082,Oryza_sativa_indica_B8ADP3_Auxin-responsive_protein:0.2055012680)93:0.0923524747,(Brachypodium_distachyon_I1HL49_Auxin-responsive_protein:0.2117038953,Oryza_sativa_indica_B8AYW0_Auxin-responsive_protein:0.2257940939)98:0.1045765533)95:0.1313939079)52:0.0338368253)42:0.0594384497)60:0.1366904374,Amborella_trichopoda_U5D491_Auxin-responsive_protein:0.1997602307)99:0.5548646182,(((Abies_alba_AALBA5B347221P1:0.0000010000,Abies_alba_AALBA5B347221P2:0.0000010000)100:0.0789594102,scaffold-GAMH-2009446-Tsuga_heterophylla:0.0362295818)80:0.0115075147,(((Picea_lambertina_PILA_04624:0.0127484174,scaffold-IIOL-2080002-Pinus_parviflora:0.0000020439)98:0.0397795572,(Picea_taeda_PITA_46973:0.0000010000,scaffold-DZQM-2055996-Pinus_radiata:0.0000010000)99:0.0269426233)100:0.0524722828,((Pseudotsuga_menziesii_PSME_40437:0.0661102718,(Pseudotsuga_menziesii_PSME_51280:0.0000026552,scaffold-IOVS-2006774-Pseudotsuga_wilsoniana:0.0000010000)79:0.0000021448)98:0.0344834985,scaffold-WVWN-2009998-Larix_speciosa:0.0138490413)95:0.0191766545)46:0.0000021953)98:0.1885664605)81:0.0984493219,(Brachypodium_distachyon_I1I0D4_Auxin-responsive_protein:0.4236116050,(Oryza_sativa_indica_A2YQI2_Auxin-responsive_protein:0.0000024176,Oryza_sativa_indica_A2YCS1_Auxin-responsive_protein:0.0649781216)97:0.1254048846)100:1.4289794420)83:0.1448240108,(((Ginkgo_biloba_Gb_16134:0.0000021976,scaffold-SGTW-2005982-Ginkgo_biloba:0.0000026552)97:0.0275703511,((Picea_taeda_PITA_04932:0.0094249009,scaffold-GGEA-2001865-Cedrus_libani:0.0215826470)98:0.0125675286,(Pseudotsuga_menziesii_PSME_42495:0.0000021951,scaffold-IOVS-2057666-Pseudotsuga_wilsoniana:0.0070680406)99:0.0191907964)100:0.0658555512)44:0.0184677192,((((((Sequoiadendron_giganteum_SEGI_11286:0.0437775671,scaffold-OVIJ-2004787-Papuacedrus_papuana:0.0600479246)98:0.0591225884,((scaffold-GJTI-2010497-Cephalotaxus_harringtonia-leaves:0.0000000000,scaffold-WYAJ-2092111-Cephalotaxus_harringtonia-branch_apex_including_needles:0.0000000000):0.0000010000,scaffold-NVGZ-2112298-Cephalotaxus_harringtonia-2_samples_combined:0.0000010000)100:0.0595954312)70:0.0057739050,(scaffold-WWSS-2010397-Taxus_baccata:0.0000021664,scaffold-ZYAX-2014347-Taxus_cuspidata:0.0065568218)100:0.0630987250)75:0.0248297701,(((scaffold-EGLZ-2010985-Prumnopitys_andina:0.0411645971,scaffold-JRNA-2069686-Phyllocladus_hypophyllus:0.0065541036)99:0.0067854739,scaffold-OWFC-2056573-Halocarpus_bidwillii:0.0201819901)98:0.0067647896,scaffold-JZVE-2006902-Parasitaxus_usta:0.0132299128)100:0.0686800366)60:0.0169628526,scaffold-YFZK-2045112-Sciadopitys_verticillata:0.0416795196)84:0.0704242594,scaffold-GNQG-2016048-Encephalartos_barteri:0.0861723985)19:0.0007443271)74:0.0701529912)100:0.4890706691,(scaffold-JKAA-2180105-Selaginella_wallacei:0.0856965530,scaffold-ZYCD-2006641-Selaginella_acanthonota:0.0038702112)100:0.5086255205);
