# Supplementary material for: Water‐related innovations in land plants evolved by different patterns of gene cooption and novelty
Source: New Phytol. 2022 Feb 8;235(2):732–42. doi: 10.1111/nph.17981 (PMC9303528; doi:10.1111/nph.17981)
Supplement: Supplementary file 3 — Dataset S3 Fasta alignments and phylogenetic trees. [file NPH-235-732-s005.zip › Supplementary_Data_3_fasta_alignments_trees/Roots/Lateral_roots/IAA8_Q38826_1_1kp.fasta]

>Arabidopsis_thaliana_Q38827_Auxin-responsive_protein_IAA9
MSPEEELQSNVSVASSSPTSNCISRNTLGGLKEHNYLGLSDCSSVGSSTLSPLAEDDKATISLKATELTLGLPGSQSPARDTELNLLSPAKLDEKPFFPLLPSKDEICSSSQKNNASGNKRGFSDTMDQFAEAKSSVYTEKNWMFPEAAATQSVTKKDVPQNIPKGQSSTTNNSSSPPAAKAQIVGWPPVRSYRKNTLATTCKNSDEVDGRPGSGALFVKVSMDGAPYLRKVDLRSYTNYGELSSALEKMFTTFTLGQCGSNGAAGKDMLSETKLKDLLNGKDYVLTYEDKDGDWMLVGDVPWEMFIDVCKKLKIMKGCDAIGLAAAPRAMEKSKMRA
>Arabidopsis_thaliana_Q9ZSY8_Auxin-responsive_protein_IAA27
MSVSVAAEHDYIGLSEFPTMEATTMSDKTKTRDNNNGLNFKATELRLGLPGSESPERVDSRFLALNKSSCPVSGAKRVFSDAINDSNKWVFSPGSTTATGDVGSGSGPRTSVVKDGKSTTFTKPAVPVKEKKSSATAPASKAQVVGWPPIRSFRKNSMASSQSQKPGNNSETEEAEAKSGPEQPCLYVKVSMEGAPYLRKIDLKTYKSYLELSSALEKMFSCFTIGQFGSHGGCGRDGLNESRLTDLLRGSEYVVTYEDKDSDWMLVGDVPWEMFICSCKKLRIMKSSEAIGLAPRVMEKCRSRN
>Arabidopsis_thaliana_Q38826_Auxin-responsive_protein_IAA8
MSYRLLSVDKDELVTSPCLKERNYLGLSDCSSVDSSTIPNVVGKSNLNFKATELRLGLPESQSPERETDFGLLSPRTPDEKLLFPLLPSKDNGSATTGHKNVVSGNKRGFADTWDEFSGVKGSVRPGGGINMMLSPKVKDVSKSIQEERSHAKGGLNNAPAAKAQVVGWPPIRSYRKNTMASSTSKNTDEVDGKPGLGVLFVKVSMDGAPYLRKVDLRTYTSYQQLSSALEKMFSCFTLGQCGLHGAQGRERMSEIKLKDLLHGSEFVLTYEDKDGDWMLVGDVPWEIFTETCQKLKIMKGSDSIGLAPGAVEKSKNKERV

>Amborella_trichopoda_W1PPK3_Auxin-responsive_protein
MSPPLGHVEEGLGKGVPSLISSASSENLSNNNSGLREHNYMGLSDASSLESSVITCPLEEKEDSLNLKETELRLGLPGSRSPVRDPELCLLPSLKLDEKALFPLAPLKENTSEEKNGRNGIFSGNKRGFSDAIDDGFLEAKGGVFSEGFLASVGVNAVAVKQGSATWHTGGLDHRASGIVPSRPPLSETPVMPVSLKDQSPMLKEVAPPKMSQDRVRAPNEPNQTNPVNNYVVAPASKQQVVGWPPIRSFRKNTLAANPKNNEEVDGKPGFGGLFVKVSMDGAPYLRKVDLKTYSAYQELSTALEKMFSCFTIGQCGSHGVSGRDGLSESKLKDLLNGSEYVLTYEDKDGDWMLVGDVPWEMFIDSCKRLRIMKGSDAIGLAPRAMEKCRNRN
>Amborella_trichopoda_W1NPM0_Auxin-responsive_protein
MTPPLGHVDEVPGDCSLKEHDYIGLSEVSSMERTSLSKEENGNSLNLKETELRLGLPGSGSPDRKKPELCLLGPLRPEEKGIFPLVSPKNVVSGAKRGISDVIDGVKKGVASDGKWAFNGGSGSEVGSGVWHGNGSHDHLSPGFLSPRKGTSNGKDTAQNGVSGSGHDRAKDQSHGQVSPANEHGVAPAAKAQVVGWPPIRSYRKNTMAANPAKNSEEGEGKQGLGCLYVKVSMDGAPYLRKVDLKTYLTYTELSSALEKMFSCFTIGQYGPHGAPGRDGLTESRLMDLLNGSEYVLTYEDKDGDWMLVGDVPWDMFIGSCRRLRIMKGSEAIGLAPRAMEKCKARN

>Brachypodium_distachyon_I1HQC0_Auxin-responsive_protein
MSPPLEPHDYIGLSAAAASPSPTSSSSCSSSANPGAEVGPRLTLRLGLPGSESPDRDSSADVAAALTLGLVSTHKAASKRAFPEASPRRGGSAAAAAGARGEEKAPAAAPPAAKAQVVGWPPVRNYRKNTLAASVSKSKGGEEGAAAQGGPQYVKVSMDGAPYLRKVDLKIYSSYEDLSTALQKMFSCFITGQSAMRKPSSKDRLTNGSKADSLQDQEYVLTYEDKDADWMLVGDLPWDLFTTICRKLKIMRGSDAAGIAPRSLEQTGQNK
>Brachypodium_distachyon_I1HDJ6_Auxin-responsive_protein
MSPPVELDYIGLSAAAGGRADDDLKGTELRLGLPGCESPERRPAAAATTLELLPAKGAKRVFADEVAPPAAAGKGKEKAGDEKDKKHAAPPQPAAKAQVVGWPPIRSYRKNTMATTNNQLKNSKEDSDAKQEQGFLYVKVSMDGAPYLRKIDLKTYENYKDLSLGLEKMFIGFSTGKDSVSENRKDGEYVLTYEDKDGDWMLVGDVPWEMFTESCRRLRVMKGSDAVGLAPRAGDKSKNKN
>Brachypodium_distachyon_I1HGI5_Auxin-responsive_protein
MPPPHLEARDYIGLGAAATAPAASSSCSSSASAGEAAGPHLALRLGLPGCESPGRGADPAVDAALTLGPAPATNRAGGAKRGFADSLDRGAAAASAAAAAGGVREKEKGVAEAAAGAPPAAKAQVVGWPPVRNYRKNTLAASATKTKAEGEGRSEAECCYVKVSMDGAPYLRKVDLKTYSSYENLSLELEKMFTCFITGKSSSCKTSTRDRLTDGSRADALQDQEYVLTYEDKDADWMLVGDLPWDLFTTTCRKLRIMRGSDAAGMAPR
>Brachypodium_distachyon_I1HKT2_Auxin-responsive_protein
MSPPLELDYIGLSPPAAATDDLKGTELRLGLPGSESPERRVAAAAATTLELLPTKGAKRGFSDEVPSPPPAAAAGKGKKVAEEEEDKKVTATPQPAAKAQVVGWPPIRSYRKNTMATNQLKSSKEDADAKQGQGFLYVKVSMDGAPYLRKVDLKTYKNYKDLSTALEKMFIGFTTGKDALSENRKDGEYVLTFEDKDGDWMLVGDVPWEMFADSCRRLRIMKGSDAIGLAPRAVEKSKNRN

>Ginkgo_biloba_Gb_16092
MSSSSSSVNKVVSSSSSSPAASSDSNSRTGLQDYIGLSEVSSTSCVRMEKPAEHNLNLKETELRLGLPGALSPLRDAGSQKTPTTSDESSELCLLSPRRN
EKIIVEQKLFPEENFRPVKDGAVEDKNVYWHTPPVQIHHSYQSPAASKGVVSRPKRGFSEAMEARKMFSDGFSGGKWAFPTVNPVVTQGVAVGGSDGEVS
KTNQHGKFSQQASPKAGMSPWQAGGVDHSGNSIPALYMSSRPTSGPNLSGKCILNDAGSSTVKDAAQSKIAPERPRLPSESQHGSNQSHISAADEAPASK
AQVVGWPPIRSFRKNTLASNPKPTEESEGKPGSNALYIKVSMEGAPYLRKIDLKMYSRYQELSSALEKMFSCFTIGESLLSILAYILKSVFIFLQV*
>Ginkgo_biloba_Gb_36672
MSSSVTTHVEEGLNKVSPRSSSALSENNSQDSLGGLKEHDYIGLSEVSSSMESSVVSSQDGEENNLNLKETELRLGLPGSLSPVRDSSESLSLLSPLKIR
PDAEEKKLFPTGGAEKQQHSSKDGVAEEKNGQDKYTRNMMSPTSKTIVTGAKRGFSEVMESRKCFPDARNNGFSSDGKWMFPPPVGAVVVTGPDVDLPKT
NPQGKFLPQGMTSTAATPNMKQGPTSWHTGGLDHSGSSFMSSRPPAGPNLNGKSMKDAAASTVVKDIAQSKMTQERPRPPTESQHGSNQNQMSSANDPGM
APAAKAQVVGWPPIRSYRKNTLAATPKTNDESDGKPGSSALYVKVSMEGAPYLRKVDLKMYSCYLELSSALEKMFSCFTIGESLHIHFSDFIRHSSDIGY
GLIWFS*
>Ginkgo_biloba_Gb_36562
GYSSTVGVFILSKGNKRK*SVQCPGITICL**RKEEMESYSKEGDEGNLKETELSLGLPGASSRADNNSDSHVGYGQRSVKRGFSEAMENMNSKWAFSSQ
AVEVPEQQSMFLASPTHKATVCSSSRSQLQAKMHSTLSQDVTAERRINSCDDNKNKKQIMPNEQAAAMAPASKAQVVGWPPIRSFRKNTLAANCKTSEEG
SFNALYVKVSMDGAPYLRKVDLKMYSSYHDLSSALEKMFSCFTMGEFGGLSESKLMDLLNGPEYVPTYEDKDGDWMLVGDVPWEMFVDSCKRLRIMKSSE
AIGLAPRAMEKCKTRN*LGHDLFSGTV*G*LGFESGDVENLRRRVSPISLCVSFCQDH*ACPLT*YN*EFLIITGIGKGECRTTRMRLRMHRSEAGLKEY
WEEAQLNQDREGLVWSQNFSK*LQIHHCCGP*ILLWASNEIIEGGSAKCRISQNQEVLYAFWTGWE*MLKSLFEHSRERNKFSLKTVTK*AAVRYFGLFY
SY*GMR*NMYVLPHHGIVYICVL*IGCQGCCKCGGNCMHVLE*ILLYNTYPFSLLVF*SILFFLX


>Marchantia_polymorpha_A0A0K2QVG7_Auxin-responsive_protein_MpIAA
MSQNAHAAVLSRGSGAGGAIGLGHSVSNPPGSSSNMNLSSASSVSWSLVNNGALTSGASGNQNISASASHQQQQQDAKAAASPQNSNQSGSTLKEHDLLGLSEVSSSTSRGSPVTQDSLQDECNDFEELNLKLGPPAVRKNSYPRTQASEPQPQQAPAVLESGNSHAGSEVSQQATEQGTAFAEKSPSSAEQNAAANEQQQQQQADRGLASYGVRGGGDMSQAGMADAASGNQGCRPSIDSEALMKWHAEQVGDRKTSNESLRLGISLHSQQRGPAQDGVSEKKPFLSSVDPKQQQQQQQPQQDDPCWQADRNFQDDVSNMDNNIISNKQERPSVVQEQQQQQQQQQVAKQQQQQQQHLERQKQQQQHEAYQMTEKRPLIERKCLPALQQPEQQQRFQSVPERSPRLQQQQQQQQEPNGGNRLWSSQMKYRECMVSSTASDFQAQQDLESRAGYAVAAQGFAAQQRNVYAAAPSNKLGAVAGAKRNFDSITGSDARSANGSDARSLPLPLPLSGGGPMSSSNSPSSEAEAKALCQQQMKAQSGLPMYPWGPKAAIPSQWHIGLEQSGGSFGPFPSQRPGRAPMSKPPSEAGVDAKVWDGQAKSHQEIVSTASQQQQQQQQKMSAPAETKQQSSNEAAPSPAADVAVSSAPRAAAAPPAVGWPPIRSFRKNLGVTPRQVPPETPPRQTAPQQPAVSTPSVAGQSNSWFVKVHMDGVPIGRKVDLRTNSSYEKLSQMLDEMFRTFVNGQNGSNRITLASDIKRNFLQGPDYVLTYEDQDGDLMLVGDVPWTMFIDTVKRLRIMKGSEAIGLGTRAAEKANKTTQPNV
>Marchantia_polymorpha_A0A176VX26_Auxin-responsive_protein
MNLSSASSVSWSLVNNGALTSGASGNQNISASASHQQQQQDAKAAASPQNSNQSGSTLKEHDLLGLSEPQQAPAVLESGNSHAGSENAAANEQQQQQQADRGLASYGVRGGGDMSQAGMADAASGNQGCRPSIDSEALMKWHAEQQRGPAQDGADRNFQDDEQQQQQQQQQPEQQQRFQSAQQDLESRAGYAVAAQGFAAQQRNVANGSDARSLPLPLPLSGGGPMSSSNSPSSEAEAKALCQQQMKAQSGLPMYPWGPKAAIPSQWHIGLEQSGGSFGPFPSQRPGRAPMSKPPSEAGVDAKVWDGQAKSHQEIVSTASQQQQQQQQKMSAPAETKQQSSNEAAPSPAADVAVSSAPRAAAAPPAVGWPPIRSFRKNLGVTPRQVPPETPPRQTAPQQPAVSTPSVAGQSNSWFVKVHMDGVPIGRKVDLRTNSSYEKLSQMLDEMFRTFVNGQNGSNRITLASDIKRNFLQGPDYVLTYEDQDGDLMLVGDVPWTMFIDTVKRLRIMKGSEAIGLGTRAAEKANKTTQPNV


>Oryza_sativa_indica_B8B1C9_Auxin-responsive_protein
MAPPQERDYIGLSPAAAAALATELRLGLPGTAEEAEAQVVGWPPIRSYRKNTMAMSQPALKGKDDGEAKQAPASGCLYVKVSMDGAPYLRKVDLKMYKNYKELSLALEKMFSCFTVGHGESNGKSGRDGLSDCRLMDLKNGTELVLTYEDKDEDWMLVGDVPWRMFTDSCRRLRIMKGSDAVGLAPRATDKSKNRT

>Oryza_sativa_indica_A2Y226_Auxin-responsive_protein
MSPPLELDYIGLSPPVPAAADAAADNDLKGTELRLGLPGSHSPDRSPPAATLDLLPAAKGAKRGFSDEARPLPASAAAAAAAGKGKKAAAGEEDEDAEEEDKKVAAAPQAPAAKAQVVGWPPIRSYRKNTMATNQLKSSKEDAEAKQGQGFLYVKVSMDGAPYLRKVDLKTYKNYKDLSTALEKMFIGFTTGKDGLSESRKDGEYVLTYEDKDGDWMLVGDVPWEMFANSCRRLRIMKGSDAIGLAPRAVDKSKNRN
>Oryza_sativa_indica_B8AB09_Auxin-responsive_protein
MSPPLELDYIGLSPPPPPPSSSSAAAARADDVDLKGTELRLGLPGSESPDRHPAAIAAAAATATTLELLPAKGAKRVFPDEAALTPPTAAAGKGKAAREGEEVGAEEEDKKVAAPPQPAAKAQVVGWPPIRSYRKNTMATNQIKSNKEDVDAKQGQGFLYVKVSMDGAPYLRKVDLKTYKNYKDMSLGLEKMFIGFSTGKEGAENQKDGEYVLTYEDKDGDWMLVGDVPWEMFTDSCRRLRIMKGSDAIGLAPRAGEKSKNRN

>Oryza_sativa_indica_B8AWU6_Auxin-responsive_protein
MPPPLEARDYIGLGATPASSSSSCCASTPVAEVVGAHLALRLGLPGSESPARAEAEAVVVDAALTLGPAPPPRGGAKRGFVDSLDRSEGRRAAATAGDDERGVREEEEEEEKGLGEAAAGAPRAAKAQVVGWPPVRSYRKNTLAASATKTKGEDQGKSEVGCCYVKVSMDGAPYLRKVDLKTYSSYEDLSLALEKMFSCFITGRSSSHKTSKRDRLTDGSRADALKDQEYVLTYEDKDADWMLVGDLPWDLFTTSCRKLRIMRGSDAAGIAPRSLEQTGQNK

>Oryza_sativa_indica_D0AB50_Auxin-responsive_protein_aux
MAPPQERDYIGLSPAAAAAAAEAEEEEEKKKAQAPAAKAQVVGWPPIRGYRKNTMAMSQPALKGKDDGEAKQAPASGCLYVKVSMDGAPYLRKVDLKMYKNYKELSLALEKMFSCFTVGHGESNGKSGRDGLSDCRLMDLKMEQNLCSLMRTG
>Oryza_sativa_indica_D0AB51_Auxin-responsive_protein_aux
MAPPQERDYIGLSPAAAAAAAEAEEEEEKKKAQAPAAKAQVVGWPPIRGYRKNTMAMSQPALKGKDDGEAKQAPASGCLYVKVSMDGAPYLRKVDLKMYKNYKELSLALEKMFSCFTVGHGESNGKSGEMDYLIAA

>Oryza_sativa_indica_A2WTQ5_Auxin-responsive_protein_IAA5
MSPPLEPHDYIGLSAAAASPTPSSSSCSSSPNPGGEARGPRLTLRLGLPGSESPEREVVAAGLTLGPLPPTTTKAASKRAFPDSSPRHGASSGSVAAAAAACQDKAAPAAAPPAAKAQVVGWPPVRNYRKNTLAASASKGKGEDKGTAEGGPLYVKVSMDGAPYLRKVDLKMYSSYEDLSMALEKMFSCFITGQSGLRKSSNRDRLTNGSKADALQDQEYVLTYEDKDADWMLVGDLPWDLFTTICRKLKIMRGSDAAGIAPRSIEQSGQSR


>Physcomitrella_patens_A9SFF9_Auxin-responsive_protein
MKFSGEGSSVLTGAQLKYSSDKPNMNFETVCKDAHAESSQHEESSESGTTLKEHDYFGLSEVSSSNSSGDKQPEKGCSREELNLNESATALQLGPPAGLKPTGQSDVVLAEEEAAGPENPAKRPAYHLQQNSTVDVKKPVAEAVSTKNQRKIIEEFRAKKAAQDAKAMQSMQHNVRASYPGAQSVFPGAKNNGVKRGFSEAVGTNFNASSGAGGAVREGNCDMNRGEGVGGTEQPESKVNLHQSMGMSRMAPGSGGQNGSAWRNINLEKMQGPLSTIFRKSLMSKITLQDAGDSSIKCSSDVINRNKAIAPASNEQPLAQNQTVGWPPVKNFNKNNTPAPPPSAPATACRSVPMPRRGASSSSSGNLVKIYMDGVPFGRKVDLKTNNSYEKLYYTLEDMFQHYINVHGCGGRSSSCGDSHSLASSRKLNFLEGSEYVLIYEDHEGDSMLVGDVPWDWFIDAVKRLRIMKGSEQVNLAPKNPDSMKAQGAVG


>Selaginella_moellendorffii_D8SG71_Auxin-responsive_protein_IAA2-2
MPLKPDSGSKPLPDLNLGETELRLGPPKSKEPAKNNVAAGEAPKWQHEKVEQPKSEKSNEPDLSGGNVFWQAAARMIPQEVQAPSPAAHQEMSHAAYCNVASTAAMAANKNKRVFSEAIGSNGQFVEGRSVMPNPPGIVVAGSPSNPGTGNGGASSSNPGVPVAPAPSQPSNGKASATAPPLMPSSMYPWNSSKQLPAAWRMGLEQSKSSFGPFPSSSRMAPKMGDVDNNNSNSGSPNSSGLTSHNKEDATEEAVPSASPPVVGWPPVQSFRKNLVAHPPPPQHKSTETTTKNGVSSNTSAPAPAPAAANAATASPLFVKVYMDGVPIGRKVDLKANNSYDKLSTVLEDMFLRFITGQNGTPEVSSIRDPGEKKLNFLQSSDFVLTYEDKDGDLMLVGDVPWGMFTGTVKRLRIMKGSEAIGLAPRDKAQA
>Selaginella_moellendorffii_D8RYM5_Auxin-responsive_protein_IAA1-2
MGEDSRAAPATPVTMAFDSLSRSVSSSVVTERTGDSNAGEECAAGAGVFFNGAGAGAGAGAGASRANSCSNSSSQSSTKIHEHDYIGSSSISVDKPEDRCGGAAAMVEDPDLSLGLGLGPAPRSKEALDSAGETTRERSLFQEVKLKLPSAGSKRGYSETVEAVDLVKGMGSKMLPAMFPWSSSSAKNNNTTAATTTTTTNAATTKTWRPIHDPHRTTFTPFQRKDSSSSSLSHFSCLNQGEETPSSSGPMVGWPPVQSFRKNTLVAPAQTVKQAAELATPDQGSNGGQAAASNNSLFVKVYMDGLPIGRKVDLDSNNSYVKLSSALKDMFSGFVSGQPMSKQKSSGDVRSLFDGYETEYVLTYEDKDGDLMLVGDVPWRMFAATVKRLRIMKGSDAIGLGVPREAEATS
>Selaginella_moellendorffii_D8R601_Auxin-responsive_protein_IAA2-1
MPLKPDSGSKPLPDLNLGETELRLGPPKSKEPAKNNVAAGEAPKWQHEKVEQPKSEKSNEPDLSGGNVFWQAAARMIPQEVQAPSPAAHQEMSHTAYCNVASTAAMAANKNKRVFSEAIGSNGQFVEGRSVMPNPPGIVVAGSPSNPGTGNGGASSSNPGVPVAPAPSQPSNGKASATAPPLMPSSMYPWNSSKQLPAAWRMGLEQSKSSFGPFPSSSRMAPKMGDVDNNNSNSGSPNSSGLTSHNKEDATEEAVPSASPPVVGWPPVQSFRKNLVAHPPPPQHKSTETTTKNGVSSNTSAPAPAPAAANAATASPLFVKVYMDGVPIGRKVDLKANNSYDKLSTVLEDMFLRFITGQNGTPEVSSIRDPGEKKLNFLQSSDFVLTYEDKDGDLMLVGDVPWGMFTGTVKRLRIMKGSEAIGLAPRDKAQA
>Selaginella_moellendorffii_D8TBT7_Auxin-responsive_protein_IAA3-2
MTLEAEATGSQAAKEHDYIGLAEQQQQNPLAGKSSSSIKVSAGGLNMRRTELQLGLPGSPQEDELEQQQQRSNGFHKNGSEQHHGDKEDKGANGSSAKSKPAQPQQPARFAPSVTPDAQAWHPQQQQQQQQRSSSSSSSCHLKPPDLHECVEKHVVEDASQSRAPVGWPPVQSFRKNSLAAPTVHHAKTVDSLSNPSSPAAAAAAAAATPGTSSQHQAAGSQLVKVYMDGVPIGRKVNLRTHSSYERLSGALEEMFRRFISGQSGAGKAVAKDKLVSDTKKFNFIYGSDYVLTYEDKDGDLMLVGDVPWEMFVGAVKRLRIMKGSEAIGLAPRAAEDQLTAANK
>Selaginella_moellendorffii_D8R2V4_Auxin-responsive_protein_IAA1-1
MGEDSRAAPATPVTMAFDSLSRSVSSSVVTERTGDSNAGEECAAGAGVFFNGAGAGAGAGAGASRANSCSNSSSQSSTKIHEHDYIGSSSISVDKPEDRCGGAAGMVEDPDLSLGLGLGPAPRSKEALDCAGETTRERSLFQEVKLKLPSAGSKRGYSETVEEVDLVKGMGSKMLPAMFPWSSSSAKNNNTTAATTTTTTNAATTKTWRPIHDPHRTTFTPFQRKDSSSSLSHFSCLNQGEETPSSSGPMVGWPPVQSFRKNTLVAPAQTVKQAAELATPDQGSNGGQAAASSNSLFVKVYMDGLPIGRKVDLDSNNSYVKLSSALKDMFSGFVSGQPMSKQKSSGDVRSLFDGYETEYVLTYEDKDGDLMLVGDVPWRMFAATVKRLRIMKGSDAIGLGVPREAEATS
>Selaginella_moellendorffii_D8RM47_Auxin-responsive_protein_IAA3-1
MTLEAEATGSQAAKEHDYIGLAEQQQPNPLAGKSSSSIKVSAGGLNMRRTELQLGLPGSPQEDELELQQQRSNGFRKNGSEQHHGDKEDKGANGSSAKSKPAQPQQPARFGPSVTPDAQAWHPQQQQQQQQQQRSSSSSSSCHLKPPDLHECVEKHVVEDASQSRAPVGWPPVQSFRKNSLAAPTVHHAKPVDSLSNPSSPAAAAAAAATPGTSSQHQAAGSQLVKVYMDGVPIGRKVSLRTHSSYERLSGALEEMFRRFISGQSGAGKAVAKDKLVSDTKKFNFIYGSDYVLTYEDKDGDLMLVGDVPWEMFVGAVKRLRIMKGSEAIGLAPRAAEDQLTAANK
>Azolla_filiculoides_s0159.g053946
MFPSDQRLRFWSPSFRRNLLITAPADSAADSPDSATDSAADSAAESVSQSAVGDAGISMI
FPPSLPVNQTMSDGVHTLLLLPMVGWPPLRCSRKQSISISAFPAAAVHSSSSRPSSYGGH
PDPHSQGGYRSYGGSSSSSRSSQYGPFVNLEANAGRHGGSVKAQLSVPSSSSSSPSPSPS
LSRTATPDQEAAGSFLISDHQGRRKRPRPLREIQAAPLTSGGSSHFVKARVDGVRICRKI
DLYSYDGYDSLKTGLQHLFQAFVTGSTELDILHGNSYVLTHEDENGECFLVGDEPWHVFI
QSRVKELRVMKAMGDATLTILK*
>Salvinia_cucullata_v1.1_s0069.g016613
MQASWPHDNLAASAPPQLPVASYSHHHDIGIRAQQQQFQEHDYISLSAVAASPPPAPTLP
QELNLEETDLRLGLGFHPKQQHKAEAAQEVDPLALSLPPASAIDAKTSLGDAASASLQVP
WPNWSSTAVTGREFEVCVVTGQDYGGGARSAALPPRPSSSLAKMNGTKRAYTETVATAAA
RFTSTDQTPTACKNGGEAGGTGELKQQQVNMVFVASTSWVGAAPPPPSSKSPNTTAPPTW
AQGSARESSSTTSTSTVFSAVPMSEPPVLASPPPVANEPPPAKDRVVGWPPIHSYRKSVK
PPSNSSAVVDMFAATKLHHHHHNNNVVNADHATKAPSSEMYVKVNMDGVSVGRKLDLNAH
ASYQALVSALEEMFQPSSIISTAGGAPGNDDGNGNKQQQHFRLLHGSEYVLTYEDKDGDW
MLVGDVPWSMFASTVKRLRIQRGTDTTGLDPTHSDPRKISAQTPAD*
>scaffold-NHCM-2007535-Angiopteris_evecta
PSSSKQGNHENLHGTNVADDGGASSARAPVVGWPPIRSFRKNTLQAANTKSSAEEQELAGASSDAAETGNYALNTLYVKANMDGVPIGRKVDLNAYDNYESLKTALEDMFQRFINGHNGGQNPSGRDTTASKPESKQLNLLRGSEYVLTHEDKDGDWMLVGDVPWEMFVSTVRRLRIMKSSEAIGLGQRVSSKLKTQA
>scaffold-NHCM-2007536-Angiopteris_evecta
PSSSKQGNHENLHGTNVADDGGASSARAPVVGWPPIRSFRKNTLQAANTKSSAEEQELAGASSDAAETGNYALNTLYVKANMDGVPIGRKVDLNAYDNYESLKTALEDMFQRFINGHNGGQNPSGRDTTASKPESKQLNLLRGSEYVLTHEDKDGDWMLVGDVPWEMFVSTVRRLRIMKSSEAIGLGQRVSSKLKTQA
>scaffold-NHCM-2013629-Angiopteris_evecta
GQAGNSPTNETLSGVKDAHMKHSSASSRQGNHENEQGVNAAEDGGGPSARAPVVGWPPIRSFRKNTLQVANSKSSAEEEEVVGASTGVTETGHAASNTLYVKANMDGVPIGRKVDLKAYDSYENLKIALEDMFKRFINGHNGVHSAYVGKDGSSSKENKQLDLFHGSDYVLTHEDKDGDWMLVGDVPWEMFVTTVRRLRIMKGSEASGLGQRVSSKLNSQ
>scaffold-UGNK-2005229-Marattia_attenuata
LYPWGNSVLPAGWQQVSVEQTKSVFGSVAPRGAMPSQPKGVGNDPVNEPPLAKDTHMKPPPSSSRQGNHENPHGTNVADDGGASSARAPVVGWPPIRSFRKNTLQAANTKSSAEEQELAGASSDAAETGNYALNTLYVKANMDGVPIGRKVDLNAYDNYESLKTALEDMFQRFINGHNGGQNPSGRDTTASKPESKQLNLLRGSEYVLTHEDKDGDWMLVGDVPWEMFVSTVRRLRIMKSSEAIGLGQR
>scaffold-UGNK-2005230-Marattia_attenuata
LYPWGNSVLPAGWQQVSVEQTKSVFGSVAPRGAMPSQPKGVGNDPVNEPPLAKDTHMKPPPSSSRQGNHENPHGTNVADDGGASSARAPVVGWPPIRSFRKNTLQAANTKSSAEEQELAGASSDAAETGNYALNTLYVKANMDGVPIGRKVDLNAYDNYESLKTALEDMFQRFINGHNGGQNPSGRDTTASKPESKQLNLLRGSEYVLTHEDKDGDWMLVGDVPWEMFVSTVRRLRIMKSSEAIGLGQR
>scaffold-VIBO-2005696-Osmunda_javanica
SGLFSWNNVIQLPAGWQMGVDQSKGAYGSAPPPMPPRGQLPSQLKGLAAGSAVVNEPAAVANKDSHAKSSSVPAKQANKDATEDGGGRAPVVGWPPIRSFRKNTLAAHPKPNAEDHEAPPSSAEASDQGQHASLYVKANMDGVPIGRKVDLKAYESYEHLKLALQDMFQRFINGHNGGSNSTVKENCAASENKQLNLLHGTDYVLTHEDKDGDWMLVGDVPWEMFVTTVKRLRIMKGSDAIGLGQRVSAK
>scaffold-XWDM-2127183-Cystopteris_fragilis-2_samples_combined
FSDTMDQFAEAKSSVYTEKNWMFPEAAATQSVTKKDVPQNIPKGQPSFTNNSSSPPAAKAQIVGWPPVRSYRKNTLATTCKNSDEVDGRPGSGALFVKVSMDGAPYLRKVDLRSYTNYGELSSALEKMFTTFTLGQCGSNGGTGKDMLSETKLKDLLNGKDYVLTYEDKDGDWMLVGDVPWEMFIDVCKKLKIMKGCDAIGLAAAPRAMEKSKMRA
>scaffold-XXHP-2084445-Cystopteris_fragilis-fronds
GNKRGFSDTMDQFAEAKSSVYTEKNWMFPEAAATQSVTKKDVPQNIPKGQPSFTNNSSSPPAAKAQIVGWPPVRSYRKNTLATTCKNSDEVDGRPGSGALFVKVSMDGAPYLRKVDLRSYTNYGELSSALEKMFTTFTLGQCGSNGGTGKDMLSETKLKDLLNGKDYVLTYEDKDGDWMLVGDVPWEMFIDVCKKLKIMKGCDAIGLAAAPRAMEKSKMRA
>Abies_alba_AALBA5B189376P1
MSSTINVYIEEGLSKASPPASSTISESNCESSSGGLKEHDYIGLSEVSSSMESSLVSSQD
GEENNMNLKETELRLGLPGSLSPARDSSELSLLSPLNIRTEVEEKKLFPVEKQQHSTKDG
VLEEMNEQDKYNIQPSGMGRNVMTVSPKTIVTGAKRGFSEAMESRNCFPDARSNGFSAEG
NWMFPTQVGGVIVAGSDVELPKTNTQGKFLPQGLASAPGTPTIKQGPTSWHTGGLEHSGS
SFMCSRTTNGTNLNGKSIKDGAASTGVKDVTQSKMPQERPRTESQHGTTQNQMPSANNPV
MAPAAKAQVVGWPPIRSFRKNSLAANPKTNDEGDGKSGSSALYVKVSMDGAPYLRKVDLK
LYNCYLELSSALEKMFSCFTIGQCGSHGVPGRDGLSESKLMDLLHGSEYVLTYEDKDGDW
MLVGDVPWEMFIDSCKRLRIMKGSEAIGLAPRAMEKCKNRN*
>Abies_alba_AALBA5B744164P1
MERFAKDGDEHSLKETELRLGLPGVCESDTGSGQIRNGKRGFSEAMDSTRITSSFTSDNN
NKWIFPSVKQPATSLITEAPETCCKLGNQQGLFSASPSQKMMMQGAAPQSWAGNDGLSRS
PAPKDELLIPAKTPRDEPAKKNNGASQSQTASDPTMAPAPKAQVVGWPPIRSFRKNTLAA
NSKPTDHDGSSGNALYVKVSMDGAPYLRKVDLKMYSTYHDLSSALEKMFSCFTMGQCGSP
GLSESKLMDLLNGSEYVPTYEDKDGDWMLVGDVPWVMFVDSCKRLRIMKASEAIGLAPRA
MEKSKSKN*
>Picea_taeda_PITA_35292
MERFANDGDEHSLKETELRLGLPGVCESDTGLGQTRNGKRAFSEVMDSTKASSFNDNKWIFPSVKCQPPTSAITETAEACKGSQPGLFSATPGQKIMMQGGCGAPQSWAGDNGLSKSTAPKDELHPKTPRGGPTEKTNAASQSQAATDPAMAPAPKAQVVGWPPIRSFRKNTLAANSKPNDEGSSSNALYVKVSMDGAPYLRKVDLKMYSTYHELSSALEKMFSCFTMGQCGSPGLSESKLIDLLNGSEYVPTYEDKDGDWMLVGDVPWEMFVDSCKRLRITKASEAIGLAPRAMEKSRSKN*
>Picea_taeda_PITA_49950
MSSNINVYIEEGLSKAPTPASSTIADGSSQNNPGGLKEHDYIGLSEVSSSIESSVVSCDGEENNMNLKETELRLGLPGSLSPARDSSELNLLSPLNIRTEVEEKNLFPVEKQQHSTKDGVAEEKNGQDKYIIQPSGMGRNMMTVSPKNIVTGSKRGFSEAMESRNCFPDSRNNGFSAEGKWVFPAQVGGVIVAGSEVELPKTTTQGKFLPQGLASAPGASTMMQGPTSWHTGGLDHSGSSFMCSRSSNGTNLNGKSIKDGVASTGVKDIAQSKMPQERSRTESQHGTNQKQAPSANNPGMAPAAKAQVVGWPPIRSFRKNSLAAPKSNDEDDVKSGSSALYVKVSMDGAPYLRKIDLKLYNCYLELSSALEKMFSCFTIGQCGSHGVPGRDGLSESKLMDLLHGSEYVLTYEDRDGDWMLVGDVPWEMFTDSCKRLRIMKGSEAIGLAPRAMEKCKNRN*
>Pseudotsuga_menziesii_PSME_35822
MSSSVGVGSSSLKVVSCSSSSSTDGNTRTKLGLREQGFTKEASSSSSSYSCNTESRVHMEIEQNLKETELRLGLPGAGSPVRDHNKCLSINEESSSSASSELCLLSPRRPAAEKKLFPEEKLESVAASPAEKYPYWHSGPPAPLLQSGYQFPRDVKSGGGGAKRGFSEAMEGRKAFSGGKWAFPVVTPGSEVEASKAKFLQQQGQLTSPKASVVQGSASMWQQQQGDQYLSTATGVNNLNGNCKSIVMNEGGCSSSIGKETAGQSKVPAQERPSQHVSNQTQSSAAAEAPPASKAQVVGWPPIRSFRKNTLAANSKSADDSEGKSGSNALYVKVSMDGAPYLRKVDLKMYNRYQELSAALEKMFSGFTIGQYGSHGIPGRDGLSESKLMDLLHGSEYVLTYEDKDGDWMLVGDVPWEMFVDSCKRLRIMKGSEAIGLAPRAMEKCKSRS*
>Sequoiadendron_giganteum_SEGI_14799
MSSPVGVHIEEGLGKVSPSASTTESDTNSQDSSSGGLKEHDYIGLSEVSSSMESSVLSCQDGEENNLNLKETELRLGLPGSLSPPRDSSTELSLLGPLQMRTEVVEEKKLFPIEKQQHSTKEGNPEEKNGQDKYSMQSSGAARNMMSPATKSIVTGAKRGFSEAMEPRNCFADSRNNGGFAVEGKWMFSSAVGGGVVPGSEVELPKANPQGKFLPQMVSTPGTPKGPTSWHTGGLDHSGSPFVSSRPPAGANINGKSVKDGAASIGVKDIAQPKMPQERPRTEPQHGSNQNQMSSANDPGMAPAAKAQVVGWPPIRSFRKNTLAANPKTTDESEGKAGSTVLYVKVSMDGAPYLRKVDLKLYNCYLELSTALEKMFSCFTIGQCGSHGVPGRDGLSESKLKDLLHGSEYVLTYEDKDGDWMLCGDVPWEMFIDSCKRLRIMKGSEAIGLAPRAMEKCKNRN*
>Sequoiadendron_giganteum_SEGI_27009
MGSFAKDGDELKETELTLGLGLPGVVESDSPPRSAKRPFCQAISDHSPWPNHPCLKDEGVNLPPPEKISGSKEKTSAAQVEMAPPPKAQVVGWPPIRSFRKNTLTAKSNSKEEALYVKVSMDGAPYLRKVDLKIYGSYRELSSALEKMFSCFTMGQYGSHQHQHGLNESNLMDLLNGSEYVPTYEDKDGDLMLVGDVPWEMFVDSCKRLRIMKGSEAIGLAPRSMEKCKTRT*
>scaffold-AREG-2007365-Nothotsuga_longibracteata
AAGQSKVAVQERPSQHGSSQNQSSATVEAPPASKAQVVGWPPIRSFRKNTLAANSKPADDSEGKSGSNALYVKVSMDGAPYLRKVDLKMYDRYQELSSALEKMFSGFTIGQYGSHGIPGRDGLSESKLMDLLHGSEYVLTYEDKDGDWMLVGDVPWEMFVDSCKRLRIMKGSEAIGLAPRAMEKCKSRS
>scaffold-EFMS-2007961-Torreya_taxifolia
QISANDPGMAPAAKAQVVGWPPIRSFRKNTLAANPKTTDESEGKSGSSVLYVKVSMDGAPYLRKVDLKLYSCYLELSTALEKMFSCFTIGQCGSHGVPGRDGLSESKLMDLLHGSEYVLTYEDKDEDWMLCGDVPWEMFIDSCKRLRIMKGSEAIGLAPRAMEKCKNRN
>scaffold-EFMS-2007962-Torreya_taxifolia
VKDVAQPKMPQERPRTEPQHGSNQNQMSSANDPGMAPAAKAQVVGWPPIRSFRKNTLAANPKTTDESEGKSGSSVLYVKVSMDGAPYLRKVDLKLYSCYLELSTALEKMFSCFTIGQCGSHGVPGRDGLSESKLMDLLHGSEYVLTYEDKDEDWMLCGDVPWEMFIDSCKRLRIMKGSEAIGLAPRAMEKCKNRN
>scaffold-HILW-2016020-Acmopyle_pancheri
EHDYIGLSEVSSSMESSVLSSQDGEESNINLNLHLKATELRLGLPGSLSPVRDDSSELSLMGTSLKFRTDVVEEKNLFPIEKQQHSTKEEDRNGQDKYNMHSSRMGCGPKGIVSGAKRGFSEAMEFGEARNNGGFSEGKWMFPSPVMSGSEPELPKASGPQGKFMASAPATSKGPTAWHTGGLDHSGSPSPFMSSRPSAGSNLNGKSVKDGASSIGVKDLAQPKMSQERPRSEAQLGANQNQMPPANDPAIAPASKSRVVGWPPVRTFRKNTLVTVNSKNADESEGKAGSSALYVKVSMDGAPYLRKVDLKMYSRYPELSTALEKMFSCFTIGQCGSHGVPGRDGLSESKLMDLLHGSEYVLTYEDRDGDWMLVGDVPWEMFIDSCKRLRIMKGSEAIGLAPRAMEKCKNRN
>scaffold-HOUF-2010287-Cryptomeria_japonica-leaf
PAGANINGKSVKDGAASIGVKDVAQPKMPQERPRTEPQHGSNKNQMSSANDPGMAPAAKAQVVGWPPIRSFRKNTLAANPKTTDESEGKAGSSVLYVKVSMDGAPYLRKVDLKLYSCYLELSTALEKMFSCFTIGQCGSHGVPGRDGLSESKLMDLLHGSEYVLTYEDKDGDWMLCGDVPWEMFIDSCKRLRIMKGSEAIGLAPRAMEKCKNRN
>scaffold-HQOM-2015094-Torreya_nucifera
VKDVAQPKMPQERPRTEPQHGSNQNQMSSANDPSMAPAAKAQVVGWPPIRSFRKNTLAANPKTTDESEGKSGSSVLYVKVSMDGAPYLRKVDLKLYSCYLELSTALEKMFSCFTIGQCGSHGVPGRDGLSESKLMDLLHGSEYVLTYEDKDEDWMLCGDVPWEMFIDSCKRLRIMKGSEAIGLAPRAMEKCKNRN
>scaffold-IOVS-2012619-Pseudotsuga_wilsoniana
QLPSSNNPGMAPAAKAQVVGWPPIRSFRKNSLAANPKTNDEGDGKSGSSALYVKVSMDGAPYLRKVDLKLYNCYLDLSSALEKMFSCFTIGQCGSHGVPGRDGLSESKLMDLLHGSEYVLTYEDKDGDWMLVGDVPWEMFIDSCKRLRIMKGSEAIGLAPRAMEKCKNRN
>scaffold-IOVS-2012620-Pseudotsuga_wilsoniana
QLPSSNNPGMAPAAKAQVVGWPPIRSFRKNSLAANPKTNDEGDGKSGSSALYVKVSMDGAPYLRKVDLKLYNCYLDLSSALEKMFSCFTIGQCGSHGVPGRDGLSESKLMDLLHGSEYVLTYEDKDGDWMLVGDVPWEMFIDSCKRLRIMKGSEAIGLAPRAMEKCKNRN
>scaffold-KAWQ-2010347-Stangeria_eriopus
QMPSANDQGMAPAAKAQVVGWPPIRSFRKNTLAANPKPSEESDGKAGSSALYVKVSMDGAPYLRKVDLKLYSSYLELSTALEKMFSCFTIGQCGSHGVPGRDGLSESKLMDLLHGSEYVLTYEDKDEDWMLVGDVPWEMFIDSCKRLRIMKGSEAIGLAPRAMEKCKNRN
>scaffold-NKIN-2005787-Thujopsis_dolabrata
KNQMSSANDPGMAPAAKAQVVGWPPIRSFRKNTLAANPKTTDESEGKAGSSVLYVKVSMDGAPYLRKVDLKLYSCYLELSTALEKMFSCFTIGQCGSHGVPGRDGLSESKLMDLLHGSEYVLTYEDKDGDWMLCGDVPWEMFIDSCKRLRIMKGSEAIGLAPRAMEKCKNRN
>scaffold-OXGJ-2048343-Glyptostrobus_pensilis
PAGANINGKSVKDGVPSIGVKDATQPKMPQERPRTEPQHGSNKNQMSSANDPGMAPAAKAQVVGWPPIRSFRKNTLAANPKTTDESEGKAGSSVLYVKVSMDGAPYLRKVDLKLYSCYLELSTALEKMFSCFTIGQCGSHGVPGRDGLSESKLMDLLHGSEYVLTYEDKDGDWMLCGDVPWEMFIDSCKRLRIMKGSEAIGLAPRAMEKCKNRN
>scaffold-QSNJ-2006441-Taiwania_cryptomerioides
PVGANLNGKSIKDGAASIGVKDIAQPKLPQERPRTEPQHGSNQSQMSSANDPGMAPAAKAQVVGWPPIRSFRKNTLAANPKTTDESEGKAGSSVLYVKVSMDGAPYLRKVDLKLYSCYLELSTALEKMFSCFTIGQCGTHGVQGRDGLSESKLMDLLHGSEYVLTYEDKDGDWMLCGDVPWEMFIDSCKRLRIMKGSEAIGLAPRAMEKCKNRN
>scaffold-TOXE-2014275-Welwitschia_mirabilis
EHDYIGLSEATSAMDRPQIQNGNEMNLNFKETELRLGLPGSLSPVRGDTAALPLMSAAPVKPEIEEKQLFPVQEDPNEAKTNVQSSVFGRSLINMASKSGAKRGFTEAMESRACLSKGFSKEGNWVYPGAGSDAELSKSSAQTKFLQNGNPYMGSRPPAANSGQSKMMPQDRTRADAKMPQANDPIPGISPAAKQQVVGWPPIRSFRKNTLAATPKVSDDSDGKSGSSALYVKVSMDGAPYLRKVDLKIYTSYQQLSCALEKMFSCFTIGQCGTHAVPGRDGLTESKLMDLLHGSEYVLTYEDKDGDWMLVGDVPWEMFTESCRRLRIMKGSEAIGLAPRAMEKCRNRN
>scaffold-UEVI-2002886-Fokienia_hodginsii
KNQMSSANDPGMAPAAKAQVVGWPPIRSFRKNTLAANPKTTDESEGKAGSSVLYVKVSMDGAPYLRKVDLKLYSCYLELSTALEKMFSCFTIGQCGSHGVPGRDGLSESKLMDLLHGSEYVLTYEDKDGDWMLCGDVPWEMFIDSCKRLRIMKGSEAIGLAPRAMEKCKNRN
>scaffold-VDAO-2002997-Ephedra_sinica
EHDYIGLSEVSSNLEGTPSLTLNLNLKETELRLGPPGSVSPQRDDSHPPELSLMSSVRTDVEEKELFPIAGRNAQKAMTMAVSGAKRGFAEAMSGKAKGYSAERDEAMSGKGKGYSAERDSWVYNNKQGGGDVGGLDAAAELKSSQGKVNGAALKQGHPSSWHDLDHSATSFRAAAAPSRPLKEAIMKKDTSTQDRTPSKMMAPLPDSTSMAPPPKAAVVGWPPIRSFRKNTLAAAPKANEDGDGKSGSSALYVKVSMDGAPYLRKVDLKMYNCYPELSSALEKMFSCFTIGQCGTHGTYQCGTHGTAGRDGLSESKLMDFLHGSEYVLTYEDKDGDWMLVGDVPWEMFSESCKRLRIMKGSEAIGLAPRAMEKCRNRN
>scaffold-VFYZ-2005507-Thuja_plicata
KNQMSSANDPGMAPAAKAQVVGWPPIRSFRKNTLAANPKTTDESEGKAGSSVLYVKVSMDGAPYLRKVDLKLYSCYLELSTALEKMFSCFTIGQCGSHGVPGRDGLSESKLMDLLHGSEYVLTYEDKDGDWMLCGDVPWEMFIDSCKRLRIMKGSEAIGLAPRAMEKCKNRN
>scaffold-WLIC-2121680-Dioon_edule
GSSFVSSRPPTGPNLNGKTTKDGTASAVVKDIAQSKMPQERPRPLAEPQHGSNQNQLPSANDQGMAPAAKAQVVGWPPIRSFRKNTLAANPRPIEESDGKPGSSALYVKVSMDGAPYLRKVDLKLYSSYLELSTALEKMFSCFTIGQCGSHGVPGRDGLSESKLMDLLHGSEYVLTYEDKDEDWMLVGDVPWEMFIDSCKRLRIMKGSEAIGLAPRAMEKCKNRN
>scaffold-WVWN-2010310-Larix_speciosa
QLPSANNPGMAPAAKAQVVGWPPIRSFRKNSLAANPKTNDEGDGKSGSSALYVKVSMDGAPYLRKVDLKLYNCYLDLSSALEKMFSCFTIGQCGSHGVPGRDGLSESKLMDLLHGSEYVLTYEDKDGDWMLVGDVPWEMFIDSCKRLRIMKGSEAIGLAPRAMEKCKNRN
>scaffold-YFZK-2007309-Sciadopitys_verticillata
PKMPQERAPRTEPQHVSNQNQMSSANDSGMAPAAKAQVVGWPPIRSFRKNTLAANPKTTDETEGKPGSSALYVKVSMDGAPYLRKVDLKLYSCYLELSTALEKMFSCFTIGQCGSHGVPGRDGLSESKLMDLLHGSEYVLTYEDKDGDWMLCGDVPWEMFIDSCKRLRIMKGSEAIGLAPRAMEKCKNRN
>scaffold-YFZK-2007310-Sciadopitys_verticillata
PKMPQERAPRTEPQHVSNQNQMSSANDSGMAPAAKAQVVGWPPIRSFRKNTLAANPKTTDETEGKPGSSALYVKVSMDGAPYLRKVDLKLYSCYLELSTALEKMFSCFTIGQCGSHGVPGRDGLSESKLMDLLHGSEYVLTYEDKDGDWMLCGDVPWEMFIDSCKRLRIMKGSEAIGLAPRAMEKCKNRN
>scaffold-RXRQ-2132462-Phaeoceros_carolinianus-sporophyte
AAPAAKAQVVGWPPIRNYRKQTMATNPSKNNKEDAAAAAEAKHGANCLYVKVSMDGAPYLRKIDLQTYKNYRNLSTALQNMFSGFTSGKCDSNGSAAHVGPTDLLNGSEFVLTYEDKDGDWMLVGDVPWEMFADSCRRLRIMKGSDAIGLAPRAEKMKSRN
>scaffold-FITN-2014381-Treubia_lacunosa
MYPWSSSKQVPAGWRSNAEQSKNSFFKGSQSKNEENANPQNASSEPKSAAAASPPVVGWPPVQNFRKQTLAAHTPQKNATETQPATSVQTSPAPSPVPAATQGGSFYVKVYMDGVPIGRKVDLRTYNSYDKLSVALEEMFRRFTSGQGASAAQSSLMREQCENKKLNFIQGYVLTYEDKDGDLMLVGDVPWGMFTGTVKRLRIMKGSEAIGL
>scaffold-FITN-2091927-Treubia_lacunosa
LMPPMFPWLGPKQLPASWRMGLEQSKPSFSPFPPAKASKPNTEANVDVSAYDTSSQSCSKKPVTPDAEIPQTSAPVVGWPPVQSFRKNTLVTPTQTKTTVERETVQTPSQASLPAYVKVYMDGVPVGRKVDLRVNNSYKKLSTALEDMFSVFIAGQNGSKGSLDKTFLGGAEAEYVLTYEDKDGDLMLVGDVPWGMFMGTVKRLRIMKGSEAIGL
>scaffold-IRBN-2167891-Scapania_nemorosa
AAPAPTTHAVGWPPLRSYRKNSIAAHPRPSPVETQPRPPPPPPPPQAASPASVASQPNSSFVKVYMDGVPFGRKVDLKNNLSYEKLSLVLEDMFRGFVSGQQSSRDVTLPSDKRNFLHGSDYVLTYEDQDGDLMLVGDVPWGMFIDTVKRLRIMKGSEAIGLGAR
>scaffold-NRWZ-2101063-Metzgeria_crassipilis
PALNKPAAEVVSGVDPAQKAWETHVKSLQEPPSASVTMSCSAENKPGTLQDCSPAADTASAPRTASPTAPPANAAVGWPPLRSFRKNVLAANPRPSPVETSSRPPPTPPPPQPAQAQTVASPASVASQPNSWLVKVNMDGVPFGRKVDLKTHSSYDKLSTALEEMFRNFVKGQQGSRDVTLPSDRRSFLRGPDYVLTYEDQDGDLMLVGDVPWTLFIETVNRLRIMKGSEAIGLGTRIAEKAANK
>scaffold-OFTV-2025107-Barbilophozia_barbata
AAPAPTTHAVGWPPLRSYRKNSIAAHPRPSPVETQPRPPPPPPPQAASPASVASQPNSWFVKVYMDGVPFGRKVDLKTNRSYEKLSLILEDMFRGFVNGQQSSRDITLPSDKRNFLHGSDYVLTYEDQDGDLMLVGDVPWTMFIDTVKRLRIMKGSEAIGLGAR
>scaffold-CBAE-2061477-Huperzia_myrsinites
RAPVGWPPVQSFRKNSLPTPNPKIHAETKVETVIAASLPNPNVHVQLECLLVKVYMDGVLIGRKVDLKAYESYEELSLALEEMFKHLSSGQVCNQGHATGDKEVTAKGKKLNFFSGSDYVLTYEDKDGDLMLVGDVPWGMFMSTVKRLRIMKGSEAIGLAPRS
>scaffold-GAON-2016308-Huperzia_squarrosa
RAPVGWPPVQSFRKNSMPPPNPKIHAETKVETVIAAPLPNPNVHVHLECLLVKVYMDGVLIGRKVDLKAYDSYEDLSLALEEMFKHFSSGQVCNQVHAMGDKEVTAKGKKSNFFSGSDYVLTYEDKDGDLMLVGDVPWGMFMSTVKRLRIMKGSEAIGLAPRS
>scaffold-GKAG-2013821-Huperzia_lucidula
RAPVGWPPVQSFRKNSLPPPKPKIHAETKVETVVAAPLPNPKVHAQVDCLFVKVYMDGLSIGRKVDLRTYDSYEELSLALEEMFKRFSSGQVCNQGHAMGDKEVTVKGKKLNFFSGSDYVLTYEDKDGDLMLVGDVPWGMFMSTVKRLRIMKGSEAIGLAPRS
>scaffold-LGDQ-2004295-Selaginella_apoda
MTLGTEASGSQAANYIGVSEQQHNRGSKSKVSVELNMRRTELQLGLPGSPQEDDERHCEKEEQGANGSGAKSKPAQQPASSRFAQGVAADAAAWHLQQQNGQQSQNPQQQRSSSSSSSCHLKTPDLHDCVEKHVAEDAGQSRAPVGWPPVQSFRKNSLAAPHQQHAKAAETLSNPSSPVAAAAATAGTSSQHQASGSQLVKVYMDGVPIGRKVNLRTHSSYERLSSTLEEMFRRFITGQSGTGKPVKDKLPSDAKKFNFIYGADYVLTYEDKDGDLMLVGDVPWGMFVGTVKRLRIMKGSEAIGLAPRAAEDQLTAANK
>scaffold-NYBX-2026687-Huperzia_selago-A
RAPVGWPPVQSFRKNSLPPPKPKIHAETKVETVVAAPLPNPKVHAQVDCLFVKVYMDGLSIGRKVDLRTYDSYEELSLALEEMFKRFSSGQVCNQGHAMGDKEVTVKGKKLNFFSGSDYVLTYEDKDGDLMLVGDVPWGMFMSTVKRLRIMKGSEAIGLAPRS
>scaffold-PKOX-2100238-Isoetes_tegetiformans
LMPPMFPWLGPKQLPAPWRMGLEQSKPSFSPFPPAKASKPNTEANVDVSAYDTSSQSCSKKPVTADAEIPQTSAPVVGWPPVQSFRKNTLVTPTQTKTTVERETVQTPSQASLPAYVKVYMDGVPVGRKVDLRVNNSYKKLSTALEDMFSVFIAGQNGSKGSLDKTFLGGAEAEYVLTYEDKDGDLMLVGDVPWGMFMGTVKRLRIMKGSEAIGL
>scaffold-ULKT-2009241-Lycopodiella_appressa
VGWPPVQSFRKNSLPPPKPKKPVDSEARPTMGASPSVTPAPPQSECLFVKVYMDGLPFGRKVDLRFYNNYEKLSLALEDMFQGFFSGQSGTKGPEDASSSKGKKLNLLRCSDYVITYEDKDGDLMLVGDVPWGMFLSTVKRLRIMKGSEAIGLAP
>scaffold-WAFT-2014746-Diphasiastrum_digitatum
ENAPASSPPVVGWPPVQSFRNKALATQPQPKPMNESQVLPSSVTATGNTMVDSFFVKVYMDGVAIGRKVDLKNSNSYEKLSFVLEEMFHRFILGNGRAQKLNVALMKENKERSLFHGSEYVLTYEDKDGDLMLVGDVPWSMFMGTVKRLRIMKGSDAIGLAPK
>scaffold-YHZW-2026332-Huperzia_selago-2_samples_combined
RAPVGWPPVQSFRKNSLPPPKPKIHAETKVETVVAAPLPNPKVHAQVDCLFVKVYMDGLSIGRKVDLRTYDSYEELSLALEEMFKRFSSGQVCNQGHAMGDKEVTVKGKKLNFFSGSDYVLTYEDKDGDLMLVGDVPWGMFMSTVKRLRIMKGSEAIGLAPRS
>scaffold-ZFGK-2008217-Selaginella_kraussiana
KSLPDLNIGETELRLGPPKSLGSKQQQQHQQQQLDESKNKQQEFWQSQMSRNNHQDDQYTKNNNNSSTNTVSGAKRGFTEALGSGGFVDGRVAPGGGGATTGPNGKSPLMYPWTTAKQLPAAWRMGLEQSKGSFGPFPSPARPMHTTAAPKDDCNANGNGWDSASSSPVSKVSNGSKEDASDDVAPSSSPPVVGWPPVQSFRKNTLASHPPPAAPPSGKSSSNTENAAKTSSAPTSGTNPAPAAPQGVNNPLFVKVYMDGVPIGRKVDLKSHNSYEKLSSVLEEMFHRFITGQNGAEVSSSSRDAAMTNETKKLNFLHGSEFVLTYEDRDGDLMLVGDVPWGMFTGTVKRLRIMKGSEAIGLAPR
>scaffold-HVBQ-2132327-Tetraphis_pellucida
DKSRMTFETIYTDAPAVSPENENSNQSGTTLKEHDYIGLSDVSSSSSTEAKHPENARREELNLNLSATELRLGPPAAVKSPKSVKGNDQESTTLTGPNSRGSECYMGLEHALELERTHAANTVEGSTPQDMSAIENAPKRVSYNKHQELTNKNDKAMSDAREPIAPSSTGTTSLAHRALGPTEPEQRPEFTQSLLGGLQRNNILQEFRMAQLQKAAQDAQHAQRMNSTPDDNLRVLSRPRQHGSHDNYAAGLHTSYTGPQNMFVGVKNNGVKRGFEAVGEPHGCPSGAARDGQCEGNGDGAANEVPDAKVKTQPGKSWIGATTPTLNTFNHKPPSWPSNASLGPFAIQSMNMRRSLMSKRVSEVQDARDSSNKGGSEANKQVMNESRSSAVQEPVSAPASTQQTVGWPPVRSFVRSQNPVKQPPPQPAPVTPPASVQGKGSTPSTSSNSWFVKIYMDGVPFGRKVDLKSNNSYEKLYPALEEMFQQFINGQYCGSRSSSIGESHAVTPSRKLNFLDGSEYVLIYEDREGDFMLVGDVPWEMFIRTVKRLRIMKGSEEVNLAPRNGDSMQAQAVVG
>scaffold-SKQD-2080382-Takakia_lepidozioides
KRGFSEAIGSPPSEARNGGFPEGRSGFVEGVVGMPGASREGPSGSNVAANGGSIGDEPVDVKTMSQQAKHQPGTPPTSVYPWGPKLQSWQQINLEHSRGPFPSQRPMRGQMLTKPGEVGADLRPKAQQESGSLNMPPSDTNKHGAAESRPPVAKDAATAAPPRVVGWPPVRPFRKNTFAGQQPRPPSQEAQPRTVPPTSAPVTTPAPAVIANGSTPSSQTSNSRFVKVYMDGVPIGRKVDLKTNSSYEKLSGALEDMFQYLFNGQHGGPQGSSVGESGNTLSGINRKLNLGSEFVLTYEDQEGDLMLVGDVPWQMFISTVKRLRIMKGSEAVGLAPR
>scaffold-SZYG-2005623-Polytrichum_commune
DQNGNGATTLREHDYIGLSEVSSSSSTEANNHKHTVERERERACAGEELNLNLSATELRLGPPAALKSSKGDEQQQKESGHHQIHHDQVMEKESNCAGGSITMEVSAPHQDAGSPVEKRSSYGAAQQAEQSSNLSGEMKRGEAGTNGGMTTSSPALQKSESQSLIHGLQRSSILQEFRMMKAAAEAQLMQTGAGAEPNRPMQRGYIGGPHVPCNGSSRGAAYPMKNNGVKRGFSEAVGGTTHGGGLSGGAREGQCDVNNHGDNMGGSGNEVFDANKVKMQHQGKMWSTSASAAAPGLNFNNTHKASASWLDKSISSVGPFANMQFGNVGGVQRPLMNNRPGESSQDASSPMKTCGEASKRNMSEAMGPSKEPVSAPHQTVGWPPVKSFARNQNPVIPSPPPASPASPVTVSAQGKASTSAPPANSLYVKIYMDGVPIGRKVDLKTNNSYDKLYWVIEEMFQQFVNGQYCGSRSGNMDVTPSRKRDFLRGTDYVLIYEDHEGDFMLVGDVPWHMFINTVKRLRIMKGSEAVNLAPTGGDSVKSQ
>scaffold-ZTHV-2085395-Atrichum_angustatum
TNMDYETMDTSESVVVHHEKGCDQNGNETAPLREHDYIGLSEVSSSSSTEVNNHKHTVECERERACAGEELNLNLSATELRLGPPAALKPCKGDEQQQKESGYHQIHHDQVMEKESNCAGVSITMEVSAPHQDAGSPVEKRSSYGAAQQVEQSSNLSGEMKRGETCTSGITTSSPALQTSESQSLIHGLQRSSILQEFRMMKAAAEAQLMQAAAEPNRPVRSYMGGPHVPCNGSSRGASYPMKNNGVKRGFSEAVGGTAHGGGLSGGAREGQCDVNNHGDNMGGSGNEVFDTKVKMQHQGKMWSTTASAAASGLNFNNTHKASPSWLEKSKSPVGPFSNIQFGNVGGVQRPLMNNRPGESSQDASSPMKGSGETSKRNMGDAMAPSPKEAVSAPVSKQHTVGWPPVRNFARNQNPVIPSPPPASPAAVSVSAQGKASTSAPSPTSLYVKIYMDGVPIGRKVDLKKNNSYDKLYWVIEEMFQQFVNGQYCGSRSGNMDVNSSRKRDFLHGTDYVLIYEDHEGDFMLVGDVPWHMFINTVKRLRIMKGSETVNLAPTGGD
