# Supplementary material for: Water‐related innovations in land plants evolved by different patterns of gene cooption and novelty
Source: New Phytol. 2022 Feb 8;235(2):732–42. doi: 10.1111/nph.17981 (PMC9303528; doi:10.1111/nph.17981)
Supplement: Supplementary file 3 — Dataset S3 Fasta alignments and phylogenetic trees. [file NPH-235-732-s005.zip › Supplementary_Data_3_fasta_alignments_trees/Roots/Lateral_roots/IAA8_Q38826_1_1kp.fasta.aln.trimmed]

>Arabidopsis_thaliana_Q38827_Auxin-responsive_protein_IAA9
SPPAAQIVGWPPVRSYRKNTLATCKNSDEVDGPGSGALFVKVSMDGAPYLRKVDLRSYTN
YGELSSALEKMFTTFTLGQCGSNMLSETKLKDLLNGKDYVLTYEDKDGDWMLVGDVPWEM
FIDVCKKLKIMKGCDAIGLAPR
>Arabidopsis_thaliana_Q9ZSY8_Auxin-responsive_protein_IAA27
TAPAAQVVGWPPIRSFRKNSMASQQETEEAEASGQPCLYVKVSMEGAPYLRKIDLKTYKS
YLELSSALEKMFSCFTIGQFGSHGLNESRLTDLLRGSEYVVTYEDKDSDWMLVGDVPWEM
FICSCKKLRIMKSSEAIGLAPR
>Arabidopsis_thaliana_Q38826_Auxin-responsive_protein_IAA8
NAPAAQVVGWPPIRSYRKNTMASTKNTDEVDGPGLGVLFVKVSMDGAPYLRKVDLRTYTS
YQQLSSALEKMFSCFTLGQCGLHRMSEIKLKDLLHGSEFVLTYEDKDGDWMLVGDVPWEI
FTETCQKLKIMKGSDSIGLAPG
>Amborella_trichopoda_W1PPK3_Auxin-responsive_protein
VAPAQQVVGWPPIRSFRKNTLANPKNNEEVDGPGFGGLFVKVSMDGAPYLRKVDLKTYSA
YQELSTALEKMFSCFTIGQCGSHGLSESKLKDLLNGSEYVLTYEDKDGDWMLVGDVPWEM
FIDSCKRLRIMKGSDAIGLAPR
>Amborella_trichopoda_W1NPM0_Auxin-responsive_protein
VAPAAQVVGWPPIRSYRKNTMANPKNSEEGEGQGLGCLYVKVSMDGAPYLRKVDLKTYLT
YTELSSALEKMFSCFTIGQYGPHGLTESRLMDLLNGSEYVLTYEDKDGDWMLVGDVPWDM
FIGSCRRLRIMKGSEAIGLAPR
>Brachypodium_distachyon_I1HQC0_Auxin-responsive_protein
APPAAQVVGWPPVRNYRKNTLASVKSKGGEEGAQGGPQYVKVSMDGAPYLRKVDLKIYSS
YEDLSTALQKMFSCFITGQSAMRRLTNGSKADSLQDQEYVLTYEDKDADWMLVGDLPWDL
FTTICRKLKIMRGSDAAGIAPR
>Brachypodium_distachyon_I1HDJ6_Auxin-responsive_protein
--PAAQVVGWPPIRSYRKNTMANQKSKEDSDAQEQGFLYVKVSMDGAPYLRKIDLKTYEN
YKDLSLGLEKMFIGFSTG-----SVSENR-----KDGEYVLTYEDKDGDWMLVGDVPWEM
FTESCRRLRVMKGSDAVGLAPR
>Brachypodium_distachyon_I1HGI5_Auxin-responsive_protein
APPAAQVVGWPPVRNYRKNTLASAKTKAEGEGSEAECCYVKVSMDGAPYLRKVDLKTYSS
YENLSLELEKMFTCFITGKSSSCRLTDGSRADALQDQEYVLTYEDKDADWMLVGDLPWDL
FTTTCRKLRIMRGSDAAGMAPR
>Brachypodium_distachyon_I1HKT2_Auxin-responsive_protein
--PAAQVVGWPPIRSYRKNTMANQKSKEDADAQGQGFLYVKVSMDGAPYLRKVDLKTYKN
YKDLSTALEKMFIGFTTG-----ALSENR-----KDGEYVLTFEDKDGDWMLVGDVPWEM
FADSCRRLRIMKGSDAIGLAPR
>Ginkgo_biloba_Gb_16092
EAPAAQVVGWPPIRSFRKNTLANPKPTEESEGPGSNALYIKVSMEGAPYLRKIDLKMYSR
YQELSSALEKMFSCFTIGES------------LLSILAYILK----------------SV
FI----FLQV------------
>Ginkgo_biloba_Gb_36672
MAPAAQVVGWPPIRSYRKNTLATPKTNDESDGPGSSALYVKVSMEGAPYLRKVDLKMYSC
YLELSSALEKMFSCFTIGESLH-----------IHFSDFI--------------------
-----------RHSSDIGYS--
>Ginkgo_biloba_Gb_36562
MAPAAQVVGWPPIRSFRKNTLANCKTSEE---GSFNALYVKVSMDGAPYLRKVDLKMYSS
YHDLSSALEKMFSCFTMGEFG--GLSESKLMDLLNGPEYVPTYEDKDGDWMLVGDVPWEM
FVDSCKRLRIMKSSEAIGLAPR
>Marchantia_polymorpha_A0A0K2QVG7_Auxin-responsive_protein_MpIAA
AAAAPPAVGWPPIRSFRKN-LGTPQVPPET--GQSNSWFVKVHMDGVPIGRKVDLRTNSS
YEKLSQMLDEMFRTFVNGQNGSNITLASDKRNFLQGPDYVLTYEDQDGDLMLVGDVPWTM
FIDTVKRLRIMKGSEAIGLGTR
>Marchantia_polymorpha_A0A176VX26_Auxin-responsive_protein
AAAAPPAVGWPPIRSFRKN-LGTPQVPPET--GQSNSWFVKVHMDGVPIGRKVDLRTNSS
YEKLSQMLDEMFRTFVNGQNGSNITLASDKRNFLQGPDYVLTYEDQDGDLMLVGDVPWTM
FIDTVKRLRIMKGSEAIGLGTR
>Oryza_sativa_indica_B8B1C9_Auxin-responsive_protein
TAEEAQVVGWPPIRSYRKNTMASQAGKDDGEAQASGCLYVKVSMDGAPYLRKVDLKMYKN
YKELSLALEKMFSCFTVGHGESNGLSDCRLMDLKNGTELVLTYEDKDEDWMLVGDVPWRM
FTDSCRRLRIMKGSDAVGLAPR
>Oryza_sativa_indica_A2Y226_Auxin-responsive_protein
-APAAQVVGWPPIRSYRKNTMANQKSKEDAEAQGQGFLYVKVSMDGAPYLRKVDLKTYKN
YKDLSTALEKMFIGFTTG-----GLSESR-----KDGEYVLTYEDKDGDWMLVGDVPWEM
FANSCRRLRIMKGSDAIGLAPR
>Oryza_sativa_indica_B8AB09_Auxin-responsive_protein
--PAAQVVGWPPIRSYRKNTMANQKNKEDVDAQGQGFLYVKVSMDGAPYLRKVDLKTYKN
YKDMSLGLEKMFIGFSTG-----G-AENQ-----KDGEYVLTYEDKDGDWMLVGDVPWEM
FTDSCRRLRIMKGSDAIGLAPR
>Oryza_sativa_indica_B8AWU6_Auxin-responsive_protein
APRAAQVVGWPPVRSYRKNTLASAKTKGEDQGSEVGCCYVKVSMDGAPYLRKVDLKTYSS
YEDLSLALEKMFSCFITGRSSSHRLTDGSRADALKDQEYVLTYEDKDADWMLVGDLPWDL
FTTSCRKLRIMRGSDAAGIAPR
>Oryza_sativa_indica_D0AB50_Auxin-responsive_protein_aux
QAPAAQVVGWPPIRGYRKNTMASQAGKDDGEAQASGCLYVKVSMDGAPYLRKVDLKMYKN
YKELSLALEKMFSCFTVGHGESNGLSDCRLMDLKMEQNL---------------------
----CSLMRTG-----------
>Oryza_sativa_indica_D0AB51_Auxin-responsive_protein_aux
QAPAAQVVGWPPIRGYRKNTMASQAGKDDGEAQASGCLYVKVSMDGAPYLRKVDLKMYKN
YKELSLALEKMFSCFTVGHGESN-------MDYLIAA-----------------------
----------------------
>Oryza_sativa_indica_A2WTQ5_Auxin-responsive_protein_IAA5
APPAAQVVGWPPVRNYRKNTLASAKGKGEDKGAEGGPLYVKVSMDGAPYLRKVDLKMYSS
YEDLSMALEKMFSCFITGQSGLRRLTNGSKADALQDQEYVLTYEDKDADWMLVGDLPWDL
FTTICRKLKIMRGSDAAGIAPR
>Physcomitrella_patens_A9SFF9_Auxin-responsive_protein
EQPLNQTVGWPPVKNFNKNNTPPPSPATACRSSSSSGNLVKIYMDGVPFGRKVDLKTNNS
YEKLYYTLEDMFQHYINVHGCGGSLASSRKLNFLEGSEYVLIYEDHEGDSMLVGDVPWDW
FIDAVKRLRIMKGSEQVNLAPK
>Selaginella_moellendorffii_D8SG71_Auxin-responsive_protein_IAA2-2
AVPSPPVVGWPPVQSFRKNLVAHPPQHKSTETATASPLFVKVYMDGVPIGRKVDLKANNS
YDKLSTVLEDMFLRFITGQNGTPRDPGEKKLNFLQSSDFVLTYEDKDGDLMLVGDVPWGM
FTGTVKRLRIMKGSEAIGLAPR
>Selaginella_moellendorffii_D8RYM5_Auxin-responsive_protein_IAA1-2
ETPSGPMVGWPPVQSFRKNTLVAPQKQAAELAASNNSLFVKVYMDGLPIGRKVDLDSNNS
YVKLSSALKDMFSGFVSGQPMSK---SGDVRSLFDGTEYVLTYEDKDGDLMLVGDVPWRM
FAATVKRLRIMKGSDAIGLGPR
>Selaginella_moellendorffii_D8R601_Auxin-responsive_protein_IAA2-1
AVPSPPVVGWPPVQSFRKNLVAHPPQHKSTETATASPLFVKVYMDGVPIGRKVDLKANNS
YDKLSTVLEDMFLRFITGQNGTPRDPGEKKLNFLQSSDFVLTYEDKDGDLMLVGDVPWGM
FTGTVKRLRIMKGSEAIGLAPR
>Selaginella_moellendorffii_D8TBT7_Auxin-responsive_protein_IAA3-2
RAP----VGWPPVQSFRKNSLAAPVKTVDSLSQAAGSQLVKVYMDGVPIGRKVNLRTHSS
YERLSGALEEMFRRFISGQSGAGLVSDTKKFNFIYGSDYVLTYEDKDGDLMLVGDVPWEM
FVGAVKRLRIMKGSEAIGLAPR
>Selaginella_moellendorffii_D8R2V4_Auxin-responsive_protein_IAA1-1
ETPSGPMVGWPPVQSFRKNTLVAPQKQAAELAASSNSLFVKVYMDGLPIGRKVDLDSNNS
YVKLSSALKDMFSGFVSGQPMSK---SGDVRSLFDGTEYVLTYEDKDGDLMLVGDVPWRM
FAATVKRLRIMKGSDAIGLGPR
>Selaginella_moellendorffii_D8RM47_Auxin-responsive_protein_IAA3-1
RAP----VGWPPVQSFRKNSLAAPVKPVDSLSQAAGSQLVKVYMDGVPIGRKVSLRTHSS
YERLSGALEEMFRRFISGQSGAGLVSDTKKFNFIYGSDYVLTYEDKDGDLMLVGDVPWEM
FVGAVKRLRIMKGSEAIGLAPR
>Azolla_filiculoides_s0159.g053946
IFPPPPMVGWPPLRCSRKQSISSPPATPDQEASGGSSHFVKARVDGVRICRKIDLYSYDG
YDSLKTGLQHLFQAFVTG---------STELDILHGNSYVLTHEDENGECFLVGDEPWHV
FIQSVKELRVMKAMGDATLTLK
>Salvinia_cucullata_v1.1_s0069.g016613
EPPPDRVVGWPPIHSYRKSVKPSNSVNADHATAPSSEMYVKVNMDGVSVGRKLDLNAHAS
YQALVSALEEMFQPSSIIAGGAPGNKQQQHFRLLHGSEYVLTYEDKDGDWMLVGDVPWSM
FASTVKRLRIQRGTDTTGLDPT
>scaffold-NHCM-2007535-Angiopteris_evecta
GASSAPVVGWPPIRSFRKNTLQANKSAEEQELYALNTLYVKANMDGVPIGRKVDLNAYDN
YESLKTALEDMFQRFINGHNGGQSKPESKQLNLLRGSEYVLTHEDKDGDWMLVGDVPWEM
FVSTVRRLRIMKSSEAIGLGQR
>scaffold-NHCM-2007536-Angiopteris_evecta
GASSAPVVGWPPIRSFRKNTLQANKSAEEQELYALNTLYVKANMDGVPIGRKVDLNAYDN
YESLKTALEDMFQRFINGHNGGQSKPESKQLNLLRGSEYVLTHEDKDGDWMLVGDVPWEM
FVSTVRRLRIMKSSEAIGLGQR
>scaffold-NHCM-2013629-Angiopteris_evecta
GGPSAPVVGWPPIRSFRKNTLQANKSAEEEEVAASNTLYVKANMDGVPIGRKVDLKAYDS
YENLKIALEDMFKRFINGHNGVHSSKENKQLDLFHGSDYVLTHEDKDGDWMLVGDVPWEM
FVTTVRRLRIMKGSEASGLGQR
>scaffold-UGNK-2005229-Marattia_attenuata
GASSAPVVGWPPIRSFRKNTLQANKSAEEQELYALNTLYVKANMDGVPIGRKVDLNAYDN
YESLKTALEDMFQRFINGHNGGQSKPESKQLNLLRGSEYVLTHEDKDGDWMLVGDVPWEM
FVSTVRRLRIMKSSEAIGLGQR
>scaffold-UGNK-2005230-Marattia_attenuata
GASSAPVVGWPPIRSFRKNTLQANKSAEEQELYALNTLYVKANMDGVPIGRKVDLNAYDN
YESLKTALEDMFQRFINGHNGGQSKPESKQLNLLRGSEYVLTHEDKDGDWMLVGDVPWEM
FVSTVRRLRIMKSSEAIGLGQR
>scaffold-VIBO-2005696-Osmunda_javanica
---GAPVVGWPPIRSFRKNTLAHPPNAEDHEAGQHASLYVKANMDGVPIGRKVDLKAYES
YEHLKLALQDMFQRFINGHNGGSAASENKQLNLLHGTDYVLTHEDKDGDWMLVGDVPWEM
FVTTVKRLRIMKGSDAIGLGQR
>scaffold-XWDM-2127183-Cystopteris_fragilis-2_samples_combined
SPPAAQIVGWPPVRSYRKNTLATCKNSDEVDGPGSGALFVKVSMDGAPYLRKVDLRSYTN
YGELSSALEKMFTTFTLGQCGSNMLSETKLKDLLNGKDYVLTYEDKDGDWMLVGDVPWEM
FIDVCKKLKIMKGCDAIGLAPR
>scaffold-XXHP-2084445-Cystopteris_fragilis-fronds
SPPAAQIVGWPPVRSYRKNTLATCKNSDEVDGPGSGALFVKVSMDGAPYLRKVDLRSYTN
YGELSSALEKMFTTFTLGQCGSNMLSETKLKDLLNGKDYVLTYEDKDGDWMLVGDVPWEM
FIDVCKKLKIMKGCDAIGLAPR
>Abies_alba_AALBA5B189376P1
MAPAAQVVGWPPIRSFRKNSLANPKTNDEGDGSGSSALYVKVSMDGAPYLRKVDLKLYNC
YLELSSALEKMFSCFTIGQCGSHGLSESKLMDLLHGSEYVLTYEDKDGDWMLVGDVPWEM
FIDSCKRLRIMKGSEAIGLAPR
>Abies_alba_AALBA5B744164P1
MAPAAQVVGWPPIRSFRKNTLANSKPTDH-DGSG-NALYVKVSMDGAPYLRKVDLKMYST
YHDLSSALEKMFSCFTMGQCGS-GLSESKLMDLLNGSEYVPTYEDKDGDWMLVGDVPWVM
FVDSCKRLRIMKASEAIGLAPR
>Picea_taeda_PITA_35292
MAPAAQVVGWPPIRSFRKNTLANSKPND--EGSS-NALYVKVSMDGAPYLRKVDLKMYST
YHELSSALEKMFSCFTMGQCGS-GLSESKLIDLLNGSEYVPTYEDKDGDWMLVGDVPWEM
FVDSCKRLRITKASEAIGLAPR
>Picea_taeda_PITA_49950
MAPAAQVVGWPPIRSFRKNSLA-PKSNDEDDVSGSSALYVKVSMDGAPYLRKIDLKLYNC
YLELSSALEKMFSCFTIGQCGSHGLSESKLMDLLHGSEYVLTYEDRDGDWMLVGDVPWEM
FTDSCKRLRIMKGSEAIGLAPR
>Pseudotsuga_menziesii_PSME_35822
APPAAQVVGWPPIRSFRKNTLANSKSADDSEGSGSNALYVKVSMDGAPYLRKVDLKMYNR
YQELSAALEKMFSGFTIGQYGSHGLSESKLMDLLHGSEYVLTYEDKDGDWMLVGDVPWEM
FVDSCKRLRIMKGSEAIGLAPR
>Sequoiadendron_giganteum_SEGI_14799
MAPAAQVVGWPPIRSFRKNTLANPKTTDESEGAGSTVLYVKVSMDGAPYLRKVDLKLYNC
YLELSTALEKMFSCFTIGQCGSHGLSESKLKDLLHGSEYVLTYEDKDGDWMLCGDVPWEM
FIDSCKRLRIMKGSEAIGLAPR
>Sequoiadendron_giganteum_SEGI_27009
MAPPAQVVGWPPIRSFRKNTLTKS-SKEE-------ALYVKVSMDGAPYLRKVDLKIYGS
YRELSSALEKMFSCFTMGQYGSHGLNESNLMDLLNGSEYVPTYEDKDGDLMLVGDVPWEM
FVDSCKRLRIMKGSEAIGLAPR
>scaffold-AREG-2007365-Nothotsuga_longibracteata
APPAAQVVGWPPIRSFRKNTLANSKPADDSEGSGSNALYVKVSMDGAPYLRKVDLKMYDR
YQELSSALEKMFSGFTIGQYGSHGLSESKLMDLLHGSEYVLTYEDKDGDWMLVGDVPWEM
FVDSCKRLRIMKGSEAIGLAPR
>scaffold-EFMS-2007961-Torreya_taxifolia
MAPAAQVVGWPPIRSFRKNTLANPKTTDESEGSGSSVLYVKVSMDGAPYLRKVDLKLYSC
YLELSTALEKMFSCFTIGQCGSHGLSESKLMDLLHGSEYVLTYEDKDEDWMLCGDVPWEM
FIDSCKRLRIMKGSEAIGLAPR
>scaffold-EFMS-2007962-Torreya_taxifolia
MAPAAQVVGWPPIRSFRKNTLANPKTTDESEGSGSSVLYVKVSMDGAPYLRKVDLKLYSC
YLELSTALEKMFSCFTIGQCGSHGLSESKLMDLLHGSEYVLTYEDKDEDWMLCGDVPWEM
FIDSCKRLRIMKGSEAIGLAPR
>scaffold-HILW-2016020-Acmopyle_pancheri
IAPASRVVGWPPVRTFRKNTLTNSKNADESEGAGSSALYVKVSMDGAPYLRKVDLKMYSR
YPELSTALEKMFSCFTIGQCGSHGLSESKLMDLLHGSEYVLTYEDRDGDWMLVGDVPWEM
FIDSCKRLRIMKGSEAIGLAPR
>scaffold-HOUF-2010287-Cryptomeria_japonica-leaf
MAPAAQVVGWPPIRSFRKNTLANPKTTDESEGAGSSVLYVKVSMDGAPYLRKVDLKLYSC
YLELSTALEKMFSCFTIGQCGSHGLSESKLMDLLHGSEYVLTYEDKDGDWMLCGDVPWEM
FIDSCKRLRIMKGSEAIGLAPR
>scaffold-HQOM-2015094-Torreya_nucifera
MAPAAQVVGWPPIRSFRKNTLANPKTTDESEGSGSSVLYVKVSMDGAPYLRKVDLKLYSC
YLELSTALEKMFSCFTIGQCGSHGLSESKLMDLLHGSEYVLTYEDKDEDWMLCGDVPWEM
FIDSCKRLRIMKGSEAIGLAPR
>scaffold-IOVS-2012619-Pseudotsuga_wilsoniana
MAPAAQVVGWPPIRSFRKNSLANPKTNDEGDGSGSSALYVKVSMDGAPYLRKVDLKLYNC
YLDLSSALEKMFSCFTIGQCGSHGLSESKLMDLLHGSEYVLTYEDKDGDWMLVGDVPWEM
FIDSCKRLRIMKGSEAIGLAPR
>scaffold-IOVS-2012620-Pseudotsuga_wilsoniana
MAPAAQVVGWPPIRSFRKNSLANPKTNDEGDGSGSSALYVKVSMDGAPYLRKVDLKLYNC
YLDLSSALEKMFSCFTIGQCGSHGLSESKLMDLLHGSEYVLTYEDKDGDWMLVGDVPWEM
FIDSCKRLRIMKGSEAIGLAPR
>scaffold-KAWQ-2010347-Stangeria_eriopus
MAPAAQVVGWPPIRSFRKNTLANPKPSEESDGAGSSALYVKVSMDGAPYLRKVDLKLYSS
YLELSTALEKMFSCFTIGQCGSHGLSESKLMDLLHGSEYVLTYEDKDEDWMLVGDVPWEM
FIDSCKRLRIMKGSEAIGLAPR
>scaffold-NKIN-2005787-Thujopsis_dolabrata
MAPAAQVVGWPPIRSFRKNTLANPKTTDESEGAGSSVLYVKVSMDGAPYLRKVDLKLYSC
YLELSTALEKMFSCFTIGQCGSHGLSESKLMDLLHGSEYVLTYEDKDGDWMLCGDVPWEM
FIDSCKRLRIMKGSEAIGLAPR
>scaffold-OXGJ-2048343-Glyptostrobus_pensilis
MAPAAQVVGWPPIRSFRKNTLANPKTTDESEGAGSSVLYVKVSMDGAPYLRKVDLKLYSC
YLELSTALEKMFSCFTIGQCGSHGLSESKLMDLLHGSEYVLTYEDKDGDWMLCGDVPWEM
FIDSCKRLRIMKGSEAIGLAPR
>scaffold-QSNJ-2006441-Taiwania_cryptomerioides
MAPAAQVVGWPPIRSFRKNTLANPKTTDESEGAGSSVLYVKVSMDGAPYLRKVDLKLYSC
YLELSTALEKMFSCFTIGQCGTHGLSESKLMDLLHGSEYVLTYEDKDGDWMLCGDVPWEM
FIDSCKRLRIMKGSEAIGLAPR
>scaffold-TOXE-2014275-Welwitschia_mirabilis
ISPAQQVVGWPPIRSFRKNTLATPKVSDDSDGSGSSALYVKVSMDGAPYLRKVDLKIYTS
YQQLSCALEKMFSCFTIGQCGTHGLTESKLMDLLHGSEYVLTYEDKDGDWMLVGDVPWEM
FTESCRRLRIMKGSEAIGLAPR
>scaffold-UEVI-2002886-Fokienia_hodginsii
MAPAAQVVGWPPIRSFRKNTLANPKTTDESEGAGSSVLYVKVSMDGAPYLRKVDLKLYSC
YLELSTALEKMFSCFTIGQCGSHGLSESKLMDLLHGSEYVLTYEDKDGDWMLCGDVPWEM
FIDSCKRLRIMKGSEAIGLAPR
>scaffold-VDAO-2002997-Ephedra_sinica
MAPPAAVVGWPPIRSFRKNTLAAPKANEDGDGSGSSALYVKVSMDGAPYLRKVDLKMYNC
YPELSSALEKMFSCFTIGQCGTHGLSESKLMDFLHGSEYVLTYEDKDGDWMLVGDVPWEM
FSESCKRLRIMKGSEAIGLAPR
>scaffold-VFYZ-2005507-Thuja_plicata
MAPAAQVVGWPPIRSFRKNTLANPKTTDESEGAGSSVLYVKVSMDGAPYLRKVDLKLYSC
YLELSTALEKMFSCFTIGQCGSHGLSESKLMDLLHGSEYVLTYEDKDGDWMLCGDVPWEM
FIDSCKRLRIMKGSEAIGLAPR
>scaffold-WLIC-2121680-Dioon_edule
MAPAAQVVGWPPIRSFRKNTLANPRPIEESDGPGSSALYVKVSMDGAPYLRKVDLKLYSS
YLELSTALEKMFSCFTIGQCGSHGLSESKLMDLLHGSEYVLTYEDKDEDWMLVGDVPWEM
FIDSCKRLRIMKGSEAIGLAPR
>scaffold-WVWN-2010310-Larix_speciosa
MAPAAQVVGWPPIRSFRKNSLANPKTNDEGDGSGSSALYVKVSMDGAPYLRKVDLKLYNC
YLDLSSALEKMFSCFTIGQCGSHGLSESKLMDLLHGSEYVLTYEDKDGDWMLVGDVPWEM
FIDSCKRLRIMKGSEAIGLAPR
>scaffold-YFZK-2007309-Sciadopitys_verticillata
MAPAAQVVGWPPIRSFRKNTLANPKTTDETEGPGSSALYVKVSMDGAPYLRKVDLKLYSC
YLELSTALEKMFSCFTIGQCGSHGLSESKLMDLLHGSEYVLTYEDKDGDWMLCGDVPWEM
FIDSCKRLRIMKGSEAIGLAPR
>scaffold-YFZK-2007310-Sciadopitys_verticillata
MAPAAQVVGWPPIRSFRKNTLANPKTTDETEGPGSSALYVKVSMDGAPYLRKVDLKLYSC
YLELSTALEKMFSCFTIGQCGSHGLSESKLMDLLHGSEYVLTYEDKDGDWMLCGDVPWEM
FIDSCKRLRIMKGSEAIGLAPR
>scaffold-RXRQ-2132462-Phaeoceros_carolinianus-sporophyte
AAPAAQVVGWPPIRNYRKQTMANPKNNKEAEAHGANCLYVKVSMDGAPYLRKIDLQTYKN
YRNLSTALQNMFSGFTSGKCDSNGPT-----DLLNGSEFVLTYEDKDGDWMLVGDVPWEM
FADSCRRLRIMKGSDAIGLAPR
>scaffold-FITN-2014381-Treubia_lacunosa
SAAAPPVVGWPPVQNFRKQTLAHTQNATET--TQGGSFYVKVYMDGVPIGRKVDLRTYNS
YDKLSVALEEMFRRFTSGQGASAC--ENKKLNFIQG--YVLTYEDKDGDLMLVGDVPWGM
FTGTVKRLRIMKGSEAIGL---
>scaffold-FITN-2091927-Treubia_lacunosa
EIPQAPVVGWPPVQSFRKNTLVTPQTTVERETQASLPAYVKVYMDGVPVGRKVDLRVNNS
YKKLSTALEDMFSVFIAGQNGSK------DKTFLGGAEYVLTYEDKDGDLMLVGDVPWGM
FMGTVKRLRIMKGSEAIGL---
>scaffold-IRBN-2167891-Scapania_nemorosa
AAPATHAVGWPPLRSYRKNSIAHPPSPVETQPSQPNSSFVKVYMDGVPFGRKVDLKNNLS
YEKLSLVLEDMFRGFVSGQQSSRVTLPSDKRNFLHGSDYVLTYEDQDGDLMLVGDVPWGM
FIDTVKRLRIMKGSEAIGLGAR
>scaffold-NRWZ-2101063-Metzgeria_crassipilis
ASPTPPAVGWPPLRSFRKNVLANPPSPVETSSSQPNSWLVKVNMDGVPFGRKVDLKTHSS
YDKLSTALEEMFRNFVKGQQGSRVTLPSDRRSFLRGPDYVLTYEDQDGDLMLVGDVPWTL
FIETVNRLRIMKGSEAIGLGTR
>scaffold-OFTV-2025107-Barbilophozia_barbata
AAPATHAVGWPPLRSYRKNSIAHPPSPVETQPSQPNSWFVKVYMDGVPFGRKVDLKTNRS
YEKLSLILEDMFRGFVNGQQSSRITLPSDKRNFLHGSDYVLTYEDQDGDLMLVGDVPWTM
FIDTVKRLRIMKGSEAIGLGAR
>scaffold-CBAE-2061477-Huperzia_myrsinites
RAP----VGWPPVQSFRKNSLPTPPIHAETKVVQLECLLVKVYMDGVLIGRKVDLKAYES
YEELSLALEEMFKHLSSGQVCNQVTAKGKKLNFFSGSDYVLTYEDKDGDLMLVGDVPWGM
FMSTVKRLRIMKGSEAIGLAPR
>scaffold-GAON-2016308-Huperzia_squarrosa
RAP----VGWPPVQSFRKNSMPPPPIHAETKVVHLECLLVKVYMDGVLIGRKVDLKAYDS
YEDLSLALEEMFKHFSSGQVCNQVTAKGKKSNFFSGSDYVLTYEDKDGDLMLVGDVPWGM
FMSTVKRLRIMKGSEAIGLAPR
>scaffold-GKAG-2013821-Huperzia_lucidula
RAP----VGWPPVQSFRKNSLPPPPIHAETKVAQVDCLFVKVYMDGLSIGRKVDLRTYDS
YEELSLALEEMFKRFSSGQVCNQVTVKGKKLNFFSGSDYVLTYEDKDGDLMLVGDVPWGM
FMSTVKRLRIMKGSEAIGLAPR
>scaffold-LGDQ-2004295-Selaginella_apoda
RAP----VGWPPVQSFRKNSLAAPQKAAETLSQASGSQLVKVYMDGVPIGRKVNLRTHSS
YERLSSTLEEMFRRFITGQSGTGLPSDAKKFNFIYGADYVLTYEDKDGDLMLVGDVPWGM
FVGTVKRLRIMKGSEAIGLAPR
>scaffold-NYBX-2026687-Huperzia_selago-A
RAP----VGWPPVQSFRKNSLPPPPIHAETKVAQVDCLFVKVYMDGLSIGRKVDLRTYDS
YEELSLALEEMFKRFSSGQVCNQVTVKGKKLNFFSGSDYVLTYEDKDGDLMLVGDVPWGM
FMSTVKRLRIMKGSEAIGLAPR
>scaffold-PKOX-2100238-Isoetes_tegetiformans
EIPQAPVVGWPPVQSFRKNTLVTPQTTVERETQASLPAYVKVYMDGVPVGRKVDLRVNNS
YKKLSTALEDMFSVFIAGQNGSK------DKTFLGGAEYVLTYEDKDGDLMLVGDVPWGM
FMGTVKRLRIMKGSEAIGL---
>scaffold-ULKT-2009241-Lycopodiella_appressa
-------VGWPPVQSFRKNSLPPPPKPVDSEAPQSECLFVKVYMDGLPFGRKVDLRFYNN
YEKLSLALEDMFQGFFSGQSGTKSSSKGKKLNLLRCSDYVITYEDKDGDLMLVGDVPWGM
FLSTVKRLRIMKGSEAIGLAP-
>scaffold-WAFT-2014746-Diphasiastrum_digitatum
NAPAPPVVGWPPVQSFRNKALAQPPPMNESQVTMVDSFFVKVYMDGVAIGRKVDLKNSNS
YEKLSFVLEEMFHRFILGNGRAQLMKENKERSLFHGSEYVLTYEDKDGDLMLVGDVPWSM
FMGTVKRLRIMKGSDAIGLAPK
>scaffold-YHZW-2026332-Huperzia_selago-2_samples_combined
RAP----VGWPPVQSFRKNSLPPPPIHAETKVAQVDCLFVKVYMDGLSIGRKVDLRTYDS
YEELSLALEEMFKRFSSGQVCNQVTVKGKKLNFFSGSDYVLTYEDKDGDLMLVGDVPWGM
FMSTVKRLRIMKGSEAIGLAPR
>scaffold-ZFGK-2008217-Selaginella_kraussiana
VAPSPPVVGWPPVQSFRKNTLAHPPSSNTENAGVNNPLFVKVYMDGVPIGRKVDLKSHNS
YEKLSSVLEEMFHRFITGQNGAEMTNETKKLNFLHGSEFVLTYEDRDGDLMLVGDVPWGM
FTGTVKRLRIMKGSEAIGLAPR
>scaffold-HVBQ-2132327-Tetraphis_pellucida
SAPAQQTVGWPPVRSFVRSQNPQPPPAPVT--TSSNSWFVKIYMDGVPFGRKVDLKSNNS
YEKLYPALEEMFQQFINGQYCGSAVTPSRKLNFLDGSEYVLIYEDREGDFMLVGDVPWEM
FIRTVKRLRIMKGSEEVNLAPR
>scaffold-SKQD-2080382-Takakia_lepidozioides
AATAPRVVGWPPVRPFRKNTFAQPPPSQEAQPQTSNSRFVKVYMDGVPIGRKVDLKTNSS
YEKLSGALEDMFQYLFNGQHGGPNTLSGINRKLNLGSEFVLTYEDQEGDLMLVGDVPWQM
FISTVKRLRIMKGSEAVGLAPR
>scaffold-SZYG-2005623-Polytrichum_commune
SAP-HQTVGWPPVKSFARNQNPIPP-------PPANSLYVKIYMDGVPIGRKVDLKTNNS
YDKLYWVIEEMFQQFVNGQYCGSDVTPSRKRDFLRGTDYVLIYEDHEGDFMLVGDVPWHM
FINTVKRLRIMKGSEAVNLAPT
>scaffold-ZTHV-2085395-Atrichum_angustatum
SAPVQHTVGWPPVRNFARNQNPIPP-------PSPTSLYVKIYMDGVPIGRKVDLKKNNS
YDKLYWVIEEMFQQFVNGQYCGSDVNSSRKRDFLHGTDYVLIYEDHEGDFMLVGDVPWHM
FINTVKRLRIMKGSETVNLAPT
