# Supplementary material for: Water‐related innovations in land plants evolved by different patterns of gene cooption and novelty
Source: New Phytol. 2022 Feb 8;235(2):732–42. doi: 10.1111/nph.17981 (PMC9303528; doi:10.1111/nph.17981)
Supplement: Supplementary file 3 — Dataset S3 Fasta alignments and phylogenetic trees. [file NPH-235-732-s005.zip › Supplementary_Data_3_fasta_alignments_trees/Roots/Lateral_roots/IAA8_Q38826_1_1kp.treefile]

(Arabidopsis_thaliana_Q38827_Auxin-responsive_protein_IAA9:0.0000000000,(((((Arabidopsis_thaliana_Q9ZSY8_Auxin-responsive_protein_IAA27:0.2146807271,(Amborella_trichopoda_W1NPM0_Auxin-responsive_protein:0.0830017822,((((Brachypodium_distachyon_I1HQC0_Auxin-responsive_protein:0.0834750152,Oryza_sativa_indica_A2WTQ5_Auxin-responsive_protein_IAA5:0.0182860146)100:0.1151152666,Brachypodium_distachyon_I1HGI5_Auxin-responsive_protein:0.0717119364)63:0.0201344229,Oryza_sativa_indica_B8AWU6_Auxin-responsive_protein:0.0261676319)100:0.4348602456,(((((Brachypodium_distachyon_I1HDJ6_Auxin-responsive_protein:0.0786777117,Oryza_sativa_indica_B8AB09_Auxin-responsive_protein:0.0449432780)100:0.0431202805,Brachypodium_distachyon_I1HKT2_Auxin-responsive_protein:0.0172768744)99:0.0174748342,Oryza_sativa_indica_A2Y226_Auxin-responsive_protein:0.0081789458)99:0.0831354810,(Oryza_sativa_indica_B8B1C9_Auxin-responsive_protein:0.0215393148,(Oryza_sativa_indica_D0AB50_Auxin-responsive_protein_aux:0.0392299144,Oryza_sativa_indica_D0AB51_Auxin-responsive_protein_aux:0.0327542624)94:0.0806351522)100:0.1965584962)37:0.0269132248,scaffold-RXRQ-2132462-Phaeoceros_carolinianus-sporophyte:0.1707525469)80:0.0461018781)78:0.0473890111)78:0.0317716118)95:0.0445025909,(((((((Ginkgo_biloba_Gb_16092:0.2054332139,Ginkgo_biloba_Gb_36672:0.0842296002)80:0.1841702185,(((Abies_alba_AALBA5B189376P1:0.0000020288,((scaffold-IOVS-2012619-Pseudotsuga_wilsoniana:0.0000000000,scaffold-WVWN-2010310-Larix_speciosa:0.0000000000):0.0000027583,scaffold-IOVS-2012620-Pseudotsuga_wilsoniana:0.0000027583)100:0.0071905681)70:0.0000022824,Picea_taeda_PITA_49950:0.0455426837)95:0.0089492689,scaffold-VDAO-2002997-Ephedra_sinica:0.0950388400)65:0.0186416697)33:0.0006740160,((((Sequoiadendron_giganteum_SEGI_14799:0.0217928872,scaffold-QSNJ-2006441-Taiwania_cryptomerioides:0.0071593900)31:0.0000023103,((((scaffold-HOUF-2010287-Cryptomeria_japonica-leaf:0.0000000000,scaffold-VFYZ-2005507-Thuja_plicata:0.0000000000):0.0000000000,scaffold-OXGJ-2048343-Glyptostrobus_pensilis:0.0000000000):0.0000000000,scaffold-UEVI-2002886-Fokienia_hodginsii:0.0000000000):0.0000027583,scaffold-NKIN-2005787-Thujopsis_dolabrata:0.0000027583)76:0.0000026099)91:0.0069547723,((scaffold-EFMS-2007961-Torreya_taxifolia:0.0000000000,scaffold-HQOM-2015094-Torreya_nucifera:0.0000000000):0.0000028009,scaffold-EFMS-2007962-Torreya_taxifolia:0.0000028037)97:0.0073610330)93:0.0073110709,(scaffold-YFZK-2007309-Sciadopitys_verticillata:0.0000027583,scaffold-YFZK-2007310-Sciadopitys_verticillata:0.0000027583)99:0.0143872647)84:0.0285014330)40:0.0139174489,(scaffold-KAWQ-2010347-Stangeria_eriopus:0.0000023111,scaffold-WLIC-2121680-Dioon_edule:0.0224981797)99:0.0380950756)55:0.0160284415,scaffold-TOXE-2014275-Welwitschia_mirabilis:0.1198900798)40:0.0000534252,(((Ginkgo_biloba_Gb_36562:0.0743484416,Sequoiadendron_giganteum_SEGI_27009:0.1040033691)95:0.0099898436,(Abies_alba_AALBA5B744164P1:0.0305486451,Picea_taeda_PITA_35292:0.0306226410)98:0.0312713088)99:0.0486122701,((Pseudotsuga_menziesii_PSME_35822:0.0066834497,scaffold-AREG-2007365-Nothotsuga_longibracteata:0.0147654701)100:0.0586744209,scaffold-HILW-2016020-Acmopyle_pancheri:0.0866388677)66:0.0202553100)51:0.0168497007)43:0.0230616118,((((((((Marchantia_polymorpha_A0A0K2QVG7_Auxin-responsive_protein_MpIAA:0.0000025996,Marchantia_polymorpha_A0A176VX26_Auxin-responsive_protein:0.0000022650)100:0.1512839956,((scaffold-IRBN-2167891-Scapania_nemorosa:0.0500078588,scaffold-OFTV-2025107-Barbilophozia_barbata:0.0025610762)100:0.0982498643,scaffold-NRWZ-2101063-Metzgeria_crassipilis:0.1568730831)98:0.0410506294)100:0.1338377024,(((Physcomitrella_patens_A9SFF9_Auxin-responsive_protein:0.4372523471,scaffold-HVBQ-2132327-Tetraphis_pellucida:0.0526677441)100:0.0587236993,(scaffold-SZYG-2005623-Polytrichum_commune:0.0333536197,scaffold-ZTHV-2085395-Atrichum_angustatum:0.0736404896)100:0.1637947032)100:0.2648128600,scaffold-SKQD-2080382-Takakia_lepidozioides:0.2574384833)98:0.0731985344)95:0.1168196533,(((Selaginella_moellendorffii_D8RYM5_Auxin-responsive_protein_IAA1-2:0.0072194851,Selaginella_moellendorffii_D8R2V4_Auxin-responsive_protein_IAA1-1:0.0000023604)100:0.3596570065,(scaffold-FITN-2091927-Treubia_lacunosa:0.0000021727,scaffold-PKOX-2100238-Isoetes_tegetiformans:0.0000028296)100:0.2467361992)98:0.1731757796,scaffold-WAFT-2014746-Diphasiastrum_digitatum:0.3483857396)28:0.0098953479)33:0.0137928592,((Selaginella_moellendorffii_D8SG71_Auxin-responsive_protein_IAA2-2:0.0000027583,Selaginella_moellendorffii_D8R601_Auxin-responsive_protein_IAA2-1:0.0000027583)100:0.2269653371,scaffold-ZFGK-2008217-Selaginella_kraussiana:0.1137604526)99:0.0911978198)47:0.0193501482,((((Selaginella_moellendorffii_D8TBT7_Auxin-responsive_protein_IAA3-2:0.0000024470,Selaginella_moellendorffii_D8RM47_Auxin-responsive_protein_IAA3-1:0.0146437374)100:0.0905072968,scaffold-LGDQ-2004295-Selaginella_apoda:0.0320046062)100:0.2051357323,scaffold-FITN-2014381-Treubia_lacunosa:0.1844390527)87:0.0542816883,(((scaffold-CBAE-2061477-Huperzia_myrsinites:0.0228342286,scaffold-GAON-2016308-Huperzia_squarrosa:0.0298845014)100:0.0743500971,((scaffold-GKAG-2013821-Huperzia_lucidula:0.0000000000,scaffold-YHZW-2026332-Huperzia_selago-2_samples_combined:0.0000000000):0.0000027583,scaffold-NYBX-2026687-Huperzia_selago-A:0.0000027583)97:0.0045519898)98:0.1641702723,scaffold-ULKT-2009241-Lycopodiella_appressa:0.2014781751)100:0.1322849313)54:0.0278911888)100:0.1412654408,((Azolla_filiculoides_s0159.g053946:1.3709926151,scaffold-VIBO-2005696-Osmunda_javanica:0.0573771290)91:0.0664790292,((((scaffold-NHCM-2007535-Angiopteris_evecta:0.0000000000,scaffold-UGNK-2005229-Marattia_attenuata:0.0000000000):0.0000000000,scaffold-UGNK-2005230-Marattia_attenuata:0.0000000000):0.0000027583,scaffold-NHCM-2007536-Angiopteris_evecta:0.0000027583)100:0.1179155963,scaffold-NHCM-2013629-Angiopteris_evecta:0.0765013212)100:0.1031144834)98:0.1465429235)91:0.0345948733,Salvinia_cucullata_v1.1_s0069.g016613:0.8855672567)100:0.3038229917)94:0.0273151976)98:0.0388621167,Amborella_trichopoda_W1PPK3_Auxin-responsive_protein:0.0488613578)100:0.0907121013,Arabidopsis_thaliana_Q38826_Auxin-responsive_protein_IAA8:0.1533857331)100:0.1529475568,scaffold-XWDM-2127183-Cystopteris_fragilis-2_samples_combined:0.0000027583):0.0000027583,scaffold-XXHP-2084445-Cystopteris_fragilis-fronds:0.0000000000);
