# Supplementary material for: Water‐related innovations in land plants evolved by different patterns of gene cooption and novelty
Source: New Phytol. 2022 Feb 8;235(2):732–42. doi: 10.1111/nph.17981 (PMC9303528; doi:10.1111/nph.17981)
Supplement: Supplementary file 3 — Dataset S3 Fasta alignments and phylogenetic trees. [file NPH-235-732-s005.zip › Supplementary_Data_3_fasta_alignments_trees/Roots/Lateral_roots/IDA_Q8LAD7_1_1kp.r2.fasta]

>Arabidopsis_thaliana_Q8LAD7_Protein_IDA
MAPCRTMMVLLCFVLFLAASSSCVAAARIGATMEMKKNIKRLTFKNSHIFGYLPKGVPIPPSAPSKRHNSFVNSLPH
>Arabidopsis_thaliana_A0A178WMB5_IDA
MAPCRTMMVLLCFVLFLAASSSCVAAARIGATMEMKKNIKRLTFKNSHIFGYLPKGVPIPPSAPSKRHNSFVNSLPH
>Ginkgo_biloba_Gb_29945
MATISVLILLLILPIHSTARVLGPHMTAEADQHQHEMPTELPTTVTLSPSPVTSIVPLKGFTAHRFGYIFGFFPKGVPIPPSGPSKGHNSVTDGVGLNSR
SQSP*
>Anthoceros_punctactus_evm.model.utg000272l.229.1_EVM_Apun_evm.TU.utg000272l.229___utg000272l_988200-989500(-)
MFYKQQIALLSRFPWLDISPGSSVANRSHCRFSSSSILTGAGPGDGRRQRKIRDGSGRGM
RSRGKRLQVAGNEEFGSVLEGIPVPKQKRHGKCLALAGTIICWLLLFAYITSPKLLESGT
VITQPAAVLHFFKINSGMLQQEPQQH*
>Abies_alba_AALBA5B425255P1
MESKMVLIMLVLLIILPEQCNARAGSYNYMQHEEQFPTEGKKHMHVGDHGKVIPSNQDAG
GHGNGGGVTSNRTRFNFTFLPEGLAIPPSGPSNGHN*
>Abies_alba_AALBA5B787849P1
MLSAQMAKPVALYFVFSLLFLPNILSSARMSAATVLDDRYKLRELPNTATLKPRNANVVS
VDLKSSRPRFQTLPKGSPIPPSGPSKGHNGINNTGAGLDSRSKSP*
>Sequoiadendron_giganteum_SEGI_19638
DIPGIHILIFSVDLVLPDRKMESLRMKTSVALLCLLTVFAAAQICSGARALVKEELVAAPQKVIGFDPKLDTLVADNPRVPCEEGEGEISPWSASANTASGHLVFRFNENRNRDVAKEGSAEARKVVYNILPKGPVAPSGPSPRHNAVINGERLSKSKPSPGVGHMQISKIAKAGESHGVIGDQGAGKKRVLRSTPSSGAGH*
