# Supplementary material for: Water‐related innovations in land plants evolved by different patterns of gene cooption and novelty
Source: New Phytol. 2022 Feb 8;235(2):732–42. doi: 10.1111/nph.17981 (PMC9303528; doi:10.1111/nph.17981)
Supplement: Supplementary file 3 — Dataset S3 Fasta alignments and phylogenetic trees. [file NPH-235-732-s005.zip › Supplementary_Data_3_fasta_alignments_trees/Roots/Lateral_roots/IDA_Q8LAD7_1_1kp.r2.fasta.aln.trimmed]

>Sulfitobacter_guttiformis_WP_025061795.1_4-hydroxybenzoate_3-monooxygenase
MRTQVVIIGLLLGQLLHTIGVARAACGAKTVFEAEELPPEIAATLVTGPTVCEPMRFGQL
FLCGDAAHIVPPTG-AKGLNTAAS
>Arabidopsis_thaliana_Q8LAD7_Protein_IDA
CRTMMVLLCFVLFLAASSSCVAAARIGATMEMKKNI--------------------KRHI
FGYLPKGVPIPPSAPSKRHNSFVN
>Arabidopsis_thaliana_A0A178WMB5_IDA
CRTMMVLLCFVLFLAASSSCVAAARIGATMEMKKNI--------------------KRHI
FGYLPKGVPIPPSAPSKRHNSFVN
>Ginkgo_biloba_Gb_29945
MATISVLILLLILPIHSTARVLGPHMTAEADQHQHEMPTELPTTVTLSPSGFTAHRFGYI
FGFFPKGVPIPPSGPSKGHNSVTD
>Anthoceros_punctactus_evm.model.utg000272l.229.1_EVM_Apun_evm.TU.utg000272l.229___utg000272l_988200-989500(-)
YKQQIALLRFPWLDISPG---SSVANRSHCRFSSSSGPGDGRRQRKIRDGGMRSRGKREE
FGSVLEGIPVPK---QKRHGKCLA
>Abies_alba_AALBA5B425255P1
MESKMVLIMLVLLIILPEQCNARAGSYNYMQHEEQ-FPTEGKKHMHVGDHGVTSNRTRFN
FTFLPEGLAIPPSGPSNGHN----
>Abies_alba_AALBA5B787849P1
MAKPVALYFVFSLLFLPNIL-SSARMSAATVLDDRYKLRELPNTATLKPRSVDLKSSRPR
FQTLPKGSPIPPSGPSKGHNGINN
>Sequoiadendron_giganteum_SEGI_19638
MKTSVALLCLLTVFAAAQICSARALVKEELVAAPQKFDPKLDTLVADNPRSAEARKV--V
YNILPKG-PVAPSGPSPRHNAVIN
