# Supplementary material for: Water‐related innovations in land plants evolved by different patterns of gene cooption and novelty
Source: New Phytol. 2022 Feb 8;235(2):732–42. doi: 10.1111/nph.17981 (PMC9303528; doi:10.1111/nph.17981)
Supplement: Supplementary file 3 — Dataset S3 Fasta alignments and phylogenetic trees. [file NPH-235-732-s005.zip › Supplementary_Data_3_fasta_alignments_trees/Roots/Lateral_roots/IDA_Q8LAD7_1_1kp.r2.treefile]

(((Arabidopsis_thaliana_Q8LAD7_Protein_IDA:0.0000024623,Arabidopsis_thaliana_A0A178WMB5_IDA:0.0000024623)76:0.4283938128,Sequoiadendron_giganteum_SEGI_19638:0.9035066102)26:0.2290664723,((Anthoceros_punctactus_evm.model.utg000272l.229.1_EVM_Apun_evm.TU.utg000272l.229___utg000272l_988200-989500_-_:2.0607530129,Abies_alba_AALBA5B425255P1:0.2259149268)56:0.7169123408,Abies_alba_AALBA5B787849P1:1.0382238029)46:0.1232073090,Ginkgo_biloba_Gb_29945:0.4845054110);
