# Supplementary material for: Water‐related innovations in land plants evolved by different patterns of gene cooption and novelty
Source: New Phytol. 2022 Feb 8;235(2):732–42. doi: 10.1111/nph.17981 (PMC9303528; doi:10.1111/nph.17981)
Supplement: Supplementary file 3 — Dataset S3 Fasta alignments and phylogenetic trees. [file NPH-235-732-s005.zip › Supplementary_Data_3_fasta_alignments_trees/Roots/Lateral_roots/LBD18_O22131_1_1kp.fasta]

>Adiantum_capillus-veneris_AKG26780.1_lateral_organ_boundaries_domain_protein,_partial
RRSPQRDRIDHPTPSFDEIDHYNDVGSAEDASVASASEYTSSGGGALPMASPGGPHVGNTTSYGGSGAPCGACKFLRRKC
QKDCVFAPYFGAEHGAARFAAVHKIFGASNVNKLLRNIPIHKRFDAVYTISYEAQARITNPVYGCVAKIADLQQQVQSLQ
AELNIVHAQLENSRSIAAASCMALQQQQQQCGHLTGAFLPFDQRQHLDSMHMQQFLGHQISSPPPLASCNIRVPKDEIEN
TLQPCMTHTYDSLPIGASPTLVASHMRGANDLIGKSDDGDDASQLHALFCSNHLKLNNST


>Arabidopsis_thaliana_Q9SLB7_LOB_domain-containing_protein_16_LBD16
MASSGNGTTAGTGSPCGACKFLRRKCASDCIFAPYFSSEQGAARFAAIHKVFGASNVSKLLLNVPIHDRCEAVVTIAYEAQARLHDPVYGCVSHIFALQQQVAFLQSQVMQMKAQIAGHQTSAAGDLRHSSESTNQFMTWQQTSVSPIGSAYSTPYNHHQPYYGHVNPNNPVSPQSSLEESFSNTSSDVTTTANVRETHHQTGGGVYGHDGIGFHEGYPNKKRSVSYCSSDLGELQALALRMMKN
>Arabidopsis_thaliana_Q9SRV3_LOB_domain-containing_protein_20_LBD20
MADQQRGHNTSDSRRKSLAGKRTSQQTPTSSLSSGGVSMAAATTGTGTASPCGACKFLRRKCVSGCIFAPHFGSDQGAARFAAVHKVFGASNVSKLLHHIPVNRRHDAVVTISYEAQARLSDPVYGCVSTILALQQQVASLQAELSVVQSQLINSRVAMANVMQQQTHHQQQQQQLVVMQQPEYSNNSSASTTLAGAAMNSFTMTADAAAVSYDVMAPTNLEHSLQPMPPHQQRRGDYQHEDEEESGADFSVAVGSTAVASKVIFPAEDFHRR
>Arabidopsis_thaliana_O22132_LOB_domain-containing_protein_19_LBD19
MMTGNLNGGGRGGEGPCGACKFLRRKCVKGCVFAPYFDAEQGTARFAAVHKVFGASNASKMLLRLPLHKRLDAVVTLCYEAMARIRDPVYGSVGHLFSLQHQVMNLQAELAHVQARLSTIQRFPLQSPQQMQPPSFDPAHNNEYAMEPSNLDSVWGEEHLLQDGTGDGDFQELASQFVSRYLPAVKLPACT
>Arabidopsis_thaliana_O81322_LOB_domain-containing_protein_31_LBD31
MSGSTTGCGGPCGACKFLRRKCVADCVFAPYFDSVEGTSHFTAVHKVFGASNASKLLMMIPASRRLDAVVTLTYEALARLRDPVYGCVGHIFALQHQVMNLQAELAYVQTQLSTLQGLPPPNSQNNSRTEAASSSNVPLISSVDSKDNMSSSSSHIPCMSQQQEQEQPKEAIEVPTESVDLSTFFGLENPVDEDGDLNALAREFFTKYLTGGKYRPSSLI
>Arabidopsis_thaliana_O81323_LOB_domain-containing_protein_30_LBD30
MSSSGNPSSSSGGGGGPCGACKFLRRKCVAGCIFAPYFDSEQGAAHFAAVHKVFGASNVSKLLHHVPEHKRPDAVVSICFEAQARLRDPIYGCVSHIVSLQQQVVSLQTELSYLQAHLATLELPQPQPPQVPVSSSGSLQALSITDLPTISPSVYDLSSIFEPVMSSTWAMQQQPRPSDHLFGVPSSSNMGGGGELQALAREFIHGGQMPAQPSPGTSGSASSVIKRE
>Arabidopsis_thaliana_O22131_LOB_domain-containing_protein_18_LBD18
MSGGGNTITAVGGGGGGCGGGGSSGGGGSSGGGGGGPCGACKFLRRKCVPGCIFAPYFDSEQGSAYFAAVHKVFGASNVSKLLLHIPVHRRSDAVVTICYEAQARIRDPIYGCVAHIFALQQQVVNLQAEVSYLQAHLASLELPQPQTRPQPMPQPQPLFFTPPPPLAITDLPASVSPLPSTYDLASIFDQTTSSSAWATQQRRFIDPRHQYGVSSSSSSVAVGLGGENSHDLQALAHELLHRQGSPPPAATDHSPSRTMSR
>Arabidopsis_thaliana_Q9LHS8_LOB_domain-containing_protein_33_LBD33
MASHGSSCGACKFLRRKCNRDCVFSPYFSYEQASSHFAAVHKVFGASNVSKHLLHLPQHQRNIAAITISYEALSRMRDPVYGCVAHIFALHQQVVTLQEEIEFLGSQMKNFSYSNQNGSQLNNIPEFVNQMTMATTNFVDESVLNNADGRNCYDGFFTNSEEMLVNHQWLQNMDYYY
>Arabidopsis_thaliana_Q9SJW5_LOB_domain-containing_protein_14_LBD14
MGGLGSPCGGCKFLRRKCVEGCVFAPYFCYEEGSSNFAAIHKVFGASNFSKLISHLPDHDRCDAVRTISYEAHSRLHDPIYGCVSQIFSLQQQVVSLQAQVVLLREEASRRFPQDDPGCNMKQQEKVLAQQMPQDLHNWFHQGILDSDFDPMSGTTRDNERSMDHNESPCSSNESLNYYQEVNFPWSV
>Arabidopsis_thaliana_Q9M2J7_LOB_domain-containing_protein_29_LBD29
MTSSSSSSGSPCGACKFLRRKCAKGCVFAPYFCHEQGASHFAAIHKVFGASNASKLLSHLPISDRCEAAITISYEAQARLQDPIYGCVSHIFALQQQVVNLQAELEILKQQAAQSMIFADSPTSENPNSYYGDTTKAPYHHDHQNIYHHHDQTHLVYQTGSSGTVQHGDATESSYHNETSSGMGEFSIYSDLEQHLNTFNQDHLKELQSANFGYISFS
>Arabidopsis_thaliana_Q9SLB6_LOB_domain-containing_protein_17_LBD17
MTGSGSPCGACKFLRRRCVKGCVFAPYFCHEQGASHFAAIHQVFGASNASKLLSHLPMEDRREAATTIYYEAQARRQDPIYGCVSHIFSLQQQVVNLQTQLEILKQQATQSMMAIDSPSIENPNYYQDTKPQYLQESHDLHHHHLTTSNCQTEQNSDLKNIMTSCYHQMEIETTPFTGAGGDTMAGSYYYNSSSGCSEELKSVSTNGEFSKYSELDQHLTNTFNQYRHGGNNLISESLGYITYS


>Amborella_trichopoda_W1PTE3
MSSGGGGGGGGGNGPCGACKFLRRKCVSGCVFAPYFDSEQGAAHFAAVHKVFGASNVSKLLLHIPAHKRLDAVVTVCYEAQARLRDPVYGCVAHIFALQQQVMNLQAELAYMQAHLSTMELPPPPPPPPAPSQPSAAFMSTSPDLIASSSNSNFDLSALFDHHSHYVIDPASRFYRSQPDPAVTAGGAAGGELHALARELLTRRRSSPGPSTKALSN

>Brachypodium_distachyon_I1I3C6
MSGSTSVGAASGSGGSGSGGGGIGGSGAMGGGPCGACKFLRRKCVSGCIFAPYFNTENGAAHFAAVHKVFGASNVSKLLLQIPAPKRADAVFTICYEAQARIRDPVYGCVSHVFNLQQQVANLQAELTCLQAHLATLGQVPAPPPFPQQPQMPMATAAPFSISDLPLTLPSNIPSSVDLSSLFDPSMMQSSSQWAFQQQPQQLQQQPFVPMMGDGSGGSGGGNLFGDGDLQALARELLERQSAGPMPQQPPHTHC
>Brachypodium_distachyon_I1H9P9
MSMTGFGSPCGACKFLRRKCARGCVFAPYFCHEQGAAHFAAIHKVFGASNVSKLLAHLPLADRAEAAVTVSYEAQARLRDPVYGCVAHIFALQQQVMTLQAQLASFKQHAAHAQHQQAAAAMAQEDASCYSYPWCNGNDVAAAAAGGGFAGGGNGVYGGNNGVAGAGHDESAMSVSEMLLGGSAAASDYYYAALEQDGHVAAESSAFGAEESGGWRSSSSTSGYQDCEDLQSVAYAYLNRS
>Brachypodium_distachyon_I1H7G9
MSSGGGTSAHGGGPSGSGSGGGGGGPCGACKFLRRKCVSGCIFAPYFDSEQGAAHFAAVHKVFGASNVSKLLLQIPAHKRLDAVVTICYEAQARLRDPVYGCVAHIFALQQQVVNLQAELTYLQTHLATLELPSPPIPAATPQMPTMAPPGPFSISDLPSSTLNIPTTIDLSALFDPPAQLPQWALQQQHHHHQHQLRQPPYGGAQAPRASSSMSAAEASGAGGGGGDLQSLARELLDRHGRSGVIKPEQLPPPRPPHPR
>Brachypodium_distachyon_I1I028
MTGLSSPCGACKFLRRKCVNGCVFAPYFSHEQGAAHFAAIHKVFGASNASKILTHLPASDRCEAAVTMSYEAQARLRDPIYGCVAHIFSLQQQVVNLQAQLESFRTQAIQGYGDGSSISTPQKDDCGNMFARYLQDEQQLLFHPTMPSSSSIKSEDQLYSGNDHFTSTSTQSAQHYEPDLCMPDYSNTNPYCTMEGYHDMDDLQSVAFAYLNKA
>Brachypodium_distachyon_I1H9Q0
MASTATTTGSPCGACKFLRRKCAAECVFAPYFCAEDGASQFAAIHRVFGASNAAKLLSGVPPADRSEAAATVTYEAQARVRDPVYGCVAHIFALQQQVAALQVQVAHARTQAMAAAAAAGGHLLLQQQQGQGWQMGAEHDQSTQSSGCYGGSDGSTSLQQHAAEVYCFGEQEEGSYSR
>Brachypodium_distachyon_I1HS39
MQGAPDQPPCSKHAVTRTAGAAPGQQQQQRAEKEEASSAGPGAPCGACKFLRRRCAPGCVFAPHFSGGGGRERGAAQFAAVHRVFGASNVAKLLSRVPVALRRDTARTVCYEAQARIADPVYGCVGTILALQHQVALLQGQLSILQSQLFNYRLAFASTHPDADHFAALQPAYSAGSAPSQMVTYDDLPQAVDFMDVEPQMRGLESLQLSQPPHLEENESQDMSPFSDNVGQQPQP
>Brachypodium_distachyon_I1IE14
MAAGAGGVGAAGAGSPCGACKFLRRRCVAECVFAPYFSSEHGASRFAAIHKVFGASNAAKLLAHLPAAERCEAVVTITFEAQSRLRDPVYGCVAQIFALQQQVAILQAQLMQAKAQLACGIQSTSPAASLISQQHHHHHQWPDSASSISALLRQQEGSGFGGAATLPELMGGDGVTPMSSMQQHCSKVDGGELQYLAQAMMRSPNYSGF
>Brachypodium_distachyon_I1IKQ8
MRPGRSVLWLCKFLRRRCVAVAPYFSSEHGESRFAAIHKVFGASKAAKLLAHLPAAEHREAVVTITLEAQSRLRDPVYGCVAQIFALQQQQHCSKVDGGELQYLAQAMMRSSNYSGIYLQGQISNLHALEARATSC


>Ginkgo_biloba_Gb_14010
MHNSGNNIGSGNGNSNGGKEQQRNVVGEKREVVEIAGSRSRNGRSREEGVGSGAPCGACKFLRRKCVNGCIFAPYFGSDQGAARFAAVHKVFGASNVSKL
LLHIPQHRRQEAVVTISYEAQARLSDPVYGCVSTIFALQQQVAALQTELSMVQTQLINSRIAAATAFHHQQQQMGILQQASVYANNNSCNNNNMSAGNGM
SSLSIGPDNNNNNNYIGRPPKELDEADDDQAPNFHGIQYELESPTIENISTSRTTFQALQIPSSSSQQHHTDDPVELQAFAHSLLHRK*
>Ginkgo_biloba_Gb_39343
MSSGSPCGACKFLRRKCISGCIFAPYFGSEQGVARFAAVHKVFGASNVSKLLSHVPVHKRHEAVVTVCYEAQARLSDPVYGCVATIFELQQQVGALQVEL
AMVQTQLANTRFVIINTLHQQQCYDAGVMQPPAYDNNLCSTITATTMTQLPNSSLSIASSYNPPNYTKKESKFHAIPYELDLSTTIDNISTTHPIEAYPE
DESNIDPTEMDMQSFYPPFLWRK*
>Ginkgo_biloba_Gb_02663
MNGGGAPCGACKFLRRKCVKGCVFAPYFGSDQGAAHFAAVHKIFGASNVSKLLLHIPTPERCEAVVTISYEAQARLRDPVYGCVAHIFALQQQVANLQAE
LALVQAQLASRTAGTSMQYPQNGNHENISAMSSSSAAAATDFNQRPHHQFDTNGTPVSMSIPSPILYPRIKEENGGVFSNCSMDYEFSISPTYADDSLLS
AQQMEALQRTEAESVVDGREGDLQAYLQTEALRAFLRRN*


>Oryza_sativa_indica_A2Z5A4
MSSSVVVSASGSGSGGGGGGGGGGAGGGGGGGPCGACKFLRRKCVQGCIFAPYFDSEAGAAHFAAVHKVFGASNVSKLLQQIPAHRRLDAVVTICYEAQARLRDPVYGCVAHIFHLQHQVAGLQSELNYLQGHLSTMELPSPPPYVAGPTLAPPQPQPLMPMTAAANFNFSDLPSSSAANIPVTADLSTLFDPLPAAQPQWGLYQQQQHHQQQLHHHPYDRMGDGSSSSRGGDEDGSDGGDLQALARELLDRHGRSSSSSKLEPPPHTQ
>Oryza_sativa_indica_A2XEI2
MSSGGGASSALGGGGGGGGGSGGGGGGPSGGGGGGGGPCGACKFLRRKCVSGCIFAPYFDSEQGAAHFAAVHKVFGASNVSKLLLQIPAHKRPDAVVTICYEAQARLRDPVYGCVAHIFALQQQVVNLQAELTYLQAHLATLELPSPPPLMPAPPQMPMPAPFSISDLPSSTSVPTTVDLSALFDPPPQPQWASPLQQQQHHHHQHHHHQQQQHQLRQPSYATLARAPSGMTAAAESSGGGGGGGGGDLQALARELLDRHRSAVKLEQPPPPHSRS
>Oryza_sativa_indica_A2XB42
MAGATAAGAAAAAAGTGAGSPCGACKFLRRRCVPECVFAPYFSSEQGAARFAAIHKVFGASNASKLLSHLPVADRCEAVVTITYEAQARLRDPVYGCVAQIFALQQQVAILQAQLMQARAQLACGIQSSSHSPVSWPDSGSISALLRQDMARRPPGGALDDCFGGGGALLPELMAAGFKDDVAAVQMQQHCSKAVDAGELQYLAQAMMRSTSNYSQ
>Oryza_sativa_indica_A2YY71
MTGLGSPCGACKFLRRKCVKGCVFAPYFCHEQGAAHFAAIHKVFGASNASKILMHLPVSDRCEAAVTMSYEAQARLRDPIYGCVAHIFSLQQQVVSLQAQLESLKAQATQGYGDGCSISSPQNDSCGNMLTSIVQDEQQFVGPTMASNSSVKNENHSYIANGHLAPMSAQSSQGFEAELCMAEYSNTNPCCSVQGNWYHDMEDLQSVAFAYLNQA
>Oryza_sativa_indica_B8ANC2
MTGFGSPCGACKFLRRKCVRGCVFAPYFCHEQGAAHFAAIHKVFGASNVSKLLAHLPLADRPEAAVTISYEAQARLRDPIYGCVAHIFALQQQVMTLQAQLASLKAAAAQGIHHQDVGATTKGGYMSAAATAADDQLGYGGYDQWCGSNGGGAPAASQPGAYSSNGGAGHGHDSITALLAAGSDYMQHSLYHAFEHSEGAGAVDDGHAAAAAFEAAAESSSCGMAASFAADESVWRSSSSGYQDCEDLQSVAYAYLNRS
>Oryza_sativa_indica_A2WVI9
MHAAQPPGSSKRRGAVERPASGAGLQAEEASSAGPGAPCGACKFLRRRCVPGCVFAPHFSGCGGSGVGAGVGGRGRERGAAEFAAVHRVFGASNVAKLLSRVPAALRRDAARTVCYEAQARIADPVYGSVGTILALQHQVSLLQGQLSVLESQLFNLRVALASAHPDTPPQHFVVLQPAHSAASTPNQVVVNYDDPPHAVDLMDAEPAALRGLESLQLSQPLQREEDEGHRDMNLFSDSVGQRQL
>Oryza_sativa_indica_B8ANC1
MASSGVGGVPGSPCGACKFLRRKCAAECVFAPYFCAEDGAAQFAAIHKVFGASNAAKLLQQVAPGDRSEVAATVTYEAQARLRDPVYGCVAHIFALQQQLATLQVQVAQAKTQVAQTLAAAGMLTAGNPLLQHQQQQQQQAWQIEHESTMTSTQSSGCYSAPRSDGSTSLQDMYCFGEQEEGSYSR
>Anthoceros_agrestis_BONN_evm.model.Sc2ySwM_117.2679.1_._AagrBONN_evm.TU.Sc2ySwM_117.2679___Sc2ySwM_117_10965834-10967541(-)
MPVLREQRRRELSSHLWGPRPFGSKASGRWLESGALERERRSWTSDRSSSPVAERDERPP
VAELQLGLEARSSAKSSPLRFGDSPGRAYGAGTGASSFGEVSVAHEASSLGEVSVASRGV
FDQTPGRAGASSSFSYEAARFGFGDALTNTGSEPRSSRGFGFGEARELNFVSKAAQQQPG
PFSEPGAFGSEAAPDAAERESALELGVLRGDWRAATGSSSAAATVAAGRRPAVAGAGPSP
GAGSSPASVAGARASSSSGGPGGGGGGSGPSPGGGDAQSPPMSSGAPCGACKFLRRKCVR
GCIFAPYFGAEQGAARFAAVHKIFGASNVSKLLLHIPLPKRCDAVLTISYEAQARISDPV
YGCVATIFALQQQVASLQAELAMVQAQLASRLAAAALQQQHVQQHQQHQHQHQHQHHSAT
SAYDSSGISMTIPSPNQNIMTGAGGGSAGPYGGSSSRVKEEASFHTFHYDVGMGGSSMSI
DSGANHGQHLLHLDSYNPGSQKMTTRHLLADHGRGEPDMGELQALAHALLRRK*
>Anthoceros_agrestis_BONN_evm.model.Sc2ySwM_117.2679.2_._AagrBONN_evm.TU.Sc2ySwM_117.2679___Sc2ySwM_117_10965834-10967541(-)
MPVLREQRRRELSSHLWGPRPFGSKASGRWLESGALERERRSWTSDRSSSPVAERDERPP
VAELQLGLEARSSAKSSPLRFGDSPGRAYGAGTGASSFGEVSVAHEASSLGEVSVASRGV
FDQTPGRAGASSSFSYEAARFGFGDALTNTGSEPRSSRGFGFGEARELNFVSKAAQQQPG
PFSEPGAFGSEAAPDAAERESALELGVLRGDWRAATGSSSAAATVAAGRRPAVAGAGPSP
GAGSSPASVAGARASSSSGGPGGGGGGSGPSPGGGDAQSPPMSSGAPCGACKFLRRKCVR
GCIFAPYFGAEQGAARFAAVHKIFGASNVSKLLLHIPLPKRCDAVLTISYEAQARISDPV
YGCVATIFALQQQVASLQAELAMVQAQLASRLAAAALQQQHVQQHQQHQHQHQHQHHSAT
SAYDSSGISMTIPSPNQNIMTGAGGGSAGPYGGSSSRVKEEASFHTFHYDVGMGGSSMSI
DSGANHGQHLLHLDSYNPGSQKMTTRHLLADHGRGEPDMGELQALAHALLRRK*
>Anthoceros_angustus_011000_locus=scaffold58_size654174_161763_162629_+_len_741
MSSGAPCGACKFLRRKCVRGCIFAPYFGAEQGAARFAAVHKIFGASNVSKLLLHIPLPKR
CDAVLTISYEAQARISDPVYGCVATIFALQQQVLLQVASLQAELAMVQAQLASRLAAAAL
QQQHHQHQHHSATSAYDSSGISMTIPSPNQNIMTGAGAGSAGPYGGSSSRVKEEASFHTF
HYDVGMGPGGSSMSIDSGANQHLLHLDGYNPGSQKMTTRHLLADHGRGEPDMGELQALAH
ALLRRK*
>Anthoceros_punctactus_evm.model.utg000023l.1227.1_._Apun_evm.TU.utg000023l.1227___utg000023l_5300033-5301734(-)
MPVLREQRRRELSSHLWGPRPFGSKASGRWLESGALERERRSWTSDRSSSPVAQRDERPP
VAELQLGLEARSSAKSSPLRFGDSPGRAYGAGTGASSFGEVSVAHEAPSLGEVSVASRGV
FDQTSGRAGASSSFSYEAARFGFGDALTNPGSEPRSSRGFGFGEARELNFVSKAAQQQQP
GPFSEPGAFGSEAAPDAAERESALELGVLRGDWRAATGSSSAAATVAAGRRPAVAGASPS
PGAGSSPASVAGARASSSGGGPGGGGGGSGPSPGGGDAQSPPMSSGAPCGACKFLRRKCV
RGCIFAPYFGAEQGAARFAAVHKIFGASNVSKLLLHIPLPKRCDAVLTISYEAQARISDP
VYGCVATIFALQQQVASLQAELAMVQAQLASRLAAAALQHQHVQQHQHQHQHQHHSATSA
YDSSGISMTIPSPNQNIMTGAGGGSAGPYGGSSSRVKEEASFHTFHYDVGMGGSSMSIDS
GANHGQHLLHLDSYNPGSQKMTTRHLLADHGRGEPDMGELQALAHALLRRK*
>Anthoceros_punctactus_evm.model.utg000023l.1227.2_._Apun_evm.TU.utg000023l.1227___utg000023l_5300033-5301734(-)
MPVLREQRRRELSSHLWGPRPFGSKASGRWLESGALERERRSWTSDRSSSPVAQRDERPP
VAELQLGLEARSSAKSSPLRFGDSPGRAYGAGTGASSFGEVSVAHEAPSLGEVSVASRGV
FDQTSGRAGASSSFSYEAARFGFGDALTNPGSEPRSSRGFGFGEARELNFVSKAAQQQQP
GPFSEPGAFGSEAAPDAAERESALELGVLRGDWRAATGSSSAAATVAAGRRPAVAGASPS
PGAGSSPASVAGARASSSGGGPGGGGGGSGPSPGGGDAQSPPMSSGAPCGACKFLRRKCV
RGCIFAPYFGAEQGAARFAAVHKIFGASNVSKLLLHIPLPKRCDAVLTISYEAQARISDP
VYGCVATIFALQQQVASLQAELAMVQAQLASRLAAAALQHQHVQQHQHQHQHQHHSATSA
YDSSGISMTIPSPNQNIMTGAGGGSAGPYGGSSSRVKEEASFHTFHYDVGMGGSSMSIDS
GANHGQHLLHLDSYNPGSQKMTTRHLLADHGRGEPDMGELQALAHALLRRK*
>Fontinalis_antipyretica_20321-RA__[mRNA]__locus=150077_14498_19451_+_[translate_table__standard]
MQERAWDIRAIRLVRLASPGSRTLQRQLGVGDGEHESWGLAHSPNSVVDSGKPEAESEEL
ALRNRQELETWTREAARECVNLGGWVTSSRGNDGTKNLDQQAWPTSSGTPKHGEHLENWE
RKHPAGSDPGDREGEGGLQASGVAADSSPTAESRECATPGAVDKRSAAARARSGLSPEFT
ARGRSASGASGAAAGHGSSMSSSGAPCGACKFLRRKCVRGCIFAPYFGAEQGAAKFAAVH
KVFGASNVAKLLLHIPTPRRCDAVLTISYEAQARLSDPVYGCVATIFALQQQVRTNQYIV
GFSPCFHLMIPLAFTPLHPSGSTLFVASLQAELAMVQAQLADRHAHLQQTHHQHQRMMQH
QQQQGFAASQAPPEYMLHLPDHSTSGLSMGMPGGSSANNPYTSRVKPEEESSYHLHGLQH
QQQHHHYDIGMPSSSLQDHSEHSLLESLQKSRSGGMGDQSDGGELQALASLLRRK
>Fontinalis_antipyretica_11063-RA__[mRNA]__locus=174288_65669_66085_-_[translate_table__standard]
MSSGAPCGACKFLRRKCVRGCIFAPYFGAEQGAARFAAVHKIFGASNVAKLLLHIPVPRR
CDAVLTISYEAQARLSDPVYGCVATIFALQQQVHIHNKFQSSSSISPPYLYHLLQFSLAN
WSFSGLVPLIDCRSDRCH
>Fontinalis_antipyretica_07862-RA__[mRNA]__locus=179662_20851_21764_-_[translate_table__standard]
MSRPPEARRGKGGITLRREEGDGASAAAGWGTQDAAGALAGRELRGKRQASQESDEALRD
RQELETWNREANREDLGGWANAKDLEQPWDSNNNNSHHKQEKDRLENWGHADSSRSEGGR
LHLDSREFVAGADSGATDAAGELDKVAKGTSEAAARARGASLGAGAGGAQQADFAGRRNV
AAGGGYNAGSMSSTGVGSGAPCGACKFLRRKCVRGCIFAPYFGAEQGAAKFAAVHKVFGA
SNVAKLLLHIPAPRRSDAVLTISYEAQARLSDPVYGCVATIFALQQQVR
>Pleurozium_schreberi_maker-scaffold_1145-snap-gene-0.34-mRNA-1_gene=maker-scaffold_1145-snap-gene-0.34_name=maker-scaffold_1145-snap-gene-0.34_seq_id=scaffold_1145_type=cds
MCELRTREVKDHAGVGVSKSSSIRDVRSVRLASPGSSTLQRQLAGGAGEHSSWGLAHSPN
AVVDRGKPGAESEELALRDRQELETWTREAARESVNLGSWVTSSRGSDGTKDLDQQAWPT
NSGTPKPGEHLENWARKHPAGSEPGDREGEGVLQAPGVAADSSPTAESRECATAGGVENR
SAAARARSGLSPEFTARGRSSSGPAAGYGSSMSSSSGAPCGACKFLRRKCVRGCVFAPYF
GAEQGAAKFAAVHKVFGASNVAKLLLHIPAPRRCDAVLTISYEAQARLSDPVYGCVATIF
ALQQQVASLQAELAMVQAQLADRHTHLQQTHHQNQQRMVQQQQQQQGFAASQAPPEYMLH
LPDHSTSGLSMGMPGGSSANNPYTSRVKPEEESSYHLHGLQQQQQQHQQQQQQQQQHQHH
YDLGMPSSSLQDHSEHSLLESLQKSRSGGMGDQSDGGELQALASLLRRK*
>Pleurozium_schreberi_augustus_masked-scaffold_84-processed-gene-0.11-mRNA-1_gene=augustus_masked-scaffold_84-processed-gene-0.11_name=augustus_masked-scaffold_84-processed-gene-0.11_seq_id=scaffold_84_type=cds
MPPGQLPRVIIRTCTAKLMKHLSISVRQISNRALLACLRATLSGLRHRLRLRLLRTFLSL
GLISYVRGDPGGELKKHESTLATPGGITVRRDEGDGASAAAAAGWGAQDPTGTLAGQEQR
GKRQASXESDDALRDRQELETWNREASREDLGGWANAKDLEQPWDSSNSNSHNKQEKDRL
ENWGQADSSRSEGGLHLDSREPVTRTDSGATDAAGELDKAARNASEAAARARGTSLGTGT
GAQQSDFAARRNVSAAGGYNAGSMSSTGAGSGAPCGACKFLRRKCVRGCIFAPYFGAEQG
AAKFAAVHKVFGASNVAKLLLHIPAPRRSDAVLTISYEAQARLSDPVYGCVATIFALQQQ
VRQIFSPPSHFFSSIKPLSFRNRRSYDSHRLERCSGFIAIVMG*
>Pleurozium_schreberi_genemark-scaffold_1171-processed-gene-0.11-mRNA-1_gene=genemark-scaffold_1171-processed-gene-0.11_name=genemark-scaffold_1171-processed-gene-0.11_seq_id=scaffold_1171_type=cds
MADVLQAPVLESVTGIDRSSSRPENHTTRDTTPGPGVTIELDTWGGPSRDQREVAEAWES
PHVATRVELQQEQRDQQAGSSWLRDSDQVENNNWAGHQHQQARRESEAPDENRGLSALEF
EARNSARSRSSWGEGSSSSSPSHHQQEQQPPPRGGSYAATSMSSGAPCGACKFLRRKCVR
GCIFAPYFGAEQGAARFAAVHKIFGASNVAKLLQHIPVPRRCDAVLTISYEAQARLSDPV
YGCVATIFALQQQVHIHKFIIFISPRYLYHL*
>Azolla_filiculoides_s0076.g037915
MGHRGGGGGGGVAGAAAAAFQMSGAASEAAEPLGGVGGASNSHRLMFKGNSMTAEVDMNV
TAAAAASARLLYEAADHNTISAAAAAETGRRASRDCGGGGGAPCGACKFLRRKCVKGCVF
APYFGAEHGAARFAAVHKIFGASNVSKLLGRIPPHKRFEAVITISYEAQARISNPVYGCV
AQIAELQKQVLELQNQLSMVQAQLASSRQIAAAASLAMQQAQAQSSHAAAAAAAPSAAMF
AAYDPAAAAAAERGANNSNNNNNNNNVGMIEAPVHMHHLSLNYPTRSLLMIKAEDSDLLN
PTHHTHNTHNNHNTHNIPMYDISIGPPCSTTLVSGSLSGPGHAHYLNHLHSSQHTHQHHH
DHKSDGHHQHQHQHQHHPPHAHAPTATSSSNSSSDLHPLQLRTTASCTQHTCFGDPSPPS
SH*
>Azolla_filiculoides_s0242.g059782
MKPGPDDDDDDDDEELLHKDMAHRHNHHHGGIKAEDKDEDYDDDDEEDDDDGKSEEDMNK
KQQQQESEEEEEEGHKRKQKHKHKEKYIKHSHHLDKDITHYPNLHDDHNDHNHHEYMSPG
PCAACKFLRRKCVKGCVFAPYFLSEQGTEGFCAVHKVFGASNVSKLLSRIGLHEQRQHAV
LTIQYEAQARLLDPVYGCVRIIFSLQQQVQRLQAELEFVRSQLSTCHHQMQQLLLGNTGG
FGVSTPLTTIGNNYPSFQLPQYLIEENMQHTSNYDSQCIPSFLHDAHSTIVTSSVSSSAA
NIVPHLMLDNVNLSCDDLNMVNTNNQDVSYKEDHALNSKAANANNSWNSSINNYNAVAPF
QQYNSNEGLTLNQNHNYLTTFDQSLDTVQRTIFTNSLQHYQELQTSPTHQQLQGYFQ*
>Salvinia_cucullata_v1.1_s0186.g025054
MGAFHARPADDSSAPEAPSSSRRLYAIPTSETPPESGMAPDQPPWPDAAAAAGSSGERRN
GGASVVIAGGGAPCGACKFLRRKCVKGCIFAPYFGAEHGAARFAAVHKIFGASNVSKLLQ
RIPPHKRLEAVITISYEAQARITNPVYGCVTQIAELQKQQVLELQNQLSIVQAQLASSRQ
LASMAMQQQQQQHQVGSIAAPPPLFQLQSYVDSATAALPLLQQQGNSGIEVPVPMHYSSA
AAAGRAAPTFLINNCKVELEEAAAGAAPPPGLLYCALGGAHMSHHGAQQASHGAIQEDVH
AAASSSSSSDHLHPLQLCPSTSNNCFHEPSSSHRHHN*
>scaffold-DJSE-2012811-Ophioglossum_petiolatum-2_samples_combined
SGSGSPCGACKFLRRKCITDCCVFAPYFASDQGTARFAAVHKIFGASNVSKLLLRIPTTELRREAVLTIFYEAQARISDPIYGCVATIFALQQQVARLQAELATVRAQITAN
>scaffold-DJSE-2012812-Ophioglossum_petiolatum-2_samples_combined
SGSGSPCGACKFLRRKCITDCCVFAPYFASDQGTARFAAVHKIFGASNVSKLLLRIPTTELRREAVLTIFYEAQARISDPIYGCVATIFALQQQVARLQAELATVRAQITAN
>scaffold-DJSE-2012813-Ophioglossum_petiolatum-2_samples_combined
SGSGSPCGACKFLRRKCITDCCVFAPYFASDQGTARFAAVHKIFGASNVSKLLLRIPTTELRREAVLTIFYEAQARISDPIYGCVATIFALQQQV
>scaffold-EEAQ-2087089-Sceptridium_dissectum
AAGGGGSLRSTNMSSGPPCGACKFLRRKCIKGSCIFAPYFGSDQGAARFAAVHKIFGASNVSKLLLRIPGPELRREAVFSISYEAQARISDPIYGCVATIYALEQQVARLQAELAIVQAQLA
>scaffold-FQGQ-2007488-Polystichum_acrostichoides
AGTSYGGSGAPCGACKFLRRKCANDCVFAPYFGAEHGAARFAAVHKIFGASNVGKLLQSIPVHKRFDAVITISYEAQARITNPVYGCVAAIAELQQQVQSLQTELSIVHAQLANSRQLAAVSCMALQQQQLQH
>scaffold-KJZG-2012037-Asplenium_platyneuron
GATSYGGSGAPCKFLRRKCAKECVFAPYFGAEHGAARFAAVHKIFGASNVGKLLQSIPVHKRFDAVITISYEAQARITNPVYGCVAHIADLQQQVQSLQAELSFVHAQLA
>scaffold-OCZL-2010288-Homalosorus_pycnocarpos
PCGACKFLRRKCMRGCVFAPYFGADEEGREAFSAVHKVFGASNVSKLLQRIPHPHQRRHALITLQYQAHARLLDPIYGCLRTIFALKSQVENLQAELECVRAELCSQQ
>scaffold-WTJG-2008639-Ophioglossum_petiolatum-A
SGSGSPCGACKFLRRKCITDCCVFAPYFASDQGTARFAAVHKIFGASNVSKLLLRIPTTELRREAVLTIFYEAQARISDPIYGCVATIFALQQQVARLQAELATVRAQITAN
>scaffold-WTJG-2008640-Ophioglossum_petiolatum-A
SPCGACKFLRRKCITDCCVFAPYFASDQGTARFAAVHKIFGASNVSKLLLRIPTTELRREAVLTIFYEAQARISDPIYGCVATIFALQQQVIS
>Abies_alba_AALBA5B335763P1
MNGGGAPCGACKFLRRKCVKGCVFAPYFSSDEGAAHFAAVHKIFGASNVSKLLLHIPMPE
RCEAVVSISYEAEARLRDPVYGCVAHIFALQQQVASLQAELGFVQAQLASRVSSGSASTS
ANYPAMSSSSYSQHPHQFPAQLSVSCQPIPQPYNTLFSRVKDENACSFANSMDCEFLVSA
SDNFSPQMEVLQRCINLEENGGKDGGELQALAHALLRND*
>Abies_alba_AALBA5B911211P1
MSCGGAPCGACKFLRRKCVKGCVFAPYFGSDEGAAQFAAVHKIFGASNVSKLLHHIPIPE
RCEAVVTISYEAQARLQDPVYGCVGHIFALQQQVASLQAELAFVQAQLASRVSAGSASTS
VNYPGMSASSYSQHPHQFPAQLSMPYHAISQPYNALRVKEENACGFANSMDCEFSMSHSD
NSSPQMEVHQRCRNVEENGGEDGEELGSLAHGILRRG*
>Picea_lambertina_PILA_02932
MNGGGAPCGACKFLRRKCVKGCVFAPFFGSEEGPAHFAAVHKIFGASNVSKLLLHIPMQERCEAVVTISYEAEARLRDPVYGCVAHIYALQQQVASLQAELAFMQAELASRVSSGSTTASAVYPVMSTSSYSQHPHQVPAPYHMLPQPYNPRVLGVKEENACGFANSMDCEFSMSPSDNSSSQMEVLQRCRNLDQTGEDSEELQALAHALLLRG*
>Picea_lambertina_PILA_07015
MNGGGAPCGACKFLRRKCVKGCVFAPYFGYDEGAAHFAAVHKIFGASNVSKLLLHIPIPERCEAVVTISYEAQARLQDPVYGCVAHIFSLQQQAELAIVQAQLASRMSSGSASTSANYPAMSSSAYSQHPHQFPAHLSLPCQSVPQPYSALLSRAKKENSCGFASDMDCDFSGSLSDNSSPQIEVLQRCRNVEENGGELQALAHALLRRVFLSQMATKRAKMTTNLEKHNLVTTKLEEDNLVVVVGGKNME*
>Picea_lambertina_PILA_16869
MGGGGSPCGACKFLRRKCVKGCVFAPYFCTDEMGAPHFGAIHKVFGASNFSKLLMHLPVHQRHDAVISVLYEAEARLQDPVYGCVLHIFALQNQVASLNGKLATLYAQLAGCHSVAGDLLDVDIPECINGKPSHISASISNRDAPHKRHSFPGGDMQSIPSENLAANNYHEVTQAERSYSFSSLHGGYSMRALSTLSTIEQNEVSQLGESLAGQKHPNSDHGDLQDLASALLRRSR*
>Picea_lambertina_PILA_35416
MRYESIPPPQSLAFVYLVTVFLLSHDGDVSCDVVFSPDTPALLMYEAFLPLSVGPGHGIESLPVLLPPPRPPSFGNWDFSTLRPQRGGKNRRSGEEYQESLGNLSRRRFESCIMSSGGAPCGACKFLRRKCVKGCVFAPYFDSDEGAAHFAAVHKIFGASNVSKLLLHIPIPERCEAVVTISYEAEARVRDPIYGCVGHIFALQQQVASLQAELTFVQAQLASRLASGSASTSLNTPVISSSPYSQHPHQFPEQISPPCHPIPQPYDGLPSHVKEENACDFANSMDSEFSQSPSDNSSPQMEVLQRCSYREGNGGEYSGDLQALAHALLLRG*
>Picea_taeda_PITA_11218
MNCGGAPCGACKFLRRKCVKGCVFAPYFGSEEGPAHFAAVHKIFGASNVSKLLLHIPMQERCEAVVTISYEAEARLRDPVYGCVAHIYALQQQVASLQAELAFIQAELASRVSSASTSASAIYPVMSDSSYSQHPHQLPAPYHMIPQPYNPRVLGVKEENACGFANSMDCEFSMSPSDNSSTQMEVLQRCGNLDKTGEDSKELEALAHALLLRG*
>Picea_taeda_PITA_16071
MKDYGTKRNDNIILNLRLRGGALGSSHTKGTISFKDAVKRKASNSLEQIQNMIGPYIVEKMEQTPFTEVNFLKCRPFEAPLSYLLCPRPFTGRRIESLPVLLPPPRLCPSGTGIFALRPQRGGKNRRSGEQYQGSLGNLSGRQFESCIMSSGGAPCGACKFLRRKCAKGCVFAPYFDSDEGAEHFAAVHKIFGASNVSKLLLHIPIPERCEAVVTIAYEAQARLRDPVYGCVAHIFALQQQVASLQAELTFVQAQLASRLSSGSPSTSINIPVMSSSSYSQHPHQFPAQISSPCHPIPQPYDALLSHVKAENACDFANSMDSEFSESPSDNSSPQMEVLQRCSYREGNGGEYSGDLQALAHALLLRG*
>Picea_taeda_PITA_40226
MNGGGAPCGACKFLRRKCVKGCVFAPYFGYDEGAAHFAAVHKIFGASNVSKLLLHIPMPERCEAVVTISYEAQARLQDPVYGCVAHIFALQQQVASLQAELAIVQAQLASRMASGSASTSANYPTISSSSYSEHPHQFPAHLSLPCQPAPQPYYALLSRAKKENSCGFASDMDCEFSGSPSDNSSPQMEVLQRCRNVEENGGGDGGELQALAHALLRRG*
>Pseudotsuga_menziesii_PSME_13168
MGGGREPCGACKFLRRKCVQGCVFAPYFCSEEMGAPHFGAIHKVFGASNFSKLLMHLPVQQRYDAVVSVLYEAEARLQDPVYGCISHIYALQQQVANLKGKLSAGYAQIAACSSSNRVSLSPEFEYGKQWEMSSFISNSDSTTPYDKQYVNPWGDVQHIPSNNVGMGNYNGKAMEDRGSWSCFSEFIQSDNRMITIDALSTAQGTDVVQNNERISEQRHPSNNNRDGDLQDLVLAIFRRNRSTCVAPEFYE*
>Pseudotsuga_menziesii_PSME_27183
MGGEGAPCGACKFLRRKCVKGCVFAPYFCSEEMEASHFGAIHKVFGASNFSKLLMQLPVQQRYDAVLSVLYEAEARLQDPVYGCVSHIYALQQQVAYLKGKLYVGYAQIAACSSSNGASLNPEYGYDKQLEMPSLISTSNRIRPHDKQYVDSWGDLQHIPSGNVGMNSYNGKTRVDEGSWRSLSECMQGDNSRMSAIHALSTAQEKDIAQDADRLFEQRTPNNNGRDGDLQDLALALIRRNGSTCVTTEFSG*
>Pseudotsuga_menziesii_PSME_44374
MNTEGAPCGACKFLRRKCVKGCVFAPYFASDEGAEHFAAVHKIFGASNVSKLLLHIPIPERCEAVATISYEAQARLRDPVYGCVAHIYALQQQVASLQAEMTFVQAQLASRVAFGAASTSMNHPHMYSSSNSQHPHQFPAQLSLPCHPIPQPYNAFLSSVKEENVCGSASSIDSEFCESPSYTSSPQMKVLQRCRYWEENGGEDGGDLQALAHALLMRADWQ*
>Pseudotsuga_menziesii_PSME_45243
MSSGGAPCGACKFLRRKCVKGCVFAPYFCSEEMGATHFGAIHKVFGASNFSKLLMHLPVHQRFDAVVSVLYEAEARLQDPVYGCVSHIYALQQQVAHLKGNLAVGYAQLADSSSSDGASLGPKYGYGNQSETPPLMSNSNSSNSYDKQYLNRRENLQQIPSDNIAINNSNEEPREDERSWSNFSVCAQEGIHPRSTAQEADVLQDADTLSGQRHPNDSGQGGDLQDLVSALLRRNRSA*
>Pseudotsuga_menziesii_PSME_50115
MNGGGAPCGACKFLRRKCVKGCVFAPYFGSDEGAAHFAAVHKIFGASNVSKLLLHLPMPDRCEAVVTISYEAQARLQDPVYGCVAHIFALQQQKSLLQVALASGLKLCVMNLLQVASLQAELAFVQAQLVSRVSSGSASISTNHPVMSSSSYSQHLQFPAHLSLPCQPIPQPYNALLSRVKEENSCGFATYMDCDFSVSPSDSSSPLMEVLQRCRSLEENEGEDNGELQALAHALLRRG*
>Pseudotsuga_menziesii_PSME_50878
MNGGGAPCGACKFLRRKCVKGCVFAPYFGSDEGAAHFAAVHKVFGASNVSKLLLHIPIPERCEAVVTISYEAQARLRDPVYGCVAHIYSLQQQVASLQAELAFVQAQLSNRVASGSTSTSANYPVMSTSSYSQHPHQVPAHLSMPHHVIPQPYNARGLCVKEENACGFANSMDCEFSMSRSDNSSPQMEALQRCRNLEEIGEDGQELEALAHALLLRG*
>Sequoiadendron_giganteum_SEGI_04841
MAARGGGSPCGACKFLRRKCDEGCVFAPYFSTEELGAAHFAAIHKIFGASNFSKLLQHIPSEQERFDAVVSISYEAQARLQDPIYGCVSHIFALQQQVAHLQGELAFAYSRLANSLDRTSLSPYHVNSKQGQIPVSFANSPYVHHNSLHEPQSSHQRAYEKNAFSPDDKCSCFPMSRNDQHYDLLVADQEINVSQDDRSSMEASIDDRGDLYALVFSLLRKIEAEKHVEP*
>Sequoiadendron_giganteum_SEGI_14276
MSSGGAPCGACKFLRRKCVSGCIFAPYFDSDQGAAHFAAVHKIFGASNVSKLLQHIPLPKRGEAVVTICYEAQARLKDPVYGCVAHIFALQQQVVNLQAELAFVQAQLANRLAATTSMASHTHTHANDSTLLTPTPFIASSSYDHRSNQFDAAQLSISCHAVNSGAGASCSVPYSERLKEESSVSAFPAMAAAYNHIATTQLVEPGNFMMPEIFQRNREHEDSDDGGELQALAHELLRRNASHGSKHLSRSS*
>Sequoiadendron_giganteum_SEGI_17104
MAGGDGAPCGACKFLRRKCVEGCVFAPYFSTEELGAAHFAAIHKIFGASNFSKLLQHIQSEEERFDAVVSISYEAQARLQDPIYGCVSHIFALQHQVAHLQAELSFAHARLAGNSGMTLLSPQHLNQYGEISTSSASSSLGNYILSNELQSNHRSASENTGFCREDKSSNFLMQMQDYCHNPLSATQQKSGFHDDINPLEACPEHGGDLQALAFSLLRRSRS*
>Sequoiadendron_giganteum_SEGI_29283
MAGRGVRTPCGACKFLRRKCVKGCVFAPYFSTEELGASDFAAIHKIFGASNFSKLLQNIPSEEERYDAVASISYEAQSRLQDPIYGCVSHIFSLQRQVAHLQDELRFAQARLASSSDKASFSPHHLDHSYTEIPASSNGSPYGHYCSPNEMHSSHQSPSENTAFSSDNNDSYIPMYIQEYCKDPFSTAQQINVFHGR*
>Sequoiadendron_giganteum_SEGI_31099
MEGGAPCGACKFLRRKCVRGCVFSPYFSSEEFGAAHFGAIHKIFGASNFSKLLQRIPSEEERYDAVVSISYEAQARLHDPIYGCVSHIFALQHQVAHLQAQLSFAHERLARCSDKIPLSTHPLNQKEGEIPSASINSPPNEPQFSYPNAANKNPFYPNVTKECNSSVPMNMDSCEDLPSASQQMDAFQEDRNSTEVSPEHGGDLHALAFSFLKRSRK*
>scaffold-JZVE-2003510-Parasitaxus_usta
GGAPCGACKFLRRKCAKGCVFAPYFASEELGASDYGAIHKVFGASNFSKLLLHLPLEERYDAVVSVSYEAQARLHDPIHGCVSHIFALQHQVAYLQAELTFAHAKLA
>scaffold-UUJS-2009919-Nageia_nagi
MAGGGSPCGACKFLRRKCVKGCPFAPYFSSEELGAAHFAAIHKVFGASNFSKLLLHVPLEERYDAVVSISYEAQARLQDPIYGCVSHIFALQHQVAYLQAELTVAHAKLACNSEGISVSPEYVTGKHCGISSPSNNSPCGH
>scaffold-ANON-2035563-Leiosporoceros_dussii-B
GGGDAQSPPMNSGAPCGACKFLRRKCVRGCIFAPYFGAEQGAARFAAVHKIFGASNVSKLLLHIPLPKRCDAVLTISYEAQARISDPVYGCVATIFALQQQVASLQAELAMVQSQLA
>scaffold-BSNI-2002927-Anthoceros_agrestis-B
GGGDAQSPPMSSGAPCGACKFLRRKCVRGCIFAPYFGAEQGAARFAAVHKIFGASNVSKLLLHIPLPKRCDAVLTISYEAQARISDPVYGCVATIFALQQQVASLQAELAMVQAQLA
>scaffold-RXRQ-2121604-Phaeoceros_carolinianus-sporophyte
GDAQSPPMSSGAPCGACKFLRRKCVRGCIFAPYFGAEQGAARFAAVHKIFGASNVSKLLLHIPLPKRCDAVLTISYEAQARISDPVYGCVATIFALQQQVASLQAELAMVQAQLA
>scaffold-TWUW-2003080-Anthoceros_agrestis-A
GGGDAQSPPMSSGAPCGACKFLRRKCVRGCIFAPYFGAEQGAARFAAVHKIFGASNVSKLLLHIPLPKRCDAVLTISYEAQARISDPVYGCVATIFALQQQVASLQAELAMVQAQLA
>scaffold-WEEQ-2014849-Phaeoceros_carolinianus-gametophyte_1575
SAGGGGGDAQSPPMSSGAPCGACKFLRRKCVRGCIFAPYFGAEQGAARFAAVHKIFGASNVSKLLLHIPLPKRCDAVLTISYEAQARISDPVYGCVATIFALQQQVASLQAELAMVQSQL
>scaffold-ZFRE-2002566-Phaeoceros_carolinianus-sporophyte_1575
GGGDAQSPPMSSGAPCGACKFLRRKCVRGCIFAPYFGAEQGAARFAAVHKIFGASNVSKLLLHIPLPKRCDAVLTISYEAQARISDPVYGCVATIFALQQQVASLQAELAMVQAQLA
>scaffold-ZFRE-2002567-Phaeoceros_carolinianus-sporophyte_1575
GGGDAQSPPMSSGAPCGACKFLRRKCVRGCIFAPYFGAEQGAARFAAVHKIFGASNVSKLLLHIPLPKRCDAVLTISYEAQARISDPVYGCVATIFALQQQVASLQAELAMVQAQLA
>scaffold-ZYCD-2007457-Selaginella_acanthonota
APCGACKFLRRKCVNNCIFAPHFNSEQGAARFAAVHKIFGASNVTKLLHHIPMSKRSDAVVTICYEAQARLSDPIYGCVATIVTLQHQVRRLPSAQYDLQHDQLL
>scaffold-BPSG-2089373-Scouleria_aquatica
SGAPCGACKFLRRKCVRGCIFAPYFGAEQGAAKFAAVHKVFGASNVAKLLLHIPAPRRSDAVLTISYEAQARLSDPVYGCVATIFALQQQVASLQQELAMVQTQLADRHTHLQQTHHQQHHQQQRLVSFGSPATQALDYMQHLGGDPSHLSPTSGLSM
>scaffold-GRKU-2012001-Syntrichia_princeps
PCGACKFLRRKCVRGCIFAPYFSAEQGAAKFAAVHKVFGASNVAKLLLHIPAPRRSDAVLTISYEAQARLSDPVYGCVATIFALQQQVASLQAELAMVQAQLVNRQATA
>scaffold-GRKU-2012002-Syntrichia_princeps
SGAPCGACKFLRRKCVRGCIFAPYFSAEQGAAKFAAVHKVFGASNVAKLLLHIPAPRRSDAVLTISYEAQARLSDPVYGCVATIFALQQQVASLQQELAMVQTQLADRHTHLQQAHHHQQQRMVAFGSPATQAAEYMQQHLGGDHAHGLSPTSGLSM
>scaffold-IGUH-2019798-Leucodon_julaceus
PCGACKFLRRKCVRGCIFAPYFGAEQGAAKFAAVHKVFGASNVAKLLLHIPTPRRCDAVLTISYEAQARLSDPVYGCVATIFALQQQVASLQAELAMVQAQLADRHAHLQQTHHQHQQ
>scaffold-MIRS-2004031-Climacium_dendroides
SGAPCGACKFLRRKCVRGCIFAPYFGAEQGAAKFAAVHKVFGASNVAKLLLHIPAPRRSDAVLTISYEAQARLSDPVYGCVATIFALQQQVASLQQELTMVQTQLADRHTHLHQPHHQQQHHQQQRMVSFGSPATQAPDYMQQHHMGEPSHLSPTAGLSM
>scaffold-MIRS-2008531-Climacium_dendroides
AAGYGSSMSSSSGAPCGACKFLRRKCVRGCIFAPYFGAEQGAAKFAAVHKVFGASNVAKLLLHIPTPRRCDAVLTISYEAQARLSDPVYGCVATIFALQQQVASLQAELAMVQAQLA
>scaffold-ORKS-2005640-Philonotis_fontana
GGGYSSGSGSMSSSSGAPCGACKFLRRKCVRGCIFAPYFGAEQGAAKFAAVHKVFGASNVAKLLLHIPTPRRCDAVLTISYEAQARLSDPVYGCVATIFALQQQVASLQTELAMVQAQLA
>scaffold-QKQO-2012447-Pseudotaxiphyllum_elegans
SAGYGSSMSSSSGAPCGACKFLRRKCVRGCIFAPYFGAEQGAAKFAAVHKVFGASNVAKLLLHIPTPRRCDAVLTISYEAQARLSDPVYGCVATIFALQQQVASLQAELAMVQAQLA
>scaffold-RCBT-2017623-Sphagnum_palustre
PCGACKFLRRKCVRGCIFAPYFGADQGAARFAAVHKIFGASNVAKLLLHIPMPRRCDAVLTISYEAQARLSDPVYGCVATIFALQQQVASLQAELAMVQAQLADRHAAVAAHLQQQQ
>scaffold-SKQD-2077677-Takakia_lepidozioides
PCGACKFLRRKCVRGCIFAPYFGAEQGAARFAAVHKIFGASNVAKLLLHIPLPRRCDAVLTISYEAQARLSDPVYGCVATIFALQQQVAGLQAELAMVQAQLANRHAAVHLQQQQH
>scaffold-TAVP-2019403-Calliergon_cordifolium
GSSMSSSSGAPCGACKFLRRKCVRGCIFAPYFGAEQGAAKFAAVHKVFGASNVAKLLLHIPTPRRCDAVLTISYEAQARLSDPVYGCVATIFALQQQVASLQAELAMVQAQLA
>scaffold-TMAJ-2184216-Neckera_douglasii
PCGACKFLRRKCVRGCIFAPYFGAEQGAAKFAAVHKVFGASNVAKLLLHIPTPRRCDAVLTISYEAQARLSDPVYGCVATIFALQQQVASLQAELAMVQAQLADRHAHLQQTHHQHQQ
>scaffold-VBMM-2006726-Claopodium_rostratum
AAGYGSSMSSSSGAPCGACKFLRRKCVRGCIFAPYFGAEQGAAKFAAVHKVFGASNVAKLLLHIPTPRRCDAVLTISYEAQARLSDPVYGCVATIFALQQQVASLQAELAMVQAQLA
>scaffold-VBMM-2008608-Claopodium_rostratum
SGAPCGACKFLRRKCVRGCIFAPYFGAEQGAAKFAAVHKVFGASNVAKLLLHIPAPRRSDAVLTISYEAQARLSDPVYGCVATIFALQQQVASLQQELAMVQTQLADRHTHLHQPHQQQQHHQQQRMMAFGSPATQAPDYMQQHHLGEPSHLSPTA
>scaffold-VMXJ-2007621-Leucobryum_albidum
SGAPCGACKFLRRKCVRGCIFAPYFGAEQGAAKFAAVHKVFGASNVAKLLLHIPTPRRCDAVLTISYEAQARLSDPVYGCVATIFALQQQVASLQQELAMVQTQLADRHTHLQQTHHQQHQQQQRMVAFGSPATQATEYMQHLGPGDHSHLSPTSGLSM
>scaffold-WNGH-2088713-Aulacomnium_heterostichum
GGGYGSSMSSSSGAPCGACKFLRRKCVRGCIFAPYFGAEQGAAKFAAVHKVFGASNVAKLLLHIPTPRRCDAVLTISYEAQARLSDPVYGCVATIFALQQQVASLQAELAMVQAQLA
>scaffold-WOGB-2016787-Andreaea_rupestris
PCGACKFLRRKCVRGCIFAPYFGAEQGAARFAAVHKIFGASNVAKLLHHIPMPRRCDAVLTISYEAQARLSDPVYGCVATIFNLQQQVASLQAELAMVQAQLADRHAAA
>scaffold-WOGB-2091101-Andreaea_rupestris
GDATSMSSGAPCGACKFLRRKCVRGCIFAPYFGAEQGAARFAAVHKIFGASNVAKLLLHIPLPRRCDAVLTISYEAQARLSDPVYGCVATIFALQQQVASLQAELAMVQAQLA
>scaffold-YWNF-2012614-Hedwigia_ciliata
GGGYSSSGMSSSGAPCGACKFLRRKCVRGCIFAPYFGAEQGAAKFAAVHKVFGASNVAKLLLHIPTPRRCDAVLTISYEAQARLSDPVYGCVATIFALQQQVASLQAELAMVQAQLA
