# Supplementary material for: Water‐related innovations in land plants evolved by different patterns of gene cooption and novelty
Source: New Phytol. 2022 Feb 8;235(2):732–42. doi: 10.1111/nph.17981 (PMC9303528; doi:10.1111/nph.17981)
Supplement: Supplementary file 3 — Dataset S3 Fasta alignments and phylogenetic trees. [file NPH-235-732-s005.zip › Supplementary_Data_3_fasta_alignments_trees/Roots/Lateral_roots/LBD18_O22131_1_1kp.fasta.aln.trimmed]

>Adiantum_capillus-veneris_AKG26780.1_lateral_organ_boundaries_domain_protein
TSYGGSGAPCGACKFLRRKCQKDCVFAPYFGAEHGAARFAAVHKIFGASNVNKLLRNIPI
HKRFDAVYTISYEAQARITNPVYGCVAKIADLQQQVQSLQAELNIVHAQLENSRSIAAAS
CMALQQQQQQCGHLGDDASQLHALF------
>Arabidopsis_thaliana_Q9SLB7_LOB_domain-containing_protein_16_LBD16
GTTAGTGSPCGACKFLRRKCASDCIFAPYFSSEQGAARFAAIHKVFGASNVSKLLLNVPI
HDRCEAVVTIAYEAQARLHDPVYGCVSHIFALQQQVAFLQSQVMQMKAQIAGHQTSAAGD
LRESIGSAYSPYNHSSDLGELQALARMMKN-
>Arabidopsis_thaliana_Q9SRV3_LOB_domain-containing_protein_20_LBD20
TTGTGTASPCGACKFLRRKCVSGCIFAPHFGSDQGAARFAAVHKVFGASNVSKLLHHIPV
NRRHDAVVTISYEAQARLSDPVYGCVSTILALQQQVASLQAELSVVQSQLINSRVAMANV
MQQQQPEYSNSSASEESGADFSVAVEDFHRR
>Arabidopsis_thaliana_O22132_LOB_domain-containing_protein_19_LBD19
GGGRGGEGPCGACKFLRRKCVKGCVFAPYFDAEQGTARFAAVHKVFGASNASKMLLRLPL
HKRLDAVVTLCYEAMARIRDPVYGSVGHLFSLQHQVMNLQAELAHVQARLSTIQRFPLQS
PQPPSVWGEELLQDGTGDGDFQELAQFVSRY
>Arabidopsis_thaliana_O81322_LOB_domain-containing_protein_31_LBD31
GSTTGCGGPCGACKFLRRKCVADCVFAPYFDSVEGTSHFTAVHKVFGASNASKLLMMIPA
SRRLDAVVTLTYEALARLRDPVYGCVGHIFALQHQVMNLQAELAYVQTQLSTLQGLPPPN
SQRT----------VDEDGDLNALAEFFTKY
>Arabidopsis_thaliana_O81323_LOB_domain-containing_protein_30_LBD30
SSSGGGGGPCGACKFLRRKCVAGCIFAPYFDSEQGAAHFAAVHKVFGASNVSKLLHHVPE
HKRPDAVVSICFEAQARLRDPIYGCVSHIVSLQQQVVSLQTELSYLQAHLATLELPQPQP
PQ--VPVSSSSLQAMGGGGELQALAEFIHGG
>Arabidopsis_thaliana_O22131_LOB_domain-containing_protein_18_LBD18
SSGGGGGGPCGACKFLRRKCVPGCIFAPYFDSEQGSAYFAAVHKVFGASNVSKLLLHIPV
HRRSDAVVTICYEAQARIRDPIYGCVAHIFALQQQVVNLQAEVSYLQAHLASLELPQPQT
RPPQPPPLA-----GENSHDLQALAELLHRQ
>Arabidopsis_thaliana_Q9LHS8_LOB_domain-containing_protein_33_LBD33
--MASHGSSCGACKFLRRKCNRDCVFSPYFSYEQASSHFAAVHKVFGASNVSKHLLHLPQ
HQRNIAAITISYEALSRMRDPVYGCVAHIFALHQQVVTLQEEIEFLGSQMKNFSYSNQNG
SQIPLNNADGNCYDLVNHQWLQNMDYY----
>Arabidopsis_thaliana_Q9SJW5_LOB_domain-containing_protein_14_LBD14
--MGGLGSPCGGCKFLRRKCVEGCVFAPYFCYEEGSSNFAAIHKVFGASNFSKLISHLPD
HDRCDAVRTISYEAHSRLHDPIYGCVSQIFSLQQQVVSLQAQVVLLREEASRRFPQDDPG
CNQEHQGILDDFDP-----------------
>Arabidopsis_thaliana_Q9M2J7_LOB_domain-containing_protein_29_LBD29
SSSSSSGSPCGACKFLRRKCAKGCVFAPYFCHEQGASHFAAIHKVFGASNASKLLSHLPI
SDRCEAAITISYEAQARLQDPIYGCVSHIFALQQQVVNLQAELEILKQQAAQSMIFADSP
TSNSHHHDQTLVYQQDHLKELQSANGYISFS
>Arabidopsis_thaliana_Q9SLB6_LOB_domain-containing_protein_17_LBD17
--MTGSGSPCGACKFLRRRCVKGCVFAPYFCHEQGASHFAAIHQVFGASNASKLLSHLPM
EDRREAATTIYYEAQARRQDPIYGCVSHIFSLQQQVVNLQTQLEILKQQATQSMMAIDSP
SINYHHHLTTNCQTRHGGNNLISESGYITYS
>Amborella_trichopoda_W1PTE3
GGGGGGNGPCGACKFLRRKCVSGCVFAPYFDSEQGAAHFAAVHKVFGASNVSKLLLHIPA
HKRLDAVVTVCYEAQARLRDPVYGCVAHIFALQQQVMNLQAELAYMQAHLSTMELPPPPP
PP--APSQPSAFMSGAAGGELHALAELLTRR
>Brachypodium_distachyon_I1I3C6
GSGAMGGGPCGACKFLRRKCVSGCIFAPYFNTENGAAHFAAVHKVFGASNVSKLLLQIPA
PKRADAVFTICYEAQARIRDPVYGCVSHVFNLQQQVANLQAELTCLQAHLATLGQVPAPP
PFPQQPQMPMTAAPLFGDGDLQALAELLERQ
>Brachypodium_distachyon_I1H9P9
MSMTGFGSPCGACKFLRRKCARGCVFAPYFCHEQGAAHFAAIHKVFGASNVSKLLAHLPL
ADRAEAAVTVSYEAQARLRDPVYGCVAHIFALQQQVMTLQAQLASFKQHAAHAQHQQAAA
AMDA------SCYSYQDCEDLQSVAAYLNRS
>Brachypodium_distachyon_I1H7G9
GSGGGGGGPCGACKFLRRKCVSGCIFAPYFDSEQGAAHFAAVHKVFGASNVSKLLLQIPA
HKRLDAVVTICYEAQARLRDPVYGCVAHIFALQQQVVNLQAELTYLQTHLATLELPSPPI
PA--TPQMPTAPPGGGGGGDLQSLAELLDRH
>Brachypodium_distachyon_I1I028
--MTGLSSPCGACKFLRRKCVNGCVFAPYFSHEQGAAHFAAIHKVFGASNASKILTHLPA
SDRCEAAVTMSYEAQARLRDPIYGCVAHIFSLQQQVVNLQAQLESFRTQAIQGYGDGSSI
STDDHPTMPSSSIKYHDMDDLQSVAAYLNKA
>Brachypodium_distachyon_I1H9Q0
STATTTGSPCGACKFLRRKCAAECVFAPYFCAEDGASQFAAIHRVFGASNAAKLLSGVPP
ADRSEAAATVTYEAQARVRDPVYGCVAHIFALQQQVAALQVQVAHARTQAMAAAAAAGGH
LL---QSTQSGCYGSDGSTSLQQHA------
>Brachypodium_distachyon_I1HS39
ASSAGPGAPCGACKFLRRRCAPGCVFAPHFSRERGAAQFAAVHRVFGASNVAKLLSRVPV
ALRRDTARTVCYEAQARIADPVYGCVGTILALQHQVALLQGQLSILQSQLFNYRLAFAST
HP-DMVTYDDPQAVMRGLESLQLSQSPFSDN
>Brachypodium_distachyon_I1IE14
VGAAGAGSPCGACKFLRRRCVAECVFAPYFSSEHGASRFAAIHKVFGASNAAKLLAHLPA
AERCEAVVTITFEAQSRLRDPVYGCVAQIFALQQQVAILQAQLMQAKAQLACGIQSTSPA
ASQQ----------KVDGGELQYLAAMMRSP
>Brachypodium_distachyon_I1IKQ8
--MRPGRSVLWLCKFLRRRCV---AVAPYFSSEHGESRFAAIHKVFGASKAAKLLAHLPA
AEHREAVVTITLEAQSRLRDPVYGCVAQIFALQQQQHCSKVD------------------
-----------------GGELQYLAAMMRSS
>Ginkgo_biloba_Gb_14010
EEGVGSGAPCGACKFLRRKCVNGCIFAPYFGSDQGAARFAAVHKVFGASNVSKLLLHIPQ
HRRQEAVVTISYEAQARLSDPVYGCVSTIFALQQQVAALQTELSMVQTQLINSRIAAATA
FH--ASVYANNSCNTDDPVELQAFASLLHRK
>Ginkgo_biloba_Gb_39343
---MSSGSPCGACKFLRRKCISGCIFAPYFGSEQGVARFAAVHKVFGASNVSKLLSHVPV
HKRHEAVVTVCYEAQARLSDPVYGCVATIFELQQQVGALQVELAMVQTQLANTRFVIINT
LHQQPPAYDNLCST---EMDMQSFYPFLWRK
>Ginkgo_biloba_Gb_02663
--MNGGGAPCGACKFLRRKCVKGCVFAPYFGSDQGAAHFAAVHKIFGASNVSKLLLHIPT
PERCEAVVTISYEAQARLRDPVYGCVAHIFALQQQVANLQAELALVQAQLASRTAGTSMQ
YPQNSSAAAATDFNDLQAYLQTEALAFLRRN
>Oryza_sativa_indica_A2Z5A4
AGGGGGGGPCGACKFLRRKCVQGCIFAPYFDSEAGAAHFAAVHKVFGASNVSKLLQQIPA
HRRLDAVVTICYEAQARLRDPVYGCVAHIFHLQHQVAGLQSELNYLQGHLSTMELPSPPP
YVTLQPLMPMAAANGSDGGDLQALAELLDRH
>Oryza_sativa_indica_A2XEI2
GGGGGGGGPCGACKFLRRKCVSGCIFAPYFDSEQGAAHFAAVHKVFGASNVSKLLLQIPA
HKRPDAVVTICYEAQARLRDPVYGCVAHIFALQQQVVNLQAELTYLQAHLATLELPSPPP
LMPAPPQMPMAPFSGGGGGDLQALAELLDRH
>Oryza_sativa_indica_A2XB42
AAGTGAGSPCGACKFLRRRCVPECVFAPYFSSEQGAARFAAIHKVFGASNASKLLSHLPV
ADRCEAVVTITYEAQARLRDPVYGCVAQIFALQQQVAILQAQLMQARAQLACGIQSSSHS
PVDS----------AVDAGELQYLAAMMRST
>Oryza_sativa_indica_A2YY71
--MTGLGSPCGACKFLRRKCVKGCVFAPYFCHEQGAAHFAAIHKVFGASNASKILMHLPV
SDRCEAAVTMSYEAQARLRDPIYGCVAHIFSLQQQVVSLQAQLESLKAQATQGYGDGCSI
SSDSGPTMASSSVKYHDMEDLQSVAAYLNQA
>Oryza_sativa_indica_B8ANC2
--MTGFGSPCGACKFLRRKCVRGCVFAPYFCHEQGAAHFAAIHKVFGASNVSKLLAHLPL
ADRPEAAVTISYEAQARLRDPIYGCVAHIFALQQQVMTLQAQLASLKAAAAQGIHHQSAA
ATDQ----------YQDCEDLQSVAAYLNRS
>Oryza_sativa_indica_A2WVI9
ASSAGPGAPCGACKFLRRRCVPGCVFAPHFSRERGAAEFAAVHRVFGASNVAKLLSRVPA
ALRRDAARTVCYEAQARIADPVYGSVGTILALQHQVSLLQGQLSVLESQLFNLRVALASA
HPPQVVNYDDPHAVLRGLESLQLSQNLFSDS
>Oryza_sativa_indica_B8ANC1
GVGGVPGSPCGACKFLRRKCAAECVFAPYFCAEDGAAQFAAIHKVFGASNAAKLLQQVAP
GDRSEVAATVTYEAQARLRDPVYGCVAHIFALQQQLATLQVQVAQAKTQVAQTLAAAGML
TALLMTSTQSGCYSSDGSTSLQDM-------
>Anthoceros_agrestis_BONN_evm.model.Sc2ySwM_117.2679.1_._AagrBONN_evm.TU.Sc2ySwM_117.2679___Sc2ySwM_117_10965834-10967541(-)
SPPMSSGAPCGACKFLRRKCVRGCIFAPYFGAEQGAARFAAVHKIFGASNVSKLLLHIPL
PKRCDAVLTISYEAQARISDPVYGCVATIFALQQQVASLQAELAMVQAQLASRQQHVQQH
QHQHSSGISMTI--EPDMGELQALAALLRRK
>Anthoceros_agrestis_BONN_evm.model.Sc2ySwM_117.2679.2_._AagrBONN_evm.TU.Sc2ySwM_117.2679___Sc2ySwM_117_10965834-10967541(-)
SPPMSSGAPCGACKFLRRKCVRGCIFAPYFGAEQGAARFAAVHKIFGASNVSKLLLHIPL
PKRCDAVLTISYEAQARISDPVYGCVATIFALQQQVASLQAELAMVQAQLASRQQHVQQH
QHQHSSGISMTI--EPDMGELQALAALLRRK
>Anthoceros_angustus_011000_locus=scaffold58_size654174_161763_162629_+_len_741
---MSSGAPCGACKFLRRKCVRGCIFAPYFGAEQGAARFAAVHKIFGASNVSKLLLHIPL
PKRCDAVLTISYEAQARISDPVYGCVATIFALQQQVASLQAELAMVQAQLASRLAAAQQQ
HHQHHSATSADSS-EPDMGELQALAALLRRK
>Anthoceros_punctactus_evm.model.utg000023l.1227.1_._Apun_evm.TU.utg000023l.1227___utg000023l_5300033-5301734(-)
SPPMSSGAPCGACKFLRRKCVRGCIFAPYFGAEQGAARFAAVHKIFGASNVSKLLLHIPL
PKRCDAVLTISYEAQARISDPVYGCVATIFALQQQVASLQAELAMVQAQLASRHQHVQQH
QHQHSSGISMTI--EPDMGELQALAALLRRK
>Anthoceros_punctactus_evm.model.utg000023l.1227.2_._Apun_evm.TU.utg000023l.1227___utg000023l_5300033-5301734(-)
SPPMSSGAPCGACKFLRRKCVRGCIFAPYFGAEQGAARFAAVHKIFGASNVSKLLLHIPL
PKRCDAVLTISYEAQARISDPVYGCVATIFALQQQVASLQAELAMVQAQLASRHQHVQQH
QHQHSSGISMTI--EPDMGELQALAALLRRK
>Fontinalis_antipyretica_20321-RA__[mRNA]__locus=150077_14498_19451_+_[translate_table__standard]
SSMSSSGAPCGACKFLRRKCVRGCIFAPYFGAEQGAAKFAAVHKVFGASNVAKLLLHIPT
PRRCDAVLTISYEAQARLSDPVYGCVATIFALQQQVASLQAELAMVQAQLADRHAHLQQT
HHQHFAASQAPEYMQSDGGELQALASLLRRK
>Fontinalis_antipyretica_11063-RA__[mRNA]__locus=174288_65669_66085_-_[translate_table__standard]
---MSSGAPCGACKFLRRKCVRGCIFAPYFGAEQGAARFAAVHKIFGASNVAKLLLHIPV
PRRCDAVLTISYEAQARLSDPVYGCVATIFALQQQVHKFQSSSSISPPYL----------
-------------------------HLLQFS
>Fontinalis_antipyretica_07862-RA__[mRNA]__locus=179662_20851_21764_-_[translate_table__standard]
STGVGSGAPCGACKFLRRKCVRGCIFAPYFGAEQGAAKFAAVHKVFGASNVAKLLLHIPA
PRRSDAVLTISYEAQARLSDPVYGCVATIFALQQQVR-----------------------
-------------------------------
>Pleurozium_schreberi_maker-scaffold_1145-snap-gene-0.34-mRNA-1_gene=maker-scaffold_1145-snap-gene-0.34_name=maker-scaffold_1145-snap-gene-0.34_seq_id=scaffold_1145_type=cds
SMSSSSGAPCGACKFLRRKCVRGCVFAPYFGAEQGAAKFAAVHKVFGASNVAKLLLHIPA
PRRCDAVLTISYEAQARLSDPVYGCVATIFALQQQVASLQAELAMVQAQLADRHTHLQQT
HHQ-FAASQAPEYMQSDGGELQALASLLRRK
>Pleurozium_schreberi_augustus_masked-scaffold_84-processed-gene-0.11-mRNA-1_gene=augustus_masked-scaffold_84-processed-gene-0.11_name=augustus_masked-scaffold_84-processed-gene-0.11_seq_id=scaffold_84_type=cds
STGAGSGAPCGACKFLRRKCVRGCIFAPYFGAEQGAAKFAAVHKVFGASNVAKLLLHIPA
PRRSDAVLTISYEAQARLSDPVYGCVATIFALQQQVRQIFSPPSHFFSSIKPLSFRN---
--------------SYDSHRLERCS------
>Pleurozium_schreberi_genemark-scaffold_1171-processed-gene-0.11-mRNA-1_gene=genemark-scaffold_1171-processed-gene-0.11_name=genemark-scaffold_1171-processed-gene-0.11_seq_id=scaffold_1171_type=cds
ATSMSSGAPCGACKFLRRKCVRGCIFAPYFGAEQGAARFAAVHKIFGASNVAKLLQHIPV
PRRCDAVLTISYEAQARLSDPVYGCVATIFALQQQVH-IHKFIIFISRYLYHL-------
-------------------------------
>Azolla_filiculoides_s0076.g037915
DCGGGGGAPCGACKFLRRKCVKGCVFAPYFGAEHGAARFAAVHKIFGASNVSKLLGRIPP
HKRFEAVITISYEAQARISNPVYGCVAQIAELQKQVLELQNQLSMVQAQLASSRQIAAAA
SLQAAPSAAMAAYDSNSSSDLHPLQ--LRTT
>Azolla_filiculoides_s0242.g059782
HHEYMSPGPCAACKFLRRKCVKGCVFAPYFLSEQGTEGFCAVHKVFGASNVSKLLSRIGL
HERQHAVLTIQYEAQARLLDPVYGCVRIIFSLQQQVQRLQAELEFVRSQLSTCHHQMQQL
LLGGLPQYLIENMQQYNSNEGLTLNDTVQRT
>Salvinia_cucullata_v1.1_s0186.g025054
VVIAGGGAPCGACKFLRRKCVKGCIFAPYFGAEHGAARFAAVHKIFGASNVSKLLQRIPP
HKRLEAVITISYEAQARITNPVYGCVTQIAELQQQVLELQNQLSIVQAQLASSRQLASMA
MQQQPPPLFQQSYVSSSSDHLHPLQSSSHRH
>scaffold-DJSE-2012811-Ophioglossum_petiolatum-2_samples_combined
---SGSGSPCGACKFLRRKCITDCVFAPYFASDQGTARFAAVHKIFGASNVSKLLLRIPT
TERREAVLTIFYEAQARISDPIYGCVATIFALQQQVARLQAELATVRAQITAN-------
-------------------------------
>scaffold-DJSE-2012812-Ophioglossum_petiolatum-2_samples_combined
---SGSGSPCGACKFLRRKCITDCVFAPYFASDQGTARFAAVHKIFGASNVSKLLLRIPT
TERREAVLTIFYEAQARISDPIYGCVATIFALQQQVARLQAELATVRAQITAN-------
-------------------------------
>scaffold-DJSE-2012813-Ophioglossum_petiolatum-2_samples_combined
---SGSGSPCGACKFLRRKCITDCVFAPYFASDQGTARFAAVHKIFGASNVSKLLLRIPT
TERREAVLTIFYEAQARISDPIYGCVATIFALQQQV------------------------
-------------------------------
>scaffold-EEAQ-2087089-Sceptridium_dissectum
STNMSSGPPCGACKFLRRKCIKGCIFAPYFGSDQGAARFAAVHKIFGASNVSKLLLRIPG
PERREAVFSISYEAQARISDPIYGCVATIYALEQQVARLQAELAIVQAQLA---------
-------------------------------
>scaffold-FQGQ-2007488-Polystichum_acrostichoides
TSYGGSGAPCGACKFLRRKCANDCVFAPYFGAEHGAARFAAVHKIFGASNVGKLLQSIPV
HKRFDAVITISYEAQARITNPVYGCVAAIAELQQQVQSLQTELSIVHAQLANSRQLAAVS
CMALQQQQLQ---------------------
>scaffold-KJZG-2012037-Asplenium_platyneuron
TSYGGSGAP---CKFLRRKCAKECVFAPYFGAEHGAARFAAVHKIFGASNVGKLLQSIPV
HKRFDAVITISYEAQARITNPVYGCVAHIADLQQQVQSLQAELSFVHAQLA---------
-------------------------------
>scaffold-OCZL-2010288-Homalosorus_pycnocarpos
--------PCGACKFLRRKCMRGCVFAPYFGAEEGREAFSAVHKVFGASNVSKLLQRIPP
HQRRHALITLQYQAHARLLDPIYGCLRTIFALKSQVENLQAELECVRAELCSQQ------
-------------------------------
>scaffold-WTJG-2008639-Ophioglossum_petiolatum-A
---SGSGSPCGACKFLRRKCITDCVFAPYFASDQGTARFAAVHKIFGASNVSKLLLRIPT
TERREAVLTIFYEAQARISDPIYGCVATIFALQQQVARLQAELATVRAQITAN-------
-------------------------------
>scaffold-WTJG-2008640-Ophioglossum_petiolatum-A
-------SPCGACKFLRRKCITDCVFAPYFASDQGTARFAAVHKIFGASNVSKLLLRIPT
TERREAVLTIFYEAQARISDPIYGCVATIFALQQQVIS----------------------
-------------------------------
>Abies_alba_AALBA5B335763P1
--MNGGGAPCGACKFLRRKCVKGCVFAPYFSSDEGAAHFAAVHKIFGASNVSKLLLHIPM
PERCEAVVSISYEAEARLRDPVYGCVAHIFALQQQVASLQAELGFVQAQLASRVSSGSAS
TSANYPAMSSSSYSGKDGGELQALAALLRND
>Abies_alba_AALBA5B911211P1
--MSCGGAPCGACKFLRRKCVKGCVFAPYFGSDEGAAQFAAVHKIFGASNVSKLLHHIPI
PERCEAVVTISYEAQARLQDPVYGCVGHIFALQQQVASLQAELAFVQAQLASRVSAGSAS
TSVNYPGMSASSYSGEDGEELGSLAGILRRG
>Picea_lambertina_PILA_02932
--MNGGGAPCGACKFLRRKCVKGCVFAPFFGSEEGPAHFAAVHKIFGASNVSKLLLHIPM
QERCEAVVTISYEAEARLRDPVYGCVAHIYALQQQVASLQAELAFMQAELASRVSSGSTT
ASAVYPVMSTSSYSGEDSEELQALAALLLRG
>Picea_lambertina_PILA_07015
--MNGGGAPCGACKFLRRKCVKGCVFAPYFGYDEGAAHFAAVHKIFGASNVSKLLLHIPI
PERCEAVVTISYEAQARLQDPVYGCVAHIFSLQQ-----QAELAIVQAQLASRMSSGSAS
TSANYPAMSSSAYS---GGELQALAALLRRV
>Picea_lambertina_PILA_16869
--MGGGGSPCGACKFLRRKCVKGCVFAPYFCTDEGAPHFGAIHKVFGASNFSKLLMHLPV
HQRHDAVISVLYEAEARLQDPVYGCVLHIFALQNQVASLNGKLATLYAQLAGCHSVAGDL
LDPEP---HKHSFPNSDHGDLQDLAALLRRS
>Picea_lambertina_PILA_35416
CIMSSGGAPCGACKFLRRKCVKGCVFAPYFDSDEGAAHFAAVHKIFGASNVSKLLLHIPI
PERCEAVVTISYEAEARVRDPIYGCVGHIFALQQQVASLQAELTFVQAQLASRLASGSAS
TSLNTPVISSSPYSGEYSGDLQALAALLLRG
>Picea_taeda_PITA_11218
--MNCGGAPCGACKFLRRKCVKGCVFAPYFGSEEGPAHFAAVHKIFGASNVSKLLLHIPM
QERCEAVVTISYEAEARLRDPVYGCVAHIYALQQQVASLQAELAFIQAELASRVSSASTS
ASAIYPVMSDSSYSGEDSKELEALAALLLRG
>Picea_taeda_PITA_16071
CIMSSGGAPCGACKFLRRKCAKGCVFAPYFDSDEGAEHFAAVHKIFGASNVSKLLLHIPI
PERCEAVVTIAYEAQARLRDPVYGCVAHIFALQQQVASLQAELTFVQAQLASRLSSGSPS
TSINIPVMSSSSYSGEYSGDLQALAALLLRG
>Picea_taeda_PITA_40226
--MNGGGAPCGACKFLRRKCVKGCVFAPYFGYDEGAAHFAAVHKIFGASNVSKLLLHIPM
PERCEAVVTISYEAQARLQDPVYGCVAHIFALQQQVASLQAELAIVQAQLASRMASGSAS
TSANYPTISSSSYSGGDGGELQALAALLRRG
>Pseudotsuga_menziesii_PSME_13168
--MGGGREPCGACKFLRRKCVQGCVFAPYFCSEEGAPHFGAIHKVFGASNFSKLLMHLPV
QQRYDAVVSVLYEAEARLQDPVYGCISHIYALQQQVANLKGKLSAGYAQIAACSSSNRVS
LSPETTPYDKYVNPNNRDGDLQDLVAIFRRN
>Pseudotsuga_menziesii_PSME_27183
--MGGEGAPCGACKFLRRKCVKGCVFAPYFCSEEEASHFGAIHKVFGASNFSKLLMQLPV
QQRYDAVLSVLYEAEARLQDPVYGCVSHIYALQQQVAYLKGKLYVGYAQIAACSSSNGAS
LNPEIRPHDKYVDSNGRDGDLQDLAALIRRN
>Pseudotsuga_menziesii_PSME_44374
--MNTEGAPCGACKFLRRKCVKGCVFAPYFASDEGAEHFAAVHKIFGASNVSKLLLHIPI
PERCEAVATISYEAQARLRDPVYGCVAHIYALQQQVASLQAEMTFVQAQLASRVAFGAAS
TSMNHPHMYSSSNSGEDGGDLQALAALLMRA
>Pseudotsuga_menziesii_PSME_45243
--MSSGGAPCGACKFLRRKCVKGCVFAPYFCSEEGATHFGAIHKVFGASNFSKLLMHLPV
HQRFDAVVSVLYEAEARLQDPVYGCVSHIYALQQQVAHLKGNLAVGYAQLADSSSSDGAS
LGPKSNSYDKYLNRSGQGGDLQDLVALLRRN
>Pseudotsuga_menziesii_PSME_50115
--MNGGGAPCGACKFLRRKCVKGCVFAPYFGSDEGAAHFAAVHKIFGASNVSKLLLHLPM
PDRCEAVVTISYEAQARLQDPVYGCVAHIFALQQQVASLQAELAFVQAQLVSRVSSGSAS
ISTNHPVMSSSSYSGEDNGELQALAALLRRG
>Pseudotsuga_menziesii_PSME_50878
--MNGGGAPCGACKFLRRKCVKGCVFAPYFGSDEGAAHFAAVHKVFGASNVSKLLLHIPI
PERCEAVVTISYEAQARLRDPVYGCVAHIYSLQQQVASLQAELAFVQAQLSNRVASGSTS
TSANYPVMSTSSYSGEDGQELEALAALLLRG
>Sequoiadendron_giganteum_SEGI_04841
MAARGGGSPCGACKFLRRKCDEGCVFAPYFSTEEGAAHFAAIHKIFGASNFSKLLQHIPE
QERFDAVVSISYEAQARLQDPIYGCVSHIFALQQQVAHLQGELAFAYSRLANSLDRTSLS
--PYSPYVHHSLHEIDDRGDLYALVSLLRKI
>Sequoiadendron_giganteum_SEGI_14276
--MSSGGAPCGACKFLRRKCVSGCIFAPYFDSDQGAAHFAAVHKIFGASNVSKLLQHIPL
PKRGEAVVTICYEAQARLKDPVYGCVAHIFALQQQVVNLQAELAFVQAQLANRLAATTSM
ASHTTPFIASSSYDSDDGGELQALAELLRRN
>Sequoiadendron_giganteum_SEGI_17104
-MAGGDGAPCGACKFLRRKCVEGCVFAPYFSTEEGAAHFAAIHKIFGASNFSKLLQHIQE
EERFDAVVSISYEAQARLQDPIYGCVSHIFALQHQVAHLQAELSFAHARLAGNSGMTLLS
--PQSSLGNYLSNEPEHGGDLQALASLLRRS
>Sequoiadendron_giganteum_SEGI_29283
MAGRGVRTPCGACKFLRRKCVKGCVFAPYFSTEEGASDFAAIHKIFGASNFSKLLQNIPE
EERYDAVASISYEAQSRLQDPIYGCVSHIFSLQRQVAHLQDELRFAQARLASSSDKASFS
--PHSPYGHYSPNE-----------------
>Sequoiadendron_giganteum_SEGI_31099
---MEGGAPCGACKFLRRKCVRGCVFSPYFSSEEGAAHFGAIHKIFGASNFSKLLQRIPE
EERYDAVVSISYEAQARLHDPIYGCVSHIFALQHQVAHLQAQLSFAHERLARCSDKIPLS
--THSP-----PNEPEHGGDLHALASFLKRS
>scaffold-JZVE-2003510-Parasitaxus_usta
-----GGAPCGACKFLRRKCAKGCVFAPYFASEEGASDYGAIHKVFGASNFSKLLLHLPL
EERYDAVVSVSYEAQARLHDPIHGCVSHIFALQHQVAYLQAELTFAHAKLA---------
-------------------------------
>scaffold-UUJS-2009919-Nageia_nagi
--MAGGGSPCGACKFLRRKCVKGCPFAPYFSSEEGAAHFAAIHKVFGASNFSKLLLHVPL
EERYDAVVSISYEAQARLQDPIYGCVSHIFALQHQVAYLQAELTVAHAKLACNSEGISVS
--PESPCGH----------------------
>scaffold-ANON-2035563-Leiosporoceros_dussii-B
SPPMNSGAPCGACKFLRRKCVRGCIFAPYFGAEQGAARFAAVHKIFGASNVSKLLLHIPL
PKRCDAVLTISYEAQARISDPVYGCVATIFALQQQVASLQAELAMVQSQLA---------
-------------------------------
>scaffold-BSNI-2002927-Anthoceros_agrestis-B
SPPMSSGAPCGACKFLRRKCVRGCIFAPYFGAEQGAARFAAVHKIFGASNVSKLLLHIPL
PKRCDAVLTISYEAQARISDPVYGCVATIFALQQQVASLQAELAMVQAQLA---------
-------------------------------
>scaffold-RXRQ-2121604-Phaeoceros_carolinianus-sporophyte
SPPMSSGAPCGACKFLRRKCVRGCIFAPYFGAEQGAARFAAVHKIFGASNVSKLLLHIPL
PKRCDAVLTISYEAQARISDPVYGCVATIFALQQQVASLQAELAMVQAQLA---------
-------------------------------
>scaffold-TWUW-2003080-Anthoceros_agrestis-A
SPPMSSGAPCGACKFLRRKCVRGCIFAPYFGAEQGAARFAAVHKIFGASNVSKLLLHIPL
PKRCDAVLTISYEAQARISDPVYGCVATIFALQQQVASLQAELAMVQAQLA---------
-------------------------------
>scaffold-WEEQ-2014849-Phaeoceros_carolinianus-gametophyte_1575
SPPMSSGAPCGACKFLRRKCVRGCIFAPYFGAEQGAARFAAVHKIFGASNVSKLLLHIPL
PKRCDAVLTISYEAQARISDPVYGCVATIFALQQQVASLQAELAMVQSQL----------
-------------------------------
>scaffold-ZFRE-2002566-Phaeoceros_carolinianus-sporophyte_1575
SPPMSSGAPCGACKFLRRKCVRGCIFAPYFGAEQGAARFAAVHKIFGASNVSKLLLHIPL
PKRCDAVLTISYEAQARISDPVYGCVATIFALQQQVASLQAELAMVQAQLA---------
-------------------------------
>scaffold-ZFRE-2002567-Phaeoceros_carolinianus-sporophyte_1575
SPPMSSGAPCGACKFLRRKCVRGCIFAPYFGAEQGAARFAAVHKIFGASNVSKLLLHIPL
PKRCDAVLTISYEAQARISDPVYGCVATIFALQQQVASLQAELAMVQAQLA---------
-------------------------------
>scaffold-ZYCD-2007457-Selaginella_acanthonota
-------APCGACKFLRRKCVNNCIFAPHFNSEQGAARFAAVHKIFGASNVTKLLHHIPM
SKRSDAVVTICYEAQARLSDPIYGCVATIVTLQHQVRRLPSAQYDLQDQLL---------
-------------------------------
>scaffold-BPSG-2089373-Scouleria_aquatica
-----SGAPCGACKFLRRKCVRGCIFAPYFGAEQGAAKFAAVHKVFGASNVAKLLLHIPA
PRRSDAVLTISYEAQARLSDPVYGCVATIFALQQQVASLQQELAMVQTQLADRHTHLQQT
HHQ-SPATQALDYM-----------------
>scaffold-GRKU-2012001-Syntrichia_princeps
--------PCGACKFLRRKCVRGCIFAPYFSAEQGAAKFAAVHKVFGASNVAKLLLHIPA
PRRSDAVLTISYEAQARLSDPVYGCVATIFALQQQVASLQAELAMVQAQLVNRQATA---
-------------------------------
>scaffold-GRKU-2012002-Syntrichia_princeps
-----SGAPCGACKFLRRKCVRGCIFAPYFSAEQGAAKFAAVHKVFGASNVAKLLLHIPA
PRRSDAVLTISYEAQARLSDPVYGCVATIFALQQQVASLQQELAMVQTQLADRHTHLQQA
HHH-SPATQAAEYM-----------------
>scaffold-IGUH-2019798-Leucodon_julaceus
--------PCGACKFLRRKCVRGCIFAPYFGAEQGAAKFAAVHKVFGASNVAKLLLHIPT
PRRCDAVLTISYEAQARLSDPVYGCVATIFALQQQVASLQAELAMVQAQLADRHAHLQQT
HHQ----------------------------
>scaffold-MIRS-2004031-Climacium_dendroides
-----SGAPCGACKFLRRKCVRGCIFAPYFGAEQGAAKFAAVHKVFGASNVAKLLLHIPA
PRRSDAVLTISYEAQARLSDPVYGCVATIFALQQQVASLQQELTMVQTQLADRHTHLHQP
HHQQSPATQAPDYM-----------------
>scaffold-MIRS-2008531-Climacium_dendroides
SMSSSSGAPCGACKFLRRKCVRGCIFAPYFGAEQGAAKFAAVHKVFGASNVAKLLLHIPT
PRRCDAVLTISYEAQARLSDPVYGCVATIFALQQQVASLQAELAMVQAQLA---------
-------------------------------
>scaffold-ORKS-2005640-Philonotis_fontana
SMSSSSGAPCGACKFLRRKCVRGCIFAPYFGAEQGAAKFAAVHKVFGASNVAKLLLHIPT
PRRCDAVLTISYEAQARLSDPVYGCVATIFALQQQVASLQTELAMVQAQLA---------
-------------------------------
>scaffold-QKQO-2012447-Pseudotaxiphyllum_elegans
SMSSSSGAPCGACKFLRRKCVRGCIFAPYFGAEQGAAKFAAVHKVFGASNVAKLLLHIPT
PRRCDAVLTISYEAQARLSDPVYGCVATIFALQQQVASLQAELAMVQAQLA---------
-------------------------------
>scaffold-RCBT-2017623-Sphagnum_palustre
--------PCGACKFLRRKCVRGCIFAPYFGADQGAARFAAVHKIFGASNVAKLLLHIPM
PRRCDAVLTISYEAQARLSDPVYGCVATIFALQQQVASLQAELAMVQAQLADRHAAVQQQ
Q------------------------------
>scaffold-SKQD-2077677-Takakia_lepidozioides
--------PCGACKFLRRKCVRGCIFAPYFGAEQGAARFAAVHKIFGASNVAKLLLHIPL
PRRCDAVLTISYEAQARLSDPVYGCVATIFALQQQVAGLQAELAMVQAQLANRHAAVQQQ
QH-----------------------------
>scaffold-TAVP-2019403-Calliergon_cordifolium
SMSSSSGAPCGACKFLRRKCVRGCIFAPYFGAEQGAAKFAAVHKVFGASNVAKLLLHIPT
PRRCDAVLTISYEAQARLSDPVYGCVATIFALQQQVASLQAELAMVQAQLA---------
-------------------------------
>scaffold-TMAJ-2184216-Neckera_douglasii
--------PCGACKFLRRKCVRGCIFAPYFGAEQGAAKFAAVHKVFGASNVAKLLLHIPT
PRRCDAVLTISYEAQARLSDPVYGCVATIFALQQQVASLQAELAMVQAQLADRHAHLQQT
HHQ----------------------------
>scaffold-VBMM-2006726-Claopodium_rostratum
SMSSSSGAPCGACKFLRRKCVRGCIFAPYFGAEQGAAKFAAVHKVFGASNVAKLLLHIPT
PRRCDAVLTISYEAQARLSDPVYGCVATIFALQQQVASLQAELAMVQAQLA---------
-------------------------------
>scaffold-VBMM-2008608-Claopodium_rostratum
-----SGAPCGACKFLRRKCVRGCIFAPYFGAEQGAAKFAAVHKVFGASNVAKLLLHIPA
PRRSDAVLTISYEAQARLSDPVYGCVATIFALQQQVASLQQELAMVQTQLADRHTHLHQP
HQQQSPATQAPDYM-----------------
>scaffold-VMXJ-2007621-Leucobryum_albidum
-----SGAPCGACKFLRRKCVRGCIFAPYFGAEQGAAKFAAVHKVFGASNVAKLLLHIPT
PRRCDAVLTISYEAQARLSDPVYGCVATIFALQQQVASLQQELAMVQTQLADRHTHLQQT
HHQ-SPATQATEYM-----------------
>scaffold-WNGH-2088713-Aulacomnium_heterostichum
SMSSSSGAPCGACKFLRRKCVRGCIFAPYFGAEQGAAKFAAVHKVFGASNVAKLLLHIPT
PRRCDAVLTISYEAQARLSDPVYGCVATIFALQQQVASLQAELAMVQAQLA---------
-------------------------------
>scaffold-WOGB-2016787-Andreaea_rupestris
--------PCGACKFLRRKCVRGCIFAPYFGAEQGAARFAAVHKIFGASNVAKLLHHIPM
PRRCDAVLTISYEAQARLSDPVYGCVATIFNLQQQVASLQAELAMVQAQLADRHAAA---
-------------------------------
>scaffold-WOGB-2091101-Andreaea_rupestris
ATSMSSGAPCGACKFLRRKCVRGCIFAPYFGAEQGAARFAAVHKIFGASNVAKLLLHIPL
PRRCDAVLTISYEAQARLSDPVYGCVATIFALQQQVASLQAELAMVQAQLA---------
-------------------------------
>scaffold-YWNF-2012614-Hedwigia_ciliata
SGMSSSGAPCGACKFLRRKCVRGCIFAPYFGAEQGAAKFAAVHKVFGASNVAKLLLHIPT
PRRCDAVLTISYEAQARLSDPVYGCVATIFALQQQVASLQAELAMVQAQLA---------
-------------------------------
