# Supplementary material for: Water‐related innovations in land plants evolved by different patterns of gene cooption and novelty
Source: New Phytol. 2022 Feb 8;235(2):732–42. doi: 10.1111/nph.17981 (PMC9303528; doi:10.1111/nph.17981)
Supplement: Supplementary file 3 — Dataset S3 Fasta alignments and phylogenetic trees. [file NPH-235-732-s005.zip › Supplementary_Data_3_fasta_alignments_trees/Roots/Lateral_roots/LBD18_O22131_1_1kp.treefile]

(Adiantum_capillus-veneris_AKG26780.1_lateral_organ_boundaries_domain_protein:0.1183209718,(((((((((((Arabidopsis_thaliana_Q9SLB7_LOB_domain-containing_protein_16_LBD16:0.3895767066,(Brachypodium_distachyon_I1H9Q0:0.1698735439,Oryza_sativa_indica_B8ANC1:0.1762592363)100:0.4674236366)67:0.1025724607,((Brachypodium_distachyon_I1IE14:0.0000024859,Brachypodium_distachyon_I1IKQ8:0.5382142487)100:0.1849232251,Oryza_sativa_indica_A2XB42:0.0567326400)100:0.1324779086)92:0.1910987836,(((Arabidopsis_thaliana_Q9LHS8_LOB_domain-containing_protein_33_LBD33:1.2453325092,Brachypodium_distachyon_I1H9P9:0.0880829786)18:0.0306741923,Oryza_sativa_indica_B8ANC2:0.0185857044)26:0.1048998285,((Arabidopsis_thaliana_Q9SJW5_LOB_domain-containing_protein_14_LBD14:0.7960669820,(Arabidopsis_thaliana_Q9M2J7_LOB_domain-containing_protein_29_LBD29:0.1919132068,Arabidopsis_thaliana_Q9SLB6_LOB_domain-containing_protein_17_LBD17:0.2341278211)99:0.0726106543)50:0.2287943388,(Brachypodium_distachyon_I1I028:0.0898232982,Oryza_sativa_indica_A2YY71:0.0430857352)100:0.1240521233)49:0.0854950434)97:0.2549035486)98:0.1446605004,((Picea_lambertina_PILA_16869:0.2699416159,((Pseudotsuga_menziesii_PSME_13168:0.1002239815,Pseudotsuga_menziesii_PSME_27183:0.1030373054)100:0.0483967360,Pseudotsuga_menziesii_PSME_45243:0.1322096653)99:0.0598120992)100:0.3536641456,((((Sequoiadendron_giganteum_SEGI_04841:0.2176033715,Sequoiadendron_giganteum_SEGI_17104:0.1356225343)97:0.0098121002,Sequoiadendron_giganteum_SEGI_29283:0.1635030183)97:0.0120878441,Sequoiadendron_giganteum_SEGI_31099:0.1557087507)97:0.1461737898,(scaffold-JZVE-2003510-Parasitaxus_usta:0.2277059611,scaffold-UUJS-2009919-Nageia_nagi:0.0918707261)75:0.0288048737)80:0.1312467794)100:0.2313950138)79:0.0801563351,(Abies_alba_AALBA5B335763P1:0.0491592043,(((Abies_alba_AALBA5B911211P1:0.1105829791,Pseudotsuga_menziesii_PSME_50115:0.0551679312)59:0.0000026194,(Picea_lambertina_PILA_07015:0.0294973423,Picea_taeda_PITA_40226:0.0236696941)99:0.0250870058)79:0.0067997453,(((Picea_lambertina_PILA_02932:0.0251734260,Picea_taeda_PITA_11218:0.0381496602)100:0.0692861891,Pseudotsuga_menziesii_PSME_50878:0.0510089320)98:0.0260295330,((Picea_lambertina_PILA_35416:0.0598029389,Picea_taeda_PITA_16071:0.0296496388)99:0.0501846079,Pseudotsuga_menziesii_PSME_44374:0.1185583567)93:0.0444032410)97:0.0167881914)78:0.0002238675)80:0.0822671314)53:0.0000025530,Ginkgo_biloba_Gb_02663:0.2821646476)75:0.0404979217,(((((Arabidopsis_thaliana_O22132_LOB_domain-containing_protein_19_LBD19:0.3657799388,Arabidopsis_thaliana_O81322_LOB_domain-containing_protein_31_LBD31:0.3418754936)100:0.2361889929,Amborella_trichopoda_W1PTE3:0.0718092525)100:0.0969725947,(((Brachypodium_distachyon_I1I3C6:0.2801848574,Oryza_sativa_indica_A2Z5A4:0.1931000114)99:0.0353606503,Oryza_sativa_indica_A2XEI2:0.0290871699)99:0.0195564430,Brachypodium_distachyon_I1H7G9:0.0569097637)98:0.0646096348)88:0.0284446247,(Arabidopsis_thaliana_O81323_LOB_domain-containing_protein_30_LBD30:0.2676635961,Arabidopsis_thaliana_O22131_LOB_domain-containing_protein_18_LBD18:0.1835285263)78:0.0466032498)100:0.3729376632,Sequoiadendron_giganteum_SEGI_14276:0.1127198097)65:0.0909092311)74:0.1621479755,((((((((Anthoceros_agrestis_BONN_evm.model.Sc2ySwM_117.2679.1_._AagrBONN_evm.TU.Sc2ySwM_117.2679___Sc2ySwM_117_10965834-10967541_-_:0.0000024418,Anthoceros_agrestis_BONN_evm.model.Sc2ySwM_117.2679.2_._AagrBONN_evm.TU.Sc2ySwM_117.2679___Sc2ySwM_117_10965834-10967541_-_:0.0000026193)99:0.0000023462,(((scaffold-BSNI-2002927-Anthoceros_agrestis-B:0.0000000000,scaffold-TWUW-2003080-Anthoceros_agrestis-A:0.0000000000):0.0000000000,scaffold-ZFRE-2002566-Phaeoceros_carolinianus-sporophyte_1575:0.0000000000):0.0000000000,scaffold-ZFRE-2002567-Phaeoceros_carolinianus-sporophyte_1575:0.0000000000):0.0000026193)32:0.0015498432,(scaffold-ANON-2035563-Leiosporoceros_dussii-B:0.0163839327,scaffold-WEEQ-2014849-Phaeoceros_carolinianus-gametophyte_1575:0.0000020012)97:0.0164198349)20:0.0051164249,scaffold-RXRQ-2121604-Phaeoceros_carolinianus-sporophyte:0.0000026193)66:0.0000021143,(Anthoceros_punctactus_evm.model.utg000023l.1227.1_._Apun_evm.TU.utg000023l.1227___utg000023l_5300033-5301734_-_:0.0000026193,Anthoceros_punctactus_evm.model.utg000023l.1227.2_._Apun_evm.TU.utg000023l.1227___utg000023l_5300033-5301734_-_:0.0000026193)77:0.0000020210)97:0.0655606794,Anthoceros_angustus_011000_locus_scaffold58_size654174_161763_162629___len_741:0.0417455524)85:0.0410340233,(((((((Fontinalis_antipyretica_20321-RA___mRNA___locus_150077_14498_19451____translate_table__standard_:0.0000022229,((scaffold-IGUH-2019798-Leucodon_julaceus:0.0000026193,scaffold-YWNF-2012614-Hedwigia_ciliata:0.0156243434)28:0.0000023025,scaffold-TMAJ-2184216-Neckera_douglasii:0.0000026193)37:0.0000020220)80:0.0161420381,(Pleurozium_schreberi_maker-scaffold_1145-snap-gene-0.34-mRNA-1_gene_maker-scaffold_1145-snap-gene-0.34_name_maker-scaffold_1145-snap-gene-0.34_seq_id_scaffold_1145_type_cds:0.0151476700,((((scaffold-MIRS-2008531-Climacium_dendroides:0.0000000000,scaffold-VBMM-2006726-Claopodium_rostratum:0.0000000000):0.0000000000,scaffold-TAVP-2019403-Calliergon_cordifolium:0.0000000000):0.0000000000,scaffold-WNGH-2088713-Aulacomnium_heterostichum:0.0000000000):0.0000026193,(scaffold-ORKS-2005640-Philonotis_fontana:0.0153195676,scaffold-QKQO-2012447-Pseudotaxiphyllum_elegans:0.0000026193)16:0.0000026194)60:0.0000026194)76:0.0041878866)77:0.0339385287,((((((Fontinalis_antipyretica_07862-RA___mRNA___locus_179662_20851_21764_-__translate_table__standard_:0.0000026193,Pleurozium_schreberi_augustus_masked-scaffold_84-processed-gene-0.11-mRNA-1_gene_augustus_masked-scaffold_84-processed-gene-0.11_name_augustus_masked-scaffold_84-processed-gene-0.11_seq_id_scaffold_84_type_cds:0.0504513838)100:0.6443779688,scaffold-MIRS-2004031-Climacium_dendroides:0.0000026337)62:0.0090071158,scaffold-VBMM-2008608-Claopodium_rostratum:0.0086900847)67:0.0255510017,scaffold-BPSG-2089373-Scouleria_aquatica:0.0060665620)69:0.0166726723,scaffold-GRKU-2012002-Syntrichia_princeps:0.0317321174)63:0.0266194744,scaffold-VMXJ-2007621-Leucobryum_albidum:0.0000025553)61:0.0281426651)52:0.0413370326,scaffold-GRKU-2012001-Syntrichia_princeps:0.1240187510)62:0.0584637650,scaffold-WOGB-2016787-Andreaea_rupestris:0.0475986433)36:0.0000025807,scaffold-RCBT-2017623-Sphagnum_palustre:0.0135654228)59:0.0222541505,(((Fontinalis_antipyretica_11063-RA___mRNA___locus_174288_65669_66085_-__translate_table__standard_:0.1161961658,Pleurozium_schreberi_genemark-scaffold_1171-processed-gene-0.11-mRNA-1_gene_genemark-scaffold_1171-processed-gene-0.11_name_genemark-scaffold_1171-processed-gene-0.11_seq_id_scaffold_1171_type_cds:0.2178153682)75:0.3025177341,scaffold-WOGB-2091101-Andreaea_rupestris:0.0000026193)69:0.0119752314,scaffold-SKQD-2077677-Takakia_lepidozioides:0.0134507963)43:0.0000021394)80:0.0290935129)76:0.0738277797,(((Azolla_filiculoides_s0242.g059782:0.4051556283,scaffold-OCZL-2010288-Homalosorus_pycnocarpos:0.7026254309)100:0.6875010829,(((scaffold-DJSE-2012811-Ophioglossum_petiolatum-2_samples_combined:0.0000000000,scaffold-WTJG-2008639-Ophioglossum_petiolatum-A:0.0000000000):0.0000026193,scaffold-DJSE-2012812-Ophioglossum_petiolatum-2_samples_combined:0.0000026193)83:0.0000023845,(scaffold-DJSE-2012813-Ophioglossum_petiolatum-2_samples_combined:0.0000026193,scaffold-WTJG-2008640-Ophioglossum_petiolatum-A:0.0599522331)67:0.0000020442)99:0.2448661953)65:0.1114694637,scaffold-EEAQ-2087089-Sceptridium_dissectum:0.1235185137)74:0.1926023156)80:0.0628234576)43:0.0818703627,(((Arabidopsis_thaliana_Q9SRV3_LOB_domain-containing_protein_20_LBD20:0.1463261047,((Brachypodium_distachyon_I1HS39:0.0702428544,Oryza_sativa_indica_A2WVI9:0.0826247682)100:0.8190872773,scaffold-ZYCD-2007457-Selaginella_acanthonota:0.6202004931)98:0.1637999323)81:0.1736891057,Ginkgo_biloba_Gb_14010:0.1471233099)80:0.0420220089,Ginkgo_biloba_Gb_39343:0.3541137020)87:0.1085896588)100:0.3592673593,(Azolla_filiculoides_s0076.g037915:0.1530362336,Salvinia_cucullata_v1.1_s0186.g025054:0.1776261697)96:0.1454686942)100:0.2730479970,scaffold-FQGQ-2007488-Polystichum_acrostichoides:0.0303940196)89:0.0162701541,scaffold-KJZG-2012037-Asplenium_platyneuron:0.0453505557);
