# Supplementary material for: Water‐related innovations in land plants evolved by different patterns of gene cooption and novelty
Source: New Phytol. 2022 Feb 8;235(2):732–42. doi: 10.1111/nph.17981 (PMC9303528; doi:10.1111/nph.17981)
Supplement: Supplementary file 3 — Dataset S3 Fasta alignments and phylogenetic trees. [file NPH-235-732-s005.zip › Supplementary_Data_3_fasta_alignments_trees/Roots/Lateral_roots/MIZ1_O22227_1_HGs.fas.1kp.fasta]

>Chara_braunii_GBG77386.1_hypothetical_protein_CBR_g23717
MTMATSGDLRTEAVEWFTAAQETSVRFSLAVAMPSISWLRSVMQGLLEISWGLEEGPPPHLHAILDRPRRDRLMRSHFEE
LEEGQALYAVLEARYYDNEDDIRDDADSDASATGGHAINNLNEASTYIVDDQNHNTNNHNDDDNNKSADNDGGKDCFEGD
DAALLEAVDDNNINISLDDNNNNNKNTTGDVSDLYEDDINVLIKNIKDGTINNNNDDDSNNNNNNCNSAGDNTPGNRDDC
NNGVSNNNKAGDNKNAQITIASLTERAQKAIATTVLCMTVLCVTVKREDGFSTCARQETTMLAGVFWGLIRGMGEWGV


>Arabidopsis_thaliana_O22227_Protein_MIZU-KUSSEI_1_MIZ1
MVPYQELTLQRSFSYNSRKINPVTSPARSSHVRSPSSSALIPSIPEHELFLVPCRRCSYVPLSSSSSASHNIGKFHLKFSLLLRSFINIINIPACKMLSLPSPPSSSSSVSNQLISLVTGGSSSLGRRVTGTLYGHKRGHVTFSVQYNQRSDPVLLLDLAMSTATLVKEMSSGLVRIALECEKRHRSGTKLFQEPKWTMYCNGRKCGYAVSRGGACTDTDWRVLNTVSRVTVGAGVIPTPKTIDDVSGVGSGTELGELLYMRGKFERVVGSRDSEAFYMMNPDKNGGPELSIFLLRI
>Arabidopsis_thaliana_Q9C9J7
MRTIIDLGKQKSHLQIIDSPTNVDCTREVGLRRTLRSLMECVIPYCCTYQPPPTDQNDTVSVSSSTSSSDQTGVVVTGTFYGHRRGHVSFCLQDDTRPSSPPLLLLELAVPTAALAREMEEGFLRIALRSKSNRRSSIFNVPVWSMYCNGRKFGFAVRRETTENDVGFLRLMQSVSVGAGVIPNGETLYLRAKFERVTGSSDSESFHMVNQGGGYGQELSIFLSRS
>Arabidopsis_thaliana_Q84RJ3
MSKSKVIASMEFQSTVVATVDCQKQVRSWRLLRSFIQLLIPTCNCTLVQELEQDNTNLRGKKLYNDIKSRTSSFRSSSSLSSSTVTGTIFGYRKGKINFCIQTPRKSTNLDLLLELAVPTTVLAREMREGALRIVLERNNEKQDDDSFLSKPFWNMYCNGKRVGYARKRSPSQDDMTALTALSKVVVGAGVVTGKELGRFDDELMYLRASFRRVNGSKESESFHLIDPAGNIGQELSIFIVPSSV
>Arabidopsis_thaliana_Q9LI79
MRVQTSFNSSLSSKNKNKDFVFSFKEMKSILANTSLDSSFSLSKRYFNWKKKKVQEDDDEEEEEEEDDYNHNEKKVLTRFNFSSDPTRPDQFNAQQIMKKKKKKTLEKIRYALGFSNSGLGFRVVGTLFGNRRGHVYFAVQDDPTRLPAVLIQLPTPTSVLVREMASGLVRIALETAAYKTDSKKKLLEESTWRTYCNGKKCGYAARKECGEAEWKVLKAVGPITMGAGVLPATTTTVDEEGNGAVGSEKGELMYMRARFERVVGSRDSEAFYMMNPDVSSGGPELSVYFLRV
>Arabidopsis_thaliana_Q1PEW0
MTKIDSLRRFLLPCISTPTNPTTVSTTSTGASKKRLSTSLRDDIDVQDSASSSASSSEATSAVDYSISAVTVPQRPSKTMVIGTIFGRRKGHVWFCVQHDRLSVKPILLLELSIATSQLVHEMGSGLVRVALECPTRPELKSCLLRSVPVWTMFCNGRKLGFAVRRSANEETRMMLKRLESMTVGAGVLPSGSGLGGSDESDTDEVMYMRANYEHVVGSSDSESFHLINPDANSAQELSIFLLRTSS
>Arabidopsis_thaliana_Q9FKQ4
MSAFPTNPYRRRLASTTTSATVAVDCHKQVRSWRLLRTIAQLLIPSCYCTIVDPNDSQEDKLSHRQIKPRTSSASSTATNSTFTGTIFGFRRGKVNFCIQATNSKTLNPIIVLLELTVPTEVLAREMQGGVLRIALESNNNDGYDSHEDSSSSLLTTPLWNMYCNGRKVGFAIKREPSKSELAALKVLTPVAEGAGVVNGEEINREKSDHMMYLRASFKRVFGSFDSESFHLVDPRGIIGQELSIFFSRSSKR
>Arabidopsis_thaliana_Q9FN45
MAKDFASKRHNSFHWTRKVGSDENDDVSSHKPLPHHNNTKPSSSSSSSSSNVITHKKKLQSFAVSRLRSVIATLSRARPGNQNSGLGSRVVGTLFGSRRGHVHFSIQKDPNSPPAFLIELATPISGLVKEMASGLVRIALECDKGKEEEEGEEKNGTLRHGGGDKTKTTTTAAVSRRLVEEPMWRTYCNGKKCGFATRRECGEKEKKVLKALEMVSMGAGVLPETEEIGGGGGGGGDIMYMRAKFERIVGSRDSEAFYMMNPDSNGAPELSIYLLRI
>Arabidopsis_thaliana_Q2HIW8
MRTMVDLGKQRDHNYHHMQIITTPTSVDCSREFRHRRTLRSLIECMIPYCCTYQQQPYQNDTLSVSSTSSSSSSSDHSSSSQSSSTVSGTFFGHRRGRVSFCLQDAAVGSSPLLLLELAVPTAALAKEMDEEGVLRIALECDRRRSSNSRSSSIFDVPVWSMFCNGRKMGFAVRRKVTENDAVFLRMMQSVSVGAGVVPSEEEDQMLYLRARFERVTGSSDSESFHMMNPGGSYGQELSIFLLRS
>Arabidopsis_thaliana_Q84WS4
MKSILANTSLDSSFSLSKRYFNWKKKKVQEDDDEEEEEEEDDYNHNEKKVLTRFNFSSDPTRPDQFNAQQIMKKKKKKTLEKIRYALGFSNSGLGFRVVGTLFGNRRGHVYFAVQDDPTRLPAVLIQLPTPTSVLVREMASGLVRIALETAAYKTDSKKKLLEESTWRTYCNGKKCGYAARKECGEAEWKVLKAVGPITMGAGVLPATTTTVDEEGNGAVGSEKGELMYMRARFERVVGSRDSEAFYMMNPDVSSGGPELSVYFLRV
>Arabidopsis_thaliana_Q9LPT9
MVDLGKQRDHNYHHMQIITTPTSVDCSREFRHRRTLRSLIECMIPYCCTYQQQPYQNDTLSVSSTSSSSSSSDHSSSSQSSSTVSGTFFGHRRGRVSFCLQDAAVGSSPLLLLELAVPTAALAKEMDEEGVLRIALECDRRRSSNSRSSSIFDVPVWSMFCNGRKMGFAVRRKVTENDAVFLRMMQSVSVGAGVVPSEEEDQMLYLRARFERVTGSSDSESFHMMNPGGSYGQELSIFLLRS
>Arabidopsis_thaliana_Q9SJY8
MEFQSTVVATVDCQKQVRSWRLLRSFIQLLIPTCNCTLVQELEQDNTNLRGKKLYNDIKSRTSSFRSSSSLSSSTVTGTIFGYRKGKINFCIQTPRKSTNLDLLLELAVPTTVLAREMREGALRIVLERNNEKQDDDSFLSKPFWNMYCNGKRVGYARKRSPSQDDMTALTALSKVVVGAGVVTGKELGRFDDELMYLRASFRRVNGSKESESFHLIDPAGNIGQELSIFIVPSSV
>Arabidopsis_thaliana_Q8LBL9
MRTMVDLGKQRDHNYHHMQIITTPTSVDCSREFRHRRTLRSLIECMIPYCCTYQQQPYQNDTLSVSSTSSSSSSSDHSSSSQSSSTVSGTFFGHRRGRVSFCLQDATVGSSPLLLLELAVPTAALAKEMDEEGVLRIALECDRRRSSNSRSSSIFDVPVWSMFCNGRKMGFAVRRKVTENDAVFLRMMQSVSVGAGVVPSEEEDQMLYLRARFERVTGSSDSESFHMMNPGGSYGQELSIFLLRS
>Arabidopsis_thaliana_Q8LB64
MTKIDSLRRFLLPCISTPTNPTTVSTTSTGASKKRLSTSLRDDIDVQDSASSSASSSEATSAVDYSISAVTVPQRPSKXMVIGTIFGRRKGHVWFCVQHDRLSVKPILLLELSIATSQLVHEMGSGLVRVALECPTRPELKSCLLRSVPVWTMFCNGRKLGFAVRRSANEETRMMLKRLESMTVGAGVLPSGSGLGGSDESDTDEVMYMRANYEHVVGSSDSESFHLINPDANSAQELSIFLLRTSS
>Arabidopsis_thaliana_Q6DSS9
MRTIIDLGKQKSHLQIIDSPTNVDCTREVGLRRTLRSLMECVIPYCCTYQPPPTDQNDTVSVSSSTSSSDQTGVVVTGTFYGHRRGHVSFCLQDDTRPSSPPLLLLELAVPTAALAREMEEGFLRIALRSKSNRRSSIFNVPVWSMYCNGRKFGFAVRRETTENDVGFLRLMQSVSVGAGVIPNGETLYLRAKFERVTGSXDSESFHMVNQGGGYGQELSIFLSRS


>Amborella_trichopoda_W1PVV1
MRMIDLGGERGAIHIIDRSTTVECGKDVRCWRSLRTIVAFIVPCCGCQSMAYTSDDTESNLGSTTGSTITGTFFGYRRGRVSFCLQDSSRGQPLLLLEFALPTSYLAREMRQGLLRITLECNKNRSCVDGSLFGVPVWSMYCNGRRTGFAVRRQATEADFAILRFMRSVSVGAGVLPSVDLKPEEGELMYLRASFERVVGSQDSESFHMIDPVGCSGQELSIFMLRS
>Amborella_trichopoda_U5D319
MSSTLPITAVDCEKQVRCYRLLRTILDLLIPCCACKPYVFSESTSHSTKPYVFNQLTSPSRSHVFNEVSANKCYPERCRSGLSSVTGTIFGFRGGKVSLCIQPDCKIIAPILLVELGIPTSLLAKEMEGGVVRIAFESQEREPLSSILEGNLWKVCCNGRRVGFGVKRRMNEGDKGVLRLMRSVCVGAGLIEREGEELMYLRGSFRRVRGSGGDSESFHLVNPDGAAGQELSFFFIRSS
>Amborella_trichopoda_W1PLQ6
MTTPDHSQDPKNPLLHRLRQAHLPCSRPHSPVTARTHPDPLLFTVSTPMGPIFGHDDTRPTLFFHPSPLGLNQLLLELPIEAQSLAQEMQSGLVSIARPDHSQGPKKHLYHRMRQALPSCSRAQSPITARTHPNPLLVTGSTAMGTIFRHENTSPTLCFRPSPLGSNQLLPDVPIQTLSRAQEMRSVRIAIPNHSQDPKKPLFHRMRQALLSCSRLHSPIMARTHPDPLLVTGSAAMGTIFGHKSTRPTLCLQPSRLGSNQLFLDLPIQTQSLAQEMQSGLVRIALQCTHGSNGSEPLGSVQIWTMFLNGRKMGFALRREMTEHDWVILNAMKSMSIGAGVVSLSSSEGECELMYMRARFEHKVGSKDTESYHILNPNGSGGYELSVFLIRSG
>Amborella_trichopoda_W1PVM6
MAAVVESGSSKRYSDRRSPVEGMGKAIVPASPGRPSVEPAAQEDELPQKPLVFKYDGGGDHKPKKVAHMLRSVLRSVIPFAVVMPFSCKGLHVLPTRPSALLRGSSSHLGSCITGTLFGYRRGHVHFTFQEDPGAWPALVIELAMQTSALVKEMACGVVRVALECERRCQDDKAKKKRGRRLIDEPVWSMYCNGRKSGYAVTRECAGGDWEILKAVQAISMGAGVLPLGHGGGGDGGGELMYMRARFERVVGSKDSEAFYMINPDGTGGPELSIFLLRI
>Amborella_trichopoda_W1PB83
MSPESPRLRHSSSLGAGSRKTPTAPAPVRTTSDPTLVRGHAALLPNRGHGGGRSRAMTLTSSLRCLVSRLFLPLPTISMACRFARVPAPCDLGRRVTGTLFGHRKGHVTFSVQASPSAEPALLLELAVPTSGLVKEMGSGLVRIALECGRVHSSPRSLFDEPVWSMYCNGRKAGYAVARACSEGDWRVLSAVKAVSVGAGVLPPPPSPSNEGEEVMYMRARFERVVGSRDSEAFYMVSPDGNGGPELSIFLLRI
>Amborella_trichopoda_U5D888
MTKPKNRPEETPKPSEEGPISEQSFFCWPDLRSLLGLCCRTCNSQQLFHVSDFPLSPITGTFFGHKNDKVSFCFQQNPSVFPPFLVIDLPMLTSKLADEMQYGLVRLTLECVNCSENFPQNSENLHVFEGESFVTYFNGRKVGFSMKRQMNADQVTTFMTIGNMTAGAGVFPENLGLDGKTKSDEGEFMYLRASFRRVVGSVNSESFHMIDPAGSTGQELSIFFVRFDS


>Brachypodium_distachyon_I1HG46
MRDITARSPQDTLSFSRRHFKWPVLGKSRSSSHGGMSGDEYYMKSSEAEEEEEEEEEEGAMAFSSACPSFHSDGFLSPPPLPQKPRPKAAQAQAPQKEKQQKQRKAKVKTAVARIRSALSAAVSGRRRQVGMGARLAGTLYGHRRGHVHLAFQVDPRACPALLLELAAPTAALVREMASGLVRIALECERGKPKGGAGAGDEGGGGGRRLVEETVWRAYVNGRSCGFAARRECGAADWRVLRALEPVSMGAGVIPAASGGGIEGDVMYMRARFERVVGSRDSEAFYMMNPDNSSGGGGNNGGPELSVYLLRV
>Brachypodium_distachyon_I1ID38
MARPFRPASPLPLPSSSTTGGSGSGSGSFPWLLKKRSSKPAPNRSAQEAQAEAEDQEAANAYRFPAAPSTNDEQQPSSSSSTAAASRRKRADALARLRSAFRAALAHHRRRRRGHQQLGSSVTGTIFGRRRGRVHVALQSTDPRAAASGSSSSPVLLVELAAYSTGALVREMSSGLVRLALECEKPPLSPGEKRRPLLEEPTWRAYCNGRKCGYAVRRECGADEWRVLAAVEPVSVGAGVLPDDNGGGGGNEGEGDLMYMRARFERVVGSRDSEAFYMMNPDGSGGPELSIYLLRV
>Brachypodium_distachyon_I1GYN4
MAGAFHAASPLPWSSTSGGMGIPWLLRKRASKGGQPLSAQQEPDEDEGVSIFGVGVSTPSSGTPAQPSGARKRGEEALARLRSAVLSVVARARRGRRATTAMGSSVTGTIFGRRRGRVHVALQTGPRTPPALIVELSSYSTGALVREMSSGLVRIALECPKTAPTHTSGGERRRKTALVEEPTWRAYCNGRKCGYAVRRECGAEEWRVLRAVEPVSVGAGVLPSDAGADGDMMYMRARFERVVGSRDSEAFYMINPDGNAGPELSIYLLRV
>Brachypodium_distachyon_I1HPU8
MERSPHESSFSFSRRHFKWPVLGKSSSHGATSTATAEEGFVKMSSDKKAAEDDDEEASMAFSSTCASSFHSEHFVSPPPSKPLKQPQQQRGKNNKLGGGGRTAVSRLRTALAAAMAGRRRQVGLGARLTGTLYGHRRGHVHLAFQVDPRACPALLLELTAPTASLVREMASGLVRIALECERSKGFQAGAGTTTCGGRKLVEETVWRAYCNGKGCGYAVRRECGAADWRVLRALEPVSMGAGVIPASCGGGEGDVMYMRARFERVVGSRDSEAFYMMNPDSSNNGGGSSSSIGPELSVYLLRV

>Ginkgo_biloba_Gb_30976
MRMIDLGNERGAIQIIERSTSVECEKDVRCWRSLRSLVELMVPCCGCQSMAASLDDDTESTLGSTVTGTIFGYRKGRVNFCLQDDSRTLNPLLLLEFAVP
TYFLAKEMQYGLLRIALECDKERSHGGSLFSVPVWTMYCNGRKVGFAIRRQTTENDRAVLKLMQSVSAGAGVIPTESKADEGELMYMRATYERVVGSSDS
ESFHMINPVGSTGQELSIFLLRS*
>Ginkgo_biloba_Gb_31859
MDLRSKRDALRIIDRTTAVGCDKDVRSWRSFRSLVGLMVPCCGCQSISTTMDESEANNLGSAVTGTLFGYRKGRVSFCVQEDPRSPPFLLLEFAMPTYLL
AKEMQNGVLRIALECEKNKSNDGSLFSVPIWAMYCNGRKVGFTVKRNVNDSNYGSISKVMQSISVGAGVVPTETKGDEGELMYMRATYKRVTGSSDSESF
HMINPDGSVGQELSIFFLRS*IYDYTS*LLLLPWLLLQYRSRHGFYHEICVWQCHLLCIDLYDILSNNRIHMYDLQFX
>Ginkgo_biloba_Gb_14572
EESQECESIVLCPFRAAKSAF*NTKIIVMALPKWLKCLNLAVH*GFDLFHGSCFRMLF*SKF*GSLIWVSEKDISFGFIKFWTWGHLPISIFSPVLPLLC
HEKGLHVAIIFPAHLLLSECIQQIPMSAAFSSLRWFDLT*PP*RTVLQRKQ*RTL*SQ*PTSVFFLAEKTAEELIYLGLFDGSYEFPRGHLMYI*MSQNK
MSADANGLNRSRSTNGEFVSMAAIGVMGVDHDNGNPNVRKLDLISTGKFQKPKKIAKIFRSLFNAFPVPILCRGLGMPAGPSDRPSLGSRVTGTLFGFRK
GHVHFAVQEDPKSQPVLLIELATPTNSLVKEMASGLVRIALECERTSNRGKLFQEPMWTMYCNGRKTGYAMKRNCSDTDLRILALVQAVSMGAGVLPTGE
EGPDGELMYMRATFERVAGSRDSEAFYMMNPDGTGGPELSIFLLRV*ITVDQKCIIWTQKSF*GLWVLHC*FPSLLHSILLLKLRS*MKTPLVFTIIFFT
IVLCCCESKDGIMESDVIIRFDQLCDLIWLSIWESLMNQYLRYAEDNSVLKWFAWFYVEVWLFVTTHDVKIIVPQKKKFARGWYML*NPLKITPYLGILF
RNLRLFSADVKSVLSKMKICREWWMIKNCVVKHTKFGAQDYS*LWCFCLELSSDPLQRSLLLKKLYSKQK*RFAEEDGSCCKTHQVWCARSLSLFPEASM
ITLYNVPPVKAGLQ*YVSTRNIVIFVQ*FFLFFLSYGCM*IFPFC*DMMGPHAWDF
>Ginkgo_biloba_Gb_23058
MGIPKTNGIERPTPERPLVRNQLALMISTEKKWKPRRLFAAFKSLFHILALPASPCKWISLPPGPSECPSLGSRVTGTLFGYRKGHVHLAVQENPKSPPV
LLLELATPTSTLVKEMASGLVRIALECEKTANRGKLFQEPIWTMYCNGRKTGYGMKRVCSVADLQVLNLVQAVSMGAGVLPTDRGGADGELMYMRARFER
VVGSKDSEAFYMLNPDGSGGPELSIFLLRI*
>Ginkgo_biloba_Gb_11191
MRMIDISSERNAMQIIDRTTSVDCEKDVRCWRSLKSLVELMVPCCGCQSMANPLEDDSESNLGSTVTGTIFGYRKGRVSFCIQEDRRSPNLLLLEFAMPT
YLLAKEMQYGLLRIALECDKENTRDGSLFSVPVWTMYCNGRKVGFAIKRNVTENDRTILKIMQSISVGAGVLPTETKADEGELMYMRATYERVVGSPDSE
SFHMINPDGSTGQQLSIFLLRS*
>Ginkgo_biloba_Gb_17627
MSPDETDGECSGSSRKFLSISALRVMGMDHDNSEKPLVAVVPFGKTHKTKKVTTILRSLFKVIPLPIPCKWMGMPAGPSDNPSLGSRVTGTLFGYRKGHV
HFVVQEDPRSHPVLLLELATPTNSLVKEMASGLVRIALECERAPHRGKLFQEPIWTMYCNGRKTGYAIRRSCSEADSQILSMVQAVSMGAGVLPIEEGSD
GELMYMRARFERVVGSRDSEAFYMMNPDGTGGPELSIFLLRI*
>Ginkgo_biloba_Gb_38762
MRSGSGNQAVGSTSFRADQKQRFAHGPPPTLIQKALPINTILNQRGINTLGFELALICKSCMDLSHSQIRSVHSAMLASNHLVLRSCTHVQYTGQTTWPL
TYQFPFLAAALLTDLICTEKQAVSNMSGDAIDRDFSSSREFLSMGALRVMGMESRDINLYVSEKSPSGNLLHKPKKVVIGIMRSLIRALSIPVLRKCPSY
KKPCLGSRVTGTLFGYRRGRVHFAVQEDPRSNPVLLLELATLTNSLVKEMASGLVRIALECERRVNRGKLFQEPRWSMYCNGRKRGYAMRRVWCETDLRI
LSMVQVVSMGAGVLPMEEEGPDHGELMYMRATFERVVGSIDSEAFYMMNPDGSGGPELSIFLLRI*

>Marchantia_polymorpha_A0A176WGP1
MYDKDNRHLILKALLNHEAQQFQNTASQMRMIDLGSTTGSIEINSRPTHLNCELSSGKKIWMAFRYLVTPCCGGSRRRSAVESMDDEGTFDSASLGHTVTGTFYGSRKGRVTLCIQEDSKGPPLLLLEFAMPTYSLVREMSSGMLRIALECEKSPPPFKDGRDGSRSPDLLLEPVWSLFCNGRKVGFAIRRLSSETDRKILNLMQSVSMGAGVIPLIERKVMMPEQEIMYMRARYERACGRSPDSLSLHLINPDGTPGQELSIFLFRS
>Marchantia_polymorpha_A0A176VRT2
MSKVHQEEFMTPTESLSPTRPSSPGSPMENSKFALVRAKHTNTKQKKFIAMVRSLLHIVPSFQMMAPCKWLSMPSHREALILGSRVTGTIFGHRKGHVHFAVQEDPRSLPTLILELATPTSTLVREMASGLVRIALECEKTPNRGKLYQEPIWSMFCNGRKTGYAIRRMFSEFDRHILTVVQAVSMGAGVLPMEEESSDGSSMLVALVMICYRCDISVRRLSQELLPLLEQGELSRVPELHLMFPTGRFDCTMHNRESSGEMDSQFTHRLEKAHFGKKLLPRTFGRTEENVS

>Oryza_sativa_indica_B8B2T8
MSVMETRPLSPRASPLPSSAKSPAGGGGGGGGGGFQWLFGKRGRRNRARQPLAAQLGPGDDDGEEVEDEEDFFFVSTPYLSTPSWSAAAAAAGASPRKRGDHQAALARLRAAVLSVLARARRGGRRAGGGSSASARVLTGTVFGRLRGRVHLALQTDPRAAPAMMLELAGYSTGALVREMASGLVRLALECEKAAPPTNPGEKRRRAALMEETTWRAYCNGRKCGYAVRRECGAEEWRVLRAVEPVTVGAGVLPDGGGVAGGEGDMMYMRARFERVVGSRDSEAFYMVSPDGNAGPELSIYLLRV
>Oryza_sativa_indica_A2Y2Q2
MKKKTAASKYLCFASFTICIPSAKQPSGGDAKNRLSFSFPESINGGKDRRCQQHTEEEHKSESIIDPAASVVTRTDGKHCTIIVGTIFGRRSGHVTFCVQRDAAMPPPFLFELSVPMLSLAAEMGSGLLRIALECHHSSGKVVVGAADGDTINNAGTGGGGSRSVWKASCNGRDVGYAVRRRPTDQDCRVLESMRMTTTGVGVLPSTGFSEDGGGGDVLYMRATYERVVGSKDAVSYHLITPGTASGSPQQELSVFLLRTRGD
>Oryza_sativa_indica_A2Y7T9
MRTITARNPHDSLSFSRRHFKWPVLGKSYSHGATRGEEDYMKSSEAEEEEDEATMAFSSVCPSFHSEDFVSPPKKPPRQQHPQQQHPPQRRKVRTAVSRLRSALAAAVTGRHRQVGLGARLTGTLYGHRRGHVHLAFQLDPRACPALLLELAAPTAALVREMASGLVRIALECERAKGGPAPALPTATGGGKRLLEETVWRAYCNGKSCGYAVRRECGAADWRVLRALEPVSMGAGVIPAASCGGGEGDVMYMRARFERVVGSRDSEAFYMMNPDSTSTSSNSNSGGPELSVYLLRV
>Oryza_sativa_indica_A2WT47
MARSPHESSFSFSRRHFKWPVLGKSSSHGASNAGEDDFIKAEDDEEATMAFSSTCPSFHSEDFVSPPPCKPLKQQQQQQPQQQRRKGRTAVSRLRTALAAALAGRHRQVGLGARLTGTLYGHRRGHVHLAFQVDPRACPALLLELAAPTASLVREMASGLVRIALECERAKGGGACAFPTAAAAPSSSSSSSSSSSAGGRKLVEETVWRAYCNGRSCGYAVRRECGAADWRVLRALEPVSMGAGVIPAACGGGEGDVMYMRARFERVVGSRDSEAFYMMNPDCGGSGSNNNGGPELSVYLLRV

>Selaginella_moellendorffii_D8R4F0
MFPFSRTTSNRHKKLFSAFRSFFHFLPVQIACRRMSLPGGPSESSALGSRVTGTLFGNRKGHVHFAVQEDPKSPPVLLLELTTPTSTLVKEMASGLVRIALECERTMNRGKLFLEQVWTMYCNGRKSGYALRRICSDSDLQILRMVQAVSMGAGVLPMDEEGADGELMYMRARFERVVGSKDSEAFYMMNPDGTGGPELSIFLLRI

>Selaginella_moellendorffii_D8SU23
MVDLSKQDNIIDEPTSVHCEKDVKCWRSLASMLGSLVIPCCCGCKLQFETKIRSSSTSSSSSATTTTSPPISSNSSSKDHDSSSKRSSSVVTGTIFGQRKGKVVMSIQEDPREPPVMLLELAMPTVLLVKEMSSGLLRIAMECEKRHESSNEPCSPRKKNHRHHQRDRHLYSEPVWTMYCNGRKVGFAVRRPFTEPDRAVLGLMQSVSMGAGVIPVQSSSGDPAGSDDQELDELMYMRATYERVVGSADSESFHMINPDGSPGQELSIFLLRA
>Selaginella_moellendorffii_D8RE05
MVDLSKQDNIIDEPTSVHCEKDVKCWRSLASMLGSLVIPCCCGCKLQFETKIRSSSTSSSSSTATTTTSPPISSNSSSKDHDSSSRRSSSVVTGTIFGQRKGKVVMSIQEDPREPPVMLLELAMPTVLLVKEMSSGLLRIAMECEKRHESSNEPCSPRKKNHRHHQRDRHLYSEPVWTMYCNGRKVGFAVRRPFTEPDRAVLGLMQSVSMGAGVIPVQSSSGDPAGSDDQELDELMYMRATYERVVGSADSESFHMINPDGSPGQELSIFLLRA
>Anthoceros_agrestis_BONN_evm.model.Sc2ySwM_344.1181.1_EVM_AagrBONN_evm.TU.Sc2ySwM_344.1181___Sc2ySwM_344_5256405-5259386(+)
MAKTASERDYQQQIVNSSYAESERIKDVRCWTSFCSFFSHLLSSGNCCSCQEQARVENSS
DVLQTSASVGSAPHKALLSAASGNSTRPLQSSASSKSHSTTPTGKALGRTVTGTIFGYRK
GKVTFCVQEDPKASPSLLLELAMPTDILVREMASGLLRIALECETKGRDKMQDENDGPVK
PGLHKPTPLILEPVWSMYCNGRKVGFAIRRICSDTDRSVLAVIEQVSMGAGVIPVDEQHR
PVVLSPDARSRSKQSSRRTSPERHHRTEGHRWFPSVSRSARTSPERERRMGGPGSRDQSY
RSSPDHRYQHVNRDRASYRSSPEHILGAGRERRSSLDMRRVADDRDMTPVKTRSFDRPVQ
HERFEDRLKGGHERSKSGDRAIFEATDKSPRRSPRRALGFESDGTTQFSTPPSNSKSDAR
SNSKSDYGTPLSDDARRSLESEEDDDTATSHPRIGGKANGIRAVSNGDSAEGEVSIGVHG
PRFTKMHKEDDHIPINYHRIDEHLPLENGKEFPIRPSKMDVYNDLDDDQFGHRLGDGHVH
KPSQRLLPPHINPREFLESTSVQSWRAPDGGKTRPDLFHRVYTIICLAYSPLALNSCSGS
NQLRRASASRCGIALHSCGKELSPSM*
>Anthoceros_agrestis_BONN_evm.model.Sc2ySwM_368.245.2_._AagrBONN_evm.TU.Sc2ySwM_368.245___Sc2ySwM_368_1224819-1227149(-)
MPGAVDKDVKQSREAAAVALQLFRSIGLDERTAHTAIANSKLSAQLRQVISEAGVGDGCD
GAVGNLLFAVATHYPVNALRHRGALLEYVTSYKIRSVSQLEGAFGYLASLGSGALDYREL
EKRSGLEEVVRLNKKQLLVEPHRINVGALLGQAREQVPWADVKHLKAEMDFQLKRVLGES
TALDEEEKSFTKKKEKFKVEEPTKAAKAVPAPEPEETNRRGRELGETGKGAVPSMRSSKE
GSVVSSQVNPKGLHNGLQSPGSPLDSQMMLLRVDKKKSKKFLTIVRSIFHVSMPSFPCKW
LALPPGPSDSPSLGSRITGTLFGFRKGHVHFVVQEDPKSQPVLLLELATPTSSLVKEMAS
GLVRIALECERTPNRGRLFQEPMWTMYCNGRKTGYAIRRVCSESDLHILTLVQAVSMGAG
VLPIDDDGPNGELMYMRARFERVVGSRDSEAFYMMNPDGTGGPELSIFLLRI*
>Anthoceros_agrestis_BONN_evm.model.Sc2ySwM_368.245.1_._AagrBONN_evm.TU.Sc2ySwM_368.245___Sc2ySwM_368_1224819-1226087(-)
MGSRNVGITHSARGVECWLLGIALPPFMSPAFVLQAEMDFQLKRVLGESTALDEEEKSFT
KKKEKFKVEEPTKAAKAVPAPEPEETNRRGRELGETGKGAVPSMRSSKEGSVVSSQVNPK
GLHNGLQSPGSPLDSQMMLLRVDKKKSKKFLTIVRSIFHVSMPSFPCKWLALPPGPSDSP
SLGSRITGTLFGFRKGHVHFVVQEDPKSQPVLLLELATPTSSLVKEMASGLVRIALECER
TPNRGRLFQEPMWTMYCNGRKTGYAIRRVCSESDLHILTLVQAVSMGAGVLPIDDDGPNG
ELMYMRARFERVVGSRDSEAFYMMNPDGTGGPELSIFLLRI*
>Anthoceros_agrestis_BONN_evm.model.Sc2ySwM_368.245.3_._AagrBONN_evm.TU.Sc2ySwM_368.245___Sc2ySwM_368_1224819-1227149(-)
MPGAVDKDVKQSREAAAVALQLFRSIGLDERTAHTAIANSKLSAQLRQVISEAGVGDGCD
GAVGNLLFAVATHYPVNALRHRGALLEYVTSYKIRSVSQLEGAFGYLASLGSGALDYREL
EKRSGLVGALLGQAREQVPWADVKHLKAEMDFQLKRVLGESTALDEEEKSFTKKKEKFKV
EEPTKAAKAVPAPEPEETNRRGRELGETGKGAVPSMRSSKEGSVVSSQVNPKGLHNGLQS
PGSPLDSQMMLLRVDKKKSKKFLTIVRSIFHVSMPSFPCKWLALPPGPSDSPSLGSRITG
TLFGFRKGHVHFVVQEDPKSQPVLLLELATPTSSLVKEMASGLVRIALECERTPNRGRLF
QEPMWTMYCNGRKTGYAIRRVCSESDLHILTLVQAVSMGAGVLPIDDDGPNGELMYMRAR
FERVVGSRDSEAFYMMNPDGTGGPELSIFLLRI*
>Anthoceros_angustus_006773_locus=scaffold26_size1211857_434452_436811_+_len_1458
MPGAVDKDVKQSREAAAVALQLFRSIGLDERTAHTAIANSKLSAQLRQVISEAGVGDGCD
GAVGNLLFAVATQYPVNALRHRGALLEYVTSYKIRSVSQLEGAFGYLASVGSGALDYREL
EKRSGLGVDGSADRIRLAVEEVVRVNKKQLLVEPYRIDVGALLGQAREQVPWADVKHLKA
EMDFQLKRVLGESTALDEEERSFTKKKEKLKVEEPTKAAQAVSAPEPEETNRRGRELGES
GRGAVPSMRGSKEGSVVSSQANPKGLINGLQSPGSPLDSQMMLLGVDKKKSKKFLTIVRS
IFHVSMPSFPCKWLALPPGPSDSPSLGSRITGTLFGFRKGHVHFVVQEDPKSQPVLLLEL
ATPTSSLVKEMASGLVRIALECERTPNRGRLFQEPMWTMYCNGRKTGYAIRRVCSESDLH
ILTLVQAVSMGAGVLPIDDDGPNGELMYMRARFERVVGSRDSEAFYMMNPDGTGGPELSI
FLLRI*
>Anthoceros_angustus_011252_locus=scaffold59_size638376_577693_580011_+_len_1791
MAKTASERDYQQQIVNSSYAESERIKDVRCWTSFCSFFSHLLSSGNCCSCQEQARVENSS
DVLQSSVGVASAPHKALLTAGSVNSTRPLQSSASSKSHSTTPTGKALGRTVTGTIFGYRK
GKVTFCVQEDPKASPSLLLELAMPTDILVREMASGLLRIALECETKGRDKMQDDIGGNDG
SVKPGPHKPSPLILEPVWSMYCNGRKVGFAIRRICSETDRSVLAVIEQVSMGAGVIPVDE
QHRPVVLSPDGRSRSKQSSRRTSPERHQRTEGHRWFPSVSRSARTSPERERRMGGPGSRD
QSYRSSPDHRYQHVNRDRSSYRSSPEHIPVVGRERRSSLDMRRVSDDRDLTPVKTRSFDR
SVQHERFEDRLKGGHERSKSGDRAIFEATDKSPRRSPRRALGFESDGTTQFATPPSNSKS
DARTNSKSDYGTPVSDDARRSLESEEDDDTATSHLRSAGKASSNGIGVRAVSNGDSAEGE
VASGVHGPRFTKMHKEDDHIPINYHRIDEHLPLDNGKEFPIRPSKTDVYNDLDDDQFGHR
LADGHMHKPSQVPSEELMYMRARYEHVVGSADAESFHMINPDGTPGQELSVFFLRI*
>Anthoceros_punctactus_evm.model.utg000040l.96.1_EVM_Apun_evm.TU.utg000040l.96___utg000040l_417426-419781(-)
MPGAVDKDVKQSREAAAVALQLFRSIGLDERTAHTAIANSKLSAQLRQVISEAGVGDGCD
GAVGNLLFAVATHYPVNALRHRGALVEYVTSYKIRSVSQLEGAFGYLASVGSGALDYREL
EKRSGLVGALLGQAREQVPWADVKHLKAEMDFQLKRVLGESTALDEEEKSFTKKKEKFKV
EEPTKAAKTVPAPEPEETNRRGRELGETGKGAVPSMRSSKEGSVVSSQVNPKGLHNGLQS
PGSPLDSQMMLLRVDKKKSKKFLTIVRSIFHVSMPSFPCKWLALPPGPSDSPSLGSRITG
TLFGFRKGHVHFVVQEDPKSQPVLLLELATPTSSLVKEMASGLVRIALECERTPNRGRLF
QEPMWTMYCNGRKTGYAIRRVCSESDLHILTLVQAVSMGAGVLPIDDDGPNGELMYMRAR
FERVVGSRDSEAFYMMNPDGTGGPELSIFLLRI*
>Anthoceros_punctactus_evm.model.utg000340l.14.1_EVM_Apun_evm.TU.utg000340l.14___utg000340l_143797-146789(-)
MAKTASERDYQQQIVNSSYAESERIKDVRCWTSFCSFFSHLLSSGNCCSCQEQARVENSS
DVLQTSASVGSAPHKALLSAASGNSTRPLQSSASSKSHATTPTGKALGRTVTGTIFGYRK
GKVTFCVQEDPKASPSLLLELAMPTDILVREMASGLLRIALECETKGRDKMQDENDGSVK
PGLHKPTPLILEPVWSMYCNGRKVGFAIRRICSDTDRSVLAVIEQVSMGAGVIPVDEQHR
PVVLSPDARSRSKQSSRRTSPERHHRTEGHRWFPSVSRSARTSPERERRMGGPGSRDQSY
RSSPDHRYQHVNRDRASYRSSPEHILGVGRERRSSLDMRRVADDRDMTPVKTRSFDRPVQ
HERFEDRLKGGHERSKSGDRAIFEATDKSPRRSPRRALGFESDGTTQFSTPPSNSKSDAR
SNSKSDYGTPLSDDARRSLESEEDDDTATSHPRIGGKANGIRAVSNGDSAEGEVSIGVHG
PRFTKMHKEDDHIPINYHRIDEHLPLENGKEFPIRPSKMDVYNDLDDDQFGHRLGDGHVH
KPSQRLLPPHINPREFLESTVYTIICLAYSPFGSNQLRRASASRCGIALHSCGKELSPSL
*
>Azolla_filiculoides_s0030.g024424
MSYEQKELPHIRINPTEIRTGKPEIRTAAPNGTEPEPHENRSSSSSAASSSSSSSSSSSS
SSSSSSSENMKNLNKSILQNSSLKEEKSTGRAMGSVYLPRKMVTMFRAILDHLPLPPMMC
SSWLTISMGRSDRPSLGNRVTGTLFGLRKGHVFFSVQEDPRSEPVLLLELATPTNSLVKE
MASGLVRIALECERAQTRGKLFSEPVWTMYCNGRRTGYAIKRVCSESDLQVLSLVRAISM
GAGVLPKGGISGAGPGPGPGAAADDDDESGGGSGSDGELMYMRARFERVVGSKDSEAFYM
MNPDGTGGPELSIFLLRI*
>Azolla_filiculoides_s0054.g033706
MARFAENYVSYALRAVCRMIGIPPFFLCCGMTTNHMDSSNCDSHCASEWPGKSRAMTGTR
TRTRTMTRTMTRTMTRTMTRTRTMTGTGTMTMTGTLFGYRKGHMHWALQHDTRSAPGLLL
ELATPTSTLVREMASGMVRIALECPKAPCHVRPDKLLDEPAWTMYCNGRKSGFARRLGPG
SYSGSWHAAALSMLAAVSMGAGVLPDEDTYAYTYTTGNVDGVARDTGTGTGNVDGVARDQ
LMYMRARFERVVGNCDSEAYYMMNPDRTSSGGPELSIFLLRV*
>Azolla_filiculoides_s0059.g034704
MATGLVKIALECKRATSEPDHKHKIIPNHMIAASPVVRAGNAIHHRISDVNPADSAAFPF
GPHLRVAKNQDNHGQFSTSSTDQEEDEDQFRYGVGSHGKRWLHYQQRRWPSQRMQRSSAG
DLLREPSWVMHCNGRKVGFAVRRSGGTSASDLHILSLLQGVSMGAGILPTAISSLSNRSS
DSSHSTTTSSTPASASASAPASAPASDSGTGLLSDDGHVLYLRSSFQRVIGSSDSQAFYM
INPDHGFASGPDLSIFFHRSPP*
>Salvinia_cucullata_v1.1_s0020.g008153
MADNGAERRTLYSREFHRWPSLRAVFGMMIPCCGCQTISSGSIGSTRPVLLMSSVVTGTI
FGQRKGRVNFCVQEDPSSPPLLLLEFAMTTNLLVKEMQSGILRITLECDKNKKNFDDSGA
EALSLFEEPVWSMYCNGRKVGFAMKKTTKSDMDSAISNLINLMQSVSTGAGVIPSKLYSN
STSSGGNTESNGTEEAGKCREEDELIYMRASYERVVGSSDSEAFHMILSDAANRDMGVLY
VLWQANWDADQSLLFLCQYKHRPNSSYKCRYASYSIIGAAMFIQVSKIIQSKLGR*
>Salvinia_cucullata_v1.1_s0070.g016671
MVDNGAKKRTVGGSRNSKEFRCWSSLRAAFSLAFPCCGCYSTTSGVAKPTFSAASSTVTG
TIFGQRKGRVSFCVQEDPASPPILLVEFAIPTYLLVKEMESGLLRITLECAKNRDRCDGM
ADLPLFEEPVWGMSCNGRRVGFAMKKSMKYEEDSAMTSIMSLMQSVSTGAGVIPSRRSSH
SSRNSGEGEDEELLYMRATYERVVGSCDSEAFHMVGPDGSQAQEISIFVTLS*
>Salvinia_cucullata_v1.1_s0077.g017609
MAEHDLRRPRSSSPSSSSPSSSPHSISRHRHPSIFLPHPHHRLLRALRRLLRLLLCSTSN
SVSAPAATVATLQPPRPSFSVAARRRRRRRRRLLRRLSAVESAETRGGGAARMIRNRSTS
RSRGGRRVVGTLYGRRKGRMQLALQAMEEEEEGRVVMVVELGMESGELIKEMARGPVRIA
LGGGEEEEEGRRWGMWCNGRRVGDARRRRGLREEDRRVLGMLGAATAAAGILPGGASGPG
GGMGQRGGRGGRDILFMRSLFEQRAAPGGGGDAFYMINPDGRGGPEVSFFFLPCHEGDDN
KSKRLIEESAALSLEGLSPLTI*
>scaffold-AFPO-2005234-Blechnum_spicant_gametophyte
KFMGAFRSLFHILSIPNMSCKWLALPSGPSEHPSLGSRVTGTLFGYRKGHVHFAVQEDPKSQPVLLLELATPTSTLVKEMASGLVRIALECEKTSSRGKLFHEPVWTMYCNGRKTGYALRRVCSEADVQLLSLVQAVSMGAGVLPMNEEAPEGELMYMRARFERVVGSKDSEAFYMMNPDGTGGPELSIFLLRI
>scaffold-DFHO-2008775-Danaea_nodosa
LVPSSRFRSTQQKFFTVFRSLFNFFPAPIIPCKWLVLPSGPSDYPSLGSRVTGTLFGFRKGHVHFAVQENPRSEPLLLLELATPTNTLVKEMASGLVRIALECEQSSNRRKLFQEPVWTMYCNGRKTGYAIRRVCSETDSHILKLVQAVSMGAGVLPVDEDGADGELMYMRAKFERVVGSRDSEAFYMMNPDGTGGPELSIFLLRI
>scaffold-DFHO-2057695-Danaea_nodosa
KQRRFFTLFRSLFHLFPVPVIPCKWLTLPAGPSDYPSLGSRVTGTLFGYRKGHVHFAVQEDPRSQPVLLLELATPTNTLVKEMASGLVRIALESERTSSRGKLFQEPIWTMYCNGRKTGYAIRRVCSETDLHILTLVQAVSMGAGVLPMDDEGPDGELMYMRARFERVVGSRDSEAFYMMNPDGTGGPELSIFLLRI
>scaffold-EEAQ-2088825-Sceptridium_dissectum
SKHGKLFTIFRSIFHFFPTPPLPCKWLALPAGPSDYPSLGSRVTGTLFGYRKGHVHFAVQQHPRSQPLLLLELATPTNTLVKEMASGLVRIALECERTPNRGKLFHEPIWTMYCNGRKTGYAIRRVCSETDLQILTLVQAVSMGAGVLPMDEEVPDGELMYMRARFERVVGSRDSEAFYMMNPDGSGGPELSIFLLRI
>scaffold-NDUV-2003845-Vittaria_appalachiana
RGGAKKHSKWMGALRSMRHILPLPNLSCRWLALPSGPSEHPSLGSRVTGTLFGYRKGHVHFAVQEDPKSQPVLLLELATPTSALVKEMASGLVRIALECEKVCSRGKLFHEPVWTMYCNGRKTGYALRRACSEADVQLLSLVQAVSMGAGVLPMSEEAPEGELMYMRAKFERVVGSKDSEAFYMMNPDGTGGPELSIFLLRV
>scaffold-NDUV-2003846-Vittaria_appalachiana
KQSSKKPSKTMSAFRAACQILPLPNLSCKWLALPSGPSDYPSLGSRVTGTLFGYRKGHVHFAVQEDPKSQPVLLLELATPTSTLVKEMASGLVRIALECEKTSSRGKLFHEPVWTMYCNGHKTGYALRRVCCDTDAQLLSLVQAVSMGAGVLPMAEEASEGELMYMRAKFERVVGSKDSEAFYMMNPDGTGGPELSIFLLRI
>scaffold-NHCM-2065236-Angiopteris_evecta
SAKSHNKQKRFFTLFRSLFHFFPAPVIPCKWLTLPAGPSDYPSLGSRVTGTLFGYRKGHVHFAVQEDPRSQPVLLLELATPTNTLVKEMASGLVRIALESERTSNRGKLFQEPIWTMYCNGRKTGYAIRRVCSEIDLHILTLVQAVSMGAGVLPMDEEGPDGELMYMRARFERVVGSRDSEAFYMMNPDGTGGPELSIFLLRI
>scaffold-ORJE-2020149-Phymatosorus_grossus
KLKGVFRSFFHILPLPNMSCKWLALPSGPSDHPSLGSRVTGTLFGYRKGHVHFAVQEDPKSQPVLLLELATPTSTLVKEMASGLVRIALECEKTSSRGKLFHEPVWTMYCNGRKTGYALRRVCSEADVQLLSLVQAVSMGAGVLPMNEEAAEGELMYMRAKFERVVGSKDSEAFYMMNPDGTGGPELSIFLLRI
>scaffold-PBUU-2008380-Lygodium_japonicum
KLLGAFRSLFYILPIPAISCKWLALPSGPSEYPSLGSRVTGTLFGYRKGHVHFAVQEDPKSQPVLLLELATPTSTLVKEMASGLVRIALECEKTTSRGKLFHEPVWTMYCNGRKTGYAMRRVCSDADAHLLSMVQAVSMGAGVLPMNEGGSEGELMYMRAKFERVVGSRDSEAFYMMNPDGTGGPELSIFLLRI
>scaffold-PIVW-2013760-Ceratopteris_thalictroides
LMPAHKSHSRRSGRFLTLFRSFLGLIPMPPIACKTWIPLPSGRSEHVSLGNRVTGTIFGYRKGHVYFSVQMDPKAEPILLLELATPTNSLVKEMASGLVRIALECERRQNRGKLFMEPVWTMYCNGRKAGYAIRRACSEIDIQVLTLVQVISMGAGVLPKTDEEGPDGELMYMRAKFERVVGSKDSEAFYMMNPDGTGGPELSIFLLRI
>scaffold-POPJ-2100672-Pteris_vittata
RGAAKKHGKLMGALRSFCHILPFPNLSCKWLALPSGPSEHPSLGSRVTGTLFGYRKGHVHFAVQEDPKSQPVLLLELATPTSTLVKEMASGLVRIALECEKTSSRGKLFHEPVWTMYCNGRKTGYALRRVCSESDVQLLSLVQAVSMGAGVLPMNEEAPEGELMYMRAKFERVVGSKDSEAFYMMNPDGTGGPELSIFLLRI
>scaffold-RFMZ-2006309-Osmundastrum_cinnamomeum-B
KVFGAFRSFFHILPVPAMSCKWLALPSGPSEYPSLGSRVTGTLFGYRKGHVHFAVQEDPKSQPVLLLELATPTSTLVKEMASGLVRIALECEKATSRGKLFQEPVWTMYCNGRKTGYALRRLCSETDVHILSLVQAVSMGAGVLPMNEEGSEGELMYMRAKFERVVGSRDSEAFYMMNPDGTGGPELSIFLLRI
>scaffold-RWYZ-2033664-Blechnum_spicant_&_Athyrium_sp.-2_samples_combined
KFMGAFRSLFHILSIPNMSCKWLALPSGPSEHPSLGSRVTGTLFGYRKGHVHFAVQEDPKSQPVLLLELATPTSTLVKEMASGLVRIALECEKTSSRGKLFHEPVWTMYCNGRKTGYALRRVCSEADVQLLSLVQAVSMGAGVLPMNEEAPEGELMYMRARFERVVGSKDSEAFYMMNPDGTGGPELSIFLLRI
>scaffold-UGNK-2007493-Marattia_attenuata
SAKSHNKQKRFFTLFRSLFHFFPAPVIPCKWLTLPAGPSDYPSLGSRVTGTLFGYRKGHVHFAVQEDPRSQPVLLLELATPTNTLVKEMASGLVRIALESERTSNRGKLFQEPIWTMYCNGRKTGYAIRRVCSEIDLHILTLVQAVSMGAGVLPMDEEGPDGELMYMRARFERVVGSRDSEAFYMMNPDGTGGPELSIFLLRI
>scaffold-UGNK-2019322-Marattia_attenuata
LIPSSKGRSTQQKIFTVFRSLFNLFPAPIIPCKWLVLPSGPSDYPSLGSRVTGTLFGFRKGHVHFAVQENPRSEPLLLLELATPTNTLVKEMASGLVRIALECELSSNRRKLFQEPVWTMYCNGRKTGYAIRRVCSETDSHILKLVQAVSMGAGVLPVDEDGADGELMYMRAKFERVVGSRDSEAFYMMNPDGTGGPELSIFLLRI
>scaffold-VIBO-2074148-Osmunda_javanica
RVFGAFRSFFHILPVPAMSCKWLALPSGPSEYPSLGSRVTGTLFGYRKGHVHFAVQEDPKSQPVLLLELATPTSTLVKEMASGLVRIALECEKATSRGKLFQEPVWTMYCNGRKTGYALRRLCSETDVHILSLVQAVSMGAGVLPMSEEGSEGELMYMRAKFERVVGSRDSEAFYMMNPDGTGGPELSIFLLRI
>scaffold-VVRN-2023858-Lonchitis_hirsuta
KIVGAFRSLFHIIPIPHLSCKWLALPSGPSEYPSLGSRVTGTLFGYRKGHVHFAVQEDPKSQPVLLLELATPTSTLVKEMASGLVRIALECEKTSSRGKLFHEPVWTMYCNGRKTGYALRRVCSEADVRLLSLVQAVSMGAGVLPMSEEAPEGELMYMRAKFERVVGSKDSEAFYMMNPDGTGGPELSIFLLRI
>scaffold-XWDM-2020126-Cystopteris_fragilis-2_samples_combined
KFMGAFRSFFHIFPTPNISCKWLALPSGPSDHPSLGSRVTGTLFGYRKGHVHFAVQEDPKSQPVLLLELATPTSTLVKEMASGLVRIALECEKTSSRGKLFHEPVWTMYCNGRKTGYALRRACSEADVQLLSLVQAVSMGAGVLPMNEETPEGELMYMRAKFERVVGSKDSEAFYMMNPDGTGGPELSIFLLRV
>scaffold-XXHP-2002413-Cystopteris_fragilis-fronds
KFMGAFRSFFHIFPTPNISCKWLALPSGPSDHPSLGSRVTGTLFGYRKGHVHFAVQEDPKSQPVLLLELATPTSTLVKEMASGLVRIALECEKTSSRGKLFHEPVWTMYCNGRKTGYALRRACSEADVQLLSLVQAVSMGAGVLPMNEETPEGELMYMRAKFERVVGSKDSEAFYMMNPDGTGGPELSIFLLRV
>Abies_alba_AALBA5B1120820P1
MEQDGTESSTMVGKLNLFPIGRSHKPKKMARIIRSVFNAFTVPVPSCKWLSMPGGPSDWP
KLGSRVTGTLFGYRRGHVHFAVQEDPRSHPVLLIEFAMPTNSLVKEMASGLVRIALECER
AVNRGRLYQEPIWTMYCNGRKTGYAMKRICSETDLKILGLVQAVSMGAGVLPTDEEGPDG
ELMYMRASFERVVGSKDSEAFYMMNPDGTGGPELSIFLLRI*
>Abies_alba_AALBA5B308647P1
MKHGEISAKHRGKNKKAPKQARSPRSNSLAIADPTVAAHTVAVFDVAVLAVDVPASGVPF
VAALIVGFLVANVLATGVQVVARARALTMIWSLDTKDFLVVTGRSMDNSPHVARRDTWRG
LIGARLVVVASTGSQRHAGVAAQLPQWVGNHQTSVLRASFMPFKFFSTDEIYLPTSNPRP
ILCGKSVGAVAIRFDACDRQSFHVPRVRVERQQQKWVFKNRCKGSKDEAETMMMRTAIDL
GGSFESSRVGIQIIRRSTSVECEKDVRCWRSLRSLLEFMLPACCARATSADDNDGESTAT
ATSTATLGSTVTGTIFGHRKGRVSFCIQEESRSPPLVLLEFALPTYSLAKEMQHGLLRIA
LECAKNRSDGAPSLFSVPVWTMYCNGRRAGFAVRRQPTERDRAILKLVQSVSAGAGVIPR
RTGNAEAEHGRGGEVLYMRATYERVVGSQDSESFYLINPVGSTGQQLSIFFLRSS*
>Abies_alba_AALBA5B319930P1
MSPNAIGRDFSSTREFLSLGALRALGRHPDNYSEKPPDGYARSNKTKNMVVSIMRRVVRA
IYSVPVSACASCPSMDSVSDHHKDPSSLGSRVTGTLFGYRRGRVNFAVQEDPRSNPVMLL
ELATLTNSLVKEMASGLVRIALECERTVNREKLLQEPRWIMYCNGRKAGYASRRSWSDSD
LRILTMVQAVSMGAGVLPVEEELGPEGELMYMRASFDRVVGSTDSEALYMVNPDGIGGPE
LSIFFLRI*
>Abies_alba_AALBA5B384446P1
MSPDDGERSSSSSGNSSSKKFIAAASALRVMGMRDYDFHSEKTLVPFVKPQKTYRVSTIL
RSLRRAIPLPIAASCRAMGMPAGPSDKPSLGSRVTGTLFGHRRGHVHFVVQEDPRALPVL
VLELATPTNSLVKEMASGLVRIALECERTAGRGKLFQESIWTMYCNGRKTGYAIRRNCTD
TDSQILGMVQAISMGAGVLPFEEGSDGELMYMRARFERVVGSRDSEAFYMMNPDGTGGPE
LSIFLLRI*
>Abies_alba_AALBA5B468084P1
MRMIDISSERNAMEIIDRTASVDCEKNVRCWRSLRSLVEFMVPCCGSSCQSMTGGPVEDH
DSSDSILGPTVTGTIFGFRKGRVSFCIQEDRRGPNLLLLEFAIPTYLLAKEMQYGLLRIA
LECDKESTHDGSLFSVPVWTMYCNGRKVGFAIKRKVTENDRAVLKVTQSISVGAGFLPTV
TKGDEGEFMYMRASYERVVGSSDSESFHMINPDGSTGQQLSVFLLRS*
>Abies_alba_AALBA5B980933P1
MRMIDIGSERKAMEIIDRAASVDCEKDVRCWRSLRSLVEFMVPCCGSSCQSVTGGSVEDH
DSSDSSLGPTVTGTIFGFRKGRVSFCIQEDRRGPNLLLLEFAIPTYLLAKEMQYGLLRIA
LECDKESTHDGSLFSVPVWTMYCNGRKVGFAIKRNATENDRAVLKVMQSISVGAGVLPTV
TRGDEGELMYMRATYERVVGSSDSESFHMINPDGSTGQQLSVFLLRS*
>Picea_lambertina_PILA_02432
MPTSKRLLRCSLLSIEGENLSPTMNQNLYKQVLRTNFATNTRRNTYVAIHLVEEQSTLIDYEVLCISINPHSSYLSCRRKRPSFQRSTNMKMIDISRERNAMEIIDRTTSVDCEKDVRCWRSLRSLMEFMVPCCGSSCQSMAGGSVEDQDSSECSLGPTVTGTIFGFRKGRVSFCIQEDRRGPTLLLLEFAMPTYLLAKEMQYGLLRIALECDKDSTHDGSLFSVPVWTMYCNGRKVGFAIKRNVTENDRAVLTVMQSISVGAGVLPTVTKGDEGELMYMRATYERVVGSSDSESFHMINPDGSTGQQLSVFLLRSC*
>Picea_lambertina_PILA_37146
MSPDDGERSSSSSGNGSSKKFLSSASTLRVMSMDCDFHSEKALVPFAAKPQKTNRVSTILRSLLRVIPLPMAASCRAMGMPAGPSDKPSLGSRVTGTLFGHRRGHVHFVVQEDPRAQPVLLLELATPTNSLVKEMASGLVRIALECERTAGRGKLFQEPIWTMYCNGRKTGYAMRRSCTETDSQILGMVQAISMGAGVLPLEEGSDGELMYMRASFERVVGSRDSEAFYMMNPDGTGGPELSIFLLRI*
>Picea_taeda_PITA_17577
MKMIDISRERNAMEIIDRTTSVDCEKDVRCWRSLRSLMEFMVPCCGSSCQSMTGGPVEDQDSSECSLGPTVTGTIFGFRKGRVSFCIQEDRRGPTLLLLEFAIPTYLLAKEMQYGLLRIALECDKDSTHDGSLFSVPVWTMYCNGRKVGFAIKRNVTENDRAVLKMMQSISVGAGVLPTVTKGDEGELMYMRATYERVVGSSDSESFHMINPDGSTGQQLSVFLLRS*
>Picea_taeda_PITA_44728
MSSNAIGRDFSSTREFLTLGALRALGRHPDNFSEKPPDGYARSNKTKNMIISIVRSVIRAIYSVPVSACTSCPSMNSDHPKEASASLGSRVTGTLFGYRRGRVNFAVQEDPRSNPVMLLELATLTNSLVKEMASGLVRIALECERTVNREKLFQEPRWIMYCNGRKAGYALRRSWSESDVRILTMVQAVSMGAGVLPVEEELGPEGELMYMRASFDRVVGSTDSEALYMVNPDGIGGPELSIFFLRI*
>Pseudotsuga_menziesii_PSME_03907
MRMIDISSERKAMEIIDRTTSVDCGKDVRCWRSLRSLVEFMVPCCGSSCQSVIGGSVEDHDSSESSLGPTVTGTIFGFRKGRVSFCIQEDRRGPNLLLLEFAMPTNLLAKEMQYGLLRIALECDKESTHDGSLFSVPVWTMYCNGRKVGFAIKRNVTENDRAVLKVMQSISVGAGVLPTVTKGDEGELMYMRATYERVVGSSDSESFHMINPDGSTGQQLSVFLLRS*
>Pseudotsuga_menziesii_PSME_04015
MEQDGAESNTIVGKLILIPTGRSHKLKRLARIIRSVFNVLPVPVPSCKWLSMPGGPSDWPKLGSRVTGTLFGYRRGHVHFAIQEDPRSHPVLLIEFAIPTNSLVKEMASGLVRIALECERAVNRGRLYQEPIWTMYCNGRKNGYAMKRICSETDLRILGLVQAVSMGAGVLPTDEEGPDGELMYMRASFERVVGSRDSEAFYMMNPDGTGGPELSIFLLRI*
>Pseudotsuga_menziesii_PSME_06003
MSPNAIGRDFSSTREFLSLGALRALGRHPDNYSSEKPPDHGYARSNKTKNTVVSIMRSVVRAIYSVPVSACTSCPSMDSDHHKDPASLGSRVTGTLFGYRRGRVNFAVQEDPRSNPVMLLELATLTNSLVKEMASGLVRIALECERTVNREKLFQEPRWTMYCNGRKAGYALKRSWSESDLRILTMVQAVSMGAGVLPVEEELGPEGELMYMRASFDRVVGSTDSEALYMVNPDGIGGPELSIFFLRI*
>Pseudotsuga_menziesii_PSME_08465
MRMMIDLSNDRGSAIEIIDRATSVDCQKDVGCWRSLRSVMEFVIPCCGCQSMNSNSSDSVYDDADSTISAGSSTVTGTIFGYRKGRVSFCIQEDPSSPSLLILEFGIPTFFLAKEMQHGLLRIALECDKQKASAQTGSLFSVPVWTMYCNGRKVGFARKRQATESDRTVLKLMRTVFVGAGVLRRIDMAKGEEAGELMYMRATYKRVSGSSDSESFHLINPDGSTRQELSIFFLRS*
>Pseudotsuga_menziesii_PSME_30343
MICVLKKWKSWFELWGFSEPVALKEILAIWGKILKMSPDDGERSSSSSGNSSSKKFISAASAMRVVGIRDYDFHSEKALVPFGKTQKTHRVLTILRSLRRVIPLPIAASCRAMGMPAGPSDKPSLGSRVTGTLFGHRRGHVHFVVQEDPRAQPVLLLELATPTNSLVKEMASGLVRIALECERTAGRGKLFQEPIWTMYCNGRKTGYAIRRNCTETDSQILGMVQAISMGAGVLPLEEGTDGELMYMRARFERVVGSRDSEAFYMMNPDGTGGPELSIFLLRI*
>Sequoiadendron_giganteum_SEGI_06829
MSLDETDGECCSNISSSSRKFLSVSALGVMGLEDHDQKQQLFGLVPFGKATHKTKRVATMLRSLLRVIPLPIPCKWMGMPAGPSDNPSLGSRVTGTLFGYRKGHVHFVVQDDPRSRPVLLLELATPTNSLVKEMASGLVRIALECERTANRGKLFQESVWTMYCNGRKTGYAIRRNCSETDSQILSMVQAVSMGAGVLPIEEGSDGELMYMRAKFERVVGSRDSEAFYMMNPDGTGGPELSIFLLRI*
>Sequoiadendron_giganteum_SEGI_29892
MRMIDISSERNAMQIIDRTTSVDCEKDVRCWPRSLKSLVEFMVPCCGCQSLAGGSVDDHDTESTLGSTVTGTIFGYRKGRVSFCIQEDRQGPNLLLLEFAMPTYLLAKEMQYGLLRIALECDKENTREGSLFSVPVWTMYCNGRKAGFAIRRHVTENDRAILKVMQCISVGAGVLPYRETKADEGELMYMRATYERVVGSSDSESFHMINPDGSTGQQLSIFLLRS*
>scaffold-DZQM-2012204-Pinus_radiata
KVSSILRSLLRVIPLPMAASCRAIGMPAGPSDKPSLGSRVTGTLYGHRRGHVHFVVQEDPRAQPVLLLELATPTNSLVKEMASGLVRIALECERTAGRGKLFQEPIWTMYCNGRKTGYAMRRNCTETDSQILGMVQAISMGAGVLPLEEGSEGELMYMRARFERVVGSRDSEAFYMMNPDGTGGPELSIFLLRI
>scaffold-FMWZ-2056691-Dacrycarpus_compactus
LVPFGRPTHKTKKVATILRSFLRIIPVPIPCKWMGMPAGPSDHPSLGSRVTGTLYGYRKGHVHFVVQDDPRSKPVLLLELATPTNSLVKEMASGLVRIALECERTANRGKLFQESIWTMYCNGRKTGYAIKRNCSETDGQILKMVEAVSMGAGVLPIEEGSDGELMYMRAKFERVVGSRDSEAFYMMNPDGTGGPELSIFLLRI
>scaffold-GMHZ-2019664-Cryptomeria_japonica-2_samples_combined
LVPFGKATHKTKSVANMLRSLFRVIPLPIPCKWMGMPAGPSDNPSLGSRVTGTLFGYRKGHVHFVVQDDPRSRPVLLLELATPTNSLVKEMASGLVRIALECERTANRGKLFQESVWTMYCNGRKTGYAIRRNCSETDSQILSMVQAVSMGAGVLPIEEGSDGELMYMRAKFERVVGSRDSEAFYMMNPDGTGGPELSIFLLRI
>scaffold-HILW-2112550-Acmopyle_pancheri
LVPFGRPTHKTKKVASILRSFFRIIPVPLPCKWMGMPAGPSDHPSLGSRVTGTLYGYRKGHVHFVVQDDPRSKPVLLLELATPTNSLVKEMASGLVRIALECERTANRGKLFQESIWTMYCNGRKTGYAIKRNCSETDSQILKMVEAVSMGAGVLPIEEGSDGELMYMRAKFERVVGSRDSEAFYMMNPDGTGGPELSIFLLRI
>scaffold-HOUF-2110767-Cryptomeria_japonica-leaf
LVPFGKATHKTKSVANMLRSLFRVIPLPIPCKWMGMPAGPSDNPSLGSRVTGTLFGYRKGHVHFVVQDDPRSRPVLLLELATPTNSLVKEMASGLVRIALECERTANRGKLFQESVWTMYCNGRKTGYAIRRNCSETDSQILSMVQAVSMGAGVLPIEEGSDGELMYMRAKFERVVGSRDSEAFYMMNPDGTGGPELSIFLLRI
>scaffold-JRNA-2068507-Phyllocladus_hypophyllus
LVPFGRPIHKTKKVATILRSFFRIIPLPLPCKWMGMPAGPSDHPSLGSRVTGTLYGYRKGHVHFVVQEDPRSKPVLLLELATPTNSLVKEMASGLVRIALECERTASRGKLFQETIWTMYCNGRKTGYAIKRNCSETDGQILKMVEAVSMGAGVLPIEEGSDGELMYMRAKFERVVGSRDSEAFYMMNPDGTGGPELSIFLLRI
>scaffold-JZVE-2039466-Parasitaxus_usta
LAPFGRPTHKTKKVATLLRSFFRIIPIPLPCKWMGMPSGPSDHPSLGSRVTGTLYGYRKGHVHFVVQEDPRSKPVLLLELATPTNSLVKEMASGLVRIALECERTANRGKLFQESIWTMYCNGRKTGYAIKRNCSETDGQILKMVEAVSMGAGVLPIEEGSDGELMYMRAKFERVVGSRDSEAFYMMNPDGTGGPELSIFLLRI
>scaffold-MFTM-2077555-Pinus_jeffreyi
KVSSILRSLLRVIPLPMAASCRAIGMPAGPSDKPSLGSRVTGTLYGHRRGHVHFVVQEDPRAQPVLLLELATPTNSLVKEMASGLVRIALECERTAGRGKLFQEPIWTMYCNGRKTGYAMRRNCTETDSQILGMVQAISMGAGVLPLEEGSEGELMYMRARFERVVGSRDSEAFYMMNPDGTGGPELSIFLLRI
>scaffold-MHGD-2012997-Microcachrys_tetragona
LVPFGRPTHKTKRVATILRSFFRIIPVPLPCKWMGMPAGPSDHPSLGSRVTGTLYGYRKGHVHFVVQEDPRSKPVLLLELATPTNSLVKEMASGLVRIALECERTANRGKLFQESIWTMYCNGRKTGYAIKRNCSETDGQILKMVEAVSMGAGVLPIEEGSDGELMYMRAKFERVVGSRDSEAFYMMNPDGTGGPELSIFLLRI
>scaffold-NKIN-2050173-Thujopsis_dolabrata
LVPFGKVTHKTKRVANMLRSIFRVIPLPIPCKWMGMPAGPSDNPSLGSRVTGTLFGYRKGHVHFVVQDDPRSRPVLLLELATPTNSLVKEMASGLVRIALECERTANRGKLFQESVWTMYCNGRKTGYAIRRNCSETDIQILSMVQAVSMGAGVLPIEEGSEGELMYMRAKFERVVGSRDSEAFYMMNPDGTGGPELSIFLLRI
>scaffold-NRXL-2064937-Metasequoia_glyptostroboides
LVPFGKATHKTKRVATVLRSLLRVIPLPIPCKWMGMPAGPSDNPSLGSRVTGTLFGYRKGHVHFVVQDDPRSRPVLLLELATPTNSLVKEMASGLVRIALECERTANRGKLFQESVWTMYCNGRKTGYAIRRNCSETDSQILSMVQAVSMGAGVLPIEEGSDGELMYMRAKFERVVGSRDSEAFYMMNPDGTGGPELSIFLLRI
>scaffold-NVGZ-2112582-Cephalotaxus_harringtonia-2_samples_combined
LVPFGKATHKTKKVVTMLRSLFRGIPLPIPCKWMGMPAGPSDNPSLGSRVTGTLFGYRKGHVHFVVQDDPRSRPVLLLELATPTNSLVKEMASGLVRIALECERTANRGKLFQEPIWTMYCNGRKTGYAIRRNCSETDSQILSMVQAVSMGAGVLPIEEGSDGELMYMRAKFERVVGSRDSEAFYMMNPDGTGGPELSIFLLRI
>scaffold-QNGJ-2074045-Cupressus_dupreziana
LVPFGKAPHKTKRFANMLRSIFRVIPLPIPCKWMGMPSGPSDNPSLGSRVTGTLFGYRKGHVHFVVQDDPRSRPVLLLELATPTNSLVKEMASGLVRIALECERTANRGKLFQESVWTMYCNGRKTGYAIRRNCSEMDSQILSMVQAVSMGAGVLPVEEGSEGELMYMRAKFERVVGSRDSEAFYMMNPDGTGGPELSIFLLRI
>scaffold-QSNJ-2065025-Taiwania_cryptomerioides
LVPFGKATNKTKRVATMLRSLLRVIPLPIPCKWMGMPAGPSDNPSLGSRVTGTLFGYRKGHVHFVVQDDPRSRPVLLLELATPTNSLVKEMASGLVRIALECERTANRGKLFQETVWTMYCNGRKTGYAIRRNCSETDSQILSMVQAVSMGAGVLPIEEGSDGELMYMRAKFERVVGSRDSEAFYMMNPDGTGGPELSIFLLRI
>scaffold-VFYZ-2000636-Thuja_plicata
LVPFGKATHKTKRVANMLRSIFRVIPLPIPCKWMGMPSGPSDNPSLGSRVTGTLFGYRKGHVHFVVQDDPRSRPVLLLELATPTNSLVKEMASGLVRIALECERSANRGKLFQESVWTMYCNGRKTGYAIRRNCSETDSQILSMVQAVSMGAGVLPIEEGSEGELMYMRAKFERVVGSRDSEAFYMMNPDGTGGPELSIFLLRI
>scaffold-XIRK-2063470-Athrotaxis_cupressoides
LVPFGKANHKTKRVATLLRSLFRVIPLPIPCKWMGMPAGPSDNPSLGSRVTGTLFGYRKGHVHFVVQDDPRSRPVLLLELATPTNSLVKEMASGLVRIALECERTANRGKLFQESVWTMYCNGRKTGYAIRRNCSETDSQILSMVQAVSMGAGVLPIEEGSDGELMYMRAKFERVVGSRDSEAFYMMNPDGTGGPELSIFLLRI
>scaffold-XLGK-2012026-Podocarpus_rubens
LVPFGRPTHKTKKVATILRSFFRIIPVPLPCKWMGMPAGPSDHPSLGSRVTGTLYGYRKGHVHFVVQEDPRSKPVLLLELATPTNSLVKEMASGLVRIALECERTANRGKLFQESIWTMYCNGRKTGYAIKRNCSETDGQILKMVEAVSMGAGVLPIEEELMYMRAKFERVVGSRDSEAFYMMNPDGTGGPELSIFLLRI
>scaffold-XTZO-2065291-Araucaria_rulei
LVPFGKPIHKTKKVATILRSLFRIIPLPIPCKWMGMPAGPSDHPSLGSRVTGTLFGYRKGHVHFVVQEDPKSKPVLLLELATPTNSLVKEMASGLVRIALECERTANRGKLFQEPIWTMYCNGRKTGYAIRRNCSDTDSQILRMVQAVSMGAGVLPIEEGSDGELMYMRAKFERVVGSRDSEAFYMMNPDGTGGPELSIFLLRI
>scaffold-YYPE-2069679-Austrocedrus_chilensis
LVPFGKATHKTKRVANMLRSIFRVIPLPIPCKWMGMPAGPSDNPSLGSRVTGTLYGYRKGHVHFVVQDDPRSRPVLLLELATPTNSLVKEMASGLVRIALECERTANRGKLFQESVWTMYCNGRKTGYAIRRNCSETDSQILSMVQAVSMGAGVLPIEEGSDGELMYMRAKFERVVGSRDSEAFYMMNPDGTGGPELSIFLLRI
>scaffold-ZQVF-2100675-Cunninghamia_lanceolata-2_samples_combined
LVPFGKATHKTKRVVTMLRSLFRVLPLPIPCKWMGMPAGPSDNPSLGSRVTGTLFGYRKGHVHFVVQDDPRSRPVLLLELATPTNSLVKEMASGLVRIALECERTANRGKLFQEPIWTMYCNGRKTGYAIRRNCSETDSQILSMVQAVSMGAGVLPIEEGSDGELMYMRAKFERVVGSRDSEAFYMMNPDGTGGPELSIFLLRI
>scaffold-AKXB-2067134-Phaeomegaceros_coriaceus
RVDKKKSKKFLTIVRSIFHVSMPSFPCKWLALPPGPSDSPALGSRITGTLFGFRKGHVHFAVQEDPKSQPVLLLELATPTSSLVKEMASGLVRIALECERTPNRGRLFQEPMWTMYCNGRKTGYAIRRVCSESDLHILTLVQAVSMGAGVLPIDDEGPEGELMYMRARFERVVGSRDSEAFYMMNPDGTGGPELSIFLLRI
>scaffold-ANON-2005001-Leiosporoceros_dussii-B
RVDKKKSRKLMTMVRSMFQVSMPSLPCKWLAMPAGPSDWPSLGSRITGTLFGFRKGHVHFAVQEDPKSQPVLLLELATPTSALVKEMASGLVRIALECERSAGRGRLFQEPMWTMYCNGRKTGYAIRRVCSESDLHILALVQAVSMGAGVLPVDDEGPDGELMYMRARFERVVGSRDSEAFYMMNPDGTGGPELSIFLLRI
>scaffold-BSNI-2009578-Anthoceros_agrestis-B
KDVRCWTSFCSFFSHLLSSGNCCSCQEQARVENSSDVLQTSASVGSAPHKALLSAASGNSTRPLQSSASSKSHSTTPTGKALGRTVTGTIFGYRKGKVTFCVQEDPKASPSLLLELAMPTDILVREMASGLLRIALECETKGRDKMQDENDGPVKPGLHKPTPLILEPVWSMYCNGRKVGFAIRRICSDTDRSVLAVIEQVSMGAGVIPV
>scaffold-BSNI-2051376-Anthoceros_agrestis-B
RVDKKKSKKFLTIVRSIFHVSMPSFPCKWLALPPGPSDSPSLGSRITGTLFGFRKGHVHFVVQEDPKSQPVLLLELATPTSSLVKEMASGLVRIALECERTPNRGRLFQEPMWTMYCNGRKTGYAIRRVCSESDLHILTLVQAVSMGAGVLPIDDDGPNGELMYMRARFERVVGSRDSEAFYMMNPDGTGGPELSIFLLRI
>scaffold-FAJB-2056184-Paraphymatoceros_hallii
RVDKKKSKRFLTIVRSIFHASMPSFPCRWLALPPGPSDSPALGSRITGTLFGFRKGHVHFAVQEDPKSQPVLLLELATPTSSLVKEMASGLVRIALECERTPNRGRLFQEPMWTMYCNGRKTGYAIRRVCSESDLHILTLVQAVSMGAGVLPIDDEGPEGELMYMRARFERVVGSRDSEAFYMMNPDGTGGPELSIFLLRI
>scaffold-RXRQ-2024331-Phaeoceros_carolinianus-sporophyte
KSRKFLTIVRSIFHVSMPSFPCRWLALPPGPSDSPGLGSRITGTLFGFRKGHVHFAVQEDPKSQPVLLLELATPTSSLVKEMASGLVRIALECERTPNRGRLFQEPMWTMYCNGRKTGYAIRRVCSESDLHILTLVQAVSMGAGVLPIDDEGPEGELMYMRARFERVVGSRDSEAFYMMNPDGTGGPELSIFLLRI
>scaffold-RXRQ-2140201-Phaeoceros_carolinianus-sporophyte
RVDKKKSKKFLTIVRSIFHVSMPSFPCKWLALPPGPSDSPSLGSRITGTLFGFRKGHVHFVVQEDPKSQPVLLLELATPTSSLVKEMASGLVRIALECERTPNRGRLFQEPMWTMYCNGRKTGYAIRRVCSESDLHILTLVQAVSMGAGVLPIDDDGPNGELMYMRARFERVVGSRDSEAFYMMNPDGTGGPELSIFLLRI
>scaffold-RXRQ-2141414-Phaeoceros_carolinianus-sporophyte
ALGRTVTGTIFGYRKGKVTFCVQEDPKASPSLLLELAMPTDILVREMASGLLRIALECETKGRDKMQDENDGPVKPGLHKPTPLILEPVWSMYCNGRKVGFAIRRICSDTDRSVLAVIEQVSMGAGVIPVDEQ
>scaffold-TCBC-2082423-Nothoceros_vincentianus
GPSDSPALGSRITGTLFGFRKGHVHFAVQEDPKSQPVLLLELATPTSSLVKEMASGLVRIALECERTPNRGRLFQEPMWTMYCNGRKTGYAIRRVCSESDLHILTLVQAVSMGAGVLPIDDEGPEGELMYMRARFERVVGSRDSEAFYMMNPDGTGGPELSIFLLRI
>scaffold-TWUW-2050960-Anthoceros_agrestis-A
RVDKKKSKKFLTIVRSIFHVSMPSFPCKWLALPPGPSDSPSLGSRITGTLFGFRKGHVHFVVQEDPKSQPVLLLELATPTSSLVKEMASGLVRIALECERTPNRGRLFQEPMWTMYCNGRKTGYAIRRVCSESDLHILTLVQAVSMGAGVLPIDDDGPNGELMYMRARFERVVGSRDSEAFYMMNPDGTGGPELSIFLLRI
>scaffold-TWUW-2051570-Anthoceros_agrestis-A
KDVRCWTSFCSFFSHLLSSGNCCSCQEQARVENSSDVLQTSASVGSAPHKALLSAASGNSTRPLQSSASSKSHSTTPTGKALGRTVTGTIFGYRKGKVTFCVQEDPKASPSLLLELAMPTDILVREMASGLLRIALECETKGRDKMQDENDGPVKPGLHKPTPLILEPVWSMYCNGRKVGFAIRRICSDTDRSVLAVIEQVSMGAGVIPV
>scaffold-UCRN-2011570-Megaceros_flagellaris
RVDKKKSKKFLTIVRSIFHVSMPSFPCKWLALPPGPSDSPALGSRITGTLFGFRKGHVHFAVQEDPKSQPVLLLELATPTSSLVKEMASGLVRIALECERTPNRGRLFQEPMWTMYCNGRKTGYAIRRVCSESDLHILTLVEAVSMGAGVLPIDEEGPEGELMYMRARFERVVGSRDSEAFYMMNPDGTGGPELSIFLLRI
>scaffold-WCZB-2015287-Phaeoceros_carolinianus-gametophyte
KSRKFLTIVRSIFHVSMPSFPCRWLALPPGPSESPGLGSRITGTLFGFRKGHVHFAVQEDPKSQPVLLLELATPTSSLVKEMASGLVRIALECERTPNRGRLFQEPMWTMYCNGRKTGYAIRRVCSESDLHILTLVQAVSMGAGVLPIDDEGPEGELMYMRARFERVVGSRDSEAFYMMNPDGTGGPELSIFLLRI
>scaffold-WEEQ-2089794-Phaeoceros_carolinianus-gametophyte_1575
KSRKFLTIVRSIFHVSMPSFPCRWLALPPGPSDSPGLGSRITGTLFGFRKGHVHFAVQEDPKSQPVLLLELATPTSSLVKEMASGLVRIALECERTPNRGRLFQEPMWTMYCNGRKTGYAIRRVCSESDLHILTLVQAVSMGAGVLPIDDEGPEGELMYMRARFERVVGSRDSEAFYMMNPDGTGGPELSIFLLRI
>scaffold-ZFRE-2115599-Phaeoceros_carolinianus-sporophyte_1575
KSRKFLTIVRSIFHVSMPSFPCRWLALPPGPSESPGLGSRITGTLFGFRKGHVHFAVQEDPKSQPVLLLELATPTSSLVKEMASGLVRIALECERTPNRGRLFQEPMWTMYCNGRKTGYAIRRVCSESDLHILTLVQAVSMGAGVLPIDDEGPEGELMYMRARFERVVGSRDSEAFYMMNPDGTGGPELSIFLLRI
>scaffold-ZFRE-2116979-Phaeoceros_carolinianus-sporophyte_1575
KDVRCWTSFCSFFTHLLSSGNCCSCQEQARVENNSEVLQSSASVGSAPHKALLSASSVNSTRPLQSSASSKSHSTTPTGKALGRTVTGTIFGYRKGKVTFCVQEDPKASPSLLLELAMPTDILVREMASGLLRIALECETKGRDKVQDDIEANEGSVKPGPHKPTPLILEPVWSMYCNGRKVGFAIRRICSDTDRSVLAVIEQVSMGAGVIPV
>scaffold-ZFRE-2117486-Phaeoceros_carolinianus-sporophyte_1575
RVDKKKSKKFLTIVRSIFHVSMPSFPCKWLALPPGPSDSPSLGSRITGTLFGFRKGHVHFVVQEDPKSQPVLLLELATPTSSLVKEMASGLVRIALECERTPNRGRLFQEPMWTMYCNGRKTGYAIRRVCSESDLHILTLVQAVSMGAGVLPIDDDGPNGELMYMRARFERVVGSRDSEAFYMMNPDGTGGPELSIFLLRI
>scaffold-BNCU-2085977-Radula_lindenbergiana
HRQRKFSGMVRSLLHSMSPFSMMGPCRLLSLPSQREGLILGSRVTGTIFGHRKGHVHFAVQEDPRSIPNLILELATPTSTLVRDMASGLVRIALECEKMPQRGKLYQEPIWSMFCNGKKSGYAIRRVFSEFDHHILSVVQAVSMGAGVLPQEEENADGELMYMRAKFERVIGSRDSEAFYMMNPDGGGGPELSIFLLRI
>scaffold-FITN-2000789-Treubia_lacunosa
LPLPGACKGLAMPGGPSESPSLGNKVTGTLYGFRKGHVHFAVQEDPKSCPVLLLELTTPTCSLVKEMASGLVRIALECEKSPTRGKLFQESIWTMYCNGRKAGYAIRRMSSEADYRILSLVQAISMGAGVLPMGEEGPDGELMYMRARFERVVGSKDSEALYMLNPDGTGGPELSIFLLRI
>scaffold-FITN-2000790-Treubia_lacunosa
LPLPGACKGLAMPGGPSESPSLGNKVTGTLYGFRKGHVHFAVQEDPKSCPVLLLELTTPTCSLVKEMASGLVRIALECEKSPTRGKLFQESIWTMYCNGRKAGYAIRRMSSEADYRILSLVQAISMGAGVLPMGEEGPDGELMYMRARFERVVGSKDSEALYMMNPDGTGGPELSIFMLRI
>scaffold-HERT-2045568-Sphaerocarpos_texanus
KQKKFVSLVRSFLQMVPSFQLLGPCRFLSLPSHRESLVLGSRVTGTIFGHRKGHVHFAVQEDPKSLPTLILELATPTSTLVREMASGLVRIALECDKTQHRGKLYEEPIWSMFCNGRKNGYAVRRVFSEFDRHILTVVQAVSMGAGVIPMAEESSDGELMYMRARFERVIGSRDSEAFYMMNPDGSGGPELSIFLLRI
>scaffold-HMHL-2011538-Marchantia_paleacea-non_mycorrizal
AKHTNTKQKKFIAMVRSLLHIVPSFQMMAPCKWLSMPSHREALILGSRVTGTIFGHRKGHVHFAVQEDPRSLPTLILELATPTSTLVREMASGLVRIALECEKTPNRGKLYQEPIWSMFCNGRKTGYAIRRVFSEFDRHILTVVQAVSMGAGVLPMEEESSDGELMYMRARFERVIGSRDSEAFYMMNPDGSGGPELSIFLLRI
>scaffold-IHWO-2012409-Marchantia_paleacea-mycorrizal
AKHTNTKQKKFIAMVRSLLHIVPSFQMMAPCKWLSMPSHREALILGSRVTGTIFGHRKGHVHFAVQEDPRSLPALILELATPTSTLVREMASGLVRIALECEKTPNRGKLYQEPIWSMFCNGRKTGYAIRRVFSEFDRHILTVVQAVSMGAGVLPMEEESSDGELMYMRARFERVIGSRDSEAFYMMNPDGSGGPELSIFLLRI
>scaffold-ILBQ-2047167-Conocephalum_conicum
SKQANTRQKRFIAMVRSFLQIVPSFQMMGPCKWLSLPSHREALILGSRVTGTIFGHRKGHVHFAVQEDPRSLPTLILELATPTSTLVREMASGLVRIALECEKTPNRSKLYQEPIWSMFCNGRKTGYAIRRVFSEFDRHILSVVQAVSMGAGVLPMEEESSDGELMYMRARFERVIGSRDSEAFYMMNPDGSGGPELSIFLLRI
>scaffold-JHFI-2015711-Pellia_neesiana
STKSQNKQKRFVALIRSWFHSISPFSMIGPCRWLSLPSQREGLILGSRVTGTIFGHRKGHVHFAVQEDPRSMPTLILELATPTSTLVRDMASGLVRIALECDKTPNRGKLYQEPIWSMFCNGRKTGYAIRRVFSEFDRHILTVVQAVSMGAGVLPIHEDSTDGELMFMRARFERVIGSRDSEAFYMMNPDGTGGPELSIFLLRI
>scaffold-KRUQ-2113977-Porella_navicularis
SSRSQHRQKRFGDMIRSLFHSLSPFSMIGPCKLLSLPSQREGLILGSRVTGTIFGHRKGHVHFAVQEDPRSVPTLILELATPTSTLVRDMASGLVRIALECEKTSHRGKLYQEPIWSMFCNGKKSGYAIRRVFSEFDRHILSIVQAISMGAGVLPLDVESADGELMYMRARFERVIGSRDSEAFYMMNPDGSGGPELSIFLLRI
>scaffold-LFVP-2016258-Marchantia_paleacea-2_samples_combined
AKHTNTKQKKFIAMVRSLLHIVPSFQMMAPCKWLSMPSHREALILGSRVTGTIFGHRKGHVHFAVQEDPRSLPTLILELATPTSTLVREMASGLVRIALECEKTPNRGKLYQEPIWSMFCNGRKTGYAIRRVFSEFDRHILTVVQAVSMGAGVLPMEEESSDGELMYMRARFERVIGSRDSEAFYMMNPDGSGGPELSIFLLRI
>scaffold-NRWZ-2005359-Metzgeria_crassipilis
SSRSHDKQKKVAALIVSLFHSISPFSMMKPCRLLSFPTQREGLLQGSRVMGTIFGHRRGHVHFAVQDDRRLLPSLILELATPTSTLVKDMASGLVRIALECDKTMHRGKLYQEPIWSMFCNGRKTGYAIRRVFSEFDRHILTLLQAVSMGAGVLPMDSESSEGELMYMRAKFERVIGSRDSEAFYMMNPDGSGGPELSIFLLRI
>scaffold-PIUF-2014083-Pellia_sp._(cf_epiphylla_(L.)_Corda)
STKSQNKQRRFVALIRSWFHSISPFSMIGPCRWLSLPSQREGLILGSRVTGTIFGHRKGHVHFAVQEDPRSMPTLILELATPTSTLVRDMASGLVRIALECDKTPNRGKLYQEPIWSMFCNGRKTGYAIRRVFSEFDRHILTVVQAVSMGAGVLPIHEDNTDGELMFMRARFERVIGSRDSEAFYMMNPDGTGGPELSIFLLRI
>scaffold-TXVB-2075913-Lunularia_cruciata
AKHSNTKHKKFIALLRSFMHIVPSFQMMGPCKWLSLPSQRDSLVLGNRVTGTIFGHRKGHVHFAVQEDPRSLPTLILELATPTSTLVREMASGLVRIALECEKTPNRGKLYQEPIWSMFCNGRKTGYAIKRVFSEFDRHILTVVQAVSMGAGVLPMEEESSEGELMYMRARFERVIGSRDSEAFYMMNPDGSGGPELSIFLLRI
>scaffold-UUHD-2018771-Porella_pinnata
SSRSQHRQKKFGDMIRSLFHSLSPFSIIGPCKLLSLPSQREGLILGSRVTGTIFGHRKGHVHFAVQEDPRSVPTLILELATPTSTLVRDMASGLVRIALECEKTSHRGKLYQEPIWSMFCNGKKSGYAIRRVRHILSIVQAVSMGAGVLPLDVESADGELMYMRARFERVIGSRDSEAFYMMNPDGSGGPELSIFLLRI
>scaffold-YFGP-2107983-Pallavicinia_lyellii
KIQRKQRKFLAMLRSLLYSMSPFSMIGPCKWLTIPSQHDVFLSGTRVTGTIFGHRKGHVHFAIQESPKSLPTLLLELATSTSTLVRDMASGLVRIALECEKTPGRGKLYQEPIWSMFCNGRKTGFAIKRTFSHFDRHILTLVQAVTMGAGVLPVEEESADGELMYMRARFERVIGSRDSEAFYMMNPDGSDGPELSIFLLRI
>scaffold-CBAE-2001326-Huperzia_myrsinites
IMPFCRPQRYRKLYTFFDSIFGFLPLCVVPCRLVTPLSGSSNRKYSGSRVIGTLFGNRKGHVHYAVQDDPKLPPILLLELATPTCSLVKEMSSGLMRITLECEKTTNTAAKLIQEPFWRMFCNGRKAGYAMRKACSETDLHILSLLQAISMGAGILSTKMEGGSAQGELMYMRARFERVVGSKDSEAFYMMSSDGTGSSELSIFLLRI
>scaffold-CBAE-2012187-Huperzia_myrsinites
KYSKFYAALRSMFQFIPVPVISCKRLALPSGPSDPRVTGTLFGYRKGHVHFAIQEDPKAEPFLLLELAMPTSSLVKEMASGLVRIALECERSSNRKKLFLETVWTMYCNGRKTGYALKRICSDSDRHILNLVQAISMGAGVLPMDEDGPDGELMYMRARFERVVGSKDSEAFYPDGTGGPELSIFLIRI
>scaffold-GKAG-2018914-Huperzia_lucidula
RYRKLHTFFRSIFGFFPMCIVPCRLVPTRSGSSGDGQYSRSCVIGTLFGNRKGHVHYAVQDDPKRPPFLLLELATPTSSLVKEMSSGLMRIALECEKTTNTGKLIQEPFWRMFCNGRKAGYALRKACSETDLHVLSLLQPISMGAGVLFTKMEGGSQGELMYMRARFERVVGSKDSEAFYMMNSDGTGSSELSIFLLRI
>scaffold-GKAG-2018915-Huperzia_lucidula
LMPFCRPQRYRKLYTFFSSILGLLPLCIVPCRLVTPPSGSSDRKYSGSRVIGTLFGNRKGHVHYAVQDDPKLPPILLLELATPTSSLVKEMSSGLMRITLECEKITNTAKLIQEPFWRMFCNGRKAGYAMKKACSETDLHILSLLQAISTGAGVLPTKMEGGSQGELMYMRARFERVVGSKDSEAFYMMNSDGTGSSELSIFLLRI
>scaffold-GKAG-2018916-Huperzia_lucidula
RYRKLHTFFRSIFGFFPMCIVPCRLVPTRSGSSGDGQYSRSCVIGTLFGNRKGHVHYAVQDDPKRPPFLLLELATPTSSLVKEMSSGLMRIALECEKTTNTGKLIQEPFWRMFCNGRKAGYALRKACSETDLHVLSLLQPISMGAGVLFTKMEGGSQGELMYMRARFERVVGSKDSEAFYLDGTGSPELSIHLLRL
>scaffold-KJYC-2001019-Selaginella_willdenowii
MVDLSKQDNIISQPTSVHCEKDVKCWKSLSSILSSLVIPCCCGCKLHLEPKIRNSPSSNSYHLDSSSSSATAAKTSTNNNSSKRGATATVTGTIFGHRKGKVSMSIQEDPRESPFMLLELAIPTFVLVKEMSSGLLRIALECDKDPSMNKPLHSEPVWTMFCNGRKAGFAVRRPISDADRAILGMMQSVSMGAGVIPAPNSTSESEQEVDELMYMRATYERVIGSQDSESFHMINPDGSPGQELSIFLLRA
>scaffold-KJYC-2013520-Selaginella_willdenowii
FSRSASNRHRKLAGAVRAFFRFLPLPIICQRLALPPGPSDHVAALGKRVTGTLFGYRKGHIHFAVQEDPKSAPVLLLELTTPTSSLVKEMASGLVRIALECERTANRGKLFHEGVWTMYCNGRRSGLALRRTASESDVHILQLVQAVSMGAGVLPLEEEGPDGELMYMRARFERVVASKDSEAFYMMNPDGTGGPELSIFLLRI
>scaffold-KUXM-2042821-Selaginella_selaginoides
MVDLRQDNSNNIFSQQSTEAAQCQKDVKCWASLRAMVAIVVPCCGCRSFQDPATAIHDDSESVLGSVVTGTIFGYRKGKVTICMQEDPKGPPVMLLELAMPTFLLVKEMSSGLLRIAMECEKGKTLSEDEGRRPLCSEPVWTMFCNGRKVGFAVRRQCSESDRAVLKMMQSISMGAGVIPLQHDDHQATEEDDLMYMRATYERVVGSADSESYHMINPDGSPGQELSIFFLRA
>scaffold-LGDQ-2010324-Selaginella_apoda
MVDLSQDHIIDQPTSVNCEKDVKCWRSLSSMLASLLIPCCCGCKLQLEPKISSTSSSSTTTTSSSSDTSTNSSSKDHLHDASKRSSPLVVGTIFGHRKGKVVMSIQEDPRDPPAVLLELAMPTFLLVKEMSSGLLRIALECEKRDDDPSPKSRRHLYSEPVWTMYCNGRRVGFAVRKSFSEGDRAVLGTMQSVSMGAGVIPVRSSASCDQDQEVDELMYMRATYERVVGSSDSESFHMINPDGSPGQELSIFLLRA
>scaffold-PKOX-2005999-Isoetes_tegetiformans
LVPFSRNRSKQRWFHSIFRAFLAFLPLPGACKGLAMPGGPSESPSLGNKVTGTLYGFRKGHVHFAVQEDPKSCPVLLLELTTPTCSLVKEMASGLVRIALECEKSPTRGKLFQENIWTMYCNGRKAGYAIRRMSSEADYRILSLVQAISMGAGVLPMGEEGPDGELMYMRARFERVVGSKDSEALYMMNPDGTGGPELSIFMLRI
>scaffold-PKOX-2006001-Isoetes_tegetiformans
LVPFSRNRSKQRWFHSIFRAFLAFLPLPGACKGLAMPGGPSESPSLGNKVTGTLYGFRKGHVHFAVQEDPKSCPVLLLELTTPTCSLVKEMASGLVRIALECEKSPTRGKLFQENIWTMYCNGRKAGYAIRRMSSEADYRILSLVQAISMGAGVLPMGEEGPDGELMYMRARFERVVGSKDSEALYMMNPDGTGGPELSIFMLRI
>scaffold-WAFT-2014934-Diphasiastrum_digitatum
KLNTIFRAIFSFLPFSMISCKLLALPSRPSSQGSRVIGTLFGNRKGHVHFAVQDDPKMPPILLLELATPTSSLVKEMSSGLVRIALECEKSTNVGKLIQEPFWTMYCNGRKTGYALRKTCSETDLQILSILQAISMGAGVLPMHAEGSQGELMYMRARFERVIGSKDSEAFYMMNPDGTGGPELSVFLLRI
>scaffold-YHZW-2025207-Huperzia_selago-2_samples_combined
KYRKFYAALRSMFQFIPVPVISCKRLALLSGPSDSPSLGNRVTGTLFGYRKGHVHFAIQEDPKAEPFLLLELAMPTSSLVKEMASGLVRIALECERSSNRKKLFLETVWTMYCNGRKTGYALKKICSDSDRHILNLVQAISMGAGVLPMDEDGPDGELMYMRARFERVVGSKDSEAFYMMNPDGTGGPELSIFLIRI
>scaffold-YHZW-2030429-Huperzia_selago-2_samples_combined
RYRKLHTFFRSIFGFFPLCIVPCRLVPTRSGSSSDGQYSRSCVIGTLFGNRKGHVHYAVQDDPKRPPFLLLELATPTSSLVKEMSSGLMRIALECEKTTNTGKLIQEPFWRMFCNGRKAGYALRKACSETDLHVLSLLQPISMGAGVLFTKMEGGSQGELMYMRARFERVVGSKDSEAFYMMNSDGTGSSELSIFLLRI
>scaffold-ZFGK-2041959-Selaginella_kraussiana
MVDLRQDNIINQPTTVHCEKDVKCWPALRSLAALITPSCSCGCTASSKKKKLALKNAAVHDHTDGSSPPLPPLPSTPSQLGPIVTGTIFGHRKGKVSICIQDDPRTPPVMILELAMPTFLLVKEMSSGLLRIAMECEKDEFIRKPLYLEPVWTMFCNGRKVGFAVRRPCSDADRAVLSLMQSVSMGAGVIPTPAMDRKNPSDDDEDDLMYMRATYERVVGSQDSESFHMINPDGSPGQELSIFFMRA
>scaffold-ZYCD-2007263-Selaginella_acanthonota
SSSWSNRHKRFVSLVRSLLRFFPTSPLSCRMLTMDAGPSRLSRVTGTLFGHRKGHVHFAVQEDPRSTPVLLLELTTATSSLVKEMASGLVRIALECERKPGRGKLFAEPVWTMYCNGRRTGYALQREPSAADLHILALVQAISMGAGVLPNARILCPEQQQQQQRQQQDEDEDEDDGGELMYMRARFERVVGSKDSEAFYMMNPDGTGGPELSIFLLRI
>scaffold-ZZOL-2006446-Selaginella_stauntoniana
MVDLSKQDNIIDEPTSVHCEKDVKCWRSLASMLGSLVIPCCCGCKLQFETKIRSSSTSSSSSTATTTTSPPISSNSSSKDHDSSSRRSSSVVTGTIFGQRKGKVVMSIQEDPREPPVMLLELAMPTVLLVKEMSSGLLRIAMECEKRHESSNEPCSPRKKNHRHHQRDRHLYSEPVWTMYCNGRKVGFAVRRPFTEPDRAVLGLMQSVSMGAGVIPVQSSSGDPAVSDDQELDELMYMRATYERVVGSADSESFHMINPDGSPGQELSIFLLRA
>scaffold-ZZOL-2054143-Selaginella_stauntoniana
MFPFSRTTSNRHKKLFSAFRSFFHFLPVQIACRRMSLPGGPSESSALGSRVTGTLFGNRKGHVHFAVQEDPKSPPVLLLELTTPTSTLVKEMASGLVRIALECERTMNRGKLFLEQVWTMYCNGRKSGYALRRICSDSDLQILRMVQAVSMGAGVLPMDEEGADGELMYMRARFERVVGSKDSEAFYMMNPDGTGGPELSIFLLRI
>scaffold-ABCD-2078183-Racomitrium_elongatum
GTLYGQRKGHVFLAIQDDPKCFPLFILELATPTSSLVKEMASGLVRIALECEKTAGEGKLLLQESTWSMFCNGRKTGYATRRDCTEIDRHILTMVQAVSMGAGVLPMANEGFEGELMYMRARFERVIASADSESFYMMNPDGSEGPELSIFLMR
>scaffold-AWOI-2014192-Diphyscium_foliosum
GTLYGQRKGHVFLAIQDDPKCFPLFILELATPTSSLVKEMASGLVRIALECEKTPGEGKLLLQETTWTMFCNGRKTGYAIRRDCTEIDRHILTLVQAVSMGAGVLPMANEGFEGELMYMRARFERVIASADSESFYMMNPDGSEGPELSIFLMR
>scaffold-DHWX-2073123-Fontinalis_antipyretica
GTLYGQRKGHVFLAIQDDPKCFPLFILELATPTSSLVKEMASGLVRIALECEKTAGEGKLLLQESTWSMFCNGRKTGYATRRDCTEIDRHILTLVQAVSMGAGVLPMANEGFEGELMYMRARFERVIASADSESFYMMNPDGSEGPELSIFLMR
>scaffold-EEMJ-2038948-Thuidium_delicatulum
GTLYGQRKGHVFLAIQDDPKCFPLFILELATPTSSLVKEMASGLVRIALECEKTAGEGKLLLQESTWSMFCNGRKTGYATRRDCTEIDRHILTLVQAVSMGAGVLPMANEGFEGELMYMRARFERVIASADSESFYMMNPDGSEGPELSIFLMR
>scaffold-HVBQ-2022249-Tetraphis_pellucida
GTLYGQRKGHVFLAIQDDPKCFPLFILELATPTSSLVKEMASGLVRIALECEKSVGEGKLLLQESTWTMFCNGRKTGYATRRDCTEIDRHILTLVQAVSMGAGVLPMANEGFEGELMYMRARFERVVASADSESFYMMNPDGSEGPELSIFMMR
>scaffold-HVBQ-2126752-Tetraphis_pellucida
GTLYGQRKGHVFLAIQDDPKCFPLFILELATPTSSLVKEMASGLVRIALECEKTAGEGKLLLQESTWSMFCNGRKTGYATRRDCTEIDRHILTLVQAVSMGAGVLPMANEGFEGELMYMRARFERVIASADSESFYMMNPDGSEGPELSIFLMR
>scaffold-JADL-2048905-Rhynchostegium_serrulatum
GTLYGQRKGHVFLAIQDDPKCFPLFILELATPTSSLVKEMASGLVRIALECEKTAGEGKLLLQESTWSMFCNGRKTGYATRRDCTEIDRHILTLVQAVSMGAGVLPMANEGFEGELMYMRARFERVIASADSESFYMMNPDGSEGPELSIFLMR
>scaffold-JMXW-2041395-Bryum_argenteum
GTLYGQRKGHVFLAIQDDPKCFPLFILELATPTSSLVKEMASGLVRIALECEKTAGEGKLLLQESTWSMFCNGRKTGYATRRDCTEIDRHILTLVQAVSMGAGVLPMANEGFEGELMYMRARFERVIASADSESFYMMNPDGSEGPELSIFLMR
>scaffold-QKQO-2050464-Pseudotaxiphyllum_elegans
GTLYGQRKGHVFLAIQDDPKCFPLFILELATPTSSLVKEMASGLVRIALECEKTAGEGKLLLQESTWSMFCNGRKTGYATRRDCTEIDRHILTLVQAVSMGAGVLPMANEGFEGELMYMRARFERVIASADSESFYMMNPDGSEGPELSIFLMR
>scaffold-QMWB-2060911-Anomodon_attenuatus
GTLYGQRKGHVFLAIQDDPKCFPLFILELATPTSSLVKEMASGLVRIALECEKTAGEGKLLLQESTWSMFCNGRKTGYATRRDCTEIDRHILTLVQAVSMGAGVLPMANEGFEGELMYMRARFERVIASADSESFYMMNPDGSEGPELSIFLMR
>scaffold-RDOO-2017483-Racomitrium_varium
GTLYGQRKGHVFLAIQDDPKCFPLFILELATPTSSLVKEMASGLVRIALECEKTAGEGKLLLQESTWSMFCNGRKTGYATRRDCTEIDRHILTMVQAVSMGAGVLPMANEGFEGELMYMRARFERVIASADSESFYMMNPDGSEGPELSIFLMR
>scaffold-SKQD-2079796-Takakia_lepidozioides
KKLFTIFRALFHFFPFPVVSQCSGLALPAPSDHPSLGSRVTGTLYGHRKGHVYFAVQEDPKSGPVLILELATPTSSLVKEMASGLVRIALECERTANRGKLFQEQMWTMYCNGRKTGYAIRRCCSETDSHILTLVQAVSMGAGVLPLDEDGPDGEMMYMRARFERVVGSRDSEAFYMMNPDGTGGPELSIFLLRI
>scaffold-TAVP-2003448-Calliergon_cordifolium
GTLYGQRKGHVFLSIQDDPKCFPLFILELATPTSSLVKEMASGLVRIALECEKTTGEGKLLLQESTWSMFCNGRKTGYATRRDCTEIDRHILTLVQAVSMGAGVLPMANEGFEGELMYMRARFERVIASADSESFYMMNPDGSEGPELSIFLMR
>scaffold-TAVP-2003449-Calliergon_cordifolium
GTLYGQRKGHVFLSIQDDPKCFPLFILELATPTSSLVKEMASGLVRIALECEKTTGEGKLLLQESTWSMFCNGRKTGYATRRDCTEIDRHILTLVQAVSMGAGVLPMANEGFEGELMYMRARFERVIASADSESFYMMNPDGSEGPELSIFLMR
>scaffold-TMAJ-2024617-Neckera_douglasii
GTLYGQRKGHVFLAIQDDPKCFPLFILELATPTSSLVKEMASGLVRIALECEKTAGEGKLLLQESTWSMFCNGRKTGYATRRDCTEIDRHILTLVQAVSMGAGVLPMANEGFEGELMYMRARFERVIASADSESFYMMNPDGSEGPELSIFLMR
>scaffold-VBMM-2053888-Claopodium_rostratum
GTLYGQRKGHVFLAIQDDPKCFPLFILELATPTSSLVKEMASGLVRIALECEKTAGEGKLLLQESTWSMFCNGRKTGYATRRDCTEIDRHILTLVQAVSMGAGVLPMANEGFEGELMYMRARFERVIASADSESFYMMNPDGSEGPELSIFLMR
>scaffold-WNGH-2089287-Aulacomnium_heterostichum
GTLYGQRKGHVFLAIQDDPKCFPLFILELATPTSSLVKEMASGLVRIALECEKTAGEGKLLLQESTWSMFCNGRKTGYATRRDCTEIDRHILTLVQAVSMGAGVLPMANEGFEGELMYMRARFERVIASADSESFYMMNPDGSEGPELSIFLMR
>scaffold-WSPM-2045746-Loeskeobryum_brevirostre
GTLYGQRKGHVFLAIQDDPKCFPLFILELATPTSSLVKEMASGLVRIALECEKTAGEGKLLLQESTWSMFCNGRKTGYATRRDCTEIDRHILTLVQAVSMGAGVLPMANEGFEGELMYMRARFERVIASADSESFYMMNPDGSEGPELSIFLMR
>scaffold-ZACW-2004281-Leucodon_brachypus
GTLYGQRKGHVFLAIQDDPKCFPLFILELATPTSSLVKEMASGLVRIALECEKTAGEGKLLLQESTWSMFCNGRKTGYATRRDCTEIDRHILTLVQAVSMGAGVLPMANEGFEGELMYMRARFERVIASADSESFYMMNPDGSEGPELSIFLMR
>scaffold-ZTHV-2017377-Atrichum_angustatum
GTLYGQRKGHVFLAIQDDPKCFPLFILELATQTSSLVKEMASGLVRIALECEKTAGEGKLLLQESTWTMFCNGRKTGYATRRDCTEIDRHILTLVQAVSMGAGVLPMANEGFEGELMYMRARFERVIASVDSESFYMMNPDGSEGPELSIYLMR
