# Supplementary material for: Water‐related innovations in land plants evolved by different patterns of gene cooption and novelty
Source: New Phytol. 2022 Feb 8;235(2):732–42. doi: 10.1111/nph.17981 (PMC9303528; doi:10.1111/nph.17981)
Supplement: Supplementary file 3 — Dataset S3 Fasta alignments and phylogenetic trees. [file NPH-235-732-s005.zip › Supplementary_Data_3_fasta_alignments_trees/Roots/Lateral_roots/MIZ1_O22227_1_HGs.fas.1kp.treefile]

(Chara_braunii_GBG77386.1_hypothetical_protein_CBR_g23717:5.8632896981,(((((Arabidopsis_thaliana_O22227_Protein_MIZU-KUSSEI_1_MIZ1:0.3798565261,Amborella_trichopoda_W1PB83:0.2594412483)96:0.0756021789,(((((Arabidopsis_thaliana_Q9LI79:0.0000026620,Arabidopsis_thaliana_Q84WS4:0.0000026620)100:0.3897129007,Arabidopsis_thaliana_Q9FN45:0.3246439981)99:0.0615412496,((Brachypodium_distachyon_I1HG46:0.0530868734,((Brachypodium_distachyon_I1HPU8:0.0510934354,Oryza_sativa_indica_A2Y7T9:0.0346751242)65:0.0188903476,Oryza_sativa_indica_A2WT47:0.0223600776)55:0.0000021540)99:0.1828500339,(Brachypodium_distachyon_I1ID38:0.0970239250,(Brachypodium_distachyon_I1GYN4:0.1254349337,Oryza_sativa_indica_B8B2T8:0.1251674258)75:0.0597804957)100:0.2113337562)89:0.0841399948)100:0.1707544879,(Amborella_trichopoda_W1PVM6:0.3579699496,Salvinia_cucullata_v1.1_s0077.g017609:1.8191737970)51:0.0052036636)58:0.1143064070,(((((((((((Ginkgo_biloba_Gb_14572:0.0815267974,(Abies_alba_AALBA5B1120820P1:0.0228701621,Pseudotsuga_menziesii_PSME_04015:0.0236438859)100:0.0858348744)92:0.0370246442,(Ginkgo_biloba_Gb_38762:0.0850966861,((Abies_alba_AALBA5B319930P1:0.0264924622,Picea_taeda_PITA_44728:0.0087109177)100:0.0093374780,Pseudotsuga_menziesii_PSME_06003:0.0083036878)100:0.1403531612)100:0.0907001781)97:0.0451150488,(Ginkgo_biloba_Gb_17627:0.0410284108,((Abies_alba_AALBA5B384446P1:0.0451455537,((Picea_lambertina_PILA_37146:0.0178925825,(scaffold-DZQM-2012204-Pinus_radiata:0.0000026620,scaffold-MFTM-2077555-Pinus_jeffreyi:0.0000026620)99:0.0177568562)99:0.0089829318,Pseudotsuga_menziesii_PSME_30343:0.0088773553)67:0.0000026158)100:0.0752145759,((((((((Sequoiadendron_giganteum_SEGI_06829:0.0000000000,scaffold-NRXL-2064937-Metasequoia_glyptostroboides:0.0000000000):0.0000000000,scaffold-XIRK-2063470-Athrotaxis_cupressoides:0.0000000000):0.0000000000,scaffold-HOUF-2110767-Cryptomeria_japonica-leaf:0.0000000000):0.0000026620,scaffold-GMHZ-2019664-Cryptomeria_japonica-2_samples_combined:0.0000020025)65:0.0000020636,((((scaffold-FMWZ-2056691-Dacrycarpus_compactus:0.0000020741,(scaffold-JRNA-2068507-Phyllocladus_hypophyllus:0.0176873882,((scaffold-JZVE-2039466-Parasitaxus_usta:0.0000026620,scaffold-MHGD-2012997-Microcachrys_tetragona:0.0000026620)73:0.0000028347,scaffold-XLGK-2012026-Podocarpus_rubens:0.0000026620)69:0.0000020618)100:0.0087834105)100:0.0087462129,scaffold-HILW-2112550-Acmopyle_pancheri:0.0000020334)100:0.0447202129,scaffold-YYPE-2069679-Austrocedrus_chilensis:0.0000027967)89:0.0084951911,((scaffold-NKIN-2050173-Thujopsis_dolabrata:0.0088383208,scaffold-VFYZ-2000636-Thuja_plicata:0.0085451723)59:0.0000020019,scaffold-QNGJ-2074045-Cupressus_dupreziana:0.0172249436)99:0.0085059921)49:0.0000028298)74:0.0000028604,scaffold-QSNJ-2065025-Taiwania_cryptomerioides:0.0085146703)94:0.0171212624,(scaffold-NVGZ-2112582-Cephalotaxus_harringtonia-2_samples_combined:0.0000026620,scaffold-ZQVF-2100675-Cunninghamia_lanceolata-2_samples_combined:0.0000026450)64:0.0000021627)93:0.0115248408,scaffold-XTZO-2065291-Araucaria_rulei:0.0340113917)98:0.0159991574)71:0.0120731930)99:0.0664435929)52:0.0000023512,(Azolla_filiculoides_s0030.g024424:0.1136864932,scaffold-PIVW-2013760-Ceratopteris_thalictroides:0.1456151002)99:0.0955332599)34:0.0129188141,scaffold-EEAQ-2088825-Sceptridium_dissectum:0.0478620042)26:0.0092297067,(((Azolla_filiculoides_s0059.g034704:1.7409552834,scaffold-DFHO-2057695-Danaea_nodosa:0.0000021017)69:0.0088958596,(scaffold-NHCM-2065236-Angiopteris_evecta:0.0000026620,scaffold-UGNK-2007493-Marattia_attenuata:0.0000026620)100:0.0089810148)73:0.0097335979,(scaffold-DFHO-2008775-Danaea_nodosa:0.0000020351,scaffold-UGNK-2019322-Marattia_attenuata:0.0088189514)100:0.1284556084)56:0.0086026830)37:0.0186729971,(((((Selaginella_moellendorffii_D8R4F0:0.0000026620,scaffold-ZZOL-2054143-Selaginella_stauntoniana:0.0000026620)100:0.1033238120,(scaffold-CBAE-2012187-Huperzia_myrsinites:0.0000023260,scaffold-YHZW-2025207-Huperzia_selago-2_samples_combined:0.0089535963)100:0.1579342775)29:0.0260948582,(scaffold-KJYC-2013520-Selaginella_willdenowii:0.1197502096,scaffold-ZYCD-2007263-Selaginella_acanthonota:0.1928026863)40:0.0249723044)42:0.0295994772,(scaffold-FITN-2000789-Treubia_lacunosa:0.0000028404,(scaffold-FITN-2000790-Treubia_lacunosa:0.0000021009,(scaffold-PKOX-2005999-Isoetes_tegetiformans:0.0000026620,scaffold-PKOX-2006001-Isoetes_tegetiformans:0.0000026620)100:0.0090010969)100:0.0090176898)100:0.1759592085)28:0.0361860340,(((((((((((Anthoceros_agrestis_BONN_evm.model.Sc2ySwM_368.245.2_._AagrBONN_evm.TU.Sc2ySwM_368.245___Sc2ySwM_368_1224819-1227149_-_:0.0000000000,scaffold-ZFRE-2117486-Phaeoceros_carolinianus-sporophyte_1575:0.0000000000):0.0000000000,scaffold-BSNI-2051376-Anthoceros_agrestis-B:0.0000000000):0.0000000000,Anthoceros_punctactus_evm.model.utg000040l.96.1_EVM_Apun_evm.TU.utg000040l.96___utg000040l_417426-419781_-_:0.0000000000):0.0000000000,Anthoceros_agrestis_BONN_evm.model.Sc2ySwM_368.245.3_._AagrBONN_evm.TU.Sc2ySwM_368.245___Sc2ySwM_368_1224819-1227149_-_:0.0000000000):0.0000000000,Anthoceros_angustus_006773_locus_scaffold26_size1211857_434452_436811___len_1458:0.0000000000):0.0000000000,scaffold-RXRQ-2140201-Phaeoceros_carolinianus-sporophyte:0.0000000000):0.0000000000,scaffold-TWUW-2050960-Anthoceros_agrestis-A:0.0000000000):0.0000021016,Anthoceros_agrestis_BONN_evm.model.Sc2ySwM_368.245.1_._AagrBONN_evm.TU.Sc2ySwM_368.245___Sc2ySwM_368_1224819-1226087_-_:0.0000028582)100:0.0180807474,(((((((scaffold-AKXB-2067134-Phaeomegaceros_coriaceus:0.0000000000,scaffold-RXRQ-2024331-Phaeoceros_carolinianus-sporophyte:0.0000000000):0.0000000000,scaffold-ZFRE-2115599-Phaeoceros_carolinianus-sporophyte_1575:0.0000000000):0.0000000000,scaffold-WEEQ-2089794-Phaeoceros_carolinianus-gametophyte_1575:0.0000000000):0.0000000000,scaffold-WCZB-2015287-Phaeoceros_carolinianus-gametophyte:0.0000000000):0.0000000000,scaffold-TCBC-2082423-Nothoceros_vincentianus:0.0000000000):0.0000022215,scaffold-FAJB-2056184-Paraphymatoceros_hallii:0.0000026620)66:0.0000020784,scaffold-UCRN-2011570-Megaceros_flagellaris:0.0090485666)99:0.0088385611)80:0.0000021064,scaffold-ANON-2005001-Leiosporoceros_dussii-B:0.0575574754)99:0.0326563272,scaffold-SKQD-2079796-Takakia_lepidozioides:0.1128464570)69:0.0114152326)15:0.0125174524)52:0.0206109515,(((((((((scaffold-AFPO-2005234-Blechnum_spicant_gametophyte:0.0000020625,scaffold-RWYZ-2033664-Blechnum_spicant___Athyrium_sp.-2_samples_combined:0.0000020613)97:0.0089601417,(scaffold-NDUV-2003845-Vittaria_appalachiana:0.0282488845,(scaffold-XWDM-2020126-Cystopteris_fragilis-2_samples_combined:0.0000026620,scaffold-XXHP-2002413-Cystopteris_fragilis-fronds:0.0000026620)66:0.0000021071)100:0.0089877645)45:0.0000029908,scaffold-VVRN-2023858-Lonchitis_hirsuta:0.0089942863)49:0.0000021751,scaffold-POPJ-2100672-Pteris_vittata:0.0089987356)82:0.0067863445,scaffold-ORJE-2020149-Phymatosorus_grossus:0.0038655829)85:0.0160076233,scaffold-NDUV-2003846-Vittaria_appalachiana:0.0367614485)82:0.0269172664,scaffold-PBUU-2008380-Lygodium_japonicum:0.0340551560)87:0.0299291050,(scaffold-RFMZ-2006309-Osmundastrum_cinnamomeum-B:0.0000028722,scaffold-VIBO-2074148-Osmunda_javanica:0.0000021129)100:0.0183582441)99:0.0349687400,(((scaffold-CBAE-2001326-Huperzia_myrsinites:0.0257943488,scaffold-GKAG-2018915-Huperzia_lucidula:0.0263943615)99:0.0279419591,((scaffold-GKAG-2018914-Huperzia_lucidula:0.0000026620,scaffold-YHZW-2030429-Huperzia_selago-2_samples_combined:0.0000026620)80:0.0000026603,scaffold-GKAG-2018916-Huperzia_lucidula:0.0268866019)97:0.0456867486)100:0.1068072051,scaffold-WAFT-2014934-Diphasiastrum_digitatum:0.0589958155)100:0.1709560592)73:0.0409811005)56:0.0126148334,(((Marchantia_polymorpha_A0A176VRT2:0.2482108147,(((((scaffold-BNCU-2085977-Radula_lindenbergiana:0.0748070670,(scaffold-KRUQ-2113977-Porella_navicularis:0.0086274173,scaffold-UUHD-2018771-Porella_pinnata:0.0000025725)100:0.0200473173)100:0.0512356808,scaffold-YFGP-2107983-Pallavicinia_lyellii:0.1498212794)67:0.0071516211,((scaffold-JHFI-2015711-Pellia_neesiana:0.0000026620,scaffold-PIUF-2014083-Pellia_sp.__cf_epiphylla__L.__Corda_:0.0000026620)100:0.0538828982,scaffold-NRWZ-2005359-Metzgeria_crassipilis:0.1127991742)59:0.0050530412)60:0.0098534496,scaffold-HERT-2045568-Sphaerocarpos_texanus:0.0636419159)76:0.0082601466,((scaffold-HMHL-2011538-Marchantia_paleacea-non_mycorrizal:0.0000026620,scaffold-LFVP-2016258-Marchantia_paleacea-2_samples_combined:0.0000026620)69:0.0000026494,(scaffold-ILBQ-2047167-Conocephalum_conicum:0.0175314393,scaffold-TXVB-2075913-Lunularia_cruciata:0.0175571887)17:0.0000027995)16:0.0000029917)29:0.0000020457)78:0.0087774418,scaffold-IHWO-2012409-Marchantia_paleacea-mycorrizal:0.0000023668)100:0.0836048608,((((((scaffold-ABCD-2078183-Racomitrium_elongatum:0.0000020656,scaffold-RDOO-2017483-Racomitrium_varium:0.0000020057)100:0.0090514154,(scaffold-TAVP-2003448-Calliergon_cordifolium:0.0000020274,scaffold-TAVP-2003449-Calliergon_cordifolium:0.0000027728)100:0.0182677484)60:0.0000020032,(((((((((((scaffold-DHWX-2073123-Fontinalis_antipyretica:0.0000000000,scaffold-TMAJ-2024617-Neckera_douglasii:0.0000000000):0.0000000000,scaffold-JMXW-2041395-Bryum_argenteum:0.0000000000):0.0000000000,scaffold-QMWB-2060911-Anomodon_attenuatus:0.0000000000):0.0000000000,scaffold-WSPM-2045746-Loeskeobryum_brevirostre:0.0000000000):0.0000000000,scaffold-HVBQ-2126752-Tetraphis_pellucida:0.0000000000):0.0000000000,scaffold-QKQO-2050464-Pseudotaxiphyllum_elegans:0.0000000000):0.0000000000,scaffold-JADL-2048905-Rhynchostegium_serrulatum:0.0000000000):0.0000000000,scaffold-ZACW-2004281-Leucodon_brachypus:0.0000000000):0.0000000000,scaffold-VBMM-2053888-Claopodium_rostratum:0.0000000000):0.0000000000,scaffold-WNGH-2089287-Aulacomnium_heterostichum:0.0000000000):0.0000026620,scaffold-EEMJ-2038948-Thuidium_delicatulum:0.0000026620)66:0.0000028812)99:0.0091038623,scaffold-ZTHV-2017377-Atrichum_angustatum:0.0274924476)69:0.0000021844,scaffold-HVBQ-2022249-Tetraphis_pellucida:0.0368467790)99:0.0279168868,scaffold-AWOI-2014192-Diphyscium_foliosum:0.0000025043)100:0.3001112687)98:0.0696300084)57:0.0446466076,Ginkgo_biloba_Gb_23058:0.1039542594)57:0.0193440341,Azolla_filiculoides_s0054.g033706:0.6638041549)61:0.1653139175)44:0.0352401503)67:0.4200713125,((((((((((Arabidopsis_thaliana_Q9C9J7:0.0000028294,Arabidopsis_thaliana_Q6DSS9:0.0000021025)100:0.2389309625,((Arabidopsis_thaliana_Q2HIW8:0.0000000000,Arabidopsis_thaliana_Q8LBL9:0.0000000000):0.0000026620,Arabidopsis_thaliana_Q9LPT9:0.0000024287)100:0.1649626547)100:0.2389612511,((((Arabidopsis_thaliana_Q84RJ3:0.0000026620,Arabidopsis_thaliana_Q9SJY8:0.0000026620)100:0.6162660435,Arabidopsis_thaliana_Q9FKQ4:0.4029000611)100:0.2798237795,Amborella_trichopoda_U5D319:0.7590502063)99:0.2580479522,Amborella_trichopoda_U5D888:1.2249692683)86:0.1840825667)74:0.0559746855,Amborella_trichopoda_W1PVV1:0.2853337665)79:0.1354785065,Ginkgo_biloba_Gb_30976:0.1081698509)26:0.0197460078,Abies_alba_AALBA5B308647P1:0.3066657137)75:0.0407226086,Pseudotsuga_menziesii_PSME_08465:0.2952812158)59:0.0414339783,(((((Arabidopsis_thaliana_Q1PEW0:0.0000026620,Arabidopsis_thaliana_Q8LB64:0.0000026620)100:0.5273909858,Oryza_sativa_indica_A2Y2Q2:0.9774638829)54:0.1147801186,Amborella_trichopoda_W1PLQ6:0.9943387051)87:0.2996403576,(Ginkgo_biloba_Gb_11191:0.0240820481,((((Abies_alba_AALBA5B468084P1:0.0457092273,Abies_alba_AALBA5B980933P1:0.0088119402)98:0.0089982205,(Picea_lambertina_PILA_02432:0.0090002118,Picea_taeda_PITA_17577:0.0180804386)82:0.0178404808)84:0.0000029146,Pseudotsuga_menziesii_PSME_03907:0.0089154604)97:0.0466157628,Sequoiadendron_giganteum_SEGI_29892:0.0678077077)92:0.0122197461)93:0.0500937375)46:0.0381888967,Ginkgo_biloba_Gb_31859:0.2369241077)37:0.0284705622)76:0.1154950019,(Salvinia_cucullata_v1.1_s0020.g008153:0.3387179088,Salvinia_cucullata_v1.1_s0070.g016671:0.2335275154)100:0.3063768886)81:0.1348197113,(((((Selaginella_moellendorffii_D8SU23:0.0000000000,scaffold-ZZOL-2006446-Selaginella_stauntoniana:0.0000000000):0.0000026620,Selaginella_moellendorffii_D8RE05:0.0000026620)100:0.0744703001,scaffold-LGDQ-2010324-Selaginella_apoda:0.1159901173)100:0.0456430878,scaffold-KJYC-2001019-Selaginella_willdenowii:0.1982962708)100:0.0821507650,(scaffold-KUXM-2042821-Selaginella_selaginoides:0.1431353200,scaffold-ZFGK-2041959-Selaginella_kraussiana:0.1207361401)99:0.0590831557)100:0.1146076294)81:0.0590019928)58:0.0639657215,Marchantia_polymorpha_A0A176WGP1:0.4598480166)61:0.3243328840,Anthoceros_angustus_011252_locus_scaffold59_size638376_577693_580011___len_1791:0.0000021305)57:0.0108641060,((Anthoceros_agrestis_BONN_evm.model.Sc2ySwM_344.1181.1_EVM_AagrBONN_evm.TU.Sc2ySwM_344.1181___Sc2ySwM_344_5256405-5259386___:0.0116165784,((Anthoceros_punctactus_evm.model.utg000340l.14.1_EVM_Apun_evm.TU.utg000340l.14___utg000340l_143797-146789_-_:0.0000022863,scaffold-RXRQ-2141414-Phaeoceros_carolinianus-sporophyte:0.0000026620)41:0.0000024678,(scaffold-BSNI-2009578-Anthoceros_agrestis-B:0.0000000000,scaffold-TWUW-2051570-Anthoceros_agrestis-A:0.0000000000):0.0000025826)57:0.0063358159)85:0.0215123275,scaffold-ZFRE-2116979-Phaeoceros_carolinianus-sporophyte_1575:0.0063793663)100:0.1960531664);
