# Supplementary material for: Water‐related innovations in land plants evolved by different patterns of gene cooption and novelty
Source: New Phytol. 2022 Feb 8;235(2):732–42. doi: 10.1111/nph.17981 (PMC9303528; doi:10.1111/nph.17981)
Supplement: Supplementary file 3 — Dataset S3 Fasta alignments and phylogenetic trees. [file NPH-235-732-s005.zip › Supplementary_Data_3_fasta_alignments_trees/Roots/Lateral_roots/MKK4_O80397_1_1kp.fasta.aln.trimmed]

>Chara_braunii_GBG82509.1_hypothetical_protein_CBR_g34886
DGGSLRIPELYIAVITRQVLHGLWYLHKEHIIHRDIKPSNLLVNLQGDVKISDFGVSVVL
ANSMGQCASFVGTCTYMSPERIN----GGYGDCDIWSLGLSLMECALGRFPYQPGNELGW
VNLLHTQPPPTLPEQFSPEFCDFITACLRKNPKERPSAGELLSHPFL
>Arabidopsis_thaliana_Q9LQM8_Mitogen-activated_protein_kinase_kinase_10_MKK10
EKGSLVFSEPMVSSLANRILQGLRYLQKMGIVHGDIKPSNLLINKKGEVKIADFGASRIV
AGGDYGSN---GTCAYMSPERVDLEKWGGEGAGDVWSLGVVVLECYIGRYPLTVGDKPDW
ATLFCANEKVDIPVSCSLEFRDFVGRCLEKDWRKRDTVEELLRHSFV
>Arabidopsis_thaliana_Q9LPQ3_Mitogen-activated_protein_kinase_kinase_7_MKK7
DGGNLAVTEKQLAGFSRQILKGLSYLHSLKIVHRDIKPANLLLNSRNEVKIADFGVSKII
TRSLDYCNSYVGTCAYMSPERFDSAA-GESVAGDIWSFGVMILELFVGHFPLLQGQRPDW
ATLMCVGEPPRAPEGCSDEFRSFVDCCLRKESSERWTASQLLGHPFL
>Arabidopsis_thaliana_Q9M8J5_Mitogen-activated_protein_kinase_kinase_8_MKK8
DLGSLGVTEKQLALMSRQVLEGKNYLHEHKIVHRDIKPANLLRSSKEEVKIADFGVSKIV
VRSLNKCNSFVGTFAYMSPERLDSEADGDSVAGDIWSFGLTMLEILVGYYPML----PDQ
AAIVCAGEPPKAPEECSDDLKSFMDCCLRKKASERWTASQLLNHPFL
>Arabidopsis_thaliana_Q9FX43_Mitogen-activated_protein_kinase_kinase_9_MKK9
DGGTLGVTEQKLAGFAKQILKGLSYLHALKIVHRDIKPANLLLNSKNEVKIADFGVSKIL
VRSLDSCNSYVGTCAYMSPERFDSESSGGSIAGDIWSFGLMMLELLVGHFPLLPGQRPDW
ATLMCAGEPPRAPEGCSEEFRSFVECCLRKDSSKRWTAPQLLAHPFL
>Arabidopsis_thaliana_Q8RXG3_Mitogen-activated_protein_kinase_kinase_5_MKK5
DQGSLIWQEQELADLSRQILSGLAYLHRRHIVHRDIKPSNLLINSAKNVKIADFGVSRIL
AQTMDPCNSSVGTIAYMSPERINTDLNHGYGAGDVWSLGVSILEFYLGRFPFAVSRQGDW
ASLMCASQPPEAPATASQEFRHFVSCCLQSDPPKRWSAQQLLQHPFI
>Arabidopsis_thaliana_O80397_Mitogen-activated_protein_kinase_kinase_4_MKK4
DKGSLVWKEQQLADLSRQILSGLAYLHSRHIVHRDIKPSNLLINSAKNVKIADFGVSRIL
AQTMDPCNSSVGTIAYMSPERINTDLNQGYGAGDIWSLGVSILEFYLGRFPFPVSRQGDW
ASLMCASQPPEAPATASPEFRHFISCCLQREPGKRRSAMQLLQHPFI
>Amborella_trichopoda_W1NHP2
DGGSLILNESQIALVFRQVLLGLEYLHKRRIVHRDLKPANLLINSLDQVKIADFGVSRIL
SRTMDPCNSSVGTIAYMSPERIDTDRSQGYGAGDVWGVGVSALEMFMGRYPLLLGKSPDF
GTLIWADESPLIPQGTTPQFRSFLEACLQRDATRRPPVSHLLSHRFV
>Amborella_trichopoda_U5D660
DAGSLRIPEPFLARVAAHCLQGLLYLHKNKIVHRDIKPSNLLINRRREVKIADFGVSKVL
DSTLAQCNSYVGTCAYMSPERFNPDAQDGYGSADIWSLGLSLLECAMGRFPCLPGQKPDW
PTLMMAGDPPAPPADSSPEFQSFIRACLQKNACLRPSAKHLLTHPFL
>Amborella_trichopoda_W1NGU7
DGGSLILNETQIALVFRQVLLGLEYLHKRRIVHRDLKPANLLINSLDQVKIADFGVSRIL
SRTIDPCNSSVGTIAYMSPERIDTDRNQGYGAGDVWGVGVSALEMFMGRYPFLPGKRPDF
GTLIWADEAPAIPQEATPQFRSFLEACLQKDARKRPTVSHLLSHQFV
>Amborella_trichopoda_W1PMW5
GGGTLSVSEQFISGICRQVLEGLAYLHDQKIVHRDLKPTNILVNRKLEVKIADFGVSRIM
CRTLDPCDSYVGTCAYMSPERFDPDSHGGYGAGDIWSLGLTIMELYMGRFPFLPGQRPDW
PTLMMAGELPKLPDEASSEFGSFVGCCLQKDSSRRWTARQLLGHPFI
>Brachypodium_distachyon_I1H063
DGGSLIAAEGFLADVARQVLSGIAYLHRRHIVHRDIKPSNLLIDSARRVKIADFGVGRIL
NQTMDPCNSSVGTIAYMSPERINTDLNDGYGAGDIWSFGLSILEFYLGRFPFGLGKQGDW
AALMVANDPPEPSAAASPEFRGFISCCLQKNPAKRLSAAQLLQHPFV
>Brachypodium_distachyon_I1GP94
DGGSLQFPEEALAEVAAQALSGLAYLHARRIVHLDVKPGNLLVSTGGEVKIADFGIARVL
PRAGGDCTAYAGTAAYMSPERFDPEAHGGYPAADVWGLGVTVLELLMGRYPLLAGQRPSW
AALMCAGETPALSDEASAELRGFVAACLHKDYRRRASVAELLAHPFV
>Brachypodium_distachyon_I1GP04
DGGSLFLPEAAVADVAAQALSGLAHLRARRVAHRDIKPANLLLSAAGEVKIADFGIAKVV
VSGAGGALAYEGTVAYMSPERFDSERHADAPAADVWGLGVTLLELLMGRYPLLAGQKPTW
AALMCAGELPALPEAASLEFRGFVAACLRKDHRKRASVVELLAHPFV
>Brachypodium_distachyon_I1H7W2
PGGSLSMGERPIAAVARQALLGLDALHALRVVHRDLKPSNLLLGSHGEVKIADFGAGKVL
RRRLDPCASYVGTAAYMSPERFDPEAYSGYPAADVWSLGLAILELYLGHFPLLAGQRPDW
AALMCAGDAPEAPAAASEEFRDFVARCLEKKAGQRASVAELLEHPFI
>Brachypodium_distachyon_I1IDB1
DGGSLIASEAFLADVARQVLSGIAYLHRRHIVHRDIKPSNLLIDSGRRVKIADFGVGRIL
NQTMDPCNSSVGTIAYMSPERINTDLNDGYGAGDIWSFGLSILEFYLGRFPLGLGKQGDW
AALMCASDSPAPPPIASPEFKSFISCCLQKNPARRPSAAQLLQHRFI
>Brachypodium_distachyon_I1GP07
DGGSLFFPEAALAEVAAQALAGLAHLHARRVVHRDIKPANLLVSGAGGVKVADFGIAMVL
PSRAGGAAAYEGTVAYMSPERFDSEGRADAPGADVWGLGVTVLELLMGRYPLLAGQKPTW
AALMCAGELPALPEAASTELRGFIAACLRKDHTKRASVAELIKHPFV
>Brachypodium_distachyon_I1GP08
DGGSL-FPEEALAEVAAQALSGLAYLHARRIVHLDIKPGNLLVSTGGEVKVADFGIAKVL
PRAGADCKSYAGTAAYMSPERFDPEAHGGYAAADVWGLGVTVLELLMGRYPLLAGQRPSW
PALMCAGETPVLSDEASAELRGFVAACLRKDHTKRASVAELLAHPFV
>Brachypodium_distachyon_A0A0Q3GDX6
DAGSLGLPEPALAEVASRCLAGLAHLHSRGVAHLDFKPDNLLANSRGDVKIGDFSESRIF
SRTPGEVSIAVGSTAYMSPERFAPDARAGRAAADVWGLGVTVLELFSGRRPILDVQRPSW
GMLMEAGEPPVVPESASSSLRGFVTACLQKDPRRRGTVAQLLAHPFV
>Brachypodium_distachyon_I1HPA2
DAGSLGLPEPALAEVASRCLAGLAHLHSRGVAHLDFKPDNLLANSRGDVKIGDFSESRIF
SRTPGEVSIAVGSTAYMSPERFAPDARAGRAAADVWGLGVTVLELFSGRRPILDVQRPSW
GMLMEAGEPPVVPESASSSLRGFVTACLQKDPRRRGTVAQLLAHPFV
>Ginkgo_biloba_Gb_20818
EGGSLRINESFLAKVARQVLEGLNYLHRERIVHRDIKPSNLLINRKQEVKIADFGVSRIL
SQTLDPCDSYVGTCAYMSPERFDPDSYGGYGAGDIWSLGLSLLECYIGHFPFLPGQQPDW
PTLMCAGDPPSCPSSASADFQSFIRCCLQKDARRRWTASQLLTHPFL
>Ginkgo_biloba_Gb_41213
DGGSLRMSESFLADVAKQVLEGLKYLHRQKIVHRDIKPSNLLLNRKQEVKIADFGVSRIL
SQTLDPCNTYVGTCAYMSPERFDPDSYGGYGAGDIWSLGLTLLECFTGHFPFLPGQKADW
PTLMCAGEPPSPPPTASDDFQSFIRCCLHKDARKRWTALQLLTHPFL
>Ginkgo_biloba_Gb_36141
DGGSLGMSEPLLAEVARQVLLGLKYLHSHKIVHRDIKPSNLLLNTRGGIKIADFGVSRIL
SRTLDPCNSHVGTYAYMSPERIDPVTNDGYGAGDIWSLGLSLLECYIGHFPFLLGMQADW
PTLMCAGEPPSPPPSASDEFQSFIRCCLQKTASARWTASQLLGHPFL
>Ginkgo_biloba_Gb_33430
DGGTLKISERYLAEVARQVLKGLFYLHQNKIVHRDIKPSNLLINRKREVKIADFGVSTVL
AHTLAQCNSFVGTCAYMSPERFDPDGYGGYGSADIWSLGLSLLECALGRFPCLPGQKADW
PTLMVAGDPPGPPPDASPEFQNFIRSCLQKDAQLRHTAHRLLSHPFL
>Marchantia_polymorpha_A0A176VRU8
DAGTLKISEEYLAEMTRQVLTGLAYLHKKKIVHRDIKPSNLLLNNKQEVKIADFGVSTVL
AHTMAQCNSFVGTCAYMSPERFNPDGNGGYGSADIWSLGLTLLECFIGRFPCLPGERPDW
PTLMCAGDPPSPPPEATPNFRNFIRLCLQKDALRRPTAEQLLKHAYL
>Oryza_sativa_indica_A2XE35_Mitogen-activated_protein_kinase_kinase_10-2
PGGSLPMGERPIAAVARQALLGLEALHALRIVHRDLKPSNLLLGADGEVKIADFGAGKVL
RRRLDPCASYVGTAAYMSPERFDPEAYSGYPAADVWSLGVAILELYLGHFPLLVGQRPDW
AALMCAGEAPEMPAAASEEFRDFVSRCLEKKAGRRASVGELLEHPFI
>Oryza_sativa_indica_B8ABK5
DAGSLGLPEPALAEVAARCLAGLAHLHSRGVVHLDLKPDNLLASARGDVKIGDFSVSRIF
LGGAGEVPVAAGSTAYLSPERFEPNAHAGRAAADVWALGVTVLELFLGRCPILVGERPSW
ERLKKAGEAPSLPAAASAELRGFVASCLHKDPRRRATVAQLLAHPFV
>Oryza_sativa_indica_A2XAD8
DGGSLIASEAFLADVARQVLSGIAYLHRRHIVHRDIKPSNLLIDSGRRVKIADFGVGRIL
NQTMDPCNSSVGTIAYMSPERINTDLNDGYGAGDIWSFGLSILEFYMGRFPLGLGKQGDW
AALMCASDSPAPPPNASPEFKSFISCCLQKNPARRPSAAQLLQHRFV
>Oryza_sativa_indica_A2XLC6
DGGSLAFPEAAVAEVAAQALSGLACLHARRVVHRDIKPGNLLVSVDGEVKIADFGIAKVV
PPRRGGAYEYEGTAAYMSPERFDSELHGDAPAADVWGLGVTVLELLMARYPLLAGQKPSW
AALMCAGELPPLPDAASPELRAFLAACLHKDHTKRPSAAHLLTHQFV
>Oryza_sativa_indica_A2YA66
------------------------------------------------------------
---MDPCNSSVGTIAYMSPERINTDLNDGYGAGDIWSFGLSILEFYMGKFPFGLGKQGDW
AALMCASDPPEPPAAVSPEFRSFVGYCLQKNPAKRPSAAQLMQHPFV
>Oryza_sativa_indica_B8AHB1
--GSLALPEPAIAGVARCVLRGLSHLHRLGVAHGDVKPSNLLVGHRGEIKIADFGASRVV
TGRDEAHHQSPGTWAYMSPEKLHPEGFGGGDSGDVWSLGVVLLECHAGRFPLVAGERPDW
PALVLAAAAPEVPVAASPEFGRFVRRCLEKDWRRRATVEELLGHPFV
>Oryza_sativa_indica_I3RJI6_Mitogen-activated_protein_kinase_kinase_4_MKK4
DGGSLIASEAFLADVARQVLSGIAYLHRRHIVHRDIKPFNLLIDSGRRVKIADFGVGRIL
NQTMDPCNSSVGTIAYMSPERINTDLNDGYGAGDIWSFGLSILEFYMGRFPLGLGKQGDW
AALMCASDSPAPPPNASPEFKSFISCCLQKNPARRPSAAQLLQHRFV
>Oryza_sativa_indica_A2XLC5
DGGSLAFPEAAVAEVAAQALSGLAYLHARRVAHLDVKPANLLASTDGEVKLADFGIARVL
PPRAGDAPPYAGTAAYMSPERFDPEAHGGYPAADVWGLGVTVLELLAGRYPLLAGQKPSW
AALMCAGEPPALPDAASPELRGFVAACLRKDHRERASVGELLAHPFV
>Physcomitrella_patens_A9SSR5_A9SSR5_Predicted_protein_OS=Physcomitrella_patens_subsp._patens_GN=PHYPADRAFT_106933
DGGTLKIGERYLAEVTKQVLLGLLYLHKHKIVHRDIKPSNLLLNRKQEVKIADFGVSTVL
ANTLAQCNSFVGTCAYMSPERFDPDGNGGYGAADIWSLGLTLLECAIGRFPCLPGEKPDW
PTLMYAGEPPAPPSDASPEFRDFIILCLQKESARRPSAEMLLSHPFV
>Selaginella_moellendorffii_D8RCD7_MKK5-1
DGGTLRIEEPYLATITQYVLKGLLYLHSNKIVHRDIKPSNLLLNSKGEVKIADFGVSTEL
ASTFAECNTFVGTCAYMSPERFKLHEARGF-SADIWSLGLVLLQCALGYFPYLHGQEADW
MTLMCNWEVPSPPEGTSLEFQDLVKACLQKEPACRPNAFQLLQHPFL
>Selaginella_moellendorffii_D8T7P5_MKK4-2
DGGTLTIDERFLARVTRQALKGLMYLHANKIVHRDIKPSNLLLNRKNEVKIADFGVSTQL
AHTLAQCNSFVGTCAYMSPERFDPDGHGGYSSADIWSLGLTLLECAIGYFPCVPGQKPDW
PTLVWAGDPPSPPPDASPEFKSFIRSCLQKNSSQRPSAARLLHHPFL
>Anthoceros_agrestis_BONN_evm.model.Sc2ySwM_362.938.1_EVM_AagrBONN_evm.TU.Sc2ySwM_362.938___Sc2ySwM_362_4173220-4176603(-)
DCGTLKIQEHHLAEVTKQVLTGLCYLHKSKIVHRDIKPSNLLLNRRQEVKIADFGVSTVL
AHTMAQCNSFVGTCAYMSPERMNPDANGGYGSADIWSLGLTLFECFLGRFPCLPGEKSDW
VTLMFVGEPPPPPPDASLEFQDFLRSCLRRDPNQRPSAANLLAHPFL
>Anthoceros_angustus_011133_locus=scaffold85_size652931_472679_473668_+_len_990
DCGTLKIQEHHLAEVTKQVLTGLCYLHKSKIVHRDIKPSNLLLNRRQEVKIADFGVSTVL
AHTMAQCNSFVGTCAYMSPERMNPDANGGYGSADIWSLGLTLFECFLGRFPCLPGEKSDW
VTLMFVGEPPPPPPDASLEFQDFLRSCLRRDPNERPSAANLLAHPFL
>Anthoceros_angustus_000998_locus=scaffold3_size2591405_302966_303961_+_len_996
DCGTLRIQEHHLAEVTKQVLTGLCYLHKSKIVHRDIKPSNLLLNRGQEVKIADFGVSIVL
AHTMAQCNSFVGTCAYMSPERMNPDANGGYGSADIWSLGLTLFECFLGRFPCLPGEKCDW
VTLMYVGEPPPPPPDASPQFQDFIRSCLKRDPNQRPSAASLLGHPFL
>Anthoceros_punctactus_evm.model.utg000107l.245.1_EVM_Apun_evm.TU.utg000107l.245___utg000107l_1160228-1161223(-)
DCGTLRIQEHHLAEVTKQVLTGLCYLHKSKIVHRDIKPSNLLLNRGQEVKIADFGVSIVL
AHTMAQCNSFVGTCAYMSPERMNPDANGGYGSADIWSLGLTLFECFLGRFPCLPGEKCDW
VTLMYVGEPPPPPPDASPQFQDFIRSCLKRDPNQRPSAASLLGHPFL
>Anthoceros_punctactus_evm.model.utg000256l.22.1_EVM_Apun_evm.TU.utg000256l.22___utg000256l_90213-91202(-)
DCGTLKIQEHHLAEVTKQVLTGLCYLHKSKIVHRDIKPSNLLLNRRQEVKIADFGVSTVL
AHTMAQCNSFVGTCAYMSPERMNPDANGGYGSADIWSLGLTLFECFLGRFPCLPGEKSDW
VTLMFVGEPPPPPPDASLEFQDFLRSCLRRDPNQRPSAANLLAHPFL
>Fontinalis_antipyretica_12901-RA__[mRNA]__locus=176690_43438_44493_+_[translate_table__standard]
DGGTLKIGERYLAEVTKQVLLGLLYLHKNKIVHRDIKPSNLLLNRKQEVKIADFGVSTML
ANTLAQCNSFVGTCAYMSPERFDPDGNGGYGAADIWSLGLTLLECAIGRFPCLPGEKPDW
PTLMYAGEPPSPPADASPEFSNFIVLCLQKEAVRRPSAEMLLSHPFV
>Pleurozium_schreberi_snap_masked-scaffold_1403-processed-gene-0.32-mRNA-1_gene=snap_masked-scaffold_1403-processed-gene-0.32_name=snap_masked-scaffold_1403-processed-gene-0.32_seq_id=scaffold_1403_type=cds
DGGTLKIGERYLAEVTKQVLLGLLYLHKNKIVHRDIKPSNLLLNRKQEVKIADFGVSTML
ANTLAQCNSFVGTCAYMSPERFDPDGNGGYGAADIWSLGLTLLECAIGRFPCLPGEKPDW
PTLMYAGEPPSPPADASPEFSNFIVLCLQKESVRRPSAEMLISHPFV
>scaffold-BHBK-2011997-Cosmarium_tinctum
DGGTLPIPEQLLAEVARQVLQGLLYLHRQHVVHRDIKPSNLLINRRGQVKIADFGVSKEL
ASTFAHCNSYVGTSAYLSPERINPPQAGSYGSSDVWSFGLTLLELALGRFPYVAGQAADW
MTLFGANEPPQAPQTFSPEFRSFINACLQKEPKQRASVGSLLEHPYC
>scaffold-DRFX-2011501-Closterium_lunula
DGGTLKIPDPFMAEVARQVLQGLLYLHKQHVVHRDIKPSNLLINRQGQVKIADFGVSKEL
ASTLAQCNSYVGTSAYLSPERINPPQTGEYGSSDIWSVGLTLLELVLGRFPYSAGQAADW
MTLFGANDPPEAPSSCSPEFRDFIRCCLQKEPKMRKTAAELLEHPLC
>scaffold-FFGR-2009838-Netrium_digitus
DGGTLSIPEQYLAEISRHVLQGLQYLHREHVVHRDIKPSNLLINRDGQVKIADFGVSTML
ANTLAQCTSYVGTSAYLSPERINPPAEGGYGASDVWSFGLTLLELSMGRFPYIAGQSADW
MTLFGANDPPQAPSGTSAEFRSFIAACLQKDVKARATVAALLEHPFC
>scaffold-FFGR-2009839-Netrium_digitus
DGGTLSIPEQYLAEISRHVLQGLQYLHREHVVHRDIKPSNLLINRDGQVKIADFGVSTML
ANTLAQCTSYVGTSAYLSPERINPPAEGGYGASDVWSFGLTLLELSMGRFPYIAGQSADW
MTLFGANDPPQAPSGTSAEFRSFIAACLQKDVKARATVAALLEHPFC
>scaffold-HJVM-2001270-Cosmarium_ochthodes-ASW_07133
DGGTLPIPEQLLAEVTRQVLQGLLYLHRQHVVHRDIKPSNLLINKRSQVKIADFGVSKEL
ANTMAYCNSYVGTSAYLSPERINPPQGGSYGSSDVWSMGLSLLELALGRFPYVAGQSADW
MALFGANDPPQVPDTFTPEFKSFIGSCLQKDPKKRLTVAGLLEHPFC
>scaffold-HJVM-2001271-Cosmarium_ochthodes-ASW_07133
DGGTLPIPEQLLAEVTRQVLQGLLYLHRQHVVHRDIKPSNLLINKGGQVKIADFGVSKEL
ANTMAYCNSYVGTSAYLSPERINPPAGGSYGSSDVWSMGLSLLELALGRFPYVAGQSADW
MALFGANEPPQVPETFSPEFRSFIGSCLQKDPKQRLTVAGLLEHPFC
>scaffold-HJVM-2001272-Cosmarium_ochthodes-ASW_07133
DGGTLPIPEQLLAEVTRQVLQGLLYLHRQHVVHRDIKPSNLLINKRSQVKIADFGVSKEL
ANTMAYCNSYVGTSAYLSPERINPPQGGSYGSSDVWSMGLSLLELALGRFPYVAGQSADW
MALFGANDPPQVPDTFTPEFKSFIGSCLQKDPKKRLTVAGLLEHPFC
>scaffold-HKZW-2047876-Mesotaenium_caldariorum
NAGTLCLSEPHVAEITRQMLQGLLYLHRQHVVHRDIKPSNLLINDRGEVKIADFGVSTVL
ANTLAQCTSYVGTSAYLSPERINPSAGGGYGASDVWSMGLTLLELAMGRFPFLPGQQADW
MTLFGANDLPQPPPGCSEQFKSFISLCLQKDYRKRPSISTLIRHPFA
>scaffold-MCHJ-2001606-Micrasterias_fimbriata
DGGTLSIPEQLLAEVTRQVLQGLLYLHRQHVVHRDIKPSNLLINKSGQVKIADFGVSKEL
ANTMAHCQSYVGTSAYLSPERINPPQAGGYGSSDVWSFGLTLLELALGRFPYVAGQSADW
MTLFGANDPPQAPENFSPEFRSFINACLQKDPKARLTVASLLEHPFC
>scaffold-MCHJ-2001607-Micrasterias_fimbriata
DGGTLSIPEQLLAEVTRQVLQGLLYLHRQHVVHRDIKPSNLLINKSGQVKIADFGVSKEL
ANTMAHCQSYVGTSAYLSPERINPPQAGGYGSSDVWSFGLTLLELALGRFPYVAGQSADW
MTLFGANDPPQAPENFSPEFRSFINACLQKDPKARLTVASLLEHPFC
>scaffold-NBYP-2053852-Mesotaenium_kramstae
DGGTLRIPEQHLAEITRQVLQGLLYLHRQHVVHRDIKPSNLLINTKGEVKIADFGVSTML
ANTLAQCSSYVGTSAYLSPERINPPPGGGYGASDVWSLGLTLLELAMGRFPFTPGQAADW
MTLFAADAPPQAPSESSHEFRSFISLCLQKDFRNRPSVAKLIEHPFA
>scaffold-RPQV-2034869-Phymatodocis_nordstedtiana
DGGTLSIPEQLLAEVTRQVLQGLLYLHRQHVVHRDIKPSNLLINRRGQVKIADFGVSKEL
ASTMAHCNSYVGTSAYLSPERINPPSAGSYGSSDVWSFGLTLLELAMGRFPYVAGQAADW
MTLFGANEPPQAPGHFSPEFRNFIHCCLQKDPKMRATVAALLEHPFC
>scaffold-RQFE-2007354-Cosmocladium_cf._constrictum
DGGTLPIPEQLLAEVARQVLQGLLYLHRQHVVHRDIKPSNLLINKRSQVKIADFGVSKEL
ASTLAHCNSYVGTSAYLSPERINPPQAGSYGSSDVWSFGLTLLELALGRFPYGAGQAADW
MTLFGANDPPQAPESFSLECRSFISACLQKDPKARLTVAQLLEHPFC
>scaffold-WCQU-2011450-Staurodesmus_convergens
DGGTLPIPEQLLAEITRQVLQGLLYLHRQHVVHRDIKPSNLLINKRGQVKIADFGVSKEL
GSTLAQCNSYVGTSAYLSPERINPPQAGTYGSSDVWSFGLTLLELALGRFPYVAGQAADW
MTLFGANDPPKAPETFSPEFRSFIDACLQKDPKARLTVAGLLEHPYC
>scaffold-WDGV-2009551-Cosmarium_subtumidum
DGGTLSIPEQHLAEVSRQVLQGLLYLHRQHVVHRDMKPSNLLINHRGQVKIADFGVSKEL
ANTMAHCNSYVGTSAYLSPERINPPQAGSYGSSDVWSFGLTLLELALGRFPYVAGQSADW
MTLFGANDPPQAPETFTPEFRSFVNACLQKEPKTRLTVAGLLEHPYC
>scaffold-WDGV-2011580-Cosmarium_subtumidum
DGGTLPIPEQHLAEVARQVLQGLLYLHRQHVVHRDMKPSNLLINRRGQVKIADFGVSKEL
ANTMAHCNSYVGTSAYLSPERINPPQAGSYGSSDVWSFGLTLLELALGRFPYVAGQSADW
MTLFGANDPPQAPETFTPEFRSFISACLQKEPKSRLTVAGLLEHPYC
>Azolla_filiculoides_s0104.g044881
DCGSLTINEHYLGEVASQVLRGLNYLHSNKIVHRDIKPSNLLINQKQEVKIADFGVSSVL
DSSLAPCNSFVGTCAYMSPERFDPDSHGGYGAADIWSLGLTLLECAIGHYPYLPGQNADW
PTLMVGGEPPSPPPGTSPLFRDFIMRCLQKDPIRRPRASVLLSHPFV
>Azolla_filiculoides_s0128.g048770
DGGSLVITEFYLSEVARQVLKGLDYLHSNRIVHRDIKPSNLLINHRQEVKIADFGVSTVL
ASTLAPCSSFVGTCAYMSPERFDPDSHGGYGAADIWSLGLSLLECAMGHFPFLRGQMADW
PSLMVARDPPIPPAHFSPEFRDFITRCLQKDPARRSRACALLSHPFI
>Azolla_filiculoides_s0160.g054012
DGGSLKISERYLSEVAKQVLKGLDYLHRNRIVHRDIKPCNILLGRNREVKIADFGVSTVL
ANTLAACNTFVGTCAYMSPERFDPDSHGGYGAADIWALGLSLLECALGRFPYLPGQNGDW
PTLMFASSPPAPPPDASPEFQDFIVQCLQKDPAVRPRAYTLLTHRFI
>Salvinia_cucullata_v1.1_s0010.g004769
DGGSLTLSERHIAHVARQVLRGLAHLHANKIAHRDIKPSNLLLNRQLDVKIADFGVSSIL
SHTLAACTSFVGTCAYMSPERFDPDSHGGYGAADIWSLGLSLLECATGHFPFLPGQTADW
PSLVVASEPPLPPPQASPQFRDFIMRCLQKEPTRRPRAAALLSHPFV
>Salvinia_cucullata_v1.1_s0010.g004770
DGGSLTLSERHIAHVARQVLRGLAHLHANKIAHRDVKPSNLLLNRQLDVKIADFGVSSLL
SHTFAACTSFVGTCAYMSPERFDPDSHGGYGAADIWSLGLSLLECATGHFPFLPGQTADW
PSLVVAGEPPLPPPQASPQFRDFIMRCLQKDPGRRSTAAALLVE---
>Salvinia_cucullata_v1.1_s0013.g005859
DGGSLVISERCLSGVARQVLRGLHYLHSNKIVHRDIKPSNLLLNRRQEVKIADFGVSTVL
ASTMAPCSSFVGTCAYMSPERFDPDSHGGYGAADIWSLGLSLLECATGHFPFVPGQHADW
PTLMVAGEPPLPPPNVSPQFRDFIMRCLQKDPTRRPRASALLSHPFL
>Salvinia_cucullata_v1.1_s3691.g028943
DGGSLTLSERHIAHVARQVLRGLAHLHANKIAHRDVKPSNLLLNRQLDVKIADFGVSSLL
SHTFAACTSFVGTCAYMSPERFDPDSHGGYGAADIWSLGLSLLECATGHFPFLRANSRLA
VARGCHRRAAAASASGVAQFRDFIMRCLQKDPGRRSTAAALLQNPTS
>scaffold-ALVQ-2011447-Tmesipteris_parva
DGGSLKVSEYHLAEVARQVLRGLMYLHQNKIVHRDIKPSNLLLNCKRQVKIADFGVSTVL
ANTLAACNSFVGTCAYMSPERFDPESHGGYGAADIWSLGLSLLECAVGHFPLLPGQKADW
PTLMVAGDPPASPVNASPEFKSFIKDCLQKDPARRPSSAQLLSHPFI
>scaffold-BEGM-2023412-Botrypus_virginianus
DGGSLKVSECYLAEVARQVLKGLMYLHQNKIVHRDIKPSNLLINRKQEVKIADFGVSTVL
ASTLAPCNSFVGTCAYMSPERFDPESHGGYGAADIWSLGLSLLECAIGHFPLLPGQKADW
PTLMVAGDPPSPPAHASTEFKSFIKDCLHKDPSRRPTASQLLSYPFI
>scaffold-CAPN-2001211-Equisetum_diffusum
DGGSLKVAEPYLAEVARQVLNGLLYLHHNKIVHRDIKPSNLLLNSRCEVKIADFGVSTVL
ASTLAPCNSFVGTCAYMSPERFDPDSHGGYGAADIWSLGLSLLECAIGHFPFLPGQKADW
PTLMVAGEPPSPPANASPEFRNFVMQCLQKDASKRPTAAQLLHHPFI
>scaffold-CAPN-2005107-Equisetum_diffusum
DGGSLRVPELYLAETARQVLDGLAYLHRNKIVHRDIKPSNLLLNSSREVKIADFGVSTVL
ASTLSPCDSFVGTCAYMCPERFDPDSYGGYGAADIWSLGLSLLECAIGHFPFLPGQKADW
PTLMVAGEPPTAPPDTSPEFQSFIMQCLQKDAAKRPTALQLLRHPFI
>scaffold-CAPN-2008552-Equisetum_diffusum
DCGSLTVPESFLSNIARQVLCGLCYLHQNKIVHRDIKPANLLINSKREVKIADFGVSKVL
TSTMAPCDSFVGTSAYMSPERFDPDSHGGYGAGDIWSLGLTLLECYIGYFPLVPGQKLDW
PTLMVAGEPPVPPPEASPEFRNFLKHCLLKDASRRPTAAQLLTHPFI
>scaffold-CQPW-2015859-Anemia_tomentosa
DGGSLVVSEHYLSEVARQVLRGLQYLHHNKIVHRDIKPSNLLLNHLQEVKIADFGVSTIL
ASTMAPCSSFVGTCAYMSPERFDPDSHGGYGAADIWSLGLSLLECATGHFPFLPGQKADW
PTLMVAGDPPSLPALASPEFKDFIWSCLQKDPARRPRAVNLLSHPFL
>scaffold-DFHO-2056862-Danaea_nodosa
DGGSLHVPEDYLAEVAKQVLKGLMYLHQNKIVHRDIKPSNLLINHAQEVKIADFGVSTVL
ASTLAPCSSFVGTCAYMSPERFDPDSHGGYGAADIWSLGLSLLECSIGHYPFLPGQTTDW
PTLMFAGDPPSPPANASKEFRHFIGLCLQKNATRRPTSSELLIHPFI
>scaffold-EWXK-2014469-Thyrsopteris_elegans
DGGSLVVGELYLAEVARQVLKGLNYLHQNKIVHRDIKPSNLLINRKQEVKIADFGVSTIL
ASTLAPCNSFVGTCAYMSPERFDPDSHGGYGAADIWSLGLSLLECATGHFPFLPGQKADW
PTLMVSGEPPLPPADASPQFKDFIMRCLQKDPARRPRASALLSHPFL
>scaffold-EWXK-2014470-Thyrsopteris_elegans
DGGSLVVGELYLAEVARQVLKGLNYLHQNKIVHRDIKPSNLLINRKQEVKIADFGVSTIL
ASTLAPCNSFVGTCAYMSPERFDPDSHGGYGAADIWSLGLSLLECATGHFPFLPGQKADW
PTLMVSGEPPLPPADASPQFKDFIMRCLQKDPARRPRASALLSHPFL
>scaffold-JVSZ-2130838-Equisetum_hyemale
DGGSLKVPEPYLAEVARQVLNGLVYLHHNKIVHRDIKPSNLLLNSRCEVKIADFGVSTVL
ASTLAPCNSFVGTCAYMSPERFDPDSHGGYGAADIWSLGLSLLECAIGHFPFLPGQKADW
PTLMVAGEPPSPPANASPEFRNFVMQCLQKDASKRPTAAHLLHHPFI
>scaffold-KIIX-2088078-Pilularia_globulifera
DGGSIVIPERYLAEVACQVLKGLDYLHRNKIVHRDIKPSNLLINHKKEVKIADFGVSTIL
ASTLAPCNSFVGTCAYMSPERFDPDSHGGYGAADIWSLGLSLLECATGHFPFLRGQKADW
PTLMVAGGPPVLPPNASPQFKDFITQCLQRDPAKRPRAFTLLSHPFV
>scaffold-NHCM-2065083-Angiopteris_evecta
DGGSLKVPEDYLAEVAKQVLKGLMYLHNNKIVHRDIKPSNLLINHAQEVKIADFGVSTVL
ASTLAPCNSFVGTCAYMSPERFDPDSHGGYGAADIWSLGLSLLECSIGHYPFLPGQKPDW
PTLMFAGDPPSPPANASKEFRHFIWLCLQKDASRRPTSSDLLSHPFI
>scaffold-NOKI-2010979-Lindsaea_linearis
DGGSLVVAEPYLAEVARQVLKGLHYLHINKIVHRDIKPSNLLINHKQEVKIADFGVSTIL
ASTLAPCNSFVGTCAYMSPERFDPDSHGGYGAADIWSLGLSLLECATGHFPFLPGQKADW
PTLMVASDPPSPPANVSPHFKDFIRLCLQKDPAKRPRACALLTHPFV
>scaffold-NOKI-2015308-Lindsaea_linearis
DGGSLMVAEPYLAEVARQVLKGLHYLHINKIVHRDIKPSNLLINHKQEIKIADFGVSTIL
ASTLAPCNSFVGTCAYMSPERFDPDSHGGYGAADIWSLGLSLLECATGHFPFLPGQKSDW
PTLMVASDPPSPPANASAQFKDFIRLCLQKDPAKRPRACALLTHPFV
>scaffold-PIVW-2025030-Ceratopteris_thalictroides
DGGSLLVSEPYLAEVARQVLKGLHYLHINKIVHRDIKPSNLLINHKKEVKIADFGVSTIL
ASTLAPCNSFVGTCAYMSPERFDPDSHGGYGAADIWSLGLTLLECATGHFPFLPGQQADW
PTLMLAREPPSAPDHASPQFKDFINVCLQKDPKLRPRACALLSHPFI
>scaffold-QIAD-2006033-Hymenophyllum_bivalve
DGGSLVVSERYLAEVTRQVLKGLNYLHSNKIVHRDIKPSNLLINRRQEVKIADFGVSTVL
ASTLAPCNSFVGTCAYMSPERFDPDSHGGYGTADIWSLGLSLLECATGHFPFLPGQKADW
PTLMVAGEPPSPPVNASPQFKHFIIQCLQKDPARRPPASALLSHPFV
>scaffold-QVMR-2003551-Psilotum_nudum
DGGSLKVSECYLAEVARQVLRGLMYLHQNKIVHRDIKPSNLLLNHRQEVKIADFGVSTVL
ASTLAPCNSFVGTCAYMSPERFDQESHGGYGAADIWSLGLSLLECAIGHFPLLPGQKADW
PTLMVAGEPPSPPINASPEFKSFIKDCLQKDPSRRPTASQLLSYPFI
>scaffold-UGNK-2005634-Marattia_attenuata
DGGSLKVPEDYLAEVAKQVLKGLMYLHNNKIVHRDIKPSNLLINHAQEVKIADFGVSTVL
ASTLAPCNSFVGTCAYMSPERFDPDSHGGYGAADIWSLGLSLLECSIGHYPFLPGQKPDW
PTLMFAGDPPSPPANASKEFRHFIWLCLQKDASRRPTSSDLLSHPFI
>scaffold-UGNK-2005635-Marattia_attenuata
DGGSLKVPEDYLAEVAKQVLKGLMYLHNNKIVHRDIKPSNLLINHAQEVKIADFGVSTVL
ASTLAPCNSFVGTCAYMSPERFDPDSHGGYGAADIWSLGLSLLECSIGHYPFLPGQKPDW
PTLMFAGDPPSPPANASKEFRHFIWLCLQKDASRRPTSSDLLSHPFI
>scaffold-WQML-2067158-Cryptogramma_acrostichoides
DGGSLVVAEPYLAEVARQVLKGLHYLHVNKIVHRDIKPSNLLINHRKEVKIADFGVSTIL
ASTLAPCNSFVGTCAYMSPERFDPDSHGGYGAADIWSLGLSLLECATGHFPFLPGQKADW
PTLMVASDPPSAPSNASPHFKDFIMRCLQKDPSLRPRACSLLSHPFV
>Abies_alba_AALBA5B094657P1
DGGSLRMPEPFLAAVANQVLRGLKYLHAHKIVHRDIKPSNLLLNGSNQIKIADFGVSRIL
SKTLDPCNSCVGTYAYMSPERIDTDKDDGYGAGDIWSLGLSLLECYVGRLPLLPGVPPDW
ANLMWLGDPPAAPPSASPEFQSFIRCCLQKDAASRWTASQLLSHCFV
>Picea_lambertina_PILA_02743
DGGSLTMSERFLAEVARQVLEGLKYLHRHKIVHRDIKPSNLLINRRQEVKIADFGVSRIL
SQTLDPCNTYVGTCAYMSPERFDPETYGGYGAGDIWSLGLSLLECYTGHFPFLAGQKADW
PALMCAGDPPAPPPTASAHFRSFITCCLHKDARNRWTAAQLLGHPFV
>Picea_lambertina_PILA_10260
DGGTLKIPEHYLAEVSRQVLRGLHYLHQNKIVHRDIKPSNLLINKRREVKIADFGVSTVL
AHTLAQCNSFVGTCAYMSPERFDPDGYGGYGSADIWSLGLSLLECALGRFPCLPGQRPDW
PTLMVAGDPPSPPPDASPEFQSFIRCCLQKDALLRHTANGLLSHPFL
>Picea_taeda_PITA_09428
DGGSLTMSERFLAEVARQVLEGLKYLHRHKIVHRDIKPSNLLINRRQEVKIADFGVSRIL
SQTLDPCNTYVGTCAYMSPERFDPETYGGYGAGDIWSLGLSLLECYTGHFPFLAGQKADW
PALMCAGDPPAPPPTASAHFRSFITCCLHKDARNRWTAAQLLGHPFV
>Picea_taeda_PITA_18117
DGGSLMMSESFLSNVARQVSEGLRYLHRHKIVHRDIKPSNLLINKKQEVKIADFGVSRIL
SQTLDPCNTYVGTSAYMSPERFDPETYGGYGAGDIWSLGLSLLECYIGHFPFLPGQKPDW
PSLMCAGDPPSPPPTASANFRSFINCCLHKDAHNRWTAAQLLTHPFI
>Picea_taeda_PITA_21253
DGGSLMMSERFLAQVARQVLEGLKYLHRHKIVHRDIKPSNLLINKKQEVKIADFGVSRIL
SQTLDNCNTYVGTCAYMSPERFDPDTYGGYGAGDIWSLGLSLLECYIGHFPFLRGQKPDW
PALMCAGDPPSPPPTASANFRSFINCCLHKDARNRWTAAQLLTHPFI
>Picea_taeda_PITA_44428
DGGTLKIPEHYLAEVARQVLKGLHYLHQNKIVHRDIKPSNLLINKRREVKIADFGVSTVL
AHTLAQCNSFVGTCAYMSPERFDPDGYGGYGSADIWSLGLSLLECALGRFPCLPGQRPDW
PTLMVAGDPPSPPPDASPEFQSFIRCCLQKDALLRHTAHRLLSHPFL
>Picea_taeda_PITA_50729
DGGSLRMPEPFLAAVARQVLHGLKYLHAHKIVHRDIKPSNLLLNSARQVKIADFGVSRIL
SRTLDPCNSCVGTYAYMSPERIDPGKNDGYGAGDIWSLGLTLLECYVGRLPFLTGIQPDW
PTLMYLGEPPAPPPSASPEFQSFIRCCLQKDAGLRWTASQLLAHPFL
>Pseudotsuga_menziesii_PSME_02704
DGGSLRMSEPFLAAVARQVLLGLKYLHSHKIVHRDIKPSNLLLNSRHQIKIADFGVSRIL
SKTLDPCNSCVGTYAYMSPERIDPDKDDGYGAGDIWSLGLSLLECYVGRLPFLPGVPPDW
ANLMWLGDPPAAPPSATPEFQSFIRCCLHKDAGLRWTASQLLSHYFV
>Pseudotsuga_menziesii_PSME_03222
DAGSLMMSERFLAEVSRQVLEGLKYLHRHKIVHRDIKPSNLLINKKQEVKIADFGVSRIL
SQTLDPCNTYVGTCAYMSPERFDPETYGGYGASDIWSLGLSLLECFIGRFPFVAGQKADW
PALMCAGDPPSPPPTASANFRSFITCCLQKDARKRWTAAELLAHPFL
>Pseudotsuga_menziesii_PSME_03287
DGGSLRMPEPFLAAVARQVLHGLKYLHSHKIVHRDIKPSNLLLNSRRQVKIADFGVSRIL
AKSLDPCNSCVGTYAYMSPERIDPQMNDGYGAGDIWSLGLSLLECYVGRLPFLPGVHPDW
PTLMWLGDPPSPPPSASVEFQSFIQSCLQKDAGLRWTASQLLSHPFV
>Pseudotsuga_menziesii_PSME_06983
DGGSLMMSERFLADVARQVLQGLKYLHRHKIVHRDIKPSNLLINRRQEVKIADFGVSRIL
SQTLDPCNTYVGTCAYMSPERFDPETYGGYGAGDIWSLGLSLLECYTGHFPFLAGQKADW
PTLMCAGNPPAPPPTASAHFRSFITCCLHKDARNRWTAAQLLGHPFL
>Pseudotsuga_menziesii_PSME_28716
DGGTLQIPEHYLAEVARQVLKGLHYLHQNKIVHRDIKPSNLLINKRREVKIADFGVSTVL
AHTLAQCNSFVGTCAYMSPERFDPDGYGGYGSADIWSLGLSLLECALGRFPCLPGQRPDW
PTLMVAGDPPSPPADASQEFQGFIRCCLQKDALLRHTAQRLLSHPFL
>Pseudotsuga_menziesii_PSME_43147
DGGSLRMSEPFLSAVARQVLQGLKYLHSHKIVHRDIKPSNLLLNSARQVKIADFGVSRIL
SRTLDPCNSWVGTYAYMSPERIDPGKNDGYGAGDMWSLGLSLLECYVGRLPFLPGVQPDW
PTLMYLGEPPAPPPSASLEFQSFIRCCLQKDVGLRWTASQLLSHPFL
>Pseudotsuga_menziesii_PSME_50188
DGGSLMMSERFLAEVAR-VLQGLKYLHGHKIVHRDIKPSNLLINKKQEVKIADFGVSRIL
SQTLDPCNTYVGTCAYMSPERFDPETYGGYGAGDIWSLGLSLLECFIGHFPFLAGQKADW
PTLMCAGDPPSPPSTASVHFRSFITCCLHKDARKRWTAAKLLGHPFL
>Sequoiadendron_giganteum_SEGI_01801
DRDSLRLPEPFLAEVARQVLHGLKYLHGQKIVHRDIKPSNLLLNSEQQVKIADFGVSRIL
SRTLDPCNSYVGTYAYMSPERIDPDENDGYGAGDIWSLGLTLLECYIGRFPFASGTQLDW
PTLMAAGEPPLLPPSASPDFQSFIRCCLRKDAAQRWTAAQLLSHSFI
>Sequoiadendron_giganteum_SEGI_04920
DGGSLRLSESCLSKIARQVLEGLKYLHRERIVHRDIKPANLLISKNQRIKIADFGVSRI-
--DIDSCNSYVGTCAYMSPERFDPQSYGGYGAGDIWSLGLTLLECYVGHFPFLAGEQADW
PALMCAGEPPSAPASASAEFQSFIRCCLQKDAGKRWTASQLLNHPFL
>Sequoiadendron_giganteum_SEGI_09439
DGGSLRMSESSLAKVARQVLEGLKYLHRERIVHRDIKPANLLISKNQRIKIADFGVSRIV
SHNLDSCNSYVGTCAYMSPERFDPQSYGGYGAGDIWSLGLILLECYVGHFPFLAGEQADW
PALMCAGEPPSAPASASAEFQSFIRCCLQKDAGKRWTASQLLNHPFL
>Sequoiadendron_giganteum_SEGI_10421
DGGSLRMSESSLAKVARQVLEGLKYLHRERIVHRDIKPANLLISKKQRIKIADFGVSRIA
SDTIDSCNSYVGTCAYMSPERFDPQSYGGYGAGDIWSLGLTLLECYVGHFPFLVGEQADW
PALMCAGEPPSTPASASAEFQSFIRCCLQKDAGKRWTASQLLNHPFL
>Sequoiadendron_giganteum_SEGI_33697
DGGSLRMPEGFLAEVARNVLEGLKYLHRQKIVHRDIKPSNLLLNRKQEVKIADFGVSRIL
SQTLDPCNTYVGTCAYMSPERFDPDSYGGYGAGDIWSLGLSLLECFTGHFPFLPGQKADW
PTLMCAGDPPSPPASASGDFQNFIYCCLHKDARKRWTAAQLLEHPFI
>scaffold-BTTS-2077536-Austrotaxus_spicata
DGGSLRMSEGFLSEVARQVLEGLKYLHRQKIVHRDIKPSNLLINRKREVKIADFGVSRIL
SQTLDPCNTYVGTCAYMSPERFDPDSYGGYGAGDIWSLGLSLLECFTGHFPFLPGQKADW
PTLMCAGDPPSPPATASADFQSFIRCCLHKDARNRWTAARLLEHPFI
>scaffold-BUWV-2051969-Platycladus_orientalis
DGGSLKRSEDFLAAVARNVLEGLKYLHREKIVHRDIKPSNLLINRKQEVKIADFGVSRIL
SQTLDPCNTYVGTCAYMSPERFDPDSYGGYGAGDIWSLGLSLLECFTGHFPFLPGQKPDW
PTLMCAGDPPAPPLTASADFQGFIRCCLHKDARKRWTAAQLLQHPFV
>scaffold-DZQM-2052052-Pinus_radiata
DGGSLTMSERFLAEVARQVLEGLKYLHRHKIVHRDIKPSNLLINRRQEVKIADFGVSRIL
SQTLDPCNTYVGTCAYMSPERFDPETYGGYGAGDIWSLGLSLLECYTGHFPFLAGQKADW
PALMCAGDPPAPPPTASAHFRSFITCCLHKDARNRWTAAQLLGHPFV
>scaffold-GAMH-2004958-Tsuga_heterophylla
DGGSLMMSERFLAEVARQVLEGLKYLHRHKIVHRDIKPSNLLINRKREVKIADFGVSRIL
SQTLDPCNTYVGTCAYMSPERFDPETYGGYGAGDIWSLGLSLLECFIGHFPFLAGQKADW
PALMCAGDPPSPPPTASANFRSFITCCLQKDSRKRLTAAQLLAHPFL
>scaffold-GJTI-2007790-Cephalotaxus_harringtonia-leaves
DKDSLRLAEPFLAEIARQVLHGLKYLHGQKIVHRDIKPSNLLLNTEQQVKIADFGVSRIL
SKTLDPCNSCVGTYAYMSPERIDPDKNDGYGAGDIWSLGLTLLECYVGRFPFVPGVQIDW
PTLMCAGEPPLPPPSASQEFQSFIGCCLHKDAAMRWTAAQLLSHPFI
>scaffold-IIOL-2013713-Pinus_parviflora
DGGSLTMSERFLAEVARQVLEGLKYLHRHKIVHRDIKPSNLLINRRQEVKIADFGVSRIL
SQTLDPCNTYVGTCAYMSPERFDPETYGGYGAGDIWSLGLSLLECYTGHFPFLAGQKADW
PALMCAGDPPAPPPTASAHFRSFITCCLHKDARNRWTAAQLLGHPFV
>scaffold-IIOL-2013714-Pinus_parviflora
DGGSLTMSERFLAEVARQVLEGLKYLHRHKIVHRDIKPSNLLINRRQEVKIADFGVSRIL
SQTLDPCNTYVGTCAYMSPERFDPETYGGYGAGDIWSLGLSLLECYTGHFPFLAGQKADW
PALMCAGDPPSPPPTASANFRSFINCCLHKDARNRWTAAQLLGHPFI
>scaffold-JUWL-2005494-Keteleeria_evelyniana
DGGSLKMSERFLAEVARQVLEGLNYLHRHKIVHRDIKPSNLLINRKQEVKIADFGVSRIL
SQTLDPCNTYVGTCAYMSPERFDPETYGGYGAGDIWSLGLSLLECFTGHFPFLAGQKADW
PSLMCAGDPPSPPPTASAHFRSFITCCLHKDARNRWTAAQLLTHPFL
>scaffold-NVGZ-2013683-Cephalotaxus_harringtonia-2_samples_combined
DKDSLRLAEPFLAEIARQVLHGLKYLHGQKIVHRDIKPSNLLLNTEQQVKIADFGVSRIL
SKTLDPCNSCVGTYAYMSPERIDPDKNDGYGAGDIWSLGLTLLECYVGRFPFVPGVQIDW
PTLMCAGEPPLPPPSASQEFQSFIGCCLHKDAAMRWTAAQLLSHPFI
>scaffold-VGSX-2009488-Retrophyllum_minus
EGGSLRMSEFFLSDVARQVLEGLKYLHQQKIVHRDIKPSNLLVNRKQEVKIADFGVSRIL
SQTLDPCNTYVGTCAYMSPERFDPDSYGGYGAGDIWSLGLSLLECFTGYFPFLPGQKADW
PTLMCAGDPPSPPATASVEFQSFIRCCLHKDARKRWTAVQLLQHPFI
>scaffold-VSRH-2001078-Abies_lasiocarpa
DGGSLMMSERFLAQVARQVLEGLNYLHRHKIVHRDIKPSNLLINRKQEVKIADFGVSRIL
SQTLDPCNTYVGTCAYMSPERFDPETYGGYGAGDIWSLGLSLLECFTGHFPFLDGQKADW
PALMCAGDPPSPPPTASAHFRSFITCCLHKDYRNRWTAAQLLSHPFL
>scaffold-VSRH-2001080-Abies_lasiocarpa
DGGSLMMSERFLAQVARQVLEGLNYLHRHKIVHRDIKPSNLLINRKQEVKIADFGVSRIL
SQTLDPCNTYVGTCAYMSPERFDPETYGGYGAGDIWSLGLSLLECFTGHFPFLDGQKADW
PALMCAGDPPSPPPTASAHFRSFITCCLHKDYRNRWTAAQLLSHPFL
>scaffold-VSRH-2001081-Abies_lasiocarpa
DGGSLMMSERFLAQVARQVLEGLNYLHRHKIVHRDIKPSNLLINRKQEVKIADFGVSRIL
SQTLDPCNTYVGTCAYMSPERFDPETYGGYGAGDIWSLGLSLLECFTGHFPFLDGQKADW
PALMCAGDPPSPPPTASAHFRSFITCCLHKDYRNRWTAAQLLSHPFL
>scaffold-VSRH-2001082-Abies_lasiocarpa
DGGSLMMSERFLAQVARQVLEGLNYLHRHKIVHRDIKPSNLLINRKQEVKIADFGVSRIL
SQTLDPCNTYVGTCAYMSPERFDPETYGGYGAGDIWSLGLSLLECFTGHFPFLDGQKADW
PALMCAGDPPSPPPTASAHFRSFITCCLHKDYRNRWTAAQLLSHPFL
>scaffold-WWSS-2043699-Taxus_baccata
DGGSLRMSERFLSSVARQVLEGLKYLHRQKIVHRDIKPSNLLVNRKQEVKIADFGVSRIL
SQTLDPCNTYVGTCAYMSPERFDPDSYGGYGAGDIWSLGLSLLECFTGHFPFLPGQKADW
PTLMCAGDPPSPPATASADFQNFIRCCLHKDARKRWTAARLLEHPFI
>scaffold-YLPM-2004790-Pseudotaxus_chienii
DGGSLRMSEGFLSEVARQVLEGLKYLHRQKIVHRDIKPSNLLINRKREVKIADFGVSRIL
SQTLDPCNTYVGTCAYMSPERFDPDSYGGYGAGDIWSLGLSLLECFTGHFPFLPGQKADW
PTLMCAGDPPSPPATASADFQSFIRCCLHKDARNRWTAARLLEHPFI
>scaffold-ZQWM-2087523-Lagarostrobos_franklinii
EGGSLRMSEAFLAGVARHVLEGLMYLHRQKIVHRDIKPSNLLVNRKQEVKIADFGVSRIL
SQTLDPCNTYVGTCAYMSPERFDPDSYGGYGAGDIWSLGLSLLECFTGYFPFLPGQKADW
PTLMCAGDPPSPPATASADFQSFIRCCLHKDARKRWTAVQLLQHPFI
>scaffold-ZYAX-2073944-Taxus_cuspidata
DRDSLRLPEPFLAEIARQVLHGLKYLHNQKIVHRDIKPSNLLLNTEQQVKIADFGVSRIL
SRTLDPCNSCVGTYAYMSPERIDPDKNDGYGAGDIWSLGLTLLECYVGRFPFVPGVQLDW
PTLMCAGEPPLPPPSASQEFQSFIRCCLHKDAAERWTAMRLLSHPFL
>scaffold-ZYAX-2074402-Taxus_cuspidata
DGGSLRMSERFLSSVARQVLEGLKYLHRQKIVHRDIKPSNLLVNRKQEVKIADFGVSRIL
SQTLDPCNTYVGTCAYMSPERFDPDSYGGYGAGDIWSLGLSLLECFTGHFPFLPGQKADW
PTLMCAGDPPSPPATASADFQNFIRCCLHKDARKRWTAARLLEHPFI
>scaffold-AKXB-2066723-Phaeomegaceros_coriaceus
DGGTLKIQEHHLAEVTKQVLTGLCYLHRSKIVHRDIKPSNLLINRRQEVKIGDFGVSTVL
AHTLAQCNSFVGTCAYMSPERLNPDANGGYGSADIWSLGLTLLECFLGRFPCLPGEKSDW
VTLMYVGEPPPPPPDASPEFQDFIRICLRRDANLRPSAASLLNHPFL
>scaffold-BSNI-2002061-Anthoceros_agrestis-B
DCGTLRIQEHHLAEVTKQVLTGLCYLHKSKIVHRDIKPSNLLLNRGQEVKIADFGVSIVL
AHTMAQCNSFVGTCAYMSPERMNPDANGGYGSADIWSLGLTLFECFLGRFPCLPGEKCDW
VT-----------PDASPQFQDFIRSCLKRDPNQRPSAASLLGHPFL
>scaffold-BSNI-2002063-Anthoceros_agrestis-B
DCGTLKIQEHHLAEVTKQVLTGLCYLHKSKIVHRDIKPSNLLLNRRQEVKIADFGVSTVL
AHTMAQCNSFVGTCAYMSPERMNPDANGGYGSADIWSLGLTLFECFLGRFPCLPGEKSDW
VTLMFV-------PDASLEFQDFLRSCLRRDPNQRPSAANLLAHPFL
>scaffold-DXOU-2005036-Nothoceros_aenigmaticus
DGGTLKIQEHHLAEVTKQVLTGLCYLHRSKIVHRDIKPSNLLINKRQEVKIGDFGVSTVL
AHTLAQCNSFVGTCAYMSPERLNPDANGGYGSADIWSLGLTLLECFLGRFPCLPGEKSDW
VTLMYVGEPPPPPPDASPEFQDFIRICLRRDANLRPSAASLLNHSFL
>scaffold-FAJB-2056112-Paraphymatoceros_hallii
DGGTLKIQEHHLAEVTKQVLTGLCYLHRSKIVHRDIKPSNLLINKRQEVKIGDFGVSTVL
AHTLAQCNSFVGTCAYMSPERLNPDANGGYGSADIWSLGLTLLECFLGRFPCLPGEKSDW
VTLMYVGEPPPPPPDASPEFQDFIKICLRRDANLRPSAANLLNHPFL
>scaffold-RXRQ-2003107-Phaeoceros_carolinianus-sporophyte
DCGTLRIQEHHLAEVTKQVLTGLCYLHKSKIVHRDIKPSNLLLNRGQEVKIADFGVSIVL
AHTMAQCNSFVGTCAYMSPERMNPDANGGYGSADIWSLGLTLFECFLGRFPCLPGEKCDW
VTLMYVGEPPPPPPDASPQFQDFIRSCLKRDPNQRPSAASLLGHPFL
>scaffold-RXRQ-2024238-Phaeoceros_carolinianus-sporophyte
DGGTLKIQEHHLAEVTKQVLTGLCYLHRSKIVHRDIKPSNLLINKRQEVKIGDFGVSTVL
AHTLAQCNSFVGTCAYMSPERLNPDANGGYGSADIWSLGLTLLECFLGRFPCLPGEKSDW
VTLMYVGEPPPPPPDASPEFQDFIRICLRRDANLRPSAANLLNHPFL
>scaffold-TCBC-2018806-Nothoceros_vincentianus
DGGTLKIQEHHLAEVTKQVLTGLCYLHRSKIVHRDIKPSNLLINKRQEVKIGDFGVSTVL
AHTLAQCNSFVGTCAYMSPERLNPDANGGYGSADIWSLGLTLLECFLGRFPCLPGEKSDW
VTLMYVGEPPPPPPDASPEFQDFIRICLRRDANLRPSAASLLNHSFL
>scaffold-TWUW-2002079-Anthoceros_agrestis-A
DCGTLKIQEHHLAEVTKQVLTGLCYLHKSKIVHRDIKPSNLLLNRRQEVKIADFGVSTVL
AHTMAQCNSFVGTCAYMSPERMNPDANGGYGSADIWSLGLTLFECFLGRFPCLPGEKSDW
------GEPPPPPPDASLEFQDFLRSCLRRDPNQRPSAANLLAHPFL
>scaffold-WCZB-2118858-Phaeoceros_carolinianus-gametophyte
DGGTLKIQEHHLAEVTKQVLTGLCYLHRSKIVHRDIKPSNLLINKRQEVKIGDFGVSTVL
AHTLAQCNSFVGTCAYMSPERLNPDANGGYGSADIWSLGLTLLECFLGRFPCLPGEKSDW
VTLMYVGEPPPPPPDASPEFQDFIRICLRRDANLRPSAANLLNHPFL
>scaffold-WEEQ-2089787-Phaeoceros_carolinianus-gametophyte_1575
DGGTLKIQEHHLAEVTKQVLTGLCYLHRSKIVHRDIKPSNLLINKRQEVKIGDFGVSTVL
AHTLAQCNSFVGTCAYMSPERLNPDANGGYGSADIWSLGLTLLECFLGRFPCLPGEKSDW
VTLMYVGEPPPPPPDASPEFQDFIRICLRRDANLRPSAANLLNHPFL
>scaffold-ZFRE-2013494-Phaeoceros_carolinianus-sporophyte_1575
DCGTLKIQEHHLAEVTKQVLTGLCYLHKSKIVHRDIKPSNLLLNRRQEVKIADFGVSTVL
AHTMAQCNSFVGTCAYMSPERMNPDANGGYGSADIWSLGLTLFECFLGRFPCLPGEKSDW
VTLMFVGEPPPPPPDASLEFQDFLRSCLRRDPNQRPSAASLLAHPFL
>scaffold-ZFRE-2013495-Phaeoceros_carolinianus-sporophyte_1575
DCGTLKIQEHHLAEVTKQVLTGLCYLHKSKIVHRDIKPSNLLLNRRQEVKIADFGVSTVL
AHTMAQCNSFVGTCAYMSPERMNPDANGGYGSADIWSLGLTLFECFLGRFPCLPGEKSDW
VTLMFVGEPPPPPPDASLEFQDFLRSCLRRDPNQRPSAASLLAHPFL
>scaffold-BNCU-2018095-Radula_lindenbergiana
DGGTLILSEEHLAEMTKQVLTGLVYLRKRKIVHRDIKPSNLLLNHKDEVKIADFGVSTVL
ANTMAQCNSFVGTCAYMSPERCNPDGNGGYGSADIWSLGLSLLEAAIGRFPCLPGEKPEW
FTLMSAGDPPAPPANASEEFKDFIRQCLQKDPLRRPSAAKLLEHPYI
>scaffold-HPXA-2136217-Ptilidium_pulcherrimum
DGGTLKISEQYLAEMTRQVLTGLVYLHKRKIVHRDIKPSNLLLNHKQEVKISDFGVSTVL
ANTMAQCNSFVGTCAYMSPERFNPDGNGGYGSADIWSLGLTLLECAIGRFPCLPGEKADW
FTLMCAGDPPVPPASASLEFKDFIRRCLQKDPLLRPTAEKLLSHPFL
>scaffold-IHWO-2004390-Marchantia_paleacea-mycorrizal
DAGTLKISEEYLAEMTRQVLTGLAYLHKKKIVHRDIKPSNLLLNNKQEVKIADFGVSTVL
AHTMAQCNSFVGTCAYMSPERFNPDGNGGYGSADIWSLGLTLLECFIGRFPCLPGERPDW
PTLMCAGDPPTPPPEATPNFRNFIRLCLQKDALRRPTAEQLLKHAYL
>scaffold-ILBQ-2046866-Conocephalum_conicum
DAGTLKISEDYLAEISRQVLTALNYLHKKKIVHRDIKPTNLLLNKRQEVKIADFGVSTVL
ANTMAQCNSFVGTCAYMSPERFDPDSNGGYGSADIWSLGLTLLECFIGRFPCVEDEKPDW
PTLVCAGDPPTPPPEATPNFRNFITLCLQKDALRRPTAEQLLKHPFL
>scaffold-IRBN-2165858-Scapania_nemorosa
DGGTLKISEQYLAEMTKQVLTGLAYLHKRKVVHRDIKPSNLLINYRQEVKIADFGVSTVL
ANTMAQCNSFVGTCAYMSPERFNPDKNGGYGAADTWSLGLTLLECAIGRFPCLPGEKPDW
PTLMCAGDPPSPPPNASPEFKDFIRRCLQKDPLLRPPAAKLLTHPFL
>scaffold-JHFI-2018455-Pellia_neesiana
DGGTLKLSEAYLAHLTKQVLTGLAYLHKRKIVHRDIKPSNLLLNKANDVKIADFGVSTVL
AHTMAQCNSFVGTCAYMSPERFNPEGTTGYGSADIWSLGLTLLECAVGRFPCLEDEEPDW
PNLMVSGDPPAPPAEASLEFQDFIRLCLQKAPQGRPSAFNLLKHPYV
>scaffold-KRUQ-2113935-Porella_navicularis
DGGTLKLSEGNLAEMTKQVLTGLVYLHKRKIVHRDIKPSNLLLNHKHEVKIADFGVSTVL
ANTMAQCNSFVGTCAYMSPERFNPDGNGGYSSADIWSLGLTLLECAIGRFPCLPGEKPDW
PTLMCAGDPPSPPRNASPEFKDFIRQCLQKDPSRRPSAEKLLVHPYI
>scaffold-LFVP-2013435-Marchantia_paleacea-2_samples_combined
DAGTLKISEEYLAEMTRQVLTGLAYLHKKKIVHRDIKPSNLLLNNKQEVKIADFGVSTVL
AHTMAQCNSFVGTCAYMSPERFNPDGNGGYGSADIWSLGLTLLECFIGRFPCLPGERPDW
PTLMCAGDPPTPPPEATPNFRNFIRLCLQKDALRRPTAEQLLKHAYL
>scaffold-LFVP-2013436-Marchantia_paleacea-2_samples_combined
DAGTLKISEEYLAEMTRQVLTGLAYLHKKKIVHRDIKPSNLLLNNKQEVKIADFGVSTVL
AHTMAQCNSFVGTCAYMSPERFNPDGNGGYGSADIWSLGLTLLECFIGRFPCLPGERPDW
PTLMCAGDPPTPPPEATPNFRNFIRLCLQKDALRRPTAEQLLKHAYL
>scaffold-NRWZ-2012195-Metzgeria_crassipilis
DGGTLIISEQDLVEVTKQVLQGLAYLHKRKVVHRDIKPCNLLLNRRHEVKIADFGVSTVL
AHTMAQCNSFVGTCAYMSPERFNPDGHGGYGSADIWSLGLTLLECAIGRFPCLPGETADW
PTLMCRGPPPPPPHDASPQFQDFIRRCLQKDPKDRPRAEKLLKHPYL
>scaffold-OFTV-2018558-Barbilophozia_barbata
DGGTLKISEQYLAEMTKQVLTGLAYLHKRKVVHRDIKPSNLLINYKQEVKIADFGVSTVL
ANTMAQCNSFVGTCAYMSPERFNPDKNGGYGAADTWSLGLTLLECAIGRFPCLPGEKPDW
PTLMCAGDPPCPPPNASPEFKDFIRRCLQKDPLLRPPAAKLLTHPFL
>scaffold-PIUF-2010862-Pellia_sp._(cf_epiphylla_(L.)_Corda)
DGGTLKLSEAYLAHLTKQVLTGLAYLHKRKIVHRDIKPSNLLLSKANDVKIADFGVSTVL
AYTMAQCNSFVGTCAYMSPERFNPEGTTGYGSADIWSLGLTLLECAVGRFPCLEDEEPDW
PNLMVSGDPPSPPAEASLEFQDFIRLCLQKAPQGRPSAFHLLKHPYL
>scaffold-RTMU-2017568-Calypogeia_fissa
DGGTLKISEQYLAEMTKQVLTGLVYLHKRKIVHRDIKPSNLLLNHKREVKIADFGVSTVL
AHTMAQCNSFVGTCAYMSPERFNPDGNGGYGSADIWSLGLTLLECAIGRFPCLPGEKPDW
PTLMCAGDPPAPPPNASPEFKDFIRRCLQKDPLLRPPAARLLTHPFL
>scaffold-TXVB-2007763-Lunularia_cruciata
DLGTLKISEEYLAEMTRQVLTGLAYLHKRKIVHRDIKPSNLLLNNKQEMKIADFGVSTVL
AHTMAQCNSFVGTCAYMSPERFNPDGHTGYGSADIWSLGLTLLECFIGRFPCLPGEKPDW
PTLMCAGDPPTPPPEATPNFRNFIRVCLQKDALRRPTAEQLLKHPYL
>scaffold-UUHD-2150295-Porella_pinnata
DGGTLKLSEGNLAEMTKQVLTGLVYLHKRKIVHRDIKPSNLLLNHKHEVKIADFGVSTVL
ANTMAQCNSFVGTCAYMSPERFNPDGNGGYSSADIWSLGLTLLECAIGRFPCLPGEKPDW
PTLMCAGDPPSPPRNASPEFKDFIRQCLQKDPSRRPSAERLLLHPYI
>scaffold-WJLO-2004889-Ricciocarpos_natans
DAGTLKISEEYLAEISRQVLMGLHYLHKKKIVHRDIKPSNLLLNRRQEVKIADFGVSTVL
ANTMAQCNSFVGTCAYMSPERFNPDGDGGYGSADIWSLGLTLLECFIGRFPCLEGEKADW
PTLMCAGDPPTPPPDATPNFRNFITLCLQKDPLRRPTAEQLLKHPFL
>scaffold-WJLO-2004890-Ricciocarpos_natans
DAGTLKISEEYLAEISRQVLMGLHYLHKKKIVHRDIKPSNLLLNRRQEVKIADFGVSTVL
ANTMAQCNSFVGTCAYMSPERFNPDGDGGYGSADIWSLGLTLLECFIGRFPCLEGEKADW
PTLMCAGDPPTPPPDATPNFRNFITLCLQKDPLRRPTAEQLLKHPFL
>scaffold-WZYK-2010802-Bazzania_trilobata
DGGTLKISEQYLSAMTKQVLTGLAYLHKRKIVHRDIKPSNLLLNHKQEVKIADFGVSTVL
AHTMAQCKSFVGTCAYMSPERFNPDGNGGYGSADIWSLGLTLLECAIGRFPCLPGEKPDW
PTLMCAGDPPAPPPNASPEFKDFIRRCLQKDPLLRPPAVKLLTHPFI
>scaffold-YFGP-2107566-Pallavicinia_lyellii
DGGTLKLSEQHLADMTKQVLTGLLYLHKRKIVHRDIKPSNLLLNHKQEVKIADFGVSTVL
AHTMAQCNSFVGTCAYMSPERFNPDGNGGYGAADIWSLGLTLLECAIGRFPCLPGERPDW
PTLMCAGDPPSPPSNASPEFKDFIRRCLQKDPMLRPPAERLLTHPFL
>scaffold-CBAE-2013624-Huperzia_myrsinites
DRGTLKIPEDFLSLVSKQVLKGLKYLHSKKIVHRDIKPSNLLLNHKQEVKIADFGVSTEL
ANTLAQCNSFVGTCAYFSPERFDPDMNGGYCSADIWSLGLTLLECALGYFPCLPGQKPDW
PTLICNEDPPAPPKDASLEFQNFIRLCLQKDAILRPSANQLLLHPFL
>scaffold-GAON-2016322-Huperzia_squarrosa
DRGTLKIPEDFLSLVSKQVLKGLKYLHSKKIVHRDIKPSNLLLNHKHEVKIADFGVSTEL
ANTLAQCNSFVGTCAYFSPERFDPDMNGGYCSADIWSLGLTLLECALGYFPCLPGQKPDW
PTLICNEDPPAPPKDASLEFQNFIRLCLQKDAILRPSANQLLLHPFL
>scaffold-GKAG-2008783-Huperzia_lucidula
DGGTLKLSEDVLSYITRQILKGLHYLHSKKIVHRDIKPSNLLLNRKQELKIADFGVSTKL
ANTLAKCDSFVGTCAYFSPERINPDGNGGYSLADIWSLGLTVLECAIGVLPCLPGQKPDW
PTLVCNDDPPVPPKDASAEFQDFIRSCLQKNPLLRPSAHQLLTHPFL
>scaffold-GKAG-2008784-Huperzia_lucidula
DGGTLKLSEDVLSYITRQILKGLHYLHSKKIVHRDIKPSNLLLNRKQELKIADFGVSTKL
ANTLAKCDSFVGTCAYFSPERINPDGNGGYSLADIWSLGLTVLECAIGVLPCLPGQKPDW
PTLVCNDDPPVPPKDASAEFQDFIRSCLQKNPLLRPSAHQLLTHPFL
>scaffold-GKAG-2009080-Huperzia_lucidula
DRGTLKIPEDFLSLVSKQVLKGLKYLHSKKIVHRDIKPSNLLLNHKQEVKIADFGVSTEL
ANTLAQCNSFVGTYAYFSPERFDPDMNGGYCSADIWSLGLTLLECALGYFPCLPGQKPDW
PTLICNEDPPAPPKDASLEFQNFIRLCLQKDAMLRPSAHQLLIHPFL
>scaffold-GKAG-2009083-Huperzia_lucidula
DRGTLKIPEDFLSLVSKQVLKGLKYLHSKKIVHRDIKPSNLLLNHKQEVKIADFGVSTEL
ANTLAQCNSFVGTYAYFSPERFDPDMNGGYCSADIWSLGLTLLECALGYFPCLPGQKPDW
PTLICNEDPPAPPKDASLEFQNFIRLCLQKDAMLRPSAHQLLIHPFL
>scaffold-GKAG-2022720-Huperzia_lucidula
NRGTLKIPEDFLSLVSKQVLKGLKYLHSKKIVHRDIKPSNLLLNHKQEVKIADFGVSTEL
ANTLAQCNSFVGTCAYFSPERFDPDMNGGYCSADIWSLGLTLLECALGYFPCLPGQKPDW
PTLICNEDPPAPPKDASPEFQSFIRLCLQKDAIRRPSAHQLLTHPFV
>scaffold-KJYC-2002755-Selaginella_willdenowii
DGGTLTIHERYLAKITSHVLKGLSYLHSNKIVHRDIKPSNLLLNSQGEVKIADFGVSTEL
ANTLAQCNTFVGTCAYMSPERFQSEAHGG-NSADIWSLGLVLLQCALGHFPYLPGQNGDW
VTLMCNWEVPSPPKESSVEFQDFVKVCLQKEPERRPGAMKLLQHPFV
>scaffold-NYBX-2018688-Huperzia_selago-A
NRGTLKIPEDFLSLVSKQVLKGLKYLHSKKIVHRDIKPSNLLLNHKQEVKIADFGVSTEL
ANTLAQCNSFVGTCAYFSPERFDPDMNGGYCSADIWSLGLTLLECALGYFPCLPGQKPDW
PTLICNEDPPAPPKDASPEFQSFIRLCLQKDAIRRPSAHQLLTHPFV
>scaffold-NYBX-2023685-Huperzia_selago-A
DGGTLKLSEDVLSYITRQILKGLHYLHSKKIVHRDIKPSNLLLNRKQELKIADFGVSTKL
ANTLAKCDSFVGTCAYFSPERINPDGNGGYSLADIWSLGLTVLECAIGVLPCLPGQKPDW
PTLVCNDDPPVPPKDASAEFQDFIRSCLQKNPLLRPSAHQLLTHPFL
>scaffold-PQTO-2002107-Lycopodium_deuterodensum
NGGTLRLTEPVLAHITRQILKGLQYLHSKKIVHRDIKPSNLLLNNKQEVKIADFGVSTEL
ANTLAQCNSFVGTYAYFSPERFDPDVNGGYSSADIWSLGLTVLECAIGFFPCLPGQKPDW
PTLICNDDPPAPPTDASVQFQDFIRACLQKDPLRRPSARQLLRHPFL
>scaffold-PQTO-2002108-Lycopodium_deuterodensum
NGGTLRLTEPVLAHITRQILKGLQYLHSKKIVHRDIKPSNLLLNNKQEVKIADFGVSTEL
ANTLAQCNSFVGTYAYFSPERFDPDVNGGYSSADIWS-GLTVLECAIGFFPCLPGQKPDW
PTLICNDDPPAPPTDASVQFQDFIRACLQKDPLRRPSARQLLRHPFL
>scaffold-ULKT-2020151-Lycopodiella_appressa
DGGTLKIPEHFLAYVSSQVLKGLKYLHSKKIIHRDIKPSNLLLNRKSEVKIADFGVSTEL
ASTFGQCNSFVGTCAYFSPERFDSDVNGGYSSADIWSLGLTLLECALGYFPCLPGQQPDF
PTLICNEEPPAPPKDSSLEFQSFIRLCLQKDPMLRPSAKELLTHPFL
>scaffold-WAFT-2007743-Diphasiastrum_digitatum
DAGTLKISEPYLAELTRQVLKGLMYLHSNKIVHRDIKPSNLLINCRQQVKIADFGVSTEL
AHTLAQCNSFVGTCAYMSPERFDPDGNGGY-SADIWSLGLTLLECAVGHFPCLPGQKADW
PTLMWVSDPPSPPADTSPEFQSFIRSCLQKDAVQRPTASWLLNHPFL
>scaffold-WAFT-2012421-Diphasiastrum_digitatum
NGGTLRLTEPVLAHITRQILKGLQYLHSKKIVHRDIKPSNLLLNHKQEVKIADFGVSTEL
ANTLAQCNSFVGTCAYFSPERFDPDVNGGYSSADIWSLGLTVLECAIGFFPCLPGQKPDW
PTLICNDDPPAPPTDASVEFQGFIRACLQKDPLRRPSAHKLLMHPFL
>scaffold-XNXF-2070776-Dendrolycopodium_obscurum
NGGTLRLTEPVLAHITRQILKGLQYLHSKKIVHRDIKPSNLLLNHKQLVKIADFGVSTEL
ANTLAQCNSFVGTCAYFSPERFDPDVNGGYSSADIWSLGLTVLECAIGFFPCLPGQKPDW
PTLICNDDPPAPPTDASVQFQDFIRACLQKDPLRRPSAQQLLMHPFL
>scaffold-YHZW-2013288-Huperzia_selago-2_samples_combined
NRGTLKIPEDFLSLVSKQVLKGLKYLHSKKIVHRDIKPSNLLLNHKQEVKIADFGVSTEL
ANTLAQCNSFVGTCAYFSPERFDPDMNGGYCSADIWSLGLTLLECALGYFPCLPGQKPDW
PTLICNEDPPAPPKDASPEFQSFIRLCLQKDAIRRPSAHQLLTHPFV
>scaffold-YHZW-2019286-Huperzia_selago-2_samples_combined
DRGTLKIPEDFLSLVSKQVLKGLKYLHSKKIVHRDIKPSNLLLNHKQEVKIADFGVSTEL
ANTLAQCNSFVGTYAYFSPERFDPDMNGGYCSADIWSLGLTLLECALGYFPCLPGQKPDW
PTLICNEDPPAPPKDASLEFQNFIRLCLQKDAMLRPSAHQLLIHPFL
>scaffold-ZZEI-2023500-Phylloglossum_drummondii
DGGSLIASERALADVARQVLAGLAYLHRQRIVHRDIKPSNLLINAHRQVKIADFGVSRIL
AQTMDPCNSSVGTIAYMSPERINTDLNHGYGAGDIWSFGLSILEFYLGRFPFGLGRQGDW
ASLMCASNPPEAPPTASRELQNFIASCLQREPSRRLTALQLLQHPFI
>scaffold-ZZEI-2023622-Phylloglossum_drummondii
DRGTLKISEDFLSQVSKQVLKGLKYLHSKKIVHRDIKPSNLLLNHKQEVKIADFGVSTEL
ASTLAQCNSFVGTCAYFSPERFDPDMNGGYCSADIWSLGLTLLECALGYFPCLPGQKPDW
PTLICNEDPPAPPKDASPEFQSFIRLCLQKDAMLRPSAHQLLMHPFV
>scaffold-ABCD-2076717-Racomitrium_elongatum
DGGTLKIGERYLAEVTKQVLLGLLYLHKHKIVHRDIKPSNLLLNRKQEVKIADFGVSTVL
ANTLAQCNSFVGTCAYMSPERFDPDGNGGYGAADIWSLGLTLLECAIGRFPCLPGEKPDW
PTLMYAGELPSPPADASPEFRNFIILCLQKESIRRPSAEMLLSHPFV
>scaffold-AWOI-2006089-Diphyscium_foliosum
DGGTLKIGERYLAEVTKQVLLGLLYLHKHKIVHRDIKPSNLLLNRKQEVKIADFGVSTVL
ANTLAQCNSFVGTCAYMSPERFDPDGNGGYGAADIWSLGLTLLECAIGRFPCLPGEKPDW
PTLMYAGDPPSPPQDASPEFRNFIILCLQKEAARRPSAEMLLAHPFV
>scaffold-AWOI-2006090-Diphyscium_foliosum
DGGTLKIGERYLAEVTKQVLLGLLYLHKHKIVHRDIKPSNLLLNRKQEVKIADFGVSTVL
ANTLAQCNSFVGTCAYMSPERFDPDGNGGYGAADIWSLGLTLLECAIGRFPCLPGEKPDW
PTLMYAGDPPSPPQDASPEFRNFIILCLQKEAARRPSAEMLLAHPFV
>scaffold-CMEQ-2014672-Orthotrichum_lyellii
DGGTLKIGERHLAEVTKQVLLGLLYLHKHKIVHRDIKPSNLLLNWKQEVKIADFGVSTVL
ANTLAQCNSFVGTCAYMSPERFDPDGNGGYGAADIWSLGLTLLECAIGRFPCLPGEKPDW
PTLMYAGEPPSPPADASPEFRNFITLCLQKESIRRPSAEMLLSHPFV
>scaffold-HVBQ-2132145-Tetraphis_pellucida
DGGTLKIGERYLAEVTKQVLLGLLYLHKHKIVHRDIKPSNLLLNRRQEVKIADFGVSTVL
AHTLAQCNSFVGTCAYMSPERFDPDGNGGYGSADIWSLGLTLLECAIGRFPCLPGEKPDW
PTLMYAGEPPSPPPDASPEFRNFIILCLQKEAVLRPSAEKLLTHPFV
>scaffold-JMXW-2010291-Bryum_argenteum
DGGTLKIGERYLAEVTKQVLMGLLYLHKHKIVHRDIKPSNLLLNRKQEVKIADFGVSTVL
ANTLAQCNSFVGTCAYMSPERFDPDGNGGYGAADIWSLGLTLLECAIGRFPCLPGEKPDW
PTLMYAGEPPAPPDDASPEFRNFIILCLQKESVRRPSAEMLLSHPFV
>scaffold-KEFD-2058711-Encalypta_streptocarpa
DGGTLKIGERYLAEVTKQVLLGLLYLHKNKIVHRDIKPSNLLLNRKQEVKIADFGVSTVL
AHTLAQCNSFVGTCAYMSPERFDPDGNGGYGAADIWSLGLTLLECALGRFPSLPGEMPDW
PTLMCAGEPPAPPPDASPEFRDFIICCLQKASARRPSAEQLLAHPFV
>scaffold-ORKS-2009713-Philonotis_fontana
DGGTLKIGERYLAEVTKQVLLGLLYLHKHKIVHRDIKPSNLLLNRKQEVKIADFGVSTVL
ANTLAQCNSFVGTCAYMSPERFDPDGNGGYGAADIWSLGLTLLECAIGRFPCLPGEKPDW
PTLMYAGEPPSPPADASPEFRSFIMLCLQKESIRRPSAEMLISHPFV
>scaffold-RDOO-2014886-Racomitrium_varium
DGGTLKIGERYLAEVTKQVLLGLLYLHKHKIVHRDIKPSNLLLNRKQEVKIADFGVSTVL
ANTLAQCNSFVGTCAYMSPERFDPDGNGGYGAADIWSLGLTLLECAIGRFPCLPGEKPDW
PTLMYAGELPSPPADASPEFRNFIILCLQKESIRRPSAEMLLSHPFV
>scaffold-RGKI-2061811-Leucobryum_glaucum
DGGTLKIGERYLAEVTKQVLLGLLYLHKHKIVHRDIKPSNLLLNRKQEVKIADFGVSTVL
ANTLAQCNSFVGTCAYMSPERFDPDGNGGYGAADIWSLGLTLLECAIGRFPCLPGEKPDW
PTLMYAGEPPSPPADASPEFRNFIILCLQKESIRRPSAEMLLSHPFV
>scaffold-SKQD-2079696-Takakia_lepidozioides
DGGTLKIAEHYLAEVTKQVLQGLLYLHKHKIVHRDIKPSNLLINCKQEVKIADFGVSTVL
AHTLAQCNSFVGTCAYMSPERFDPDGNGGYGSADIWSLGLTLLECAIGRFPCLPGEKPDW
PTLMCAGEPPSPPPDASPEFRSFIICCLQKDAVLRPSAQKLLAHSFL
>scaffold-SZYG-2042210-Polytrichum_commune
DGGTLKIGERYLAEVTKQVLLGLLYLHKHKIVHRDIKPSNLLLNRRQEVKIADFGVSTVL
AHTLAQCNSFVGTCAYMSPERFDPDGNGGYGSADIWSLGLTLLECAIGRFPCLPGEKPDW
PTLMCAGDPPSPPSDASPEFQNFIILCLQKDAVRRPSAEKLLSHPFV
>scaffold-VMXJ-2128774-Leucobryum_albidum
DGGTLKIGERYLAEVTKQVLLGLLYLHKHKIVHRDIKPSNLLLNRKQEVKIADFGVSTVL
ANTLAQCNSFVGTCAYMSPERFDPDGNGGYGAADIWSLGLTLLECAIGRFPCLPGEKPDW
PTLMYAGEPPSPPADASPEFRNFIILCLQKESIRRPSAEMLLSHPFV
>scaffold-WNGH-2014293-Aulacomnium_heterostichum
DGGTLKIGERYLAEVTKQVLLGLLYLHKHKIVHRDIKPSNLLLNRKQEVKIADFGVSTVL
ANTLAQCNSFVGTCAYMSPERFDPDGNGGYGAADIWSLGLTLLECAIGRFPCLPGEKPDW
PTLMYAGEPPSPPADASPEFRNFIILCLQKESVRRPSAEMLISHPFV
>scaffold-WOGB-2094840-Andreaea_rupestris
DGGTLKIGERYLAEVTKQVLLGLLYLHKHKIVHRDIKPSNLLINRRQEVKIADFGVSTVL
AHTLAQCNSFVGTCAYMSPERFDPDGNGGYGSADIWSLGLTLLECAIGRFPCLPGEKPDW
PTLMCAGDPPSPPPDASPEFRNFIILCLQKDAVRRPSAEMLLTHPFV
>scaffold-YWNF-2009342-Hedwigia_ciliata
DGGTLKIGERYLAEVTKQVLLGLLYLHKHKIVHRDIKPSNLLLNRKQEVKIADFGVSTVL
ANTLAQCNSFVGTCAYMSPERFDPDGNGGYGAADIWSLGLTLLECAIGRFPCLPGEKPDW
PTLMYAGEPPSPPADASPEFRDFIIRCLQKESIRRPSAEMLISHPFV
>scaffold-ZACW-2099383-Leucodon_brachypus
DGGTLKIGERYLAEVTKQVLLGLLYLHKNKIVHRDIKPSNLLLNRKQEVKIADFGVSTVL
ANTLAQCNSFVGTCAYMSPERFDPDGNGGYGAADIWSLGLTLLECAIGRFPCLPGEKPDW
PTLMYAGEPPSPPADASPEFSHFIVLCLQKESVRRPSAEMLISHPFV
>scaffold-ZQRI-2008682-Timmia_austriaca
DGGTLKIGERYLAEVTKQVLLGLLYLHKHKIVHRDIKPSNLLLNRKQEVKIADFGVSTVL
ANTLAQCNSFVGTCAYMSPERFDPDGNGGYGAADIWSLGLTLLECAIGRFPCLPGEKPDW
PTLMYANEPPSPPADASPEFRNFIILCLQKESVRRPSAEMLLTHPFV
>scaffold-ZTHV-2015893-Atrichum_angustatum
DGGTLKIGERYLAEVTKQVLLGLLYLHKHKIVHRDIKPSNLLLNRRQEVKIADFGVSTVL
AHTLAQCNSFVGTCAYMSPERFDPDGNGGYGSADIWSLGLTLLECAIGRFPCLPGEKPDW
PTLMCAGDPPSPPSDASPEFQNFIILCLQKDAVRRPSAEKLLSHPFV
