# Supplementary material for: Water‐related innovations in land plants evolved by different patterns of gene cooption and novelty
Source: New Phytol. 2022 Feb 8;235(2):732–42. doi: 10.1111/nph.17981 (PMC9303528; doi:10.1111/nph.17981)
Supplement: Supplementary file 3 — Dataset S3 Fasta alignments and phylogenetic trees. [file NPH-235-732-s005.zip › Supplementary_Data_3_fasta_alignments_trees/Roots/Lateral_roots/MKK4_O80397_1_1kp.treefile]

(Chara_braunii_GBG82509.1_hypothetical_protein_CBR_g34886:0.4946402436,(((((((((((((Arabidopsis_thaliana_Q9LQM8_Mitogen-activated_protein_kinase_kinase_10_MKK10:0.4319739960,Oryza_sativa_indica_B8AHB1:0.4063218769)100:0.3708056618,((((Brachypodium_distachyon_I1GP94:0.0181677558,Brachypodium_distachyon_I1GP08:0.0665584957)100:0.0657361426,(((Brachypodium_distachyon_I1GP04:0.0892905491,Brachypodium_distachyon_I1GP07:0.0971281171)100:0.0616108882,Oryza_sativa_indica_A2XLC6:0.1277626491)100:0.0742042415,Oryza_sativa_indica_A2XLC5:0.0562596362)95:0.0425667777)94:0.0481880063,((Brachypodium_distachyon_A0A0Q3GDX6:0.0000011399,Brachypodium_distachyon_I1HPA2:0.0000011399)100:0.1917499071,Oryza_sativa_indica_B8ABK5:0.0989609597)100:0.3758978620)100:0.3262969505,(Brachypodium_distachyon_I1H7W2:0.0678523448,Oryza_sativa_indica_A2XE35_Mitogen-activated_protein_kinase_kinase_10-2:0.0127489179)100:0.2812672063)95:0.1267071951)93:0.2133830475,((Arabidopsis_thaliana_Q9LPQ3_Mitogen-activated_protein_kinase_kinase_7_MKK7:0.0888117031,Arabidopsis_thaliana_Q9M8J5_Mitogen-activated_protein_kinase_kinase_8_MKK8:0.3550253655)99:0.0625936608,Arabidopsis_thaliana_Q9FX43_Mitogen-activated_protein_kinase_kinase_9_MKK9:0.0395588009)100:0.3001681290)76:0.0539026550,Amborella_trichopoda_W1PMW5:0.2374374137)81:0.1335756520,(((((((Arabidopsis_thaliana_Q8RXG3_Mitogen-activated_protein_kinase_kinase_5_MKK5:0.0555286688,Arabidopsis_thaliana_O80397_Mitogen-activated_protein_kinase_kinase_4_MKK4:0.0426932371)100:0.1539420219,scaffold-ZZEI-2023500-Phylloglossum_drummondii:0.0977144717)97:0.0860078921,((Brachypodium_distachyon_I1H063:0.0480422023,Oryza_sativa_indica_A2YA66:0.0622329438)88:0.0085394257,(Brachypodium_distachyon_I1IDB1:0.0177714439,(Oryza_sativa_indica_A2XAD8:0.0000028114,Oryza_sativa_indica_I3RJI6_Mitogen-activated_protein_kinase_kinase_4_MKK4:0.0057926299)88:0.0000023382)99:0.0511653493)99:0.0684288095)100:0.1872012587,(Amborella_trichopoda_W1NHP2:0.0977248215,Amborella_trichopoda_W1NGU7:0.0000033022)100:0.4658959604)96:0.1816534770,((((Abies_alba_AALBA5B094657P1:0.0703602836,Pseudotsuga_menziesii_PSME_02704:0.0274897907)100:0.0580693314,Pseudotsuga_menziesii_PSME_03287:0.0604372497)100:0.0206949796,(Picea_taeda_PITA_50729:0.0323214977,Pseudotsuga_menziesii_PSME_43147:0.0452777032)100:0.0236740905)100:0.0539055369,(Sequoiadendron_giganteum_SEGI_01801:0.0776139986,((scaffold-GJTI-2007790-Cephalotaxus_harringtonia-leaves:0.0000011399,scaffold-NVGZ-2013683-Cephalotaxus_harringtonia-2_samples_combined:0.0000011399)100:0.0400926000,scaffold-ZYAX-2073944-Taxus_cuspidata:0.0315974390)100:0.0204740125)100:0.0983003247)98:0.0193460378)49:0.0336648155,Ginkgo_biloba_Gb_36141:0.1300776524)81:0.0914649259,((Ginkgo_biloba_Gb_20818:0.0479742111,((Sequoiadendron_giganteum_SEGI_04920:0.0311666280,Sequoiadendron_giganteum_SEGI_09439:0.0127726395)100:0.0151361041,Sequoiadendron_giganteum_SEGI_10421:0.0207533695)100:0.1555370892)99:0.0350779290,((Ginkgo_biloba_Gb_41213:0.0509037896,(((Sequoiadendron_giganteum_SEGI_33697:0.0412054630,scaffold-BUWV-2051969-Platycladus_orientalis:0.0730102387)83:0.0070925981,((scaffold-BTTS-2077536-Austrotaxus_spicata:0.0000022401,scaffold-YLPM-2004790-Pseudotaxus_chienii:0.0000022412)100:0.0130370362,(scaffold-WWSS-2043699-Taxus_baccata:0.0000011399,scaffold-ZYAX-2074402-Taxus_cuspidata:0.0000011399)100:0.0252289971)98:0.0145129280)83:0.0057240094,(scaffold-VGSX-2009488-Retrophyllum_minus:0.0350409008,scaffold-ZQWM-2087523-Lagarostrobos_franklinii:0.0221269837)100:0.0340591970)98:0.0171925361)77:0.0103526986,(((((((((Picea_lambertina_PILA_02743:0.0000000000,scaffold-DZQM-2052052-Pinus_radiata:0.0000000000):0.0000000000,scaffold-IIOL-2013713-Pinus_parviflora:0.0000000000):0.0000011399,Picea_taeda_PITA_09428:0.0000011399)90:0.0000026262,scaffold-IIOL-2013714-Pinus_parviflora:0.0247080908)77:0.0126608460,Pseudotsuga_menziesii_PSME_06983:0.0247312746)79:0.0210210064,(scaffold-JUWL-2005494-Keteleeria_evelyniana:0.0169473904,(((scaffold-VSRH-2001078-Abies_lasiocarpa:0.0000000000,scaffold-VSRH-2001081-Abies_lasiocarpa:0.0000000000):0.0000000000,scaffold-VSRH-2001082-Abies_lasiocarpa:0.0000000000):0.0000011399,scaffold-VSRH-2001080-Abies_lasiocarpa:0.0000011399)100:0.0210144876)98:0.0100575702)73:0.0136897967,Pseudotsuga_menziesii_PSME_50188:0.0463707079)61:0.0103447112,(Pseudotsuga_menziesii_PSME_03222:0.0428102244,scaffold-GAMH-2004958-Tsuga_heterophylla:0.0196742413)100:0.0073716816)66:0.0257765846,(Picea_taeda_PITA_18117:0.0544233851,Picea_taeda_PITA_21253:0.0188643156)94:0.0318603232)99:0.0571414043)99:0.0435245234)100:0.0565838269)78:0.0224757306)96:0.1191486553,scaffold-CAPN-2008552-Equisetum_diffusum:0.2246017894)90:0.0400595722,(((((((Azolla_filiculoides_s0104.g044881:0.1411127479,((Salvinia_cucullata_v1.1_s0010.g004769:0.0103041000,(Salvinia_cucullata_v1.1_s0010.g004770:0.0036844929,Salvinia_cucullata_v1.1_s3691.g028943:0.2198923622)100:0.0557592286)100:0.1726634437,Salvinia_cucullata_v1.1_s0013.g005859:0.0642787245)95:0.0209850453)59:0.0334652929,scaffold-QIAD-2006033-Hymenophyllum_bivalve:0.0462061973)47:0.0084388757,(((Azolla_filiculoides_s0128.g048770:0.1288119699,scaffold-KIIX-2088078-Pilularia_globulifera:0.0892960206)60:0.0313949741,(scaffold-CQPW-2015859-Anemia_tomentosa:0.1204449777,((scaffold-NOKI-2010979-Lindsaea_linearis:0.0114714491,scaffold-NOKI-2015308-Lindsaea_linearis:0.0249987906)100:0.0243235525,(scaffold-PIVW-2025030-Ceratopteris_thalictroides:0.0934555870,scaffold-WQML-2067158-Cryptogramma_acrostichoides:0.0304406973)96:0.0259579591)100:0.0312315819)29:0.0000026594)46:0.0230936512,(scaffold-EWXK-2014469-Thyrsopteris_elegans:0.0000022336,scaffold-EWXK-2014470-Thyrsopteris_elegans:0.0000011399)100:0.0402839887)41:0.0070456999)53:0.0343133219,Azolla_filiculoides_s0160.g054012:0.2686881345)78:0.0392486907,(scaffold-ALVQ-2011447-Tmesipteris_parva:0.1061234895,(scaffold-BEGM-2023412-Botrypus_virginianus:0.0237503904,scaffold-QVMR-2003551-Psilotum_nudum:0.0388918289)89:0.0079972722)100:0.0394525053)75:0.0234967137,((scaffold-CAPN-2001211-Equisetum_diffusum:0.0111932428,scaffold-JVSZ-2130838-Equisetum_hyemale:0.0070543089)100:0.0209742436,scaffold-CAPN-2005107-Equisetum_diffusum:0.1447868638)99:0.0653842610)68:0.0151201460,(scaffold-DFHO-2056862-Danaea_nodosa:0.0554353653,((scaffold-NHCM-2065083-Angiopteris_evecta:0.0000000000,scaffold-UGNK-2005635-Marattia_attenuata:0.0000000000):0.0000011399,scaffold-UGNK-2005634-Marattia_attenuata:0.0000011399)99:0.0110766368)100:0.0964552342)64:0.0044381836)86:0.0986322816,Amborella_trichopoda_U5D660:0.2288327401)67:0.0370466021,(Ginkgo_biloba_Gb_33430:0.0391108113,((Picea_lambertina_PILA_10260:0.0255800158,Picea_taeda_PITA_44428:0.0000023618)51:0.0000023462,Pseudotsuga_menziesii_PSME_28716:0.0322870354)96:0.0371608763)97:0.0366208662)68:0.0456596869,(((Selaginella_moellendorffii_D8RCD7_MKK5-1:0.2124366493,scaffold-KJYC-2002755-Selaginella_willdenowii:0.1235286938)100:0.3154473976,(((((scaffold-CBAE-2013624-Huperzia_myrsinites:0.0000027755,scaffold-GAON-2016322-Huperzia_squarrosa:0.0063733026)100:0.0191226796,((scaffold-GKAG-2009080-Huperzia_lucidula:0.0000000000,scaffold-YHZW-2019286-Huperzia_selago-2_samples_combined:0.0000000000):0.0000011399,scaffold-GKAG-2009083-Huperzia_lucidula:0.0000011399)100:0.0082561601)99:0.0043182848,(((scaffold-GKAG-2022720-Huperzia_lucidula:0.0000000000,scaffold-YHZW-2013288-Huperzia_selago-2_samples_combined:0.0000000000):0.0000011399,scaffold-NYBX-2018688-Huperzia_selago-A:0.0000011399)100:0.0225328101,scaffold-ZZEI-2023622-Phylloglossum_drummondii:0.0235052136)99:0.0188379804)99:0.0602251529,scaffold-ULKT-2020151-Lycopodiella_appressa:0.1110839520)99:0.0362682299,(((scaffold-GKAG-2008783-Huperzia_lucidula:0.0000000000,scaffold-NYBX-2023685-Huperzia_selago-A:0.0000000000):0.0000022306,scaffold-GKAG-2008784-Huperzia_lucidula:0.0000033190)100:0.1328708515,(((scaffold-PQTO-2002107-Lycopodium_deuterodensum:0.0000028114,scaffold-PQTO-2002108-Lycopodium_deuterodensum:0.0000031405)100:0.0242129888,scaffold-XNXF-2070776-Dendrolycopodium_obscurum:0.0094510261)100:0.0093981921,scaffold-WAFT-2012421-Diphasiastrum_digitatum:0.0122113388)100:0.0572343751)99:0.0754103712)99:0.0760386279)84:0.0730775787,(Selaginella_moellendorffii_D8T7P5_MKK4-2:0.1421937830,scaffold-WAFT-2007743-Diphasiastrum_digitatum:0.1121824336)88:0.0283912612)84:0.0343049722)70:0.0522366704,(((((((((Physcomitrella_patens_A9SSR5_A9SSR5_Predicted_protein_OS_Physcomitrella_patens_subsp._patens_GN_PHYPADRAFT_106933:0.0176121285,scaffold-JMXW-2010291-Bryum_argenteum:0.0124304679)71:0.0083290293,(((((Fontinalis_antipyretica_12901-RA___mRNA___locus_176690_43438_44493____translate_table__standard_:0.0124213386,Pleurozium_schreberi_snap_masked-scaffold_1403-processed-gene-0.32-mRNA-1_gene_snap_masked-scaffold_1403-processed-gene-0.32_name_snap_masked-scaffold_1403-processed-gene-0.32_seq_id_scaffold_1403_type_cds:0.0000026688)99:0.0062221370,scaffold-ZACW-2099383-Leucodon_brachypus:0.0061854189)100:0.0187836167,scaffold-WNGH-2014293-Aulacomnium_heterostichum:0.0000032803)79:0.0061840254,(scaffold-ORKS-2009713-Philonotis_fontana:0.0124902541,scaffold-YWNF-2009342-Hedwigia_ciliata:0.0125063566)97:0.0000026451)74:0.0061913875,(((scaffold-ABCD-2076717-Racomitrium_elongatum:0.0000027037,scaffold-RDOO-2014886-Racomitrium_varium:0.0000028188)100:0.0061923761,scaffold-CMEQ-2014672-Orthotrichum_lyellii:0.0188444682)33:0.0000026848,(scaffold-RGKI-2061811-Leucobryum_glaucum:0.0000028114,scaffold-VMXJ-2128774-Leucobryum_albidum:0.0000011399)85:0.0000023599)63:0.0000027986)63:0.0061670343)69:0.0058112847,scaffold-ZQRI-2008682-Timmia_austriaca:0.0070330021)71:0.0089768705,(scaffold-AWOI-2006089-Diphyscium_foliosum:0.0000011399,scaffold-AWOI-2006090-Diphyscium_foliosum:0.0000011399)100:0.0263524744)69:0.0165351317,scaffold-KEFD-2058711-Encalypta_streptocarpa:0.0859159711)93:0.0176694468,scaffold-HVBQ-2132145-Tetraphis_pellucida:0.0074062898)74:0.0185127064,(scaffold-SZYG-2042210-Polytrichum_commune:0.0000011399,scaffold-ZTHV-2015893-Atrichum_angustatum:0.0000011399)100:0.0192073699)64:0.0062156241,scaffold-WOGB-2094840-Andreaea_rupestris:0.0065371277)94:0.0488749558,scaffold-SKQD-2079696-Takakia_lepidozioides:0.0462391438)96:0.0235009565)68:0.0486445808,(((((((Marchantia_polymorpha_A0A176VRU8:0.0062602544,((scaffold-IHWO-2004390-Marchantia_paleacea-mycorrizal:0.0000000000,scaffold-LFVP-2013436-Marchantia_paleacea-2_samples_combined:0.0000000000):0.0000011399,scaffold-LFVP-2013435-Marchantia_paleacea-2_samples_combined:0.0000011399)92:0.0000027624)100:0.0128794576,(scaffold-ILBQ-2046866-Conocephalum_conicum:0.0572807110,(scaffold-WJLO-2004889-Ricciocarpos_natans:0.0000011399,scaffold-WJLO-2004890-Ricciocarpos_natans:0.0000011399)100:0.0413027718)100:0.0645421889)94:0.0054659255,scaffold-TXVB-2007763-Lunularia_cruciata:0.0338646523)99:0.0872227405,(scaffold-JHFI-2018455-Pellia_neesiana:0.0082524891,scaffold-PIUF-2010862-Pellia_sp.__cf_epiphylla__L.__Corda_:0.0231671409)100:0.2375849875)62:0.0288720767,(scaffold-BNCU-2018095-Radula_lindenbergiana:0.0975849925,(scaffold-KRUQ-2113935-Porella_navicularis:0.0000027259,scaffold-UUHD-2150295-Porella_pinnata:0.0122364510)100:0.0435197408)99:0.0367683354)49:0.0280748611,(scaffold-HPXA-2136217-Ptilidium_pulcherrimum:0.0735863882,((((scaffold-IRBN-2165858-Scapania_nemorosa:0.0071291235,scaffold-OFTV-2018558-Barbilophozia_barbata:0.0056596166)100:0.0540079048,scaffold-WZYK-2010802-Bazzania_trilobata:0.0344121656)75:0.0053663414,scaffold-RTMU-2017568-Calypogeia_fissa:0.0131310604)79:0.0071819272,scaffold-YFGP-2107566-Pallavicinia_lyellii:0.0635571636)91:0.0072408491)69:0.0000033134)62:0.0472670844,scaffold-NRWZ-2012195-Metzgeria_crassipilis:0.1623536314)67:0.0274625012)54:0.0537579635,(((((((Anthoceros_agrestis_BONN_evm.model.Sc2ySwM_362.938.1_EVM_AagrBONN_evm.TU.Sc2ySwM_362.938___Sc2ySwM_362_4173220-4176603_-_:0.0000011399,Anthoceros_punctactus_evm.model.utg000256l.22.1_EVM_Apun_evm.TU.utg000256l.22___utg000256l_90213-91202_-_:0.0000011399)75:0.0000023833,scaffold-TWUW-2002079-Anthoceros_agrestis-A:0.0000028114)64:0.0000030834,scaffold-BSNI-2002063-Anthoceros_agrestis-B:0.0000032272)68:0.0000030307,Anthoceros_angustus_011133_locus_scaffold85_size652931_472679_473668___len_990:0.0061177127)98:0.0061051220,(scaffold-ZFRE-2013494-Phaeoceros_carolinianus-sporophyte_1575:0.0000011399,scaffold-ZFRE-2013495-Phaeoceros_carolinianus-sporophyte_1575:0.0000011399)90:0.0000026693)99:0.0205094545,(((Anthoceros_angustus_000998_locus_scaffold3_size2591405_302966_303961___len_996:0.0000000000,scaffold-RXRQ-2003107-Phaeoceros_carolinianus-sporophyte:0.0000000000):0.0000011399,Anthoceros_punctactus_evm.model.utg000107l.245.1_EVM_Apun_evm.TU.utg000107l.245___utg000107l_1160228-1161223_-_:0.0000011399)82:0.0000025789,scaffold-BSNI-2002061-Anthoceros_agrestis-B:0.0000032075)100:0.0433985703)99:0.0350843522,(scaffold-AKXB-2066723-Phaeomegaceros_coriaceus:0.0000025313,((scaffold-DXOU-2005036-Nothoceros_aenigmaticus:0.0000011399,scaffold-TCBC-2018806-Nothoceros_vincentianus:0.0000011399)100:0.0061846420,(scaffold-FAJB-2056112-Paraphymatoceros_hallii:0.0061348164,((scaffold-RXRQ-2024238-Phaeoceros_carolinianus-sporophyte:0.0000000000,scaffold-WEEQ-2089787-Phaeoceros_carolinianus-gametophyte_1575:0.0000000000):0.0000011399,scaffold-WCZB-2118858-Phaeoceros_carolinianus-gametophyte:0.0000011399)90:0.0000023555)100:0.0061373696)99:0.0060955212)100:0.0392175701)100:0.1143218725)95:0.1949639724,((((((((scaffold-BHBK-2011997-Cosmarium_tinctum:0.0653771866,scaffold-RQFE-2007354-Cosmocladium_cf._constrictum:0.0528028938)46:0.0011874315,scaffold-WCQU-2011450-Staurodesmus_convergens:0.0433787620)55:0.0188082358,(scaffold-WDGV-2009551-Cosmarium_subtumidum:0.0290589213,scaffold-WDGV-2011580-Cosmarium_subtumidum:0.0086954551)100:0.0379720484)56:0.0108475102,((scaffold-HJVM-2001270-Cosmarium_ochthodes-ASW_07133:0.0000011399,scaffold-HJVM-2001272-Cosmarium_ochthodes-ASW_07133:0.0000011399)100:0.0292947709,scaffold-HJVM-2001271-Cosmarium_ochthodes-ASW_07133:0.0220677869)100:0.0617554104)57:0.0198922108,(scaffold-MCHJ-2001606-Micrasterias_fimbriata:0.0000011399,scaffold-MCHJ-2001607-Micrasterias_fimbriata:0.0000011399)100:0.0190746386)74:0.0300495977,(scaffold-DRFX-2011501-Closterium_lunula:0.2087187750,scaffold-RPQV-2034869-Phymatodocis_nordstedtiana:0.0205948418)83:0.0458037549)97:0.0979868250,(scaffold-FFGR-2009838-Netrium_digitus:0.0000011399,scaffold-FFGR-2009839-Netrium_digitus:0.0000011399)100:0.0908335390)91:0.0780994702,(scaffold-HKZW-2047876-Mesotaenium_caldariorum:0.2164416368,scaffold-NBYP-2053852-Mesotaenium_kramstae:0.0572026308)100:0.0738059510)100:0.2748795647);
