# Supplementary material for: Water‐related innovations in land plants evolved by different patterns of gene cooption and novelty
Source: New Phytol. 2022 Feb 8;235(2):732–42. doi: 10.1111/nph.17981 (PMC9303528; doi:10.1111/nph.17981)
Supplement: Supplementary file 3 — Dataset S3 Fasta alignments and phylogenetic trees. [file NPH-235-732-s005.zip › Supplementary_Data_3_fasta_alignments_trees/Roots/Lateral_roots/MKK5_Q8RXG3_1_1kp.fasta]

>Chloropicon_primus_QDZ24127.1_mitogen-activated_protein_kinase
MSRRPKPPQLTVPHQERKAFSLSDSGTFTEGDLTISRGGLVISREKEQTGVLPSLSESQLEFERSLSSRGSTHSRVGTQE
SLKGQLEGEGLFCRGNSGVNFTNRASASGEEGGDTGFNVALDDLEQIGVLGCGSSGVVRKVKHKHTGDVLALKVIQLNVE
DQVRKQINQELRALYEASSEYVIKYHQAFYDSGAITIVMEYMDGGSLLQVLMDHGKIPEKYLAEISRQVLLGLLYLHKER
RILHRDIKPSNLLLNQNGEVKITDFGVSGQLANSVSKCVSWVGTITYMSPERISGQKYGYDSDIWSLGLSLVECALGRFP
YPPTEPGSEQESQPMKLSFWDLLHYIVENPPPELPANQFSAEFRDFVARCLCKQPEQRAKVQDLLNHPFLTKYKDLKVKV
SDLIKKEGGQDAMDVDEA


>Arabidopsis_thaliana_Q9LQM8_Mitogen-activated_protein_kinase_kinase_10_MKK10
MTLVRERRHQEPLTLSIPPLIYHGTAFSVASSSSSSPETSPIQTLNDLEKLSVLGQGSGGTVYKTRHRRTKTLYALKVLRPNLNTTVTVEADILKRIESSFIIKCYAVFVSLYDLCFVMELMEKGSLHDALLAQQVFSEPMVSSLANRILQGLRYLQKMGIVHGDIKPSNLLINKKGEVKIADFGASRIVAGGDYGSNGTCAYMSPERVDLEKWGFGGEVGFAGDVWSLGVVVLECYIGRYPLTKVGDKPDWATLFCAICCNEKVDIPVSCSLEFRDFVGRCLEKDWRKRDTVEELLRHSFVKNR
>Arabidopsis_thaliana_Q9M8J5_Mitogen-activated_protein_kinase_kinase_8_MKK8
MVMVRDNQFLNLKLSPIQAPTTIPPCRFPIIPATKVSATVSSCASNTFSVANLDRISVLGSGNGGTVFKVKDKTTSEIYALKKVKENWDSTSLREIEILRMVNSPYVAKCHDIFQNPSGEVSILMDYMDLGSLESLRGVTEKQLALMSRQVLEGKNYLHEHKIVHRDIKPANLLRSSKEEVKIADFGVSKIVVRSLNKCNSFVGTFAYMSPERLDSEADGVTEEDKSNVYAGDIWSFGLTMLEILVGYYPMLPDQAAIVCAVCFGEPPKAPEECSDDLKSFMDCCLRKKASERWTASQLLNHPFLLHQD
>Arabidopsis_thaliana_Q9LPQ3_Mitogen-activated_protein_kinase_kinase_7_MKK7
MALVRKRRQINLRLPVPPLSVHLPWFSFASSTAPVINNGISASDVEKLHVLGRGSSGIVYKVHHKTTGEIYALKSVNGDMSPAFTRQLAREMEILRRTDSPYVVRCQGIFEKPIVGEVSILMEYMDGGNLESLRGAVTEKQLAGFSRQILKGLSYLHSLKIVHRDIKPANLLLNSRNEVKIADFGVSKIITRSLDYCNSYVGTCAYMSPERFDSAAGENSDVYAGDIWSFGVMILELFVGHFPLLPQGQRPDWATLMCVVCFGEPPRAPEGCSDEFRSFVDCCLRKESSERWTASQLLGHPFLRESL
>Arabidopsis_thaliana_Q9FX43_Mitogen-activated_protein_kinase_kinase_9_MKK9
MALVRERRQLNLRLPLPPISDRRFSTSSSSATTTTVAGCNGISACDLEKLNVLGCGNGGIVYKVRHKTTSEIYALKTVNGDMDPIFTRQLMREMEILRRTDSPYVVKCHGIFEKPVVGEVSILMEYMDGGTLESLRGGVTEQKLAGFAKQILKGLSYLHALKIVHRDIKPANLLLNSKNEVKIADFGVSKILVRSLDSCNSYVGTCAYMSPERFDSESSGGSSDIYAGDIWSFGLMMLELLVGHFPLLPPGQRPDWATLMCAVCFGEPPRAPEGCSEEFRSFVECCLRKDSSKRWTAPQLLAHPFLREDL
>Arabidopsis_thaliana_Q8RXG3_Mitogen-activated_protein_kinase_kinase_5_MKK5
MKPIQSPSGVASPMKNRLRKRPDLSLPLPHRDVALAVPLPLPPPSSSSSAPASSSAISTNISAAKSLSELERVNRIGSGAGGTVYKVIHTPTSRPFALKVIYGNHEDTVRRQICREIEILRSVDHPNVVKCHDMFDHNGEIQVLLEFMDQGSLEGAHIWQEQELADLSRQILSGLAYLHRRHIVHRDIKPSNLLINSAKNVKIADFGVSRILAQTMDPCNSSVGTIAYMSPERINTDLNHGRYDGYAGDVWSLGVSILEFYLGRFPFAVSRQGDWASLMCAICMSQPPEAPATASQEFRHFVSCCLQSDPPKRWSAQQLLQHPFILKATGGPNLRQMLPPPRPLPSAS
>Arabidopsis_thaliana_O80397_Mitogen-activated_protein_kinase_kinase_4_MKK4
MRPIQSPPGVSVPVKSRPRRRPDLTLPLPQRDVSLAVPLPLPPTSGGSGGSSGSAPSSGGSASSTNTNSSIEAKNYSDLVRGNRIGSGAGGTVYKVIHRPSSRLYALKVIYGNHEETVRRQICREIEILRDVNHPNVVKCHEMFDQNGEIQVLLEFMDKGSLEGAHVWKEQQLADLSRQILSGLAYLHSRHIVHRDIKPSNLLINSAKNVKIADFGVSRILAQTMDPCNSSVGTIAYMSPERINTDLNQGKYDGYAGDIWSLGVSILEFYLGRFPFPVSRQGDWASLMCAICMSQPPEAPATASPEFRHFISCCLQREPGKRRSAMQLLQHPFILRASPSQNRSPQNLHQLLPPPRPLSSSSSPTT


>Amborella_trichopoda_W1NHP2
MSQPEEIKKRKPKARPVSCVSIPPRAFPLPIPLPVPLPPPPSSSASASSSSSLPLSSSPLSSLSLSAIANDNNTPRHSDLVRLHFLGSGASGNVYLVRHIPSSQLFALKTLPLSLQDDATRHNIHREIQILRQAHHPHVVRCHGLYEINGETQILLEFMDGGSLSSKILNESQIALVFRQVLLGLEYLHKRRIVHRDLKPANLLINSLDQVKIADFGVSRILSRTMDPCNSSVGTIAYMSPERIDTDRSQGVYDGYAGDVWGVGVSALEMFMGRYPLLPLGKSPDFGTLIWAICGDESPLRFIPQGTTPQFRSFLEACLQRDATRRPPVSHLLSHRFVAPR
>Amborella_trichopoda_U5D660
MSSAAPAQQVAIQKEKRKPRAAALKLPIIPAREDPFAPNNHHKGQPRAMPLPLPPSSEVALEELEKVCRLGSGSSGKVYKARHVHTGAIYALKIIQEKHDAQVRQQIKREMEILRRALNPHVVRCYGVFDRGGEISFVLEYMDAGSLADVLAAHRRIPEPFLARVAAHCLQGLLYLHKNKIVHRDIKPSNLLINRRREVKIADFGVSKVLDSTLAQCNSYVGTCAYMSPERFNPDAQDGHYDGCSADIWSLGLSLLECAMGRFPCLPPGQKPDWPTLMMAICMGDPPAPPADSSPEFQSFIRACLQKNACLRPSAKHLLTHPFLTKYKEKDCDLSPLLKSLQL
>Amborella_trichopoda_W1NGU7
MEAPMRQPEEIRKRKLKARPVPCIAIPTRAFPLPVPPPLAVPLPPPPSASASSSSPSLPLSSSLSSFPLSAIANDNNTPRHSDLVRLRFLGSGASGNVHLVRHLPSSQLFALKTLPLSLQDDAARHNLQREIQILCQAHHPHVVRCHGLYEINAEAQILLEFMDGGSLSSKILNETQIALVFRQVLLGLEYLHKRRIVHRDLKPANLLINSLDQVKIADFGVSRILSRTIDPCNSSVGTIAYMSPERIDTDRNQGGYDGYAGDVWGVGVSALEMFMGRYPFLPPGKRPDFGTLIWAICGDEAPAMLIPQEATPQFRSFLEACLQKDARKRPTVSHLLSHQFVAPR
>Amborella_trichopoda_W1PMW5
MLAERRRANLRLPLPKTGGFSPRFSPEFFDNLPRSEPISSGEKCPRNSFSGDNKPKKPISGENRVQNQAISGENRVEEVLDSGINGVKNPSYSGEIRLRNVQPSDFSGETRRGFPLPLPPGRKFEVERLSDLERLGVLGHGNGGTVYKARHKRTGTIYALKVLHSEFDPPARRQMVREMEILKKTDSPHVVKCHGIFEKFGDISLVLEFMGGGTLDEVFRRANGSVSEQFISGICRQVLEGLAYLHDQKIVHRDLKPTNILVNRKLEVKIADFGVSRIMCRTLDPCDSYVGTCAYMSPERFDPDSHGGNYSGYAGDIWSLGLTIMELYMGRFPFLKPGQRPDWPTLMMAICFGELPKLPDEASSEFGSFVGCCLQKDSSRRWTARQLLGHPFITKHGGLASKLQGLSLS


>Brachypodium_distachyon_I1H063
MRPAGSLPSPQPGTPGRPRRRPDLTLPMPQRPDVSSSLAVPLPLPPPSSLGLAQPPAAAAAAAAPPPPPLGELERVRRVGSGAGGTVWMVRHRPTGRCYALKQLYGNHDDAVRRQIAREIAILRTAEHPAVVRCHGMYERGGELQILLEYMDGGSLDGRRIAAEGFLADVARQVLSGIAYLHRRHIVHRDIKPSNLLIDSARRVKIADFGVGRILNQTMDPCNSSVGTIAYMSPERINTDLNDGAYDGYAGDIWSFGLSILEFYLGRFPFGENLGKQGDWAALMVAICYNDPPEPSAAASPEFRGFISCCLQKNPAKRLSAAQLLQHPFVAGPQPLPLAAPPS
>Brachypodium_distachyon_I1GP94
MALLREKRLQLSLHVPTRAADAQEAGLHRRPNPAAALPLAATTPAARSSQFRVADFEKLAVLGRGNGGTVYKVRHRETCELYALKVQHCNGDATAEAEVLSRTASPFVVRCHSVLPAAASGDVAMLLELVDGGSLDSIVKSRSRGQAEAFSQFPEEALAEVAAQALSGLAYLHARRIVHLDVKPGNLLVSTGGEVKIADFGIARVLPRAGGDDVRCTAYAGTAAYMSPERFDPEAHGGHYDPYAADVWGLGVTVLELLMGRYPLLPAGQRPSWAALMCAICFGETPALSDGEASAELRGFVAACLHKDYRRRASVAELLAHPFVAGRDVAASKCALRKLVTEASMSP
>Brachypodium_distachyon_I1GP04
MASAKERRLPQLHLKLDVPTCAFRCAAPAPAPATAATPATSASRPPHGEFRLNDFDRLSVLGRGNGGSVYKVSHRRTSALYALKIIHGAHARPGAADEEADIVRRVVDSPNVVRCHSVLPTASGDAAALLLELVDGGSLDSLVGGGGFLPEAAVADVAAQALSGLAHLRARRVAHRDIKPANLLLSAAGEVKIADFGIAKVVVSGAGGRARALAYEGTVAYMSPERFDSERHADADPYAADVWGLGVTLLELLMGRYPLLPAGQKPTWAALMCAICFGELPALPEGAASLEFRGFVAACLRKDHRKRASVVELLAHPFVAGRDVAASRRALREAIERRCSC
>Brachypodium_distachyon_I1H7W2
MALVRQRRQLPHLTLPLDHFALRPPPAPAPTVAASTSSEAAGLRLSDFERISLLGQGNGGTVYKARHRRAAAQPPVALKLFVAGDPSAAREAEILRLAADAPHVVRLHAVVPSSSPAAGAEQPPPAALALELLPGGSLAGLLRRLGRSMGERPIAAVARQALLGLDALHALRVVHRDLKPSNLLLGSHGEVKIADFGAGKVLRRRLDPCASYVGTAAYMSPERFDPEAYSGDYDPYAADVWSLGLAILELYLGHFPLLPAGQRPDWAALMCAICFGDAPEAPAAASEEFRDFVARCLEKKAGQRASVAELLEHPFIAERDAEEAKRALAALVAEAELGDL
>Brachypodium_distachyon_I1IDB1
MRPGGPPNARPQQPGTPGRARRRPDLTLPLPQRDLTSLAVPLPLPPPPSSAPSSASSSGSSLSSMGAPTPPNSAGSAPPPPPPLAELERVRRIGSGAGGTVWMVRHRPTGRPYALKVLYGNHDDAVRRQITREIAILRTAEHPAIVRCHGMYEQAGELQILLEFMDGGSLEGRRIASEAFLADVARQVLSGIAYLHRRHIVHRDIKPSNLLIDSGRRVKIADFGVGRILNQTMDPCNSSVGTIAYMSPERINTDLNDGAYDGYAGDIWSFGLSILEFYLGRFPLGENLGKQGDWAALMCAICYSDSPAPPPIASPEFKSFISCCLQKNPARRPSAAQLLQHRFIAGPQPQVLAAPPS
>Brachypodium_distachyon_I1GP07
MALTVRQRRLPQLHISLDLPSCSFRCPNPPVAATASTSGEFRASDFERLAVLGRGNGGTVYKVAHRRTSAQYALKVLHGGGDPGAAAAEADVLRRAADSPYVVRCHSVFPAASGSGETALLLELVDGGSLDSVRRGVGVSVFFPEAALAEVAAQALAGLAHLHARRVVHRDIKPANLLVSGAGGVKVADFGIAMVLPSRAGGERCAAAYEGTVAYMSPERFDSEGRADADPRGADVWGLGVTVLELLMGRYPLLPAGQKPTWAALMCAICFGELPALPEGAASTELRGFIAACLRKDHTKRASVAELIKHPFVAGRNMAASRLALRRLVAGA
>Brachypodium_distachyon_I1GP08
MALLREKRLQLSLHVPTRAAEALDAVHRRPNPVAATLAASTPAAARSSQFRLADFDKLTVLGRGNGGTVYKVRHRETCELYALKVQHCNGDPTAAAEAEVLSRTASPFIVRCHSVLPGAASGDVAMLLELVDGGSLDSIVKSRRAHAFPFPEEALAEVAAQALSGLAYLHARRIVHLDIKPGNLLVSTGGEVKVADFGIAKVLPRAGADDARCKSYAGTAAYMSPERFDPEAHGGHYDAYAADVWGLGVTVLELLMGRYPLLPAGQRPSWPALMCAICFGETPVLSDGEASAELRGFVAACLRKDHTKRASVAELLAHPFVAGRDVATSKCALRKLVTEASTSP

>Brachypodium_distachyon_I1HPA2
MAAAAPSPQSNAVVFQLPTPRAAPAPHAMIRPCAAPHEMFRPFPAAPASAELKLSDLDKVGDLGEGACGTVTKVRLRGGSSSAVFALKTAYYPDPNAEEEAEVLRRTSGSPHLVRCHAIFRGAAGEPAMLLELMDAGSLGRVLLARRRAGLPEPALAEVASRCLAGLAHLHSRGVAHLDFKPDNLLANSRGDVKIGDFSESRIFSRTPGERLEVSIAVGSTAYMSPERFAPDARAGPRGACAADVWGLGVTVLELFSGRRPILPDVQRPSWGMLMEAICHGEPPVVPESASSSLRGFVTACLQKDPRRRGTVAQLLAHPFVARRDAGASRRALREIILETM


>Ginkgo_biloba_Gb_20818
MATRERKRLGLKLPIPPAEHHRSGVPLPLPLPLPLPLPPPPQALKQAPNNVERLCDLEKLQILGHGNGGKVYKVRHKKTMAYYALKVIRVDHEISVRRQI
IREMEILKKTESPFVVKCHGIFDKGGDINFVLEYMEGGSLANLLEQKRRINESFLAKVARQVLEGLNYLHRERIVHRDIKPSNLLINRKQEVKIADFGVS
RILSQTLDPCDSYVGTCAYMSPERFDPDSYGGNYNGYAGDIWSLGLSLLECYIGHFPFLAPGQQPDWPTLMCAICFGDPPSCPSSASADFQSFIRCCLQK
DARRRWTASQLLTHPFLCKTQSQQLCNLSMAFQTLSI*
>Ginkgo_biloba_Gb_41213
MSRERRNPRLMLPIPARQDSFPKPLHRLPLPPQTSTDVEMLSDLERIEILGHGSGGNVYKVRHRRTSAVYALKVIHGDHDQNIRRHIIREMEILKKTNSP
YVVKCHGIFEKGEEIHFVLEYMDGGSLLNVMEQRRMSESFLADVAKQVLEGLKYLHRQKIVHRDIKPSNLLLNRKQEVKIADFGVSRILSQTLDPCNTYV
GTCAYMSPERFDPDSYGGHYDGFAGDIWSLGLTLLECFTGHFPFLAPGQKADWPTLMCAICYGEPPSPPPTASDDFQSFIRCCLHKDARKRWTALQLLTH
PFLSKPQPHHTRHLSVAMEKLNI*
>Ginkgo_biloba_Gb_36141
MNMYTCPNRSEGNTGFLMTSRSGVRNPEGASSTAKAKIQKLGLKLPIPPLEEPFGRPLTLPRPLPRPPQQNGNDRATEDVSDLSELEKIEILGYGNGGKV
YKVRHKKTLSIYALKAVHGSHDLTTRRQIVREMEILRRTDSPYVVKCYGVFDQGGEVQFVLEFMDGGSLDKKTKGMSEPLLAEVARQVLLGLKYLHSHKI
VHRDIKPSNLLLNTRGGIKIADFGVSRILSRTLDPCNSHVGTYAYMSPERIDPVTNDGQYDGYAGDIWSLGLSLLECYIGHFPFLTLGMQADWPTLMCAI
CDGEPPSPPPSASDEFQSFIRCCLQKTASARWTASQLLGHPFLAKASGMSMAMAYGVSASHSV*
>Ginkgo_biloba_Gb_33430
MSSMPKERKLRVGLKLPIPAREDAFSKPLPLPLPLPMPPPGLQNGGSIHGAFKLPCAPLEEVALEDLQKISTLGCGSSGKVYKVKHLKTGKIYALKIIQE
KHELAIRKQIIREMEILRRANSPHIVQCYGIFDKGGEISFVLEYMDGGTLAQVLQTHKKISERYLAEVARQVLKGLFYLHQNKIVHRDIKPSNLLINRKR
EVKIADFGVSTVLAHTLAQCNSFVGTCAYMSPERFDPDGYGGKYDGYSADIWSLGLSLLECALGRFPCLSPGQKADWPTLMVAICLGDPPGPPPDASPEF
QNFIRSCLQKDAQLRHTAHRLLSHPFLKKYEERACDLSPLLQSLRL*

>Marchantia_polymorpha_A0A176VRU8
MIDTDEGQGDGEGMLFGWLTADVVAQLKESSASSCVAAEVEGFVGNGVLATLLINHLPKRARRVYSWKRKPGFELEKMAFANEKRPRLKLPIPTRDPTMFTRNYPTDFPAPMPLPLPPPFAGQQYPEPQRLPPAPQQFLPSPANHNQDVLLEDLERIGILGSGSGGKVYKARHKRSGKIYALKCIQDKHEPMLMRQIMKEMQILRGANDSRFVVQCYGVYERGGEIMFVLEYMDAGTLADVLHKQKKISEEYLAEMTRQVLTGLAYLHKKKIVHRDIKPSNLLLNNKQEVKIADFGVSTVLAHTMAQCNSFVGTCAYMSPERFNPDGNGGNYDGYSADIWSLGLTLLECFIGRFPCLKPGERPDWPTLMCAICLGDPPSPPPEATPNFRNFIRLCLQKDALRRPTAEQLLKHAYLTQYEGQPCNLATLLQGLQV

>Oryza_sativa_indica_A2XE35_Mitogen-activated_protein_kinase_kinase_10-2
MALVRQRRHLPHLTLPLDHFALRPPPAPQQQQQPAVAPSTSSDVRLSDFERISVLGHGNGGTVYKARHRRGCPAQQPLALKLFASGDLSAAREAEILRLAADAPHVVRLHAVVPSAAGGVEEPAALALELMPGGSLAGLLRRLGRPMGERPIAAVARQALLGLEALHALRIVHRDLKPSNLLLGADGEVKIADFGAGKVLRRRLDPCASYVGTAAYMSPERFDPEAYSGDYDPYAADVWSLGVAILELYLGHFPLLPVGQRPDWAALMCAICFGEAPEMPAAASEEFRDFVSRCLEKKAGRRASVGELLEHPFIAERDAADAQRSLAALVAEAEQSGDL
>Oryza_sativa_indica_B8ABK5
MATVAAAASPFAAPHEMMARPAAAAPEATMMDLGQLLRLTDFDKIANLGDGASGVVAKVLLRGCGSSAVFALKTAHYCGGGAEVEVEALRRVAAGAGPSGSWSPHVVRCHAVFRCAGGEPAMLLELMDAGSLGRVLAARRCGEGRRGLPEPALAEVAARCLAGLAHLHSRGVVHLDLKPDNLLASARGDVKIGDFSVSRIFLGGAGERLRVPVAAGSTAYLSPERFEPNAHAGPRGACAADVWALGVTVLELFLGRCPILPVGERPSWERLKKAICNGEAPSLPASAAASAELRGFVASCLHKDPRRRATVAQLLAHPFVARRDGEACRRQLREIIVETIAGSRTYGTRRSLAAAGIYSAPASLAYLAAEASPVHPLAARNKARAAAALVQAWRACRQPHHGRAYHGSPPRAPAHRPHPSLSSASPTPASAAAVAVASTSAAGGGGGGGEAEYEVSDDHRAARERHECVVQELLQRRRTFAMAVPTNDFAVRARLRRLGEPVTLFGEREMESQDRLRALMVCLEADGHLDRLVRAQEKEQGGASAEEEEELAATDCRWRTARLRPARTEICARQWQRTPVTPVAPRPQPDRSRGQPGAAPIANPAAPPPLLLLVHSRHHCRRCTER

>Oryza_sativa_indica_A2YA66
MDPCNSSVGTIAYMSPERINTDLNDGAYDGYAGDIWSFGLSILEFYMGKFPFGENLGKQGDWAALMCAICYSDPPEPPAAVSPEFRSFVGYCLQKNPAKRPSAAQLMQHPFVAGPQPQPLAAPPPSS

>Oryza_sativa_indica_A2XAD8
MRPGGPPSLRAGLLQQQQQQPGTPGRSRRRPDLTLPLPQRDLTSLAVPLPLPLPPSSAPSSTSSSGSSSLGGVPTPPNSVGSAPPAPPPLSELERVRRIGSGAGGTVWMVRHRPTGRPYALKVLYGNHDDAVRRQITREIAILRTAEHPAVVRCHGMYEQAGELQILLEYMDGGSLEGRRIASEAFLADVARQVLSGIAYLHRRHIVHRDIKPSNLLIDSGRRVKIADFGVGRILNQTMDPCNSSVGTIAYMSPERINTDLNDGAYDGYAGDIWSFGLSILEFYMGRFPLGENLGKQGDWAALMCAICYSDSPAPPPNASPEFKSFISCCLQKNPARRPSAAQLLQHRFVAGPQQQQQPQPQPLAPPPS
>Oryza_sativa_indica_A2XLC6
MALTIRERRLPQLHISLDLPSCAGAANFRAAPASTSAAAAARAGELRMSDFDRVAVLGRGNGGAVYKVVHRRTSAVYALKVLHGGVGGGDHGAAAATEADVMRRAASPHVVRCHSVVAAAAAATSCPGDVALLLELVDGGSLASVAARAGAFPEAAVAEVAAQALSGLACLHARRVVHRDIKPGNLLVSVDGEVKIADFGIAKVVPPRRGGEHRAAYEYEGTAAYMSPERFDSELHGDGADPFAADVWGLGVTVLELLMARYPLLPAGQKPSWAALMCAICFGELPPLPDGAASPELRAFLAACLHKDHTKRPSAAHLLTHQFVAGRNVAASKLALRRLVAGA

>Oryza_sativa_indica_B8AHB1
MAKLRERRQLRLSVPASPPPFPHLDHPFAALPSTPPGSPVLAELEMLSVVGRGAGGTVYRARHRRTGAALAVKEMRDDGAALREAGAHLRGSLSDVLVRGALPEPAIAGVARCVLRGLSHLHRLGVAHGDVKPSNLLVGHRGEIKIADFGASRVVTGRDEAHHQSPGTWAYMSPEKLHPEGFGGGGGADFSGDVWSLGVVLLECHAGRFPLVAAGERPDWPALVLAVCFAAAPEVPVAASPEFGRFVRRCLEKDWRRRATVEELLGHPFVAGKPSRCERQNEWRTTFQDKTGQVNTSIYGEE
>Oryza_sativa_indica_I3RJI6_Mitogen-activated_protein_kinase_kinase_4_MKK4
MRPGRPPSLRAGLQQQQQQQPGTPGRSRRRPDLTLPLPQRDLTSLAVPLPLPLPPSSAPSSTSSSGSSSLGGVPTPPNSVGSAPPAPPPLSELERVRRIGSGAGGTVWMVRHRPTGRPYALKVLYGNHDDAVRRQITREIAILRTAEHPAVVRCHGMYEQAGELQILLEYMDGGSLEGRRIASEAFLADVARQVLSGIAYLHRRHIVHRDIKPFNLLIDSGRRVKIADFGVGRILNQTMDPCNSSVGTIAYMSPERINTDLNDGAYDGYAGDIWSFGLSILEFYMGRFPLGENLGKQGDWAALMCAICYSDSPAPPPNASPEFKSFISCCLQKNPARRPSAAQLLQHRFVAGPQQQQQPQPQPLAPPPS
>Oryza_sativa_indica_A2XLC5
MALIREKRFSQMNLSLHVPSRVPFQDAAAAARRQCPPPVAAASTSSTPASRASQFRLADFERVAVLGRGNGGTVYKVRHRETCALYALKVQHSAGGGELAGVEADILSRTASPFVVRCHAVLPASASASGDVALLLELVDGGSLDAVARRRAGAAFPEAAVAEVAAQALSGLAYLHARRVAHLDVKPANLLASTDGEVKLADFGIARVLPPRAGDHRAPPYAGTAAYMSPERFDPEAHGGRYDPFAADVWGLGVTVLELLAGRYPLLPAGQKPSWAALMCAICFGEPPALPDGAAASPELRGFVAACLRKDHRERASVGELLAHPFVAGRDVAASRRALRRLVAEASSPSS


>Physcomitrella_patens_A9SSR5
MAALSEESKMSLVDPASSVNVVLSDLEKVSLLGAGSGGKVYKVRHRWTGKEYALKIIQAKHEVMVRRQIMREMEILQISKSPHLVECYGVFDRGGEISFVLEYMDGGTLADVLKYHKKIGERYLAEVTKQVLLGLLYLHKHKIVHRDIKPSNLLLNRKQEVKIADFGVSTVLANTLAQCNSFVGTCAYMSPERFDPDGNGGEYGYAADIWSLGLTLLECAIGRFPCLQPGEKPDWPTLMYAICLGEPPAPPSDASPEFRDFIILCLQKESARRPSAEMLLSHPFVRKYEGQPVWVLL

>Selaginella_moellendorffii_D8RCD7_MKK5-1
MSLVRSKKPPNLQLLRAPSSSAPGAHRLPLPPADATRGLKLPEIAKDEVGGGQVSLEDLEKREILGQGSGGKVYKVVHVRTGVVYALKTIHPKTDAAITKQIKREKEISMRSKAPYVVQCYGVFDKGGEISLVLEYMDGGTLAHVLKRHPRIEEPYLATITQYVLKGLLYLHSNKIVHRDIKPSNLLLNSKGEVKIADFGVSTELASTFAECNTFVGTCAYMSPERFKLHEARGGFNYSADIWSLGLVLLQCALGYFPYLSHGQEADWMTLMCNICEWEVPSPPEGTSLEFQDLVKACLQKEPACRPNAFQLLQHPFLKKYEASPYSLQRYLR
>Selaginella_moellendorffii_D8T7P5_MKK4-2
MPVKKSLRPSLKLPIPARDAGFAKPPLPLPLPQQSNPLGSATSRDVLLEDLERLEILGHGSGGKVYKARHRITGTLYALKIIQEKHDPAVRKLIVREIEITRRFSARSPYVVQCYGVFERGGEISLVLEFMDGGTLANVLAARKTIDERFLARVTRQALKGLMYLHANKIVHRDIKPSNLLLNRKNEVKIADFGVSTQLAHTLAQCNSFVGTCAYMSPERFDPDGHGGHYDSSADIWSLGLTLLECAIGYFPCVAPGQKPDWPTLVWAICLGDPPSPPPDASPEFKSFIRSCLQKNSSQRPSAARLLHHPFLLKSDDEVAQLRPLISSLRLVSSSSTSSSQPLGVPARFGHPK
>Anthoceros_agrestis_BONN_evm.model.Sc2ySwM_362.938.1_EVM_AagrBONN_evm.TU.Sc2ySwM_362.938___Sc2ySwM_362_4173220-4176603(-)
MLMASTSAPARASSSSASVVLHMPSSGFRTSRLARCVSVSGPRTQRLRRDLRASADAATS
APGAVAPAITLSDRALAHLSKMRADQNKDLLLRVGVRQGGCSGMSYVMDFEERSKLRPDD
SIIDYEGFSMVCDPKSLLFLFGMRLDYSDALIGGGFSFSNPNATSTCGIHDAMIGSRSND
VGAYVNGQGLLSDSVTLSAMDANESLTISGYVARSKQSGCGRFDGFLFTSGFFGCTCWKQ
EGRISSHGRQDVAPIGTQGSGAATCCYRFCCCCCWMMMKEIDEARWEAWWAMPWRRSETE
RSAAIGPASRSASASGSASAGMMNRERLPRLNRPVPLPLPLPPPSMLQTPTNNHGPGCGK
VSSLQRNVALEDLERLMLLGSGSEGKVYKVQHRLTGQLFALKVIQEKHESIRRQIIQEME
ILRTTKNRHVIQCYGVFENGGEVSFVLEYMDCGTLADVLQTQGKIQEHHLAEVTKQVLTG
LCYLHKSKIVHRDIKPSNLLLNRRQEVKIADFGVSTVLAHTMAQCNSFVGTCAYMSPERM
NPDANGGYCGASADIWSLGLTLFECFLGRFPCLKPGEKSDWVTLMFVIGLGEPPPPPPDA
SLEFQDFLRSCLRRDPNQRPSAANLLAHPFLTKSPRGGQQQVSHLLVSSHVRVSVSSNRP
IKDNLHPLTSPSTPNTCS*
>Anthoceros_angustus_011133_locus=scaffold85_size652931_472679_473668_+_len_990
MMNRERLPRLNRPVPLPLPLPPPSMLQTPTNNHGPGCGKVSSLQRNVALEDLERLMLLGS
GSEGKVYKVQHRSTGQLFALKVIQEKHESIRRQIIQEMEILRTTKNRHVIQCYGVFENGG
EVSFVLEYMDCGTLADVLQTQGKIQEHHLAEVTKQVLTGLCYLHKSKIVHRDIKPSNLLL
NRRQEVKIADFGVSTVLAHTMAQCNSFVGTCAYMSPERMNPDANGGYCGASADIWSLGLT
LFECFLGRFPCLKPGEKSDWVTLMFVIGLGEPPPPPPDASLEFQDFLRSCLRRDPNERPS
AANLLAHPFLTKYDGQPRSLAALLRSPPL*
>Anthoceros_angustus_000998_locus=scaffold3_size2591405_302966_303961_+_len_996
MNRERLPRLNRPVPLPLPLPPPSLLQMPVSIDNGVGSRKDVVCSLDRNVALEDLERLMLL
GSGSGGKVYKVQHRVTGQLYALKVIQEKHESIRKQIIQEMQILRTTKNRHVIQCYGVFEN
EGEVSFVLEYMDCGTLADVLQAQGRIQEHHLAEVTKQVLTGLCYLHKSKIVHRDIKPSNL
LLNRGQEVKIADFGVSIVLAHTMAQCNSFVGTCAYMSPERMNPDANGGYCGVSADIWSLG
LTLFECFLGRFPCLKPGEKCDWVTLMYVIGLGEPPPPPPDASPQFQDFIRSCLKRDPNQR
PSAASLLGHPFLTQYDGQPRSLAALLRSTDL*
>Anthoceros_punctactus_evm.model.utg000107l.245.1_EVM_Apun_evm.TU.utg000107l.245___utg000107l_1160228-1161223(-)
MNRERLTRLNRPVPLPLPLPPPSLLQMPMSTDSGVGSRKDVVCSLDRSVALEDLERLMVL
GAGSGGKVYKVQHRVTGQLYALKVIQEKHESIRKQIIQEMQILRTTKNRHVIQCYGVFEN
EGEVSFVLEYMDCGTLADVLQAQGRIQEHHLAEVTKQVLTGLCYLHKSKIVHRDIKPSNL
LLNRGQEVKIADFGVSIVLAHTMAQCNSFVGTCAYMSPERMNPDANGGYCGVSADIWSLG
LTLFECFLGRFPCLKPGEKCDWVTLMYVIGLGEPPPPPPDASPQFQDFIRSCLKRDPNQR
PSAASLLGHPFLTQYDGQPRSLAALLRSPDL*
>Anthoceros_punctactus_evm.model.utg000256l.22.1_EVM_Apun_evm.TU.utg000256l.22___utg000256l_90213-91202(-)
MMNRERLPRLNRPVPLPLPLPPPSMLQTPTNNHGPGCGKVSSLQRNVALEDLERLMLLGS
GSEGKVYKVQHRLTGQLFALKVIQEKHETIRRQIIQEMEILRTTKNRHVIQCYGVFENGG
EVSFVLEYMDCGTLADVLQTQGKIQEHHLAEVTKQVLTGLCYLHKSKIVHRDIKPSNLLL
NRRQEVKIADFGVSTVLAHTMAQCNSFVGTCAYMSPERMNPDANGGYCGASADIWSLGLT
LFECFLGRFPCLKPGEKSDWVTLMFVIGLGEPPPPPPDASLEFQDFLRSCLRRDPNQRPS
AANLLAHPFLTKYDGQPRSLAALLRSPPL*
>Fontinalis_antipyretica_12901-RA__[mRNA]__locus=176690_43438_44493_+_[translate_table__standard]
MAAANDRRNRGLGLSLNLPSRQSPRPPPVPQPLPLPPPSMDDHRYRSSSNPSTRASGRAQ
LAPPVRDVVLSDLVKVGVLGAGSGGKVYKVRDRWTGKEYALKIIQEKHELAVRRQIMREM
EILRTSKSQHLVECYGVFDHGGEIMFVLEYMDGGTLADVLKFHKKIGERYLAEVTKQVLL
GLLYLHKNKIVHRDIKPSNLLLNRKQEVKIADFGVSTMLANTLAQCNSFVGTCAYMSPER
FDPDGNGGEYGYAADIWSLGLTLLECAIGRFPCLKPGEKPDWPTLMYAICWGEPPSPPAD
ASPEFSNFIVLCLQKEAVRRPSAEMLLSHPFVRKYEGQPGCISELLQGLVL
>Pleurozium_schreberi_snap_masked-scaffold_1403-processed-gene-0.32-mRNA-1_gene=snap_masked-scaffold_1403-processed-gene-0.32_name=snap_masked-scaffold_1403-processed-gene-0.32_seq_id=scaffold_1403_type=cds
MDDHRYRSSSNPSTRTGSGRAQLAPPVRDVLLSDLVKVGVLGAGSGGKVYKVRDRWTGKE
YALKIIQEKHELAVRRQIMREMEILRTSKSQHLVECYGVFDHGGEIMFVLEYMDGGTLAD
VLKFHKKIGERYLAEVTKQVLLGLLYLHKNKIVHRDIKPSNLLLNRKQEVKIADFGVSTM
LANTLAQCNSFVGTCAYMSPERFDPDGNGGEYGYAADIWSLGLTLLECAIGRFPCLKPGE
KPDWPTLMYAICWGEPPSPPADASPEFSNFIVLCLQKESVRRPSAEMLISHPFVRKYEGQ
PGVISELLQNLVL*
>scaffold-BHBK-2011997-Cosmarium_tinctum
DVMLEDLERLQPPLGFGSGGRVYKVRHRKTGKEYALKIIQERYEETVRKQIVQEMQILRRAHCDFVVECYGIFDSLGEISFVLELMDGGTLGDVVKKKGPIPEQLLAEVARQVLQGLLYLHRQHVVHRDIKPSNLLINRRGQVKIADFGVSKELASTFAHCNSYVGTSAYLSPERINPPQAGSGYDGYSSDVWSFGLTLLELALGRFPYVQAGQAADWMTLFGAIVFNEPPQAPQTFSPEFRSFINACLQKEPKQRASVGSLLEHPYCLKYREPQWM
>scaffold-DRFX-2011501-Closterium_lunula
DVALEDLERVPPPLGFGSGGRVYRVRHKKTGKEYALKVIQEKYDDGVRQQIVQEMQILRRARSDHVVECYGIFDHLGEISFVLELMDGGTLADVIKKKGKIPDPFMAEVARQVLQGLLYLHKQHVVHRDIKPSNLLINRQGQVKIADFGVSKELASTLAQCNSYVGTSAYLSPERINPPQTGEGYDGYSSDIWSVGLTLLELVLGRFPYSQAGQAADWMTLFGAIVFNDPPEAPSSCSPEFRDFIRCCLQKEPKMRKTAAELLEHPLCRMHLNDPRW
>scaffold-FFGR-2009838-Netrium_digitus
DVNLEDLERLQPPLGFGSGGRVYKVRHKRTGKEYALKIIQEKHEEEVRKQIVREMQILRRARCPFIVDCYGIFDTMGEISFVLELMDGGTLADVVKAQGSIPEQYLAEISRHVLQGLQYLHREHVVHRDIKPSNLLINRDGQVKIADFGVSTMLANTLAQCTSYVGTSAYLSPERINPPAEGGGQYDGYASDVWSFGLTLLELSMGRFPYIQAGQSADWMTLFGAIVYNDPPQAPSGTSAEFRSFIAACLQKDVKARATVAALLEHPFCRMY
>scaffold-FFGR-2009839-Netrium_digitus
DVNLEDLERLQPPLGFGSGGRVYKVRHKRTGKEYALKIIQEKHEEEVRKQIVREMQILRRARCPFIVDCYGIFDTMGEISFVLELMDGGTLADVVKAQGSIPEQYLAEISRHVLQGLQYLHREHVVHRDIKPSNLLINRDGQVKIADFGVSTMLANTLAQCTSYVGTSAYLSPERINPPAEGGGQYDGYASDVWSFGLTLLELSMGRFPYIQAGQSADWMTLFGAIVYNDPPQAPSGTSAEFRSFIAACLQKDVKARATVAALLEHPFCRMY
>scaffold-HJVM-2001270-Cosmarium_ochthodes-ASW_07133
QNRNPITVFTPREDVMLEDLERIQPPLGFGSGGRVYKVKHRKTGKEYALKIIQERYEETVRKQIVQEMQILRRAHCDFIVECYGIFDSMGEISFVLELMDGGTLGDVVKKKGPIPEQLLAEVTRQVLQGLLYLHRQHVVHRDIKPSNLLINKRSQVKIADFGVSKELANTMAYCNSYVGTSAYLSPERINPPQGGSGYDGYSSDVWSMGLSLLELALGRFPYVQAGQSADWMALFGAIVFNDPPQVPDTFTPEFKSFIGSCLQKDPKKRLTVAGLLEHPFCLKYREPQWMDLRPLL
>scaffold-HJVM-2001271-Cosmarium_ochthodes-ASW_07133
QNRNPITVFTPREDVMLEDLERMQPPLGFGSGGRVYKVKHRKTGKEYALKIIQERYEETVRKQIVQEMQILRRAHCDFIVECYGIFDSMGEISFVLELMDGGTLADVVKNKGPIPEQLLAEVTRQVLQGLLYLHRQHVVHRDIKPSNLLINKGGQVKIADFGVSKELANTMAYCNSYVGTSAYLSPERINPPAGGSGYDGYSSDVWSMGLSLLELALGRFPYVQAGQSADWMALFGAIVFNEPPQVPETFSPEFRSFIGSCLQKDPKQRLTVAGLLEHPFCLKYREPQWMDLRPLL
>scaffold-HJVM-2001272-Cosmarium_ochthodes-ASW_07133
QNRNPITVFTPREDVMLEDLERIQPPLGFGSGGRVYKVKHRKTGKEYALKIIQERYEETVRKQIVQEMQILRRAHCDFIVECYGIFDSMGEISFVLELMDGGTLGDVVKKKGPIPEQLLAEVTRQVLQGLLYLHRQHVVHRDIKPSNLLINKRSQVKIADFGVSKELANTMAYCNSYVGTSAYLSPERINPPQGGSGYDGYSSDVWSMGLSLLELALGRFPYVQAGQSADWMALFGAIVFNDPPQVPDTFTPEFKSFIGSCLQKDPKKRLTVAGLLEHPFCLKYREPQWMDLRPLL
>scaffold-HKZW-2047876-Mesotaenium_caldariorum
DVRLEELDRLQILGSGSGGRVYRVRHKRTGEEYALKIIQEKHEEEVRKQIIREMQILRQAHCPQIVRCFGIFDHLGEISFVLELMNAGTLADVMKKKGCLSEPHVAEITRQMLQGLLYLHRQHVVHRDIKPSNLLINDRGEVKIADFGVSTVLANTLAQCTSYVGTSAYLSPERINPSAGGGEYDGYASDVWSMGLTLLELAMGRFPFLQPGQQADWMTLFGAIVYNDLPQPPPGCSEQFKSFISLCLQKDYRKRPSISTLIRHPFASMYLDSP
>scaffold-MCHJ-2001606-Micrasterias_fimbriata
DVMLEDLEKIQPPLGFGSGGRVYKVKHRKTGKEYALKIIQEHYEENVRAQIVQEMQILRRAHCDYIVECYGIFDHMGEISFVLELMDGGTLGDVLKKRGSIPEQLLAEVTRQVLQGLLYLHRQHVVHRDIKPSNLLINKSGQVKIADFGVSKELANTMAHCQSYVGTSAYLSPERINPPQAGGGYDGYSSDVWSFGLTLLELALGRFPYVQAGQSADWMTLFGAIVFNDPPQAPENFSPEFRSFINACLQKDPKARLTVASLLEHPFCLMYREPQWM
>scaffold-MCHJ-2001607-Micrasterias_fimbriata
DVMLEDLEKIQPPLGFGSGGRVYKVKHRKTGKEYALKIIQEHYEENVRAQIVQEMQILRRAHCDYIVECYGIFDHMGEISFVLELMDGGTLGDVLKKRGSIPEQLLAEVTRQVLQGLLYLHRQHVVHRDIKPSNLLINKSGQVKIADFGVSKELANTMAHCQSYVGTSAYLSPERINPPQAGGGYDGYSSDVWSFGLTLLELALGRFPYVQAGQSADWMTLFGAIVFNDPPQAPENFSPEFRSFINACLQKDPKARLTVASLLEHPFCLMYREPQWM
>scaffold-NBYP-2053852-Mesotaenium_kramstae
PGQREEVALEDLERVNPPLGYGSGGRVYKVIHRRTKREYALKIIQEKHEEEVRKQIVREMQILQRARCKHIVTCYGIYDSLGEISFVLELMDGGTLADVMKAYGRIPEQHLAEITRQVLQGLLYLHRQHVVHRDIKPSNLLINTKGEVKIADFGVSTMLANTLAQCSSYVGTSAYLSPERINPPPGGGEYNGYASDVWSLGLTLLELAMGRFPFTQPGQAADWMTLFAAIVYDAPPQAPSESSHEFRSFISLCLQKDFRNRPSVAKLIEHPFAAMYQEPRW
>scaffold-RPQV-2034869-Phymatodocis_nordstedtiana
DVALEDLERLQPPLGFGSGGRVYKVRHRKTGKEYALKIIQEHYEETVRKQIVQEMQILRRAHCDFVVECYGIFDSMGEISFVLELMDGGTLGDVVKKKGSIPEQLLAEVTRQVLQGLLYLHRQHVVHRDIKPSNLLINRRGQVKIADFGVSKELASTMAHCNSYVGTSAYLSPERINPPSAGSGYDGYSSDVWSFGLTLLELAMGRFPYVQAGQAADWMTLFGAIVFNEPPQAPGHFSPEFRNFIHCCLQKDPKMRATVAALLEHPFCQMYREPQWM
>scaffold-RQFE-2007354-Cosmocladium_cf._constrictum
DVGLEDLERLQPPLGFGSGGRVYKVRHRKNNKEYALKIIQERYEETVRRQIVQEMQILRRAHCDFIVECYGIFDNMGEISFVLELMDGGTLGDVVKAKGPIPEQLLAEVARQVLQGLLYLHRQHVVHRDIKPSNLLINKRSQVKIADFGVSKELASTLAHCNSYVGTSAYLSPERINPPQAGSGYDGYSSDVWSFGLTLLELALGRFPYGQAGQAADWMTLFGAIVFNDPPQAPESFSLECRSFISACLQKDPKARLTVAQLLEHPFCLKYREPQWM
>scaffold-WCQU-2011450-Staurodesmus_convergens
DVMLEDLERLQPPLGFGSGGRVYKVKHRKTGKEYALKIIQERYEETVRKQIVQEMQILRRAHCDFIVECYGIFDNLGEISFVLELMDGGTLGEVLKKKGPIPEQLLAEITRQVLQGLLYLHRQHVVHRDIKPSNLLINKRGQVKIADFGVSKELGSTLAQCNSYVGTSAYLSPERINPPQAGTGYDGYSSDVWSFGLTLLELALGRFPYVQAGQAADWMTLFGAIVFNDPPKAPETFSPEFRSFIDACLQKDPKARLTVAGLLEHPYCLKYREPQWM
>scaffold-WDGV-2009551-Cosmarium_subtumidum
DVMLEDLERIQPPLGFGSGGRVYKVKHRKTGKEYALKIIQERYEETVRKQIVQEMQILRRAHCDFIVECYGIFDNMGEISFVLELMDGGTLGDVMKKKGSIPEQHLAEVSRQVLQGLLYLHRQHVVHRDMKPSNLLINHRGQVKIADFGVSKELANTMAHCNSYVGTSAYLSPERINPPQAGSGYDGYSSDVWSFGLTLLELALGRFPYVQAGQSADWMTLFGAIVFNDPPQAPETFTPEFRSFVNACLQKEPKTRLTVAGLLEHPYCLKYREPQWM
>scaffold-WDGV-2011580-Cosmarium_subtumidum
DVMLEDLERIQPPLGFGSGGRVYKVRHRKTGKEYALKIIQERYEETVRKQIMQEMQILRRAHCDFIVECYGIFDNMGEISFVLELMDGGTLGDVMKKKGPIPEQHLAEVARQVLQGLLYLHRQHVVHRDMKPSNLLINRRGQVKIADFGVSKELANTMAHCNSYVGTSAYLSPERINPPQAGSGYDGYSSDVWSFGLTLLELALGRFPYVQAGQSADWMTLFGAIVFNDPPQAPETFTPEFRSFISACLQKEPKSRLTVAGLLEHPYCLKYRATV
>Azolla_filiculoides_s0104.g044881
MATGVERRMKCTLKLPLIPPRETPACPIPQPRPRTFLLPLPPPPPPTAPPSAPGAAIDKS
RHPSAAPLLSHEDNIDPADTIKLCLLGHGSSGKVYKVRHKHTGKIYALKVIQEKNWENQI
LTTEMCILRRANSRHVIRCHGASLSDKNGDISFVLEYMDCGSLASVLETHGTINEHYLGE
VASQVLRGLNYLHSNKIVHRDIKPSNLLINQKQEVKIADFGVSSVLDSSLAPCNSFVGTC
AYMSPERFDPDSHGGNYCGYAADIWSLGLTLLECAIGHYPYLGPGQNADWPTLMVGICYG
EPPSPPPGTSPLFRDFIMRCLQKDPIRRPRASVLLSHPFVARYENSPCDISGLLRSPSL*

>Azolla_filiculoides_s0128.g048770
MSTKERRLKGLKLPLIPPREESIPLPLPLPLPLPLPLPLPHPLSTTEHEEIAPEDTVKLQ
LLGHGSSGKVFKVQHKRTGCIYALKVIQEKHELSVRKQILREMNILRRSHSRYVVRCYGS
SDKGGEISFVLEYMDGGSLANVLKTHGVITEFYLSEVARQVLKGLDYLHSNRIVHRDIKP
SNLLINHRQEVKIADFGVSTVLASTLAPCSSFVGTCAYMSPERFDPDSHGGNYCGYAADI
WSLGLSLLECAMGHFPFLERGQMADWPSLMVAICYRDPPIPPAHFSPEFRDFITRCLQKD
PARRSRACALLSHPFITSRDNNDNGSHCDISALLESLAL*
>Azolla_filiculoides_s0160.g054012
MADHRRQGGNHNPHSNNDNNTSRSIGGGGGLPHLSGIARRPDHDAKPEDRSGQLNRFERP
APLPLPPNPARQRNATNRSTPTSARKIISSSMATSNQSEASSAAAASMSTKTPTMVEEID
PDDTIPIRLLGHGSSGKVYKVQHKRTGKLYALKIIQEKQQAAVCKQILTEVDILRRANNP
HIVQCYGAYEKAGEISFVLEYMDGGSLGGLLESKRKISERYLSEVAKQVLKGLDYLHRNR
IVHRDIKPCNILLGRNREVKIADFGVSTVLANTLAACNTFVGTCAYMSPERFDPDSHGGN
YNGYAADIWALGLSLLECALGRFPYLSPGQNGDWPTLMFAICYSSPPAPPPDASPEFQDF
IVQCLQKDPAVRPRAYTLLTHRFITKFEDPIAPVVARPVVTNAPKKTRQPTGGHFWGSFS
RAMGSIFS*
>Salvinia_cucullata_v1.1_s0010.g004769
MSLVLEYMDGGSLANLLDRHGTLSERHIAHVARQVLRGLAHLHANKIAHRDIKPSNLLLN
RQLDVKIADFGVSSILSHTLAACTSFVGTCAYMSPERFDPDSHGGSYCGFAADIWSLGLS
LLECATGHFPFLAPGQTADWPSLVVAICYSEPPLPPPQASPQFRDFIMRCLQKEPTRRPR
AAALLSHPFVARDEGIPVDMSELLP*
>Salvinia_cucullata_v1.1_s0010.g004770
MDGGSLADLLDRHGTLSERHIAHVARQVLRGLAHLHANKIAHRDVKPSNLLLNRQLDVKI
ADFGVSSLLSHTFAACTSFVGTCAYMSPERFDPDSHGGSYCGFAADIWSLGLSLLECATG
HFPFLDPGQTADWPSLVVAICYGEPPLPPPQASPQFRDFIMRCLQKDPGRRSTAAALLVE
*
>Salvinia_cucullata_v1.1_s0013.g005859
MATKERRPKGLKLPLIPARDEPLPVPLPLPLPLPAPSPSSVTTTTICSRSSSPSEEVDPH
DTIRLHPLGHGSSGKVYKVKHKHTGKIYALKVIQEKHELSVRKQILREMDILRRAQSCNV
VRCYGASDKGGEISFVLEYMDGGSLADVLERHGVISERCLSGVARQVLRGLHYLHSNKIV
HRDIKPSNLLLNRRQEVKIADFGVSTVLASTMAPCSSFVGTCAYMSPERFDPDSHGGNYC
GYAADIWSLGLSLLECATGHFPFVAPGQHADWPTLMVAICYGEPPLPPPNVSPQFRDFIM
RCLQKDPTRRPRASALLSHPFLTTRSDDSPCDISSLLQSLSL*
>Salvinia_cucullata_v1.1_s3691.g028943
MDGGSLADLLDRHGTLSERHIAHVARQVLRGLAHLHANKIAHRDVKPSNLLLNRQLDVKI
ADFGVSSLLSHTFAACTSFVGTCAYMSPERFDPDSHGGSYCGFAADIWSLGLSLLECATG
HFPFLTRANSRLAVARGCHLLRRAAAASASGVAQFRDFIMRCLQKDPGRRSTAAALLQNP
TSAPPGKLSRPTSPPLLITRSRLQVLNKSIKMY*
>scaffold-ALVQ-2011447-Tmesipteris_parva
DMVKMCVIGHGSSGKVHKVRHRYTGKIYALKVIQEKHELAITRQIMREMAILKGANSPYIVRCHGISDKGGEISFVLEYMDGGSLADVLQDQKKVSEYHLAEVARQVLRGLMYLHQNKIVHRDIKPSNLLLNCKRQVKIADFGVSTVLANTLAACNSFVGTCAYMSPERFDPESHGGKYNGYAADIWSLGLSLLECAVGHFPLLSPGQKADWPTLMVAICFGDPPASPVNASPEFKSFIKDCLQKDPARRPSSAQLLSHPFITKYERQ
>scaffold-BEGM-2023412-Botrypus_virginianus
DTLRISVLGHGSSGKVYKVKHKQTGKTYALKIIQEKHEVSIIRQIMREMAILKRASSPYIVRCHGISDKGGEISFVLEYMDGGSLANVLKSKKVSECYLAEVARQVLKGLMYLHQNKIVHRDIKPSNLLINRKQEVKIADFGVSTVLASTLAPCNSFVGTCAYMSPERFDPESHGGKYNGYAADIWSLGLSLLECAIGHFPLLAPGQKADWPTLMVAICYGDPPSPPAHASTEFKSFIKDCLHKDPSRRPTASQLLSYPFI
>scaffold-CAPN-2001211-Equisetum_diffusum
KRAVLGHGSSGKVYKVEHARTGAVYALKIIQEKHEASVRRQIMREMEILRRADNPHIVRCHGASDRGGEISFVLEYMDGGSLAHVLERRKKVAEPYLAEVARQVLNGLLYLHHNKIVHRDIKPSNLLLNSRCEVKIADFGVSTVLASTLAPCNSFVGTCAYMSPERFDPDSHGGKYDGYAADIWSLGLSLLECAIGHFPFLAPGQKADWPTLMVAICFGEPPSPPANASPEFRNFVMQCLQKDASKRPTAAQLLHHPFITGYQ
>scaffold-CAPN-2005107-Equisetum_diffusum
SVLGHGSSGKVYLVEHKQTGKSYALKVIQEKHEASVRRQIVREMEILRRADSRNVVRCYGISDCAGEISFVLEYMDGGSLADVLERQKRVPELYLAETARQVLDGLAYLHRNKIVHRDIKPSNLLLNSSREVKIADFGVSTVLASTLSPCDSFVGTCAYMCPERFDPDSYGGKYNGYAADIWSLGLSLLECAIGHFPFLAPGQKADWPTLMVAICFGEPPTAPPDTSPEFQSFIMQCLQKDAAKRPTALQLLRHPFITKQEPESCDLSALL
>scaffold-CAPN-2008552-Equisetum_diffusum
DVTKLSLLGHGSGGKVYKVRHRVTGKLYALKIIQEKHEATVRRQILREMQILRRADSPYVVSCHGIADHGGEISFVLEFMDCGSLADLLEQKKTVPESFLSNIARQVLCGLCYLHQNKIVHRDIKPANLLINSKREVKIADFGVSKVLTSTMAPCDSFVGTSAYMSPERFDPDSHGGKYDGYAGDIWSLGLTLLECYIGYFPLVGPGQKLDWPTLMVAICFGEPPVPPPEASPEFRNFLKHCLLKDASRRPTAAQLLTHPFI
>scaffold-CQPW-2015859-Anemia_tomentosa
SLPLPLPTTSAGTGIERGPVPLPLPPPQEQPGSFDTVRPCRTASAPPLQEQHREEVDPDDTLKLKVLGHGSSGKVYKVQHKQTGKIYALKIIQEKHDLSVRKQILREMDILRRASSPYVVRCYGASDKGGEIAFVLEYMDGGSLANVLEAGKVVSEHYLSEVARQVLRGLQYLHHNKIVHRDIKPSNLLLNHLQEVKIADFGVSTILASTMAPCSSFVGTCAYMSPERFDPDSHGGNYSGYAADIWSLGLSLLECATGHFPFLAPGQKADWPTLMVAICYGDPPSLPALASPEFKDFIWSCLQKDPARRPRAVNLLSHPFLKKFEDVPCNLATLLESLHL
>scaffold-DFHO-2056862-Danaea_nodosa
DTIRISLLGHGSSGRVYKVKHKGTGRVYALKIIQEKHEQSVRIQIMREMQILKRASSPHVVRCHGVSDKGGEISFVLEYMDGGSLANVLEKKKHVPEDYLAEVAKQVLKGLMYLHQNKIVHRDIKPSNLLINHAQEVKIADFGVSTVLASTLAPCSSFVGTCAYMSPERFDPDSHGGEYDGYAADIWSLGLSLLECSIGHYPFLAPGQTTDWPTLMFAICSGDPPSPPANASKEFRHFIGLCLQKNATRRPTSSELLIHPFITKY
>scaffold-EWXK-2014469-Thyrsopteris_elegans
VLGHGSSGKVYKVQHKQTGKIFALKVIQEKHELAVRKQILTEMDILRRAGSRYVVRCYGASDKGGEISFVLEYMDGGSLANVLEGQGVVGELYLAEVARQVLKGLNYLHQNKIVHRDIKPSNLLINRKQEVKIADFGVSTILASTLAPCNSFVGTCAYMSPERFDPDSHGGNYSGYAADIWSLGLSLLECATGHFPFLAPGQKADWPTLMVSICYGEPPLPPADASPQFKDFIMRCLQKDPARRPRASALLSHPFLTRYEGSPCDISTLLE
>scaffold-EWXK-2014470-Thyrsopteris_elegans
KLCVLGHGSSGKVYKVQHKQTGKIFALKVIQEKHELAVRKQILTEMDILRRAGSRYVVRCYGASDKGGEISFVLEYMDGGSLANVLEGQGVVGELYLAEVARQVLKGLNYLHQNKIVHRDIKPSNLLINRKQEVKIADFGVSTILASTLAPCNSFVGTCAYMSPERFDPDSHGGNYSGYAADIWSLGLSLLECATGHFPFLAPGQKADWPTLMVSICYGEPPLPPADASPQFKDFIMRCLQKDPARRPRASALLSHPFLTRYEGSP
>scaffold-JVSZ-2130838-Equisetum_hyemale
KRAVLGHGSSGKVYKVEHARTGAIYALKIIQEKHEASVRRQIMREMEILRRADSPHVVRCHGASDRGGEISFVLEYMDGGSLAHVLERRKKVPEPYLAEVARQVLNGLVYLHHNKIVHRDIKPSNLLLNSRCEVKIADFGVSTVLASTLAPCNSFVGTCAYMSPERFDPDSHGGKYDGYAADIWSLGLSLLECAIGHFPFLAPGQKADWPTLMVAICFGEPPSPPANASPEFRNFVMQCLQKDASKRPTAAHLLHHPFITGYQ
>scaffold-KIIX-2088078-Pilularia_globulifera
DTVRICSLGHGSSGKVYKVKHKLTGMIYALKVIQEKHELPVRKQILREMDILLKSDSPFIVRCYGSSDRGGEISFVLEYMDGGSIANVLEAKTVIPERYLAEVACQVLKGLDYLHRNKIVHRDIKPSNLLINHKKEVKIADFGVSTILASTLAPCNSFVGTCAYMSPERFDPDSHGGHYNGYAADIWSLGLSLLECATGHFPFLARGQKADWPTLMVAICYGGPPVLPPNASPQFKDFITQCLQRDPAKRPRAFTLLSHPFVMR
>scaffold-NHCM-2065083-Angiopteris_evecta
MSVLGHGSSGKVYKVKHKQTGKVYALKIIQEKHELAVRSQIMREMQILKRANSQYVVRCHGVSDKGGEISFVLEYMDGGSLANVLEQKKKVPEDYLAEVAKQVLKGLMYLHNNKIVHRDIKPSNLLINHAQEVKIADFGVSTVLASTLAPCNSFVGTCAYMSPERFDPDSHGGEYDGYAADIWSLGLSLLECSIGHYPFLAPGQKPDWPTLMFAICSGDPPSPPANASKEFRHFIWLCLQKDASRRPTSSDLLSHPFITKYEERTCNLSTLLR
>scaffold-NOKI-2010979-Lindsaea_linearis
LGHGSSGKVYQVRHKSTGKIYALKIIQEKHELAVRKQIMTEMDILRRANSPYVVPCYGCSDQGGEISFVLEYMDGGSLANVLEAQKVVAEPYLAEVARQVLKGLHYLHINKIVHRDIKPSNLLINHKQEVKIADFGVSTILASTLAPCNSFVGTCAYMSPERFDPDSHGGNYSGYAADIWSLGLSLLECATGHFPFLSPGQKADWPTLMVAICYSDPPSPPANVSPHFKDFIRLCLQKDPAKRPRACALLTHPFVTRDEGNPANISALLQ
>scaffold-NOKI-2015308-Lindsaea_linearis
LRVLGHGSSGKVYQVRHKSTSKIYALKVIQEKHELAIRKQIMTEMDILRRANSPYVVGCYGSSDKGGEISFVLEYMDGGSLANVLEAQTMVAEPYLAEVARQVLKGLHYLHINKIVHRDIKPSNLLINHKQEIKIADFGVSTILASTLAPCNSFVGTCAYMSPERFDPDSHGGYYSGYAADIWSLGLSLLECATGHFPFLSPGQKSDWPTLMVAICYSDPPSPPANASAQFKDFIRLCLQKDPAKRPRACALLTHPFVTRDESSPADISALLQ
>scaffold-PIVW-2025030-Ceratopteris_thalictroides
DTVRMCTLGHGSSGKVYKVRHKTSGKIYALKVIQEKHEPSVRKQIMREMDILQRARSPYVVRCYGSADKGGEISFILEYMDGGSLANVLKSRKLVSEPYLAEVARQVLKGLHYLHINKIVHRDIKPSNLLINHKKEVKIADFGVSTILASTLAPCNSFVGTCAYMSPERFDPDSHGGNYSGYAADIWSLGLTLLECATGHFPFLSPGQQADWPTLMLAICYREPPSAPDHASPQFKDFINVCLQKDPKLRPRACALLSHPFITRGEGNQV
>scaffold-QIAD-2006033-Hymenophyllum_bivalve
DTIKVRLLGHGSSGKVYEVQHKRTGKIYALKIIQEKHELAVRKQIITEMDILRRASSPHVVRCYGTSDRGGEISFVLEYMDGGSLANVLEAEKVVSERYLAEVTRQVLKGLNYLHSNKIVHRDIKPSNLLINRRQEVKIADFGVSTVLASTLAPCNSFVGTCAYMSPERFDPDSHGGNYNGYTADIWSLGLSLLECATGHFPFLAPGQKADWPTLMVAICYGEPPSPPVNASPQFKHFIIQCLQKDPARRPPASALLSHPFVTMHEG
>scaffold-QVMR-2003551-Psilotum_nudum
DTLKISVLGHGSSGKVHKVRHRQTGKIYALKIIQEKHELSIRRQIMREMAILRRANSPYVVRCHGVSDKGGEISFVLEYMDGGSLADVLEKNKKVSECYLAEVARQVLRGLMYLHQNKIVHRDIKPSNLLLNHRQEVKIADFGVSTVLASTLAPCNSFVGTCAYMSPERFDQESHGGKYDGYAADIWSLGLSLLECAIGHFPLLSPGQKADWPTLMVAICYGEPPSPPINASPEFKSFIKDCLQKDPSRRPTASQLLSYPFITKYERQP
>scaffold-UGNK-2005634-Marattia_attenuata
MSVLGHGSSGKVYKVKHKQTGKVYALKIIQEKHELAVRSQIMREMQILKRANSQYVVRCHGVSDKGGEISFVLEYMDGGSLANVLEQKKKVPEDYLAEVAKQVLKGLMYLHNNKIVHRDIKPSNLLINHAQEVKIADFGVSTVLASTLAPCNSFVGTCAYMSPERFDPDSHGGEYDGYAADIWSLGLSLLECSIGHYPFLAPGQKPDWPTLMFAICSGDPPSPPANASKEFRHFIWLCLQKDASRRPTSSDLLSHPFITKYEERTCNLSTLLR
>scaffold-UGNK-2005635-Marattia_attenuata
MSVLGHGSSGKVYKVKHKQTGKVYALKIIQEKHELAVRSQIMREMQILKRANSQYVVRCHGVSDKGGEISFVLEYMDGGSLANVLEQKKKVPEDYLAEVAKQVLKGLMYLHNNKIVHRDIKPSNLLINHAQEVKIADFGVSTVLASTLAPCNSFVGTCAYMSPERFDPDSHGGEYDGYAADIWSLGLSLLECSIGHYPFLAPGQKPDWPTLMFAICSGDPPSPPANASKEFRHFIWLCLQKDASRRPTSSDLLSHPFITKYEERTCNLSTLLR
>scaffold-WQML-2067158-Cryptogramma_acrostichoides
DSLQSEEVDPEDTIKLRVLGHGSSGKVYQVRHKQSGRFYALKVIQEKHELAVRKQIMTEMDILRRANSPHVVRCHGSADKGGEISFVLEYMDGGSLANVLEARKVVAEPYLAEVARQVLKGLHYLHVNKIVHRDIKPSNLLINHRKEVKIADFGVSTILASTLAPCNSFVGTCAYMSPERFDPDSHGGNYSGYAADIWSLGLSLLECATGHFPFLSPGQKADWPTLMVAICYSDPPSAPSNASPHFKDFIMRCLQKDPSLRPRACSLLSHPFVTRDDGSLV
>Abies_alba_AALBA5B094657P1
MSEDQTPKGKERPRTFKRPGLTLPIPPREEPFAAKALPLPLPRPPQIPQAREESDQTDPS
ELEKLKTLGYGNGGKVYKVRHRRTQSLYALKVIHGNHDLSTRLQIVREMDILRMTDSQYV
VKCHGVYDRGGEIQFVLEYMDGGSLEKCVRMPEPFLAAVANQVLRGLKYLHAHKIVHRDI
KPSNLLLNGSNQIKIADFGVSRILSKTLDPCNSCVGTYAYMSPERIDTDKDDGRYDGYAG
DIWSLGLSLLECYVGRLPLLPPGVPPDWANLMWLICYGDPPAAPPSASPEFQSFIRCCLQ
KDAASRWTASQLLSHCFVSQPLNFPLSNRGH*
>Picea_lambertina_PILA_02743
MSGRRNPRLNIPIPARQQTQLYRLPLPPQSTAVSRDVSDLADLERIQILGHGSGGNVYKVRHRRTSELYALKVIHGNPDETVRQQIIREMEILKKTESPFVVKCHGIFEKGEEIHFALEYMDGGSLEQRRSDTMSERFLAEVARQVLEGLKYLHRHKIVHRDIKPSNLLINRRQEVKIADFGVSRILSQTLDPCNTYVGTCAYMSPERFDPETYGGRYDGYAGDIWSLGLSLLECYTGHFPFLAAGQKADWPALMCAICYGDPPAPPPTASAHFRSFITCCLHKDARNRWTAAQLLGHPFVLSNSPQTPTIPMQRLSI*
>Picea_lambertina_PILA_10260
MSSSARKARVGLKLPIPVREDAFSKPMPLPLPLPLPKPPNMNGACKLPCVPLEEVTLEDLQKISSLGCGSSGKVYKVRHLKTGKIYALKIIQEKHELAVRKQIMREMEILRRANSPHIVQCYGIFDRGGEISFVLEYMDGGTLAQVLQAHKKIPEHYLAEVSRQVLRGLHYLHQNKIVHRDIKPSNLLINKRREVKIADFGVSTVLAHTLAQCNSFVGTCAYMSPERFDPDGYGGKYDGCSADIWSLGLSLLECALGRFPCLSPGQRPDWPTLMVAICLGDPPSPPPDASPEFQSFIRCCLQKDALLRHTANGLLSHPFLKKYEQQACDLSPLLQSLHL*
>Picea_taeda_PITA_09428
MSGRRNPLLNIPIPARQQTQLYRLPLPPQSTSVSRDVSDLADLERIQILGHGSEGNVYKVRHRRTSELYALKVIHGNHDETVRQQIIRQMEILKKTESPYVVKCHGIFERGEEIHFVLEYMDGGSLEQRRSDTMSERFLAEVARQVLEGLKYLHRHKIVHRDIKPSNLLINRRQEVKIADFGVSRILSQTLDPCNTYVGTCAYMSPERFDPETYGGRYDGYAGDIWSLGLSLLECYTGHFPFLAAGQKADWPALMCAICYGDPPAPPPTASAHFRSFITCCLHKDARNRWTAAQLLGHPFVLSNPPQTPSIPMQRLSI*
>Picea_taeda_PITA_18117
MLGRRNPQLNIPIPARQQTQLYRLPLPPQSTAASKDVINLSELERIQIVGHGSGGKVYKVRHKKTSALYALKVIHCNHDETVRPQIIQEMEILKKTESPYIVKCYGIFERGEEIYFVLEYMDGGSLEQRKSEMMSESFLSNVARQVSEGLRYLHRHKIVHRDIKPSNLLINKKQEVKIADFGVSRILSQTLDPCNTYVGTSAYMSPERFDPETYGGRYDGYAGDIWSLGLSLLECYIGHFPFLAPGQKPDWPSLMCAICYGDPPSPPPTASANFRSFINCCLHKDAHNRWTAAQLLTHPFILSSSPQTLSITMQRLSI*
>Picea_taeda_PITA_21253
MSGRKNPRLNIPIPARQQTQLYRLPLPPQVQGTKDVADLSDLERIQMLGHGSGGNVYKVKHRKTSALYALKVIHGNPEETVRRQIIREMEILKKTESPSIVKCHGIFEKGEEIHFVLEYMDGGSLEQRRSDMMSERFLAQVARQVLEGLKYLHRHKIVHRDIKPSNLLINKKQEVKIADFGVSRILSQTLDNCNTYVGTCAYMSPERFDPDTYGGRYDGYAGDIWSLGLSLLECYIGHFPFLARGQKPDWPALMCAICYGDPPSPPPTASANFRSFINCCLHKDARNRWTAAQLLTHPFIQSSSPQVPVTHSAPAHSLWWLSFSPCSQFMVASILQENFWI*
>Picea_taeda_PITA_44428
QAFCFKGKMNSRERKARVGLKLPIPAREDAFAKPMPLPLPLPKPPNMNGACKLPCVPLEEVTLEDLQKISTLGCGSSGKVYKVKHAKTGKIYALKIIQEKHELAVRKQIMREMEILRRANSPHIVQCYGIFDRGGEISFVLEYMDGGTLAQVLQAHKKIPEHYLAEVARQVLKGLHYLHQNKIVHRDIKPSNLLINKRREVKIADFGVSTVLAHTLAQCNSFVGTCAYMSPERFDPDGYGGKYDGCSADIWSLGLSLLECALGRFPCLSPGQRPDWPTLMVAICLGDPPSPPPDASPEFQSFIRCCLQKDALLRHTAHRLLSHPFLKKYEQQSCDLAPLLQSLHL*
>Picea_taeda_PITA_50729
ELEKQGILGYGSEGKVYKVRHRATQTLYALKVVHGNHDLSTRRQIVREMDILRKTNSPFVVKCHGVYDRGGEIQFVLEYMDGGSLEKCGRMPEPFLAAVARQVLHGLKYLHAHKIVHRDIKPSNLLLNSARQVKIADFGVSRILSRTLDPCNSCVGTYAYMSPERIDPGKNDGRYNGYAGDIWSLGLTLLECYVGRLPFLETGIQPDWPTLMYLICDGEPPAPPPSASPEFQSFIRCCLQKDAGLRWTASQLLAHPFLTQASQVSLP*
>Pseudotsuga_menziesii_PSME_02704
MSEDQNPKAKERPRTSKKPGLTLPIPRREEPFAANAVPLPLPPPPQLPRAREISDQIDPSELEKLEILGYGNGGKVYKVRHRRTKSVHALKVVHGNHDLSTRLQIVREMDILRTTDSPYVVKCHGVYDRGGEIQFVLEYMDGGSLEKCVRMSEPFLAAVARQVLLGLKYLHSHKIVHRDIKPSNLLLNSRHQIKIADFGVSRILSKTLDPCNSCVGTYAYMSPERIDPDKDDGHYDGYAGDIWSLGLSLLECYVGRLPFLPPGVPPDWANLMWLICYGDPPAAPPSATPEFQSFIRCCLHKDAGLRWTASQLLSHYFVSQALNFPLSKKSHA*
>Pseudotsuga_menziesii_PSME_03222
MSGRRNPRLNIPIPGRQQTQLYRLPLPPQTTVVSRDVSDLSDLERIQKIGHGSSGIVYKVRHKRISAIYALKVIHGSHDETVRGQIIQEMEILKKTESPYVVKCHGIFEKGEEIQFVLEYMDAGSLDQRKSDMMSERFLAEVSRQVLEGLKYLHRHKIVHRDIKPSNLLINKKQEVKIADFGVSRILSQTLDPCNTYVGTCAYMSPERFDPETYGGRYDGYASDIWSLGLSLLECFIGRFPFVAAGQKADWPALMCAICYGDPPSPPPTASANFRSFITCCLQKDARKRWTAAELLAHPFLLSTSPQTPSIAMQKLQI*
>Pseudotsuga_menziesii_PSME_03287
MTITRFDDPKPKREGMNVQQRRSQTFKHPALRLPAIPPRTPIFPRIVVPLPLPQPPQTPGVTPGAGDELNPVPLPLPLPQPPRTPVAPGPGDEFNPSELEKLEILGYGSGGKVYKVRHMTTQSLYALKVVQGDHDISTRCHILREMEILRRTDSPYVVKCHGVCSQHGEIQFVLEYMDGGSLDKCGRRMPEPFLAAVARQVLHGLKYLHSHKIVHRDIKPSNLLLNSRRQVKIADFGVSRILAKSLDPCNSCVGTYAYMSPERIDPQMNDGRYDGYAGDIWSLGLSLLECYVGRLPFLPPGVHPDWPTLMWLIRYGDPPSPPPSASVEFQSFIQSCLQKDAGLRWTASQLLSHPFVTQAAASSASST*
>Pseudotsuga_menziesii_PSME_06983
MSGRKNPRLNIPIPVRQQTQLHRLPLPPQTTVVSRDVSDLSDLERIQKIGHGSGGIVYKVRHKRTSAIYALKVIHGNHDETLRQQIIREMEILKKTESPYVVKCHGIFEKGEEIHFVLEYMDGGSLEHRRPDMMSERFLADVARQVLQGLKYLHRHKIVHRDIKPSNLLINRRQEVKIADFGVSRILSQTLDPCNTYVGTCAYMSPERFDPETYGGHYDGYAGDIWSLGLSLLECYTGHFPFLAAGQKADWPTLMCAICYGNPPAPPPTASAHFRSFITCCLHKDARNRWTAAQLLGHPFLASNSPQTPSIAMQRLSSSPETPSIAPP*
>Pseudotsuga_menziesii_PSME_28716
MGSRERKVRVGLKLPIPAREDSFSKPMPLPLPLPKPPSMNGACKLPCVPLEEVTLEDLQKISTLGCGSSGKVYKVKHLKTGKIYALKIIQEKHELAVRKQIMREMEILRRANSPHIVQCYGIFDRGGEISFVLEYMDGGTLAQVLQAHKQIPEHYLAEVARQVLKGLHYLHQNKIVHRDIKPSNLLINKRREVKIADFGVSTVLAHTLAQCNSFVGTCAYMSPERFDPDGYGGKYDGCSADIWSLGLSLLECALGRFPCLSPGQRPDWPTLMVAICLGDPPSPPADASQEFQGFIRCCLQKDALLRHTAQRLLSHPFLKNSLLSNRGLGGGLQWLLQRLGCQRCSLMNQQ*
>Pseudotsuga_menziesii_PSME_43147
MSEERITGNRRSIFRLPGLNLPIPPREEPFARNAVPLPLPPPPPMAAIGAKLNPSELEKLGILGYGSEGKVYQVRHRRTQMLYALKVVHGNHDLSTRRQIVREMDILLKTDSPYVVKCHGVYDLGGEIQFVLEYMDGGSLEKCSRMSEPFLSAVARQVLQGLKYLHSHKIVHRDIKPSNLLLNSARQVKIADFGVSRILSRTLDPCNSWVGTYAYMSPERIDPGKNDGRYNGYAGDMWSLGLSLLECYVGRLPFLEPGVQPDWPTLMYLICDGEPPAPPPSASLEFQSFIRCCLQKDVGLRWTASQLLSHPFLTQASQILEARELLSEESKKINKARSTNAGGSLGNLERNILLIPPKQNFEHFSPVADISEKEDSFKSISLEIVAPVISNNSEGDCHISKQKDLSNHTTSTKDVEHDDEDADVDNWLHEQPGKSDASLHSATGFSNEEDIYFSDLEYEDDTLMQMDSTKNSK*
>Pseudotsuga_menziesii_PSME_50188
MSGRRIPRLNIPIPAPQQTQLYRLPLPPQSTAVSKDVSDLSDLERIQIVGHGSGGNVYKVRHRKTSALYALKVIQGNHDETVRRQIIREMEILKKTESPYVVKCHGIFEKGEQIHFVLEYMDGGSLEHRRSDMMSERFLAEVARVLQGLKYLHGHKIVHRDIKPSNLLINKKQEVKIADFGVSRILSQTLDPCNTYVGTCAYMSPERFDPETYGGRYDGYAGDIWSLGLSLLECFIGHFPFLAAGQKADWPTLMCAICYGDPPSPPSTASVHFRSFITCCLHKDARKRWTAAKLLGHPFLASNSSQTPSIAMQRLTIV*
>Sequoiadendron_giganteum_SEGI_01801
MGKHHTGERSRKLPSYSHLGISERFKDRIAMENQRSRGRALGLRLPTVAREELFGGGPRPLPLPPPPASRQASNSNSQEANSNTREVSDAADLEKVEILGYGAGGKVYKVRHRRTQCLYALKVVHGNHDLSTRGQILREMDILRRTDSLYVVKCHGVFDRGGEIQFVLEYMDRDSLDKRSTPRLPEPFLAEVARQVLHGLKYLHGQKIVHRDIKPSNLLLNSEQQVKIADFGVSRILSRTLDPCNSYVGTYAYMSPERIDPDENDGHYDGYAGDIWSLGLTLLECYIGRFPFASSGTQLDWPTLMAAICYGEPPLLPPSASPDFQSFIRCCLRKDAAQRWTAAQLLSHSFISRATPLSL*
>Sequoiadendron_giganteum_SEGI_04920
MSPGPSDSQLGRHFPCMVSHDSDLYLRLIYFSAHCPLPTATSSSSRHIVRGNLPSFTCDNIGYFVGTSFLFPSTFSLEMKDAPLPLIFIIPLTICLSSTKFQRPFLSSDRRETSLVEWHQRNEPRQVPSTQGVEKLCDLERVGKLGHGSGGIVYKALHRKSSAYYALKVIRLDHDSSLTSHINREMDILRKIDSPHVVKCEGVFHQGGNINFVLEYMDGGSLADLLKHKTRLSESCLSKIARQVLEGLKYLHRERIVHRDIKPANLLISKNFQRIKIADFGVSRIDIDSCCNSYVGTCAYMSPERFDPQSYGGRYNGYAGDIWSLGLTLLECYVGHFPFLAAGEQADWPALMCAICFGEPPSAPASASAEFQSFIRCCLQKDAGKRWTASQLLNHPFLNRTSQFQQPCNLTVPFQSLNISQNV*
>Sequoiadendron_giganteum_SEGI_09439
MASKKRLGLKLPIPAQQQRAALPLPLPLPEPRQVPSTQGVEKLCDLEKVGKLGHGSGGIVYKALHRKSSTYYALKVIRLDHDSSLTSHITREMDILRKTDCPFVVKCEGIFQEGGNINFVLEYMDGGSLADLLKHKKRMSESSLAKVARQVLEGLKYLHRERIVHRDIKPANLLISKNSQRIKIADFGVSRIVSHNLDSCCNSYVGTCAYMSPERFDPQSYGGRYNGYAGDIWSLGLILLECYVGHFPFLGAGEQADWPALMCAICFGEPPSAPASASAEFQSFIRCCLQKDAGKRWTASQLLNHPFLNRTSQLQQPCNLTVPFQSLNISQNV*
>Sequoiadendron_giganteum_SEGI_10421
MASRKRLGLKLPIPAQQQRAPLPLPLPLPLPLPLPHPLPLPLPESRLVPSTQGVEKLCDLERVGKLGHGSEGIVYKALHRKSSTYHALKVIRLDHDSSLTSHINREMDILRKIDSPYVVKCEGVFHEGGDINFVLEYMDGGSLADLLKHKTRMSESSLAKVARQVLEGLKYLHRERIVHRDIKPANLLISKKPQRIKIADFGVSRIASDTIDSCCNSYVGTCAYMSPERFDPQSYGGKYNGYAGDIWSLGLTLLECYVGHFPFLAVGEQADWPALMCAICFGEPPSTPASASAEFQSFIRCCLQKDAGKRWTASQLLNHPFLNRSLQFQQPCNLTVPFRPLNISQNKLAINGSTLVVPDDLLEKIAASMDLTLVGKFFSLRPNIEMWDEVVFSSVVNTFGQFVTLDNTTLTKSKLVYACLCVNVEIHKVLNSKYGVWSQPITYENATTFCQLCKNKGHLISHCKIKKVEEPLVSSDLIIHSEDKVDFVEINLGVVNPQQKNGACLPNREDEDSGHSLVDTMLERTKQSSVVIQETNELVSPFCHFFLKKGHSTLHCKFKKAAESKVISNDTVLNSRDEVNPVSYEGTCLPILEDGKIGNVMEVFSLEFSEHLADVILSKKEVYKTNSKDGGGIPTQNFLLPSSEFSEIHEAIPTSGDIASHLSPKQKIGLSHVSSGIGPNQNHNDQEEWITPKKRGRKPK*
>Sequoiadendron_giganteum_SEGI_33697
MSGKRNPRLNIPIPSRQPLHRLPLPPQSVVERTAGRQDVEELSDLERLETLGHGSGGMVYRVRHKKTSAVYALKLIHGNHDQNIRGQIIREMEILKKTDSPFVVKCHGIFDKGEEIHFVLEYMDGGSLQDVLQKRRMPEGFLAEVARNVLEGLKYLHRQKIVHRDIKPSNLLLNRKQEVKIADFGVSRILSQTLDPCNTYVGTCAYMSPERFDPDSYGGRYDGYAGDIWSLGLSLLECFTGHFPFLAPGQKADWPTLMCAICYGDPPSPPASASGDFQNFIYCCLHKDARKRWTAAQLLEHPFICKSRTSSLSTSMQSLRI*
>scaffold-BTTS-2077536-Austrotaxus_spicata
RKNPRLNIPIPTRQQTFPQGLHRLPLPPAAALTAGSGAAASACKDVEELSDLERLEILGHGSGGNVYKVRHRKTAAVYALKVIHGNHDQNIRGHIIREMEILKKTDSPFVVKCHGIFDKGEEIHFVLEYMDGGSLLNVVQQKRMSEGFLSEVARQVLEGLKYLHRQKIVHRDIKPSNLLINRKREVKIADFGVSRILSQTLDPCNTYVGTCAYMSPERFDPDSYGGRYDGYAGDIWSLGLSLLECFTGHFPFLAPGQKADWPTLMCAICYGDPPSPPATASADFQSFIRCCLHKDARNRWTAARLLEHPFI
>scaffold-BUWV-2051969-Platycladus_orientalis
RRNPRLNIPIPSRQELHRLPLPPQRTGGGGAAERRRDVEELGDLERLEAVGHGSGGKVYKVRHKKTAAVYALKLIQGNHDHSIRGQIIREMEILKKTDSPFVVKCHGIFEKGEEIHFVLEYMDGGSLHDAAAAQKRSEDFLAAVARNVLEGLKYLHREKIVHRDIKPSNLLINRKQEVKIADFGVSRILSQTLDPCNTYVGTCAYMSPERFDPDSYGGRYDGYAGDIWSLGLSLLECFTGHFPFLKPGQKPDWPTLMCAICYGDPPAPPLTASADFQGFIRCCLHKDARKRWTAAQLLQHPFVCR
>scaffold-DZQM-2052052-Pinus_radiata
RRNPLLNIPIPARQQTQLYRLPLPPQSTSVSRDVSDLADLERIQILGHGSEGNVYKVRHRRTSELYALKVIHGNHDETVRQQIIRQMEILKKTESPYVVKCHGIFERGEEIHFVLEYMDGGSLEQRRSDTMSERFLAEVARQVLEGLKYLHRHKIVHRDIKPSNLLINRRQEVKIADFGVSRILSQTLDPCNTYVGTCAYMSPERFDPETYGGRYDGYAGDIWSLGLSLLECYTGHFPFLAAGQKADWPALMCAICYGDPPAPPPTASAHFRSFITCCLHKDARNRWTAAQLLGHPFV
>scaffold-GAMH-2004958-Tsuga_heterophylla
TAAVSRDVSDLSDLERIQILGHGSGGNVYKVRHRKTSALYALKIIHGNHDETLREQIIREMEILKKTESPYIVKCHGIFEKGEEIHFVLEYMDGGSLEKINSDMMSERFLAEVARQVLEGLKYLHRHKIVHRDIKPSNLLINRKREVKIADFGVSRILSQTLDPCNTYVGTCAYMSPERFDPETYGGRYDGYAGDIWSLGLSLLECFIGHFPFLAAGQKADWPALMCAICYGDPPSPPPTASANFRSFITCCLQKDSRKRLTAAQLLAHPFLLS
>scaffold-GJTI-2007790-Cephalotaxus_harringtonia-leaves
LPLPLPPAQRQEAAVNANSHNNREVTDPADLERIEILGYGAGGKVYKVRHRRTQCLYALKAVHGNHDLSTRRQILREMDILRRTDSPYVVKCHGVFDRGGEIQFVLEYMDKDSLDKRPTPRLAEPFLAEIARQVLHGLKYLHGQKIVHRDIKPSNLLLNTEQQVKIADFGVSRILSKTLDPCNSCVGTYAYMSPERIDPDKNDGHYDGYAGDIWSLGLTLLECYVGRFPFVPPGVQIDWPTLMCAICYGEPPLPPPSASQEFQSFIGCCLHKDAAMRWTAAQLLSHPFI
>scaffold-IIOL-2013713-Pinus_parviflora
RRNPRLNIPIPARQQTQLYRLPLPPQSTAVSRDVSDLADLERIQILGHGSGGNVYKVRHRRTSELYALKVIHGNPDETVRQQIIREMEILKKTESPFVVKCHGIFEKGEEIHFALEYMDGGSLEQRRSDTMSERFLAEVARQVLEGLKYLHRHKIVHRDIKPSNLLINRRQEVKIADFGVSRILSQTLDPCNTYVGTCAYMSPERFDPETYGGRYDGYAGDIWSLGLSLLECYTGHFPFLAAGQKADWPALMCAICYGDPPAPPPTASAHFRSFITCCLHKDARNRWTAAQLLGHPFVLSNS
>scaffold-IIOL-2013714-Pinus_parviflora
RRNPRLNIPIPARQQTQLYRLPLPPQSTAVSRDVSDLADLERIQILGHGSGGNVYKVRHRRTSELYALKVIHGNPDETVRQQIIREMEILKKTESPFVVKCHGIFEKGEEIHFALEYMDGGSLEQRRSDTMSERFLAEVARQVLEGLKYLHRHKIVHRDIKPSNLLINRRQEVKIADFGVSRILSQTLDPCNTYVGTCAYMSPERFDPETYGGRYDGYAGDIWSLGLSLLECYTGHFPFLAAGQKADWPALMCAICYGDPPSPPPTASANFRSFINCCLHKDARNRWTAAQLLGHPFILSSS
>scaffold-JUWL-2005494-Keteleeria_evelyniana
TAVSRDVSDLSDLERIQIIGHGSGGNVYKVRHKKTSAIYALKVIHGNHDETLRQQIIREMEILKKTESPYIVKCHGIFEKGEEIHFVLEYMDGGSLEKRRSDKMSERFLAEVARQVLEGLNYLHRHKIVHRDIKPSNLLINRKQEVKIADFGVSRILSQTLDPCNTYVGTCAYMSPERFDPETYGGRYDGYAGDIWSLGLSLLECFTGHFPFLAAGQKADWPSLMCAICYGDPPSPPPTASAHFRSFITCCLHKDARNRWTAAQLLTHPFLLS
>scaffold-NVGZ-2013683-Cephalotaxus_harringtonia-2_samples_combined
LPLPLPPAQRQEAAVNANSHNNREVTDPADLERIEILGYGAGGKVYKVRHRRTQCLYALKAVHGNHDLSTRRQILREMDILRRTDSPYVVKCHGVFDRGGEIQFVLEYMDKDSLDKRPTPRLAEPFLAEIARQVLHGLKYLHGQKIVHRDIKPSNLLLNTEQQVKIADFGVSRILSKTLDPCNSCVGTYAYMSPERIDPDKNDGHYDGYAGDIWSLGLTLLECYVGRFPFVPPGVQIDWPTLMCAICYGEPPLPPPSASQEFQSFIGCCLHKDAAMRWTAAQLLSHPFI
>scaffold-VGSX-2009488-Retrophyllum_minus
MAGKRNNPRLNIPIPAREDSFPRPILHRLPLPPAKDVEDLSDLERLEILGHGSGGNVYKVRHRKTSALYALKVIHGNHDPIVRGQIIREMEILKKTDSRFVVKCHGIFDKGEEIHFVLEYMEGGSLLDVFKKYRMSEFFLSDVARQVLEGLKYLHQQKIVHRDIKPSNLLVNRKQEVKIADFGVSRILSQTLDPCNTYVGTCAYMSPERFDPDSYGGRYDGYAGDIWSLGLSLLECFTGYFPFLAPGQKADWPTLMCAICYGDPPSPPATASVEFQSFIRCCLHKDARKRWTAVQLLQHPFI
>scaffold-VSRH-2001078-Abies_lasiocarpa
VREQTQLYRLPQPPQCRAVSLLYRLPLPPENVTVSRDVSDLSDLERIQIIGHGSGGNVYKVRHRKTSAIYALKVIHGNHDETLRQQIIREMEILKKTDSPYIVKCHGIFEKGEEIHFVLEYMDGGSLEKRRSDMMSERFLAQVARQVLEGLNYLHRHKIVHRDIKPSNLLINRKQEVKIADFGVSRILSQTLDPCNTYVGTCAYMSPERFDPETYGGRYDGYAGDIWSLGLSLLECFTGHFPFLADGQKADWPALMCAICYGDPPSPPPTASAHFRSFITCCLHKDYRNRWTAAQLLSHPFL
>scaffold-VSRH-2001080-Abies_lasiocarpa
VREQTQLYRLPQPPQCRAVSLLYRLPLPPENVTVSRDVSDLSDLERIQIIGHGSGGNVYKVRHRKTSAIYALKVIHGNHDETLRQQIIREMEILKKTDSPYIVKCHGIFEKGEEIHFVLEYMDGGSLEKRRSDMMSERFLAQVARQVLEGLNYLHRHKIVHRDIKPSNLLINRKQEVKIADFGVSRILSQTLDPCNTYVGTCAYMSPERFDPETYGGRYDGYAGDIWSLGLSLLECFTGHFPFLADGQKADWPALMCAICYGDPPSPPPTASAHFRSFITCCLHKDYRNRWTAAQLLSHPFL
>scaffold-VSRH-2001081-Abies_lasiocarpa
VREQTQLYRLPQPPQCRAVSLLYRLPLPPENVTVSRDVSDLSDLERIQIIGHGSGGNVYKVRHRKTSAIYALKVIHGNHDETLRQQIIREMEILKKTDSPYIVKCHGIFEKGEEIHFVLEYMDGGSLEKRRSDMMSERFLAQVARQVLEGLNYLHRHKIVHRDIKPSNLLINRKQEVKIADFGVSRILSQTLDPCNTYVGTCAYMSPERFDPETYGGRYDGYAGDIWSLGLSLLECFTGHFPFLADGQKADWPALMCAICYGDPPSPPPTASAHFRSFITCCLHKDYRNRWTAAQLLSHPFL
>scaffold-VSRH-2001082-Abies_lasiocarpa
RKNPRLKLPIPAREQPQPQLYRLPLPPQNVTVSKDVSDLSDLERIQIIGHGSGGNVYKVRHRKTSAIYALKVIHGNHDETLRQQIIREMEILKKTDSPYIVKCHGIFEKGEEIHFVLEYMDGGSLEKRRSDMMSERFLAQVARQVLEGLNYLHRHKIVHRDIKPSNLLINRKQEVKIADFGVSRILSQTLDPCNTYVGTCAYMSPERFDPETYGGRYDGYAGDIWSLGLSLLECFTGHFPFLADGQKADWPALMCAICYGDPPSPPPTASAHFRSFITCCLHKDYRNRWTAAQLLSHPFL
>scaffold-WWSS-2043699-Taxus_baccata
AIMSGRRNPRLNIPIPTRAESFPQGLHRLPLPPAALMAGTAASKDVEELSDLERLEILGHGSGGNVYKVRHRKTAALYALKVIHGNHDQNIRGHIIREMEILKKTDSPFVVKCHGIFDKGEEIHFVLEYMDGGSLLNVVQERRMSERFLSSVARQVLEGLKYLHRQKIVHRDIKPSNLLVNRKQEVKIADFGVSRILSQTLDPCNTYVGTCAYMSPERFDPDSYGGRYDGYAGDIWSLGLSLLECFTGHFPFLAPGQKADWPTLMCAICYGDPPSPPATASADFQNFIRCCLHKDARKRWTAARLLEHPFIRT
>scaffold-YLPM-2004790-Pseudotaxus_chienii
RKNPRLNIPIPTRQQTFPQGLHRLPLPPAAALTAGSGAAASACKDVEELSDLERLEILGHGSGGNVYKVRHRKTAAVYALKVIHGNHDQNIRGHIIREMEILKKTDSPFVVKCHGIFDKGEEIHFVLEYMDGGSLLNVVQQKRMSEGFLSEVARQVLEGLKYLHRQKIVHRDIKPSNLLINRKREVKIADFGVSRILSQTLDPCNTYVGTCAYMSPERFDPDSYGGRYDGYAGDIWSLGLSLLECFTGHFPFLAPGQKADWPTLMCAICYGDPPSPPATASADFQSFIRCCLHKDARNRWTAARLLEHPFI
>scaffold-ZQWM-2087523-Lagarostrobos_franklinii
LSDLERLEILGHGSGGNVYKVRHRKTSALYALKVIHGNHDQTVRRQMIREMEILKTTDSRHVVKCHGIFDKGEEIHFVLEYMEGGSLFDVVKQRRMSEAFLAGVARHVLEGLMYLHRQKIVHRDIKPSNLLVNRKQEVKIADFGVSRILSQTLDPCNTYVGTCAYMSPERFDPDSYGGRYDGYAGDIWSLGLSLLECFTGYFPFLAPGQKADWPTLMCAICYGDPPSPPATASADFQSFIRCCLHKDARKRWTAVQLLQHPFI
>scaffold-ZYAX-2073944-Taxus_cuspidata
LPLPLPPAQVVNSRDVADPAELERVEILGYGAGGKVYKVRHGRTQCLYALKVVHGNHDLSTRRQILREMEILRRTDSPYVVKCHGVFDRGGEIQFVLEYMDRDSLDKRPSKRLPEPFLAEIARQVLHGLKYLHNQKIVHRDIKPSNLLLNTEQQVKIADFGVSRILSRTLDPCNSCVGTYAYMSPERIDPDKNDGHYDGYAGDIWSLGLTLLECYVGRFPFVPPGVQLDWPTLMCAICYGEPPLPPPSASQEFQSFIRCCLHKDAAERWTAMRLLSHPFL
>scaffold-ZYAX-2074402-Taxus_cuspidata
AIMSGRRNPRLNIPIPTRAESFPQGLHRLPLPPAALMAGTAASKDVEELSDLERLEILGHGSGGNVYKVRHRKTAALYALKVIHGNHDQNIRGHIIREMEILKKTDSPFVVKCHGIFDKGEEIHFVLEYMDGGSLLNVVQERRMSERFLSSVARQVLEGLKYLHRQKIVHRDIKPSNLLVNRKQEVKIADFGVSRILSQTLDPCNTYVGTCAYMSPERFDPDSYGGRYDGYAGDIWSLGLSLLECFTGHFPFLAPGQKADWPTLMCAICYGDPPSPPATASADFQNFIRCCLHKDARKRWTAARLLEHPFIRT
>scaffold-AKXB-2066723-Phaeomegaceros_coriaceus
NVALEDLERMVLLGSGSEGKVYKAQHRITGHLYALKVIQEKHESIRRHIIQEMDILRTAKNRHVIQCYGVFENGGEISFVLEYMDGGTLADVLLAQGKIQEHHLAEVTKQVLTGLCYLHRSKIVHRDIKPSNLLINRRQEVKIGDFGVSTVLAHTLAQCNSFVGTCAYMSPERLNPDANGGYCGASADIWSLGLTLLECFLGRFPCLKPGEKSDWVTLMYVIGMGEPPPPPPDASPEFQDFIRICLRRDANLRPSAASLLNHPFLTKYEGQP
>scaffold-BSNI-2002061-Anthoceros_agrestis-B
SVALEDLERLMVLGAGSGGKVYKVQHRVTGQLYALKVIQEKHESIRKQIIQEMQILRTTKNRHVIQCYGVFENEGEVSFVLEYMDCGTLADVLQAQGRIQEHHLAEVTKQVLTGLCYLHKSKIVHRDIKPSNLLLNRGQEVKIADFGVSIVLAHTMAQCNSFVGTCAYMSPERMNPDANGGYCGVSADIWSLGLTLFECFLGRFPCLKPGEKCDWVTPDASPQFQDFIRSCLKRDPNQRPSAASLLGHPFLTQYDGQP
>scaffold-BSNI-2002063-Anthoceros_agrestis-B
NVALEDLERLMLLGSGSEGKVYKVQHRLTGQLFALKVIQEKHESIRRQIIQEMEILRTTKNRHVIQCYGVFENGGEVSFVLEYMDCGTLADVLQTQGKIQEHHLAEVTKQVLTGLCYLHKSKIVHRDIKPSNLLLNRRQEVKIADFGVSTVLAHTMAQCNSFVGTCAYMSPERMNPDANGGYCGASADIWSLGLTLFECFLGRFPCLKPGEKSDWVTLMFVPDASLEFQDFLRSCLRRDPNQRPSAANLLAHPFLTKYDGQP
>scaffold-DXOU-2005036-Nothoceros_aenigmaticus
NVALEDLERMVLLGSGSEGKVYKAQHRITGHFYALKVIQEKHESIRRHIIQEMAILRTAKNRHVIQCYGVFENGGEISFVLEYMDGGTLADVLLAQGKIQEHHLAEVTKQVLTGLCYLHRSKIVHRDIKPSNLLINKRQEVKIGDFGVSTVLAHTLAQCNSFVGTCAYMSPERLNPDANGGYCGASADIWSLGLTLLECFLGRFPCLKPGEKSDWVTLMYVIGMGEPPPPPPDASPEFQDFIRICLRRDANLRPSAASLLNHSFLTKYEGQP
>scaffold-FAJB-2056112-Paraphymatoceros_hallii
NVALEDLDRLVLLGSGSEGKVYKAQHRITGQFYALKVIQEKHESIRRHIIQEMDILRTAKNRHVIQCHGVFETGGEISFVLEYMDGGTLADVLLAQGKIQEHHLAEVTKQVLTGLCYLHRSKIVHRDIKPSNLLINKRQEVKIGDFGVSTVLAHTLAQCNSFVGTCAYMSPERLNPDANGGYCGASADIWSLGLTLLECFLGRFPCLKPGEKSDWVTLMYVIGMGEPPPPPPDASPEFQDFIKICLRRDANLRPSAANLLNHPFLTKYEGQP
>scaffold-RXRQ-2003107-Phaeoceros_carolinianus-sporophyte
SVALEDLERLMVLGAGSGGKVYKVQHRVTGQLYALKVIQEKHESIRKQIIQEMQILRTTKNRHVIQCYGVFENEGEVSFVLEYMDCGTLADVLQAQGRIQEHHLAEVTKQVLTGLCYLHKSKIVHRDIKPSNLLLNRGQEVKIADFGVSIVLAHTMAQCNSFVGTCAYMSPERMNPDANGGYCGVSADIWSLGLTLFECFLGRFPCLKPGEKCDWVTLMYVIGLGEPPPPPPDASPQFQDFIRSCLKRDPNQRPSAASLLGHPFLTQYDGQP
>scaffold-RXRQ-2024238-Phaeoceros_carolinianus-sporophyte
NVALEDLDRLVLLGSGSEGKVYKAQHRITGQFYALKVIQEKHESIRRHIIQEMDILRTAKNRHVIQCHGVFETSGEISFVLEYMDGGTLADVLLAQGKIQEHHLAEVTKQVLTGLCYLHRSKIVHRDIKPSNLLINKRQEVKIGDFGVSTVLAHTLAQCNSFVGTCAYMSPERLNPDANGGYCGASADIWSLGLTLLECFLGRFPCLKPGEKSDWVTLMYVIGMGEPPPPPPDASPEFQDFIRICLRRDANLRPSAANLLNHPFLTKYEGQP
>scaffold-TCBC-2018806-Nothoceros_vincentianus
NVALEDLERMVLLGSGSEGKVYKAQHRITGHFYALKVIQEKHESIRRHIIQEMAILRTAKNRHVIQCYGVFENGGEISFVLEYMDGGTLADVLLAQGKIQEHHLAEVTKQVLTGLCYLHRSKIVHRDIKPSNLLINKRQEVKIGDFGVSTVLAHTLAQCNSFVGTCAYMSPERLNPDANGGYCGASADIWSLGLTLLECFLGRFPCLKPGEKSDWVTLMYVIGMGEPPPPPPDASPEFQDFIRICLRRDANLRPSAASLLNHSFLTKYEGQP
>scaffold-TWUW-2002079-Anthoceros_agrestis-A
NVALEDLERLMLLGSGSEGKVYKVQHRLTGQLFALKVIQEKHESIRRQIIQEMEILRTTKNRHVIQCYGVFENGGEVSFVLEYMDCGTLADVLQTQGKIQEHHLAEVTKQVLTGLCYLHKSKIVHRDIKPSNLLLNRRQEVKIADFGVSTVLAHTMAQCNSFVGTCAYMSPERMNPDANGGYCGASADIWSLGLTLFECFLGRFPCLKPGEKSDWGEPPPPPPDASLEFQDFLRSCLRRDPNQRPSAANLLAHPFLTKYDGQP
>scaffold-WCZB-2118858-Phaeoceros_carolinianus-gametophyte
NVALEDLDRLVLLGSGSEGKVYKAQHRITGQFYALKVIQEKHESIRRHIIQEMDILRTAKNRHVIQCHGVFETSGEISFVLEYMDGGTLADVLLAQGKIQEHHLAEVTKQVLTGLCYLHRSKIVHRDIKPSNLLINKRQEVKIGDFGVSTVLAHTLAQCNSFVGTCAYMSPERLNPDANGGYCGASADIWSLGLTLLECFLGRFPCLKPGEKSDWVTLMYVIGMGEPPPPPPDASPEFQDFIRICLRRDANLRPSAANLLNHPFLTKYEGQP
>scaffold-WEEQ-2089787-Phaeoceros_carolinianus-gametophyte_1575
NVALEDLDRLVLLGSGSEGKVYKAQHRITGQFYALKVIQEKHESIRRHIIQEMDILRTAKNRHVIQCHGVFETSGEISFVLEYMDGGTLADVLLAQGKIQEHHLAEVTKQVLTGLCYLHRSKIVHRDIKPSNLLINKRQEVKIGDFGVSTVLAHTLAQCNSFVGTCAYMSPERLNPDANGGYCGASADIWSLGLTLLECFLGRFPCLKPGEKSDWVTLMYVIGMGEPPPPPPDASPEFQDFIRICLRRDANLRPSAANLLNHPFLTKYEGQP
>scaffold-ZFRE-2013494-Phaeoceros_carolinianus-sporophyte_1575
NVALEDLERLMVLGAGSEGKVYKVQHRLTGQLFALKVIQEKHESIRRQIIQEMEILRTTKNRHVIQCYGVFENGGEVSFVLEYMDCGTLADVLRTQGKIQEHHLAEVTKQVLTGLCYLHKSKIVHRDIKPSNLLLNRRQEVKIADFGVSTVLAHTMAQCNSFVGTCAYMSPERMNPDANGGYCGASADIWSLGLTLFECFLGRFPCLKPGEKSDWVTLMFVIGLGEPPPPPPDASLEFQDFLRSCLRRDPNQRPSAASLLAHPFLTKYDGQP
>scaffold-ZFRE-2013495-Phaeoceros_carolinianus-sporophyte_1575
NVALEDLERLMVLGAGSEGKVYKVQHRLTGQLFALKVIQEKHESIRRQIIQEMEILRTTKNRHVIQCYGVFENGGEVSFVLEYMDCGTLADVLRTQGKIQEHHLAEVTKQVLTGLCYLHKSKIVHRDIKPSNLLLNRRQEVKIADFGVSTVLAHTMAQCNSFVGTCAYMSPERMNPDANGGYCGASADIWSLGLTLFECFLGRFPCLKPGEKSDWVTLMFVIGLGEPPPPPPDASLEFQDFLRSCLRRDPNQRPSAASLLAHPFLTKYDGQP
>scaffold-BNCU-2018095-Radula_lindenbergiana
PAPEKDIMLEDLQRQGLLGCGSGGKVYKVTHRQTGKVYALKIIQAMHEPAVREQIKKEMQILRGANSPYVVQCFGVHERGGEIFFVLEYMDGGTLADVLDKQKILSEEHLAEMTKQVLTGLVYLRKRKIVHRDIKPSNLLLNHKDEVKIADFGVSTVLANTMAQCNSFVGTCAYMSPERCNPDGNGGNYDGYSADIWSLGLSLLEAAIGRFPCLPPGEKPEWFTLMSAICLGDPPAPPANASEEFKDFIRQCLQKDPLRRPSAAKLLEHPYIQKYQ
>scaffold-HPXA-2136217-Ptilidium_pulcherrimum
DVLLEDLVRSGLLGCGSGGKVYKVQHRRTGKIYALKIIQAKHEPTLMKQIIKEMEILRGANSRFVVQCYGVYETGGEISFVLEYMDGGTLADVLQKHKKISEQYLAEMTRQVLTGLVYLHKRKIVHRDIKPSNLLLNHKQEVKISDFGVSTVLANTMAQCNSFVGTCAYMSPERFNPDGNGGNYDGYSADIWSLGLTLLECAIGRFPCLQPGEKADWFTLMCAVCLGDPPVPPASASLEFKDFIRRCLQKDPLLRPTAEKLLSHPFLQKYGG
>scaffold-IHWO-2004390-Marchantia_paleacea-mycorrizal
DVLLEDLERIGILGSGSGGKVYKARHKQSGKIYALKCIQEKHEPLLRRQIMKEMQILRGANDSRFVVQCYGVYERGGEIMFVLEYMDAGTLADVLHKQKKISEEYLAEMTRQVLTGLAYLHKKKIVHRDIKPSNLLLNNKQEVKIADFGVSTVLAHTMAQCNSFVGTCAYMSPERFNPDGNGGNYDGYSADIWSLGLTLLECFIGRFPCLKPGERPDWPTLMCAICLGDPPTPPPEATPNFRNFIRLCLQKDALRRPTAEQLLKHAYLTQYEGHP
>scaffold-ILBQ-2046866-Conocephalum_conicum
DVQLEDLEKLEILGSGSSGKVYKVRHRQSGKIYALKRIQEKHDPSLRKQIMKEMQILRGANDSRFVVQCYGIYEREGEILFVLEYMDAGTLADVRKRYTKISEDYLAEISRQVLTALNYLHKKKIVHRDIKPTNLLLNKRQEVKIADFGVSTVLANTMAQCNSFVGTCAYMSPERFDPDSNGGHYDGYSADIWSLGLTLLECFIGRFPCVKEDEKPDWPTLVCAICLGDPPTPPPEATPNFRNFITLCLQKDALRRPTAEQLLKHPFLTQYRGQ
>scaffold-IRBN-2165858-Scapania_nemorosa
PSQERDVQLEDLERMELLGCGSGGKVYRVRHRKTGRIFALKIIQEKYEPALMRQIIREMEILRGVNSKFVVQCFGVYEKGGEISFVLEYMDGGTLADVLQKQKKISEQYLAEMTKQVLTGLAYLHKRKVVHRDIKPSNLLINYRQEVKIADFGVSTVLANTMAQCNSFVGTCAYMSPERFNPDKNGGNYDGYAADTWSLGLTLLECAIGRFPCLQPGEKPDWPTLMCAICLGDPPSPPPNASPEFKDFIRRCLQKDPLLRPPAAKLLTHPFLLKYENHP
>scaffold-JHFI-2018455-Pellia_neesiana
DVQLDDLTRLCLLGCGSGGKVYKVRHKTTGKIYALKIIQQKHEPKLRRQIIKEVQILRGASSPYVVRCFGVYERAGEISFLLEYMDGGTLADLLKREKKLSEAYLAHLTKQVLTGLAYLHKRKIVHRDIKPSNLLLNKANDVKIADFGVSTVLAHTMAQCNSFVGTCAYMSPERFNPEGTTGNYDGLSADIWSLGLTLLECAVGRFPCLKEDEEPDWPNLMVSICLGDPPAPPAEASLEFQDFIRLCLQKAPQGRPSAFNLLKHPYVRLYAGQ
>scaffold-KRUQ-2113935-Porella_navicularis
SQDVLLEDLQRLGWLGSGSGGKVYKVQHRKTCKVYALKIIQEKHEPELRRQIIKEMEILRGAKSRFVVQCFGVYERGGEISFVLEYMDGGTLADVLEKHKKLSEGNLAEMTKQVLTGLVYLHKRKIVHRDIKPSNLLLNHKHEVKIADFGVSTVLANTMAQCNSFVGTCAYMSPERFNPDGNGGNYDSSADIWSLGLTLLECAIGRFPCLQPGEKPDWPTLMCAICLGDPPSPPRNASPEFKDFIRQCLQKDPSRRPSAEKLLVHPYIQKYEAHP
>scaffold-LFVP-2013435-Marchantia_paleacea-2_samples_combined
DVLLEDLERIGILGSGSGGKVYKARHKQSGKIYALKCIQEKHEPLLRRQIMKEMQILRGANDSRFVVQCYGVYERGGEIMFVLEYMDAGTLADVLHKQKKISEEYLAEMTRQVLTGLAYLHKKKIVHRDIKPSNLLLNNKQEVKIADFGVSTVLAHTMAQCNSFVGTCAYMSPERFNPDGNGGNYDGYSADIWSLGLTLLECFIGRFPCLKPGERPDWPTLMCAICLGDPPTPPPEATPNFRNFIRLCLQKDALRRPTAEQLLKHAYLTQYEGHP
>scaffold-LFVP-2013436-Marchantia_paleacea-2_samples_combined
DVLLEDLERIGILGSGSGGKVYKARHKQSGKIYALKCIQEKHEPLLRRQIMKEMQILRGANDSRFVVQCYGVYERGGEIMFVLEYMDAGTLADVLHKQKKISEEYLAEMTRQVLTGLAYLHKKKIVHRDIKPSNLLLNNKQEVKIADFGVSTVLAHTMAQCNSFVGTCAYMSPERFNPDGNGGNYDGYSADIWSLGLTLLECFIGRFPCLKPGERPDWPTLMCAICLGDPPTPPPEATPNFRNFIRLCLQKDALRRPTAEQLLKHAYLTQYEGHP
>scaffold-NRWZ-2012195-Metzgeria_crassipilis
PQQEKDVLLDDLKRISLLGSGSSGKVYKVQHRTTGKIYALKTIQDKHEASLQRQIMKEIEILRGANSRFVVQCYGVYERAGEISFVLEYMDGGTLADVLAKHKIISEQDLVEVTKQVLQGLAYLHKRKVVHRDIKPCNLLLNRRHEVKIADFGVSTVLAHTMAQCNSFVGTCAYMSPERFNPDGHGGKYDGASADIWSLGLTLLECAIGRFPCLHPGETADWPTLMCRICLGPPPPPPHDASPQFQDFIRRCLQKDPKDRPRAEKLLKHPYLHMYD
>scaffold-OFTV-2018558-Barbilophozia_barbata
PSQERDVQLEDLERMELLGCGSGGKVYKVRHRKTGWIYALKIIQEKYEPALMRQIIREMEILRGVNSKFIVQCFGVYEKGGEISFVLEYMDGGTLADVLQKQKKISEQYLAEMTKQVLTGLAYLHKRKVVHRDIKPSNLLINYKQEVKIADFGVSTVLANTMAQCNSFVGTCAYMSPERFNPDKNGGNYDGYAADTWSLGLTLLECAIGRFPCLQPGEKPDWPTLMCAICLGDPPCPPPNASPEFKDFIRRCLQKDPLLRPPAAKLLTHPFLLKYENHP
>scaffold-PIUF-2010862-Pellia_sp._(cf_epiphylla_(L.)_Corda)
DVQLDDLTRLCLLGCGSGGKVYKVQHKATGKIYALKIIQQKHEPKLRRQIIKEVQILRGASSPYVVRCFGVYERAGEISFLLEYMDGGTLADLLKREKKLSEAYLAHLTKQVLTGLAYLHKRKIVHRDIKPSNLLLSKANDVKIADFGVSTVLAYTMAQCNSFVGTCAYMSPERFNPEGTTGNYDGLSADIWSLGLTLLECAVGRFPCLKEDEEPDWPNLMVSICLGDPPSPPAEASLEFQDFIRLCLQKAPQGRPSAFHLLKHPYLRLYPGQ
>scaffold-RTMU-2017568-Calypogeia_fissa
PSQERDVQLEDLERLGLLGCGSEGKVYKVRHMKTGKIYALKIIQEKHEPALMRQIIKEMEILLGANSKYVVQCFGVYEQGGEISFVLEYMDGGTLADVLQKQKKISEQYLAEMTKQVLTGLVYLHKRKIVHRDIKPSNLLLNHKREVKIADFGVSTVLAHTMAQCNSFVGTCAYMSPERFNPDGNGGNYDGYSADIWSLGLTLLECAIGRFPCLQPGEKPDWPTLMCAICLGDPPAPPPNASPEFKDFIRRCLQKDPLLRPPAARLLTHPFLLKYEGYP
>scaffold-TXVB-2007763-Lunularia_cruciata
PAQERDVLLEDLERIGILGSGSGGKVYKVRHKETGKIYALKCIQEKHEPVLRRQIMKEMEILRGANSRFVVQCYGVYERGGEIMFVLEYMDLGTLADVLQKQKKISEEYLAEMTRQVLTGLAYLHKRKIVHRDIKPSNLLLNNKQEMKIADFGVSTVLAHTMAQCNSFVGTCAYMSPERFNPDGHTGNYDGYSADIWSLGLTLLECFIGRFPCLQPGEKPDWPTLMCAICLGDPPTPPPEATPNFRNFIRVCLQKDALRRPTAEQLLKHPYLTQNEGQP
>scaffold-UUHD-2150295-Porella_pinnata
SQDVLLEDLQRLGWLGSGSGGKVYKVQHRKTCKVYALKIIQEKHEPELRRQIIKEMEILRGAKSRFVVQCFGVYERGGEISFVLEYMDGGTLADVLEKHKKLSEGNLAEMTKQVLTGLVYLHKRKIVHRDIKPSNLLLNHKHEVKIADFGVSTVLANTMAQCNSFVGTCAYMSPERFNPDGNGGNYDSSADIWSLGLTLLECAIGRFPCLQPGEKPDWPTLMCAICLGDPPSPPRNASPEFKDFIRQCLQKDPSRRPSAERLLLHPYIQKYEAHP
>scaffold-WJLO-2004889-Ricciocarpos_natans
STQDILLEDLERIGILGSGSSGKVYKVRHKLSGKIYALKCIQEKHEPSLRKQIMKEMQILRGANGSRFVVQCYGIYERGGEILFVLEYMDAGTLADVRKKYAKISEEYLAEISRQVLMGLHYLHKKKIVHRDIKPSNLLLNRRQEVKIADFGVSTVLANTMAQCNSFVGTCAYMSPERFNPDGDGGNYDGYSADIWSLGLTLLECFIGRFPCLKEGEKADWPTLMCAICLGDPPTPPPDATPNFRNFITLCLQKDPLRRPTAEQLLKHPFLTQYENR
>scaffold-WJLO-2004890-Ricciocarpos_natans
STQDILLEDLERIGILGSGSSGKVYKVRHKLSGKIYALKCIQEKHEPSLRKQIMKEMQILRGANGSRFVVQCYGIYERGGEILFVLEYMDAGTLADVRKKYAKISEEYLAEISRQVLMGLHYLHKKKIVHRDIKPSNLLLNRRQEVKIADFGVSTVLANTMAQCNSFVGTCAYMSPERFNPDGDGGNYDGYSADIWSLGLTLLECFIGRFPCLKEGEKADWPTLMCAICLGDPPTPPPDATPNFRNFITLCLQKDPLRRPTAEQLLKHPFLTQYENR
>scaffold-WZYK-2010802-Bazzania_trilobata
PSQERDVQLEDLERMGLLGCGSGGKVYKVRHRETGKIYALKIIQETYEPALLRQIINEMEILRGVNSKCVVQCFGVYEQGGEISFVLEYMDGGTLADVLEKQKKISEQYLSAMTKQVLTGLAYLHKRKIVHRDIKPSNLLLNHKQEVKIADFGVSTVLAHTMAQCKSFVGTCAYMSPERFNPDGNGGNYDGYSADIWSLGLTLLECAIGRFPCLQPGEKPDWPTLMCAICLGDPPAPPPNASPEFKDFIRRCLQKDPLLRPPAVKLLTHPFILKYEGYP
>scaffold-YFGP-2107566-Pallavicinia_lyellii
PPQERDVQLEDLHRLDLLGCGSGGKVYKVQHKETGKIYALKVIQEKHEPALRRQIIKEMEILRAAHARYVVQCYGVYERGGEISFVLEYMDGGTLADVLRKKKKLSEQHLADMTKQVLTGLLYLHKRKIVHRDIKPSNLLLNHKQEVKIADFGVSTVLAHTMAQCNSFVGTCAYMSPERFNPDGNGGKYDGYAADIWSLGLTLLECAIGRFPCLQPGERPDWPTLMCAICLGDPPSPPSNASPEFKDFIRRCLQKDPMLRPPAERLLTHPFLTKYDGQP
>scaffold-CBAE-2013624-Huperzia_myrsinites
RTSLKLPIPSRDDPFRKVQPVALPLPPPPELESSERDGQPSQGWMLPSAAELQKTDVKLEDLERREILGHGSSGRVYKVVHRRTGELYALKVIQAKYDLVVRKQIMKEMEISRIHCQHPSFVVQCYGVFERGGEISLVLEFMDRGTLADVLAKYKKIPEDFLSLVSKQVLKGLKYLHSKKIVHRDIKPSNLLLNHKQEVKIADFGVSTELANTLAQCNSFVGTCAYFSPERFDPDMNGGKYDCSADIWSLGLTLLECALGYFPCLKPGQKPDWPTLICNICLEDPPAPPKDASLEFQNFIRLCLQKDAILRPSANQLLLHPFLQKYADHSSTLSSSFQTLKL
>scaffold-GAON-2016322-Huperzia_squarrosa
RTSLKLPIPSRDDPFRKVQPVALPLPLPPELESSERDGQPSQGWMLPSAAELEKTDVKLEDLERREILGHGSSGRVYKVVHRRTGELYALKVIQAKYDLVVRKQIMKEMEISRIHCQHPSFVVQCYGVFERGGEISLVLEFMDRGTLADVLAKQKKIPEDFLSLVSKQVLKGLKYLHSKKIVHRDIKPSNLLLNHKHEVKIADFGVSTELANTLAQCNSFVGTCAYFSPERFDPDMNGGKYDCSADIWSLGLTLLECALGYFPCLKPGQKPDWPTLICNICLEDPPAPPKDASLEFQNFIRLCLQKDAILRPSANQLLLHPFLQKYAD
>scaffold-GKAG-2008783-Huperzia_lucidula
SKVVYLEDLQRQVIIGQGSSGKVYKTIHKTTGRTYALKVIQAYDEPHLRKQVIKEMEIYRHCNNSPFVVQCYGVFERGGEVSLVLEYMDGGTLAELLAKHGKLSEDVLSYITRQILKGLHYLHSKKIVHRDIKPSNLLLNRKQELKIADFGVSTKLANTLAKCDSFVGTCAYFSPERINPDGNGGKYDSLADIWSLGLTVLECAIGVLPCLKPGQKPDWPTLVCNICFDDPPVPPKDASAEFQDFIRSCLQKNPLLRPSAHQLLTHPFLQK
>scaffold-GKAG-2008784-Huperzia_lucidula
SKVVYLEDLQRQVIIGQGSSGKVYKTIHKTTGRTYALKVIQAYDEPHLRKQVIKEMEIYRHCNNSPFVVQCYGVFERGGEVSLVLEYMDGGTLAELLAKHGKLSEDVLSYITRQILKGLHYLHSKKIVHRDIKPSNLLLNRKQELKIADFGVSTKLANTLAKCDSFVGTCAYFSPERINPDGNGGKYDSLADIWSLGLTVLECAIGVLPCLKPGQKPDWPTLVCNICFDDPPVPPKDASAEFQDFIRSCLQKNPLLRPSAHQLLTHPFLQK
>scaffold-GKAG-2009080-Huperzia_lucidula
RPSLKLPIPSRDDPFRKVQPVALPLPPPPQFESSDRDGQPPQGWMLPSAVQFEKRDVKLEDLERREILGHGSSGRVYKVVHRRTGDLYALKVIQAKYDLVVRKQIMKEMEISRLHCQHPSFVVQCYGVFERGGEISLVLELMDRGTLADVLTKHKKIPEDFLSLVSKQVLKGLKYLHSKKIVHRDIKPSNLLLNHKQEVKIADFGVSTELANTLAQCNSFVGTYAYFSPERFDPDMNGGKYDCSADIWSLGLTLLECALGYFPCLKPGQKPDWPTLICNICLEDPPAPPKDASLEFQNFIRLCLQKDAMLRPSAHQLLIHPFLQKYDDHSCSLSSSFQTLQL
>scaffold-GKAG-2009083-Huperzia_lucidula
RPSLKLPIPSRDDPFRKVQPVALPLPPPPQFESSDRDGQPPQGWMLPSAVQFEKRDVKLEDLERREILGHGSSGRVYKVVHRRTGDLYALKVIQAKYDLVVRKQIMKEMEISRLHCQHPSFVVQCYGVFERGGEISLVLELMDRGTLADVLTKHKKIPEDFLSLVSKQVLKGLKYLHSKKIVHRDIKPSNLLLNHKQEVKIADFGVSTELANTLAQCNSFVGTYAYFSPERFDPDMNGGKYDCSADIWSLGLTLLECALGYFPCLKPGQKPDWPTLICNICLEDPPAPPKDASLEFQNFIRLCLQKDAMLRPSAHQLLIHPFLQKYDDHSCSLSSSFQTLQL
>scaffold-GKAG-2022720-Huperzia_lucidula
SRDVSLEDLERREILGHGSSGRVYKVVHKRTGDMYALKVIQAKHDLVIRKQIMKEMEISRLHCQHPSFVVQCYGVFERGGEISLVLELMNRGTLADVLSKHKKIPEDFLSLVSKQVLKGLKYLHSKKIVHRDIKPSNLLLNHKQEVKIADFGVSTELANTLAQCNSFVGTCAYFSPERFDPDMNGGKYDCSADIWSLGLTLLECALGYFPCLKPGQKPDWPTLICNICLEDPPAPPKDASPEFQSFIRLCLQKDAIRRPSAHQLLTHPFVQKYDGRSFTLSNSFKTLQL
>scaffold-KJYC-2002755-Selaginella_willdenowii
MSLVRNKKPPTLTLPFPRANNQQSRPQTHPLPLPPTDMNNTSKDNFTNTTSKAWRLPESHIGSRKSDVLLEDLEKKEILGKGSGGTVYKAVHQPTGTFYALKTILPKADAAITKQIMREKEISKRSMSQYVVKCYGVFDRGGEIFLVLEYMDGGTLAQVLERHRTIHERYLAKITSHVLKGLSYLHSNKIVHRDIKPSNLLLNSQGEVKIADFGVSTELANTLAQCNTFVGTCAYMSPERFQSEAHGGFNYSADIWSLGLVLLQCALGHFPYLLPGQNGDWVTLMCNICHWEVPSPPKESSVEFQDFVKVCLQKEPERRPGAMKLLQHPFVKKYETMPCSLR
>scaffold-NYBX-2018688-Huperzia_selago-A
SRDVSLEDLERREVLGHGSSGRVYKVVHKRTGDMYALKVIQAKHDLVIRKQIMKEMEISRLHCQHPSFVVQCYGVFERGGEISLVLELMNRGTLADVLSKHKKIPEDFLSLVSKQVLKGLKYLHSKKIVHRDIKPSNLLLNHKQEVKIADFGVSTELANTLAQCNSFVGTCAYFSPERFDPDMNGGKYDCSADIWSLGLTLLECALGYFPCLKPGQKPDWPTLICNICLEDPPAPPKDASPEFQSFIRLCLQKDAIRRPSAHQLLTHPFVQKYDGRSFTLSNSFKTLQL
>scaffold-NYBX-2023685-Huperzia_selago-A
PDDSKIVYLEDLQRQVIIGQGSSGKVYKTIHKTTGRTYALKVIQAYDEPHLRKQVIKEMEIYRHCNNSPFVVQCYGVFERGGEISLVLDYMDGGTLAELLAKHGKLSEDVLSYITRQILKGLHYLHSKKIVHRDIKPSNLLLNRKQELKIADFGVSTKLANTLAKCDSFVGTCAYFSPERINPDGNGGKYDSLADIWSLGLTVLECAIGVLPCLKPGQKPDWPTLVCNICFDDPPVPPKDASAEFQDFIRSCLQKNPLLRPSAHQLLTHPFLQK
>scaffold-PQTO-2002107-Lycopodium_deuterodensum
SKIVFLEDLQRGGLIGRGSSGKVYKAIHKKTGVTYGLKVIQEHHEPLVRTQLMKEMGISRHCADSPFVVQCHGVFERGGEIFLILEYMNGGTLADLLNKRGRLTEPVLAHITRQILKGLQYLHSKKIVHRDIKPSNLLLNNKQEVKIADFGVSTELANTLAQCNSFVGTYAYFSPERFDPDVNGGKYDSSADIWSLGLTVLECAIGFFPCLKPGQKPDWPTLICNICLDDPPAPPTDASVQFQDFIRACLQKDPLRRPSARQLLRHPFLQKYQD
>scaffold-PQTO-2002108-Lycopodium_deuterodensum
SKGVFLEDLQREGIIGRGSSGKVYKAIHKKTGVTYGLKVIQEHHEPLVRTQLMKEMGISRHCADSPFVVQCHGVFERGGEIFLILEYMNGGTLADLLNKRGRLTEPVLAHITRQILKGLQYLHSKKIVHRDIKPSNLLLNNKQEVKIADFGVSTELANTLAQCNSFVGTYAYFSPERFDPDVNGGKYDSSADIWSGLTVLECAIGFFPCLKPGQKPDWPTLICNICLDDPPAPPTDASVQFQDFIRACLQKDPLRRPSARQLLRHPFLQKYQD
>scaffold-ULKT-2020151-Lycopodiella_appressa
LLNELERLEILGHGSSGRVYKALHKPTGDLYALKVIQAKHDPAVRKQIIREIEISRRHCLNYPFVVQCYGVYERAGDISLVLELMDGGTLADVLRRNKKIPEHFLAYVSSQVLKGLKYLHSKKIIHRDIKPSNLLLNRKSEVKIADFGVSTELASTFGQCNSFVGTCAYFSPERFDSDVNGGKYNSSADIWSLGLTLLECALGYFPCLKPGQQPDFPTLICNICFEEPPAPPKDSSLEFQSFIRLCLQKDPMLRPSAKELLTHPFL
>scaffold-WAFT-2007743-Diphasiastrum_digitatum
RTHLKLPIPARKPFPLPQPPQALSHPSHGAVTHIRSDNPAASSSAEIRDVWLDDLEKLDLLGRGISGKVYRVRHKRNGNIYALKIIQEQHEPAVRKNLVKEMEISRRFCANSPYVVQCYGVFERGGEISLVLEYMDAGTLAHVLSAQKKISEPYLAELTRQVLKGLMYLHSNKIVHRDIKPSNLLINCRQQVKIADFGVSTELAHTLAQCNSFVGTCAYMSPERFDPDGNGGHYDCSADIWSLGLTLLECAVGHFPCLDPGQKADWPTLMWVICMSDPPSPPADTSPEFQSFIRSCLQKDAVQRPTASWLLNHPFLKNYEGQSCSLSPLLERLQL
>scaffold-WAFT-2012421-Diphasiastrum_digitatum
SKGVFLEDLQREEIIGRGSSGKVYKTIHRKTGTTYALKVIQEHHEPLVLKQIMKEMGISRHCFVVQCHGVFERGGEIFLILEYMNGGTLADLLNKHGRLTEPVLAHITRQILKGLQYLHSKKIVHRDIKPSNLLLNHKQEVKIADFGVSTELANTLAQCNSFVGTCAYFSPERFDPDVNGGKYDSSADIWSLGLTVLECAIGFFPCLKPGQKPDWPTLICNICLDDPPAPPTDASVEFQGFIRACLQKDPLRRPSAHKLLMHPFLQKYQD
>scaffold-XNXF-2070776-Dendrolycopodium_obscurum
SKGVFLEDLQREGIIGRGSSGKVYKAIHRKTGTTYALKVIQEHHEPLVRKQLMKEMGISRHCADSPFVVQCHGVFERGGEIFLILEYMNGGTLADLLEKHGRLTEPVLAHITRQILKGLQYLHSKKIVHRDIKPSNLLLNHKQLVKIADFGVSTELANTLAQCNSFVGTCAYFSPERFDPDVNGGKYDSSADIWSLGLTVLECAIGFFPCLKPGQKPDWPTLICNICLDDPPAPPTDASVQFQDFIRACLQKDPLRRPSAQQLLMHPFLQK
>scaffold-YHZW-2013288-Huperzia_selago-2_samples_combined
SRDVSLEDLERREILGHGSSGRVYKVVHKRTGDMYALKVIQAKHDLVIRKQIMKEMEISRLHCQHPSFVVQCYGVFERGGEISLVLELMNRGTLADVLSKHKKIPEDFLSLVSKQVLKGLKYLHSKKIVHRDIKPSNLLLNHKQEVKIADFGVSTELANTLAQCNSFVGTCAYFSPERFDPDMNGGKYDCSADIWSLGLTLLECALGYFPCLKPGQKPDWPTLICNICLEDPPAPPKDASPEFQSFIRLCLQKDAIRRPSAHQLLTHPFVQKYDGRSFTLSNSFKTLQL
>scaffold-YHZW-2019286-Huperzia_selago-2_samples_combined
RPSLKLPIPSRDDPFRKVQPVALPLPPPPQFESSERDGQPSQGWMLPSAVQFEKRDVKLEDLERREILGHGSSGRVYKVVHRRTGDLYALKVIQAKYDLVVRKQIMKEMEISRLHCQHPSFVVQCYGVFERGGEISLVLELMDRGTLADVLTKHNKIPEDFLSLVSKQVLKGLKYLHSKKIVHRDIKPSNLLLNHKQEVKIADFGVSTELANTLAQCNSFVGTYAYFSPERFDPDMNGGKYDCSADIWSLGLTLLECALGYFPCLKPGQKPDWPTLICNICLEDPPAPPKDASLEFQNFIRLCLQKDAMLRPSAHQLLIHPFLQKYDDHSCSLSSSFQTLQL
>scaffold-ZZEI-2023500-Phylloglossum_drummondii
DGGSLDGRRIASERALADVARQVLAGLAYLHRQRIVHRDIKPSNLLINAHRQVKIADFGVSRILAQTMDPCNSSVGTIAYMSPERINTDLNHGVYDGYAGDIWSFGLSILEFYLGRFPFGENLGRQGDWASLMCAICYSNPPEAPPTASRELQNFIASCLQREPSRRLTALQLLQHPFITQFYPPP
>scaffold-ZZEI-2023622-Phylloglossum_drummondii
SKDVSLEDLERGEVLGYGSSGRVYKVVHRRTGNLYALKVIQAKHDLVVRKQIMKEMEISRLHCQHPSFVVQCYGVFERGGEISLVLELMDRGTLADVLLKHKKISEDFLSQVSKQVLKGLKYLHSKKIVHRDIKPSNLLLNHKQEVKIADFGVSTELASTLAQCNSFVGTCAYFSPERFDPDMNGGKYDCSADIWSLGLTLLECALGYFPCLKPGQKPDWPTLICNICLEDPPAPPKDASPEFQSFIRLCLQKDAMLRPSAHQLLMHPFVQKYD
>scaffold-ABCD-2076717-Racomitrium_elongatum
AQNRDVVLADLDKVGVLGAGSGGKVYKVRHRWTGKEYALKIIQEKHELAVRRQIMREMEILRTSKSPHLVECYGVFDRGGEISFVLEYMDGGTLADVLKYHKKIGERYLAEVTKQVLLGLLYLHKHKIVHRDIKPSNLLLNRKQEVKIADFGVSTVLANTLAQCNSFVGTCAYMSPERFDPDGNGGEYGYAADIWSLGLTLLECAIGRFPCLKPGEKPDWPTLMYAICWGELPSPPADASPEFRNFIILCLQKESIRRPSAEMLLSHPFVRKYEGQP
>scaffold-AWOI-2006089-Diphyscium_foliosum
VSLLGAGSGGKVYKVRHRWTGKEYALKIIQEKHELAVRRQIMREMEILRISKSPHLVECYGVFDRGGEISFVLEYMDGGTLADVLKFHKKIGERYLAEVTKQVLLGLLYLHKHKIVHRDIKPSNLLLNRKQEVKIADFGVSTVLANTLAQCNSFVGTCAYMSPERFDPDGNGGEYGYAADIWSLGLTLLECAIGRFPCLQPGEKPDWPTLMYAICLGDPPSPPQDASPEFRNFIILCLQKEAARRPSAEMLLAHPFVRKYEGQPGVISALLQGPV
>scaffold-AWOI-2006090-Diphyscium_foliosum
VSLLGAGSGGKVYKVRHRWTGKEYALKIIQEKHELAVRRQIMREMEILRISKSPHLVECYGVFDRGGEISFVLEYMDGGTLADVLKFHKKIGERYLAEVTKQVLLGLLYLHKHKIVHRDIKPSNLLLNRKQEVKIADFGVSTVLANTLAQCNSFVGTCAYMSPERFDPDGNGGEYGYAADIWSLGLTLLECAIGRFPCLQPGEKPDWPTLMYAICLGDPPSPPQDASPEFRNFIILCLQKEAARRPSAEMLLAHPFVRKYEGQPGVISALLQGLVL
>scaffold-CMEQ-2014672-Orthotrichum_lyellii
DVMLADLEKVGVLGAGSGGKVFKVRDRWTRKEYALKIIQEKHELAVRRQIMREMEILRTSKSPHLVECYGVFDHGGEILFVLEYMDGGTLADVLKFHKKIGERHLAEVTKQVLLGLLYLHKHKIVHRDIKPSNLLLNWKQEVKIADFGVSTVLANTLAQCNSFVGTCAYMSPERFDPDGNGGEYGYAADIWSLGLTLLECAIGRFPCLKPGEKPDWPTLMYAICWGEPPSPPADASPEFRNFITLCLQKESIRRPSAEMLLSHPFVRKYEGQP
>scaffold-HVBQ-2132145-Tetraphis_pellucida
ISLLGAGSGGKVYKVVHRRTNRIYALKIIQEKHELAVRRQIMREMEILRISKSPHLVECYGVFDTGGEISFVLEYMDGGTLADVLKYHKKIGERYLAEVTKQVLLGLLYLHKHKIVHRDIKPSNLLLNRRQEVKIADFGVSTVLAHTLAQCNSFVGTCAYMSPERFDPDGNGGEYGYSADIWSLGLTLLECAIGRFPCLKPGEKPDWPTLMYAICLGEPPSPPPDASPEFRNFIILCLQKEAVLRPSAEKLLTHPFVRKYEGQPGVISALLQGMVL
>scaffold-JMXW-2010291-Bryum_argenteum
DVVLSDLERIGVLGAGSGGKVYKVRDRWTGREYALKIIQEKHELAVRRQIMREMEILRTSKSQHLVECYGVFDHGGEISFVLEYMDGGTLADVLKFHKKIGERYLAEVTKQVLMGLLYLHKHKIVHRDIKPSNLLLNRKQEVKIADFGVSTVLANTLAQCNSFVGTCAYMSPERFDPDGNGGEYGYAADIWSLGLTLLECAIGRFPCLKPGEKPDWPTLMYAICWGEPPAPPDDASPEFRNFIILCLQKESVRRPSAEMLLSHPFVRKYEGQP
>scaffold-KEFD-2058711-Encalypta_streptocarpa
VMLSDLDRISVLGAGSGGKVYKVRHRWTGKEYALKIIQGNHDPEVRRQIVREMEILQTSKSQHLVECYGVFDRGGEISFVLEYMDGGTLADVLKYHKKIGERYLAEVTKQVLLGLLYLHKNKIVHRDIKPSNLLLNRKQEVKIADFGVSTVLAHTLAQCNSFVGTCAYMSPERFDPDGNGGEYGYAADIWSLGLTLLECALGRFPSLKPGEMPDWPTLMCAIVLGEPPAPPPDASPEFRDFIICCLQKASARRPSAEQLLAHPFVRKYEGQ
>scaffold-ORKS-2009713-Philonotis_fontana
DVVLSDLERIGVLGAGSGGKVYKVRDRWTGKEYALKIIQEKHELAVRRQIMREMEILRTSKSQHLVECYGVFDHGGEISFVLEYMDGGTLADVLKFHKKIGERYLAEVTKQVLLGLLYLHKHKIVHRDIKPSNLLLNRKQEVKIADFGVSTVLANTLAQCNSFVGTCAYMSPERFDPDGNGGEYGYAADIWSLGLTLLECAIGRFPCLKPGEKPDWPTLMYAICWGEPPSPPADASPEFRSFIMLCLQKESIRRPSAEMLISHPFVRKYEGQP
>scaffold-RDOO-2014886-Racomitrium_varium
AQNRDVVLADLDKVGVLGAGSGGKVYKVRHRWTGKEYALKIIQEKHELAVRRQIMREMEILRTSKSPHLVECYGVFDRGGEISFVLEYMDGGTLADVLKYHKKIGERYLAEVTKQVLLGLLYLHKHKIVHRDIKPSNLLLNRKQEVKIADFGVSTVLANTLAQCNSFVGTCAYMSPERFDPDGNGGEYGYAADIWSLGLTLLECAIGRFPCLKPGEKPDWPTLMYAICWGELPSPPADASPEFRNFIILCLQKESIRRPSAEMLLSHPFVRKYEGQP
>scaffold-RGKI-2061811-Leucobryum_glaucum
DVVLADLEKIGVLGAGSGGKVYKVRHRWTGKEYALKIIQEKHELAVRRQIMREMEILRTSKSQHLVECYGVFDRGGEISFVLEYMDGGTLADVLKYHKKIGERYLAEVTKQVLLGLLYLHKHKIVHRDIKPSNLLLNRKQEVKIADFGVSTVLANTLAQCNSFVGTCAYMSPERFDPDGNGGEYGYAADIWSLGLTLLECAIGRFPCLKPGEKPDWPTLMYAICWGEPPSPPADASPEFRNFIILCLQKESIRRPSAEMLLSHPFVRRYEGQP
>scaffold-SKQD-2079696-Takakia_lepidozioides
DVSLDDLNRLSLLGAGSGGKVYKVQHRRTGRIYALKIIQEKHELAVRRQIMREMEILRSAKSPHLVECYGVFDRGGEISFVLEYMDGGTLADVLKVHQKIAEHYLAEVTKQVLQGLLYLHKHKIVHRDIKPSNLLINCKQEVKIADFGVSTVLAHTLAQCNSFVGTCAYMSPERFDPDGNGGEYGYSADIWSLGLTLLECAIGRFPCLEPGEKPDWPTLMCAICLGEPPSPPPDASPEFRSFIICCLQKDAVLRPSAQKLLAHSFLKKFEGHRV
>scaffold-SZYG-2042210-Polytrichum_commune
ISMLGAGSGGKVYKVVHRRTGRIYALKIIQEKHELAVRRQIMREMEILRTSKSQHLVECYGVFDRGGEISFVLEYMDGGTLADILKFHKKIGERYLAEVTKQVLLGLLYLHKHKIVHRDIKPSNLLLNRRQEVKIADFGVSTVLAHTLAQCNSFVGTCAYMSPERFDPDGNGGEYGYSADIWSLGLTLLECAIGRFPCLQPGEKPDWPTLMCAICLGDPPSPPSDASPEFQNFIILCLQKDAVRRPSAEKLLSHPFVRKYEGHPGVISALLQGLIL
>scaffold-VMXJ-2128774-Leucobryum_albidum
AQNRDVVLADLEKIGVLGAGSGGKVYKVRHRWTGKEYALKIIQEKHELAVRRQIMREMEILRTSKSQHLVECYGVFDRGGEISFVLEYMDGGTLADVLKYHKKIGERYLAEVTKQVLLGLLYLHKHKIVHRDIKPSNLLLNRKQEVKIADFGVSTVLANTLAQCNSFVGTCAYMSPERFDPDGNGGEYGYAADIWSLGLTLLECAIGRFPCLKPGEKPDWPTLMYAICWGEPPSPPADASPEFRNFIILCLQKESIRRPSAEMLLSHPFVRRYEGQP
>scaffold-WNGH-2014293-Aulacomnium_heterostichum
DVVLSDLDKIGVLGAGSGGKVYKVRDRWTGKEYALKIIQEKHELAVRRQIMREMEILRTSKSQHLVECYGVFDHGGEISFVLEYMDGGTLADVLKFHKKIGERYLAEVTKQVLLGLLYLHKHKIVHRDIKPSNLLLNRKQEVKIADFGVSTVLANTLAQCNSFVGTCAYMSPERFDPDGNGGEYGYAADIWSLGLTLLECAIGRFPCLKPGEKPDWPTLMYAICWGEPPSPPADASPEFRNFIILCLQKESVRRPSAEMLISHPFVRKYEGQP
>scaffold-WOGB-2094840-Andreaea_rupestris
DVSLNDLERVSLLGAGSGGKVYKVVHRRTGRIYALKIIQEKHELAVRRQIMREMEILRSAKSQHLVECYGVFDRGGEISFVLEYMDGGTLADVLKFHKKIGERYLAEVTKQVLLGLLYLHKHKIVHRDIKPSNLLINRRQEVKIADFGVSTVLAHTLAQCNSFVGTCAYMSPERFDPDGNGGEYGYSADIWSLGLTLLECAIGRFPCLQPGEKPDWPTLMCAICLGDPPSPPPDASPEFRNFIILCLQKDAVRRPSAEMLLTHPFVRKYEGQ
>scaffold-YWNF-2009342-Hedwigia_ciliata
DVVLSDLERIGVLGAGSGGKVYKVRDRWTGKEYALKIIQEKHELAVRRQIMREMEILRTSKSQHLVECYGVFDHGGEISFVLEYMDGGTLADVLKFHKKIGERYLAEVTKQVLLGLLYLHKHKIVHRDIKPSNLLLNRKQEVKIADFGVSTVLANTLAQCNSFVGTCAYMSPERFDPDGNGGEYGYAADIWSLGLTLLECAIGRFPCLKPGEKPDWPTLMYAICWGEPPSPPADASPEFRDFIIRCLQKESIRRPSAEMLISHPFVRKCEGQP
>scaffold-ZACW-2099383-Leucodon_brachypus
DVVLSDLVKVGVLGAGSGGKVYKVKDRWTGKEYALKIIQEKHELAVRRQIMREMEILRTSKSQHLVECYGVFDHGGEIMFVLEYMDGGTLADVLKFHKKIGERYLAEVTKQVLLGLLYLHKNKIVHRDIKPSNLLLNRKQEVKIADFGVSTVLANTLAQCNSFVGTCAYMSPERFDPDGNGGEYGYAADIWSLGLTLLECAIGRFPCLKPGEKPDWPTLMYAICWGEPPSPPADASPEFSHFIVLCLQKESVRRPSAEMLISHPFVRKYEGQP
>scaffold-ZQRI-2008682-Timmia_austriaca
DVVLSDLERVSLLGAGSGGKVYKVRHRWTGKEYALKIIQEKHELAVRRQIMREMEILRTSKSQHLVECYGVFDRGGEISFVLEYMDGGTLADVLKYHKKIGERYLAEVTKQVLLGLLYLHKHKIVHRDIKPSNLLLNRKQEVKIADFGVSTVLANTLAQCNSFVGTCAYMSPERFDPDGNGGEYGYAADIWSLGLTLLECAIGRFPCLQPGEKPDWPTLMYAICWNEPPSPPADASPEFRNFIILCLQKESVRRPSAEMLLTHPFVRKYEGQP
>scaffold-ZTHV-2015893-Atrichum_angustatum
ISILGAGSGGKVYKVVHRRTGRIYALKIIQEKHELAVRRQIMREMEILRISKSQHLVECYGVFDRGGEISFVLEYMDGGTLADILKFHKKIGERYLAEVTKQVLLGLLYLHKHKIVHRDIKPSNLLLNRRQEVKIADFGVSTVLAHTLAQCNSFVGTCAYMSPERFDPDGNGGEYGYSADIWSLGLTLLECAIGRFPCLQPGEKPDWPTLMCAICLGDPPSPPSDASPEFQNFIILCLQKDAVRRPSAEKLLSHPFVRKYEGHPGVISALLQGLIL
