# Supplementary material for: Water‐related innovations in land plants evolved by different patterns of gene cooption and novelty
Source: New Phytol. 2022 Feb 8;235(2):732–42. doi: 10.1111/nph.17981 (PMC9303528; doi:10.1111/nph.17981)
Supplement: Supplementary file 3 — Dataset S3 Fasta alignments and phylogenetic trees. [file NPH-235-732-s005.zip › Supplementary_Data_3_fasta_alignments_trees/Roots/Lateral_roots/MKK5_Q8RXG3_1_1kp.fasta.aln.trimmed]

>Chloropicon_primus_QDZ24127.1_mitogen-activated_protein_kinase
DGGSLGKIPEKYLAEISRQVLLGLLYLHKRRILHRDIKPSNLLLNQNGEVKITDFGVSGQ
LANSVSKCVSWVGTITYMSPERISGQKYG--DSDIWSLGLSLVECALGRFPYPPGSKLSF
WDLLHYNPPPELPAQFSAEFRDFVARCLCKQPEQRAKVQDLLNHPFL
>Arabidopsis_thaliana_Q9LQM8_Mitogen-activated_protein_kinase_kinase_10_MKK10
EKGSLQVFSEPMVSSLANRILQGLRYLQKMGIVHGDIKPSNLLINKKGEVKIADFGASRI
VAGGDYGSN---GTCAYMSPERVDLEKWGGEAGDVWSLGVVVLECYIGRYPLTVGDKPDW
ATLFCANEKVDIPVSCSLEFRDFVGRCLEKDWRKRDTVEELLRHSFV
>Arabidopsis_thaliana_Q9M8J5_Mitogen-activated_protein_kinase_kinase_8_MKK8
DLGSLRGVTEKQLALMSRQVLEGKNYLHEHKIVHRDIKPANLLRSSKEEVKIADFGVSKI
VVRSLNKCNSFVGTFAYMSPERLDSEADGDSAGDIWSFGLTMLEILVGYYPML----PDQ
AAIVCAGEPPKAPEECSDDLKSFMDCCLRKKASERWTASQLLNHPFL
>Arabidopsis_thaliana_Q9LPQ3_Mitogen-activated_protein_kinase_kinase_7_MKK7
DGGNLGAVTEKQLAGFSRQILKGLSYLHSLKIVHRDIKPANLLLNSRNEVKIADFGVSKI
ITRSLDYCNSYVGTCAYMSPERFDS-AAGESAGDIWSFGVMILELFVGHFPLLQGQRPDW
ATLMCVGEPPRAPEGCSDEFRSFVDCCLRKESSERWTASQLLGHPFL
>Arabidopsis_thaliana_Q9FX43_Mitogen-activated_protein_kinase_kinase_9_MKK9
DGGTLGGVTEQKLAGFAKQILKGLSYLHALKIVHRDIKPANLLLNSKNEVKIADFGVSKI
LVRSLDSCNSYVGTCAYMSPERFDSESSGGSAGDIWSFGLMMLELLVGHFPLLPGQRPDW
ATLMCAGEPPRAPEGCSEEFRSFVECCLRKDSSKRWTAPQLLAHPFL
>Arabidopsis_thaliana_Q8RXG3_Mitogen-activated_protein_kinase_kinase_5_MKK5
DQGSLHIWQEQELADLSRQILSGLAYLHRRHIVHRDIKPSNLLINSAKNVKIADFGVSRI
LAQTMDPCNSSVGTIAYMSPERINTDLNHGYAGDVWSLGVSILEFYLGRFPFAVSRQGDW
ASLMCASQPPEAPATASQEFRHFVSCCLQSDPPKRWSAQQLLQHPFI
>Arabidopsis_thaliana_O80397_Mitogen-activated_protein_kinase_kinase_4_MKK4
DKGSLHVWKEQQLADLSRQILSGLAYLHSRHIVHRDIKPSNLLINSAKNVKIADFGVSRI
LAQTMDPCNSSVGTIAYMSPERINTDLNQGYAGDIWSLGVSILEFYLGRFPFPVSRQGDW
ASLMCASQPPEAPATASPEFRHFISCCLQREPGKRRSAMQLLQHPFI
>Amborella_trichopoda_W1NHP2
DGGSLKILNESQIALVFRQVLLGLEYLHKRRIVHRDLKPANLLINSLDQVKIADFGVSRI
LSRTMDPCNSSVGTIAYMSPERIDTDRSQGYAGDVWGVGVSALEMFMGRYPLLLGKSPDF
GTLIWADESPLIPQGTTPQFRSFLEACLQRDATRRPPVSHLLSHRFV
>Amborella_trichopoda_U5D660
DAGSLRRIPEPFLARVAAHCLQGLLYLHKNKIVHRDIKPSNLLINRRREVKIADFGVSKV
LDSTLAQCNSYVGTCAYMSPERFNPDAQDGYSADIWSLGLSLLECAMGRFPCLPGQKPDW
PTLMMAGDPPAPPADSSPEFQSFIRACLQKNACLRPSAKHLLTHPFL
>Amborella_trichopoda_W1NGU7
DGGSLKILNETQIALVFRQVLLGLEYLHKRRIVHRDLKPANLLINSLDQVKIADFGVSRI
LSRTIDPCNSSVGTIAYMSPERIDTDRNQGYAGDVWGVGVSALEMFMGRYPFLPGKRPDF
GTLIWADEAPAIPQEATPQFRSFLEACLQKDARKRPTVSHLLSHQFV
>Amborella_trichopoda_W1PMW5
GGGTLGSVSEQFISGICRQVLEGLAYLHDQKIVHRDLKPTNILVNRKLEVKIADFGVSRI
MCRTLDPCDSYVGTCAYMSPERFDPDSHGGYAGDIWSLGLTIMELYMGRFPFLPGQRPDW
PTLMMAGELPKLPDEASSEFGSFVGCCLQKDSSRRWTARQLLGHPFI
>Brachypodium_distachyon_I1H063
DGGSLRIAAEGFLADVARQVLSGIAYLHRRHIVHRDIKPSNLLIDSARRVKIADFGVGRI
LNQTMDPCNSSVGTIAYMSPERINTDLNDGYAGDIWSFGLSILEFYLGRFPFGLGKQGDW
AALMVANDPPEPSAAASPEFRGFISCCLQKNPAKRLSAAQLLQHPFV
>Brachypodium_distachyon_I1GP94
DGGSLSQFPEEALAEVAAQALSGLAYLHARRIVHLDVKPGNLLVSTGGEVKIADFGIARV
LPRAGGDCTAYAGTAAYMSPERFDPEAHGGYAADVWGLGVTVLELLMGRYPLLAGQRPSW
AALMCAGETPASDGEASAELRGFVAACLHKDYRRRASVAELLAHPFV
>Brachypodium_distachyon_I1GP04
DGGSLGFLPEAAVADVAAQALSGLAHLRARRVAHRDIKPANLLLSAAGEVKIADFGIAKV
VVSGAGGALAYEGTVAYMSPERFDSERHADAAADVWGLGVTLLELLMGRYPLLAGQKPTW
AALMCAGELPAPEGAASLEFRGFVAACLRKDHRKRASVVELLAHPFV
>Brachypodium_distachyon_I1H7W2
PGGSLRSMGERPIAAVARQALLGLDALHALRVVHRDLKPSNLLLGSHGEVKIADFGAGKV
LRRRLDPCASYVGTAAYMSPERFDPEAYSGYAADVWSLGLAILELYLGHFPLLAGQRPDW
AALMCAGDAPEAPAAASEEFRDFVARCLEKKAGQRASVAELLEHPFI
>Brachypodium_distachyon_I1IDB1
DGGSLRIASEAFLADVARQVLSGIAYLHRRHIVHRDIKPSNLLIDSGRRVKIADFGVGRI
LNQTMDPCNSSVGTIAYMSPERINTDLNDGYAGDIWSFGLSILEFYLGRFPLGLGKQGDW
AALMCASDSPAPPPIASPEFKSFISCCLQKNPARRPSAAQLLQHRFI
>Brachypodium_distachyon_I1GP07
DGGSLVFFPEAALAEVAAQALAGLAHLHARRVVHRDIKPANLLVSGAGGVKVADFGIAMV
LPSRAGGAAAYEGTVAYMSPERFDSEGRADAGADVWGLGVTVLELLMGRYPLLAGQKPTW
AALMCAGELPAPEGAASTELRGFIAACLRKDHTKRASVAELIKHPFV
>Brachypodium_distachyon_I1GP08
DGGSLP-FPEEALAEVAAQALSGLAYLHARRIVHLDIKPGNLLVSTGGEVKVADFGIAKV
LPRAGADCKSYAGTAAYMSPERFDPEAHGGYAADVWGLGVTVLELLMGRYPLLAGQRPSW
PALMCAGETPVSDGEASAELRGFVAACLRKDHTKRASVAELLAHPFV
>Brachypodium_distachyon_I1HPA2
DAGSLAGLPEPALAEVASRCLAGLAHLHSRGVAHLDFKPDNLLANSRGDVKIGDFSESRI
FSRTPGEVSIAVGSTAYMSPERFAPDARAGRAADVWGLGVTVLELFSGRRPILDVQRPSW
GMLMEAGEPPVVPESASSSLRGFVTACLQKDPRRRGTVAQLLAHPFV
>Ginkgo_biloba_Gb_20818
EGGSLRRINESFLAKVARQVLEGLNYLHRERIVHRDIKPSNLLINRKQEVKIADFGVSRI
LSQTLDPCDSYVGTCAYMSPERFDPDSYGGYAGDIWSLGLSLLECYIGHFPFLPGQQPDW
PTLMCAGDPPSCPSSASADFQSFIRCCLQKDARRRWTASQLLTHPFL
>Ginkgo_biloba_Gb_41213
DGGSLRRMSESFLADVAKQVLEGLKYLHRQKIVHRDIKPSNLLLNRKQEVKIADFGVSRI
LSQTLDPCNTYVGTCAYMSPERFDPDSYGGYAGDIWSLGLTLLECFTGHFPFLPGQKADW
PTLMCAGEPPSPPPTASDDFQSFIRCCLHKDARKRWTALQLLTHPFL
>Ginkgo_biloba_Gb_36141
DGGSLTGMSEPLLAEVARQVLLGLKYLHSHKIVHRDIKPSNLLLNTRGGIKIADFGVSRI
LSRTLDPCNSHVGTYAYMSPERIDPVTNDGYAGDIWSLGLSLLECYIGHFPFLLGMQADW
PTLMCAGEPPSPPPSASDEFQSFIRCCLQKTASARWTASQLLGHPFL
>Ginkgo_biloba_Gb_33430
DGGTLKKISERYLAEVARQVLKGLFYLHQNKIVHRDIKPSNLLINRKREVKIADFGVSTV
LAHTLAQCNSFVGTCAYMSPERFDPDGYGGYSADIWSLGLSLLECALGRFPCLPGQKADW
PTLMVAGDPPGPPPDASPEFQNFIRSCLQKDAQLRHTAHRLLSHPFL
>Marchantia_polymorpha_A0A176VRU8
DAGTLKKISEEYLAEMTRQVLTGLAYLHKKKIVHRDIKPSNLLLNNKQEVKIADFGVSTV
LAHTMAQCNSFVGTCAYMSPERFNPDGNGGYSADIWSLGLTLLECFIGRFPCLPGERPDW
PTLMCAGDPPSPPPEATPNFRNFIRLCLQKDALRRPTAEQLLKHAYL
>Oryza_sativa_indica_A2XE35_Mitogen-activated_protein_kinase_kinase_10-2
PGGSLRPMGERPIAAVARQALLGLEALHALRIVHRDLKPSNLLLGADGEVKIADFGAGKV
LRRRLDPCASYVGTAAYMSPERFDPEAYSGYAADVWSLGVAILELYLGHFPLLVGQRPDW
AALMCAGEAPEMPAAASEEFRDFVSRCLEKKAGRRASVGELLEHPFI
>Oryza_sativa_indica_B8ABK5
DAGSLRGLPEPALAEVAARCLAGLAHLHSRGVVHLDLKPDNLLASARGDVKIGDFSVSRI
FLGGAGEVPVAAGSTAYLSPERFEPNAHAGRAADVWALGVTVLELFLGRCPILVGERPSW
ERLKKAGEAPSLPASAAAELRGFVASCLHKDPRRRATVAQLLAHPFV
>Oryza_sativa_indica_A2YA66
------------------------------------------------------------
----MDPCNSSVGTIAYMSPERINTDLNDGYAGDIWSFGLSILEFYMGKFPFGLGKQGDW
AALMCASDPPEPPAAVSPEFRSFVGYCLQKNPAKRPSAAQLMQHPFV
>Oryza_sativa_indica_A2XAD8
DGGSLRIASEAFLADVARQVLSGIAYLHRRHIVHRDIKPSNLLIDSGRRVKIADFGVGRI
LNQTMDPCNSSVGTIAYMSPERINTDLNDGYAGDIWSFGLSILEFYMGRFPLGLGKQGDW
AALMCASDSPAPPPNASPEFKSFISCCLQKNPARRPSAAQLLQHRFV
>Oryza_sativa_indica_A2XLC6
DGGSLGAFPEAAVAEVAAQALSGLACLHARRVVHRDIKPGNLLVSVDGEVKIADFGIAKV
VPPRRGGAYEYEGTAAYMSPERFDSELHGDAAADVWGLGVTVLELLMARYPLLAGQKPSW
AALMCAGELPPPDGAASPELRAFLAACLHKDHTKRPSAAHLLTHQFV
>Oryza_sativa_indica_B8AHB1
-RGSLGALPEPAIAGVARCVLRGLSHLHRLGVAHGDVKPSNLLVGHRGEIKIADFGASRV
VTGRDEAHHQSPGTWAYMSPEKLHPEGFGGGSGDVWSLGVVLLECHAGRFPLVAGERPDW
PALVLAAAAPEVPVAASPEFGRFVRRCLEKDWRRRATVEELLGHPFV
>Oryza_sativa_indica_I3RJI6_Mitogen-activated_protein_kinase_kinase_4_MKK4
DGGSLRIASEAFLADVARQVLSGIAYLHRRHIVHRDIKPFNLLIDSGRRVKIADFGVGRI
LNQTMDPCNSSVGTIAYMSPERINTDLNDGYAGDIWSFGLSILEFYMGRFPLGLGKQGDW
AALMCASDSPAPPPNASPEFKSFISCCLQKNPARRPSAAQLLQHRFV
>Oryza_sativa_indica_A2XLC5
DGGSLAAFPEAAVAEVAAQALSGLAYLHARRVAHLDVKPANLLASTDGEVKLADFGIARV
LPPRAGDAPPYAGTAAYMSPERFDPEAHGGYAADVWGLGVTVLELLAGRYPLLAGQKPSW
AALMCAGEPPAPDGAASPELRGFVAACLRKDHRERASVGELLAHPFV
>Physcomitrella_patens_A9SSR5
DGGTLKKIGERYLAEVTKQVLLGLLYLHKHKIVHRDIKPSNLLLNRKQEVKIADFGVSTV
LANTLAQCNSFVGTCAYMSPERFDPDGNGGYAADIWSLGLTLLECAIGRFPCLPGEKPDW
PTLMYAGEPPAPPSDASPEFRDFIILCLQKESARRPSAEMLLSHPFV
>Selaginella_moellendorffii_D8RCD7_MKK5-1
DGGTLPRIEEPYLATITQYVLKGLLYLHSNKIVHRDIKPSNLLLNSKGEVKIADFGVSTE
LASTFAECNTFVGTCAYMSPERFKLHEARGFSADIWSLGLVLLQCALGYFPYLHGQEADW
MTLMCNWEVPSPPEGTSLEFQDLVKACLQKEPACRPNAFQLLQHPFL
>Selaginella_moellendorffii_D8T7P5_MKK4-2
DGGTLKTIDERFLARVTRQALKGLMYLHANKIVHRDIKPSNLLLNRKNEVKIADFGVSTQ
LAHTLAQCNSFVGTCAYMSPERFDPDGHGGYSADIWSLGLTLLECAIGYFPCVPGQKPDW
PTLVWAGDPPSPPPDASPEFKSFIRSCLQKNSSQRPSAARLLHHPFL
>Anthoceros_agrestis_BONN_evm.model.Sc2ySwM_362.938.1_EVM_AagrBONN_evm.TU.Sc2ySwM_362.938___Sc2ySwM_362_4173220-4176603(-)
DCGTLGKIQEHHLAEVTKQVLTGLCYLHKSKIVHRDIKPSNLLLNRRQEVKIADFGVSTV
LAHTMAQCNSFVGTCAYMSPERMNPDANGGYSADIWSLGLTLFECFLGRFPCLPGEKSDW
VTLMFVGEPPPPPPDASLEFQDFLRSCLRRDPNQRPSAANLLAHPFL
>Anthoceros_angustus_011133_locus=scaffold85_size652931_472679_473668_+_len_990
DCGTLGKIQEHHLAEVTKQVLTGLCYLHKSKIVHRDIKPSNLLLNRRQEVKIADFGVSTV
LAHTMAQCNSFVGTCAYMSPERMNPDANGGYSADIWSLGLTLFECFLGRFPCLPGEKSDW
VTLMFVGEPPPPPPDASLEFQDFLRSCLRRDPNERPSAANLLAHPFL
>Anthoceros_angustus_000998_locus=scaffold3_size2591405_302966_303961_+_len_996
DCGTLGRIQEHHLAEVTKQVLTGLCYLHKSKIVHRDIKPSNLLLNRGQEVKIADFGVSIV
LAHTMAQCNSFVGTCAYMSPERMNPDANGGYSADIWSLGLTLFECFLGRFPCLPGEKCDW
VTLMYVGEPPPPPPDASPQFQDFIRSCLKRDPNQRPSAASLLGHPFL
>Anthoceros_punctactus_evm.model.utg000107l.245.1_EVM_Apun_evm.TU.utg000107l.245___utg000107l_1160228-1161223(-)
DCGTLGRIQEHHLAEVTKQVLTGLCYLHKSKIVHRDIKPSNLLLNRGQEVKIADFGVSIV
LAHTMAQCNSFVGTCAYMSPERMNPDANGGYSADIWSLGLTLFECFLGRFPCLPGEKCDW
VTLMYVGEPPPPPPDASPQFQDFIRSCLKRDPNQRPSAASLLGHPFL
>Anthoceros_punctactus_evm.model.utg000256l.22.1_EVM_Apun_evm.TU.utg000256l.22___utg000256l_90213-91202(-)
DCGTLGKIQEHHLAEVTKQVLTGLCYLHKSKIVHRDIKPSNLLLNRRQEVKIADFGVSTV
LAHTMAQCNSFVGTCAYMSPERMNPDANGGYSADIWSLGLTLFECFLGRFPCLPGEKSDW
VTLMFVGEPPPPPPDASLEFQDFLRSCLRRDPNQRPSAANLLAHPFL
>Fontinalis_antipyretica_12901-RA__[mRNA]__locus=176690_43438_44493_+_[translate_table__standard]
DGGTLKKIGERYLAEVTKQVLLGLLYLHKNKIVHRDIKPSNLLLNRKQEVKIADFGVSTM
LANTLAQCNSFVGTCAYMSPERFDPDGNGGYAADIWSLGLTLLECAIGRFPCLPGEKPDW
PTLMYAGEPPSPPADASPEFSNFIVLCLQKEAVRRPSAEMLLSHPFV
>Pleurozium_schreberi_snap_masked-scaffold_1403-processed-gene-0.32-mRNA-1_gene=snap_masked-scaffold_1403-processed-gene-0.32_name=snap_masked-scaffold_1403-processed-gene-0.32_seq_id=scaffold_1403_type=cds
DGGTLKKIGERYLAEVTKQVLLGLLYLHKNKIVHRDIKPSNLLLNRKQEVKIADFGVSTM
LANTLAQCNSFVGTCAYMSPERFDPDGNGGYAADIWSLGLTLLECAIGRFPCLPGEKPDW
PTLMYAGEPPSPPADASPEFSNFIVLCLQKESVRRPSAEMLISHPFV
>scaffold-BHBK-2011997-Cosmarium_tinctum
DGGTLGPIPEQLLAEVARQVLQGLLYLHRQHVVHRDIKPSNLLINRRGQVKIADFGVSKE
LASTFAHCNSYVGTSAYLSPERINPPQAGSYSSDVWSFGLTLLELALGRFPYVAGQAADW
MTLFGANEPPQAPQTFSPEFRSFINACLQKEPKQRASVGSLLEHPYC
>scaffold-DRFX-2011501-Closterium_lunula
DGGTLGKIPDPFMAEVARQVLQGLLYLHKQHVVHRDIKPSNLLINRQGQVKIADFGVSKE
LASTLAQCNSYVGTSAYLSPERINPPQTGEYSSDIWSVGLTLLELVLGRFPYSAGQAADW
MTLFGANDPPEAPSSCSPEFRDFIRCCLQKEPKMRKTAAELLEHPLC
>scaffold-FFGR-2009838-Netrium_digitus
DGGTLGSIPEQYLAEISRHVLQGLQYLHREHVVHRDIKPSNLLINRDGQVKIADFGVSTM
LANTLAQCTSYVGTSAYLSPERINPPAEGGYASDVWSFGLTLLELSMGRFPYIAGQSADW
MTLFGANDPPQAPSGTSAEFRSFIAACLQKDVKARATVAALLEHPFC
>scaffold-FFGR-2009839-Netrium_digitus
DGGTLGSIPEQYLAEISRHVLQGLQYLHREHVVHRDIKPSNLLINRDGQVKIADFGVSTM
LANTLAQCTSYVGTSAYLSPERINPPAEGGYASDVWSFGLTLLELSMGRFPYIAGQSADW
MTLFGANDPPQAPSGTSAEFRSFIAACLQKDVKARATVAALLEHPFC
>scaffold-HJVM-2001270-Cosmarium_ochthodes-ASW_07133
DGGTLGPIPEQLLAEVTRQVLQGLLYLHRQHVVHRDIKPSNLLINKRSQVKIADFGVSKE
LANTMAYCNSYVGTSAYLSPERINPPQGGSYSSDVWSMGLSLLELALGRFPYVAGQSADW
MALFGANDPPQVPDTFTPEFKSFIGSCLQKDPKKRLTVAGLLEHPFC
>scaffold-HJVM-2001271-Cosmarium_ochthodes-ASW_07133
DGGTLGPIPEQLLAEVTRQVLQGLLYLHRQHVVHRDIKPSNLLINKGGQVKIADFGVSKE
LANTMAYCNSYVGTSAYLSPERINPPAGGSYSSDVWSMGLSLLELALGRFPYVAGQSADW
MALFGANEPPQVPETFSPEFRSFIGSCLQKDPKQRLTVAGLLEHPFC
>scaffold-HJVM-2001272-Cosmarium_ochthodes-ASW_07133
DGGTLGPIPEQLLAEVTRQVLQGLLYLHRQHVVHRDIKPSNLLINKRSQVKIADFGVSKE
LANTMAYCNSYVGTSAYLSPERINPPQGGSYSSDVWSMGLSLLELALGRFPYVAGQSADW
MALFGANDPPQVPDTFTPEFKSFIGSCLQKDPKKRLTVAGLLEHPFC
>scaffold-HKZW-2047876-Mesotaenium_caldariorum
NAGTLGCLSEPHVAEITRQMLQGLLYLHRQHVVHRDIKPSNLLINDRGEVKIADFGVSTV
LANTLAQCTSYVGTSAYLSPERINPSAGGGYASDVWSMGLTLLELAMGRFPFLPGQQADW
MTLFGANDLPQPPPGCSEQFKSFISLCLQKDYRKRPSISTLIRHPFA
>scaffold-MCHJ-2001606-Micrasterias_fimbriata
DGGTLGSIPEQLLAEVTRQVLQGLLYLHRQHVVHRDIKPSNLLINKSGQVKIADFGVSKE
LANTMAHCQSYVGTSAYLSPERINPPQAGGYSSDVWSFGLTLLELALGRFPYVAGQSADW
MTLFGANDPPQAPENFSPEFRSFINACLQKDPKARLTVASLLEHPFC
>scaffold-MCHJ-2001607-Micrasterias_fimbriata
DGGTLGSIPEQLLAEVTRQVLQGLLYLHRQHVVHRDIKPSNLLINKSGQVKIADFGVSKE
LANTMAHCQSYVGTSAYLSPERINPPQAGGYSSDVWSFGLTLLELALGRFPYVAGQSADW
MTLFGANDPPQAPENFSPEFRSFINACLQKDPKARLTVASLLEHPFC
>scaffold-NBYP-2053852-Mesotaenium_kramstae
DGGTLGRIPEQHLAEITRQVLQGLLYLHRQHVVHRDIKPSNLLINTKGEVKIADFGVSTM
LANTLAQCSSYVGTSAYLSPERINPPPGGGYASDVWSLGLTLLELAMGRFPFTPGQAADW
MTLFAADAPPQAPSESSHEFRSFISLCLQKDFRNRPSVAKLIEHPFA
>scaffold-RPQV-2034869-Phymatodocis_nordstedtiana
DGGTLGSIPEQLLAEVTRQVLQGLLYLHRQHVVHRDIKPSNLLINRRGQVKIADFGVSKE
LASTMAHCNSYVGTSAYLSPERINPPSAGSYSSDVWSFGLTLLELAMGRFPYVAGQAADW
MTLFGANEPPQAPGHFSPEFRNFIHCCLQKDPKMRATVAALLEHPFC
>scaffold-RQFE-2007354-Cosmocladium_cf._constrictum
DGGTLGPIPEQLLAEVARQVLQGLLYLHRQHVVHRDIKPSNLLINKRSQVKIADFGVSKE
LASTLAHCNSYVGTSAYLSPERINPPQAGSYSSDVWSFGLTLLELALGRFPYGAGQAADW
MTLFGANDPPQAPESFSLECRSFISACLQKDPKARLTVAQLLEHPFC
>scaffold-WCQU-2011450-Staurodesmus_convergens
DGGTLGPIPEQLLAEITRQVLQGLLYLHRQHVVHRDIKPSNLLINKRGQVKIADFGVSKE
LGSTLAQCNSYVGTSAYLSPERINPPQAGTYSSDVWSFGLTLLELALGRFPYVAGQAADW
MTLFGANDPPKAPETFSPEFRSFIDACLQKDPKARLTVAGLLEHPYC
>scaffold-WDGV-2009551-Cosmarium_subtumidum
DGGTLGSIPEQHLAEVSRQVLQGLLYLHRQHVVHRDMKPSNLLINHRGQVKIADFGVSKE
LANTMAHCNSYVGTSAYLSPERINPPQAGSYSSDVWSFGLTLLELALGRFPYVAGQSADW
MTLFGANDPPQAPETFTPEFRSFVNACLQKEPKTRLTVAGLLEHPYC
>scaffold-WDGV-2011580-Cosmarium_subtumidum
DGGTLGPIPEQHLAEVARQVLQGLLYLHRQHVVHRDMKPSNLLINRRGQVKIADFGVSKE
LANTMAHCNSYVGTSAYLSPERINPPQAGSYSSDVWSFGLTLLELALGRFPYVAGQSADW
MTLFGANDPPQAPETFTPEFRSFISACLQKEPKSRLTVAGLLEHPYC
>Azolla_filiculoides_s0104.g044881
DCGSLGTINEHYLGEVASQVLRGLNYLHSNKIVHRDIKPSNLLINQKQEVKIADFGVSSV
LDSSLAPCNSFVGTCAYMSPERFDPDSHGGYAADIWSLGLTLLECAIGHYPYLPGQNADW
PTLMVGGEPPSPPPGTSPLFRDFIMRCLQKDPIRRPRASVLLSHPFV
>Azolla_filiculoides_s0128.g048770
DGGSLGVITEFYLSEVARQVLKGLDYLHSNRIVHRDIKPSNLLINHRQEVKIADFGVSTV
LASTLAPCSSFVGTCAYMSPERFDPDSHGGYAADIWSLGLSLLECAMGHFPFLRGQMADW
PSLMVARDPPIPPAHFSPEFRDFITRCLQKDPARRSRACALLSHPFI
>Azolla_filiculoides_s0160.g054012
DGGSLRKISERYLSEVAKQVLKGLDYLHRNRIVHRDIKPCNILLGRNREVKIADFGVSTV
LANTLAACNTFVGTCAYMSPERFDPDSHGGYAADIWALGLSLLECALGRFPYLPGQNGDW
PTLMFASSPPAPPPDASPEFQDFIVQCLQKDPAVRPRAYTLLTHRFI
>Salvinia_cucullata_v1.1_s0010.g004769
DGGSLGTLSERHIAHVARQVLRGLAHLHANKIAHRDIKPSNLLLNRQLDVKIADFGVSSI
LSHTLAACTSFVGTCAYMSPERFDPDSHGGYAADIWSLGLSLLECATGHFPFLPGQTADW
PSLVVASEPPLPPPQASPQFRDFIMRCLQKEPTRRPRAAALLSHPFV
>Salvinia_cucullata_v1.1_s0010.g004770
DGGSLGTLSERHIAHVARQVLRGLAHLHANKIAHRDVKPSNLLLNRQLDVKIADFGVSSL
LSHTFAACTSFVGTCAYMSPERFDPDSHGGYAADIWSLGLSLLECATGHFPFLPGQTADW
PSLVVAGEPPLPPPQASPQFRDFIMRCLQKDPGRRSTAAALLVE---
>Salvinia_cucullata_v1.1_s0013.g005859
DGGSLGVISERCLSGVARQVLRGLHYLHSNKIVHRDIKPSNLLLNRRQEVKIADFGVSTV
LASTMAPCSSFVGTCAYMSPERFDPDSHGGYAADIWSLGLSLLECATGHFPFVPGQHADW
PTLMVAGEPPLPPPNVSPQFRDFIMRCLQKDPTRRPRASALLSHPFL
>Salvinia_cucullata_v1.1_s3691.g028943
DGGSLGTLSERHIAHVARQVLRGLAHLHANKIAHRDVKPSNLLLNRQLDVKIADFGVSSL
LSHTFAACTSFVGTCAYMSPERFDPDSHGGYAADIWSLGLSLLECATGHFPFL---RANS
RLAVARRRAAAASASGVAQFRDFIMRCLQKDPGRRSTAAALLQNPTS
>scaffold-ALVQ-2011447-Tmesipteris_parva
DGGSLKKVSEYHLAEVARQVLRGLMYLHQNKIVHRDIKPSNLLLNCKRQVKIADFGVSTV
LANTLAACNSFVGTCAYMSPERFDPESHGGYAADIWSLGLSLLECAVGHFPLLPGQKADW
PTLMVAGDPPASPVNASPEFKSFIKDCLQKDPARRPSSAQLLSHPFI
>scaffold-BEGM-2023412-Botrypus_virginianus
DGGSLKKVSECYLAEVARQVLKGLMYLHQNKIVHRDIKPSNLLINRKQEVKIADFGVSTV
LASTLAPCNSFVGTCAYMSPERFDPESHGGYAADIWSLGLSLLECAIGHFPLLPGQKADW
PTLMVAGDPPSPPAHASTEFKSFIKDCLHKDPSRRPTASQLLSYPFI
>scaffold-CAPN-2001211-Equisetum_diffusum
DGGSLKKVAEPYLAEVARQVLNGLLYLHHNKIVHRDIKPSNLLLNSRCEVKIADFGVSTV
LASTLAPCNSFVGTCAYMSPERFDPDSHGGYAADIWSLGLSLLECAIGHFPFLPGQKADW
PTLMVAGEPPSPPANASPEFRNFVMQCLQKDASKRPTAAQLLHHPFI
>scaffold-CAPN-2005107-Equisetum_diffusum
DGGSLKRVPELYLAETARQVLDGLAYLHRNKIVHRDIKPSNLLLNSSREVKIADFGVSTV
LASTLSPCDSFVGTCAYMCPERFDPDSYGGYAADIWSLGLSLLECAIGHFPFLPGQKADW
PTLMVAGEPPTAPPDTSPEFQSFIMQCLQKDAAKRPTALQLLRHPFI
>scaffold-CAPN-2008552-Equisetum_diffusum
DCGSLKTVPESFLSNIARQVLCGLCYLHQNKIVHRDIKPANLLINSKREVKIADFGVSKV
LTSTMAPCDSFVGTSAYMSPERFDPDSHGGYAGDIWSLGLTLLECYIGYFPLVPGQKLDW
PTLMVAGEPPVPPPEASPEFRNFLKHCLLKDASRRPTAAQLLTHPFI
>scaffold-CQPW-2015859-Anemia_tomentosa
DGGSLKVVSEHYLSEVARQVLRGLQYLHHNKIVHRDIKPSNLLLNHLQEVKIADFGVSTI
LASTMAPCSSFVGTCAYMSPERFDPDSHGGYAADIWSLGLSLLECATGHFPFLPGQKADW
PTLMVAGDPPSLPALASPEFKDFIWSCLQKDPARRPRAVNLLSHPFL
>scaffold-DFHO-2056862-Danaea_nodosa
DGGSLKHVPEDYLAEVAKQVLKGLMYLHQNKIVHRDIKPSNLLINHAQEVKIADFGVSTV
LASTLAPCSSFVGTCAYMSPERFDPDSHGGYAADIWSLGLSLLECSIGHYPFLPGQTTDW
PTLMFAGDPPSPPANASKEFRHFIGLCLQKNATRRPTSSELLIHPFI
>scaffold-EWXK-2014469-Thyrsopteris_elegans
DGGSLGVVGELYLAEVARQVLKGLNYLHQNKIVHRDIKPSNLLINRKQEVKIADFGVSTI
LASTLAPCNSFVGTCAYMSPERFDPDSHGGYAADIWSLGLSLLECATGHFPFLPGQKADW
PTLMVSGEPPLPPADASPQFKDFIMRCLQKDPARRPRASALLSHPFL
>scaffold-EWXK-2014470-Thyrsopteris_elegans
DGGSLGVVGELYLAEVARQVLKGLNYLHQNKIVHRDIKPSNLLINRKQEVKIADFGVSTI
LASTLAPCNSFVGTCAYMSPERFDPDSHGGYAADIWSLGLSLLECATGHFPFLPGQKADW
PTLMVSGEPPLPPADASPQFKDFIMRCLQKDPARRPRASALLSHPFL
>scaffold-JVSZ-2130838-Equisetum_hyemale
DGGSLKKVPEPYLAEVARQVLNGLVYLHHNKIVHRDIKPSNLLLNSRCEVKIADFGVSTV
LASTLAPCNSFVGTCAYMSPERFDPDSHGGYAADIWSLGLSLLECAIGHFPFLPGQKADW
PTLMVAGEPPSPPANASPEFRNFVMQCLQKDASKRPTAAHLLHHPFI
>scaffold-KIIX-2088078-Pilularia_globulifera
DGGSITVIPERYLAEVACQVLKGLDYLHRNKIVHRDIKPSNLLINHKKEVKIADFGVSTI
LASTLAPCNSFVGTCAYMSPERFDPDSHGGYAADIWSLGLSLLECATGHFPFLRGQKADW
PTLMVAGGPPVLPPNASPQFKDFITQCLQRDPAKRPRAFTLLSHPFV
>scaffold-NHCM-2065083-Angiopteris_evecta
DGGSLKKVPEDYLAEVAKQVLKGLMYLHNNKIVHRDIKPSNLLINHAQEVKIADFGVSTV
LASTLAPCNSFVGTCAYMSPERFDPDSHGGYAADIWSLGLSLLECSIGHYPFLPGQKPDW
PTLMFAGDPPSPPANASKEFRHFIWLCLQKDASRRPTSSDLLSHPFI
>scaffold-NOKI-2010979-Lindsaea_linearis
DGGSLKVVAEPYLAEVARQVLKGLHYLHINKIVHRDIKPSNLLINHKQEVKIADFGVSTI
LASTLAPCNSFVGTCAYMSPERFDPDSHGGYAADIWSLGLSLLECATGHFPFLPGQKADW
PTLMVASDPPSPPANVSPHFKDFIRLCLQKDPAKRPRACALLTHPFV
>scaffold-NOKI-2015308-Lindsaea_linearis
DGGSLTMVAEPYLAEVARQVLKGLHYLHINKIVHRDIKPSNLLINHKQEIKIADFGVSTI
LASTLAPCNSFVGTCAYMSPERFDPDSHGGYAADIWSLGLSLLECATGHFPFLPGQKSDW
PTLMVASDPPSPPANASAQFKDFIRLCLQKDPAKRPRACALLTHPFV
>scaffold-PIVW-2025030-Ceratopteris_thalictroides
DGGSLKLVSEPYLAEVARQVLKGLHYLHINKIVHRDIKPSNLLINHKKEVKIADFGVSTI
LASTLAPCNSFVGTCAYMSPERFDPDSHGGYAADIWSLGLTLLECATGHFPFLPGQQADW
PTLMLAREPPSAPDHASPQFKDFINVCLQKDPKLRPRACALLSHPFI
>scaffold-QIAD-2006033-Hymenophyllum_bivalve
DGGSLKVVSERYLAEVTRQVLKGLNYLHSNKIVHRDIKPSNLLINRRQEVKIADFGVSTV
LASTLAPCNSFVGTCAYMSPERFDPDSHGGYTADIWSLGLSLLECATGHFPFLPGQKADW
PTLMVAGEPPSPPVNASPQFKHFIIQCLQKDPARRPPASALLSHPFV
>scaffold-QVMR-2003551-Psilotum_nudum
DGGSLKKVSECYLAEVARQVLRGLMYLHQNKIVHRDIKPSNLLLNHRQEVKIADFGVSTV
LASTLAPCNSFVGTCAYMSPERFDQESHGGYAADIWSLGLSLLECAIGHFPLLPGQKADW
PTLMVAGEPPSPPINASPEFKSFIKDCLQKDPSRRPTASQLLSYPFI
>scaffold-UGNK-2005634-Marattia_attenuata
DGGSLKKVPEDYLAEVAKQVLKGLMYLHNNKIVHRDIKPSNLLINHAQEVKIADFGVSTV
LASTLAPCNSFVGTCAYMSPERFDPDSHGGYAADIWSLGLSLLECSIGHYPFLPGQKPDW
PTLMFAGDPPSPPANASKEFRHFIWLCLQKDASRRPTSSDLLSHPFI
>scaffold-UGNK-2005635-Marattia_attenuata
DGGSLKKVPEDYLAEVAKQVLKGLMYLHNNKIVHRDIKPSNLLINHAQEVKIADFGVSTV
LASTLAPCNSFVGTCAYMSPERFDPDSHGGYAADIWSLGLSLLECSIGHYPFLPGQKPDW
PTLMFAGDPPSPPANASKEFRHFIWLCLQKDASRRPTSSDLLSHPFI
>scaffold-WQML-2067158-Cryptogramma_acrostichoides
DGGSLKVVAEPYLAEVARQVLKGLHYLHVNKIVHRDIKPSNLLINHRKEVKIADFGVSTI
LASTLAPCNSFVGTCAYMSPERFDPDSHGGYAADIWSLGLSLLECATGHFPFLPGQKADW
PTLMVASDPPSAPSNASPHFKDFIMRCLQKDPSLRPRACSLLSHPFV
>Abies_alba_AALBA5B094657P1
DGGSLVRMPEPFLAAVANQVLRGLKYLHAHKIVHRDIKPSNLLLNGSNQIKIADFGVSRI
LSKTLDPCNSCVGTYAYMSPERIDTDKDDGYAGDIWSLGLSLLECYVGRLPLLPGVPPDW
ANLMWLGDPPAAPPSASPEFQSFIRCCLQKDAASRWTASQLLSHCFV
>Picea_lambertina_PILA_02743
DGGSLDTMSERFLAEVARQVLEGLKYLHRHKIVHRDIKPSNLLINRRQEVKIADFGVSRI
LSQTLDPCNTYVGTCAYMSPERFDPETYGGYAGDIWSLGLSLLECYTGHFPFLAGQKADW
PALMCAGDPPAPPPTASAHFRSFITCCLHKDARNRWTAAQLLGHPFV
>Picea_lambertina_PILA_10260
DGGTLKKIPEHYLAEVSRQVLRGLHYLHQNKIVHRDIKPSNLLINKRREVKIADFGVSTV
LAHTLAQCNSFVGTCAYMSPERFDPDGYGGYSADIWSLGLSLLECALGRFPCLPGQRPDW
PTLMVAGDPPSPPPDASPEFQSFIRCCLQKDALLRHTANGLLSHPFL
>Picea_taeda_PITA_09428
DGGSLDTMSERFLAEVARQVLEGLKYLHRHKIVHRDIKPSNLLINRRQEVKIADFGVSRI
LSQTLDPCNTYVGTCAYMSPERFDPETYGGYAGDIWSLGLSLLECYTGHFPFLAGQKADW
PALMCAGDPPAPPPTASAHFRSFITCCLHKDARNRWTAAQLLGHPFV
>Picea_taeda_PITA_18117
DGGSLEMMSESFLSNVARQVSEGLRYLHRHKIVHRDIKPSNLLINKKQEVKIADFGVSRI
LSQTLDPCNTYVGTSAYMSPERFDPETYGGYAGDIWSLGLSLLECYIGHFPFLPGQKPDW
PSLMCAGDPPSPPPTASANFRSFINCCLHKDAHNRWTAAQLLTHPFI
>Picea_taeda_PITA_21253
DGGSLDMMSERFLAQVARQVLEGLKYLHRHKIVHRDIKPSNLLINKKQEVKIADFGVSRI
LSQTLDNCNTYVGTCAYMSPERFDPDTYGGYAGDIWSLGLSLLECYIGHFPFLRGQKPDW
PALMCAGDPPSPPPTASANFRSFINCCLHKDARNRWTAAQLLTHPFI
>Picea_taeda_PITA_44428
DGGTLKKIPEHYLAEVARQVLKGLHYLHQNKIVHRDIKPSNLLINKRREVKIADFGVSTV
LAHTLAQCNSFVGTCAYMSPERFDPDGYGGYSADIWSLGLSLLECALGRFPCLPGQRPDW
PTLMVAGDPPSPPPDASPEFQSFIRCCLQKDALLRHTAHRLLSHPFL
>Picea_taeda_PITA_50729
DGGSLGRMPEPFLAAVARQVLHGLKYLHAHKIVHRDIKPSNLLLNSARQVKIADFGVSRI
LSRTLDPCNSCVGTYAYMSPERIDPGKNDGYAGDIWSLGLTLLECYVGRLPFLTGIQPDW
PTLMYLGEPPAPPPSASPEFQSFIRCCLQKDAGLRWTASQLLAHPFL
>Pseudotsuga_menziesii_PSME_02704
DGGSLVRMSEPFLAAVARQVLLGLKYLHSHKIVHRDIKPSNLLLNSRHQIKIADFGVSRI
LSKTLDPCNSCVGTYAYMSPERIDPDKDDGYAGDIWSLGLSLLECYVGRLPFLPGVPPDW
ANLMWLGDPPAAPPSATPEFQSFIRCCLHKDAGLRWTASQLLSHYFV
>Pseudotsuga_menziesii_PSME_03222
DAGSLDMMSERFLAEVSRQVLEGLKYLHRHKIVHRDIKPSNLLINKKQEVKIADFGVSRI
LSQTLDPCNTYVGTCAYMSPERFDPETYGGYASDIWSLGLSLLECFIGRFPFVAGQKADW
PALMCAGDPPSPPPTASANFRSFITCCLQKDARKRWTAAELLAHPFL
>Pseudotsuga_menziesii_PSME_03287
DGGSLGRMPEPFLAAVARQVLHGLKYLHSHKIVHRDIKPSNLLLNSRRQVKIADFGVSRI
LAKSLDPCNSCVGTYAYMSPERIDPQMNDGYAGDIWSLGLSLLECYVGRLPFLPGVHPDW
PTLMWLGDPPSPPPSASVEFQSFIQSCLQKDAGLRWTASQLLSHPFV
>Pseudotsuga_menziesii_PSME_06983
DGGSLDMMSERFLADVARQVLQGLKYLHRHKIVHRDIKPSNLLINRRQEVKIADFGVSRI
LSQTLDPCNTYVGTCAYMSPERFDPETYGGYAGDIWSLGLSLLECYTGHFPFLAGQKADW
PTLMCAGNPPAPPPTASAHFRSFITCCLHKDARNRWTAAQLLGHPFL
>Pseudotsuga_menziesii_PSME_28716
DGGTLKQIPEHYLAEVARQVLKGLHYLHQNKIVHRDIKPSNLLINKRREVKIADFGVSTV
LAHTLAQCNSFVGTCAYMSPERFDPDGYGGYSADIWSLGLSLLECALGRFPCLPGQRPDW
PTLMVAGDPPSPPADASQEFQGFIRCCLQKDALLRHTAQRLLSHPFL
>Pseudotsuga_menziesii_PSME_43147
DGGSLSRMSEPFLSAVARQVLQGLKYLHSHKIVHRDIKPSNLLLNSARQVKIADFGVSRI
LSRTLDPCNSWVGTYAYMSPERIDPGKNDGYAGDMWSLGLSLLECYVGRLPFLPGVQPDW
PTLMYLGEPPAPPPSASLEFQSFIRCCLQKDVGLRWTASQLLSHPFL
>Pseudotsuga_menziesii_PSME_50188
DGGSLDMMSERFLAEVAR-VLQGLKYLHGHKIVHRDIKPSNLLINKKQEVKIADFGVSRI
LSQTLDPCNTYVGTCAYMSPERFDPETYGGYAGDIWSLGLSLLECFIGHFPFLAGQKADW
PTLMCAGDPPSPPSTASVHFRSFITCCLHKDARKRWTAAKLLGHPFL
>Sequoiadendron_giganteum_SEGI_01801
DRDSLPRLPEPFLAEVARQVLHGLKYLHGQKIVHRDIKPSNLLLNSEQQVKIADFGVSRI
LSRTLDPCNSYVGTYAYMSPERIDPDENDGYAGDIWSLGLTLLECYIGRFPFASGTQLDW
PTLMAAGEPPLLPPSASPDFQSFIRCCLRKDAAQRWTAAQLLSHSFI
>Sequoiadendron_giganteum_SEGI_04920
DGGSLTRLSESCLSKIARQVLEGLKYLHRERIVHRDIKPANLLISKNQRIKIADFGVSRI
---DIDSCNSYVGTCAYMSPERFDPQSYGGYAGDIWSLGLTLLECYVGHFPFLAGEQADW
PALMCAGEPPSAPASASAEFQSFIRCCLQKDAGKRWTASQLLNHPFL
>Sequoiadendron_giganteum_SEGI_09439
DGGSLKRMSESSLAKVARQVLEGLKYLHRERIVHRDIKPANLLISKNQRIKIADFGVSRI
VSHNLDSCNSYVGTCAYMSPERFDPQSYGGYAGDIWSLGLILLECYVGHFPFLAGEQADW
PALMCAGEPPSAPASASAEFQSFIRCCLQKDAGKRWTASQLLNHPFL
>Sequoiadendron_giganteum_SEGI_10421
DGGSLTRMSESSLAKVARQVLEGLKYLHRERIVHRDIKPANLLISKKQRIKIADFGVSRI
ASDTIDSCNSYVGTCAYMSPERFDPQSYGGYAGDIWSLGLTLLECYVGHFPFLVGEQADW
PALMCAGEPPSTPASASAEFQSFIRCCLQKDAGKRWTASQLLNHPFL
>Sequoiadendron_giganteum_SEGI_33697
DGGSLRRMPEGFLAEVARNVLEGLKYLHRQKIVHRDIKPSNLLLNRKQEVKIADFGVSRI
LSQTLDPCNTYVGTCAYMSPERFDPDSYGGYAGDIWSLGLSLLECFTGHFPFLPGQKADW
PTLMCAGDPPSPPASASGDFQNFIYCCLHKDARKRWTAAQLLEHPFI
>scaffold-BTTS-2077536-Austrotaxus_spicata
DGGSLKRMSEGFLSEVARQVLEGLKYLHRQKIVHRDIKPSNLLINRKREVKIADFGVSRI
LSQTLDPCNTYVGTCAYMSPERFDPDSYGGYAGDIWSLGLSLLECFTGHFPFLPGQKADW
PTLMCAGDPPSPPATASADFQSFIRCCLHKDARNRWTAARLLEHPFI
>scaffold-BUWV-2051969-Platycladus_orientalis
DGGSLQKRSEDFLAAVARNVLEGLKYLHREKIVHRDIKPSNLLINRKQEVKIADFGVSRI
LSQTLDPCNTYVGTCAYMSPERFDPDSYGGYAGDIWSLGLSLLECFTGHFPFLPGQKPDW
PTLMCAGDPPAPPLTASADFQGFIRCCLHKDARKRWTAAQLLQHPFV
>scaffold-DZQM-2052052-Pinus_radiata
DGGSLDTMSERFLAEVARQVLEGLKYLHRHKIVHRDIKPSNLLINRRQEVKIADFGVSRI
LSQTLDPCNTYVGTCAYMSPERFDPETYGGYAGDIWSLGLSLLECYTGHFPFLAGQKADW
PALMCAGDPPAPPPTASAHFRSFITCCLHKDARNRWTAAQLLGHPFV
>scaffold-GAMH-2004958-Tsuga_heterophylla
DGGSLDMMSERFLAEVARQVLEGLKYLHRHKIVHRDIKPSNLLINRKREVKIADFGVSRI
LSQTLDPCNTYVGTCAYMSPERFDPETYGGYAGDIWSLGLSLLECFIGHFPFLAGQKADW
PALMCAGDPPSPPPTASANFRSFITCCLQKDSRKRLTAAQLLAHPFL
>scaffold-GJTI-2007790-Cephalotaxus_harringtonia-leaves
DKDSLPRLAEPFLAEIARQVLHGLKYLHGQKIVHRDIKPSNLLLNTEQQVKIADFGVSRI
LSKTLDPCNSCVGTYAYMSPERIDPDKNDGYAGDIWSLGLTLLECYVGRFPFVPGVQIDW
PTLMCAGEPPLPPPSASQEFQSFIGCCLHKDAAMRWTAAQLLSHPFI
>scaffold-IIOL-2013713-Pinus_parviflora
DGGSLDTMSERFLAEVARQVLEGLKYLHRHKIVHRDIKPSNLLINRRQEVKIADFGVSRI
LSQTLDPCNTYVGTCAYMSPERFDPETYGGYAGDIWSLGLSLLECYTGHFPFLAGQKADW
PALMCAGDPPAPPPTASAHFRSFITCCLHKDARNRWTAAQLLGHPFV
>scaffold-IIOL-2013714-Pinus_parviflora
DGGSLDTMSERFLAEVARQVLEGLKYLHRHKIVHRDIKPSNLLINRRQEVKIADFGVSRI
LSQTLDPCNTYVGTCAYMSPERFDPETYGGYAGDIWSLGLSLLECYTGHFPFLAGQKADW
PALMCAGDPPSPPPTASANFRSFINCCLHKDARNRWTAAQLLGHPFI
>scaffold-JUWL-2005494-Keteleeria_evelyniana
DGGSLDKMSERFLAEVARQVLEGLNYLHRHKIVHRDIKPSNLLINRKQEVKIADFGVSRI
LSQTLDPCNTYVGTCAYMSPERFDPETYGGYAGDIWSLGLSLLECFTGHFPFLAGQKADW
PSLMCAGDPPSPPPTASAHFRSFITCCLHKDARNRWTAAQLLTHPFL
>scaffold-NVGZ-2013683-Cephalotaxus_harringtonia-2_samples_combined
DKDSLPRLAEPFLAEIARQVLHGLKYLHGQKIVHRDIKPSNLLLNTEQQVKIADFGVSRI
LSKTLDPCNSCVGTYAYMSPERIDPDKNDGYAGDIWSLGLTLLECYVGRFPFVPGVQIDW
PTLMCAGEPPLPPPSASQEFQSFIGCCLHKDAAMRWTAAQLLSHPFI
>scaffold-VGSX-2009488-Retrophyllum_minus
EGGSLYRMSEFFLSDVARQVLEGLKYLHQQKIVHRDIKPSNLLVNRKQEVKIADFGVSRI
LSQTLDPCNTYVGTCAYMSPERFDPDSYGGYAGDIWSLGLSLLECFTGYFPFLPGQKADW
PTLMCAGDPPSPPATASVEFQSFIRCCLHKDARKRWTAVQLLQHPFI
>scaffold-VSRH-2001078-Abies_lasiocarpa
DGGSLDMMSERFLAQVARQVLEGLNYLHRHKIVHRDIKPSNLLINRKQEVKIADFGVSRI
LSQTLDPCNTYVGTCAYMSPERFDPETYGGYAGDIWSLGLSLLECFTGHFPFLDGQKADW
PALMCAGDPPSPPPTASAHFRSFITCCLHKDYRNRWTAAQLLSHPFL
>scaffold-VSRH-2001080-Abies_lasiocarpa
DGGSLDMMSERFLAQVARQVLEGLNYLHRHKIVHRDIKPSNLLINRKQEVKIADFGVSRI
LSQTLDPCNTYVGTCAYMSPERFDPETYGGYAGDIWSLGLSLLECFTGHFPFLDGQKADW
PALMCAGDPPSPPPTASAHFRSFITCCLHKDYRNRWTAAQLLSHPFL
>scaffold-VSRH-2001081-Abies_lasiocarpa
DGGSLDMMSERFLAQVARQVLEGLNYLHRHKIVHRDIKPSNLLINRKQEVKIADFGVSRI
LSQTLDPCNTYVGTCAYMSPERFDPETYGGYAGDIWSLGLSLLECFTGHFPFLDGQKADW
PALMCAGDPPSPPPTASAHFRSFITCCLHKDYRNRWTAAQLLSHPFL
>scaffold-VSRH-2001082-Abies_lasiocarpa
DGGSLDMMSERFLAQVARQVLEGLNYLHRHKIVHRDIKPSNLLINRKQEVKIADFGVSRI
LSQTLDPCNTYVGTCAYMSPERFDPETYGGYAGDIWSLGLSLLECFTGHFPFLDGQKADW
PALMCAGDPPSPPPTASAHFRSFITCCLHKDYRNRWTAAQLLSHPFL
>scaffold-WWSS-2043699-Taxus_baccata
DGGSLRRMSERFLSSVARQVLEGLKYLHRQKIVHRDIKPSNLLVNRKQEVKIADFGVSRI
LSQTLDPCNTYVGTCAYMSPERFDPDSYGGYAGDIWSLGLSLLECFTGHFPFLPGQKADW
PTLMCAGDPPSPPATASADFQNFIRCCLHKDARKRWTAARLLEHPFI
>scaffold-YLPM-2004790-Pseudotaxus_chienii
DGGSLKRMSEGFLSEVARQVLEGLKYLHRQKIVHRDIKPSNLLINRKREVKIADFGVSRI
LSQTLDPCNTYVGTCAYMSPERFDPDSYGGYAGDIWSLGLSLLECFTGHFPFLPGQKADW
PTLMCAGDPPSPPATASADFQSFIRCCLHKDARNRWTAARLLEHPFI
>scaffold-ZQWM-2087523-Lagarostrobos_franklinii
EGGSLRRMSEAFLAGVARHVLEGLMYLHRQKIVHRDIKPSNLLVNRKQEVKIADFGVSRI
LSQTLDPCNTYVGTCAYMSPERFDPDSYGGYAGDIWSLGLSLLECFTGYFPFLPGQKADW
PTLMCAGDPPSPPATASADFQSFIRCCLHKDARKRWTAVQLLQHPFI
>scaffold-ZYAX-2073944-Taxus_cuspidata
DRDSLKRLPEPFLAEIARQVLHGLKYLHNQKIVHRDIKPSNLLLNTEQQVKIADFGVSRI
LSRTLDPCNSCVGTYAYMSPERIDPDKNDGYAGDIWSLGLTLLECYVGRFPFVPGVQLDW
PTLMCAGEPPLPPPSASQEFQSFIRCCLHKDAAERWTAMRLLSHPFL
>scaffold-ZYAX-2074402-Taxus_cuspidata
DGGSLRRMSERFLSSVARQVLEGLKYLHRQKIVHRDIKPSNLLVNRKQEVKIADFGVSRI
LSQTLDPCNTYVGTCAYMSPERFDPDSYGGYAGDIWSLGLSLLECFTGHFPFLPGQKADW
PTLMCAGDPPSPPATASADFQNFIRCCLHKDARKRWTAARLLEHPFI
>scaffold-AKXB-2066723-Phaeomegaceros_coriaceus
DGGTLGKIQEHHLAEVTKQVLTGLCYLHRSKIVHRDIKPSNLLINRRQEVKIGDFGVSTV
LAHTLAQCNSFVGTCAYMSPERLNPDANGGYSADIWSLGLTLLECFLGRFPCLPGEKSDW
VTLMYVGEPPPPPPDASPEFQDFIRICLRRDANLRPSAASLLNHPFL
>scaffold-BSNI-2002061-Anthoceros_agrestis-B
DCGTLGRIQEHHLAEVTKQVLTGLCYLHKSKIVHRDIKPSNLLLNRGQEVKIADFGVSIV
LAHTMAQCNSFVGTCAYMSPERMNPDANGGYSADIWSLGLTLFECFLGRFPCLPGEKCDW
VT-----------PDASPQFQDFIRSCLKRDPNQRPSAASLLGHPFL
>scaffold-BSNI-2002063-Anthoceros_agrestis-B
DCGTLGKIQEHHLAEVTKQVLTGLCYLHKSKIVHRDIKPSNLLLNRRQEVKIADFGVSTV
LAHTMAQCNSFVGTCAYMSPERMNPDANGGYSADIWSLGLTLFECFLGRFPCLPGEKSDW
VTLMFV-------PDASLEFQDFLRSCLRRDPNQRPSAANLLAHPFL
>scaffold-DXOU-2005036-Nothoceros_aenigmaticus
DGGTLGKIQEHHLAEVTKQVLTGLCYLHRSKIVHRDIKPSNLLINKRQEVKIGDFGVSTV
LAHTLAQCNSFVGTCAYMSPERLNPDANGGYSADIWSLGLTLLECFLGRFPCLPGEKSDW
VTLMYVGEPPPPPPDASPEFQDFIRICLRRDANLRPSAASLLNHSFL
>scaffold-FAJB-2056112-Paraphymatoceros_hallii
DGGTLGKIQEHHLAEVTKQVLTGLCYLHRSKIVHRDIKPSNLLINKRQEVKIGDFGVSTV
LAHTLAQCNSFVGTCAYMSPERLNPDANGGYSADIWSLGLTLLECFLGRFPCLPGEKSDW
VTLMYVGEPPPPPPDASPEFQDFIKICLRRDANLRPSAANLLNHPFL
>scaffold-RXRQ-2003107-Phaeoceros_carolinianus-sporophyte
DCGTLGRIQEHHLAEVTKQVLTGLCYLHKSKIVHRDIKPSNLLLNRGQEVKIADFGVSIV
LAHTMAQCNSFVGTCAYMSPERMNPDANGGYSADIWSLGLTLFECFLGRFPCLPGEKCDW
VTLMYVGEPPPPPPDASPQFQDFIRSCLKRDPNQRPSAASLLGHPFL
>scaffold-RXRQ-2024238-Phaeoceros_carolinianus-sporophyte
DGGTLGKIQEHHLAEVTKQVLTGLCYLHRSKIVHRDIKPSNLLINKRQEVKIGDFGVSTV
LAHTLAQCNSFVGTCAYMSPERLNPDANGGYSADIWSLGLTLLECFLGRFPCLPGEKSDW
VTLMYVGEPPPPPPDASPEFQDFIRICLRRDANLRPSAANLLNHPFL
>scaffold-TCBC-2018806-Nothoceros_vincentianus
DGGTLGKIQEHHLAEVTKQVLTGLCYLHRSKIVHRDIKPSNLLINKRQEVKIGDFGVSTV
LAHTLAQCNSFVGTCAYMSPERLNPDANGGYSADIWSLGLTLLECFLGRFPCLPGEKSDW
VTLMYVGEPPPPPPDASPEFQDFIRICLRRDANLRPSAASLLNHSFL
>scaffold-TWUW-2002079-Anthoceros_agrestis-A
DCGTLGKIQEHHLAEVTKQVLTGLCYLHKSKIVHRDIKPSNLLLNRRQEVKIADFGVSTV
LAHTMAQCNSFVGTCAYMSPERMNPDANGGYSADIWSLGLTLFECFLGRFPCLPGEKSDW
------GEPPPPPPDASLEFQDFLRSCLRRDPNQRPSAANLLAHPFL
>scaffold-WCZB-2118858-Phaeoceros_carolinianus-gametophyte
DGGTLGKIQEHHLAEVTKQVLTGLCYLHRSKIVHRDIKPSNLLINKRQEVKIGDFGVSTV
LAHTLAQCNSFVGTCAYMSPERLNPDANGGYSADIWSLGLTLLECFLGRFPCLPGEKSDW
VTLMYVGEPPPPPPDASPEFQDFIRICLRRDANLRPSAANLLNHPFL
>scaffold-WEEQ-2089787-Phaeoceros_carolinianus-gametophyte_1575
DGGTLGKIQEHHLAEVTKQVLTGLCYLHRSKIVHRDIKPSNLLINKRQEVKIGDFGVSTV
LAHTLAQCNSFVGTCAYMSPERLNPDANGGYSADIWSLGLTLLECFLGRFPCLPGEKSDW
VTLMYVGEPPPPPPDASPEFQDFIRICLRRDANLRPSAANLLNHPFL
>scaffold-ZFRE-2013494-Phaeoceros_carolinianus-sporophyte_1575
DCGTLGKIQEHHLAEVTKQVLTGLCYLHKSKIVHRDIKPSNLLLNRRQEVKIADFGVSTV
LAHTMAQCNSFVGTCAYMSPERMNPDANGGYSADIWSLGLTLFECFLGRFPCLPGEKSDW
VTLMFVGEPPPPPPDASLEFQDFLRSCLRRDPNQRPSAASLLAHPFL
>scaffold-ZFRE-2013495-Phaeoceros_carolinianus-sporophyte_1575
DCGTLGKIQEHHLAEVTKQVLTGLCYLHKSKIVHRDIKPSNLLLNRRQEVKIADFGVSTV
LAHTMAQCNSFVGTCAYMSPERMNPDANGGYSADIWSLGLTLFECFLGRFPCLPGEKSDW
VTLMFVGEPPPPPPDASLEFQDFLRSCLRRDPNQRPSAASLLAHPFL
>scaffold-BNCU-2018095-Radula_lindenbergiana
DGGTLKILSEEHLAEMTKQVLTGLVYLRKRKIVHRDIKPSNLLLNHKDEVKIADFGVSTV
LANTMAQCNSFVGTCAYMSPERCNPDGNGGYSADIWSLGLSLLEAAIGRFPCLPGEKPEW
FTLMSAGDPPAPPANASEEFKDFIRQCLQKDPLRRPSAAKLLEHPYI
>scaffold-HPXA-2136217-Ptilidium_pulcherrimum
DGGTLKKISEQYLAEMTRQVLTGLVYLHKRKIVHRDIKPSNLLLNHKQEVKISDFGVSTV
LANTMAQCNSFVGTCAYMSPERFNPDGNGGYSADIWSLGLTLLECAIGRFPCLPGEKADW
FTLMCAGDPPVPPASASLEFKDFIRRCLQKDPLLRPTAEKLLSHPFL
>scaffold-IHWO-2004390-Marchantia_paleacea-mycorrizal
DAGTLKKISEEYLAEMTRQVLTGLAYLHKKKIVHRDIKPSNLLLNNKQEVKIADFGVSTV
LAHTMAQCNSFVGTCAYMSPERFNPDGNGGYSADIWSLGLTLLECFIGRFPCLPGERPDW
PTLMCAGDPPTPPPEATPNFRNFIRLCLQKDALRRPTAEQLLKHAYL
>scaffold-ILBQ-2046866-Conocephalum_conicum
DAGTLTKISEDYLAEISRQVLTALNYLHKKKIVHRDIKPTNLLLNKRQEVKIADFGVSTV
LANTMAQCNSFVGTCAYMSPERFDPDSNGGYSADIWSLGLTLLECFIGRFPCVEDEKPDW
PTLVCAGDPPTPPPEATPNFRNFITLCLQKDALRRPTAEQLLKHPFL
>scaffold-IRBN-2165858-Scapania_nemorosa
DGGTLKKISEQYLAEMTKQVLTGLAYLHKRKVVHRDIKPSNLLINYRQEVKIADFGVSTV
LANTMAQCNSFVGTCAYMSPERFNPDKNGGYAADTWSLGLTLLECAIGRFPCLPGEKPDW
PTLMCAGDPPSPPPNASPEFKDFIRRCLQKDPLLRPPAAKLLTHPFL
>scaffold-JHFI-2018455-Pellia_neesiana
DGGTLKKLSEAYLAHLTKQVLTGLAYLHKRKIVHRDIKPSNLLLNKANDVKIADFGVSTV
LAHTMAQCNSFVGTCAYMSPERFNPEGTTGYSADIWSLGLTLLECAVGRFPCLEDEEPDW
PNLMVSGDPPAPPAEASLEFQDFIRLCLQKAPQGRPSAFNLLKHPYV
>scaffold-KRUQ-2113935-Porella_navicularis
DGGTLKKLSEGNLAEMTKQVLTGLVYLHKRKIVHRDIKPSNLLLNHKHEVKIADFGVSTV
LANTMAQCNSFVGTCAYMSPERFNPDGNGGYSADIWSLGLTLLECAIGRFPCLPGEKPDW
PTLMCAGDPPSPPRNASPEFKDFIRQCLQKDPSRRPSAEKLLVHPYI
>scaffold-LFVP-2013435-Marchantia_paleacea-2_samples_combined
DAGTLKKISEEYLAEMTRQVLTGLAYLHKKKIVHRDIKPSNLLLNNKQEVKIADFGVSTV
LAHTMAQCNSFVGTCAYMSPERFNPDGNGGYSADIWSLGLTLLECFIGRFPCLPGERPDW
PTLMCAGDPPTPPPEATPNFRNFIRLCLQKDALRRPTAEQLLKHAYL
>scaffold-LFVP-2013436-Marchantia_paleacea-2_samples_combined
DAGTLKKISEEYLAEMTRQVLTGLAYLHKKKIVHRDIKPSNLLLNNKQEVKIADFGVSTV
LAHTMAQCNSFVGTCAYMSPERFNPDGNGGYSADIWSLGLTLLECFIGRFPCLPGERPDW
PTLMCAGDPPTPPPEATPNFRNFIRLCLQKDALRRPTAEQLLKHAYL
>scaffold-NRWZ-2012195-Metzgeria_crassipilis
DGGTLKIISEQDLVEVTKQVLQGLAYLHKRKVVHRDIKPCNLLLNRRHEVKIADFGVSTV
LAHTMAQCNSFVGTCAYMSPERFNPDGHGGYSADIWSLGLTLLECAIGRFPCLPGETADW
PTLMCRGPPPPPPHDASPQFQDFIRRCLQKDPKDRPRAEKLLKHPYL
>scaffold-OFTV-2018558-Barbilophozia_barbata
DGGTLKKISEQYLAEMTKQVLTGLAYLHKRKVVHRDIKPSNLLINYKQEVKIADFGVSTV
LANTMAQCNSFVGTCAYMSPERFNPDKNGGYAADTWSLGLTLLECAIGRFPCLPGEKPDW
PTLMCAGDPPCPPPNASPEFKDFIRRCLQKDPLLRPPAAKLLTHPFL
>scaffold-PIUF-2010862-Pellia_sp._(cf_epiphylla_(L.)_Corda)
DGGTLKKLSEAYLAHLTKQVLTGLAYLHKRKIVHRDIKPSNLLLSKANDVKIADFGVSTV
LAYTMAQCNSFVGTCAYMSPERFNPEGTTGYSADIWSLGLTLLECAVGRFPCLEDEEPDW
PNLMVSGDPPSPPAEASLEFQDFIRLCLQKAPQGRPSAFHLLKHPYL
>scaffold-RTMU-2017568-Calypogeia_fissa
DGGTLKKISEQYLAEMTKQVLTGLVYLHKRKIVHRDIKPSNLLLNHKREVKIADFGVSTV
LAHTMAQCNSFVGTCAYMSPERFNPDGNGGYSADIWSLGLTLLECAIGRFPCLPGEKPDW
PTLMCAGDPPAPPPNASPEFKDFIRRCLQKDPLLRPPAARLLTHPFL
>scaffold-TXVB-2007763-Lunularia_cruciata
DLGTLKKISEEYLAEMTRQVLTGLAYLHKRKIVHRDIKPSNLLLNNKQEMKIADFGVSTV
LAHTMAQCNSFVGTCAYMSPERFNPDGHTGYSADIWSLGLTLLECFIGRFPCLPGEKPDW
PTLMCAGDPPTPPPEATPNFRNFIRVCLQKDALRRPTAEQLLKHPYL
>scaffold-UUHD-2150295-Porella_pinnata
DGGTLKKLSEGNLAEMTKQVLTGLVYLHKRKIVHRDIKPSNLLLNHKHEVKIADFGVSTV
LANTMAQCNSFVGTCAYMSPERFNPDGNGGYSADIWSLGLTLLECAIGRFPCLPGEKPDW
PTLMCAGDPPSPPRNASPEFKDFIRQCLQKDPSRRPSAERLLLHPYI
>scaffold-WJLO-2004889-Ricciocarpos_natans
DAGTLAKISEEYLAEISRQVLMGLHYLHKKKIVHRDIKPSNLLLNRRQEVKIADFGVSTV
LANTMAQCNSFVGTCAYMSPERFNPDGDGGYSADIWSLGLTLLECFIGRFPCLEGEKADW
PTLMCAGDPPTPPPDATPNFRNFITLCLQKDPLRRPTAEQLLKHPFL
>scaffold-WJLO-2004890-Ricciocarpos_natans
DAGTLAKISEEYLAEISRQVLMGLHYLHKKKIVHRDIKPSNLLLNRRQEVKIADFGVSTV
LANTMAQCNSFVGTCAYMSPERFNPDGDGGYSADIWSLGLTLLECFIGRFPCLEGEKADW
PTLMCAGDPPTPPPDATPNFRNFITLCLQKDPLRRPTAEQLLKHPFL
>scaffold-WZYK-2010802-Bazzania_trilobata
DGGTLKKISEQYLSAMTKQVLTGLAYLHKRKIVHRDIKPSNLLLNHKQEVKIADFGVSTV
LAHTMAQCKSFVGTCAYMSPERFNPDGNGGYSADIWSLGLTLLECAIGRFPCLPGEKPDW
PTLMCAGDPPAPPPNASPEFKDFIRRCLQKDPLLRPPAVKLLTHPFI
>scaffold-YFGP-2107566-Pallavicinia_lyellii
DGGTLKKLSEQHLADMTKQVLTGLLYLHKRKIVHRDIKPSNLLLNHKQEVKIADFGVSTV
LAHTMAQCNSFVGTCAYMSPERFNPDGNGGYAADIWSLGLTLLECAIGRFPCLPGERPDW
PTLMCAGDPPSPPSNASPEFKDFIRRCLQKDPMLRPPAERLLTHPFL
>scaffold-CBAE-2013624-Huperzia_myrsinites
DRGTLKKIPEDFLSLVSKQVLKGLKYLHSKKIVHRDIKPSNLLLNHKQEVKIADFGVSTE
LANTLAQCNSFVGTCAYFSPERFDPDMNGGYSADIWSLGLTLLECALGYFPCLPGQKPDW
PTLICNEDPPAPPKDASLEFQNFIRLCLQKDAILRPSANQLLLHPFL
>scaffold-GAON-2016322-Huperzia_squarrosa
DRGTLKKIPEDFLSLVSKQVLKGLKYLHSKKIVHRDIKPSNLLLNHKHEVKIADFGVSTE
LANTLAQCNSFVGTCAYFSPERFDPDMNGGYSADIWSLGLTLLECALGYFPCLPGQKPDW
PTLICNEDPPAPPKDASLEFQNFIRLCLQKDAILRPSANQLLLHPFL
>scaffold-GKAG-2008783-Huperzia_lucidula
DGGTLGKLSEDVLSYITRQILKGLHYLHSKKIVHRDIKPSNLLLNRKQELKIADFGVSTK
LANTLAKCDSFVGTCAYFSPERINPDGNGGYLADIWSLGLTVLECAIGVLPCLPGQKPDW
PTLVCNDDPPVPPKDASAEFQDFIRSCLQKNPLLRPSAHQLLTHPFL
>scaffold-GKAG-2008784-Huperzia_lucidula
DGGTLGKLSEDVLSYITRQILKGLHYLHSKKIVHRDIKPSNLLLNRKQELKIADFGVSTK
LANTLAKCDSFVGTCAYFSPERINPDGNGGYLADIWSLGLTVLECAIGVLPCLPGQKPDW
PTLVCNDDPPVPPKDASAEFQDFIRSCLQKNPLLRPSAHQLLTHPFL
>scaffold-GKAG-2009080-Huperzia_lucidula
DRGTLKKIPEDFLSLVSKQVLKGLKYLHSKKIVHRDIKPSNLLLNHKQEVKIADFGVSTE
LANTLAQCNSFVGTYAYFSPERFDPDMNGGYSADIWSLGLTLLECALGYFPCLPGQKPDW
PTLICNEDPPAPPKDASLEFQNFIRLCLQKDAMLRPSAHQLLIHPFL
>scaffold-GKAG-2009083-Huperzia_lucidula
DRGTLKKIPEDFLSLVSKQVLKGLKYLHSKKIVHRDIKPSNLLLNHKQEVKIADFGVSTE
LANTLAQCNSFVGTYAYFSPERFDPDMNGGYSADIWSLGLTLLECALGYFPCLPGQKPDW
PTLICNEDPPAPPKDASLEFQNFIRLCLQKDAMLRPSAHQLLIHPFL
>scaffold-GKAG-2022720-Huperzia_lucidula
NRGTLKKIPEDFLSLVSKQVLKGLKYLHSKKIVHRDIKPSNLLLNHKQEVKIADFGVSTE
LANTLAQCNSFVGTCAYFSPERFDPDMNGGYSADIWSLGLTLLECALGYFPCLPGQKPDW
PTLICNEDPPAPPKDASPEFQSFIRLCLQKDAIRRPSAHQLLTHPFV
>scaffold-KJYC-2002755-Selaginella_willdenowii
DGGTLRTIHERYLAKITSHVLKGLSYLHSNKIVHRDIKPSNLLLNSQGEVKIADFGVSTE
LANTLAQCNTFVGTCAYMSPERFQSEAHGGFSADIWSLGLVLLQCALGHFPYLPGQNGDW
VTLMCNWEVPSPPKESSVEFQDFVKVCLQKEPERRPGAMKLLQHPFV
>scaffold-NYBX-2018688-Huperzia_selago-A
NRGTLKKIPEDFLSLVSKQVLKGLKYLHSKKIVHRDIKPSNLLLNHKQEVKIADFGVSTE
LANTLAQCNSFVGTCAYFSPERFDPDMNGGYSADIWSLGLTLLECALGYFPCLPGQKPDW
PTLICNEDPPAPPKDASPEFQSFIRLCLQKDAIRRPSAHQLLTHPFV
>scaffold-NYBX-2023685-Huperzia_selago-A
DGGTLGKLSEDVLSYITRQILKGLHYLHSKKIVHRDIKPSNLLLNRKQELKIADFGVSTK
LANTLAKCDSFVGTCAYFSPERINPDGNGGYLADIWSLGLTVLECAIGVLPCLPGQKPDW
PTLVCNDDPPVPPKDASAEFQDFIRSCLQKNPLLRPSAHQLLTHPFL
>scaffold-PQTO-2002107-Lycopodium_deuterodensum
NGGTLGRLTEPVLAHITRQILKGLQYLHSKKIVHRDIKPSNLLLNNKQEVKIADFGVSTE
LANTLAQCNSFVGTYAYFSPERFDPDVNGGYSADIWSLGLTVLECAIGFFPCLPGQKPDW
PTLICNDDPPAPPTDASVQFQDFIRACLQKDPLRRPSARQLLRHPFL
>scaffold-PQTO-2002108-Lycopodium_deuterodensum
NGGTLGRLTEPVLAHITRQILKGLQYLHSKKIVHRDIKPSNLLLNNKQEVKIADFGVSTE
LANTLAQCNSFVGTYAYFSPERFDPDVNGGYSADIWS-GLTVLECAIGFFPCLPGQKPDW
PTLICNDDPPAPPTDASVQFQDFIRACLQKDPLRRPSARQLLRHPFL
>scaffold-ULKT-2020151-Lycopodiella_appressa
DGGTLKKIPEHFLAYVSSQVLKGLKYLHSKKIIHRDIKPSNLLLNRKSEVKIADFGVSTE
LASTFGQCNSFVGTCAYFSPERFDSDVNGGYSADIWSLGLTLLECALGYFPCLPGQQPDF
PTLICNEEPPAPPKDSSLEFQSFIRLCLQKDPMLRPSAKELLTHPFL
>scaffold-WAFT-2007743-Diphasiastrum_digitatum
DAGTLKKISEPYLAELTRQVLKGLMYLHSNKIVHRDIKPSNLLINCRQQVKIADFGVSTE
LAHTLAQCNSFVGTCAYMSPERFDPDGNGGYSADIWSLGLTLLECAVGHFPCLPGQKADW
PTLMWVSDPPSPPADTSPEFQSFIRSCLQKDAVQRPTASWLLNHPFL
>scaffold-WAFT-2012421-Diphasiastrum_digitatum
NGGTLGRLTEPVLAHITRQILKGLQYLHSKKIVHRDIKPSNLLLNHKQEVKIADFGVSTE
LANTLAQCNSFVGTCAYFSPERFDPDVNGGYSADIWSLGLTVLECAIGFFPCLPGQKPDW
PTLICNDDPPAPPTDASVEFQGFIRACLQKDPLRRPSAHKLLMHPFL
>scaffold-XNXF-2070776-Dendrolycopodium_obscurum
NGGTLGRLTEPVLAHITRQILKGLQYLHSKKIVHRDIKPSNLLLNHKQLVKIADFGVSTE
LANTLAQCNSFVGTCAYFSPERFDPDVNGGYSADIWSLGLTVLECAIGFFPCLPGQKPDW
PTLICNDDPPAPPTDASVQFQDFIRACLQKDPLRRPSAQQLLMHPFL
>scaffold-YHZW-2013288-Huperzia_selago-2_samples_combined
NRGTLKKIPEDFLSLVSKQVLKGLKYLHSKKIVHRDIKPSNLLLNHKQEVKIADFGVSTE
LANTLAQCNSFVGTCAYFSPERFDPDMNGGYSADIWSLGLTLLECALGYFPCLPGQKPDW
PTLICNEDPPAPPKDASPEFQSFIRLCLQKDAIRRPSAHQLLTHPFV
>scaffold-YHZW-2019286-Huperzia_selago-2_samples_combined
DRGTLNKIPEDFLSLVSKQVLKGLKYLHSKKIVHRDIKPSNLLLNHKQEVKIADFGVSTE
LANTLAQCNSFVGTYAYFSPERFDPDMNGGYSADIWSLGLTLLECALGYFPCLPGQKPDW
PTLICNEDPPAPPKDASLEFQNFIRLCLQKDAMLRPSAHQLLIHPFL
>scaffold-ZZEI-2023500-Phylloglossum_drummondii
DGGSLRIASERALADVARQVLAGLAYLHRQRIVHRDIKPSNLLINAHRQVKIADFGVSRI
LAQTMDPCNSSVGTIAYMSPERINTDLNHGYAGDIWSFGLSILEFYLGRFPFGLGRQGDW
ASLMCASNPPEAPPTASRELQNFIASCLQREPSRRLTALQLLQHPFI
>scaffold-ZZEI-2023622-Phylloglossum_drummondii
DRGTLKKISEDFLSQVSKQVLKGLKYLHSKKIVHRDIKPSNLLLNHKQEVKIADFGVSTE
LASTLAQCNSFVGTCAYFSPERFDPDMNGGYSADIWSLGLTLLECALGYFPCLPGQKPDW
PTLICNEDPPAPPKDASPEFQSFIRLCLQKDAMLRPSAHQLLMHPFV
>scaffold-ABCD-2076717-Racomitrium_elongatum
DGGTLKKIGERYLAEVTKQVLLGLLYLHKHKIVHRDIKPSNLLLNRKQEVKIADFGVSTV
LANTLAQCNSFVGTCAYMSPERFDPDGNGGYAADIWSLGLTLLECAIGRFPCLPGEKPDW
PTLMYAGELPSPPADASPEFRNFIILCLQKESIRRPSAEMLLSHPFV
>scaffold-AWOI-2006089-Diphyscium_foliosum
DGGTLKKIGERYLAEVTKQVLLGLLYLHKHKIVHRDIKPSNLLLNRKQEVKIADFGVSTV
LANTLAQCNSFVGTCAYMSPERFDPDGNGGYAADIWSLGLTLLECAIGRFPCLPGEKPDW
PTLMYAGDPPSPPQDASPEFRNFIILCLQKEAARRPSAEMLLAHPFV
>scaffold-AWOI-2006090-Diphyscium_foliosum
DGGTLKKIGERYLAEVTKQVLLGLLYLHKHKIVHRDIKPSNLLLNRKQEVKIADFGVSTV
LANTLAQCNSFVGTCAYMSPERFDPDGNGGYAADIWSLGLTLLECAIGRFPCLPGEKPDW
PTLMYAGDPPSPPQDASPEFRNFIILCLQKEAARRPSAEMLLAHPFV
>scaffold-CMEQ-2014672-Orthotrichum_lyellii
DGGTLKKIGERHLAEVTKQVLLGLLYLHKHKIVHRDIKPSNLLLNWKQEVKIADFGVSTV
LANTLAQCNSFVGTCAYMSPERFDPDGNGGYAADIWSLGLTLLECAIGRFPCLPGEKPDW
PTLMYAGEPPSPPADASPEFRNFITLCLQKESIRRPSAEMLLSHPFV
>scaffold-HVBQ-2132145-Tetraphis_pellucida
DGGTLKKIGERYLAEVTKQVLLGLLYLHKHKIVHRDIKPSNLLLNRRQEVKIADFGVSTV
LAHTLAQCNSFVGTCAYMSPERFDPDGNGGYSADIWSLGLTLLECAIGRFPCLPGEKPDW
PTLMYAGEPPSPPPDASPEFRNFIILCLQKEAVLRPSAEKLLTHPFV
>scaffold-JMXW-2010291-Bryum_argenteum
DGGTLKKIGERYLAEVTKQVLMGLLYLHKHKIVHRDIKPSNLLLNRKQEVKIADFGVSTV
LANTLAQCNSFVGTCAYMSPERFDPDGNGGYAADIWSLGLTLLECAIGRFPCLPGEKPDW
PTLMYAGEPPAPPDDASPEFRNFIILCLQKESVRRPSAEMLLSHPFV
>scaffold-KEFD-2058711-Encalypta_streptocarpa
DGGTLKKIGERYLAEVTKQVLLGLLYLHKNKIVHRDIKPSNLLLNRKQEVKIADFGVSTV
LAHTLAQCNSFVGTCAYMSPERFDPDGNGGYAADIWSLGLTLLECALGRFPSLPGEMPDW
PTLMCAGEPPAPPPDASPEFRDFIICCLQKASARRPSAEQLLAHPFV
>scaffold-ORKS-2009713-Philonotis_fontana
DGGTLKKIGERYLAEVTKQVLLGLLYLHKHKIVHRDIKPSNLLLNRKQEVKIADFGVSTV
LANTLAQCNSFVGTCAYMSPERFDPDGNGGYAADIWSLGLTLLECAIGRFPCLPGEKPDW
PTLMYAGEPPSPPADASPEFRSFIMLCLQKESIRRPSAEMLISHPFV
>scaffold-RDOO-2014886-Racomitrium_varium
DGGTLKKIGERYLAEVTKQVLLGLLYLHKHKIVHRDIKPSNLLLNRKQEVKIADFGVSTV
LANTLAQCNSFVGTCAYMSPERFDPDGNGGYAADIWSLGLTLLECAIGRFPCLPGEKPDW
PTLMYAGELPSPPADASPEFRNFIILCLQKESIRRPSAEMLLSHPFV
>scaffold-RGKI-2061811-Leucobryum_glaucum
DGGTLKKIGERYLAEVTKQVLLGLLYLHKHKIVHRDIKPSNLLLNRKQEVKIADFGVSTV
LANTLAQCNSFVGTCAYMSPERFDPDGNGGYAADIWSLGLTLLECAIGRFPCLPGEKPDW
PTLMYAGEPPSPPADASPEFRNFIILCLQKESIRRPSAEMLLSHPFV
>scaffold-SKQD-2079696-Takakia_lepidozioides
DGGTLQKIAEHYLAEVTKQVLQGLLYLHKHKIVHRDIKPSNLLINCKQEVKIADFGVSTV
LAHTLAQCNSFVGTCAYMSPERFDPDGNGGYSADIWSLGLTLLECAIGRFPCLPGEKPDW
PTLMCAGEPPSPPPDASPEFRSFIICCLQKDAVLRPSAQKLLAHSFL
>scaffold-SZYG-2042210-Polytrichum_commune
DGGTLKKIGERYLAEVTKQVLLGLLYLHKHKIVHRDIKPSNLLLNRRQEVKIADFGVSTV
LAHTLAQCNSFVGTCAYMSPERFDPDGNGGYSADIWSLGLTLLECAIGRFPCLPGEKPDW
PTLMCAGDPPSPPSDASPEFQNFIILCLQKDAVRRPSAEKLLSHPFV
>scaffold-VMXJ-2128774-Leucobryum_albidum
DGGTLKKIGERYLAEVTKQVLLGLLYLHKHKIVHRDIKPSNLLLNRKQEVKIADFGVSTV
LANTLAQCNSFVGTCAYMSPERFDPDGNGGYAADIWSLGLTLLECAIGRFPCLPGEKPDW
PTLMYAGEPPSPPADASPEFRNFIILCLQKESIRRPSAEMLLSHPFV
>scaffold-WNGH-2014293-Aulacomnium_heterostichum
DGGTLKKIGERYLAEVTKQVLLGLLYLHKHKIVHRDIKPSNLLLNRKQEVKIADFGVSTV
LANTLAQCNSFVGTCAYMSPERFDPDGNGGYAADIWSLGLTLLECAIGRFPCLPGEKPDW
PTLMYAGEPPSPPADASPEFRNFIILCLQKESVRRPSAEMLISHPFV
>scaffold-WOGB-2094840-Andreaea_rupestris
DGGTLKKIGERYLAEVTKQVLLGLLYLHKHKIVHRDIKPSNLLINRRQEVKIADFGVSTV
LAHTLAQCNSFVGTCAYMSPERFDPDGNGGYSADIWSLGLTLLECAIGRFPCLPGEKPDW
PTLMCAGDPPSPPPDASPEFRNFIILCLQKDAVRRPSAEMLLTHPFV
>scaffold-YWNF-2009342-Hedwigia_ciliata
DGGTLKKIGERYLAEVTKQVLLGLLYLHKHKIVHRDIKPSNLLLNRKQEVKIADFGVSTV
LANTLAQCNSFVGTCAYMSPERFDPDGNGGYAADIWSLGLTLLECAIGRFPCLPGEKPDW
PTLMYAGEPPSPPADASPEFRDFIIRCLQKESIRRPSAEMLISHPFV
>scaffold-ZACW-2099383-Leucodon_brachypus
DGGTLKKIGERYLAEVTKQVLLGLLYLHKNKIVHRDIKPSNLLLNRKQEVKIADFGVSTV
LANTLAQCNSFVGTCAYMSPERFDPDGNGGYAADIWSLGLTLLECAIGRFPCLPGEKPDW
PTLMYAGEPPSPPADASPEFSHFIVLCLQKESVRRPSAEMLISHPFV
>scaffold-ZQRI-2008682-Timmia_austriaca
DGGTLKKIGERYLAEVTKQVLLGLLYLHKHKIVHRDIKPSNLLLNRKQEVKIADFGVSTV
LANTLAQCNSFVGTCAYMSPERFDPDGNGGYAADIWSLGLTLLECAIGRFPCLPGEKPDW
PTLMYANEPPSPPADASPEFRNFIILCLQKESVRRPSAEMLLTHPFV
>scaffold-ZTHV-2015893-Atrichum_angustatum
DGGTLKKIGERYLAEVTKQVLLGLLYLHKHKIVHRDIKPSNLLLNRRQEVKIADFGVSTV
LAHTLAQCNSFVGTCAYMSPERFDPDGNGGYSADIWSLGLTLLECAIGRFPCLPGEKPDW
PTLMCAGDPPSPPSDASPEFQNFIILCLQKDAVRRPSAEKLLSHPFV
