# Supplementary material for: Water‐related innovations in land plants evolved by different patterns of gene cooption and novelty
Source: New Phytol. 2022 Feb 8;235(2):732–42. doi: 10.1111/nph.17981 (PMC9303528; doi:10.1111/nph.17981)
Supplement: Supplementary file 3 — Dataset S3 Fasta alignments and phylogenetic trees. [file NPH-235-732-s005.zip › Supplementary_Data_3_fasta_alignments_trees/Roots/Lateral_roots/MKK5_Q8RXG3_1_1kp.treefile]

(Chloropicon_primus_QDZ24127.1_mitogen-activated_protein_kinase:0.8354156375,((((((((((((Arabidopsis_thaliana_Q9LQM8_Mitogen-activated_protein_kinase_kinase_10_MKK10:0.5446295346,Oryza_sativa_indica_B8AHB1:0.4185588448)100:0.4113404486,((((Brachypodium_distachyon_I1GP94:0.0220673996,Brachypodium_distachyon_I1GP08:0.0764809959)100:0.0793614584,(((Brachypodium_distachyon_I1GP04:0.1037801974,Brachypodium_distachyon_I1GP07:0.1221286045)100:0.0746094495,Oryza_sativa_indica_A2XLC6:0.1478219596)100:0.0916545106,Oryza_sativa_indica_A2XLC5:0.0690472181)99:0.0519457577)98:0.1042102610,(Brachypodium_distachyon_I1HPA2:0.2161850878,Oryza_sativa_indica_B8ABK5:0.1374744622)100:0.4306670611)100:0.3535342788,(Brachypodium_distachyon_I1H7W2:0.0486365591,Oryza_sativa_indica_A2XE35_Mitogen-activated_protein_kinase_kinase_10-2:0.0447579841)100:0.3417703345)77:0.1298905254)87:0.2885682443,(((Arabidopsis_thaliana_Q9M8J5_Mitogen-activated_protein_kinase_kinase_8_MKK8:0.4313051392,Arabidopsis_thaliana_Q9LPQ3_Mitogen-activated_protein_kinase_kinase_7_MKK7:0.0952292885)99:0.1006726374,Arabidopsis_thaliana_Q9FX43_Mitogen-activated_protein_kinase_kinase_9_MKK9:0.0097842695)100:0.3858976265,Amborella_trichopoda_W1PMW5:0.2646987218)69:0.1005074882)73:0.1155228030,((((((Arabidopsis_thaliana_Q8RXG3_Mitogen-activated_protein_kinase_kinase_5_MKK5:0.0647286601,Arabidopsis_thaliana_O80397_Mitogen-activated_protein_kinase_kinase_4_MKK4:0.0489386152)100:0.1888173772,scaffold-ZZEI-2023500-Phylloglossum_drummondii:0.1117680852)99:0.0990269634,((Brachypodium_distachyon_I1H063:0.0545963211,Oryza_sativa_indica_A2YA66:0.0734958217)74:0.0098691237,(Brachypodium_distachyon_I1IDB1:0.0205125479,(Oryza_sativa_indica_A2XAD8:0.0000024734,Oryza_sativa_indica_I3RJI6_Mitogen-activated_protein_kinase_kinase_4_MKK4:0.0066830989)80:0.0000028889)99:0.0600992802)99:0.0792879801)100:0.2179629726,(Amborella_trichopoda_W1NHP2:0.1113563461,Amborella_trichopoda_W1NGU7:0.0031068154)100:0.5486182201)89:0.1790889219,((Ginkgo_biloba_Gb_36141:0.1921978629,(((Abies_alba_AALBA5B094657P1:0.0809945947,Pseudotsuga_menziesii_PSME_02704:0.0317490094)100:0.0787367701,Pseudotsuga_menziesii_PSME_03287:0.0709200035)100:0.0235851617,(Picea_taeda_PITA_50729:0.0389589221,Pseudotsuga_menziesii_PSME_43147:0.0594479381)100:0.0277858385)100:0.0674597476)34:0.0193033006,(Sequoiadendron_giganteum_SEGI_01801:0.0881287968,((scaffold-GJTI-2007790-Cephalotaxus_harringtonia-leaves:0.0000010029,scaffold-NVGZ-2013683-Cephalotaxus_harringtonia-2_samples_combined:0.0000010029)100:0.0471463775,scaffold-ZYAX-2073944-Taxus_cuspidata:0.0465684743)96:0.0266335396)100:0.1133008054)94:0.0566506403)75:0.1059994361,((Ginkgo_biloba_Gb_20818:0.0529369790,((Sequoiadendron_giganteum_SEGI_04920:0.0356484125,Sequoiadendron_giganteum_SEGI_10421:0.0306972081)100:0.0199682643,Sequoiadendron_giganteum_SEGI_09439:0.0126144181)100:0.1956598406)98:0.0494447182,((Ginkgo_biloba_Gb_41213:0.0606554300,(((Sequoiadendron_giganteum_SEGI_33697:0.0474295201,scaffold-BUWV-2051969-Platycladus_orientalis:0.0927288923)81:0.0082042244,((scaffold-BTTS-2077536-Austrotaxus_spicata:0.0000028859,scaffold-YLPM-2004790-Pseudotaxus_chienii:0.0000028525)100:0.0228118268,(scaffold-WWSS-2043699-Taxus_baccata:0.0000010029,scaffold-ZYAX-2074402-Taxus_cuspidata:0.0000010029)100:0.0289315247)99:0.0166712607)79:0.0080920757,(scaffold-VGSX-2009488-Retrophyllum_minus:0.0499326349,scaffold-ZQWM-2087523-Lagarostrobos_franklinii:0.0257007975)99:0.0383351377)98:0.0167069022)93:0.0250287177,(((((((Picea_lambertina_PILA_02743:0.0000000000,scaffold-IIOL-2013713-Pinus_parviflora:0.0000000000):0.0000000000,scaffold-DZQM-2052052-Pinus_radiata:0.0000000000):0.0000010029,Picea_taeda_PITA_09428:0.0000010029)86:0.0000023516,((((Pseudotsuga_menziesii_PSME_03222:0.0501402031,scaffold-GAMH-2004958-Tsuga_heterophylla:0.0223945532)100:0.0210465146,Pseudotsuga_menziesii_PSME_50188:0.0525129089)56:0.0154618113,(scaffold-JUWL-2005494-Keteleeria_evelyniana:0.0201911626,(((scaffold-VSRH-2001078-Abies_lasiocarpa:0.0000000000,scaffold-VSRH-2001081-Abies_lasiocarpa:0.0000000000):0.0000000000,scaffold-VSRH-2001082-Abies_lasiocarpa:0.0000000000):0.0000010029,scaffold-VSRH-2001080-Abies_lasiocarpa:0.0000010029)100:0.0237480807)100:0.0127959576)52:0.0229540458,Pseudotsuga_menziesii_PSME_06983:0.0286526518)48:0.0146798206)49:0.0286263058,scaffold-IIOL-2013714-Pinus_parviflora:0.0000029633)85:0.0557187485,Picea_taeda_PITA_21253:0.0251634438)37:0.0130672160,Picea_taeda_PITA_18117:0.0628047861)100:0.0816138565)99:0.0317717143)98:0.0687549318)69:0.0099293945)98:0.1455980045,scaffold-CAPN-2008552-Equisetum_diffusum:0.2661597304)93:0.0479936372,(((((((((Azolla_filiculoides_s0104.g044881:0.1672943445,(Salvinia_cucullata_v1.1_s0010.g004769:0.0124504120,(Salvinia_cucullata_v1.1_s0010.g004770:0.0043626660,Salvinia_cucullata_v1.1_s3691.g028943:0.2026405679)100:0.0656626226)100:0.2013015766)49:0.0122179807,(Azolla_filiculoides_s0128.g048770:0.1719889109,Salvinia_cucullata_v1.1_s0013.g005859:0.0673212971)59:0.0259437552)77:0.0424329281,(scaffold-EWXK-2014469-Thyrsopteris_elegans:0.0000010029,scaffold-EWXK-2014470-Thyrsopteris_elegans:0.0000010029)100:0.0471688191)69:0.0235470643,scaffold-QIAD-2006033-Hymenophyllum_bivalve:0.0556609068)68:0.0063149383,((scaffold-CQPW-2015859-Anemia_tomentosa:0.1370951614,scaffold-KIIX-2088078-Pilularia_globulifera:0.1293607054)70:0.0093600345,((scaffold-NOKI-2010979-Lindsaea_linearis:0.0129988268,scaffold-NOKI-2015308-Lindsaea_linearis:0.0368504383)99:0.0228386670,(scaffold-PIVW-2025030-Ceratopteris_thalictroides:0.1075158153,scaffold-WQML-2067158-Cryptogramma_acrostichoides:0.0400399626)99:0.0323447721)100:0.0469792218)70:0.0243742220)90:0.0299563294,Azolla_filiculoides_s0160.g054012:0.3175513783)85:0.0486177402,((scaffold-ALVQ-2011447-Tmesipteris_parva:0.1157325398,scaffold-QVMR-2003551-Psilotum_nudum:0.0310696555)58:0.0226482087,scaffold-BEGM-2023412-Botrypus_virginianus:0.0233628917)100:0.0471369788)84:0.0280250588,((scaffold-CAPN-2001211-Equisetum_diffusum:0.0131190474,scaffold-JVSZ-2130838-Equisetum_hyemale:0.0081526002)100:0.0261003055,scaffold-CAPN-2005107-Equisetum_diffusum:0.1676845338)100:0.0765769659)77:0.0162232726,(scaffold-DFHO-2056862-Danaea_nodosa:0.0654015884,((scaffold-NHCM-2065083-Angiopteris_evecta:0.0000000000,scaffold-UGNK-2005635-Marattia_attenuata:0.0000000000):0.0000010029,scaffold-UGNK-2005634-Marattia_attenuata:0.0000010029)100:0.0126645638)100:0.1091336696)76:0.0071000375)94:0.1110426771,Amborella_trichopoda_U5D660:0.2738749332)82:0.0458830831,(Ginkgo_biloba_Gb_33430:0.0479597752,((Picea_lambertina_PILA_10260:0.0298264923,Pseudotsuga_menziesii_PSME_28716:0.0376011991)52:0.0000024677,Picea_taeda_PITA_44428:0.0000020945)95:0.0409866716)98:0.0426853811)82:0.0509346779,(((Selaginella_moellendorffii_D8RCD7_MKK5-1:0.2584777870,scaffold-KJYC-2002755-Selaginella_willdenowii:0.1348402124)100:0.3760228951,(((((scaffold-CBAE-2013624-Huperzia_myrsinites:0.0000026665,scaffold-GAON-2016322-Huperzia_squarrosa:0.0074673516)100:0.0223443248,((scaffold-GKAG-2009080-Huperzia_lucidula:0.0000010029,scaffold-GKAG-2009083-Huperzia_lucidula:0.0000010029)72:0.0000022497,scaffold-YHZW-2019286-Huperzia_selago-2_samples_combined:0.0073965297)98:0.0092050078)99:0.0093451626,(((scaffold-GKAG-2022720-Huperzia_lucidula:0.0000000000,scaffold-YHZW-2013288-Huperzia_selago-2_samples_combined:0.0000000000):0.0000010029,scaffold-NYBX-2018688-Huperzia_selago-A:0.0000010029)100:0.0250979028,scaffold-ZZEI-2023622-Phylloglossum_drummondii:0.0280317533)97:0.0188770647)97:0.0594364369,scaffold-ULKT-2020151-Lycopodiella_appressa:0.1276980491)99:0.0367788564,(((scaffold-GKAG-2008783-Huperzia_lucidula:0.0000000000,scaffold-NYBX-2023685-Huperzia_selago-A:0.0000000000):0.0000023742,scaffold-GKAG-2008784-Huperzia_lucidula:0.0000025096)100:0.1567656087,(((scaffold-PQTO-2002107-Lycopodium_deuterodensum:0.0000024734,scaffold-PQTO-2002108-Lycopodium_deuterodensum:0.0000027248)100:0.0283589610,scaffold-XNXF-2070776-Dendrolycopodium_obscurum:0.0110476275)100:0.0110348931,scaffold-WAFT-2012421-Diphasiastrum_digitatum:0.0142546608)100:0.0640853887)100:0.1077437519)99:0.0883034469)97:0.0861642504,(Selaginella_moellendorffii_D8T7P5_MKK4-2:0.1656675725,scaffold-WAFT-2007743-Diphasiastrum_digitatum:0.1311231313)91:0.0337007300)93:0.0295987526)82:0.0653494649,(((((((((Physcomitrella_patens_A9SSR5:0.0000024806,scaffold-KEFD-2058711-Encalypta_streptocarpa:0.0886951580)84:0.0206223735,scaffold-JMXW-2010291-Bryum_argenteum:0.0144417131)80:0.0098559783,(((((Fontinalis_antipyretica_12901-RA___mRNA___locus_176690_43438_44493____translate_table__standard_:0.0145571455,Pleurozium_schreberi_snap_masked-scaffold_1403-processed-gene-0.32-mRNA-1_gene_snap_masked-scaffold_1403-processed-gene-0.32_name_snap_masked-scaffold_1403-processed-gene-0.32_seq_id_scaffold_1403_type_cds:0.0000028125)98:0.0072857765,scaffold-ZACW-2099383-Leucodon_brachypus:0.0072570550)98:0.0219846704,scaffold-WNGH-2014293-Aulacomnium_heterostichum:0.0000020953)59:0.0072515988,(scaffold-ORKS-2009713-Philonotis_fontana:0.0146419949,scaffold-YWNF-2009342-Hedwigia_ciliata:0.0146567625)95:0.0000023332)79:0.0072635837,(((scaffold-ABCD-2076717-Racomitrium_elongatum:0.0000020979,scaffold-RDOO-2014886-Racomitrium_varium:0.0000028229)100:0.0072673504,scaffold-CMEQ-2014672-Orthotrichum_lyellii:0.0220856836)23:0.0000024347,(scaffold-RGKI-2061811-Leucobryum_glaucum:0.0000024734,scaffold-VMXJ-2128774-Leucobryum_albidum:0.0000010029)82:0.0000024278)84:0.0000020823)57:0.0072273416)78:0.0071168291,scaffold-ZQRI-2008682-Timmia_austriaca:0.0077274484)83:0.0137717804,(scaffold-AWOI-2006089-Diphyscium_foliosum:0.0000010029,scaffold-AWOI-2006090-Diphyscium_foliosum:0.0000010029)100:0.0270330833)92:0.0351735583,scaffold-HVBQ-2132145-Tetraphis_pellucida:0.0094016328)72:0.0208027383,(scaffold-SZYG-2042210-Polytrichum_commune:0.0000029676,scaffold-ZTHV-2015893-Atrichum_angustatum:0.0000022882)100:0.0225032462)54:0.0073799193,scaffold-WOGB-2094840-Andreaea_rupestris:0.0074936553)76:0.0609874933,scaffold-SKQD-2079696-Takakia_lepidozioides:0.0593262496)90:0.0249529869)73:0.0467567009,((((((Marchantia_polymorpha_A0A176VRU8:0.0072653442,((scaffold-IHWO-2004390-Marchantia_paleacea-mycorrizal:0.0000000000,scaffold-LFVP-2013436-Marchantia_paleacea-2_samples_combined:0.0000000000):0.0000010029,scaffold-LFVP-2013435-Marchantia_paleacea-2_samples_combined:0.0000010029)88:0.0000022598)100:0.0148390993,(scaffold-ILBQ-2046866-Conocephalum_conicum:0.0692291843,(scaffold-WJLO-2004889-Ricciocarpos_natans:0.0000010029,scaffold-WJLO-2004890-Ricciocarpos_natans:0.0000010029)100:0.0529691550)100:0.0834133426)86:0.0067060665,scaffold-TXVB-2007763-Lunularia_cruciata:0.0389397966)100:0.1189090765,((scaffold-JHFI-2018455-Pellia_neesiana:0.0094027908,scaffold-PIUF-2010862-Pellia_sp.__cf_epiphylla__L.__Corda_:0.0268674053)100:0.2579732722,scaffold-NRWZ-2012195-Metzgeria_crassipilis:0.1927345923)35:0.0224135390)52:0.0250938490,(scaffold-BNCU-2018095-Radula_lindenbergiana:0.1160547264,(scaffold-KRUQ-2113935-Porella_navicularis:0.0000029536,scaffold-UUHD-2150295-Porella_pinnata:0.0141901752)100:0.0350799553)99:0.0513186238)44:0.0259238196,(scaffold-HPXA-2136217-Ptilidium_pulcherrimum:0.0857706186,((((scaffold-IRBN-2165858-Scapania_nemorosa:0.0080806940,scaffold-OFTV-2018558-Barbilophozia_barbata:0.0067208325)100:0.0610720276,scaffold-WZYK-2010802-Bazzania_trilobata:0.0406609532)78:0.0063882748,scaffold-RTMU-2017568-Calypogeia_fissa:0.0161063189)87:0.0093081182,scaffold-YFGP-2107566-Pallavicinia_lyellii:0.0712797265)91:0.0082191843)65:0.0000021042)73:0.0860688425)72:0.0797136819,(((((((Anthoceros_agrestis_BONN_evm.model.Sc2ySwM_362.938.1_EVM_AagrBONN_evm.TU.Sc2ySwM_362.938___Sc2ySwM_362_4173220-4176603_-_:0.0000024734,Anthoceros_punctactus_evm.model.utg000256l.22.1_EVM_Apun_evm.TU.utg000256l.22___utg000256l_90213-91202_-_:0.0000010029)32:0.0000023890,scaffold-TWUW-2002079-Anthoceros_agrestis-A:0.0000024734)57:0.0000024126,scaffold-BSNI-2002063-Anthoceros_agrestis-B:0.0000024144)74:0.0000026342,Anthoceros_angustus_011133_locus_scaffold85_size652931_472679_473668___len_990:0.0071819640)99:0.0071661519,(scaffold-ZFRE-2013494-Phaeoceros_carolinianus-sporophyte_1575:0.0000010029,scaffold-ZFRE-2013495-Phaeoceros_carolinianus-sporophyte_1575:0.0000010029)87:0.0000020070)98:0.0243312386,(((Anthoceros_angustus_000998_locus_scaffold3_size2591405_302966_303961___len_996:0.0000000000,scaffold-RXRQ-2003107-Phaeoceros_carolinianus-sporophyte:0.0000000000):0.0000010029,Anthoceros_punctactus_evm.model.utg000107l.245.1_EVM_Apun_evm.TU.utg000107l.245___utg000107l_1160228-1161223_-_:0.0000010029)77:0.0000021413,scaffold-BSNI-2002061-Anthoceros_agrestis-B:0.0000024734)100:0.0505009411)99:0.0494114137,(scaffold-AKXB-2066723-Phaeomegaceros_coriaceus:0.0000027939,((scaffold-DXOU-2005036-Nothoceros_aenigmaticus:0.0000010029,scaffold-TCBC-2018806-Nothoceros_vincentianus:0.0000010029)99:0.0072602309,(scaffold-FAJB-2056112-Paraphymatoceros_hallii:0.0072093735,((scaffold-RXRQ-2024238-Phaeoceros_carolinianus-sporophyte:0.0000000000,scaffold-WEEQ-2089787-Phaeoceros_carolinianus-gametophyte_1575:0.0000000000):0.0000010029,scaffold-WCZB-2118858-Phaeoceros_carolinianus-gametophyte:0.0000010029)90:0.0000029103)100:0.0072117845)98:0.0071698981)100:0.0374723594)100:0.1392493617)97:0.2869865488,((((((((scaffold-BHBK-2011997-Cosmarium_tinctum:0.0767764682,scaffold-RQFE-2007354-Cosmocladium_cf._constrictum:0.0617825647)48:0.0010067127,scaffold-WCQU-2011450-Staurodesmus_convergens:0.0514417903)51:0.0221272777,(scaffold-WDGV-2009551-Cosmarium_subtumidum:0.0343116626,scaffold-WDGV-2011580-Cosmarium_subtumidum:0.0101419480)100:0.0443720684)60:0.0133191794,((scaffold-HJVM-2001270-Cosmarium_ochthodes-ASW_07133:0.0000010029,scaffold-HJVM-2001272-Cosmarium_ochthodes-ASW_07133:0.0000010029)100:0.0349153695,scaffold-HJVM-2001271-Cosmarium_ochthodes-ASW_07133:0.0252867052)100:0.0724592351)60:0.0234510689,(scaffold-MCHJ-2001606-Micrasterias_fimbriata:0.0000010029,scaffold-MCHJ-2001607-Micrasterias_fimbriata:0.0000010029)100:0.0224900483)80:0.0356755472,(scaffold-DRFX-2011501-Closterium_lunula:0.2439104304,scaffold-RPQV-2034869-Phymatodocis_nordstedtiana:0.0232132855)75:0.0542339057)89:0.1176906840,(scaffold-FFGR-2009838-Netrium_digitus:0.0000020848,scaffold-FFGR-2009839-Netrium_digitus:0.0000010029)100:0.1014325973)87:0.0880918812,(scaffold-HKZW-2047876-Mesotaenium_caldariorum:0.2479602655,scaffold-NBYP-2053852-Mesotaenium_kramstae:0.0707457937)100:0.0860838978)99:0.2602960869);
