# Supplementary material for: Water‐related innovations in land plants evolved by different patterns of gene cooption and novelty
Source: New Phytol. 2022 Feb 8;235(2):732–42. doi: 10.1111/nph.17981 (PMC9303528; doi:10.1111/nph.17981)
Supplement: Supplementary file 3 — Dataset S3 Fasta alignments and phylogenetic trees. [file NPH-235-732-s005.zip › Supplementary_Data_3_fasta_alignments_trees/Roots/Lateral_roots/MKK6_Q39026_1_1kp.fasta]

>Capsaspora_owczarzaki_ATCC_30864_XP_004349328.2_extracellular_signal-regulated_protein_kinase
MVCGTRFDCPAKYSLIKPIGGAYGVVCSAQNNLLGRRVAIKKIIKAFEHLTDSKRTLREIKLLRHFHHENVLSIEDMLQP
TSYEQFDDVYLVSELLDTDLHQIIGSPQQLTDDHCQYFLYQILRGLKYIHSAGVLHRDLKPSNLLLNGNCDLKICDFGLA
RVAQAGDASAAGFMTEYVATRWYRAPEIMLSWREYTKAIDMWSVGCIFAELLGRRPLFPGKDFLHQLSLITDVLGSPSND
DIAGISNDKARRFVRQLPAKPRIPFQTIYPNANPIALDLLQRFLMFNPDNRISVEEALAHPYLAPLHDPADEPTCHSTFN
FDFENRPLTKEIIKELTFQEMLAFHPPVAGDEHALFLHSQLQILQQQQVLRAQQLILYEQAVIPPEGGGELPFDAVLSDD
MIAPYAQG

>Arabidopsis_thaliana_Q9LMM5_Mitogen-activated_protein_kinase_11_MPK11
MSIEKPFFGDDSNRGVSINGGRYVQYNVYGNLFEVSKKYVPPLRPIGRGASGIVCAAWNSETGEEVAIKKIGNAFGNIIDAKRTLREIKLLKHMDHDNVIAIIDIIRPPQPDNFNDVHIVYELMDTDLHHIIRSNQPLTDDHSRFFLYQLLRGLKYVHSANVLHRDLKPSNLLLNANCDLKIGDFGLARTKSETDFMTEYVVTRWYRAPELLLNCSEYTAAIDIWSVGCILGEIMTREPLFPGRDYVQQLRLITELIGSPDDSSLGFLRSDNARRYVRQLPQYPRQNFAARFPNMSVNAVDLLQKMLVFDPNRRITVDEALCHPYLAPLHEYNEEPVCVRPFHFDFEQPSLTEENIKELIYRESVKFNP

>Arabidopsis_thaliana_Q39023_Mitogen-activated_protein_kinase_3_MPK3
MNTGGGQYTDFPAVETHGGQFISYDIFGSLFEITSKYRPPIIPIGRGAYGIVCSVLDTETNELVAMKKIANAFDNHMDAKRTLREIKLLRHLDHENIIAIRDVVPPPLRRQFSDVYISTELMDTDLHQIIRSNQSLSEEHCQYFLYQLLRGLKYIHSANIIHRDLKPSNLLLNANCDLKICDFGLARPTSENDFMTEYVVTRWYRAPELLLNSSDYTAAIDVWSVGCIFMELMNRKPLFPGKDHVHQMRLLTELLGTPTESDLGFTHNEDAKRYIRQLPNFPRQPLAKLFSHVNPMAIDLVDRMLTFDPNRRITVEQALNHQYLAKLHDPNDEPICQKPFSFEFEQQPLDEEQIKEMIYQEAIALNPTYG
>Arabidopsis_thaliana_Q39026_Mitogen-activated_protein_kinase_6_MPK6
MDGGSGQPAADTEMTEAPGGFPAAAPSPQMPGIENIPATLSHGGRFIQYNIFGNIFEVTAKYKPPIMPIGKGAYGIVCSAMNSETNESVAIKKIANAFDNKIDAKRTLREIKLLRHMDHENIVAIRDIIPPPLRNAFNDVYIAYELMDTDLHQIIRSNQALSEEHCQYFLYQILRGLKYIHSANVLHRDLKPSNLLLNANCDLKICDFGLARVTSESDFMTEYVVTRWYRAPELLLNSSDYTAAIDVWSVGCIFMELMDRKPLFPGRDHVHQLRLLMELIGTPSEEELEFLNENAKRYIRQLPPYPRQSITDKFPTVHPLAIDLIEKMLTFDPRRRITVLDALAHPYLNSLHDISDEPECTIPFNFDFENHALSEEQMKELIYREALAFNPEYQQ
>Arabidopsis_thaliana_Q9M1Z5_Mitogen-activated_protein_kinase_10_MPK10
MEPTNDAETLETQGEVTTAIWPSSQILKTTIDIPGTLSHDGRYIQYNLFGHIFELPAKYKPPIRPIGRGACGIVCSAVDSETNEKVAIKKITQVFDNTIEAKRTLREIKLLRHFDHENIVAIRDVILPPQRDSFEDVYIVNELMEFDLYRTLKSDQELTKDHGMYFMYQILRGLKYIHSANVLHRDLKPSNLLLSTQCDLKICDFGLARATPESNLMTEYVVTRWYRAPELLLGSSDYTAAIDVWSVGCIFMEIMNREPLFPGKDQVNQLRLLLELIGTPSEEELGSLSEYAKRYIRQLPTLPRQSFTEKFPNVPPLAIDLVEKMLTFDPKQRISVKEALAHPYLSSFHDITDEPECSEPFNFDLDEHPFSEEQFRELIYCEALAFNPETSND

>Arabidopsis_thaliana_Q9LQQ9_Mitogen-activated_protein_kinase_13_MPK13
MEKREDGGILTYDGRYVMYNVLGNIFELSSKYIPPIEPIGRGAYGIVCCATNSETNEEVAIKKIANAFDNRVDAKRTLREIKLLSHMDHDNVIKIKDIIELPEKERFEDVYIVYELMDTDLHQIIRSTQTLTDDHCQYFLYQILRGLKYIHSANVLHRDLKPSNLVLNTNCDLKICDFGLARTSNETEIMTEYVVTRWYRAPELLLNSSEYTGAIDIWSVGCIFMEILRRETLFPGKDYVQQLKLITELLGSPDDSDLDFLRSDNARKYVKQLPHVQKQSFREKFPNISPMALDLAEKMLVFDPSKRITVDEALKQPYLASLHEINEEPTCPTPFSFDFEETALDEQDIKELVWRESLHFKNM
>Arabidopsis_thaliana_Q39025_Mitogen-activated_protein_kinase_5_MPK5
MAKEIESATDLGDTNIKGVLVHGGRYFQYNVYGNLFEVSNKYVPPIRPIGRGAYGFVCAAVDSETHEEIAIKKIGKAFDNKVDAKRTLREIKLLRHLEHENVVVIKDIIRPPKKEDFVDVYIVFELMDTDLHQIIRSNQSLNDDHCQYFLYQILRGLKYIHSANVLHRDLKPSNLLLNSNCDLKITDFGLARTTSETEYMTEYVVTRWYRAPELLLNSSEYTSAIDVWSVGCIFAEIMTREPLFPGKDYVHQLKLITELIGSPDGASLEFLRSANARKYVKELPKFPRQNFSARFPSMNSTAIDLLEKMLVFDPVKRITVEEALCYPYLSALHDLNDEPVCSNHFSFHFEDPSSTEEEIKELVWLESVKFNPLPSI
>Arabidopsis_thaliana_Q8GYQ5_Mitogen-activated_protein_kinase_12_MPK12
MSGESSSGSTEHCIKVVPTHGGRYVQYNVYGQLFEVSRKYVPPIRPIGRGACGIVCAAVNSVTGEKVAIKKIGNAFDNIIDAKRTLREIKLLRHMDHENVITIKDIVRPPQRDIFNDVYIVYELMDTDLQRILRSNQTLTSDQCRFLVYQLLRGLKYVHSANILHRDLRPSNVLLNSKNELKIGDFGLARTTSDTDFMTEYVVTRWYRAPELLLNCSEYTAAIDIWSVGCILGEIMTGQPLFPGKDYVHQLRLITELVGSPDNSSLGFLRSDNARRYVRQLPRYPKQQFAARFPKMPTTAIDLLERMLVFDPNRRISVDEALGHAYLSPHHDVAKEPVCSTPFSFDFEHPSCTEEHIKELIYKESVKFNPDH
>Arabidopsis_thaliana_Q39024_Mitogen-activated_protein_kinase_4_MPK4
MSAESCFGSSGDQSSSKGVATHGGSYVQYNVYGNLFEVSRKYVPPLRPIGRGAYGIVCAATNSETGEEVAIKKIGNAFDNIIDAKRTLREIKLLKHMDHENVIAVKDIIKPPQRENFNDVYIVYELMDTDLHQIIRSNQPLTDDHCRFFLYQLLRGLKYVHSANVLHRDLKPSNLLLNANCDLKLGDFGLARTKSETDFMTEYVVTRWYRAPELLLNCSEYTAAIDIWSVGCILGETMTREPLFPGKDYVHQLRLITELIGSPDDSSLGFLRSDNARRYVRQLPQYPRQNFAARFPNMSAGAVDLLEKMLVFDPSRRITVDEALCHPYLAPLHDINEEPVCVRPFNFDFEQPTLTEENIKELIYRETVKFNPQDSV


>Amborella_trichopoda_W1PGG6_Mitogen-activated_protein_kinase
MDPPEQKDVVMGESEMAQPNTQQPGMDVPSVTTHGGRFVQYDIFGNVFEVTAHYQLPIMPIGKGAYGIVCSAFNSKLNELVAIKKIANAFDNKMDAKRTLREIKLLRHMDHENVVAIRDIIPPPSRETFNDVYIAYELMDTDLHQIIRSNQALSEEHCQYFLYQLLRGLKYIHSANVLHRDLKPSNLLLNANCDLKICDFGLARVTSETDFMTEYVVTRWYRAPELLLNSAEYTAAIDVWSVGCVFMELINRQPLFPGRDHVHQLRLLMEMIGTPTEAELGFVNDSARKYIRQLVQYPRQSLAARFPKVHPMAIDLVEKMLTFDPRQRITVTDALAHPYLASLHDISDEPVCPTPFSFEFEQHALTEDQMKELIYRESLAFNPEYTYLENVSSFVICEKF
>Amborella_trichopoda_W1NKH8_Mitogen-activated_protein_kinase
MNANSSSGEGSMQGVATHGGSYVQYNVLGNLFEVSSKYVPPIQPIGRGAYGIVCCARNSETNEEVAIKKIGNAFDNRIDAKRTLREIKLLRHLDHDNIIQIKDIIRPPQRENFNDVYIVYELMDTDLHQIIRSNQCLTDDHCQYFMYQLLRGLKYIHSANILHRDLKPSNLLLNANCDLKICDFGLARTTSETDFMTEYVVTRWYRAPELLLNCSEYTAAIDIWSVGCIFMEIMKREPLFPGKDYVQQLRLITELLGSPEDSDLGFLRSDNARRYVRQLPHFPKQPFSEKFPDLSPEAIDLVEKMLVFDPCKRISVEEALRHPFLSSLHEINEEPICSSPFNFDFEQASFTEEDIKELIYRESLSFNPDMK
>Amborella_trichopoda_W1NKQ3_Mitogen-activated_protein_kinase
MGTVVPENYTATPNGFPAIPTHGGRFVEYDIFGNRFEITSKYSPPLIPIGRGAYGLICSALNSVTNEHVAIKKIARAFDNRIDAKRTLREIKLLRHIDHENIISIKDIIPPPRREAFNDVYIVSELMDTDLHHIIQSNQDLSEEHCQYFLYQILRGLKYIHSANVLHRDLKPSNLLLNANCDLKICDFGLARTSTEDDFMTEYVVTRWYRAPELLLNSKDYTAAIDIWSVGCIFMELMNRKPLFPGRDQVHQLRLQTELLGTPTESDIDFIHSEDAKRYMRRLPPLPRQLFREKFPHVHPLAIDLMERMLTFNPSRRITVEEALAHPYLASLHDEGDEPTCPEPFSVELEQQAVDEQQIKELIHREALAFNPEYARF
>Amborella_trichopoda_W1NMI1_Uncharacterized_protein
MFYIVYELMDTDLHQIIRSKQPLTDDHCKYFLYQLLRGLKYIHSANVLNRDLKPSNLLLNSNCDLKIRDFGLARITSETNFMTEYVVTRWYRAPELLLSCLEYTAAIDVWSVGCTFIEAVIREPLFPGKDYVQQLRLITEFLGTPSDSSLGFLRSDNACRYLHQFPQFPKQEFSQRFPTMSPETVDLVEKMLVFDPSKRITATSLLAFEEALAHPYLASLHDIDDEPVCHSPSN
>Amborella_trichopoda_W1NKX0_Mitogen-activated_protein_kinase
MAMKMGSSGSSEGHIKGVLTRGGRYVRYNIFGNLFEVPTKYVPPIRPIGRVAYGIVCSAVNSETNEEVAIKKIGNAFDNRIDAKRTLREIKLLLHMDHENIIAIKDIIRPPDRENFNDVYIVSELMDTDLHQIIRSKQPLTDDHCKYFLYQLLRGLKYIHSANVLHRDLKPSNLLLNSNCDLKIGDFGLARTTSETDFMTEYVVTRWYRAPELLLSCSEYTAAIDVWSVGCIFIEAVIREPLFPGKDYVQQLRLITELLGTPSDSSLGFLRSENARRYLRQFPQFPKQEFSQRFPTMSPEAVDLVEKMLVFDPSKRITVEEALAHPYLACLHDVDDEPVCHSPFNYDFEQPSITEENIKDLIWGESLKFYPDPKK


>Amborella_trichopoda_W1NMI0_Mitogen-activated_protein_kinase
MDSERQIRVAIKKIENAFQNGLRAKLTYREVKLNAHLSGHENIIGIRDIIRSPQREKFNDVYIVSELMETDLHQVLSLHEPLTEWHQVYILYQLLRGLKYIHSANVLHRDLKPSNLLVSSDCTLKICDFGLARINSPRALMNTEVVTFWYRAPELLLGYPRYTYSVDIWSVGCIFMELVTGKHLFPGANSTDQLQLICKLLGSPDESSLWFLQTDEARRRYVRQILHFPKHQLSQRFPAIPPIAIDLVEKMLVFDPNKRITCDEALAHPYLEKLHDISDEPTCTSPLSADFGDLPLTIEDFKELVWEESLKFSPDLKP


>Brachypodium_distachyon_I1H0Y7_Mitogen-activated_protein_kinase_MPK6
MDGGAQPPDAEMADAGAAVPGAGAGAAGTMENIQATLSHGGRFIQYNIFGNVFEVTVKYKPPILPIGKGAYGIVCSALNSETGEQVAIKKIANAFDNKIDAKRTLREIKLLRHMDHENIVAIRDIIPPAQRNSFNDVYIAYELMDTDLHQIIRSNQALSEEHCQYFLYQILRGLKYIHSANVLHRDLKPSNLLLNANCDLKICDFGLARTTSETDFMTEYVVTRWYRAPELLLNSSEYTAAIDVWSVGCIFMELMDRKPLFPGRDHVHQLRLLMELIGTPNEADLDFVNENARRYIRQLPRHARQSFSEKFPHVHPSAIDLVEKMLTFDPRQRITVEGALAHPYLASLHDISDEPVCTMPFSFDFEQHALSEEQMKDLIHQEALAFNPDYQ
>Brachypodium_distachyon_I1I1F8_MPK11
MRMEGGGAGPAAAAAAGGAHGLGEAQIKGTLTHGGRYVQYNVYGNLFEVSAKYVPPIRPVGRGACGIICAAINVQTREEVAIKKIGNAFDNQIDAKRTLREVKLLRHMNHENVISIKDIIRPPRRENFNDVYIVYELMDTDLHHLLRSNQPLTDDHCQYFLYQVLRGLKYVHSANVLHRDLRPSNLLLNAKCDLKIGDFGLARTTTETDFMMEYVVTRWYRAPELLLNCSEYTGAIDMWSVGCILGEIATREPLFPGKDYVHQLRLITELLGSPDDTSLGFLRSDNARRYVRSLPQYPKQQFRSRFPNMSSGAMDLLERMLVFDPNKRITVDEALCHPYLASLHEINDEPVCPAPFSFDFEQPSFTEEDIKELIWRESVKFNPEPIH
>Brachypodium_distachyon_I1I5N8_Mitogen-activated_protein_kinase
MDTSGGGGAGGAAQIQGMATHGGRYVLYNVYGNLFEVASKYAPPIRPIGRGAYGIVCAAVSSDTGEEVAIKKIGNAFDNHIDAKRTLREIKLLRHMDHENIIAIKDIIRPPRRDDFKDVYIVTELMDTDLHQIIRSNQPLTDDHCQYFLYQLLRGLKYVHSANVLHRDLKPSNLFLNANCDLKIADFGLARTTSETDLMTEYVVTRWYRAPELLLNCSQYTAAIDVWSVGCILGEIITRQPLFPGRDYIQQLKLITELIGSPDDSSLGFLRSDNARRYMKQLPQYPRQDFRLRFRNMSDGAVDLLERMLVFDPSRRITVDEALHHPYLASLHDINEEPTCPAPFSFDFEQPSFTEEHMKELIWRETLAFNPDPPY

>Brachypodium_distachyon_I1H6N9_Mitogen-activated_protein_kinase_MPK3
MDGAPVAEFRPTMTHGGRFLLYNIFGNQFEITAKYQPPIMPIGRGAYGIVCSVMNFETREMVAIKKIANAFDNNMDAKRTLREIKLLRHLDHENIVGLRDVIPPAIPQSFNDVYIATELMDTDLHHIIRSNQELSEEHCQYFLYQLLRGLKYIHSANVIHRDLKPSNLLLNANCDLKICDFGLARPSSESDMMTEYVVTRWYRAPELLLNSTDYSAAIDVWSVGCIFMELINRAPLFPGRDHMHQMRLITEVIGTPTDDDLGFIRNEDARRYMRHLPQFPRRPFPAQFPRVQPAALDLIERMLAFNPLQRITVEEALEHPYLERLHDIADEPICTDPFSFDFEQHPLTEDQMKQLIFNEALELNPNFRY


>Bathycoccus_prasinos_K8EJ62_Mitogen-activated_protein_kinase
MNNNNDDRKEEEQKEDKAPFDEDYEHLLLRREQRGDGAASSSDEDEKQKRNDDGDISSDEERSSEDDDDDEDTEEDDNVNDALRRKKKVSKVRRRKDKENNVSLTSTPTPRRRGAEDTTTTTTTNNNSNNEKKIISNNTNKNDLEEEEQDEGDDPYELTKFVVCGNLFEVKKKYVPIKPIGKGAYGIVCSAKDEKQNTKVAIKKITNAFENVVDAKRTLREIKLLRHLRHENVVPITDCMLPSKEEEYNFNDVYVMYELMDTDLHQIIRSDQPLTDDHCQYFIYQLLRGLKYIHSADVLHRDLKPSNLLLNANCDLKICDFGLARTNTQDKNRDFMTEYVVTRWYRAPELLLSCAEYTVAIDVWSCGCILAELLGRKPLFPGKDYVHQLNLITKVIGTPDEQDLYFVTSDKARRYLRQLPYSKPMDFKRLYPEANPLACDLIEKMLIFNPEKRINVEECLKHPYLASLHDTNDEPVANAPFTFAFEQHNGGEMSEETVRRLIFQELKQLDEEINFPLLRNTHADALEERLQTMRV
>Bathycoccus_prasinos_K8ESV1
MEEEENEAKRRQEIQDPKNIVLSNDLSSYRVFSELWNVDCERYHLIALLGSGSYGTVVKAYDNEHKVFVALKRIGNALYSKQNAKRTLREIVALNRVSHPNVAELLDVFVKPATTGARKFIGGKFVATSLDVYLSFELAEGGDLYNLRGQMDGEEVRSLMKQLVSACGYLHENRIWHRDLKSANALLGSLRAIGEGGRVIKICDFGSARGAPPRGGWRDSEEDRGGERNGGWTSEEEEEEEEEKREEEDEDMMQDQETTERRRKIASSSPSKRMKKSGTFGSSNLTGVVATPCYRAPEVVMNSGVGAYTAAVDIWSLGCIFAELLRREMHSAGALNKKLQVQPLFQFDDEFVVFQTPKTYEQIESDDSRRSMQLDKYFDTIGTPGWFDIESLPAEKWRRYLSKMTGRAGMLHQIFSGVDADALDLLTRMLAFDPRRRPTCEEIAHHAYFQKAFETGGAPHENQAMLLEQQRRRRHQLATENVSKITLGDGPPENQQRQQQELVFTPISEAIPEISPRSRSQNKSKRFCDLRHPGDALAALERAFETASFQADTENNGDWSEIFKKLFEDEIEFGTREKQKRFNRSYSNRDLFNQRFLGAGDSTDTPDRSLTAMFPSIFRGLAAKEYTGEAERKPEDEAEDANVGVHTSRFYERDRMADWTPQMQCAEDNVMVSDAGEDGGGGRLTPSQQKSFGVWGVSVGGSNQQEKDALAKQQQR

>Cyanidioschyzon_merolae_M1UX12_Mitogen-activated_protein_kinase
MHAPIVQEAGDINRSSKTFLVGNTKFTVPAHYELVRPLGQGAYGLVVAARDTRNGAGVAIKKISRVFAHVTDSRRTLREIKLLRHFHHENIIDLLDLFTEPGATAATFDDVYLVSTLLDTDLHQIIASGQKLTDDHFQYFIYQVLRGLKYIHSANVLHRDLKPSNLLVRANCDLVIADFGLARAAQPRVDDTSHQMLLTEYVATRWYRAPEIMLSWRHYTSAVDIWSVGCIFAELLGRRPIFPGRDYLHQLQLITQVLGTPSEADLMEIASERAKRFMRSLPVRTPLKWKDLFPRCENPLALDLLSRMLCFSPDQRITVEEALAHPYLEKCADVNDEPVCDRPFDFSFEERADRGGAPEIRQMLWEEIKEFQCIRREKQ

>Cyanophora_paradoxa_ConsensusfromContig13189-maker
MAQPNEDIDKHVLRYEVLQKLGKAYGIVWKKTRQIVALKKIFDAFQNATDAQRTFREIMFLQEMNNHENIIKLMNVLKADNDRDIYLIFEFMTDLHAVIRANILEEIHKQYIMYQMLKSLKYMHSADLIHRDMKPSNILLNSDCLVKVADFGLARSISTLNSETSPVLTDYVATRWYRAPEILLGSTYTKGVDMWSLGCILGEMI

>Cyanophora_paradoxa_ConsensusfromContig53520-maker
MIGLKPMFPSSTMNQLDKIMEITGRPSKEDVEAIKSPFAATMIESLPPSQPRSLQDMYPQASPEALDLLKKLLVFNPDKRITALEALKHPYVAQFHNEDDEPVCTHAIRILIDNVKYSIQDYREKLYNEVIRKKKEIRARHHSSSSQGQTRQGY*

>Cyanophora_paradoxa_ConsensusfromContig19237-snap_masked-ConsensusfromContig19237-abinit-gene-0.0-mRNA-1:cds:5542_128-194:0:-
MEGFSGCILAELLEMLENGGTVMRQARSHDDHTDQLEAIFDIIGTPTEDDISKARDPRGKSFSEIFPGADANLDLLQRMLAFDPSNRCTVDEALTHPFLKSVRKPDLETTAPEPVVCDFEEASMLTDDLR

>Cyanophora_paradoxa_ConsensusfromContig37057-maker-ConsensusfromContig37057-snap-gene-0.1-mRNA-1:cds:6748_779-785:0:-
MRQNKLVWTFQVRWELNLRRSLAERADSSTKGFASCVASCLRRDTTGKVEQLEAPPAPRSSVGGRRQYSVHGNTFEDERYELVKPMGNGAYGARDNVSGEMVAIKKVSKAFEDLTDAKRTLREIKILSSLNHENVVRLRGVMKPESRELYEDIYLVELDWIIRSQQPLTDDHVQWFVYQILRAVKYIHSACVLHRDLICDFGLARVTDPEDNGPDMTHYVVTRWYRAPELILRGEYSKALQQIDLITKILGTPSDAELQSMKADQKHYFLKLAHLI*

>Cyanophora_paradoxa_ConsensusfromContig37505-snap_masked-ConsensusfromContig37505-abinit-gene-0.6-mRNA-1:cds:7383_166-352:0:-
MDVYSLVQEQHGTRGRHQQIPAERQKQDDHTVASPPPPHPFFGTHISSRAALGYEITEELGQGAYLVCGGIDKATGQRVAIKHITHVFDSNVDAKRILRELFLLKRLKHENIIPLRDILLPSSSTTFNDLFVVFERLDTDLLKVIQSNQFLTIAHVQHFLYQLLKGLKYLHSAHIFHRDLKPANVLLNKNCELKICDFGMARGYGDIDQDASGPQAGPSKIRKTLSAHVVTRWYRAPEVILQQKDYTRAIDVWSW*

>Cyanophora_paradoxa_ConsensusfromContig7101-snap_masked-ConsensusfromContig7101-abinit-gene-0.1-mRNA-1:cds:726_53-84:1:-
MYHFMVCGTRFDVDTRYQLIKPIGQGAYGVVCSAHDSQADEKVAIKKITKAFDHVTDIKRTLREIKLLRHFDHENVISIRDILRPISKAQFEDVYIVTPLMDTDLHRIIQSSQPISDEHCAARGMASGCA

>Cyanophora_paradoxa_ConsensusfromContig9968-maker-ConsensusfromContig9968-snap-gene-0.0-mRNA-1:cds:2839_389-430:2:-
MSYPQPTDSKKDEFRKYLERSGVIDAVTKFVALYEEPEKPANALFIKTYLGAPTTAEYEGLKSDNDRMKKELDDAMARIRELEAKGKRSFVVSGNRFDVDDAARDEKSGENVAIKKVVKAFDDPTDAKRTLREIRLLSHLNHENVIALKDVMRPESQENFEDVYIVVELMDTLHQIIKSPQPLTDDHCQYFLYQILRAIKYIHSAHVLHRDLKPGNLLVNKNCELKICDFGLARVSDPEEENQMTQYVVTRWYRAPELILRGEYTKADMWSVGCIFAELLGRKPLFPGRDIHQLELITKVLGTPTDEELKSINGSEKAALPKRPRVPFSKIFPKGNPLAIDLLEKMLIVDPKKRCTAEEALEHPYLAELHDPNDEIFTFEFEDRELTRKDLKLIYKECLRFHPD*


>Ginkgo_biloba_Gb_14122
MEGGAAAADGHIQGILTHGGQYVQYNIFGNLFEVSAKYVPPIRPIGRGAYGIVCSAVNSETNEEVAIKKIGNAFDNRIDAKRTLREIKLLCHMDHENIIA
IKDIIRPPQRENFNDVYIVYELMDTDLYQIIRSNQPLTEDHCQYFLYQLLRGLKYIHSANILHRDLKPSNLLLNANCDLKICDFGLARTTSETDFMTEYV
VTRWYRAPELLLNCSEYTAAIDIWSVGCIFMEILKREPLFPGKDYVQQLRLITELIGSPDDSDLGFLRSDNARRYIRQLPQFPKQSFSQKFPNMAPAAVD
LLERMLVFDPSKRITVEEALSHPYLASLHDINDEPSCHSPFNFDFEQPSFTEEHIKELIWRESLNFNPDMMQ*
>Ginkgo_biloba_Gb_21356
MQAYGIVWKAIEKKSNEVVALKKIFDAFQNATDAQAEILLDFQSFLVYVTRLSNVLEGLMNVNIAILMLVRLLNVLKAENDRDLYLVFEYMETDLHAVIR
ANILEEVHKQFIMYQLFKSLKYLHSAELLHRDIKPSNLLLDSDCQVKLADFGLARSYLFISIISISNDYKCLQAAGCSTNHSLELRKICVEGRHPESSKV
PKA*

>Ginkgo_biloba_Gb_41808
MQIVEELHAPGEKEIFITDRDKFRFKQLNGIFDVLGTPTWKDIQSIPSHMWRKYLQNLPGRAGHLSATLGIVDAEALDLLSRLLAFDPSRRCTAEEAIVH
RYFTEMHLSKSIRPGLQLPPLHDVKHPSLALQILENEIDRISGDGNGLPKLTELLKNEVQQQEKETNTAEDEKRSWPNFDALFHGSQSSNSGSRKRPADQ
ETSLLGIIRHASLRQLQRALGIYMQSEEGAHSMK*
>Ginkgo_biloba_Gb_26499
MEAAAMQSTDTLMSDAHQPAGAPPMDSIPAVLSHGGRFVQYNIFGNIFEVTAKYKPPLLPIGKGAYGIVCSALNSETNEHVAIKKIANAFDNRIDAKRTL
REIKLLRHMDHENVVAIRDIIPPPRREAFDDVYIASELMDTDLHQIIRSNQGLSEEHCQYFLYQILRGLKYIHSANVLHRDLKPSNLLLNANCDLKICDF
GLARITSETDFMTEYVVTRWYRAPELLLNSTDYTAAIDVWSVGCIFMELMNRQPLFPGRDHVHQLRLLTELIGTPTEADLGFVRSDNAKRFIRQLPRYPR
QSFAQKFPHIHPSAIDLCERMLTFDPTQRITVEEALSHPYLATLHDVSDEPTCSLPFSFDFEQHALLEEQMKELIYREALAFNPEFEQ*
>Ginkgo_biloba_Gb_15256
MDPNSYYDGNIYGIPSYDGRFMQYNIFGNVFEVTAKYIPPFYPIGKGANGIVCSVMDSESNERVAVKKIANAFDNPTAAKRTLREIKLLRHMAHENVISI
RDVIPPVQREAFNDVYIAYELMDTDLHKVIHSNQALTEEHCQYFLYQILRGLKYIHSANVLHRDLKPSNILVMNENCDLKITDFGLARMTSETDFMTEYV
VTRWYRAPELLLARSNYTAAIDMWSVGCIIMELMNRRPLFPGRDQYHQLRLLTELIGTPTAADLDFIRNENAIKLLQRLPQHPRQSLATRFPHIHPLAID
LCEKMLTFDPTQRITVEEALAHPYLARLHDVSDETTCSVPFSSAFDQDTLTREQMREMIYKESLAFNPGFEQ*


>Klebsormidium_flaccidum_A0A1Y1HZV2_Mitogen-activated_protein_kinase
MQQGDMDPDDLDRDFEEGEEMETSRVVQSYYDGKYSQYMVCGNLFEVLAKYVPPIRPIGKGAYGIVCSAINSETQEEVAIKKISNAFENRIDAKRTLREIKLLRHMDHENVIAIRDIMRPLADIGKYNDVYIVYELMDTDLHQIIRSSQQLSEDHCQYFLYQLLRGLKYIHSANVLHRDLKPSNLLLNANCDLKICDFGLARTSTEKDFMTEYVVTRWYRAPELLLNCQEYTAAIDVWSVGCIFAELLGRRPLFPGKDYVHQLKLITEVLGSPEEGDLGFLRSQNAKRYIQSLPKQQRVPLAQLYPTVQPMAMDLIDKMLVFDPNKRITVIEALNHPYLASLHDINDEPSCPYPFMFDFEQQNLTEDIVRALIYEESCFYNPDPPGPEEDVMMG
>Klebsormidium_flaccidum_A0A1Y1IH83_Mitogen-activated_protein_kinase
MSEEIDKHVLRKYEILQKLGKGAYGIVWKAVDKKSKQTVALKKIFDAFQNATDAQRTFREVMFLQELTTHENIVKLLNVLKAENDQDLYLIFEFMETDLHAVIRANILEEIHKQYTMYQLFRCLKYMHTAELLHRDIKPSNLLLDSECQVKVADFGLARSVAQLKDEAGPNPVLTDYVATRWYRAPEILLGSAKYTFGVDIWSSGCILGELLGGKPMFPGSSTINQLERILEITGRPSKDDVDAIGSPYASTMLESLSPPAKRSLRDLFPSVSPEAEDLLRKLLQFNPHKRITAEEALRHPYVAQFHNPTDEPACDHIITIPLNDNLKISLQEYREKLYGEIVKRKKEIRRKEKERASSHSRTHARRSSTK
>Klebsormidium_flaccidum_A0A1Y1IMT8_Mitogen-activated_protein_kinase
MNSKEHPWRADSIAESIAGDLEDLLEIGDAPDVAAKPLPPLPPGVSPRDVLLFPGNKIFQGVDSPLTPIWMNASPGTPSWLKGAFPRTPTPQGVRELLRSPAWTLSPLRNSVRRAAQAEGQFAEVIISHSAQREKPMMPPHWQSLDMQRAAEPEAGGGGGALTNNRPFSVQSADLAGLLPTVVPISQGGPERTLPPRAAKAQPAAVLAQPAKPEVEVRPPQGGVHIVEQPHPRSGGAALLLERDSALLKGWAAQSAGTTSSGRRLDRADSGMTVSSNRLSGDRSGAKTPISQPRKHHTTEEVRRSAEGGGAEDPRGSILKRRAFKPLTSLVTKSPRAENNKAGPHRKRGFAAQDAGEEAAGEGGENLEEDEQMPDVQLAGLVPANSPFGPPALLPPWDATSPTTLLDGTSILSVISELNQARQARDAIAATALSPPFALVVPTTPAASMSVFGAIGGSKSVVANPGLVSANPVLLSANPPPHIGKTGVVASAAKPGAGNAPPLPEGLSSNRLDQVYLGGTANPSPLNPLGAQLATTPASSTGAPTADDLADLEAFLQDSIGGEVPSPSSPLLPGFGGGVTVPLGSLLTDLGVAGKSAETLGDSSWESIFGNAQAWQSVAEPSADAGGSSKGGAAPPENENPARTGDRKGEATVSTQGGAQRLERELSFRQKGEPPPVSPEGAAVNLAWLGEWQHQDAAVSPTHSDYVSFTICGNSFEIPAKFKPGKLVGRSQQGDVCAAILADCGEEFAIRKISDAFRDGAEARRTLREIRLLQHLKHDNIVAMKGVLPPPSLRNFRDVYIAFELMDSDLFHLLASEEPLSESHCQFFLYQLLRGLKYLHSANVLHRDLKPSSILVNAACDLKVCDFGAARPIFGAQWGDEGASEVVATRWYRPPELLLACSQTTPAVDVWSAGCVLAELLLKRPLFPGVDALHQLNLILEVLGSPSDAELAFVTSANARAFMRSLPRRQKVSWASIVPEGSEKALDLLDRMLTFDPGRRITVDAALAHPYLEHLHDPKDVPVAPQAFLYSDKLPSPAGPGKQALSIAEIQTTLYNESVSSWR

>Marchantia_polymorpha_A0A176WLN0_Mitogen-activated_protein_kinase
MDSAAAAAAAEGNIAGVPTHGGQYTLYNIFGNLFEVSAKYVPPIRPIGRGAYGIVCSAVNSETTEEVAIKKIGNAFDNRIDAKRTLREIKLLRHMDHENVVAIRDIIRPPTRDEFNDVYIVYELMDTDLHQIIRSNQPLTEDHCQYFLYQLLRGLKYIHSANVLHRDLKPSNLLLNANCDLKICDFGLARTTSETDFMTEYVVTRWYRAPELLLNCNEYTAAIDVWSVGCIFMELLNREPLFPGRDYVQQLKLITELIGSPEDSDLGFLKSENAKRYMQQLMRYPKQPLGRKYPNMNPAAVDLIERMLVFDPYKRITVEQALSHPYLASLHDINDEPACHAPFEFDFEQPSFTEEHIKELIMMEALAFNPLPDMMQ
>Marchantia_polymorpha_A0A176VR47
MTLTRVILFIQEDVAALESPFAATMLDNMPTLTKNFAQVFPTASPNAEDLLHRLLHFNPIKRLTAEEALRHPYLAQFHNAAEESIYLQTLGRFTISEYRERLYQEIVQRKKEIRKKLREKERLERDTPSRNQRRPKFRAAHFGSPNGAA

>Oryza_sativa_indica_A2XFC8_Mitogen-activated_protein_kinase_5_MPK5
MDGAPVAEFRPTMTHGGRYLLYDIFGNKFEVTNKYQPPIMPIGRGAYGIVCSVMNFETREMVAIKKIANAFNNDMDAKRTLREIKLLRHLDHENIIGIRDVIPPPIPQAFNDVYIATELMDTDLHHIIRSNQELSEEHCQYFLYQILRGLKYIHSANVIHRDLKPSNLLLNANCDLKICDFGLARPSSESDMMTEYVVTRWYRAPELLLNSTDYSAAIDVWSVGCIFMELINRQPLFPGRDHMHQMRLITEVIGTPTDDELGFIRNEDARKYMRHLPQYPRRTFASMFPRVQPAALDLIERMLTFNPLQRITVEEALDHPYLERLHDIADEPICLEPFSFDFEQKALNEDQMKQLIFNEAIEMNPNIRY


>Oryza_sativa_indica_B8BAW3
MEGGGGGGHGHHGGGGGGHGHHGGIGGGEAQIKGTLTHGGRYVQYNVYGNLLEVSSKYVPPIRPVGRGACGIICAAVNAQTRQEVAIKKIGNAFDNQIDAKRTLREIKLLRHMDHDNVISIKDIIRPPRRENFNDVYIVYELMDTDLHHLLRSNQPLTDDHCQYFLYQVLRGLKYVHSANVLHRDLRPSNLLLNAKCDLKIGDFGLARTTNETDFMMEYVVTRWYRAPELLLNCSEYTAAIDIWSVGCILGEIVTREPLFPGKDYVHQLRLITELIGSPDDSSLGFLRSDNARRYVRSLPQYPKQQFRARFPTMSSGAMDLLERMLVFDPSKRITVDEALCHPYLASLHEIYDEPVCPAPFSFDFEQPSLTEEDIKEIIWREALKFNPEPIH
>Oryza_sativa_indica_B3GCK7_Mitogen-activated_protein_kinase_MPK6
MDAGAQPSDTEMMESHGGRFIQYNIFGNVFEVTAKYKPPILPIGKGAYGIVCSALNSETGEQVAIKKIANAFDNKIDAKRTLREIKLLRHMDHENIVAIRDIIPPPQRNSFNDVYIAYELMDTDLHQIIRSNQALSEEHCQYFLYQILRGLKYIHSANVLHRDLKPSNLLLNANCDLKICDFGLARTTSETDFMTEYVVTRWYRAPELLLNSSEYTAAIDVWSVGCIFMELMDRKPLFPGRDHVHQLRLLMELIGTPNEADLDFVNENARRYIRQLPRHARQSFPEKFPHVHPLAIDLVEKMLTFDPRQRITVEGALAHPYLASLHDISDEPVCSSPFSFDFEQHALSEEQMKDLIYQEGLAFNPDYQ
>Oryza_sativa_indica_B8B2Z9_Mitogen-activated_protein_kinase
MDAGAQPSDTEMAEAGGGGGGGQQPPAAAASAAGAGAGMMENIQATLSHGGRFIQYNIFGNVFEVTAKYKPPILPIGKGAYGIVCSALNSETGEQVAIKKIANAFDNKIDAKRTLREIKLLRHMDHENIVAIRDIIPPPQRNSFNDVYIAYELMDTDLHQIIRSNQALSEEHCQYFLYQILRGLKYIHSANVLHRDLKPSNLLLNANCDLKICDFGLARTTSETDFMTEYVVTRWYRAPELLLNSSEYTAAIDLIGTPNEADLDFVNENARRYIRQLPRHARQSFPEKFPHVHPLAIDLVEKMLTFDPRQRITVEGALAHPYLASLHDISDEPVCSSPFSFDFEQHALSEEQMKDLIYQEGLAFNPDYQ

>Oryza_sativa_indica_B9W0A6_Mitogen-activated_protein_kinase_MPK4
MDSSSGGAGGGGGAQIKGMGTHGGRYVLYNVYGNFFEVSSKYAPPIRPIGRGAYGIVCPAVNSENGEEVAIKKIGNAFHNHIDAKRTLREIKLLRHMDHENIIAIKDIIRPPRRDNFNDVYIVSDLMDTDLHQIIRSNQPLTDDHCQYFLYQLLRGLKYVHSANVLHRDLKPSNLFLNANCDLKIADFGLARTTTETDLMTQYVVTRWYRAPQLLLNCSQYTAAIDVWSVGCILGEIVTRQPLFPGRDYIQQLKLITELIGSPDDSSLGFLRSDNARRYMKQLPQYPRQDFRLRFRNMSAGAVDLLEKMLVFDPSRRITVDEALHHPYLASLHDINEEPTCPAPFSFDFEQPSFTEEHIKELIWRESLAFNPDPPY
>Oryza_sativa_indica_A7WTW3_Mitogen-activated_protein_kinase_MPK6
MDSSSGGAGGGGGAQIKGMGTHGGRYVLYNVYGNFFEVSSKYAPPIRPIGRGAYGIVCAAVNSENGEEVAIKKIGNAFDNHIDAKRTLREIKLLRHMDHENIIAIKDIIRPPRRDNFNDVYIVSELMDTDLHQIIRSNQPLTDDHCQYFLYQLLRGLKYVHSANVLHRDLKPSNLFLNANCDLKIADFGLARTTTETDLMTEYVVTRWYRAPELLLNCSQYTAAIDVWSVGCILGEIVTRQPLFPGRDYIQQLKLITELIGSPDDSSLGFLRSDNARRYMKQLPQYPRQDFRLRFRNMSAGAVDLLEKMLVFDPSRRITVDEALHHPYLASLHDINEEPTCPAPFSFDFEQPSFTEEHIKELIWRESLAFNPDPPY


>Physcomitrella_patens_A9SKF6_Mitogen-activated_protein_kinase
MSEDIDKHVLRKYHVGQKLGKGAYGIVWKAVDRRSNEVVALKKIFDAFQNSTDAQRTFREVMFLQEMNDHENIIKLLNVLKAENDRDLYLVFEYMETDLHAVIRANILEEIHKQFIMYQLFKALKFMHSGELLHRDIKPSNLLLDSECQVKVADFGLARSVAQLKEDAGNSPAVLTDYVATRWYRAPEILLGSTQYTFGVDMWSSGCILGELLNGKPVFPGTSTMNQIEKILEVIGRPAPDDIAALQSPFAATMLDSMPIDPKPFLQVFPKASSEAEDLLRKLLHFNPFKRITAENALRHPYLAQFHNPIDEPICSRIIRIPIDDNTKLTISEYRERLYAEIVHRKKEIRKKLREKERLSRELSPGQRRPKPRSGGSASTNR
>Physcomitrella_patens_A9RYY4
MSEITAHAIRQSVRAIPVHKGHRRTVILGYRLQDQDATFDGRLRVSKGPKDACGMVVALRDKDVVRLAVGLQSAMDWSDVEDVNPAKGIYAVCGQLWSVGPRYKVEVHVGSGSYGDVCRATDLQFGRTVALKCECNEHKEDDELPTWEVTELVKLSQAEITSHSVLARHSPMTDVFTSKNLEKPDSTDLYIATEFAERGDLYRQSEPITAETVRTLMWQLLVSVNYMHSCHVWHRDIKSENVLLTENFQSKLCDFGLSRSALETSSFTDAKPTGRRKKPVLTRQYTKTVVTPSHRAPEVVMSQGQYTSAIDVWSVGCIFWELLMRQGHPQHSGRLSKPLFGVRGEPSTPLRGESYNNDISSELHDQLDVIFNVIGTPCWKDIESVPGEHWRAYLKKVPGRAGNIVKRLSGMVDDNALDLLQRMLAFAPHRRCSADEALNHTYFKGMSKMLNVGPIPAVGKGPSTLPNHPVWKIAEPAVALGLLERELEMSANHTDGGKLKLEQLLQCEVEQQQMQTNLRLAALRGLASTGSLSRSVFSTTSAKALITSLTSLSSIGNFQSEPWSVAERPDQADRQLNRLASRDSTASELSVETGQPPVSASGSGSDEPPPAKRTRKITVRQGSLCIELNRLDVYQSGDSISVDSKLSMPKSRARKGKG
>Physcomitrella_patens_A9S9Q8_Mitogen-activated_protein_kinase
MDVAGAGGGGAADGNIQGVPTHNGEYTQYNIFGNLFEVSRKYVPPIRPIGRGAYGIVCSAVNSETGEEVAIKKIGNAFDNRIDAKRTLREIKLLRHMDHENIVAIRDIIRPPTRENFNDVYIVYELMDTDLHQIIRSNQPLTEDHCQYFLYQLLRGLKYIHSAKVLHRDLKPSNLLLNANCDLKICDFGLARTTSETDFMTEYVVTRWYRAPELLLNCSEYTAAIDVWSVGCIFMELLNREPLFPGRDYVQQLRLITELIGSPEDHDLGFLRSDNARRYIRQLPRFARQPLDRKFPNMGPAAIDLVEHMLRFDPARRITVEEALAHPYLATLHDINDEPICHSPFEFDFEQPSFTEEHIKELIMMEAIAFNPGNVGDMMS
>Physcomitrella_patens_A9T142_Mitogen-activated_protein_kinase
METSSGTPELKVISTPTYGGHYVKYVVAGTDFEVTARYKPPLRPIGRGAYGIVCSLFDTVTGEEVAVKKIGNAFDNRIDAKRTLREIKLLRHMDHENVVAITDIIRPPTRENFNDVYIVYELMDTDLHQIIRSNQALTEDHCQYFLYQILRGLKYIHSANVLHRDLKPTNLLVNANCDLKIADFGLARTLSETDFMTEYVVTRWYRAPELLLNCSAYTAAIDIWSVGCIFMELLNRSALFPGRDYVHQLRLITELIGTPEDRDLGFLRSDNARRYIKHLPRQSPIPLTQKFRGINRSALDLVEKMLVFDPAKRITVEAALAHPYLASLHDINDEPASVSPFEFDFEEPSISEEHIKDLIWREALDCSLGPDDMVQ

>Physcomitrella_patens_A9SNU1
MECESSIENVPNLLQGMRYTQYYVRDDKFEVYDKYVMIGPIGHGAYGDVCAFTNKETGEKVAIKKIGNAFQNHTTARRTLREILLLRHTEHDNIIPIRDIIVPANIEDFEDAYIANELMDTDLHQIVRSTKLDEYHCQFLLYQLLRGLKYIHSANILHRDLKPSNLLINCNDCLLKICDFGLARTSAEDDFLTEYVVTRPYRAPELLLGSRMYTAAVDMWSVGCIFMEMLTGQPLFPIRSRQEHPVNHLKLITELLGTPDASDLSFLQNPDARQRIQMALIGQERKPLFSRFPQTSAAACDLAEKMLRFNPSNRITAEDALAHPYLSALHDVSDEPTCHLLFDFDAYLPNLSVDHVKTLIWREATLINAQ
>Physcomitrella_patens_A9RUQ3
MDCESREESAGEASCQTVDAEDQVLDDSRPDTECESRIESVPNTLQGMKYTQYNVRGDKFEVYDKYVMIGPIGHGAYGDVCAFTNRETGEKVAIKKIGNAFQNNTTARRTLREILLLRHTEHDNIIPIRDIIVPANIEDFHDAYIANELMDTDLHQIVRSTKLDEYHCQFLLYQLLRGLKYIHSANILHRDLKPSNLLINCNDCLLKICDFGLARTSAEDDFLTEYVVTRPYRAPELLLGSRMYTAAVDMWSVGCIFMEMLTGQPLFPIRSRQEHPVNHLKLITELLGTPDASDLSFLQNPDARQRIQMALLGQERKPLFSRFPQTSAIACDLAEKMLRFNPSNRITAEEALAHPYLAALHDLSDEPTCHLMFDFDAYLPSLTVEHVKTLIWREATLINVQ


>Selaginella_moellendorffii_D8RZE3_Mitogen-activated_protein_kinase_MPK4-2
MEAAAAAAEGNFTGVLVHSGRYVQYNIFGNLFEVTAKYVPPIRPIGRGAYGIVCSAVNSETNEEVAIKKIGNAFDNRIDAKRTLREIKLLRHMDHENIVAIRDIIRPPSKDEFNDVYIVYELMDTDLHQIIRSNQQLTDDHCQYFLYQLLRGLKYVHSANVLHRDLKPSNLLLNANCDLKICDFGLARTTSETDYMTEYVVTRWYRAPELLLNCSEYTAAIDVWSVGCIFMELLNREPLFPGRDYVQQLRLITELIGSPEDADLGFLRNDNARRYVRQLQRYPRQSFAHRFPNVPPLAVDLVERMLVFNPQNRISVTEALAHPYLTNLHDVNDEPSCHGPFDFDFEQPTFSEDNIKELIYEESLTFTTADMVTE
>Selaginella_moellendorffii_D8R0V8_Mitogen-activated_protein_kinase
MSEDVDKHVLRKYHVCQKLGKGAYGIVWKAFDRKTNDVVALKKIFDAFQNSTDAQRTFREVMFLQEINDHENVIKLTNVLKAENDRDLYLVFEYMETDLHAVIRANILEDVHKQYIMYQLFKSLKYLHSAGLLHRDIKPSNLLLDSDCRCKLADFGLARSVAQLKDDMGQAQVLTDYVATRWYRAPEILLGSTNYTFGVDMWSSGCILGELLNGKPVFPGASTMNQIEKVLDLIGKPASEDIAAFESPFAAAMIENMAITGPSRSFRKAFPSATPEAADLLRKLLHFNPQKRLTAEQALQHPYVAQFHNPREEPSCNRLIRIPIDDNHKFTIHEYRERLYAEIISRKKEIRKKARERERSLHREMSRMQSRRSSYHPRAS
>Selaginella_moellendorffii_D8S135_Mitogen-activated_protein_kinase
MSEDVDKHVLRKYHVCQKLGKGAYGIVWKAFDRKTNDVVALKKIFDAFQNSTDAQRTFREVMFLQEINDHENVIKLTNVLKAENDRDLYLVFEYMETDLHAVIRANILEDVHKQYIMYQLFKSLKYLHSAGLLHRDIKPSNLLLDSDCRCKLADFGLARSVAQLKDDMGQAQVLTDYVATRWYRAPEILLGSTNYTFGVDMWSSGCILGELLNGKPVFPGASTMNQIEKVLDLIGKPASDDIAAFESPFAAAMIENMAITGPRSFRKAFPSATAEAADLLRKLLHFNPQKRLTAEQALQHPYVAQFHNPREEPSCNRLIRIPIDDNHKNILFYMIFTKET
>Selaginella_moellendorffii_D8S7R9_MAP_kinase_MPK_1
MFSCLDFVSRSRPEVPAPRAHRIWILWRCLPCHRLPGFAHCGSQMVFFQRVGDVLCCPLLAKRVLREVCIMRRLSHRYVITLTDVFISMSMEVSGGIDLYIATEFADGGDMYHLREPLTPEHVKFLMWQLLTGMSYIHSCRVWHRDLKSENILLMADMSVKICDFGLSRSAEEVVTPSYRAPEVIMSRGQYSSSIDIWSLGCIFWVSVSSNDITILNLDVIFNVIGTPGWSDIESVPSESWRSYLKHLPGRVRNLTEQLLGYVDQEALDLLFRMLAFNPGRRCTAEEALSHIYVSNRLYFAFSYKYSM
>Anthoceros_angustus_010442_locus=scaffold53_size796636_694799_696702_+_len_1200
MATTSQSQQPAHAQVYSQHSAGEASDPMDMTSSAAEGNIAGVPTHGGHYTQYNIFGNLFE
VSAKYVPPIRPIGRGAYGIVCSAYDSETQQEVAVKKIGNAFDNRIDAKRTLREIKLLRHM
DHENVIAIKDIVRPPNRQEYNDVYIVYELMDTDLHQIIRSNQPLTEEHCQYFLYQLLRGL
KYIHSANVLHRDLKPSNLLLNANCDLKICDFGLARTTSETDFMTEYVVTRWYRAPELLLN
CSEYTAAIDVWSVGCIFMELLNRDPLFPGRDYVQQLRLITECIGTPDDSDLGFLRNDNAR
RYIRQLPRSQKQPLSIRFPNMVPNAVDLIERMLVFDPAKRITVEEALGHPYLASLHDIND
EPGCHSVFTFDFEQQNFDENRIRELIYQEACSFNPDIMQ*
>Anthoceros_punctactus_evm.model.utg000043l.950.1_EVM_Apun_evm.TU.utg000043l.950___utg000043l_4331658-4333564(+)
MATTSQSQQPAHAQAFSQHSAAETSEPMDMASSAAEGNIAGVPTHGGQYTQYNIFGNLFE
VSAKYVPPIRPIGRGAYGIVCSAYDSETQQEVAVKKIGNAFDNRIDAKRTLREIKLLRHM
DHENVIAIKDIVRPPNRQEYNDVYIVYELMDTDLHQIIRSNQPLTEEHCQYFLYQLLRGL
KYIHSANVLHRDLKPSNLLLNANCDLKICDFGLARTTSETDFMTEYVVTRWYRAPELLLN
CSEYTAAIDVWSVGCIFMELLNRDPLFPGRDYVQQLRLITECIGTPDDSDLGFLRNDNAR
RYIRQLPRSQKQPLSIRFPNMVPNAVDLIERMLVFDPAKRITVEEALGHPYLASLHDIND
EPGCHSIFTFDFEQQNFDENRIRELIYQEACSFNPDIMQ*
>Fontinalis_antipyretica_18026-RA__[mRNA]__locus=10928_930_3444_-_[translate_table__standard]
MDGAGTGVGGVVDGNIQGVPTHNGEYTQYNIFGNFFEVSRKYVPPIRPIGRGAYGIVCSA
VNSETGEEVAIKKIGNAFDNRIDAKRTLREIKLLRHMDHENIVAIRDIIRPPTRENFNDV
YIVYELMDTDLHQIIRSNQPLTEDHCQYFLYQLLRGLKYIHSANVLHRDLKPSNLLLNAN
CDLKICDFGLARTTSETDFMTEYVVTRWYRAPELLLNCSEYTAAIDVWSVGCIFMELLNR
EPLFPGRDYVQQLRLITELIGSPDDNDLGFLRSDNARRYVRQLPRYPKQSLDRKFPNMGP
AAIDLVEHMLRFDPARRITVEQALAHPYLATLHDINDEPICHSPFEFDFEQPSFSEEHIK
ELIMMEAIAFNPGGVDTMMA
>Fontinalis_antipyretica_00610-RA__[mRNA]__locus=180481_30824_33756_-_[translate_table__standard]
MEDNSGPVGVPTYGGQYVNYTVAGTDFEVPNRYKPPIRPIGRGAYGIVCALKDSLTGEEV
AVKKIGNAFDNRIDAKRTLREIKLLRHMDHENVISIIDIIRPPTRENFNDAYIVYELMDT
DLHQIIRSNQLLTEDHCQYFLYQILRGLKYIHSANVLHRDLKPTNLFLNANCDLKIADFG
LARTLSESDFMTEYVVTRWYRAPELLLNCSAYTAAIDIWSVGCIFMELLKRAPLFPGRDY
VQQLRLITELIGTPEDKDLGFLRNDNARRYIKQLPRHTRIPLTQKFKGINHAALDLVDKM
LVFDPAERITVEDALAHPYLASLHDINDEPACASPFDYDFELPSISEEHIKDLIWKEALL
CNSSSDAMME
>Pleurozium_schreberi_maker-scaffold_2390-snap-gene-0.23-mRNA-1_gene=maker-scaffold_2390-snap-gene-0.23_name=maker-scaffold_2390-snap-gene-0.23_seq_id=scaffold_2390_type=cds
MEDNSGAVGVPTYGGEYVKYSVAGTDFEVPNRYKPPIRPIGRGAYGIVCALKDSLTGEEV
AVKKIGNAFDNRIDAKRTLREIKLLRHMDHENVITIIDIIRPPTRENFDDVYIVYELMDT
DLHQIIRSNQLLTEDHCQYFLYQILRGLKYIHSANVLHRDLKPTNLFLNANCDLKIADFG
LARTLSESDFMTEYVVTRWYRAPELLLNCSAYTAAIDIWSVGCIFMELLKRAPLFPGRDY
VHQLRLITELIGTPEDKDLGFLRNDNARRYIKQLPRHTRIPLTQKFKGINRAALDLVDKM
LVFNPAERITGIISAMGSR
>Pleurozium_schreberi_maker-scaffold_2390-snap-gene-0.23-mRNA-2_gene=maker-scaffold_2390-snap-gene-0.23_name=maker-scaffold_2390-snap-gene-0.23_seq_id=scaffold_2390_type=cds
MSDGFRESPEERSYDMEDNSGAVGVPTYGGEYVKYSVAGTDFEVPNRYKPPIRPIGRGAY
GIVCALKDSLTGEEVAVKKIGNAFDNRIDAKRTLREIKLLRHMDHENVITIIDIIRPPTR
ENFDDVYIVYELMDTDLHQIIRSNQLLTEDHCQYFLYQILRGLKYIHSANVLHRDLKPTN
LFLNANCDLKIADFGLARTLSESDFMTEYVVTRWYRAPELLLNCSAYTAAIDIWSVGCIF
MELLKRAPLFPGRDYVHQLRLITELIGTPEDKDLGFLRNDNARRYIKQLPRHTRIPLTQK
FKGINRAALDLVDKMLVFNPAERITGIISAMGSR
>Pleurozium_schreberi_maker-scaffold_2390-snap-gene-0.23-mRNA-3_gene=maker-scaffold_2390-snap-gene-0.23_name=maker-scaffold_2390-snap-gene-0.23_seq_id=scaffold_2390_type=cds
MFHASTSSESPEERSYDMEDNSGAVGVPTYGGEYVKYSVAGTDFEVPNRYKPPIRPIGRG
AYGIVCALKDSLTGEEVAVKKIGNAFDNRIDAKRTLREIKLLRHMDHENVITIIDIIRPP
TRENFDDVYIVYELMDTDLHQIIRSNQLLTEDHCQYFLYQILRGLKYIHSANVLHRDLKP
TNLFLNANCDLKIADFGLARTLSESDFMTEYVVTRWYRAPELLLNCSAYTAAIDIWSVGC
IFMELLKRAPLFPGRDYVHQLRLITELIGTPEDKDLGFLRNDNARRYIKQLPRHTRIPLT
QKFKGINRAALDLVDKMLVFNPAERITGIISAMGSR
>Pleurozium_schreberi_maker-scaffold_172-augustus-gene-0.22-mRNA-1_gene=maker-scaffold_172-augustus-gene-0.22_name=maker-scaffold_172-augustus-gene-0.22_seq_id=scaffold_172_type=cds
MDGAGAGAGGAADGNIQGVPTHNGEYTQYNIFGNFFEVSRKYVPPIRPIGRGAYGIVCSA
VNSETGEEVAIKKIGNAFDNRIDAKRTLREIKLLRHMDHENIVAIRDIIRPPTRENFNDV
YIVYELMDTDLHQIIRSNQPLTEDHCQYFLYQLLRGLKYIHSANVLHRDLKPSNLLLNAN
CDLKICDFGLARTTSETDFMTEYVVTRWYRAPELLLNCSEYTAAIDVWSVGCIFMELLNR
EPLFPGRDYVQQLRLITELIGSPDDNDLGFLRSDNARRYVRQLPRYPKQSLDRKFSNMGP
AAIDLVEHMLRFDPARRITVEQALAHPYLATLHDINDEPICHSPFEFDFEQPSFSEEHIK
ELIMMEAIAFNPGGVDTMMA*
>scaffold-AEKF-2006827-Penium_margaritaceum
IVGVPTYGGVYTQYNIFGNLFEVAAKYVPPIRPIGRGAYGIVCSAINVETQEEVAIKKIANAFDNRVDAKRTLREIKLLRHMDHENIVAIRDIIRPPQRETFNDVYIVYELMDTDLHQIIRSNQQLTEDHCQYFLYQLLRGLKYVHSAKVLHRDLKPSNLLLNANCDLKICDFGLARSVEESDYMTEYVVTRWYRAPELLLNSQAYTAAIDIWSVGCIFMELLNREPLFPGKDYVDQLRLITQTIGSPDDQDIAFLTSDNARRYVKSLPFVKKQPLSNRFPHMAPLALDLMERMLLFDPQKRITVEEALAHPYLASLHDINDEPTCHAPFVFDFDQPVLSEETLKDLIYEEACALNP
>scaffold-AEKF-2006828-Penium_margaritaceum
IVGVPTYGGVYTQYNIFGNLFEVAAKYVPPIRPIGRGAYGIVCSAINVETQEEVAIKKIANAFDNRVDAKRTLREIKLLRHMDHENIVAIRDIIRPPQRETFNDVYIVYELMDTDLHQIIRSNQQLTEDHCQYFLYQLLRGLKYVHSAKVLHRDLKPSNLLLNANCDLKICDFGLARSVEESDYMTEYVVTRWYRAPELLLNSQAYTAAIDIWSVGCIFMELLNREPLFPGKDYVDQLRLITQTIGSPDDQDIAFLTSDNARRYVKSLPFVKKQPLSNRFPHMAPLALDLMERMLLFDPQKRITVEEALAHPYLASLHDINDEPTCHAPFVFDFDQPVLSEETLKDLIYEEACALNP
>scaffold-AEKF-2006829-Penium_margaritaceum
IVGVPTYGGVYTQYNIFGNLFEVAAKYVPPIRPIGRGAYGIVCSAINVETQEEVAIKKIANAFDNRVDAKRTLREIKLLRHMDHENIVAIRDIIRPPQRETFNDVYIVYELMDTDLHQIIRSNQQLTEDHCQYFLYQLLRGLKYVHSAKVLHRDLKPSNLLLNANCDLKICDFGLARSVEESDYMTEYVVTRWYRAPELLLNSQAYTAAIDIWSVGCIFMELLNREPLFPGKDYVDQLRLITQTIGSPDDQDIAFLTSDNARRYVKSLPFVKKQPLSNRFPHMAPLALDLMERMLLFDPQKRITVEEALAHPYLASLHDINDEPTCHAPFVFDFDQPVLSEETLKDLIYEEACALNP
>scaffold-AEKF-2006830-Penium_margaritaceum
IVGVPTYGGVYTQYNIFGNLFEVAAKYVPPIRPIGRGAYGIVCSAINVETQEEVAIKKIANAFDNRVDAKRTLREIKLLRHMDHENIVAIRDIIRPPQRETFNDVYIVYELMDTDLHQIIRSNQQLTEDHCQYFLYQLLRGLKYVHSAKVLHRDLKPSNLLLNANCDLKICDFGLARSVEESDYMTEYVVTRWYRAPELLLNSQAYTAAIDIWSVGCIFMELLNREPLFPGKDYVDQLRLITQTIGSPDDQDIAFLTSDNARRYVKSLPFVKKQPLSNRFPHMAPLALDLMERMLLFDPQKRITVEEALAHPYLASLHDINDEPTCHAPFVFDFDQPVLSEETLKDLIYEEACALNP
>scaffold-DFDS-2001519-Desmidium_aptogonum
DVVGVPLHGGNYLQYDIFGNEFLVSSKYIPPIRPIGRGAYGIVCSAINQETGEEVAIKKISNAFDNRIDAKRTLREIKLLRHMDHENVVAIRDIIRPPVREEFNDVYIVYELMDTDLHQIIRSNQQLTEDHCQYFLYQLLRGLKYVHSARVLHRDLKPSNLLLNANCDLKICDFGLARSVEESDYMTEYVVTRWYRAPELLLNSQMYTAAIDVWSVGCIFMELVNREPLFPGKDYVEQLRLITQTIGSPDESDLGFLTSENARRYVTSLPSYRRQPLVHLFPNMAPLGLDLMEKMLLFDPAKRITVEDALAHPYLASLHDINDEPTCTSPFTFEFEQPVLSEERIKDLIYQEACDLNP
>scaffold-GGWH-2004516-Onychonema_laeve
GEQGDDAYELDIVGVPKYGGAYTQYDIFGNVFEVSAKYVPPIRPIGRGAYGIVCSAINSETQEEVAIKKIANAFDNRIDAKRTLREIKLLRHMDHENVVAIRDIIRPPVREQFNDVYIVYELMDTDLHQIIKSNQQLTEDHCQYFLYQLLRGLKYVHSAKVLHRDLKPSNLLLNANCDLKICDFGLARSVEESDYMTEYVVTRWYRAPELLLNSQVYTAAIDVWSVGCIFMELVNREPLFPGKDYVDQLRLITQSIGSPDDSDIAFLTSDNARRYIKSLPQVKKQPLAHRFPNMAPLGLDLMEKMLLFDPAKRITVEDALAHPYLASLHDINDEPTCHSPFTFEFEQPVMSEERIKDLIYEEACDLNP
>scaffold-HKZW-2006664-Mesotaenium_caldariorum
GAFEPNIVGVRTHGGVYTQYNIFGNTFEVSSKYVPPIRPIGRGAYGIVCSAINSETQEEVAVKKISNAFDNKIDAKRTLREIKLLRHMDHENIIAIRDIVKPPVRYGYNDVYIVYELMDTDLHQIIRSNQSLTEDHCQYFLYQILRGLKYIHSASVLHRDLKPSNLLLNANCDLKICDFGLARTAHESDFMTEYVVTRWYRAPELLLNCSDYSAAIDVWSVACIFMELINRQPLFPGRDYVQQLRLITEVLGTPDDSDIQFLKNENARRYLRSLPVHSKRPLASLFPAMAPLAIDLMQRMLVFDPDKRITVHEALNHPYLASLHDINDEPICPYSFKFDFDEPNMKEDQIRELIYREACLYNP
>scaffold-JOJQ-2039378-Cylindrocystis_cushleckae
EANIVGVRTEDGLYTRYNIFGNMFEVTSKYIPPIRPIGRGAYGIVCSAINAETQEEVAVKKITNAFDNRIDAKRTLREIRLLRHMDHENVIAIRDIIRPPSRDTFNDVYIVYELMDTDLHQIIRSNQQLTEDHCQYFLYQILRGLKYIHSAKVLHRDLKPSNLLLNANCDLKICDFGLARTLQEADFMTEYVVTRWYRAPELLLNCQDYTAAIDVWSVGCIFMELLNRQPLFPGRDYVQQLRLITEVLGSPEEHEIGFLRNENARRYLKSLPVHSKKPLAARFPDMAPQAVDLMERMLIFDPTRRITVEEALRHPYLSSLHDINDEPVCSNPFSFEFDEPSLTDTQIRELIFRESCLYNP
>scaffold-MCHJ-2014015-Micrasterias_fimbriata
GYGGDGEVYELDVVGVPKHGGAYTQYDIFGNVFEVSAKYVPPIRPIGRGAYGIVCSAINTETGEEVAIKKIANAFDNRIDAKRTLREIKLLRHMDHENVVAIRDIIRPPIREEFNDVYVVYELMDTDLHQIIRSNQQLTEDHCQYFLYQLLRGLKYVHSAKVLHRDLKPSNLLLNANCDLKICDFGLARSVEESDYMTEYVVTRWYRAPELLLNSQVYTAAIDVWSVGCIFMELVNREPLFPGKDYVDQLRLITQTIGSPDDSDIGFLTSDNARRYVKTLPYVKKQPLTHRFPNMQPLGLDLMDKMLLFDPQKRITVEEALAHPYLASLHDINDEPTCHTPFTFEFEHPVLSAERIKDLIYEEACALNP
>scaffold-NBYP-2011029-Mesotaenium_kramstae
EANIVGVRTHGGIYTKYDIFGNIFEVTSKYIPPIRPIGRGAYGIVCSAINAETSEEVAVKKITNAFDNRIDAKRTLREIKLLRHMDHENVIAIRDVIRPPIRENFNDVYIVYELMDTDLHQIIRSNQQLTEDHCQYFLYQILRGLKFIHSAKVLHRDLKPSNLLLNANCDLKICDFGLARTLQEADFMTEYVVTRWYRAPELLLNCQDYTAAIDVWSVGCIFMELLNRQPLFPGRDYVQQLRLITEVMGSPDESDIVFLRNENARRYLKSLPVHSKKPLASRFPDMAPLAVDLMERMLIFDPRKRITVEEALRHPYLASLHDINDEPVCSSPFSFEFDEPNLTEDQIRELIYREACVYNP
>scaffold-QPDY-2029009-Coleochaete_irregularis
DSAIVGVPVHGGEYIQYTIFHNIFEVPAKYVGPIRAIGRGAYGFVCSAVNSETGEEVAIKKIGNAFDNRIDAKRTLREIKLLRHMDHENVVAIRDILRPPTPSDFTDVYIVYELMDTDLHQIIRSSQTLTEDHCQYFLYQLLRGLKYIHSARVLHRDLKPSNLLLNANCDLKICDFGLARTTSETDFMTEYVVTRWYRAPELLLNCSEYTAAIDVWSVGCIFMELLNRQPLFPGRDYVQQLKLIMELIGSPEESDLGFLHNDNARRYVKSLPKYERQSFTQKFSSMGALAVDLMEKMLIFDPNQRITVDEALSHPYLASLHDINDEPCCDQPFEFDFEQPGFSEDHIRDLIWQEACGFYP
>scaffold-RPQV-2036591-Phymatodocis_nordstedtiana
GAGEIYELDVVGLPTHGGTYMQYDIFGNLFEVSAKYVPPIRPIGRGAYGIVCSAINTETQEEVAIKKIANAFDNRIDAKRTLREIKLLRHMDHENVVAIRDIIRPPDRSKFNDVYVVYELMDTDLHQIIRSNQQLTEDHCQYFLYQLLRGLKYVHSAKVLHRDLKPSNLLLNANCDLKICDFGLARSVEESDYMTEYVVTRWYRAPELLLNSQVYTAAIDIWSVGCIFMELVNREPLFPGRDYVDQLRLITQTIGSPDDTDIGFLTSENARRYVKTLPFVRKQPLAHRFPSMAPLGLDLMERMLLFDPQKRITVEEALAHPYLASLHDINDEPTCPTPFTFEFEQPVLSEERIKDLIFEEACTLNP
>scaffold-VQBJ-2011993-Coleochaete_scutata
VPVHGGKYIQYNIFNNVFEVPAKYIPPIRPIGRGAFGFVCSAINSETSEEVAIKKIGSAFDNRIDAKRTLREIKLLRHMDHENVIAIRDIIRPASLENFNDVYVVYELMDTDLHAIIRSQQQLTEEHCQYFLYQLLRGLKYIHSANVLHRDLKPSNLLLNANCDLKICDFGLARTTSETDFMTEYVVTRWYRAPELLLNCQRYTAAIDVWSVGCIFMELLNRQPLFPGRDYVHQLRLITELIGSPEESDLGFLQNENARRYLRSLPRYVQQAFPEKFPNMGPQALDLMQRMLVFDPSQRITVEESLNHPYLASLHDINDEPCCRYPFEFDFEQSGFTEQHIRELIYEEALAFNP
>scaffold-WCQU-2015151-Staurodesmus_convergens
GDGSGEVYELDIVGVPKHGGAYVQYDIFGNVFEVSSKYVPPIRPIGRGAYGIVCSAINSETQEEVAIKKIANAFDNRIDAKRTLREIKLLRHMDHENVVAIRDIIRPPVREDFNDVYIVYELMDTDLHQIIRSNQQLTEDHCQYFLYQLLRGLKYVHSAKVLHRDLKPSNLLLNANCDLKICDFGLARSVEESDYMTEYVVTRWYRAPELLLNSQVYTAAIDVWSVGCIFMELVNREPLFPGKDYVDQLRLITQTIGSPEDSDIGFLTSDNARRYVKTLPHVKKQPLAHRFPNMAPLGLDLMDRMLLFDPQKRITVEEALAHPYLASLHDINDEPTCHAPFTFEFEHPGISEERIKDLIYEEACSLNP
>scaffold-WDCW-2008823-Mesotaenium_endlicherianum
VVGVRTHGGAYTEYNIFGNLFEVTAKYIPPIRPIGRGAYGIVCSAMNSLTNEEVAIKKITNAFDNRIDAKRTLREIKLLRHMDHENVIAIRDIIKPPDRVNFDHVYIVYELMDTDLHQIIKSQQQLTEDHCQYFLYQLLRGLKYIHSARVLHRDLKPSNLLLNANCDLKICDFGLARTVQEADFMTEYVVTRWYRAPELLLNCAEYTAAIDVWSVGCIFMELVNREPLFPGQDYVQQLRLITEVIGSPADSDLGFLRSENAWRYIRGLPTRARQSLALKFPNMVPQAIDLMERMLVFDPAKRITVEQALNHPYLASLHDINDEPTCQTVFNFDFEQPGISEDIIRELIYQESCAFNP
>scaffold-YSQT-2006254-Penium_exiguum
GGADMYELEIVGVPTFGGTYTQYNIFGNYFEVSAKYVPPIRPIGRGAYGIVCSAINSETQEEVAIKKIANAFDNRIDAKRTLREMKLLRHMDHENVVAIRDIIRPPQRDSFNDVYIVYELMDTDLHQIIRSNQQLTEDHCQYFLYQLLRGLKYVHSAKVLHRDLKPSNLLLNANCDLKICDFGLARSVEESDYMTEYVVTRWYRAPELLLNSQLYTAAIDVWSVGCIFMELVNREPLFPGKDYVDQLRLITQSIGSPDDADIAFLTSDNARRYVKTLPYVKKQPLAHRFPAMSPLALDLMEKMLLFDPQRRITVEEALAHPYLSSLHDINDEPVCHAPFTFDFEHPVLSEERIKDFIYEEACTLNP
>Azolla_filiculoides_s0006.g009555
MAETQLKELINEELVSQNRPEEDSDVIPPGENGIGGVVSQCGKFAIYNIYGNEFVLTRRY
QPPVRPINKGAYGIVCAALDTETNTDVAIKKIGAIFDNKIDTKRTMREIKLLLHLSHENI
ITIKDIIPPPLRQEFDDVYIVSELMDTDMNQIIRSNQQLSEEHCQYFLYQMLRALKYIHS
ANVLHRDLKPSNLLINANCDLKICDFGLARTTSENDFMTEYVVTRWYRAPELLLNAADYT
AAIDIWSVGCIYMELLNRKPLLPGRDYVHQLRSIIDLIGLPNDSELGFVKSENARRYLTQ
LPRTTPKPMADKFPNISPLAIDLIEKMLTFDPSKRISAVEALEHPYLAKLHDESDEPTCP
EPFVVEVDELSLSEKDMKDIIYEESMRFNPDLRT*
>Azolla_filiculoides_s0011.g012491
MNDLHPPCVGMAWLGPHQRSDLSNAKGLVKLQIAREMYPNGNGCQQQFLPAPQYEMEGLI
LPPTGMAGIGGIFTYGGSFLQYNVFGHLFEVAAKYKPPVKPISGGAYGVVCSAVNSETNE
EVAIKKIPNAFDNMIVAKRTLREIKILGHMNHENVLALREVIMPPQRDTFKDVYIVTELM
DADLHHIIKTQELTEEHYQYFLYQLLRGLKYIHSANVLHRDLKPGNLLVNEDCDLKIADF
GLARTFSEADLMTEYVVTRWYRSPELLLNARAYSAAVDIWSVGCILMELYNKEPLFPGKD
FVHQFSSITELMGTPTDAELGYVQSENTLRYIKELPRYHKQPLAEKFPHLPPLAIDLVEK
MLAYDPKRRITAEEALAHPYLSSLHDVTDEPVCPTVFNFDMEEQSLSEEDIRTLIYEEAC
IHMRRQYHPHLRN*
>Azolla_filiculoides_s0064.g035581
MASASAEGNIQGVPTHGGAYIKYNIFGNLFEVTSKYVPPLRPIGRGAYGIVCSAINRETG
EEVAIKKIGNAFDNRIDAKRTLREIKLLRHMDHENIIAIRDIIQPPDRNHFNDVYIVYEL
MDTDLHQIIKSNQPLTEDHCQYFLYQLLRGLKYIHSSNILHRDLKPSNLLLNANCDLKIC
DFGLARTTSETDFMTEYVVTRWYRAPELLLNCSEYTAAIDIWSVGCIFMEILKREPLFPG
RDYVQQLNLITQLIGSPSDADLGFLRSDNARRYVRQLPHYDRQPLSQKFPHINAEAIDLI
DKMLLFDPARRITVEEALSHPYLASLHDINDEPSCHAPFNFDFEQPSFTEDHIKELIWQE
AVSYNTQNMME*
>Azolla_filiculoides_s0090.g042715
MLDQNGYLAAHGKEGQEVPGHDGNRAVDGISEVFTHGGQFIQYNLLGIQFEVSAKYRRPI
KPINRGAYGIVCSAMNGETGEEVAIKKIPNAFDNILVAKRTLREIKILRHMDHDNILALR
EVIPPPQREGFNDVYLPNNLLVSEDCDLKIADFGLARTFSESDLMTEYVVTRWYRSPELL
LNTSGYTAAVDMWSVGCILMELYNKEPLFPGRDYVHQFRSITENAIRSLQQLPRFVKQPL
GEKFPHLPPLAVDLIEKMLAYDPSKRITAEEALAHPYLSSMHDETDEPICPTHFKFEVDE
QSLSEDDIRELIYQEGLIHYSHPNRHILQQR*
>Azolla_filiculoides_s0208.g057983
MGNKSNSSATDSETNEMVAIKKICNVFDSKVDAKRTFRELRVLRHLDHENVITIKNIMPP
PSPHDFQDVYVVFPIMDTDLHQVIRSRQSLTEEHCQYFLYQILRGLKYIHSANVLHRDLK
PGNILINANCDLKICDFGMARTMTSTESNFLTEYVVTRWYRAPELLLNSCDYTGAIDVWS
VGCIYTELLTHEPLFPGRDYVHQLRSIVELIGLPHDSDLEFVKSENARRYLRQLPKYEKK
PLQEKYPKLSPLAVDLIDKMLTFDATKRISVDDALAHPYLSSLHDISDEPICESPFTFDF
DEQNLSQEELRTLIYKEALHFNKDYHE*
>Azolla_filiculoides_s2697.g112704
MKGVETKVELDTSSSCVGNHDDGHGVANVGDVGNGHGHGHGDDDDGQIVVGNGGQEFMEY
CVYGKPFQVLAKYKPPFNPHWPRCLWICLLRNGFRNNEMVAIKKICNVFDSKVDAKRTFR
ELRVLRHLDHENVITIKNIMPPPSPHDFQDVYVVFPIMDTDLHQVIRSRQSLTEEHCQYF
LYQILRGLKYIHSANVLHRDLKPGNILINANCDLKICDFGMARTMTSTESNFLTEYVVTR
WYRAPELLLNSCDYTGAIDVWSVGCIYTELLTHEPLFPGRDYVHQLRSIVELIGLPNDSD
LEFVKSENARRYLRQLPKYEKKPLQEKYPKLSPLAVDLIDKMLTFDATKRISVDDALAHP
YLSSLHDISDEPICESPFTFDFDEQNLSQEELRTLIYKEALHFNKDYHE*
>Salvinia_cucullata_v1.1_s0011.g005383
LASEHSAVAGTAAIFATAVLLAGQPMASPAEGSIRGIPTYGGKYIQYNIFGNLFEVTSKY
VPPIRPIGRGAYGIVWASAVLSVSSTDRGISAINRENGEEVAIKKIGNAFDNRIDAKRTL
REIKLLRHMDHENIIAIRDIIRPPHREKFNDVYIVYELMDTDLHQIIRSNQPLTEDHCQY
FLYQLLRGLKYIHSANILHRDLKPSNLLLNANCDLKICDFGLARTTSETDFMTEYVVTRW
YRAPELLLNCSEYTAAIDIWSVGCIFMEILRREPLFPGRDYVQQLNLITQLIGSPSDADL
GFLRSDNARRYVRQLPRYDRQPLTQKFPQINAEAIDLIEKMLVFDPAKRITVEQALSHPY
LASLHDINDEPSCHSPFNFDFEQHSFTEDNIKDLILREAFSFNTDNMIE*
>Salvinia_cucullata_v1.1_s0050.g013773
MGDAVMHGVATHRGRFILYNIYGNPFEVTAKYKPPIEILGRGAYGIVCSALNSETSEYVA
IKKICNVLSNRIDAKRTYREIKLLRHMKHENVIAIKDILPPPNRRNFEDVYVVDLKPGNL
FINKNCDLKIGDFGLARTSSSSSSSEVDFMTEYVVTRWYRAPELLLNSADYTAAIDVWSV
GCIFMELFIHEPLFPGRDYMHQLRTITKLLGIQLIGVPGESNMSFVKGENAKRYLRELPR
YEKQSLTEKFPTVPSLALDLVEKMLEFDPTKRITVEDALAHPYLASMHDVTHEPICPAPF
SFDVDESTLTVNQIRELIYKEALLFNPMF*
>Salvinia_cucullata_v1.1_s0054.g014276
MTKEEEKVRSRGREMGSEDQNNGAQSSTMEGTPTYDGRYMEYNVYGKSFEVLAKYTPPFN
PIGKGAYGFVCSAMDSETNNMVAIKKICNIFDSTVDAKRTFRELRLLRHMNHENVIHIKD
IMPPPKLSDFEDVYVVYELMDTDLNQIIHSRQPLTEEHCQYFLYQILRGLKYIHSANVLH
RDLKPGNILINANCDLKICDFGMARTMSSTEYNFMTEYVVTRWYRAPELLLNSCEYTSAI
DVWSVGCIYMELLTHKPLFPGRDYVHQLRSIVEMIGSPSDSELEAVKNENARRYLRQLPK
YEKKPFQELYPKLNPLAIDLIDKMLTFDATKRISVEDALAHPYLSSFHDVSDEPICHSPF
TFEFDEHSLTKEEIRQLIYNETLHFNPPYIT*
>Salvinia_cucullata_v1.1_s0076.g017479
MNDYLPVYGRDGEEVPHGVNEFGGVFTHGGRFIRYSLFGNLFDVTAKFRPPIKPISRGAY
GIVCSAVNGETREEVAIKKIPNAFDNIIVAKRTLREIKILRHMDHDNILALREVIPPPQK
ERFNDVYLVTELMDTDLHHVIRNHRDITEEHYQYFLYQLLRGLKYIHSANVLHRDLKPSN
LFVSEDCDLKIADFGLARTFSESDLMTEYVVTRWYRSPELLLNTKGYTAAVDMWSVGCIL
MELYNKEPLLPGRDCIHQFRLITELMGRPDEADLSYVRSQNAIKYIQQLPRSVKQPLAVK
FPHLPPLAVDLIEKMLAYHPEKRITAEEALAHPFLSAMHDETDEPSCPTHFTFDIDEQSL
SEDNIRELIYQEAFMTCSHPNHLIMQQ*
>Salvinia_cucullata_v1.1_s0083.g018148
MIPRSQLYSFGGLMYPNGNEHNRYFDYMPMNAPWYGIEGYMVPTVDMSGISGVFRHGGRF
VEYNVFSHIFEIASKYRPPVKPINCGAYGVVCSSWDVETNEEVAVKKIPNAFDNMIIAKR
TFREIKILGHLRDHENILSLREVIMPPQRHTFKDVYIVTELMAADLNHIIKTSQELTEEH
YQYFLYQLLRGLKYIHSANVLHRDLKPSNLLVNENCDLKIADFGLARAFSETDRMTEYVI
TRWYRPPELLLNSGGYSAAVDMWSAGCILMELYNKQPLFPGRDFVHQFISITELMGSPTD
AELDYVRSENALRYIRGLPRHIKQPLAEKFPHLPHLAIDLIEKLLAYNPNKRITAEEALA
HPYFSALHDITDEPVCPSTFDFAVEEQSLTVEDIRDLIYEEACMYSRRRYNSDIQLIQ*
>scaffold-DJSE-2019888-Ophioglossum_petiolatum-2_samples_combined
PEDPQEGDMVPPGDNGIGGVYTKGGKFVQYNVYGNVFEVTSKYRPPLRPVGRGAYGMVCSAFNSETNEEVAIKKISGAFDNKIDAKRTLREIKLLRHFDHENIIAVRDIIPPPKRRDFSDVYIVFDLMDTDLHQIIQSTQALTDEHCQYFLYQILRGLKYIHSANVLHRDLKPSNLFLNANCDLKIADFGLARVSSETDFMTEYVVTRWYRPPELLLNSTDYTAAVDVWSVGCICMELFNREPLFPGRDYVHQLRSITELLGSPKDSDLSFVKSDNARRYLSQLPRHPRQPLAEKFPKIAPLALDLIEKMLTFDPNKRITVEDALAHPYLSCLHDVADEPVCPAKFSFDFEEHIFNVEQMKELIYKEALQFNPSL
>scaffold-EWXK-2005235-Thyrsopteris_elegans
NIQGVPTHGGQYIQYNIFGNLFEVSAKYKPPIRPIGRGAYGIVCSAINSETSEEVAIKKIGNAFDNRIDAKRTLREIKLLRHMDHENIISIRDIIRPPKRDQFNDVYIVYELMDTDLHQIIRSNQSLTEDHCQYFLYQLLRGLKYIHSANILHRDLKPSNLLLNANCDLKICDFGLARTTSETDFMTEYVVTRWYRAPELLLNCSEYTAAIDVWSVGCIFMEILNREPLFPGRDYVQQLNLITQLIGSPNDGDLGFLRSDNARRYIRQLPRYDRQPLAQRYPHINAGAIDLIDKMLVFDPAKRITVEQALSHPYLASLHDINDEPGCHEPFNFDFEQPSFTEEHIKELIWAESLSFNP
>scaffold-NHCM-2004293-Angiopteris_evecta
AADGHIQGVLTHDGQYIQYNIFGNLFEVSAKYVPPIRPIGRGYGIVCSALNSETSEEVAIKKIGNAFDNRIDAKRTLREIKLLRHMDHENIVAIRDIIRPPRREDFNDVYIVYELMDTDLHQIIRSNQPLTEDHCQYFLYQLLRGLKYIHSANVLHRDLKPSNLLLNANCDLKICDFGLARTTSETDFMTEYVVTRWYRAPELLLNCSEYTAAIDVWSVGCIFMEILNREPLFPGRDYVQQLKLITELIGSPEDADLGFLRSDNARRYIRQLPRYARQPLTQKFPNVNPAAVDLIERMLVFDPNRRITVEAALSHPYLASLHDINDEPSCYSPFDFDFEQPSFTEENIKELIWQEALNFNTDNM
>scaffold-PBUU-2008564-Lygodium_japonicum
AEGGQVQGVLTHGGQYIQYNIFGNLFEVSAKYVPPIRPIGRGAYGIVCSAINRETNEEVAIKKIGNAFDNRIDAKRTLREIKLLRHMDHENIVAIRDIIRPPRRDQFNDVYIVYELMDTDLHQIIRSNQPLTEDHCQYFLYQLLRGLKYIHSADVLHRDLKPSNLLLNANCDLKICDFGLARTTSETDFMTEYVVTRWYRAPELLLNCSAYTAAIDVWSVGCIFMEILNREPLFPGRDYVHQLRLITELIGSPNESDLGFLRSDNARRYIRQLPRFERQPLAQKYPHINAEAIDLIDKMLVFDPAKRITVEAALSHPYLASLHDINDEPGCHEPFNFDFEQPSFTEDHIKELIWQESLSFNP
>scaffold-PNZO-2015197-Culcita_macrocarpa
NIQGVPTHGGQYVQYNIFGNLFEVSAKYVPPIRPIGRGAYGIVCSAINSETSEEVAIKKIGNAFDNRIDAKRTLREIKLLRHMEHENIVAIRDIIRPPKRDQFNDVYIVYELMDTDLHQIIRSNQSLTEDHCQYFLYQLLRGLKYIHSANILHRDLKPSNLLLNANCDLKICDFGLARTTSETDFMTEYVVTRWYRAPELLLNCSEYTAAIDVWSVGCIFMEILNREPLFPGRDYVQQLNLITQLIGSPNDGDLVFLRSDNARRYIRQLPRYDRQPLAQRYPHINAGAIDLIDKMLVFDPMKRITVEQALSHPYLASLHDINDEPDCQEPFNFDFEQPSFTEEHIKELIWAESLSFNPDNM
>scaffold-POPJ-2101594-Pteris_vittata
EGHIRGVPTHGGRYVQYNIFGNLFEIPANYVPPLRPIGRGAYGIVCSAINSETREEVAIKKIGNAFDNRIDAKRTLREIKLLRHLDHENIIAIRDIIRPPNRAQFNDVYIVYELMDTDLHQIIKSNQPLTEDHCQYFLYQLLRGLKYIHSANVLHRDLKPSNLLLNANCDLKICDFGLARTTAESDFMTEYVVTRWYRAPELLLNCSEYTAAIDIWSVGCIFMEILNREALFPGRDYVQQLRLITELIGSPNDEDLGFLRNVNTQRYIRQLPRYERQPLAQKYPHINPEAIDLVDKMLVFDPAKRITVEAALSHPYLASLHDINDEPSCSEPFNFDFEQHSITEEHIKELIWLEALSFNPDNM
>scaffold-QIAD-2003259-Hymenophyllum_bivalve
DDIEGVPTHGGKFTEYNVYGNTFEVLAKYTPPFRPVGRGAYGVVCSALDSATNEPVAIKKICSVFDNKIDAKRTFRELKVLRHMDHENVIAIKDIMPPPRRHDFDDVYVVYELMDTDLNQIIRSRQALTEEHCQYFLYQILRGLKYIHSANVLHRDLKPGNLLINANCDLKICDFGLARTTSKSETHFMTEYVVTRWYRAPELLLNSADYTGAIDVWSVGCIYMELLNHEPLFPGRDYVHQLRSIAEMIGLPNDSELDFVKSENARRYLRQLPRYQKQSLGEKYPTVSPLAIDLVEKMLTFDPNKRITVEDALAHPYLSSLHDVSDEPTCPSPFNFDFEEHKLTEEQIRELIYKEALHFNPDY
>scaffold-QVMR-2013042-Psilotum_nudum
GENGIGGVYTHGGRFVEYNIYGNVFEVTAKYRPPLRPIGRGAYGIVCSAYNSETNEEVAVKKIASAFDNKIDAKRTLREIKLLRHMDHENIIVIKDILPPPIRKDFNDVYIVYELMDTDLHQIIRSNQALTEEHCQFFLYQILKGLKYIHAANVLHRDLKPSNLLLNTNCDLKICDFGLARKISETDFMTEYVVTRWYRSPELLLNSTDYTAAIDVWSVGCIYMELLNREPLFPGRDYVHQLRSITELMGSPADSDLNFVKSDNARRYLRQLPRYQKQPLAEKFPRVAPLAIDLIEKMLAFDPNRRITVEDALAHPYLSNLHDVTDEPVCPTPFTFDFEEHALTQEQIKELLYREALLFNPSY
>scaffold-QVMR-2017592-Psilotum_nudum
GGKFVEYNIFGNVFEITAKYKPPFRPIGRGAYGVVCSAWNSETNEEVAVKKIASAFDNKIDAKRTLREIKLLRHMDHENVIGIKDIIPPPRRQDFNDVYVVYELMDTDLHQIIRSGQSLTEEHCQYFLYQILRGLKYIHSANVLHRDLKPSNLLVNANCDLKICDFGLARTTSETDFMTEYVVTRWYRAPELLLNSTNYTASIDVWSVGCMYMELLNHAPFFPGRDSSHQIRSITELIGLPDDSDLNFVKSENARRYLCQLPRHPKARLTEKFPRVSPLAIDLIEKMLTFDPNERISVEDALAHPYLSTLHDVTDEPNCPVPFCFDLEEHSLTQEQVKDILYKEAMAFNP
>scaffold-RFMZ-2003003-Osmundastrum_cinnamomeum-B
PGDNGIGGVLTHGGKFAQYNIFGNLFDVTAKYQPPLRPIGRGAYGIVCSAMNAETGEEVAVKKISSAFDNKIDAKRTLREIKLLRHMDHENIIAIRDIIPPPVRQDFNDVYIVYELMDTDLYQIIRSSQALSEEHCQYFLYQLLRGMKYIHSANVLHRDLKPSNLLLNANCDLKICDFGLARTTSETDFMTEYVVTRWYRSPELLLNATDYTAAIDLWSVGCIYMELLNREPLFPGRDYVHQLRSITEMMGLPNDSDLGFVKSDNARRYLQQLPKYPKQPLAEKFPQVSPLALDLIEKMLTFDPNQRITADEALAHPYLASLHDATDEPTCSTPFVVDFDEHSLSEEDIKELIYKEALQFYPSFV
>scaffold-RFMZ-2003004-Osmundastrum_cinnamomeum-B
PGDNGIGGVLTHGGKFAQYNIFGNLFDVTAKYQPPLRPIGRGAYGIVCSAMNAETGEEVAVKKISSAFDNKIDAKRTLREIKLLRHMDHENIIAIRDIIPPPVRQDFNDVYIVYELMDTDLYQIIRSSQALSEEHCQYFLYQLLRGMKYIHSANVLHRDLKPSNLLLNANCDLKICDFGLARTTSETDFMTEYVVTRWYRSPELLLNATDYTAAIDLWSVGCIYMELLNREPLFPGRDYVHQLRSITEMMGLPNDSDLGFVKSDNARRYLQQLPKYPKQPLAEKFPQVSPLALDLIEKMLTFDPNQRITADEALAHPYLASLHDATDEPTCSTPFVVDFDEHSLSEEDIKELIYKEALQFYPSFV
>scaffold-UGNK-2013245-Marattia_attenuata
AADGHIQGVLTHDGQYIQYNIFGNLFEVSAKYVPPIRPIGRGAYGIVCSALNSETSEEVAIKKIGNAFDNRIDAKRTLREIKLLRHMDHENIVAIRDIIRPPRREDFNDVYIVYELMDTDLHQIIRSNQPLTEDHCQYFLYQLLRGLKYIHSANVLHRDLKPSNLLLNANCDLKICDFGLARTTSETDFMTEYVVTRWYRAPELLLNCSEYTAAIDVWSVGCIFMEILNREPLFPGRDYVQQLKLITELIGSPEDADLGFLRSDNARRYIRQLPRYARQPLTQKFPNVNPAAVDLIERMLVFDPNRRITVEAALSHPYLASLHDINDEPSCYSPFDFDFEQPSFTEENIKELIWQEALNFNTDNM
>scaffold-UWOD-2022948-Plagiogyria_japonica
NIQGVPTHGGQYIQYNIFGNLFEVSAKYVPPIRPIGRGAYGIVCSAINSETSEEVAIKKIGNAFDNRIDAKRTLREIKLLRHMDHENIVAIRDIIRPPKRDQFNDVYIVYELMDTDLHQIIRSNQSLTEDHCQYFLYQLLRGLKYIHSANILHRDLKPSNLLLNANCDLKICDFGLARTTSETDFMTEYVVTRWYRAPELLLNCSEYTAAIDVWSVGCIFMEILNREPLFPGRDYVQQLNLITQLIGSPNDGDLVFLRSDNARRYIRQLPRYDRQPLAQRYPHINAGAIDLIDKMLVFDPMKRITVEQALSHPYLASLHDINDEPDCQEPFNFDFEQPSFTEEHIKELIWAESLSYNPDNM
>scaffold-VIBO-2078048-Osmunda_javanica
GDNGIGGVLTHGGKFAQYNIFGNLFDVTAKYQPPLRPIGRGAYGIVCSAMNAETGEEVAVKKISSAFDNKIDAKRTLREIKLLRHMDHENIIAIRDIIPPPVRQDFNDVYIVYELMDTDLYQIIRSSQALSEEHCQYFLYQLLRGMKYIHSANVLHRDLKPSNLLLNANCDLKICDFGLARTTSETDFMTEYVVTRWYRSPELLLNATDYTASIDLWSVGCIYMELLNREPLFPGRDYVHQLRSITELIGLPNDSDLGFVKSDNARRYLQQLPKYPKQPLAEKFPQVSPLALDLIEKMLTFDPNKRITADEALAHPYLASLHDVTDEPTCSTPFVVDFDEHSLTEEDIRELIYKEALQFYPSFLQ
>scaffold-WTJG-2011926-Ophioglossum_petiolatum-A
AADGHIQGILTHGGQYIQYNIFGNLFEVSRKYVPPIRPIGRGAYGIVCSAVNSELNEEVAIKKIGNAFDNRIDAKRTLREIKLLRHMDHENIIAIRDIIRPPRREEFNDVYIVYELMDTDLHQIIRSNQPLTEDHCQYFLYQLLRGLKYIHSARVLHRDLKPSNLLLNANCDLKICDFGLARTTSETDFMTEYVVTRWYRAPELLLNCSEYTAAIDIWSVGCIFMEILKREPLFPGRDYVQQLKLITELIGSPDDSDLGFLRSDNARRYIRQLPRYPRQPLLQKFPNMNPPAIDLIEKMLVFDPAKRITVEEALSHPYLASLHDINDEPTCHAPFSFDFEQPSFTEENIKELIWLESLGFNP
>scaffold-WTJG-2011927-Ophioglossum_petiolatum-A
AADGHIQGILTHGGQYIQYNIFGNLFEVSRKYVPPIRPIGRGAYGIVCSAVNSELNEEVAIKKIGNAFDNRIDAKRTLREIKLLRHMDHENIIAIRDIIRPPRREEFNDVYIVYELMDTDLHQIIRSNQPLTEDHCQYFLYQLLRGLKYIHSARVLHRDLKPSNLLLNANCDLKICDFGLARTTSETDFMTEYVVTRWYRAPELLLNCSEYTAAIDIWSVGCIFMEILKREPLFPGRDYVQQLKLITELIGSPDDSDLGFLRSDNARRYIRQLPRYPRQPLLQKFPNMNPPAIDLIEKMLVFDPAKRITVEEALSHPYLASLHDINDEPTCHAPFSFDFEQPSFTEENIKELIWLESLGFNP
>Picea_lambertina_PILA_27995
MEASNAAADGHIRGILTHGGRYVQYNIFGNLFEVSSKYVPPIRLIGQGAYGIVCAAVNSETNEEVAIKKIGNSFANRIDAKRTLREIKLLCHMDHENIIAIKDVIRPPQRENFKDVYIVYELMDTDLCQIIHSKQPLSVDHCQYFIYQLLRGLKYIHSANILHRDLKPGNLFLNEDCDLKIGDFGLARTTSDTDSMTEYVVTRWYRAPELLLNCSEYTAAIDIWSVGCIFMEILKREPLFPGNNYVEQLKLITEFIGSPDDSDLGFLRSDNTRRYIRQLPQVPKQPFAQKFPNMDKDALDLVEKMLVFDPSKRITVEEALSHRYLASLHGINEEPRCPTPFNFDFEQSTFTEEDIKELIWRESLNFNPDMMQ*
>Picea_lambertina_PILA_34023
MEAGAAAVDGHIQGILTHGGQYVQYNIFGNLFEVFSKYIPPIRPIGRGAYGIVCSAVNSETNEEVAIKKIGNAFDNRIDAKRTLREIKLLCHMEHENIIAIKDIIRPPQRENFNDVYIVYELMDTDLYQIIRSTQPLTEDHCQYFLYQLLRGLKYIHSANILHRDLKPSNLLLNANCDLKICDFGLARTTSETDFMTEYVVTRWYRAPELLLNCSEYTAAIDIWSVGCIFMEILKREPLFPGKDYVQQLRLITELIGSPDDSDLGFLRSDNARRYIRQLPQFPKQPFSQKFPNMAPAAVDLLEKMLVFDPSKRITVQEALSHPYLTSLHDINDEPSCPTPFNFDFEQPSFTEEHIKELIWRESLNFNPDMMQ*
>Picea_taeda_PITA_03055
MLLRTTTNLHLRFERRTTLSSLINIVYFIRKIYPTWDEGAEPFQATKNIRRSHSNSLLRSEQCCIPPQEEGTAMEASAAAADGHIQGILTHGGRYVQYNIFGNLFEVSSKYVPPIRLIGQGAYGIVCAAVNSETNEQVAIKKIGNSFANRIDAKRTLREIKLLCHMDHENIIAIKDVIRPPQRENFKDVYIVYELMDTDLCQIIHSKQPLSVDHCQYFIYQLLRGLKYIHSANILHRDLKPGNLFLNEDCDLKIGDFGLARTTSDTDSMTEYVVTRWYRAPELLLNCSEYTAAIDIWSVGCIFMEILKREPLFPGSNYVEQLKLITEFIGSPDDSDLGFLRSDNTRRYIRQLPQVPKQPFAQKFPNMDEDALDLVEKMLVFDPSKRITVEEALSHRYLASLHGINEEPRCPAPFNFDFEQGTFTEEHIKELIWRESLNFNPDMME*
>Picea_taeda_PITA_29567
MEAAAAPVQSTDTLMSDAPQAAGSNPMDNIPAVLSHGGRFVQYNIFGNIFEVTAKYKPPLLPIGKGAYGIVCSAMNSETKEQVAIKKIANAFDNRIDAKRTLREIKLLRHMDHENVVAIRDIIPPPQREAFDDVYIAYELMDTDLHQIIRSNQGLSEEHCQYFLYQILRGLKYIHSANVLHRDLKPSNLLLNANCDLKICDFGLARITSETDFMTEYVVTRWYRAPELLLNSADYTAAIDVWSVGCIFMELMNRQPLFPGRDHVHQLRLLTELIGTPTEADLGFVRSDNARRFIRQLPQYPRQSFTQKFPHVHALAIDLCEKMLTFDPNQRITVEEALAHPYLANLHDISDEPICAMPFSFDFEQHTLTEDQMKELIYREALVFNPEYAQ*
>Pseudotsuga_menziesii_PSME_00197
MPKRIVYNISSDFQLKSLLGEGAYGVVCSATHKPTGEIVAIKKIEPFDKPLFALRTLREIKILKHFKHENIITIFNIQRPDSFENFNEVYIIQELMQTDLHRVISTQMLSDDHIQYFIYQTLRAVKVLHGSNVIHRDLKPSNLLINSNCDLKVCDFGLARIIDESAADNSEPTGQQSGMTEYVATRWYRAPEVMLTSAKYSRAMDVWSCGCILAELFLRRPIFPGRDYRHQLLLIFGIIGTPHSDNDLRCIESPRAREYIKSLPMYPAAPLEKMFPRVNPKGIDLLQRMLVFDPAKRITAKEALEHPYLQTYHDPNDEPEGEPIPPSFFEFDHYKEALTTKDLKKLIWNEIFS*
>Pseudotsuga_menziesii_PSME_22308
MRGGKREGGALEDRYHQGVGSQAEIEDCHIDWGINGRAISVQCAGFLLVPAGWREVEEEEAGCGGRGIRGFQYNIFGNLFEVSSKYVPPIRLIGQGAYGIVCAAVNSETNEEVAIKKIGNAFDNRIDAKRTLREIKLLCHMDHENIVAIKDVIRPPQRENFKDVYIVYELMDTDLCQIIHSKQTLSVDHCQYFVYQLLRGLKYIHSANVLHRDLKPSNLLLNEDCDLKIGDFGLARTTSDTDSMTEYVVTRWYRAPELLLNCSEYTAAIDIWSVGCIFMEILKREPLFPGNNYVEQLKLITEFIGSPDDSDLGFLRSDNARRYIRQLQQFPKQPFAQKFPNLDADVVDLLEKMLVFDPSKRITVEEALSHRYLASLHGINEEPGCPTPFNFDFEQSSFTEEHIKELIWRESLNFNPDMMQ*
>Pseudotsuga_menziesii_PSME_24135
MAHTAQPALDGNIPGVLSHGGRFVRYDVYGNMFEITAKYIPPLFPIGRGAYGVVCSALNSETNEQVAFKKIPNAFDNLIDARRTLREIKLLRHMQHENIISVKDIIPPPQREAFHDVYIALELMDTDLHQIIRSNQALTDQHLQYFLYQILRGLKYIHSANVLHRDLKPSNLLLSANCDLKIADFGLARITSETDFMTEYVVTRWYRAPELLLNSAEYTAAIDVWSVGCIFMELINRKPLFPGRDHVHQLRLITELIGTPAVADIGFLRSENARRFVQQLPQHPRQSLAEKFPHICPSAIDICERMLTFDPNQRITVEEALNHPYLASLHDETDEPTCPIPFNFEFEQHALTEEQMRELIYEEALAFNPA*
>Pseudotsuga_menziesii_PSME_27830
MEAGAAAADGHIQGILTHGGQYVQYNIFGNLFEVSSKYIPPIRPIGRGAYGIVCSAVNSETNEEVAIKKIGNAFDNRIDAKRTLREIKLLCHMDHENIIAIKDIIRPPQKENFNDVYIVYELMDTDLYQIIRSTQPLTEDHCQYFLYQLLRGLKYIHSANILHRDLKPTAIDIWSVGCIFMEVLKREPLFPGKDYVQQLRLITELIGSPDDSDLGFLRSDNARRYIRQLPQFPKQPFSQKFPNMAPAAVDLLEKMLVFDPSKRIAVEEALNHSYLASLHDINDEPSCPTPFNFDFEQPSFTEEDIKELIWRESLNFNSDMMQ*
>Pseudotsuga_menziesii_PSME_37772
MSFHVHIVVAIRDIIPPPRRDAFDDVYIAYELMDTDLHQIIRSNQGLSEEHCQYFLYQILRGLKYIHSANVLHRDLKPSNLLLNANCDLKICDFGLARITSETDFMTEYVVTRWYRAPELLLNSSDYTAAIDIWSVGCIFMELMNRQPLFPGRDHVHQLRLLTELIGTPTEADLGFVRSDNARRFIRQLPQYPRQSFTQKFPHVHTLAIDLCERMLTFDPNQRITVEEALAHPYLANLHDISDEPTCSMPFSFDFEQHTLTEDQMKELIYREALVFNPEASCKGDT*
>Sequoiadendron_giganteum_SEGI_00281
MDTDLYQIIRSNQPLTEDHCQYFLYQLLRGLKYIHSANILHRDLKPSNLLLNANCDLKICDFGLARTTSETDFMTEYVVTRWYRAPELLLNCSEYTAAIDIWSVGCIFMEILKREPLFPGKDYVQQLRLITELIGSPDDSDLGFLRSDNARRYIRQLPQFPKQSFAQRFPNMAPTAVDLLERMLVFDPSKRITVEQALSHPYLASLHDINDEPSCHAPFNFDFEQPSFTEENIKELIWRESLNFNPDMMQ*
>Sequoiadendron_giganteum_SEGI_36489
MEAAAAFQSTDTLMSDAHPPPASNPMDNILSVPSHGGRFMQYNIFGNIFEVTAKYRPPLLPIGKGAYGIVCSAMNSETNEHVAIKKISNAFDNRIDAKRTLREIKLCRHMDHENVIAIRDIIPPPQRGSFDDVYIAYELMDTDLHQIIRSNQALSEEHCQYFLYQILRGLKYIHSANVLHRDLKPSNLLLNANCDLKICDFGLARITSETDFMTEYVVTRWYRAPELLLNSSDYTAAIDVWSVGCIFMELMNRTPLFPGRDHVHQLRLLTELIGTPTEADLGFVRSDNARRFIRQMHQYPRQSFAEKFPHIHPSAIDLCEKMLTFDPTQRITVEDALAHPYLATLHDVSDEPACSMPFSFESEYNNLTEEQMKELIYREALAFNPESAVTPIPTSWFEQTLSEKRKTIQVNLPYKDLVGNYAILRYLTDCLKSMLDMTPQPISQAEVAFDPTSSMGREVVNKIQNNKAYGKATKKWTIDILTKGNKFIVDMKKMCKDMDVMKAKIEKDVASTKHKEAIWTTDGDFKGMMELGHDRLVSEKILPNIVDNRCVMWKRNIEWKLFVVKQNILEHGKLLNECNTIRDEIQKNLLGIALHLRKEGNSKD*
>scaffold-AQFM-2081749-Pseudolarix_amabilis
ADALMSDAPQAAGSNPMDNIPAVLSHGGRFVQYNIFGNIFEVTAKYKPPLLPIGKGAYGIVCSAMNSETKEQVAIKKIANAFDNRIDAKRTLREIKLLRHMDHENVVAIRDIIPPPRREAFDDVYIAYELMDTDLHQIIRSNQGLSEEHCQYFLYQILRGLKYIHSANVLHRDLKPSNLLLNANCDLKICDFGLARITSETDFMTEYVVTRWYRAPELLLNSSEYTAAIDVWSVGCIFMELMNRQPLFPGRDHVHQLRLLTELIGTPTEADLGFVRSDNARRFIRQLPQYPRQSFTQKFPHVHTLAIDLCERMLTFDPNQRITVEEALAHPYLANLHDISDEPICSMPFSFDFEQHTLTEDQMKELIYREALVFNPEYAQ
>scaffold-AREG-2012124-Nothotsuga_longibracteata
GPVQSADTLMSDAPQPAGSNPMDSIPAVLSHGGRFVQYNIFGNMFEVTAKYKPPLLPIGKGAYGIVCSAMNSETKEQVAIKKIANAFDNRIDAKRTLREIKLLRHMDHENVVAIRDIIPPPRRDAFDDVYIAYELMDTDLHQSNQGLSEEHCQYFLYQILRGLKYIHSANVLHRDLKPSNLLLNANCDLKICDFGLARITSETDFMTEYVVTRWYRAPELLLNSSDYTAAIDVWSVGCIFMELMNRQPLFPGRDHVHQLRLLTELIGTPTEADLGFVRSDNAKRFIRQLPQYPRQSFTQKFPHVHTLAIDLCERMLTFDPNQRITVEEALAHPYLANLHDISDEPVCSMPFSFDFEQHTLTEDQMKELIYREALIFNPEYAQ
>scaffold-AWQB-2054754-Picea_engelmannii
SDTLMSDAPQAAGSNPMDNIPAVLSHGGRFVQYNIFGNIFEVTAKYKPPLLPIGKGAYGIVCSSLNSETKEQVAIKKIANAFDNRIDAKRTLREIKLLRHMDHENVVAIRDIIPPPRREAFDDVYIAYELMDTDLHQIIRSNQGLSEEHCQYFLYQILRGLKYIHSANVLHRDLKPSNLLLNANCDLKICDFGLARITSETDFMTEYVVTRWYRAPELLLNSSDYTAAIDVWSVGCIFMELMNRQPLFPGRDHVHQLRLLTELIGTPTEADLGFVRSDNARRFIRQLPQYPRQSFTQKFPHVHTLAIDLCERMLTFDPNQRITVEEALAHPYLANLHDISDEPTCSMPFSFDFEQHTLTEDQMKELIYREALVFNPEYAQ
>scaffold-ESYX-2088902-Cunninghamia_lanceolata-branch_apex_with_needles
MEAAAAFQSTDTLMSDAHPPAASNPMDNILAVPSHGGRFMQYNIFGNIFEVTAKYRPPLLPIGKGAYGIVCSAMNSETNEHVAIKKISNAFDNRIDAKRTLREIKLCRHMDHENVIAIRDIIPPPQREAFDDVYIAYELMDTDLHQIIRSNQALSEEHCQYFLYQILRGLKYIHSANVLHRDLKPSNLLLNANCDLKICDFGLARITSETDFMTEYVVTRWYRAPELLLNSSDYTAAIDVWSVGCIFMELMNRTPLFPGRDHVHQLRLLTELIGTPTEADLGFVRSDNAKRFIRQMHQYPRQSFTEKFPHIHPSAIDLCERMLTFDPTQRITVEDALAHPYLATLHDVSDEPACSMPFSFESEYNNLTEEQMKELIYREALAFNPEYAQ
>scaffold-GAMH-2055651-Tsuga_heterophylla
GPVQSADTLMSDAPQPAGSNPMDSIPAVLSHGGRFVQYNIFGNIFEVTAKYKPPLLPIGKGAYGIVCSAMNSETKEQVAIKKIANAFDNRIDAKRTLREIKLLRHMDHENVVAIRDIIPPPRRDAFDDVYIAYELMDTDLHQIIRSNQGLSEEHCQYFLYQILRGLKYIHSANVLHRDLKPSNLLLNANCDLKICDFGLARITSETDFMTEYVVTRWYRAPELLLNSSDYTAAIDVWSVGCIFMELMNRQPLFPGRDHVHQLRLLTELIGTPTEADLGFVRSDNAKRFIRQLPQYPRQSFTQKFPHVHTLAIDLCERMLTFDPNQRITVEEALAHPYLANLHDISDEPVCAMPFSFDFEQHTLTEDQMKELIYREALIFNPDYAQ
>scaffold-GNQG-2086130-Encephalartos_barteri
MEAAAAIQSTDALMSDVHDVHQPAGIPPMDNIPGVLTHGGRFVQYNIFGNVFEITSKYKPPLLPIGKGAYGIVCSALNSETNEQVAIKKIPNAFDNRIDAKRTLREIKLLRHMDHENVVAIRDIIPPPRREAFDDVYISYELMDTDLHQIIRSNQGLSEEHCQYFLYQILRGLKYIHSANVLHRDLKPSNLLLNANCDLKICDFGLARITSETDFMTEYVVTRWYRAPELLLNSTDYTAAIDVWSVGCIFMELMNRQPLFPGRDHVHQLRLLTELIGTPTEADIGFIRSDNARRFIRQLPQYPRQSFAETFRHVHPLAIDLCEKMLTFDPAQRITVEEALSHPYLATLHDVSDEPICSMPFNFDFEQHALIEEQMRELIYREALAFNPEYEQ
>scaffold-IIOL-2078479-Pinus_parviflora
SDTHMSDAPQAAGSNPMDSIPAVLSHGGRFVQYNIFGNIFEVTAKYKPPMLPIGKGAYGIVCSAMNSETKEQVAIKKIANAFDNRIDAKRTLREIKLLRHMDHENVVAIRDIIPPPQREAFDDVYIAYELMDTDLHQIIRSNQGLSEEHCQYFLYQILRGLKYIHSANVLHRDLKPSNLLLNANCDLKICDFGLARITSETDFMTEYVVTRWYRAPELLLNSSDYTTAIDIWSVGCIFMELMNRQPLFPGRDHVHQLRLLTELIGTPTEADLGFVRSDNARKFIRQLPQYPRQSFTQKFPHVHALAIDLCERMLTFDPNQRITVEEALAHPYLANLHDISDEPTCAMPFSFDFEQHTLSEDQMKELIYREALVFNPEYAQ
>scaffold-IOVS-2012690-Pseudotsuga_wilsoniana
DTLMSDAPQAAGSNPMDSIPAVLSHGGRFVQYNIFGNIFEVTAKYKPPLLPIGKGAYGIVCSAMNSETKEQVAIKKIANAFDNRIDAKRTLREIKLLRHMDHENVVAIRDIIPPPQRDAFDDVYIAYELMDTDLHQIIRSNQGLSEEHCQYFLYQILRGLKYIHSANVLHRDLKPSNLLLNANCDLKICDFGLARITSETDFMTEYVVTRWYRAPELLLNSSDYTAAIDIWSVGCIFMELMNRQPLFPGRDHVHQLRLLTELIGTPTEADLGFVRSDNARRFIRQLPQYPRQSFTQKFPHVHTLAIDLCERMLTFDPNQRITVEEALAHPYLANLHDISDEPTCSMPFSFDFEQHTLTEDQMKELIYREALVFNPEYAQ
>scaffold-JBND-2005385-Pinus_ponderosa
DTLMSDAPQAAGSNPMDSIPAVLSHGGRFVQYNIFGNIFEVTAKYKPPLLPIGKGAYGIVCSAMNSETKEQVAIKKIANAFDNRIDAKRTLREIKLLRHMDHENVVAIRDIIPPPQREAFDDVYIAYELMDTDLHQIIRSNQGLSEEHCQYFLYQILRGLKYIHSANVLHRDLKPSNLLLNANCDLKICDFGLARITSETDFMTEYVVTRWYRAPELLLNSADYTAAIDVWSVGCIFMELMNRQPLFPGRDHVHQLRLLTELIGTPTEADLGFVRSDNARRFIRQLPQYPRQSFTQKFPHVHALAIDLCEKMLTFDPTQRITVEEALAHPYLANLHDISDEPTCAMPFSFDFEQHTLTEDQMKELIYREALVFNPEYAQ
>scaffold-JUWL-2091835-Keteleeria_evelyniana
ADALMSDAPQATGSNPMDSIPAVLSHGGRFVQYNIFGNIFEVTAKYKPPLLPIGKGAYGIVCSAMNSETKEQVAIKKIANAFDNRIDAKRTLREIKLLRHMDHENVVAIRDIIPPPRREAFDDVYIAYELMDTDLHQIIRSNQGLSEEHCQYFLYQILRGLKYIHSANVLHRDLKPSNLLLNANCDLKICDFGLARITSETDFMTEYVVTRWYRAPELLLNSSDYTAAIDVWSVGCIFMELMNRQPLFPGRDHVHQLRLLTELIGTPTEADLGFVRSDNARRFIRQLPQYPRQSFTQKFPHVHTSAIDLCEKMLTFDPNQRITVEEALGHPYLANLHDISDEPTCSMPFSFDFEQHTLTEDQMKELIYREALVFNPEYAQ
>scaffold-NPRL-2126222-Cathaya_argyrophylla
ADTLMSEAPQAAGSNPMDSIPAVLSHGGRFVQYNIFGNIFEVTAKYKPPLLPIGKGAYGIVCSAMNAETKEQVAIKKIANAFDNRIDAKRTLREIKLLRHMDHENVVAIRDIIPPPRREAFDDVYIAYELMDTDLHQIIRSNQGLSEEHCQYFLYQILRGLKYIHSANVLHRDLKPSNLLLNANCDLKICDFGLARITSETDFMTEYVVTRWYRAPELLLNSSDYTAAIDVWSVGCIFMELMNRQPLFPGRDHVHQLRLLTELIGTPTEADLGFVRSDNARRFIRQLPQYPRQSFTQKFPHVHTLAIDLCERMLTFDPNQRITVEEALAHPYLANLHDISDEPTCAMPFSFDFEQHTLTEDQMKELIYREALVFNPEYAQ
>scaffold-OUOI-2052903-Cunninghamia_lanceolata-young_shoot
MEAAAAFQSTDTLMSDAHPPAASNPMDNILAVPSHGGRFMQYNIFGNIFEVTAKYRPPLLPIGKGAYGIVCSAMNSETNEHVAIKKISNAFDNRIDAKRTLREIKLCRHMDHENVIAIRDIIPPPQREAFDDVYIAYELMDTDLHQIIRSNQALSEEHCQYFLYQILRGLKYIHSANVLHRDLKPSNLLLNANCDLKICDFGLARITSETDFMTEYVVTRWYRAPELLLNSSDYTAAIDVWSVGCIFMELMNRTPLFPGRDHVHQLRLLTELIGTPTEADLGFVRSDNAKRFIRQMHQYPRQSFTEKFPHIHPSAIDLCERMLTFDPTQRITVEDALAHPYLATLHDVSDEPACSMPFSFESEYNNLTEEQMKELIYREALAFNPEYAQ
>scaffold-SGTW-2001795-Ginkgo_biloba
IPAVLSHGGRFVQYNIFGNIFEVTAKYKPPLLPIGKGAYGIVCSALNSETNEHVAIKKIANAFDNRIDAKRTLREIKLLRHMDHENVVAIRDIIPPPRREAFDDVYIASELMDTDLHQIIRSNQGLSEEHCQYFLYQILRGLKYIHSANVLHRDLKPSNLLLNANCDLKICDFGLARITSETDFMTEYVVTRWYRAPELLLNSTDYTAAIDVWSVGCIFMELMNRQPLFPGRDHVHQLRLLTELIGTPTEADLGFVRSDNAKRFIRQLPRYPRQSFAQKFPHIHPSAIDLCERMLTFDPTQRITVEEALSHPYLATLHDVSDEPTCSLPFSFDFEQHALLEEQMKELIYREALAFNPEFEQ
>scaffold-TOXE-2013593-Welwitschia_mirabilis
NIPAVLSHGGRYVQYNIFGNIFEVTSKYQPPLLPIGKGAYGIVCSALNSETNEQVAIKKIANAFDNRIDAKRTLREIKLVRHMDHENVVAIRDIIPPPRREAFDDVYIAYELMDTDLHQIIRSNQPLSEEHCQYFLYQILRGLKYIHSANVLHRDLKPSNLLLNANCDLKICDFGLARITSETDFMTEYVVTRWYRAPELLLNSSDYTAAIDVWSVGCIFMELMNRQPLFPGKDHVHQLRLLTELIGTPTEADLGFIRSENARRFIRQMPQYSRQSFAAKFPHVRPLAIDLCERMLTFDPTQRISVEDALAHPYLASLHDVSDEPTCSTPFSFDFEQHALTEEQMRELIYREALVFNPEFAQ
>scaffold-VDAO-2004773-Ephedra_sinica
NIPAVLSYGGRFVQYNIFGNMFEVTAKYSPPLMPIGKGAYGIVCSALNSETKEQVAIKKISNAFDNRIDAKRTLREIKLLRHMDHENVVAIRDIIPPPRREAFDDVYIAYELMDTDLHQIIRSNQPLSEEHCQYFLYQILRGLKYIHSANVLHRDLKPSNLLLNANCDLKICDFGLARITSESDFMTEYVVTRWYRAPELLLNSSDYTAAIDVWSVGCIFMELMNRQPLFPGRDHVHQLRLLTELIGTPNEADLAFLRSENAKKFIRQMPQYPRQSFISKFPHVHPLAVDLCEKMLTFDPTQRLTVEDALAHPYLATLHDVSDEPVCAMPFSFDFEQHALSEEQMRELIYRESLVFNPEY
>scaffold-WLIC-2121010-Dioon_edule
MEAAAAIQSTDALMSDVHEAHQPEGIPPMDNIPGVLTHGGRFVQYNIFGNVFEITFKYKPPLLPIGKGAYGIVCSALNSETNEQVAIKKIPNAFDNRIDAKRTLREIKLLRHMDHENVVAIRDIIPPPRREAFDDVYISYELMDTDLHQIIRSNQGLSEEHCQYFLYQILRGLKYIHSANVLHRDLKPSNLLLNANCDLKICDFGLARITSETDFMTEYVVTRWYRAPELLLNSTDYTAAIDVWSVGCIFMELMNRQPLFPGRDHVHQLRLLTELIGTPTEADIGFIRSDNARRFIRQLPQYPRQSFAETFPHVHPLAIDLCERMLTFDPAQRITVEEALSHPYLATLHDVSDEPICSMPFNFDFEQHALIEEQMRELIYREAMAFNPEYEQ
>scaffold-WVWN-2009804-Larix_speciosa
DALMSDAPQAAGSNPMDNIPAVLSHGGLFVQYNIFGNIFEVTAKYKPPLLPIGKGAYGVVCSAMNSETKEQVAIKKIANAFDNRIDAKRTLREIKLLRHMDHENVVAIRDIIPPPRRDAFDDVYIAYELMDTDLHQIIRSNQGLSEEHCQYFLYQILRGLKYIHSANVLHRDLKPSNLLLNANCDLKICDFGLARITSETDFMTEYVVTRWYRAPELLLNSSDYTAAIDVWSVGCIFMELMNRQPLFPGRDHVHQLRLLTELIGTPTEADLGFVRSDNARRFIRQLPQYPRQSFTQKFPHVHTLAIDLCERMLTFDPNQRITVEEALAHPYLANLHDISDEPTCSMPFSFDFEQHTLTEDQMKELIYREALIFNPEYAQ
>scaffold-XTZO-2065276-Araucaria_rulei
METTAAYQSTDTLMSDAPPPAASNPMDNIPAVPSHGGRFVQYNIFGNVFEVTAKYRPPLLPIGKGAYGIVCSAVNSETAEHVAIKKIANAFDNRIDAKRTLREIKLLRHMEHENVVAIRDIIPPPQRDAFDDVYIAYELMDTDLHQIIRSNQALSEEHCKYFLYQILRGLKYIHSANVLHRDLKPSNLLLNANCDLKICDFGLARITSETDFMTEYVVTRWYRAPELLLNSSEYTAAIDVWSVGCIFMELMNRQPLFPGRDHVHQLRLLTELIGTPGDDDLGFVRSDNARRFIRQMHRYPRQSFAQKFPHVHPLAIDLCEKMLTFDPTKRITVEEALAHPYLASLHDVSDEPICSTPFAFESEHNNLSEEQMRELIYREALAFNPEYAQ
>scaffold-XZUY-2011927-Cycas_micholitzii
SDRAMEAAAAIQSTDALMSEVHQPSGISPMDNIPAVLSHGGRFVQYNIFGNIFEVTSKYKPPLLPIGKGAYGIVCSALNSETNEQVAIKKIANAFDNRIDAKRTLREIKLLRHMDHENVIAIRDIIPPPRREAFDDVYIAYELMDTDLHQIIRSNQALSEEHCQYFLYQILRGLKYIHSANVLHRDLKPSNLLLNANCDLKICDFGLARITSETDFMTEYVVTRWYRAPELLLNSTDYTAAIDVWSVGCIFMELMNRQPLFPGRDHVHQLRLLTELIGTPTEADLGFVRSDNARRFIRQLPRYPRQSFAEKYPHVHPSAIDLCERMLTFDPAQRITVEAALNHPYLATLHDVSDEPTCSMPFSFDFEQHALIEEQMKELIYREALAFNPEYEQ
>scaffold-ZQVF-2101607-Cunninghamia_lanceolata-2_samples_combined
MEAAAAFQSTDTLMSDAHPPAASNPMDNILAVPSHGGRFMQYNIFGNIFEVTAKYRPPLLPIGKGAYGIVCSAMNSETNEHVAIKKISNAFDNRIDAKRTLREIKLCRHMDHENVIAIRDIIPPPQREAFDDVYIAYELMDTDLHQIIRSNQALSEEHCQYFLYQILRGLKYIHSANVLHRDLKPSNLLLNANCDLKICDFGLARITSETDFMTEYVVTRWYRAPELLLNSSDYTAAIDVWSVGCIFMELMNRTPLFPGRDHVHQLRLLTELIGTPTEADLGFVRSDNAKRFIRQMHQYPRQSFTEKFPHIHPSAIDLCERMLTFDPTQRITVEDALAHPYLATLHDVSDEPACSMPFSFESEYNNLTEEQMKELIYREALAFNPEYAQ
>scaffold-ANON-2005746-Leiosporoceros_dussii-B
AADGNIAGVPIHGGQYIQYNIFGNLFEVSSKYVPPIRPIGRGAYGIVCSAFDSEALQDVAVKKISHAFDNRIDAKRTLREIKLLRHMDHENIIAIKDIIRPPNREEYDDVYIVYELMDTDLHQIIRSNQPLTEEHCQYFLYQLLRGLKYIHSANVLHRDLKPSNLLLNANCDLKICDFGLARTTSETEFLTEYVVTRWYRAPELLLACSEYTAAIDVWSVGCIFMELLNRNPLFPGRDYVHQLRLITEVIGTPDSSDLGFLRNDNARKYIRQLPVSQRQPLSSKFPNMIPHAVDLIERMLLFDPAKRITVEEALSHPYLASLHDINDEPSCHTAFTFDFEQENFDENRIRQLIYEEACSFNP
>scaffold-ANON-2005747-Leiosporoceros_dussii-B
AADGNIAGVPIHGGQYIQYNIFGNLFEVSSKYVPPIRPIGRGAYGIVCSAFDSEALQDVAVKKISHAFDNRIDAKRTLREIKLLRHMDHENIIAIKDIIRPPNREEYDDVYIVYELMDTDLHQIIRSNQPLTEEHCQYFLYQLLRGLKYIHSANVLHRDLKPSNLLLNANCDLKICDFGLARTTSETEFLTEYVVTRWYRAPELLLACSEYTAAIDVWSVGCIFMELLNRNPLFPGRDYVHQLRLITEVIGTPDSSDLGFLRNDNARKYIRQLPVSQRQPLSSKFPNMIPHAVDLIERMLLFDPAKRITVEEALSHPYLASLHDINDEPSCHTAFTFDFEQENFDENRIRQLIYEEACSFNP
>scaffold-BSNI-2051043-Anthoceros_agrestis-B
AAEGNIAGVPTHGGQYTQYNIFGNLFEVSAKYVPPIRPIGRGAYGIVCSAYDSETQQEVAVKKIGNAFDNRIDAKRTLREIKLLRHMDHENVIAIKDIVRPPNRQEYNDVYIVYELMDTDLHQIIRSNQPLTEEHCQYFLYQLLRGLKYIHSANVLHRDLKPSNLLLNANCDLKICDFGLARTTSETDFMTEYVVTRWYRAPELLLNCSEYTAAIDVWSVGCIFMELLNRDPLFPGRDYVQQLRLITECIGTPDDSDLGFLRNDNARRYIRQLPRSQKQPLSIRFPNMVPNAVDLIERMLVFDPAKRITVEEALGHPYLASLHDINDEPGCHSIFTFDFEQQNFDENRIRELIYQEACSFNP
>scaffold-DXOU-2005814-Nothoceros_aenigmaticus
EGVVAGVPSHGGRYVQYDLLGDIFEVPSKYVPPICPIGRGAYGIVCSLYDSEVQERVAVKKIRNALDNRIDAKRALREIMLLRHLDHENVISVKDIVVPPNRHQFSDVYIVYELMDTDLHHLIRSQQPLTEKHCQYFLYQLLRGLKYIHSANVLHRDLKPSNLLLNASCDLKIIDFGLARTRSETDFMTEYVVTRFYRAPELLLNCREYTAAIDVWSVGCIYMELLNGHPLFPGGDYVHMLRLITECVGSPTDSDLSFLRDDNARRYLWQLPRFPKQPLSSRFPNTSPNALDLMERMLVFDPAKRITVEQALAHPYLTDFHDVDDEPACHTAFTFDFEQHNFDENKIRELIYEEACSF
>scaffold-DXOU-2037912-Nothoceros_aenigmaticus
AAEGNVAGVPTYGGQYIQYNIFGNLFEVSPKYVPPIRPIGRGAYGIVCSAFNSETQEEVAVKKIGNALDNRIDAKRTLREIKLLRHLHHENVIAMKDIVRPPNREEFSDVYIVYELMDTDLHQIIKSNQPLTEEHCQYFLYQLLRGLKYIHSANVLHRDLKPSNLLLNANCDLKIIDFGLARTTSETDFMTEYVVTRWYRAPELLLNCNEYTAAIDVWSVGCIFMELLNREPLFPGRDYVQQLRLITECIGSPDDSDLGFLRNDNARRYIGQLPRSEKQPLSRRFSNISPSALDLIERMLVFDPAKRITVEEALAHPYLASLHDINDEPCCNTAFTFDFEQQNFDENRIRELIYLEACSFNP
>scaffold-FAJB-2008784-Paraphymatoceros_hallii
AAEGNIAGVPTHGGQYTQYNIFGNLFEVSAKYVPPIRPIGRGAYGIVCSAYDSEAQQEVAVKKIGNAFDNRIDAKRTLREIKLLRHMDHENVIAIKDIVRPPNRHEFSDVYIVYELMDTDLHQIIRSNQPLTEEHCQYFLYQLLRGLKYIHSANVLHRDLKPSNLLLNANCDLKICDFGLARTTSETDFMTEYVVTRWYRAPELLLNCSEYTAAIDVWSVGCIFMELLNRDPLFPGRDYVQQLRLITEQLLVVSCAVLMLFVYRQNKKLALQCIGSPDDSDLGFLRNDNARRYIRQLPRSQKQPLSRRFPNMVPNAVDLIERMLVFDPAKRITVEQALSHPYLASLHDINDEPGCHSAFTFDFEQQNFDENRIRELIYLEACSFNP
>scaffold-FAJB-2008785-Paraphymatoceros_hallii
SAYDSEAQQEVAVKKIGNAFDNRIDAKRTLREIKLLRHMDHENVIAIKDIVRPPNRHEFSDVYIVYELMDTDLHQIIRSNQPLTEEHCQYFLYQLLRGLKYIHSANVLHRDLKPSNLLLNANCDLKICDFGLARTTSETDFMTEYVVTRWYRAPELLLNCSEYTAAIDVWSVGCIFMELLNRDPLFPGRDYVQQLRLITEQQLVGLLVVSCAVLMLFVYRQNKKLGWQCIGSPDDSDLGFLRNDNARRYIRQLPRSQKQPLSRRFPNMVPNAVDLIERMLVFDPAKRITVEQALSHPYLASLHDINDEPGCHSAFTFDFEQQNFDENRIRELIYLEACSFNP
>scaffold-RXRQ-2020380-Phaeoceros_carolinianus-sporophyte
AAEGNIAGVPTHGGQYTQYNIFGNLFEVSAKYVPPIRPIGRGAYGIVCSAYDSETQQEVAVKKIGNAFDNRIDAKRTLREIKLLRHMDHENVIAIKDIVRPPNRQEYNDVYIVYELMDTDLHQIIRSNQPLTEEHCQYFLYQLLRGLKYIHSANVLHRDLKPSNLLLNANCDLKICDFGLARTTSETDFMTEYVVTRWYRAPELLLNCSEYTAAIDVWSVGCIFMELLNRDPLFPGRDYVQQLRLITECIGTPDDSDLGFLRNDNARRYIRQLPRSQKQPLSIRFPNMVPNAVDLIERMLVFDPAKRITVEEALGHPYLASLHDINDEPGCHSIFTFDFEQQNFDENRIRELIYQEACSFNP
>scaffold-TCBC-2003255-Nothoceros_vincentianus
MDMASAAAEGNVAGVPTYGGQYIQYNIFGNLFEVSPKYVPPIRPIGRGAYGIVCSAFNSETQEEVAVKKIGNALDNRIDAKRTLREIKLLRHLHHENVIAIKDIVRPPNRQEFSDVYIVYELMDTDLHQIIKSNQPLTEEHCQYFLYQLLRGLKYIHSANVLHRDLKPSNLLLNANCDLKIIDFGLARTTSETDFMTEYVVTRWYRAPELLLNCTEYTAAIDVWSVGCIFMELLNREPLFPGRDYVQQLRLITECIGSPDDSDLGFLRNDNARRYIGQLPRSEKQPLSRRFSNISPSALDLIERMLVFDPAKRITVEEALAHPYLASLHDINDEPCCHTAFTFDFEQQNFDENRIRELIYLEACSFNP
>scaffold-TWUW-2009103-Anthoceros_agrestis-A
AAEGNIAGVPTHGGQYTQYNIFGNLFEVSAKYVPPIRPIGRGAYGIVCSAYDSETQQEVAVKKIGNAFDNRIDAKRTLREIKLLRHMDHENVIAIKDIVRPPNRQEYNDVYIVYELMDTDLHQIIRSNQPLTEEHCQYFLYQLLRGLKYIHSANVLHRDLKPSNLLLNANCDLKICDFGLARTTSETDFMTEYVVTRWYRAPELLLNCSEYTAAIDVWSVGCIFMELLNRDPLFPGRDYVQQLRLITECIGTPDDSDLGFLRNDNARRYIRQLPRSQKQPLSIRFPNMVPNAVDLIERMLVFDPAKRITVEEALGHPYLASLHDINDEPGCHSIFTFDFEQQNFDENRIRELIYQEACSFNP
>scaffold-TWUW-2009104-Anthoceros_agrestis-A
AAEGNIAGVPTHGGQYTQYNIFGNLFEVSAKYVPPIRPIGRGAYGIVCSAYDSETQQEVAVKKIGNAFDNRIDAKRTLREIKLLRHMDHENVIAIKDIVRPPNRQEYNDVYIVYELMDTDLHQIIRSNQPLTEEHCQYFLYQLLRGLKYIHSANVLHRDLKPSNLLLNANCDLKICDFGLARTTSETDFMTEYVVTRWYRAPELLLNCSEYTAAIDVWSVGCIFMELLNRDPLFPGRDYVQQLRLITECIGTPDDSDLGFLRNDNARRYIRQLPRSQKQPLSIRFPNMVPNAVDLIERMLVFDPAKRITVEEALGHPYLASLHDINDEPGCHSIFTFDFEQQNFDENRIRELIYQEACSFNP
>scaffold-UCRN-2005015-Megaceros_flagellaris
AAEGNIAGVPTHGGQYTQYNIFGNLFEVSAKYVPPIRPIGRGAYGIVCSAYDSEAQQEVAVKKIGNAFDNRIDAKRTLREIKLLRHMDHENVIAIKDIVRPPNRHEFSDVYIVYELMDTDLHQIIRSNQPLTEEHCQYFLYQLLRGLKYIHSANVLHRDLKPSNLLLNANCDLKICDFGLARTTSETDFMTEYVVTRWYRAPELLLNCSEYTAAIDVWSVGCIFMELLNRDPLFPGRDYVQQLRLITECIGSPDDSDLGFLRNDNARRYIRQLPRSQKQPLSRRFPNMVPNAVDLIERMLVFDPAKRITVEQALSHPYLASLHDINDEPGCHSAFTFDFEQQNFDENRIRGLIYQEACSFNP
>scaffold-UCRN-2005016-Megaceros_flagellaris
AAEGNIAGVPTHGGQYTQYNIFGNLFEVSAKYVPPIRPIGRGAYGIVCSAYDSEAQQEVAVKKIGNAFDNRIDAKRTLREIKLLRHMDHENVIAIKDIVRPPNRHEFSDVYIVYELMDTDLHQIIRSNQPLTEEHCQYFLYQLLRGLKYIHSANVLHRDLKPSNLLLNANCDLKICDFGLARTTSETDFMTEYVVTRWYRAPELLLNCSEYTAAIDVWSVGCIFMELLNRDPLFPGRDYVQQLRLITLFPGRDYVQQLRLITEVRCTQIDKAGIGWQCIGSPDDSDLGFLRNDNARRYIRQLPRSQKQPLSRRFPNMVPNAVDLIERMLVFDPAKRITALRQHISFGVFVLMLPHTMPLIAWTLEHVSVEQALSHPYLASLHDINDEPGCHSAFTFDFEQQNFDENRIRGLIYQEACSFNP
>scaffold-UCRN-2007084-Megaceros_flagellaris
MDMASAAAEGNVAGVPTYGGQYIQYNIFGNIFEVSPKYVPPIRPIGRGAYGIVCSAYNSETQEEVAVKKIGNALDNRIDAKRTLREIKLLRHLHHENVIAMKDIVRPPNRQEFSDVYIVYELMDTDLHQIIKSNQPLTEEHCQYFLYQLLRGLKYIHSANVLHRDLKPSNLLLNANCDLKIIDFGLARTTSETDFMTEYVVTRWYRAPELLLNYSEYTAAIDVWSVGCIFMELLNREPLFPGKDYVQQLKLITECIGSPDDSDLGFLRNDNARRYIGQLPRSEKQPLSRRFPNISPSALDLIALAHPYLASLHDINDEPCCHTAFTFDFEQQNFDENKIRELIYLEACSFNP
>scaffold-WCZB-2016343-Phaeoceros_carolinianus-gametophyte
MDLASAAAEGNIAGVPTHGGQYTQYNIFGNLFEVSAKYVPPIRPIGRGAYGIVCSAYDSEAQQEVAVKKIGNAFDNRIDAKRTLREIKLLRHMDHENVIAIKDIVRPPNRHEFSDVYIVYELMDTDLHQIIRSNQPLTEEHCQYFLYQLLRGLKYIHSANVLHRDLKPSNLLLNANCDLKICDFGLARTTSETDFMTEYVVTRWYRAPELLLNCSEYTAAIDVWSVGCIFMELLNRDPLFPGRDYVQQLRLITEVLEDYKDKDGLFPHRSIGRFASGFLHSPHAICVQAKKAGIGWQCIGSPDDSDLGFLRNDNARRYIRQLPRSQKQPLSRRFPNMVPNAVDLIERMLVFDPAKRITVEQALSHPYLASLHDINDEPGCHSAFTFDFEQQNFDENRIRELIYLEACSFNP
>scaffold-ZFRE-2013407-Phaeoceros_carolinianus-sporophyte_1575
MDMASAAAEGNIPGVPTHGGQYTQYNIFGNLFEVSAKYVPPIRPIGRGAYGIVCSAYDSETQEEVAVKKIGNAFDNRIDAKRTLREIKLLRHMDHENVIAIKDIVRPPNRQEYNDVYIVYELMDTDLHQIIRSNQPLTEEHCQYFLYQLLRGLKYIHSANVLHRDLKPSNLLLNANCDLKICDFGLARTTSETDFMTEYVVTRWYRAPELLLNCSEYTAAIDVWSVGCIFMELLNREPLFPGRDYVQQLRLITECIGTPDDSDLGFLRNDNARRYIRQLPRSQKQPLSIRFPNMVPNAVDLIERMLVFDPAKRITVEEALGHSYLASLHDINDEPSCHSVFTFDFEQQNFDENKIRELIYQEACGFNP
>scaffold-ZFRE-2013408-Phaeoceros_carolinianus-sporophyte_1575
MDMASAAAEGNIPGVPTHGGQYTQYNIFGNLFEVSAKYVPPIRPIGRGAYGIVWCASSLVSSSSSSLPAHARCLCGSVPCLLCSCSTCLLRVTSSAYDSETQEEVAVKKIGNAFDNRIDAKRTLREIKLLRHMDHENVIAIKDIVRPPNRQEYNDVYIVYELMDTDLHQIIRSNQPLTEEHCQYFLYQLLRGLKYIHSANVLHRDLKPSNLLLNANCDLKICDFGLARTTSETDFMTEYVVTRWYRAPELLLNCSEYTAAIDVWSVGCIFMELLNREPLFPGRDYVQQLRLITECIGTPDDSDLGFLRNDNARRYIRQLPRSQKQPLSIRFPNMVPNAVDLIERMLVFDPAKRITVEEALGHSYLASLHDINDEPSCHSVFTFDFEQQNFDENKIRELIYQEACGFNP
>scaffold-ZFRE-2020619-Phaeoceros_carolinianus-sporophyte_1575
MDLASAAAEGNIAGVPTHGGQYTQYNIFGNLFEVSAKYVPPIRPIGRGAYGIVCSAYDSEAQQEVAVKKIGNAFDNRIDAKRTLREIKLLRHMDHENVIAIKDIVRPPNRHEFSDVYIVYELMDTDLHQIIRSNQPLTEEHCQYFLYQLLRGLKYIHSANVLHRDLKPSNLLLNANCDLKICDFGLARTTSETDFMTEYVVTRWYRAPELLLNCSEYTAAIDVWSVGCIFMELLNRDPLFPGRDYVQQLRLITECIGSPDDSDLGFLRNDNARRYIRQLPRSQKQPLSRRFPNMVPNAVDLIERMLVFDPAKRITVEQALSHPYLASLHDINDEPGCHSAFTFDFEQQNFDENRIRELIYLEACSFNP
>scaffold-BNCU-2086251-Radula_lindenbergiana
MDPGGAPAGADGNVAGVPTHGGFYIRYNIFGNLFEVPHKYVTPIRPIGRGAYGIVCSAVNSEANEEVAIKKIGNAFDNRIDAKRTLREIKLLRHMDHENVVAIRDIIRPPVKEEFHDVYIVYELMDTDLHQIIRSNQDLTEDHCQYFLYQLLRGLKYIHSANVLHRDLKPSNLLVNANCDLKICDFGLARTTSETEYMTEYVVTRWYRAPELLLNCNEYTAAIDVWSVGCIFMEILNREPLFPGRDYVQQLKLITEVIGSPEDSDLGFLKIENAKRYMRQLPRYQRQSIATKYPKMNPAAVDLIEKMLVFDPYKRITVEKALDHPYLASLHDINDEPACAALFEFDFEQPSFTEEHIKELIMMEALAFNP
>scaffold-FITN-2010159-Treubia_lacunosa
MDVASAGAEGNFVGVLTHGGKYVQYNIFGNIFELTAKYVPPIRPIGRGAYGIVCSAVNSETNEEVAIKKIGNAFDNRIDAKRTLREIKLLRHMDHENIVAIRDIIRPPRKDDFNDVYIVYELMDTDLHQIIRSNQQLTDDHCQYFLYQLLRGLKYIHSANVLHRDLKPSNLLLNANCDLKICDFGLARTTSETDYMTEYVVTRWYRAPELLLNCSEYTAAIDVWSVGCIFMELLNREPLFPGRDYVQQLRLITELIGSPDDSDLGFLRNDNAKRYVRQLQRYPRQSFSRKFPNIPPNGIDLVERMLVFDPSRRITVEEALSHPYLGNLHDINDEPKCYSPFDFDFEQPGFSEEHIKELIYQETLSF
>scaffold-HMHL-2011334-Marchantia_paleacea-non_mycorrizal
AAAAAAAEGNIAGVPTHGGQYTLYNIFGNLFEVSAKYVPPIRPIGRGAYGIVCSAVNSETTEEVAIKKIGNAFDNRIDAKRTLREIKLLRHMDHENVVAIRDIIRPPTRDEFNDVYIVYELMDTDLHQIIRSNQPLTEDHCQYFLYQLLRGLKYIHSANVLHRDLKPSNLLLNANCDLKICDFGLARTTSETDFMTEYVVTRWYRAPELLLNCNEYTAAIDVWSVGCIFMELLNREPLFPGRDYVQQLKLITELIGSPEDSDLGFLKSENAKRYMQQLMRYPKQPLGRKYPNMNPAAVDLIERMLVFDPYKRITVEQALSHPYLASLHDINDEPACHAPFEFDFEQPSFTEEHIKELIMMEALAFNPLPDMM
>scaffold-IHWO-2067923-Marchantia_paleacea-mycorrizal
AAAAAAAEGNIAGVPTHGGQYTLYNIFGNLFEVSAKYVPPIRPIGRGAYGIVCSAVNSETTEEVAIKKIGNAFDNRIDAKRTLREIKLLRHMDHENVVAIRDIIRPPTRDEFNDVYIVYELMDTDLHQIIRSNQPLTEDHCQYFLYQLLRGLKYIHSANVLHRDLKPSNLLLNANCDLKICDFGLARTTSETDFMTEYVVTRWYRAPELLLNCNEYTAAIDVWSVGCIFMELLNREPLFPGRDYVQQLKLITELIGSPEDSDLGFLKSENAKRYMQQLMRYPKQPLGRKYPNMNPAAVDLIERMLVFDPYKRITVEQALSHPYLASLHDINDEPACHAPFEFDFEQPSFTEEHIKELIMMEALAFNPLPDMM
>scaffold-ILBQ-2046119-Conocephalum_conicum
AAAAAAAEGNITGVSTNGGQYTLYNIFGNLFEVSAKYKTPIRPIGRGAYGIVCSAVNSETGEEVAIKKIGNAFDNRIDAKRTLREIKLLRHMDHENVVAIRDIIRPPRRDEFNDVYIVYELMDTDLHQIIRSNQPLTEDHCQYFLYQLLRGLKYIHSANVLHRDLKPSNLLLNANCDLKICDFGLARTTSETDFMTEYVVTRWYRAPELLLNCNEYTAAIDVWSVGCIFMELLNREPLFPGRDYVQQLKLITELIGSPDDSDLGFLKSENARRYMQQLMRYPKQPLGRKYPTMNPAAVDLIERMLVFDPYKRITVEQALSHPYLASLHDINDEPACHAPFEFDFEQPSFTEEHIKELIMMEALAFNPIPDMM
>scaffold-IRBN-2164182-Scapania_nemorosa
AAEGNIVGTPTHGGYYMRYNIFGNLFEVSAKYVTPIRPIGRGAYGIVCSAVNSETREEVAIKKIGNAFDNRIDAKRTLREIKLLRHMDHENVIAIRDIIRPPRRDDFNDVYIVYELMDTDLHQIIRSNQPLTEDHCQYFLYQLLRGLKYIHSANVLHRDLKPSNLLLNANCDLKICDFGLARTTSETDFMTEYVVTRWYRAPELLLNCNEYTAAIDVWSVGCIFMELLNREPLFPGRDYVQQLKLITELIGSPEDSDLGFLKSDNARRYMRQLQRYPRQPLGRKYPSMNPAAVDLIERMLVFDPYKRITVEQALSHPYLASLHDINDEPACHAPFEFDFEQPSFTEEHIKELIMMEALAFNPVPDMM
>scaffold-JHFI-2016169-Pellia_neesiana
AAAAAVAEGNITGVSTHGGHYTLYNIFGNLFEVSAKYVPPIRPIGRGAYGIVCSAVNSESHEEVAIKKIGNAFDNRIDAKRTLREIKLLRHMDHENVIAIRDIIRPPGREDFNDVYIVYELMDTDLHQIIRSNQPLTEDHCQYFLYQLLRGLKYIHSANVLHRDLKPSNLLLNANCDLKICDFGLARTTSETDFMTEYVVTRWYRAPELLLNCNEYTAAIDVWSVGCIFMELLNREPLFPGRDYVQQLKLITELIGSPEDSDLGFLKSDNARRYMKQLAKYQRQPLGRKYPSMNPAAVDLIERMLVFDPYKRITVEQALSHPYLASLHDINDEPACHAPFEFDFEQPSFTEEHIKELIMMEALAFNPIPDMM
>scaffold-JPYU-2005290-Marchantia_polymorpha
AAAAAAAEGNIAGVPTHGGQYTLYNIFGNLFEVSAKYVPPIRPIGRGAYGIVCSAVNSETTEEVAIKKISNAFDNRIDAKRTLREIKLLRHMDHENVVAIRDIIRPPSRDEFNDVYIVYELMDTDLHQIIRSNQPLTEDHCQYFLYQLLRGLKYIHSANVLHRDLKPSNLLLNANCDLKICDFGLARTTSETDFMTEYVVTRWYRAPELLLNCNEYTAAIDVWSVGCIFMELLNREPLFPGRDYVQQLKLITELIGSPEDSDLGFLKSENAKRYMQQLMRYPKQPLGRKYPNMNPAAVDLIERMLVFDPYKRITVEQALSHPYLASLHDINDEPACHAPFGFDFEQPSFTEEHIKELIMMEALAFNPLPDMM
>scaffold-LFVP-2086142-Marchantia_paleacea-2_samples_combined
AAAAAAAEGNIAGVPTHGGQYTLYNIFGNLFEVSAKYVPPIRPIGRGAYGIVCSAVNSETTEEVAIKKIGNAFDNRIDAKRTLREIKLLRHMDHENVVAIRDIIRPPTRDEFNDVYIVYELMDTDLHQIIRSNQPLTEDHCQYFLYQLLRGLKYIHSANVLHRDLKPSNLLLNANCDLKICDFGLARTTSETDFMTEYVVTRWYRAPELLLNCNEYTAAIDVWSVGCIFMELLNREPLFPGRDYVQQLKLITELIGSPEDSDLGFLKSENAKRYMQQLMRYPKQPLGRKYPNMNPAAVDLIERMLVFDPYKRITVEQALSHPYLASLHDINDEPACHAPFEFDFEQPSFTEEHIKELIMMEALAFNPLPDMM
>scaffold-NRWZ-2100137-Metzgeria_crassipilis
AEDGANTPGVATHGGQYTLYNIFGNLFEVSAKYAPPIRPVGRGAYGIVCSAMNSETNEAVAIKKIGNAFDNRIDAKRTLREIKLLRHMDHENVIAIRDIIRPPVRDEFNDVYIVYELMDTDLHQIIRSNQPLTEDHCQYFLYQLLRGLKYIHSANVLHRDLKPSNLLLDANCDLKICDFGLARTTSETDFMTEYVVTRWYRAPELLLNCNEYTAAIDVWSVGCIFMELLKREPLFPGRDYVQQLRLITELIGSPDDSDLGFLKSDNARRYMRQLPRYERQPLGRRYADKNPAAIDLIERMLVFDPYKRITVEQALSHPYLASLHDVSDEPACHSPFQFDFEQPSFTEAHIKELIMMEALAFNPLPDMM
>scaffold-OFTV-2016227-Barbilophozia_barbata
AAEGTIVGTPTHGGYYMRYNIFGNLFEVSAKYVTPIRPIGRGAYGIVCSAVNSETREEVAIKKIGNAFDNRIDAKRTLREIKLLRHMDHENVIAIRDIIRPPRRDDFNDVYIVYELMDTDLHQIIRSNQPLTEDHCQYFLYQLLRGLKYIHSANVLHRDLKPSNLLLNANCDLKICDFGLARTTSETDFMTEYVVTRWYRAPELLLNCNEYTAAIDVWSVGCIFMELLNREPLFPGRDYVQQLKLITELIGSPEDSDLGFLKSDNARRYMRQLQKYPRQPLGMKYPSMNPAAVDLIERMLVFDPYKRITVEQALSHPYLASLHDINDEPACHAPFEFDFEQPSFTEEHIKELIMMEALAFNPVPDMM
>scaffold-TFYI-2075549-Marchantia_emarginata
AAAAAAAEGNITGVSTHGGQYTLYNIFGNLFEVSAKYVPPIRPIGRGAYGIVCSAVNSETAEEVAIKKIGNAFDNRIDAKRTLREIKLLRHMDHENVVAIRDIIRPPNRDEFNDVYIVYELMDTDLHQIIRSNQPLTEDHCQYFLYQLLRGLKYIHSANVLHRDLKPSNLLLNANCDLKICDFGLARTTSETDFMTEYVVTRWYRAPELLLNCNEYTAAIDVWSVGCIFMELLNREPLFPGRDYVQQLKLITELIGSPEDSDLGFLKSENAKRYMQQLMRYPKQPLGRKYPNMNPAAVDLIERMLVFDPYKRITVEQALSHPYLASLHDINDEPACHAPFEFDFEQPSFTEEHIKELIMMEALAFNPIPDMM
>scaffold-TXVB-2011014-Lunularia_cruciata
MDAAAAAAAAEGNIQGVPTHGGQYMLYNIFGNLFEVSAKYVTPIRPIGRGAYGIVCSAVNRETNEEVAIKKIGNAFDNRIDAKRTLREIKLLRHMDHENVVAIRDIIRPPNRDEFNDVYIVYELMDTDLHQIIRSNQPLTEDHCQYFLYQLLRGLKYIHSANVLHRDLKPSNLLLNANCDLKICDFGLARTTSETDFMTEYVVTRWYRAPELLLNCNEYTAAIDVWSVGCIFMELLNREPLFPGRDYVQQLKLITELIGSPEDSDLGFLRSENAKRYMQQLNRYQKQPLGRKYPSMNPAAVDLIERMLVFDPHKRITVEQALSHPYLASLHDINDEPACHAPFEFDFEQPAFTEEHIKELIMMEALAFNPIPDMM
>scaffold-UUHD-2017159-Porella_pinnata
AAAAAAAEGNITGVPTHDGYYMRYNIFGNLFEVSAKYVPPIRPIGRGAYGIVCSAVNTETHEEVAIKKIGNAFDNRIDAKRTLREIKLLRHMDHENVIAIRDIIRPPRRDDFNDVYIVYELMDTDLHQIIRSNQPLTEDHCQYFLYQLLRGLKYIHSANVLHRDLKPSNLLLNANCDLKICDFGLARTTSETDFMTEYVVTRWYRAPELLLNCNEYTAAIDVWSVGCIFMELLNREPLFPGRDYVQQLKLITELIGSPEESDLGFLKSDNARRYMRQLQRYQRQPLGRKYPRMNPAAVDLIERMLKFDPYKRITVEQALGHPYLASLHDINDEPACHAPFEFDFEQPSFTEEHIKELIFMEALAFNPMPDMM
>scaffold-WJLO-2037322-Ricciocarpos_natans
AAAAAAAEGNITGVPTHGGLYTLYNIFGNLFEVSAKYVPPIRPIGRGAYGIVCSAVNSETGEEVAIKKIGNAFDNRIDAKRTLREIKLLRHMDHENVVAIRDIIRPPRRDEFNDVYIVYELMDTDLHQIIRSNQPLTEDHCQYFLYQLLRGLKYIHSANVLHRDLKPSNLLLNANCDLKICDFGLARTTSETDFMTEYVVTRWYRAPELLLNCNEYTAAIDVWSVGCIFMELLNREPLFPGRDYVQQLKLITELIGSPQESDLGFLKSENARRYMQQLMRYQRQPLGRKYPSMNPAAVDLIERMLVFDPYKRITVEQALSHPYLASLHDINDEPACHAPFEFDFEQPSFTEEHIKELIMMEALAFNPLPDMM
>scaffold-WZYK-2014635-Bazzania_trilobata
AAEGNVTGVPTHGGFYLRYNIFGNLFEVSAKYVPPIRPIGRGAYGIVCSAVNSETREEVAIKKIGNAFDNRIDAKRTLREIKLLRHMDHENVIAIRDIIRPPRREDFNDVYIVYELMDTDLHQIIRSNQPLTEDHCQYFLYQLLRGLKYIHSANVLHRDLKPSNLLLNANCDLKICDFGLARTTSETDFMTEYVVTRWYRAPELLLNCNEYTAAIDVWSVGCIFMELLNREPLFPGRDYVQQLKLITELIGSPEDSDLGFLKSDNARRYMKQLQKYPRQPLGRKYPNMNPAAVDLIERMLVFDPYKRITVVQALSHPYLASLHDINDEPACHAPFEFDFEQPSFTEEHIKELIMMEALAFNPVPDMM
>scaffold-YBQN-2015213-Odontoschisma_prostratum
AAEGNIIGTPTHGGYYMRYNIFGNLFEVSAKYVTPIRPIGRGAYGIVCSAVNSETREEVAIKKIGNAFDNRIDAKRTLREIKLLRHMDHENVIAIRDIIRPPRRDDFNDVYIVYELMDTDLHQIIRSNQPLTEDHCQYFLYQLLRGLKYIHSANVLHRDLKPSNLLLNANCDLKICDFGLARTTSETDFMTEYVVTRWYRAPELLLNCNEYTAAIDVWSVGCIFMELLNREPLFPGRDYVQQLKLITELIGSPEDSDLGFLKSDNARRYMRQLQRYPRQPLGRKYPVMNPAAVDLIERMLVFDPYKRITVEQALSHPYLASLHDINDEPACHAPFEFDFEQPSFTEEHIKELIMMEALAFNPVPDMM
>scaffold-YFGP-2016318-Pallavicinia_lyellii
MDAAAAAAAAEGNITGVPTHNGQYTLYNIFGNLFEVSAKYVQPIRPIGRGAYGIVCSAVNSETHEEVAIKKIGNAFDNRIDAKRTLREIKLLRHMDHENVIAIRDIIRPPRRDDFNDVYIVYELMDTDLHQIIRSNQPLTEDHCQYFLYQLLRGLKYIHSANVLHRDLKPSNLLLNANCDLKICDFGLARTTSETDFMTEYVVTRWYRAPELLLNCNAYTAAIDVWSVGCIFMELLNREPLFPGRDYVQQLRLITEVIGSPEDSDLGFLKSDNARRYMRQVPKFQRQPLGKKYPNMNPAAVDLIERMLVFDPAKRITVVQALSHPYLASLHDINDEPSCHAPFEFDFEQPSFTEEHIKELIMMEALAFNPIPDMM
>scaffold-CBAE-2006138-Huperzia_myrsinites
SAATEGNFVGTLTHGGHYVQYNIFGNFFQVTAKYVPPIRPIGRGAYGIVCSALNSETIKKIGNAFDNRIDAKRTLREIKLLRHLDHENIVAIRDIIRPPRRDDFNDVYIVYELMDTDLHQIIRSNQPLTEDHCQYFLYQLLRGLKYIHSANILHRDLKPSNLLLNANCDLKICDFGLARTTSETDYMTEYVVTRWYRAPELLLNCSEYTAAIDVWSVGCIFMELINREPLFPGRDYVQQLRLITELIGSPEERDLTFLRNDNARRYVRQLQQHPRQSFFLKFPNMAPAAVDLVERMLVFDPNRRISVEEALSHPYLASLHDINDEPSCYAPFVFDFEQPTFSEENIKELIYQESLSF
>scaffold-CBAE-2006139-Huperzia_myrsinites
AVTEGNFVGTLTHGGHYMQYNIFGNFFEVTAKYVPPIRPIGRGAYGIVCSALNSETNEEVAIKKIGNAFDNRIDAKRTLREIKLLRHLDHENIVAIRDIIRPPRRDDFNDVYIVYELMDTDLHQIIRSNQPLTEDHCQYFLYQLLRGLKYIHSANILHRDLKPSNLLLNANCDLKICDFGLARTTSETDYMTEYVVTRWYRAPELLLNCSEYTAAIDVWSVGCIFMELINREPLFPGRDYVQQLRLITELIGSPEERDLTFLRNDNARRYVRQLQQHPRQSFFLKFPNMAPAAVDLVERMLVFDPNRRISVEEALSHPYLASLHDINDEPSCYAPFVFDFEQPTFSEENIKELIYQESLSF
>scaffold-CBAE-2012033-Huperzia_myrsinites
GTLTHAGRYVQYNIFGNLFELTSKYVPPIHPIGRGAYGIVCSAVNSETEVAIKKIGNAFNNRIEAKRTLREIVLLQYMDHENVIAIKDIIRPPTRKDFNDVYTVCELMDTDLQHVIRSPQPLEQEHCQYFLYQLLRGLKYIHSANVLHRDLKPSNLLVNGNCDLKISDFGLARTTTETDYMTEYVVTRWYRAPELLLNCSEYTAAIDVWSVGCIFMEILNREPLFPGRDYMQQLRLISELIGSPEEKDLGFLHNPNARRYVLQLQRHPRQNLSMRFPKIAPAAIDLAEKMLVYDPARRITVEDALSHPYLENFHDINEEPICHAPFNFNFEQLTRTKESIKELIYQQSLNFDSNPM
>scaffold-GKAG-2006700-Huperzia_lucidula
MDAAGIATEGKFVGTLTHGGHYVQYNIFGNLFELTSKYVPPIRPIGRGAYGIVCSAVNSETSEEVAIKKIGNAFDNRIDAKRTLREIKILHHMDHENIVAIKDIIRPPRREDFNDVYIVEELMDTDLHQIIRSAQPLKEDHCQYFLYQLLRGLKYIHSANVLHRDLKPSNLLLNANCDLKIADFGLARTTTETDYMTEYVVTRWYRAPELLLNCSEYTAAIDVWSVGCIFMELLNREPLFPGRDYVQQLRLITELIGSPEENDLGFLRNDNARRYVRQLQKHPRQNLFVRFPNIAPAAVDLVERMLVYDPARRITVEDALSHPYLESFHDVNDEPSCYAPFDFNFEQLTFTEETIKELIYQECLSF
>scaffold-GKAG-2011019-Huperzia_lucidula
AVTEGNFVGTLTHGGHYVQYNIFGNFFEVTAKYVPPIRPIGRGAYGIVCSALNSETNEEVAIKKIGNAFDNRIDAKRTLREIKLLRHLDHENIVAIRDIIRPPRRDDFNDVYIVYELMDTDLHQIIRSNQPLTEDHCQYFLYQLLRGLKYIHSANILHRDLKPSNLLLNANCDLKICDFGLARTTSETDYMTEYVVTRWYRAPELLLNCSEYTAAIDVWSVGCIFMELINREPLFPGRDYVQQLRLITELIGSPEENDLGFLRNDNARRYVRQLQQHPRQSFLLKFPNMAPAAVDLVERMLVFNPTRRVTVEEALSHPYLASLHDINDEPSCYTPFVFDFEQPTFTEENIKELIYQESLSF
>scaffold-KUXM-2004379-Selaginella_selaginoides
AAVAAAEGNFVGTLSHEGRYVQYNIFGNFFEVTAKYVPPIRPIGRGAYGIVCSAMNSETNEEVAIKKIGNAFDNRIDAKRTLREIKLLRHMDHENIIAIRDIIKPPRQDDFNDVYIVYDLMDTDLHQIIRSNQQLTDDHCQYFLYQLLRGLKYIHSANVLHRDLKPSNLLLNANCDLKICDFGLARTTAETDYMTEYVVTRWYRAPELLLNCSEYTAAIDVWSVGCIFMELLNREPLFPGRDYVQQLRLITELIGSPEDADLSFLRNDNARRYVRQLQRHPRQSFTQRFPNIPPLAIDLVERMLVFNPQNRISVIEALSHPYLANLHDINDEPCCYSPFAFDFEQPTFSEERIKELIYEESLTF
>scaffold-LGDQ-2044289-Selaginella_apoda
AAAAAAEGNFAGVLVHNGRYVQYNIFGNLFEVTAKYVRPIRPIGRGAYGIVCSAVNSETNEEVAIKKIGNAFDNRIDAKRTLREIKLLRHMDHENIVAIRDIIKPPSRDEFNDVYIVYELMDTDLHQIIRSSQQLTDDHCQYFLYQLLRGLKYVHSANVLHRDLKPSNLLLNANCDLKICDFGLARTTTETDYMTEYVVTRWYRAPELLLNCSEYTAAIDVWSVGCIFMELLNREPLFPGRDYVQQLRLITELIGSPDDADLGFLRNDNARRYVRQLPRYPRQSFAHRFPSVPPLAIDLVERMLVFNPQSRISVTEALAHPYLTNLHDVNDEPSCYGPFEFDFEQPTFSEDNIKQLIYEESLTFNNSTADMVT
>scaffold-NYBX-2013158-Huperzia_selago-A
AVTEGNFVGTLTHGGHYVQYNIFGNFFEVTAKYVPPIRPIGRGAYGIVCSALNSETNEEVAIKKIGNAFDNRIDAKRTLREIKLLRHLDHENIVAIRDIIRPPRRDDFNDVYIVYELMDTDLHQIIRSNQPLTEDHCQYFLYQLLRGLKYIHSANILHRDLKPSNLLLNANCDLKICDFGLARTTSETDYMTEYVVTRWYRAPELLLNCSEYTAAIDVWSVGCIFMELINREPLFPGRDYVQQLRLITELIGSPEENDLAFLRNDNARRYVRQLQQHPRQSFLLKFPNMAPAAVDLVERMLVFNPTRRVTVEEALSHPYLASLHDINDEPSCYTPFVFDFEQPTFTEENIKELIYQESLSF
>scaffold-NYBX-2017893-Huperzia_selago-A
MDAAGIATEGKFVGTLTHGGHYVQYNIFGNLFELTSKYVPPIRPIGRGAYGIVCSAVNSETSEEVAIKKIGNAFDNRIDAKRTLREIKILHHMDHENIVAIKDIIRPPRREDFNDVYIVEELMDTDLHQIIRSAQPLKEDHCQYFLYQLLRGLKYIHSANVLHRDLKPSNLLLNANCDLKIADFGLARTTTETDYMTEYVVTRWYRAPELLLNCSEYTAAIDVWSVGCIFMELLNREPLFPGRDYVQQLRLITELIGSPEENDLGFLRNDNARRYVRQLQKHPRQNLFVRFPNVAPAAVDLVERMLVYDPARRITVDDALSHPYLESFHDVNDEPSCYAPFDFNFEQLTFTEETIKELIYQECLSF
>scaffold-WAFT-2010358-Diphasiastrum_digitatum
AAEAMADGSPVGTLTHAGHYVLYNMLGNLFEVTSKYVPPIRPLGRGAYGIVCAAVNSETNEEVAIKKIGNAFDNRIDAKRTLREIKLLRHLDHENIVAIKDIIRPPTWEEFNDVYIVYEVMDTDLNQIIRSSQPLTEDHCQYFLYQLLRGLKYVHSANILHRDLKPSNLLLNANCDLKIADFGLARTTTETDYMTEYVVTRWYRAPELLLNCSAYTAAIDVWSVGCIFMELLNRQPLFPGRDYVQQLRLITELIGSPEEGDLGFLLNDNARRYVRQLQRYPRQSFSLKFPNIAPAAVDLAERMLIFDPTRRITVEEALSHPYLASLHDTNDEPSCHALFDFNFEQPTFTEVNIKELIYQESVTF
>scaffold-XNXF-2006841-Dendrolycopodium_obscurum
AAVAEGNFVGTLTHGGHYVQYNIFGNFFEVTAKYVPPIRPIGRGAYGIVCSAVNSETSDEVAIKKIGNAFDNRIDAKRTLREIKLLRHMDHENIVAIRDIIRPPRREEFNDVYIVYELMDTDLHQIIRSNQQLTEDHCQYFLYQLLRGLKYIHSANVLHRDLKPSNLLLNANCDLKICDFGLARTTSETDYMTEYVVTRWYRAPELLLNCSEYTAAIDVWSVGCIFMELLNREPLFPGRDYVQQLRLITELIGSPEESDLGFLRNDNARRYVRQLQRHPRQSFYLKFPNMAPAAVDLVERMLVFDPAKRITVEEALSHPYLASLHDINDEPSCYAPFDFDFEQPSFTEENIKELIYQETLSF
>scaffold-YHZW-2020370-Huperzia_selago-2_samples_combined
AVTEGNFVGTLTHGGHYVQYNIFGNFFEVTAKYVPPIRPIGRGAYGIVCSALNSETNEEVAIKKIGNAFDNRIDAKRTLREIKLLRHLDHENIVAIRDIIRPPRRDDFNDVYIVYELMDTDLHQIIRSNQPLTEDHCQYFLYQLLRGLKYIHSANILHRDLKPSNLLLNANCDLKICDFGLARTTSETDYMTEYVVTRWYRAPELLLNCSEYTAAIDVWSVGCIFMELINREPLFPGRDYVQQLRLITELIGSPEENDLGFLRNDNARRYVRQLQQHPRQSFLLKFPNMAPAAVDLVERMLVFNPTRRVTVEEALSHPYLASLHDINDEPSCYTPFVFDFEQPTFTEENIKELIYQESLSF
>scaffold-YHZW-2025779-Huperzia_selago-2_samples_combined
LTHGGHYVQYNIFGNLFELTSKYVPPIRPIGRGAYGIVCSAVNSETSEEVAIKKIGNAFDNRIDAKRTLREIKILHHMDHENIVAIKDIIRPPRREDFNDVYIVEELMDTDLHQIIRSAQPLKEDHCQYFLYQLLRGLKYIHSANVLHRDLKPSNLLLNANCDLKIADFGLARTTTETDYMTEYVVTRWYRAPELLLNCSEYTAAIDVWSVGCIFMELLNREPLFPGRDYVQQLRLITELIGSPEENDLGFLRNDNARRYVRQLQKHPRQNLFVRFPNVAPAAVDLVERMLVYDPARRITVDDALSHPYLESFHDVNDEPSCYAPFDFNFEQLTFTEETIKELIYQECLSF
>scaffold-ZFGK-2003988-Selaginella_kraussiana
AAAAAAEGNFVAVPVHGGRYVQYNIFGNLFEVTAKYVPPIRPIGRGAYGIVCSAVNSETNEEVAIKRIGNAFDNRIDAKRTLREIKLLRHMDHENIVAIRDIITPPRKEDFNDVYIVYELMDTDLHQIIRSNQQLTDDHCQYFLYQLLRGLKYIHSANVLHRDLKPSNLLLNANCDLKICDFGLARTTSETDYMTEYVVTRWYRAPELLLNCSEYTAAIDVWSVGCIFMELLNREPLFPGRDYVQQLRLITELIGSPEDSDLGFLRNDNARRYVRQLQRHERQSFARRFPNIPPLAIDLVERMLVFNPQNRISVAEALSHPYLANLHDINDEPGCYAPFDFDFEQPTFNEENIKDLIYNESLVFSSGEMMME
>scaffold-ZZEI-2128442-Phylloglossum_drummondii
AAAVTEGNFVGTLTHGGHYVQYNIFGNFFEVTAKYVPPIRPIGRGAYGIVCSALNSETNEEVAIKKIGNAFDNRIDAKRTLREIKLLRHLDHENIVAIRDIIRPPRRDQFNDVYIVYELMDTDLHQIIRSNQPLTEDHCQYFLYQLLRGLKYIHSANILHRDLKPSNLLLNANCDLKICDFGLARTTSETDYMTEYVVTRWYRAPELLLNCSEYTAAIDVWSVGCIFMELVNREPLFPGRDYVQQLRLITELIGSPEENDLGFLRNDNARRYVRQLQQHRRQSFLLKFPNMAPAAVDLVERMLVFNPTTRITVEEALSHPYLASLHDINDEPSCFAPFVYDFEQPTFTEENIKELIYQECLSF
>scaffold-ZZOL-2008839-Selaginella_stauntoniana
MEAAAAAAEGNFTGVLVHSGRYVQYNIFGNLFEVTAKYVPPIRPIGRGAYGIVCSAVNSETNEEVAIKKIGNAFDNRIDAKRTLREIKLLRHMDHENIVAIRDIIRPPSKDEFNDVYIVYELMDTDLHQIIRSNQQLTDDHCQYFLYQLLRGLKYVHSANVLHRDLKPSNLLLNANCDLKICDFGLARTTSETDYMTEYVVTRWYRAPELLLNCSEYTAAIDVWSVGCIFMELLNREPLFPGRDYVQQLRLITELIGSPEDADLGFLRNDNARRYVRQLQRYPRQSFAHRFPNVPPLAVDLVERMLVFNPQNRISVTEALAHPYLTNLHDVNDEPSCHGPFDFDFEQPTFSEDNIKELIYEESLTFTTADMVTE
>scaffold-ABCD-2003693-Racomitrium_elongatum
AGAGAAVAADGNIQGVPTHNGEYTQYNIFGNLFEVSRKYVPPIRPIGRGAYGIVCSAVNSETTEEVAIKKIGNAFDNRIDAKRTLREIKLLRHMDHENIVAIRDIIRPPTRENFNDVYIVYELMDTDLHQIIRSNQPLTEDHCQYFLYQLLRGLKYIHSANVLHRDLKPSNLLLNANCDLKICDFGLARTTSETDFMTEYVVTRWYRAPELLLNCSEYTAAIDVWSVGCIFMELLNREPLFPGRDYVQQLRLITELIGSPEDHDLGFLRSDNARRYVRQLPRYPKQPLDRKFPNMGPAAIDLVEHMLRFDPARRITVEQALAHPYLATLHDINDEPICHSPFEFDFEQPSFSEEHIKELIMMEAIAFNPGGVENMMA
>scaffold-BPSG-2089504-Scouleria_aquatica
AGAGAGGAADGNIQGVPTHNGEYTQYNIFGNLFEVSRKYVPPIRPIGRGAYGIVCSAVNSETGEEVAIKKIGNAFDNRIDAKRTLREIKLLRHMDHENIVAIRDIIRPPTRENFNDVYIVYELMDTDLHQIIRSNQPLTEDHCQYFLYQLLRGLKYIHSANVLHRDLKPSNLLLNANCDLKICDFGLARTTSETDFMTEYVVTRWYRAPELLLNCSEYTAAIDVWSVGCIFMELLNREPLFPGRDYVQQLRLITELIGSPEDHDLGFLRSDNARRYVRQLPRYPKQPLDRKFPNMGPAAIDLVEHMLRFDPARRITVEQALAHPYLATLHDINDEPICHSPFEFDFEQPSFSEEHIKELIMMEAIAFNPGGVENMMA
>scaffold-DHWX-2015107-Fontinalis_antipyretica
MDGAGTGVGGVVDGNIQGVPTHNGEYTQYNIFGNFFEVSRKYVPPIRPIGRGAYGIVCSAVNSETGEEVAIKKIGNAFDNRIDAKRTLREIKLLRHMDHENIVAIRDIIRPPTRENFNDVYIVYELMDTDLHQIIRSNQPLTEDHCQYFLYQLLRGLKYIHSANVLHRDLKPSNLLLNANCDLKICDFGLARTTSETDFMTEYVVTRWYRAPELLLNCSEYTAAIDVWSVGCIFMELLNREPLFPGRDYVQQLRLITELIGSPDDNDLGFLRSDNARRYVRQLPRYPKQSLDRKFPNMGPAAIDLVEHMLRFDPARRITVEQALAHPYLATLHDINDEPICHSPFEFDFEQPSFSEEHIKELIMMEAIAFNPGGVDTMMA
>scaffold-FFPD-2058337-Ceratodon_purpureus
AGAGAGGAADGNIQGVSTHNGEYTQYNIFGNLFEVSRKYVPPIRPIGRGAYGIVCSAVNTETQEEVAIKKIGNAFDNRIDAKRTLREIKLLRHMDHENIVAIRDIIRPPTRENFNDVYIVYELMDTDLHQIIRSNQPLTEDHCQYFLYQLLRGLKYIHSANVLHRDLKPSNLLLNANCDLKICDFGLARTTSETDFMTEYVVTRWYRAPELLLNCSEYTAAIDVWSVGCIFMELLNREPLFPGRDYVQQLRLITELIGSPEDHDLSFLRSDNARRYVRQLPRYPKQPLDRKFPNMGPAAIDLVEHMLRFDPARRITVEQALAHPYLSTLHDINDEPICHSPFEFDFEQPSFSEEHIKELIMMEAIAFNPGGVENMMS
>scaffold-HVBQ-2132417-Tetraphis_pellucida
MDVAGGGGGGGGGAAGAAGAAEGNIQGVPTHGGQYTQYNIFGNLFEVSVKYVPPIRPIGRGAYGIVCSAVNSETSEEVAIKKIGNAFDNRIDAKRTLREIKLLRHMDHENIVAIRDIIRPPSRDTFNDVYIVYELMDTDLHQIIRSNQPLTEDHCQYFLYQLLRGLKYIHSAHVLHRDLKPSNLLLNANCDLKICDFGLARTTSETDFMTEYVVTRWYRAPELLLNCSEYTAAIDVWSVGCIFMELLNREPLFPGRDYVQQLRLITELIGSPEDHDLGFLRSDNARRYIRQLPRYEKKSLDRKFPNMQPAAIDLVEHMLRFDPARRITVEQALAHPYLATLHDINDEPICHSPFEFDFEQPSFSEEHIKELIMMEAIAFNPGNSDMM
>scaffold-IGUH-2009465-Leucodon_julaceus
MDGAGAGAGGAADGNIQGVPTHNGEYTQYNIFGNFFEVSRKYVPPIRPIGRGAYGIVCSAVNSETGEEVAIKKIGNAFDNRIDAKRTLREIKLLRHMDHENIVAIRDIIRPPTRENFNDVYIVYELMDTDLHQIIRSNQPLTEDHCQYFLYQLLRGLKYIHSANVLHRDLKPSNLLLNANCDLKICDFGLARTTSETDFMTEYVVTRWYRAPELLLNCSEYTAAIDVWSVGCIFMELLNREPLFPGRDYVQQLRLITELIGSPDDNDLGFLRSDNARRYVRQLPRYPKQSLDRKFSNMGPAAIDLVEHMLRFDPARRITVEQALAHPYLATLHDINDEPICHSPFEFDFEQPSFSEEHIKELIMMEAIAFNPGGVDTMMA
>scaffold-JADL-2048111-Rhynchostegium_serrulatum
MDGASAGAGGAADGNIQGVPTHNGEYTQYNIFGNFFEVSRKYVPPIRPIGRGAYGIVCSAVNSETGEEVAIKKIGNAFDNRIDAKRTLREIKLLRHMDHENIVAIRDIIRPPTRENFNDVYIVYELMDTDLHQIIRSNQPLTEDHCQYFLYQLLRGLKYIHSANVLHRDLKPSNLLLNANCDLKICDFGLARTTSETDFMTEYVVTRWYRAPELLLNCSEYTAAIDVWSVGCIFMELLNREPLFPGRDYVQQLRLITELIGSPDDNDLGFLRSDNARRYVRQLPRYPKQSLDRKFSNMGPAAIDLVEHMLRFDPARRITVEQALAHPYLATLHDINDEPICHSPFEFDFEQPSFSEEHIKELIMMEAIAFNPGGADTMMA
>scaffold-LNSF-2068979-Stereodon_subimponens
MDGAGAGTGGAADGNIQGVPTHNGEYTQYNIFGNFFEVSRKYVPPIRPIGRGAYGIVCSAVNSETGEEVAIKKIGNAFDNRIDAKRTLREIKLLRHMDHENIVAIRDIIRPPTRENFNDVYIVYELMDTDLHQIIRSNQPLTEDHCQYFLYQLLRGLKYIHSANVLHRDLKPSNLLLNANCDLKICDFGLARTTSETDFMTEYVVTRWYRAPELLLNCSEYTAAIDVWSVGCIFMELLNREPLFPGRDYVQQLRLITELIGSPDDNDLGFLRSDNARRYVRQLPRYPKQSLDRKFSNMGPAAIDLVEHMLRFDPARRITVEQALAHPYLATLHDINDEPICHSPFEFDFEQPSFSEEHIKELIMMEAIAFNPGGVDTMMA
>scaffold-MIRS-2086927-Climacium_dendroides
MDGAGAGAGGAADGNIQGVPTHNGEYTQYNIFGNFFEVSRKYVPPIRPIGRGAYGIVCSAVNSETGEEVAIKKIGNAFDNRIDAKRTLREIKLLRHMDHENIVAIRDIIRPPTRENFNDVYIVYELMDTDLHQIIRSNQPLTEDHCQYFLYQLLRGLKYIHSANVLHRDLKPSNLLLNANCDLKICDFGLARTTSETDFMTEYVVTRWYRAPELLLNCSEYTAAIDVWSVGCIFMELLNREPLFPGRDYVQQLRLITELIGSPDDNDLGFLRSDNARRYVRQLPRYPKQSLDRKFSNMGPAAIDLVEHMLRFDPARRITVEQALAHPYLATLHDINDEPICHSPFEFDFEQPSFSEEHIKELIMMEAIAFNPGGVDTMMA
>scaffold-NGTD-2012190-Dicranum_scoparium
AGAGAGVPGDGNIQGVLTHNGEYAQYNIFGNLFEVSRKYVPPIRPIGRGAYGIVCSAVNSETQEEVAIKKIGNAFDNRIDAKRTLREIKLLRHMDHENIVAIRDIIRPPTRENFNDVYIVYELMDTDLHQIIRSNQPLTEDHCQYFLYQLLRGLKYIHSANVLHRDLKPSNLLLNANCDLKICDFGLARTTSETDFMTEYVVTRWYRAPELLLNCSEYTAAIDVWSVGCIFMELLNREPLFPGRDYVQQLRLITELIGSPEDHDLGFLRSDNARRYVRQLPRYPKQPLDRKFPNMGPAAIDLVEHMLRFDPARRITVEQALAHPYLATLHDINDEPICHSPFEFDFEQPSFSEEHIKELIMMEAIAFNPGVVENMIA
>scaffold-QKQO-2049788-Pseudotaxiphyllum_elegans
MDGAGAGAGGAADGNIQGVPTHNGEYTQYNIFGNLFEVSRKYVPPIRPIGRGAYGIVCSAVNSETGEEVAIKKIGNAFDNRIDAKRTLREIKLLRHMDHENIVAIRDIIRPPTRENFNDVYIVYELMDTDLHQIIRSNQPLTEDHCQYFLYQLLRGLKYIHSANVLHRDLKPSNLLLNANCDLKICDFGLARTTSETDFMTEYVVTRWYRAPELLLNCSEYTAAIDVWSVGCIFMELLNREPLFPGRDYVQQLRLITELIGSPDDNDLGFLRSDNARRYVRQLPRYPKQSLDRKFSNMGPAAIDLVEHMLRFDPARRITVEQALAHPYLATLHDINDEPICHSPFEFDFEQPSFSEEHIKELIMMEAIAFNPGGVDTMMA
>scaffold-QMWB-2007770-Anomodon_attenuatus
MDGAGAGAGGAADGNIQGVPTHNGEYTQYNIFGNFFEVSRKYVPPIRPIGRGAYGIVCSAVNSETGEEVAIKKIGNAFDNRIDAKRTLREIKLLRHMDHENIVAIRDIIRPPTRENFNDVYIVYELMDTDLHQIIRSNQPLTEDHCQYFLYQLLRGLKYIHSANVLHRDLKPSNLLLNANCDLKICDFGLARTTSETDFMTEYVVTRWYRAPELLLNCSEYTAAIDVWSVGCIFMELLNREPLFPGRDYVQQLRLITELIGSPDDNDLGFLRSDNARRYVRQLPRYPKQSLDRKFSNMGPAAIDLVEHMLRFDPARRITVEQALAHPYLATLHDINDEPICHSPFEFDFEQPSFSEEHIKELIMMEAIAFNPGGGDTMMA
>scaffold-RDOO-2004555-Racomitrium_varium
AGAGAAAAADGNIQGVPTHNGEYTQYNIFGNLFEVSRKYVPPIRPIGRGAYGIVCSAVNSETTEEVAIKKIGNAFDNRIDAKRTLREIKLLRHMDHENIVAIRDIIRPPTRENFNDVYIVYELMDTDLHQIIRSNQPLTEDHCQYFLYQLLRGLKYIHSANVLHRDLKPSNLLLNANCDLKICDFGLARTTSETDFMTEYVVTRWYRAPELLLNCSEYTAAIDVWSVGCIFMELLNREPLFPGRDYVQQLRLITELIGSPEDHDLGFLRSDNARRYVRQLPRYPKQPLDRKFPNMGPAAIDLVEHMLRFDPARRITVEQALAHPYLATLHDINDEPICHSPFEFDFEQPSFSEEHIKELIMMEAIAFNPGGVENMMA
>scaffold-TMAJ-2183274-Neckera_douglasii
MDGAGAGAGGAADGNIQGVPTHNGEYTQYNIFGNFFEVSRKYVPPIRPIGRGAYGIVCSAVNSETGEEVAIKKIGNAFDNRIDAKRTLREIKLLRHMDHENIVAIRDIIRPPTRENFNDVYIVYELMDTDLHQIIRSNQPLTEDHCQYFLYQLLRGLKYIHSANVLHRDLKPSNLLLNANCDLKICDFGLARTTSETDFMTEYVVTRWYRAPELLLNCSEYTAAIDVWSVGCIFMELLNREPLFPGRDYVQQLRLITELIGSPDDNDLGFLRSDNARRYVRQLPRYPKQSLDRKFSNMGPAAIDLVEHMLRFDPARRITVEQALAHPYLATLHDINDEPICHSPFEFDFEQPSFSEEHIKELIMMEAIAFNPGGGDTMMA
>scaffold-VMXJ-2130162-Leucobryum_albidum
GAGAGGAADGNIQGVPTHNGEYTQYNIFGNMFEVSRKYVPPIRPIGRGAYGIVCSAMNSETGEEVAIKKIGNAFDNRIDAKRTLREIKLLRHMDHENIVAIRDIIRPPSRENFNDVYIVYELMDTDLHQIIRSNQPLTEDHCQYFLYQLLRGLKYIHSANVLHRDLKPSNLLLNANCDLKICDFGLARTTSETDFMTEYVVTRWYRAPELLLNCSEYTAAIDVWSVGCIFMELLNREPLFPGRDYVQQLRLITELIGSPEDYDLNFLRSDNARRYVRQLPRYPKQPLDRKFPNMGPAAIDLVEHMLRFDPQRRITVEQALAHPYLATLHDINDEPICHSPFEFDFEQPSFSEEHIKELIMMEAIAFNPGGVENMMA
>scaffold-WNGH-2089686-Aulacomnium_heterostichum
MDGAGAGAGGAADGNIQGVPTHNGEYTQYNIFGNLFEVSRKYVPPIRPIGRGAYGIVCSAVNSETGEEVAIKKIGNAFDNRIDAKRTLREIKLLRHMDHENIVAIRDIIRPPTRENFNDVYIVYELMDTDLHQIIRSNQPLTEDHCQYFLYQLLRGLKYIHSANVLHRDLKPSNLLLNANCDLKICDFGLARTTSETDFMTEYVVTRWYRAPELLLNCSEYTAAIDVWSVGCIFMELLNREPLFPGRDYVQQLRLITELIGSPEDHDLGFLRSDNARRYVRQLPRYPKQPLDRKFPNMGPAAIDLVEHMLRFDPARRITVEQALAHPYLATLHDINDEPICHSPFEFDFEQPSFSEEHIKELIMMEAIAFNPGGVDTMMA
>scaffold-WSPM-2046596-Loeskeobryum_brevirostre
MDGAGAGAGGAADGNIQGVPTHNGEYTQYNIFGNFFEVSRKYVPPIRPIGRGAYGIVCSAVNSETGEEVAIKKIGNAFDNRIDAKRTLREIKLLRHMDHENIVAIRDIIRPPTRENFNDVYIVYELMDTDLHQIIRSNQPLTEDHCQYFLYQLLRGLKYIHSANVLHRDLKPSNLLLNANCDLKICDFGLARTTSETDFMTEYVVTRWYRAPELLLNCSEYTAAIDVWSVGCIFMELLNREPLFPGRDYVQQLRLITELIGSPDDNDLGFLRSDNARRYVRQLPRYPKQSLDRKFSNMGPAAIDLVEHMLRFDPARRITVEQALAHPYLATLHDINDEPICHSPFEFDFEQPSFSEEHIKELIMMEAIAFNPGGVDTMMA
>scaffold-YWNF-2012044-Hedwigia_ciliata
MDGASAGAGGAADGNIQGVPTHNGEYTQYNIFGNLFEVSRKYVPPIRPIGRGAYGIVCSAVNSETGEEVAIKKIGNAFDNRIDAKRTLREIKLLRHMDHENIVAIRDIIRPPTRENFNDVYIVYELMDTDLHQIIRSNQPLTEDHCQYFLYQLLRGLKYIHSANVLHRDLKPSNLLLNANCDLKICDFGLARTTSETDFMTEYVVTRWYRAPELLLNCSEYTAAIDVWSVGCIFMELLNREPLFPGRDYVQQLRLITELIGSPEDHDLGFLRSDNARRYVRQLPRYPKQPLDRKFPNMGPAAIDLVEHMLRFDPARRITVEQALAHPYLATLHDINDEPICHSPFEFDFEQPSFSEEHIKELIMMEAIAFNPGGADTVMA
>scaffold-ZACW-2004580-Leucodon_brachypus
MDGAGAGAGGAADGNIQGVPTHNGEYTQYNIFGNFFEVSRKYVPPIRPIGRGAYGIVCSAVNSETGEEVAIKKIGNAFDNRIDAKRTLREIKLLRHMDHENIVAIRDIIRPPTRENFNDVYIVYELMDTDLHQIIRSNQPLTEDHCQYFLYQLLRGLKYIHSANVLHRDLKPSNLLLNANCDLKICDFGLARTTSETDFMTEYVVTRWYRAPELLLNCSEYTAAIDVWSVGCIFMELLNREPLFPGRDYVQQLRLITELIGSPDDNDLGFLRSDNARRYVRQLPRYPKQSLDRKFSNMGPAAIDLVEHMLRFDPARRITVEQALAHPYLATLHDINDEPICHSPFEFDFEQPSFSEEHIKELIMMEAIAFNPGGVDTMMA
>scaffold-ZTHV-2004869-Atrichum_angustatum
MDAAGGGGAAGGAAAAAAAEGNIQGVPTHGGQYTQYNIFGNLFEVSVKYVPPIRPIGRGAYGIVCSAVNSETSEEVAIKKIGNAFDNRIDAKRTLREIKLLRHMDHENIVAIRDIIRPPSRDTFNDVYIVYELMDTDLHQIIRSNQPLTEDHCQYFLYQLLRGLKYIHSAHVLHRDLKPSNLLLNANCDLKICDFGLARTTSETDFMTEYVVTRWYRAPELLLNCSEYTAAIDVWSVGCIFMELLNREPLFPGRDYVQQLRLITELIGSPEDQDLGFLRSDNARRYIRQLPRYARQPLDRKFPNMQPAAVDLVESMLRFDPARRITVEQALAHPYLATLHDINDEPICHLPFEFDFEQPTFSEEHIKELIMMEAIAFNPGGEDIMM
