# Supplementary material for: Water‐related innovations in land plants evolved by different patterns of gene cooption and novelty
Source: New Phytol. 2022 Feb 8;235(2):732–42. doi: 10.1111/nph.17981 (PMC9303528; doi:10.1111/nph.17981)
Supplement: Supplementary file 3 — Dataset S3 Fasta alignments and phylogenetic trees. [file NPH-235-732-s005.zip › Supplementary_Data_3_fasta_alignments_trees/Roots/Lateral_roots/MKK6_Q39026_1_1kp.fasta.aln.trimmed]

>Capsaspora_owczarzaki_ATCC_30864_XP_004349328.2_extracellular_signal-regulated_protein_kinase
-------------MVCGTRFDCPAKYS-LIKPIG-GAYGVVCSAQNNLLGRRVAIKKIIK
AFEHLTDSKRTLREIKLLRHFHHENVLSIEDMLQPTSYEQFDDVYLVSELLDTDLHQIIG
SPQQLTDDHCQYFLYQILRGLKYIHSAGVLHRDLKPSNLLLNGNCDLKICDFGLARVASA
AGFMTEYVATRWYRAPEIMLSWREYTKAIDMWSVGCIFAELLGRRPLFPGKDFLHQLSLI
TDVLGSPSNDDIAGISNDKARRFVRQLPAKPRIPFQTIYPNANPIALDLLQRFLMFNPDN
RISVEEALAHPYLAPLHDPADEPTCHSTFNFDFENRPLTKEIIKELTFQEMLAFH-
>Arabidopsis_thaliana_Q9LMM5_Mitogen-activated_protein_kinase_11_MPK11
RGVSINGGRYVQYNVYGNLFEVSKKYVPPLRPIGRGASGIVCAAWNSETGEEVAIKKIGN
AFGNIIDAKRTLREIKLLKHMDHDNVIAIIDIIRPPQPDNFNDVHIVYELMDTDLHHIIR
SNQPLTDDHSRFFLYQLLRGLKYVHSANVLHRDLKPSNLLLNANCDLKIGDFGLARTKSE
TDFMTEYVVTRWYRAPELLLNCSEYTAAIDIWSVGCILGEIMTREPLFPGRDYVQQLRLI
TELIGSPDDSSLGFLRSDNARRYVRQLPQYPRQNFAARFPNMSVNAVDLLQKMLVFDPNR
RITVDEALCHPYLAPLHEYNEEPVCVRPFHFDFEQPSLTEENIKELIYRESVKFNP
>Arabidopsis_thaliana_Q39023_Mitogen-activated_protein_kinase_3_MPK3
PAVETHGGQFISYDIFGSLFEITSKYRPPIIPIGRGAYGIVCSVLDTETNELVAMKKIAN
AFDNHMDAKRTLREIKLLRHLDHENIIAIRDVVPPPLRRQFSDVYISTELMDTDLHQIIR
SNQSLSEEHCQYFLYQLLRGLKYIHSANIIHRDLKPSNLLLNANCDLKICDFGLARPTSE
NDFMTEYVVTRWYRAPELLLNSSDYTAAIDVWSVGCIFMELMNRKPLFPGKDHVHQMRLL
TELLGTPTESDLGFTHNEDAKRYIRQLPNFPRQPLAKLFSHVNPMAIDLVDRMLTFDPNR
RITVEQALNHQYLAKLHDPNDEPICQKPFSFEFEQQPLDEEQIKEMIYQEAIALNP
>Arabidopsis_thaliana_Q39026_Mitogen-activated_protein_kinase_6_MPK6
PATLSHGGRFIQYNIFGNIFEVTAKYKPPIMPIGKGAYGIVCSAMNSETNESVAIKKIAN
AFDNKIDAKRTLREIKLLRHMDHENIVAIRDIIPPPLRNAFNDVYIAYELMDTDLHQIIR
SNQALSEEHCQYFLYQILRGLKYIHSANVLHRDLKPSNLLLNANCDLKICDFGLARVTSE
SDFMTEYVVTRWYRAPELLLNSSDYTAAIDVWSVGCIFMELMDRKPLFPGRDHVHQLRLL
MELIGTPSEEELEFL-NENAKRYIRQLPPYPRQSITDKFPTVHPLAIDLIEKMLTFDPRR
RITVLDALAHPYLNSLHDISDEPECTIPFNFDFENHALSEEQMKELIYREALAFNP
>Arabidopsis_thaliana_Q9M1Z5_Mitogen-activated_protein_kinase_10_MPK10
PGTLSHDGRYIQYNLFGHIFELPAKYKPPIRPIGRGACGIVCSAVDSETNEKVAIKKITQ
VFDNTIEAKRTLREIKLLRHFDHENIVAIRDVILPPQRDSFEDVYIVNELMEFDLYRTLK
SDQELTKDHGMYFMYQILRGLKYIHSANVLHRDLKPSNLLLSTQCDLKICDFGLARATPE
SNLMTEYVVTRWYRAPELLLGSSDYTAAIDVWSVGCIFMEIMNREPLFPGKDQVNQLRLL
LELIGTPSEEELGSL-SEYAKRYIRQLPTLPRQSFTEKFPNVPPLAIDLVEKMLTFDPKQ
RISVKEALAHPYLSSFHDITDEPECSEPFNFDLDEHPFSEEQFRELIYCEALAFNP
>Arabidopsis_thaliana_Q9LQQ9_Mitogen-activated_protein_kinase_13_MPK13
-GILTYDGRYVMYNVLGNIFELSSKYIPPIEPIGRGAYGIVCCATNSETNEEVAIKKIAN
AFDNRVDAKRTLREIKLLSHMDHDNVIKIKDIIELPEKERFEDVYIVYELMDTDLHQIIR
STQTLTDDHCQYFLYQILRGLKYIHSANVLHRDLKPSNLVLNTNCDLKICDFGLARTSNE
TEIMTEYVVTRWYRAPELLLNSSEYTGAIDIWSVGCIFMEILRRETLFPGKDYVQQLKLI
TELLGSPDDSDLDFLRSDNARKYVKQLPHVQKQSFREKFPNISPMALDLAEKMLVFDPSK
RITVDEALKQPYLASLHEINEEPTCPTPFSFDFEETALDEQDIKELVWRESLHFKN
>Arabidopsis_thaliana_Q39025_Mitogen-activated_protein_kinase_5_MPK5
KGVLVHGGRYFQYNVYGNLFEVSNKYVPPIRPIGRGAYGFVCAAVDSETHEEIAIKKIGK
AFDNKVDAKRTLREIKLLRHLEHENVVVIKDIIRPPKKEDFVDVYIVFELMDTDLHQIIR
SNQSLNDDHCQYFLYQILRGLKYIHSANVLHRDLKPSNLLLNSNCDLKITDFGLARTTSE
TEYMTEYVVTRWYRAPELLLNSSEYTSAIDVWSVGCIFAEIMTREPLFPGKDYVHQLKLI
TELIGSPDGASLEFLRSANARKYVKELPKFPRQNFSARFPSMNSTAIDLLEKMLVFDPVK
RITVEEALCYPYLSALHDLNDEPVCSNHFSFHFEDPSSTEEEIKELVWLESVKFNP
>Arabidopsis_thaliana_Q8GYQ5_Mitogen-activated_protein_kinase_12_MPK12
KVVPTHGGRYVQYNVYGQLFEVSRKYVPPIRPIGRGACGIVCAAVNSVTGEKVAIKKIGN
AFDNIIDAKRTLREIKLLRHMDHENVITIKDIVRPPQRDIFNDVYIVYELMDTDLQRILR
SNQTLTSDQCRFLVYQLLRGLKYVHSANILHRDLRPSNVLLNSKNELKIGDFGLARTTSD
TDFMTEYVVTRWYRAPELLLNCSEYTAAIDIWSVGCILGEIMTGQPLFPGKDYVHQLRLI
TELVGSPDNSSLGFLRSDNARRYVRQLPRYPKQQFAARFPKMPTTAIDLLERMLVFDPNR
RISVDEALGHAYLSPHHDVAKEPVCSTPFSFDFEHPSCTEEHIKELIYKESVKFNP
>Arabidopsis_thaliana_Q39024_Mitogen-activated_protein_kinase_4_MPK4
KGVATHGGSYVQYNVYGNLFEVSRKYVPPLRPIGRGAYGIVCAATNSETGEEVAIKKIGN
AFDNIIDAKRTLREIKLLKHMDHENVIAVKDIIKPPQRENFNDVYIVYELMDTDLHQIIR
SNQPLTDDHCRFFLYQLLRGLKYVHSANVLHRDLKPSNLLLNANCDLKLGDFGLARTKSE
TDFMTEYVVTRWYRAPELLLNCSEYTAAIDIWSVGCILGETMTREPLFPGKDYVHQLRLI
TELIGSPDDSSLGFLRSDNARRYVRQLPQYPRQNFAARFPNMSAGAVDLLEKMLVFDPSR
RITVDEALCHPYLAPLHDINEEPVCVRPFNFDFEQPTLTEENIKELIYRETVKFNP
>Amborella_trichopoda_W1PGG6_Mitogen-activated_protein_kinase
PSVTTHGGRFVQYDIFGNVFEVTAHYQLPIMPIGKGAYGIVCSAFNSKLNELVAIKKIAN
AFDNKMDAKRTLREIKLLRHMDHENVVAIRDIIPPPSRETFNDVYIAYELMDTDLHQIIR
SNQALSEEHCQYFLYQLLRGLKYIHSANVLHRDLKPSNLLLNANCDLKICDFGLARVTSE
TDFMTEYVVTRWYRAPELLLNSAEYTAAIDVWSVGCVFMELINRQPLFPGRDHVHQLRLL
MEMIGTPTEAELGFV-NDSARKYIRQLVQYPRQSLAARFPKVHPMAIDLVEKMLTFDPRQ
RITVTDALAHPYLASLHDISDEPVCPTPFSFEFEQHALTEDQMKELIYRESLAFNP
>Amborella_trichopoda_W1NKH8_Mitogen-activated_protein_kinase
QGVATHGGSYVQYNVLGNLFEVSSKYVPPIQPIGRGAYGIVCCARNSETNEEVAIKKIGN
AFDNRIDAKRTLREIKLLRHLDHDNIIQIKDIIRPPQRENFNDVYIVYELMDTDLHQIIR
SNQCLTDDHCQYFMYQLLRGLKYIHSANILHRDLKPSNLLLNANCDLKICDFGLARTTSE
TDFMTEYVVTRWYRAPELLLNCSEYTAAIDIWSVGCIFMEIMKREPLFPGKDYVQQLRLI
TELLGSPEDSDLGFLRSDNARRYVRQLPHFPKQPFSEKFPDLSPEAIDLVEKMLVFDPCK
RISVEEALRHPFLSSLHEINEEPICSSPFNFDFEQASFTEEDIKELIYRESLSFNP
>Amborella_trichopoda_W1NKQ3_Mitogen-activated_protein_kinase
PAIPTHGGRFVEYDIFGNRFEITSKYSPPLIPIGRGAYGLICSALNSVTNEHVAIKKIAR
AFDNRIDAKRTLREIKLLRHIDHENIISIKDIIPPPRREAFNDVYIVSELMDTDLHHIIQ
SNQDLSEEHCQYFLYQILRGLKYIHSANVLHRDLKPSNLLLNANCDLKICDFGLARTSTE
DDFMTEYVVTRWYRAPELLLNSKDYTAAIDIWSVGCIFMELMNRKPLFPGRDQVHQLRLQ
TELLGTPTESDIDFIHSEDAKRYMRRLPPLPRQLFREKFPHVHPLAIDLMERMLTFNPSR
RITVEEALAHPYLASLHDEGDEPTCPEPFSVELEQQAVDEQQIKELIHREALAFNP
>Amborella_trichopoda_W1NMI1_Uncharacterized_protein
------------------------------------------------------------
MF------------------------------------------YIVYELMDTDLHQIIR
SKQPLTDDHCKYFLYQLLRGLKYIHSANVLNRDLKPSNLLLNSNCDLKIRDFGLARITSE
TNFMTEYVVTRWYRAPELLLSCLEYTAAIDVWSVGCTFIEAVIREPLFPGKDYVQQLRLI
TEFLGTPSDSSLGFLRSDNACRYLHQFPQFPKQEFSQRFPTMSPETVDLVEKMLVFDPSK
RITAEEALAHPYLASLHDIDDEPVCHSPSN--------------------------
>Amborella_trichopoda_W1NKX0_Mitogen-activated_protein_kinase
KGVLTRGGRYVRYNIFGNLFEVPTKYVPPIRPIGRVAYGIVCSAVNSETNEEVAIKKIGN
AFDNRIDAKRTLREIKLLLHMDHENIIAIKDIIRPPDRENFNDVYIVSELMDTDLHQIIR
SKQPLTDDHCKYFLYQLLRGLKYIHSANVLHRDLKPSNLLLNSNCDLKIGDFGLARTTSE
TDFMTEYVVTRWYRAPELLLSCSEYTAAIDVWSVGCIFIEAVIREPLFPGKDYVQQLRLI
TELLGTPSDSSLGFLRSENARRYLRQFPQFPKQEFSQRFPTMSPEAVDLVEKMLVFDPSK
RITVEEALAHPYLACLHDVDDEPVCHSPFNYDFEQPSITEENIKDLIWGESLKFYP
>Amborella_trichopoda_W1NMI0_Mitogen-activated_protein_kinase
--------------------------------------------MDSERQIRVAIKKIEN
AFQNGLRAKLTYREVKLNAHLGHENIIGIRDIIRSPQREKFNDVYIVSELMETDLHQVLS
LHEPLTEWHQVYILYQLLRGLKYIHSANVLHRDLKPSNLLVSSDCTLKICDFGLARINSP
RALMNTEVVTFWYRAPELLLGYPRYTYSVDIWSVGCIFMELVTGKHLFPGANSTDQLQLI
CKLLGSPDESSLWFLQTDEARRYVRQILHFPKHQLSQRFPAIPPIAIDLVEKMLVFDPNK
RITCDEALAHPYLEKLHDISDEPTCTSPLSADFGDLPLTIEDFKELVWEESLKFSP
>Brachypodium_distachyon_I1H0Y7_Mitogen-activated_protein_kinase_MPK6
QATLSHGGRFIQYNIFGNVFEVTVKYKPPILPIGKGAYGIVCSALNSETGEQVAIKKIAN
AFDNKIDAKRTLREIKLLRHMDHENIVAIRDIIPPAQRNSFNDVYIAYELMDTDLHQIIR
SNQALSEEHCQYFLYQILRGLKYIHSANVLHRDLKPSNLLLNANCDLKICDFGLARTTSE
TDFMTEYVVTRWYRAPELLLNSSEYTAAIDVWSVGCIFMELMDRKPLFPGRDHVHQLRLL
MELIGTPNEADLDFV-NENARRYIRQLPRHARQSFSEKFPHVHPSAIDLVEKMLTFDPRQ
RITVEGALAHPYLASLHDISDEPVCTMPFSFDFEQHALSEEQMKDLIHQEALAFNP
>Brachypodium_distachyon_I1I1F8_MPK11
KGTLTHGGRYVQYNVYGNLFEVSAKYVPPIRPVGRGACGIICAAINVQTREEVAIKKIGN
AFDNQIDAKRTLREVKLLRHMNHENVISIKDIIRPPRRENFNDVYIVYELMDTDLHHLLR
SNQPLTDDHCQYFLYQVLRGLKYVHSANVLHRDLRPSNLLLNAKCDLKIGDFGLARTTTE
TDFMMEYVVTRWYRAPELLLNCSEYTGAIDMWSVGCILGEIATREPLFPGKDYVHQLRLI
TELLGSPDDTSLGFLRSDNARRYVRSLPQYPKQQFRSRFPNMSSGAMDLLERMLVFDPNK
RITVDEALCHPYLASLHEINDEPVCPAPFSFDFEQPSFTEEDIKELIWRESVKFNP
>Brachypodium_distachyon_I1I5N8_Mitogen-activated_protein_kinase
QGMATHGGRYVLYNVYGNLFEVASKYAPPIRPIGRGAYGIVCAAVSSDTGEEVAIKKIGN
AFDNHIDAKRTLREIKLLRHMDHENIIAIKDIIRPPRRDDFKDVYIVTELMDTDLHQIIR
SNQPLTDDHCQYFLYQLLRGLKYVHSANVLHRDLKPSNLFLNANCDLKIADFGLARTTSE
TDLMTEYVVTRWYRAPELLLNCSQYTAAIDVWSVGCILGEIITRQPLFPGRDYIQQLKLI
TELIGSPDDSSLGFLRSDNARRYMKQLPQYPRQDFRLRFRNMSDGAVDLLERMLVFDPSR
RITVDEALHHPYLASLHDINEEPTCPAPFSFDFEQPSFTEEHMKELIWRETLAFNP
>Brachypodium_distachyon_I1H6N9_Mitogen-activated_protein_kinase_MPK3
RPTMTHGGRFLLYNIFGNQFEITAKYQPPIMPIGRGAYGIVCSVMNFETREMVAIKKIAN
AFDNNMDAKRTLREIKLLRHLDHENIVGLRDVIPPAIPQSFNDVYIATELMDTDLHHIIR
SNQELSEEHCQYFLYQLLRGLKYIHSANVIHRDLKPSNLLLNANCDLKICDFGLARPSSE
SDMMTEYVVTRWYRAPELLLNSTDYSAAIDVWSVGCIFMELINRAPLFPGRDHMHQMRLI
TEVIGTPTDDDLGFIRNEDARRYMRHLPQFPRRPFPAQFPRVQPAALDLIERMLAFNPLQ
RITVEEALEHPYLERLHDIADEPICTDPFSFDFEQHPLTEDQMKQLIFNEALELNP
>Bathycoccus_prasinos_K8EJ62_Mitogen-activated_protein_kinase
TSTPTPGAEDTKFVVCGNLFEVKKKYV-PIKPIGKGAYGIVCSAKDEKQNTKVAIKKITN
AFENVVDAKRTLREIKLLRHLRHENVVPITDCMLPSKEENFNDVYVMYELMDTDLHQIIR
SDQPLTDDHCQYFIYQLLRGLKYIHSADVLHRDLKPSNLLLNANCDLKICDFGLARTNTQ
DDFMTEYVVTRWYRAPELLLSCAEYTVAIDVWSCGCILAELLGRKPLFPGKDYVHQLNLI
TKVIGTPDEQDLYFVTSDKARRYLRQLPYSKPMDFKRLYPEANPLACDLIEKMLIFNPEK
RINVEECLKHPYLASLHDTNDEPVANAPFTFAFEQHNMSEETVRRLIFQELKQLDE
>Bathycoccus_prasinos_K8ESV1
-----------SYRVFSELWNVDCERY------GSGSYGTVVKAYDNEHKVFVALKRIGN
ALYSKQNAKRTLREIVALNRVSHPNVAELLDVFKPTTGATSLDVYLSFELAEGDLYNL--
-RGQMDGEEVRSLMKQLVSACGYLHENRIWHRDLKSANALLGSGRVIKICDFGSARGADR
GSNLTGVVATPCYRAPEVVMNSGAYTAAVDIWSLGCIFAELLRREPLFQFDDEM-QLDKY
FDTIGTPGWFDIESLPAEKWRRYLSKMTGRAG-MLHQIFSGVDADALDLLTRMLAFDPRR
RPTCEEIAHHAYFQRFCDLRHPGDALAALERAFETASLFEDEIEFGTREKQKRFNP
>Cyanidioschyzon_merolae_M1UX12_Mitogen-activated_protein_kinase
-----------TFLVGNTKFTVPAHYE-LVRPLGQGAYGLVVAARDTRNGAGVAIKKISR
VFAHVTDSRRTLREIKLLRHFHHENIIDLLDLFEPATAATFDDVYLVSTLLDTDLHQIIA
SGQKLTDDHFQYFIYQVLRGLKYIHSANVLHRDLKPSNLLVRANCDLVIADFGLARAASH
QMLLTEYVATRWYRAPEIMLSWRHYTSAVDIWSVGCIFAELLGRRPIFPGRDYLHQLQLI
TQVLGTPSEADLMEIASERAKRFMRSLPVRTPLKWKDLFPRENPLALDLLSRMLCFSPDQ
RITVEEALAHPYLEKCADVNDEPVCDRPFDFSFEERAGGAPEIRQMLWEEIKEFQ-
>Cyanophora_paradoxa_ConsensusfromContig13189-maker
------------YEVLQKL--------------GK-AYGIVWK----KTRQIVALKKIFD
AFQNATDAQRTFREIMFLQEMNHENIIKLMNVLAD----NDRDIYLIFEFM-TDLHAVIR
AN-ILEEIHKQYIMYQMLKSLKYMHSADLIHRDMKPSNILLNSDCLVKVADFGLARSI--
-PVLTDYVATRWYRAPEILLGST-YTKGVDMWSLGCILGEM-------------------
----------------------------------------------------I-------
--------------------------------------------------------
>Cyanophora_paradoxa_ConsensusfromContig53520-maker
---------------------------------------------------MIGLKPM--
-F----------------------------------------------------------
-----------------------------------PS-----------------------
---------------------------------------------------STMNQLDKI
MEITGRPSKEDVEAIKSPFAATMIESLPPSQPRSLQDMYPQASPEALDLLKKLLVFNPDK
RITALEALKHPYVAQFHNEDDEPVCTHAIRILIDNVKYSIQDYREKLYNEVIRKKK
>Cyanophora_paradoxa_ConsensusfromContig19237-snap_masked-ConsensusfromContig19237-abinit-gene-0.0-mRNA-1
---------------------------------MEGFSGCI-------------------
--------------------------LA--------------------ELLEM-------
----------------------------------------LENG----------------
----------------------------------GTVMRQARSHD------DHTDQLEAI
FDIIGTPTEDDISKARDPRG------------KSFSEIFPG-ADANLDLLQRMLAFDPSN
RCTVDEALTHPFLKSVRKPDLETTAPEPVVCDFEEASMLTDDLR------------
>Cyanophora_paradoxa_ConsensusfromContig37057-maker-ConsensusfromContig37057-snap-gene-0.1-mRNA-1
-----------QYSVHGNTFE-DERYE-LVKPMGNGAYG----ARDNVSGEMVAIKKVSK
AFEDLTDAKRTLREIKILSSLNHENVVRLRGVMKPESRELYEDIYLV------ELDWIIR
SQQPLTDDHVQWFVYQILRAVKYIHSACVLHRDL--------------ICDFGLARVTDN
GPDMTHYVVTRWYRAPELILR-GEYSKA-------------------------LQQIDLI
TKILGTPSDAELQSMKADQK----------------------------------------
---------HYFLKLAHLI-------------------------------------
>Cyanophora_paradoxa_ConsensusfromContig37505-snap_masked-ConsensusfromContig37505-abinit-gene-0.6-mRNA-1
--MDVY-----QHGTRGRHQQIPAERQPPPHPFGQGAY-LVCGGIDKATGQRVAIKHITH
VFDSNVDAKRILRELFLLKRLKHENIIPLRDILLPSSSTTFNDLFVVFERLDTDLLKVIQ
SNQFLTIAHVQHFLYQLLKGLKYLHSAHIFHRDLKPANVLLNKNCELKICDFGMARGYAG
PKTLSAHVVTRWYRAPEVILQQKDYTRAIDVWSW--------------------------
------------------------------------------------------------
--------------------------------------------------------
>Cyanophora_paradoxa_ConsensusfromContig7101-snap_masked-ConsensusfromContig7101-abinit-gene-0.1-mRNA-1
-----------HFMVCGTRFDVDTRYQ-LIKPIGQGAYGVVCSAHDSQADEKVAIKKITK
AFDHVTDIKRTLREIKLLRHFDHENVISIRDILRPISKAQFEDVYIVTPLMDTDLHRIIQ
SSQPISDEHC------------------------------AAR---------GMAS----
----------------------------------GC------------------------
----------------------------------------------------A-------
--------------------------------------------------------
>Cyanophora_paradoxa_ConsensusfromContig9968-maker-ConsensusfromContig9968-snap-gene-0.0-mRNA-1
-----------KYLERSGVIDAVTKFVEPEKPAAKGKRSFVDAARDEKSGENVAIKKVVK
AFDDPTDAKRTLREIRLLSHLNHENVIALKDVMRPESQENFEDVYIVVELMDT-LHQIIK
SPQPLTDDHCQYFLYQILRAIKYIHSAHVLHRDLKPGNLLVNKNCELKICDFGLARVSEE
ENQMTQYVVTRWYRAPELILR-GEYTKA-DMWSVGCIFAELLGRKPLFPGRD-IHQLELI
TKVLGTPTDEELKSINGSEK----AALPKRPRVPFSKIFPKGNPLAIDLLEKMLIVDPKK
RCTAEEALEHPYLAELHDPND-------FTFEFEDRELTRKDLK-LIYKECLRFHP
>Ginkgo_biloba_Gb_14122
QGILTHGGQYVQYNIFGNLFEVSAKYVPPIRPIGRGAYGIVCSAVNSETNEEVAIKKIGN
AFDNRIDAKRTLREIKLLCHMDHENIIAIKDIIRPPQRENFNDVYIVYELMDTDLYQIIR
SNQPLTEDHCQYFLYQLLRGLKYIHSANILHRDLKPSNLLLNANCDLKICDFGLARTTSE
TDFMTEYVVTRWYRAPELLLNCSEYTAAIDIWSVGCIFMEILKREPLFPGKDYVQQLRLI
TELIGSPDDSDLGFLRSDNARRYIRQLPQFPKQSFSQKFPNMAPAAVDLLERMLVFDPSK
RITVEEALSHPYLASLHDINDEPSCHSPFNFDFEQPSFTEEHIKELIWRESLNFNP
>Ginkgo_biloba_Gb_21356
----------------------------------MQAYGIVWKAIEKKSNEVVALKKIFD
AFQNATDAQ---AEILFLVYVRLSNVVRLLNVLAE----NDRDLYLVFEYMETDLHAVIR
AN-ILEEVHKQFIMYQLFKSLKYLHSAELLHRDIKPSNLLLDSDCQVKLADFGLARSY--
-LFISIISISNDYKC---------------LQAAGC------------------------
-----------------------------------------STNHSLEL--RKICVEG--
--------RHPESSKVPKA-------------------------------------
>Ginkgo_biloba_Gb_41808
------------------------------------------------------------
--------------------------MQIVEELAP----GEKEIFITDR----DKFRF--
----------K-------------------------------------------------
-------------------------------------------------------QLNGI
FDVLGTPTWKDIQSIPSHMWRKYLQNLPGRAG-HLSATLGIVDAEALDLLSRLLAFDPSR
RCTAEEAIVHRYFTPLHDVKHPSLALQILENEIDRISLLKNEVQ----QQEKETNP
>Ginkgo_biloba_Gb_26499
PAVLSHGGRFVQYNIFGNIFEVTAKYKPPLLPIGKGAYGIVCSALNSETNEHVAIKKIAN
AFDNRIDAKRTLREIKLLRHMDHENVVAIRDIIPPPRREAFDDVYIASELMDTDLHQIIR
SNQGLSEEHCQYFLYQILRGLKYIHSANVLHRDLKPSNLLLNANCDLKICDFGLARITSE
TDFMTEYVVTRWYRAPELLLNSTDYTAAIDVWSVGCIFMELMNRQPLFPGRDHVHQLRLL
TELIGTPTEADLGFVRSDNAKRFIRQLPRYPRQSFAQKFPHIHPSAIDLCERMLTFDPTQ
RITVEEALSHPYLATLHDVSDEPTCSLPFSFDFEQHALLEEQMKELIYREALAFNP
>Ginkgo_biloba_Gb_15256
YGIPSYDGRFMQYNIFGNVFEVTAKYIPPFYPIGKGANGIVCSVMDSESNERVAVKKIAN
AFDNPTAAKRTLREIKLLRHMAHENVISIRDVIPPVQREAFNDVYIAYELMDTDLHKVIH
SNQALTEEHCQYFLYQILRGLKYIHSANVLHRDLKPSNILMNENCDLKITDFGLARMTSE
TDFMTEYVVTRWYRAPELLLARSNYTAAIDMWSVGCIIMELMNRRPLFPGRDQYHQLRLL
TELIGTPTAADLDFIRNENAIKLLQRLPQHPRQSLATRFPHIHPLAIDLCEKMLTFDPTQ
RITVEEALAHPYLARLHDVSDETTCSVPFSSAFDQDTLTREQMREMIYKESLAFNP
>Klebsormidium_flaccidum_A0A1Y1HZV2_Mitogen-activated_protein_kinase
RVVQSYDGKYSQYMVCGNLFEVLAKYVPPIRPIGKGAYGIVCSAINSETQEEVAIKKISN
AFENRIDAKRTLREIKLLRHMDHENVIAIRDIMRPADIGKYNDVYIVYELMDTDLHQIIR
SSQQLSEDHCQYFLYQLLRGLKYIHSANVLHRDLKPSNLLLNANCDLKICDFGLARTSTE
KDFMTEYVVTRWYRAPELLLNCQEYTAAIDVWSVGCIFAELLGRRPLFPGKDYVHQLKLI
TEVLGSPEEGDLGFLRSQNAKRYIQSLPKQQRVPLAQLYPTVQPMAMDLIDKMLVFDPNK
RITVIEALNHPYLASLHDINDEPSCPYPFMFDFEQQNLTEDIVRALIYEESCFYNP
>Klebsormidium_flaccidum_A0A1Y1IH83_Mitogen-activated_protein_kinase
-----------KYEILQKL--------------GKGAYGIVWKAVDKKSKQTVALKKIFD
AFQNATDAQRTFREVMFLQELTHENIVKLLNVLAE----NDQDLYLIFEFMETDLHAVIR
AN-ILEEIHKQYTMYQLFRCLKYMHTAELLHRDIKPSNLLLDSECQVKVADFGLARSV--
-PVLTDYVATRWYRAPEILLGSAKYTFGVDIWSSGCILGELLGGKPMFPGSSTINQLERI
LEITGRPSKDDVDAIGSPYASTMLESLSPPAKRSLRDLFPSVSPEAEDLLRKLLQFNPHK
RITAEEALRHPYVAQFHNPTDEPACDHIITIPLNDNLISLQEYREKLYGEIVKRKK
>Klebsormidium_flaccidum_A0A1Y1IMT8_Mitogen-activated_protein_kinase
TGAPTAGGVTVSFTICGNSFEIPAKFK-PGKLVGRSQQGDVCAAILADCGEEFAIRKISD
AFRDGAEARRTLREIRLLQHLKHDNIVAMKGVLPPPSLRNFRDVYIAFELMDSDLFHLLA
SEEPLSESHCQFFLYQLLRGLKYLHSANVLHRDLKPSSILVNAACDLKVCDFGAARPIWG
DEGASEVVATRWYRPPELLLACSQTTPAVDVWSAGCVLAELLLKRPLFPGVDALHQLNLI
LEVLGSPSDAELAFVTSANARAFMRSLPRRQKVSWASIVPEGSEKALDLLDRMLTFDPGR
RITVDAALAHPYLEHLHDPKDVPVAPQAFLYSDKLPSLSIAEIQTTLYNESVSSWR
>Marchantia_polymorpha_A0A176WLN0_Mitogen-activated_protein_kinase
AGVPTHGGQYTLYNIFGNLFEVSAKYVPPIRPIGRGAYGIVCSAVNSETTEEVAIKKIGN
AFDNRIDAKRTLREIKLLRHMDHENVVAIRDIIRPPTRDEFNDVYIVYELMDTDLHQIIR
SNQPLTEDHCQYFLYQLLRGLKYIHSANVLHRDLKPSNLLLNANCDLKICDFGLARTTSE
TDFMTEYVVTRWYRAPELLLNCNEYTAAIDVWSVGCIFMELLNREPLFPGRDYVQQLKLI
TELIGSPEDSDLGFLKSENAKRYMQQLMRYPKQPLGRKYPNMNPAAVDLIERMLVFDPYK
RITVEQALSHPYLASLHDINDEPACHAPFEFDFEQPSFTEEHIKELIMMEALAFNP
>Marchantia_polymorpha_A0A176VR47
-------------------------------------------------------MTLTR
VI--------------LF--------IQ--------------E-----------------
------------------------------------------------------------
------------------------------------------------------------
----------DVAALESPFAATMLDNMPTLTK-NFAQVFPTASPNAEDLLHRLLHFNPIK
RLTAEEALRHPYLAQFHNAAEESIYLQTLGR------FTISEYRERLYQEIVQRKK
>Oryza_sativa_indica_A2XFC8_Mitogen-activated_protein_kinase_5_MPK5
RPTMTHGGRYLLYDIFGNKFEVTNKYQPPIMPIGRGAYGIVCSVMNFETREMVAIKKIAN
AFNNDMDAKRTLREIKLLRHLDHENIIGIRDVIPPPIPQAFNDVYIATELMDTDLHHIIR
SNQELSEEHCQYFLYQILRGLKYIHSANVIHRDLKPSNLLLNANCDLKICDFGLARPSSE
SDMMTEYVVTRWYRAPELLLNSTDYSAAIDVWSVGCIFMELINRQPLFPGRDHMHQMRLI
TEVIGTPTDDELGFIRNEDARKYMRHLPQYPRRTFASMFPRVQPAALDLIERMLTFNPLQ
RITVEEALDHPYLERLHDIADEPICLEPFSFDFEQKALNEDQMKQLIFNEAIEMNP
>Oryza_sativa_indica_B8BAW3
KGTLTHGGRYVQYNVYGNLLEVSSKYVPPIRPVGRGACGIICAAVNAQTRQEVAIKKIGN
AFDNQIDAKRTLREIKLLRHMDHDNVISIKDIIRPPRRENFNDVYIVYELMDTDLHHLLR
SNQPLTDDHCQYFLYQVLRGLKYVHSANVLHRDLRPSNLLLNAKCDLKIGDFGLARTTNE
TDFMMEYVVTRWYRAPELLLNCSEYTAAIDIWSVGCILGEIVTREPLFPGKDYVHQLRLI
TELIGSPDDSSLGFLRSDNARRYVRSLPQYPKQQFRARFPTMSSGAMDLLERMLVFDPSK
RITVDEALCHPYLASLHEIYDEPVCPAPFSFDFEQPSLTEEDIKEIIWREALKFNP
>Oryza_sativa_indica_B3GCK7_Mitogen-activated_protein_kinase_MPK6
----SHGGRFIQYNIFGNVFEVTAKYKPPILPIGKGAYGIVCSALNSETGEQVAIKKIAN
AFDNKIDAKRTLREIKLLRHMDHENIVAIRDIIPPPQRNSFNDVYIAYELMDTDLHQIIR
SNQALSEEHCQYFLYQILRGLKYIHSANVLHRDLKPSNLLLNANCDLKICDFGLARTTSE
TDFMTEYVVTRWYRAPELLLNSSEYTAAIDVWSVGCIFMELMDRKPLFPGRDHVHQLRLL
MELIGTPNEADLDFV-NENARRYIRQLPRHARQSFPEKFPHVHPLAIDLVEKMLTFDPRQ
RITVEGALAHPYLASLHDISDEPVCSSPFSFDFEQHALSEEQMKDLIYQEGLAFNP
>Oryza_sativa_indica_B8B2Z9_Mitogen-activated_protein_kinase
QATLSHGGRFIQYNIFGNVFEVTAKYKPPILPIGKGAYGIVCSALNSETGEQVAIKKIAN
AFDNKIDAKRTLREIKLLRHMDHENIVAIRDIIPPPQRNSFNDVYIAYELMDTDLHQIIR
SNQALSEEHCQYFLYQILRGLKYIHSANVLHRDLKPSNLLLNANCDLKICDFGLARTTSE
TDFMTEYVVTRWYRAPELLLNSSEYTAAID------------------------------
--LIGTPNEADLDFV-NENARRYIRQLPRHARQSFPEKFPHVHPLAIDLVEKMLTFDPRQ
RITVEGALAHPYLASLHDISDEPVCSSPFSFDFEQHALSEEQMKDLIYQEGLAFNP
>Oryza_sativa_indica_B9W0A6_Mitogen-activated_protein_kinase_MPK4
KGMGTHGGRYVLYNVYGNFFEVSSKYAPPIRPIGRGAYGIVCPAVNSENGEEVAIKKIGN
AFHNHIDAKRTLREIKLLRHMDHENIIAIKDIIRPPRRDNFNDVYIVSDLMDTDLHQIIR
SNQPLTDDHCQYFLYQLLRGLKYVHSANVLHRDLKPSNLFLNANCDLKIADFGLARTTTE
TDLMTQYVVTRWYRAPQLLLNCSQYTAAIDVWSVGCILGEIVTRQPLFPGRDYIQQLKLI
TELIGSPDDSSLGFLRSDNARRYMKQLPQYPRQDFRLRFRNMSAGAVDLLEKMLVFDPSR
RITVDEALHHPYLASLHDINEEPTCPAPFSFDFEQPSFTEEHIKELIWRESLAFNP
>Oryza_sativa_indica_A7WTW3_Mitogen-activated_protein_kinase_MPK6
KGMGTHGGRYVLYNVYGNFFEVSSKYAPPIRPIGRGAYGIVCAAVNSENGEEVAIKKIGN
AFDNHIDAKRTLREIKLLRHMDHENIIAIKDIIRPPRRDNFNDVYIVSELMDTDLHQIIR
SNQPLTDDHCQYFLYQLLRGLKYVHSANVLHRDLKPSNLFLNANCDLKIADFGLARTTTE
TDLMTEYVVTRWYRAPELLLNCSQYTAAIDVWSVGCILGEIVTRQPLFPGRDYIQQLKLI
TELIGSPDDSSLGFLRSDNARRYMKQLPQYPRQDFRLRFRNMSAGAVDLLEKMLVFDPSR
RITVDEALHHPYLASLHDINEEPTCPAPFSFDFEQPSFTEEHIKELIWRESLAFNP
>Physcomitrella_patens_A9SKF6_Mitogen-activated_protein_kinase
-----------KYHVGQKL--------------GKGAYGIVWKAVDRRSNEVVALKKIFD
AFQNSTDAQRTFREVMFLQEMDHENIIKLLNVLAE----NDRDLYLVFEYMETDLHAVIR
AN-ILEEIHKQFIMYQLFKALKFMHSGELLHRDIKPSNLLLDSECQVKVADFGLARSV--
-AVLTDYVATRWYRAPEILLGSTQYTFGVDMWSSGCILGELLNGKPVFPGTSTMNQIEKI
LEVIGRPAPDDIAALQSPFAATMLDSMPIDPK-PFLQVFPKASSEAEDLLRKLLHFNPFK
RITAENALRHPYLAQFHNPIDEPICSRIIRIPIDDNTLTISEYRERLYAEIVHRKK
>Physcomitrella_patens_A9RYY4
-----------IYAVCGQLWSVGPRYK------GSGSYGDVCRATDLQFGRTVALKCECN
E-HKEDDELPTW-EVTELVKLSQAEITSMTDVFSK-NLEDSTDLYIATEFAERDLYRQ--
-SEPITAETVRTLMWQLLVSVNYMHSCHVWHRDIKSENVLLTENFQSKLCDFGLSRSATG
RRQYTKTVVTPSHRAPEVVMSQGQYTSAIDVWSVGCIFWELLMRQPLFGVRGEHDQLDVI
FNVIGTPCWKDIESVPGEHWRAYLKKVPGRAG-NIVKRLSGVDDNALDLLQRMLAFAPHR
RCSADEALNHTYFKPVWKIAEPAVALGLLERELEMSALLQCEVE----QQQMQTNL
>Physcomitrella_patens_A9S9Q8_Mitogen-activated_protein_kinase
QGVPTHNGEYTQYNIFGNLFEVSRKYVPPIRPIGRGAYGIVCSAVNSETGEEVAIKKIGN
AFDNRIDAKRTLREIKLLRHMDHENIVAIRDIIRPPTRENFNDVYIVYELMDTDLHQIIR
SNQPLTEDHCQYFLYQLLRGLKYIHSAKVLHRDLKPSNLLLNANCDLKICDFGLARTTSE
TDFMTEYVVTRWYRAPELLLNCSEYTAAIDVWSVGCIFMELLNREPLFPGRDYVQQLRLI
TELIGSPEDHDLGFLRSDNARRYIRQLPRFARQPLDRKFPNMGPAAIDLVEHMLRFDPAR
RITVEEALAHPYLATLHDINDEPICHSPFEFDFEQPSFTEEHIKELIMMEAIAFNP
>Physcomitrella_patens_A9T142_Mitogen-activated_protein_kinase
ISTPTYGGHYVKYVVAGTDFEVTARYKPPLRPIGRGAYGIVCSLFDTVTGEEVAVKKIGN
AFDNRIDAKRTLREIKLLRHMDHENVVAITDIIRPPTRENFNDVYIVYELMDTDLHQIIR
SNQALTEDHCQYFLYQILRGLKYIHSANVLHRDLKPTNLLVNANCDLKIADFGLARTLSE
TDFMTEYVVTRWYRAPELLLNCSAYTAAIDIWSVGCIFMELLNRSALFPGRDYVHQLRLI
TELIGTPEDRDLGFLRSDNARRYIKHLPRQSPIPLTQKFRGINRSALDLVEKMLVFDPAK
RITVEAALAHPYLASLHDINDEPASVSPFEFDFEEPSISEEHIKDLIWREALDCSL
>Physcomitrella_patens_A9SNU1
ENVPNLGMRYTQYYVRDDKFEVYDKYV-MIGPIGHGAYGDVCAFTNKETGEKVAIKKIGN
AFQNHTTARRTLREILLLRHTEHDNIIPIRDIIVPANIEDFEDAYIANELMDTDLHQIVR
STK-LDEYHCQFLLYQLLRGLKYIHSANILHRDLKPSNLLINCNCLLKICDFGLARTSAE
DDFLTEYVVTRPYRAPELLLGSRMYTAAVDMWSVGCIFMEMLTGQPLFPIRSRVNHLKLI
TELLGTPDASDLSFLQNPDAQRIQMALIGQERKPLFSRFPQTSAAACDLAEKMLRFNPSN
RITAEDALAHPYLSALHDVSDEPTCHLLFDFDAYLPNLSVDHVKTLIWREATLINA
>Physcomitrella_patens_A9RUQ3
ESVPNTGMKYTQYNVRGDKFEVYDKYV-MIGPIGHGAYGDVCAFTNRETGEKVAIKKIGN
AFQNNTTARRTLREILLLRHTEHDNIIPIRDIIVPANIEDFHDAYIANELMDTDLHQIVR
STK-LDEYHCQFLLYQLLRGLKYIHSANILHRDLKPSNLLINCNCLLKICDFGLARTSAE
DDFLTEYVVTRPYRAPELLLGSRMYTAAVDMWSVGCIFMEMLTGQPLFPIRSRVNHLKLI
TELLGTPDASDLSFLQNPDAQRIQMALLGQERKPLFSRFPQTSAIACDLAEKMLRFNPSN
RITAEEALAHPYLAALHDLSDEPTCHLMFDFDAYLPSLTVEHVKTLIWREATLINV
>Selaginella_moellendorffii_D8RZE3_Mitogen-activated_protein_kinase_MPK4-2
TGVLVHSGRYVQYNIFGNLFEVTAKYVPPIRPIGRGAYGIVCSAVNSETNEEVAIKKIGN
AFDNRIDAKRTLREIKLLRHMDHENIVAIRDIIRPPSKDEFNDVYIVYELMDTDLHQIIR
SNQQLTDDHCQYFLYQLLRGLKYVHSANVLHRDLKPSNLLLNANCDLKICDFGLARTTSE
TDYMTEYVVTRWYRAPELLLNCSEYTAAIDVWSVGCIFMELLNREPLFPGRDYVQQLRLI
TELIGSPEDADLGFLRNDNARRYVRQLQRYPRQSFAHRFPNVPPLAVDLVERMLVFNPQN
RISVTEALAHPYLTNLHDVNDEPSCHGPFDFDFEQPTFSEDNIKELIYEESLTF--
>Selaginella_moellendorffii_D8R0V8_Mitogen-activated_protein_kinase
-----------KYHVCQKL--------------GKGAYGIVWKAFDRKTNDVVALKKIFD
AFQNSTDAQRTFREVMFLQEIDHENVIKLTNVLAE----NDRDLYLVFEYMETDLHAVIR
AN-ILEDVHKQYIMYQLFKSLKYLHSAGLLHRDIKPSNLLLDSDCRCKLADFGLARSV--
-QVLTDYVATRWYRAPEILLGSTNYTFGVDMWSSGCILGELLNGKPVFPGASTMNQIEKV
LDLIGKPASEDIAAFESPFAAAMIENMAITGPRSFRKAFPSATPEAADLLRKLLHFNPQK
RLTAEQALQHPYVAQFHNPREEPSCNRLIRIPIDDNHFTIHEYRERLYAEIISRKK
>Selaginella_moellendorffii_D8S135_Mitogen-activated_protein_kinase
-----------KYHVCQKL--------------GKGAYGIVWKAFDRKTNDVVALKKIFD
AFQNSTDAQRTFREVMFLQEIDHENVIKLTNVLAE----NDRDLYLVFEYMETDLHAVIR
AN-ILEDVHKQYIMYQLFKSLKYLHSAGLLHRDIKPSNLLLDSDCRCKLADFGLARSV--
-QVLTDYVATRWYRAPEILLGSTNYTFGVDMWSSGCILGELLNGKPVFPGASTMNQIEKV
LDLIGKPASDDIAAFESPFAAAMIENMAITGPRSFRKAFPSATAEAADLLRKLLHFNPQK
RLTAEQALQHPYVAQFHNPREEPSCNRLIRIPIDDNH-------NILFYMIFTKET
>Selaginella_moellendorffii_D8S7R9_MAP_kinase_MPK_1
-----------------------------------------LPGFAHCGSQMVFFQRVGD
VL-----------EVCIMRRLSHRYVITLTDVFSM-SMEGGIDLYIATEFADGDMYHL--
-REPLTPEHVKFLMWQLLTGMSYIHSCRVWHRDLKSENILLMADMSVKICDFGLSRSA--
-------VVTPSYRAPEVIMSRGQYSSSIDIWSLGCIFWVSVSSN--------ILNLDVI
FNVIGTPGWSDIESVPSESWRSYLKHLPGRVR-NLTEQLLGVDQEALDLLFRMLAFNPGR
RCTAEEALSHIYVS----------NRLYFAFSYKYSM-------------------
>Anthoceros_angustus_010442_locus=scaffold53_size796636_694799_696702_+_len_1200
AGVPTHGGHYTQYNIFGNLFEVSAKYVPPIRPIGRGAYGIVCSAYDSETQQEVAVKKIGN
AFDNRIDAKRTLREIKLLRHMDHENVIAIKDIVRPPNRQEYNDVYIVYELMDTDLHQIIR
SNQPLTEEHCQYFLYQLLRGLKYIHSANVLHRDLKPSNLLLNANCDLKICDFGLARTTSE
TDFMTEYVVTRWYRAPELLLNCSEYTAAIDVWSVGCIFMELLNRDPLFPGRDYVQQLRLI
TECIGTPDDSDLGFLRNDNARRYIRQLPRSQKQPLSIRFPNMVPNAVDLIERMLVFDPAK
RITVEEALGHPYLASLHDINDEPGCHSVFTFDFEQQNFDENRIRELIYQEACSFNP
>Anthoceros_punctactus_evm.model.utg000043l.950.1_EVM_Apun_evm.TU.utg000043l.950___utg000043l_4331658-4333564(+)
AGVPTHGGQYTQYNIFGNLFEVSAKYVPPIRPIGRGAYGIVCSAYDSETQQEVAVKKIGN
AFDNRIDAKRTLREIKLLRHMDHENVIAIKDIVRPPNRQEYNDVYIVYELMDTDLHQIIR
SNQPLTEEHCQYFLYQLLRGLKYIHSANVLHRDLKPSNLLLNANCDLKICDFGLARTTSE
TDFMTEYVVTRWYRAPELLLNCSEYTAAIDVWSVGCIFMELLNRDPLFPGRDYVQQLRLI
TECIGTPDDSDLGFLRNDNARRYIRQLPRSQKQPLSIRFPNMVPNAVDLIERMLVFDPAK
RITVEEALGHPYLASLHDINDEPGCHSIFTFDFEQQNFDENRIRELIYQEACSFNP
>Fontinalis_antipyretica_18026-RA__[mRNA]__locus=10928_930_3444_-_[translate_table__standard]
QGVPTHNGEYTQYNIFGNFFEVSRKYVPPIRPIGRGAYGIVCSAVNSETGEEVAIKKIGN
AFDNRIDAKRTLREIKLLRHMDHENIVAIRDIIRPPTRENFNDVYIVYELMDTDLHQIIR
SNQPLTEDHCQYFLYQLLRGLKYIHSANVLHRDLKPSNLLLNANCDLKICDFGLARTTSE
TDFMTEYVVTRWYRAPELLLNCSEYTAAIDVWSVGCIFMELLNREPLFPGRDYVQQLRLI
TELIGSPDDNDLGFLRSDNARRYVRQLPRYPKQSLDRKFPNMGPAAIDLVEHMLRFDPAR
RITVEQALAHPYLATLHDINDEPICHSPFEFDFEQPSFSEEHIKELIMMEAIAFNP
>Fontinalis_antipyretica_00610-RA__[mRNA]__locus=180481_30824_33756_-_[translate_table__standard]
VGVPTYGGQYVNYTVAGTDFEVPNRYKPPIRPIGRGAYGIVCALKDSLTGEEVAVKKIGN
AFDNRIDAKRTLREIKLLRHMDHENVISIIDIIRPPTRENFNDAYIVYELMDTDLHQIIR
SNQLLTEDHCQYFLYQILRGLKYIHSANVLHRDLKPTNLFLNANCDLKIADFGLARTLSE
SDFMTEYVVTRWYRAPELLLNCSAYTAAIDIWSVGCIFMELLKRAPLFPGRDYVQQLRLI
TELIGTPEDKDLGFLRNDNARRYIKQLPRHTRIPLTQKFKGINHAALDLVDKMLVFDPAE
RITVEDALAHPYLASLHDINDEPACASPFDYDFELPSISEEHIKDLIWKEALLCNS
>Pleurozium_schreberi_maker-scaffold_2390-snap-gene-0.23-mRNA-1_gene=maker-scaffold_2390-snap-gene-0.23_name=maker-scaffold_2390-snap-gene-0.23_seq_id=scaffold_2390_type=cds
VGVPTYGGEYVKYSVAGTDFEVPNRYKPPIRPIGRGAYGIVCALKDSLTGEEVAVKKIGN
AFDNRIDAKRTLREIKLLRHMDHENVITIIDIIRPPTRENFDDVYIVYELMDTDLHQIIR
SNQLLTEDHCQYFLYQILRGLKYIHSANVLHRDLKPTNLFLNANCDLKIADFGLARTLSE
SDFMTEYVVTRWYRAPELLLNCSAYTAAIDIWSVGCIFMELLKRAPLFPGRDYVHQLRLI
TELIGTPEDKDLGFLRNDNARRYIKQLPRHTRIPLTQKFKGINRAALDLVDKMLVFNPAE
RITIISAMGSR---------------------------------------------
>Pleurozium_schreberi_maker-scaffold_2390-snap-gene-0.23-mRNA-2_gene=maker-scaffold_2390-snap-gene-0.23_name=maker-scaffold_2390-snap-gene-0.23_seq_id=scaffold_2390_type=cds
VGVPTYGGEYVKYSVAGTDFEVPNRYKPPIRPIGRGAYGIVCALKDSLTGEEVAVKKIGN
AFDNRIDAKRTLREIKLLRHMDHENVITIIDIIRPPTRENFDDVYIVYELMDTDLHQIIR
SNQLLTEDHCQYFLYQILRGLKYIHSANVLHRDLKPTNLFLNANCDLKIADFGLARTLSE
SDFMTEYVVTRWYRAPELLLNCSAYTAAIDIWSVGCIFMELLKRAPLFPGRDYVHQLRLI
TELIGTPEDKDLGFLRNDNARRYIKQLPRHTRIPLTQKFKGINRAALDLVDKMLVFNPAE
RITIISAMGSR---------------------------------------------
>Pleurozium_schreberi_maker-scaffold_2390-snap-gene-0.23-mRNA-3_gene=maker-scaffold_2390-snap-gene-0.23_name=maker-scaffold_2390-snap-gene-0.23_seq_id=scaffold_2390_type=cds
VGVPTYGGEYVKYSVAGTDFEVPNRYKPPIRPIGRGAYGIVCALKDSLTGEEVAVKKIGN
AFDNRIDAKRTLREIKLLRHMDHENVITIIDIIRPPTRENFDDVYIVYELMDTDLHQIIR
SNQLLTEDHCQYFLYQILRGLKYIHSANVLHRDLKPTNLFLNANCDLKIADFGLARTLSE
SDFMTEYVVTRWYRAPELLLNCSAYTAAIDIWSVGCIFMELLKRAPLFPGRDYVHQLRLI
TELIGTPEDKDLGFLRNDNARRYIKQLPRHTRIPLTQKFKGINRAALDLVDKMLVFNPAE
RITIISAMGSR---------------------------------------------
>Pleurozium_schreberi_maker-scaffold_172-augustus-gene-0.22-mRNA-1_gene=maker-scaffold_172-augustus-gene-0.22_name=maker-scaffold_172-augustus-gene-0.22_seq_id=scaffold_172_type=cds
QGVPTHNGEYTQYNIFGNFFEVSRKYVPPIRPIGRGAYGIVCSAVNSETGEEVAIKKIGN
AFDNRIDAKRTLREIKLLRHMDHENIVAIRDIIRPPTRENFNDVYIVYELMDTDLHQIIR
SNQPLTEDHCQYFLYQLLRGLKYIHSANVLHRDLKPSNLLLNANCDLKICDFGLARTTSE
TDFMTEYVVTRWYRAPELLLNCSEYTAAIDVWSVGCIFMELLNREPLFPGRDYVQQLRLI
TELIGSPDDNDLGFLRSDNARRYVRQLPRYPKQSLDRKFSNMGPAAIDLVEHMLRFDPAR
RITVEQALAHPYLATLHDINDEPICHSPFEFDFEQPSFSEEHIKELIMMEAIAFNP
>scaffold-AEKF-2006827-Penium_margaritaceum
VGVPTYGGVYTQYNIFGNLFEVAAKYVPPIRPIGRGAYGIVCSAINVETQEEVAIKKIAN
AFDNRVDAKRTLREIKLLRHMDHENIVAIRDIIRPPQRETFNDVYIVYELMDTDLHQIIR
SNQQLTEDHCQYFLYQLLRGLKYVHSAKVLHRDLKPSNLLLNANCDLKICDFGLARSVEE
SDYMTEYVVTRWYRAPELLLNSQAYTAAIDIWSVGCIFMELLNREPLFPGKDYVDQLRLI
TQTIGSPDDQDIAFLTSDNARRYVKSLPFVKKQPLSNRFPHMAPLALDLMERMLLFDPQK
RITVEEALAHPYLASLHDINDEPTCHAPFVFDFDQPVLSEETLKDLIYEEACALNP
>scaffold-AEKF-2006828-Penium_margaritaceum
VGVPTYGGVYTQYNIFGNLFEVAAKYVPPIRPIGRGAYGIVCSAINVETQEEVAIKKIAN
AFDNRVDAKRTLREIKLLRHMDHENIVAIRDIIRPPQRETFNDVYIVYELMDTDLHQIIR
SNQQLTEDHCQYFLYQLLRGLKYVHSAKVLHRDLKPSNLLLNANCDLKICDFGLARSVEE
SDYMTEYVVTRWYRAPELLLNSQAYTAAIDIWSVGCIFMELLNREPLFPGKDYVDQLRLI
TQTIGSPDDQDIAFLTSDNARRYVKSLPFVKKQPLSNRFPHMAPLALDLMERMLLFDPQK
RITVEEALAHPYLASLHDINDEPTCHAPFVFDFDQPVLSEETLKDLIYEEACALNP
>scaffold-AEKF-2006829-Penium_margaritaceum
VGVPTYGGVYTQYNIFGNLFEVAAKYVPPIRPIGRGAYGIVCSAINVETQEEVAIKKIAN
AFDNRVDAKRTLREIKLLRHMDHENIVAIRDIIRPPQRETFNDVYIVYELMDTDLHQIIR
SNQQLTEDHCQYFLYQLLRGLKYVHSAKVLHRDLKPSNLLLNANCDLKICDFGLARSVEE
SDYMTEYVVTRWYRAPELLLNSQAYTAAIDIWSVGCIFMELLNREPLFPGKDYVDQLRLI
TQTIGSPDDQDIAFLTSDNARRYVKSLPFVKKQPLSNRFPHMAPLALDLMERMLLFDPQK
RITVEEALAHPYLASLHDINDEPTCHAPFVFDFDQPVLSEETLKDLIYEEACALNP
>scaffold-AEKF-2006830-Penium_margaritaceum
VGVPTYGGVYTQYNIFGNLFEVAAKYVPPIRPIGRGAYGIVCSAINVETQEEVAIKKIAN
AFDNRVDAKRTLREIKLLRHMDHENIVAIRDIIRPPQRETFNDVYIVYELMDTDLHQIIR
SNQQLTEDHCQYFLYQLLRGLKYVHSAKVLHRDLKPSNLLLNANCDLKICDFGLARSVEE
SDYMTEYVVTRWYRAPELLLNSQAYTAAIDIWSVGCIFMELLNREPLFPGKDYVDQLRLI
TQTIGSPDDQDIAFLTSDNARRYVKSLPFVKKQPLSNRFPHMAPLALDLMERMLLFDPQK
RITVEEALAHPYLASLHDINDEPTCHAPFVFDFDQPVLSEETLKDLIYEEACALNP
>scaffold-DFDS-2001519-Desmidium_aptogonum
VGVPLHGGNYLQYDIFGNEFLVSSKYIPPIRPIGRGAYGIVCSAINQETGEEVAIKKISN
AFDNRIDAKRTLREIKLLRHMDHENVVAIRDIIRPPVREEFNDVYIVYELMDTDLHQIIR
SNQQLTEDHCQYFLYQLLRGLKYVHSARVLHRDLKPSNLLLNANCDLKICDFGLARSVEE
SDYMTEYVVTRWYRAPELLLNSQMYTAAIDVWSVGCIFMELVNREPLFPGKDYVEQLRLI
TQTIGSPDESDLGFLTSENARRYVTSLPSYRRQPLVHLFPNMAPLGLDLMEKMLLFDPAK
RITVEDALAHPYLASLHDINDEPTCTSPFTFEFEQPVLSEERIKDLIYQEACDLNP
>scaffold-GGWH-2004516-Onychonema_laeve
VGVPKYGGAYTQYDIFGNVFEVSAKYVPPIRPIGRGAYGIVCSAINSETQEEVAIKKIAN
AFDNRIDAKRTLREIKLLRHMDHENVVAIRDIIRPPVREQFNDVYIVYELMDTDLHQIIK
SNQQLTEDHCQYFLYQLLRGLKYVHSAKVLHRDLKPSNLLLNANCDLKICDFGLARSVEE
SDYMTEYVVTRWYRAPELLLNSQVYTAAIDVWSVGCIFMELVNREPLFPGKDYVDQLRLI
TQSIGSPDDSDIAFLTSDNARRYIKSLPQVKKQPLAHRFPNMAPLGLDLMEKMLLFDPAK
RITVEDALAHPYLASLHDINDEPTCHSPFTFEFEQPVMSEERIKDLIYEEACDLNP
>scaffold-HKZW-2006664-Mesotaenium_caldariorum
VGVRTHGGVYTQYNIFGNTFEVSSKYVPPIRPIGRGAYGIVCSAINSETQEEVAVKKISN
AFDNKIDAKRTLREIKLLRHMDHENIIAIRDIVKPPVRYGYNDVYIVYELMDTDLHQIIR
SNQSLTEDHCQYFLYQILRGLKYIHSASVLHRDLKPSNLLLNANCDLKICDFGLARTAHE
SDFMTEYVVTRWYRAPELLLNCSDYSAAIDVWSVACIFMELINRQPLFPGRDYVQQLRLI
TEVLGTPDDSDIQFLKNENARRYLRSLPVHSKRPLASLFPAMAPLAIDLMQRMLVFDPDK
RITVHEALNHPYLASLHDINDEPICPYSFKFDFDEPNMKEDQIRELIYREACLYNP
>scaffold-JOJQ-2039378-Cylindrocystis_cushleckae
VGVRTEDGLYTRYNIFGNMFEVTSKYIPPIRPIGRGAYGIVCSAINAETQEEVAVKKITN
AFDNRIDAKRTLREIRLLRHMDHENVIAIRDIIRPPSRDTFNDVYIVYELMDTDLHQIIR
SNQQLTEDHCQYFLYQILRGLKYIHSAKVLHRDLKPSNLLLNANCDLKICDFGLARTLQE
ADFMTEYVVTRWYRAPELLLNCQDYTAAIDVWSVGCIFMELLNRQPLFPGRDYVQQLRLI
TEVLGSPEEHEIGFLRNENARRYLKSLPVHSKKPLAARFPDMAPQAVDLMERMLIFDPTR
RITVEEALRHPYLSSLHDINDEPVCSNPFSFEFDEPSLTDTQIRELIFRESCLYNP
>scaffold-MCHJ-2014015-Micrasterias_fimbriata
VGVPKHGGAYTQYDIFGNVFEVSAKYVPPIRPIGRGAYGIVCSAINTETGEEVAIKKIAN
AFDNRIDAKRTLREIKLLRHMDHENVVAIRDIIRPPIREEFNDVYVVYELMDTDLHQIIR
SNQQLTEDHCQYFLYQLLRGLKYVHSAKVLHRDLKPSNLLLNANCDLKICDFGLARSVEE
SDYMTEYVVTRWYRAPELLLNSQVYTAAIDVWSVGCIFMELVNREPLFPGKDYVDQLRLI
TQTIGSPDDSDIGFLTSDNARRYVKTLPYVKKQPLTHRFPNMQPLGLDLMDKMLLFDPQK
RITVEEALAHPYLASLHDINDEPTCHTPFTFEFEHPVLSAERIKDLIYEEACALNP
>scaffold-NBYP-2011029-Mesotaenium_kramstae
VGVRTHGGIYTKYDIFGNIFEVTSKYIPPIRPIGRGAYGIVCSAINAETSEEVAVKKITN
AFDNRIDAKRTLREIKLLRHMDHENVIAIRDVIRPPIRENFNDVYIVYELMDTDLHQIIR
SNQQLTEDHCQYFLYQILRGLKFIHSAKVLHRDLKPSNLLLNANCDLKICDFGLARTLQE
ADFMTEYVVTRWYRAPELLLNCQDYTAAIDVWSVGCIFMELLNRQPLFPGRDYVQQLRLI
TEVMGSPDESDIVFLRNENARRYLKSLPVHSKKPLASRFPDMAPLAVDLMERMLIFDPRK
RITVEEALRHPYLASLHDINDEPVCSSPFSFEFDEPNLTEDQIRELIYREACVYNP
>scaffold-QPDY-2029009-Coleochaete_irregularis
VGVPVHGGEYIQYTIFHNIFEVPAKYVGPIRAIGRGAYGFVCSAVNSETGEEVAIKKIGN
AFDNRIDAKRTLREIKLLRHMDHENVVAIRDILRPPTPSDFTDVYIVYELMDTDLHQIIR
SSQTLTEDHCQYFLYQLLRGLKYIHSARVLHRDLKPSNLLLNANCDLKICDFGLARTTSE
TDFMTEYVVTRWYRAPELLLNCSEYTAAIDVWSVGCIFMELLNRQPLFPGRDYVQQLKLI
MELIGSPEESDLGFLHNDNARRYVKSLPKYERQSFTQKFSSMGALAVDLMEKMLIFDPNQ
RITVDEALSHPYLASLHDINDEPCCDQPFEFDFEQPGFSEDHIRDLIWQEACGFYP
>scaffold-RPQV-2036591-Phymatodocis_nordstedtiana
VGLPTHGGTYMQYDIFGNLFEVSAKYVPPIRPIGRGAYGIVCSAINTETQEEVAIKKIAN
AFDNRIDAKRTLREIKLLRHMDHENVVAIRDIIRPPDRSKFNDVYVVYELMDTDLHQIIR
SNQQLTEDHCQYFLYQLLRGLKYVHSAKVLHRDLKPSNLLLNANCDLKICDFGLARSVEE
SDYMTEYVVTRWYRAPELLLNSQVYTAAIDIWSVGCIFMELVNREPLFPGRDYVDQLRLI
TQTIGSPDDTDIGFLTSENARRYVKTLPFVRKQPLAHRFPSMAPLGLDLMERMLLFDPQK
RITVEEALAHPYLASLHDINDEPTCPTPFTFEFEQPVLSEERIKDLIFEEACTLNP
>scaffold-VQBJ-2011993-Coleochaete_scutata
--VPVHGGKYIQYNIFNNVFEVPAKYIPPIRPIGRGAFGFVCSAINSETSEEVAIKKIGS
AFDNRIDAKRTLREIKLLRHMDHENVIAIRDIIRPASLENFNDVYVVYELMDTDLHAIIR
SQQQLTEEHCQYFLYQLLRGLKYIHSANVLHRDLKPSNLLLNANCDLKICDFGLARTTSE
TDFMTEYVVTRWYRAPELLLNCQRYTAAIDVWSVGCIFMELLNRQPLFPGRDYVHQLRLI
TELIGSPEESDLGFLQNENARRYLRSLPRYVQQAFPEKFPNMGPQALDLMQRMLVFDPSQ
RITVEESLNHPYLASLHDINDEPCCRYPFEFDFEQSGFTEQHIRELIYEEALAFNP
>scaffold-WCQU-2015151-Staurodesmus_convergens
VGVPKHGGAYVQYDIFGNVFEVSSKYVPPIRPIGRGAYGIVCSAINSETQEEVAIKKIAN
AFDNRIDAKRTLREIKLLRHMDHENVVAIRDIIRPPVREDFNDVYIVYELMDTDLHQIIR
SNQQLTEDHCQYFLYQLLRGLKYVHSAKVLHRDLKPSNLLLNANCDLKICDFGLARSVEE
SDYMTEYVVTRWYRAPELLLNSQVYTAAIDVWSVGCIFMELVNREPLFPGKDYVDQLRLI
TQTIGSPEDSDIGFLTSDNARRYVKTLPHVKKQPLAHRFPNMAPLGLDLMDRMLLFDPQK
RITVEEALAHPYLASLHDINDEPTCHAPFTFEFEHPGISEERIKDLIYEEACSLNP
>scaffold-WDCW-2008823-Mesotaenium_endlicherianum
VGVRTHGGAYTEYNIFGNLFEVTAKYIPPIRPIGRGAYGIVCSAMNSLTNEEVAIKKITN
AFDNRIDAKRTLREIKLLRHMDHENVIAIRDIIKPPDRVNFDHVYIVYELMDTDLHQIIK
SQQQLTEDHCQYFLYQLLRGLKYIHSARVLHRDLKPSNLLLNANCDLKICDFGLARTVQE
ADFMTEYVVTRWYRAPELLLNCAEYTAAIDVWSVGCIFMELVNREPLFPGQDYVQQLRLI
TEVIGSPADSDLGFLRSENAWRYIRGLPTRARQSLALKFPNMVPQAIDLMERMLVFDPAK
RITVEQALNHPYLASLHDINDEPTCQTVFNFDFEQPGISEDIIRELIYQESCAFNP
>scaffold-YSQT-2006254-Penium_exiguum
VGVPTFGGTYTQYNIFGNYFEVSAKYVPPIRPIGRGAYGIVCSAINSETQEEVAIKKIAN
AFDNRIDAKRTLREMKLLRHMDHENVVAIRDIIRPPQRDSFNDVYIVYELMDTDLHQIIR
SNQQLTEDHCQYFLYQLLRGLKYVHSAKVLHRDLKPSNLLLNANCDLKICDFGLARSVEE
SDYMTEYVVTRWYRAPELLLNSQLYTAAIDVWSVGCIFMELVNREPLFPGKDYVDQLRLI
TQSIGSPDDADIAFLTSDNARRYVKTLPYVKKQPLAHRFPAMSPLALDLMEKMLLFDPQR
RITVEEALAHPYLSSLHDINDEPVCHAPFTFDFEHPVLSEERIKDFIYEEACTLNP
>Azolla_filiculoides_s0006.g009555
GGVVSQCGKFAIYNIYGNEFVLTRRYQPPVRPINKGAYGIVCAALDTETNTDVAIKKIGA
IFDNKIDTKRTMREIKLLLHLSHENIITIKDIIPPPLRQEFDDVYIVSELMDTDMNQIIR
SNQQLSEEHCQYFLYQMLRALKYIHSANVLHRDLKPSNLLINANCDLKICDFGLARTTSE
NDFMTEYVVTRWYRAPELLLNAADYTAAIDIWSVGCIYMELLNRKPLLPGRDYVHQLRSI
IDLIGLPNDSELGFVKSENARRYLTQLPRTTPKPMADKFPNISPLAIDLIEKMLTFDPSK
RISAVEALEHPYLAKLHDESDEPTCPEPFVVEVDELSLSEKDMKDIIYEESMRFNP
>Azolla_filiculoides_s0011.g012491
GGIFTYGGSFLQYNVFGHLFEVAAKYKPPVKPISGGAYGVVCSAVNSETNEEVAIKKIPN
AFDNMIVAKRTLREIKILGHMNHENVLALREVIMPPQRDTFKDVYIVTELMDADLHHIIK
T-QELTEEHYQYFLYQLLRGLKYIHSANVLHRDLKPGNLLVNEDCDLKIADFGLARTFSE
ADLMTEYVVTRWYRSPELLLNARAYSAAVDIWSVGCILMELYNKEPLFPGKDFVHQFSSI
TELMGTPTDAELGYVQSENTLRYIKELPRYHKQPLAEKFPHLPPLAIDLVEKMLAYDPKR
RITAEEALAHPYLSSLHDVTDEPVCPTVFNFDMEEQSLSEEDIRTLIYEEACIHMR
>Azolla_filiculoides_s0064.g035581
QGVPTHGGAYIKYNIFGNLFEVTSKYVPPLRPIGRGAYGIVCSAINRETGEEVAIKKIGN
AFDNRIDAKRTLREIKLLRHMDHENIIAIRDIIQPPDRNHFNDVYIVYELMDTDLHQIIK
SNQPLTEDHCQYFLYQLLRGLKYIHSSNILHRDLKPSNLLLNANCDLKICDFGLARTTSE
TDFMTEYVVTRWYRAPELLLNCSEYTAAIDIWSVGCIFMEILKREPLFPGRDYVQQLNLI
TQLIGSPSDADLGFLRSDNARRYVRQLPHYDRQPLSQKFPHINAEAIDLIDKMLLFDPAR
RITVEEALSHPYLASLHDINDEPSCHAPFNFDFEQPSFTEDHIKELIWQEAVSYNT
>Azolla_filiculoides_s0090.g042715
SEVFTHGGQFIQYNLLGIQFEVSAKYRRPIKPINRGAYGIVCSAMNGETGEEVAIKKIPN
AFDNILVAKRTLREIKILRHMDHDNILALREVIPPPQREGFNDVYL--------------
-----------------------------------PNNLLVSEDCDLKIADFGLARTFSE
SDLMTEYVVTRWYRSPELLLNTSGYTAAVDMWSVGCILMELYNKEPLFPGRDYVHQFRSI
TE----------------NAIRSLQQLPRFVKQPLGEKFPHLPPLAVDLIEKMLAYDPSK
RITAEEALAHPYLSSMHDETDEPICPTHFKFEVDEQSLSEDDIRELIYQEGLIHYS
>Azolla_filiculoides_s0208.g057983
------MGN---------------KSN--------------SSATDSETNEMVAIKKICN
VFDSKVDAKRTFRELRVLRHLDHENVITIKNIMPPPSPHDFQDVYVVFPIMDTDLHQVIR
SRQSLTEEHCQYFLYQILRGLKYIHSANVLHRDLKPGNILINANCDLKICDFGMARTMTE
SNFLTEYVVTRWYRAPELLLNSCDYTGAIDVWSVGCIYTELLTHEPLFPGRDYVHQLRSI
VELIGLPHDSDLEFVKSENARRYLRQLPKYEKKPLQEKYPKLSPLAVDLIDKMLTFDATK
RISVDDALAHPYLSSLHDISDEPICESPFTFDFDEQNLSQEELRTLIYKEALHFNK
>Azolla_filiculoides_s2697.g112704
QIVVGNGGQFMEYCVYGKPFQVLAKYKPPFNPHWPRCLWICLLRNGFRNNEMVAIKKICN
VFDSKVDAKRTFRELRVLRHLDHENVITIKNIMPPPSPHDFQDVYVVFPIMDTDLHQVIR
SRQSLTEEHCQYFLYQILRGLKYIHSANVLHRDLKPGNILINANCDLKICDFGMARTMTE
SNFLTEYVVTRWYRAPELLLNSCDYTGAIDVWSVGCIYTELLTHEPLFPGRDYVHQLRSI
VELIGLPNDSDLEFVKSENARRYLRQLPKYEKKPLQEKYPKLSPLAVDLIDKMLTFDATK
RISVDDALAHPYLSSLHDISDEPICESPFTFDFDEQNLSQEELRTLIYKEALHFNK
>Salvinia_cucullata_v1.1_s0011.g005383
RGIPTYGGKYIQYNIFGNLFEVTSKYVPPIRPIGRGAYGIVISAINRENGEEVAIKKIGN
AFDNRIDAKRTLREIKLLRHMDHENIIAIRDIIRPPHREKFNDVYIVYELMDTDLHQIIR
SNQPLTEDHCQYFLYQLLRGLKYIHSANILHRDLKPSNLLLNANCDLKICDFGLARTTSE
TDFMTEYVVTRWYRAPELLLNCSEYTAAIDIWSVGCIFMEILRREPLFPGRDYVQQLNLI
TQLIGSPSDADLGFLRSDNARRYVRQLPRYDRQPLTQKFPQINAEAIDLIEKMLVFDPAK
RITVEQALSHPYLASLHDINDEPSCHSPFNFDFEQHSFTEDNIKDLILREAFSFNT
>Salvinia_cucullata_v1.1_s0050.g013773
HGVATHRGRFILYNIYGNPFEVTAKYKPPIEILGRGAYGIVCSALNSETSEYVAIKKICN
VLSNRIDAKRTYREIKLLRHMKHENVIAIKDILPPPNRRNFEDVYVV-------------
--------------------------------DLKPGNLFINKNCDLKIGDFGLARTSSE
VDFMTEYVVTRWYRAPELLLNSADYTAAIDVWSVGCIFMELFIHEPLFPGRDYMHQLRTI
TQLIGVPGESNMSFVKGENAKRYLRELPRYEKQSLTEKFPTVPSLALDLVEKMLEFDPTK
RITVEDALAHPYLASMHDVTHEPICPAPFSFDVDESTLTVNQIRELIYKEALLFNP
>Salvinia_cucullata_v1.1_s0054.g014276
EGTPTYDGRYMEYNVYGKSFEVLAKYTPPFNPIGKGAYGFVCSAMDSETNNMVAIKKICN
IFDSTVDAKRTFRELRLLRHMNHENVIHIKDIMPPPKLSDFEDVYVVYELMDTDLNQIIH
SRQPLTEEHCQYFLYQILRGLKYIHSANVLHRDLKPGNILINANCDLKICDFGMARTMTE
YNFMTEYVVTRWYRAPELLLNSCEYTSAIDVWSVGCIYMELLTHKPLFPGRDYVHQLRSI
VEMIGSPSDSELEAVKNENARRYLRQLPKYEKKPFQELYPKLNPLAIDLIDKMLTFDATK
RISVEDALAHPYLSSFHDVSDEPICHSPFTFEFDEHSLTKEEIRQLIYNETLHFNP
>Salvinia_cucullata_v1.1_s0076.g017479
GGVFTHGGRFIRYSLFGNLFDVTAKFRPPIKPISRGAYGIVCSAVNGETREEVAIKKIPN
AFDNIIVAKRTLREIKILRHMDHDNILALREVIPPPQKERFNDVYLVTELMDTDLHHVIR
NHRDITEEHYQYFLYQLLRGLKYIHSANVLHRDLKPSNLFVSEDCDLKIADFGLARTFSE
SDLMTEYVVTRWYRSPELLLNTKGYTAAVDMWSVGCILMELYNKEPLLPGRDCIHQFRLI
TELMGRPDEADLSYVRSQNAIKYIQQLPRSVKQPLAVKFPHLPPLAVDLIEKMLAYHPEK
RITAEEALAHPFLSAMHDETDEPSCPTHFTFDIDEQSLSEDNIRELIYQEAFMTCS
>Salvinia_cucullata_v1.1_s0083.g018148
SGVFRHGGRFVEYNVFSHIFEIASKYRPPVKPINCGAYGVVCSSWDVETNEEVAVKKIPN
AFDNMIIAKRTFREIKILGHLDHENILSLREVIMPPQRHTFKDVYIVTELMAADLNHIIK
TSQELTEEHYQYFLYQLLRGLKYIHSANVLHRDLKPSNLLVNENCDLKIADFGLARAFSE
TDRMTEYVITRWYRPPELLLNSGGYSAAVDMWSAGCILMELYNKQPLFPGRDFVHQFISI
TELMGSPTDAELDYVRSENALRYIRGLPRHIKQPLAEKFPHLPHLAIDLIEKLLAYNPNK
RITAEEALAHPYFSALHDITDEPVCPSTFDFAVEEQSLTVEDIRDLIYEEACMYSR
>scaffold-DJSE-2019888-Ophioglossum_petiolatum-2_samples_combined
GGVYTKGGKFVQYNVYGNVFEVTSKYRPPLRPVGRGAYGMVCSAFNSETNEEVAIKKISG
AFDNKIDAKRTLREIKLLRHFDHENIIAVRDIIPPPKRRDFSDVYIVFDLMDTDLHQIIQ
STQALTDEHCQYFLYQILRGLKYIHSANVLHRDLKPSNLFLNANCDLKIADFGLARVSSE
TDFMTEYVVTRWYRPPELLLNSTDYTAAVDVWSVGCICMELFNREPLFPGRDYVHQLRSI
TELLGSPKDSDLSFVKSDNARRYLSQLPRHPRQPLAEKFPKIAPLALDLIEKMLTFDPNK
RITVEDALAHPYLSCLHDVADEPVCPAKFSFDFEEHIFNVEQMKELIYKEALQFNP
>scaffold-EWXK-2005235-Thyrsopteris_elegans
QGVPTHGGQYIQYNIFGNLFEVSAKYKPPIRPIGRGAYGIVCSAINSETSEEVAIKKIGN
AFDNRIDAKRTLREIKLLRHMDHENIISIRDIIRPPKRDQFNDVYIVYELMDTDLHQIIR
SNQSLTEDHCQYFLYQLLRGLKYIHSANILHRDLKPSNLLLNANCDLKICDFGLARTTSE
TDFMTEYVVTRWYRAPELLLNCSEYTAAIDVWSVGCIFMEILNREPLFPGRDYVQQLNLI
TQLIGSPNDGDLGFLRSDNARRYIRQLPRYDRQPLAQRYPHINAGAIDLIDKMLVFDPAK
RITVEQALSHPYLASLHDINDEPGCHEPFNFDFEQPSFTEEHIKELIWAESLSFNP
>scaffold-NHCM-2004293-Angiopteris_evecta
QGVLTHDGQYIQYNIFGNLFEVSAKYVPPIRPIGRG-YGIVCSALNSETSEEVAIKKIGN
AFDNRIDAKRTLREIKLLRHMDHENIVAIRDIIRPPRREDFNDVYIVYELMDTDLHQIIR
SNQPLTEDHCQYFLYQLLRGLKYIHSANVLHRDLKPSNLLLNANCDLKICDFGLARTTSE
TDFMTEYVVTRWYRAPELLLNCSEYTAAIDVWSVGCIFMEILNREPLFPGRDYVQQLKLI
TELIGSPEDADLGFLRSDNARRYIRQLPRYARQPLTQKFPNVNPAAVDLIERMLVFDPNR
RITVEAALSHPYLASLHDINDEPSCYSPFDFDFEQPSFTEENIKELIWQEALNFNT
>scaffold-PBUU-2008564-Lygodium_japonicum
QGVLTHGGQYIQYNIFGNLFEVSAKYVPPIRPIGRGAYGIVCSAINRETNEEVAIKKIGN
AFDNRIDAKRTLREIKLLRHMDHENIVAIRDIIRPPRRDQFNDVYIVYELMDTDLHQIIR
SNQPLTEDHCQYFLYQLLRGLKYIHSADVLHRDLKPSNLLLNANCDLKICDFGLARTTSE
TDFMTEYVVTRWYRAPELLLNCSAYTAAIDVWSVGCIFMEILNREPLFPGRDYVHQLRLI
TELIGSPNESDLGFLRSDNARRYIRQLPRFERQPLAQKYPHINAEAIDLIDKMLVFDPAK
RITVEAALSHPYLASLHDINDEPGCHEPFNFDFEQPSFTEDHIKELIWQESLSFNP
>scaffold-PNZO-2015197-Culcita_macrocarpa
QGVPTHGGQYVQYNIFGNLFEVSAKYVPPIRPIGRGAYGIVCSAINSETSEEVAIKKIGN
AFDNRIDAKRTLREIKLLRHMEHENIVAIRDIIRPPKRDQFNDVYIVYELMDTDLHQIIR
SNQSLTEDHCQYFLYQLLRGLKYIHSANILHRDLKPSNLLLNANCDLKICDFGLARTTSE
TDFMTEYVVTRWYRAPELLLNCSEYTAAIDVWSVGCIFMEILNREPLFPGRDYVQQLNLI
TQLIGSPNDGDLVFLRSDNARRYIRQLPRYDRQPLAQRYPHINAGAIDLIDKMLVFDPMK
RITVEQALSHPYLASLHDINDEPDCQEPFNFDFEQPSFTEEHIKELIWAESLSFNP
>scaffold-POPJ-2101594-Pteris_vittata
RGVPTHGGRYVQYNIFGNLFEIPANYVPPLRPIGRGAYGIVCSAINSETREEVAIKKIGN
AFDNRIDAKRTLREIKLLRHLDHENIIAIRDIIRPPNRAQFNDVYIVYELMDTDLHQIIK
SNQPLTEDHCQYFLYQLLRGLKYIHSANVLHRDLKPSNLLLNANCDLKICDFGLARTTAE
SDFMTEYVVTRWYRAPELLLNCSEYTAAIDIWSVGCIFMEILNREALFPGRDYVQQLRLI
TELIGSPNDEDLGFLRNVNTQRYIRQLPRYERQPLAQKYPHINPEAIDLVDKMLVFDPAK
RITVEAALSHPYLASLHDINDEPSCSEPFNFDFEQHSITEEHIKELIWLEALSFNP
>scaffold-QIAD-2003259-Hymenophyllum_bivalve
EGVPTHGGKFTEYNVYGNTFEVLAKYTPPFRPVGRGAYGVVCSALDSATNEPVAIKKICS
VFDNKIDAKRTFRELKVLRHMDHENVIAIKDIMPPPRRHDFDDVYVVYELMDTDLNQIIR
SRQALTEEHCQYFLYQILRGLKYIHSANVLHRDLKPGNLLINANCDLKICDFGLARTTSE
THFMTEYVVTRWYRAPELLLNSADYTGAIDVWSVGCIYMELLNHEPLFPGRDYVHQLRSI
AEMIGLPNDSELDFVKSENARRYLRQLPRYQKQSLGEKYPTVSPLAIDLVEKMLTFDPNK
RITVEDALAHPYLSSLHDVSDEPTCPSPFNFDFEEHKLTEEQIRELIYKEALHFNP
>scaffold-QVMR-2013042-Psilotum_nudum
GGVYTHGGRFVEYNIYGNVFEVTAKYRPPLRPIGRGAYGIVCSAYNSETNEEVAVKKIAS
AFDNKIDAKRTLREIKLLRHMDHENIIVIKDILPPPIRKDFNDVYIVYELMDTDLHQIIR
SNQALTEEHCQFFLYQILKGLKYIHAANVLHRDLKPSNLLLNTNCDLKICDFGLARKISE
TDFMTEYVVTRWYRSPELLLNSTDYTAAIDVWSVGCIYMELLNREPLFPGRDYVHQLRSI
TELMGSPADSDLNFVKSDNARRYLRQLPRYQKQPLAEKFPRVAPLAIDLIEKMLAFDPNR
RITVEDALAHPYLSNLHDVTDEPVCPTPFTFDFEEHALTQEQIKELLYREALLFNP
>scaffold-QVMR-2017592-Psilotum_nudum
------GGKFVEYNIFGNVFEITAKYKPPFRPIGRGAYGVVCSAWNSETNEEVAVKKIAS
AFDNKIDAKRTLREIKLLRHMDHENVIGIKDIIPPPRRQDFNDVYVVYELMDTDLHQIIR
SGQSLTEEHCQYFLYQILRGLKYIHSANVLHRDLKPSNLLVNANCDLKICDFGLARTTSE
TDFMTEYVVTRWYRAPELLLNSTNYTASIDVWSVGCMYMELLNHAPFFPGRDSSHQIRSI
TELIGLPDDSDLNFVKSENARRYLCQLPRHPKARLTEKFPRVSPLAIDLIEKMLTFDPNE
RISVEDALAHPYLSTLHDVTDEPNCPVPFCFDLEEHSLTQEQVKDILYKEAMAFNP
>scaffold-RFMZ-2003003-Osmundastrum_cinnamomeum-B
GGVLTHGGKFAQYNIFGNLFDVTAKYQPPLRPIGRGAYGIVCSAMNAETGEEVAVKKISS
AFDNKIDAKRTLREIKLLRHMDHENIIAIRDIIPPPVRQDFNDVYIVYELMDTDLYQIIR
SSQALSEEHCQYFLYQLLRGMKYIHSANVLHRDLKPSNLLLNANCDLKICDFGLARTTSE
TDFMTEYVVTRWYRSPELLLNATDYTAAIDLWSVGCIYMELLNREPLFPGRDYVHQLRSI
TEMMGLPNDSDLGFVKSDNARRYLQQLPKYPKQPLAEKFPQVSPLALDLIEKMLTFDPNQ
RITADEALAHPYLASLHDATDEPTCSTPFVVDFDEHSLSEEDIKELIYKEALQFYP
>scaffold-RFMZ-2003004-Osmundastrum_cinnamomeum-B
GGVLTHGGKFAQYNIFGNLFDVTAKYQPPLRPIGRGAYGIVCSAMNAETGEEVAVKKISS
AFDNKIDAKRTLREIKLLRHMDHENIIAIRDIIPPPVRQDFNDVYIVYELMDTDLYQIIR
SSQALSEEHCQYFLYQLLRGMKYIHSANVLHRDLKPSNLLLNANCDLKICDFGLARTTSE
TDFMTEYVVTRWYRSPELLLNATDYTAAIDLWSVGCIYMELLNREPLFPGRDYVHQLRSI
TEMMGLPNDSDLGFVKSDNARRYLQQLPKYPKQPLAEKFPQVSPLALDLIEKMLTFDPNQ
RITADEALAHPYLASLHDATDEPTCSTPFVVDFDEHSLSEEDIKELIYKEALQFYP
>scaffold-UGNK-2013245-Marattia_attenuata
QGVLTHDGQYIQYNIFGNLFEVSAKYVPPIRPIGRGAYGIVCSALNSETSEEVAIKKIGN
AFDNRIDAKRTLREIKLLRHMDHENIVAIRDIIRPPRREDFNDVYIVYELMDTDLHQIIR
SNQPLTEDHCQYFLYQLLRGLKYIHSANVLHRDLKPSNLLLNANCDLKICDFGLARTTSE
TDFMTEYVVTRWYRAPELLLNCSEYTAAIDVWSVGCIFMEILNREPLFPGRDYVQQLKLI
TELIGSPEDADLGFLRSDNARRYIRQLPRYARQPLTQKFPNVNPAAVDLIERMLVFDPNR
RITVEAALSHPYLASLHDINDEPSCYSPFDFDFEQPSFTEENIKELIWQEALNFNT
>scaffold-UWOD-2022948-Plagiogyria_japonica
QGVPTHGGQYIQYNIFGNLFEVSAKYVPPIRPIGRGAYGIVCSAINSETSEEVAIKKIGN
AFDNRIDAKRTLREIKLLRHMDHENIVAIRDIIRPPKRDQFNDVYIVYELMDTDLHQIIR
SNQSLTEDHCQYFLYQLLRGLKYIHSANILHRDLKPSNLLLNANCDLKICDFGLARTTSE
TDFMTEYVVTRWYRAPELLLNCSEYTAAIDVWSVGCIFMEILNREPLFPGRDYVQQLNLI
TQLIGSPNDGDLVFLRSDNARRYIRQLPRYDRQPLAQRYPHINAGAIDLIDKMLVFDPMK
RITVEQALSHPYLASLHDINDEPDCQEPFNFDFEQPSFTEEHIKELIWAESLSYNP
>scaffold-VIBO-2078048-Osmunda_javanica
GGVLTHGGKFAQYNIFGNLFDVTAKYQPPLRPIGRGAYGIVCSAMNAETGEEVAVKKISS
AFDNKIDAKRTLREIKLLRHMDHENIIAIRDIIPPPVRQDFNDVYIVYELMDTDLYQIIR
SSQALSEEHCQYFLYQLLRGMKYIHSANVLHRDLKPSNLLLNANCDLKICDFGLARTTSE
TDFMTEYVVTRWYRSPELLLNATDYTASIDLWSVGCIYMELLNREPLFPGRDYVHQLRSI
TELIGLPNDSDLGFVKSDNARRYLQQLPKYPKQPLAEKFPQVSPLALDLIEKMLTFDPNK
RITADEALAHPYLASLHDVTDEPTCSTPFVVDFDEHSLTEEDIRELIYKEALQFYP
>scaffold-WTJG-2011926-Ophioglossum_petiolatum-A
QGILTHGGQYIQYNIFGNLFEVSRKYVPPIRPIGRGAYGIVCSAVNSELNEEVAIKKIGN
AFDNRIDAKRTLREIKLLRHMDHENIIAIRDIIRPPRREEFNDVYIVYELMDTDLHQIIR
SNQPLTEDHCQYFLYQLLRGLKYIHSARVLHRDLKPSNLLLNANCDLKICDFGLARTTSE
TDFMTEYVVTRWYRAPELLLNCSEYTAAIDIWSVGCIFMEILKREPLFPGRDYVQQLKLI
TELIGSPDDSDLGFLRSDNARRYIRQLPRYPRQPLLQKFPNMNPPAIDLIEKMLVFDPAK
RITVEEALSHPYLASLHDINDEPTCHAPFSFDFEQPSFTEENIKELIWLESLGFNP
>scaffold-WTJG-2011927-Ophioglossum_petiolatum-A
QGILTHGGQYIQYNIFGNLFEVSRKYVPPIRPIGRGAYGIVCSAVNSELNEEVAIKKIGN
AFDNRIDAKRTLREIKLLRHMDHENIIAIRDIIRPPRREEFNDVYIVYELMDTDLHQIIR
SNQPLTEDHCQYFLYQLLRGLKYIHSARVLHRDLKPSNLLLNANCDLKICDFGLARTTSE
TDFMTEYVVTRWYRAPELLLNCSEYTAAIDIWSVGCIFMEILKREPLFPGRDYVQQLKLI
TELIGSPDDSDLGFLRSDNARRYIRQLPRYPRQPLLQKFPNMNPPAIDLIEKMLVFDPAK
RITVEEALSHPYLASLHDINDEPTCHAPFSFDFEQPSFTEENIKELIWLESLGFNP
>Picea_lambertina_PILA_27995
RGILTHGGRYVQYNIFGNLFEVSSKYVPPIRLIGQGAYGIVCAAVNSETNEEVAIKKIGN
SFANRIDAKRTLREIKLLCHMDHENIIAIKDVIRPPQRENFKDVYIVYELMDTDLCQIIH
SKQPLSVDHCQYFIYQLLRGLKYIHSANILHRDLKPGNLFLNEDCDLKIGDFGLARTTSD
TDSMTEYVVTRWYRAPELLLNCSEYTAAIDIWSVGCIFMEILKREPLFPGNNYVEQLKLI
TEFIGSPDDSDLGFLRSDNTRRYIRQLPQVPKQPFAQKFPNMDKDALDLVEKMLVFDPSK
RITVEEALSHRYLASLHGINEEPRCPTPFNFDFEQSTFTEEDIKELIWRESLNFNP
>Picea_lambertina_PILA_34023
QGILTHGGQYVQYNIFGNLFEVFSKYIPPIRPIGRGAYGIVCSAVNSETNEEVAIKKIGN
AFDNRIDAKRTLREIKLLCHMEHENIIAIKDIIRPPQRENFNDVYIVYELMDTDLYQIIR
STQPLTEDHCQYFLYQLLRGLKYIHSANILHRDLKPSNLLLNANCDLKICDFGLARTTSE
TDFMTEYVVTRWYRAPELLLNCSEYTAAIDIWSVGCIFMEILKREPLFPGKDYVQQLRLI
TELIGSPDDSDLGFLRSDNARRYIRQLPQFPKQPFSQKFPNMAPAAVDLLEKMLVFDPSK
RITVQEALSHPYLTSLHDINDEPSCPTPFNFDFEQPSFTEEHIKELIWRESLNFNP
>Picea_taeda_PITA_03055
QGILTHGGRYVQYNIFGNLFEVSSKYVPPIRLIGQGAYGIVCAAVNSETNEQVAIKKIGN
SFANRIDAKRTLREIKLLCHMDHENIIAIKDVIRPPQRENFKDVYIVYELMDTDLCQIIH
SKQPLSVDHCQYFIYQLLRGLKYIHSANILHRDLKPGNLFLNEDCDLKIGDFGLARTTSD
TDSMTEYVVTRWYRAPELLLNCSEYTAAIDIWSVGCIFMEILKREPLFPGSNYVEQLKLI
TEFIGSPDDSDLGFLRSDNTRRYIRQLPQVPKQPFAQKFPNMDEDALDLVEKMLVFDPSK
RITVEEALSHRYLASLHGINEEPRCPAPFNFDFEQGTFTEEHIKELIWRESLNFNP
>Picea_taeda_PITA_29567
PAVLSHGGRFVQYNIFGNIFEVTAKYKPPLLPIGKGAYGIVCSAMNSETKEQVAIKKIAN
AFDNRIDAKRTLREIKLLRHMDHENVVAIRDIIPPPQREAFDDVYIAYELMDTDLHQIIR
SNQGLSEEHCQYFLYQILRGLKYIHSANVLHRDLKPSNLLLNANCDLKICDFGLARITSE
TDFMTEYVVTRWYRAPELLLNSADYTAAIDVWSVGCIFMELMNRQPLFPGRDHVHQLRLL
TELIGTPTEADLGFVRSDNARRFIRQLPQYPRQSFTQKFPHVHALAIDLCEKMLTFDPNQ
RITVEEALAHPYLANLHDISDEPICAMPFSFDFEQHTLTEDQMKELIYREALVFNP
>Pseudotsuga_menziesii_PSME_00197
-------------MPKRIVYNISSDFQ------GEGAYGVVCSATHKPTGEIVAIKKI-E
PFDKPLFALRTLREIKILKHFKHENIITIFNIQRPDSFENFNEVYIIQELMQTDLHRVI-
STQMLSDDHIQYFIYQTLRAVKVLHGSNVIHRDLKPSNLLINSNCDLKVCDFGLARIIGQ
QSGMTEYVATRWYRAPEVMLTSAKYSRAMDVWSCGCILAELFLRRPIFPGRDYRHQLLLI
FGIIGTPSDNDLRCIESPRAREYIKSLPMYPAAPLEKMFPRVNPKGIDLLQRMLVFDPAK
RITAKEALEHPYLQTYHDPNDEPIPPSFFEFDHYKEALTTKDLKKLIWNEIFS---
>Pseudotsuga_menziesii_PSME_22308
RAISVQGGRGIQYNIFGNLFEVSSKYVPPIRLIGQGAYGIVCAAVNSETNEEVAIKKIGN
AFDNRIDAKRTLREIKLLCHMDHENIVAIKDVIRPPQRENFKDVYIVYELMDTDLCQIIH
SKQTLSVDHCQYFVYQLLRGLKYIHSANVLHRDLKPSNLLLNEDCDLKIGDFGLARTTSD
TDSMTEYVVTRWYRAPELLLNCSEYTAAIDIWSVGCIFMEILKREPLFPGNNYVEQLKLI
TEFIGSPDDSDLGFLRSDNARRYIRQLQQFPKQPFAQKFPNLDADVVDLLEKMLVFDPSK
RITVEEALSHRYLASLHGINEEPGCPTPFNFDFEQSSFTEEHIKELIWRESLNFNP
>Pseudotsuga_menziesii_PSME_24135
PGVLSHGGRFVRYDVYGNMFEITAKYIPPLFPIGRGAYGVVCSALNSETNEQVAFKKIPN
AFDNLIDARRTLREIKLLRHMQHENIISVKDIIPPPQREAFHDVYIALELMDTDLHQIIR
SNQALTDQHLQYFLYQILRGLKYIHSANVLHRDLKPSNLLLSANCDLKIADFGLARITSE
TDFMTEYVVTRWYRAPELLLNSAEYTAAIDVWSVGCIFMELINRKPLFPGRDHVHQLRLI
TELIGTPAVADIGFLRSENARRFVQQLPQHPRQSLAEKFPHICPSAIDICERMLTFDPNQ
RITVEEALNHPYLASLHDETDEPTCPIPFNFEFEQHALTEEQMRELIYEEALAFNP
>Pseudotsuga_menziesii_PSME_27830
QGILTHGGQYVQYNIFGNLFEVSSKYIPPIRPIGRGAYGIVCSAVNSETNEEVAIKKIGN
AFDNRIDAKRTLREIKLLCHMDHENIIAIKDIIRPPQKENFNDVYIVYELMDTDLYQIIR
STQPLTEDHCQYFLYQLLRGLKYIHSANILHRDLKPT-----------------------
---------------------------AIDIWSVGCIFMEVLKREPLFPGKDYVQQLRLI
TELIGSPDDSDLGFLRSDNARRYIRQLPQFPKQPFSQKFPNMAPAAVDLLEKMLVFDPSK
RIAVEEALNHSYLASLHDINDEPSCPTPFNFDFEQPSFTEEDIKELIWRESLNFNS
>Pseudotsuga_menziesii_PSME_37772
---------------------------------------------------------MSF
HV-----------------HI----VVAIRDIIPPPRRDAFDDVYIAYELMDTDLHQIIR
SNQGLSEEHCQYFLYQILRGLKYIHSANVLHRDLKPSNLLLNANCDLKICDFGLARITSE
TDFMTEYVVTRWYRAPELLLNSSDYTAAIDIWSVGCIFMELMNRQPLFPGRDHVHQLRLL
TELIGTPTEADLGFVRSDNARRFIRQLPQYPRQSFTQKFPHVHTLAIDLCERMLTFDPNQ
RITVEEALAHPYLANLHDISDEPTCSMPFSFDFEQHTLTEDQMKELIYREALVFNP
>Sequoiadendron_giganteum_SEGI_00281
------------------------------------------------------------
--------------------------------------------------MDTDLYQIIR
SNQPLTEDHCQYFLYQLLRGLKYIHSANILHRDLKPSNLLLNANCDLKICDFGLARTTSE
TDFMTEYVVTRWYRAPELLLNCSEYTAAIDIWSVGCIFMEILKREPLFPGKDYVQQLRLI
TELIGSPDDSDLGFLRSDNARRYIRQLPQFPKQSFAQRFPNMAPTAVDLLERMLVFDPSK
RITVEQALSHPYLASLHDINDEPSCHAPFNFDFEQPSFTEENIKELIWRESLNFNP
>Sequoiadendron_giganteum_SEGI_36489
LSVPSHGGRFMQYNIFGNIFEVTAKYRPPLLPIGKGAYGIVCSAMNSETNEHVAIKKISN
AFDNRIDAKRTLREIKLCRHMDHENVIAIRDIIPPPQRGSFDDVYIAYELMDTDLHQIIR
SNQALSEEHCQYFLYQILRGLKYIHSANVLHRDLKPSNLLLNANCDLKICDFGLARITSE
TDFMTEYVVTRWYRAPELLLNSSDYTAAIDVWSVGCIFMELMNRTPLFPGRDHVHQLRLL
TELIGTPTEADLGFVRSDNARRFIRQMHQYPRQSFAEKFPHIHPSAIDLCEKMLTFDPTQ
RITVEDALAHPYLATLHDVSDEPACSMPFSFESEYNNLTEEQMKELIYREALAFNP
>scaffold-AQFM-2081749-Pseudolarix_amabilis
PAVLSHGGRFVQYNIFGNIFEVTAKYKPPLLPIGKGAYGIVCSAMNSETKEQVAIKKIAN
AFDNRIDAKRTLREIKLLRHMDHENVVAIRDIIPPPRREAFDDVYIAYELMDTDLHQIIR
SNQGLSEEHCQYFLYQILRGLKYIHSANVLHRDLKPSNLLLNANCDLKICDFGLARITSE
TDFMTEYVVTRWYRAPELLLNSSEYTAAIDVWSVGCIFMELMNRQPLFPGRDHVHQLRLL
TELIGTPTEADLGFVRSDNARRFIRQLPQYPRQSFTQKFPHVHTLAIDLCERMLTFDPNQ
RITVEEALAHPYLANLHDISDEPICSMPFSFDFEQHTLTEDQMKELIYREALVFNP
>scaffold-AREG-2012124-Nothotsuga_longibracteata
PAVLSHGGRFVQYNIFGNMFEVTAKYKPPLLPIGKGAYGIVCSAMNSETKEQVAIKKIAN
AFDNRIDAKRTLREIKLLRHMDHENVVAIRDIIPPPRRDAFDDVYIAYELMDTDLHQ---
SNQGLSEEHCQYFLYQILRGLKYIHSANVLHRDLKPSNLLLNANCDLKICDFGLARITSE
TDFMTEYVVTRWYRAPELLLNSSDYTAAIDVWSVGCIFMELMNRQPLFPGRDHVHQLRLL
TELIGTPTEADLGFVRSDNAKRFIRQLPQYPRQSFTQKFPHVHTLAIDLCERMLTFDPNQ
RITVEEALAHPYLANLHDISDEPVCSMPFSFDFEQHTLTEDQMKELIYREALIFNP
>scaffold-AWQB-2054754-Picea_engelmannii
PAVLSHGGRFVQYNIFGNIFEVTAKYKPPLLPIGKGAYGIVCSSLNSETKEQVAIKKIAN
AFDNRIDAKRTLREIKLLRHMDHENVVAIRDIIPPPRREAFDDVYIAYELMDTDLHQIIR
SNQGLSEEHCQYFLYQILRGLKYIHSANVLHRDLKPSNLLLNANCDLKICDFGLARITSE
TDFMTEYVVTRWYRAPELLLNSSDYTAAIDVWSVGCIFMELMNRQPLFPGRDHVHQLRLL
TELIGTPTEADLGFVRSDNARRFIRQLPQYPRQSFTQKFPHVHTLAIDLCERMLTFDPNQ
RITVEEALAHPYLANLHDISDEPTCSMPFSFDFEQHTLTEDQMKELIYREALVFNP
>scaffold-ESYX-2088902-Cunninghamia_lanceolata-branch_apex_with_needles
LAVPSHGGRFMQYNIFGNIFEVTAKYRPPLLPIGKGAYGIVCSAMNSETNEHVAIKKISN
AFDNRIDAKRTLREIKLCRHMDHENVIAIRDIIPPPQREAFDDVYIAYELMDTDLHQIIR
SNQALSEEHCQYFLYQILRGLKYIHSANVLHRDLKPSNLLLNANCDLKICDFGLARITSE
TDFMTEYVVTRWYRAPELLLNSSDYTAAIDVWSVGCIFMELMNRTPLFPGRDHVHQLRLL
TELIGTPTEADLGFVRSDNAKRFIRQMHQYPRQSFTEKFPHIHPSAIDLCERMLTFDPTQ
RITVEDALAHPYLATLHDVSDEPACSMPFSFESEYNNLTEEQMKELIYREALAFNP
>scaffold-GAMH-2055651-Tsuga_heterophylla
PAVLSHGGRFVQYNIFGNIFEVTAKYKPPLLPIGKGAYGIVCSAMNSETKEQVAIKKIAN
AFDNRIDAKRTLREIKLLRHMDHENVVAIRDIIPPPRRDAFDDVYIAYELMDTDLHQIIR
SNQGLSEEHCQYFLYQILRGLKYIHSANVLHRDLKPSNLLLNANCDLKICDFGLARITSE
TDFMTEYVVTRWYRAPELLLNSSDYTAAIDVWSVGCIFMELMNRQPLFPGRDHVHQLRLL
TELIGTPTEADLGFVRSDNAKRFIRQLPQYPRQSFTQKFPHVHTLAIDLCERMLTFDPNQ
RITVEEALAHPYLANLHDISDEPVCAMPFSFDFEQHTLTEDQMKELIYREALIFNP
>scaffold-GNQG-2086130-Encephalartos_barteri
PGVLTHGGRFVQYNIFGNVFEITSKYKPPLLPIGKGAYGIVCSALNSETNEQVAIKKIPN
AFDNRIDAKRTLREIKLLRHMDHENVVAIRDIIPPPRREAFDDVYISYELMDTDLHQIIR
SNQGLSEEHCQYFLYQILRGLKYIHSANVLHRDLKPSNLLLNANCDLKICDFGLARITSE
TDFMTEYVVTRWYRAPELLLNSTDYTAAIDVWSVGCIFMELMNRQPLFPGRDHVHQLRLL
TELIGTPTEADIGFIRSDNARRFIRQLPQYPRQSFAETFRHVHPLAIDLCEKMLTFDPAQ
RITVEEALSHPYLATLHDVSDEPICSMPFNFDFEQHALIEEQMRELIYREALAFNP
>scaffold-IIOL-2078479-Pinus_parviflora
PAVLSHGGRFVQYNIFGNIFEVTAKYKPPMLPIGKGAYGIVCSAMNSETKEQVAIKKIAN
AFDNRIDAKRTLREIKLLRHMDHENVVAIRDIIPPPQREAFDDVYIAYELMDTDLHQIIR
SNQGLSEEHCQYFLYQILRGLKYIHSANVLHRDLKPSNLLLNANCDLKICDFGLARITSE
TDFMTEYVVTRWYRAPELLLNSSDYTTAIDIWSVGCIFMELMNRQPLFPGRDHVHQLRLL
TELIGTPTEADLGFVRSDNARKFIRQLPQYPRQSFTQKFPHVHALAIDLCERMLTFDPNQ
RITVEEALAHPYLANLHDISDEPTCAMPFSFDFEQHTLSEDQMKELIYREALVFNP
>scaffold-IOVS-2012690-Pseudotsuga_wilsoniana
PAVLSHGGRFVQYNIFGNIFEVTAKYKPPLLPIGKGAYGIVCSAMNSETKEQVAIKKIAN
AFDNRIDAKRTLREIKLLRHMDHENVVAIRDIIPPPQRDAFDDVYIAYELMDTDLHQIIR
SNQGLSEEHCQYFLYQILRGLKYIHSANVLHRDLKPSNLLLNANCDLKICDFGLARITSE
TDFMTEYVVTRWYRAPELLLNSSDYTAAIDIWSVGCIFMELMNRQPLFPGRDHVHQLRLL
TELIGTPTEADLGFVRSDNARRFIRQLPQYPRQSFTQKFPHVHTLAIDLCERMLTFDPNQ
RITVEEALAHPYLANLHDISDEPTCSMPFSFDFEQHTLTEDQMKELIYREALVFNP
>scaffold-JBND-2005385-Pinus_ponderosa
PAVLSHGGRFVQYNIFGNIFEVTAKYKPPLLPIGKGAYGIVCSAMNSETKEQVAIKKIAN
AFDNRIDAKRTLREIKLLRHMDHENVVAIRDIIPPPQREAFDDVYIAYELMDTDLHQIIR
SNQGLSEEHCQYFLYQILRGLKYIHSANVLHRDLKPSNLLLNANCDLKICDFGLARITSE
TDFMTEYVVTRWYRAPELLLNSADYTAAIDVWSVGCIFMELMNRQPLFPGRDHVHQLRLL
TELIGTPTEADLGFVRSDNARRFIRQLPQYPRQSFTQKFPHVHALAIDLCEKMLTFDPTQ
RITVEEALAHPYLANLHDISDEPTCAMPFSFDFEQHTLTEDQMKELIYREALVFNP
>scaffold-JUWL-2091835-Keteleeria_evelyniana
PAVLSHGGRFVQYNIFGNIFEVTAKYKPPLLPIGKGAYGIVCSAMNSETKEQVAIKKIAN
AFDNRIDAKRTLREIKLLRHMDHENVVAIRDIIPPPRREAFDDVYIAYELMDTDLHQIIR
SNQGLSEEHCQYFLYQILRGLKYIHSANVLHRDLKPSNLLLNANCDLKICDFGLARITSE
TDFMTEYVVTRWYRAPELLLNSSDYTAAIDVWSVGCIFMELMNRQPLFPGRDHVHQLRLL
TELIGTPTEADLGFVRSDNARRFIRQLPQYPRQSFTQKFPHVHTSAIDLCEKMLTFDPNQ
RITVEEALGHPYLANLHDISDEPTCSMPFSFDFEQHTLTEDQMKELIYREALVFNP
>scaffold-NPRL-2126222-Cathaya_argyrophylla
PAVLSHGGRFVQYNIFGNIFEVTAKYKPPLLPIGKGAYGIVCSAMNAETKEQVAIKKIAN
AFDNRIDAKRTLREIKLLRHMDHENVVAIRDIIPPPRREAFDDVYIAYELMDTDLHQIIR
SNQGLSEEHCQYFLYQILRGLKYIHSANVLHRDLKPSNLLLNANCDLKICDFGLARITSE
TDFMTEYVVTRWYRAPELLLNSSDYTAAIDVWSVGCIFMELMNRQPLFPGRDHVHQLRLL
TELIGTPTEADLGFVRSDNARRFIRQLPQYPRQSFTQKFPHVHTLAIDLCERMLTFDPNQ
RITVEEALAHPYLANLHDISDEPTCAMPFSFDFEQHTLTEDQMKELIYREALVFNP
>scaffold-OUOI-2052903-Cunninghamia_lanceolata-young_shoot
LAVPSHGGRFMQYNIFGNIFEVTAKYRPPLLPIGKGAYGIVCSAMNSETNEHVAIKKISN
AFDNRIDAKRTLREIKLCRHMDHENVIAIRDIIPPPQREAFDDVYIAYELMDTDLHQIIR
SNQALSEEHCQYFLYQILRGLKYIHSANVLHRDLKPSNLLLNANCDLKICDFGLARITSE
TDFMTEYVVTRWYRAPELLLNSSDYTAAIDVWSVGCIFMELMNRTPLFPGRDHVHQLRLL
TELIGTPTEADLGFVRSDNAKRFIRQMHQYPRQSFTEKFPHIHPSAIDLCERMLTFDPTQ
RITVEDALAHPYLATLHDVSDEPACSMPFSFESEYNNLTEEQMKELIYREALAFNP
>scaffold-SGTW-2001795-Ginkgo_biloba
PAVLSHGGRFVQYNIFGNIFEVTAKYKPPLLPIGKGAYGIVCSALNSETNEHVAIKKIAN
AFDNRIDAKRTLREIKLLRHMDHENVVAIRDIIPPPRREAFDDVYIASELMDTDLHQIIR
SNQGLSEEHCQYFLYQILRGLKYIHSANVLHRDLKPSNLLLNANCDLKICDFGLARITSE
TDFMTEYVVTRWYRAPELLLNSTDYTAAIDVWSVGCIFMELMNRQPLFPGRDHVHQLRLL
TELIGTPTEADLGFVRSDNAKRFIRQLPRYPRQSFAQKFPHIHPSAIDLCERMLTFDPTQ
RITVEEALSHPYLATLHDVSDEPTCSLPFSFDFEQHALLEEQMKELIYREALAFNP
>scaffold-TOXE-2013593-Welwitschia_mirabilis
PAVLSHGGRYVQYNIFGNIFEVTSKYQPPLLPIGKGAYGIVCSALNSETNEQVAIKKIAN
AFDNRIDAKRTLREIKLVRHMDHENVVAIRDIIPPPRREAFDDVYIAYELMDTDLHQIIR
SNQPLSEEHCQYFLYQILRGLKYIHSANVLHRDLKPSNLLLNANCDLKICDFGLARITSE
TDFMTEYVVTRWYRAPELLLNSSDYTAAIDVWSVGCIFMELMNRQPLFPGKDHVHQLRLL
TELIGTPTEADLGFIRSENARRFIRQMPQYSRQSFAAKFPHVRPLAIDLCERMLTFDPTQ
RISVEDALAHPYLASLHDVSDEPTCSTPFSFDFEQHALTEEQMRELIYREALVFNP
>scaffold-VDAO-2004773-Ephedra_sinica
PAVLSYGGRFVQYNIFGNMFEVTAKYSPPLMPIGKGAYGIVCSALNSETKEQVAIKKISN
AFDNRIDAKRTLREIKLLRHMDHENVVAIRDIIPPPRREAFDDVYIAYELMDTDLHQIIR
SNQPLSEEHCQYFLYQILRGLKYIHSANVLHRDLKPSNLLLNANCDLKICDFGLARITSE
SDFMTEYVVTRWYRAPELLLNSSDYTAAIDVWSVGCIFMELMNRQPLFPGRDHVHQLRLL
TELIGTPNEADLAFLRSENAKKFIRQMPQYPRQSFISKFPHVHPLAVDLCEKMLTFDPTQ
RLTVEDALAHPYLATLHDVSDEPVCAMPFSFDFEQHALSEEQMRELIYRESLVFNP
>scaffold-WLIC-2121010-Dioon_edule
PGVLTHGGRFVQYNIFGNVFEITFKYKPPLLPIGKGAYGIVCSALNSETNEQVAIKKIPN
AFDNRIDAKRTLREIKLLRHMDHENVVAIRDIIPPPRREAFDDVYISYELMDTDLHQIIR
SNQGLSEEHCQYFLYQILRGLKYIHSANVLHRDLKPSNLLLNANCDLKICDFGLARITSE
TDFMTEYVVTRWYRAPELLLNSTDYTAAIDVWSVGCIFMELMNRQPLFPGRDHVHQLRLL
TELIGTPTEADIGFIRSDNARRFIRQLPQYPRQSFAETFPHVHPLAIDLCERMLTFDPAQ
RITVEEALSHPYLATLHDVSDEPICSMPFNFDFEQHALIEEQMRELIYREAMAFNP
>scaffold-WVWN-2009804-Larix_speciosa
PAVLSHGGLFVQYNIFGNIFEVTAKYKPPLLPIGKGAYGVVCSAMNSETKEQVAIKKIAN
AFDNRIDAKRTLREIKLLRHMDHENVVAIRDIIPPPRRDAFDDVYIAYELMDTDLHQIIR
SNQGLSEEHCQYFLYQILRGLKYIHSANVLHRDLKPSNLLLNANCDLKICDFGLARITSE
TDFMTEYVVTRWYRAPELLLNSSDYTAAIDVWSVGCIFMELMNRQPLFPGRDHVHQLRLL
TELIGTPTEADLGFVRSDNARRFIRQLPQYPRQSFTQKFPHVHTLAIDLCERMLTFDPNQ
RITVEEALAHPYLANLHDISDEPTCSMPFSFDFEQHTLTEDQMKELIYREALIFNP
>scaffold-XTZO-2065276-Araucaria_rulei
PAVPSHGGRFVQYNIFGNVFEVTAKYRPPLLPIGKGAYGIVCSAVNSETAEHVAIKKIAN
AFDNRIDAKRTLREIKLLRHMEHENVVAIRDIIPPPQRDAFDDVYIAYELMDTDLHQIIR
SNQALSEEHCKYFLYQILRGLKYIHSANVLHRDLKPSNLLLNANCDLKICDFGLARITSE
TDFMTEYVVTRWYRAPELLLNSSEYTAAIDVWSVGCIFMELMNRQPLFPGRDHVHQLRLL
TELIGTPGDDDLGFVRSDNARRFIRQMHRYPRQSFAQKFPHVHPLAIDLCEKMLTFDPTK
RITVEEALAHPYLASLHDVSDEPICSTPFAFESEHNNLSEEQMRELIYREALAFNP
>scaffold-XZUY-2011927-Cycas_micholitzii
PAVLSHGGRFVQYNIFGNIFEVTSKYKPPLLPIGKGAYGIVCSALNSETNEQVAIKKIAN
AFDNRIDAKRTLREIKLLRHMDHENVIAIRDIIPPPRREAFDDVYIAYELMDTDLHQIIR
SNQALSEEHCQYFLYQILRGLKYIHSANVLHRDLKPSNLLLNANCDLKICDFGLARITSE
TDFMTEYVVTRWYRAPELLLNSTDYTAAIDVWSVGCIFMELMNRQPLFPGRDHVHQLRLL
TELIGTPTEADLGFVRSDNARRFIRQLPRYPRQSFAEKYPHVHPSAIDLCERMLTFDPAQ
RITVEAALNHPYLATLHDVSDEPTCSMPFSFDFEQHALIEEQMKELIYREALAFNP
>scaffold-ZQVF-2101607-Cunninghamia_lanceolata-2_samples_combined
LAVPSHGGRFMQYNIFGNIFEVTAKYRPPLLPIGKGAYGIVCSAMNSETNEHVAIKKISN
AFDNRIDAKRTLREIKLCRHMDHENVIAIRDIIPPPQREAFDDVYIAYELMDTDLHQIIR
SNQALSEEHCQYFLYQILRGLKYIHSANVLHRDLKPSNLLLNANCDLKICDFGLARITSE
TDFMTEYVVTRWYRAPELLLNSSDYTAAIDVWSVGCIFMELMNRTPLFPGRDHVHQLRLL
TELIGTPTEADLGFVRSDNAKRFIRQMHQYPRQSFTEKFPHIHPSAIDLCERMLTFDPTQ
RITVEDALAHPYLATLHDVSDEPACSMPFSFESEYNNLTEEQMKELIYREALAFNP
>scaffold-ANON-2005746-Leiosporoceros_dussii-B
AGVPIHGGQYIQYNIFGNLFEVSSKYVPPIRPIGRGAYGIVCSAFDSEALQDVAVKKISH
AFDNRIDAKRTLREIKLLRHMDHENIIAIKDIIRPPNREEYDDVYIVYELMDTDLHQIIR
SNQPLTEEHCQYFLYQLLRGLKYIHSANVLHRDLKPSNLLLNANCDLKICDFGLARTTSE
TEFLTEYVVTRWYRAPELLLACSEYTAAIDVWSVGCIFMELLNRNPLFPGRDYVHQLRLI
TEVIGTPDSSDLGFLRNDNARKYIRQLPVSQRQPLSSKFPNMIPHAVDLIERMLLFDPAK
RITVEEALSHPYLASLHDINDEPSCHTAFTFDFEQENFDENRIRQLIYEEACSFNP
>scaffold-ANON-2005747-Leiosporoceros_dussii-B
AGVPIHGGQYIQYNIFGNLFEVSSKYVPPIRPIGRGAYGIVCSAFDSEALQDVAVKKISH
AFDNRIDAKRTLREIKLLRHMDHENIIAIKDIIRPPNREEYDDVYIVYELMDTDLHQIIR
SNQPLTEEHCQYFLYQLLRGLKYIHSANVLHRDLKPSNLLLNANCDLKICDFGLARTTSE
TEFLTEYVVTRWYRAPELLLACSEYTAAIDVWSVGCIFMELLNRNPLFPGRDYVHQLRLI
TEVIGTPDSSDLGFLRNDNARKYIRQLPVSQRQPLSSKFPNMIPHAVDLIERMLLFDPAK
RITVEEALSHPYLASLHDINDEPSCHTAFTFDFEQENFDENRIRQLIYEEACSFNP
>scaffold-BSNI-2051043-Anthoceros_agrestis-B
AGVPTHGGQYTQYNIFGNLFEVSAKYVPPIRPIGRGAYGIVCSAYDSETQQEVAVKKIGN
AFDNRIDAKRTLREIKLLRHMDHENVIAIKDIVRPPNRQEYNDVYIVYELMDTDLHQIIR
SNQPLTEEHCQYFLYQLLRGLKYIHSANVLHRDLKPSNLLLNANCDLKICDFGLARTTSE
TDFMTEYVVTRWYRAPELLLNCSEYTAAIDVWSVGCIFMELLNRDPLFPGRDYVQQLRLI
TECIGTPDDSDLGFLRNDNARRYIRQLPRSQKQPLSIRFPNMVPNAVDLIERMLVFDPAK
RITVEEALGHPYLASLHDINDEPGCHSIFTFDFEQQNFDENRIRELIYQEACSFNP
>scaffold-DXOU-2005814-Nothoceros_aenigmaticus
AGVPSHGGRYVQYDLLGDIFEVPSKYVPPICPIGRGAYGIVCSLYDSEVQERVAVKKIRN
ALDNRIDAKRALREIMLLRHLDHENVISVKDIVVPPNRHQFSDVYIVYELMDTDLHHLIR
SQQPLTEKHCQYFLYQLLRGLKYIHSANVLHRDLKPSNLLLNASCDLKIIDFGLARTRSE
TDFMTEYVVTRFYRAPELLLNCREYTAAIDVWSVGCIYMELLNGHPLFPGGDYVHMLRLI
TECVGSPTDSDLSFLRDDNARRYLWQLPRFPKQPLSSRFPNTSPNALDLMERMLVFDPAK
RITVEQALAHPYLTDFHDVDDEPACHTAFTFDFEQHNFDENKIRELIYEEACSF--
>scaffold-DXOU-2037912-Nothoceros_aenigmaticus
AGVPTYGGQYIQYNIFGNLFEVSPKYVPPIRPIGRGAYGIVCSAFNSETQEEVAVKKIGN
ALDNRIDAKRTLREIKLLRHLHHENVIAMKDIVRPPNREEFSDVYIVYELMDTDLHQIIK
SNQPLTEEHCQYFLYQLLRGLKYIHSANVLHRDLKPSNLLLNANCDLKIIDFGLARTTSE
TDFMTEYVVTRWYRAPELLLNCNEYTAAIDVWSVGCIFMELLNREPLFPGRDYVQQLRLI
TECIGSPDDSDLGFLRNDNARRYIGQLPRSEKQPLSRRFSNISPSALDLIERMLVFDPAK
RITVEEALAHPYLASLHDINDEPCCNTAFTFDFEQQNFDENRIRELIYLEACSFNP
>scaffold-FAJB-2008784-Paraphymatoceros_hallii
AGVPTHGGQYTQYNIFGNLFEVSAKYVPPIRPIGRGAYGIVCSAYDSEAQQEVAVKKIGN
AFDNRIDAKRTLREIKLLRHMDHENVIAIKDIVRPPNRHEFSDVYIVYELMDTDLHQIIR
SNQPLTEEHCQYFLYQLLRGLKYIHSANVLHRDLKPSNLLLNANCDLKICDFGLARTTSE
TDFMTEYVVTRWYRAPELLLNCSEYTAAIDVWSVGCIFMELLNRDPLFPGRDYVQQLRLI
TQCIGSPDDSDLGFLRNDNARRYIRQLPRSQKQPLSRRFPNMVPNAVDLIERMLVFDPAK
RITVEQALSHPYLASLHDINDEPGCHSAFTFDFEQQNFDENRIRELIYLEACSFNP
>scaffold-FAJB-2008785-Paraphymatoceros_hallii
------------------------------------------SAYDSEAQQEVAVKKIGN
AFDNRIDAKRTLREIKLLRHMDHENVIAIKDIVRPPNRHEFSDVYIVYELMDTDLHQIIR
SNQPLTEEHCQYFLYQLLRGLKYIHSANVLHRDLKPSNLLLNANCDLKICDFGLARTTSE
TDFMTEYVVTRWYRAPELLLNCSEYTAAIDVWSVGCIFMELLNRDPLFPGRDYVQQLRLI
TQCIGSPDDSDLGFLRNDNARRYIRQLPRSQKQPLSRRFPNMVPNAVDLIERMLVFDPAK
RITVEQALSHPYLASLHDINDEPGCHSAFTFDFEQQNFDENRIRELIYLEACSFNP
>scaffold-RXRQ-2020380-Phaeoceros_carolinianus-sporophyte
AGVPTHGGQYTQYNIFGNLFEVSAKYVPPIRPIGRGAYGIVCSAYDSETQQEVAVKKIGN
AFDNRIDAKRTLREIKLLRHMDHENVIAIKDIVRPPNRQEYNDVYIVYELMDTDLHQIIR
SNQPLTEEHCQYFLYQLLRGLKYIHSANVLHRDLKPSNLLLNANCDLKICDFGLARTTSE
TDFMTEYVVTRWYRAPELLLNCSEYTAAIDVWSVGCIFMELLNRDPLFPGRDYVQQLRLI
TECIGTPDDSDLGFLRNDNARRYIRQLPRSQKQPLSIRFPNMVPNAVDLIERMLVFDPAK
RITVEEALGHPYLASLHDINDEPGCHSIFTFDFEQQNFDENRIRELIYQEACSFNP
>scaffold-TCBC-2003255-Nothoceros_vincentianus
AGVPTYGGQYIQYNIFGNLFEVSPKYVPPIRPIGRGAYGIVCSAFNSETQEEVAVKKIGN
ALDNRIDAKRTLREIKLLRHLHHENVIAIKDIVRPPNRQEFSDVYIVYELMDTDLHQIIK
SNQPLTEEHCQYFLYQLLRGLKYIHSANVLHRDLKPSNLLLNANCDLKIIDFGLARTTSE
TDFMTEYVVTRWYRAPELLLNCTEYTAAIDVWSVGCIFMELLNREPLFPGRDYVQQLRLI
TECIGSPDDSDLGFLRNDNARRYIGQLPRSEKQPLSRRFSNISPSALDLIERMLVFDPAK
RITVEEALAHPYLASLHDINDEPCCHTAFTFDFEQQNFDENRIRELIYLEACSFNP
>scaffold-TWUW-2009103-Anthoceros_agrestis-A
AGVPTHGGQYTQYNIFGNLFEVSAKYVPPIRPIGRGAYGIVCSAYDSETQQEVAVKKIGN
AFDNRIDAKRTLREIKLLRHMDHENVIAIKDIVRPPNRQEYNDVYIVYELMDTDLHQIIR
SNQPLTEEHCQYFLYQLLRGLKYIHSANVLHRDLKPSNLLLNANCDLKICDFGLARTTSE
TDFMTEYVVTRWYRAPELLLNCSEYTAAIDVWSVGCIFMELLNRDPLFPGRDYVQQLRLI
TECIGTPDDSDLGFLRNDNARRYIRQLPRSQKQPLSIRFPNMVPNAVDLIERMLVFDPAK
RITVEEALGHPYLASLHDINDEPGCHSIFTFDFEQQNFDENRIRELIYQEACSFNP
>scaffold-TWUW-2009104-Anthoceros_agrestis-A
AGVPTHGGQYTQYNIFGNLFEVSAKYVPPIRPIGRGAYGIVCSAYDSETQQEVAVKKIGN
AFDNRIDAKRTLREIKLLRHMDHENVIAIKDIVRPPNRQEYNDVYIVYELMDTDLHQIIR
SNQPLTEEHCQYFLYQLLRGLKYIHSANVLHRDLKPSNLLLNANCDLKICDFGLARTTSE
TDFMTEYVVTRWYRAPELLLNCSEYTAAIDVWSVGCIFMELLNRDPLFPGRDYVQQLRLI
TECIGTPDDSDLGFLRNDNARRYIRQLPRSQKQPLSIRFPNMVPNAVDLIERMLVFDPAK
RITVEEALGHPYLASLHDINDEPGCHSIFTFDFEQQNFDENRIRELIYQEACSFNP
>scaffold-UCRN-2005015-Megaceros_flagellaris
AGVPTHGGQYTQYNIFGNLFEVSAKYVPPIRPIGRGAYGIVCSAYDSEAQQEVAVKKIGN
AFDNRIDAKRTLREIKLLRHMDHENVIAIKDIVRPPNRHEFSDVYIVYELMDTDLHQIIR
SNQPLTEEHCQYFLYQLLRGLKYIHSANVLHRDLKPSNLLLNANCDLKICDFGLARTTSE
TDFMTEYVVTRWYRAPELLLNCSEYTAAIDVWSVGCIFMELLNRDPLFPGRDYVQQLRLI
TECIGSPDDSDLGFLRNDNARRYIRQLPRSQKQPLSRRFPNMVPNAVDLIERMLVFDPAK
RITVEQALSHPYLASLHDINDEPGCHSAFTFDFEQQNFDENRIRGLIYQEACSFNP
>scaffold-UCRN-2005016-Megaceros_flagellaris
AGVPTHGGQYTQYNIFGNLFEVSAKYVPPIRPIGRGAYGIVCSAYDSEAQQEVAVKKIGN
AFDNRIDAKRTLREIKLLRHMDHENVIAIKDIVRPPNRHEFSDVYIVYELMDTDLHQIIR
SNQPLTEEHCQYFLYQLLRGLKYIHSANVLHRDLKPSNLLLNANCDLKICDFGLARTTSE
TDFMTEYVVTRWYRAPELLLNCSEYTAAIDVWSVGCIFMELLNRDPLFPGRDYVQQLRLI
TQCIGSPDDSDLGFLRNDNARRYIRQLPRSQKQPLSRRFPNMVPNAVDLIERMLVFDPAK
RITVEQALSHPYLASLHDINDEPGCHSAFTFDFEQQNFDENRIRGLIYQEACSFNP
>scaffold-UCRN-2007084-Megaceros_flagellaris
AGVPTYGGQYIQYNIFGNIFEVSPKYVPPIRPIGRGAYGIVCSAYNSETQEEVAVKKIGN
ALDNRIDAKRTLREIKLLRHLHHENVIAMKDIVRPPNRQEFSDVYIVYELMDTDLHQIIK
SNQPLTEEHCQYFLYQLLRGLKYIHSANVLHRDLKPSNLLLNANCDLKIIDFGLARTTSE
TDFMTEYVVTRWYRAPELLLNYSEYTAAIDVWSVGCIFMELLNREPLFPGKDYVQQLKLI
TECIGSPDDSDLGFLRNDNARRYIGQLPRSEKQPLSRRFPNISPSALDLI----------
------ALAHPYLASLHDINDEPCCHTAFTFDFEQQNFDENKIRELIYLEACSFNP
>scaffold-WCZB-2016343-Phaeoceros_carolinianus-gametophyte
AGVPTHGGQYTQYNIFGNLFEVSAKYVPPIRPIGRGAYGIVCSAYDSEAQQEVAVKKIGN
AFDNRIDAKRTLREIKLLRHMDHENVIAIKDIVRPPNRHEFSDVYIVYELMDTDLHQIIR
SNQPLTEEHCQYFLYQLLRGLKYIHSANVLHRDLKPSNLLLNANCDLKICDFGLARTTSE
TDFMTEYVVTRWYRAPELLLNCSEYTAAIDVWSVGCIFMELLNRDPLFPGRDYVQQLRLI
TQCIGSPDDSDLGFLRNDNARRYIRQLPRSQKQPLSRRFPNMVPNAVDLIERMLVFDPAK
RITVEQALSHPYLASLHDINDEPGCHSAFTFDFEQQNFDENRIRELIYLEACSFNP
>scaffold-ZFRE-2013407-Phaeoceros_carolinianus-sporophyte_1575
PGVPTHGGQYTQYNIFGNLFEVSAKYVPPIRPIGRGAYGIVCSAYDSETQEEVAVKKIGN
AFDNRIDAKRTLREIKLLRHMDHENVIAIKDIVRPPNRQEYNDVYIVYELMDTDLHQIIR
SNQPLTEEHCQYFLYQLLRGLKYIHSANVLHRDLKPSNLLLNANCDLKICDFGLARTTSE
TDFMTEYVVTRWYRAPELLLNCSEYTAAIDVWSVGCIFMELLNREPLFPGRDYVQQLRLI
TECIGTPDDSDLGFLRNDNARRYIRQLPRSQKQPLSIRFPNMVPNAVDLIERMLVFDPAK
RITVEEALGHSYLASLHDINDEPSCHSVFTFDFEQQNFDENKIRELIYQEACGFNP
>scaffold-ZFRE-2013408-Phaeoceros_carolinianus-sporophyte_1575
PGVPTHGGQYTQYNIFGNLFEVSAKYVPPIRPIGRGAYGIVSSAYDSETQEEVAVKKIGN
AFDNRIDAKRTLREIKLLRHMDHENVIAIKDIVRPPNRQEYNDVYIVYELMDTDLHQIIR
SNQPLTEEHCQYFLYQLLRGLKYIHSANVLHRDLKPSNLLLNANCDLKICDFGLARTTSE
TDFMTEYVVTRWYRAPELLLNCSEYTAAIDVWSVGCIFMELLNREPLFPGRDYVQQLRLI
TECIGTPDDSDLGFLRNDNARRYIRQLPRSQKQPLSIRFPNMVPNAVDLIERMLVFDPAK
RITVEEALGHSYLASLHDINDEPSCHSVFTFDFEQQNFDENKIRELIYQEACGFNP
>scaffold-ZFRE-2020619-Phaeoceros_carolinianus-sporophyte_1575
AGVPTHGGQYTQYNIFGNLFEVSAKYVPPIRPIGRGAYGIVCSAYDSEAQQEVAVKKIGN
AFDNRIDAKRTLREIKLLRHMDHENVIAIKDIVRPPNRHEFSDVYIVYELMDTDLHQIIR
SNQPLTEEHCQYFLYQLLRGLKYIHSANVLHRDLKPSNLLLNANCDLKICDFGLARTTSE
TDFMTEYVVTRWYRAPELLLNCSEYTAAIDVWSVGCIFMELLNRDPLFPGRDYVQQLRLI
TECIGSPDDSDLGFLRNDNARRYIRQLPRSQKQPLSRRFPNMVPNAVDLIERMLVFDPAK
RITVEQALSHPYLASLHDINDEPGCHSAFTFDFEQQNFDENRIRELIYLEACSFNP
>scaffold-BNCU-2086251-Radula_lindenbergiana
AGVPTHGGFYIRYNIFGNLFEVPHKYVTPIRPIGRGAYGIVCSAVNSEANEEVAIKKIGN
AFDNRIDAKRTLREIKLLRHMDHENVVAIRDIIRPPVKEEFHDVYIVYELMDTDLHQIIR
SNQDLTEDHCQYFLYQLLRGLKYIHSANVLHRDLKPSNLLVNANCDLKICDFGLARTTSE
TEYMTEYVVTRWYRAPELLLNCNEYTAAIDVWSVGCIFMEILNREPLFPGRDYVQQLKLI
TEVIGSPEDSDLGFLKIENAKRYMRQLPRYQRQSIATKYPKMNPAAVDLIEKMLVFDPYK
RITVEKALDHPYLASLHDINDEPACAALFEFDFEQPSFTEEHIKELIMMEALAFNP
>scaffold-FITN-2010159-Treubia_lacunosa
VGVLTHGGKYVQYNIFGNIFELTAKYVPPIRPIGRGAYGIVCSAVNSETNEEVAIKKIGN
AFDNRIDAKRTLREIKLLRHMDHENIVAIRDIIRPPRKDDFNDVYIVYELMDTDLHQIIR
SNQQLTDDHCQYFLYQLLRGLKYIHSANVLHRDLKPSNLLLNANCDLKICDFGLARTTSE
TDYMTEYVVTRWYRAPELLLNCSEYTAAIDVWSVGCIFMELLNREPLFPGRDYVQQLRLI
TELIGSPDDSDLGFLRNDNAKRYVRQLQRYPRQSFSRKFPNIPPNGIDLVERMLVFDPSR
RITVEEALSHPYLGNLHDINDEPKCYSPFDFDFEQPGFSEEHIKELIYQETLSF--
>scaffold-HMHL-2011334-Marchantia_paleacea-non_mycorrizal
AGVPTHGGQYTLYNIFGNLFEVSAKYVPPIRPIGRGAYGIVCSAVNSETTEEVAIKKIGN
AFDNRIDAKRTLREIKLLRHMDHENVVAIRDIIRPPTRDEFNDVYIVYELMDTDLHQIIR
SNQPLTEDHCQYFLYQLLRGLKYIHSANVLHRDLKPSNLLLNANCDLKICDFGLARTTSE
TDFMTEYVVTRWYRAPELLLNCNEYTAAIDVWSVGCIFMELLNREPLFPGRDYVQQLKLI
TELIGSPEDSDLGFLKSENAKRYMQQLMRYPKQPLGRKYPNMNPAAVDLIERMLVFDPYK
RITVEQALSHPYLASLHDINDEPACHAPFEFDFEQPSFTEEHIKELIMMEALAFNP
>scaffold-IHWO-2067923-Marchantia_paleacea-mycorrizal
AGVPTHGGQYTLYNIFGNLFEVSAKYVPPIRPIGRGAYGIVCSAVNSETTEEVAIKKIGN
AFDNRIDAKRTLREIKLLRHMDHENVVAIRDIIRPPTRDEFNDVYIVYELMDTDLHQIIR
SNQPLTEDHCQYFLYQLLRGLKYIHSANVLHRDLKPSNLLLNANCDLKICDFGLARTTSE
TDFMTEYVVTRWYRAPELLLNCNEYTAAIDVWSVGCIFMELLNREPLFPGRDYVQQLKLI
TELIGSPEDSDLGFLKSENAKRYMQQLMRYPKQPLGRKYPNMNPAAVDLIERMLVFDPYK
RITVEQALSHPYLASLHDINDEPACHAPFEFDFEQPSFTEEHIKELIMMEALAFNP
>scaffold-ILBQ-2046119-Conocephalum_conicum
TGVSTNGGQYTLYNIFGNLFEVSAKYKTPIRPIGRGAYGIVCSAVNSETGEEVAIKKIGN
AFDNRIDAKRTLREIKLLRHMDHENVVAIRDIIRPPRRDEFNDVYIVYELMDTDLHQIIR
SNQPLTEDHCQYFLYQLLRGLKYIHSANVLHRDLKPSNLLLNANCDLKICDFGLARTTSE
TDFMTEYVVTRWYRAPELLLNCNEYTAAIDVWSVGCIFMELLNREPLFPGRDYVQQLKLI
TELIGSPDDSDLGFLKSENARRYMQQLMRYPKQPLGRKYPTMNPAAVDLIERMLVFDPYK
RITVEQALSHPYLASLHDINDEPACHAPFEFDFEQPSFTEEHIKELIMMEALAFNP
>scaffold-IRBN-2164182-Scapania_nemorosa
VGTPTHGGYYMRYNIFGNLFEVSAKYVTPIRPIGRGAYGIVCSAVNSETREEVAIKKIGN
AFDNRIDAKRTLREIKLLRHMDHENVIAIRDIIRPPRRDDFNDVYIVYELMDTDLHQIIR
SNQPLTEDHCQYFLYQLLRGLKYIHSANVLHRDLKPSNLLLNANCDLKICDFGLARTTSE
TDFMTEYVVTRWYRAPELLLNCNEYTAAIDVWSVGCIFMELLNREPLFPGRDYVQQLKLI
TELIGSPEDSDLGFLKSDNARRYMRQLQRYPRQPLGRKYPSMNPAAVDLIERMLVFDPYK
RITVEQALSHPYLASLHDINDEPACHAPFEFDFEQPSFTEEHIKELIMMEALAFNP
>scaffold-JHFI-2016169-Pellia_neesiana
TGVSTHGGHYTLYNIFGNLFEVSAKYVPPIRPIGRGAYGIVCSAVNSESHEEVAIKKIGN
AFDNRIDAKRTLREIKLLRHMDHENVIAIRDIIRPPGREDFNDVYIVYELMDTDLHQIIR
SNQPLTEDHCQYFLYQLLRGLKYIHSANVLHRDLKPSNLLLNANCDLKICDFGLARTTSE
TDFMTEYVVTRWYRAPELLLNCNEYTAAIDVWSVGCIFMELLNREPLFPGRDYVQQLKLI
TELIGSPEDSDLGFLKSDNARRYMKQLAKYQRQPLGRKYPSMNPAAVDLIERMLVFDPYK
RITVEQALSHPYLASLHDINDEPACHAPFEFDFEQPSFTEEHIKELIMMEALAFNP
>scaffold-JPYU-2005290-Marchantia_polymorpha
AGVPTHGGQYTLYNIFGNLFEVSAKYVPPIRPIGRGAYGIVCSAVNSETTEEVAIKKISN
AFDNRIDAKRTLREIKLLRHMDHENVVAIRDIIRPPSRDEFNDVYIVYELMDTDLHQIIR
SNQPLTEDHCQYFLYQLLRGLKYIHSANVLHRDLKPSNLLLNANCDLKICDFGLARTTSE
TDFMTEYVVTRWYRAPELLLNCNEYTAAIDVWSVGCIFMELLNREPLFPGRDYVQQLKLI
TELIGSPEDSDLGFLKSENAKRYMQQLMRYPKQPLGRKYPNMNPAAVDLIERMLVFDPYK
RITVEQALSHPYLASLHDINDEPACHAPFGFDFEQPSFTEEHIKELIMMEALAFNP
>scaffold-LFVP-2086142-Marchantia_paleacea-2_samples_combined
AGVPTHGGQYTLYNIFGNLFEVSAKYVPPIRPIGRGAYGIVCSAVNSETTEEVAIKKIGN
AFDNRIDAKRTLREIKLLRHMDHENVVAIRDIIRPPTRDEFNDVYIVYELMDTDLHQIIR
SNQPLTEDHCQYFLYQLLRGLKYIHSANVLHRDLKPSNLLLNANCDLKICDFGLARTTSE
TDFMTEYVVTRWYRAPELLLNCNEYTAAIDVWSVGCIFMELLNREPLFPGRDYVQQLKLI
TELIGSPEDSDLGFLKSENAKRYMQQLMRYPKQPLGRKYPNMNPAAVDLIERMLVFDPYK
RITVEQALSHPYLASLHDINDEPACHAPFEFDFEQPSFTEEHIKELIMMEALAFNP
>scaffold-NRWZ-2100137-Metzgeria_crassipilis
PGVATHGGQYTLYNIFGNLFEVSAKYAPPIRPVGRGAYGIVCSAMNSETNEAVAIKKIGN
AFDNRIDAKRTLREIKLLRHMDHENVIAIRDIIRPPVRDEFNDVYIVYELMDTDLHQIIR
SNQPLTEDHCQYFLYQLLRGLKYIHSANVLHRDLKPSNLLLDANCDLKICDFGLARTTSE
TDFMTEYVVTRWYRAPELLLNCNEYTAAIDVWSVGCIFMELLKREPLFPGRDYVQQLRLI
TELIGSPDDSDLGFLKSDNARRYMRQLPRYERQPLGRRYADKNPAAIDLIERMLVFDPYK
RITVEQALSHPYLASLHDVSDEPACHSPFQFDFEQPSFTEAHIKELIMMEALAFNP
>scaffold-OFTV-2016227-Barbilophozia_barbata
VGTPTHGGYYMRYNIFGNLFEVSAKYVTPIRPIGRGAYGIVCSAVNSETREEVAIKKIGN
AFDNRIDAKRTLREIKLLRHMDHENVIAIRDIIRPPRRDDFNDVYIVYELMDTDLHQIIR
SNQPLTEDHCQYFLYQLLRGLKYIHSANVLHRDLKPSNLLLNANCDLKICDFGLARTTSE
TDFMTEYVVTRWYRAPELLLNCNEYTAAIDVWSVGCIFMELLNREPLFPGRDYVQQLKLI
TELIGSPEDSDLGFLKSDNARRYMRQLQKYPRQPLGMKYPSMNPAAVDLIERMLVFDPYK
RITVEQALSHPYLASLHDINDEPACHAPFEFDFEQPSFTEEHIKELIMMEALAFNP
>scaffold-TFYI-2075549-Marchantia_emarginata
TGVSTHGGQYTLYNIFGNLFEVSAKYVPPIRPIGRGAYGIVCSAVNSETAEEVAIKKIGN
AFDNRIDAKRTLREIKLLRHMDHENVVAIRDIIRPPNRDEFNDVYIVYELMDTDLHQIIR
SNQPLTEDHCQYFLYQLLRGLKYIHSANVLHRDLKPSNLLLNANCDLKICDFGLARTTSE
TDFMTEYVVTRWYRAPELLLNCNEYTAAIDVWSVGCIFMELLNREPLFPGRDYVQQLKLI
TELIGSPEDSDLGFLKSENAKRYMQQLMRYPKQPLGRKYPNMNPAAVDLIERMLVFDPYK
RITVEQALSHPYLASLHDINDEPACHAPFEFDFEQPSFTEEHIKELIMMEALAFNP
>scaffold-TXVB-2011014-Lunularia_cruciata
QGVPTHGGQYMLYNIFGNLFEVSAKYVTPIRPIGRGAYGIVCSAVNRETNEEVAIKKIGN
AFDNRIDAKRTLREIKLLRHMDHENVVAIRDIIRPPNRDEFNDVYIVYELMDTDLHQIIR
SNQPLTEDHCQYFLYQLLRGLKYIHSANVLHRDLKPSNLLLNANCDLKICDFGLARTTSE
TDFMTEYVVTRWYRAPELLLNCNEYTAAIDVWSVGCIFMELLNREPLFPGRDYVQQLKLI
TELIGSPEDSDLGFLRSENAKRYMQQLNRYQKQPLGRKYPSMNPAAVDLIERMLVFDPHK
RITVEQALSHPYLASLHDINDEPACHAPFEFDFEQPAFTEEHIKELIMMEALAFNP
>scaffold-UUHD-2017159-Porella_pinnata
TGVPTHDGYYMRYNIFGNLFEVSAKYVPPIRPIGRGAYGIVCSAVNTETHEEVAIKKIGN
AFDNRIDAKRTLREIKLLRHMDHENVIAIRDIIRPPRRDDFNDVYIVYELMDTDLHQIIR
SNQPLTEDHCQYFLYQLLRGLKYIHSANVLHRDLKPSNLLLNANCDLKICDFGLARTTSE
TDFMTEYVVTRWYRAPELLLNCNEYTAAIDVWSVGCIFMELLNREPLFPGRDYVQQLKLI
TELIGSPEESDLGFLKSDNARRYMRQLQRYQRQPLGRKYPRMNPAAVDLIERMLKFDPYK
RITVEQALGHPYLASLHDINDEPACHAPFEFDFEQPSFTEEHIKELIFMEALAFNP
>scaffold-WJLO-2037322-Ricciocarpos_natans
TGVPTHGGLYTLYNIFGNLFEVSAKYVPPIRPIGRGAYGIVCSAVNSETGEEVAIKKIGN
AFDNRIDAKRTLREIKLLRHMDHENVVAIRDIIRPPRRDEFNDVYIVYELMDTDLHQIIR
SNQPLTEDHCQYFLYQLLRGLKYIHSANVLHRDLKPSNLLLNANCDLKICDFGLARTTSE
TDFMTEYVVTRWYRAPELLLNCNEYTAAIDVWSVGCIFMELLNREPLFPGRDYVQQLKLI
TELIGSPQESDLGFLKSENARRYMQQLMRYQRQPLGRKYPSMNPAAVDLIERMLVFDPYK
RITVEQALSHPYLASLHDINDEPACHAPFEFDFEQPSFTEEHIKELIMMEALAFNP
>scaffold-WZYK-2014635-Bazzania_trilobata
TGVPTHGGFYLRYNIFGNLFEVSAKYVPPIRPIGRGAYGIVCSAVNSETREEVAIKKIGN
AFDNRIDAKRTLREIKLLRHMDHENVIAIRDIIRPPRREDFNDVYIVYELMDTDLHQIIR
SNQPLTEDHCQYFLYQLLRGLKYIHSANVLHRDLKPSNLLLNANCDLKICDFGLARTTSE
TDFMTEYVVTRWYRAPELLLNCNEYTAAIDVWSVGCIFMELLNREPLFPGRDYVQQLKLI
TELIGSPEDSDLGFLKSDNARRYMKQLQKYPRQPLGRKYPNMNPAAVDLIERMLVFDPYK
RITVVQALSHPYLASLHDINDEPACHAPFEFDFEQPSFTEEHIKELIMMEALAFNP
>scaffold-YBQN-2015213-Odontoschisma_prostratum
IGTPTHGGYYMRYNIFGNLFEVSAKYVTPIRPIGRGAYGIVCSAVNSETREEVAIKKIGN
AFDNRIDAKRTLREIKLLRHMDHENVIAIRDIIRPPRRDDFNDVYIVYELMDTDLHQIIR
SNQPLTEDHCQYFLYQLLRGLKYIHSANVLHRDLKPSNLLLNANCDLKICDFGLARTTSE
TDFMTEYVVTRWYRAPELLLNCNEYTAAIDVWSVGCIFMELLNREPLFPGRDYVQQLKLI
TELIGSPEDSDLGFLKSDNARRYMRQLQRYPRQPLGRKYPVMNPAAVDLIERMLVFDPYK
RITVEQALSHPYLASLHDINDEPACHAPFEFDFEQPSFTEEHIKELIMMEALAFNP
>scaffold-YFGP-2016318-Pallavicinia_lyellii
TGVPTHNGQYTLYNIFGNLFEVSAKYVQPIRPIGRGAYGIVCSAVNSETHEEVAIKKIGN
AFDNRIDAKRTLREIKLLRHMDHENVIAIRDIIRPPRRDDFNDVYIVYELMDTDLHQIIR
SNQPLTEDHCQYFLYQLLRGLKYIHSANVLHRDLKPSNLLLNANCDLKICDFGLARTTSE
TDFMTEYVVTRWYRAPELLLNCNAYTAAIDVWSVGCIFMELLNREPLFPGRDYVQQLRLI
TEVIGSPEDSDLGFLKSDNARRYMRQVPKFQRQPLGKKYPNMNPAAVDLIERMLVFDPAK
RITVVQALSHPYLASLHDINDEPSCHAPFEFDFEQPSFTEEHIKELIMMEALAFNP
>scaffold-CBAE-2006138-Huperzia_myrsinites
VGTLTHGGHYVQYNIFGNFFQVTAKYVPPIRPIGRGAYGIVCSALNSET-----IKKIGN
AFDNRIDAKRTLREIKLLRHLDHENIVAIRDIIRPPRRDDFNDVYIVYELMDTDLHQIIR
SNQPLTEDHCQYFLYQLLRGLKYIHSANILHRDLKPSNLLLNANCDLKICDFGLARTTSE
TDYMTEYVVTRWYRAPELLLNCSEYTAAIDVWSVGCIFMELINREPLFPGRDYVQQLRLI
TELIGSPEERDLTFLRNDNARRYVRQLQQHPRQSFFLKFPNMAPAAVDLVERMLVFDPNR
RISVEEALSHPYLASLHDINDEPSCYAPFVFDFEQPTFSEENIKELIYQESLSF--
>scaffold-CBAE-2006139-Huperzia_myrsinites
VGTLTHGGHYMQYNIFGNFFEVTAKYVPPIRPIGRGAYGIVCSALNSETNEEVAIKKIGN
AFDNRIDAKRTLREIKLLRHLDHENIVAIRDIIRPPRRDDFNDVYIVYELMDTDLHQIIR
SNQPLTEDHCQYFLYQLLRGLKYIHSANILHRDLKPSNLLLNANCDLKICDFGLARTTSE
TDYMTEYVVTRWYRAPELLLNCSEYTAAIDVWSVGCIFMELINREPLFPGRDYVQQLRLI
TELIGSPEERDLTFLRNDNARRYVRQLQQHPRQSFFLKFPNMAPAAVDLVERMLVFDPNR
RISVEEALSHPYLASLHDINDEPSCYAPFVFDFEQPTFSEENIKELIYQESLSF--
>scaffold-CBAE-2012033-Huperzia_myrsinites
-GTLTHAGRYVQYNIFGNLFELTSKYVPPIHPIGRGAYGIVCSAVNSET--EVAIKKIGN
AFNNRIEAKRTLREIVLLQYMDHENVIAIKDIIRPPTRKDFNDVYTVCELMDTDLQHVIR
SPQPLEQEHCQYFLYQLLRGLKYIHSANVLHRDLKPSNLLVNGNCDLKISDFGLARTTTE
TDYMTEYVVTRWYRAPELLLNCSEYTAAIDVWSVGCIFMEILNREPLFPGRDYMQQLRLI
SELIGSPEEKDLGFLHNPNARRYVLQLQRHPRQNLSMRFPKIAPAAIDLAEKMLVYDPAR
RITVEDALSHPYLENFHDINEEPICHAPFNFNFEQLTRTKESIKELIYQQSLNFDS
>scaffold-GKAG-2006700-Huperzia_lucidula
VGTLTHGGHYVQYNIFGNLFELTSKYVPPIRPIGRGAYGIVCSAVNSETSEEVAIKKIGN
AFDNRIDAKRTLREIKILHHMDHENIVAIKDIIRPPRREDFNDVYIVEELMDTDLHQIIR
SAQPLKEDHCQYFLYQLLRGLKYIHSANVLHRDLKPSNLLLNANCDLKIADFGLARTTTE
TDYMTEYVVTRWYRAPELLLNCSEYTAAIDVWSVGCIFMELLNREPLFPGRDYVQQLRLI
TELIGSPEENDLGFLRNDNARRYVRQLQKHPRQNLFVRFPNIAPAAVDLVERMLVYDPAR
RITVEDALSHPYLESFHDVNDEPSCYAPFDFNFEQLTFTEETIKELIYQECLSF--
>scaffold-GKAG-2011019-Huperzia_lucidula
VGTLTHGGHYVQYNIFGNFFEVTAKYVPPIRPIGRGAYGIVCSALNSETNEEVAIKKIGN
AFDNRIDAKRTLREIKLLRHLDHENIVAIRDIIRPPRRDDFNDVYIVYELMDTDLHQIIR
SNQPLTEDHCQYFLYQLLRGLKYIHSANILHRDLKPSNLLLNANCDLKICDFGLARTTSE
TDYMTEYVVTRWYRAPELLLNCSEYTAAIDVWSVGCIFMELINREPLFPGRDYVQQLRLI
TELIGSPEENDLGFLRNDNARRYVRQLQQHPRQSFLLKFPNMAPAAVDLVERMLVFNPTR
RVTVEEALSHPYLASLHDINDEPSCYTPFVFDFEQPTFTEENIKELIYQESLSF--
>scaffold-KUXM-2004379-Selaginella_selaginoides
VGTLSHEGRYVQYNIFGNFFEVTAKYVPPIRPIGRGAYGIVCSAMNSETNEEVAIKKIGN
AFDNRIDAKRTLREIKLLRHMDHENIIAIRDIIKPPRQDDFNDVYIVYDLMDTDLHQIIR
SNQQLTDDHCQYFLYQLLRGLKYIHSANVLHRDLKPSNLLLNANCDLKICDFGLARTTAE
TDYMTEYVVTRWYRAPELLLNCSEYTAAIDVWSVGCIFMELLNREPLFPGRDYVQQLRLI
TELIGSPEDADLSFLRNDNARRYVRQLQRHPRQSFTQRFPNIPPLAIDLVERMLVFNPQN
RISVIEALSHPYLANLHDINDEPCCYSPFAFDFEQPTFSEERIKELIYEESLTF--
>scaffold-LGDQ-2044289-Selaginella_apoda
AGVLVHNGRYVQYNIFGNLFEVTAKYVRPIRPIGRGAYGIVCSAVNSETNEEVAIKKIGN
AFDNRIDAKRTLREIKLLRHMDHENIVAIRDIIKPPSRDEFNDVYIVYELMDTDLHQIIR
SSQQLTDDHCQYFLYQLLRGLKYVHSANVLHRDLKPSNLLLNANCDLKICDFGLARTTTE
TDYMTEYVVTRWYRAPELLLNCSEYTAAIDVWSVGCIFMELLNREPLFPGRDYVQQLRLI
TELIGSPDDADLGFLRNDNARRYVRQLPRYPRQSFAHRFPSVPPLAIDLVERMLVFNPQS
RISVTEALAHPYLTNLHDVNDEPSCYGPFEFDFEQPTFSEDNIKQLIYEESLTFNN
>scaffold-NYBX-2013158-Huperzia_selago-A
VGTLTHGGHYVQYNIFGNFFEVTAKYVPPIRPIGRGAYGIVCSALNSETNEEVAIKKIGN
AFDNRIDAKRTLREIKLLRHLDHENIVAIRDIIRPPRRDDFNDVYIVYELMDTDLHQIIR
SNQPLTEDHCQYFLYQLLRGLKYIHSANILHRDLKPSNLLLNANCDLKICDFGLARTTSE
TDYMTEYVVTRWYRAPELLLNCSEYTAAIDVWSVGCIFMELINREPLFPGRDYVQQLRLI
TELIGSPEENDLAFLRNDNARRYVRQLQQHPRQSFLLKFPNMAPAAVDLVERMLVFNPTR
RVTVEEALSHPYLASLHDINDEPSCYTPFVFDFEQPTFTEENIKELIYQESLSF--
>scaffold-NYBX-2017893-Huperzia_selago-A
VGTLTHGGHYVQYNIFGNLFELTSKYVPPIRPIGRGAYGIVCSAVNSETSEEVAIKKIGN
AFDNRIDAKRTLREIKILHHMDHENIVAIKDIIRPPRREDFNDVYIVEELMDTDLHQIIR
SAQPLKEDHCQYFLYQLLRGLKYIHSANVLHRDLKPSNLLLNANCDLKIADFGLARTTTE
TDYMTEYVVTRWYRAPELLLNCSEYTAAIDVWSVGCIFMELLNREPLFPGRDYVQQLRLI
TELIGSPEENDLGFLRNDNARRYVRQLQKHPRQNLFVRFPNVAPAAVDLVERMLVYDPAR
RITVDDALSHPYLESFHDVNDEPSCYAPFDFNFEQLTFTEETIKELIYQECLSF--
>scaffold-WAFT-2010358-Diphasiastrum_digitatum
VGTLTHAGHYVLYNMLGNLFEVTSKYVPPIRPLGRGAYGIVCAAVNSETNEEVAIKKIGN
AFDNRIDAKRTLREIKLLRHLDHENIVAIKDIIRPPTWEEFNDVYIVYEVMDTDLNQIIR
SSQPLTEDHCQYFLYQLLRGLKYVHSANILHRDLKPSNLLLNANCDLKIADFGLARTTTE
TDYMTEYVVTRWYRAPELLLNCSAYTAAIDVWSVGCIFMELLNRQPLFPGRDYVQQLRLI
TELIGSPEEGDLGFLLNDNARRYVRQLQRYPRQSFSLKFPNIAPAAVDLAERMLIFDPTR
RITVEEALSHPYLASLHDTNDEPSCHALFDFNFEQPTFTEVNIKELIYQESVTF--
>scaffold-XNXF-2006841-Dendrolycopodium_obscurum
VGTLTHGGHYVQYNIFGNFFEVTAKYVPPIRPIGRGAYGIVCSAVNSETSDEVAIKKIGN
AFDNRIDAKRTLREIKLLRHMDHENIVAIRDIIRPPRREEFNDVYIVYELMDTDLHQIIR
SNQQLTEDHCQYFLYQLLRGLKYIHSANVLHRDLKPSNLLLNANCDLKICDFGLARTTSE
TDYMTEYVVTRWYRAPELLLNCSEYTAAIDVWSVGCIFMELLNREPLFPGRDYVQQLRLI
TELIGSPEESDLGFLRNDNARRYVRQLQRHPRQSFYLKFPNMAPAAVDLVERMLVFDPAK
RITVEEALSHPYLASLHDINDEPSCYAPFDFDFEQPSFTEENIKELIYQETLSF--
>scaffold-YHZW-2020370-Huperzia_selago-2_samples_combined
VGTLTHGGHYVQYNIFGNFFEVTAKYVPPIRPIGRGAYGIVCSALNSETNEEVAIKKIGN
AFDNRIDAKRTLREIKLLRHLDHENIVAIRDIIRPPRRDDFNDVYIVYELMDTDLHQIIR
SNQPLTEDHCQYFLYQLLRGLKYIHSANILHRDLKPSNLLLNANCDLKICDFGLARTTSE
TDYMTEYVVTRWYRAPELLLNCSEYTAAIDVWSVGCIFMELINREPLFPGRDYVQQLRLI
TELIGSPEENDLGFLRNDNARRYVRQLQQHPRQSFLLKFPNMAPAAVDLVERMLVFNPTR
RVTVEEALSHPYLASLHDINDEPSCYTPFVFDFEQPTFTEENIKELIYQESLSF--
>scaffold-YHZW-2025779-Huperzia_selago-2_samples_combined
---LTHGGHYVQYNIFGNLFELTSKYVPPIRPIGRGAYGIVCSAVNSETSEEVAIKKIGN
AFDNRIDAKRTLREIKILHHMDHENIVAIKDIIRPPRREDFNDVYIVEELMDTDLHQIIR
SAQPLKEDHCQYFLYQLLRGLKYIHSANVLHRDLKPSNLLLNANCDLKIADFGLARTTTE
TDYMTEYVVTRWYRAPELLLNCSEYTAAIDVWSVGCIFMELLNREPLFPGRDYVQQLRLI
TELIGSPEENDLGFLRNDNARRYVRQLQKHPRQNLFVRFPNVAPAAVDLVERMLVYDPAR
RITVDDALSHPYLESFHDVNDEPSCYAPFDFNFEQLTFTEETIKELIYQECLSF--
>scaffold-ZFGK-2003988-Selaginella_kraussiana
VAVPVHGGRYVQYNIFGNLFEVTAKYVPPIRPIGRGAYGIVCSAVNSETNEEVAIKRIGN
AFDNRIDAKRTLREIKLLRHMDHENIVAIRDIITPPRKEDFNDVYIVYELMDTDLHQIIR
SNQQLTDDHCQYFLYQLLRGLKYIHSANVLHRDLKPSNLLLNANCDLKICDFGLARTTSE
TDYMTEYVVTRWYRAPELLLNCSEYTAAIDVWSVGCIFMELLNREPLFPGRDYVQQLRLI
TELIGSPEDSDLGFLRNDNARRYVRQLQRHERQSFARRFPNIPPLAIDLVERMLVFNPQN
RISVAEALSHPYLANLHDINDEPGCYAPFDFDFEQPTFNEENIKDLIYNESLVF--
>scaffold-ZZEI-2128442-Phylloglossum_drummondii
VGTLTHGGHYVQYNIFGNFFEVTAKYVPPIRPIGRGAYGIVCSALNSETNEEVAIKKIGN
AFDNRIDAKRTLREIKLLRHLDHENIVAIRDIIRPPRRDQFNDVYIVYELMDTDLHQIIR
SNQPLTEDHCQYFLYQLLRGLKYIHSANILHRDLKPSNLLLNANCDLKICDFGLARTTSE
TDYMTEYVVTRWYRAPELLLNCSEYTAAIDVWSVGCIFMELVNREPLFPGRDYVQQLRLI
TELIGSPEENDLGFLRNDNARRYVRQLQQHRRQSFLLKFPNMAPAAVDLVERMLVFNPTT
RITVEEALSHPYLASLHDINDEPSCFAPFVYDFEQPTFTEENIKELIYQECLSF--
>scaffold-ZZOL-2008839-Selaginella_stauntoniana
TGVLVHSGRYVQYNIFGNLFEVTAKYVPPIRPIGRGAYGIVCSAVNSETNEEVAIKKIGN
AFDNRIDAKRTLREIKLLRHMDHENIVAIRDIIRPPSKDEFNDVYIVYELMDTDLHQIIR
SNQQLTDDHCQYFLYQLLRGLKYVHSANVLHRDLKPSNLLLNANCDLKICDFGLARTTSE
TDYMTEYVVTRWYRAPELLLNCSEYTAAIDVWSVGCIFMELLNREPLFPGRDYVQQLRLI
TELIGSPEDADLGFLRNDNARRYVRQLQRYPRQSFAHRFPNVPPLAVDLVERMLVFNPQN
RISVTEALAHPYLTNLHDVNDEPSCHGPFDFDFEQPTFSEDNIKELIYEESLTF--
>scaffold-ABCD-2003693-Racomitrium_elongatum
QGVPTHNGEYTQYNIFGNLFEVSRKYVPPIRPIGRGAYGIVCSAVNSETTEEVAIKKIGN
AFDNRIDAKRTLREIKLLRHMDHENIVAIRDIIRPPTRENFNDVYIVYELMDTDLHQIIR
SNQPLTEDHCQYFLYQLLRGLKYIHSANVLHRDLKPSNLLLNANCDLKICDFGLARTTSE
TDFMTEYVVTRWYRAPELLLNCSEYTAAIDVWSVGCIFMELLNREPLFPGRDYVQQLRLI
TELIGSPEDHDLGFLRSDNARRYVRQLPRYPKQPLDRKFPNMGPAAIDLVEHMLRFDPAR
RITVEQALAHPYLATLHDINDEPICHSPFEFDFEQPSFSEEHIKELIMMEAIAFNP
>scaffold-BPSG-2089504-Scouleria_aquatica
QGVPTHNGEYTQYNIFGNLFEVSRKYVPPIRPIGRGAYGIVCSAVNSETGEEVAIKKIGN
AFDNRIDAKRTLREIKLLRHMDHENIVAIRDIIRPPTRENFNDVYIVYELMDTDLHQIIR
SNQPLTEDHCQYFLYQLLRGLKYIHSANVLHRDLKPSNLLLNANCDLKICDFGLARTTSE
TDFMTEYVVTRWYRAPELLLNCSEYTAAIDVWSVGCIFMELLNREPLFPGRDYVQQLRLI
TELIGSPEDHDLGFLRSDNARRYVRQLPRYPKQPLDRKFPNMGPAAIDLVEHMLRFDPAR
RITVEQALAHPYLATLHDINDEPICHSPFEFDFEQPSFSEEHIKELIMMEAIAFNP
>scaffold-DHWX-2015107-Fontinalis_antipyretica
QGVPTHNGEYTQYNIFGNFFEVSRKYVPPIRPIGRGAYGIVCSAVNSETGEEVAIKKIGN
AFDNRIDAKRTLREIKLLRHMDHENIVAIRDIIRPPTRENFNDVYIVYELMDTDLHQIIR
SNQPLTEDHCQYFLYQLLRGLKYIHSANVLHRDLKPSNLLLNANCDLKICDFGLARTTSE
TDFMTEYVVTRWYRAPELLLNCSEYTAAIDVWSVGCIFMELLNREPLFPGRDYVQQLRLI
TELIGSPDDNDLGFLRSDNARRYVRQLPRYPKQSLDRKFPNMGPAAIDLVEHMLRFDPAR
RITVEQALAHPYLATLHDINDEPICHSPFEFDFEQPSFSEEHIKELIMMEAIAFNP
>scaffold-FFPD-2058337-Ceratodon_purpureus
QGVSTHNGEYTQYNIFGNLFEVSRKYVPPIRPIGRGAYGIVCSAVNTETQEEVAIKKIGN
AFDNRIDAKRTLREIKLLRHMDHENIVAIRDIIRPPTRENFNDVYIVYELMDTDLHQIIR
SNQPLTEDHCQYFLYQLLRGLKYIHSANVLHRDLKPSNLLLNANCDLKICDFGLARTTSE
TDFMTEYVVTRWYRAPELLLNCSEYTAAIDVWSVGCIFMELLNREPLFPGRDYVQQLRLI
TELIGSPEDHDLSFLRSDNARRYVRQLPRYPKQPLDRKFPNMGPAAIDLVEHMLRFDPAR
RITVEQALAHPYLSTLHDINDEPICHSPFEFDFEQPSFSEEHIKELIMMEAIAFNP
>scaffold-HVBQ-2132417-Tetraphis_pellucida
QGVPTHGGQYTQYNIFGNLFEVSVKYVPPIRPIGRGAYGIVCSAVNSETSEEVAIKKIGN
AFDNRIDAKRTLREIKLLRHMDHENIVAIRDIIRPPSRDTFNDVYIVYELMDTDLHQIIR
SNQPLTEDHCQYFLYQLLRGLKYIHSAHVLHRDLKPSNLLLNANCDLKICDFGLARTTSE
TDFMTEYVVTRWYRAPELLLNCSEYTAAIDVWSVGCIFMELLNREPLFPGRDYVQQLRLI
TELIGSPEDHDLGFLRSDNARRYIRQLPRYEKKSLDRKFPNMQPAAIDLVEHMLRFDPAR
RITVEQALAHPYLATLHDINDEPICHSPFEFDFEQPSFSEEHIKELIMMEAIAFNP
>scaffold-IGUH-2009465-Leucodon_julaceus
QGVPTHNGEYTQYNIFGNFFEVSRKYVPPIRPIGRGAYGIVCSAVNSETGEEVAIKKIGN
AFDNRIDAKRTLREIKLLRHMDHENIVAIRDIIRPPTRENFNDVYIVYELMDTDLHQIIR
SNQPLTEDHCQYFLYQLLRGLKYIHSANVLHRDLKPSNLLLNANCDLKICDFGLARTTSE
TDFMTEYVVTRWYRAPELLLNCSEYTAAIDVWSVGCIFMELLNREPLFPGRDYVQQLRLI
TELIGSPDDNDLGFLRSDNARRYVRQLPRYPKQSLDRKFSNMGPAAIDLVEHMLRFDPAR
RITVEQALAHPYLATLHDINDEPICHSPFEFDFEQPSFSEEHIKELIMMEAIAFNP
>scaffold-JADL-2048111-Rhynchostegium_serrulatum
QGVPTHNGEYTQYNIFGNFFEVSRKYVPPIRPIGRGAYGIVCSAVNSETGEEVAIKKIGN
AFDNRIDAKRTLREIKLLRHMDHENIVAIRDIIRPPTRENFNDVYIVYELMDTDLHQIIR
SNQPLTEDHCQYFLYQLLRGLKYIHSANVLHRDLKPSNLLLNANCDLKICDFGLARTTSE
TDFMTEYVVTRWYRAPELLLNCSEYTAAIDVWSVGCIFMELLNREPLFPGRDYVQQLRLI
TELIGSPDDNDLGFLRSDNARRYVRQLPRYPKQSLDRKFSNMGPAAIDLVEHMLRFDPAR
RITVEQALAHPYLATLHDINDEPICHSPFEFDFEQPSFSEEHIKELIMMEAIAFNP
>scaffold-LNSF-2068979-Stereodon_subimponens
QGVPTHNGEYTQYNIFGNFFEVSRKYVPPIRPIGRGAYGIVCSAVNSETGEEVAIKKIGN
AFDNRIDAKRTLREIKLLRHMDHENIVAIRDIIRPPTRENFNDVYIVYELMDTDLHQIIR
SNQPLTEDHCQYFLYQLLRGLKYIHSANVLHRDLKPSNLLLNANCDLKICDFGLARTTSE
TDFMTEYVVTRWYRAPELLLNCSEYTAAIDVWSVGCIFMELLNREPLFPGRDYVQQLRLI
TELIGSPDDNDLGFLRSDNARRYVRQLPRYPKQSLDRKFSNMGPAAIDLVEHMLRFDPAR
RITVEQALAHPYLATLHDINDEPICHSPFEFDFEQPSFSEEHIKELIMMEAIAFNP
>scaffold-MIRS-2086927-Climacium_dendroides
QGVPTHNGEYTQYNIFGNFFEVSRKYVPPIRPIGRGAYGIVCSAVNSETGEEVAIKKIGN
AFDNRIDAKRTLREIKLLRHMDHENIVAIRDIIRPPTRENFNDVYIVYELMDTDLHQIIR
SNQPLTEDHCQYFLYQLLRGLKYIHSANVLHRDLKPSNLLLNANCDLKICDFGLARTTSE
TDFMTEYVVTRWYRAPELLLNCSEYTAAIDVWSVGCIFMELLNREPLFPGRDYVQQLRLI
TELIGSPDDNDLGFLRSDNARRYVRQLPRYPKQSLDRKFSNMGPAAIDLVEHMLRFDPAR
RITVEQALAHPYLATLHDINDEPICHSPFEFDFEQPSFSEEHIKELIMMEAIAFNP
>scaffold-NGTD-2012190-Dicranum_scoparium
QGVLTHNGEYAQYNIFGNLFEVSRKYVPPIRPIGRGAYGIVCSAVNSETQEEVAIKKIGN
AFDNRIDAKRTLREIKLLRHMDHENIVAIRDIIRPPTRENFNDVYIVYELMDTDLHQIIR
SNQPLTEDHCQYFLYQLLRGLKYIHSANVLHRDLKPSNLLLNANCDLKICDFGLARTTSE
TDFMTEYVVTRWYRAPELLLNCSEYTAAIDVWSVGCIFMELLNREPLFPGRDYVQQLRLI
TELIGSPEDHDLGFLRSDNARRYVRQLPRYPKQPLDRKFPNMGPAAIDLVEHMLRFDPAR
RITVEQALAHPYLATLHDINDEPICHSPFEFDFEQPSFSEEHIKELIMMEAIAFNP
>scaffold-QKQO-2049788-Pseudotaxiphyllum_elegans
QGVPTHNGEYTQYNIFGNLFEVSRKYVPPIRPIGRGAYGIVCSAVNSETGEEVAIKKIGN
AFDNRIDAKRTLREIKLLRHMDHENIVAIRDIIRPPTRENFNDVYIVYELMDTDLHQIIR
SNQPLTEDHCQYFLYQLLRGLKYIHSANVLHRDLKPSNLLLNANCDLKICDFGLARTTSE
TDFMTEYVVTRWYRAPELLLNCSEYTAAIDVWSVGCIFMELLNREPLFPGRDYVQQLRLI
TELIGSPDDNDLGFLRSDNARRYVRQLPRYPKQSLDRKFSNMGPAAIDLVEHMLRFDPAR
RITVEQALAHPYLATLHDINDEPICHSPFEFDFEQPSFSEEHIKELIMMEAIAFNP
>scaffold-QMWB-2007770-Anomodon_attenuatus
QGVPTHNGEYTQYNIFGNFFEVSRKYVPPIRPIGRGAYGIVCSAVNSETGEEVAIKKIGN
AFDNRIDAKRTLREIKLLRHMDHENIVAIRDIIRPPTRENFNDVYIVYELMDTDLHQIIR
SNQPLTEDHCQYFLYQLLRGLKYIHSANVLHRDLKPSNLLLNANCDLKICDFGLARTTSE
TDFMTEYVVTRWYRAPELLLNCSEYTAAIDVWSVGCIFMELLNREPLFPGRDYVQQLRLI
TELIGSPDDNDLGFLRSDNARRYVRQLPRYPKQSLDRKFSNMGPAAIDLVEHMLRFDPAR
RITVEQALAHPYLATLHDINDEPICHSPFEFDFEQPSFSEEHIKELIMMEAIAFNP
>scaffold-RDOO-2004555-Racomitrium_varium
QGVPTHNGEYTQYNIFGNLFEVSRKYVPPIRPIGRGAYGIVCSAVNSETTEEVAIKKIGN
AFDNRIDAKRTLREIKLLRHMDHENIVAIRDIIRPPTRENFNDVYIVYELMDTDLHQIIR
SNQPLTEDHCQYFLYQLLRGLKYIHSANVLHRDLKPSNLLLNANCDLKICDFGLARTTSE
TDFMTEYVVTRWYRAPELLLNCSEYTAAIDVWSVGCIFMELLNREPLFPGRDYVQQLRLI
TELIGSPEDHDLGFLRSDNARRYVRQLPRYPKQPLDRKFPNMGPAAIDLVEHMLRFDPAR
RITVEQALAHPYLATLHDINDEPICHSPFEFDFEQPSFSEEHIKELIMMEAIAFNP
>scaffold-TMAJ-2183274-Neckera_douglasii
QGVPTHNGEYTQYNIFGNFFEVSRKYVPPIRPIGRGAYGIVCSAVNSETGEEVAIKKIGN
AFDNRIDAKRTLREIKLLRHMDHENIVAIRDIIRPPTRENFNDVYIVYELMDTDLHQIIR
SNQPLTEDHCQYFLYQLLRGLKYIHSANVLHRDLKPSNLLLNANCDLKICDFGLARTTSE
TDFMTEYVVTRWYRAPELLLNCSEYTAAIDVWSVGCIFMELLNREPLFPGRDYVQQLRLI
TELIGSPDDNDLGFLRSDNARRYVRQLPRYPKQSLDRKFSNMGPAAIDLVEHMLRFDPAR
RITVEQALAHPYLATLHDINDEPICHSPFEFDFEQPSFSEEHIKELIMMEAIAFNP
>scaffold-VMXJ-2130162-Leucobryum_albidum
QGVPTHNGEYTQYNIFGNMFEVSRKYVPPIRPIGRGAYGIVCSAMNSETGEEVAIKKIGN
AFDNRIDAKRTLREIKLLRHMDHENIVAIRDIIRPPSRENFNDVYIVYELMDTDLHQIIR
SNQPLTEDHCQYFLYQLLRGLKYIHSANVLHRDLKPSNLLLNANCDLKICDFGLARTTSE
TDFMTEYVVTRWYRAPELLLNCSEYTAAIDVWSVGCIFMELLNREPLFPGRDYVQQLRLI
TELIGSPEDYDLNFLRSDNARRYVRQLPRYPKQPLDRKFPNMGPAAIDLVEHMLRFDPQR
RITVEQALAHPYLATLHDINDEPICHSPFEFDFEQPSFSEEHIKELIMMEAIAFNP
>scaffold-WNGH-2089686-Aulacomnium_heterostichum
QGVPTHNGEYTQYNIFGNLFEVSRKYVPPIRPIGRGAYGIVCSAVNSETGEEVAIKKIGN
AFDNRIDAKRTLREIKLLRHMDHENIVAIRDIIRPPTRENFNDVYIVYELMDTDLHQIIR
SNQPLTEDHCQYFLYQLLRGLKYIHSANVLHRDLKPSNLLLNANCDLKICDFGLARTTSE
TDFMTEYVVTRWYRAPELLLNCSEYTAAIDVWSVGCIFMELLNREPLFPGRDYVQQLRLI
TELIGSPEDHDLGFLRSDNARRYVRQLPRYPKQPLDRKFPNMGPAAIDLVEHMLRFDPAR
RITVEQALAHPYLATLHDINDEPICHSPFEFDFEQPSFSEEHIKELIMMEAIAFNP
>scaffold-WSPM-2046596-Loeskeobryum_brevirostre
QGVPTHNGEYTQYNIFGNFFEVSRKYVPPIRPIGRGAYGIVCSAVNSETGEEVAIKKIGN
AFDNRIDAKRTLREIKLLRHMDHENIVAIRDIIRPPTRENFNDVYIVYELMDTDLHQIIR
SNQPLTEDHCQYFLYQLLRGLKYIHSANVLHRDLKPSNLLLNANCDLKICDFGLARTTSE
TDFMTEYVVTRWYRAPELLLNCSEYTAAIDVWSVGCIFMELLNREPLFPGRDYVQQLRLI
TELIGSPDDNDLGFLRSDNARRYVRQLPRYPKQSLDRKFSNMGPAAIDLVEHMLRFDPAR
RITVEQALAHPYLATLHDINDEPICHSPFEFDFEQPSFSEEHIKELIMMEAIAFNP
>scaffold-YWNF-2012044-Hedwigia_ciliata
QGVPTHNGEYTQYNIFGNLFEVSRKYVPPIRPIGRGAYGIVCSAVNSETGEEVAIKKIGN
AFDNRIDAKRTLREIKLLRHMDHENIVAIRDIIRPPTRENFNDVYIVYELMDTDLHQIIR
SNQPLTEDHCQYFLYQLLRGLKYIHSANVLHRDLKPSNLLLNANCDLKICDFGLARTTSE
TDFMTEYVVTRWYRAPELLLNCSEYTAAIDVWSVGCIFMELLNREPLFPGRDYVQQLRLI
TELIGSPEDHDLGFLRSDNARRYVRQLPRYPKQPLDRKFPNMGPAAIDLVEHMLRFDPAR
RITVEQALAHPYLATLHDINDEPICHSPFEFDFEQPSFSEEHIKELIMMEAIAFNP
>scaffold-ZACW-2004580-Leucodon_brachypus
QGVPTHNGEYTQYNIFGNFFEVSRKYVPPIRPIGRGAYGIVCSAVNSETGEEVAIKKIGN
AFDNRIDAKRTLREIKLLRHMDHENIVAIRDIIRPPTRENFNDVYIVYELMDTDLHQIIR
SNQPLTEDHCQYFLYQLLRGLKYIHSANVLHRDLKPSNLLLNANCDLKICDFGLARTTSE
TDFMTEYVVTRWYRAPELLLNCSEYTAAIDVWSVGCIFMELLNREPLFPGRDYVQQLRLI
TELIGSPDDNDLGFLRSDNARRYVRQLPRYPKQSLDRKFSNMGPAAIDLVEHMLRFDPAR
RITVEQALAHPYLATLHDINDEPICHSPFEFDFEQPSFSEEHIKELIMMEAIAFNP
>scaffold-ZTHV-2004869-Atrichum_angustatum
QGVPTHGGQYTQYNIFGNLFEVSVKYVPPIRPIGRGAYGIVCSAVNSETSEEVAIKKIGN
AFDNRIDAKRTLREIKLLRHMDHENIVAIRDIIRPPSRDTFNDVYIVYELMDTDLHQIIR
SNQPLTEDHCQYFLYQLLRGLKYIHSAHVLHRDLKPSNLLLNANCDLKICDFGLARTTSE
TDFMTEYVVTRWYRAPELLLNCSEYTAAIDVWSVGCIFMELLNREPLFPGRDYVQQLRLI
TELIGSPEDQDLGFLRSDNARRYIRQLPRYARQPLDRKFPNMQPAAVDLVESMLRFDPAR
RITVEQALAHPYLATLHDINDEPICHLPFEFDFEQPTFSEEHIKELIMMEAIAFNP
