# Supplementary material for: Water‐related innovations in land plants evolved by different patterns of gene cooption and novelty
Source: New Phytol. 2022 Feb 8;235(2):732–42. doi: 10.1111/nph.17981 (PMC9303528; doi:10.1111/nph.17981)
Supplement: Supplementary file 3 — Dataset S3 Fasta alignments and phylogenetic trees. [file NPH-235-732-s005.zip › Supplementary_Data_3_fasta_alignments_trees/Roots/Lateral_roots/MKK6_Q39026_1_1kp.treefile]

(Capsaspora_owczarzaki_ATCC_30864_XP_004349328.2_extracellular_signal-regulated_protein_kinase:0.2506288327,((((((((((((((((((((((Arabidopsis_thaliana_Q9LMM5_Mitogen-activated_protein_kinase_11_MPK11:0.0743178750,Arabidopsis_thaliana_Q39024_Mitogen-activated_protein_kinase_4_MPK4:0.0250034362)100:0.0213010773,Arabidopsis_thaliana_Q8GYQ5_Mitogen-activated_protein_kinase_12_MPK12:0.1879593404)92:0.0322628906,(Brachypodium_distachyon_I1I5N8_Mitogen-activated_protein_kinase:0.0356603469,(Oryza_sativa_indica_B9W0A6_Mitogen-activated_protein_kinase_MPK4:0.0146694607,Oryza_sativa_indica_A7WTW3_Mitogen-activated_protein_kinase_MPK6:0.0000023168)100:0.0127347490)100:0.0955887314)92:0.0146892200,(Brachypodium_distachyon_I1I1F8_MPK11:0.0381082060,Oryza_sativa_indica_B8BAW3:0.0294059996)100:0.0830481938)100:0.0205612750,Arabidopsis_thaliana_Q39025_Mitogen-activated_protein_kinase_5_MPK5:0.2160181686)100:0.0455678426,(Amborella_trichopoda_W1NMI1_Uncharacterized_protein:0.0745086634,Amborella_trichopoda_W1NKX0_Mitogen-activated_protein_kinase:0.0158323637)100:0.1022206786)99:0.0241369472,(Arabidopsis_thaliana_Q9LQQ9_Mitogen-activated_protein_kinase_13_MPK13:0.2301809607,Amborella_trichopoda_W1NKH8_Mitogen-activated_protein_kinase:0.0558257269)100:0.0571666998)80:0.0169159822,((Ginkgo_biloba_Gb_14122:0.0000023168,Sequoiadendron_giganteum_SEGI_00281:0.0265484212)94:0.0080555665,(((Picea_lambertina_PILA_27995:0.0041617939,Picea_taeda_PITA_03055:0.0162692957)100:0.0326405663,Pseudotsuga_menziesii_PSME_22308:0.0419864222)100:0.1014450255,(Picea_lambertina_PILA_34023:0.0117185944,Pseudotsuga_menziesii_PSME_27830:0.0252620592)100:0.0032042627)98:0.0085132023)97:0.0195508489)81:0.0405015933,(scaffold-WTJG-2011926-Ophioglossum_petiolatum-A:0.0000023168,scaffold-WTJG-2011927-Ophioglossum_petiolatum-A:0.0000023168)100:0.0422023597)76:0.0120537460,(((((((Selaginella_moellendorffii_D8RZE3_Mitogen-activated_protein_kinase_MPK4-2:0.0000023168,scaffold-ZZOL-2008839-Selaginella_stauntoniana:0.0000023168)100:0.0063184923,scaffold-LGDQ-2044289-Selaginella_apoda:0.0394537385)100:0.0439423899,scaffold-ZFGK-2003988-Selaginella_kraussiana:0.0423579010)99:0.0036690051,scaffold-KUXM-2004379-Selaginella_selaginoides:0.0548643828)100:0.0330040024,scaffold-FITN-2010159-Treubia_lacunosa:0.0434657144)100:0.0278502869,((((scaffold-CBAE-2006138-Huperzia_myrsinites:0.0029342090,scaffold-CBAE-2006139-Huperzia_myrsinites:0.0028849441)100:0.0155419977,(((scaffold-GKAG-2011019-Huperzia_lucidula:0.0000023168,scaffold-YHZW-2020370-Huperzia_selago-2_samples_combined:0.0000023168)82:0.0000023167,scaffold-NYBX-2013158-Huperzia_selago-A:0.0028746165)99:0.0058424885,scaffold-ZZEI-2128442-Phylloglossum_drummondii:0.0210990255)100:0.0065261227)100:0.0279780785,scaffold-XNXF-2006841-Dendrolycopodium_obscurum:0.0236521186)57:0.0070930222,((scaffold-CBAE-2012033-Huperzia_myrsinites:0.1657740294,(scaffold-GKAG-2006700-Huperzia_lucidula:0.0000023168,(scaffold-NYBX-2017893-Huperzia_selago-A:0.0000023168,scaffold-YHZW-2025779-Huperzia_selago-2_samples_combined:0.0000023168)100:0.0057479479)100:0.0211253429)100:0.0483468304,scaffold-WAFT-2010358-Diphasiastrum_digitatum:0.0909946917)99:0.0193654007)99:0.0186157590)100:0.0515140378,(scaffold-NHCM-2004293-Angiopteris_evecta:0.0000023168,scaffold-UGNK-2013245-Marattia_attenuata:0.0000021604)100:0.0397017309)81:0.0235803682)50:0.0074463555,((((Azolla_filiculoides_s0064.g035581:0.0471403398,Salvinia_cucullata_v1.1_s0011.g005383:0.0552460843)100:0.0502802152,(scaffold-EWXK-2005235-Thyrsopteris_elegans:0.0065773736,(scaffold-PNZO-2015197-Culcita_macrocarpa:0.0056077481,scaffold-UWOD-2022948-Plagiogyria_japonica:0.0028081088)100:0.0146658748)100:0.0204607620)75:0.0180267221,scaffold-PBUU-2008564-Lygodium_japonicum:0.0296753851)70:0.0062444004,scaffold-POPJ-2101594-Pteris_vittata:0.0880293224)98:0.0381267830)47:0.0077039901,((((((Arabidopsis_thaliana_Q39023_Mitogen-activated_protein_kinase_3_MPK3:0.1582597473,(Brachypodium_distachyon_I1H6N9_Mitogen-activated_protein_kinase_MPK3:0.0413020419,Oryza_sativa_indica_A2XFC8_Mitogen-activated_protein_kinase_5_MPK5:0.0498499797)100:0.1975618120)98:0.0766776086,Amborella_trichopoda_W1NKQ3_Mitogen-activated_protein_kinase:0.1838960944)91:0.0373886672,((((Arabidopsis_thaliana_Q39026_Mitogen-activated_protein_kinase_6_MPK6:0.0421148249,Arabidopsis_thaliana_Q9M1Z5_Mitogen-activated_protein_kinase_10_MPK10:0.3011152246)98:0.0367439205,(Brachypodium_distachyon_I1H0Y7_Mitogen-activated_protein_kinase_MPK6:0.0140817083,(Oryza_sativa_indica_B3GCK7_Mitogen-activated_protein_kinase_MPK6:0.0000021285,Oryza_sativa_indica_B8B2Z9_Mitogen-activated_protein_kinase:0.0000024043)100:0.0092880869)100:0.0433434240)98:0.0272345695,Amborella_trichopoda_W1PGG6_Mitogen-activated_protein_kinase:0.1239886313)90:0.0251284485,((((((Ginkgo_biloba_Gb_26499:0.0000023168,scaffold-SGTW-2001795-Ginkgo_biloba:0.0000023168)100:0.0220923894,scaffold-XZUY-2011927-Cycas_micholitzii:0.0185418769)98:0.0060374389,(scaffold-GNQG-2086130-Encephalartos_barteri:0.0061532281,scaffold-WLIC-2121010-Dioon_edule:0.0055598461)100:0.0402049129)92:0.0125350138,(((((((Picea_taeda_PITA_29567:0.0028258205,scaffold-JBND-2005385-Pinus_ponderosa:0.0028101064)100:0.0056040884,scaffold-IIOL-2078479-Pinus_parviflora:0.0140662683)97:0.0056844888,scaffold-NPRL-2126222-Cathaya_argyrophylla:0.0028208888)96:0.0027821671,scaffold-JUWL-2091835-Keteleeria_evelyniana:0.0084947619)39:0.0000020229,scaffold-AQFM-2081749-Pseudolarix_amabilis:0.0056343891)4:0.0000021064,((Pseudotsuga_menziesii_PSME_37772:0.0225835724,scaffold-IOVS-2012690-Pseudotsuga_wilsoniana:0.0027986958)99:0.0028071619,((scaffold-AREG-2012124-Nothotsuga_longibracteata:0.0028153206,scaffold-GAMH-2055651-Tsuga_heterophylla:0.0027918132)100:0.0057042459,scaffold-WVWN-2009804-Larix_speciosa:0.0056981351)100:0.0027013661)97:0.0028083770)93:0.0022619527,scaffold-AWQB-2054754-Picea_engelmannii:0.0033528768)100:0.0294997071)69:0.0044547178,(((Sequoiadendron_giganteum_SEGI_36489:0.0103158009,((scaffold-ESYX-2088902-Cunninghamia_lanceolata-branch_apex_with_needles:0.0000000000,scaffold-ZQVF-2101607-Cunninghamia_lanceolata-2_samples_combined:0.0000000000):0.0000023168,scaffold-OUOI-2052903-Cunninghamia_lanceolata-young_shoot:0.0000023168)100:0.0065418300)100:0.0356565822,scaffold-XTZO-2065276-Araucaria_rulei:0.0612217628)100:0.0337227024,(scaffold-TOXE-2013593-Welwitschia_mirabilis:0.0288882572,scaffold-VDAO-2004773-Ephedra_sinica:0.0661245543)100:0.0177081352)67:0.0054092499)85:0.0127781642,(Ginkgo_biloba_Gb_15256:0.2234176674,Pseudotsuga_menziesii_PSME_24135:0.1486660437)92:0.0444430810)96:0.0194744571)89:0.0284239977)100:0.0748255594,(((Azolla_filiculoides_s0006.g009555:0.3093466653,((scaffold-RFMZ-2003003-Osmundastrum_cinnamomeum-B:0.0000023168,scaffold-RFMZ-2003004-Osmundastrum_cinnamomeum-B:0.0000023168)100:0.0143833503,scaffold-VIBO-2078048-Osmunda_javanica:0.0060445909)100:0.0528408058)99:0.0478138846,((((((Azolla_filiculoides_s0208.g057983:0.0121159241,Azolla_filiculoides_s2697.g112704:0.0422251015)100:0.1450426723,Salvinia_cucullata_v1.1_s0054.g014276:0.1168645493)99:0.1290821941,scaffold-QIAD-2003259-Hymenophyllum_bivalve:0.0380915744)99:0.0649281016,Salvinia_cucullata_v1.1_s0050.g013773:0.2679399926)99:0.0533181032,scaffold-QVMR-2017592-Psilotum_nudum:0.1274634871)97:0.0252742480,(scaffold-DJSE-2019888-Ophioglossum_petiolatum-2_samples_combined:0.1533608749,scaffold-QVMR-2013042-Psilotum_nudum:0.0809712407)96:0.0209276858)90:0.0226722678)89:0.0375926519,((Azolla_filiculoides_s0011.g012491:0.0920665463,Salvinia_cucullata_v1.1_s0083.g018148:0.1793844561)100:0.0842991415,(Azolla_filiculoides_s0090.g042715:0.0801433400,Salvinia_cucullata_v1.1_s0076.g017479:0.1157084164)100:0.0778254083)100:0.2364949742)99:0.0231098897)99:0.0956398296,(Physcomitrella_patens_A9T142_Mitogen-activated_protein_kinase:0.0797020187,(Fontinalis_antipyretica_00610-RA___mRNA___locus_180481_30824_33756_-__translate_table__standard_:0.0165083955,((Pleurozium_schreberi_maker-scaffold_2390-snap-gene-0.23-mRNA-1_gene_maker-scaffold_2390-snap-gene-0.23_name_maker-scaffold_2390-snap-gene-0.23_seq_id_scaffold_2390_type_cds:0.0000000000,Pleurozium_schreberi_maker-scaffold_2390-snap-gene-0.23-mRNA-3_gene_maker-scaffold_2390-snap-gene-0.23_name_maker-scaffold_2390-snap-gene-0.23_seq_id_scaffold_2390_type_cds:0.0000000000):0.0000023168,Pleurozium_schreberi_maker-scaffold_2390-snap-gene-0.23-mRNA-2_gene_maker-scaffold_2390-snap-gene-0.23_name_maker-scaffold_2390-snap-gene-0.23_seq_id_scaffold_2390_type_cds:0.0000023168)100:0.0446143239)100:0.0669251323)100:0.1762256062)84:0.0190753731,(Amborella_trichopoda_W1NMI0_Mitogen-activated_protein_kinase:0.6364430842,(Physcomitrella_patens_A9SNU1:0.0558973281,Physcomitrella_patens_A9RUQ3:0.0000026949)100:0.5620850720)80:0.1191470954)64:0.0136088128)61:0.0181440559,(((((((((((((Marchantia_polymorpha_A0A176WLN0_Mitogen-activated_protein_kinase:0.0000000000,scaffold-LFVP-2086142-Marchantia_paleacea-2_samples_combined:0.0000000000):0.0000000000,scaffold-IHWO-2067923-Marchantia_paleacea-mycorrizal:0.0000000000):0.0000023168,scaffold-HMHL-2011334-Marchantia_paleacea-non_mycorrizal:0.0000023168)99:0.0000028976,scaffold-JPYU-2005290-Marchantia_polymorpha:0.0088103463)100:0.0085897250,scaffold-TFYI-2075549-Marchantia_emarginata:0.0034136462)84:0.0064868236,scaffold-TXVB-2011014-Lunularia_cruciata:0.0285679379)63:0.0069347311,scaffold-ILBQ-2046119-Conocephalum_conicum:0.0192923067)72:0.0046622817,scaffold-WJLO-2037322-Ricciocarpos_natans:0.0090112328)75:0.0177286883,scaffold-JHFI-2016169-Pellia_neesiana:0.0213208446)42:0.0042911964,(scaffold-BNCU-2086251-Radula_lindenbergiana:0.1108158275,((((scaffold-IRBN-2164182-Scapania_nemorosa:0.0000023168,scaffold-OFTV-2016227-Barbilophozia_barbata:0.0058927288)89:0.0000019923,scaffold-YBQN-2015213-Odontoschisma_prostratum:0.0064211157)99:0.0107936277,scaffold-WZYK-2014635-Bazzania_trilobata:0.0191406218)99:0.0059301499,scaffold-UUHD-2017159-Porella_pinnata:0.0212091462)98:0.0031905130)62:0.0088182812)95:0.0045920839,scaffold-NRWZ-2100137-Metzgeria_crassipilis:0.0722776490)93:0.0045165233,scaffold-YFGP-2016318-Pallavicinia_lyellii:0.0288516048)100:0.0318870010,((Physcomitrella_patens_A9S9Q8_Mitogen-activated_protein_kinase:0.0115154570,(((((Fontinalis_antipyretica_18026-RA___mRNA___locus_10928_930_3444_-__translate_table__standard_:0.0000023168,scaffold-DHWX-2015107-Fontinalis_antipyretica:0.0000023168)73:0.0000020616,(((((((((Pleurozium_schreberi_maker-scaffold_172-augustus-gene-0.22-mRNA-1_gene_maker-scaffold_172-augustus-gene-0.22_name_maker-scaffold_172-augustus-gene-0.22_seq_id_scaffold_172_type_cds:0.0000000000,scaffold-WSPM-2046596-Loeskeobryum_brevirostre:0.0000000000):0.0000000000,scaffold-MIRS-2086927-Climacium_dendroides:0.0000000000):0.0000000000,scaffold-QMWB-2007770-Anomodon_attenuatus:0.0000000000):0.0000000000,scaffold-JADL-2048111-Rhynchostegium_serrulatum:0.0000000000):0.0000000000,scaffold-TMAJ-2183274-Neckera_douglasii:0.0000000000):0.0000000000,scaffold-LNSF-2068979-Stereodon_subimponens:0.0000000000):0.0000000000,scaffold-ZACW-2004580-Leucodon_brachypus:0.0000000000):0.0000023168,scaffold-IGUH-2009465-Leucodon_julaceus:0.0000023168)77:0.0000022167,scaffold-QKQO-2049788-Pseudotaxiphyllum_elegans:0.0028683208)84:0.0028709724)100:0.0116319902,scaffold-VMXJ-2130162-Leucobryum_albidum:0.0177631991)79:0.0000023167,((scaffold-BPSG-2089504-Scouleria_aquatica:0.0000000000,scaffold-YWNF-2012044-Hedwigia_ciliata:0.0000000000):0.0000023168,scaffold-WNGH-2089686-Aulacomnium_heterostichum:0.0000023168)78:0.0000022289)56:0.0000024106,((scaffold-ABCD-2003693-Racomitrium_elongatum:0.0000023168,scaffold-RDOO-2004555-Racomitrium_varium:0.0000023326)100:0.0028871831,(scaffold-FFPD-2058337-Ceratodon_purpureus:0.0115055834,scaffold-NGTD-2012190-Dicranum_scoparium:0.0057962645)92:0.0000024503)92:0.0029231582)93:0.0089270494)98:0.0179718933,(scaffold-HVBQ-2132417-Tetraphis_pellucida:0.0112881384,scaffold-ZTHV-2004869-Atrichum_angustatum:0.0148431350)100:0.0121891349)100:0.0557879578)97:0.0214698231)74:0.0315392873,(((((Anthoceros_angustus_010442_locus_scaffold53_size796636_694799_696702___len_1200:0.0028268778,((((Anthoceros_punctactus_evm.model.utg000043l.950.1_EVM_Apun_evm.TU.utg000043l.950___utg000043l_4331658-4333564___:0.0000000000,scaffold-TWUW-2009103-Anthoceros_agrestis-A:0.0000000000):0.0000000000,scaffold-RXRQ-2020380-Phaeoceros_carolinianus-sporophyte:0.0000000000):0.0000000000,scaffold-TWUW-2009104-Anthoceros_agrestis-A:0.0000000000):0.0000023168,scaffold-BSNI-2051043-Anthoceros_agrestis-B:0.0000023168)100:0.0028039336)85:0.0000029619,(scaffold-ZFRE-2013407-Phaeoceros_carolinianus-sporophyte_1575:0.0000023168,scaffold-ZFRE-2013408-Phaeoceros_carolinianus-sporophyte_1575:0.0028261836)100:0.0201341156)97:0.0089038891,(scaffold-ANON-2005746-Leiosporoceros_dussii-B:0.0000023168,scaffold-ANON-2005747-Leiosporoceros_dussii-B:0.0000023168)100:0.1026264629)92:0.0082724199,((((scaffold-FAJB-2008784-Paraphymatoceros_hallii:0.0000023168,scaffold-WCZB-2016343-Phaeoceros_carolinianus-gametophyte:0.0000023168)75:0.0000023835,scaffold-FAJB-2008785-Paraphymatoceros_hallii:0.0000023168)96:0.0028262190,scaffold-ZFRE-2020619-Phaeoceros_carolinianus-sporophyte_1575:0.0000027481)86:0.0028342062,(scaffold-UCRN-2005015-Megaceros_flagellaris:0.0000024566,scaffold-UCRN-2005016-Megaceros_flagellaris:0.0028182308)93:0.0028330435)97:0.0090451417)91:0.0151710861,(scaffold-DXOU-2005814-Nothoceros_aenigmaticus:0.2029936357,((scaffold-DXOU-2037912-Nothoceros_aenigmaticus:0.0091762349,scaffold-TCBC-2003255-Nothoceros_vincentianus:0.0035198577)98:0.0076310481,scaffold-UCRN-2007084-Megaceros_flagellaris:0.0158107860)100:0.0288512384)95:0.0267174468)100:0.0757162871)54:0.0218139595,(scaffold-QPDY-2029009-Coleochaete_irregularis:0.1321524069,scaffold-VQBJ-2011993-Coleochaete_scutata:0.1116171694)100:0.0700564251)86:0.0248535466,((((((scaffold-AEKF-2006827-Penium_margaritaceum:0.0000000000,scaffold-AEKF-2006829-Penium_margaritaceum:0.0000000000):0.0000000000,scaffold-AEKF-2006830-Penium_margaritaceum:0.0000000000):0.0000023168,scaffold-AEKF-2006828-Penium_margaritaceum:0.0000023168)99:0.0540280616,((((scaffold-DFDS-2001519-Desmidium_aptogonum:0.0844089195,scaffold-GGWH-2004516-Onychonema_laeve:0.0212224194)96:0.0175652569,(scaffold-MCHJ-2014015-Micrasterias_fimbriata:0.0275613909,scaffold-WCQU-2015151-Staurodesmus_convergens:0.0236175503)100:0.0064477189)96:0.0171255226,scaffold-RPQV-2036591-Phymatodocis_nordstedtiana:0.0518512659)96:0.0141483024,scaffold-YSQT-2006254-Penium_exiguum:0.0533713881)84:0.0108498112)95:0.1225902977,(scaffold-HKZW-2006664-Mesotaenium_caldariorum:0.1207932977,(scaffold-JOJQ-2039378-Cylindrocystis_cushleckae:0.0715083505,scaffold-NBYP-2011029-Mesotaenium_kramstae:0.0273737224)100:0.0394021788)100:0.0858288901)50:0.0150566997,scaffold-WDCW-2008823-Mesotaenium_endlicherianum:0.1343417209)94:0.0288751120)86:0.0814449668,Klebsormidium_flaccidum_A0A1Y1HZV2_Mitogen-activated_protein_kinase:0.1786561167)94:0.0956847062,Klebsormidium_flaccidum_A0A1Y1IMT8_Mitogen-activated_protein_kinase:1.0915099220)85:0.0584520023,Bathycoccus_prasinos_K8EJ62_Mitogen-activated_protein_kinase:0.3530000599)86:0.1129887598,(Cyanophora_paradoxa_ConsensusfromContig37057-maker-ConsensusfromContig37057-snap-gene-0.1-mRNA-1:0.6539696238,Cyanophora_paradoxa_ConsensusfromContig9968-maker-ConsensusfromContig9968-snap-gene-0.0-mRNA-1:0.2673585800)100:0.2614200275)39:0.0510730071,(((((Bathycoccus_prasinos_K8ESV1:0.8726500896,(Ginkgo_biloba_Gb_41808:0.5748702283,(Physcomitrella_patens_A9RYY4:0.5957064219,Selaginella_moellendorffii_D8S7R9_MAP_kinase_MPK_1:0.6822060934)100:0.2374787035)100:0.0625735729)100:0.8303457680,Cyanophora_paradoxa_ConsensusfromContig19237-snap_masked-ConsensusfromContig19237-abinit-gene-0.0-mRNA-1:1.1361941603)99:0.2365565311,(Cyanophora_paradoxa_ConsensusfromContig13189-maker:0.0599286056,((Cyanophora_paradoxa_ConsensusfromContig53520-maker:0.3292509859,Klebsormidium_flaccidum_A0A1Y1IH83_Mitogen-activated_protein_kinase:0.1175252376)99:0.0632253642,(((Ginkgo_biloba_Gb_21356:0.8312926038,(Selaginella_moellendorffii_D8R0V8_Mitogen-activated_protein_kinase:0.0000023230,Selaginella_moellendorffii_D8S135_Mitogen-activated_protein_kinase:0.0430185197)100:0.1237838840)100:0.0441622570,Marchantia_polymorpha_A0A176VR47:0.3951736958)84:0.0311538088,Physcomitrella_patens_A9SKF6_Mitogen-activated_protein_kinase:0.0861608027)100:0.1111788275)99:0.1361872164)100:0.9754002673)84:0.0839868624,Cyanophora_paradoxa_ConsensusfromContig37505-snap_masked-ConsensusfromContig37505-abinit-gene-0.6-mRNA-1:1.1078771826)86:0.1893297771,Pseudotsuga_menziesii_PSME_00197:0.7153428933)56:0.1391748759)99:0.0977558001,Cyanophora_paradoxa_ConsensusfromContig7101-snap_masked-ConsensusfromContig7101-abinit-gene-0.1-mRNA-1:0.3509195354)100:0.0605134091,Cyanidioschyzon_merolae_M1UX12_Mitogen-activated_protein_kinase:0.5681058739);
