# Supplementary material for: Water‐related innovations in land plants evolved by different patterns of gene cooption and novelty
Source: New Phytol. 2022 Feb 8;235(2):732–42. doi: 10.1111/nph.17981 (PMC9303528; doi:10.1111/nph.17981)
Supplement: Supplementary file 3 — Dataset S3 Fasta alignments and phylogenetic trees. [file NPH-235-732-s005.zip › Supplementary_Data_3_fasta_alignments_trees/Roots/Lateral_roots/PIN1_Q9C6B8_1_1kp.fasta]

>Arabidopsis_thaliana_Q9C6B8_Auxin_efflux_carrier_component_1_PIN1
MITAADFYHVMTAMVPLYVAMILAYGSVKWWKIFTPDQCSGINRFVALFAVPLLSFHFIAANNPYAMNLRFLAADSLQKVIVLSLLFLWCKLSRNGSLDWTITLFSLSTLPNTLVMGIPLLKGMYGNFSGDLMVQIVVLQCIIWYTLMLFLFEYRGAKLLISEQFPDTAGSIVSIHVDSDIMSLDGRQPLETEAEIKEDGKLHVTVRRSNASRSDIYSRRSQGLSATPRPSNLTNAEIYSLQSSRNPTPRGSSFNHTDFYSMMASGGGRNSNFGPGEAVFGSKGPTPRPSNYEEDGGPAKPTAAGTAAGAGRFHYQSGGSGGGGGAHYPAPNPGMFSPNTGGGGGTAAKGNAPVVGGKRQDGNGRDLHMFVWSSSASPVSDVFGGGGGNHHADYSTATNDHQKDVKISVPQGNSNDNQYVEREEFSFGNKDDDSKVLATDGGNNISNKTTQAKVMPPTSVMTRLILIMVWRKLIRNPNSYSSLFGITWSLISFKWNIEMPALIAKSISILSDAGLGMAMFSLGLFMALNPRIIACGNRRAAFAAAMRFVVGPAVMLVASYAVGLRGVLLHVAIIQAALPQGIVPFVFAKEYNVHPDILSTAVIFGMLIALPITLLYYILLGL
>Arabidopsis_thaliana_Q9SQH6_Auxin_efflux_carrier_component_6_PIN6
MITGNEFYTVMCAMAPLYFAMFVAYGSVKWCKIFTPAQCSGINRFVSVFAVPVLSFHFISQNNPYKMDTMFILADTLSKIFVFVLLSLWAVFFKAGGLDWLITLFSIATLPNTLVMGIPLLQAMYGDYTQTLMVQLVVLQCIIWYTLLLFLFELRAARLLIRAEFPGQAAGSIAKIQVDDDVISLDGMDPLRTETETDVNGRIRLRIRRSVSSVPDSVMSSSLCLTPRASNLSNAEIFSVNTPNNRFFHGGGGSGTLQFYNGSNEIMFCNGDLGGFGFTRPGLGASPRRLSGYASSDAYSLQPTPRASNFNELDVNGNGTPVWMKSPAAGRIYRQSSPKMMWESGQRHAAKDINGSVPEKEISFRDALKAAPQATAAGGGASMEEGAAGKDTTPVAAIGKQEMPSAIVMMRLILTVVGRKLSRNPNTYSSLLGLVWSLISFKWNIPMPNIVDFSIKIISDAGLGMAMFSLGLFMALQPKMIPCGAKKATMGMLIRFISGPLFMAGASLLVGLRGSRLHAAIVQAALPQGIVPFVFAREYNLHPDLLSTLVIFGMIVSLPVTILYYVLLGL
>Arabidopsis_thaliana_Q8RWZ6_Auxin_efflux_carrier_component_4_PIN4
MITWHDLYTVLTAVVPLYVAMILAYGSVQWWKIFSPDQCSGINRFVAIFAVPLLSFHFISTNDPYAMNFRFVAADTLQKIIMLVLLALWANLTKNGSLEWMITIFSLSTLPNTLVMGIPLLIAMYGTYAGSLMVQVVVLQCIIWYTLLLFLFEYRGAKLLIMEQFPETGASIVSFKVESDVVSLDGHDFLETDAEIGNDGKLHVTVRKSNASRRSLMMTPRPSNLTGAEIYSLSSTPRGSNFNHSDFYSVMGFPGGRLSNFGPADLYSVQSSRGPTPRPSNFEENNAVKYGFYNNTNSSVPAAGSYPAPNPEFSTGTGVSTKPNKIPKENQQQLQEKDSKASHDAKELHMFVWSSSASPVSDVFGGGAGDNVATEQSEQGAKEIRMVVSDQPRKSNARGGGDDIGGLDSGEGEREIEKATAGLNKMGSNSTAELEAAGGDGGGNNGTHMPPTSVMTRLILIMVWRKLIRNPNTYSSLIGLIWALVAYRWHVAMPKILQQSISILSDAGLGMAMFSLGLFMALQPKIIACGNSVATFAMAVRFITGPAIMAVAGIAIGLHGDLLRIAIVQAALPQGIVPFVFAKEYNVHPTILSTGVIFGMLIALPITLVYYILLGL
>Arabidopsis_thaliana_Q9S7Z8_Auxin_efflux_carrier_component_3_PIN3
MISWHDLYTVLTAVIPLYVAMILAYGSVRWWKIFSPDQCSGINRFVAIFAVPLLSFHFISTNNPYAMNLRFIAADTLQKIIMLSLLVLWANFTRSGSLEWSITIFSLSTLPNTLVMGIPLLIAMYGEYSGSLMVQIVVLQCIIWYTLLLFLFEFRGAKMLIMEQFPETAASIVSFKVESDVVSLDGHDFLETDAEIGDDGKLHVTVRKSNASRRSFCGPNMTPRPSNLTGAEIYSLSTTPRGSNFNHSDFYNMMGFPGGRLSNFGPADMYSVQSSRGPTPRPSNFEENCAMASSPRFGYYPGGGAGSYPAPNPEFSSTTTSTANKSVNKNPKDVNTNQQTTLPTGGKSNSHDAKELHMFVWSSNGSPVSDRAGLNVFGGAPDNDQGGRSDQGAKEIRMLVPDQSHNGETKAVAHPASGDFGGEQQFSFAGKEEEAERPKDAENGLNKLAPNSTAALQSKTGLGGAEASQRKNMPPASVMTRLILIMVWRKLIRNPNTYSSLIGLIWALVAFRWHVAMPKIIQQSISILSDAGLGMAMFSLGLFMALQPKLIACGNSVATFAMAVRFLTGPAVMAVAAIAIGLRGDLLRVAIVQAALPQGIVPFVFAKEYNVHPAILSTGVIFGMLIALPITLVYYILLGL
>Arabidopsis_thaliana_Q940Y5_Auxin_efflux_carrier_component_7_PIN7
MITWHDLYTVLTAVIPLYVAMILAYGSVRWWKIFSPDQCSGINRFVAIFAVPLLSFHFISSNNPYAMNLRFIAADTLQKLIMLTLLIIWANFTRSGSLEWSITIFSLSTLPNTLVMGIPLLIAMYGEYSGSLMVQIVVLQCIIWYTLLLFLFEYRGAKILIMEQFPETGASIVSFKVESDVVSLDGHDFLETDAQIGDDGKLHVTVRKSNASRRSFYGGGGTNMTPRPSNLTGAEIYSLNTTPRGSNFNHSDFYSMMGFPGGRLSNFGPADMYSVQSSRGPTPRPSNFEESCAMASSPRFGYYPGGAPGSYPAPNPEFSTGNKTGSKAPKENHHHVGKSNSNDAKELHMFVWGSNGSPVSDRAGLQVDNGANEQVGKSDQGGAKEIRMLISDHTQNGENKAGPMNGDYGGEEESERVKEVPNGLHKLRCNSTAELNPKEAIETGETVPVKHMPPASVMTRLILIMVWRKLIRNPNTYSSLIGLIWALVAFRWDVAMPKIIQQSISILSDAGLGMAMFSLGLFMALQPKLIACGNSTATFAMAVRFFTGPAVMAVAAMAIGLRGDLLRVAIVQAALPQGIVPFVFAKEYNVHPAILSTGVIFGMLIALPITLVYYILLGL
>Arabidopsis_thaliana_Q9LU77_Auxin_efflux_carrier_component_2_PIN2
MITGKDMYDVLAAMVPLYVAMILAYGSVRWWGIFTPDQCSGINRFVAVFAVPLLSFHFISSNDPYAMNYHFLAADSLQKVVILAALFLWQAFSRRGSLEWMITLFSLSTLPNTLVMGIPLLRAMYGDFSGNLMVQIVVLQSIIWYTLMLFLFEFRGAKLLISEQFPETAGSITSFRVDSDVISLNGREPLQTDAEIGDDGKLHVVVRRSSAASSMISSFNKSHGGGLNSSMITPRASNLTGVEIYSVQSSREPTPRASSFNQTDFYAMFNASKAPSPRHGYTNSYGGAGAGPGGDVYSLQSSKGVTPRTSNFDEEVMKTAKKAGRGGRSMSGELYNNNSVPSYPPPNPMFTGSTSGASGVKKKESGGGGSGGGVGVGGQNKEMNMFVWSSSASPVSEANAKNAMTRGSSTDVSTDPKVSIPPHDNLATKAMQNLIENMSPGRKGHVEMDQDGNNGGKSPYMGKKGSDVEDGGPGPRKQQMPPASVMTRLILIMVWRKLIRNPNTYSSLFGLAWSLVSFKWNIKMPTIMSGSISILSDAGLGMAMFSLGLFMALQPKIIACGKSVAGFAMAVRFLTGPAVIAATSIAIGIRGDLLHIAIVQAALPQGIVPFVFAKEYNVHPDILSTAVIFGMLVALPVTVLYYVLLGL


>Amborella_trichopoda_U5D2H8
MISASAFYDIFTAMVPLYVAMFLAYGSVKWWRIFTPDQCSGINRFVAIFATPFLSLRIICSINPYKMNLRFILADTLQKLLILFLLVLWGSFSSWGSLDGVITLFSISTLPNTLIIGIPLLSAMYGVESNGLLIQIVVLQGLVWYTLLLFLFELKAKMVKGPQITVSMGSEVSPVDAQSSGMEVVYFSL
>Amborella_trichopoda_W1PK04_Auxin_efflux_carrier_component
MISGKDFYDVLAAMVPLYVAMMLAYGSVRWWKIFTPDQCSGINRFVAVFAVPLLSFHFISTNDPYSMNYRFIAADTLQKVVILIALGAWVNLAKNGSLEWMITLFSLSSLPNTLVMGIPLLKAMYGEFSGALMVQVVVLQSVIWYTLMLFMFEYRGAKVLITEQFPDTAQSITSFKVESDILSLDGREPLLADAEIGQDGKLHVVVRKSLSSRSQISSYKSQCLNSATSVTPRTSNLTGVEIYSLQSSREPTPRGSSFNHTDFYAMFSKLPAGGGQANYGEVYSLNSSRGPTPRTSNFDEEVSTRLGRMRSQDMKDGKSKSGEFGYPAPNPLLLKSPNGDNKRRCSEVGAKELHMYVWSSSASPGSEAHVHGSVARGGSHDFGGAMGLDSKGVNGFTQSPRTGYKGMQDQGENYSPNRKIAPDGDSFVPRDPLEIQSGCISPNKLSAVASPFAQKTPDFNGTTKTRISANNNAQMPPASVMTRLILIMVWRKLIRNPNTYSSLFGLAWSLVSFRWQIQMPTIVHGSIAILSDAGLGMAMFSLGLFMALQPKIIACGTSVAGYSMAVRFLVGPAVMAATSSAIGLRGVLLHVAIVQAALPQGIVPFVFAKEYSVHADVLSTA
>Amborella_trichopoda_W1PUF3_Auxin_efflux_carrier_component
MITWKDLYKVLTAVVPLYVAMILAYGSVRWWKIFSPDQCSGINRFVAIFAVPLLSFHFISTNNPYAMNLRFIAADTLQKIIMLFVLALWTNLTRAGCLEWMITIFSLSTLPNTLVMGIPLLIAMYDEYSGSLMVQVVVLQCIIWYTLLLFLFEYRGAKLLIMEQFPDTAGSIVSLKVDSDVMSLDGQEFLQADAEVGDDGKLHVTVRKSTSSSRRSQGLGSLPSLTPRPSNLTGAEIYSLNSSRNPTPRGSNFNNSDFYSMMAGPRHSNFAQPDLYSLQSSRGPTPRPSNFDYPYNSTTATQKNQGGGVHFGIENGNGGNGSSGYPAPNPEVFASSNVNSKPLHSRRGGSDQLLQQPRSPQRSANNNRESHSQSNHHDAKELHMFVWSSSASPVSEGGGLHVFGGPDFARNEQPGRGSDHGAKEIRMLVSDHLPNGETKAIPQSGDDYEGEDFSFSNRVMGEMGEESLPLEKEGPNLSKFGSSSTVELHPKPGPEDWRKKQMPPASVMTRLILIMVWRKLIRNPNTYSSLIGLIWSLIAFRWDVAMPKIVKKSISILSDAGLGMAMFSLGLFMALQPKIIACGNSVAAFAMAVRFLTGPAVMAAASIAVGLRGKLLHVAIVQAALPQGIVPFVFAKEYNVHPAILSTGVIFGMLIALPITLVYYIVLGL
>Amborella_trichopoda_W1PRZ0_Auxin_efflux_carrier_component
MLLAYASVKWWKIFGPDQCAGINRFVAIFAVPLLSFEFISRIDPYNMDLLFVAADSLSKILILSFLASWARLSSKGSIDWVITLFSLATLPNTLVMGIPLVKAMYGDDKESLMIQAVVLQCIIWYTMLLFLFEYRAARLAVMKGFNTGSESGRRDKVEEIESGMREKLEESQKGEDEVVHVMVAKNSNSPSHSSNRVAPHLASTDDDGKELHMFVWPCGCCNSEAVCHQSIQVCSKEEKRKKEEGLVSVQEASMSVEMVKMIMKMVWFKLLANPNTYASLLGLAWALVSCKWNVKKPLILENSVTILSNAGLGMAMFSLGLFMALQPRIIACGTRLAAYGMLIRFFLGPAIMAVASTGVGLRGPILRVAIVQAALPQGIVPFVFAREYNLHPDVLSTAVIFGMIVSLPITVLYYVFLGL

>Amborella_trichopoda_U5CWM0
MVVRFLLGPGVMAACSLALGLRGKLLHIAIVQSSYSCNRVNRARKVDMLD

>Amborella_trichopoda_W1NQD1_Auxin_efflux_carrier_component
MIKGSDLYHVLTAVVPLYVAMILAYGSVKWWKIFSPDQCSGINRFVALFAVPLLSFHFISTNNPYAMNLRFIAADTLQKLIVLSVLFFWSKTSRRGCLEWAITLFSLSTLPNTLVMGIPLLKGMYGDFSGSLMVQIVVLQCIIWYTLMLFLFEYRGARLLISEQFPDNAGSIISVAVESDVLSFDGREPLQTEAEIGEDGKLHVRVRKSTSSRSEIFSRRSQGLNSGNSMTPRPSNLTNAEIYSLQSSRNPTPRGSSFNHSDFFSMVQGKNAGVSPRQSNFGNSGVEEERERANGVYHNLHNQKQGKQGRKENEGRDLHMFVWSSSASPVSEGGIHVFRGGEFGHENHGGADLRLGMGPHGGEVAKEANHESYDEFGRDDFSFGNRPLSQGDESLPRDGHGPSLSKFGSSSTAELHPKASGDGGPKPSAMPPTSVMTRLILIMVWRKLIRNPNTYSSLIGLTWSLVCFRWGIQMPVIVARSISILSDAGLGMAMFSLGLFMALQPRIIACGNSIAAFAMAVRFLTGPAIMAVASIAVGLRGVLLHVAIVQGHLWHADCFTHHPGLLHFAWTMMTTSKMAAKPAQRLGGLAFSLKNLERREREKLYLFAEN
>Amborella_trichopoda_U5CX86_Auxin_efflux_carrier_component
MAGFYEILSTMVPLYLAMLLAFASVKWWRMFSDEQCSGINKFVANFAAPLLSFKIIYSNDPYKMNHKLILADTMQKLLILFALMLWVKLTKRGSFDWMITLFSMSTLPNTVILGIPLLRAMYGEESEQILFQIVVLQFVVWYPFLLFLYELREAKGAVGRRVSTAVINGSTVVLEVEARSETRMSSLSLATVDGQGSTTAMNGSVVLVVEASAKENSLGYLNGEEGTANSKEREVQVEAAPPQMRMINLLILVWSKVIKNPNTYSSILGLVWGLISFRFNIRMPKIVDKSVTILSVTGLGLSMFSLGLFMASQPNLMPCGKRNATIAMFVRFSFSVVVMSMCSILLGLQGNLLKVAIVQFCNPSYASYAVFRLVGSTGKK
>Amborella_trichopoda_U5CWM5
MNLKFILADTMQKLLILFVLILWTKFTRWGSFNWMITLFSLSIMPNTLIIGIPLLRPMYGEENIALLVQVVVLQLVVWCPVFLCLYELHAVKVTMNGNVGTTNDTHEGKEDDEMMDVQVTPANECPGVIPLLYGK

>Amborella_trichopoda_W1NEB1_Auxin_efflux_carrier_component
MISLLDLYHVLTAVVPLYVAMILAYGSVKWWKIFTPDQCSGINRFVALFAVPLLSFHFIAANDPYSMNFRFIAADTLQKLIVLGVLAVWCRVSKRGTLEWTITLFSLSTLPNTLVMGIPLLKGMYGDFSGSLMVQIVVLQCIIWYTLMLFLFEYRGAKLLITEQFPDTAAAIKSFTVDSDVLSLDGREPLETNAEIGEDGKLHVTVRKSNASRSDIFSRRSQGITPRPSNLTNAEIYSLQSSRNPTPRGSSFNHTDFYSMIAGRGNPNPNMSPRHSNFGANDLYSSRGPTPRPSNFEDETKDSDYHHKSRFARGSSENHPLPIAPPNPSIAQYPAPNPAMFSPNSGTKPAVKGANGQQNEGAKDLHMFVWSSSASPVSEVFGQHQEFGASKEVRVGVSPTNEHPPSKGESYPRESQEYERGDFSFGNAGAEGEGQNQGKFGSSSAMELHSRPTDGKATSMPPASVMTRLILIMVWRKLIRNPNTYSSLIGLTWSLVSFRWHVKMPAIVAQSISILSDAGLGMAMFSLGLFMALQPRIIACGNSIAAFAMGVRFLSGPAVMAAASIAVGLRGVLLHVAIVQAALPQGIVPFVFAKEYNVHPDILSTGVIFGMLIALPITLVYYILLGL

>Brachypodium_distachyon_I1GVS4_Auxin_efflux_carrier_component
MITGRDIYDVLAAVVPLYVAMFMAYGSVRWWGIFTPDQCSGINRFVAVFAVPLLSFHFISTNDPYAMDYRFLAADSLQKLVILAALALWHNLLSRFKPNNGGPAQLDWTITLFSLATLPNTLVMGIPLLRAMYGDFSGSLMVQIVVLQSVIWYTLMLFLFEYRGAKALISEQFPPDVGASIASFRVDSDVVSLNGREPLQADAEVGTDGRVHVVIRRSASGSTTGAGHGGGGYGIGGHGRASRGMTPRASNLTGVEIYSLQTSREPTPRQSSFNQNDFYSMFSAAGTGTGTSKLASPSPMGQQGQNNGNNGGGARVGLDEQVANKFKGGVDYPAPNPGMMAAPAPRKKELGGSNSNSNKELHMFVWSSSASPVSEANLRNAVISHAASTDFAAAPPAAAASATPHDAAATPKGVSGTVTPVMKMKDGGAVELEIEDGTMKSPAAGLAAKFPVTGSPYVAPRKKGAGGGLVEEEAAHPMPPASVMTRLILIMVWRKLIRNPNTYSSLIGLVWSLVSFRWNIQMPTIIKGSISILSDAGLGMAMFSLGLFMALQPKIISCGKSVATFAMAVRFLTGPAVIAATSIAVGLRGVLLHVAIVQAALPQGIVPFVFAKEYNCHPQILSTAVIFGMLIALPITILYYILLGI
>Brachypodium_distachyon_I1HPV1_Auxin_efflux_carrier_component
MISSHDLYTVLAAVVPLYVAMILAYGSVRWWGIFTPDQCSGINRFVAIFAVPLLSFHFISASDPYQMNLRFLAADTLQKLLVLAALAACSRLIPSLGLDWSVTLFSLSTLPNTLVMGIPLLVAMYGPDAGSLMVQIVVLQCIIWYTLLLFLFEFRAARALIADQFPDTAASIASLHVDPDVVSLDGGRAETEAEVAPDGRLRVTVRRSSVSRQSLSLLGVTPRPSNLTGAEIYSVNSSQNPTPRGSNFNHADFFATVGAPPPPTTPAGARGSSFGTSSEHFSLHTSSQGPTPRGSNFDEHSAGAGGRKPAAAGAHSSHDAKELHMFVWSSSTSPVSEVSRLPADRARLDAKEIRMVVPADPPQNGSCKEAAVEDDGEAAEAGRERLTKLSSSSTAELRPNVYADTAGAEDAKRPRQQHQMPPASVMTRLILIMVWRKLIRNPNTYSSLIGLVWSLAAFRWHISMPSIVGKSISILSDAGLGMAMFSLGLFMALQPSIIACGNTVAVVSMVVRFIVGPAVIAAASAAVGLRGTLFKISIVQAALPQGIVPFVFAKEYNVHPTILSTAVIFGMLVALPITLAYYAILGLVTV
>Brachypodium_distachyon_I1GZH7_Auxin_efflux_carrier_component
MITGTDFYHVMTAMVPLYVAMMLAYGSVKWWRIFTPDQCSGINRFVALFAVPLLSFHFISTNNPYAMNLRFIAADTLQKLIVLALLTLWSHLSRNGSLEWTITLFSLSTLPNTLVMGIPLLKGMYGDESGSLMVQIVVLQCIIWYTLMLFMFEYRGARILITEQFPDTAGAIASIVVDPDVVSLDGRRDMIETEAEVKEDGKIHVTVRRSNASRSDIYSRRSMGFSSTTPRPSNLTNAEIYSLQSSRNPTPRGSSFNHTDFYSMVGRSSNFAAGDVFGGPGPVVRTGATPRPSNYEEDKAAAAGGNKYPAPNPAMAAAPPKPGKKQQQQGKGEDGKDLHMFVWSSSASPVSDVFGNGAEYNVDAAAVKDVRVAVASPRKGDGRKEKGEDYVERDEFSFGNKGMAGERDAEAGDEKDQGNAGGVVAATAMPPTSVMTRLILIMVWRKLIRNPNTYSSLIGLVWSLVCFRWNFEMPAIIMKSIAILSDAGLGMAMFSLGLFMALQPRIIACGNKRASFAMAVRFLTGPAVMAAASIAVGLRGKLLHVAIVQAALPQGIVPFVFAKEYSVHPDILSTAVIFGMLIALPITLVYYILLGL

>Brachypodium_distachyon_I1HSK2
MAPLYTAALLGYASVRWLGAFSAEQCAGINHFVAIYAVPVLIFHMVSTNDPYAMSGRLIAADTLQKAAMLLALVAWAAWPARWRRRGNNNKAVAAAAAAVSPLQWVVTAFSVAALPNTIIMGVPLLGGMYGDVSKGLMKQIVVMQFCVWYNVVIFIYEYMAARRAATVDGTARIRDANDDDIVVVAAERAHEVTVKIEITEVAAAPPVPQEGVAGETKTTTVAKETSTAETEGVSPPKKTAPSARHVALMAGKKVLKIPNTYASFLGLIWALIAFKCGIKMPKIIDDSLFTIHTTAVGLSMFASGTFIARQSRFVPCGYAVASISMVLKFLIGPVVMLLASLAIGLHGTLLHIAVVQAALPLAVTSFVYAEEYKVHADIMSTGVILGIFISLPVTIVYYILLGL
>Brachypodium_distachyon_I1INR3_Auxin_efflux_carrier_component
MITAADLYHVLTAVVPLYVAMTLAYGSVRWWRIFTPDQCSGINRFVALFAVPLLSFHFISSNDPYAMDLRFLAADTLQKLAVLALLFLASHIRLRIPFFPGSGGGGVSLDWAITLFSLSTLPNTLVMGIPLLRGMYGGAGAGEDAGTLMVQIVVLQCILWYTLMLFLFEYRGARMLVMEQFPGGGGAEIVSFRVDSDVVSLAGGGGGELEAEAEVGEDGRMRVTVRKSTAGTSSRSETACGSQSASAMAQPRVSNLSGVEIYSLQSSRNPTPRGSSFNHAEFFNIAGAGVRGDEEKGGVGTGNGGHSPQQGKRKDLHMFVWSSSASPVSERAAAAAAVHAFGSDHGGGAQASYEEYGGQGEGPALCKLGSNSTAQLRPKEEEEDEEQRAAAAMAMPAASVMTRLILIMVWRKLIRNPNTYSSLIGVVWSLVSYRWGIEMPAIIARSIAILSDAGLGMAMFSLGLFMALQPRIIACGHSLAAYAMAVRFVVGPAIMAAASLAVGLRGVLLHIAIVQAALPQGIVPFVFAKEYNVHPNILSTAVIFGMLIALPITLAYYFVLGL
>Brachypodium_distachyon_I1HG48_Auxin_efflux_carrier_component
MALAYGSVRWWGVITPDQCGGINRFVAVFAVPLLSFKVISGTDLYAMDLRFAAADTLHKCAVLAALAASARFFPGSGGSRLDWPVTFFSFATLPNTLIMGIPLLVAMYGSHAGDLMVQLVVLQCIVWYTLLLFLFELRAARALISAAAAAAGAGGRRERVESFVVDPDVVSLDGSHAEAQAEVAPDGSMRLTVRRASASASASRRSLMAGGVGAATPRASNLTGVEIYSACSSPRVSLGAHADLTAHPAAPASASASALRASSFGAADLFSLHSSRQHTPRPSASASFDERNPRATAAVAPVNDDDGAGDDDRKNSDARVLDWSSGASEVSGLPVFRAGVGRDSGRLRLQPIGSGSSRMIRAARGPAPTCAKPEAAVHEAVAKLEAGLAKTTTDERQKHEQQGVAKDGGAGQKMPPAGVMTRLILTMVWRRLIRNPNTYKIAMPAIVANSISILSNTGLGMAMFSLGLFMAMQPKLIACGHTVAATTLAVRFLFAPATMAAAAATVGLRGTLLRVAIVQAALPQGIVPFVFAKEYNLHAAALCTGYANKPLTPILLNSSSFRYYFLL
>Brachypodium_distachyon_I1IFD0_Auxin_efflux_carrier_component
MITAADFYHVMTAVVPLYVAMILAYGSVKWWRIFTPDQCSGINRFVALFAVPLLSFHFISSNNPYTMNLRFIAADTLQKLMVLAMLTAWSHLSRSGSLEWTITLFSLSTLPNTLVMGIPLLKGMYGDFSGSLMVQIVVLQCIIWYTLMLFMFEYRGARMLITEQFPDTAGAIASIVVDPDVIHVTVRRVERVQVGMFYSRRSMGFSSTTPRPSNLTNAEIYSLQSSRNPTPRGSSFNHTDFYSMVGRSSNFGAADAFGVRTGATPRPSNYEDDAPPKQPAQGKYQIPGAAINGAAAGQYPAPNPAVAAPKRKVATANGQGKGGGEDLHMFVWSSSASPVSDVFGGGGGPDYNDAAAAKSPRKMDGGAKEREDYVERDEFSFGNRGGAMERDAEAGDEKAAVGGGNGGAAAAAMPPTSVMTRLILIMVWRKLIRNPNTYSSLIGLIWSLVCFRWNFEMPAIVLKSISILSDAGLGMAMFSLGLFMALQPRIIACGNKVATYAMAVRFFAGPAVMLAASFAVGLRGTLLHVALVQAALPQGIVPFVFAKEYSVHPDILSTAVIFGMLIALPITLVYYIVLGLF


>Ginkgo_biloba_Gb_29191
MINGKDLYSVLTAVVPLYVAMMLAYGSVKWWKIFTPDQCSGINRFVAIFAVPLLSFHFISTNDPYAMNYRFIAADSLQKVIILVLLGIWTKIGKSGSLEW
MITLFSLSTLPNTLVMGIPLLKAMYGDFSGSLMVQVVVLQSVIWYTLMLFLFEYRGAKMLIMEQFPDTAASIISFRVDSDVVSLDGREPLQTDAEVGEDG
KLHVTVRRSTSSRSVISSRRSQGLTSLPSLTPRPSNLTGAEIYSLHSSRNPTPRGSSFNHTDFYSMLSGNRPGNINNMSPRHSNFQSTDVYSVTSSRGPT
PRTSNFDEENSKDVKSTHSRFGPHVYPYGGHRSQGSIGRSVSGGLEPMTSATTTGYPAPNPGMLSPNDNKTLKKIPSQTDTARSPHQKLNDAAKELHMFV
WSSSASPVSEGNQVPVFGGTELGISDNNGRNDPNGKDVRMMVSQTPEHPAANGAKAVHEPSGSFDEYAREHFSPGKKAMLNGDECVTRDAEAPSPSKLGS
GCSVDLAEKNQEAARHTNMPPASVMTRLILIMVWRKLIRNPNTYSSVLGLIWSLVSFRWNVAMPKIVHESIAILSDAGLGMAMFSLGLFMALQPRIIACG
KSVAGFAMTVRFLTGPAVMAAASIAVGLRGALLHVAIVQAALPQGIVPFVFAKEYNVHPEILSTAVIFGMLIALPITLLYYVLLGV*
>Ginkgo_biloba_Gb_03217
MISLKDLYTVVSAVVPLYVTMFLAYGSVKWWKIFSAEQCAGINRFVAIFAVPLLSFEFIYRINPYKMNFRFIAADAISKAIVLLVLALWGRFSQKGSLDW
VITLFSLSTLPNTLVMGIPLLRAMYGEYSKTLMVQTVVLQCIIWYTLLLFLFEYRSAKILIAEQFPGAANSIASFKVESDVLSLDGGELLQTDAEVGEDG
KLHVIVRKSSSSQGNSAASSQRFQGLSSIKTFTPGRPMNHHHHADIYSLQSSRNLTPRDSSFNRAEYVSMTSGRAMSPVQPNNNNNNSSSNGNSPYIACD
GNSLHSSRGHTPRTSNCNEENYRDLNSGQGLHRSGNSNSSPRLAQGPNCNGGHYYGFKGNSNTTALVEPLENGAQGESMYGSNREQLHGSTVINLGCRTV
YAGTHLGVNFSPNAVQLTKRIPDSRSSPKLDEDAKELHMFVWSSSGSPVSERGLQLLSGSDFGLGDSSRREFDNIREERGITTPGNEQLTTRGNWIIPQW
DSIPTSYTRIHYMHKAQISAIVEVTTRKTFSANKSSEMIAGLIPEPAQACEEDPHEEDFSFGNKSMNAEAGDKEGPRLSKFTSSSTAALTPKLLAEADVQ
RNDSPPAAVMINLILNMVWRKLVRNPNSYASVIGMIWALTSCRYAILHTNPCSRCPENKCLVMKRWLDNGYFCCQQNPGCGVRLTNDVPALMQSRPLHRW
HFKMPQIVQGSITILSDAGLGMAMFSLGLFMALQPRIIACGKSLAMFGMVLRFLTGPAVMAVASIAAGLRGSILHIAIVQVRANFFIAQTLVSLLFLNLM
TLLLSWEAALPQGIVPFVFAREYSLHPDVLSTAVIFGMIVSLPITLQSPWEGNYSWKRDTGIENFRSEFQYSLARSSEDSITVMESGMGHPFIVVDISYA
CSWFGESNKKLEVNIKYTSGQLQVPGFEFHFFSVYLKWA*
>Ginkgo_biloba_Gb_37787
MINGTDLYNVLTAVVPLYVAMILAYGSVKWWKIFSPDQCSGINRFVALFAVPLLSFHFISTNDPYAMNLRFIAADSLQKIMMLVMLGIWTKVGKSGSLDW
MITLFSLSTLPNTLVMGIPLLKAMYGDFSGDLMVQVVVLQCIIWYTLMLFMFEYRGAKLLIMEQFPDTAASIISFKVDSDVMSLDGREPLQTDAEVGEDG
KLHVTVRKSTSSRSVLSSHRSQGLSLTPRPSNLTNAEIYSLHSSRNPTPRGSSFNHTDFYSMFTNRAMSPRHSNFAHSDVYSLHSSRGPTPRTSNFDEEN
FKDLNKGTQNNTNANSPRFGPPMYSGAPGSMYPYGTRSQGSIGNGFELNPTPNHGMLSPNVPKTVKKNMTDPRSSQQKMNDDGKELHMFVWSSSASPVSE
ANRHVFGHGSDFVVPDSTNNVRTDHNSNAKEVRMLVSSPITAQTANGGKDLHEARDTYEEYLPEDFSFGNRAMYQDEIHCKEAPASLSKFGSSSTAELHP
KGQIEARYTSMPPASVMTRLILIMVWRKLIRNPNTYSSLIGLIWALISYSGSELAFICSVNSLDWSLGASFGSSEEIIQGLGSVAWYWYADSLIAFSSVF
NHVYRWNIEMPKIIEQSIRILSDAGLGMAMFSLGLFMALQPRIIACGNSIAAFAMAVRFLTGPAVMAAASIAIGLRGVFLHVAIVQAALPQGIVPFVFAK
EYNVHPDILSTGVIFGMLIALPITLVYYILLGV*
>Ginkgo_biloba_Gb_06199
MISGKDMYNVLTAMVPLYVAMILAYGSVKWWKIFSPDQCSGINRFVAIFAVPLLSFHFISINNPYEMNFKFIAADSLQKVIMLVVLGLWTTFTKSGSLEW
MITIFSLSTLPNTLVMGIPLLKAMYGDFSGSLMVQVVVLQCIVWYTLLLFLFEYRGAKMLIMEQFPDTAGSIVSFKVESDVVSLDGREFLQTDAEIGDDG
KLHVTVRKSTSSRSVMSSRRSQGLGSLPSLTPRPSNLTGAEIYSLNPTPRGSNFNHSDFYSMMAGRGISPRQSNFGPGDAYSLQSSRGPTPRPSNFDDEN
SKDFKGIPTGGAAANNMNSPRFGPPLYPGHMHPYGHRPQQPSIGGGGLELSNTNANTNHAGGVGGYPAPNPEVFSANTSRPPKKVIPDPARSPQQSKANH
DAKELHMFVWSSSASPVSEGGLHVFGGTDFGDAGRTDHSAKEIRMLVSPTPEHNTNGGAKVVAGLPEARHDQAYEEYVREDFSFGNRAMSQGDESIPLDK
EGPNLSKFGSSSTTELHPKGHDDSRHKQMPPASVMTRLILIMVWRKLIRNPNTYSSLIGLIWSLISFRWHIAMPKIIEKSISILSDAGLGMAMFSLGLFM
ALQPRIIACGNSVATFAMAVRFLTGPAVMAAASIAIGLRGVWLHVAIVQAALPQGIVPFVFAKEYNVHPDILSTAVIFGMLIALPITLVYYVVLGL*
>Ginkgo_biloba_Gb_02144
MITGSDLYHVLTAVVPLYVAMILAYGSVKWWKIFTPDQCSGINRFVALFAVPLLSFHFISTNDPYAMNFRFIAADSLQKIIVLVVLGIWTKVGKSGCLEW
MITLFSLSTLPNTLVMGIPLLKAMYGDFSGSLMVQVVVLQCIIWYTLMLFLFEYRGAKILIMEQFPDTAASIISFKVDSDVMSLDGREPLQTEAEIGDDG
KLHVTVRKSTSSRSVISSRRSQGLSSLPSLTPRPSNLTGAEIYSLHSSRNPTPRGSSFNHTDFYSMFTGRNNNLSPRQSNFAPSDVYSLHSSRGPTPRTS
NFEEENPGDINTYSKGTTMNPSRFGPPMYPGGTGTMYPYGPRTQPSVGGAMGGGFELNPGVGMNTNISVSGHGGGAPYPAPNPGMFSPNTSRTAKKTSTD
PRSSQPKGNEDAKDLHMFVWSSSASPVSEGGLHVFGGTEFAATDNNARTDHITKEVRMVVSPANDQTANGGGKVIAGLPEPRETYEEYGREDFSFGNRAM
SQGDESLPRDKEGPSLSKFGSSSTAELHPKGQEDGRQRLMPPASVMTRLILIMVWRKLIRNPNTYSSLVGVIWSLVSFRWNLEMPKIIAKSISILSDAGL
GMAMFSLGLFMALQPRIIACGNSVAAFAMAVRFLTGPAVMAAASIAIGLRGTLLHVAIVQASLPQGIVPFVFAKEYNVHPDILSTAVIFGMLIALPITLV
YYILLGL*

>Ginkgo_biloba_Gb_23207
MKAAEIGHMGATTHVRCRNGIENTMISGRDLYTVISSVVPLYVTMFLAYASVKWWKIFNPEQCAGINKFVAIFAVPLLSFEFISRIDPYQMNFRFIAADG
ISKVILLVVLSIWAKCSQKGSLDWVITLFSLSTLPNTLVMGIPLLKAMYGDSAENLMIQTVVLQCIIWYTLLLFLFEYRSAKMLMAQKFYTNAPSNINES
VKVETEVLSVDGKNQKLHKDAKFDVDDEKIHLTVKKPSSSSILEGLNSATSSHRSQGLNSKPLTPARSINHAAGYTDVFNNSFQSPKNLQNAIDSGSNRA
ELVSMMSGRGLSPQECNNNTNCVYDGNTVINLECRTICSNGHLGLFSPNAMQLTKMVPHATHYPPKLEDDAKELHMFVWSSADMSDPVQPWEEVDMNEDF
TLRNKYSMLQGELAGEKEGPKLSEFITRSTTTLPKLGSAESDGQAIHNLQPPAAAVMKQILNMVWHKLVHNPNSYASVIGMIWALTSSRWHVGMPQIVEG
SITILSNAGLGMAMFSLGLFMALQPRIIACGTSLAVFGMLLRFLAGPTVMAIASVAVGLRGSVLHVSIVQAALPQGIVPFVFAREYNLHADILSTAVIFG
MIISLPITLVYYLLLGL*


>Marchantia_polymorpha_A0A176VW02
MINAHDLYNVLSAVIPLYVAMILAYGSVKWWGILTPDQCGGINRFVAVFAVPLLSFKFIALNDPYTMNYQFIAADAMSKIAILILLGLWARYTKRGSFDWMITIFMLATLPNTLVMGIPLLRAMYGAEAGSLVIQAVVLQCIIWYTMLLFLYEFRAAKTLIMDQFPETAASIVSFKVDSDVTSLDGREPVQTEAEVGDDGKLHVKLQSH
>Marchantia_polymorpha_A0A176VW10_Auxin_efflux_carrier_component
MGRGGYPGSNVGVYSPTPSQITKKMADSKATTAKLEDDAAKELHMFVWSSSASPVSEAGLHVFGNQDFSQDEASRNNDFDAKEVRLLVLPAPDSAAPAPAAAPQTSSSTPTPITSTAAASAPPPAPGAVGTAPEQRGGTPELTRQTYEEYVREDFSFGNSKGLGKDESEKDGPSLSKKFGSSSTTELTPKLVDDRRNQSMPPSRVMIRLILDMVFRKLVRNPNTYSSLFGIIWALISFKWHVKMPKLIDNSISILSDAGLGMAMFSLGLFMALQGRLIVCGYSVAAMSMAIRFVTGPAAMAAASVAVGLKGSLLHASIVQAALPQGIVPFVFAKEYNLHPDVLSTSVIFGMIISLPITLVYYVLLGL

>Oryza_sativa_indica_A2YFU7
MITGRDIYDVLAAIVPLYVAMFLAYGSVRWWGIFTPDQCSGINRFVAVFAVPLLSFHFISTNDPYSMNYRFLAADSLQKLVILAALAVWHNLLSRYRRNGGAAASLDWTITLFSLSTLPNTLVMGIPLLRAMYGDFSGSLMVQIVVLQSVIWYTLMLFLFEYRGAKALISEQFPPDVGASIASFRVDSDVVSLNGREALQADAEVGRDGRVHVVIRRSASASTTGGGGGAARSGVSRAYGASNAMTPRASNLTGVEIYSLQTSREPTPRASSFNQADFYAMFSGSKMASQMASPMAQHGGAGGRAQGLDEQVTNKFASGKAADPPSYPAPNPGMMPAPRKKELGGSNSNSNKELHMFVWSSSASPVSEANLRNAVNHAASTDFASAPPPAAVPVGGATPKGVSGSVTPAAKNGGGEVEIEDGLKSPAAGLAAKFPVSGSPYVAPRKKGGGADVPGLAECGAPDAADERDDAAHPHHGVAQAHQKPQHLLQPHRPRLVPRLLQVEYPNAFNNKGLNINIVRCRARNGYVQLRNSDNSICNPGLFMALQPKIISCGKTVATFAMAVRFLTGPAVIAATSIAIGLRGVLLHVAIVQAALPQGIVPFVFAKEYNCHPQILSTAVIFGMLIALPITILYYVLLGI
>Oryza_sativa_indica_A2Y7T7_Auxin_efflux_carrier_component
MISWHELYMVLSAVVPLYVAMMVAYGSVRWWGVLTPEQCSGINRFVAVIAVPLLSFHFISSSDPYAMNLRFVAADTLQKVLVLAALAAWSRFPARFVPPAWPPLDCSITLFSVSTLPNTLVMGIPLLVSMYGPYSGDLMVQIVVLQSIVWYTLLLFLFEFRAARVLIAAQFPDTAASIAAVHVDPDVVSLEGSQAEAHAEVAPDGRLRMVVCRSSVSRRSAAATATPRASNLTGVEIYSISSSRNATPRGSTFTLADIPGHQPPNSALRASSFGAADLFSLHSSSRQHTPRPSSFDEHAAARARASATVAPTNDLKDTHMIEWSSGASAASEVTGLPVFRSGRETRRLVPSDAPSIASSRVIRPPPGATGGERAASFNKAVGGQDELAKLEAGAKTEQQTTAVTTTTKGGGAAGAERERGQQNAPAGVMLRLILTTVWRRLIRNPNTYASLIGLTWSLIAFRFHITMPIIVAKSISILSDAGLGMAMFSLGLFMATQPKIIACGYSVAAASMGVRFFFGPAIMAAASAAVGIRGTLLRIAIVQAALPQGIVPFVFAKEYNLHATILCTFCSC
>Oryza_sativa_indica_B8BIY9_Auxin_efflux_carrier_component
MITVVDLYHVLTAVVPLYVAMTLAYASVRWWRIFSPDQCSGINRFVALFAVPLLSFHFISTNNPFAMNLRFLAADTLQKLIVLALLALWCRLSARGSLDWLITLFSLSTLPNTLVMGIPLLKGMYAAAADVDSGSLMVQIVVLQCIIWYTLMLFLFEYRGARLLVMEQFPDTAASIVSFRVDSDVVSLAGGGGGAAELQAEAEVGDDGRMRVTVRKSTSSRSEAACSHGTQSHSQSMQPRVSNLSGVEIYSLQSSRNPTPRGSSFNHAEFFNIVGNGKQGDEEKGAAGGGGHSPQPVVGKRKDLHMFVWSSSASPVSERAAAAAAGAVHVFGGGGADHGDAKGAQAYDEYSFGNKNEKDGPTLSKLGSNSTAQLRPKDDGEGMAAAMPPASVMTRLILIMVWRKLIRNPNTYSSLLGVIWSLVSYRWGIEMPAIIARSISILSDAGLGMAMFSLGLFMALQPRIIACGNSLASYAMAVRFLVGPAVMAAASIAVGLRGVLLHIAIVQAALPQGIVPFVFAKEYNVHPNILSTAVIFGMLIALPITLVYYILLGL
>Oryza_sativa_indica_B8BIZ4_Auxin_efflux_carrier_component
MITVVDLYHVLTAVVPLYVAMTLAYASVRWWRIFSPDQCSGINRFVALFAVPLLSFHFISTNNPFAMNLRFLAADTLQKLIVLALLALWCRLSARGSLDWLITLFSLSTLPNTLVMGIPLLKGMYAAAGAGAGADSGSLMVQIVVLQCIIWYTLMLFLFEYRGARLLVMEQFPDTAASIVSFRVDSDVVSLAGGGGGAAELQAEAEVGDDGKMRVTVRKSTSSRSEAACSHGTQSHSQSMQPRVSNLSGVEIYSLQSSRNPTPRGSSFNHAEFFNIVGNGKHGDEEKGAAGGGGHSPQPVVGKRKDLHMFVWSSSASPVSERAAAAAAAGAVHVFGGGGADHGDAKGAQAYDEYSFGNKNEKDGPTLSKLGSNSTAQLRPKDDGEGRAAAMPPASVMTRLILIMVWRKLIRNPNTYSSLLGVIWSLVSYRWGIEMPAIIARSISILSDAGLGMAMFSLGLFMALQPRIIACGNSLASYAMAVRFLVGPAVMAAASIAVGLRGVLLHIAIVQAALPQGIVPFVFAKEYNVHPNILSTAVIFGMLIALPITLVYYILLGL
>Oryza_sativa_indica_B8ACE0_Auxin_efflux_carrier_component
MISGHDFYTVMAAVVPLYVAMFLAYGSVRWWGIFTPDQCSGINRFVAIFAVPLLSFHFISTNDPYAMNLRFLAADTLQKLLVLAGLAAWSRLPSRTGAPRLDWSITLFSLSTLPNTLVMGIPLLIAMYGPYSGSLMVQIVVLQCIIWYTLMLFLFEFRAARMLIADQFPDTAASIVSLHVDPDVVSLEGGHAETEAEVAADGRLHVTVRRSSVSRRSLLVTPRPSNLTGAEIYSLSSSRNPTPRGSNFNHADFFAMVGGGPPPPTPAAVRGSSFGASELYSLQSSRGPTPRQSNFDEHSARPPKPPATTTGALNHDAKELHMFVWSSSASPVSEVSGLPVFSGGGGGGALDVGAKEIHMVIPADLPQNNGSGKEHEEYGAVALGGGGGGENFSSTAELHPKVVDVDGPNAGGGAAGAGQYQMPPASVMTRLILIMVWRKLIRNPNTYSSLLGLAWSLVAFRWHVSMPAIVEKSISILSDAGLGMAMFSLGLFMALQPSIIACGKSAAVVSMAVRFLAGPAVMAAASIAIGLRGTLLHVAIVQAALPQGIVPFVFAKEYNVHPAILSTAVIFGMLIALPITLLYYILLGL

>Oryza_sativa_indica_B8AAW7_Auxin_efflux_carrier_component
MAPLYTAAALGYGSVRWLKAFSNEQCAGINHFVALYAVPVLIFDMVSTNNVYKMNGRLIAADTLQKAVLLLGLMAWALWERSRARGAGAKAKAAVSSPLQWVITCFSVASLPNTIIMGVPLLNGMYGPVSKDLMKQIVVMQFCIWYNVIIFLYEYMAARRSASAPPPASSEGSAKISPSSPVKAAAAAADTNGNAVAADRPQEVAVNIEITEMAASTARDGVSGETTAAAKEVSSGEVAPVEEEEASAPAPSMKHVIWMAVKKLLQIPNTYASFLGLIWSLIAFKCGFSMPKIVEDSLFTIRTTAVGLSMFSSGTFIARQSRFVPCGYKIASFSMVIKFLIGPVVMLFASLVIGMHGTLLHIAVVQAALPLAVTSFVYAEEYKVHADIMSTGVILGIFISLPVTIVYYILLGL
>Oryza_sativa_indica_B8AIF2_Auxin_efflux_carrier_component
MITAADFYHVMTAMVPLYVAMILAYGSVKWWRIFTPDQCSGINRFVALFAVPLLSFHFISTNNPYTMNLRFIAADTLQKLMVLAMLTAWSHLSRRGSLEWTITLFSLSTLPNTLVMGIPLLKGMYGEFSGSLMVQIVVLQCIIWYTLMLFMFEYRGARMLITEQFPDTAANIASIVVDPDVVSLDGRRDAIETETEVKEDGRIHVTVRRSNASRSDIYSRRSMGFSSTTPRPSNLTNAEIYSLQSSRNPTPRGSSFNHTDFYSMVGRSSNFGAADAFGVRTGATPRPSNYEDDASKPKYPLPASNAAPMAGHYPAPNPAVSSAPKGAKKAATNGQAKGEDLHMFVWSSSASPVSDVFGGGAPDYNDAAAVKSPRKMDGAKDREDYVERDDFSFGNRGVMDRDAEAGDEKAAAAAGADPSKAMAAPTAMPPTSVMTRLILIMVWRKLIRNPNTYSSLIGLIWSLVCFRWNFEMPAIVLKSISILSDAGLGMAMFSLGLFMALQPHIIACGNKVATYAMAVRFLAGPAVMAAASFAVGLRGTLLHVAIVQAALPQGIVPFVFAKEYSVHPSILSTAVIFGMLIALPITLVYYILLGL
>Oryza_sativa_indica_B8B4A2_Auxin_efflux_carrier_component_PIN1d
MITGADFYHVMTAMVPLYVAMILAYGSVKWWRIFTPDQCSGINRFVALFAVPLLSFHFISTNNPYTMNLRFIAADTLQKLIVLALLTLWSHLSRRGSLEWTITLFSLSTLPNTLVMGIPLLKGMYGEFSGSLMVQIVVLQCIIWYTLMLFMFEYRGARILITEQFPDTAGAIASIVVDADVVSLDGRRDMIETEAEVKEDGKIHVTVRRSNASRSDVYSRRSMGFSSTTPRPSNLTNAEIYSLQSSRNPTPRGSSFNHTDFYSMVGRSSNFAAGDAFGVRTGATPRPSNYEEDAAAPNKAGSKYGQYPAPNPAMAAPPKPKKAANGQAKGEDGKDLHMFVWSSSASPVSDVFGNGAEYNDAAAVKEVRMAVASPRKADGVERDDFSFGNRGVAERDAEAGDEKSVAAAVSGEHGKPGLTPAPTAMPPTSVMTRLILIMVWRKLIRNPNTYSSLIGLIWSLVCFRWNFEMPAIILKSISILSDAGLGMAMFSLGLFMALQPRIIACGNKVATFAMAVRFLTGPAVMAAASIAVGLRGTLLHVAIVQAALPQGIVPFVFAKEYSVHPDILSTAVIFGMLIALPITLVYYILLGL


>Physcomitrella_patens_Q5TK28_Auxin_efflux_carrier_component_pin
MINGHDIYNVLSAMVPLYVAMMLAYGSVKWWGILTPQQCGGINRFVSIFAVPLLSFQFISGNNPYAMNFKFIAADAVSKVLVLLCLGLWARYAKRGSLEWMITLFVLITIPNTLVMGTPLLAAMYGAGPGDLTVQAVVLQCIIWYTLLLVMYEYRAAKILIMQQFPENAASIVSFKVDSDVMSLDGREPVLTEAEIGDDGKLHVKVRRSVSSRSQGMHSAHHSMPSSKALTPRPSNLTGAEIYSMHSSVNLTPRDSSFNQGEFHSMMSQRSPHRQSNFDTSDVYSLQSSRGPTPRSSNFNEENSKDIHTHHRGLNMNSPRFAPPLYRNGMGARMFTPRPGLGGIGVPGTDCTGHGTLSTLGAPGMGPDGRTIYPGSQTAINILTLGGAANVNATAPSTAVNTQIVNPVYSPQASQIAKKVKDPKASPRADEDAKELHMFVWSANASPVSEAGLHVFGGNDTSANLQQRFDPKEVRMLVHPQLDRGLAAASPRTYDEYTREDFSFGNRNDLKLEDLDKDGPRLDKFGSTSTAELTPKLAEDEAKKSMPPSAVMIKLIAVMTFRKLVWNPNTYSSLLGVIWSLVANRWHLSMPLILYKSVHILSDAGLGMAMFSLGLFMGLGDRIIVCGTKMAVFGMALRFLAGPAVFAAASYLVGLRGVPLKVSIVQAALPQGIVPFVFAKEYGVHPEILSTAVIFGMLIALPITMVYYILLGL
>Physcomitrella_patens_A9RN82_Auxin_efflux_carrier_component_PINB
MINGHDIYNVLSAMVPLYVAMMLAYGSVKWWGILTPQQCGGINRFVSIFAVPLLSFQFISGNNPYAMNFRFIAADAVSKVFVLLCLGLWARYSKRGSLEWMITLFVLITIPNTLVMGTPLLAAMYGPGPGDLTIQAVVLQCIIWYTLLLLMYEYRAAKILIMQQFPENAGSIVSFKVDSDVMSLDGREPVLTEAEIGDDGKLHVKVRRSVSSRSQGMHSAHHSMPSSKALTPRPSNLTGAEIYSMHSSVNLTPRDSSFNQGEYFSMMAQRSPHRQSNFDISDVYSLQSSRGPTPRTSNFNEENSKDMHTHHRGLNLTSPRFVPPLYRNVAGGRMFMPRTGLGGLPVHGNDPTGHGSLSTLGTPGMGPDGRTIYPGSQTAISLVTPGGTGNIATPLSSSLNTQIVNPVYSPRASQIAKKVKDTRTSPKSDEDAKELHMFVWSANASPVSEAGLHVFGGNDTSANLHQSFDPKEVRMLVHPQSDLRHPEANPRTYDNYAQEDFSFGNRNDLKLEDLDKDGPRLDNKFGSTSTAELTPKVPEDEAKKSMPPSAVMIKLIAVMTFRKLVWNPNTYSSLLGVIWSLVANRWHFTMPLILYKSVHILSDAGLGMAMFSLGLFMGLGDRIVVCGRKMAIFGMSLRFLAGPAVFAAASYLVGLRGVPLKVSIVQAALPQGIVPFVFAKEYGVHPEMLSTAVIFGMLIALPITMVYYILLGL
>Physcomitrella_patens_A9RW33_Auxin_efflux_carrier_component_PINC
MITGHDMYNVLSAMVPLYVAMMLAYASVKWWGILTPQQCDGINRFVSIFAVPLLSFQFVSGNNPYEMNFRFIAADAVSKVFVLSCLGLWVRFSKRGSLEWVITLFMLTTIPNTLVIGTPLLAAMYGSKPGQLTVQAVVLQCIIWYTLLLVMYEYRAARILIMHRFPENAASIVSFKVESDVMSLDGPDPVLTEAEFRNDGKLHVRVRRSVSSRSQGVHSANHSIPSSKALTPRASNLSNAEIYSMNSSVNLTPRGSSFDRGEDCSTMAHRDPNRKSNFDTSDIYSLQSSRGPTPRNSNFNEENSKEVHNHRGALNVNIPRFAPPLYRNGSGGRLFMARSDLGGVGALSFEPAAHSMGPDGRTIYPGITVVTNSVAAVPASGVSTHIINPVFSPLVSQVAKKVNDPRASIPKTDEEAKELHMFVSSANPTSVSEGELHVFGGSDISINLQQSVNPKELHVHVHPQSEHHLPGAANHKTQDEHARQGFSFGNRRDLKVEDVDNNGSKLDKKFRSILTAELAPKHPMDEGKTSMPPSSVMIKLICVMTFRKLTRNPNTYSSLLGVVWSLISFKCHLDMPLILYKSYHIISDAGIGMAMFSLGLFMGMGDRIIACGTKHALFAMLLRFLVGPAVFAAASYLVGLRGVSLNVSTVQAALPQGIVPFVFAKEYNVHPEILSTAVIFGMIVTLPTALLYYILLGL


>Selaginella_moellendorffii_D8SE87_Auxin_efflux_carrier_component_PIN5-2
MAAMVPLYVAMLLAYASVRWWGILTPDQCSGINRFVAIFAVPLLSFQIIAHNNPYDMSLKFVLADALQKIIVLAVLGAWTRYSRRGSLEWMITLFMLATLPNTLVMGIPLLNAMYGGDPSRLVVQAVVLQCIVWYTLLLVLFEYRSAKILVAQKFPKPAAAIASVKADPDVVSLSFKEGLTTEASVGEDGKIYVQLKRSPPPIRTAPATKNPFFPPAAMTSTAFSSKASTPGASDLSNAEIYSVHSSSVLTPGHSFHRSSDRSDFYLMTSGSRSGSPFRLQELDSVFQSSNQSSNVHTPREAVISVRDDHIFPLDMYRTGGGGGRGTPNFDDHFRHLVCNQGFSQTAVQITKKDNNEEGASSNLDYDAKELQMFVWSASTSPRSPASVAAPAKLLWRKDEKVLMSHETTLEVPEEAVTRPDGSAAAAVQTPAERNRPWIKTFLPSKDAAAKLPDDPDMPSTAVMTKLILDMVWRKLVRNPNTYSSLLGLTWALISFRWNLRMPKIIEGSITILSDAGLGMAMFSLGLFMALQPKLLACGTSMTIIGMVIRFVTSPAIMSATSIAAGLRNMDLRASIVQAALPQGIVPFVFAKEYNVHPDVLSTAVIFGMLVSLPITLLYYVLLGL
>Selaginella_moellendorffii_D8RZW9_Auxin_efflux_carrier_component_PIN3-2
MISLHDLYTVLSAVVPLYVAMILAYGSVRWWGILTPEQCGGINRFVAIFAVPLLSFEIVSSNNPYAMNLKFIAADIVQKLAILAALALWVKLSRHGSLEWLITLFMLATLPNTLVMGIPLLAAMYGAKPGGLIVQAVVLQCVIWYTFLLFLYEYRSAKLLIQEQFPDTAGSIISFKIESDVVSLDGREPLQTDAEVGDDGKIHVTVRKSVSSHHSMLSPRRSVGLRSMPSSKALTPRPSNLTGAEIYSMHSSRNLTPRESSFNRNDFYSLMSFTNIPPPRQSNFTNTDVYSLHSSRGPTPRTSNFNEENSRALNNAAAASPSPRFPLYNSSSSIFPKPGDGPSAGFGFSPKHHHGGELRASPKLVHNNRSAVAAEDPNAKDLHMFVWSSSASPVSEAHPQHQQQQHGGVLGGYGGTSDYTATTTTNNNINGGDLKERLSPLAHQSVPGRQYDEYDRDDFSFGNRPSFRGDESMIADKEGPSLIKIGSSSTAELAPKDGDNKAEMPPARIMTRVILSMVWRKLVRNPNTYSSLIGVIWALISFKWHIEMPVIVDKSITILSKAGLGMAMFSLAGLFMALQKRLLACGTSLAIYGMVVRFLTGPAVMAAASIACGLRSVELKVSIVQAALPQGIVPFVFAKEYNVHPDILSTAVIFGMLVSFPITLLYYVLLGL
>Selaginella_moellendorffii_D8R9N7_Auxin_efflux_carrier_component_PIN5-1
MISPAEFYSVMAAMVPLYVAMLLAYASVRWWGILTPDQCSGINRFVAIFAVPLLSFQIIAHNNPYDMSLKFVLADALQKIIVLAVLGAWARYSRRGSLEWMITLFMLATLPNTLVMGIPLLNAMYGGDPSRLVVQAVVLQCIVWYTLLLVLFEYRSAKILVAQKFPKPAAAIASVKADPDVVSLSFKEGLTTEASVGEDGKIYVQLKRSPPPIRTAPATKNPFFPPAAMASTAFSSKASTPGASDLSNAEIYSVHSSSVLTPGHSFHRSSDRSDFYLMTSGSRGGSPFRLQELDSVFQSSNQSSNVHTPREAVISVRDDHIFPLDMYRTGGGGGRGTPNFDDHFRHLVCNQGFSQTAVQITKKDNDEEGASSNLDYDAKELQMFVWSASTSPRSPASVAAPAKLLWRKDEKVLMSHETTLEGMSIPEEAVTRPDGSAAAAVQTPAERNRPWIKTFLPSKDAAAKLPDDPDMPSTAVMTKLILDMVWRKLVRNPNTYSSLLGLTWALISFRWNLRMPKIIEGSITILSDAGLGMAMFSLGLFMALQPKLLACGTSMTIIGMVIRFVTSPAIMSATSIAAGLRNMDLRASIAALPQGIVPFVFAKEYNVHPDVLSTAVIFGMLVSLPITLLYYVLLGL
>Selaginella_moellendorffii_D8RQU9_Auxin_efflux_carrier_component_PIN3-1
MISLHDLYTVLSAVVPLYVAMILAYGSVRWWGILTPEQCGGINRFVAIFAVPLLSFEIVSSNNPYAMNLKFIAADIVQKLAILAALALWVKLSRHGSLEWLITLFMLATLPNTLVMGIPLLAAMYGAKPGGLIVQAVVLQCVIWYTFLLFLYEYRSAKLLIQEQFPDTAGSIISFKIESDVVSLDGREPLQTDAEVGDDGKIHVTVRKSVSSHHSMLSPRRSVGLRSMPSSKALTPRPSNLTGAEIYSMHSSRNLTPRESSFNRNDFYSLMSFTNIPPPRQSNFTNTDVYSLHSSRGPTPRTSNFNEENSRALNNAAAASPSPRFPLYNSSSSIFPKPGDGGFGFSPKHHHGGELRASPKLVHNNRSAVAAEDPNAKDLHMFVWSSSASPVSEAHPQHQQQQHGGVLGGYGGTSDYTATTTTNNNINGGDLKERLSPLAHQSVPGRQYDEYDRDDFSFGNRPSFRGDESMIADKEGPSLTKIGSSSTAELAPKDGDNKAEMPPARIMTRVILSMVWRKLVRNPNTYSSLIGVIWALISFKWHIEMPVIVDKSITILSRAGLGMAMFSLAGLFMALQKRLLACGTSLAIYGMVVRFLTGPAVMAAASIACGLRSVELKVSIVQAALPQGIVPFVFAKEYNVHPDILSTAVIFGMLVSFPITLLYYVLLGL
>Selaginella_moellendorffii_D8SK80_Auxin_efflux_carrier_component_PIN4-1
MITLQEFYTVMSAVVPLYVAMILAYGSVRWWKLLTPAQCSGINRFVAIFAVPLLSFQIIAHNNPYDMNPRFVAADVLQKLIVLAVLASWSRLKKFSSSVRSTSDTKSKDLDWAITLFMVSTLPNTLVLGIPLEVAMYGEKPAELVVQAVVLQCIVWYTLLLFLYEYRSAKNLILEQFPGPSAANIVSFRIDPDVISLDGEQQQIKTEAEIGQDGKIHVQVKRSPPPQPPPLPPTSSMYREYDSSSISLLRSPGLVSPLSSKAGTPRASDLTGVEIYSVQSSRNMTPTGSYTDLGLMTGTHGSSPHLRPSSNNPGLSIETSTTLSSNELPHYSNHSSNMHTPREPPSEEQSNMFAYTPGRHHYSPSPKTTTGPAAHDELQKQVPRSPGPLERLFVGNQVFSPMKLAEAARKMDYQQQQYESREMQMLVWSSSNSPASDRGCYETRKLTSHKNLSIQIPSNSTPLHPCMAKDFSFVDNVLFQREDTTPLSEKNLKSESHLPCKVPFTPPKLVDSDSSAPTQMPPPTVMTKLIVRMMWKKLIRNPNTYASLLGLAWALISFRWNVGMPKILEHSITILSDAGLGMAMFSLGLFMALQSSLIACGTTMAVVVMIIRFVTGPAIMSATSIAVGLRNVQLRASIIQAALPQGIVPFVFAKEYNVHPDVLSTAVIFGMLISLPINLLYYVLLGL
>Selaginella_moellendorffii_D8RVR5_Auxin_efflux_carrier_component_PIN2-1
MISGGDFYQVMAAVVPLYVAMILAYGSVRWWGILTPEQCSGINRFVALFAVPLLSFQIISKNNPYLMNPQFIAADAIQKAAVMLVLAIWARYSSRASFEWVITHFMVATLPNTLVMGIPLLYAMYGEKHGSLVVQAVVLQCIVWYTLLLVMYEYRSAKILILEQFPDTAASIVSFKVDSDVISLDGRDQPVLTEAEVGDDGRIHVKVRKSTSSAQSARSPMASMFSSKAGTPRPSNLTGAEIYSLHSSRNMTPRDSSFTRGDAYLMSGGGNSSLMSSNIFGRASTGHHAGGTYSPSPSMQLPKKVANNNISSTTGKDNSATNVLQGIPQGKSADYDAKELHMFVWSSSASPTSEKGLHVFGGTDFNARDGAKFDPKETKLYLHQEFSFADRNGAYDPSDKLEPNLAKLESSSTVELAPKTPNLNGGGTGEGNQAMPPATVMTRLILDMVWRKLVRNPNTYSSLIGLVWALVSFRWNVKAPKLIEKSITILSDAGLGMAMFSLGLFMALQPRILACGTSMAMFGMLLRFFCSPAIMSVASIAVGLRKLDLRAAIVQAALPQGIVPFVFAKEYNVHPDVLSTAVIFGMLVALPITLLYYVLLGI
>Selaginella_moellendorffii_D8SK08_Auxin_efflux_carrier_component_PIN1-1
MISAHDFYVVMSAVVPLYVAMILAYGSVRWWKILTPDQCGGINRFVAIFAVPLLSFQILATNNPYKMNAQFIAADVLQKLAILAVLLVWCRYSSNGSMEWTITLFMLATLPNTLVMGIPLLAAMYGTESGSLVVQAVVLQCIIWYTLLLVFYEYRSARNLIRDQFPKTAASIVSFKVDSDVVSLDGNREPIQADAEIGDDGKIHVTVRRSTASRHDLYPPSPIASSKALTPRPSNLTGADIYSIHSSRNMTPRESSFNHAEYYSMMMMMPAFNNPPPPPPPPPPRHSSFTASDIYSLHSSRGPTPRTSNFNIEEQHRPSTKSAPPPSRMIPPPVPAPPPAPAPLAPAPVLNAAASKNDLVHMFVWSSSGSPISEGNVRMLNDDFRSNNNKDVRLLVGDDDDSTATAASGAPHDFSFGHAGGVDEGNSSTNIPARNSSSGLEMPPKNSSNLADDQPTEMPSVGVMTRLIVDMVWRKLIRNPNTYSSLLGLGWALVAYKWHVRMPAIIDNSIQILSKAGLGMAMFSLGLFMALQKRILVCGTSMALFGMVVRFVTGPAVMAATSIAVGLKGVNLHVSIVQASLPQGIVPFVFAKEYNVHPDVLSTAVIFGMLVAFPITMLYYVLLGL
>Selaginella_moellendorffii_D8T4L4_Auxin_efflux_carrier_component_PIN1-2
MISAHDFYVVMSAVVPLYVAMILAYGSVRWWKILTPDQCGGINRFVAIFAVPLLSFQILATNDPYKMNAQFIAADVLQKLAILAVLLVWCRYSNNGSMEWTITLFMLATLPNTLVMGIPLLAAMYGTESGSLVVQAVVLQCIIWYTLLLVFYEYRSARNLIRDQFPKTAASIVSFKVDSDVVSLDGNREPIQADAEIGDDGKIHVTVRRSTASRHDLYPPSPIASSKALTPRPSNLTGADIYSIHSSRNMTPRESSFNHAEYYSMMMMMPAFNNPPPPPPPPPPRHSSFTASDIYSLHSSRGPTPRTSNFNIEEQHRPSTKSAPPPSRMIPPPVPAPPPAPAPPAPAPALNAAASKNDLVHMFVWSSSGSPISEGNVRMLNDDFRSNNNKDVRLLVGDDDDSPHDFSFGHAGGVDEGNSSTNIPARNSSSGLEMPPKNSSNLADDQPTEMPSVGVMTRLIVDMVWRKLIRNPNTYSSLLGLGWALVAYKWHVRMPAIIDNSIQILSKAGLGMAMFSLGLFMALQKRILVCGTSMALFGMVVRFVTGPAVMAATSIAVGLKGVNLHVSIVQASLPQGIVPFVFAKEYNVHPDVLSTAVIFGMLVAFPITMLYYVLLGL
>Selaginella_moellendorffii_D8S2H0_Auxin_efflux_carrier_component_PIN2-2
MAAVVPLYVAMILAYGSVRWWGILTPEQCSGINRFVALFAVPLLSFQIISKNNPYLMNPQFIAADAIQKAAVMLVLAIWARYSSRASFEWVITHFMVATLPHTLVMGIPLLYAMYGEKHGSLVVQALVLQCIVWYTLLLVMYEYRSAKILILEQFPDTAASIVSFKVDSDVISLDGRDQPVLTEAEVGDDGRIHVKVRKSTSSAQSARFSSASMHHFNSNFGAGQFNLNNTARSPMASMFSSKAGTPRPSNLTGAEIYSLHSSRNMTPRDSSFTRGDAYLMSGGGGGGNSSLMSSNIFGRASTGHHAGGSPLHHHAHEGMSTGLLNQSGITANRLSFQEDQSNGFHHHHHQHHSNNSNNTSKVLGAYSPSPSMQLPKKVANNNISSTTGKDNSTPNVLQGIPQGKSADYDAKELHMFVWSSSASPTSEKGLHVFGGTDFNARDGAKFDPKETKLVVVSDDGQVEGKCFTTCSLLVLTLSLVSGNGLDTRDRVPEYLHQEFSFADRNGAYDPSDKLEPNLAKLESSSTVELAPKTPNLNGGGTGEGNQAMPPATVMTRLILDMVWRKLVRNPNTYSSLIGLVWALVSFRWNVKAPKLIEKSITILSDAGLGMAMFSLGLFMALQPRILACGTSMAMFGMLLRFFCSPAIMSVASIAVGLRKLDLRAAIVQAALPQGIVPFVFAKEYNVHPDVLSTAVIFGMLVALPITLLYYVLLGI
>scaffold-JOJQ-2037505-Cylindrocystis_cushleckae
MITGADVYRVMSAIIPLYGAVGLGYASVRFWKLFDPDQSAAINRYVAVLAVPFLSFQLVAETNLYEVNGPLLAADSLSKGGVLGLLVLWAYFLAPRARPPGWGYDWALTTFMVSALPNTLIIGIPVLGSMYGPMAEALMAQLVVAQTVIWFTLVLVLFELRAAK
>scaffold-RPQV-2033508-Phymatodocis_nordstedtiana
ASLANTRHLMKQLSREDRHALFALTLRIVGLKLATNPNNYAALLGVTYSLLSFGLGFGMPEMLRNSVEIVSRTGLGMAMFSLGLFMASQRGLVPCGVWTATWTLLTRFVAVPLLTAGTALAMGIRGTLFQIIVVQSALPPGITTFVFANEYKVNPDVLSTGVSFGTLLSFPILLGLYVILSL
>scaffold-YLBK-2028825-Cylindrocystis_brebissonii-2_samples_combined
IYRVISSALPLYITVFLGFASVNWWKVFTPEQCEGINRYVALFAVPFLCVQVIATTDLYTINFKLIAADTLSKLVVLLILAGWAAFVAPANRPPGWVANWGLATFMVSALPNTLVIGVPVLGSMYGPESANLMAQLVVFQIVVWYVLLMVLFELRSAR
>scaffold-YOXI-2005360-Cylindrocystis_brebissonii-M2213
IYRVISSALPLYITVFLGFASVNWWKVFTPEQCEGINRYVALFAVPFLCVQVIATTDLYTINFKLIAADTLSKLVVLLILAGWAAFVAPANRPPGWVANWGLATFMVSALPNTLVIGVPVLGSMYGPESANLMAQLVVFQIVVWYVLLMVLFELRSAR
>Salvinia_cucullata_v1.1_s0038.g012005
MITWGDLYTVLSALVPLYVAMFLAYGSVRWWKIFTPVQCSGINRFVAVFAVPLLSFHFIS
TNDPYKMDGLFILADTLSKLAVLLLLAIWARFSRYGSLDWMITIFAVATLPNTLVMGIPM
LTAMYGTFYGGLMVQLVVLQCIVWYTLMLFLFEYRGAAALLRQQFPETAASIVSVKVDSD
VVSLDGRDPVQTFADVGEDGKIRVTIRRSISSCSQAFNNYPFNNHSPRVSVGIDHSSSKA
MTPRPSNLTGAEIYSVYSSRNNTPREYYYGGATGAGWAAYDGFNHFHPNHQPAPAPITGP
QNYRPSSPTRPSNFTVSDVYSVQSSRGPTPRASNANNEDRGCGAAATVNANGSISVNSPR
LPTTASGPFRHPSIASFDAAASGKLSGLQIKQQPGNKNVNNHAGGDDGAVDGCNIIHING
STAEYQKLSEAANGDVHEGQQVQPYLAGGDDFSFGSKGRFPAAETAAAAEKQRHSISRSS
TGAHSPTCKNAAMATLPVAAAELPAAPVLAKLILRMVGRKLLQNPNTYSSLIGLIWSLIA
FRWNIAMPKIISNSISLVSDAGLGMAMFSLGGIVHGVAAAAHSLRHGNGRLRHGHTVSHR
PSSDGGGLDSGRSQGRRFARRHCAGNLIPWIYIELPLDKDGKKSGNIGMRCIKFEGIYEN
MQAALPQGIVPFVFAREYDLHPDILSTAYVVIYNFFFISFAPPPLPLSPLIFLLTTTSSA
TNRHFQLHLHLHLHLHILFLFLLLHHHHHHHHFHLLLHYFSSFFITFFF*
>Salvinia_cucullata_v1.1_s0173.g024457
MISGSDLYTVLSAMAPLYAAMMAAYASVRWWNIFTPVQCSGINRFVAVFAVPLLSFHFIA
TNNPYRMDTFLILADSIAKILILVLLAAWASLSPSGNLDWLITLFAVATLPNTLVMGIPL
LSAMYGPHYGDVMVQLVVLQCIVWYTLLLFLFEYRAARLLVLDHFPAGAAADIVSFAVDP
DVISLDGAAAPLEALADFGDDGKVRVTIRRSTSHSSSRRPNHMDYLLSPRRSSSKAITPR
PSNMTGVEIYSVYSSRNNTPSYRDYVYPTSSTTIFSASDYWLQQQHSHHHPPRSYTNNYT
PNNLPLSSASPRRSYAAASDVPSSRGPTPRHSNFNGEGADSGVAESGNVTNPFSRSDAQG
TSGRISHPKAAPRGTGGGNQTSKYLNNSAAAPADTPYLNVNEPMVYSPRLDDDGKELHMF
VWSSTASPVSPAAMAPAEGAEKLHIHASAVAAATSATSVSSTGGKSSYNYGLHQLRELKQ
VQLPADCGVNATAPAAPTDHHHPNYINVDLAGGTDMMRESWSNNAGRRVEEGEGFRFGST
GGGEAAATGEKERTISIIGGVPPPPIATTTTANSSTTAGSRRKMVADETTPPPSSGGRKA
GAEMPPASVMVRLILRMVARKLLHNPNTYSSVLGLAWSLIAFRWNIGMPKIIVNSISILS
DAGLGMAMFSLGLFMALQPRLIACGVPLATFAMAIRFLTGPAVMAACSIAVGLRGVHLHA
AIVQAALPQGIVPFVFAREYDLHPDILSTA*
>scaffold-DFHO-2009816-Danaea_nodosa
MITIRDVYNVLCAVVPLYVAMLLAYASVRWWKIFSPEQCSGINRFVALFAVPLLSFDFISKNDPFSMVFRFLAADCLAKVIFLAVLLLWVRFSSSGSLEWMITLFSLATLPNSLVMGIPLLTAMYGRFSGQLMVQIVVLQCIIWYTLLLFLFEYRGARVLISEKFPQTAASIISFKVESDIVSLDGREPLQAEAEIGDDGKIHVTVRKSTSSRSVISSRRSQGLTSLPSSKALTPRPSNMTGAEIYSLHSSRNPTPRGSSFNHTDFYAMLAGRPVSPRQSNFAPSDIYSLHSSRGPTPRTSNFDEENSKDFYTYARGAPNITSPKFPTPSLYSPGRYAYGARNPGAPHTNFDLNPQGGIAMNPASQNAFPGSNGGIVQSPNASTQIKRTGDPKASAKPNEDVKELHMFVWSSSASPVSEGGLPVFGGRDFGAIENTRPEQHAKEVRMIALPRNENETKEGMPDATEAYEDQYAREDFSFGNRAMSQDGSLPHDKNGPSLSKLGSSSTVELTPKLHGDGKQLKMPPAKVMTKLILIMVWRKLIRNPNTYSSLLGVIWSLVASRWGIGMPKIVSKSISILSNAGLGMAMFSLGLFMALQPKIIACGNSVAAFAMAVRFLTGPAVVAASSIIIGLRGVLLHVAIVQAALPQGIVPFVFAKEYNVHPDILSTGVVFGMLIALPITMLYYFLLGL
>scaffold-RFMZ-2005476-Osmundastrum_cinnamomeum-B
MIKLSDLYNVLSAVVPLYVAMILAYGSVKWWKIFTPDQCSGINRFVALFAVPLLSFHYIASNNPFTMNFKFLAADSLAKVMILVVLVLWVRFSKSGSLDWMITLFSLATLPNTLVMGIPLLKAMYGDFSGDLMVQIVVFQCIIWYTFLLFLFEYRGARNLISEQFPETAASIVSFKVESDIISLDGRDPLQTEAEIRDDGKIHVTVRKSTSSRSVISSRRSQGLTSLPSSKALTPRPSNMTGAEIYSLHSSRNPTPRGSSFNHTDFYSMLAGRPLSPRQSNFAHSDVYSLHSSRGPTPRTSNFDEENSKDFHAFARGTTNIASPRFPPLYSPGGYMYGGGARNPGANLELNPGAMQGGGGVGMMNAGNQSGGAMSPNNAARQAAAKKAVDPKASPKPTDDTKELHMFVWSSSASPVSEGGVHVFGGRGDFPAVDGTRAEQNAKEVRMIVLPTNENPANAAGGLPEPREPYEEYVREDFSFGNRAMSHDEGSLPHDHNGPTLSKFGSSSTAELTPKLHGHDGKNRVMPPPRVMTKLILIMVWRKLIRNPNTYSSLLGVTWSLVSARWGISMPRILSKSISILSDAGLGMAMFSLGLFMALQPKIIACGNSVAAFGMAVRFLTGPAVMAASSIAIGIRGVLLHVAIVQAALPQGIVPFVFAKEYNVHPDILSTGVIFGMLIALPITVFYYFLLGL
>scaffold-UGNK-2016538-Marattia_attenuata
MITIRDLYNVLSAVVPLYVAMILAYGSVKWWKIFTPDQCSGINRFVALFAVPLLSFDFISKNDPFNMNFRFLAADSLAKVMILVVLLLWVRFSKSGSLEWMITLFSLASLPNTLVMGIPLLSAMYGEFSGVLMVQIVVLQCIIWYTLLLFLFEYRGARNLISEQFPETAASIVSFKVESDVISLDGREPLQTEAAIGDDGKIHVTVRKSISSRSVISSRRSQGLTSLPSSKALTPRPSNMTGAEIYSLHSSRNPTPRGSSFNHTDFYSMLAGRPMSPRQSNFAHSDVYSLHSSRGPTPRTSNFDEENSKDLNAFARGTTNMASPRFPAPLYSSGGYMYGGRNPAAMAGNYDLNPSGIHGSAGVNAASQTGYPGSNVAVQQSGYPGSNAGIMSPNASRQARKTADPKATPKLNEDSKELHMFVWSSSASPVSEGGLHVFGGRDFSTVDNARAEHNAKEVRMLVVPSNETTSAAAGVPEARESYDDYVREDFSFGNRALSQEECLTHDKEGPSLSKLGSSSTAELTPREIGDKKPKEMPPATVMTKLILVMVWRKLIRNPNTYSSLLGVIWSLVASRWGIAMPKIVRQSISILSNAGLGMAMFSLGLFMALQPRIIACGNSVAAFGMAVRFLTGPAVMAASSIIVGVRGVLLHVAIVQAALPQGIVPFVFAKEYNVHPDILSTGVIFGMLIALPITLLYYFLLGL
>Picea_taeda_PITA_24596
MIKAGDLYNVLVAVVPLYVAMILAYGSVKWWKIFTPDQCSGINRFVAIFAVPLLSFHFISSNDPYTMNFKFIAADTLQKLIMLVVLGLWTNFTRSGSTEWMITIFSVSTLPNTLVMGIPLLKAMYGEFSGNLMVQVVVLQCIIWYTLLLFLFEYRGAKMLIMEQFPDTAASIVSFKVDSDVVSLDGRELLQTDAEVGDDGKLHVTVRKSTSSRSVISSRRSMGLGSLPSMTPRPSNLTGAEIYSLNPTPRGSNFNHSDFYSMMAGRGMSPRQSNFGPSDAYSLQSSRGPTPRPSNFDDENTRDFKSGINNNPVAPANAMMNSPRPVPVAKRNMASDPIRSPQQTKGQHDAKELHMFVWSSSASPVSEGGLHVFGGAEFADPGRTAATDHNAKEIRMLVSPTADHATNGGGTKGLPELRHDQQPYEEYVREDFSFGNRAMSQGNESIPLDKEGPSLSKFGSSSTAELHPKSHDEKHKQMPPASVMTRLILIMVWRKLIRNPNTYSSLIGLIWALVSFRWHVNMPRIVAASIAILSNAGLGMAMFSLGLFMALQPRIIACGNSVAAFAMAVRFLTGPAVMAAASIAVGLRGKLLHVAIVQAALPQGIVPFVFAKEYNVHPDILSTAVIFGMLIALPITLVYYVVLGL*
>Pseudotsuga_menziesii_PSME_20441
MISAKDLYTVISAVVPLYVTMFLAYGSVKWWKIFSPEQCVGINRFVAIFAVPLLSFKFICKINPYEMNFRFIAADVISKAIVLLVLCLWGRFAKRGSLDWVITLFSLSTLPNTLVMGIPLLKAMYGGNSETLMVQTVVLQCIIWYTLLLFLFEYRSAKRLIAEKFPGAAHSIASFKVGSDVMSLDGRELLQTDADMGEDGKLHVIVRKSSSSQGNSAAPSQRFQSSNSIKSFPPGRPANHHITDIYSLQSSRDLTPRDSSFNRADYVSMVSSRAVSPLRSNTNNGNSINSSPHVCDANSLHSSRGHTPRTSNCNEDHYRDLNYGIRSTISNSNCNGGLCHGYKSYNSTSEPLENGIHGDSVHGSSRDQQQLHVGGLINSGCRSLCNGNHLGVSFSPNAVQLTKRIPDSRSSPKIDDDAKELHMFVWSSSGSPVSEGGFQMIGGSDFSMGDSSRREFDNIREERGTSTPVNDQTGTGGMILRPPQAEEEPQEEDFSFGSKGMMANARTGDKDGPRLSKFTSSSTAALTPRLLGEAVGELNESPPAVVMINLILNLVWRKLVRNPNTYASVIGISWALTSYRWHFKMPQILDGSVTILSDAGLGMAMFSLGLFMALQPRLIACGKSNAIFGMFLRFLTGPGVMAVASIAVGLRGRILRIAIVQAALPQGIVPFVFAREYNLHPDILSTAVIFGMIVSLPITLLYYALLGL*
>Sequoiadendron_giganteum_SEGI_26360
MISAKDLYTVISAVVPLYVTMFLAYGSVKWWKIFSPEQCKGINRFVAIFAVPLLSFEFIYKINPYEMNFSFIAADALSKAIVLLVVVLWGRFSEKGSLDWVITIFSLSTLPNTLVMGIPLLKAMYGGYAGTLMVQTVVLQCIIWYTLMLFLLEYRSAKMQVAEQFSGAANSITSFKVESDVISLDEREFLQTDAEVGQDGKVHVIMKKSSSSLEGNSATSSQRFPSTKSFRPINHSDAYSLQSSRNLTPRDSSFNKADYVSLMSEGPVQSNSKSNSNSNSHSPSPYECDAPLSHSSSLGHTPRTSNSNEDHHCREHNLGISTVNTSSSCNGGISDGLKSYSNSLEPLEKGNIQRDLVHGSHREYLNGNAANNFAGRSLYSGSNLGVSFSPNAVQLTKRIPDSRSSPKLYDEDAKELHMFVWSSSGSPVSDGGLQLLGGSDFAMGDSSRREFDNSREERATTTPANEQMGTLGPRTESGQLSEEYLQGQNFNFGNKDKMVPNARSEDREGPRLSKFTSSSTAALTPRILGEADGKENKSPHAATMINLIINMVFRKLVRNPNSYASVIGIVWALVSYRWHLEMPQIVKGSVTILSNAGLGMAMFSLGLFMALQPKIIACGTSLAIFGMFLRFVISPAVMAIASIATGIRGSVLHIAIVQAALPQGIVPFVFAREYNLHPDVLSTAVIFGMIVSMPVTILYYVLLGLFASKLAFSFASSFASKFASSFACKFASNFASNFASRFASRFASIFASKFASRFASGFASRFSSGFASGLLLV*
>Sequoiadendron_giganteum_SEGI_40080
MINGTDLYNVLTAVVPLYVAMILAYGSVKWWKIFTPDQCSGINRFVALFAVPLLSFHFISTNDPYAMNLRFIAADSLQKIIILVMLGIWTKVAKNGSLEWMITLFSLSTLPNTLVMGIPLLKAMYGDFSGDLMVQVVVLQCIIWYTLMLFMFEYRGAKMLIMEQFPDTAGSIISFRVESDVMSLDGREPLQTDTEVGEDGKLHVTVRKSTSCRSVYSSHRSQGLSLTPRPSNLSNAEIYSIHSSKNPTPRGSNFNHADFFSMFARSPRQSNFAHSDIYSLHSSRGPTPRTSNFDEEHFRDMGNKVVAQSTNNGNSPRFGPPMYGNTAPVSMYTYGPRSQGSIGNGFELNPSVVQANLSSNAGVYPGPNPGMLSPNVSKTVKKSPSDPRASKQRMMDDNKELHMFVWSSSASPVSEANHHVFGHGPDFALSDNTPNSHAKEVRTLSASPNVHTPNGRRALHEARQTYEEYVPERFSFGHKGMPQEEINHKEGPPPLASVSKFGSSSTVELNPKGQNDSKFTNMPPTSVMTRLILIMVWRKLIRNPNTYSSLIGLTWSLITFRWKVEMPAILEQSIRILSDAGLGMAMFSLGLFMALQPRIIACGNSIAAFAMAVRFLTGPAVMAAASIAVGLRGVLLHVAIVQAALPQGIVPFVFAKEYNVHPDILSTAVIFGMLIALPITLVYYVLLGV*
>scaffold-ANON-2008308-Leiosporoceros_dussii-B
MISVHDVYVVLSAVVPLYVAMLLAYGSVRWWGILSPDQCSGINRFVAIFAVPLLSFHFISGNDPYHMNSKYIVADVLQKVVVLLALGTWACCTRSGSLDWLITIFKLATLPNTLVMGIPLLQAMYGGHAGALMIQFVVMQSIVWYTLLLFLYEYRAAKRLVMARFPDDAAKIVSFRVDSDVHSIDDGQGIDTTTQPTDDGGIVVNVRRSSSKASDAYSLHSSIAPTPRPSNFNDDAYYNPADFPHSPRFPFKPQLSRKAPPQLEPRLESRLEDDGKELHVFRWTKEVEAKESAPDFTFGSRAEMWVEVQGMEEGGERSKAGAASIVAATTKILEKQDVEMPAPRVMGNLILTMAYKKLIRNPNTYASLAGLVWSLLAFKFHFGLPAIVANSITILSDAGLGMAMFSLGLFMALQKRVIACGPQLAAFSMVVRFLTGPAVMAAASIAVGLRGKELHIAIVQAALPQGLVPFVFAKEYDLHPDILSTAVIFGMLVALPITLLYYVLMEL
>scaffold-RXRQ-2129514-Phaeoceros_carolinianus-sporophyte
RRSNASRSDIYSRRSMGFSSTTPRPSNLTNAEIYSLQSSRNPTPRGSSFNHTDFYSMVGRSSNFAAADAYGMRTGATPRPSNYEEDHHGGPGAAAPPKGRFHGPHYPAPNPAVFSPAPPAGAAPQQKAAAGGGGGGGKKVNGQTHLLKTEDNGGNKDLHMFVWSSSASPVSDVFGNNQDQYGLPTSGQDSAVKEVRLAVSPRKMDGRND
>scaffold-RXRQ-2131209-Phaeoceros_carolinianus-sporophyte
MITALDFYHVMTAMVPLYVAMILAYGSVKWWKIFSPDQCSGINRFVALFAVPLLSFHFISTNNPYTMNLKFIAADTLQKLMVLAILTAWSNLSRGGSLEWTITLFSVSTLPNTLVMGIPLLKGMYGDSSGSLMVQIVVLQCIIWYTLMLFMFEYRGAR
>scaffold-WCZB-2014584-Phaeoceros_carolinianus-gametophyte
MISVHDLYVVLSAVVPLYVAMILAYGSVRWWKFLTPEQCSGINRFVALFAVPLLSFHFIASNDPYHMNTKYIVADVAQKLVVLLVLSIWVWFTRTGSLEWLITIFMLATLPNTLVMGIPLLQSMYGGRTDILMVQFVVLQSIVWYTILLFLYEYRAAKLLVVQQFPDTAARIVAFNVDSDVVSIDGRDAIETEAEEREDGKIVVKVRRSVSSRSDAMNYTPRSTPRRSPGMRSLRPSNLSGMDIYSLHSSVNLTPRESNFTHADFFSMLAGPGKMASPSPRPSNFTSSDVYSLQSSRGPTPRSSNFNEDASKEANFGHLKTPLHSSPRFPLYPNSLLGRGHTAGAAAAVAPFDSLPLVPPAGSAAATSATTGFKPPAAPLPPSGAADCGPVSSSPALVDTAGAQQISRKIVRSPEEDARELHMFLWSGAASPGSDFSPHQLPDQQGRQQDVQEPKEVHLLVMPSAEPSAAAGPDFSFGTRADLFVEDRLETGESKHESGTATPATAKNLDTDKPVVLPAASVMFKLIATMACKKLARNPNTYATTLGVVWSLVAFKYHFSLPAIIDNSVTILSDAGLGMAMFSLGLFMALQKRFVVCGPQMAAFSMVVRFLTGPAVMAAASIAVGLRGRELHIAVVQAALPVGIVPFVFAKEYDVHADILSTALIFGIFVALPVTIGYYVVMG
>scaffold-WEEQ-2087237-Phaeoceros_carolinianus-gametophyte_1575
MISVHDLYVVLSAVVPLYVAMILAYGSVRWWKFLTPEQCSGINRFVALFAVPLLSFHFIASNNPYHMNTKYIVADVAQKLVVLLVLSIWVWFTRTGSLEWLITIFMLATLPNTLVMGIPLLQSMYGGRTDILMVQFVVL
>scaffold-ZFRE-2115283-Phaeoceros_carolinianus-sporophyte_1575
EDARELHMFLWSGAASPGSDFSPHQLPDQQGRQQDVQEPKEVHLLVMPSAEPSAAAGPDFSFGTRADLFVEDRLETGESKHESGTGTPATAKNLDTDKPVVLPAASVMFKLIATMACKKLARNPNTYATTLGVVWSLVAFKYHFSLPAIIDNSVTILSDAGLGMAMFSLGLFMALQKRFVVCGPQLAAFSMVVRFLTGPAVMAAASIAVGLRGRELHIAVVQAALPVGIVPFVFAKEYDVHADILSTALIFGIFVALPVTIGYYVVMG
>scaffold-KRUQ-2019125-Porella_navicularis
MISAGDLYNVLSAVVPLYVAMILAYGSVKWWKILTPEQCGGINRFVSFFAVPLLSFKFIARNDPYTMNLKFILADVASKVAILVSLALWARYTRRGSFDWMITIFMLATLPNTLVMGIPLLKAMYGSEAGSLVVQAVVLQCIIWYTLLLFLYEYRAAKTLIMDQFPDTAASIVSFKVDSDVTSLDGRDAVQAEAVIGDDGKLHVQVRKSVSSSQGLGLDHLHSSRRSPGLMSMPSSKALTPRPSNLTGAEIYSLNSSVNLTPRESSFNQTDLYSMMAGRGGSPRQSNFTSSDVYSLHSSRGPTPRTSNFNEENSKDLHTYARGTSPHTRFPPPIYHSSGHVYGGRSHAGGFDGSHIGVVPRGGPYPGQGYPGSNVGVYSPTPSQVNKKVVEPKASPKLEDDAAKELHMFVWSSSASPVSEAGQHVFGANDVPADETARNDPDAKEVRMVVRPQPESNGSGNVNGNGVTDRGGPEVLRQTYDEYVRDDFSFGNSKGLDKDEFPDKDGPSLSRKFGSSSTAELTPKLVDDHKTSSMPPSRVMIRLILVMVFRKLIRNPNTYSSVIGVVWSLVSFRWHLEMPKLIDNSISILSDAGLGMAMFSLGLFMALQGRLIVCGPSVAAFSMAVRFITGPAAMAAASVAVGLRGTFLHAAIVQAALPQGIVPFVFAKEYNLHPDILSTAVIFGMLVSFPITLVYYIILGL
>scaffold-RTMU-2184789-Calypogeia_fissa
MINGGDLYNVLSAVVPLYVAMIAAYGSVRWWKVLTPEQCGGINRFVSVFAVPLLSFKFISRNNPYTMDFKFVAADVISKVAVLLILGLWARYSKRGSFDWMITIFMLATLPNTLVMGIPLLYAMYGPDAGGLVIQSVVLQCVIWYTLLLFLYEYRAAKTLIMDQFPETAASIVSFKVDSDVTSLDGKDAVEAQAVIGDDGKLHVQVRKSVSSAHGLGLDHLHSSRRSQGLLSMPSSKALTPRPSNLTGAEIYSLHSSVNLTPRESSFNHTDFYSMISGRGGSPRQSNFTSSDVYSLHSSRGPTPRTSNFNEENSKDLHAYARGTSPRRFPPPVYHSAGHVYGRTHAGGFDGNLIGVVPRGGPYPGQSYPAGNVGMYSPTPSSQITKKVVESKVSPKPEEPKLEDDAAKELHMFVWSSSASPVSEGGLHVYGNNDIPVDDAPGNDADPKEVRLLVRNQPEGNGNVIDRAGPEVTRQNYEEYVRDDFSFGNSKGLDKDEFPDKDGPSLSRKFGSSSTAELTPKLVDSQKDTRMPPTRVMIRLILVMVFRKLIRNPNTYSTVIGIVWSLVAYRWNFGMPKIIDGSISILSDAGLGMAMFSLGLFMALQGRLIVCGPSVAAFAMAIRFITGPAAMAAASLAVGLKGSFLHAAIVQAALPQGIVPFVFAKDYNLHPDVLSTAVIFGMLIAFPITLLYYVLFGL
>scaffold-TXVB-2006196-Lunularia_cruciata
MINAHDLYNVLSAVIPLYVAMILAYGSVKWWGILTPDQCGGINRFVAVFAVPLLSFKFIALNDPYAMNYQFIAADAISKIGILTLLALWARYTKRGSFDWMITIFMLATLPNTLVMGIPLLKAMYGVEAGSLVVQAVVLQCIIWYTMMLFLYEFRAAKTLIMDQFPDTAASIVSFKVDSDVTSLDGREPVQTEAEVGDDGKLHVKVRKSVSSSQGISSRRSNGLMSMPSSKALTPRPSNLTGAEIYSLHSSVNLTPRESSFNHTDFYSMISGRGGSPRQSNFTSSDVYSLHSSRGPTPRTSNFNEENSKDLHSYARGASPRFPPPVYHASGHVFGRSHAGIGGGFDGSHLGIMGRGQAYPGSNVGVYSPTPSQITKKMVDSKATAKLEDDAAKELHMFVWSSSASPVSEAGLHVFGNQDFNGANTDETLRNNNNTNNNNNNDFDAKEVRLLVLPAPDATTAATTTPTTSVPPPTSTNPAATDQRGGTPELTRQTYEEYVREDFSFGNSKGLGKDESEKDGPSLSKKFGSSSTTELTPKLVDDRRNHSMPPSKVMIRLILDMVIRKLIRNPNTYSSLIGIIWALISFKWHVQMPKLIDNSISILSDAGLGMAMFSLGLFMALQGRLIVCGYPVAAMSMAIRFITGPAAMAAASVAVGLKGSLLHASIVQAALPQGIVPFVFAKEYNLHPDVLSTSVIFGMIISLPITLVYYVLLGL
>scaffold-JKAA-2006846-Selaginella_wallacei
MITAHDFYVVMSAVVPLYVAMILAYGSVRWWRILTPDQCGGINRFVAIFAVPLLSFQILAGNDPYKMNAQFVAADALQKVAILAVLAVWARWSRRGSFDWMITLFMLATLPNTLVMGIPLLAAMYGSESGSLVVQAVVLQCIIWYTLLLIFYEYRAARNLIRDQFPKTAASIVSFRVESDVVSLDGANDPIQADTEVGEDGKLHVTVRRSTASSAGLFSPCRPSAAGTKMHHSLTPRPSNLTGADIYSIHSSRSLTPRESSFNHSDYYSMMMIPNQPPPARGRNQQHHHHHHGRSPRQSNFGAADVYSLHSSRGPTPRTSNFNNDELLMGPPQPRLMSFVPATSGGGGAGAPMPPRTSTSNNVAPPPPPPPPPPPQPASSAAANNKDLVHMFVWSSSGSPISEGNVRMLNDDFRAAATAGSTASHKDVRLLVTDDAAGGAGGSTAGGGDHHQPRRYDEDEYERDDFSFGRGSAAEEQGAGGLSKIGSSSTTDPLAPQQSSSSQQQQAGDEAAEMPAVSVMTRLILDMVWRKLVRNPNTYSSLLGLGWALVSFKWHVKMPDIVENSILILSKAGLGMAMFSLGLFMALQKRLLVCGTRMALYGMVVRFITGPAVMAATSIAVGLKDVNLHVSIVQAALPQGIVPFVFAKEYNVHPDVLSTAVIFGMLVAFPITMLYYVLLGL
>scaffold-KUXM-2008958-Selaginella_selaginoides
MISSKDFYNVMSAVVPLYVAMILAYGSVRWWKLLTPDQCSGINRFVALFAVPLLSFKIISKNNPYEMNVKFIAADTAQKAVVLIALALWARYSRRASLDWVITNFMVATLPNTLIMGIPLLDAMYGKKHGGIVVQAVVLQCIVWYSLLIFLYEYRSAKILIMEQFPDTAASIVSFKVDSDVISLDGRGEPVLTEAEVGEDGRIHVKVRKSVSGSSARLSSASSYHLGNGGAQHQHFLHQQHLHQLGIRSSPMASMFSSKAGTPRPSNLTGAEIYSLHSSRNMTPRDSSFNRSDLYLMTNGNRGSPQIHHVPSSSSEQILSTTEHQHPNIPLHQNISVHPQETQPSKNAHSPSPTLQLPKKGAHHNNNNANKDFDAKELHMFVWSSSASPTSERGVHVFGSNDFGDARHPESKETKLVVADDTPTEDPKRREGNFSFADRSNKDDVLLEPSLKLGSSSTAQLTTTKNTDDGEIENPNPAMPPASVMTRLILDMVWRKLVRNPNTYSSLIGLIWALVSFRWHVGAPKIVEHSISILSDAGLGMAMFSLGLFMALQKRILACGTSLALFGMVLRFFCGPAIMSVTSIATGLRSVDLRASIVQAALPQGIVPFVFAKEYNVHPDVLSTAVIFGMLVALPITLIYYVLLGI
>scaffold-KUXM-2044248-Selaginella_selaginoides
MISGHDLYTVLSAVVPLYVAMILAYGSVRWWKILTPEQCGGINRFVAIFAVPLLSFHIIANNDPYKMNVKFIAADGVQKTIILLALGLWARFSRHGSLEWMITLFMLATLPNTLVMGIPLLAAMYGVDSGNLVVQAVVLQCIIWYTLLLFFYEYRSARILISQQFPETAASIISFKIESDVISLDGREPLQTEAEIGDDGKIHVTVRKSVSSHHSMPIYSYSPNRRSIALRSMPSSKALTPRPSNLTGADIYSMHSSRNLTPRESNFNHNDFYSFSATGNGNAHHPNSRPSNFTNTDVYSLHSSRGPTPRTSNFNNNDDISNINLTSIRAPSASVVTGSSPRFHMFAPRNSTGTGDYAAAAASAAAVGPYTQLSPKHNNHHHDVSAASKASPHQRANDDLSKDLHMFVWSSSASPVSEAYHGPALPDNTKPISPPPPLSHLYQSDVRGGTYDEYDRDDFSFGNRASFRGDESMLTEGGPSLTKMGSSSTTELAPKVAEEEDNMNKTEMPPTSVMSKLILNMVWRKLVRNPNTYSSLLGLTWALISYRWNIPMPVIVEKSISILSSAGLGMAMFSLGLFMALQKRLLACGTSLALYGMVVRFLTGPAVMAASSIAVGLRGVELKVSIVQAALPQGIVPFVFAKEYNVHPDILSTAVIFGMLVSLPITLLYYLLLGL
>scaffold-LGDQ-2006687-Selaginella_apoda
MITAHDFYVVMSAVVPLYVAMILAYGSVRWWKILTPDQCGGINRFVAIFAVPLLSFQILANNDPYKMNAQFIAADVLQKMAILAVLLVWSRYSNHGSMEWTITLFMLATLPNTLVMGIPLLAAMYGTESGSLVVQAVVLQCIIWYTLLLVFYEYRSARNLIRDQFPKTAASIVSFKVDSDVVSLDGNREPIQADAEIGDDGKIHVTVRRSTASRHDLYPASPIASSKALTPRPSNLTGADIYSIHSSRNMTPRESSFNHAEYYSMMMMMPHFSNPPPPPPPRHSSFTASDIYSLHSSRGPTPRTSNFNIDEQHRSSTKVAPPPSRMIPAPVPAPPPVPAPVPLPPPPAAAPGHNAAGNKSDLVHMFVWNSTGSPISEGNVRMLNDDFRSNNHKDVRLLVGDDDESTATAGGAPHDFSFGHAGGAEEDNTSTNVPVRGPNSGMEMAPKSSNDDEQPAEMPSVGVMTRLIVDMVWRKLVRNPNTYSSLLGLGWALIAYKWNVKMPAILDNSIQILSKAGLGMAMFSLGLFMALQKRILVCGTSMALFGMVVRFVTGPAVMAATSIAVGLRGVNLHVSIVQASLPQGIVPFVFAKEYNVHPDVLSTAVIFGMLVAFPITMLYYVLLGL
>scaffold-LGDQ-2006689-Selaginella_apoda
MITAHDFYVVMSAVVPLYVAMILAYGSVRWWKILTPDQCGGINRFVAIFAVPLLSFQILANNDPYKMNAQFIAADVLQKMAILAVLLVWSRYSNHGSMEWTITLFMLATLPNTLVMGIPLLAAMYGTESGSLVVQAVVLQCIIWYTLLLVFYEYRSARNLIRDQFPKTAASIVSFKVDSDVVSLDGNREPIQADAEIGDDGKIHVTVRRSTASRHDLYPASPIASSKALTPRPSNLTGADIYSIHSSRNMTPRESSFNHAEYYSMMMMMPHFSNPPPPPPPRHSSFTASDIYSLHSSRGPTPRTSNFNIDEQHRSSTKVAPPPSRMIPAPVPAPPPVPAPVPLPPPPAAAPGHNAAGNKSDLVHMFVWNSTGSPISEGNVRMLNDDFRSNNHKDVRLLVGDDDESTATAGGAPHDFSFGHAGGAEEDNTSTNVPVRGPNSGMEMAPKSSNDDEQPAEMPSVGVMTRLIVDMVWRKLVRNPNTYSSLLGLGWALIAYKWNVKMPAILDNSIQILSKAGLGMAMFSLVHGAAEYFLLATFSITRVFLCFIFFLLLLLRSPAWFLSRKVSPVAVVLVAGLFMALQKRILVCGTSMALFGMVVRFVTGPAVMAATSIAVGLRGVNLHVSIVQASLPQGIVPFVFAKEYNVHPDVLSTAVIFGMLVAFPITMLYYVLLGL
>scaffold-PKOX-2013697-Isoetes_tegetiformans
MITPQDFYKVVSAVVPLYVAMILAYGSVRWWKILTPEQCGGINRFVAIFAVPLLSFQIIAHNDPYKMNLQFIAADALQKVAIILILAIWVKYSKNGSMEWMITLFMLGTLPNTLVMGIPLLAAMYGTTSGSLVVQAVVLQCIIWYTLLLFLYEYRSAKSLILEQFPKNAAAIVSFKVDSDVMSLDGRDPIQTDAEIGEDGKLHVTVRRSTSSRHSILSPRRSIGLNSMPSSKALTPRPSNLTGAEIYSIHSSRNLTPRESSFNPADFYSMMTSNTAPNNPDPRQSNFTASDIYSLHSSRGPTPRTSNFTEENSKDMGKSASPRFATHSFYPSAGFAGRAHGNANLNAASLKKLGDQKGGAKVDDDTKELHMFVWSSTGSPISDVFGGTEYVAGDASRPEFDKDVRLIVVPQTDEPISHSGARDHARHNAAYEEDDRDDFSFGNRASSHGDDEKDGPNLTKNGSNSTAELNPKNRGDALHTELPGMRVMTRLILDMVWRKLIRNPNTYSSLIGLTWALVSYRWHVKMPAIVENSILILSSAGLGMAMFSLGLFMALQKRILACGTSLAIFGMIVRFLTGPAVMAATSIAVGLRGVNLHVSIVQAALPQGIVPFVFAKEYNVHPDVLSTAVIFGMLVAFPITMLYYVLLGI
>scaffold-PKOX-2013933-Isoetes_tegetiformans
MISAKDLYVVLSAVVPLYVAMLLAYGSVRWWKILTPQQCGGINRFVAIFAVPLLSFHIIANNNPYTMNAKFVLADTIQKFAILIPLGIWARFSKRGSIEWMITLFMLATLPNTLVMGIPLLAAMYGTDSGSLVVQAVVLQCIIWYTMLLFFYEYRSARILISDQFPETAASIISFKVESDVMSLDGREPLQTEAEIGDDGKIHVTVRRSISSSSYAMLSPRRSTGLASMPSSKALTPRPSNMTGAEIYSIHSSRNMTPRESSFNHNDFYSMMGGKPMGSPRHSNFTHSDIYSLHSSRGPTPRTSNFAEEKDSSAYSRGTNVGNSPRFPPPIYFRRDGSGIDGKNVWAGNQGNNLSPKHPVKREADLRSSPKMSDDPKDLHMFVWSSTASPAPEGFGGPDKQDSLVLTIDQTVPRSRQNYDDYDRDDFSFGNRASFRGDESLSTTDKDGPSLTKMGSSSTAELAPKLHDHKHEMPPATVMTRLIFNMVCRKLIRNPNTYSSLVGLTWALVSYRWHVNMPVIIEKSILILSSAGLGMAMFSLGLFMALQQRLLACGTSLAIFGMAVRFITGPAVMAASSIAVGLRGVDLHVSIVQAALPQGIVPFVFAKEYNVHPDVLSTAVIFGMLVSFPITLLYYVLLGL
>scaffold-PKOX-2013952-Isoetes_tegetiformans
MITGKDFYNVMAAVVPLYVAMILAYGSVRWWKLLSPDQCSGINRFVALFAVPLLSFQIIANNNPYEMNVLFVAADGVQKLVFIVILAVWVWYSKWGSLDWFITYFMVATLPNTLVMGVPLLYAMYGPVHGNLVVQAVVLQCIVWYTLLLFLYEYRSARILIMDQFPDTAASIVSFKVDHDVMSLDGRDPVMTEAQIGEDGKLHVKVRKSTASAIDMLSLKSPMGSVMGTPRPSNLSNAEIYSLQSSRNMTPRDSSFNRNDYYLMMANKGNSSPIHQPRRLSESSYGLQSGLQSSSSREDVHPAAPRISYSRSQQRNYGDISHMHKEVPQAPASPNSKAKPGGRFDTDAKELHMFVWSSSASPTSERGLHCFGGNDYGVHDSATKEPKLVVLSPTEEVSMEVSSEGRNQVYEDHMDHDDFTFGTKQPEKLEKNESGSTAALTPRLPGKGRELPPASVMTKLILDMVWRKLIRNPNTYSSLLGLTWALISFRWHVSMPKIIEKSITILSDAGLGMAMFSLGLFMALQSRLLACGTKMAIIGMVVRFCAGPAVMSAASAVTGLRSLDLRAAIVQAALPQGIVPFVFAKEYNVHPDILSTAVIFGMLVALPITLLYYILLGI
>scaffold-PQTO-2009407-Lycopodium_deuterodensum
MISGEDLYKVLSAVVPLYVAMILAYGSVRWWKLLTPDQCSGINRFVAIFAVPFLSFHIIAFNDPYKMNAKFIAADTLQKITVLFLLSLWARYSRSGSLEWMITLFMLATLPNTLVMGIPLLAAMYGVESGGLVVQGVVLQCIIWYTLLLFLYEFRSARILISEQFPETAASIVSFKVESDVMSLDGREPLQTEAEIGNDGKIHVTVRRSVSDRSHAMQSPRRSVGLMSMPSSNAITPRPSNLTGAEIYSIHSSRNLTPRESSFNHIDSCPAVSGRPVPGSPRQSNLSASEAHSVQSSGVPTPRTSNFTEEHCKDVHDKGAKPMASPRYAMRPYYGGGNLCGSRPHGPGGVSVDSNHSSFQGPPRASFPGAAFSPRHSSQNVKKVADPRTSVKPEEDTKESHRSVWSSGASHLTEGGVQAIKGANLNAGDAAKTENNPKDVKVIVGVPNQSNAAAVTLELGDKCEDHDDFSFGNRASFGADDYLYGDCPSLSKMRSTSTAELTPKIPGDGKNAMPPATVMSKLIFSMVWRRLVRNPNTYSSLLGIIWALVSYRWHREMPLIMENSIEIISKAGLGMAMFSLGLFMALQKRILACGTSLALFGMAIRFITGPAVMAATSIAVGLRGVSLRVSIVQAALPQGIVPFVFAKEYNVHPDVLSTAVIFGMLVALPINLVYYILLGL
>scaffold-PQTO-2083783-Lycopodium_deuterodensum
MINAGDLYKVLSAVVPLYVAMFLAYGSVRWWKILTPDQCGGINRFVAIFAVPFLSFHIIASNDPYKMNAKFIAADTIQKIAILFVLVIWAKYWRGGSLEWTITTFMLGTLPNTLVMGIPLLAAMYGEDSGSLVVQAVVLQCIIWYTLLLFLYEFRSARLLICEQFPDTAASIVSFKVDSDVMSLDGREPLQTEAEIGNDGKIHVIVRNSTSSRSHSIISPRRSSTGMASIPSFTPRPSNLTGAEIYSINSSRNPTPRESSFSPADFSSTMMHPLPVSPRQSNLTASDDYSLHSSKAPTPRSSNFTEENFKNMHVSEKGMNPMASPRFSIRPYPQNAGWFSAGRSQYGGRGASTGIDGAAEEIFSPRRASQATKRMRSDLAMKVNTAPRQEDEEAIKELHMFVWSSSASPASEGAFVGSHFNAADATSILDHDPKEVRVQVGHTNQSGFNALAPRESVETAFEENDRDDFSFGNRASFRDEQSAGRLTKVGSSSTAQLTPRLPPEHQYSNSALPPATVIFRLILVMVWRKLIRNPNTYSSLLGLIWALVSYRWHKVMPLILDKSIAIISNAGLGMAMFSLGLFMALQKRILACGTRLALFGMFVRFFAGPAVMAAASVAVGLRGVDLHVSIVQASLPQGIVPFVFAKEYNVHPDVLSTAVIFGMLVALPINLVYYILLGL
>scaffold-GRKU-2019708-Syntrichia_princeps
MITGHDFYNVLSATVPLYVAMLLASGSVKWWGILTPQQCGGINRFVSIFAVPLLSFQFISGNNPYEMNFRFIAADAASKLFVLFCLGLWVRYSKRGSLEWMITIFVLITIPNTLVMGTPLLAAMYGPGPGSLTVQAVVLQCIIWYTLLLVMYEYRAAKILITQQFPENAASIVSFKVDSDVMSLDGREPVLTEAEVGEDGKLHVKVRRSVSSAHGHSIPSSKALTPRPSNLTGAEIYSLHSSVNLTPRDSSFNQGEFYSHHRQSNFDTSDVYSLQSSRGPTPRSSNFNEENSKEMQHRTTSSSPRFVPPLYRANRFLPRDAPGMGPDGRTIYPGSNVNAIPPPHTNPVFSPRASQIAKKIPKTDEDAKELHMFVWSANASPVSEAGRNALQPSFDPKEVRMLVHPQSDHVNVTARTYDEYSREDFSFGNRNDLKLEDIDKGGPRLDNKFGSTSTAELTPKLPEDELAAKGMPPSTVMIKLIAVMTFRKLVWNPNTYSSLLGLIWSLIAFRWHFDMPIILYKSVHILSDAGLGMAMFSLGLFMGLGDRIIVCGTKLALFGMALRFLAGPAVFAAASYIVGLRGVSLNVSIVQAALPQGIVPFVFAKEYNVHPEILSTAVIFGMLVALPITLLYYILLGL
>scaffold-XWHK-2008260-Rosulabryum_cf._capillare
MITGHDFYTVLSAMVPLYVAMMLAYGSVKWWGILTPLQCGGINRFVSIFAVPLLSFQFISGNNPYEMNFRFIAADAVSKVFVLFCLGLWVRYSKRGSFEWMITLFVLITIPNTLVMGTPLLAAMYGAGPGNLTVQAVVLQCIIWYTLLLIMYEYRAAKLLITQQFPENAASIVSFKVDSDVMSLDGREPVLTEAEIGEDGKLHVKVRRSVSSRSQGMHSAHHSMPSSKALTPRPSNLTGAEIYSMHSSVNLTPRDSSFNQGEFYSRSPHRQSNFDTSDVYSLQSSRGPTPRTSNFNEENSKDIHSHLRGLSVSASPRFVPPLYRNSAGGRLFMPRPEVAPGMGPDGRTIYPGSVNPVFSPKASQIAKKVDASPKTDDDAKELHMFVWSANASPVSEGGLHVFGGNDHTVATNVQPSFDPKEVRMLVHPHNDHLPSTVNPRTYDEYTREDFSFGNRNDLKLEDIDKDGPRLDNKFGSTSTAELTPKLPEDEAAKSMPPSTVMIKLIAVMTFRKLIWNPNTYSSLLGVIWSLVAFRWHFDMPVILYKSVHILSDAGLGMAMFSLGLFMGLGDRIIVCGSKLAIFGMVLRFLVGPAVFAAASYLVGLRGTALNVSIVQAALPQGIVPFVFAKEYNVHPEILSTAVIFGMLIALPITLVYYILLGL
