# Supplementary material for: Water‐related innovations in land plants evolved by different patterns of gene cooption and novelty
Source: New Phytol. 2022 Feb 8;235(2):732–42. doi: 10.1111/nph.17981 (PMC9303528; doi:10.1111/nph.17981)
Supplement: Supplementary file 3 — Dataset S3 Fasta alignments and phylogenetic trees. [file NPH-235-732-s005.zip › Supplementary_Data_3_fasta_alignments_trees/Roots/Lateral_roots/PIN1_Q9C6B8_1_1kp.fasta.aln.trimmed]

>Arabidopsis_thaliana_Q9C6B8_Auxin_efflux_carrier_component_1_PIN1
MILAYGSVKWWKIFTPDQCSGINRFVALFAVPLLSFHFIAANNPYAMNLRFLAADSLQKV
IVLSLLFLWCKLSRNGSLDWTITLFSLSTLPNTLVMGIPLLKGMYGNFSGDLMVQIVVLQ
CIIWYTLMLFLFEYRAK
>Arabidopsis_thaliana_Q9SQH6_Auxin_efflux_carrier_component_6_PIN6
MFVAYGSVKWCKIFTPAQCSGINRFVSVFAVPVLSFHFISQNNPYKMDTMFILADTLSKI
FVFVLLSLWAVFFKAGGLDWLITLFSIATLPNTLVMGIPLLQAMYGDYTQTLMVQLVVLQ
CIIWYTLLLFLFELRAR
>Arabidopsis_thaliana_Q8RWZ6_Auxin_efflux_carrier_component_4_PIN4
MILAYGSVQWWKIFSPDQCSGINRFVAIFAVPLLSFHFISTNDPYAMNFRFVAADTLQKI
IMLVLLALWANLTKNGSLEWMITIFSLSTLPNTLVMGIPLLIAMYGTYAGSLMVQVVVLQ
CIIWYTLLLFLFEYRAK
>Arabidopsis_thaliana_Q9S7Z8_Auxin_efflux_carrier_component_3_PIN3
MILAYGSVRWWKIFSPDQCSGINRFVAIFAVPLLSFHFISTNNPYAMNLRFIAADTLQKI
IMLSLLVLWANFTRSGSLEWSITIFSLSTLPNTLVMGIPLLIAMYGEYSGSLMVQIVVLQ
CIIWYTLLLFLFEFRAK
>Arabidopsis_thaliana_Q940Y5_Auxin_efflux_carrier_component_7_PIN7
MILAYGSVRWWKIFSPDQCSGINRFVAIFAVPLLSFHFISSNNPYAMNLRFIAADTLQKL
IMLTLLIIWANFTRSGSLEWSITIFSLSTLPNTLVMGIPLLIAMYGEYSGSLMVQIVVLQ
CIIWYTLLLFLFEYRAK
>Arabidopsis_thaliana_Q9LU77_Auxin_efflux_carrier_component_2_PIN2
MILAYGSVRWWGIFTPDQCSGINRFVAVFAVPLLSFHFISSNDPYAMNYHFLAADSLQKV
VILAALFLWQAFSRRGSLEWMITLFSLSTLPNTLVMGIPLLRAMYGDFSGNLMVQIVVLQ
SIIWYTLMLFLFEFRAK
>Amborella_trichopoda_U5D2H8
MFLAYGSVKWWRIFTPDQCSGINRFVAIFATPFLSLRIICSINPYKMNLRFILADTLQKL
LILFLLVLWGSFSSWGSLDGVITLFSISTLPNTLIIGIPLLSAMYGVESNGLLIQIVVLQ
GLVWYTLLLFLFELKAK
>Amborella_trichopoda_W1PK04_Auxin_efflux_carrier_component
MMLAYGSVRWWKIFTPDQCSGINRFVAVFAVPLLSFHFISTNDPYSMNYRFIAADTLQKV
VILIALGAWVNLAKNGSLEWMITLFSLSSLPNTLVMGIPLLKAMYGEFSGALMVQVVVLQ
SVIWYTLMLFMFEYRAK
>Amborella_trichopoda_W1PUF3_Auxin_efflux_carrier_component
MILAYGSVRWWKIFSPDQCSGINRFVAIFAVPLLSFHFISTNNPYAMNLRFIAADTLQKI
IMLFVLALWTNLTRAGCLEWMITIFSLSTLPNTLVMGIPLLIAMYDEYSGSLMVQVVVLQ
CIIWYTLLLFLFEYRAK
>Amborella_trichopoda_W1PRZ0_Auxin_efflux_carrier_component
MLLAYASVKWWKIFGPDQCAGINRFVAIFAVPLLSFEFISRIDPYNMDLLFVAADSLSKI
LILSFLASWARLSSKGSIDWVITLFSLATLPNTLVMGIPLVKAMYGDDKESLMIQAVVLQ
CIIWYTMLLFLFEYRAR
>Amborella_trichopoda_W1NQD1_Auxin_efflux_carrier_component
MILAYGSVKWWKIFSPDQCSGINRFVALFAVPLLSFHFISTNNPYAMNLRFIAADTLQKL
IVLSVLFFWSKTSRRGCLEWAITLFSLSTLPNTLVMGIPLLKGMYGDFSGSLMVQIVVLQ
CIIWYTLMLFLFEYRAR
>Amborella_trichopoda_U5CX86_Auxin_efflux_carrier_component
MLLAFASVKWWRMFSDEQCSGINKFVANFAAPLLSFKIIYSNDPYKMNHKLILADTMQKL
LILFALMLWVKLTKRGSFDWMITLFSMSTLPNTVILGIPLLRAMYGEESEQILFQIVVLQ
FVVWYPFLLFLYELRAK
>Amborella_trichopoda_U5CWM5
----------------------------------------------MNLKFILADTMQKL
LILFVLILWTKFTRWGSFNWMITLFSLSIMPNTLIIGIPLLRPMYGEENIALLVQVVVLQ
LVVWCPVFLCLYELHVK
>Amborella_trichopoda_W1NEB1_Auxin_efflux_carrier_component
MILAYGSVKWWKIFTPDQCSGINRFVALFAVPLLSFHFIAANDPYSMNFRFIAADTLQKL
IVLGVLAVWCRVSKRGTLEWTITLFSLSTLPNTLVMGIPLLKGMYGDFSGSLMVQIVVLQ
CIIWYTLMLFLFEYRAK
>Brachypodium_distachyon_I1GVS4_Auxin_efflux_carrier_component
MFMAYGSVRWWGIFTPDQCSGINRFVAVFAVPLLSFHFISTNDPYAMDYRFLAADSLQKL
VILAALALWHNLLSRAQLDWTITLFSLATLPNTLVMGIPLLRAMYGDFSGSLMVQIVVLQ
SVIWYTLMLFLFEYRAK
>Brachypodium_distachyon_I1HPV1_Auxin_efflux_carrier_component
MILAYGSVRWWGIFTPDQCSGINRFVAIFAVPLLSFHFISASDPYQMNLRFLAADTLQKL
LVLAALAACSRLIPSLGLDWSVTLFSLSTLPNTLVMGIPLLVAMYGPDAGSLMVQIVVLQ
CIIWYTLLLFLFEFRAR
>Brachypodium_distachyon_I1GZH7_Auxin_efflux_carrier_component
MMLAYGSVKWWRIFTPDQCSGINRFVALFAVPLLSFHFISTNNPYAMNLRFIAADTLQKL
IVLALLTLWSHLSRNGSLEWTITLFSLSTLPNTLVMGIPLLKGMYGDESGSLMVQIVVLQ
CIIWYTLMLFMFEYRAR
>Brachypodium_distachyon_I1HSK2
ALLGYASVRWLGAFSAEQCAGINHFVAIYAVPVLIFHMVSTNDPYAMSGRLIAADTLQKA
AMLLALVAWAAWRRRGNLQWVVTAFSVAALPNTIIMGVPLLGGMYGDVSKGLMKQIVVMQ
FCVWYNVVIFIYEYMAR
>Brachypodium_distachyon_I1INR3_Auxin_efflux_carrier_component
MTLAYGSVRWWRIFTPDQCSGINRFVALFAVPLLSFHFISSNDPYAMDLRFLAADTLQKL
AVLALLFLASHIRLRGSLDWAITLFSLSTLPNTLVMGIPLLRGMYGEDAGTLMVQIVVLQ
CILWYTLMLFLFEYRAR
>Brachypodium_distachyon_I1HG48_Auxin_efflux_carrier_component
MALAYGSVRWWGVITPDQCGGINRFVAVFAVPLLSFKVISGTDLYAMDLRFAAADTLHKC
AVLAALAASARFSGGSRLDWPVTFFSFATLPNTLIMGIPLLVAMYGSHAGDLMVQLVVLQ
CIVWYTLLLFLFELRAR
>Brachypodium_distachyon_I1IFD0_Auxin_efflux_carrier_component
MILAYGSVKWWRIFTPDQCSGINRFVALFAVPLLSFHFISSNNPYTMNLRFIAADTLQKL
MVLAMLTAWSHLSRSGSLEWTITLFSLSTLPNTLVMGIPLLKGMYGDFSGSLMVQIVVLQ
CIIWYTLMLFMFEYRAR
>Ginkgo_biloba_Gb_29191
MMLAYGSVKWWKIFTPDQCSGINRFVAIFAVPLLSFHFISTNDPYAMNYRFIAADSLQKV
IILVLLGIWTKIGKSGSLEWMITLFSLSTLPNTLVMGIPLLKAMYGDFSGSLMVQVVVLQ
SVIWYTLMLFLFEYRAK
>Ginkgo_biloba_Gb_03217
MFLAYGSVKWWKIFSAEQCAGINRFVAIFAVPLLSFEFIYRINPYKMNFRFIAADAISKA
IVLLVLALWGRFSQKGSLDWVITLFSLSTLPNTLVMGIPLLRAMYGEYSKTLMVQTVVLQ
CIIWYTLLLFLFEYRAK
>Ginkgo_biloba_Gb_37787
MILAYGSVKWWKIFSPDQCSGINRFVALFAVPLLSFHFISTNDPYAMNLRFIAADSLQKI
MMLVMLGIWTKVGKSGSLDWMITLFSLSTLPNTLVMGIPLLKAMYGDFSGDLMVQVVVLQ
CIIWYTLMLFMFEYRAK
>Ginkgo_biloba_Gb_06199
MILAYGSVKWWKIFSPDQCSGINRFVAIFAVPLLSFHFISINNPYEMNFKFIAADSLQKV
IMLVVLGLWTTFTKSGSLEWMITIFSLSTLPNTLVMGIPLLKAMYGDFSGSLMVQVVVLQ
CIVWYTLLLFLFEYRAK
>Ginkgo_biloba_Gb_02144
MILAYGSVKWWKIFTPDQCSGINRFVALFAVPLLSFHFISTNDPYAMNFRFIAADSLQKI
IVLVVLGIWTKVGKSGCLEWMITLFSLSTLPNTLVMGIPLLKAMYGDFSGSLMVQVVVLQ
CIIWYTLMLFLFEYRAK
>Ginkgo_biloba_Gb_23207
MFLAYASVKWWKIFNPEQCAGINKFVAIFAVPLLSFEFISRIDPYQMNFRFIAADGISKV
ILLVVLSIWAKCSQKGSLDWVITLFSLSTLPNTLVMGIPLLKAMYGDSAENLMIQTVVLQ
CIIWYTLLLFLFEYRAK
>Marchantia_polymorpha_A0A176VW02
MILAYGSVKWWGILTPDQCGGINRFVAVFAVPLLSFKFIALNDPYTMNYQFIAADAMSKI
AILILLGLWARYTKRGSFDWMITIFMLATLPNTLVMGIPLLRAMYGAEAGSLVIQAVVLQ
CIIWYTMLLFLYEFRAK
>Marchantia_polymorpha_A0A176VW10_Auxin_efflux_carrier_component
------------------------------------------------------------
-----------------------------------MG-----------------------
-----------------
>Oryza_sativa_indica_A2YFU7
MFLAYGSVRWWGIFTPDQCSGINRFVAVFAVPLLSFHFISTNDPYSMNYRFLAADSLQKL
VILAALAVWHNLLSRASLDWTITLFSLSTLPNTLVMGIPLLRAMYGDFSGSLMVQIVVLQ
SVIWYTLMLFLFEYRAK
>Oryza_sativa_indica_A2Y7T7_Auxin_efflux_carrier_component
MMVAYGSVRWWGVLTPEQCSGINRFVAVIAVPLLSFHFISSSDPYAMNLRFVAADTLQKV
LVLAALAAWSRFPARPPLDCSITLFSVSTLPNTLVMGIPLLVSMYGPYSGDLMVQIVVLQ
SIVWYTLLLFLFEFRAR
>Oryza_sativa_indica_B8BIY9_Auxin_efflux_carrier_component
MTLAYASVRWWRIFSPDQCSGINRFVALFAVPLLSFHFISTNNPFAMNLRFLAADTLQKL
IVLALLALWCRLSARGSLDWLITLFSLSTLPNTLVMGIPLLKGMYDVDSGSLMVQIVVLQ
CIIWYTLMLFLFEYRAR
>Oryza_sativa_indica_B8BIZ4_Auxin_efflux_carrier_component
MTLAYASVRWWRIFSPDQCSGINRFVALFAVPLLSFHFISTNNPFAMNLRFLAADTLQKL
IVLALLALWCRLSARGSLDWLITLFSLSTLPNTLVMGIPLLKGMYGADSGSLMVQIVVLQ
CIIWYTLMLFLFEYRAR
>Oryza_sativa_indica_B8ACE0_Auxin_efflux_carrier_component
MFLAYGSVRWWGIFTPDQCSGINRFVAIFAVPLLSFHFISTNDPYAMNLRFLAADTLQKL
LVLAGLAAWSRLPSRGRLDWSITLFSLSTLPNTLVMGIPLLIAMYGPYSGSLMVQIVVLQ
CIIWYTLMLFLFEFRAR
>Oryza_sativa_indica_B8AAW7_Auxin_efflux_carrier_component
AALGYGSVRWLKAFSNEQCAGINHFVALYAVPVLIFDMVSTNNVYKMNGRLIAADTLQKA
VLLLGLMAWALWRARGALQWVITCFSVASLPNTIIMGVPLLNGMYGPVSKDLMKQIVVMQ
FCIWYNVIIFLYEYMAR
>Oryza_sativa_indica_B8AIF2_Auxin_efflux_carrier_component
MILAYGSVKWWRIFTPDQCSGINRFVALFAVPLLSFHFISTNNPYTMNLRFIAADTLQKL
MVLAMLTAWSHLSRRGSLEWTITLFSLSTLPNTLVMGIPLLKGMYGEFSGSLMVQIVVLQ
CIIWYTLMLFMFEYRAR
>Oryza_sativa_indica_B8B4A2_Auxin_efflux_carrier_component_PIN1d
MILAYGSVKWWRIFTPDQCSGINRFVALFAVPLLSFHFISTNNPYTMNLRFIAADTLQKL
IVLALLTLWSHLSRRGSLEWTITLFSLSTLPNTLVMGIPLLKGMYGEFSGSLMVQIVVLQ
CIIWYTLMLFMFEYRAR
>Physcomitrella_patens_Q5TK28_Auxin_efflux_carrier_component_pin
MMLAYGSVKWWGILTPQQCGGINRFVSIFAVPLLSFQFISGNNPYAMNFKFIAADAVSKV
LVLLCLGLWARYAKRGSLEWMITLFVLITIPNTLVMGTPLLAAMYGAGPGDLTVQAVVLQ
CIIWYTLLLVMYEYRAK
>Physcomitrella_patens_A9RN82_Auxin_efflux_carrier_component_PINB
MMLAYGSVKWWGILTPQQCGGINRFVSIFAVPLLSFQFISGNNPYAMNFRFIAADAVSKV
FVLLCLGLWARYSKRGSLEWMITLFVLITIPNTLVMGTPLLAAMYGPGPGDLTIQAVVLQ
CIIWYTLLLLMYEYRAK
>Physcomitrella_patens_A9RW33_Auxin_efflux_carrier_component_PINC
MMLAYASVKWWGILTPQQCDGINRFVSIFAVPLLSFQFVSGNNPYEMNFRFIAADAVSKV
FVLSCLGLWVRFSKRGSLEWVITLFMLTTIPNTLVIGTPLLAAMYGSKPGQLTVQAVVLQ
CIIWYTLLLVMYEYRAR
>Selaginella_moellendorffii_D8SE87_Auxin_efflux_carrier_component_PIN5-2
MLLAYASVRWWGILTPDQCSGINRFVAIFAVPLLSFQIIAHNNPYDMSLKFVLADALQKI
IVLAVLGAWTRYSRRGSLEWMITLFMLATLPNTLVMGIPLLNAMYGGDPSRLVVQAVVLQ
CIVWYTLLLVLFEYRAK
>Selaginella_moellendorffii_D8RZW9_Auxin_efflux_carrier_component_PIN3-2
MILAYGSVRWWGILTPEQCGGINRFVAIFAVPLLSFEIVSSNNPYAMNLKFIAADIVQKL
AILAALALWVKLSRHGSLEWLITLFMLATLPNTLVMGIPLLAAMYGAKPGGLIVQAVVLQ
CVIWYTFLLFLYEYRAK
>Selaginella_moellendorffii_D8R9N7_Auxin_efflux_carrier_component_PIN5-1
MLLAYASVRWWGILTPDQCSGINRFVAIFAVPLLSFQIIAHNNPYDMSLKFVLADALQKI
IVLAVLGAWARYSRRGSLEWMITLFMLATLPNTLVMGIPLLNAMYGGDPSRLVVQAVVLQ
CIVWYTLLLVLFEYRAK
>Selaginella_moellendorffii_D8RQU9_Auxin_efflux_carrier_component_PIN3-1
MILAYGSVRWWGILTPEQCGGINRFVAIFAVPLLSFEIVSSNNPYAMNLKFIAADIVQKL
AILAALALWVKLSRHGSLEWLITLFMLATLPNTLVMGIPLLAAMYGAKPGGLIVQAVVLQ
CVIWYTFLLFLYEYRAK
>Selaginella_moellendorffii_D8SK80_Auxin_efflux_carrier_component_PIN4-1
MILAYGSVRWWKLLTPAQCSGINRFVAIFAVPLLSFQIIAHNNPYDMNPRFVAADVLQKL
IVLAVLASWSRLKKFSSLDWAITLFMVSTLPNTLVLGIPLEVAMYGEKPAELVVQAVVLQ
CIVWYTLLLFLYEYRAK
>Selaginella_moellendorffii_D8RVR5_Auxin_efflux_carrier_component_PIN2-1
MILAYGSVRWWGILTPEQCSGINRFVALFAVPLLSFQIISKNNPYLMNPQFIAADAIQKA
AVMLVLAIWARYSSRASFEWVITHFMVATLPNTLVMGIPLLYAMYGEKHGSLVVQAVVLQ
CIVWYTLLLVMYEYRAK
>Selaginella_moellendorffii_D8SK08_Auxin_efflux_carrier_component_PIN1-1
MILAYGSVRWWKILTPDQCGGINRFVAIFAVPLLSFQILATNNPYKMNAQFIAADVLQKL
AILAVLLVWCRYSSNGSMEWTITLFMLATLPNTLVMGIPLLAAMYGTESGSLVVQAVVLQ
CIIWYTLLLVFYEYRAR
>Selaginella_moellendorffii_D8T4L4_Auxin_efflux_carrier_component_PIN1-2
MILAYGSVRWWKILTPDQCGGINRFVAIFAVPLLSFQILATNDPYKMNAQFIAADVLQKL
AILAVLLVWCRYSNNGSMEWTITLFMLATLPNTLVMGIPLLAAMYGTESGSLVVQAVVLQ
CIIWYTLLLVFYEYRAR
>Selaginella_moellendorffii_D8S2H0_Auxin_efflux_carrier_component_PIN2-2
MILAYGSVRWWGILTPEQCSGINRFVALFAVPLLSFQIISKNNPYLMNPQFIAADAIQKA
AVMLVLAIWARYSSRASFEWVITHFMVATLPHTLVMGIPLLYAMYGEKHGSLVVQALVLQ
CIVWYTLLLVMYEYRAK
>scaffold-JOJQ-2037505-Cylindrocystis_cushleckae
VGLGYASVRFWKLFDPDQSAAINRYVAVLAVPFLSFQLVAETNLYEVNGPLLAADSLSKG
GVLGLLVLWAYFLAPRAYDWALTTFMVSALPNTLIIGIPVLGSMYGPMAEALMAQLVVAQ
TVIWFTLVLVLFELRAK
>scaffold-RPQV-2033508-Phymatodocis_nordstedtiana
------------------------------------------------------------
---------------------------ASLANT----------------RHLMKQLS---
-----------------
>scaffold-YLBK-2028825-Cylindrocystis_brebissonii-2_samples_combined
VFLGFASVNWWKVFTPEQCEGINRYVALFAVPFLCVQVIATTDLYTINFKLIAADTLSKL
VVLLILAGWAAFVAPANANWGLATFMVSALPNTLVIGVPVLGSMYGPESANLMAQLVVFQ
IVVWYVLLMVLFELRAR
>scaffold-YOXI-2005360-Cylindrocystis_brebissonii-M2213
VFLGFASVNWWKVFTPEQCEGINRYVALFAVPFLCVQVIATTDLYTINFKLIAADTLSKL
VVLLILAGWAAFVAPANANWGLATFMVSALPNTLVIGVPVLGSMYGPESANLMAQLVVFQ
IVVWYVLLMVLFELRAR
>Salvinia_cucullata_v1.1_s0038.g012005
MFLAYGSVRWWKIFTPVQCSGINRFVAVFAVPLLSFHFISTNDPYKMDGLFILADTLSKL
AVLLLLAIWARFSRYGSLDWMITIFAVATLPNTLVMGIPMLTAMYGTFYGGLMVQLVVLQ
CIVWYTLMLFLFEYRAA
>Salvinia_cucullata_v1.1_s0173.g024457
MMAAYASVRWWNIFTPVQCSGINRFVAVFAVPLLSFHFIATNNPYRMDTFLILADSIAKI
LILVLLAAWASLSPSGNLDWLITLFAVATLPNTLVMGIPLLSAMYGPHYGDVMVQLVVLQ
CIVWYTLLLFLFEYRAR
>scaffold-DFHO-2009816-Danaea_nodosa
MLLAYASVRWWKIFSPEQCSGINRFVALFAVPLLSFDFISKNDPFSMVFRFLAADCLAKV
IFLAVLLLWVRFSSSGSLEWMITLFSLATLPNSLVMGIPLLTAMYGRFSGQLMVQIVVLQ
CIIWYTLLLFLFEYRAR
>scaffold-RFMZ-2005476-Osmundastrum_cinnamomeum-B
MILAYGSVKWWKIFTPDQCSGINRFVALFAVPLLSFHYIASNNPFTMNFKFLAADSLAKV
MILVVLVLWVRFSKSGSLDWMITLFSLATLPNTLVMGIPLLKAMYGDFSGDLMVQIVVFQ
CIIWYTFLLFLFEYRAR
>scaffold-UGNK-2016538-Marattia_attenuata
MILAYGSVKWWKIFTPDQCSGINRFVALFAVPLLSFDFISKNDPFNMNFRFLAADSLAKV
MILVVLLLWVRFSKSGSLEWMITLFSLASLPNTLVMGIPLLSAMYGEFSGVLMVQIVVLQ
CIIWYTLLLFLFEYRAR
>Picea_taeda_PITA_24596
MILAYGSVKWWKIFTPDQCSGINRFVAIFAVPLLSFHFISSNDPYTMNFKFIAADTLQKL
IMLVVLGLWTNFTRSGSTEWMITIFSVSTLPNTLVMGIPLLKAMYGEFSGNLMVQVVVLQ
CIIWYTLLLFLFEYRAK
>Pseudotsuga_menziesii_PSME_20441
MFLAYGSVKWWKIFSPEQCVGINRFVAIFAVPLLSFKFICKINPYEMNFRFIAADVISKA
IVLLVLCLWGRFAKRGSLDWVITLFSLSTLPNTLVMGIPLLKAMYGGNSETLMVQTVVLQ
CIIWYTLLLFLFEYRAK
>Sequoiadendron_giganteum_SEGI_26360
MFLAYGSVKWWKIFSPEQCKGINRFVAIFAVPLLSFEFIYKINPYEMNFSFIAADALSKA
IVLLVVVLWGRFSEKGSLDWVITIFSLSTLPNTLVMGIPLLKAMYGGYAGTLMVQTVVLQ
CIIWYTLMLFLLEYRAK
>Sequoiadendron_giganteum_SEGI_40080
MILAYGSVKWWKIFTPDQCSGINRFVALFAVPLLSFHFISTNDPYAMNLRFIAADSLQKI
IILVMLGIWTKVAKNGSLEWMITLFSLSTLPNTLVMGIPLLKAMYGDFSGDLMVQVVVLQ
CIIWYTLMLFMFEYRAK
>scaffold-ANON-2008308-Leiosporoceros_dussii-B
MLLAYGSVRWWGILSPDQCSGINRFVAIFAVPLLSFHFISGNDPYHMNSKYIVADVLQKV
VVLLALGTWACCTRSGSLDWLITIFKLATLPNTLVMGIPLLQAMYGGHAGALMIQFVVMQ
SIVWYTLLLFLYEYRAK
>scaffold-RXRQ-2131209-Phaeoceros_carolinianus-sporophyte
MILAYGSVKWWKIFSPDQCSGINRFVALFAVPLLSFHFISTNNPYTMNLKFIAADTLQKL
MVLAILTAWSNLSRGGSLEWTITLFSVSTLPNTLVMGIPLLKGMYGDSSGSLMVQIVVLQ
CIIWYTLMLFMFEYRAR
>scaffold-WCZB-2014584-Phaeoceros_carolinianus-gametophyte
MILAYGSVRWWKFLTPEQCSGINRFVALFAVPLLSFHFIASNDPYHMNTKYIVADVAQKL
VVLLVLSIWVWFTRTGSLEWLITIFMLATLPNTLVMGIPLLQSMYGGRTDILMVQFVVLQ
SIVWYTILLFLYEYRAK
>scaffold-WEEQ-2087237-Phaeoceros_carolinianus-gametophyte_1575
MILAYGSVRWWKFLTPEQCSGINRFVALFAVPLLSFHFIASNNPYHMNTKYIVADVAQKL
VVLLVLSIWVWFTRTGSLEWLITIFMLATLPNTLVMGIPLLQSMYGGRTDILMVQFVVL-
-----------------
>scaffold-KRUQ-2019125-Porella_navicularis
MILAYGSVKWWKILTPEQCGGINRFVSFFAVPLLSFKFIARNDPYTMNLKFILADVASKV
AILVSLALWARYTRRGSFDWMITIFMLATLPNTLVMGIPLLKAMYGSEAGSLVVQAVVLQ
CIIWYTLLLFLYEYRAK
>scaffold-RTMU-2184789-Calypogeia_fissa
MIAAYGSVRWWKVLTPEQCGGINRFVSVFAVPLLSFKFISRNNPYTMDFKFVAADVISKV
AVLLILGLWARYSKRGSFDWMITIFMLATLPNTLVMGIPLLYAMYGPDAGGLVIQSVVLQ
CVIWYTLLLFLYEYRAK
>scaffold-TXVB-2006196-Lunularia_cruciata
MILAYGSVKWWGILTPDQCGGINRFVAVFAVPLLSFKFIALNDPYAMNYQFIAADAISKI
GILTLLALWARYTKRGSFDWMITIFMLATLPNTLVMGIPLLKAMYGVEAGSLVVQAVVLQ
CIIWYTMMLFLYEFRAK
>scaffold-JKAA-2006846-Selaginella_wallacei
MILAYGSVRWWRILTPDQCGGINRFVAIFAVPLLSFQILAGNDPYKMNAQFVAADALQKV
AILAVLAVWARWSRRGSFDWMITLFMLATLPNTLVMGIPLLAAMYGSESGSLVVQAVVLQ
CIIWYTLLLIFYEYRAR
>scaffold-KUXM-2008958-Selaginella_selaginoides
MILAYGSVRWWKLLTPDQCSGINRFVALFAVPLLSFKIISKNNPYEMNVKFIAADTAQKA
VVLIALALWARYSRRASLDWVITNFMVATLPNTLIMGIPLLDAMYGKKHGGIVVQAVVLQ
CIVWYSLLIFLYEYRAK
>scaffold-KUXM-2044248-Selaginella_selaginoides
MILAYGSVRWWKILTPEQCGGINRFVAIFAVPLLSFHIIANNDPYKMNVKFIAADGVQKT
IILLALGLWARFSRHGSLEWMITLFMLATLPNTLVMGIPLLAAMYGVDSGNLVVQAVVLQ
CIIWYTLLLFFYEYRAR
>scaffold-LGDQ-2006687-Selaginella_apoda
MILAYGSVRWWKILTPDQCGGINRFVAIFAVPLLSFQILANNDPYKMNAQFIAADVLQKM
AILAVLLVWSRYSNHGSMEWTITLFMLATLPNTLVMGIPLLAAMYGTESGSLVVQAVVLQ
CIIWYTLLLVFYEYRAR
>scaffold-LGDQ-2006689-Selaginella_apoda
MILAYGSVRWWKILTPDQCGGINRFVAIFAVPLLSFQILANNDPYKMNAQFIAADVLQKM
AILAVLLVWSRYSNHGSMEWTITLFMLATLPNTLVMGIPLLAAMYGTESGSLVVQAVVLQ
CIIWYTLLLVFYEYRAR
>scaffold-PKOX-2013697-Isoetes_tegetiformans
MILAYGSVRWWKILTPEQCGGINRFVAIFAVPLLSFQIIAHNDPYKMNLQFIAADALQKV
AIILILAIWVKYSKNGSMEWMITLFMLGTLPNTLVMGIPLLAAMYGTTSGSLVVQAVVLQ
CIIWYTLLLFLYEYRAK
>scaffold-PKOX-2013933-Isoetes_tegetiformans
MLLAYGSVRWWKILTPQQCGGINRFVAIFAVPLLSFHIIANNNPYTMNAKFVLADTIQKF
AILIPLGIWARFSKRGSIEWMITLFMLATLPNTLVMGIPLLAAMYGTDSGSLVVQAVVLQ
CIIWYTMLLFFYEYRAR
>scaffold-PKOX-2013952-Isoetes_tegetiformans
MILAYGSVRWWKLLSPDQCSGINRFVALFAVPLLSFQIIANNNPYEMNVLFVAADGVQKL
VFIVILAVWVWYSKWGSLDWFITYFMVATLPNTLVMGVPLLYAMYGPVHGNLVVQAVVLQ
CIVWYTLLLFLYEYRAR
>scaffold-PQTO-2009407-Lycopodium_deuterodensum
MILAYGSVRWWKLLTPDQCSGINRFVAIFAVPFLSFHIIAFNDPYKMNAKFIAADTLQKI
TVLFLLSLWARYSRSGSLEWMITLFMLATLPNTLVMGIPLLAAMYGVESGGLVVQGVVLQ
CIIWYTLLLFLYEFRAR
>scaffold-PQTO-2083783-Lycopodium_deuterodensum
MFLAYGSVRWWKILTPDQCGGINRFVAIFAVPFLSFHIIASNDPYKMNAKFIAADTIQKI
AILFVLVIWAKYWRGGSLEWTITTFMLGTLPNTLVMGIPLLAAMYGEDSGSLVVQAVVLQ
CIIWYTLLLFLYEFRAR
>scaffold-GRKU-2019708-Syntrichia_princeps
MLLASGSVKWWGILTPQQCGGINRFVSIFAVPLLSFQFISGNNPYEMNFRFIAADAASKL
FVLFCLGLWVRYSKRGSLEWMITIFVLITIPNTLVMGTPLLAAMYGPGPGSLTVQAVVLQ
CIIWYTLLLVMYEYRAK
>scaffold-XWHK-2008260-Rosulabryum_cf._capillare
MMLAYGSVKWWGILTPLQCGGINRFVSIFAVPLLSFQFISGNNPYEMNFRFIAADAVSKV
FVLFCLGLWVRYSKRGSFEWMITLFVLITIPNTLVMGTPLLAAMYGAGPGNLTVQAVVLQ
CIIWYTLLLIMYEYRAK
