# Supplementary material for: Water‐related innovations in land plants evolved by different patterns of gene cooption and novelty
Source: New Phytol. 2022 Feb 8;235(2):732–42. doi: 10.1111/nph.17981 (PMC9303528; doi:10.1111/nph.17981)
Supplement: Supplementary file 3 — Dataset S3 Fasta alignments and phylogenetic trees. [file NPH-235-732-s005.zip › Supplementary_Data_3_fasta_alignments_trees/Roots/Lateral_roots/PIN1_Q9C6B8_1_1kp.treefile]

(Arabidopsis_thaliana_Q9C6B8_Auxin_efflux_carrier_component_1_PIN1:0.1404714702,((((((((Arabidopsis_thaliana_Q9SQH6_Auxin_efflux_carrier_component_6_PIN6:0.2976783466,(Salvinia_cucullata_v1.1_s0038.g012005:0.1648922558,Salvinia_cucullata_v1.1_s0173.g024457:0.3519390659)99:0.1160532576)99:0.1675406732,(((Amborella_trichopoda_W1PRZ0_Auxin_efflux_carrier_component:0.3549014343,Ginkgo_biloba_Gb_23207:0.1037937019)98:0.0630646831,(Ginkgo_biloba_Gb_03217:0.0397927748,(Pseudotsuga_menziesii_PSME_20441:0.1004309035,Sequoiadendron_giganteum_SEGI_26360:0.1260958547)98:0.0335729573)99:0.0874363922)99:0.1542420469,(scaffold-JOJQ-2037505-Cylindrocystis_cushleckae:0.7781503186,(scaffold-YLBK-2028825-Cylindrocystis_brebissonii-2_samples_combined:0.0000027778,scaffold-YOXI-2005360-Cylindrocystis_brebissonii-M2213:0.0000027898)100:0.4730576732)100:1.0348715380)47:0.0328522131)40:0.0222865922,(Amborella_trichopoda_U5D2H8:0.3044203202,(Amborella_trichopoda_U5CX86_Auxin_efflux_carrier_component:0.3136749465,Amborella_trichopoda_U5CWM5:0.3100622449)100:0.2243456160)95:0.3333996896)53:0.0324232767,(((Brachypodium_distachyon_I1HSK2:0.2003046144,(Oryza_sativa_indica_B8AAW7_Auxin_efflux_carrier_component:0.0000027698,scaffold-RPQV-2033508-Phymatodocis_nordstedtiana:1.1566138086)93:0.1733686402)95:1.2083459050,((((((((((Marchantia_polymorpha_A0A176VW02:0.0291282663,scaffold-TXVB-2006196-Lunularia_cruciata:0.0703618518)100:0.1084891111,(scaffold-KRUQ-2019125-Porella_navicularis:0.0955874855,scaffold-RTMU-2184789-Calypogeia_fissa:0.2312253558)86:0.0429327360)95:0.1526180122,(((Physcomitrella_patens_Q5TK28_Auxin_efflux_carrier_component_pin:0.0338548593,Physcomitrella_patens_A9RN82_Auxin_efflux_carrier_component_PINB:0.0321291345)63:0.0431245914,(scaffold-GRKU-2019708-Syntrichia_princeps:0.0767600054,scaffold-XWHK-2008260-Rosulabryum_cf._capillare:0.0364036081)48:0.0000025948)64:0.0353643176,Physcomitrella_patens_A9RW33_Auxin_efflux_carrier_component_PINC:0.1202785846)100:0.2742099502)66:0.0834194335,(Selaginella_moellendorffii_D8RZW9_Auxin_efflux_carrier_component_PIN3-2:0.0000027669,Selaginella_moellendorffii_D8RQU9_Auxin_efflux_carrier_component_PIN3-1:0.0000020206)100:0.2618999496)49:0.0197464180,((Selaginella_moellendorffii_D8SE87_Auxin_efflux_carrier_component_PIN5-2:0.0100269438,Selaginella_moellendorffii_D8R9N7_Auxin_efflux_carrier_component_PIN5-1:0.0000020623)100:0.2235044021,(Selaginella_moellendorffii_D8SK80_Auxin_efflux_carrier_component_PIN4-1:0.3216423318,(((Selaginella_moellendorffii_D8RVR5_Auxin_efflux_carrier_component_PIN2-1:0.0000027898,Selaginella_moellendorffii_D8S2H0_Auxin_efflux_carrier_component_PIN2-2:0.0193527563)100:0.1930656719,scaffold-KUXM-2008958-Selaginella_selaginoides:0.1784716258)87:0.0670722983,scaffold-PKOX-2013952-Isoetes_tegetiformans:0.2700944233)90:0.0907393535)96:0.0884041309)80:0.0795177357)66:0.0780588131,scaffold-PKOX-2013697-Isoetes_tegetiformans:0.1163352881)65:0.0443664222,(((Selaginella_moellendorffii_D8SK08_Auxin_efflux_carrier_component_PIN1-1:0.0189952272,Selaginella_moellendorffii_D8T4L4_Auxin_efflux_carrier_component_PIN1-2:0.0000023645)100:0.0387676470,(scaffold-LGDQ-2006687-Selaginella_apoda:0.0000025076,scaffold-LGDQ-2006689-Selaginella_apoda:0.0000026644)72:0.0000027598)100:0.0824323942,scaffold-JKAA-2006846-Selaginella_wallacei:0.0866968299)99:0.0543328307)63:0.0420305497,(scaffold-KUXM-2044248-Selaginella_selaginoides:0.1084844260,scaffold-PKOX-2013933-Isoetes_tegetiformans:0.1543685045)98:0.0542776017)73:0.0342608199,(scaffold-PQTO-2009407-Lycopodium_deuterodensum:0.1307523891,scaffold-PQTO-2083783-Lycopodium_deuterodensum:0.1277327522)93:0.0369384404)99:0.1281541727,(scaffold-ANON-2008308-Leiosporoceros_dussii-B:0.1853734164,(scaffold-WCZB-2014584-Phaeoceros_carolinianus-gametophyte:0.0000027898,scaffold-WEEQ-2087237-Phaeoceros_carolinianus-gametophyte_1575:0.0102928047)100:0.1956126636)100:0.2459264618)98:0.0990514628)53:0.0485503977,((scaffold-DFHO-2009816-Danaea_nodosa:0.1892564878,scaffold-UGNK-2016538-Marattia_attenuata:0.0245372176)99:0.0618677379,scaffold-RFMZ-2005476-Osmundastrum_cinnamomeum-B:0.1000112711)99:0.1293990060)27:0.0184066846)61:0.0358645899,(((((Arabidopsis_thaliana_Q8RWZ6_Auxin_efflux_carrier_component_4_PIN4:0.0841543616,(Arabidopsis_thaliana_Q9S7Z8_Auxin_efflux_carrier_component_3_PIN3:0.0180736055,Arabidopsis_thaliana_Q940Y5_Auxin_efflux_carrier_component_7_PIN7:0.0395243552)100:0.0525661020)59:0.0185504398,Amborella_trichopoda_W1PUF3_Auxin_efflux_carrier_component:0.0558192572)92:0.0613810584,Ginkgo_biloba_Gb_06199:0.0810393452)61:0.0190381680,Picea_taeda_PITA_24596:0.0779455670)82:0.0594280656,((Amborella_trichopoda_W1PK04_Auxin_efflux_carrier_component:0.1921001232,Ginkgo_biloba_Gb_29191:0.0000021058)87:0.0675611053,((Ginkgo_biloba_Gb_37787:0.0390233089,Sequoiadendron_giganteum_SEGI_40080:0.0191206972)95:0.0419108325,Ginkgo_biloba_Gb_02144:0.0192499065)51:0.0122737433)84:0.0562868800)38:0.0349468572)77:0.0667394782,((Arabidopsis_thaliana_Q9LU77_Auxin_efflux_carrier_component_2_PIN2:0.1200952538,(Brachypodium_distachyon_I1GVS4_Auxin_efflux_carrier_component:0.0443624286,Oryza_sativa_indica_A2YFU7:0.0163430538)100:0.0853364707)87:0.0801542420,(((Brachypodium_distachyon_I1HPV1_Auxin_efflux_carrier_component:0.0873344741,Brachypodium_distachyon_I1HG48_Auxin_efflux_carrier_component:0.4963634370)72:0.0644800641,Oryza_sativa_indica_A2Y7T7_Auxin_efflux_carrier_component:0.2390913383)95:0.0423941379,Oryza_sativa_indica_B8ACE0_Auxin_efflux_carrier_component:0.0224023189)95:0.1610302393)79:0.0662541880)40:0.0289595054,Amborella_trichopoda_W1NEB1_Auxin_efflux_carrier_component:0.1009982049)23:0.0418535236,(((Brachypodium_distachyon_I1GZH7_Auxin_efflux_carrier_component:0.0171562073,Marchantia_polymorpha_A0A176VW10_Auxin_efflux_carrier_component:0.0000027898)2:0.0000010345,(Brachypodium_distachyon_I1INR3_Auxin_efflux_carrier_component:0.1763845589,(Oryza_sativa_indica_B8BIY9_Auxin_efflux_carrier_component:0.0199674114,Oryza_sativa_indica_B8BIZ4_Auxin_efflux_carrier_component:0.0000024513)100:0.0956887856)94:0.0884977809)3:0.0194420119,(((Brachypodium_distachyon_I1IFD0_Auxin_efflux_carrier_component:0.0100739494,scaffold-RXRQ-2131209-Phaeoceros_carolinianus-sporophyte:0.0821867142)98:0.0190986024,Oryza_sativa_indica_B8AIF2_Auxin_efflux_carrier_component:0.0000020279)93:0.0302421268,Oryza_sativa_indica_B8B4A2_Auxin_efflux_carrier_component_PIN1d:0.0000028912)89:0.0180903227)25:0.0552285471)40:0.0222208969,Amborella_trichopoda_W1NQD1_Auxin_efflux_carrier_component:0.0639292169);
