# Supplementary material for: Water‐related innovations in land plants evolved by different patterns of gene cooption and novelty
Source: New Phytol. 2022 Feb 8;235(2):732–42. doi: 10.1111/nph.17981 (PMC9303528; doi:10.1111/nph.17981)
Supplement: Supplementary file 3 — Dataset S3 Fasta alignments and phylogenetic trees. [file NPH-235-732-s005.zip › Supplementary_Data_3_fasta_alignments_trees/Roots/Lateral_roots/PLT4_Q0WUU6_1_1kp.fasta]

>Klebsormidium_flaccidium_A0A1Y1HPK4
MDKGGKRSGKPNERNGTEGNGTERGAVRKQQELEQRKAEEIARLQRVGAQPAFSGEGVRGSDSGAGKTTGMHTGSPFLKPHEEMDELARGELDVAEGLEERGAGGSGVWRDLMLHPTPVVKRMLLIGLGSNFFQQATGVDAIV


>Arabidopsis_thaliana_Q9XIH7_Putative_polyol_transporter_1_PLT1
MNSSGVEQGVVIAESEPPRGNRSRYAFACAILASMTSIILGYDIGVMSGASIFIKDDLKLSDVQLEILMGILNIYSLVGSGAAGRTSDWLGRRYTIVLAGAFFFCGALLMGFATNYPFIMVGRFVAGIGVGYAMMIAPVYTAEVAPASSRGFLTSFPEIFINIGILLGYVSNYFFSKLPEHLGWRFMLGVGAVPSVFLAIGVLAMPESPRWLVLQGRLGDAFKVLDKTSNTKEEAISRLDDIKRAVGIPDDMTDDVIVVPNKKSAGKGVWKDLLVRPTPSVRHILIACLGIHFAQQASGIDAVVLYSPTIFSKAGLKSKNDQLLATVAVGVVKTLFIVVGTCVVDRFGRRALLLTSMGGMFLSLTALGTSLTVINRNPGQTLKWAIGLAVTTVMTFVATFSIGAGPVTWVYCSEIFPVRLRAQGASLGVMLNRLMSGIIGMTFLSLSKGLTIGGAFLLFAGVAAAAWVFFFTFLPETRGIPLEEMETLFGSYTANKKNNSMSKDNEVVDGQ
>Arabidopsis_thaliana_Q9XIH6_Putative_polyol_transporter_2_PLT2
MSSSGEERGVVVAESEPPRGNRSRFAFACAILASMTSIILGYDIGVMSGAAIFIKDDLKLSDVQLEILMGILNIYSLIGSGAAGRTSDWIGRRYTIVLAGFFFFCGALLMGFATNYPFIMVGRFVAGIGVGYAMMIAPVYTTEVAPASSRGFLSSFPEIFINIGILLGYVSNYFFAKLPEHIGWRFMLGIGAVPSVFLAIGVLAMPESPRWLVMQGRLGDAFKVLDKTSNTKEEAISRLNDIKRAVGIPDDMTDDVIVVPNKKSAGKGVWKDLLVRPTPSVRHILIACLGIHFSQQASGIDAVVLYSPTIFSRAGLKSKNDQLLATVAVGVVKTLFIVVGTCLVDRFGRRALLLTSMGGMFFSLTALGTSLTVIDRNPGQTLKWAIGLAVTTVMTFVATFSLGAGPVTWVYASEIFPVRLRAQGASLGVMLNRLMSGIIGMTFLSLSKGLTIGGAFLLFAGVAVAAWVFFFTFLPETRGVPLEEIESLFGSYSANKKNNVMSKGKQVVDEQ
>Arabidopsis_thaliana_Q0WUU6_Probable_polyol_transporter_4_PLT4
MMKNLPEVGNGGGSGFPAVSVGNKKNKYQRMDSDAEESQNHREAEARNSRTRKYVMACAFFASLNNVLLGYDVGVMSGAVLFIQQDLKITEVQTEVLIGSLSIISLFGSLAGGRTSDSIGRKWTMALAALVFQTGAAVMAVAPSFEVLMIGRTLAGIGIGLGVMIAPVYIAEISPTVARGFFTSFPEIFINLGILLGYVSNYAFSGLSVHISWRIMLAVGILPSVFIGFALCVIPESPRWLVMKGRVDSAREVLMKTNERDDEAEERLAEIQLAAAHTEGSEDRPVWRELLSPSPVVRKMLIVGFGIQCFQQITGIDATVYYSPEILKEAGIQDETKLLAATVAVGVTKTVFILFATFLIDSVGRKPLLYVSTIGMTLCLFCLSFTLTFLGQGTLGITLALLFVCGNVAFFSIGMGPVCWVLTSEIFPLRLRAQASALGAVGNRVCSGLVAMSFLSVSRAITVGGTFFVFSLVSALSVIFVYVLVPETSGKSLEQIELMFQGGLERKDGEVELGDAERLVRKEQEF
>Arabidopsis_thaliana_Q8VZ80_Polyol_transporter_5_PLT5
MTGATPENRTAPSPPPVKHVPESVLPAKPPKRNNYAFACAILASMTSILLGYDIGVMSGAMIYIKRDLKINDLQIGILAGSLNIYSLIGSCAAGRTSDWIGRRYTIVLAGAIFFAGAILMGLSPNYAFLMFGRFIAGIGVGYALMIAPVYTAEVSPASSRGFLNSFPEVFINAGIMLGYVSNLAFSNLPLKVGWRLMLGIGAVPSVILAIGVLAMPESPRWLVMQGRLGDAKRVLDKTSDSPTEATLRLEDIKHAAGIPADCHDDVVQVSRRNSHGEGVWRELLIRPTPAVRRVMIAAIGIHFFQQASGIDAVVLFSPRIFKTAGLKTDHQQLLATVAVGVVKTSFILVATFLLDRIGRRPLLLTSVGGMVLSLAALGTSLTIIDQSEKKVMWAVVVAIATVMTYVATFSIGAGPITWVYSSEIFPLRLRSQGSSMGVVVNRVTSGVISISFLPMSKAMTTGGAFYLFGGIATVAWVFFYTFLPETQGRMLEDMDELFSGFRWRDSKSKPKGNPEKTVPNPEVEIGSNKQWKEGDTQSS
>Arabidopsis_thaliana_Q9ZNS0_Probable_polyol_transporter_3_PLT3
MVHADGHNFPGSDPNPHMNKFAFGCAIVASIISIIFGYDTGVMSGAQIFIRDDLKINDTQIEVLAGILNLCALVGSLTAGKTSDVIGRRYTIALSAVIFLVGSVLMGYGPNYPVLMVGRCIAGVGVGFALMIAPVYSAEISSASHRGFLTSLPELCISLGILLGYVSNYCFGKLTLKLGWRLMLGIAAFPSLILAFGITRMPESPRWLVMQGRLEEAKKIMVLVSNTEEEAEERFRDILTAAEVDVTEIKEVGGGVKKKNHGKSVWRELVIKPRPAVRLILIAAVGIHFFEHATGIEAVVLYSPRIFKKAGVVSKDKLLLATVGVGLTKAFFIIIATFLLDKVGRRKLLLTSTGGMVFALTSLAVSLTMVQRFGRLAWALSLSIVSTYAFVAFFSIGLGPITWVYSSEIFPLRLRAQGASIGVAVNRIMNATVSMSFLSMTKAITTGGVFFVFAGIAVAAWWFFFFMLPETKGLPLEEMEKLFGGGGPRGDRDGLEIQTKTISIGGFS
>Arabidopsis_thaliana_Q8GXR2_Probable_polyol_transporter_6_PLT6
MADQISGEKPAGVNRFALQCAIVASIVSIIFGYDTGVMSGAMVFIEEDLKTNDVQIEVLTGILNLCALVGSLLAGRTSDIIGRRYTIVLASILFMLGSILMGWGPNYPVLLSGRCTAGLGVGFALMVAPVYSAEIATASHRGLLASLPHLCISIGILLGYIVNYFFSKLPMHIGWRLMLGIAAVPSLVLAFGILKMPESPRWLIMQGRLKEGKEILELVSNSPEEAELRFQDIKAAAGIDPKCVDDVVKMEGKKTHGEGVWKELILRPTPAVRRVLLTALGIHFFQHASGIEAVLLYGPRIFKKAGITTKDKLFLVTIGVGIMKTTFIFTATLLLDKVGRRKLLLTSVGGMVIALTMLGFGLTMAQNAGGKLAWALVLSIVAAYSFVAFFSIGLGPITWVYSSEVFPLKLRAQGASLGVAVNRVMNATVSMSFLSLTSAITTGGAFFMFAGVAAVAWNFFFFLLPETKGKSLEEIEALFQRDGDKVRGENGAA

>Amborella_trichopoda_U5CW79
MIAYWVGSIRPISPSSRPSVSCLDLELGPKCFLGRTDLVHIQVPLCHIWGGSGFPHVTCAEDIGVISGAQLFVSDDLHLSDIKLEVVIGAINLFAIPGSALGGVTSNWLGRRRTLMLSSALFTIASIVMSVAPSFAVLLLGRFLAGAAAGLALVTAPIYASEIASPEVRGALASLTEIFMGIGILFGYISNNVLAPLPRSYNWRVMLGLSALPALIIFVLLIFIPETPRWLVMRGRQGEARKVLLMTSNGDVEVAEQRLAEIECAAKVEESSVRWGELLSRPSPCVLRMLFAAIGVNFFQQASGIQAVTLYAPKIFVRAGMKKKSQV
>Amborella_trichopoda_W1NV61
MSGAVLYIRDDLKISSTQEEILIGSLNVCSLIGSLASGKTSDMIGRRFTIILAATTFLLGAVLMGFAPSFAFLMAGRVVAGIGVGYSLMIAPVYTAEISPAMSRGFLTSLPEVFINVGILLGYVSNYGFSSLPQNINWRIMLGIAAVPAMLLALGVLIMPESPRWLVMKGRIEQARNVLNRVSDSKAEAEERLAEILEAAEAGDVVSGGHVWKELFLRPSRPVRRMLVAAIGINFFMQASGNDAVVYYCPEVFKAAGLKKKKQLFGVTILMGFMKTAFVLVSALFLDKAGRRPLLLGGSIGMAISLAGLGVGALVGSRVAWAVVLCVISVCATVSCFSVGLGPITWVYSSEIFPLRLRAQGTAVAVGVNRVVSGAVSMSFLSVTKAISMGGTFFVFSGISALGAIFFYVFLPETKGRTLEEMCEVFEDKKRGVEEDRGRGEVQIGKLGVGSAEGEDVAG
>Amborella_trichopoda_U5D825
MEREGDYERQNRVEKPQRNKYALACATLASMTSILLGYDIGVMSGAILFIKDDLHINDVEVEILVGSLNIFSLIGSAAAGRTSDYIGRRYTIVFAGGIFFVGALMMGFAPNYAFLMAGRVVAGIGVGYALMIAPVYTAEVAPASSRGFLTSFPEVFINLGILLGYVSNYVFARLPEDLSWRLMLGVGAIPPVFLAVGVLAMPESPRWLVLQGRLGAAKKILLKTSDSPDEAQRRLSEIKVAAGIPENADGEVVSVPKHHHGEGVWKELLLRPTPAVRRMLIAAVAIHFFQQASGIDAVVLYSPRVFEKAGIKEKSKLLGATVGVGLTKTTFILVATFLLDRLGRRPLLLSSLGGMAVSLFGLGFGLTMIAHSDEKLVWAVGLCITTILLYVAFFSIGMGPITWVYTSEIFPLRLRAQGASIGVAVNRVISGVIGMTFISVYNAITIGGSFFLYSGVSLLAFLFFFFFLPETKGRTLEEVVELFEKKTTARPPPQHEVGGAASRSIELANGHST
>Amborella_trichopoda_U5D554
MGRFQETIRILWKNRYATFSILLSSLIIVVDGYDIGVISGAQLFVREELHLDDVKVEVMVGALNLFAIVGAILAGLISNRLGRRRTLMLSAALFTIGSVIMGISHSFPVLFVGRLFAGVAAGHALVAAPIYASEIAPPEVRGFLASLTEIFMGCGILLGYISNIAFASLPGRYNWRVMLGLAAVPAVVIWVAYLWIPETPRWLVMKGRIESARLVLQRTFNDSKRADSRLEEIQCAADVPHPNGPVWGELLLRPSACVRRILLAAVGVNFFQQACGIQTVTLYAPKIFKRAGLKKKSQALAANSGVGVTKVVFIFVSMLLADRWGRRPLLLLSIFGMSCTLLVLSGSLFAMDRSPSPAYKWIAIVMAWIDEAFYGIGVGPLAWAYASEIFPLRLRGPGMSMAVMVNRIVGSVVSMTFLSLTNAITIQGCYLMFSCISFIGGVFFWFALPETKGKTLEEVEALFEGKKPSEINGEKLEKGGGIEGFEGKPSVINGEKLEKGEEVGMEMKVRN
>Amborella_trichopoda_W1NFT4
MGAKGISRENVDLDHEQPDRIKKPKRNKYALACAFLASMASVLLGYDTGVMSGAAMFIKDDLNINDIQVEILVGSINIYALIGSAFAGWTSDWIGRRKTIAFAGAIFFVGSVIMGFAPNYALLTAGRVVAGIGVGYALMIAPVYTTEVAPTSIRGFLTSFPEIFINGGVLLGYVSNFAFADLSLQLSWRMMLGVGVVPSVFLIVGGLVMPESPRWLIMQGKLGAAMKVLLKTSDSPDEAQLRLSEIKLSAGIPNDTDGEIVSVPKRHDGEGVWKELILHPTPAIRRILIVAIGMHFFQQASGIDAVVLYSPRVFRQAGIKKKNHLLGATIAVGASKTFSVLIATFLLDRMGRRPLLFISLGGMIISVCGLGFGLTMIAHTDEKLEWAITLCIVTILLYVAFFEVGLGPIAWVYTSEIFPLRLRATGVSIGVAVNRLMSGVNGMTFISLYKAITVGGAFFLFAGICFLAFLFIFFFLPETNGRTLEEVSDLFAKKTTTLLLSQHAAAGEANRPVEPANGNSR
>Amborella_trichopoda_W1NGQ0
MSGAVIFIKDNLHINDTKIEILAGSINVFSLIGSAFAGRTSDWIGRRYTIIFAAAIFFLGAIIMGLAPNYAFLMAGRVVAGIGIGYAIMIAPVYTTELAPASCRGFLTTFPEIFINVGILLGYVSNYAFARLPEHLNWRLMLGVGVVPSMLLAVGVLAMPESPRWLVMQGKLGAAKKVLLKISDSSNEAQLRISEIKLAAEIPDDTDDEIVHVPKRHHGEGVWKELLLHPTPVVRRILIVVVGIHFFQQCSGIDAVVLYSPRVFEKAGIKEKNQLLGATIAVGLIKTAAILVATFLLDRVGRRPLLLTSVGGMIVTLCGLGFGLTMIAHTDEKLVWAIVLCIATILLFVSFFSFGLGPIPWVYTSEILPLRLRAQGASIAAVVNRLLSGVIGMTFLSMYKAITIQGVFFLFAGTCSLAFLFFFFFLPETMGQTLEDMSDLFAKKTAIPLRPQNKAASETNRSVELANGDPST
>Amborella_trichopoda_W1PTM2
MSGAILFIQKDLKITEVQVEVFVSCLSIVSLVGCLGGGHTADAIGRKWTMGLSCIVFQLGVVLMAIAPSFKVLLAGRILAGIGVGFGGVIALIYIAEISPAASRGTLTSIPEILVNFGILLGYVSNYAFSGLPVHIGWRVMLVVGVLPSVFVAFALFVLPESPRWLVMMNRTKEAQSVLLKITEDETEVEARLSEIEEAAKIQNQEKGVWQELISPSPVVRRMLISGIGIQCFQQITGIDAIVYYSPTIFMDAGLKSEKTILAATIAVGFAKTSFILVAIFLIDRVGRKPLLYVSTMGMTACLFGLGMTLTFLKHGSGQNQIAITLAILAVCGNVAFFSVGIGPICWVVTSEIFPLRLRAQASALGAMGNRVCSGIVSMSFLSASRFISVAGIFLMFSAISAFSVAFVYRFVPETKEKTLEEIKLLFEPGEDWNKGGEVELEDAKHLVQNQ
>Amborella_trichopoda_U5CW76
MGREGFVSDYEHQNKVEKPKRNKYALACAFLASMTSILLGYDIGVMSGAVIFIKEDLRISDVEVEILVGSLNIYCLIGSFAAGRTSDWIGRRYTIVFASAIFFVGALMMGFAPNYAFLMAGRVVAGIGVGYALMIAPVYTAEVAPASCRGFLTSFPEVFINAGILFGYVSNFAFERLPLHLGWRTMLGVGAIPSVFMGVAVLAMPESPRWLVLQGKLGAAKKVLLKTSDTPEEALLRLSDIKLAAGIPETADDEIVSVPKHHHGEGVWKELLLRPTPAVRRIMIAAVGIHFFQQASGIDAVVLYSPRVFKKAGITDNSQLLGATVAVGFTKTITILIATFMLDKVGRRPLLLTSVGGMIISLCGLGFGLTMITNSDEKLVWAIAICIATVLLFVTFFSIGMGPITWVYSSEIFPLRLRAQGASIAVAVNRVVSGVLTMSFISLYKAITIGGSFFLFAGIASVAFCFFFFFLPETKGRNLEEIIELFEKKKVGLPPAPPQTEAASGANRSIELANGNSK
>Amborella_trichopoda_W1NIF9
MVLKEQPKYERVNLQHPTNKSKNTNRYVIGCAIFASLNSVLLGYDVGVMSGAILFIQEDLKITEVQEEVLVGSLSIISLFGSLGGGRTSDAIGRKWTMGLAAIVFQSGAALMAMAPSFTILMVGRLLAGIGIGFGVMIAPVYIAEISPAVTRGALTSFPEIFINVGILLGYVSNYAFSGISVHINWRIMLAVGILPSVFIAFALFIIPESPRWLVIQNRADEARSVLLKITEDEAEVEARLVEIEEAASTGNKEKAVWQELLSPSPALRRMLITGFGIQIFQQITGIDATVYYSPTIFKDAGITSEKAILAATVAVGFAKTSFILVAIFLIDRVGRKPLLYVSTVGMTASLFSLGMALSFLTHGSSPKGTGIALAILAVCGNVAFFSVGIGPVCWVVTSEIFPLRLRAQASALGAVGNRVSSGLVAMSFLSLSRAISVAGVFFVFSAISALSVAFVYFFVPETKGKSLEQIELLFQQGGEYWRKGGGEVELGDVEQLVQKQRKPEEVELGNTAQLAQKQ
>Amborella_trichopoda_W1NHI3
MGLKEEVKYVRVNVEQPNNKKKSTNTYVITCAILSSFNSVLLGYDVGVMSGAILFIQKDLKITEVQVEVLVGCLSLMSLVGSLGGGRTSDAIGRKWTMGLAAIVFQLGVVLMAVAPSFSLLMAGRLLAGIGIGFGGVIALIYIAEISPAASRGALTSIPEILINLGILLGYVSNYAFSGLPVHISWRVMLAIGILPSVFVAFALVVIPESPRWLVMKNRAKEARSVLLRITEDEAEVEARLAEIEEAAAIENKEKAVWQELMSPSPIVWRMLITGVGIQCFQQITGIDATVYYSPTIFKEAGLESERTILAATIAVGFSKTIFILVAMFLIDRVGRKPLLYVSTVGMTACLFGLGMALLLLKHGSGPGPGPNEIGIALAILAVCGNVAFFSVGIGPICWVVTSEIFPLRLRAQASALGAVGNRVCSGLVAMSFLSVSRAISVSGTFFTFSAISALSVAFVYLFVPETKGKTLEQIRLLFQQGEDWKRGGEVELGDAQHLV


>Brachypodium_distachyon_I1H8K7
MMSTGTDTTADAVPVAVAPAKRPPINKYAFACALLASMNSVLLGYDISVMSGAQLFMKEDLKITDTQIEILAGVINIYSLFGSLAAGLTSDWLGRRYTMVLAAAIFFTGALLMGLAPNYAFLMAGRFVAGIGVGYALMIAPVYTAEVAPTSARGFLTSFPEVFNNFGILLGYVSNFAFARLPVHLSWRAMFLVGAVPPIFLGFAVLAMPESPRWLVMRGRIDDARYVLQRTSDSPEEAEERLLDIKRVVGIPADATDADDVVAIVRANEAARGQGVWKELLINPSRPVRRMLVAGLGLMFIQQATGVDCVVMYSPRVFEQAGIKSKTNSLGASMAVGVCKTFFIPISTLLLDRVGRRPLLLASGGGMAIFLFTLATSLLMMDRRPESESKALGAVSIAAMLSFVASFASGLGPVAWVYCSEIYPLRLRAQAAAIGTGLNRLMSGATTMSFLSLSHTITIAGSFYLYACVATAGWVFMYFFLPETMGKSLEDTGKLFGKDTDDDVDGGAVVAVRHERKKSTELVAQQ
>Brachypodium_distachyon_I1IK05
MAHADESATTAPLIDSPETEKTKKPRRNMYAFACATLASMTTILMGYNLALMSGAQLFIREDLGLTDEQVEVLSGSMNVFMLASILAAGPAADLLGRRGMLVLANAFLMAGALAMSLGGSYAALLAARFVTSLGVGFALVVAPVYNAEISPASARGVLSSLLDIFVNVGILLSYVSNWALAGLPVRLGWRVMFGIGVLPPVLLAVAVLAVMPESPRWLAMRGRESDARAVLLRVSDTATEAELRLDEIKQAVAFSETIPKPSESSRSSSSTNSNVWKELVLRPTPTVKRALVCVIGLNFLQQAAGVDAILLYSPVMFKKAGMSSNESILGATVAIGVVKTCFIGVVSLFSDRVGRRPLLLLSSAGVAASLTALALTLSFVVPGSGDSSLSVSMCVGFTLVAVAFFSCGFGSLPSTVSAEIMPLRLRAQGSSLGMAANRVTCGAVTMSFLSLAGWISMPGCFLLYAGLAATACVFVFLRLPETRGRSLEDMDVLFSNSK
>Brachypodium_distachyon_I1H8K6
MSKDAAAAADTPAAEAPAKRAPLNKYALACAVLASMNSILLGYDVSVMSGAQIFIKKDLKVTDTDIEILAGIINIFSLVGSLAAGRTSDWIGRRYTMVLAAVIFFAGALIMGLAPSYAVLMVGRFVAGVGVGYALMIAPVYTAEVAPTSARGLLTSFPEVFINTGVLLGYISNYAFHGLPLRVGWRAMFLAGAVPPVFLAVAVLAMPESPRWLVMQGRIADARKVLDKTSDTPEEAVARLEDIKNAVGIPEGVSDDDEVAAIARKSKRTHGEGVLKELLLHPTPPVRRILIACLGLQFFQQASGIDSVVLYSPRVFESAGIKTDANTLGATISVGASKTLFILVATFLLDRVGRRPLLLTSAGGMVASLLTLASALHVIGRADGGATPALSGVSIASVLTFVASFSIGMGPIAWVYSSEIFPLRLRAQGCALGTAMNRIMSGAITMSFYSLSKKITLAGSFFLYAGVATAGWVFMFFFLPETRGRSLEDTERLFGGGGGDVDGVKEDGHGQQNKSTELTTQ
>Brachypodium_distachyon_I1II30
MDAAEEPLLAAASTKPDGAPPPRNKYPFFCAVLASMTSVLTGYNVAVMSGAQIFIAEDLGVSDTQIELLSGAINIYSLVGALLAGWTSDRLGRRLTIVLTNAFFLLGPLTMSLAAGYPALMAGRFVSGVGVGYALVIAPVYAAEISPASSRGLLTSLPEIFINTGVMLSYVSNLVFSGLPAHLSWRLMFAAGVVPTVFLAAGVLTMPESPRWLAMKGRTEEARAVLGRTSDTPAEAQQRLLEIQEVLIVSVPGSGNGNGNNSAWKEAASKAGVRRVLATVLALQFFQQASGIDSVVLYGPRVLAMAGVTSNALLLGLNVLFGVAKAGSILIAMALADRVGRRPLLLVSTGGMTLSLLVLGSVFAAFAGVKDDAAVAAVAVVAVVAFVCTFSVGLGPLAWVYSSEILPLRLRGQGAGLGTAMNRVVSGLVTMTFISLYGAITMAGTFYLYGAVAAASFVFIYTCLPETRGRNLEDMEQLFRTK
>Brachypodium_distachyon_I1J3E2
MGLPGAAAAVGTAPGFLGMKSGSRYVRMDDVLHQDHAGAGDGGVGVRGGGGGGARRYVLACSVFASLNHVLLGYDVGVMSGCIIFIQKDLGINSVQQEILVGCLSFISLLGSLAAGRTSDAVGRKRTIGLAAAVFQAGALIMTLAPSFSVLMAGRLLAGVGIGFGLMVAPVYISEISPASQRGAMASFPEIFISLGILLGYVSNLAFSGLPAHLGWRVMLAAGILPSLSVAYALAVIPESPRWLVMQSRAPEALAVLLKVTETEGEADERLAEIEEAAAMDSGGEKAAVWRELARPSPAVRRMMVVGLGVMFFQQATGIDALVYYSPTIFRDAGITSESALLAATVAVGVSKTAFIVFAIALIDRVGRKPLLYISTAGITACLAALAAALSVPSMASGGVGIAVAIVTVCGFVAFFSVGIGPVNMVLSSEIYPLRLRAQAVALGLAVNRLTSGAVAMSFLSICGAVSVAGAFAAFAAISALSVAFVHWFVPETSGKTLEQIESLFGGGNGGGSEVELGIGDEEHLVHDEG
>Brachypodium_distachyon_I1GT00
MEGSSMASASLPEAVEPKKSNFKYAFTCSILASMATIVLGYDVGVMSGASLYIKKDLQITDVQVEILIGILSLYALVGSFAASRTSDWIGRRVTVVFAATIFFTGSLLMGFAVNYAMLMVGRFVTGIGVGYAIMVAPVYTAEVSPASARGFLTSFTEVFINFGILLGYVSNYAFARLPLRLGWRVMLGIGAAPSALLALMVFGMPESPRWLVMKGRLADAKVVLDKTSDTPEEAAERLADIKAAAGIPKDMDGDVVTVPKKSGEEEKRVWKELLLSPSPAMRRILLAALGIHFFQQATGSDSVVLYSPRVFKSAGIADDDHLLGVTCAVGVTKTLFILVATFLLDRVGRRPLLLTSTAGMLVALVGLATGLTVVGRHPGDKIPWAIALCVLSVLAYVSFFSVGLGPITSVYTAEVFPLRVRALGFAVGAACNRVTSAAVSMSFLSLSKAITIGGSFFLYAGITAIGVAFFFVFIPETRGQPLEDIGKLFGMTDTAVVEKAEDTAAKDKANVEMS
>Brachypodium_distachyon_I1GSZ9
MAAPELPEAVEPKKKSNLKYAFICAIVASMASIVLGYDIGVISGASLYIKKDLKITDAQLEILVGILSIYSLIGSFAAGRTSDWIGRRFTVVFVSAFFFAGALLMGFAGSYAMLMFGRFVAGIGVGYAMVIAPVYTAEISPASARGFLTSFPEVFINVGILLGYVSNYAFARLPLSLGWRFMLGIGAAPPVLLAVLVVNMPESPRWLVMKGRLADARLVLEKIADTREEAEERLADIKLAAGIPSDLDGDIVVVPAMTRGGDEEKKVWRELIVSPTPAVRRILLTALGIHLFHQGCGSDNVVLYSPRVFESAGITGDDQLLAATCAMGVTKTFFILVATFLIDRVGRRPLVLCSTGGMVVALVGLATGLTVAGRNPGGEIQWAVVLCVASVMAYVSFFSVGLGPVTGVYTTEIFPLRLRALGFAVGAAGNRVISGVISMTFLSLSNAITIGGCFFLYAGVTALGWVFFFNCVPETRGRTLEEIGSLFGATDTGMEAEDAAPERETDSCRARLLPGSSPGV
>Brachypodium_distachyon_I1II31
MEKEQRQQQQHEAGELEAPLLLPAGHHDHAVDNGDAAARTKAAAAAAGSSYALVCSLVASAISIIYGYNRGVMSGAQKFVQEDLGVSDARIEVLIGATSIYSLVGSLAAGWACDRLGRRRTMALSAAMFFAGSAVTGAATGYAALMAGQLVAGVACGFGLVVAPVYIAEMAPAASRGFLSSIPEIAGNSGILLSYIADFALAGLPRGLNWRLMIGVGAVPPLFLAVAALLFMPETPRWLVLHGHHDEARRILARTTGDRALADRRFTEIVSSVQVHETPNNNANHNNKNKKASGTSVWREILVRPTPPVRRVLLAVLGLQFFQQASGVAALVLYAPRVFNHVGITSQRAVLGATVLLGLVKTVSIVVPLFLADRLGRRPMLLASAGGMAASLLVLGFSLRASPPSGGAWWAAATSVAAAAAFMATFSLGFGPVIWMYGSEILPLRLRAQGTGIGTAVNRVMSAVVGMTFISLYEAVGMAGSFYIFAGCAAAAWVFVYACLPETKGKSLEEMEALFATAARSPPSTPLPL
>Brachypodium_distachyon_I1GT01
MASDALTEAGQPKKKGNVRFAFACAILASMTSILLGYDIGVMSGASLFIKKDLQISDVQVEVLMGILNVYSLIGSFAAGRTSDWIGRRYTIVFAAVIFFAGALVMGFSVNYLMLMFGRFVAGIGVGYALMIAPVYTAEVSPASARGFLTSFPEVFINFGILLGYVSNYAFSRLSLRLGWRVMLGIGAAPSVLLAFMVLGMPESPRWLVMKGRLADAKVVLAKTSDTPEEAAERLADIKDAAGIPQDLDGDIVEVPKKGGSEEKRVWKELILSPTSAMRHILISGIGIHFFQQASGIDAVVLYSPRVFKSAGITNENRLLGTTCAVGVTKTVFILVATFLLDRVGRRPLLLSSTGGMIVSLVGLAAGLTVVSRHPDEQIPWAIALCILCILAYVAFFSIGLGPITWVYSSEIFPLHVRALGCSLGVAANRLTSGVISMTFISLSKAITIGGAFFLFAGIASLAWVFFFTYLPETRGRTLEDMSALFGNTATHKQQGSNGADDGKEKKVEMGATN
>Brachypodium_distachyon_I1H3H1
MGEDEEQRKNGSDVDEGRKKKNKYAVACSIIGSIISILMGYDTGVMSGAMLFIKEDLKTNDTQVQVLAGILNVCALAGSLTAGRVSDLVGRRRTISLAACIFLAGSVLMGLSPNFATLLAGRCVAGVGVGYALMIAPVYAAEIASADIRGSLTSLPEICISFGILIGYVANYFLAKLPLVYGWRTMLGLGALPSAALALGVLAMPESPRWLVMQGRADEALVVLNKVCDDGAEAEVRLTEIKAAAGGGGGGSGKGVLKELFVRPTPAVRRILVAALGVHFFQHLTGIEAVVLYSPRIFKAAGIATRNEILAATIGVGVTKTVFIMTAILLVDRVGRRPLYLSSLAGIVASLTCLGLGLTVIERAASSSSPAPAWAVALAITTVFAFVASFSVGVGPITWAYSSEVYPLRLRAQGASVGVATNRIMNAGVSMTFVTLYKAITIGGAFFLFAGLAVVAAAFFYFFCPETQGRPLEDIEEVFSTGWRARQRHHRSSSSVPDDCKGRP

>Brachypodium_distachyon_I1IZX8
MAGAASNGRSKYAVLDPSGGPEVDTAGPEARGRKASASASERRSKERFVYACAIFASLNAILLGYDVGVMSGAIIYIQKDLHITEFQQEILVGCLSVISLLGSLSGGRTSDAIGRKWTMGLGAIIFQAGAAIMTFAPSFTVLMIGRLLAGVGIGFGAMISAVYIAEISPAAARGTLTSLPEICINFGILLGYVSNYAFSGLSEHISWRVMLGVGILPSVFIGVALFVIPESPRWLMMEKRVPEARAVLLQISASEAEVEERLAEIEEAANIMKSVKSEDKAVWRELLNPSPAVRRMLYAGCGIQLFQQITGIDATVYYSPTIFRDAGIKSDQELLAATVAVGFTKTIFILVAIFLIDKVGRKPLLYVSTIGMTVCLFVLGIALTLPKHAVGLISPSVGIDLAIFAVCGNVAFFSIGMGPICWVLSSEIFPIRLRAQASALGQVGGRVGSGLVSMSFLSMARAISVAGMFFVFAAISTVSVAFVYFCVPETKGKTLEQIEMMFEVGKESRGGEVELEDTQHLIQDGKKSDSLG

>Brachypodium_distachyon_I1IN62
MEEEEEQTKNGSGDTGVMSGAMLFIKEDLKTNDTQVQVLAGILNVCALVGSLTAGRVSDRIGRRRTISLAACIFLAGSVLMGLAPNFATLLAGRCVAGVGVGYALMIAPVYAAEMSSAEIRGSLTSLPEICISFGILLGYVANFLLAKLPLVYGWRTMLGLGALPSAVLAVGVLAMPESPRWLVMQGRPDEEALAVLRRVYSDAAGEADVRFAEIKAAAGESASKGKGVLKELFVHPTPTVRRIVVAALGVHFFQHLTGIEAVVLYSPRIFKVAGIATRNEILAATIGVGITKTVFIMSAILLVAGNRSTSPALPASSPRSLALALRLTTRVGSGASHRHGVHLRGVLLRRLGANHVGVQLGEEEATRSGCDGSGGTN
>Brachypodium_distachyon_A0A0Q3ESL3
MEEEEEQTKNGSGGGDDIGRKGGRKKNNKYAVACSIIGCIISILMGYDTGVMSGAMLFIKEDLKTNDTQVQVLAGILNVCALVGSLTAGRVSDRIGRRRTISLAACIFLAGSVLMGLAPNFATLLAGRCVAGVGVGYALMIAPVYAAEMSSAEIRGSLTSLPEICISFGILLGYVANFLLAKLPLVYGWRTMLGLGALPSAVLAVGVLAMPESPRWLVMQGRPDEEALAVLRRVYSDAAGEADVRFAEIKAAAGESASKGKGVLKELFVHPTPTVRRIVVAALGVHFFQHLTGIEAVVLYSPRIFKVAGIATRNEILAATIGVGITKTVFIMSAILLVAGNRSTSPALPASSPRSLALALRLTTRVGSGASHRHGVHLRGVLLRRLGANHVGVQLGGVPAPTACAGRQRGGGHQPAHERWRVHDLRHAVQGHHHWRRLLPLRGAGYGRRRLLLLCREDDPR


>Ginkgo_biloba_Gb_04388
MGWGKDTSVMVSPEDSKFPAGKYELVNNKSSPGKRPMNKYMIACAVLASMNSILLGYDVGVMSGAILFIQEDLHLKEVEEEVLVGSLNIVSLVGAAVAGR
TSDAIGRRWTMALAALIFLMGAAIMGLAPSFVVLMVGRLLAGIGVGFALMIAPVYTAEVSPASSRGALTSLPEIFINVGILLGYISNYFLSGLPAHLSWR
LMLGLGVFPSLFLGLGVLAMPESPRWLVMQNRIEEATIVLLRTSVDQAEADARLSEIIEAAGVQNNENVEKSVWPDGNLDMANIQTPQKNHGEGVWRELF
KPTPPIRRMLIIALGIQFFQQASGIDAVVYYSPVVFKEAGIRSQTGLLAATVAVGFAKTGFILVAVFMIDRVGRRPLLLISALGMTVSLVALALGFSFIE
NASGSHGGAVFLAILAVCCNVAFFSIGLGPVCWVLGTEIFPLRLRAQAASLGVVVNRVVSGVVAMTFLSVSSAITVAGTFSLFAGLSVLCVIFICGYIPE
TKGKTLEEIVKFFHREESEKMSSVGELELGDTVNLVSKH*
>Ginkgo_biloba_Gb_04390
MLMGWRKNKNAMVSTQESKLPPGKYELVNNQPSFCKEAYEQPNGPSLDDYFDDDDYNADGGVMSGAILFIQEDMHITEVEEEMLIGSINIVSLIGAVVAG
RTSDAIGRRWTMALTGLICLLGAAIMGLAPSFAVLMGGRLLVGLSVGFALMIAPVYTAEVSPASSRGALASFPEIFVNAGILLGYISNYFLSALPAHLSW
RFMLGLGVVPSLFIVFGVLAMPESPRWLVMQNRIEEATVILLRTSDDQAEAEARLAEIIEAARVWHNKNGDTSSWQNGNLDIRDIQSPKKDHGKGVWHEL
FWPIPPIQQMLIIALGIQFFQQASGIDAVVYYSPFIFKEAGIQSQAGLLSATVAVGFAKTGFILVAIFLIDRVGRRPLLLTSALGMTASLVALTLVLFFI
KNASKSHEGAVLLAILALCCNVIFFSIGLGPVCWVLSSEIFPLRLRAQAASLGVVVNRVASGIVAMTFLSVSSAITVAGTFFIFSVISVLCVVFIYSYIP
ETKGKTLEEIVTFFYNDSKKLPHGGAREAKAQLDIAVHRIRQGKKFGHCLLSKFP*
>Ginkgo_biloba_Gb_04393
MMMGLRKNKNTMVSAQGSNLFAGEYGLVNNHSSSVKRPMNKYVIVCALLASMNSMLLGYDDDDAAAGVMSGAILFIQEELHITEVEEEMLIGSSNIVSLL
GAAVAGRTADAIGRRRTMALAALIFLMGSAIMGLAPSFAVLMGGRLLVGFSVGFGLSITPVYTAEVSPASSRGALTSFPEIFVNAGILMGYISNYFLSGL
PAHLSWRLMVGLAVVPSLFIGLGILAMPESPRWLVMQNRIEEATLVLSQTSDDQAEADARLAEIIEAAGQDGNLDMPSTRTHKKVYGEGVWRELFWPNPP
IGRMLMIALGIQFFQQATGIDAVVYYSPAIFKDAGIQSQSGLLSTTLVVGFAKTAFVLVATFLIDRVGRRTLLLTSTLGMTASLVALAFVFSFIQNASRS
HEGAVFLAVLAVCCNVAFFSIGLGPVCWVLNSEIFPLRLRAQAVSLGVVVNRIASAMVAMTFPSVARAITAAGTFFLFAGLSIFCAVFVYSYVPETKGTT
LEEIEAFFHKDAHKMSREGKSEPWEVENSLTSPLVSTGV*
>Ginkgo_biloba_Gb_04394
MMMGLRKNKNTMVSAQGSNLFAGEYGLVKNHSSSVKKPMNKYVIVCALLASMNSMMLGYDGDDAAAGVMSGAILFIQEELHITEVEEEMLIGSSSIVSLL
GAAVAGRTSDAIGRRRTMALEALIFLMGAAIMGLAPSFAVLMGGRLLVGISVGFGLSITPVYTAEVSPASSRGALASFPEIFVNAGILMGYISNYFLSGL
PAHLSWRLMLDDQAEVDARLAEIIEAAGQDRNLDMPSTQTHKKGHGDGVWREIFWPNPPIGRMLMIALGIQFFEQATGIDAVVYYSPAIFKDAGIQSQAG
LLSTTLVVGFAKTAFVLVATFFIDRVGRRTLLLTSTLGMTASLLALASVFSFIQNASRSHEGAVFLAVLAVCCNVAFFSIGLGPVCWLLNSEIFPLRLRA
QAVSLGVVVNRAASAMVAMTFPSVARAITAAGTFFFFAGLSILCAVFVYSYVPETKGKTLEEIETFFHKDSHKMSREGKSEPWEVENSLTSPLVSTGV*
>Ginkgo_biloba_Gb_17133
MTAQNLELLEVGKDMDTQKPVKPPRNKYVIACSVLASMNSIILGYDVGVMSGAVIFIKEDLKITNTKVEVLIGSLNIISLLGAGLAGRTSDAIGRRWTMA
LAALIFMLGALVMSLAPSFALLMVGRLVAGIGVGFALLIAPVYTAEVSPASSRGALTCFPEIFINVGILLGYISNYAFSGLPAHLSWRLMVGMGVVPPIF
LGLGVLTMPESPRWLVMRNRNDEAMTVLVKTSDSRAEAAARLSEIVEGIEYARQKANNPGGSNMDIDPLKSRGEGTWREIFKPSPTVRRMLMIALGVQFF
QQASGIDATVYYSPFIFKKAGINSQTGILIATIAVGFTKAGFVVVAAFLIDKVGRRPLLLTSAIGTTLSLLTLSLALLFVGKTSGIGHHVAAFLAIIAAC
SNVGFFSIGLGPVNWVLGSEIFPLRLRAKASSLGVGVNRVVSGVVSMSFLSLAKAMTEAGVFFLYAGISFLCAVFFYACIPETKGKTLEEIVAYFHKQSD
SEKISRAPGELELGNGQPIASKAMTTPAMEPTQLPETTKAVGSDIVL*


>Klebsormidium_flaccidium_A0A1Y1HNV0_Polyol_transporter
MNGAHTAHAPSPGSAVPVGQDGTGFLRSLAPVLAVTATCAYMAFFSTGLGPVNWVLVSEIFPSRLRAQAMGLATVVNRTISGTVSLTFLSLAEAITAAGTFLLFALIGLASVVFFYYVVPETRGKSLEEIEKMLAHKDGLEAEVTDAPTESDSWSSRLYQRFTGGFARAYSEVGDAGKDDSVNGNDEDQMPVKKDTGDTRRINRKRWSFGIE


>Oryza_sativa_indica_B8BGF2
MGEEKQNDERKNKYAVGCSIIGSIISVLMGYDTGVMSGAMLFIKEDLKTNDTQVQVLAGILNVCALVGSLTAGRVSDCVGRRLTISLAACIFLAGSVLMGLAPNFATLLAGRCVAGVGVGYALMIAPVYAAEIASADIRGSLTSLPEICISFGILIGYVANYLLAKLPLVYGWRAMLGLGALPSAALALGVLAMPESPRWLVVQGRAEEALSVLRRRTKDVNVERNGSKGWKVSVIGFHALPPTNKMTNKNVTHLTGIEAVVLYSPRIFKAAGIASRNSVLAATIGVGVTKTAFILTAILLVDRIGRRPLYLSSLAGIIASLACLGMGLTVIERSPPHHSPAWAVVLAIATVFTFVASFSIGVGPITWAYSSEVYPLRLRAQGASVGVAINRVMNAGVSMTFVSLYKAITIGGAFFLFAGLAVAAATFFYLLCPETQGKPLEEIEEVFSQGWRARRRASAAAVEMPASGGGGGGGAPMA
>Oryza_sativa_indica_A2YN20
MAVDPKKKNASYAFTCAILASMASIILGYDIGVMSGASLYIKKDLKITDVQVEILMGILNIYSLVGSFAAGRTADWIGRRFTVVFAAAFFFAGALLMGFSGDYATLMVGRFVAGVGVGYAIMIAPVYTAEISPASSRGFLTSFPEVSINLGILLGYVSNYAFARLPLSLGWRVMLGVGAAPSVLLALMVLGMPESPRWLVMKGRLADAKAVLEKIADTPEEASERLADIKAAAGIPDDLDGDVVTVSKKRGGEEGQVWRELVVSPTPAMRRIVLAAVGLHFFQQASGVDSVVLYSPRVFQSAGITGDDQLLGTTCAVGVAKTVFILVAAFLLDRAGRRPLLLTSTGGMVFSLVGLATGLTVVGRSPDAQVPSWAVGLCVASILAYVAFFSVGLGPMSGVYTSEIFPLRARALGFAVAVACNRVTSGVISMTFLSLSSAITIGGSFFLYAAISSLAWVFFFTRLPETRGQTLEEIGKVFGMDDTAMEAEDSAAYRERLLATSP
>Oryza_sativa_indica_B8BLH6
MASDGDAAAPLLTPSGDNDDEPRRRRNMFAFGCATLASMTTILMGYNLALMSGAQLFVREDMGLSDAEIEVLAGSMNVFMLASILAAGWAADTLGRRGTIVLANAFLMAGALAMSLGATYAALMAARFVTSVGVGFARVVAPVYNAEISPASTRGVLTSLLDMFVNVGILLSYVSNYAFAGLPVHLGWRVMFAIGAVPPVFLAAAVLAMPESPRWLAMRGRHADARVVLARTSDSAEEADLRLEEIKHAVAEPHDAGGGVWRELLFRPSAMVRRILATVIGLQFFQQASGIDAIVLYSPLVFKKAGMASNTSVLGATIAIGVVKTCFILVATLLSDRLGRRPLLLASTGGMAVTLTSLALTLLVASPPSTASAAACVASVMAFVAAFSVGLGPTTATK
>Oryza_sativa_indica_A2XDJ6
MSKDDSSDVPAAEAPAKRAPLNKYALACAILASMNSILLGYDISVMSGAQKFMKKDLNISDAKVEVLAGIINIYSLVGSLAAGRTSDWIGRRYTMVLASVIFFAGALIMGLAPSYAIVMLGRFVAGVGVGYALMIAPVYTAEVAPTSARGLLTSFPEVFINAGVLLGYVSNFAFYRLPLHIGWRVMFLVGAVPPVFLAVGVLAMPESPRWLVMQGRIGDARRVLEKTSDSPAEAEERLADIKNAVGIPEGISDEDEVVAVVHKSRGSHGEGVWRDLLLRPTPAVRRILIACLGLQFFQQASGIDAVVLYSPRVFDNAGLHSDSDSIGASVAVGASKTLFILVATFLLDRVGRRPLLLTSAGGMVISLVTLASALHMIEHRSEGQATALVGLSIAMVLVFVASFSIGMGPIAWVYSSEIFPLRLRAQGCALGTAMNRVVSGAVSMSFISLYKAITFAGSFYLYAGIAAAGWVFMFFFLPETQGRSLEDTVKLFGGDERDANGTVGREDGHGQNKSTELTTQQ
>Oryza_sativa_indica_B8BM48
MFLAGSAATAAASGYAALMAGQLVAGVACGFGLVVAPVYIAEIAPPSSRGFLASIPEIAGNSGILLSYIADFALAGLPMSLNWRLMIGIGAVPPLFLAAAALLAMPETPRWLVLHGHHDDARQVLVRTTGGDAALAERRLQEIVSSVKESATKQQLSAAAAAAAAGGASTGVWRDILVRPTPAVRRVLFAILGLQFFQQASGVAAMVLYAPRVFNHVGVTSERAVLGATVLLGATKTASIVVPLFLADRLGRRPMLLSSAGGMAVSLLVLGFSLRVSSSSGSGSEWWAAATSVAAAAAFMATFSLGFGPVIWMYGSEILPLRLRAQGTGIGTAANRVMSAAVGMSFISLYEAAGMAGTFYLFAACSAAAWVFVYACLPETKGRSLEEMEALFDAAHPSSPPPAS
>Oryza_sativa_indica_A2XZ03
MGLPGAEPPAASGGGLPGFFGGKSKYVRMDDVLPQEQEEDGVGGGGGGVRVRRSHSSRRYVFACSVFASLNSVLLGYDVGVMSGCILFIQRDLHINEVQQEVLVGCLSFISLLGSLAGGRTSDAVGRKWTIGLAAIVFQAGAAVMTLAPSFEVLMVGRLLAGVGIGFGVMIAPVYIAEISPAASRGSFTSFPEIFINLGILLGYISNYAFSGLPDHVSWRVMLAVGILPSVSIAFALLVIPESPRWLVMKNRADEAREVLLKVTDSEDEAKERLAEIEAAAAVASAGKYGDKTVWQELTRPSPVIRRMLITGLGIQCFQQITGIDALVYYSPTIFRDAGITTESQLLVATVAVGFFKTAFIALAIVLIDRVGRKPLLYVSTVGMTACLVVLAATLAALAHGSASRSAGIAVAILTVCGDVAFFSVGIGPICWVMSSEIFPLRLRSQAAALGAVMNRVTSGAVAMSFLSVCRAISVAGAFSVFAVISALSVVFVYRYVPETSGKTLEEIELLFGGGGGDGEAARGEVELGDGEHLVHKG
>Oryza_sativa_indica_A2WZG7
MKITDVEVEILLGILNLYSLVGSFAAGRTSDWIGRRLTIILAAVIFFVGAIMMGLSVNYPMLMAGRFVAGIGVGYAFMIAPVYTAEVSPASSRGFLTSFPEVFINFGILLGYVSNYAFSRLRLQLGWRLMLGVGAAPSVALALMVLAMPESPRWLVMKGRLADAKVVLGETSDTAEEAATRLAEIKEAVAIPADLDGDVVAVPKRAGGERRVWKELILSPTPAVRRVLLSALGIHFFQQSSGIDAVVLYSPRVFQSAGITDKNKLLGTTCAVGVTKTLFILRRRHDRTLVTLGLGLTVIGEDATGGGWAIAVSIASILAFVAFFSIGLGPITWVYSSEIFPLHLRALGCALGVGLNRVTSGVISMTFLSLSKAITIGGSFFLYAGIASLAWLFFFTYLPETRGRTLEQMGELFGIHNMAGDDDSAATRPPSPEEEEKITNYVEMAAPSSSSSTATSSHHAK

>Oryza_sativa_indica_A2XDJ5
MTKDDAVPVAVAPAKRPPINKYAFGCALLASMNSVLLGYDISVMSGAQIFMKEDLKITDTQIEILAGVINIYSLFGSLAAGMTSDWLGRRYTMVLAAAIFFTGALLMGLAPNYAFLMAGRFVAGIGVGYALMIAPVYTAEVAPTSARGFLTSFPEVFNNSGILLGYVSNFAFARLPVHLSWRAMFLVGAVPPIFLGIAVLAMPESPRWLVMRGRIEDARRVLLKTSDSPDEAEDRLLDIKKAVGIPEDASDGEDVVAIVRANKASQGEGVWKELLLNPTRPVRRMLVAGLGLMFIQQATGVDCVVMYSPRVFERAGIKSKTNSLGASMAVGVCKTFFIPIATLLLDRVGRRPLLLASGGGMAIFLFTLATSLLMMDRRPEGEAKALGAISIAAMLSFVASFASGLGPVAWVYTSEIYPVRLRAQAAAIGTGLNRLMSGATTMSFLSLSNAITIAGSFYLYASIAAAGWVFMYFFLPETKGKSLEDTVKLFGKDTDDDDDVDTSRHERKRSTELSAQH
>Oryza_sativa_indica_A2YN19
MASAALPEAVAPKKKGNVRFAFACAILASMTSILLGYDIGVMSGASLYIKKDFNISDGKVEVLMGILNLYSLIGSFAAGRTSDWIGRRYTIVFAAVIFFAGAFLMGFAVNYAMLMFGRFVAGIGVGYALMIAPVYTAEVSPASARGFLTSFPEVFINFGILLGYVSNYAFSRLPLNLGWRIMLGIGAAPSVLLALMVLGMPESPRWLVMKGRLADAKVVLEKTSDTAEEAAERLADIKAAAGIPEELDGDVVTVPKRGSGNEKRVWKELILSPTPAMRRILLSGIGIHFFQQASGIDSVVLYSPRVFKSAGITDDNHLLGTTCAVGVTKTLFILVATFFLDRVGRRPLLLSSTGGMILSLIGLGAGLTVVGQHPDAKIPWAIGLSIASTLAYVAFFSIGLGPITWVYSSEIFPLQVRALGCSLGVAANRVTSGVISMTFLSLSKAITIGGSFFLYSGIAALAWVFFYTYLPETRGRTLEEMSKLFGDTAAASESDEPAKEKKKVEMAATN
>Oryza_sativa_indica_A2ZG82
MAHAGDATAPLLSSPAKPGDEPRRNMYAFGCATLASMTTILMGYNLALMSGAQLFVREDVGLSDAQIEVLAGSMNVFMLVSILAAGWAADVLGRRGTLVLANAYLMAGALAMSLGATYAALMAARFVTSVGVGFSLVVAPVYNAEISPASARGVLSSLLDMFVNVGILLSYVSNYALAGLPVHVGWRVMYGIGVLPPVFLAAGVLAMPESPRWLAMRGRHADARAVLVRTSDSVEEAELRLEEIKRAVEAPQESAGVGVWRELLLRPSAMVRRIVTCVVGLHFFQQASGIDAIVLYSPLVFKKAGMASNTSVLGATVAVGVVKTCFILVATLLSDRLGRRPLLLASTGGVAVTLTSLALALRVASPSTASAAACVASVMAFVAAFSVGFGPMTATYTAEIMPLRLRAQGASLGMAVNRLTCGVVSMTFISLAGGITMAGCFFLYAGVAAVACVFVYVRLPETRGRSLEDMDVLFAK
>Oryza_sativa_indica_A2ZG84
MASGGDDAAAPLLASKHGGEPRRNTFAFACATLASMTTILMGYNLALMSGAELFIREDLGLADEQVEVLSGSMNVFMLASILAAGTVADAAGRRGTLVLANALLMAGALAMSLGGSYAALMAARFVTSVGVGFAVVVAPVYAVEISPASSRGVLSSLPEIFINAGILLSYVSNYALAGLPLRLGWRVMFAAGVVPPVFLAAGVLAMPESPRWLAMRGRDAEARAVLARTSDTPAEADLRLEEITRAVAAQAGVADGVWRQLLVRPTPTVRRIMTNVLSLHFFQQASGIDVIVLYSPLVFKQAGMASNTSVLAATVAVGVVKTCSILVATLLSDRVGRRPLLLWSAAGMAVALASLALTLCVGAGAPSPARAAAGVASAAAYVAAFSVGLGPLAPSYGSEIMPLWLRAQGAGVGVAVNRVTCGVLSMTFISVAGGITMAGCFFVYAGAAVAAWVFVYVRLPETRGRSLEDMDVLFTK
>Oryza_sativa_indica_A2XVS5
MAGAEAANGRNKYAVLDPSDEPEGRRRPSAWERRSKERFVLACAIFASLNAILLGYDVGVMSGAIIYIQKDLHITEFQEEILVGCLSVVSLLGSLSGGRTSDAIGRKWTMALGAIVFQAGAAIMTFAPSFTVLMIGRLLAGVGIGFGAMVSAVYIAEISPAAARGTLTSLPEICINLGILLGYVSNYAFSGLSEHINWRIMLGVGILPSVFIGFALFVIPESPRWLMMEKRVPEARAVLLQISESEAEVEERIAEIEEAANLLKSTKSEDKAVWMELLNPSPAVRRMLYAGCGIQMFQQITGIDATVYYSPTIFRDAGIKSDQELLAATVAVGFTKTVFILVAIFLIDKVGRKPLLYVSTIGMTMCLFVLGIALTLQKHAMGLISPRIGIDLAVFAVCGNVAFFSIGMGPICWVLSSEIFPLRLRAQASALGQVGGRVSSGLVSMSFLSMARIISVAGMFFVFAVISTVSVAFVYFCVPETKGKTLEQIEMMFEGGKEWRGSEIELEDTQHLIQSSKKSVSLG
>Oryza_sativa_indica_A2XZ04
MGLRATEAATGNGGGMRSLPDFLGRKSKYVRMDDVLPDEQGDGGGGGGVVRVRGGGGSGRYVFACSVFASLNHVLLGYDVGVMSGCIIFIQKDLHISEVQQEVLVGCLSFISLLGSLAAGRTSDAVGRKWTIGLAAAVFQAGAAVMTLAPSFAVLMMGRLLAGIGIGIGIMVAPVYISEITPATLRGSYASFPEIFISLGILLGYVSNLAFSGLPDHINWRVMLAAGIVPSISVAFVLLVIPESPRWLVMQGRAAEARAVLLKVTDGEDEAQERLAEIEEAARVTATGNGKAVWRELLRPSPVIRRMLVTGIGVQLFQQITGIDALVYYSPTIFRDAGITTESQLLAATVGVGLSKTVFIVIAIVLVDRVGRKPLLYVSTAGITACLAALAASLSLLAHGALPRAAAIGAAILTVCGFVAFFSVGIGPINMVLSSEIYPLRLRAQAVALGFAVNRLTSGAVAMSFLSICGAVSVAGAFAAFAAISALSVVFVHVFVPETSGKSLEQIESLFGAGAGAGEVELGDAEHLVQGKEMS

>Oryza_sativa_indica_A2ZG80
MAHDGAAAAATLLASSGDNDDKPRRRRNMYAFGCATLASMTTILMGYNLALMSGAQLFVREDMALRDAEIEVLTGSMNVFMLVSILAAGWAADVLGRRGTLVLANAFLMAGALAMSLGATYAALMAARFVTSVGVGFSLVVAPVYNAEISPASARGVVSTLFEMFVNIGILLGYSPRWLAMRGRHADARAVLVRTSDSVEEAELRLEEIKHAAEAPPQEDGGGVWRELLLRPTAMVRQILTCVVGLQFFQQASGVNVVVLYSPVVFKKAGMASNTSVLAAIVAVGVAKTCSILVATLFSDRLGCRPLLLASTGGMAVTLTSLALTLRVAPPSAASAAACVASVVAFVAAFSAGLGPMTAAYTAEVLPLRLRAQGASLGIAVNWLTCGVMSMTFISVAGGITMAGFFFLYAGVAAAACVFVHARLPETRGRSLEDMDALFHK

>Oryza_sativa_indica_A2ZL14
MAPDVEAPLLAASSKPAAAAVASPPRRNKYPFFCAVLASMTSVLMGYNVAVTSGAQIFMAEDLGVSDAQIEVLSGAINIYSLVGALLAGWTSDRLGRRLTIVLTNGFFLAGPLVMSLAGGYAALMAGRFVAGIGVGYALVIAPVYAAEISPASSRGLLSSLPEIFINGGVMLSYVSNFAFSGLPVHLSWRLMFAAGVVPTVFLAAGVLTMPESPRWLAMKGRRGEARVVLDRTSDTPAEAEQRLQEIEDVVAAAGSVAGNGNGGGGAWKEVATKPGVRRVLAVVLTLQFFQQASGIDSVVLYGPRVLAAAGVASNTLLLGLNVVFGVAKASSILVAMALTDRVGRRPLLLASTGGMTASLVALGSVFAAFGGARDDAAVAAGAAVAVVVAFVCAFSVGIGPLAWVYSSEILPLRLRGQGAGVGTAMNRVVSGVVTMTFISLYGAITMAGAFYLYAAIAAASFVFIYACLPETRGRSLEDMEELFHTK


>Selaginella_moellendorffii_D8RN55_PLT2-3
MEERSRLAREPSESSEHGRKGLFDSARNLEGRLSGGNSSAPGAPAAPAAEAETVPGRRKKNYNKYVVFCTLLASLNSILLGYDIGVTSGALLYIKDDFKLNSVQQEMLVGILNLVSLVGGLMAGKLADAVGRRKTMATASVIFFVGALLMALSPSYAVLMGARVLSGVGVGFAMIIAPVYTAELSPPGSRGSLVSFAEVFINTGILVGYVANFALSPLPQWLGWRLMLGLGAVPAVFLACAVLVMPESPRWLVMQGRVSQAKTVLIRTCGGNKGEAESRLTAIVESLGDEYEAEKQERMLKAKKKAGSNVWKQLLLPSAPVRRMLLVSLGIHFFQQASGVDALVYYSPTVFAQAGMKSRTSVLGMTIAVGLTKTLFILVATIYLDTVGRRTLLLASATGMTIALTTVAVTFRFLHVGAKVDMSSSQHASVALVVIAMLAICGFMASFSIGLGPTVYVLTSEIFPLTLRARAMSLSIGMNRGISGTVALTYLSLAEALTTSGAFFVYASIAFASIVFVFFVVPETKGKSLEEVCKYFGWQPDEGGGGQELREV
>Selaginella_moellendorffii_D8RLM3_PLT2-2
MEERSRLAREPSESSEHGRKGLFDSARNLEGRLSGGNSSAPGAPAAPAAEAETVPGGRKKNYNKYVVFCTLLASLNSILLGYDIGVMSGALLYIKDDFKLNSVQQEILVGILNLVSLVGGLMAGKLADAVGRRKTMATASVIFFVGALLMALSPSYAVLMGARVLSGVGVGFAMIIAPVYTAELSPPGSRGSLVSFAEVFINTGILVGYVANFALSPLPQWLGWRLMLGLGAVPAVFLACAVLVMPESPRWLVMQGRVSQAKTVLIRTCGGNKGEAESRLTAIVESLGDEYEAEKQEPMVKAKRKTGSNVWKQLLLPSAPVRRMLLVSLGIHFFQQASGVDALVYYSPTVFAQAGMKSRTSVLGMTIAVGLTKTLFILVATVYLDTVGRRTLLLASATGMTIALTTVAVTFRFLHVGAKVDMSSSQHASVALVVIAMLAICGFMASFSIGLGPTVYVLTSEIFPLTLRARAMSLSIGMNRGISGTVALTYLSLAEALTTSGAFFVYASIAFASIVFVFFVVPETKGKSLEEVCKYFGWQPDEGGGGQELREV
>Selaginella_moellendorffii_D8RN41_PLT2-1
MEERSRLAREPSESSEHGRKGLFDSARNLEGRLSGGNSSAPGAPAAPAAEAETVPGGRKKNYNKYVVFCTLLASLNSILLGYDIGVMSGALLYIKDDFKLNSVQQEILVGILNLVSLVGGLMAGKLADAVGRRKTMATASVIFFVGALLMALSPSYPVLMGGRVLSGIGVGFAMIIAPVYTAELSPPGSRGSLVSFAEVFINTGILVGYVANFALSPLPQWLGWRLMLGLGAVPAVFLACAVLVMPESPRWLVMQGRVSQAKTVLIRTCGGNKGEAESRLTAIVESLGDEYEAEKQEPMLKPKRKRGSNVWKQLLLPSAPVRRMLLVSLGIHFFQQASGVDALVYYSPTVFAQAGMKSRTSVLGMTIAVGLTKTLFILVATIYLDTVGRRPLLLASATGMTISLTTVAVTFRFLHVGAKVNMSGTQHASVALVVIAMLAICGFMASFSIGFGPTVYVLTSEIFPLTLRARAMSLSIGMNRGISGTVALTYLSLAEALTTSGAFFVYASIAFASIVFIFFVVPETKGKSLEEVCKYFGWQPDEGGGGQELREV
>Selaginella_moellendorffii_D8S624_PLT3-2
MEGLSRSEPSDSRGFTQDTGLLVNDGSKQTSTYQLLSTSTESGKHFYRYVVWCALLASLNSVLLGYDIGIMSGAVLFIKEDLKIHELQEEVLVGSLNLISLVGGVLAGRLSDSIGRKKTMAIASVIFFLGAGVMGLAPNFGILLGGRIVAGIGVGFGLMIAPVYTAELAPAASRGALVSFPEIFINVGILLGYIVSYLLSGLSAGLSWRLMLGAGCIPAIVLAVGVLFMPESPRWLVMQSRIPEAEVVLLKTSRSKQEADERLADIMAAAKLNQQAGKSQGEGVWNELLWPVPSVRRMVIVALGIQFFQQASGIDALVYYSPAVFNQAGITSKAGVLGTTVAVGFTKTAFILVATSLLDKVGRRPLLLASSVGMAASLATVALGFVFYDRSSDVALALIITAICVFMASFSVGFGPINMVLNSEVFPLRLRAQAVSLGLLVNRLVSGTIGLTFLSISEALSLAGTFFLFAGIAAASVVFIYFLVPETKGKSLEEIAGMFEREGMLAGSPELVELSSSAAVAGGQSFKYEDVGSAPHEHLEVEGSHEEGGGRLGQQGMYDEESHKKLLAKVKLIAAKQGNV
>Selaginella_moellendorffii_D8SMJ7_PLT3-1
MNDGSKQTSTYQLLSTSTESGKHFYRYVVWCALLASLNSVLLGYDIGIMSGAVLFIKEDLKIHELQEEVLVGSLNLISLVGGVLAGRLSDSIGRKKTMAIASVIFFLGAGVMGLAPNFGILLGGRIVAGIGVGFGLMIAPVYTAELAPAASRGALVSFPEIFINVGILLGYIVSYLLSGLSAGLSWRLMLGAGCIPAIVLAVGVLFMPESPRWLVMQSRIPEAEVVLLKTSRSKQEADERLADIMAAAKLNQQAGKSQGEGVWNELLWPVPSVRRMVIVALGIQFFQQASGIDALVYYSPAVFNQAGITSKAGVLGTTVAVGFTKTAFILVATSLLDKVGRRPLLLASSVGMAASLATVALGFVFYDRSSDVALALIITAICVFMASFSVGFGPINMVLNSEVFPLRLRAQAVSLGLLVNRLVSGTIGLTFLSISEALSLAGTFFLFAGIAAASVVFIYFLVPETKGKSLEEIAGMFEREGMLAGSPELVELSSSTAVAGGQSFKYEDVGSAPHEHLEVEGSHEEGGGRLGQQGMYDEESHKKLLAKVKLIAAKQGNV
>Selaginella_moellendorffii_D8RN27_PLT1-2
MEERPQLALSSRSGTKSLFDSARNLDEKLSADNPAEAPGGKKENYNKYVVFCTLLASLNSLLLGYDIGVMSGALLYIKDYFELNSVQQEVLVGILSLATLVGGLMAGKVADAVGRRKTMATAAAIFFVAALLMALSPSYAVLMAGRVLSGLGVGFATISPVYTAELSPPGSRGSLGSSADLFVNIGVLLGYVANFALSPLPEWLGWRLMLGVGAVPSVFLACAVLVMPESPRWLVMQGRLSPAKAILLKTCAGNKMEAESRLAAIVDDPEELLEPRRRRKASNVWKQLLLPSAPVRRMLLVSLGIHFFQQASGVDALVYYSPTVFAQAGMKSRTSVLGMTIAVGVTKTLTILVATIWLDSLGRRPLLLASATGMTIALTTVAVTFRFLHVGTKVDTSGAEHASVAVVVIAMLAICGFMTSFSIGFGPTVCVLTSEVFPLTLRARAMSLSIGMNRAISGAVALTYLSLAGAITTSGAFFVYASIALASIGFVFFVVPETKGKSLEEVCKYFGWQPDDLRQEKV
>Selaginella_moellendorffii_D8RLK5_PLT1-1
MEERPQLALSSRSGTTSLFDSARNLDEKLSADNPAEAPGGKKENYNKYVVFCTLLASLNSLLLGYDIGVMSGALLYIKDYFELNSVQQEVLVGILSLATLVGGLMAGKVADAVGRRKTMATAAAIFFVAALLMALSPSYAVLMAGRVLSGLGVGFATISPVYTAELSPPGSRGSLGSSADLFVNIGVLLGYVANFALSPLPEWLGWRLMLGVGAVPSVFLACAVLVMPESPRWLVMQGRLSPAKAILLKTCAGNKMEAESRLAAIVESLGDERRRKASNVWKQLLLPSAPVRRMLLVSLGIHFFQQASGVDALVYYSPTVFAQAGMKSRTSVLGMTIAVGLTKTLTILVATIWLDSLGRRPLLLASATGMTLALTTVAVTFRFLHVGTKVDTSGTEHASVAVVVIAMLAICGFMASFSIGFGPTVCVLTSEVFPLTLRARAMSLSIGMNRAISGAVALTYLSLAGALTTSGAFFVYASIALASIGFVFFVVPETKGKSLEEVCKYFGWQPDDLRQEKV

>Anthoceros_agrestis_BONN_evm.model.Sc2ySwM_344.4622.1_._AagrBONN_evm.TU.Sc2ySwM_344.4622___Sc2ySwM_344_19766231-19768195(+)
MAELGVGSPTSTLDSVTGRLKQTNGYERLTEDHLNSSPRPPGLNKYALGCALLASFNSSL
LGYDIGVMSGAVLFIKDDLKIKKLQVELLVGSLNLVSLVGAGVAGKLSDVVGRRRTMAVA
SVIFFVGAALMGLAPSFSILMLGRIVAGIGVGFALMIAPVYTAEVSPAGTRGSLVSLQEI
FINVGILMGYISSFLLAGLPTHLGWRLMLGAGVIPAVVLAAGVLVMPESPRWLVTQNRLA
EAEQVLVKTSSSKAEADMRLQEIVSAAGLDASVQLEDGSNKGDVTGKVWQVSPGMHKKDQ
GEGVWRELLFPTPPVRRMLIVALGIQFFQQASGIDATVYYSPTVFNEAGITSKSGILGAT
VAVGVFKTAFILVATIWLDRVGRRPLLFVSATGMTISLAVLAVGFVLLNVKSQGPGSQLP
VQLEGAGSGVGLPVVLAIVATCTYVSFFSIGFGPICWVLTSEIFPLRLRSQAVGLGTATN
RVVSGVVALSFLSLSDAISPAGIFFLFAVIAGLSICFIYFRVPETKGKTLEEIEKFFERE
GDPGTVAAVELAANPKADVPADGLQEDFAEEDYRGFGVDDKAESLQQLVSKVRLIAARQE
EARRTKNYSASVIPRGLA*
>Anthoceros_agrestis_BONN_evm.model.Sc2ySwM_362.350.1_._AagrBONN_evm.TU.Sc2ySwM_362.350___Sc2ySwM_362_1563438-1565384(-)
MAHPGEQGYDLLAPASAARPAAWSIRFSLACAVLASFTSCIIGYDLGVMNGAAAFIREDA
GISKLQAEFLSGLCLTVSSAVGAAASGSLADGLGRRWSLAVSATVLFVGMSAMSLAPSYA
VLLLGRLVEGIGVGLGLVAAPLYIAEISPAQSRGRLMSFLEVFNNLGVLLGYMAAVLLSD
PRYSLSWRMVLGVGAAMAAALSGAVVVLPESPRWLVKQGRVEEAEQVLVWTSRSKAQAGS
SLAEIMEAATVSGRVPVQVEWSSKLPGISLLRRLPQIPSPGLRRMALAGLGLQILQQCVG
LEAAVFFYLRALLSEGGILSSMGVFAAALGLGLCRIISTLVSGHWQDRAGRRPLLLFGGW
GMAVSMAALAASFSVLAADSGAAEVTIPVELQASSGPGVVAVLSLVAVFAYVAFFSLGLG
PISWTISAEVFPLAMRAQALGLAVAVNRLAGGFARSCFLGISGLVSASWVCLMFASMSVV
VIVSVYCWVPETKGKSLEEIEALLQPKQVKKPSLRLNLDFKTTTGSEKLAPPAEVHEPVF
SKRRALPGTAQGAFFKDLFSKTKSSRTRDVDEKESQS*
>Anthoceros_angustus_006725_locus=scaffold26_size1211857_53817_55786_-_len_1854
MAELGVGSPTSTLDSVTGILKQTNGYERLTEDHHNSGPRPPGLNKYALGCALLASFNSSL
LGYDIGVMSGAVLFIKDDLKIKKLQVELLVGSLNLVSLVGAGVAGKLSDVVGRRKTMAVA
SVIFFVGAALMGLAPSFSILMLGRIIAGIGVGFALMIAPVYTAEVSPAGTRGSLVSLQEI
FINVGILMGYISSFLLAGLPTHLGWRLMLGVGVIPAVVLAAGVLVMPESPRWLVTQNRLA
EAEQVLVKTSSSKAEADMRLQEIVSAAGLDASVQLEDGSNKGNVIGKMWQVTPGMHEKGQ
GEGVWRELLFPTPPVRRMLIVALGIQFFQQASGIDATVYYSPTVFNEAGITSKSGILGAT
VAVGFFKTAFILVATIWLDRVGRRPLLFVSATGMTISLAVLAVGFVLLNVKSQGPGSQLP
VQLEGAGSGVGLPVVLAIVATCTYVSFFSIGFGPICWVLTSEIFPLRLRSQAMGLGTATN
RVVSGVVALSFLSLSDAITPAGIFFLFAVIAGLSICFIYFRVPETKGKTLEEIEKFFERE
GDPGNVAAVELAANPKADVPSDGLPEDFAEEDYRGFGGDGKAESLQQLVSKVRLIAARQE
EARRIKNYSASVRFPGE*
>Anthoceros_angustus_011999_locus=scaffold71_size515776_92284_94245_-_len_1737
MAHPGEQGYDLLAPASAARPAAWSIRFSLACAVLASFSSCIIGYDLGVMNGAAGFIREDA
GISKRQAELLSGLCLTVSSAVGAAASGSLADGLGRRWSLAVSATVLFVGMSAMSLAPSYA
VLLLGRVVEGIGVGLGLVAAPLYIAEISPAQSRGRLMSFLEVSNNLGVLLGYMAAVMLSD
PRYSLSWRMVLGVGAAMAAALSGAVVVLPESPRWLVKQGRVEEAEQVLLRASRSKAQAGS
SLAEIMAAAAVSGRVPVQLEWSSKLPGISLSQRLPQMPSPGVRRMLLAALGLQILQQWVG
LEAAVFFYLRALLSEGGILSTMGVFAATLGVGLCRIISTLVSGLWQDRAGRRPLLLFGGW
GMAVSMAALAAAFALLAADPGAAEVTIPVELQESSGPGVVAVLALVAVFAYVALFSLGLG
PINWTISAEVFPLAMRAQAMGLAVAVNRLAGGLARSCFLEISGLVSAPWVCLMFAFMSVV
VLVFVYYCVPETKGKSLEEIEASLQPKQVRKPSLRLNLDIKGTTGSEKLAPAAAEVHEPV
FSRRRALPGTARGAFFKDLFSKTKSGRTRDVDEKESQS*
>Anthoceros_punctactus_evm.model.utg000051l.1044.1_EVM_Apun_evm.TU.utg000051l.1044___utg000051l_5121120-5123433(-)
MARAYDLQCYCCYLGHTDWVALAGHFNDGEEEVVAFVDCCYIYRLVTGRLKQTNGYERLT
EDHYNSSPRPPGLNKYALGCALLASFNSSLLGYDIGVMSGAVLFIKDDLKIKKLQVELLV
GSLNLVSLVGAGVAGKLSDVVEVSPAGTRGSLVSLQEIFINVGILMGYISSFLLAGLPTH
LGWRLMLGAGVIPAVVLAAGVLVMPESPRWLVTQNRLAEAEQVLVKTSSSKAEADMRLQE
IMSAAGLDASVQLEDGSNKGDVTGKMWQVSPGMHKKDQGEGVWRELLFPTPPVRRMLIVA
LGIQFFQQASGIDATVYYSPTVFNEAGITSKSGILGATVAVGVFKTAFILVATIWLDRVG
RRPLLFVSATGMTISLAVLAVGFVLLNVKSQGPGSQLPVQLEGAGSGVGLPVVLAIVATC
TYVSFFSIGFGPICWVLTSEIFPLRLRSQAVGLGTATNRVVSGVVALSFLSLSDAISPAG
IFFLFAVIAGLSICFIYFRVPETKGKTLEEIEKFFEREGDPGTVAAVELAANPKADVPAD
GLQEDFAEEDYRDFGVDDKAESLQQLVSKVRLIAARQEEARRTKNYSASVRFPGD*
>Anthoceros_punctactus_evm.model.utg000138l.179.1_._Apun_evm.TU.utg000138l.179___utg000138l_932374-934322(+)
MAHPGEQGYDLLAPASAARPAAWSVRFSLACAVLASFTSCIIGYDLGVMTGAAAFIREDT
GISKLQAEFLSGLCLTVSSAVGAAASGSLADGLGRRWNLAVSATVLFVGMSAMSLAPSYA
VLLLGRLVEGIGVGLGLVAAPLYIAEISPAQSRGRLMSFLEVFNNLGVLLGYMAAVLLSD
PRYSLSWRMVLGVGAAMAAALSGAVVVLPESPRWLVKQGRVEEAEQVLVWTSRSKAQAGS
SLAEIMEAATVSGRVPVQVEWSSKLPGISLLQRLPQIPSPGLRRMALAGLGLQILQQWVG
LEAAVVFYLRALLSEGGILSSMGVFAAALGLGLCRIISTLVSGHWQDRAGRRPLLLFGGW
GMAVSMAALAASFSVLAADSGAAEVTIPVELQASRGPGVVAVLSLVAVFACVAFFSLGLG
PISWTMSAEVFPLAMRAQALGLAVAVNRLAGGFARSCFLGISGLVSASWVCLMFASMSVV
VIVFVYCWVPETKGKSLEEIEALLQPKQVRKPSLRLNLDFKTTTGSEKLAPPAEVHEPVF
SKRRALPGTAQGAFFKDLFSKTKSSRTTRDVDEKESQS*
>Fontinalis_antipyretica_00875-RA__[mRNA]__locus=170971_50535_52998_+_[translate_table__standard]
MVDLTFQSVDNDGLSRLSFEFDLHIQEIFACSQLQCCVHLDADHCRHSSHCSSSEEELWQ
SWLADAESMAETGRFELLELKSKQGRDYELLTPEIANGQASSRTSKGGGQWQTLNKYALG
CALLASLNSTLLGYDIGVIAGAVLFIKEDLGISEVQEELLVGSLNIVSLLGAASAGRVAD
AVGRRWTMAIAALFFLVGAGIMGVAPHFSLLMVGRLLEGIGVGFALMIAPVYTAEVAPAS
SRGSLVSLPEIFINFGILIGYMVSYFFSGLPVSISWRLMFGVGMLPALVLVFGVMLMPES
PRWLVMQNRILEAEIVLRKTSTDEAEANVRLQEIMDAAGIVVDASGTHRGANSEGQGVWK
ELLWPTAPVRRMLILAVGVQFFQQASGIDATVYYSPVVFHHAGISGKSGVLLATIAVGLS
KTLFILVATVWLDRLGRRPLLLTSACGMTVSLLVLAVGFLFLNITPTDDIPVASDSSGPG
SVAILAILAICSYVAFFSVGFGPIVWVLTSEIFPLRLRAQAMGLGIVANRLASGTVALTF
LSMAKAMSIAGTFFLFSAMAGLSAIFVYMFTPETKGRTLEEIAKFFEVDSDRSEASYSLE
LRGLPHNGVGIASPRIGHTRKDDEEAVLMRPEGLVATPVEDDDDLVLLRHDSLTGPQSGA
SRKDLMMKVKAIKKSGNSSDSRVRAQTPPNHGTSSSQGP
>Pleurozium_schreberi_augustus_masked-scaffold_271-processed-gene-1.46-mRNA-1_gene=augustus_masked-scaffold_271-processed-gene-1.46_name=augustus_masked-scaffold_271-processed-gene-1.46_seq_id=scaffold_271_type=cds
MAEXGRFELLELKGKQGRAYELLTPEIANGQANSESSKGGGQWRTLNKYALACALLASLN
STLLGYDIGVIAGAVLFIKEDLGISEVQEEILIGSLNIVSLLGAASAGRIADAVGRRWTM
AIAALFFLVGAGIMGVAPHFSLLMVGRLLEGIGVGFALMIAPVYTAEVAPASSRGSLVSL
PEIFINLGILTGYMISYFFSGLPVSISWRLMLGVGMLPAFVLAFGVLLMPESPRWLVMQN
RIQEAEIVLRKTSNDEAEANXRLQEIMDAAGIVMBAAGTHRGANSEGQGVWKELLWPTAP
VRRMLILALGVQFFQQASGIDATVYYSPVVFSHAGISGRSGVLLATIAVGLSKTLFILVA
TVWLDRLGRRPLLLTSACGMAVSLLVLAIGFLFLNITPTDDIPVASDSSGPGFVAILAIL
AICSYVAFFSVGFGPIVWVLTSEIFPLRLRAQAMGLGIVVNRLASGTVALTFLSMAKAMS
IAGTFFLFSAVASLSAIFVYIFTPETKGRTLEEIAKFFEVDSDRSEASYSLELGGLPHXG
VGIASPRIGHTRKDDEEAVLMQPEGLVATPVEDDDDLVLLRHDSLIGPQPGASRKDLMMK
VKAIKKSGNSSDSRVRAQTSPNDGTSSSRGP*
>scaffold-AZZW-2002712-Chlorokybus_atmophyticus
KFIIRCVLFASFSMMLAGDDVGIMSSVILFVRGDFDLSTLQISIVVSILTIFSAVGAIMAGKISDTYGRKRAVEVAAVLFAAGALVMSLSVGFWTLLVGRVLAGLGVGSGMLVAPLYTAELSPVQVRGQLVSTGEIAINAGILLGYLFGFALAGLPPGYNWRWMLGLGVLPALVILACMVRMPESPQFLMSQGRDGEAEAVLRQSCRDREEVDSRMQEIRGVLAMEVAGSWRDILRPTKTIRRIIILGIGINFFQQATGIEAVVYYTPATLQQAGITNTHLVLLATVAVGLAKTSSILIATMLLDKAGRRPLLLVAASGATGALLLIAASFAFKLAAYVTLVGQILFVVFFSIGYGPICWVILSEIFPTRIRGRAMSLGALTNRLASGSVAFGFLSLTELITPGGTFLLFAGVQFLSILFVVFLVPETRGKSLEEL
>scaffold-FFGR-2009070-Netrium_digitus
YVFTAVMIASIAWMLLGYDIGVTSGVVLFIKDDFNLSDVQQEVFVGILNAVSLLGALASGRLSDVLGRRLGLALAALILFCGSAFMSMAPSFKYLLIGRVITGVGVGFGLTLAPLYTAELAPPKARGRLVAMGDAFANIGILSGFSAALALSGLPTSIAWRYMIALAALPAAALSFGVIFIPESPRWLILHGRIIEAAEVLHRSSRGPKEARQRLWEIMAACGFVTDPPSSSSSELEWEEAAVAAAANGLTRVRLGPGDGVWREFLWPTPSVLRMLIVVLGINYFQHATGIEACVYYSRFPFRAAGLTGRHHLLAASLLVGISKFTFCLVAATLVDKCGRRVLLLISLAGMIVSLMAQGSGFLFLQQNSRFFTTEALEVATTAAQSSSVRALQIGISIAANCSFVAFYSIGMGPLTWVLTSEIFPLRLRAQAMGLATSVNRLTSGLAAMTFLSLRKATSNAGPFFIFALSAIQAFCFVFSYCPETKGRSLEEISRFFE
>scaffold-FFGR-2009071-Netrium_digitus
YVFTAVMIASIAWMLLGYDIGVTSGVVLFIKDDFNLSDVQQEVFVGILNAVSLLGALASGRLSDVLGRRLGLALAALILFCGSAFMSMAPSFKYLLIGRVITGVGVGFGLTLAPLYTAELAPPKARGRLVAMGDAFANIGILSGFSAALALSGLPTSIAWRYMIALAALPAAALSFGVIFIPESPRWLILHGRIIEAAEVLHRSSRGPKEARQRLWEIMAACGFVTDPPSSSSSELEWEEAAVAAAANGLTRVRLGPGDGVWREFLWPTPSVLRMLIVVLGINYFQHATGIEACVYYSPFTFLLVGISKFTFCLVAATLVDKCGRRVLLLISLAGMIVSLMAQGSGFLFLQQNSRFFTTEALEVATTAAQSSSVRALQIGISIAANCSFVAFYSIGMGPLTWVLTSEIFPLRLRAQAMGLATSVNRLTSGLAAMTFLSLRKATSNAGPFFIFALSAIQAFCFVFSYCPETKGRSLEEISRFFE
>scaffold-FFGR-2011385-Netrium_digitus
YLLGSVLIASISSTLLGYDVGVTSGALLFIQEDFNLTDVQQEVFVGSLLVGALSAGRLSDAFGRRTGMGLASIIFFVGNCLMALAPSFRMLLIGRLVTGVGIGFGLTLAPLYTAEVSPPSDRGGLVSLGEVFINVGLLLGFFCSFILSGLPTSLAWRWMLGVGAFPSIALAIGVIFMPESPRWLVMHGRLREALSVLRKICGSEAEARLRLREIIDAAGLRLESAADPEAVAGGEGKAAALTPEQIVVGRGVVAGEGEFAAVAAAGSGKMVGAGGGQVWRELIWPSKSVQRMLVVLIGTNFFQHATGIEASVYYSPVIFREAGIVNKQALLAATLGVGMSKTSFVLLASCLIDVYGRRVLLLTSTAGMMVSLVIQGIGIALSTPSS
>scaffold-FFGR-2013081-Netrium_digitus
NAYVFRTSLLACISSALLGYDIGVTSGALLFILEDLKLSIFQQEIFVGSLNLVSLVGAFLAGRVADHFGRRAGMMVAAVVFFTGAIMMAVAASFSLLLIGRLVTGIGVGFGLLLAPLYTAELSPAASRGGIVSMAEIFINIGILLGFLASFSLTGLPTHLAWRWMLGLGAVPAVALALGVMVMPESPRWLVMHGRLQEAAAVLKKTSMLPGEARARLQDIMEAAGYIPRSDLREMEQVSALQIEKQQEQLLEKVREKQQQQQGHGVTERSDDYKSRNTEEDEGQKQKQQQQQQQVQGAEAAWMDIDFPGRGAGSGVWRELLWPSPPVKRMLIVIVGINFFQQATGIDTIVYYSPIMLRAANITGKRELMAMAVLLGFVKTGFVIISCFLLDLFGRRTLLLVSITGMGVCLFMEGVVFWLYKVSKSLSDVSPISSGGQALAVLMICLYAAFFSVGMGPVNWLITSEIFPLRLRAQAMGVGTAVNRVTGGIVASTFLSIFAATTPAGPFFIFSAVSAVAFIFFFFRIPETKGKTLEEINKFF
>scaffold-FFGR-2013472-Netrium_digitus
NFNVFSLRSTLVASIAVLLVGYDVGVTSGALLFIADDFLLKDTQKDFLYTLSFTSIIGAGLAGRLADTMGRRPSLVAAAALFILGAIVMSWAYSFTILLLGRVVTGLGVGFGLTLAPVYTSELSPHYSRGTLVSMTEVFMNLGITIGYCACFSLSGLTSGWRVMLGLGALPAIALGAGVLLLLPETPRWLVMMGRSGEALTILRKLYGSKVTSAYDVDDPKFCGVIVADEGEEEAQKSLMEIIHSVGGQDELQELQSLQDVKESDARLERMGFDEEGSGGGAYSGSQAKKSPWQELICASSPALQRLLLLCIGTNFFHQATGIDAMVFYSPTIFKAAGYVSKLSQLTATLGVGITRTVSVLLSTLFVDHYGRRPLLLASTCGMAFSMLMMSLGFQLHAPPGTSGTGSNASGLPAGGVPALLIMFGACSFVSFFSIGLGPICWVLSSEIFPNRLRSQGFAVGTSVNRAVSGVVSLTFLSLGNTIHPSRAFLVLASASILATVFFSSFAPETKGKTLEQL
>scaffold-FMRU-3013697-Cosmarium_ochthodes_&_Zygnema_sp.-2_samples_combined
PGSPHQQLELTPKGFMNHFLSHANSVVIRSSILASISSALLGYDIGVTSGAMLFIAESFTLDHVQQEIFVGILNLVSLVGALMAGRLADLLGRRLALLTASSIFFAGALMMALAWSYPLLLVGRIVTGIGIGFGLTIPPLYIAEIAPPANRGGLVSLGEVFINLGILLGFLCSFLFGSFCPPWLAWRLMLGGGALLAVALGLSVLGLPESPRWLIMHGRVGEGELVLLRTSNDDMEAQRRYWEILDAAGLADAAALAKGASFSRSSSDAYPPSLGSPEPLKPGREPQTLELANMSGKAGSVDGEAALGTSSHAVVKPMEGAGGKGVWKEILWPTPTVRRMLIVLVGVNFFQQATGIDATVYYSPVMFQKAGITS
>scaffold-FMRU-3013698-Cosmarium_ochthodes_&_Zygnema_sp.-2_samples_combined
PGSPHQQLELTPKGFMNHFLSHANSVVIRSSILASISSALLGYDIGVTSGAMLFIAESFTLDHVQQEIFVGILNLVSLVGALMAGRLADLLGRRLALLTASSIFFAGALMMALAWSYPLLLVGRIVTGIGIGFGLTIPPLYIAEIAPPANRGGLVSLGEVFINLGILLGFLCSFLFGSFCPPWLAWRLMLGGGALLAVALGLSVLGLPESPRWLIMHGRVGEGELVLLRTSNDDMEAQRRYWEILDAAGLADAAALAKGASFSRSSSDAYPPSLGSPEPLKPGREPQTLELANMSGKAGSVDGEAALGTSSHAVVKPMEGAGGKGVWKEILWPTPTVRRMLIVLVGVNFFQQATGIDATVYYSPVMFQKAGITS
>scaffold-HJVM-2005237-Cosmarium_ochthodes-ASW_07133
SILASISSALLGYDIGVTSGAMLFIAESFTLDHVQQEIFVGILNLVSLVGALMAGRLADLLGRRLALLTASSIFFAGALMMALAWSYPLLLVGRIVTGIGIGFGLTIPPLYIAEIAPPANRGGLVSLGEVFINLGILLGFLCSFLFGSFCPPWLAWRLMLGGGALLAVALGLSVLGLPESPRWLIMHGRVGEGELVLLRTSNDDMEAQRRYWEILDAAGLADAAALAKGASFSRSSSDAYPPSLGSPEPLKPGREPQTLELANMSGKAGSVDGEAALGTSSHAVVKPMEGAGGKGVWKEILWPTPTVRRMLIVLVGVNFFQQATGIDATVYYSPVMFQKAGITSTQALLGATLMLGFIKVFFVLVAVALLDRFGRRVLLLSSVSGMMFSLLAQGTGFLILEQTQAASPGDTGVTWSAALAVLANCTFVAFFSLGMGPINWLLTSEIFPLRLRAQAIGLGTAVNRIAA
>scaffold-HJVM-2005238-Cosmarium_ochthodes-ASW_07133
SILASISSALLGYDIGVTSGAMLFIAESFTLDHVQQEIFVGILNLVSLVGALMAGRLADLLGRRLALLTASSIFFAGALMMALAWSYPLLLVGRIVTGIGIGFGLTIPPLYIAEIAPPANRGGLVSLGEVFINLGILLGFLCSFLFGSFCPPWLAWRLMLGGGALLAVALGLSVLGLPESPRWLIMHGRVGEGELVLLRTSNDDMEAQRRYWEILDAAGLADAAALAKGASFSRSSSDAYPPSLGSPEPLKPGREPQTLELANMSGKAGSVDGEAALGTSSHAVVKPMEGAGGKGVWKEILWPTPTVRRMLIVLVGVNFFQQATGIDATVYYSPVMFQKAGITSTQALLGATLMLGFIKVFFVLVAVALLDRFGRRVLLLSSVSGMMFSLLAQGTGFLILEQTQAASPGDTGVTWSAALAVLANCTFVAFFSLGMGPINWLLTSEIFPLRLRAQAIGLGTAVNRIAA
>scaffold-NBYP-2055932-Mesotaenium_kramstae
NRYILAAALLASTSSALLGYDVGVTSGALLFIQDEFGLNNFQKEVFVSSLSLVSLLGALISGRLSDAIGRRRTIACASLAFLGGALGMALAPSYAVLLGGRLVTGVGVGFGFTVAPLYTAELAPPAHRGMLVALAEVFINVGILLGYLASFALKGLPQGTNWRWMLALGALPAAVLGLGVFALPESPRWLVMRGRSAEALAVLEKTSSSAGEPARRLAEIMEAAGLGAGRQSASPLGGEWERARPYEESPGEALGSSLVERGALPWGAAGYQPVTGAVPAEPLPGSSPRGRGEGKGEGLQTVCGDGVWRELLRPTPAVKRMLLVCIATNFFQQATGIDAAVYYSPVMFEQAGIHGRGALLAATLAVGVAKASFTVVAMLLLDRFGRRPLLLLSTSGMTIALLVQSLGFLLLRQRGRLSGDSAARLAGGGALAPALTIGAACLFVAAFSLGLGPICWVLTVEIFPLRLRAQAFALGTAVNRLASGTVTLTFLTLGAALSPSGCFLLFAAVGASSIVFFYKYAPETKGKTLEEITGFF
>scaffold-SNOX-2023803-Planotaenium_ohtanii
YVFNASLLASLSSLLLGYDIGVTSGALLFLTEDFGLSTVQQEVFVGILNLVALVGSLASGRLADIFGRRGAMASASVIFFVGSLLMAVAGNYTVLMIGRVITGIGVGFGMVLPPLYIAEISPPLPRGGLVTFGEIFINVGILLGFFASFVLGLSLPSNESWRAMLGLGILPAVLLLVGVFIMPESPRWLVMHGRVGEAEDILKKSSTIQGEAETRLLEILQAAGMADVSREKGSKEGDSPDSWSSGGNSRSSSVVAPMEGAGGMGVWKEILFPTQAVRRMLVVAIGISFLQQATGIDAVVYYSPIMFRQAGITGKLALLGATLVVGAIKVSFVFASMVMLDRFGRRVLLAVSCMGMFLSLLVQGIGLLLIDRATRDGLPLPTSDTGTLAVQAAVAITANCFFVAFFSIGIGPINWLMISEVFPLRLRAQGIAIGTAVNRIISGAFAMSFLSLGEALGPSGPVFIFSCFGLVAFLFCHFYVPETKGLSLETLVRLFE
>scaffold-STKJ-2008509-Cosmarium_ochthodes-M1384
PGSPHQQLELTPKGFMNHFLSHANSVVIRSSILASISSALLGYDIGVTSGAMLFIAESFTLDHVQQEIFVGILNLVSLVGALMAGRLADLLGRRLALLTASSIFFAGALMMALAWSYPLLLVGRIVTGIGIGFGLTIPPLYIAEIAPPANRGGLVSLGEVFINLGILLGFLCSFLFGSFCPPWLAWRLMLGGGALLAVALGLSVLGLPESPRWLIMHGRVGEGELVLLRTSNDDMEAQRRYWEILDAAGLADAAALAKGASFSRSSSDAYPPSLGSPEPLKPGREPQTLELANMSGKAGSVDGEAALGTSSHAVVKPMEGAGGKGVWKEILWPTPTVRRMLIVLVGVNFFQQATGIDATVYYSPVMFQKAGITS
>scaffold-STKJ-2008510-Cosmarium_ochthodes-M1384
PGSPHQQLELTPKGFMNHFLSHANSVVIRSSILASISSALLGYDIGVTSGAMLFIAESFTLDHVQQEIFVGILNLVSLVGALMAGRLADLLGRRLALLTASSIFFAGALMMALAWSYPLLLVGRIVTGIGIGFGLTIPPLYIAEIAPPANRGGLVSLGEVFINLGILLGFLCSFLFGSFCPPWLAWRLMLGGGALLAVALGLSVLGLPESPRWLIMHGRVGEGELVLLRTSNDDMEAQRRYWEILDAAGLADAAALAKGASFSRSSSDAYPPSLGSPEPLKPGREPQTLELANMSGKAGSVDGEAALGTSSHAVVKPMEGAGGKGVWKEILWPTPTVRRMLIVLVGVNFFQQATGIDATVYYSPVMFQKAGITS
>scaffold-VQBJ-2000312-Coleochaete_scutata
LATFQKEILVGSLNLVSIVGAAIAGRLSDLIGRRYSLIFFVGAMTMALASSFSLLLFGRIITGVGVGFSFTVAPVYTSELSPASSRGFLVALFEFCVNFGILLGYIASYALSTLPPHTSWRVMLGIGALPAIVLGFSVLFLPESESPRWLDMQGRTLEAHEVLVRTSFDPSEVETRFQEILEATGQNLPGDSSAFPGQGRGSDGSSASVGMECRCRWGDGVWRELIRPTKPVQRMLIVALGTNFFQQATGIDAAIVYYSPSVFKEAGVQSKGGLLAATIMVGVTKSSFILLASFLLDHVGRRSLLLFSSSGMTISMFLIGVGFMMLRGISDVRNKALLEAGSIPGAPFPSPVGSPLPADIATPAVCVFAASFSIGVGPVCWVLSSEIFPMRLRSQALGLSTVVNRLTSGVVAMTFLSISEAITPAGCFFLFSVIGLLSVVFFYKYTPETKGKSLEEIERIFD
>scaffold-XRTZ-2005530-Roya_obtusa
YVIIATLLASISSALLGYDIGITSGALLFIREDFNLTSVQQEVFVGILNLVSLVGALLSGRISDHFGRRFAMTTAAIIFGVGALVMALAGTYAVLLVGRVITGIGVGFGLAIPPLFIAEISPHGNRGGLVTFGEIFINIGILLGFLASFILSGLPLDVGWRWMLGLGLVPAVALGLGVFLLPESPRWLVMHGRIAEAEEVLHKAHGDEAEARARLQEIMEGVGVQRDLPSEMHSEGGESSSSAVVGPAEGAGGKGVWREFLHPTPAVKRMLIVLLGINFFQQTTGIDATVYYSPVTFQAAGLKSKQAQLGATVAGGGFKVFFVFVSTMLLDKHGRRPLLLLSVIGMTVCLVTQGLGFTLIRSSDNPSFSSPYYTAENAHAAGGIIAIMSNCVFVAFFSLGLGPINWLFTSEMFPVRLRAQAIGLGTAVNRIASGAVAMSFLSIADATGPEGPFFIFAGFGVLATVFFFFFAPETKGKTLDQIVKMFD
>scaffold-YSQT-2009622-Penium_exiguum
NSYVIRASLLASICSALLGYDIGITSGAALFVTQDFGLTHVQTEVFVGILNLVSLIGALVAGRLADMFGRRAAMAVASSVFFAGSLCMAFAQNYTVLLIGRVITGIGVGYGLALPPLYIAEISPALNRGGLVSFGEVFINLGILLGFLISFLLGGLPVDVAWRWMLGLGAIPAILLLLGVLLIPESPRWLIMHGRVREGELILIKSSHDEMEAQKRYFEIVEAAGLTEEVSKSSWNQSGASTPDRDSGVSPDSAAGNPDKPKGAEAEPVRRQVVRPMEGAGGHTVWKEILWPTPAVRRMLIVLLGINFFQQATGIDATVYYSPVMFSEAGIQGNRALLGATLGVGFTKVSFVLLSMTLLDHFGRRPLLLTSVAGMMVALICQGSLFQWLGSQAEPPSSSWPAVLAVFSSCAFCAFFSVGLGPINWLFTSEIFPLRLRAQAIGLGTAVNRIASGAVAMSFLSIGDATGPAGPFFIFAGFCVLAFFFFFFFAPETKGRSLEQIVKMF
>Azolla_filiculoides_s0006.g010373
MDVELEKPTSVVGKYVILCTMVATLSSTLLGYDIGVMSGALLFVSQELRLGLVQQEVVVG
SLNLVSLVGGAMAGRLSDMIGRRLTMAVAAAIFFVGAAIMAGANSFGILLLGRLIEGIGV
GFAMMIAPVYSAELAPASIRGTLVSLTEVFINFGILLGYIVNFALEDLPSSYNWRLMLGI
GMVPAILLAFGVLFMPESPRWLVTQKRIAEARQILIRTSNGSLKEALARLGDIMETVGFS
SLVDPSVDPTPEEYDRAFGEAKKQGAGVWRELLWKPTPAVKRMLICALGLHFFQQACGID
AVVYYSPVVFGEAGVRSKVGKLGATVGVGFCKFIFIFVATAILDRVGRKPLLLASAGGVT
LSLFSVGTAFILLGINTAKGDTLVSAAASNSMKSTSTIGASITIVAICAYVSLFSIGFGP
VAWVFISEIFPLRLRAQATGLCVAMNRFVSGTVALTFLSISKAITPAGAFFLYGSIVFFS
IIFFSIFMPETKGKTLEELTLIFQGSPNNNTQEVAEKELPH*
>Azolla_filiculoides_s0006.g010389
MEKKRMEAATVEEAVGMEMEMEMEKREEKPEKVGGYVVLCTILATVSSVLLGYDIGIMSG
ALLFVSNELSLSLIQQEIIVGSLNLVSIVGAACAGRLSDAVGRRHTMLIASAIFLAGAVV
LASARSFAALLAGRLIEGIGVGFAMMIAPVYSSELAPARVRGCLVSLTEVFINAGILLGY
LVSFALQDLPPRLNWRLMLGFGAIPALVLAAGVGVMPESPRWLVTQRRAAEARKVLLAAA
SGDEAQADRRLADIMRAVGFNAYSPNPTPAEYDAAFGHAKKQGQGVWRELLLFNQPSSSP
FLKRMLLCSLCIHFFQQASGIDAAVYYSPVVFGEAGITSKIGRLGATVGVGFTKLLFIFV
ATALLDRVGRRRLLAMSACGVVFCLFALAVSFIMLGINTAQGDTLIAAAANTMAHAGASS
RFGAAITIFFICAYVASFSIGMGPIPWVFVSEAFPVRLRAQAMGMCVFLNRLVSGIVSLT
FLSISKAITPAGIFFLYGGIVVVAIVFIMCIMPETKGKSLEELSVLFDEPNNELHNNNNN
NTIADDNNNVCSRHRRRRGGRNCICFP*
>Azolla_filiculoides_s0038.g026183
MMGDHSGQQQQEKKAMMGMDMSNVPGRRPRLGLFTWCCVLLSTVSAMLMGYDIGIMSGAI
LFIRDDLGLSLLQEEVTVGSLNLFAAIGSLFAGFVSNRLGRRRALLVASALFFLGAALLA
ASLSFAWLLAGRLLTGLGVGFAMMIAPLYSAEISPASVRGFLVSFTEVFVNVGILLGYLL
GFAFQFLSPSFNWRLMLGAGALPALLLAAGALFVLPESPRWLVIVGHIDLARTVLKDVVC
GGDAVEAEQRLSEIMAANEAETAKSGHTAGGGSGWLRGFSPLTRMYIIAIGINFFQQASG
IDALVYYSPVVFKQAGVTTKMGMLGATVGMGVVKLGFVFVATYLLDRVGRKKLLYISAAG
VVVCLTTVAATFVLLGLNSADGDSLLSVADKKGSGGGHDAAGVAVTIVAVFAYVAFFSVG
FGPISYVLTSEIFPLKHRSTAVGLSVFVNRAVSGTVALTFLSIAKAVTPAGTFGLFAGFT
LLSLVFVALLVPETKGKTLEEISRLFGSDSDSNSRSGSGADEERKAADSVQLAHKL*
>Azolla_filiculoides_s0063.g035366
MVDDAEEGGGGGGTRAPSMQRSYGSSLAPFTQIRSTGYELLGLNREHRQEYPNEKNPPLQ
PDLRPPPQKRINKYALSCALLASMNSTLLGYDVGVISGALLFIKEDLKINEVQEEVLVAS
LSFVSLGGGAIAGRLADAVGRRWTMALAASVFLIGALVMGIAPSFPVLMLGRILGGFGVG
LALMVAPVYTAEVSPPSIRGSLVSLPEIFINFGILLGYISNYAFSGLPVHLAWRVMLGLG
ILPALSVVVGVVIMPESPRWLVMQHRIDEARAVIEKTSDNPEEVEERLRDIMEAAGLLDD
KNMYSEGADTTGKHVWRELLCPSPPVKRMLLVASGIQFFQQATGIDATVYYSPEAFKIAG
MASKSAIIGGTVAMGFTKCIFILVAVIYLDRLGRRPLLLMSAAGITVSLACIALAFSFIE
TKGQTEMVSGGSSMPPLAVFIVFCVCCYVASFSIGMGPICWVLTTEIFPLRLRAQAMSMG
VVINRLSSTIVSLTFLSISRAISFTGTYVLFTAISLCSVCFFFFFVPETKGKSLEEITKF
FLSEEKFSIELADKPQANDGDDYDDDEEEEDEEEEREDKHLNLSRSSDYQS*
>Azolla_filiculoides_s0218.g058563
MLMGYDVGVMSSAILFIKLDMGLSVLREEMIVGSLNLVAAGAALCAGFFANRFGRRLTLG
FAAAVFFAGAAALAAARGFACLMAGRVLTGVGVGFAMMIAPLYSAEISPARARGFLVSFT
EIFVDLGILLGYLIGFAFQFLSPSFNWRLMLGAGALPALVLALGTLFVLPESPRWLAMRG
RYTEAMEVLDRTSHATSGGREHETKRRLEEIVAANELERSIGEGEWSNLNLSSLARLMKS
PSFLALAKLYAVAIGVNFFQQAAGIEATVYYSPAVFKAAGVSSQLGMLGTTLGVGFVKLS
FVLVATFTLDHVGRKKLLLLSSAGMLVCLAVVCAAFLVFGINATSPVAAGSRRPFPTPRG
SRHVLAVCGYVAFFSMGWGPIAYVVSSEIFPPRHRSKALGLSMFVNRIVSSTVALTFLTI
SDAITPVGTFGLFGLVTFLSIFFVLFLVPETKGKTLEELGSSATAAPRTS*
>Salvinia_cucullata_v1.1_s0058.g014987
MTIEDLQTMEAAAASASSRSGGGVDTDAMPSFLRRPSRYHLLQPRRRPDANLFVFACALL
ASMNSVLLGYDIGVTSGAILFIKDDLLLSEAQEEILVSSLSFVSLGGSLFAGRFADAVGR
RWTMASAAGVFLVGAISMGIAPSFSLLMVGRVLAGFGVGIALMVAPVYTAEVAPSSTRGS
LVSLPEVFINVGILLGYVSNYAFSGLPTNLAWRVMLALGILPALCLAVGVIFMPESPRWL
VMKGRIDEARAVIVSTSVDPAESERRLLGIIEAVGFLGYGYGDVGHHVGSGHDGHYGGAR
NIEHYVGDGDIGHYVGDGDIGHYVGDGDIGHHARSGDIGHQSRSGDIGNDARSGDSGHHV
GSAGNIVGHHIGSAGNVIGNHFGSGGNGHPVRSGSRQHDVWRELMCPVPSVRRMLVVALG
VQFFQQAVGIDATVYYSPEAFQYAGIHTKSGIIAATVAMGFVKCMFIFVATAYLDKVGRR
PLLLASAAGMAISLLSVSFLFLYAQKIGGSTADENDGTNTLAILIIFFVCCYVASFSIGM
GPVVWVLITEVFPLRLRAQGVSLSITVSRLTSTFVSLTFLTLTRVITFAGTYLVFAGISV
CCFGFLYAVVPETKGKTLEETIQFFCDKEGSSVVELNNQVMNGGKEGQQDDDHAGEDAES
WIHQHDEEDVMMLPVLVAPYRSVAPKYEAQFHC*
>Salvinia_cucullata_v1.1_s0074.g017315
MKGGSGSRNDCKWQTWGCVLLTTLSALLMGYDVGIMSSAILFIKQQLSLSTFREEMVVGS
LNMVAAAGAVGAGLAANWLGRRRTLATAAAVFLVGAAALAAAPGFGVLMLGRLLTGVGVG
FAMMIAPLYSAEISPARLRGFLVSFTEIFVDVGILLGYLVGFALQFVDPAINWRLMLGAG
AIPAVVLLFGALCVLPESPRWLVMRGRHDEALAVLHRIDEGDASSGDDDDDDDSERNKKK
RLQEMVDANELEKSGGGSFCSSNCATGGSGNANKNWWPLFRLYTVAVGVNFFQQAAGIEA
TVYYSPTVFRAAGVATRLGMLGATLGVGVVKLLFVLVATFTLDRVGRRKLLLLSSAGMAA
CLAVIVAAFVALHMSAAAAASPATPAGHGAVVVVVAVCCYVAFFSMGWGPVAYVVSSEIF
PPRHRSRALGLSMMVNRLVSGTVALSFLTVSEALTPAGTFAVFGGFTLLSMAFVAALVPE
TKGKTLEELAWSARSSGADLVQQRRSWGIGVGGGADLETPLSPQKKANE*
>Salvinia_cucullata_v1.1_s0080.g017932
MEFDASAKRLSGVGAMELEAPEKQRRPGGVGIFTWACVLLSTVSAMLMGYDIGIMSGAIL
FIRDHLRLSVLQEEVIIGSLNLVAALGAVLSGGVANWIGRRRALLAASALFFGGAALLAA
APSFAVLLAGRVLTGLAVGFAMMIAPLYSAEISPAAVRGFLVSFTEVFVNVGILLGYLLG
FAFQFLPAAYNWRLMLAAGAAPALLLAAAAAFILPESPRWLVIAGRPDAAFAVLRDVVCG
GDAGEAAARLAEIEEANAAESSGETLSSGGSGGFNLPLVRMYIIAIGVNFFQQASGIDAL
VYYSPVVFRQAGVTTKMGMLGATVGMGVVKLSFVFVATYLLDRVGRKKLLYVSAGGVVAC
LTAVAVAFVVLGLNTTEGDSFVGGAGAEKGGGAGGGGIGIVITIVAVLAYVAFFSVGLGP
ISYVLTSEIFPLKQRSTAVGISVFVNRAVSGGVALTFLSIAKAITPAGTFGLFAGITLLG
MLFVAVLVPETKGKSLEEIGYLFRPAELASEKSPPAALSVV*
>Salvinia_cucullata_v1.1_s0112.g020742
MALNSIDVEGDAGEVEKPTLSKYVIFCTIIATVSSTLLGYDIGVMGGALLFVSQSLKLGV
VQQEVVVGSLNLVSIFGGFLAGRMSDWVGRRLTMAVAAAIFFAGAVIMAGANSFAVLLLG
RLVEGVGVGFALMIAPVYSAELSPANIRGSLVSLTEVFINFGILLGYLVSFAFQSLPQAY
SWRLMLGAGAIPALLLGAGVLFMPESPRWLVARRQTPLARQILIRTNNGNVREAHSRLQE
IMETVGFPSPADPSRDPSPAEYDLAFGSAKQQGRGVWRELLWKPTPAIRRMLLCSLGLHF
FQQACGIDAVVYYSTVVFGDAGIRSKMGKLGATVGVGFCKFIFIFVATAVLDRVGRKPLL
LASAGGVTVTLFTLGTAFIMLGINSAEGDTLLSAAARHGGTSVAGASITIVAICAFVGLF
SIGFGPVAWVFVSEIFPLRLRAQAVGLCVVMNRLISGTVSLTFLSISQSITPAGAFFLYG
SIVFFSLFFFAVFMPETKGRTLEELAVIFDGGRRGAAATEIDGRDRATT*
>scaffold-BMJR-2063455-Adiantum_raddianum
YAVACALLASMNSILLGYDVGVISGAVLFIKEDLKIDEVQEEVLISALSIVSLAGGAVAGRFADAVGRRWTMAASACVFLVGALVMGLAASFSILMMGRLLAGFGVGLALMVAPVYTAEVAPASNRGSLVSLPEIFINVGILLGYVSNYTFSGLPVNIAWRIMLGLGVLPALSLVVGVLFMPESPRWLVMQNRIDEARVVITRTSSCSEEAEKRLLDIMEAAGLLNSGGEVIDLPINKRMDNSGHRVWRELLWPSPAIRKMLVMASGIQFFQQATGIDATVYYSPEAFRMAGIASKSGVIAGTVAMGFTKCIFILVAIFYLDRVGRRPLLLVSTIGITLSLASLAVFFAFIENPETTQVAGHSVGPLAVLVIIAVCFYVAFFSIGMGPVCWVLTTEIFPLRLRAQAMSMGIVINRLSSSIVSLTFLSISRAITFMGTYILFTGISLCSVIFVFMCVPETKGKSLEEIAKFF
>scaffold-CAPN-2040995-Equisetum_diffusum
YVIACCLLASMNSILLGYDVGVISGAVLFIKEDLGLTMMQEEVLVSTLTIVSLVGAAVSGRFSDAVGRRRTMAMAAVVFLMGALVMGLSSSFAVLMAGRVLAGVGVGFALMIAPVYTAEVAPAKNRGALVSLPEVFINVGILLGYVANYALAGLPTSVGWRVMLGLGTVPSMALAIGVLFMPESPRWLVMQGRIEEAAYVLLKTSSDKAEADQRLLDILEAATITGSTEYSSKLQGGADEIIMASEPPETSKRSSSGKGVWRELVFPNVAVRRMMVVGMGIQFFQQATGIDAVVYYSTEVFKESGMVTNSGVIAATVVVGFVKTLFILVATFYLDRLGRRPLLLTSSIGITFSLFSLALTLTHVYSHTDGSWNVAPLVVTLVCFYVAFFSVGFGPIVWVLTSEIFPLQLRAQAMSVGIVVNRVASGVVSLTFLSVSSAITLAGTYFLFTGISLLSVVFVYTSIPETKGKTLEEVSKFF
>scaffold-CJNT-2008989-Polypodium_glycyrrhiza
KYAVACSLLASMNSILLGYDVGVISGAVLFIKEDLHIDEFQEELLVSALSIVSLAGGAVAGRLADAIGRRWTMATSACVFLVGALVMGLAPSFSILMVGRFLAGFGVGLALMVAPVYTAEVAPASSRGSLVSLPEIFINVGILLGYVSNYAFSGLPVKIAWRIMLGLGIVPALSLAVGVVFMPESPRWLVMQSRIDEARVVISRTSSCIEEAEQRLLEIMEAAGLLNSSGEAIEGLPGTKGANNSGRNVWRELLWPSPAVRRMIAVMSGIQFFQQATGIDATVYYSPEAFKSAGITSKSGVIAGTVAMGFTKCIFILVAVLYLDKVGRRPLLLVSTIGITVSLASLAVCFAFIEGEVGRTMATTNGPDGSVGPLAVFIIIAVCFYVAFFSIGMGPICWVLTTEIFPLRLRAQAMSMGIVINRLSSSTVSLTFLSISRAMTFMGTYILFTGISVCSVIFVFLCVPETKGKTLEEVAKFF
>scaffold-DFHO-2004801-Danaea_nodosa
YVIACALLASMNSILLGYDTGVISGALLFIKEDLQLQELQEEVLVSCLSIVSLAGAAAAGRLSDAIGRRWTMALAALIFLIGAAIMGLAPSFAVLMVGRLAAGIGVGFALMIAPVYTAELSPASYRGSLVSLPEIFINAGILLGYVSNYALSGLPVSIGWRVMLGLGTLPAITLGLGVLIMPESPRWLVMQNRIHEAKTVLIRTSESAAEADKRLLDIMEAAGLTDAYTAEKVGDSSLNLAEIVTPDVHRLKSNDGDGVWKELLWPSPPVRRMLTVAIGVQFFQQATGIDAIVYYSPEVFKDAGMESKSGVIAATVAVGFVKTLFILVATFLLDRVGRRPLLLVSTIGITASLVSLASCFFVLQPQRISNDSLSAETLEIPRSAAVVAIIAVCFFVAFFSIGMGPVCWVLVTEIFPLRLRAQAMSLGIAVNRTASGLVSLTFLSISESLSLAGTYMLFGGISLVSVVFVYFCTPETKGKTLEEVGRFF
>scaffold-EEAQ-2002000-Sceptridium_dissectum
YVLACALLASMNSILLGYDVGVISGALLFIKEDLQLGEFQEEILVSSLNIVSLGGAAVAGRVSDAIGRRWTMASAAFVFLVGAAMMGVAPSFAMLMVGRIIAGVGVGFALMIAPVYTAEVSPASNRGSLVSLPEIFINVGILLGYVSNYALAGLPTNIAWRLMLGLGTVPAILLGLGVLIMPESPRWLVMQNRIHEAQIVLLRTSSDKAEADNRLIDIMEAAGFTDAHTAEKLRDSSLNAADIVTPDAPRRMLTVAMGVQFFQQASGIDAMVYYSPEVFKAAGIESKAKVIGATVAVGFTKTIFILVATFLIDRVGRRPLLLASSMGITASLFSLAFVFLNKHGVPGSKIPAEALATNGATNHTAVLTILAVCSYVSFFSIGVGPICWVMTTEIFPLRLRAQAMSLGIVVNRVASGLVSLTFLSVADAITFAGTYFLFAAVSAISVIFMFFVIPETKGKTLEEVAKVF
>scaffold-EEAQ-2009505-Sceptridium_dissectum
KYVIFCTIVATVSSTLLGYDIGVMSGAILFIKEDLKLSTVQEELIIGSLNIVSVIGGATSGRLSDAIGRRLTMAVASAIFFSGAVIMAFSPSFAVLMVGRVLAGIGVGFALMIAPVYSAELAPARIRGSLVSLSEIFINFGILLGYVVNVAFEGLPTHINWRVMLGLGALPAILLACGVLIMPESPRWLVTQRRLAEAKEILIKTSGGDKDEANLRLREIMETAGYTNLDPNVEPTADELAEALRKVKKQGQGVWRELLRPTPAVRKMLIVSLGIHMFQQAVGIDSIVYYSPVVFSDAGIKSKMGKLGATVGVGFTKFIFIFIATFYLDHAGRRPLLLISCGGVTMCLVAVAVAFITLGLNSKGGGNLVSVDVNRGTHRTPIAGAAITIFAICAYVAFFSIGYGPIGWVFVSEIFPLRLRAQAVGLCVVVNRFVSGTVALTFLSISNAITPAGTFFLYAGIGAVSFVFIYLLVPETKGKTLEQLAKHFE
>scaffold-EEAQ-2018186-Sceptridium_dissectum
KYVIACTVIATVSSTLLGYDIGVMSGAMLFLKDDLKLSVLQEEFVIGSLNLVSIVGGFVSGRLSDIIGRRFTMAVASIIFFSGALIMAFSPSFAVLMVGRITAGIGVGFGLMIAPVYSAELSPARIRGSLVSLSEIFINFGILMGYIVNLALEGLPTHINWRLMLGLGALPAILLALGVLVLPESPRWLVTQKRLKEAKEVLIKTSNGDEEEANLRLQEIMEAAGFSKVGVSSKEPTEEELAEAFSKAKKQGEGVWRELLWPTPAVRRMMIVALGIHMFQQASGIDATVYYSPVVFSEAGVKSRLGLLGATVAVGFTKFIFIFVATLYLDKAGRRPLLLISSAGVSASLVTVAIAFITLGLNSTKGDSLVSVNMNHPGHHTSPAGAAITILGICSYVAFFSIGFGPICWVFISEIFPLRLRAQAVGLGVVVNRLVSGTVALTFLSISKAITPAGAFFLFAGIGATAFVFIYFMVPETKGKSLEELAKYFE
>scaffold-GSXD-2015751-Myriopteris_rufa
YAVACALLASMNSILLGYDVGAISGAILFIKEDLKIDEVQEEVLVSALSIVSLAGGAIAGRLADAVGRRWTMAASACVFLLGALVMGLATSFFILMMGRVLAGFGVGLALMVAPVYTAEVAPASSRGSLVSLPEIFINVGILLGYVSNYAFSGLPVNIAWRIMLGLGILPALSLAVGVMFMPESPRWLVMQNRIDEARVVITRTSSSSEEAEQRLLEIMEAAGLLNSNVEAMEALPINRRADNSGQNVWRELFWPSPAVRRMLAVASGIQFFQQATGIDATVYYSPDAFKMAGIASKSGVIAGTVAMGFTKCVFILVAVFYLDRAGRRPLLLVSTIGITLSLATLALSFGFIEHLEPVDEVGHSVGPLAVLVIIAVCFYVAFFSIGMGPICWVLTTEIFPLRLRAQAMSMGIVINRLSSSIVSLTFLSISRAITYMGTYMLFTGISLCSVVFIYLCVPETKGKTLEEVAKFF
>scaffold-IXLH-2023333-Polypodium_hesperium-B_type
KYAVACSLLASMNSILLGYDVGVISGAILFIKEDLNIDEFQEELLVSALSIVSLAGGAVAGRLADAIGRRWTMATSACVFLVGALVMGLAPSFSILMVGRFLAGFGVGLALMVAPVYTAEVAPASSRGSLVSLPEIFINVGILLGYVSNYAFSGLPVKIAWRIMLGLGIVPALSLAVGVVFMPESPRWLVMQSRIDEARVVISRTSSCIEEAEQRLLEIMEAAGLLNSSGEAIDGLPGTTGANNSGRNVWRELLWPSPAVRRMIAVMSGIQFFQQATGIDATVYYSPEAFKSAGITSKSGVIAGTVAMGFTKCIFILVAVLYLDKVGRRPLLLVSTIGITVSLASLAVCFAFIEGEVGRTMATTSGPEGSVGPLAVFIIIAVCFYVAFFSIGMGPICWVLTTEIFPLRLRAQAMSMGIVINRLSSSTVSLTFLSISRAMTFMGTYILFTGISVCSVIFVFLCVPETKGKTLEEVAKFF
>scaffold-NDUV-2105192-Vittaria_appalachiana
SKQNTKYQLLGSSNSQTHGAYQVASSQHINTYAVACALLASMNSILLGYDVGVISGAILFIKEDLKIDEVQEEVLVSALSLVSLVGGAVAGRLADAVGRRWTMAVSACVFLVGALVMALASSFLVLLMGRLLAGCGVGLALMVAPVYTAEVAPASSRGSLVSLPEIFINIGILLGYVSNYALSGLPVGIAWRIMLGLGIFPALSLAVGVVFIPESPRWLVMNNRIDEARVVIMKTSSSSEEAGQRLLDIMEAAGLRQANEEVNSSFPINKRADSGGKNVWRELLWPSPAVRRMLVVASGIQFFQQATGIDATVYYSPEAFKMAGIKSKSGVIAGTVAMGFTKCAFILVAILFLDRVGRRPLLLVSTVGITFSLASLAVCFGFIENLEPVDEAQQSAGLLAVLVIIAVCFYVAFFSIGMGPICWVLTTEIFPLRLRAQAMSMGIVINRLSSSMVSLTFLSISRAITFMGTYIVFTGISLCSVIFMYLCVPETKGKSLEELAKIFQKEEPYSLELVKSSLSGALVEGE
>scaffold-RFMZ-2051003-Osmundastrum_cinnamomeum-B
LVAADVGVISGAVLFIKEDLHIQEFQEEVLVSSLNIVSLLGAAVAGRLSDVIGRRWTMALAAFVFLVGAAIMGVAPSFAVLMMGRLLAGIGVGFALMIAPVYTAEVAPATSRGSLVSLPEIFINIGILLGYVANYALAGLPTNIGWRVMLGLGTVPAIMLGIGVLFMPESPRWLVMQNRISEAEIVLVRTSSDKAEADRRLIDIMEAAGITDAFTADKMRVSSLSSADFVTPDVNAFKTNNGGGVWRELLWPTPPVRRMLLVAAGIQFFQQASGIDATVYYSPEVFKDAGISSKSGVIGATIAMGFTKTVFILVATLYLDRAGRRPLLLASTIGVTASLVSLAVSFLFFHKHTAEAVVAGNESPGVLAIFVILAVCSYVAFFSVGLGPICWVMTTEIFPLRLRAQAMSLGIIINRLASGVVSLTFLSISDAISFSGTYSLFAGVSLLSVLFVYFWVPETKGKTLEEVAKFF
>scaffold-UGNK-2110257-Marattia_attenuata
KYAIACTLLATVSSTLLGYDIGVMSGAILFIKDDLKLGTLQEEIIVGSLNLISSVGAATAGRLADAIGRRKTMTTAAGIFLIGAAIMAFSPSFSVLMVGRVMAGIGVGFAMMIAPVYSAELSPASIRGSLVSLAEIFINVGILLGYIVSFALQGVDKHINWRVMLGLAALPAIFLACGVIFMPESPRWLVTQSRMEEARDVLIRTSGGDKDEAELRLQEIVEAAGFDEADQSAKQGGKQMSRKARNQGEGVWREFLRPTPPVRRMLIVALGINFFQQASGIDATVYYSPVVFSQAGITSKLGRLGATVGVGVAKLLFILVATFLLDRVGRKPLLLISASGLTLSLVTVAVAFIALGLNSSEGDTLLSANMKRTNKAPGAGAVITVIAVCSYVAFFSVGFGPIVWVLTSEIFPLRLRSQAMGLAVTVNRLISGTVALTFLSISNAITPAGAFFLFAGIGAASVVFIYALVPETKGKTLEELARFFE
>scaffold-UJTT-2020714-Pityrogramma_trifoliata
YAVACALLASMNSILLGYDVGVISGAILFIKEDLKIDEVQEEVLVSALSIVSLGGGAVAGRLADAVGRRWTMAASASVFLVGALVMGLAPSFFVLMIGRLLAGFGVGLALMVAPVYTAEVAPASSRGSLVSLPEIFINLGILLGYVSNYAFSGLPGNIAWRVMLVLGIIPALCLSLGVLFMPESPRWLVMQSRIDEARVVIMRTSSSSEEAEQRLLEIMEAAGLLNSNGEATESLPLNKGAQSSGQNVWRELLWPTPAVRRMLAVASGIQFFQQATGIDATVYYSPEAFKMAGIVSKSGVIAGTVAMGFTKCVFILVAVFYLDKAGRRPLLLVSTIGITLSLASLAVTFGVIERVEPASEAANSVGLLAVLVIIAVCFYVAFFSIGMGPICWVLTTEIFPLRLRAQAMSMGIVINRLSSSIVSLTFLSLSRAMTFMGIYIVFTGISLCSVIFIYLCVPETKGKTLEEVAKFF
>scaffold-UWOD-2139967-Plagiogyria_japonica
RYAVACALLASMNSILLGYDVGVISGAVLFIKEDLKIDEVQEEVLVSALSIVSLAGGAIAGRLADALGRRWTMALAALVFLVGALVMGLAPSFSFLMVGRLLAGFGVGLALMVAPVYTAEVAPASSRGSLVSLPEIFINVGILLGYVSNYVFSGLPVHIAWRVMLGLGIVPALSLAIGVLFMPESPRWLVMQSRIDEARIVITRTSSDPEEAEQRLTDIMEAAGLLNNNGGAYEGPSSTKRANSSGQNVWRELLWPSPAVRRMLAVSSGIQFFQQATGIDATVYYSPDVFKSAGMASKSGVIAATVAMGFTKCLFIVVAIVYLDRVGRRPLLLASTIGITFSLACIALSFLFFEGQGESNLVAASGAGGGVGLLAIFVIVAVCCYVAFFSIGMGPICWVLTTEIFPLRLRAQAMSMGIVMNRLTSSIVSLTFLSVSRAMTLMGTYFLFTGVSICSVVFVFFCVPETKGKTLEEVAKFF
>scaffold-VIBO-2004721-Osmunda_javanica
YVMACALLASMNSILLGYDVGVISGAVLFIKEDLHIQEFQEEVLVSSLNIVSLLGAAVAGRLSDVIGRRWTMALAAFVFLVGAGIMGIAPSFAVLMMGRLLAGIGVGFALMIAPVYTAEVAPATSRGSLVSLPEIFINIGILLGYVANYALAGLPTNIGWRVMLGLGTVPAIMLGIGVLFMPESPRWLVMQNRISEAEIVLVKTSSDKAEADRRLIDIMEAAGITDAFTADKMRGSSWSSADFVTPDVNALKTNNGGGVWRELLWPTPPVRRMLLVAAGVQFFQQASGIDATVYYSPEVFKDAGISSKSGVIGATIAMGFTKTVFILVATLYLDRAGRRPLLLASTIGVTASLVSLAISFLFFHKHTSEALVAGNESPGVLAIFVILAVCSYVAFFSIGLGPICWVMTTEIFPLRLRAQAMSLGIVINRLASGMVSLTFLSISDAITFTGTYSLFAGVSLLSVLFVYFYVPETKGKTLEDVAKFF
>scaffold-VIBO-2004722-Osmunda_javanica
CLYLTGAVLLLVAADVGVISGAVLFIKEDLHIQEFQEEVLVSSLNIVSLLGAAVAGRLSDVIGRRWTMALAAFVFLVGAGIMGIAPSFAVLMMGRLLAGIGVGFALMIAPVYTAEVAPATSRGSLVSLPEIFINIGILLGYVANYALAGLPTNIGWRVMLGLGTVPAIMLGIGVLFMPESPRWLVMQNRISEAEIVLVKTSSDKAEADRRLIDIMEAAGITDAFTADKMRGSSWSSADFVTPDVNALKTNNGGGVWRELLWPTPPVRRMLLVAAGVQFFQQASGIDATVYYSPEVFKDAGISSKSGVIGATIAMGFTKTVFILVATLYLDRAGRRPLLLASTIGVTASLVSLAISFLFFHKHTSEALVAGNESPGVLAIFVILAVCSYVAFFSIGLGPICWVMTTEIFPLRLRAQAMSLGIVINRLASGMVSLTFLSISDAITFTGTYSLFAGVSLLSVLFVYFYVPETKGKTLEDVAKFF
>scaffold-VITX-2014927-Blechnum_spicant
KYAVACSLLASMNSILLGYDVGVISGAVLFIKEDLEIDEVQEEVLVSALSIVSLVGGAVAGRLADVVGRRWTMAVSAFVFLVGALVMGLSPSFSILMVGRVIAGFGVGLALMVAPVYTAEVAPASSRGALVSLPEIFINVGILLGYVSNYVFSGLPGNIAWRIMLGLGILPALSLAVGVIFMPESPRWLVMQSRIDEARVVISRTSSCTEEAEQRLLDIMEAAGLLNSNGETFEGLSGTKRADSSGHNVWRELLWPTPAVRRMILVMSGIQFFQQATGIDATVYYSPDAFKSAGIASKSGVIAGTVAMGFTKCIFILVAVFYLDKAGRRLLLLVSTIGITLSLASLALCFAFIEGEIGFDMKTTSGTGGPLSVFIIIAVCFYVAFFSIGMGPICWVLTTEIFPLRLRAQAVSMGIVINRMSSSTVSLTFLSISRAITFMGTYILFTAVSLCSVIFVFVCVPETKGKTLEEVAKFF
>scaffold-WQML-2013973-Cryptogramma_acrostichoides
RYAVACALLASMNSILLGYDVGAISGAVLFIKEDLKIDEVQEEVLISALSIVSLAGGAVAGRLADAVGRRWTMAASASVFLAGALVMGLAPSFFVLMMGRILAGFGVGLALMVAPVYTAEVAPASSRGSLVSLPEIFINLGILLGYVSNYAFSDLPVNIAWRIMLGLGIIPALFLAVGVLFMPESPRWLVMQNRIDEARVIITKTSSSSEEAEQRLLEIMEAAGLLNSNGEVIEVLSNNKRADNSGQNVWRELLWPSPAVRRMLAVSSGIQFFQQATGIDATIYYSPDAFKMAGIESKSGVIAGTVAMGFTKCVFILVAIFYLDRAGRRPLLLVSTIGITLSLASLAVFFGFIENLEPLTEAGRSVGPLAVLVVIAVCFYVAFFSIGMGPVCWVLTTEIFPLRLRAQAMSMGIVINRLSSSIVSLTFLSISRAITYMGTYILFTGISLCSVIFIFLCVPETKGKTLEEVGKFF
>scaffold-XDDT-2013358-Argyrochosma_nivea
YAVACALLASMNSILLGYDVGVISGAVLFIKEDLKIDEVQEEVLISALSIVSLAGGAVAGRLADAVGRRWTMAASACVFLLGALVMGLATSFFTLMMGRLLAGFGVGLALMVAPVYTAEVAPASSRGSLVSLPEIFINVGILLGYVSNYAFSGLPVNIAWRIMLGLGIFPALSLVVGVMFMPESPRWLVMQNRIDEARVVITRTSSCSEEAEQRLLEIMEAAGLFNRNVEAMEAVPINKRADNSGHNVWRELFWPSPAVRRMLAVAAGIQFFQQATGIDATVYYSPDAFKMAGIASKSGVIAGTVAMGFTKCVFILVAVFYLDRAGRRPLLLVSTIGITLSLAALALSFGFIEHLEPVDEAGHSVGPLAVLVIIAVCFYVAFFSIGMGPVCWVLTTEIFPLRLRAQAMSMGIVINRLSSSIVSLTFLSIARAITFMGTYILFTGISFCSVIFIYLCVPETKGKTLEEVAKFF
>scaffold-ZXJO-2008261-Parahemionitis_cordata
YAVACALLASMNSILLGYDVGVISGAVLFIKEDLKIDEVQEEVLISALSIVSLAGGAVAGRLADAVGRRWTMAASACVFLLGALVMGLASSFFILMMGRLLAGFGVGLALMVAPVYTAEVAPASSRGSLVSLPEIFINLGILLGYVSNYAFSGLPTNIAWRIMVGLGIFPALCLAVGVMFMPESPRWLVMQNRIDEARVIIMRTSSCSEEAEQRLLEIMEAAGLLNSTMEVVDALPINKRADNSGGNVWRELLWPTPAVRRMLAVASGIQFFQQATGIDATVYYSPDAFKMAGIASKSGVIAGTVAMGFTKCFFILVAIFYLDRAGRRPLLLVSTIGITLSLAAIALSFGFIEHLEPADEAVHSVGPLAALVIIAVCFYVAFFSIGMGPVCWVLTTEIFPLRLRAQAMSMGIVINRLSSSIVSLTFLSIARTITFMGTYILFTGISLCSVIFIYMCVPETKGKTLEEVGKFF
>Abies_alba_AALBA5B042430P1
MMMGWGTKNNPTRFNEDLNLPAGKYELVNSNRIDGSPTPRPPGKKPTNKYVIACAVLASM
NSILLGYDAGVMSGAIIFIQEDLNITEVQEEVLVGSLNVASLVGAAIAGRTSDAIGRRWT
MALAALIFLIGAAVMGLAPSFLLLMGGRLLAGVGVGFALMIAPVYTAELSPASSRGSLTS
LPEIFINAGILLGYISNYFLSGLPAHLSWRLMIGLGVVPSFLLGLGVLAMPESPRWLVLQ
NRIQEARLVLSRTSDDQAEADARLAQIMDAVGVQGNDDVHESGGHEGTSLDIRNSPNAQK
NHGEGVWLQLLRPTAPVRRMLIIALGIQFFQQASGIDAAVYYSPVIFKEAGIHSQAGLLA
ATIAVGFAKTGFILVATFLLDRVGRRPLLLISAIGMTASLIALALGFGFIENTSECNKGA
VLLAILAVCCNVAFFSMGLGPVCWVLGSEIFPLRLRAQAASLGVIVNRIVSGTVAMTFLS
VSRAITVSGTFSIFAAQSVLCVAFIYSYVPETKGKTLEEIGAFFDGEEAKRLSEGAELEL
GDTTYLVQKN*
>Abies_alba_AALBA5B376801P1
MVSAAGSLDSVGGREQLAMDMDKSKPTKKIPRNKFVIVCAVLASTNSILFGYDVGVMSGA
VIFIKKDLKINNVQVEVLIGSLNIISLVGAGLAGRTSDAIGRRWTMALAAFIFFVGALAM
AVAPSFAWLMVGRSVAGIGVGYALLIAPVYTAEVAPAASRGALTCFPEIFINVGILIGYI
ANYALAGLPTHLNWRVMIGAGAVPPLFLGIAVLMMPESPRWLVMRNRQDDAMKVLLRTSV
DQEEASERLEQIMEGIRSAKKHASSNQASNPDGIISKSDGEGKWREIFRPTKGIRRMLIV
ALGVQFFQQASGIDATVYYSPVTFGKAGIKSQGGILAATMAVGFAKAGFVVLAAFLIDRV
GRRPLLLTSAIGSTVSLLALATALVVIGKKSTVGMAHEAAGYLAVIAACTNVAFFSIGFG
PVNWVLGAEIFPLRLRAKAASLGVGVNRGMSGVVSMTFLSISDAITVPGTFYLFAAVSAI
ASAFIYFVVPETKGKTLEEIVETFHVKPAGSSNKTATGLSELELGNGRAITVKGETDVS*
>Abies_alba_AALBA5B558082P1
MMGRGNKKNPTLFNEDLKLPAGKYELVNSNSIHGSSIPSPPGKKKSMNKYVIACAILASM
NSILLGYDVGVMSGAIIFIQEDLNISEVQEEVLVGSLNIVSLVGAAIAGRTSDAIGRRWT
MALAALIFLMGAAVMGLAPSFLLLMGGRLLAGVGVGFALMIAPVYTAELSPASSRGSLTS
LPEIFINVGILLGYVSNYFLSGLPAHLSWRLMLGLGVVPSFLLGLGVLAMPESPRWLVMQ
NRIQEAMLVLSRTSDDQAEAEARLAQIMDAAGVQGNDDAHKSGGHEGTSLNLPNSPNAQK
SHGEGVWLELLRPTAPVRRMLIISLGIQFFQQASGIDATVYYSPVVFKEAGIHSQEGLLA
ATIAVGFAKTGFILVATFLLDRVGRRPLLLTSALGMTVSLIALALGFKFVENTSEINEGA
VFLAILAVCCNVAFFSIGLGPVCWVLGTEIFPLRLRAQAASLGVIVNRIVSGTVAMTFLS
VSRAITVSGTFSIFASLSVLCVAFVYRYVPETKGKTLEEIEAFFDGEGAKRLPEGVELEL
GDTTYLVPKN*
>Picea_lambertina_PILA_24959
MMMGWGNEKNPTVSNEDLKLPVGKYELVNSNGIHGNSIPSSPVKKSMNKYVIACAVLASMNSILLGYDVGVMSGAIILIQEDLIITEVQEEVLVGSLNIVSLLGAAIAGRTSDAIGRRWTMALAALIFLMGAAVMGLAPSFLQLMGGRLLAGVGVGFALMIAPVYTAELSPASSRGALTSLPEIFINAGILLGYISNYFLSGLPAHLSWRLMLGLGVFPSLLLGLGVLAMPESPRWLVMQNRIPEAMVVLSRTSDDQAEADARLAEIMDAAGVQGNDDAHESGGHEGTSLDISNSPDAQKSHGEGVWLELLRPTPLVRRLLIIALGIQFFQQASGIEATVYYSPVVFKEAGIHGKKGITAATVAVGFAKTGFILVATFLLDRVGRRPLLLTSALGMTVSLMALAMGFDFIESTSETNKGAVILTILAVCCNVAFFSIGLGPVCWVLASEIFPLRLRAQAASLSVIVNRIVSGTVAMTFLSVSRAITVSGTFSLFACLSVLCVAFIYIFVPETKGKTLEEIAAFFDEEEAKRLSQGAELELGDTTSLVQKN*
>Picea_taeda_PITA_01825
MRMSWGNKKNPMVSNEDLNLPVGKYELVNSNGIQGNSIPSSPVKKSMNKYVIACAVLASMNSILLGYDVGVMSGAIIFIQEDLVITEVQEEVLVGSLNIISLVGAAIAGRTSDAIGRRWTMALAALIFLMGAAVMGLAPSFLQLMGGRLLAGVGVGFALMIAPVYTAELAPASSRGALTSLPEIFINVGILLGYISNYFLSGLPAHLSWRLMLGLGVFPSLLLGLGVLAMPESPRWLVMQNRIPEAMVVLSRTSDDQAEADARLAQIMDAAGVQGNDGAHQSGGHEGTSLDITNSPDAQKSHGEGVWLELLRPTPLVRRLLIIALGIQFFQQASGIDATVYYSPVVFKEAGIHSQEGILAATVAVGFAKTGFILVATFLLDRVGRRPLLLTSALGMTISLMALAMGFDFIENTSESNKGAVILTILAVCCNVAFFSIGLGPVCWVLGSEIFPLRLRAQAVSLGVIVNRIVSGTVAMTFLSVSRAITVSGTFSLFACLSVLCVAFIYIFVPETKGKTLEEIAAFFDEEEAKRMSQGAELELGDTTSLVQKN*
>Picea_taeda_PITA_03274
MRMSWGNKKNPMVSNEDLNLPVGKYELVNSNGIQGNSIPSSPVKKSMNKYVIACAVLASMNSILLGYDVGVMSGAIIFIQEDLVITEVQEEVLVGSLNIISLVGAAIAGRTSDAIGRRWTMALAALIFLMGAAVMGLAPSFLQLMGGRLLAGVGVGFALMIAPVYTAELAPASSRGALTSLPEIFINVGILLGYISNYFLSGLPAHLSWRLMLGLGVFPSLLLGLGVLAMPESPRWLVMQNRIPEAMVVLSRTSDDQAEADARLAQIMDAAGVQGNDDAHQSGGHEGTSLDISNSPDAQKSHGEGVWLELLRPTPLVRRLLIIALGIQFFQQASGIDATVYYSPVVFKEAGIHSQERILAATVAMGFAKTGFILVATFLLDRVGRRPLLLTSALGMTVSLMALAMGFDFIENTSESNKGAVILTILAVCCNVAFFSIGLGPVCWVLGSEIFPLRLRAQAASLGVIVNRIVSGIVAMTFLSVSRAITVSGTFFLFACLSVLCVVFIYIFVPETKGKTLEEIAASFDEEEAKRLSQGAELELGDTTSLVQKN*
>Picea_taeda_PITA_28599
MRMGWGNKKNPMVSNEDPKLPVGKYELVNSNGIQSNSIPSSPAKKSMNKYVIACAVLASMNSIVLGYDGGVMSGALIFIQEDLVITEVQEEVLVGSLNIICLAGAAIAGRTSDAIGRRWTMALAALIFLMGAAVMGLAPSFLLLMGGRLLAGVGVGFALVIAPIYTAELAPASSRGALTSLPEIFINVGILLGYISNYFLSGLPAHLSWRLMLGLGVFPSLLLGLGVLAMPESPRWLVMQNRIPEAMVVLSRTSDDQAEADARLAQIMDAAGVQGNDDAHQSGGHEGTSLDISNSPDAQKSHGEGVWLELLRPTPLVRRLLIIALGIQFFQQASGIDATVYYSPVVFKEAGIHSQERILAATVAMGFAKTGFILVATFLLDRVGRRPLLLTSALGMTVSLMALAMGFDFIENTSESNKGAVILTILAVCCNVAFFSIGLGPVCWVLGSEIFPLRLRAQAASLGVIVNRIVSGIVAMTFLSVSRAITVSGTFFLFACLSVLCVVFIYIFVPETKGKTLEEIAASFDEEEAKRLSQGAELELGDTTSLVQKN*
>Picea_taeda_PITA_34317
MRMGWGNKKNPMVSNEDPKLPVGKYELVNSNGIQSNSIPSSPAKKSMNKYVIACAVLASMNSIVLGYDGGVMSGALIFIQEDLVITEVQEEVLVGSLNIICLAGAAIAGRTSDAIGRRWTMALAALIFLMGAAVMGLAPSFLLLMGGRLLAGVGVGFALVIAPIYTAELAPASSRGALTSLPEIFINVGILLGYISNYFLSGLPAHLSWRLMLGLGVFPSLLLGLGVLAMPESPRWLVMQNRIPEAMVVLSRTSDDQAEADARLAQIMDAAGVQGNDDAHQSGGHEGTSLDISNSPDAQKSHGEGVWLELLRPTPLVRRLLIIALGIQFFQQASGIDATVYYSPVVFKEAGIHSQERILAATVAMGFAKTGFILVATFLLDRVGRRPLLLTSALGMTVSLMALAMGFDFIENTSESNKGAVILTILAVCCNVAFFSIGLGPVCWVLGSEIFPLRLRAQAASLGVIVNRIVSGIVAMTFLSVSRAITVSGTFFLFACLSVLCVVFIYIFVPETKGKTLEEIAASFDEEEAKRLSQGAELELGDTTSLVQKN*
>Picea_taeda_PITA_42094
MVSAAGALDSVGGKGQEAMDMDSSKPTKKIPRNKFVIACAVLASTNSILFGYDVGVMSGAVIFIKKDLKINDVQEEVLIGSLNIISLLGSALAGRTSDAIGRRWTMALAAFIFLVGALVMAVSPSFAWLMVGRSVAGIGVGYALLIAPVYTAEVAPAASRGSLTCFPEIFINVGILIGYIANYALQGLPPHLNWRVMIGLGAVPPLFLGIAVLMMPESPRWLLMRGRNEDAMKVLLRTSVDQAEASERLEKIVEGIQYAKQNALVHESSNPNKTSNPNKSSKNDGEGKWRELYKPSKAIKRMMIIALGIQFFQQAGGIDATVYYSPVTFKTAGINSQGGILGATMAVGFAKAGFVVVAAVLIDKVGRRPLLLTSAIGSTVSLLALATALAVIGKSSTVGMGREAASYLAIIAACGNVAFFSVGMGPVNWVLGAEIFPLRLRAKAASLGVAVNRGMSGVVSMTFLSISNAMTVPGTFYLFAAVSALCSIFIYFCVPETKGKTLEEIVESFHVKPQESLDKMATDPSELELGNRRGIPVKAETAVS*
>Pseudotsuga_menziesii_PSME_20587
MMMGWKNQKNPMVSIEDLKLPAGKYELVNSNNIHGNSIPSSPVKKSMNKYVIACAVLASMNSILLGYDAGVMSGAIIFINEDLKITEVQEEVLIGSLNIVSLVGAAIAGRTSDAIGRRWTMALAALIFMLGAAIMGLAPSFLQLMGGRLLAGVGVGFALMIAPVYTAEIAPASSRGALTSLPEIFINAGILLGYISNYFLSGLPVNLSWRLMLGLGVVPSFLLGLGVLAMPESPRWLVMQNRIQEAVLVLSRTSDDPGEADERLAQIMDAAGVQGNDDSAHKSGGHEGTSLDTPSSPTAQKSHGEGVWLELLRPTATVRRMLIISLGIQFFQQASGIDTAVYYSPVIFKEAGIHSQEGILAATIAVGFAKTGFVLVATSLLDRVGRRPLLLTSALGMTASLIALALGFSFIENSSESNEGAAILAILAVCCNVAFFSIGLGPVCWVLGSEIFPLRLRAQAVGLGVIVNRIVSGAVAMTFLSVSRAITVAGTFSLFAGLSVLCVAFIYNYVPETKGKTLEEIGAFFDEEEAKRQSQETELELGDRTSLKTHRTKAGAKLKQLLIVIPKVFQRESLAVCF*
>Pseudotsuga_menziesii_PSME_30781
MMMGWGKKKIPTVSSEDLKLPAGKYELVNSNGIHGNSIPISSVKKSMNKYVIACAVLASMNSILLGYDIGVMSGAIIFIQEDLNITEVQEEVLIGSLNIVSLVGAAIAGRTSDAIGRRWTMALAALIFLMGAATMGLSPSFLLLMGGRLLAGIGVGFALVIAPVYTAELSPASSRGALTSLPEIFINAGILLGYISNYFLSGLPAHLSWRLMLGLGVVPSILLGLGALTMPESPRWLVMQNRIQEAMLVLSKTSDDQAEADARLAQIMDAAGVQENDDAHNSGGHDGTSLDIPNSPNAQKSHGEGIWLELLRPTAPVRRMLIIVLGIQVFQQASGIDATVYYSPVVFKEAGIHSQEGLLAATIAVGFAKTGFILVATFLIDRVGRRPLLLTSALGMSASLIALALGFSFLENTSKSNEGAVLLAILAVCCNVAFFSIGLGPICAVLGSEIFPLRLRAQAVSLGVIVNRIVSGTVAMTFLSVSRAITVSGTFSLFAGLSVLCVAFIYGYVPETKGKTLEEIGALFDREEAKRLSQGTELELGDTTYLVQKN*
>Pseudotsuga_menziesii_PSME_35285
MMMGWKKQKNPMVSSEDLKLPAGKYELVNSNSIHGNSIPSSPVKKSMNKYVIACAVLASMNSILLGYDVGVMSGAIIFINEDLKITEVQEEVLIGSLNIVSLVGAAIAGRTSDAIGRRWTMALAALIFMLGAAIMGLAPSFLQLMGGRLLAGVGVGFALMIAPVYTAELAPSSSRGALTSLPEIFINAGILLGYISNYFLSGLPVHLSWRLMLGLGVVPSFLLGLGVLAMPESPRWLVMQNRIQEAVVVLSRTSDDPAEADERLAQIMDAAGVQRNDDSAHKSGGHEGTSLDTPSSPTAQKSHGEGVWLELLRPTATVRRMLIISLGIQFFQQASGIDATVYYSPVIFKEAGIHSQEGILAATIAVGFAKTGFILVATFLLDRVGRRPLLLTSALGMTASLIALALGFSFIENSSESNEGAVILAILAVCCNVAFFSIGLGPVCWVLGSEIFPLRLRAQAVGLGVIVNRIVSGAVAMTFLSVSRAITVAGTFSVFAGLSVLCVAFIYNYVPETKGKTLEEIEAFFDEEEAKRQSQEAELELGDRTSLFQKN*
>Pseudotsuga_menziesii_PSME_48105
MVSAAGALDSTGWKLEQETMDIDNSKPKNKIPRNKFVIACAVLASTNSILFGYDVGVMSGAVIFIKEDLKISDVKVEVLIGSLNIISLVGAALAGRTSDAIGRRWTMALAAFIFLVGALVMAVAPSFAWLMVGRSVAGIGVGYALLIAPVYTAEVAPAASRGALTCFPEIFINVGILIGYIANYALAGLPKHLNWRVMIGAGAVPPLFLGIAVLMMPESPRWLIMKNRNDDAMKVLLRTSVNQAEASERLEQILEGIQYAQRQASLDNGSNPNVITKSDGEGKWRELYKPAKAIRRMMIIALGIQFFQQAGGIDATVYYSPVTFKAAGINSQGAVLGATMAVGFAKAGFVVLAAFLIDRVGRRPLLLTSAVGSTVCLAALATALAVIPKTSPVGKGHEAAGYLAVIAACGNVAFFSVGMGPVNWVLGAEIFPLRLRAKAASLGVGVNRGMSGVVSMTFLSISKAITVPGTFYLFAGVSALCSTFIYFMVPETKGKTLEEIVESFHVKPKESSENRARDPSELELGNRQAIPVKGRTAVP*
>Sequoiadendron_giganteum_SEGI_06774
MAGKEVLAMENSKPKRNMYVIACAILASTNSILLGYDIGVMSGAVLFIRKDLHIHDLEVEILIGSLNLICLVGAALAGKTSDAVGRRWTMALAALIFFVGAVVMSLAPSFAWLMVGRLVAGMGVGYALVIAPVYTAEVAPASTRGTLTCFPEIFINLGILLGYVANYAFQGLPTHYSWRVMLGMGVIPPFFIGVFVLFMPESPRWLIMKNRNDDAMKVLLRTSDSEAEASERLAQIMEGIQYAQKNLKKGSQSSEKDPLKSEGEGTWGELIFKTTPTIRRMLLVGLGVQFFQQASGIDATVYYSPITFKKAGIKSQNAILGATMAMGFVKTGFIVMAAFFIDKVGRRPLLLASTGGSTVSLAALALCLIIVGKTSGSAHEAFAFLSVIAACSNVAFFSIGLGPVNWVMGAEIYPLRLRAKAAGIGVGVNRLVSGVVSVTFLSFSNAISVPGVFFFYGAFSFLAVGFVYWFVPETKGKTLEEIVEYFNTRSSGKTATPSELELGNAKTSTGPTDAAQATQPT*
>Sequoiadendron_giganteum_SEGI_10785
MGWGKKKIADTNDDLKLPTGKYELVNSHSNSSGGKKPMNTYVLACAILASMNSIVLGYDGGVMSGAIIFIQEDLHINEEQTELLVGSLSIVSLLGAAAAGRTSDAIGRRWTMALTGLICMVGAGIMGLAPSFSILMIGRFLGGVGVGFGLMIAPVYTAEVSPASSRGALTSLPEIFINFGILLGYISNYFLSGLPAHISWRLMLGVGLVPSLFLALCVLGMPESPRWLVMQNRIEEAASVLARTSDDQGEADARLAEIIEATGVGGNESSDNVEKLGEQDENIDVPNFQILQKKHNGEGVWRELLWPTPLLRRMLIIALGIQFFQQASGIDAIVYYSPVVFKESGIHSQAGRLGATVAVGFFKTVFILVAIFLIDRVGRRPLLLTSTLGMSVSLIALASCLFSIENTSGSHQGFGFLAILSVWCNVAFFSIGLGPICWVLLSEIFPLRLRAQAASLGVVFNRVASGIISMTFLSLSNSITTAGTFFLFAGMSLLCAGFVYIYIPETKGKTLEEIVSFFNNEESERISQGGELELGDTTTLVQRSKVLTSY*
>Sequoiadendron_giganteum_SEGI_13720
MEEDKSLAKAELIAGKEVGMEISKPKRNNYVIACAILASTNSVLLGYDIGVMSGAVLFIRKDLGINDLQVEILIGSLNLICLLGAALAGKTSDVVGRRWTMALAAIIFFVGAVVMSLAPSFAWLMVGRLVAGMGVGYALVIAPVYTAEVAPASSRGTLTCFPEIFINVGILLGYVANYAFQGLPAHYSWRVMLGMGVIPPFFIGVFVLFMPESPRWLIMKNRNEDAMKVLRRTSDSEAEASERLAQIMEGIQYAQKNLKKGGQSSEVDPLKSEGEGTWGELLFKPTPTIRRMLIVGLGVQFFQQASGIDATVYYSPVTFKKAGIKSQNAILGATMAMGFVKTGFIVVAAFFIDKAGRRPLLLTSSAGSTLSLAALALCLIFVGKTSGSAHEAFAFLAVIAACSNVAFFSIGLGPVNWVMGAEIYPLRLRAKAAGLGVGVNRLVSGVVAVTFLSFSKAISVPGVFFFYAGFAFLTVGFVYWFVPETKGKTLEEIVEYFNTRSSGKTATPSELELGNGKTSMVPTDATEPTVSKAY*
>Sequoiadendron_giganteum_SEGI_25578
MVTMGWGKKKVADTNDDLKLPTGKYELVNNHSNSSGRKKPMNTYVLACAILASMNSIVLGYDGGVMSGAIIFIQEDLHISEEQTELLVGSLSIVSLLGAAAAGRTSDAIGRRWTMALTGLICMVGAGIMGLAPSFSILMIGRFLGGIGVGFGLMIAPVYTAEVSPASSRGALTSLPEIFINFGVLLGFISNYFLSGLPAHISWRLMLGVGLVPSLFLALGVLGMPESPRWLVMQNRIEEAASVLARTSDDQGEADARLAEIIEAAGVGDNESSDNVEKLGEQDENIDVPNSQILQKKQNGEGVWRELLWPTPLLQRMLIIALGIQFFQQASGIDAIIYYSPVVFKESGIHSQAGRLGATVAVGFFKTVFILVAIFLIDRVGRRPLLLTSTLGMTVSLIGLASGLFLIGNTSGSHQGFGFLAILSVWCNVAFFSIGLGPICWVLLSEIFPLRLRAQAASLGVVFNRVASGIISMTFLSLSHSITTAGTFFLFAGISLLCAVFVYIYIPETKGKTLEEIVSFFNNEESERISQGGELELGDTTTLVQKSKVPTSY*
>Sequoiadendron_giganteum_SEGI_37773
MVLAEALDLSSNPKELDMEDSVSGKKKPVNKFVIACAVLASMNSILLGYDVGVMSGAVIFIRKDLGLNDVQVEMLIGSLNLISLVGAVLAGRTSDAVGRRWTMALAALIFLLGSVGMALAPSFAWLMVGRLLAGIGVGYALLIAPVYTAEVAPAATRGALTCFPEIFINVGIFIGYISNYALKGLPDHLNWRVMLGLGVLPPIFLGVGVLAMPESPRWLVMKNRNDDALKVLLRTSESRTEAHQRLDQIAEGITYARQNMKNGGGGSVQASGEGTWREIFRPTAPVRRMLIIALGVQFFQQAGGIDATVYYSPTTFMAAGMKSQGAVLGATMAVGFAKAGFVIVAAFLIDRVGRRPLLLTSAIGSTISLLVLAMALQFIGNASGAAHQAAGYLAVIAACGNVAFFSIGMGPVNWVLGSEIFPLRLRAKASSLGVGVNRTLSGVVSMSFLSVTKAITVPGTFFLFAGVSALCAMFIYFLVPETKGKTLEEIVAYFHIGHENETSGSSQVEMGKNNGTVQATAKLKDVSGQTSEKLKEASNAQEA*
>Sequoiadendron_giganteum_SEGI_40667
MAGKEVLAMENSKPKRNMYVIVCAVVASANSFVLGYDVGVMSGAVLFIRKDLHVNDLQVEILIGSLNLICLLGSALAGKTSDAVGRRWTMALAALIFFVGAVAMSLAPSFAWLMVGRLVAGVGLGYAVVIAPVYTAELAPASTRGTLTCFPEIFANLGILLGYIANYAFKGLPTHYSWRVMLGMGAILPFFIGVSVLFMPESPRWLVMKNRNEDAMKVLLRTSDSEAEASELLAQIMEGIQYAQKNLDKSGQSSEGDSLKSKGEGTWGELIYKPTPTIRRMLIVGLGLMFFQQASGIDGTVYYSPFTFNKAGIKSQNALLGATMAIGFVKTGFIVVAAFFIDKVGRRPLLLISTAGSTLSLAALAVSLIAVEKTSGSAHEAAAILAVVAACSNVAFFSIGLGPINLVMGSEIYPLRLRAKAVGLGVGVNRVVSGAVSVTFLSFSKAITLPAVFFFYATISFTAVVFSYWFVPETKGKTLEEIVESFNIKSSGKTTTPSQLELGNG*
>Sequoiadendron_giganteum_SEGI_41378
MRHMAMTIEQYEWRFYELKQYVGIGDDEGRGWATGLGASGHHSTQTMHPQGLRDQAEREKKMVLAEALDLSSKPKELDMEDSVNAKQKPVNKFVIACAVLASMNSILLGYDAGVMSGAVIFIRKDLGLNDVEVEMLVGSLNLISLLGAALAGRTSDAVGRKWTMALAAIIFLLGSVLMALAPSFAWLMVGRLLGGIGVGYALLIAPVYTAEVAPAATRGALTCFPEIFINVGIFIGYISNYALKGLPDHINWRVMLGLGVVPPIFLGVSVLAMPESPRWLVMKNRNDDALKVLLRTSESRAEAHQRLDQIAEGITYARQQMKNGGDGSVQASGEGTWRELFRPTAPVRRMLIIALGVQFFQQAAGIDATVYYSPTTFKAAGLKSEGAVLGATMAVGFAKAGFVVVAAFLIDRVGRRPLLLTSAIGSTISLLILAMALQFIGNATGAAHQAAGYLAVIAACGNTAFFSVGMGPVNWVLGSEIFPLRLRAKASSLGVGVNRTMSGVVSMSFLSVTKAITVPGTFFLFAGVSGLCAMFIYFLVPETKGKTLEEIVAFFHIGHEHETSGSSQVEMGSNNGTVQTTVKLIKDGSGQTSEKLKEASNGQEA*
>scaffold-AIGO-2070140-Chamaecyparis_lawsoniana
RYVLACAIMASMNSIVLGYDAGVMSGAIIFIQEDLHIKEEQTEILVGSLSIVSLLGAAAAGRTSDAIGRRWTMALTGLICMVGAGIMGLAPSFFILMVGRFLGGIGVGFGLMIAPVYTAEVSPASSRGALTSLPEIFINLGILLGYISNYVLSGLPAHISWRLMLGVGLVPSVFLALGVLGMPESPRWLVMQNRIEEAASVLARTSDDQGEADARLAEIIEAAGVGGNESNDIAEKLGEQDENLDVPYPQILKKKHHGEGVWRELLWPTPPLQRMLIIVLGIQFFQQASGIDAIVYYSPVVFKESGIQSQAGLLGATVAVGFFKTGFILVATFLIDRVGRRPLLLLSALGMSVSLIALASGFSLIENTSESHRGFAFLAMLAVCSNVAFFSIGLGPICWVLLSEIFPLRFRAQAASLGVIVNRVASGIISMTFLSLSHSITIAGTFFLFAVVSLLCAGFVYIYIPETKGKTLEEIVSFFD
>scaffold-CDFR-2064006-Manoao_colensoi
KKPMNKYVVACAILASMNSIVLGYDAGVMSGAIIFIQEDLHIKDGQTEVLVGSLSIVSLLGAAVAGRTSDAIGRRWTMALTGLICMVGAAVMGVAPSFFMLMVGRILGGIGVGFGLLIAPVYTAEVAPASIRGALTSLPEIFINVGILLGYISNYFLSGLPVHISWRLMLGVGLIPSFFLALGVFAMPESPRWLVMQNRIEEAAFVLARTSDDQGEADLRLAEIMEAAGVIGNDTAERMGVQEKSLGVPNSQKKHHGEGVWIELFRPTPTLKRMLIIALGIQFFQQASGIDAVVYYSPVVFKEAGIQSQKGLLGVTVAVGFAKTGFILVATFLIDRVGRRPLLLTSALGMTASLITLALGFFFIENASGSHEGSAFLAILAVCCNVAFFSIGLGPICWVLLSEIFPLRIRAQAASLGVIVNRIASGVISMTFLSLSTSITIGGTFFIFSGISLLCVGFIFKFIPETKGKSLEEIVAFFDKEESERISQGGELELGDTVKLVQK
>scaffold-GMHZ-2146143-Cryptomeria_japonica-2_samples_combined
RYVLACAILASMNSIVLGYDGGVMSGAIIFIQEDLHINEEKIEVLVGSLSIVSLLGAAAAGRTSDAIGRRWTMALTGLICMLGAGIMGLAPSFFVLMVGRFLGGIGVGFGLMIAPVYTAEVSPASSRGALTSLPEIFINFGILLGYISNYFLSGLPAHISWRLMLGVGLVPSLFLALGVLGMPESPRWLVMQNRIEEAASVLARTSDDQGEADARLAEIMEAAGVGGNESNGNVEKLGEQDENIDVPNSQILQKKHHGEGVWRELLWPTPPLQRMLIIALGIQFFQQASGIDAIVYYSPVVFKESGIQSQAGLLGATVAVGFFKTAFILVATFLIDRAGRRPLLLTSALGMTVSLIVLALGLSLIENTSGNHQGFSFLAMLAVCCNVAFFSVGLGPICWVLLSEIFPLRFRAQAASLGVVVNRVASGVISMTFLSLSHSITIAGTFFLFAGVSLLCAVFVYIYIPETKGKTLEEIVSIF
>scaffold-GTHK-2014197-Gnetum_montanum
YVLAASILASLNAILLGYDVGVMSGAQIFIKKDLQITQTQIEILVGSLSIVSLFGAAVGGRTSDSIGRRWTMALAAVVFTIGAILMGFAPSFLFLMLGRILAGLGVGVALMIAPVYTAEVAPASSRGSLVSLPEIFINAGVLLGYISNYFLAGLPVKLSWRMMLGAVPSVFLGLAALAMPESPRWLVMRNRIPEAMAVLIRTSEDEHEAKKRLSEIAEAAGIPVPSFINAAGEEENEETSNQKTDHPFVKHATKKSGEGVWKELILSPSPAVKRMLTVVLGVQFFQQASGIDASVYYSPVIFQHAGIKSEAGILGSTIVVGIAKTSFILVAIFLIDKVGRRLLLLVSATGMTVSLTVISISLFFIQNVAQGSFHGVAILAILAVCFNVAFFSVGFGPINWVLNSEIFPLRLRAQAAGLGVVVNRIVSGIIAMTFLSISERITVAGTFLHFAAVSLLALIFVYLYVPETKGKSLEEIESLFE
>scaffold-HOUF-2111512-Cryptomeria_japonica-leaf
RYVLACAILASMNSIVLGYDGGVMSGAIIFIQEDLHINEEKIEVLVGSLSIVSLLGAAAAGRTSDAIGRRWTMALTGLICMLGAGIMGLAPSFFVLMVGRFLGGIGVGFGLMIAPVYTAEVSPASSRGALTSLPEIFINFGILLGYISNYFLSGLPAHISWRLMLGVGLVPSLFLALGVLGMPESPRWLVMQNRIEEAASVLARTSDDQGEADARLAEIMEAAGVGGNESNGNVEKLGEQDENIDVPNSQILQKKHHGEGVWRELLWPTPPLQRMLIIALGIQFFQQASGIDAIVYYSPVVFKESGIQSQAGLLGATVAVGFFKTAFILVATFLIDRAGRRPLLLTSALGMTVSLIVLALGLSLIENTSGNHQGFSFLAMLAVCCNVAFFSVGLGPICWVLLSEIFPLRFRAQAASLGVVVNRVASGVISMTFLSLSHSITIAGTFFLFAGVSLLCAVFVYIYIPETKGKTLEEIVSIF
>scaffold-IOVS-2003153-Pseudotsuga_wilsoniana
KYVIACAVLASMNSILLGYDIGVMSGAIIFIQEDLNITEVQEEVLIGSLNIVSLVGAAIAGRTSDAIGRRWTMALAALIFLMGAATMGLSPSFLLLMGGRLLAGIGVGFALVIAPVYTAELSPASSRGALTSLPEIFINAGILLGYISNYFLSGLPAHLSWRLMLGLGVVPSILLGVGALTMPESPRWLVMQNRIQEAMLVLSKTSDDQAEADARLAQIMDAAGVQENDDAHNSGGNDGTSLDIPNSPNAQKSHGEGIWLELLRPTAPVRRMLIIVLGIQVFQQASGIDATVYYSPVVFKEAGIHSQEGLLAATIAVGFAKTGFILVATFLIDRVGRRPLLLTSALGMSVSLIALALGFSFIENSSESNEGAVILAILAVCCNVAFFSIGLGPVCWVLGSEIFPLRLRAQAVGLGVIVNRIVSGAVAMTFLSVSRAITVAGTFSLFAGLSVLCVAFIYNYVPETKGKTLEEIEAFFD
>scaffold-IZGN-2073772-Dacrydium_balansae
KKPMNKYVIVCAVLASMNSVVLGYDAGVMSGAIIFIQEDLHINDGQTEVLVGSLSIVSLLGAVVAGRTSDAIGRRWTMALTGLICMVGAAIMGVAPSFFVLMVGRILGGIGVGFGLMIAPVYTAEVAPASTRGALTSLPEIFINIGILLGYISNYFLAGLPVHISWRLMLCVGLIPSFFLALAVFGMPESPRWLVMQNRIEEAAFVLARTSDDQEEADLRLAEIIDAAGVMGNDTVERMGVQERSLGAPNSQKKHHGEGVWKELFRPTPSVKRMLIIVLGIQFFQQASGIDAVVYYSPVVFKEAGIQSQNGLLGATVAVGFAKTGFILVATFLIDKVGRRPLLLTSALGMTVSLVALALGFSFIENASGSHEGSAFLAILAVCCNVASFSIGLGPICWVLLSEIFPLRIRAQAASLGVVVNRVASGVISMTFLSLSASITIAGTFFLFSGISLLCVGFIFKCIPETKGKSLEEIVNFFEKEESERISQGVGGELELGDTVKLVPK
>scaffold-JDQB-2007175-Neocallitropsis_pancheri
RYVLACAIMASMNSIVLGYDAGVMSGAIIFIQEDLHINEEQTEVLVGSLSIVSLLGAAAAGRTSDAIGRRWTMALTGLICMVGAGIMGLAPSFFILMFGRFLGGIGVGFGLMIAPVYTAEISPASSRGALTSLPEIFINVGILLGYISNYLLAGLPAHISWRLMLGVGLLPSIFLALGVLGMPESPRWLVIQNRIEEAASVLAKTSDDQDEADARLAEIIEAAGVGCNESNDNVEKLGEQDENIDVTNSQILQKKHHGEGVWRELLWPTPPLQRMLIIALGIQFFQQASGIDAIVYYSPVVFKESGIRSQAGLLGATVAVGFFKTGFVLVATFLIDRVGRRPLLLLSTLGMSVSLIALASGFSFIENSSGSHQAFAFLAMLAVYSNVAFFSIGLGPICWVLLSEIFPLRIRAQAASLGVVVNRVASGIISMTFLSLSHSLTIAGTFFLFAGVSFLGAGFVYIYIPETKGKTLEEIVSFF
>scaffold-JRNA-2012035-Phyllocladus_hypophyllus
KYVVACAVLASMNSIVLGYDAGVMSGAIMFIQEDLHIKDGQTEVLVGSLSIVSLLGAAVAGRTSDAIGRRWTMALTGLICMVGAAVMGVAPSFFMLMVGRILGGIGVGFGLLIAPVYTAEVAPASIRGALTSLPEIFINVGILLGYISNYFLSGLPVHISWRLMLGVGLIPSFFLAIGVFAMPESPRWLVMQNRIEEAAYVLARTSDDQGEADLRLAEIMEAAGMMGNDIVERMGVQEGSLGTPKSQISQKNHHGEGIWKELFRPTPAVKRMLIIALGIEFFQQASGIDAVVYYSPVVFKAAGIQSQTGLLGATVAVGFAKTAFILVATFLIDRVGRRPLLLTSALGMTASLVALALGFFFIENASGSHEGSAFLAILAVCCNVACFSIGLGPVCWVLSSEIFPLRIRAQAASLGVIVNRVASGVISMTFLSLSTSITIAGTFFIFSGISLLCVGFIFIYIPETKGKSLEEIVTFFD
>scaffold-JUWL-2091990-Keteleeria_evelyniana
KFVIACAVLASTNSILFGYDVGVMSGAVIFIKKDLKINDVQVEVLIGSLNIISLVGSALAGRTSDAIGRRWTMALAAFIFLIGALVMAVAPSFAWLMVGRSVAGIGVGYALLIAPVYTAEVAPAASRGSLTCFPEIFINVGILIGYIANYALAGLPTHLNWRVMIGAGAIPPLFLGIAVLMMPESPRWLVMRNRNDDAMKVLLRTSVDQAEATERLDQIMEGIQSAKKRASENDASNPNEISKSDGEGKWREIYKPTKAIRRMLIIALGVQFFQQASGIDATVYYSPVTFKTAGIRSQGGILGATMAVGFAKAGFVVVAAILIDRVGRRPLLLTSAIGSTLSLVALASALVIIGKKSTVGMAHEVAGYLAVIAACSNVAFFSIGLGPVNWVLGAEIFPLRLRAKAASLGVATNRGMSGVVSMTFLSISKAITVPGSFYLFAGVGALSSAFIYFFVPETKGKTLEEIVETF
>scaffold-MHGD-2012025-Microcachrys_tetragona
DMVMESDSKLPSGNYELVNKDNNDHGSSKKPMNKYVVACAVLASMNSIVLGYDAGVMSGAIIFIQEDLHIKDGQTEVLVGSLSIVSLLGAAVAGRTSDAIGRRWTMALTGLICMVGAAIMGVAPSFFMLMVGRILGGIGVGFGLMIAPVYTAEVAPASSRGALTSLPEIFINIGILLGYISNYFLSGLPVHISWRLMLGVGLIPSLFLALGVFGMPESPRWLVMQNRIEEAAYVLARTSDDQGEADLRLAEIMEAAGVMSNDIVERMGVQERDLGAPNSQISQKKRHGEGVWKELFRPTPPVKRMLIIVLGIQFFQQASGIDAVVYYSPAVFKEAGIQSQNGLLGATVAVGFAKTGFILVAFFLIDRIGRRPLLLISALGMTASLIALALGFFSIENASGSHEGSAFLAILAVCCNVAFFSIGLGPICWVLLSEIFPLRIRAQAASLGVVVNRVASGVISMTFLTLSSSITIAGTFLLFSGISLLCVAFVFKCIPETKGKSLEEIVTFFDKEESERISQEGELELGDTVKLFQK
>scaffold-NKIN-2051243-Thujopsis_dolabrata
RYVLACAILASMNSIVLGYDAGVMSGAIIFIQEDLHIKEEQTEVLVGSLSIVSLLGAAAAGRTSDAIGRRWTMALTGLICMVGAGIMGLAPSFFILMVGRFLGGIGVGFGLMIAPVYTAEVSPASSRGALTSLPEIFINLGILLGYISNYVLSGLPAHISWRLMLGVGLVPSVFLALGVLGMPESPRWLVMQNRIEEAASVLARTSDDQGEADARLAEIIEAAGVGGNESNDNVEKLGEQDENIDVPYPQILQKKHRGEGVWRELLWPTPPLQRMLIIVLGIQFFQQASGIDAIVYYSPVVFKESGIQSQAGLLGATVAVGFFKTGFILVATFLIDRVGRRPLLLLSALGMSVSLIALASGFSLIENTSGSHQGFAFLAMLAVCSNVAFFSIGLGPICWVLLSEIFPMRFRAQAASLGVIVNRVASGIISMTFLSLSHSITIAGTFFLFAGVSLLCAGFVYIYIPETKGKTLEEIVSFF
>scaffold-PLYX-2083506-Falcatifolium_taxoides-2_samples_combined
KKPMNKYVIACAVLASMNSVVLGYDAGVMSGAIIFIQEDLHINDGQTEVLVGSLSIVSLLGAVVAGRTSDAIGRRWTMALTGLICMVGAAIMGVAPSFFVLMVGRILGGIGVGFGLMIAPVYTAEVAPASTRGALTSLPEIFINLGILLGYISNYFLAGLPVHISWRLMLGVGLIPSFFLALAVFGMPESPRWLVMQNRIEEAACVLARTSDDQEEADLRLVEIIEAAGVMGNDTVERMGVQERSLGAPNSQKKQHGEGVWKELFRPTPSVKRMLIIVLGIQFFQQASGIDAVVYYSPVVFKEAGIQSQNGLLGATVAVGFAKTGFIFVATFLIDRVGRRPLLLTSALGMTVSLVALALGFSFIENASGSHEGSAFLAILAVCCNVASFSIGLGPICWVLLSEIFPLRIRAQAASLGVVVNRVASGVISMTFLSLSTSITIAGTFFLFSGISLLCVGFIFKCIPETKGKSLEEIVTFFEKEESERISQGEGGELELGDTVKLVPK
>scaffold-QSNJ-2007341-Taiwania_cryptomerioides
RYVLGCAILASMNSIVLGYDAGVMSGAIIFIQEDLHISEEQTEVLVGSLSIVSLLGAAAAGRTSDAIGRRWTMALTGLICMVGAGIMGLAPSFFILMVGRFLGGIGVGFGLMIAPVYTAEVSPASSRGALTSLPEIFINVGILFGYISNYFLSGLPAHISWRLMLGVGLVPSVFLALGVLGMPESPRWLVMQNRIEEAASVLARTSDDQGEADARLAEIIEAAGVGGNESNDNVEKLGEQDEIIDIPNSQILQKKHHGEGVWRELFRPTPPLQRMLIIALGIQFFQQASGIDAIVYYSPVVFKESGIHSQAGLLAATIAVGFFKTGFILVATFLIDRVGRRPLLLTSVLGMTVSLIALASGFSLIENTSGSHQGFAFLAMLAVCCNVAFFSIGLGPICWVLLSEIFPLRFRAQAASLGVVVNRLASGVISMTFLSLSKSITIAGTFFVFAGMSLLCAGFVYIYIPETKGKTLEEIVTFF
>scaffold-SCEB-2011606-Podocarpus_coriaceus
EMVTESDSKLPSGNYELVNKENNENGSSKKPMNKYVVACAVLASMNSVVLGYDAGVMSGAIIFIQEDLHIKDGQTEVLVGSLSIVSLLGAVVAGRTSDAIGRRWTMALTGLICMVGAAIMGVAPSFFLLMVGRILGGIGVGFGLMIAPVYTAEVAPASTRGALTSLPEIFINIGILLGYISNYFLSGLPVHISWRLMLGVGLIPSFFLALAVFGMPESPRWLVMQNRIEEAAYVLARTSDDQEEADLRLAEIIEAAGVMGNDTVERMEVQERSLGAPNSQKKHHGEGVWKELFRPTPSVKRMLIIALGIQFFQQASGIDAVVYYSPVVFKEAGIQSQKGLLGATVAVGFAKTGFIFVATFLIDRVGRRPLLLTSALGMTASLVALALGFSFIENASGSHEVSAFLAILAVCCNVASFSIGLGPICWVLLSEIFPLRIRAQAASLGVVVNRLASGVISMTFLSLSASITIAGTFFLFSGISLLCVGFIFICIPETKGKSLEEIVTFFEKEKLERISQGGELELGDTVKLVPK
>scaffold-UUJS-2003172-Nageia_nagi
KFVIACAVLASMNSILLGYDVGVMSGAVIFIKKDLHINDVQVEVLIGSLNIIALLGAALAGRTSDAIGRRCTMTLAAFIFLLGSVLMALASTFAWLMAGRLLAGVGVGYALLIAPVYTAEVAPASSRGSLTCFPEIFINVGILLGYIANYALSSLPKHLNWRVMLGLGVVPPIFLGLGVLAMPESPRWLLMRDRNDDAMKVLLRTSDSPSEAQARLDEIVDGIKYAKQKMTNTNPSSNDLLKSRGEGTWREIYKPTPAVRRMLIIALGVQFFQQAAGIDATVYYSPVTFKKAGLKSQGAVLGATIAVGFCKAGFVVLAAFFIDKVGRRPLLLTSAIGSTVSLLTLAMALAFIGNATGAGHDAAAYLAIISACSNVAFFSVGMGPVNWVLGSEIFPLRLRAKAASLGVAVNRTMSGVVSISFLSVAKGITVPGTFFMFAGVSALCATFIYFLVPETKGKTLEEIVAFFHMNHPDVKSGSPEL
>scaffold-VGSX-2001305-Retrophyllum_minus
KFVIACAVLASMNSILLGYDVGVMSGAVIFIKKELHINDVKVEVLIGSLNIISLLGAALAGRTSDAIGRRWTMALAAFIFLLGSVVMALAPTFAWLMVGRLLAGVGVGYALLIAPVYTAEVAPASSRGSLTCFPEIFINVGILLGYIANYALSSLPKHLNWRVMLGLGIVPPIFLGLGVLAMPESPRWLLMRDRNEDAMKVLLRTSDSPSEAQERLDEIVDGIKYAKQKMTNTDPSSNDPLKSRGEGTWREIYKPTPAVRRMLIIALGVQFFQQAAGIDATVYYSPVTFKKAGLKSQGAVLGATIAVGFCKAGFVVLAAFFIDKVGRRPLLLTSAIGSTVSLLTLAMALAFIGKATGAGHDAAAYLAIISACSNVAFFSVGMGPVNWVLGSEIFPLRLRAKAASLGVAVNRTMSGVVSISFLSVTKGITVPGTFFLFAGVSALCATFIYLLVPETKGKTLEEIVAFFHMNHPDVKSGSPEL
>scaffold-VGSX-2012573-Retrophyllum_minus
EMVMESDSKLPSGNYELVNKENNENGSLKKPMNKYVVACAVLASMNSVVLGYDAGVMSGAIIFIQKDLHIKDGQTEVLVGSLSIVSLLGAVVAGRTSDAIGRRWTMALTGLICMVGAAIMGVAPSFFMLMVGRILGGIGVGFGLMIAPVYTAEVAPASTRGALTSLPEIFINVGILLGYISNYFLSGLPVHISWRLMLGVGLIPSFFLALAVFGMPESPRWLVMQNRIEEAAYVLARTSDDQEEADLRLAEIIEAAGVMGNDTVERMGVQERSLGAPNSQKKHHGEGVWKELFHPTPSVKRMLIIALGIQFFQQASGIDAVVYYSPVVFKEAGIQSQKGLLGATVAVGFAKTGFILVATFLIDRVGRRPLLLTSALGMTASLVALALGFSFIENASGSHEGSAFLAILAVCCNVASFSIGLGPICWVLLSEIFPLRIRAQAASLGVVVNRLASGVISMTFLSLSTSITIAGTFFLFSGIALLSVGFIFKCIPETKGKSLEEIVTFFEKEESERISQGGELELGDTVKLVPK
>scaffold-XIRK-2064385-Athrotaxis_cupressoides
RYVLASAILASMNSIVLGYDGGVMSGAIIFIQEDLHINEKQTEVLVGSLSIVSLLGAAAAGRTSDAIGRRWTMALTGLICMVGAGIMGLAPSFSILMVGRLIGGIGVGFGLMIAPVYTAEVSPASSRGALTSLPEIFINVGILLGYISNYFLSGLPAHISWRLMLGVGLVPSVFLALGVLGMPESPRWLVMQNRIEEAAYVLARTSDDQGEADARLAEIIEAAGVGGNESNDNVEKLGEHDENIDIHTPQILQKKNHGKGVWRELLWPTPPLQTMLIIALGIQFFQQASGIDAIVYYSPVVFKESGIQSQAGLLGATVAVGFFKTGFILVATFLIDRVGRRPLLLTSALGMTVSLIALASGLSLIENTSGSHQGFAFLAMLAVCCNVGFFSIGLGPICWVLSSEIFPLRFRAQAASLGVVVNRVASGLISMTFLSLSNSITIAGTFFIFAAISLLCAGFVYIYIPETKGKTLEEIVSFF
>scaffold-YFZK-2044475-Sciadopitys_verticillata
KYVLACAVLASMNSIVLGYDAGVMSGAIIFIQEDLHINKGQTEVLVGSLSIVSILGAASAGRTSDAIGRRWTMALTGLICMVGAAIMGLAPSFFVLMVGRFLGGIGVGFGLMIAPVYTAEVSPASSRGALTSLPEIFINVGILLGYISNYFLSGLPAHMSWRLMLGVGLVPSIFLALAVLGMPESPRWLVMQNRIQEAAVVLARTSDDQGDADARLAEIIEAAGVGGNESNDNVEKLGEQDGNLDIPNSQVLQKKQNGEGVWRELFRPTPPVQRMLIIALGIQFFQQATGIDAIVYYSPVVFQEAGIQSQAGVLGATVAVGFAKTGFILVAIFLIDRVGRRPLLLTSALGMTASLVTLALGFSFIENTSGSQEGFAFLAVLAVCCNVGFFSIGLGPICWVLMSEIFPSRFRAQAASLGVLVNRIASGVVSMTFLSLSSEITIAGTFFLFAGISVVCVGFVYIFIPETKGKTLEEIVTFF
>scaffold-AKXB-2063364-Phaeomegaceros_coriaceus
DIGVMSGAVLFIEEDLQIKKLQVEFLVGSLNIVSLLGAAMAGRLSDVLGRRWTMAVASVIFFLGAAIAGLAPSFLVLMLGRIITGIGVGFGLMIAPVYTAEVSPASSRGALVSLQEIFINFGILLGFIASYLLAGLPTDIGWRLMLGGGVIPALMLAGGVLLMPESPRWLVMQNRVSEAEQVLISTSYDRVEADMRLQEIMSAAGLTTPVPLEEGVADGNVNGSLVSPSTYNRDRGKGVWRELLFPTPPVRRMLIAALGVQFFQQASGVDATVYYSPTVFQDAGITSKSGILAATVAVGFFKTAFILVATFLLDRVGRRPLLMVS
>scaffold-AKXB-2065026-Phaeomegaceros_coriaceus
FALACAILASLNPWLIGYDIGLMNVVAPHIKHDTEVSKASLENLVGLTSLLASVVGAAAAGRVADTIGRRRTLALTPILFLLGVGIMLSSPSFLLLKVGRIVEGVGVGFALVITPLYISEMSPAYCRGFLVSLQEVFSNIGVLLGGTSGFLLTGPRYNAGWRVTMALGAFPAVMLAVGVWAMPESPRWLAMQNRTEEAEQVLLRTSRTRAEAGLCLTEIMTAAGLAHGAGYSSLKTGGKFQAERTSSWSRFLSPTLAVKRMFVTALGVQFFQQATGIETTAHYTQSLFNEAGIMSRWGIAAATMVVGLCKLMLTVLSALYQDRAGRRSLLLLSASGMCVSLGVLALGFSLLTHNAPGVSVPLELRPGTWPTFPAMLSVLALCSYVSFFSVGFGPGTGLLTSEIFPLTMRAQALGL
>scaffold-ANON-2005183-Leiosporoceros_dussii-B
KYALGCALLASFNSSLLGYDIGVMSGAVLFIQEDLKIKKLQVEFLVGSLNILSLIGAAMAGRLSDMVGRRWTMAVASVIFFVGAAMMGLAPSFFFLILGRVIAGIGVGFALMIAPVYTAEISPAGSRGSLVSLQEIFINFGILLGYISSFLLSGLPTNLGWRLMLGAGVIPAVMLAGGVMVMPESPRWLVLQNRVSEAEQVLIKTSGSKVEADMRLAEIMLAAGLDSSVPWEQGSDKGDSNSTLQMGKSGIPRKEQGEGVWRELLFPSAPVRRMLIVALGIQFFQQASGIDATVYYSPTVFNEAGIRSKSGILGATVAVGFFKTAFILVATVWLDRAGRRLLLFVSGTGMTISLAVLAVGFALLNVQSEPSGSQIPVLPDVAVHGLRMPAVLAIVATCTYVSFFSVGFGPICWVLTSEIFPLRLRSQAVGLGTAVNRIVSGVVALSFLSLSDAMTPAGIFFLFSAVGALSLVFIYLCVPETKGKTLEEIEKFFE
>scaffold-ANON-2005184-Leiosporoceros_dussii-B
KYALGCALLASFNSSLLGYDIGVMSGAVLFIQEDLKIKKLQVEFLVGSLNILSLIGAAMAGRLSDMVGRRWTMAVASVIFFVGAAMMGLAPSFFFLILGRVIAGIGVGFALMIAPVYTAEISPAGSRGSLVSLQEIFINFGILLGYISSFLLSGLPTNLGWRLMLGAGVIPAVMLAGGVMVMPESPRWLVLQNRVSEAEQVLIKTSGSKVEADMRLAEIMLAAGLDSSVPWEQGSDKGDSNSTLQMGKSGIPRKEQGEGVWRELLFPSAPVRRMLIVALGIQFFQQASGIDATVYYSPTVFNEAGIRSKSGILGATVAVGFFKTAFILVATVWLDRAGRRLLLFVSGTGMTISLAVLAVGFALLNVQSEPSGSQIPVLPDVAVHGLRMPAVLAIVATCTYVSFFSVGFGPICWVLTSEIFPLRLRSQAVGLGTAVNRIVSGVVALSFLSLSDAMTPAGIFFLFSAVGALSLVFIYLCVPETKGKTLEEIEKFFE
>scaffold-BSNI-2004286-Anthoceros_agrestis-B
RFSLACAVLASFTSCIIGYDLGVMNGAAAFIREDAGISKLQAEFLSGLCLTVSSAVGAAASGSLADGLGRRWSLAVSATVLFVGMSAMSLAPSYAVLLLGRLVEGIGVGLGLVAAPLYIAEISPAQSRGRLMSFLEVFNNLGVLLGYMAAVLLSDPRYSLSWRMVLGVGAAMAAALSGAVVVLPESPRWLVKQGRVEEAEQVLVWTSRSKAQAGSSLAEIMEAATVSGRVPVQVEWSSKLPGISLLRRLPQIPSPGLRRMALAGLGLQILQQCVGLEAAVFFYLRALLSEGGILSSMGVFAAALGLGLCRIISTLVSGHWQDRAGRRPLLLFGGWGMAVSMAALAASFSVLAADSGAAEVTIPVELQASSGPGVVAVLSLVAVFAYVAFFSLGLGPISWTISAEVFPLAMRAQALGLAVAVNRLAGGFARSCFLGISGLVSASWVCLMFASMSVVVIVSVYCWVPETKGKSLEEI
>scaffold-BSNI-2051899-Anthoceros_agrestis-B
KYALGCALLASFNSSLLGYDIGVMSGAVLFIKDDLKIKKLQVELLVGSLNLVSLVGAGVAGKLSDVVGRRRTMAVASVIFFVGAALMGLAPSFSILMLGRIVAGIGVGFALMIAPVYTAEVSPAGTRGSLVSLQEIFINVGILMGYISSFLLAGLPTHLGWRLMLGAGVIPAVVLAAGVLVMPESPRWLVTQNRLAEAEQVLVKTSSSKAEADMRLQEIVSAAGLDASVQLEDGSNKGDVTGKVWQVSPGMHKKDQGEGVWRELLFPTPPVRRMLIVALGIQFFQQASGIDATVYYSPTVFNEAGITSKSGILGATVAVGVFKTAFILVATIWLDRVGRRPLLFVSATGMTISLAVLAVGFVLLNVKSQGPGSQLPVQLEGAGSGVGLPVVLAIVATCTYVSFFSIGFGPICWVLTSEIFPLRLRSQAVGLGTATNRVVSGVVALSFLSLSDAISPAGIFFLFAVIAGLSICFIYFRVPETKGKTLEEIEKFFE
>scaffold-DXOU-2004165-Nothoceros_aenigmaticus
FALACAILASLNLWLIGYDVGLMNVAAKHETDASKASLENLVGLTSSLASVVGAAVAGRIADTIGRRKTLAVTPVLFLLGVGIMLSSPTFLLLKVGRIVEGVGVGFALVITPLYISEMSPACCRGFLVSLPEVFSNIGILLGCTSGFLLTGPSYNAGWRVTMALGAFPAVMLAVGVWAMPESPRWLVMQNRTEDVEQVLLRTSRNRAEASLCLTEIMTAAGLTHGAGHNSLMAVGKSQGERTSWLKSLSPSLAVKRMIVAALGVQFFQQATGIETTVQYSHSLFNEAGIMSRWGIAAATVAVGLCKLLLSVVSALYQD
>scaffold-FAJB-2008413-Paraphymatoceros_hallii
SKQTSKYERLSEQNQDPKANSFNRFALGCALLASFNSSLLGYDVGVMSGAVLFIEEDLNIKKLQVEVLVGSLNIVSLFGAAMAGKLSDVLGRRWTMAVASVIFFFGAAVAGSAPSFSVLMLGRVITGIGVGFGLMIAPVYTAEVSPANSRGALVSLQEIFINFGILLGFIASYLLAGLPTNIGWRLMLGGGIFPALMLAGGVLIMPESPRWLVMQNRLAEAEQVLIKTSSSRVEADMRLQEIIAAAGVATPIHFEEGMAEINGTASLVSPDTCKREQGDGVWRELLFPTPPVRRMLIAALGVQFFQQASGIDATVYYSPTVFKDAGITTKSGILGATVAVGFFKTAFILVATTLLDRVGRRPLLMVSGTGMSLSLGVLAVGFVLLNVKSRPTGSQLPVQLDGPGAGLGLPVVLAIVAICSFVSFFSIGFGPICWVLTSEIFPLRLRAQAMGLGTATNRVVSGTVALTFLSMSDAMTPAGAFFFFAAIGALSVVFIFFFVPETKGKTLEEIEKFFDKE
>scaffold-FAJB-2008414-Paraphymatoceros_hallii
SKQTSKYERLSEQNQDPKANSFNRFALGCALLASFNSSLLGYDVGVMSGAVLFIEEDLNIKKLQVEVLVGSLNIVSLFGAAMAGKLSDVLGRRWTMAVASVIFFFGAAVAGSAPSFSVLMLGRVITGIGVGFGLMIAPVYTAEVSPANSRGALVSLQEIFINFGILLGFIASYLLAGLPTNIGWRLMLGGGIFPALMLAGGVLIMPESPRWLVMQNRLAEAEQVLIKTSSSRVEADMRLQEIIAAAGVATPIHFEEGMAEINGTASLVSPDTCKREQGDGVWRELLFPTPPVRRMLIAALGVQFFQQASGIDATVYYSPTVFKDAGITTKSGILGATVAVGFFKTAFILVATTLLDRVGRRPLLMVSGTGMSLSLGVLAVGFVLLNVKSRPTGSQLPVQLDGPGAGLGLPVVLAIVAICSFVSFFSIGFGPICWVLTSEIFPLRLRAQAMGLGTATNRVVSGTVALTFLSMSDAMTPAGAFFFFAAIGALSVVFIFFFVPETKGKTLEEIEKFFDKE
>scaffold-RXRQ-2139081-Phaeoceros_carolinianus-sporophyte
FALSCAILASLNSWLIGYDIGVMNGVAPFIKQDTKISKENLEFFIGTTLCLASIVGAAAAGQIADMIGRRRTIGATAALLLTGAAVLVSASSLHLLILGRIVEGLGVGFALVTTPLYTSEMSPAYCRGSLVSLNEVFSNVGVLLGCMSSFLLTGLRHDLGWRVAVALGILPAVMLAGGALVMPESPRWLVMQNRTEEAEQVLLRTSRSRAEASLCLTEITNSAGFPQGAGHSSKAGGKWQGVEIWFRVLCPTLAVRRMLLTAFGVQFFQQATGIETTVYYSHSLFNEAGIISRWGVVAATLGVGLCKTAFVLVSALWQDRAGRRPLLLFSGLGMSISLGVLALGFSLLRSNASEVSLPLELKGANMPGFPAILSLLAMCSYVSFFSVGFGPVTGVLTSEIFPLTLRARAMGLATAVNRVASGLLALVFLRISDLLSASRAVLLLSLLSALATLFVHQWVPETKGKTLEAMETIFQ
>scaffold-TCBC-2017420-Nothoceros_vincentianus
FALACAILASLNLWLIGYDVGLMNVVAPHIKHETDASKASLENLVGLTSSLASVVGAAVAGRIADTIGRRKTLAVTPVLFLLGVGIMLSSPTFLLLKVGRIVEGVGVGFALVITPLYVPAYCRGFLVSLPEVFSNIGILLGCTSGFLLTGPSYNAGWRVTMALGAFPAVMLAVGVWAMPESPRWLVMQNRTEDAEQVLLRTSRNRAEASLCLTEIMTAAGLTHGAGHNSLKAVGKSQGERASWLKSLSPTLAVKRMIVAALGVQFFQQATGIETTVQYSHSLFNEAGIMSRWGIAAATVAVGLCKLLLAVVSALYQDQAGRRSLLLLSASGMCVSLGVLALGFSLLTHNAPEVAMPLELHPGTWPAFPAVLSILAFCSYVSFYSVGFGPGTGVLTSEIFPLTLRAQVMGVATAVNRVTSVLMALVFLRMSEALTASGAVSVLSLLSGFAILFVYQRVPETKGKTLEEMETVFQ
>scaffold-TCBC-2018525-Nothoceros_vincentianus
GSKQTSRYERLSAESRDLKPKPGLNRFALGCALLASFNSSLLGYDIGVMSGAVLFIEEDLQIRKLQVEFLVGSLNIVSLLGAAMAGRLSDVAVAAVIFFLGAAIAGLAPSFLVLMLGRIITGIGVGFGLMIAPVYTAEVSPASSRGALVSLQEIFINFGILLGFIASYLLAELPTGIGWRLMLGGGVIPALMLAGGILFMPESPRWLVMQNRVSEAEQVLISTSYDRAEAEMRLQEIISAAGLTTPVPLEEGMADGSVNGSLVSPSTQNRDQGKGVWRELLFPTPPVRRMLIAALGVQFFQQASGVDATVYYSPTVFQDAGIRSKSGILGATVAVGFFKTAFILVATFLLDRVGRRPLLMVSGSG
>scaffold-TWUW-2003787-Anthoceros_agrestis-A
RFSLACAVLASFTSCIIGYDLGVMNGAAAFIREDAGISKLQAEFLSGLCLTVSSAVGAAASGSLADGLGRRWSLAVSATVLFVGMSAMSLAPSYAVLLLGRLVEGIGGGLGLVAAPLYIAEISPAQSRGRLMSFLEVFNNLGVLLGYMAAVLLSDPRYSLSWRMVLGVGAAMAAALSGAVVVLPESPRWLVKQGRVEEAEQVLVWTSRSKAQAGSSLAEIMEAATVSGRVPVQVEWSSKLPGISLLRRLPQIPSPGLRRMALAGLGLQILQQCVGLEAAVFFYLRALLSEGGILSSMGVFAAALGLGLCRIISTLVSGHWQDRAGRRPLLLFGGWGMAVSMAALAASFSVLAADSGAAEVTIPVELQASSGPGVVAVLSLVAVFAYVAFFSLGLGPISWTISAEVFPLAMRAQALGLAVAVNRLAGGFARSCFLGISGLVSASWVCLMFASMSVVVIVSVYCWVPETKGKSLEEI
>scaffold-TWUW-2003789-Anthoceros_agrestis-A
RFSLACAVLASFTSCIIGYDLGVMNGAAAFIREDAGISKLQAEFLSGLCLTVSSAVGAAASGSLADGLGRRWSLAVSATVLFVGMSAMSLAPSYAVLLLGRLVEGIGGGLGLVAAPLYIAEISPAQSRGRLMSFLEVFNNLGVLLGYMAAVLLSDPRYSLSWRMVLGVGAAMAAALSGAVVVLPESPRWLVKQGRVEEAEQVLVWTSRSKAQAGSSLAEIMEAATVSGRVPVQVEWSSKLPGISLLRRLPQIPSPGLRRMALAGLGLQILQQCVGLEAAVFFYLRALLSEGGILSSMGVFAAALGLGLCRIISTLVSGHWQDRAGRRPLLLFGGWGMAVSMAALAASFSVLAADSGAAEVTIPVELQASSGPGVVAVLSLVAVFAYVAFFSLGLGPISWTISAEVFPLAMRAQALGLAVAVNRLAGGFARSCFLGISGLVSASWVCLMFASMSVVVIVSVYCWVPETKGKSLEEI
>scaffold-TWUW-2051198-Anthoceros_agrestis-A
KYALGCALLASFNSSLLGYDIGVMSGAVLFIKDDLKIKKLQVELLVGSLNLVSLVGAGVAGKLSDVVGRRRTMAVASVIFFVGAALMGLAPSFSILMLGRIVAGIGVGFALMIAPVYTAEVSPAGTRGSLVSLQEIFINVGILMGYISSFLLAGLPTHLGWRLMLGAGVIPAVVLAAGVLVMPESPRWLVTQNRLAEAEQVLVKTSSSKAEADMRLQEIVSAAGLDASVQLEDGSNKGDVTGKVWQVSPGMHKKDQGEGVWRELLFPTPPVRRMLIVALGIQFFQQASGIDATVYYSPTVFNEAGITSKSGILGATVAVGVFKTAFILVATIWLDRVGRRPLLFVSATGMTISLAVLAVGFVLLNVKSQGPGSQLPVQLEGAGSGVGLPVVLAIVATCTYVSFFSIGFGPICWVLTSEIFPLRLRSQAVGLGTATNRVVSGVVALSFLSLSDAISPAGIFFLFAVIAGLSICFIYFRVPETKGKTLEEIEKFFE
>scaffold-UCRN-2000198-Megaceros_flagellaris
LEHGSKQTSRYERLSAGSRDLKAKPGLNRYALGCAFLASFNSSLLGYDIGVMSGAVLFIQEDLQIKKLQVEFLVGSLNIVSLVGAAMAGRLSDLVGRRRTMAVASVIFFLGAAIAGLAPSFAVLMLGRVITGIGVGFGLMIAPVYTAEVAPASSRGGLVSLQEIFINFGILLGFISSYLLAGLPTGIGWRLMLGGGVIPALVLAGGILLMPESPRWLVMQNRISEAEQVLIRTSHDRVEAEMRLQEIMSAAGLTTPVPLEEGMVNGNVNGSLVSSSTHNRDQGKGVWRELVFPTPPVRRMLIAALGVQFFQQASGIDATVYYSPTVFQDAGITSKSGILGATVAVGFFKTAFILVATFLLDRVGRRPLLMVSGSGMSLSLGVLGIVFVILGVKSRSTTSELPVQLDGPGTGLGLPVVLAIVAICSFVSFFSIGFGPICWVLTSEIFPLRLRAQAVGLATAINRVVSGTVALTFLSMADAMSPGGAFLLYAAVGAVSVIFIYFFVPETKGKTLEEIESCFGNRKESDKLIAVELAGDLKAASAPDTALEELFEYGRGFGELQAQEKAESRQQLVSKVKLIAARQ
>scaffold-UCRN-2000199-Megaceros_flagellaris
LEHGSKQTSRYERLSAGSRDLKAKPGLNRYALGCAFLASFNSSLLGYDIGVMSGAVLFIQEDLQIKKLQVEFLVGSLNIVSLVGAAMAGRLSDLVGRRRTMAVASVIFFLGAAIAGLAPSFAVLMLGRVITGIGVGFGLMIAPVYTAEVAPASSRGGLVSLQEIFINFGILLGFISSYLLAGLPTGIGWRLMLGGGVIPALVLAGGILLMPESPRWLVMQNRISEAEQVLIRTSHDRVEAEMRLQEIMSAAGLTTPVPLEEGMVNGNVNGSLVSSSTHNRDQGKGVWRELVFPTPPVRRMLIAALGVQFFQQASGIDATVYYSPTVFQDAGITSKSGILGATVAVGFFKTAFILVATFLLDRVGRRPLLMVSGSGMSLSLGVLGIVFVILGVKSRSTTSELPVQLDGPGTGLGLPVVLAIVAICSFVSFFSIGFGPICWVLTSEIFPLRLRAQAVGLATAINRVVSGTVALTFLSMADAMSPGGAFLLYAAVGAVSVIFIYFFVPETKGKTLEEIESCFGNRKESDKLIAVELAGDLKAASAPDTALEELFEYGRGFGELQAQEKAESRQQLVSKVKLIAARQ
>scaffold-UCRN-2052610-Megaceros_flagellaris
FALACAILASLNPWLIGFDVGLMNVVAPHIKHDTDIPKESLENLLGLTSSLASIAGAAAAGRIADTIGRRKLLAVTPILFLLGVGIMLFSPNFLCLKVGRIVEGVGIGFALVITPLYISEISPAYCRGFLVSLQEVFSNIGVLLGCISGFVLTGPSYNAGWRVTMALGAFPAVMLAFGVWTMPESPRWLVMQNRTEEAEQVLLRTSRNRAEASLCLTQIVTAAGLSHGAGYSSLKAGGKGPGERISSWLRFLCPTVAVRRMIVTALGVQFFQQATGIETTWEYSQSLFNEAGIISRWGLAAAAVGVGLCKLMWAVLAALYQDRAGRRSLLLLSASGMCLSLGVLALGFSMLTHNAPEVALPLELRPETWPSFPAMLSILALCSYVSFFSVGFGPGTGLISSEIFPLNMRGQGMGIATALNRATSWLLALVFLPMSDSLSASGAISVLSLLSGFAILFVYQRVPETKGKTLEEMETLFQ
>scaffold-WCZB-2007396-Phaeoceros_carolinianus-gametophyte
FALSCAILASLNSWFIGYDIGVMNGVAPFIKQDTKISKENLEFFVGTTLCLASIVGAAAAGQIADMIGRRRTIGATAALILAGAAVLISASSLHLLILGRIVEGLGVGFALVITPLYTSEMSPAYCRGFLVSLNEIFSNVGVLLGCMSSFLLTGLRHDLGWRAAVALGILPAVMLAAGALVMPESPRWLVMQNRTEEAEQVLLRTSRSRAEASLCLTEIINSAGLPQGAGHSSKAGGKWQGVEIWFRVLCPTLAVRRMLLTAFGVQLFQQATGIETTVYYSHSLFNEAGIISRWGVVAATLGVGLCKTSFVLVSALWQDRAGRRPLLLFSGLGMTISLGVLALGFSLLRSNASEVSLPLELKRANRPGFPAILSLLAMCSYVSFFSVGFGPVTGVLTSEIFPLTLRARAMGLATAVNRVTSGLLALVFLRISDLLSASRAVLLLSLLSALATLFVHQWVPETKGKTLEAMETIFQ
>scaffold-ZFRE-2117828-Phaeoceros_carolinianus-sporophyte_1575
RFSLACAVLASFSSWVIGYDVGLMNGAAAFIREDANLSKRQTELLSSLTVASALGAAASGSLADKLGRRWSVAVSAMVLFVGMSVLSLAPTFPLLLLGRVVEGVGVGLALVAAPLYIAEISPAQSRGRLISLVEVFNNLGILLGYMAALLLSDPRYSLSWRMMLGLGAAMAVALSGAVVVLPESPRWLVKQNRVEEAEQVLLRLSRSKAQAGSSLSEIMEAAAGSARVSVQVDWSSKFPGFPLLHRLPQLPSPGMRRMLLAALGLQILQQAVVVEVVVFFYLRALLSEGGILSSMGVFAATLGVWLCRIISTLVSAQWQDRAGRRPLLLLGGWGMAVSMAALAGAFSLLADSAIAEVTIPVELQARSGPGVAVVLSLVALFSYVAAFSMGLGPISWTISTEVFPLAMRAQAMGLAVAVNRLVGGCARSYFFGISGLISAPWVCLMFAFMSVVVLVFVYYWVPETKGKSLEEI
>scaffold-BNCU-2087141-Radula_lindenbergiana
KYALGCAILASVNSILLGYDTGIMSGAVLFIKKDLQISEWHEELLLGSLSIVSLVGSAAAGRVADAFGRRWTMFVAQLFFVTGSLVMGFALSFKVLMVGRFFQGVGVGFGLMVAPVYTAELSPASERGSLVSLPEIFINVGILLGYICSYILSGMPVNLGWRFMLGFGAAPSILLMCSIYIMPESPRWLVMQNRLDEAKTVLVRTSCDKVEADARLAEIIAATGLPNPEESRKSTWPGQGIVEVNEADAQRDGQGVWLELLRPNPAVRRMLILALGIQFFQQSTGIDATVYYSPAILYGSGITSESASIGATVAIGFSKTLFILVATIWLDQIGRRPLLLTSIIGMTGCLTFLAIDFKAYGVTKATNDVMSNGVADSPLGNPQGSGLAPVLAVVGLCSYVAFFSVGLGPVNWVMTSEVFPSRLRAQAMGLGIVVNRLASGIVTLSFLSLVDAISLAGMFSVFACMGLLGAIFIYFVVPETKGKTLEEITKMFE
>scaffold-FITN-2001570-Treubia_lacunosa
AELAPSEIRGSLASLPEIFINIGILLGYVSSYVFAGLPLGKNWRCMFFVGAPPALLVACSAFFMPESPRWLVMKGKLSQAEAVLLNIFADKDEVDLRLSAIKIAAKFSDPPAYETCSEDITSKTEKTDLKQSNKAWLLCPNPAVRKMLLVALGVHFFQQFGGIDALVYYTPEILKQAGVSNKDYLLGSTVIAGIFKTVFIFVATIFLDRLGRRPLLLISALGTAAAMGMLAFVLNFLNSDERAIPAMVAICAFMGFFAVGLGPIAAILTSEIFPLHLRSLASGLGMVVNRTMSGVVSLAFLSIASAITPAGAFLMYSAIDVASAMFVYVLVPETKGKSLEEISEMF
>scaffold-FITN-2017427-Treubia_lacunosa
LAGIGVGFALMIAPVYTAELSPTESRGALVSLPEIFINVGILLGYVVSYLLAGYPTGLAWRLMLGLGAVPAIVLACGVLVMPESPRWLVMQGKIDEAKSVLSKTSSSNEEAAARLSAIESAAGLSETSLESGHVVPAKNSHGEGVWKELLCPTAPVRRMLVVALALGIQFFQQASGIDALVYYSPAVYKEAGIRSKAGLLGTTAVMGLTKTLFILVATGFLDRIGRRPLLLLSSIGMTISLAILAFGFMFLDVRSIPDDDSVSSVAKQGPIGAIVLAIAAICLFMAFFSVGFGPVCWVLTSEIFPLRLRAQSMSLGIVVNRLVSGTVALTFLSISDAITPAGGFFLFSCVAAASVLFVYFLVPETKGRSLEDISRFF
>scaffold-FITN-2091588-Treubia_lacunosa
HWNKYVVACTLMASLNSVLLGYDIGIMSGAILFITDVFKLSSFQEEVVVGSLNLVSLLGGLISGRYSDIVGRRRAMFTAAVIFFSGALIMGLAPNFWVLMVGRVLCGIGVGFGLVVAPVYIAELSPPGIRGALVSFQEVFINFGILLGYVFNFGLSGLPSRYNWRIMLGLGAFPAVLLAIAVFIMPESPRWLVMKNRPEEAGQVLAKTSSNQVEADQRLEDIVQTVAIEKSHSWTEILHPSPPIRKMLLVALLFHFFQQASGVDALVYYSPTVFKAAGIRSRNRILGMTIAVGVTKTLFILVATWKLDKLGRRPLIITSAIGMTIALLTVATTFQFLQNLKDGESGPLVAVILSIFGICAFMAFFSVGFGPIAYVLTSEIFPLRLRAQAMSLGIGVNRFTSGTVSLTYLSLAKAITTSGAFYLYAGIAAASIIYAYFLVPEMKGKSLEDIARLFEEKP
>scaffold-HERT-2008417-Sphaerocarpos_texanus
PVYTAEVSPASIRGSLVSLSEIFINIGILIGFILSYFLAGLPASINWRIMLGLGGAPSILIIGGSLLMPESPRWLVMQSRFQEAEEILLRTSDDKHEADLRLSEIMAAEARLIKKSKTHGEGVWRELLFPTPAVRRMLVVSIGVQFFQQATGIDATVYYSPSVFREAGISTNAASIGAMISVGIVRTLFILVATISLDKAGRRPLLLTSIIGMTATLTALALGFKAIGITGASGDQVLPQVYSYVPVLAVVAICIYVAFFSIGMGPINWVITSEIFPQSLRAQAMAMGIVVNRVASGVVSMSFLSLTDAITLSGTFSLFAAMGIV
>scaffold-HERT-2043690-Sphaerocarpos_texanus
KYAVRCALLASLNSILLGYDTGIMSGAVLYIKEDFKLEQWQVELLVGSLSIVSLLGAGASGRVADAVGRRWTMSIAALFFLVGSVVMGAAPTFGVLMAGRILAGIGVGFALMIAPVYTAEVSPASSRGSLVSLPEIFINVGILLGYVFSYMLAELPGNINWRFMLVLGGFPALLMIGGSLLMPESPRWLVMQSRLEEAEVVLLKTSEDKEEADLRLAEIMAATGGEESQGIGTAVAKTHGEGVWRELLYPTPAVRRMLIVALGVQFFQQSTGIDATVYYSPSVFNGAGISSKTASIGATISVGFSKTLFILVATIWLDRAGRRPLLLTSIIGMTVSLTVLAIGFQAIGITDATD
>scaffold-HMHL-2011330-Marchantia_paleacea-non_mycorrizal
KYAVWCALLASLNSILLGYDTGIMSGAVLYIKEDLELEQWQVELLVGSLSIISLLGASASGRVADAVGRRWTMSVAAAFFLVGSLAMGIAPSFGVLMGGRLLAGIGVGFALMVAPVYTAEVSPASSRGSLVSLPEIFINIGILLGYVFSYMLAGLPDNINWRIMLGLGAFPSLLMIGGALMMPESPRWLVMQNRIQEAEAVLLRTSDDKDEADLRLAEIMAATGIMYSIEEQTSRSNWPGQDISVHVGGNQAAHTHGEGVWRELLYPTPAVRRMLIVALGVQFFQQSTGIDATVYYSPSVFNGAGISSKSASIGATISVGFSKTLFILVATTWLDKAGRRPLLLTSIIGMTVSLAVLAIGFQAIGIKDATDDVLPNGVAGAPLSAPQGSGFAPILAILAICSYVAFFSVGMGPINWVITSEIFPQRLRAQAMGLGIVVNRMASGAVALSFLSLVDAITLAGTFFLFAGMGFLGSVFIYVFVPETKGKTLEGIAKLFD
>scaffold-IHWO-2011909-Marchantia_paleacea-mycorrizal
RGSLVSLPEIFINIGILLGYVFSYMLAGLPDNINWRIMLGLGAFPSLLMIGGALMMPESPRWLVMQNRIQEAEAVLLRTSDDKDEADLRLAEIMAATGIMYSIEEQTSRSNWPGQDISVHVGGNQAAHTHGEGVWRELLYPTPAVRRMLIVALGVQFFQQSTGIDATVYYSPSVFNGAGISSKSASIGATISVGFSKTLFILVATTWLDKAGRRPLLLTSIIGMTVSLAVLAIGFQAIGIKDATDDVLPNGVAGAPLSAPQGSGFAPILAILAICSYVAFFSVGMGPINWVITSEIFPQRLRAQAMGLGIVVNRMASGAVALSFLSLVDAITLAGTFFLFAGMGFLGSVFIYVFVPETKGKTLEGIAKLFD
>scaffold-ILBQ-2045638-Conocephalum_conicum
KYAIRCALLASLNSILLGYDTGIMSGAILYIGKDLDLEEWKVELLVGSMSIVSLFGAGASGRVADVVGRRLTMSIAGAFFLVASLVMGFAPSFGVLMFGRVLAGIGVGFALMIAPVYTAEVSPASSRGSLVSLPEIFINFGILLGYIFSYILASVNSHLNWRIMLGLGALPALLMMAGAFMMPESPRWLVMQHRFEEAEVVLLRTSDGKDEADLRLAEIMAGTGIMVNSVEESTFGQGTNEHVGGTHVNKTHGEGVWRELLRPTPAVRRMLVVALGVQFFQQSTGIDATVYYSPSVFKGAGMSSDAARIGATISVGLAKTLFILVATIWLDKAGRRPLLLTSIIGMTVSLAVLAIGFQIIGTTGDDTKSSDATDRVAGAPEGAAQGSAFTPILAISAICSYVAFFSVGMGPINWVITSEIFPQRLRAQAMGLGIIINRMASGAVSLSFLSLIDAISLAGTFFLFAGMSFLGSVFIYIFVPETKGKTLEDIGKLFD
>scaffold-IRBN-2167783-Scapania_nemorosa
RYALGCALLASFNSILLGYDTGVMSGALLYIHDDLKISEWQEELLVGSLSIVSLLGSASAGRIADAFGRRWTMIIAQLFFLVGAIVLGLAPNFGVLMVGRFMAGIGVGFGLMIAPVYTAEVSPASSRGALVSLPEIFINVGILLGYICSYLLSGLPVNLGWRFMLGFGAAPSIFLFLAVLVMPESPRWLVMQKRFDEAEVVLIKTSGDKAEADLRLAEIVASCGLSIPSEEPSKSTWPGQGIVEEVTNSDAKSGGGKGVWLELLFPTPAVRRMLILAIGIQFFQQSTGIDATVYYSPAVLNKSGITSNSASIAATVAIGFCKTLFILVATIWLDRAGRRPLLLTSISGMTVSLGVLAIGFKVLGVTKASDDVLANGVADSPLGAPQAGGFAPVLAVIGLCSYVSFFSVGMGPINWVITSEIFSSRLRAQAMGLGILVNRLASGVVSLSFLSLVDAISLSGTFGVFATMGLLGAIFIYFLVPETKGKTLEEIAKLFD
>scaffold-JHFI-2112719-Pellia_neesiana
NVGILFGYICSYALSGMPLNLGWRFMLGLGAAPAIFLICGALMMPESPRWLVMQNRLEEAKKVLVKTSGEQAEADLRLAEIIAATGMTYPATESGKSTWPGQGIVEEVSVSEVQRDGQGVWRELIWPTPAVKRMLILALGIQFFQQSTGIDSTVYYSPAVLEGSGITSKSASIGATVAIGFCKTAFILVATILLDRVGRRPLLLTSIIGMTVSLGTLAIGFQSLGIVKVTDDVAANGVADAPLSAPQGAGVAPILCIIALCFYVSFFSVGLGPVNWVITAEVFPSRLRAQAMSMGIIVNRLASGIVSLSFLSLVDAITLAGTFSIFALMGVLGTAFIWFFVPETKGETLEGIAKLFE
>scaffold-KRUQ-2113497-Porella_navicularis
KYALGCALLASFNSILLGYDTGIMSGAVLFIRKDLKITEWQEELLVGSLSIVSLAGSASAGRIADAFGRRWTMVIAQMFFLVGALISGAAPSFSILMVGRVVAGIGVGFALMIAPVYTAELSPANNRGSLVSLPEIFINVGILLGYICSYILSGMAVNLGWRFMLGFGAAPATFLICTVFMMPESPRWLVMQNRFEQAERVLMRTSIDKAEADLRLAEIVAAAGLTIPDKSRKSTWPGQGIVEEVAQKEVRRDGQGVWLELLCPTPVVRRMLIVALGVQFFQQSTGIDATVYYSPAVLYGAGITSESASIGATVAIGFSKTLFILVATIWLDRVGRRPLLLTSVIGMTVSVVVLAIGFQLFGVTEATDNVLPNGVAASPRGVSQGSGFAPVLSVLALCSYVSFFSVGLGPVNWVITSEVFPSRLRAQAMGLGIVVNRLASGIVTLSFLSLVDAITLAGTFSLFATMGFFGTIFIYFLVPETKGKTLEDIAKLFE
>scaffold-LFVP-2016009-Marchantia_paleacea-2_samples_combined
KYAVWCALLASLNSILLGYDTGIMSGAVLYIKEDLELEQWQVELLVGSLSIISLLGASASGRVADAVGRRWTMSVAAAFFLVGSLAMGIAPSFGVLMGGRLLAGIGVGFALMVAPVYTAEVSPASSRGSLVSLPEIFINIGILLGYVFSYMLAGLPDNINWRIMLGLGAFPSLLMIGGALMMPESPRWLVMQNRIQEAEAVLLRTSDDKDEADLRLAEIMAATGIMYSIEEQTSRSNWPGQDISVHVGGNQAAHTHGEGVWRELLYPTPAVRRMLIVALGVQFFQQSTGIDATVYYSPSVFNGAGISSKSASIGATISVGFSKTLFILVATTWLDKAGRRPLLLTSIIGMTVSLAVLAIGFQAIGIKDATDDVLPNGVAGAPLSAPQGSGFAPILAILAICSYVAFFSVGMGPINWVITSEIFPQRLRAQAMGLGIVVNRMASGAVALSFLSLVDAITLAGTFFLFAGMGFLGSVFIYVFVPETKGKTLEGIAKLFD
>scaffold-TFDQ-2121802-Monoclea_gottschei
KFVIACTVLASTNSILFGYDVGVMSGAVIFIRKDLKINDVEVEVLIGSLNIISLVGAALAGRTSDAIGRRWTMALASFIFLVGALVMAVAPTFVWLMVGRSVAGIGVGYALLIAPVYTAEVAPAATRGALTCFPEIFINVGILIGYIANYALAGLPTHLNWRVMIGAGAIPPLFLGMAVLMMPESPRWLLMRNRNEDAMKVLLKTSVSQEEASERLEQIMEGIQSATKRASGNQSSNPNEILKSDGEGKWSEIFRPTKAIRRMLIIALGVQFFQQASGIDATVYYSPVTFKTAGIKSQGGILGATMAVGFAKAGFVVVAAFLIDRVGRRPLLVTSAIGTTLSLVALATALEIIGKTPAVGKAHDAAGYLAVIAACSNVAFFSIGFGPVNWVLGAELFPLRLRAKAASLGVGINRGMSGVISMTFLSISNAITVPGAFYLYAGAAALASAFIYFCVPETKGKTLEEIVESF
>scaffold-TXVB-2076266-Lunularia_cruciata
RYAIQCALLASLNSILLGYDTGIMSGAVLYIKDDLDLEQWQVELLVGSLSIVSLIGAGASGRIADAVGRRWTMSIAAGFFLVGSLVMGLAPTFGVLMGGRVLAGVGVGFALMVAPVYTAEVSPASSRGSLVSLPEIFINFGILLGYIFSYIFAGLPENTNWRIMLGLGGVPALLMIGGSLLMPESPRWLVMQSRIQEAEVVLLKTSEDKDEADLRLAEIIAATGVMDSGRSRSTWPGQGISEHVSGTGAKTHGEGVWRELLYPTPPVRRMLIVALGVQFFQQSTGIDATVYYSPSVFSGAGISGKSASIGATISVGFSKTLFILVATIWLDRAGRRPLLLTSIIGMTVSLVVLAIGFQISGVTKATNDVLPNGIAGAPRSAPEGSGFAPILAILAICSYVAFFSVGMGPINWVLTSEIFPQRLRAQAMGMGIVVNRLASGAVALSFLSLVDAISLAGTFGLFAAMGFLGSLFIYIFVPETKGKTLEGIANLFE
>scaffold-WJLO-2006023-Ricciocarpos_natans
LVGSMSLVSLLGAGAAGRVADAVGRRWTMSIAGSFFLVASLVMGVAPTFGVLMSGRVLAGIGVGFALMIAPVYTAEVSPASSRGTEIFINFGILLGYIFSYMLAGVDEHINWRIMLALGGFPALLMIGGALLMPESPRWLVMQHRFEEAEVVLLKTSEDKDEADLRLAEIMAATGAMNSFEESSTRSVWPGQGISEHVSGTPVSKSHGEGVWRELVYPTPAVRRMLIVALGVQFFQQSTGIDATVFYRPSVFNGAGMSSKAATIGATISVGLTKTLFILVATIWLDKAGRRPLLLTSIVGMTVSLTVLAIGFQAMGNTGDTQNSVGVIDATDRAAGAPLGAAQGTGFSAVLAIVAICSYVAFFSVGMGPINWVITSEIFP
>scaffold-WZYK-2091697-Bazzania_trilobata
YALGVALMAASNSVLLGYDSGIMSGALLYLKDDMGISEWQEEMLVSSLSIVSLLGSACAGRFADAFGRKWTMIIAQLFFMVGAAILGVAPSFSVLMVGRVLAGIGVGFALMIAPVYTAELSPHSSRGSLVSLPEISINAGILLGYICSYALSGMPLNLGWRFMLGLGAAPSIFLILGVTLMPESPRWLVQKKRFEEAETVLLRTSGDKIDADLRLAEIIEAAGLTRPSEESRMSTWPGQGIVEERTEPRAAGKQEKAVWEELVFPTPSVRRRLILALGLQFFQQSTGIDACVYYSPAILNKSGVTNNAASIAATVAIGFCKTFFILVATIWGDSVGRRPLLIISIAGMTVSLGSLAIGFQFVHVTKVVLPKGVADSPLSASHGGVGFAPALAVIALCTFVGFFSVGMGPLNWVVASEIFNSRLRAQAMGLGIIVNRLASGVVSLSFLSLVDAIGLSGTFGFFTAIGVLGTMFMYFLVPETKGKTLEEISKLFE
>scaffold-YBQN-2014037-Odontoschisma_prostratum
RYALGCALLASLNSVLLGYDTGVMSGALLFIHDDLGITEWQEEMLVGSLSIVSLIGSASAGRLADAFGRRWTMIIAQLFFLVGAVVLGVAPSFAVLMVGRFMAGIGVGFGLMIAPVYTAEVSPAGSRGALVSLPEIFINVGILLGYICSYVLSSLPLNLGWRFMLGFGAVPSIFLILSVLVMPESPRWLVMQKRFDEAEAVLIKTSGDKVEADLRLAEIIASFGLSAPSKEPSKSTWPGQGIVEEISQTDAKGDGKGVWLELLFPTPAVRRMLILAIGIQFFQQSTGIDATVYYSPAVLNKSGITSKSASIAATVGIGFCKTLFILVATIWLDRVGRRPLLLTSITGMTVSLGVLAIGFQALGVTKASDDVQANGVADSPLSAPQASGLAPVLAVLALCSYVSFFSVGMGPINWVITSEVFSSRLRAQAMGLGILVNRLASGIVSLSFLSLVDAITLSGTFLFASMGFLGAIFIYFLVPETKGKTLEEIAKLFD
>scaffold-YFGP-2012027-Pallavicinia_lyellii
KYALGCALLASFNSILLGYDTGIMSGAVLFIKEDLQISELQVELLVGSLSIVSLIGSASAGRVADAFGRRWTMVVAQIFFVLGAVIMGAAPSFVVLMIGRVFAGIGVGFGLMIAPVYTAEVSPASSRGSLVSLPEVFINVGILLGYICSYLLSGMAVNLGWRFMLGFGGAPAVLLSFGSLMMPESPRWLVMEKRFEEAKKVLDRTCGNKAEVELRLAEIISAAGLTNPADEPRKSIWPGQGIIEEVPSKEQKEGQRVWHELLFPTPAVRRMLIVALGIQFFQQSTGIDATVYYSPAVLNGSGITSKSASILATVAIGFCKTMFILVATFSLDRAGRRPLLLTSIVGMTVCLGILAIGFQSLGVTTAADNVLPNGIADSPVSVPDVAGFAPILSVLALCSYVSFFSIGLGPVNWVMTSEVFPSRLQAQAMGLGIAINRIASGVVSLSFLSLVDIFTLAGIFSLFTGMGFLGTIFIYFWVPETKGKTLEDIA
>scaffold-ABIJ-2001194-Selaginella_lepidophylla
MEELSKSESSDSRGFIQDTGLNDGSSHQTSTYQLLSATTDAGKTHFQRYVISCALLASLNSVLLGYDIGIMSGAVLFIQEDLKIHELQEEVLVGSLNLVSLVGGVLAGRLSDAIGRKKTMAIASVIFFLGAGIMGLAPNFGILLSGRVVAGIGVGFGLMIAPVYTAELAPTASRGALVSFPEIFINVGILLGYIVSYLLSGLPAGLSWRLMLGAGCIPAVVLAFGILFMPESPRWLVMQNRIPEAETVLFKTSRSKHEADERLADIQAAAGGLEAQGQKKNRGEGVWNELLRPVPAVRRMIIVSLGIQFFQQASGIDALVYYSPAVFNQAGITSKAGVLGTTVAVGFTKTAFILVATFLLDKVGRRPLLLVSSAGMAASLATVAVGFLFLNGVFGPSRASDHRHLPVQAAGKAGEGSDVALALVITAICVFMASFSVGFGPINMVLNSEVFPLRLRAQAVSLGLLVNRLVSGTIGLTFLSISDVLSLAGTFFLFAGIAAASVVFIYVLVPETKGKSLEEIAGMFELEAGSKSVELSSTAAAAAAAEVGSFKYQDVNGSVRESLD
>scaffold-CBAE-2061601-Huperzia_myrsinites
RSSSYELLVPSASARRRSNRFVLACALLASLNSSLLGYDIGVMSGAVLFIKQDLRINQLQEEILIGSLNLVSLVGGIIAGRLSDAVGRRKTMAIASLVFFTGALVMGLASTFTILLAGRLIAGIGVGFGLMIAPVYTAELSPASTRGALVSLPEIFINFGILQGYVASYALSRLPSNINWRLMVALGATPAIALALGVAFMPESPRWLVAQNRMSEAAAVLIRTSEDKAEADLRLADIIAAAESQKSHKTVWRELLCPSASVRRMLLVALGVHFFQQASGIDALVYYSPAVFQVAGVRSNAALLGATVAVGITKTSFILIATFLLDKIGRRPLLLLSTSGMTASLIALAFGFLYLNVKSPPEKDSLPESVDHTVTAAAALALTAICSFVASFSIGMGPVCWVLTSEIFPLRLRAQGMSMGIVVNRLASSTVAMTFLSVSDAITPAGTFFVFAAISAASVVFTFCIIPETKGKTLEEIVGCF
>scaffold-GAON-2057691-Huperzia_squarrosa
RSSSYELLVPSASARRRSNRFVLACALLASLNSSLLGYDIGVMSGAVLFIKQDLRINQLQEEILIGSLNLVSLVGGIIAGRLSDAVGRRKTMAIASLVFFAGALVMGLASTFTILLAGRLIAGIGVGFGLMIAPVYTAELSPASTRGALVSLPEIFINFGILQGYVASYALSRLPSTINWRLMVALGATPAIALALGVAFMPESPRWLVTQNRMSEAAAVLIRTSEDKAEADLRLADIIAAAEAQKSHKTVWRELLCPSAAVRRMLLVALGVHFFQQASGIDALVYYSPAVFQVAGVRSNAALLGATVAVGIAKTSFILIATFLLDKIGRRPLLLLSTSGMTASLIALAFGFLYLNVKSPPEKDSLPESVDHTVTAAAALALTAICSFVASFSIGMGPVCWVLTSEIFPLRLRAQGMSMGIVVNRLASSTVAMTFLSVSDAITPAGTFFVFAAISAASVVFTFCIVPETKGKTLEEIVGCF
>scaffold-JKAA-2181806-Selaginella_wallacei
TKQSSNYQLLLVAGEHSAVQRINKYVWACALFASLNSILLGYDIGVMSGAVLFIKEQLRISEPQVEVLMGSLNLVSLVGGIFAGRLSDAIGRKLTMGVASIIFLVGAALMAVAPSFSVLLLGRLVSGIGVGFGLMIAPVYTAELAPSASRGALVSFPELFINVGILLGYIMSYLLSGLPGNISWRVMLAAGCVPAIILGCGVMFMPESPRWLVMQNRVEQAEEVLVKTSNDKQEAVQRLADIISAASRDNQKELPLQQLKKSRGQGVWRELLYPVPSVRRMLVVVLGVQFFQQASGIDALVYYSPSVFKQAGITSKTGLLGATMAVGFAKTLAVLLAAMWLDKMGRRPLLLVSGVGMSVFLGAIAVSFVFFNLDASQLKAAATASASRSSRIAVASTFAAICLYMVFFSIGFGPVNWVLTSEIFPLRLRAQAVSLAVAVSRLVSGLITLTFLTISEAITVAGMFFIFSGISALSVAFVYVFVPETKGKSLEEVSRMFEQQHEVDQIELSEAGQEAAVLHAEEEGHED
>scaffold-KJYC-2011652-Selaginella_willdenowii
DRQVLVSDGAPKQTSSYQLLSPTTMNHEKRFNVYVLGCALLASLNSILLGYDVGIMSGAVLFIKEDLQIHELQEEVLVGSLNLISLVGGVIAGRLSDAIGRKKTMAVASVIFFLGAGIMGLAPTFGVLLIGRLVAGIGAGFGLMIAPVYTAELAPSASRGALVSFPEIFINAGILLGYIVSYVLSGLPAGLNWRLMLGAGCIPAIFLALGVLFMPESPRWLVMQSRIQEAELVLLKTSNSKLEADQRLADIVAAAGGSTTGLEHTEIKKSRGEGVWNELLRPVPAVRRMLVVALGIQFFQQASGIDALVYYSPAVFNQAGITSNAGVLGMTVAVGFTKTIFILVATFLLDRVGRRPLLLVSSLGMTASLATVALGLLFLNVDPKTSSHRHLPVQSSSTGGISPLPLALTITAICLFMASFSVGFGPINMVLTSELFPLKLRAQAVSLGLLVNRLASGTIGLTFLSISEVLTLAGTFFLFAGIAGASVIFIYVFVPETKGKSLEEIGRFFEPASSSSPSVEL
>scaffold-KUXM-2001939-Selaginella_selaginoides
ASEAAAATTNRQKKYNKYVVGCTLLASLNSILLGYDIGVMSGALLFIKDDFKLSSVEQEILVGSLNLVALFGGIIAGRVSDAFGRRKTMAIASLIFLIGAILMAAAPSFAVLMSGRVFSGIGVGFALMIAPVYTAELSPSASRGSLVSFAEVFINAGILLGYVANFALSPLPHSLGWRLMLGFGAVPAVLLACGVIVMPESPRWLVMQQRFADAKTVLVRTSGGDKEEAEMRLAAIMEALPEIIDDDDVDDHLPAPSNLQNNDIEHQRQQRSESDAAPAVVSQHRFAHSGSLKALLSSERRDPETKKIKKKKRRNSGGEGVWKELLMPSPPVRRMLLISLGIHFLQQASGVDALVYYSPSVFHQAGIHSRTSVLGMTIAVGLTKTLFILVATIWLDRLGRRPLLLTSATGMTIALLVVATSFRFLHVSSHVDDTPSATSSSSPAAVALALLGICGFMASFSIGFGPCVYVVTSEIFPLTLRAQAMSLSLGVNRLVSGTVAVTFLSISSALTTSGAFYLFASIAGCSIAFIYFLVPETKGKTLEEVCKYFGWNND
>scaffold-LGDQ-2008221-Selaginella_apoda
QEEILVGSLNLVSLVGGVLAGRLSDAIGRRKTMAIASVIFFLGAGLMGVAPDFGILLGGRVVAGVGVGFGLMIAPVYTAELAPAASRGALVSFPEIFINVGILLGYIVSYLLSGLPAGLSWRLMLGAGCIPAVVLAFGVLFMPESPRWLVMQNRIPEAEAVLVKTSRSKHEADERLADIQAAAGGGVGEQDQRKNRGAGVWSELLRPAPAVRRMIVVSLGIQFFQQASGIDALVYYSPAVFNQAGITSKAGVLGTTVAVGFTKTAFILVATLLLDRVGRRPLLLASSAGMAASLAAVAVGFLFLDGVFDQSKHGHRHRHLPVQAGGRPGEGSDLALALVITAICVFMASFSIGFGPINMVLNSEVFPLRLRAQAVSLGLLVNRLASGTIGLTFLSISDAMSLAGTFFLFAGIAAASVVFIYVMVPETKGKSLEEIAGMFEMGDGSKAVELSSSSSAAAAAAAATVGSFEYQDVNGAVRESLDDCGEDSAVQELHGEESRKKLLAKVRLIAKQG
>scaffold-PKOX-2099211-Isoetes_tegetiformans
SAPPKPQQPADSETEEGINHWNKYVVACTLLASLNSVLLGYDIGIMSGAILFITDVFKLSSFQEEVVVGSLNLVSLLGGLISGRYSDIVGRKRAMFTAAVIFFSGALIMGLAPNFWVLMVGRVLCGIGVGFGLVVAPVYVAELSPPSIRGALVSFQEVFINFGILLGYVFNFGLSGLPSRYNWRIMLGLGAFPAVLLAIAVFIMPESPRWLVMKNWPEEAGQVLAKTSSNQVEADQRLEDIVQTVAIEKSHSWTEILHPSPPIRKMLLVALLFHFFQQASGVDALVYYSPTVFKAAGIRSRNRILGMTIAVGVTKTLFILVATWKLDKLGRRPLIITSAIGMTIALLTVATTFQFLQNLKDGQSGPLVAVILSIFGICAFMAFFSVGFGPIAYVLTSEIFPLRLRAQAMSLGIGVNRFTSGTVSLTYLSLAKAITTSGAFYLYAGIAAASVIYAYCLVPEMKGKSLEDIARLFEEQP
>scaffold-PKOX-2100667-Isoetes_tegetiformans
GLKQSAKYELLSKSFSHNSSRPNRGLNPYVLGCTLLASLNSVLLGYDIGIMSGAVLFIKEDMKLTEGQEEILVGSLNLVSLFGGLISGRISDLVGRKKTMAIASVIFLLGAAVMGLAPSFSLLMFGRLLAGIGVGFALMIAPVYTAELSPTESRGALVSLPEIFINVGILLGYVVSYLLAGYPTGLAWRLMLGLGAVPAIVLACGVLVMPESPRWLVMQGKIDEAKSVLSKTSSSNEEAAARLSAIESAAGLSETSLESGHVVPAKNSHGEGVWKELLCPTAPVRRMLVVALGMQFFQQASGIDALVYYSPAVYKEAGIRSKAGLLGTTAVMGLTKTLFILVATGFLDRIGRRPLLLLSSIGMTISLAILAFGFMFLDVRSIPDDDSVPSVAKQGPIGAIVLAISAICLFMAFFSVGVGPVCWVLTSEIFPLRLRAQSMSLGIVVNRLVSGTVALTFLSISDAITPAGGFFLFSCVAAASVLFVYFLVPETKGRSLEDISRFF
>scaffold-PQTO-2009280-Lycopodium_deuterodensum
ALFASLSSVMTGYCCGVMSGAVLFIEAEFQLKATQVEVLVGSLVIASVIGGLISGYLADQIGRRKTMLVAATIVLLGCGMMGLSYSYSLLLLGRILTGIGIGFSYVIAPLYVAEVSSAASRGMLISFPEIMLNAGILLGYVSSFCLSSLPVTINWRLMLGLGASLSLFLAVGVLIIPESPRWLVLQKRPEEALSVLVKICSSDEEAELRLADIILAAESKKSQRQTSTSVMSVETYRTSENKLESAKPLSDGDDNEGSGVWRELLCPSPKTRKILLAALGLQFFQQTSGISVIIYYSPAIFAKAGFHNKSGNLGATMTIGLAKTAFILIATCYLDRSGRRPLLLISSCGMTASMLMLASSFLLLNYGTAAGFAATFAVLGAISFVSFFSMGFGPMSGLLASEIFPLRLRAQGVSLSMALNRLLSGIISLTFLSIMNALTPPGTFFLFAAVSTIATLFVYLVIPETKGKGLEELS
>scaffold-WAFT-2014473-Diphasiastrum_digitatum
KQSSKYELLSSSKKASGRFNKYVVACALLASLNSSLLGYDVGVMSGAVLFIKEDLGIHELQEEVLIGSLNLISLVGGIIAGRLSDSLGRRKTMAIASLIFLIGAAVMGLAPGFSILLVGRLIAGIGVGFGLMIAPVYTAELSPASSRGALVSLPEIFINFGILLGYVASYALSGLPARINWRLMLGLGTAPAIVLAIGVLFMPESPRWLVLQGRIEEAERILIKTSGDKEEADLRLVDIMIAAGLSPSNYSNTQEGLDHAAVTNTGSISIGDLERSDSKPIQKKRHGENVWRELLCPNSAVRRMLIVALGIQFFQQSSGIDALVYYSPSVFNEAGISSKAGLLGATVAVGFAKTAFILVATRWLDRIGRRPLLLISSLGMTASLATLASGFLFLDVKSTRESDELPIQVSVEHSTGIAAILAILAICSFVSFFSIGMGPVCWVLTSEIFPLKLRAQAMSLGIVVNRLASSTVAFTFLSISDAITPAGTFFLFAGIAAVSVVFIYCIIPETKGKTLEEIVSFFSEE
>scaffold-YHZW-2001509-Huperzia_selago-2_samples_combined
ALLASLSSAMAGYCCGVMSGAVLFIKDNLKINELQTELLMGSLIMVSLIGGLATGYLADAIGRRKTILVGASIVFSGCIMMGFAPSFAILLTGRIITGFGIGFSYVIVPLYIAELSPPESRGMLSSFPEIFLNFGILLGYVSSFCLSGLPVNINWRLMLGLGAVPTVILACGVLILPESPRWLVMKHRSDEALSVLIRTSIDRKEAEVRLLDILIAAGVAQNKHTQTFEKLNKAEAGDALSFGLKHAAVESHEKITGLWTELLCPASTQGRKILFIALGLQFFQQTSGVSALVYYAPAVFAKAGFYNKTGDLGATVTVGLAKTGFILVATLLLDRYGRRPLLLISNIGMTTSMFALTASFLCLDQKFLTKQDEAITIFILPVIIGAMFSFFAFFSIGYGPICGLLASEVFPLRLRARGMSIAVAFNRSLSGIISLTFLSIMDALTPTGTFFLFFAMTVLSIIFVYFNVPETKGKSLEEIS
>scaffold-ZFGK-2042286-Selaginella_kraussiana
KQSSNYQLLSQTTHHRNSNTYVVICALFASLNSVLLGYDIGIMSGAVLFIKEDLRIHEFQEAVLMSSLNLVSLFGGILAGRLADAVGRKLTMAIASLLFLIGAAAMGVAPTYSVLLLGRVISGIGVGFGLMIAPVYTAELAPSKSRGALVSFPEVFINVGILLGYVMSYLLSGLSSAINWRLMLGAGGIPALVLACGVMFMPESPRWLVMQNRIHEAKQVLYRTSGDRNEAEQRLHDIVAAAGYHGPSHGHDGEVAKTSSQGEGIWRELLFPVASVRRMQVVVLGVQFFQQASGIDALIYYSPAVFKEAGVKSKAGLLAITVAVGFAKTLAVLVATTFLDKVGRRPLLLVSSIGMTVSLAAVALGFVFFNIETTSKRLPVQSVGGDSSEIAVGVTLAAICLFMVFFSFGFGPVCWVLTSEVFPLRLRAQAVSFAVVVSRLVSGTVTLTFLSISQAITPAGAFFIFCFIAGASAVFVYVVVPETKGKTLEEVSLFFEDKEEGANAGNVELGEVHS
>scaffold-ZFGK-2042741-Selaginella_kraussiana
SEVPSGGGGRRQHYNKYVVACTLLASLNSILLGYDIGVMSGALLFIKEEFHLSSVQQEVLVGILNLVSLIGGLIAGRLADAVGRRRTMATAAAIFLAGALLMALAPSFAVLMVGRVVSGIGVGFAMIIAPVYTAELSPPGSRGSLVSFAEVFINTGILIGYVANFALSPLPPSINWRLMLGLGAAPSLFLAAAVLVMPESPRWLAMKNRIGDAKAVLVRTSGGDKAEAEAKLAVILESLGRRPESENVASSHQDPENPDRPLQPSANQSRPFDEYASTGSNSKSVWLQLLWPSKPVRWMLLISLGVHFLQQASGVDALVYYSPTVFKQAGIRKTSSLLGMTIAVGLTKTLFILVATVYLDTWGRRPLLLASAGGMAVCHVVVATTFRYLHVGAHGEGAQGHASTFLVAIAMLSICGYMASFSIGFGPTVYVLTSEIFPLQLRARAMSLSIGVNRGVSGTVALTFLSISEALTTSGTFYLFAGVCVLAFLFVYFLVPETKGKTLEEVCGHFGWKPEGNNDVSGEGEQLKQI
>scaffold-ZZEI-2023238-Phylloglossum_drummondii
SKQSSSYELLVPPAPPPKRLNRFVVACALLASLNSSLLGYDIGVMSGAILFIKENLHITELQEEILIGSLNLVSLVGGIIAGRLSDTIGRRKTMAIASLIFFTGAVAMAMAPSFTILLTGRLIAGIGVGFGLMIAPVYTAELAPASSRGALVSLPEIFINVGILQGYVASFALSGLPSTINWRLMLALGATPAIALAIAIAFMPESPRWLVTQNRLNEAAGVLIKTSEDKAEADLRLADIVAAASAAGEDQSPRRVWQELLCPSPQVRRMLVVALGIHFFQQASGIDALVYYSPAVFHEAGVTTNAAQLGATVAVGITKTSFILVAMLLLDQLGRRPLLLISTSGMTVSLAALASGFLFLNVKSSPTNDPPPVHMNHTISGAALLALLAICAFVSFFSIGMGPICWVLTSEIFPLRLRAQAMSLGIVVNRLVSSTVAMTFLSISDAITPAGTFFVFAAISALSVLFALFIIPETKGKTLEDIVRFFAKE
>scaffold-ZZOL-2003795-Selaginella_stauntoniana
MEGLSRSEPSDSRGFTQDTGLLVNDGSKQTSTYQLLSTSTESGKHFYRYVVWCALLASLNSVLLGYDIGIMSGAVLFIKEDLKIHELQEEVLVGSLNLISLVGGVLAGRLSDSIGRKKTMAIASVIFFLGAGVMGLAPNFGILLGGRIVAGIGVGFGLMIAPVYTAELAPAASRGALVSFPEIFINVGILLGYIVSYLLSGLSAGLSWRLMLGAGCIPAIVLAVGVLFMPESPRWLVMQSRIPEAEVVLLKTSRSKQEADERLADIMAAAKLNQQAGKSQGEGVWNELLWPVPSVRRMVIVALGIQFFQQASGIDALVYYSPAVFNQAGITSKAGVLGTTVAVGFTKTAFILVATSLLDKVGRRPLLLASSVGMAASLATVALGFVFYDSAMDPSKHRHLPVQSTAKSPGGSSDVALALIITAICVFMASFSVGFGPINMVLNSEVFPLRLRAQAVSLGLLVNRLVSGTIGLTFLSISEALSLAGTFFLFAGIAAASVVFIYFLVPETKGKSLEEIAGMFEREGMLAGSPELVELSSSAAVAGGQSFKYEDGQSFKYEDVGSAPHEHLEVEASHEESGGRLGQQGMYDEESHKKLLAKVKLIAAKQGNV
>scaffold-BPSG-2020241-Scouleria_aquatica
RYALACALLASLNSMLLGYDIGVIAGAVLFIKEDLGISEVQEELLVGSLNIVSLLGAASAGRIADAVGRRWTMVVAALFFLVGAGIMGFAPHFSVLMVGRLLEGIGVGFALMIAPLYTAEVSPASSRGSLVSLPEIFINMGILLGYMVSYLFSGLPSNVNWRLMLGVGILPALLLAFGVLLMPESPRWLVMQNRIDEAERVLRKTSNDEAEANVRLQQIMDAAGITVDGSGTHRGANSEGQGVWKELLWPTPPVRRMLILAFGVHFFQQASGIDATVYYSPVVFSHAGVSGRSGVLLATIAVGLSKTLFILVATIYLDRLGRRPLLLTSAVGMTCSLLVLATGFLFLNITSTDDIPDPSASSGPGLVAILAILAICSYVSFFSVGFGPIVWVLTSEIFPLRLRAQAMGLGIVVNRLASGTVALTFLSMARVMSIAGTFFLFSAISALSAVFVYIFTPETKGRTLEEIATFFE
>scaffold-CMEQ-2085554-Orthotrichum_lyellii
RYALACALLASLNSTLLGYDIGVIAGAILFIKEDLGISERQEELLVGSLNIISLLGAAAAGRIADAVGRRWTMAIAAGFFLVGAGIMGVAPHFSLLMVGRLLEGIGVGFALMIAPVYTAEVAPASSRGSLVSLPEIFINFGILSGYLVSYFFSGFPANVGWRLMLGVGMLPALVLAFGVLLMPESPRWLVMQNRIHEAEIVLRKTSNDEAEANIRLKEIMDAAGIVVDGTGTHKGANSEGQGVWKELLWPTAPIRRMLILALGVQFFQQASGIDATVYYSPVVFSHAGISGKSGVLLATIAVGLSKTLFILVATVWLDRAGRRPLLLTSAIGMTLSLFVLAIGFLFLHITPTNDIPVPAQSSGPGFVAILAILAICSYVAFFSVGFGPIVWVLTSEIFPLRLRAQAMGLGIVVNRLASGTVALTFLSMAGSMTIAGTFFLFSAMAALSAIFVYIFTPETKGRTLEEIAKFFE
>scaffold-DHWX-2010481-Fontinalis_antipyretica
YDIGVIAGAVLFIKEDLGISEVQEELLVGSLNIVSLLGAASAGRVADAVGRRWTMAIAALFFLVGAGIMGVAPHFSLLMIGRLLEGIGVGFALMIAPVYTAEVAPASSRGSLVSLPEIFINFGILIGYMVSYFFSGLPVSISWRLMLGVGMLPALVLVFGVMLMPESPRWLVMQNRILEAEIVLRKTSTDEAEANVRLQEIMDAAGIVVDASGTHRGANSEGQGVWKELLWPTAPVRRMLILAVGVQFFQQASGIDATVYYSPVVFSHAGISGKSGVLLATIAVGLSKTLFILVATVWLDRLGRRPLLLTSACGMTVSLLVLAVGFLFLNITPTDDIPVASDSSGPGSVAILAILAICSYVAFFSVGFGPIVWVLTSEIFPLRLRAQAMGLGIVANRLASGTVALTFLSMAEAMSIAGTFFLFSAMAGLSAIFVFMFTPETKGRTL
>scaffold-GRKU-2017305-Syntrichia_princeps
KYALGCALLASLNSTLLGYDIGVIAGAVLFIKEDLGISEFQEELLVGSLNIVSLVGAACAGRIADAVGRRWTMAIAALFFLVGAGIMGVAPTFGLLMVGRLLEGIGVGFALMIAPVYTAEVSPASSRGMLVSLPEIFINFGFLVGDMVSYFFSGLPVHLSWRLMLGVGMLPALVLAFGVVMMPESPRWLVMRGRVAEAEVVLRKTSRDEAEAAVRLQQIVDAAGDASSGQGVWKELLRPTAPVRRMLVVALGVHFFQQASGIDATVYYSPVVFSHAGVSGKKGVLLATIFVGLSKTLFILVATVFLDRLGRRPLLLTSAIGMTVSLFLLAMGFLFLKIPPTNEIPDVTPSGPGFVAILAILAICSYVAFFSVGFGPIVWVLTSEIFPLRLRAQAMGLGIVVNRLASGTVALTFLSMARAMTIAGTFFMFAAVAALSAVFVYMVVPETKGRTLEEIAKHFD
>scaffold-HVBQ-2132211-Tetraphis_pellucida
EEVLVGSLNIVSLIGAVCAGRIADAVGRKWTMAIAAIFFLVGAAIMGVAPTFSLLMVGRLLEGIGVGFALMIAPVYTAEVAPASSRGSLVSLPEIFINIGILAGYIVSYSFSGLPVQLGWRLMLGVGIFPAIILAFGVLLMPESPRWLVMQNRIEEAEVVLLKTSTDEAEAHVRLLEIMDAAGITRSENVEGHFLTCAGAKSEGQGVWKELLWPTPPVRRMLILALGVQFFQQASGIDATVYYSPVVFNQAGISGRSGVLLATVAVGLSKTLFILVATVWLDRIGRRPLLLASAVGMTASLFLLAIGFLFLHVKPTNDIPVPADSSGPGFVAILAILAICSFVSFFSIGFGPVLWVLTSEIFPLRLRAQAMGLGIVVNRLASGTVALTFLSMAKAMTIAGTFFLFSAVGACSILFIYVFTPETKGQTLEEIAKFFE
>scaffold-IGUH-2017248-Leucodon_julaceus
GVIAGAVLFIKEDLGISEVQEELLIGSLNIVSLLGAASAGRIADAVGRRWTMAIAALFFLVGAGIMGVAPHFSLLMVGRLLEGIGVGFALMIAPVYTAEVAPASSRGSLVSLPEIFINFGILIGYMISYFFSGLPVSISWRLMLSVGMLPALVLAFGVMLMPESPRWLVMQNRIQEAETVLRKTSNDEAEANIRLQEIMDAAGIVVDAAGTHRGANSEGQGVWKELLWPTAPVRRMLIVALGVQFFQQASGIDATVYYSPVVFSHAGISGKSGVLLATIAVGLSKTLFILVATVWLDRLGRRPLLLTSACGMAVSLLVLAIGFLFLNITPTDDIPVASDSSGPGFVAILAILAICSYVAFFSVGFGPIVWVLTSEIFPLRLRAQAMGLGIVVNRLASGTVSLTFLSMARAMSIAGTFFLFSAVAGLSAIFVYIFTPETKGRTLEEIAKFFE
>scaffold-JADL-2009582-Rhynchostegium_serrulatum
EVQEELLIGSLNLVSLLGAASAGRIADAVGRRWTMAIAALFFLVGAGVMGVAPHFSLLMVGRLLEGIGVGFALMIAPVYTAELAPASSRGSLVSLPEIFINFGILLGYMISYFFSGLPVSIGWRVVMLGVGMLPAFMLAFGVMLMPESPRWLVMQNRIQEAEIVLRKTSNDEAEANIRLQEIMDAAGIVVDAAGTHRGANSEGQGVWKELLWPTAPVRRMLILALGVQFFQQASGIDALVYYSPVVFNHAGISGKSGVLLASIAVGLFKTLFILVATVWLDRLGRRPLLLTSACGMAVSLLVLAMGFLFLNITPTDDIPAASDSSGPGFVAILAIIAICSYVAFFSVGFGPIVWVLTSEIFPLRLRAQAMGLGIVVNRLASGTVALTFLSMARAMSIAGTFFLFSSIAGLSAIFVYIFTPETKGRTLEEIAKFFE
>scaffold-ORKS-2058460-Philonotis_fontana
LNIVSLLGAASAGRIADAVGRRWTMAVAALFFLVGAGIMGVAPHFSLLMVGRLLEGIGVGFALMIAPVYTAEVAPASSRGFLVSLPEIFINFGILLGYMISYFFSGLPANISWRLMLGVGILPALVLAFGVMLMPESPRWLVMQNRIREAEIVLRKTSNDETEANIRLQEIMDAAGIVVDGAGTHRGVNSEGQGVWKELLWPSPPVRRMLILALGVQFFQQASGIDATVYYSPVVFSHAGISGRSGVLLATIAVGLSKTLFILVATIWLDRLGRRPLLLTSAIGMTFSLFVLAIGFLFLNITPTGDIPVPSQSSGPGFVAILAIFAICSYVAFFSVGFGPIVWVLTSEIFPLRLRAQAMGLGIVVNRLASGTVALTFLSMAKAMTISGTFFLFSAIAALSVIFVYVFTPETKGRTLEEIAKFFE
>scaffold-QKQO-2050440-Pseudotaxiphyllum_elegans
KYALACALLASLNSTLLGYDIGVIAGAILFIKEDLGISEVQEELLIGSLNIVSLLGAASAGRIADAVGRRWTMAIAALFFLVGAGIMGVAPHFSLLMVGRLLEGIGVGFALMIAPVYTAEVAPASSRGSLVSLPEIFINIGILIGYMISYFFSGLPVSISWRLMLGVGMLPALVLAFGVLLMPESPRWLVMQNRIQEAEIVLRKTSSDEAEANIRLQEIMDAAGIVVDAAGTHRGANSEGQGVWKELLWPTAPVRRMLIVALGVQFFQQASGIDATVYYSPVVFSHAGISGKSGVLLATIAVGLSKTLFILVATVWLDRLGRRPLLLTSACGMAVSLLVLAIGFLFLNITPTDDIPVASDSSGPGFVAILAILAICSYVAFFSVGFGPIVWVLTSEIFPLRLRAQAMGLGIVVNRLASGTVALTFLSMAEAMSIAGTFFLFSAIAGLSAIFVYTFTPETKGRTLEEIAKFFE
>scaffold-QMWB-2061482-Anomodon_attenuatus
KYALACALLASLNSTLLGYDIGVIAGAVLFIREDLGISEVQEELLIGSLNIVSLLGAVSAGRIADAVGRRWTMAIAALFFLVGAGIMGVAPRFSLLMVGRLLEGIGVGFALMIAPVYTAEMAPASSRGLLVSLPEIFINFGILIGYMISYFFSGLPVSIGWRLMLGVGMLPALALALGVLLMPESPRWLVMQNRIQEAEIVLRKTSCDEAEANIRLQEIMDAAGIVVDAAGTHRGANSEGQGVWKELLWPTAPVRRMLILALGVQFFQQASGIDALVYYSPVVFSHAGISGKSGVLLATIAVGLSKTLFILVATIWLDRLGRRPLLLTSACGMAVSLLVLAIGFLFLNITPTDDIPVTSDSSGPGFVAILAILAICSFVTFFSVGFGPIVWVLTSEIFPLRLRAQAMGLGIVVNRLASGTVSLTFLSVARAMSIAGTFFLFSAVAGLSAIFVYIFTPETKGRTLEDIAKFFE
>scaffold-RCBT-2031677-Sphagnum_palustre
KYVLGISFLASLNSILLGYDIGVISGAVLFIKEDLAIKEVQEEVLVGSLNIVSLVGALAAGRIADAVGRKWTMAVAALFFLLGALVMGLAPNFPVLMVGRVLAGIGVGFALMIAPVYTAELAPASSRGSLVSLPEIFINFGILLGYIVSFCLSGLPAYLSWRLMLGAGSVPAICLALSVLLMPESPRWLVTQNRIQEAEHVLLKTSYDKAEASARLVEIMGAAGFVRSTGLDGAQSEPGWNDASGNNFIMHAGSRSQGEGVWRELLWPTPPVRRMLIVALGINFFQQASGIDATVYYSPAVFSQAGISGKSGVLGATVAVGFSKTLFILVATIWLDRIGRRPLLFTSAIGMTVSLFTLAIGFVFLHVPKPSSNDLPVTAGVQQNPGFVAILAILAICAYVAFFSIGFGPINWVLTSEIFPLQLRAQAMGLGIVMNRLASGTVALTFLSLADAITIAGVFFLFSLIAALSILFIYFYCPETKGKTLEEIAKFFE
>scaffold-SZYG-2004793-Polytrichum_commune
KNLNKYALACALLASLNSTLLGYDIGVIAGAVLFIKEDLLITDVQEEILVGSLNIVSLRRWTMSIAALFFLVGAAVMGAAPNFGLLMVGRLLEGIGVGFALMIAPVYTAELAPASSRGSLVSLPEVFINLGILLGYIVSYSLAGWRVMLTIGILPATCLAFGVLFMPESPRWLVMQNRIDEAKIVLQKTSNDKEEAHARLLEIMDAAGIIKSDVIDGHTSTRVGPNSEGQGVWKELLWPTPAVRRMLILALGLQFFQQASGIDATVYYSPVVFQQAGITTVAVGLSKTLFILVATVWLDSIGRRPLLLTSAIGMTFSLLTLAVGFLFLHVTPTEDIPVSNTTSGHGFVPVLAILAICSYVAFFSIGFGPILWVLTSEIFPLRLRAQSMGLGIVVNRLASGTVALTFLSMAKAMTVSGTFFLFSSVAALSAVFVYIFAPETKGQTLEEIAKFFEQDSDRVQPSPYLLEMGS
>scaffold-TMAJ-2015996-Neckera_douglasii
KYALACALLASLNSTLLGYDIGVIAGAVLFIREDLGISEVQEEILIGSLNLVSLLGAASAGRIADAVGRRWTMAIAALFFLVGAGIMGVAPRFSLLMVGRLLEGIGVGFALMIAPVYTAEVAPASSRGSLVSLPEIFINFGILTGYMISYFFSGLPVSIGWRLMLGVGMLPALVLAFGVMLMPESPRWLVMQNRIQEAEVVLRKTSCDEAEANIRLQEIMDAAGIVVDAAGTHRGANSEGQGVWKELLWPTAPVRRMLILALGVQFFQQASGIDATVYYSPVVFSHAGISGKSGVLLATIAVGLSKTLFILVATVWLDRLGRRPLLLTSACGMAVSLLVLAIGFLFLNITPTDDIPVASDSSGPGFVAILAILAICSYVAFFSVGFGPIVWVLTSEIFPLRLRAQAMGLGIVVNRLASGTVSLTFLSMARAMSIAGTFFLFSTMAGLSAIFVYIFTPETKGRTLEDIAKFFE
>scaffold-UHLI-2015406-Sphagnum_recurvum
KYVLGISFLASLNSILLGYDIGVISGAVLFIKEDLAIKEVQEEVLVGSLNIVSLVGALAAGRIADAVGRKWTMAVAALFFLLGAVVMGLAPNFPVLMVGRVLAGIGVGFALMIAPVYTAELAPASSRGSLVSLPEIFINFGILLGYIVSFCLSGLPPYLSWRLMLGAGSVPAICLALSVLLMPESPRWLVTQNRIQEAEHVLLKTSYDKAEASARLVEIMGAAGFVRSTGLDGAQSEPGWNDASGNNFIMHAGSRSQGEGVWRELLWPTPPVRRMLIVALGINFFQQASGIDATVYYSPAVFSQAGISGKSGVLGATVAVGFSKTLFILVATIWLDRIGRRPLLFTSAIGMTVSLFTLAIGFVFLHVPKPSSDDLPVTAGVQQNPGFVAILAVLAICAYVAFFSIGFGPINWVLTSEIFPLQLRAQAMGLGIVMNRLASGTVALTFLSLADAITIVGVFFLFSLIAALSILFIYFYCPETKGKTLEEIAKFFE
>scaffold-VBMM-2053687-Claopodium_rostratum
KYALACALLASLNSTLLGYDIGVIAGAVLFIKEDLGISEVQEELLVGSLNLVSLLGAASAGRIADAVGRRWTMAIAALFFLVGAGIMGVAPHFSLLMVGRLLEGIGVGFALMIAPVYTAEVAPASSRGSLVSLPEIFINLGILIGYMISYFFSGLPVSIGWRLMLGVGMFPAFMLAFGVMLMPESPRWLVMQNRIEEAEIVLRKTSNDEAEANIRLQEIMDAAGIVVDAAGTHRGANSEGQGVWKELIWPTAPVRRMLILALGVQFFQQASGIDALVYYSPVVFSHAGISGNSGVLLASIAVGLSKTLFILVATVWLDRLGRRPLLLTSACGMAVSLLVLAIGFLFLNITPTDDIPVASDSSGPGFVAILAILAISSYVSFFSVGFGPIVWVLTSEIFPLRLRAQAMGLGIIVNRLASGTVALTFLSMARAMSIAGTFFLFSAIAGLSAIFVYIFTPETKGRTLEEIAKLFE
>scaffold-WNGH-2089247-Aulacomnium_heterostichum
KYALACALLASLNSTLLGYDIGVIAGAILFIREDLGISEVQEELLVGSLNIVSLLGAASAGRIADAVGRRWTMVIAALFFLVGAGIMGVAPHFSLLMVGRLLEGIGVGFALMIAPVYTAEVAPASSRGSLVSLPEIFINFGILLGYTISYFFAGLPANISWRLMLGVGMLPALVLAFGVMLMPESPRWLVMQNRIHEAEIVLRKTSNDEAEANFRLQEIMDAAGIVVDGAGTHRGANSEGQGVWKELLWPTAPVRRMLILALGVQFFQQASGIDATVYYSPVVFSHTGISGKSGVLLATIAVGLSKTLFILVATVWLDRLGRRPLLLTSAIGMTLSLFVLAIGFLFLNITPTDDIPVAADSSGPGFVAILAILAICSYVAFFSVGFGPIVWVLTSEIFPLRLRAQAMGLGIVVNRLASGTVALTFLSMAEAMTIAGTFFLFSAMAALSAIFVYIFTPETKGRTLEEIAKFFE
>scaffold-WOGB-2015273-Andreaea_rupestris
KYALCCALLASLNSTLLGYDIGVISGAIIFIKQDLGITEVQEELLVGSLNIVSLIGAASSGRIADAVGRRWTMAIAALFFLVGAATMGFAPAFSLLMVGRILAGIGVGFALMVAPVYTAEVSPASSRGSLVSLPEVFINFGILLGYIVSYSLAGLPAHVGWRLMLGIGVLPALCLAFGVFLMPESPRWLVMQNRIAEAEVVLLKTSSDKAEANIRLVEIMEAAGHVRPDVSEGQSDMGWISSTHVGANNQGQGVWKELLWPTPPVRRMLILAASGIDAIVYYSPMVFNWAGVSGTSGLLLATIAVGFSKTLFILVATIWLDRLGRRPLLLTSAAGITVSLFTLAVGFLFLHVTPTEDIPEIPLHASPHVGGFVAILAILAICSYVSFFSIGFGPVNWVLTSEIFPLRLRAQAMGLGIVVNRLVSGTVALTFLSMAEAMTIAGTFFLFSAAGALSFVFIYVFTPETKGKTLEEIATFFE
>scaffold-WSPM-2046937-Loeskeobryum_brevirostre
KYALGCALLASLNSTLLGYDIGVIAGAVLFIKEDLGISEVQEELLVGSLNIVSLLGAASAGRIADAVGRRWTMAIAALFFLVGAGIMGVAPHFSLLMVGRLLEGIGVGFALMIAPVYTAEVAPASSRGSLVSLPEIFINFGILIGYMISYFFSGLPVSISWRLMLGVGMLPAFVLAFGVMLMPESPRWLVMQNRIQEAEIVLRKTSNDEAEANMRLQDIMDAAGIVVDAAGTHRGANSEGQGVWKELLWPTAPVRRMLILALGVQFFQQASGIDATVYYSPVVFSHAGISGKSGVLLATIAVGLSKTLFILVATVWLDRLGRRLLLLTSACGMAVSLLVLAIGFLFLNITPTDDIPVASDSSGPGFVAILAILAICSYVAFFSVGFGPIVWVLTSEIFPLRLRAQAMGLGIVVNRLASGTVALTFLSMARAMSIAGTFFLFSAIAGLSAIFVYIFTPETKGRTLEEIAKLFE
>scaffold-YWNF-2051866-Hedwigia_ciliata
RYALACALLASLNSTLLGYDVGVIAGAVLFIKEDLGISEVQEELLVGSLNIVSLLGAASAGRIADAVGRRWTMAIAALFFLVGAGIMGIAPHFSLLMVGRLLEGIGVGFALMIAPVYTAEVAPASSRGSLVSLPEIFINLGILIGYTISYCFSGFPAHINWRLMLGVGMFPALVLAFGVMLMPESPRWLVMQNRIHEAEIVLRKTSNDEAEANIRLQEIIDAAGIVADGSGTHRAANSEGQGVWKELLWPTAPVRRMLILALGVQFFQQASGIDATVYYSPVVFSHAGISGRSGVLLATIAVGLCKTLFILVATIYLDRAGRRPLLLMSAIGMTLSLFVLAIGFLFLNITPTDDIPVPSQSSGPGSVAILAILAICSYVAFFSVGFGPIVWVLTSEIFPLRLRAQAMGLGIVVNRLASGTVALTFLSMAEAMTIAGTFFLFSAVAALSAIFVYFFTPETKGRTLEEIAKYFD
>scaffold-ZACW-2099862-Leucodon_brachypus
KYALACALLASLNSTLLGYDIGVIAGAVLFIKEDLGISEVQEELLIGSLNIVSLLGAASAGRIADAVGRRWTMAIAALFFLVGAGIMGVAPHFSLLMVGRLLEGIGVGFALMIAPVYTAEVAPASSRGSLVSLPEIFINFGILIGYMISYFFSGLPVSISWRLMLSVGMLPALVLAFGVMLMPESPRWLVMQNRIQEAEIVLRKTSNDEAEANIRLQEIMDAAGIVVDAAGTHRGANSEGQGVWKELLWPTAPVRRMLIVALGVQFFQQASGIDATVYYSPVVFSHAGISGKSGVLLATIAVGLSKTLFILVATVWLDRLGRRPLLLTSACGMAVSLLVLAIGFLFLNITPTDDIPVTSDSSGPGFVAILAILAICSYVAFFSVGFGPIVWVLTSEIFPLRLRAQAMGLGIVVNRLASGTVSLTFLSMARAMSIAGTFFLFSAVAGLSAIFVYIFTPETKGRTLEEIAKFFE
