# Supplementary material for: Water‐related innovations in land plants evolved by different patterns of gene cooption and novelty
Source: New Phytol. 2022 Feb 8;235(2):732–42. doi: 10.1111/nph.17981 (PMC9303528; doi:10.1111/nph.17981)
Supplement: Supplementary file 3 — Dataset S3 Fasta alignments and phylogenetic trees. [file NPH-235-732-s005.zip › Supplementary_Data_3_fasta_alignments_trees/Roots/Lateral_roots/PLT4_Q0WUU6_1_1kp.fasta.aln.trimmed]

>Klebsormidium_flaccidium_A0A1Y1HPK4
-----------------MDSGTERGA---VRKQQELEQRKAE----EIARLQRVGA----
----------------------------------------------------QPAFSGEG
VRGSDSGAGKT-------TGMHTG------------------------------------
SPLKPH---------EEMDELAR---GELDVAEGLEE--RGAG---GSGVWRDLMLPTPV
VKRMLLIGLGSNFFQQATGVDAIV------------------------------------
------------------------------------------------------------
------------------------------------------------------------
-----------------------
>Arabidopsis_thaliana_Q9XIH7_Putative_polyol_transporter_1_PLT1
YAFACAILASMTSIILGYDIGVMSGASIFIKDDLKLSDVQLEILMGILNIYSLVGSGAAG
RTSDWLGRRYTIVLAGAFFFCGALLMGFATNYPFIMVGRFVAGIGVGYAMMIAPVYTAEV
APASSRGFLTSFPEIFINIGILLGYVSNYFFSKLPEHLGWRFMLGVGAVPSVFLAIGVLA
MPESPRWLVLQGRLGDAFKVLDKTSNTKEEAISRLDDIKRAVGKKAGKGVWKDLLVPTPS
VRHILIACLGIHFAQQASGIDAVVLYSPTIFSKAGLKSKNDQLLATVAVGVVKTLFIVVG
TCVVDRFGRRALLLTSMGGMFLSLTALGTSLTVINRKWAIGLAVTTVMTFVATFSIGAGP
VTWVYCSEIFPVRLRAQGASLGVMLNRLMSGIIGMTFLSLSKGLTIGGAFLLFAGVAAAA
WVFFFTFLPETRGIPLEEMETLF
>Arabidopsis_thaliana_Q9XIH6_Putative_polyol_transporter_2_PLT2
FAFACAILASMTSIILGYDIGVMSGAAIFIKDDLKLSDVQLEILMGILNIYSLIGSGAAG
RTSDWIGRRYTIVLAGFFFFCGALLMGFATNYPFIMVGRFVAGIGVGYAMMIAPVYTTEV
APASSRGFLSSFPEIFINIGILLGYVSNYFFAKLPEHIGWRFMLGIGAVPSVFLAIGVLA
MPESPRWLVMQGRLGDAFKVLDKTSNTKEEAISRLNDIKRAVGKKAGKGVWKDLLVPTPS
VRHILIACLGIHFSQQASGIDAVVLYSPTIFSRAGLKSKNDQLLATVAVGVVKTLFIVVG
TCLVDRFGRRALLLTSMGGMFFSLTALGTSLTVIDRKWAIGLAVTTVMTFVATFSLGAGP
VTWVYASEIFPVRLRAQGASLGVMLNRLMSGIIGMTFLSLSKGLTIGGAFLLFAGVAVAA
WVFFFTFLPETRGVPLEEIESLF
>Arabidopsis_thaliana_Q0WUU6_Probable_polyol_transporter_4_PLT4
YVMACAFFASLNNVLLGYDVGVMSGAVLFIQQDLKITEVQTEVLIGSLSIISLFGSLAGG
RTSDSIGRKWTMALAALVFQTGAAVMAVAPSFEVLMIGRTLAGIGIGLGVMIAPVYIAEI
SPTVARGFFTSFPEIFINLGILLGYVSNYAFSGLSVHISWRIMLAVGILPSVFIGFALCV
IPESPRWLVMKGRVDSAREVLMKTNERDDEAEERLAEIQLAAAEGEDRPVWRELLSPSPV
VRKMLIVGFGIQCFQQITGIDATVYYSPEILKEAGIQDETKLLAATVAVGVTKTVFILFA
TFLIDSVGRKPLLYVSTIGMTLCLFCLSFTLTFLGQTLGITLALLFVCGNVAFFSIGMGP
VCWVLTSEIFPLRLRAQASALGAVGNRVCSGLVAMSFLSVSRAITVGGTFFVFSLVSALS
VIFVYVLVPETSGKSLEQIELMF
>Arabidopsis_thaliana_Q8VZ80_Polyol_transporter_5_PLT5
YAFACAILASMTSILLGYDIGVMSGAMIYIKRDLKINDLQIGILAGSLNIYSLIGSCAAG
RTSDWIGRRYTIVLAGAIFFAGAILMGLSPNYAFLMFGRFIAGIGVGYALMIAPVYTAEV
SPASSRGFLNSFPEVFINAGIMLGYVSNLAFSNLPLKVGWRLMLGIGAVPSVILAIGVLA
MPESPRWLVMQGRLGDAKRVLDKTSDSPTEATLRLEDIKHAAGRNHGEGVWRELLIPTPA
VRRVMIAAIGIHFFQQASGIDAVVLFSPRIFKTAGLKTDHQQLLATVAVGVVKTSFILVA
TFLLDRIGRRPLLLTSVGGMVLSLAALGTSLTIIDQMWAVVVAIATVMTYVATFSIGAGP
ITWVYSSEIFPLRLRSQGSSMGVVVNRVTSGVISISFLPMSKAMTTGGAFYLFGGIATVA
WVFFYTFLPETQGRMLEDMDELF
>Arabidopsis_thaliana_Q9ZNS0_Probable_polyol_transporter_3_PLT3
FAFGCAIVASIISIIFGYDTGVMSGAQIFIRDDLKINDTQIEVLAGILNLCALVGSLTAG
KTSDVIGRRYTIALSAVIFLVGSVLMGYGPNYPVLMVGRCIAGVGVGFALMIAPVYSAEI
SSASHRGFLTSLPELCISLGILLGYVSNYCFGKLTLKLGWRLMLGIAAFPSLILAFGITR
MPESPRWLVMQGRLEEAKKIMVLVSNTEEEAEERFRDILTAAEKKHGKSVWRELVIPRPA
VRLILIAAVGIHFFEHATGIEAVVLYSPRIFKKAGVVSKDKLLLATVGVGLTKAFFIIIA
TFLLDKVGRRKLLLTSTGGMVFALTSLAVSLT-MVQAWALSLSIVSTYAFVAFFSIGLGP
ITWVYSSEIFPLRLRAQGASIGVAVNRIMNATVSMSFLSMTKAITTGGVFFVFAGIAVAA
WWFFFFMLPETKGLPLEEMEKLF
>Arabidopsis_thaliana_Q8GXR2_Probable_polyol_transporter_6_PLT6
FALQCAIVASIVSIIFGYDTGVMSGAMVFIEEDLKTNDVQIEVLTGILNLCALVGSLLAG
RTSDIIGRRYTIVLASILFMLGSILMGWGPNYPVLLSGRCTAGLGVGFALMVAPVYSAEI
ATASHRGLLASLPHLCISIGILLGYIVNYFFSKLPMHIGWRLMLGIAAVPSLVLAFGILK
MPESPRWLIMQGRLKEGKEILELVSNSPEEAELRFQDIKAAAGKKHGEGVWKELILPTPA
VRRVLLTALGIHFFQHASGIEAVLLYGPRIFKKAGITTKDKLFLVTIGVGIMKTTFIFTA
TLLLDKVGRRKLLLTSVGGMVIALTMLGFGLT-MAQAWALVLSIVAAYSFVAFFSIGLGP
ITWVYSSEVFPLKLRAQGASLGVAVNRVMNATVSMSFLSLTSAITTGGAFFMFAGVAAVA
WNFFFFLLPETKGKSLEEIEALF
>Amborella_trichopoda_U5CW79
PSVSCLDLELGPKCFLGEDIGVISGAQLFVSDDLHLSDIKLEVVIGAINLFAIPGSALGG
VTSNWLGRRRTLMLSSALFTIASIVMSVAPSFAVLLLGRFLAGAAAGLALVTAPIYASEI
ASPEVRGALASLTEIFMGIGILFGYISNNVLAPLPRSYNWRVMLGLSALPALIIFVLLIF
IPETPRWLVMRGRQGEARKVLLMTNGDVEVAEQRLAEIECAAK-----VRWGELLSPSPC
VLRMLFAAIGVNFFQQASGIQAVTLYAPKIFVRAGMKKKSQ-------------------
------------------------------------------------------------
---V--------------------------------------------------------
-----------------------
>Amborella_trichopoda_W1NV61
----------------------MSGAVLYIRDDLKISSTQEEILIGSLNVCSLIGSLASG
KTSDMIGRRFTIILAATTFLLGAVLMGFAPSFAFLMAGRVVAGIGVGYSLMIAPVYTAEI
SPAMSRGFLTSLPEVFINVGILLGYVSNYGFSSLPQNINWRIMLGIAAVPAMLLALGVLI
MPESPRWLVMKGRIEQARNVLNRVSDSKAEAEERLAEILEAAE---GGHVWKELFLPSRP
VRRMLVAAIGINFFMQASGNDAVVYYCPEVFKAAGLKKKKQLFGVTILMGFMKTAFVLVS
ALFLDKAGRRPLLLGGSIGMAISLAGLGVGAL-VGSAWAVVLCVISVCATVSCFSVGLGP
ITWVYSSEIFPLRLRAQGTAVAVGVNRVVSGAVSMSFLSVTKAISMGGTFFVFSGISALG
AIFFYVFLPETKGRTLEEMCEVF
>Amborella_trichopoda_U5D825
YALACATLASMTSILLGYDIGVMSGAILFIKDDLHINDVEVEILVGSLNIFSLIGSAAAG
RTSDYIGRRYTIVFAGGIFFVGALMMGFAPNYAFLMAGRVVAGIGVGYALMIAPVYTAEV
APASSRGFLTSFPEVFINLGILLGYVSNYVFARLPEDLSWRLMLGVGAIPPVFLAVGVLA
MPESPRWLVLQGRLGAAKKILLKTSDSPDEAQRRLSEIKVAAGKHHGEGVWKELLLPTPA
VRRMLIAAVAIHFFQQASGIDAVVLYSPRVFEKAGIKEKSKLLGATVGVGLTKTTFILVA
TFLLDRLGRRPLLLSSLGGMAVSLFGLGFGLTMIAHVWAVGLCITTILLYVAFFSIGMGP
ITWVYTSEIFPLRLRAQGASIGVAVNRVISGVIGMTFISVYNAITIGGSFFLYSGVSLLA
FLFFFFFLPETKGRTLEEVVELF
>Amborella_trichopoda_U5D554
YATFSILLSSLIIVVDGYDIGVISGAQLFVREELHLDDVKVEVMVGALNLFAIVGAILAG
LISNRLGRRRTLMLSAALFTIGSVIMGISHSFPVLFVGRLFAGVAAGHALVAAPIYASEI
APPEVRGFLASLTEIFMGCGILLGYISNIAFASLPGRYNWRVMLGLAAVPAVVIWVAYLW
IPETPRWLVMKGRIESARLVLQRTFNDSKRADSRLEEIQCAAD-----PVWGELLLPSAC
VRRILLAAVGVNFFQQACGIQTVTLYAPKIFKRAGLKKKSQALAANSGVGVTKVVFIFVS
MLLADRWGRRPLLLLSIFGMSCTLLVLSGSLF-MDRPAYKWIAIVMAWIDEAFYGIGVGP
LAWAYASEIFPLRLRGPGMSMAVMVNRIVGSVVSMTFLSLTNAITIQGCYLMFSCISFIG
GVFFWFALPETKGKTLEEVEALF
>Amborella_trichopoda_W1NFT4
YALACAFLASMASVLLGYDTGVMSGAAMFIKDDLNINDIQVEILVGSINIYALIGSAFAG
WTSDWIGRRKTIAFAGAIFFVGSVIMGFAPNYALLTAGRVVAGIGVGYALMIAPVYTTEV
APTSIRGFLTSFPEIFINGGVLLGYVSNFAFADLSLQLSWRMMLGVGVVPSVFLIVGGLV
MPESPRWLIMQGKLGAAMKVLLKTSDSPDEAQLRLSEIKLSAGKRDGEGVWKELILPTPA
IRRILIVAIGMHFFQQASGIDAVVLYSPRVFRQAGIKKKNHLLGATIAVGASKTFSVLIA
TFLLDRMGRRPLLFISLGGMIISVCGLGFGLTMIAHEWAITLCIVTILLYVAFFEVGLGP
IAWVYTSEIFPLRLRATGVSIGVAVNRLMSGVNGMTFISLYKAITVGGAFFLFAGICFLA
FLFIFFFLPETNGRTLEEVSDLF
>Amborella_trichopoda_W1NGQ0
----------------------MSGAVIFIKDNLHINDTKIEILAGSINVFSLIGSAFAG
RTSDWIGRRYTIIFAAAIFFLGAIIMGLAPNYAFLMAGRVVAGIGIGYAIMIAPVYTTEL
APASCRGFLTTFPEIFINVGILLGYVSNYAFARLPEHLNWRLMLGVGVVPSMLLAVGVLA
MPESPRWLVMQGKLGAAKKVLLKISDSSNEAQLRISEIKLAAEKRHGEGVWKELLLPTPV
VRRILIVVVGIHFFQQCSGIDAVVLYSPRVFEKAGIKEKNQLLGATIAVGLIKTAAILVA
TFLLDRVGRRPLLLTSVGGMIVTLCGLGFGLTMIAHVWAIVLCIATILLFVSFFSFGLGP
IPWVYTSEILPLRLRAQGASIAAVVNRLLSGVIGMTFLSMYKAITIQGVFFLFAGTCSLA
FLFFFFFLPETMGQTLEDMSDLF
>Amborella_trichopoda_W1PTM2
----------------------MSGAILFIQKDLKITEVQVEVFVSCLSIVSLVGCLGGG
HTADAIGRKWTMGLSCIVFQLGVVLMAIAPSFKVLLAGRILAGIGVGFGGVIALIYIAEI
SPAASRGTLTSIPEILVNFGILLGYVSNYAFSGLPVHIGWRVMLVVGVLPSVFVAFALFV
LPESPRWLVMMNRTKEAQSVLLKITEDETEVEARLSEIEEAAKIQQEKGVWQELISPSPV
VRRMLISGIGIQCFQQITGIDAIVYYSPTIFMDAGLKSEKTILAATIAVGFAKTSFILVA
IFLIDRVGRKPLLYVSTMGMTACLFGLGMTLTFLKHQIAITLAILAVCGNVAFFSVGIGP
ICWVVTSEIFPLRLRAQASALGAMGNRVCSGIVSMSFLSASRFISVAGIFLMFSAISAFS
VAFVYRFVPETKEKTLEEIKLLF
>Amborella_trichopoda_U5CW76
YALACAFLASMTSILLGYDIGVMSGAVIFIKEDLRISDVEVEILVGSLNIYCLIGSFAAG
RTSDWIGRRYTIVFASAIFFVGALMMGFAPNYAFLMAGRVVAGIGVGYALMIAPVYTAEV
APASCRGFLTSFPEVFINAGILFGYVSNFAFERLPLHLGWRTMLGVGAIPSVFMGVAVLA
MPESPRWLVLQGKLGAAKKVLLKTSDTPEEALLRLSDIKLAAGKHHGEGVWKELLLPTPA
VRRIMIAAVGIHFFQQASGIDAVVLYSPRVFKKAGITDNSQLLGATVAVGFTKTITILIA
TFMLDKVGRRPLLLTSVGGMIISLCGLGFGLTMITNVWAIAICIATVLLFVTFFSIGMGP
ITWVYSSEIFPLRLRAQGASIAVAVNRVVSGVLTMSFISLYKAITIGGSFFLFAGIASVA
FCFFFFFLPETKGRNLEEIIELF
>Amborella_trichopoda_W1NIF9
YVIGCAIFASLNSVLLGYDVGVMSGAILFIQEDLKITEVQEEVLVGSLSIISLFGSLGGG
RTSDAIGRKWTMGLAAIVFQSGAALMAMAPSFTILMVGRLLAGIGIGFGVMIAPVYIAEI
SPAVTRGALTSFPEIFINVGILLGYVSNYAFSGISVHINWRIMLAVGILPSVFIAFALFI
IPESPRWLVIQNRADEARSVLLKITEDEAEVEARLVEIEEAASTGKEKAVWQELLSPSPA
LRRMLITGFGIQIFQQITGIDATVYYSPTIFKDAGITSEKAILAATVAVGFAKTSFILVA
IFLIDRVGRKPLLYVSTVGMTASLFSLGMALSFLTHGTGIALAILAVCGNVAFFSVGIGP
VCWVVTSEIFPLRLRAQASALGAVGNRVSSGLVAMSFLSLSRAISVAGVFFVFSAISALS
VAFVYFFVPETKGKSLEQIELLF
>Amborella_trichopoda_W1NHI3
YVITCAILSSFNSVLLGYDVGVMSGAILFIQKDLKITEVQVEVLVGCLSLMSLVGSLGGG
RTSDAIGRKWTMGLAAIVFQLGVVLMAVAPSFSLLMAGRLLAGIGIGFGGVIALIYIAEI
SPAASRGALTSIPEILINLGILLGYVSNYAFSGLPVHISWRVMLAIGILPSVFVAFALVV
IPESPRWLVMKNRAKEARSVLLRITEDEAEVEARLAEIEEAAAIEKEKAVWQELMSPSPI
VWRMLITGVGIQCFQQITGIDATVYYSPTIFKEAGLESERTILAATIAVGFSKTIFILVA
MFLIDRVGRKPLLYVSTVGMTACLFGLGMALLLLKHEIGIALAILAVCGNVAFFSVGIGP
ICWVVTSEIFPLRLRAQASALGAVGNRVCSGLVAMSFLSVSRAISVSGTFFTFSAISALS
VAFVYLFVPETKGKTLEQIRLLF
>Brachypodium_distachyon_I1H8K7
YAFACALLASMNSVLLGYDISVMSGAQLFMKEDLKITDTQIEILAGVINIYSLFGSLAAG
LTSDWLGRRYTMVLAAAIFFTGALLMGLAPNYAFLMAGRFVAGIGVGYALMIAPVYTAEV
APTSARGFLTSFPEVFNNFGILLGYVSNFAFARLPVHLSWRAMFLVGAVPPIFLGFAVLA
MPESPRWLVMRGRIDDARYVLQRTSDSPEEAEERLLDIKRVVGEARGQGVWKELLIPSRP
VRRMLVAGLGLMFIQQATGVDCVVMYSPRVFEQAGIKSKTNSLGASMAVGVCKTFFIPIS
TLLLDRVGRRPLLLASGGGMAIFLFTLATSLLMMDRKALGAVSIAAMLSFVASFASGLGP
VAWVYCSEIYPLRLRAQAAAIGTGLNRLMSGATTMSFLSLSHTITIAGSFYLYACVATAG
WVFMYFFLPETMGKSLEDTGKLF
>Brachypodium_distachyon_I1IK05
YAFACATLASMTTILMGYNLALMSGAQLFIREDLGLTDEQVEVLSGSMNVFMLASILAAG
PAADLLGRRGMLVLANAFLMAGALAMSLGGSYAALLAARFVTSLGVGFALVVAPVYNAEI
SPASARGVLSSLLDIFVNVGILLSYVSNWALAGLPVRLGWRVMFGIGVLPPVLLAVAVLA
MPESPRWLAMRGRESDARAVLLRVSDTATEAELRLDEIKQAVASSTNSNVWKELVLPTPT
VKRALVCVIGLNFLQQAAGVDAILLYSPVMFKKAGMSSNESILGATVAIGVVKTCFIGVV
SLFSDRVGRRPLLLLSSAGVAASLTALALTLSFVPGSLSVSMCVGFTLVAVAFFSCGFGS
LPSTVSAEIMPLRLRAQGSSLGMAANRVTCGAVTMSFLSLAGWISMPGCFLLYAGLAATA
CVFVFLRLPETRGRSLEDMDVLF
>Brachypodium_distachyon_I1H8K6
YALACAVLASMNSILLGYDVSVMSGAQIFIKKDLKVTDTDIEILAGIINIFSLVGSLAAG
RTSDWIGRRYTMVLAAVIFFAGALIMGLAPSYAVLMVGRFVAGVGVGYALMIAPVYTAEV
APTSARGLLTSFPEVFINTGVLLGYISNYAFHGLPLRVGWRAMFLAGAVPPVFLAVAVLA
MPESPRWLVMQGRIADARKVLDKTSDTPEEAVARLEDIKNAVGKRHGEGVLKELLLPTPP
VRRILIACLGLQFFQQASGIDSVVLYSPRVFESAGIKTDANTLGATISVGASKTLFILVA
TFLLDRVGRRPLLLTSAGGMVASLLTLASALHVIGRPALSGVSIASVLTFVASFSIGMGP
IAWVYSSEIFPLRLRAQGCALGTAMNRIMSGAITMSFYSLSKKITLAGSFFLYAGVATAG
WVFMFFFLPETRGRSLEDTERLF
>Brachypodium_distachyon_I1II30
YPFFCAVLASMTSVLTGYNVAVMSGAQIFIAEDLGVSDTQIELLSGAINIYSLVGALLAG
WTSDRLGRRLTIVLTNAFFLLGPLTMSLAAGYPALMAGRFVSGVGVGYALVIAPVYAAEI
SPASSRGLLTSLPEIFINTGVMLSYVSNLVFSGLPAHLSWRLMFAAGVVPTVFLAAGVLT
MPESPRWLAMKGRTEEARAVLGRTSDTPAEAQQRLLEIQLIVSNGGNNSAWKEAAS-KAG
VRRVLATVLALQFFQQASGIDSVVLYGPRVLAMAGVTSNALLLGLNVLFGVAKAGSILIA
MALADRVGRRPLLLVSTGGMTLSLLVLGSVFAFAGVAAVAAVAVVAVVAFVCTFSVGLGP
LAWVYSSEILPLRLRGQGAGLGTAMNRVVSGLVTMTFISLYGAITMAGTFYLYGAVAAAS
FVFIYTCLPETRGRNLEDMEQLF
>Brachypodium_distachyon_I1J3E2
YVLACSVFASLNHVLLGYDVGVMSGCIIFIQKDLGINSVQQEILVGCLSFISLLGSLAAG
RTSDAVGRKRTIGLAAAVFQAGALIMTLAPSFSVLMAGRLLAGVGIGFGLMVAPVYISEI
SPASQRGAMASFPEIFISLGILLGYVSNLAFSGLPAHLGWRVMLAAGILPSLSVAYALAV
IPESPRWLVMQSRAPEALAVLLKVTETEGEADERLAEIEEAAAMDGGEAVWRELARPSPA
VRRMMVVGLGVMFFQQATGIDALVYYSPTIFRDAGITSESALLAATVAVGVSKTAFIVFA
IALIDRVGRKPLLYISTAGITACLAALAAALSVPSMGVGIAVAIVTVCGFVAFFSVGIGP
VNMVLSSEIYPLRLRAQAVALGLAVNRLTSGAVAMSFLSICGAVSVAGAFAAFAAISALS
VAFVHWFVPETSGKTLEQIESLF
>Brachypodium_distachyon_I1GT00
YAFTCSILASMATIVLGYDVGVMSGASLYIKKDLQITDVQVEILIGILSLYALVGSFAAS
RTSDWIGRRVTVVFAATIFFTGSLLMGFAVNYAMLMVGRFVTGIGVGYAIMVAPVYTAEV
SPASARGFLTSFTEVFINFGILLGYVSNYAFARLPLRLGWRVMLGIGAAPSALLALMVFG
MPESPRWLVMKGRLADAKVVLDKTSDTPEEAAERLADIKAAAGKKGEERVWKELLLPSPA
MRRILLAALGIHFFQQATGSDSVVLYSPRVFKSAGIADDDHLLGVTCAVGVTKTLFILVA
TFLLDRVGRRPLLLTSTAGMLVALVGLATGLTVVGRPWAIALCVLSVLAYVSFFSVGLGP
ITSVYTAEVFPLRVRALGFAVGAACNRVTSAAVSMSFLSLSKAITIGGSFFLYAGITAIG
VAFFFVFIPETRGQPLEDIGKLF
>Brachypodium_distachyon_I1GSZ9
YAFICAIVASMASIVLGYDIGVISGASLYIKKDLKITDAQLEILVGILSIYSLIGSFAAG
RTSDWIGRRFTVVFVSAFFFAGALLMGFAGSYAMLMFGRFVAGIGVGYAMVIAPVYTAEI
SPASARGFLTSFPEVFINVGILLGYVSNYAFARLPLSLGWRFMLGIGAAPPVLLAVLVVN
MPESPRWLVMKGRLADARLVLEKIADTREEAEERLADIKLAAGTRGDEKVWRELIVPTPA
VRRILLTALGIHLFHQGCGSDNVVLYSPRVFESAGITGDDQLLAATCAMGVTKTFFILVA
TFLIDRVGRRPLVLCSTGGMVVALVGLATGLTVAGRQWAVVLCVASVMAYVSFFSVGLGP
VTGVYTTEIFPLRLRALGFAVGAAGNRVISGVISMTFLSLSNAITIGGCFFLYAGVTALG
WVFFFNCVPETRGRTLEEIGSLF
>Brachypodium_distachyon_I1II31
YALVCSLVASAISIIYGYNRGVMSGAQKFVQEDLGVSDARIEVLIGATSIYSLVGSLAAG
WACDRLGRRRTMALSAAMFFAGSAVTGAATGYAALMAGQLVAGVACGFGLVVAPVYIAEM
APAASRGFLSSIPEIAGNSGILLSYIADFALAGLPRGLNWRLMIGVGAVPPLFLAVAALL
MPETPRWLVLHGHHDEARRILARTTGDRALADRRFTEIVSSVQKKSGTSVWREILVPTPP
VRRVLLAVLGLQFFQQASGVAALVLYAPRVFNHVGITSQRAVLGATVLLGLVKTVSIVVP
LFLADRLGRRPMLLASAGGMAASLLVLGFSLR-ASPWWAAATSVAAAAAFMATFSLGFGP
VIWMYGSEILPLRLRAQGTGIGTAVNRVMSAVVGMTFISLYEAVGMAGSFYIFAGCAAAA
WVFVYACLPETKGKSLEEMEALF
>Brachypodium_distachyon_I1GT01
FAFACAILASMTSILLGYDIGVMSGASLFIKKDLQISDVQVEVLMGILNVYSLIGSFAAG
RTSDWIGRRYTIVFAAVIFFAGALVMGFSVNYLMLMFGRFVAGIGVGYALMIAPVYTAEV
SPASARGFLTSFPEVFINFGILLGYVSNYAFSRLSLRLGWRVMLGIGAAPSVLLAFMVLG
MPESPRWLVMKGRLADAKVVLAKTSDTPEEAAERLADIKDAAGKKGSERVWKELILPTSA
MRHILISGIGIHFFQQASGIDAVVLYSPRVFKSAGITNENRLLGTTCAVGVTKTVFILVA
TFLLDRVGRRPLLLSSTGGMIVSLVGLAAGLTVVSRPWAIALCILCILAYVAFFSIGLGP
ITWVYSSEIFPLHVRALGCSLGVAANRLTSGVISMTFISLSKAITIGGAFFLFAGIASLA
WVFFFTYLPETRGRTLEDMSALF
>Brachypodium_distachyon_I1H3H1
YAVACSIIGSIISILMGYDTGVMSGAMLFIKEDLKTNDTQVQVLAGILNVCALAGSLTAG
RVSDLVGRRRTISLAACIFLAGSVLMGLSPNFATLLAGRCVAGVGVGYALMIAPVYAAEI
ASADIRGSLTSLPEICISFGILIGYVANYFLAKLPLVYGWRTMLGLGALPSAALALGVLA
MPESPRWLVMQGRADEALVVLNKVCDDGAEAEVRLTEIKAAAGGGSGKGVLKELFVPTPA
VRRILVAALGVHFFQHLTGIEAVVLYSPRIFKAAGIATRNEILAATIGVGVTKTVFIMTA
ILLVDRVGRRPLYLSSLAGIVASLTCLGLGLTVIERAWAVALAITTVFAFVASFSVGVGP
ITWAYSSEVYPLRLRAQGASVGVATNRIMNAGVSMTFVTLYKAITIGGAFFLFAGLAVVA
AAFFYFFCPETQGRPLEDIEEVF
>Brachypodium_distachyon_I1IZX8
FVYACAIFASLNAILLGYDVGVMSGAIIYIQKDLHITEFQQEILVGCLSVISLLGSLSGG
RTSDAIGRKWTMGLGAIIFQAGAAIMTFAPSFTVLMIGRLLAGVGIGFGAMISAVYIAEI
SPAAARGTLTSLPEICINFGILLGYVSNYAFSGLSEHISWRVMLGVGILPSVFIGVALFV
IPESPRWLMMEKRVPEARAVLLQISASEAEVEERLAEIEEAANVKEDKAVWRELLNPSPA
VRRMLYAGCGIQLFQQITGIDATVYYSPTIFRDAGIKSDQELLAATVAVGFTKTIFILVA
IFLIDKVGRKPLLYVSTIGMTVCLFVLGIALTLPKHSVGIDLAIFAVCGNVAFFSIGMGP
ICWVLSSEIFPIRLRAQASALGQVGGRVGSGLVSMSFLSMARAISVAGMFFVFAAISTVS
VAFVYFCVPETKGKTLEQIEMMF
>Brachypodium_distachyon_I1IN62
------------------DTGVMSGAMLFIKEDLKTNDTQVQVLAGILNVCALVGSLTAG
RVSDRIGRRRTISLAACIFLAGSVLMGLAPNFATLLAGRCVAGVGVGYALMIAPVYAAEM
SSAEIRGSLTSLPEICISFGILLGYVANFLLAKLPLVYGWRTMLGLGALPSAVLAVGVLA
MPESPRWLVMQGRPEEALAVLRRVSDAAGEADVRFAEIKAAAGSAKGKGVLKELFVPTPT
VRRIVVAALGVHFFQHLTGIEAVVLYSPRIFKVAGIATRNEILAATIGVGITKTVFIMSA
ILLV--AGNRS---TSPALPASSPRSLALALRL-------------------TTRVGSG-
-----ASHRHGVHLR------GVLLRRLGANHVGVQLGE--EEATRSG------------
-------CDGSGGTN--------
>Brachypodium_distachyon_A0A0Q3ESL3
YAVACSIIGCIISILMGYDTGVMSGAMLFIKEDLKTNDTQVQVLAGILNVCALVGSLTAG
RVSDRIGRRRTISLAACIFLAGSVLMGLAPNFATLLAGRCVAGVGVGYALMIAPVYAAEM
SSAEIRGSLTSLPEICISFGILLGYVANFLLAKLPLVYGWRTMLGLGALPSAVLAVGVLA
MPESPRWLVMQGRPEEALAVLRRVSDAAGEADVRFAEIKAAAGSAKGKGVLKELFVPTPT
VRRIVVAALGVHFFQHLTGIEAVVLYSPRIFKVAGIATRNEILAATIGVGITKTVFIMSA
ILLV--AGNRS---TSPALPASSPRSLALALRL-------------------TTRVGSG-
-----ASHRHGVHLR------GVLLRRLGANHVGVQLGGVPAPTACAGRRLLPLRGAGYG
RRRLLLLCREDDPR---------
>Ginkgo_biloba_Gb_04388
YMIACAVLASMNSILLGYDVGVMSGAILFIQEDLHLKEVEEEVLVGSLNIVSLVGAAVAG
RTSDAIGRRWTMALAALIFLMGAAIMGLAPSFVVLMVGRLLAGIGVGFALMIAPVYTAEV
SPASSRGALTSLPEIFINVGILLGYISNYFLSGLPAHLSWRLMLGLGVFPSLFLGLGVLA
MPESPRWLVMQNRIEEATIVLLRTSVDQAEADARLSEIIEAAGKNHGEGVWRELFKPTPP
IRRMLIIALGIQFFQQASGIDAVVYYSPVVFKEAGIRSQTGLLAATVAVGFAKTGFILVA
VFMIDRVGRRPLLLISALGMTVSLVALALGFSFIENGGAVFLAILAVCCNVAFFSIGLGP
VCWVLGTEIFPLRLRAQAASLGVVVNRVVSGVVAMTFLSVSSAITVAGTFSLFAGLSVLC
VIFICGYIPETKGKTLEEIVKFF
>Ginkgo_biloba_Gb_04390
Y--------------FDDDGGVMSGAILFIQEDMHITEVEEEMLIGSINIVSLIGAVVAG
RTSDAIGRRWTMALTGLICLLGAAIMGLAPSFAVLMGGRLLVGLSVGFALMIAPVYTAEV
SPASSRGALASFPEIFVNAGILLGYISNYFLSALPAHLSWRFMLGLGVVPSLFIVFGVLA
MPESPRWLVMQNRIEEATVILLRTSDDQAEAEARLAEIIEAARKKHGKGVWHELFWPIPP
IQQMLIIALGIQFFQQASGIDAVVYYSPFIFKEAGIQSQAGLLSATVAVGFAKTGFILVA
IFLIDRVGRRPLLLTSALGMTASLVALTLVLFFIKNEGAVLLAILALCCNVIFFSIGLGP
VCWVLSSEIFPLRLRAQAASLGVVVNRVASGIVAMTFLSVSSAITVAGTFFIFSVISVLC
VVFIYSYIPETKGKTLEEIVTFF
>Ginkgo_biloba_Gb_04393
YVIVCALLASMNSMLLGYDAGVMSGAILFIQEELHITEVEEEMLIGSSNIVSLLGAAVAG
RTADAIGRRRTMALAALIFLMGSAIMGLAPSFAVLMGGRLLVGFSVGFGLSITPVYTAEV
SPASSRGALTSFPEIFVNAGILMGYISNYFLSGLPAHLSWRLMVGLAVVPSLFIGLGILA
MPESPRWLVMQNRIEEATLVLSQTSDDQAEADARLAEIIEAAGKKYGEGVWRELFWPNPP
IGRMLMIALGIQFFQQATGIDAVVYYSPAIFKDAGIQSQSGLLSTTLVVGFAKTAFVLVA
TFLIDRVGRRTLLLTSTLGMTASLVALAFVFSFIQNEGAVFLAVLAVCCNVAFFSIGLGP
VCWVLNSEIFPLRLRAQAVSLGVVVNRIASAMVAMTFPSVARAITAAGTFFLFAGLSIFC
AVFVYSYVPETKGTTLEEIEAFF
>Ginkgo_biloba_Gb_04394
YVIVCALLASMNSMMLGYDAGVMSGAILFIQEELHITEVEEEMLIGSSSIVSLLGAAVAG
RTSDAIGRRRTMALEALIFLMGAAIMGLAPSFAVLMGGRLLVGISVGFGLSITPVYTAEV
SPASSRGALASFPEIFVNAGILMGYISNYFLSGLPAHLSWRLML----------------
-------------------------DDQAEVDARLAEIIEAAGKKHGDGVWREIFWPNPP
IGRMLMIALGIQFFEQATGIDAVVYYSPAIFKDAGIQSQAGLLSTTLVVGFAKTAFVLVA
TFFIDRVGRRTLLLTSTLGMTASLLALASVFSFIQNEGAVFLAVLAVCCNVAFFSIGLGP
VCWLLNSEIFPLRLRAQAVSLGVVVNRAASAMVAMTFPSVARAITAAGTFFFFAGLSILC
AVFVYSYVPETKGKTLEEIETFF
>Ginkgo_biloba_Gb_17133
YVIACSVLASMNSIILGYDVGVMSGAVIFIKEDLKITNTKVEVLIGSLNIISLLGAGLAG
RTSDAIGRRWTMALAALIFMLGALVMSLAPSFALLMVGRLVAGIGVGFALLIAPVYTAEV
SPASSRGALTCFPEIFINVGILLGYISNYAFSGLPAHLSWRLMVGMGVVPPIFLGLGVLT
MPESPRWLVMRNRNDEAMTVLVKTSDSRAEAAARLSEIVEGIELKRGEGTWREIFKPSPT
VRRMLMIALGVQFFQQASGIDATVYYSPFIFKKAGINSQTGILIATIAVGFTKAGFVVVA
AFLIDKVGRRPLLLTSAIGTTLSLLTLSLALLFVGKHVAAFLAIIAACSNVGFFSIGLGP
VNWVLGSEIFPLRLRAKASSLGVGVNRVVSGVVSMSFLSLAKAMTEAGVFFLYAGISFLC
AVFFYACIPETKGKTLEEIVAYF
>Klebsormidium_flaccidium_A0A1Y1HNV0_Polyol_transporter
----------------------MNGA----------------------------------
-------------------------------------------------------HTAH-
------------------------------------------------------------
AP-SP-----------------------------------------GSAV------P---
--------------QDGTG----F------------------------------------
---------------------------------LR-SLAPVLAVTATCAYMAFFSTGLGP
VNWVLVSEIFPSRLRAQAMGLATVVNRTISGTVSLTFLSLAEAITAAGTFLLFALIGLAS
VVFFYYVVPETRGKSLEEIEKLY
>Oryza_sativa_indica_B8BGF2
YAVGCSIIGSIISVLMGYDTGVMSGAMLFIKEDLKTNDTQVQVLAGILNVCALVGSLTAG
RVSDCVGRRLTISLAACIFLAGSVLMGLAPNFATLLAGRCVAGVGVGYALMIAPVYAAEI
ASADIRGSLTSLPEICISFGILIGYVANYLLAKLPLVYGWRAMLGLGALPSAALALGVLA
MPESPRWLVVQGRAEEALSVLRRRKDVNVERN--------------GSKGWKVVIGALPP
TNKMTNKNV-----THLTGIEAVVLYSPRIFKAAGIASRNSVLAATIGVGVTKTAFILTA
ILLVDRIGRRPLYLSSLAGIIASLACLGMGLTVIERAWAVVLAIATVFTFVASFSIGVGP
ITWAYSSEVYPLRLRAQGASVGVAINRVMNAGVSMTFVSLYKAITIGGAFFLFAGLAVAA
ATFFYLLCPETQGKPLEEIEEVF
>Oryza_sativa_indica_A2YN20
YAFTCAILASMASIILGYDIGVMSGASLYIKKDLKITDVQVEILMGILNIYSLVGSFAAG
RTADWIGRRFTVVFAAAFFFAGALLMGFSGDYATLMVGRFVAGVGVGYAIMIAPVYTAEI
SPASSRGFLTSFPEVSINLGILLGYVSNYAFARLPLSLGWRVMLGVGAAPSVLLALMVLG
MPESPRWLVMKGRLADAKAVLEKIADTPEEASERLADIKAAAGKKGGEQVWRELVVPTPA
MRRIVLAAVGLHFFQQASGVDSVVLYSPRVFQSAGITGDDQLLGTTCAVGVAKTVFILVA
AFLLDRAGRRPLLLTSTGGMVFSLVGLATGLTVVGRSWAVGLCVASILAYVAFFSVGLGP
MSGVYTSEIFPLRARALGFAVAVACNRVTSGVISMTFLSLSSAITIGGSFFLYAAISSLA
WVFFFTRLPETRGQTLEEIGKVF
>Oryza_sativa_indica_B8BLH6
FAFGCATLASMTTILMGYNLALMSGAQLFVREDMGLSDAEIEVLAGSMNVFMLASILAAG
WAADTLGRRGTIVLANAFLMAGALAMSLGATYAALMAARFVTSVGVGFARVVAPVYNAEI
SPASTRGVLTSLLDMFVNVGILLSYVSNYAFAGLPVHLGWRVMFAIGAVPPVFLAAAVLA
MPESPRWLAMRGRHADARVVLARTSDSAEEADLRLEEIKHAVAPHAGGGVWRELLFPSAM
VRRILATVIGLQFFQQASGIDAIVLYSPLVFKKAGMASNTSVLGATIAIGVVKTCFILVA
TLLSDRLGRRPLLLASTGGMAVTLTSLALTLL-VASTASAAACVASVMAFVAAFSVGLGP
TTATK-------------------------------------------------------
-----------------------
>Oryza_sativa_indica_A2XDJ6
YALACAILASMNSILLGYDISVMSGAQKFMKKDLNISDAKVEVLAGIINIYSLVGSLAAG
RTSDWIGRRYTMVLASVIFFAGALIMGLAPSYAIVMLGRFVAGVGVGYALMIAPVYTAEV
APTSARGLLTSFPEVFINAGVLLGYVSNFAFYRLPLHIGWRVMFLVGAVPPVFLAVGVLA
MPESPRWLVMQGRIGDARRVLEKTSDSPAEAEERLADIKNAVGRGHGEGVWRDLLLPTPA
VRRILIACLGLQFFQQASGIDAVVLYSPRVFDNAGLHSDSDSIGASVAVGASKTLFILVA
TFLLDRVGRRPLLLTSAGGMVISLVTLASALHMIEHTALVGLSIAMVLVFVASFSIGMGP
IAWVYSSEIFPLRLRAQGCALGTAMNRVVSGAVSMSFISLYKAITFAGSFYLYAGIAAAG
WVFMFFFLPETQGRSLEDTVKLF
>Oryza_sativa_indica_B8BM48
------------------------------------------------------------
-----------------MFLAGSAATAAASGYAALMAGQLVAGVACGFGLVVAPVYIAEI
APPSSRGFLASIPEIAGNSGILLSYIADFALAGLPMSLNWRLMIGIGAVPPLFLAAAALL
MPETPRWLVLHGHHDDARQVLVRTGGDAALAERRLQEIVSSVKESTSTGVWRDILVPTPA
VRRVLFAILGLQFFQQASGVAAMVLYAPRVFNHVGVTSERAVLGATVLLGATKTASIVVP
LFLADRLGRRPMLLSSAGGMAVSLLVLGFSLR-VSSWWAAATSVAAAAAFMATFSLGFGP
VIWMYGSEILPLRLRAQGTGIGTAANRVMSAAVGMSFISLYEAAGMAGTFYLFAACSAAA
WVFVYACLPETKGRSLEEMEALF
>Oryza_sativa_indica_A2XZ03
YVFACSVFASLNSVLLGYDVGVMSGCILFIQRDLHINEVQQEVLVGCLSFISLLGSLAGG
RTSDAVGRKWTIGLAAIVFQAGAAVMTLAPSFEVLMVGRLLAGVGIGFGVMIAPVYIAEI
SPAASRGSFTSFPEIFINLGILLGYISNYAFSGLPDHVSWRVMLAVGILPSVSIAFALLV
IPESPRWLVMKNRADEAREVLLKVTDSEDEAKERLAEIEAAAAVAAGKTVWQELTRPSPV
IRRMLITGLGIQCFQQITGIDALVYYSPTIFRDAGITTESQLLVATVAVGFFKTAFIALA
IVLIDRVGRKPLLYVSTVGMTACLVVLAATLAALAHSAGIAVAILTVCGDVAFFSVGIGP
ICWVMSSEIFPLRLRSQAAALGAVMNRVTSGAVAMSFLSVCRAISVAGAFSVFAVISALS
VVFVYRYVPETSGKTLEEIELLF
>Oryza_sativa_indica_A2WZG7
---------------------------------MKITDVEVEILLGILNLYSLVGSFAAG
RTSDWIGRRLTIILAAVIFFVGAIMMGLSVNYPMLMAGRFVAGIGVGYAFMIAPVYTAEV
SPASSRGFLTSFPEVFINFGILLGYVSNYAFSRLRLQLGWRLMLGVGAAPSVALALMVLA
MPESPRWLVMKGRLADAKVVLGETSDTAEEAATRLAEIKEAVAKRGGERVWKELILPTPA
VRRVLLSALGIHFFQQSSGIDAVVLYSPRVFQSAGITDKNKLLGTTCAVGVTKTLFILRR
RH--DR----------------TLVTLGLGLTVIGEGWAIAVSIASILAFVAFFSIGLGP
ITWVYSSEIFPLHLRALGCALGVGLNRVTSGVISMTFLSLSKAITIGGSFFLYAGIASLA
WLFFFTYLPETRGRTLEQMGELF
>Oryza_sativa_indica_A2XDJ5
YAFGCALLASMNSVLLGYDISVMSGAQIFMKEDLKITDTQIEILAGVINIYSLFGSLAAG
MTSDWLGRRYTMVLAAAIFFTGALLMGLAPNYAFLMAGRFVAGIGVGYALMIAPVYTAEV
APTSARGFLTSFPEVFNNSGILLGYVSNFAFARLPVHLSWRAMFLVGAVPPIFLGIAVLA
MPESPRWLVMRGRIEDARRVLLKTSDSPDEAEDRLLDIKKAVGKAQGEGVWKELLLPTRP
VRRMLVAGLGLMFIQQATGVDCVVMYSPRVFERAGIKSKTNSLGASMAVGVCKTFFIPIA
TLLLDRVGRRPLLLASGGGMAIFLFTLATSLLMMDRKALGAISIAAMLSFVASFASGLGP
VAWVYTSEIYPVRLRAQAAAIGTGLNRLMSGATTMSFLSLSNAITIAGSFYLYASIAAAG
WVFMYFFLPETKGKSLEDTVKLF
>Oryza_sativa_indica_A2YN19
FAFACAILASMTSILLGYDIGVMSGASLYIKKDFNISDGKVEVLMGILNLYSLIGSFAAG
RTSDWIGRRYTIVFAAVIFFAGAFLMGFAVNYAMLMFGRFVAGIGVGYALMIAPVYTAEV
SPASARGFLTSFPEVFINFGILLGYVSNYAFSRLPLNLGWRIMLGIGAAPSVLLALMVLG
MPESPRWLVMKGRLADAKVVLEKTSDTAEEAAERLADIKAAAGKRSGNRVWKELILPTPA
MRRILLSGIGIHFFQQASGIDSVVLYSPRVFKSAGITDDNHLLGTTCAVGVTKTLFILVA
TFFLDRVGRRPLLLSSTGGMILSLIGLGAGLTVVGQPWAIGLSIASTLAYVAFFSIGLGP
ITWVYSSEIFPLQVRALGCSLGVAANRVTSGVISMTFLSLSKAITIGGSFFLYSGIAALA
WVFFYTYLPETRGRTLEEMSKLF
>Oryza_sativa_indica_A2ZG82
YAFGCATLASMTTILMGYNLALMSGAQLFVREDVGLSDAQIEVLAGSMNVFMLVSILAAG
WAADVLGRRGTLVLANAYLMAGALAMSLGATYAALMAARFVTSVGVGFSLVVAPVYNAEI
SPASARGVLSSLLDMFVNVGILLSYVSNYALAGLPVHVGWRVMYGIGVLPPVFLAAGVLA
MPESPRWLAMRGRHADARAVLVRTSDSVEEAELRLEEIKRAVEQEAGVGVWRELLLPSAM
VRRIVTCVVGLHFFQQASGIDAIVLYSPLVFKKAGMASNTSVLGATVAVGVVKTCFILVA
TLLSDRLGRRPLLLASTGGVAVTLTSLALALR-VASTASAAACVASVMAFVAAFSVGFGP
MTATYTAEIMPLRLRAQGASLGMAVNRLTCGVVSMTFISLAGGITMAGCFFLYAGVAAVA
CVFVYVRLPETRGRSLEDMDVLF
>Oryza_sativa_indica_A2ZG84
FAFACATLASMTTILMGYNLALMSGAELFIREDLGLADEQVEVLSGSMNVFMLASILAAG
TVADAAGRRGTLVLANALLMAGALAMSLGGSYAALMAARFVTSVGVGFAVVVAPVYAVEI
SPASSRGVLSSLPEIFINAGILLSYVSNYALAGLPLRLGWRVMFAAGVVPPVFLAAGVLA
MPESPRWLAMRGRDAEARAVLARTSDTPAEADLRLEEITRAVAQAVADGVWRQLLVPTPT
VRRIMTNVLSLHFFQQASGIDVIVLYSPLVFKQAGMASNTSVLAATVAVGVVKTCSILVA
TLLSDRVGRRPLLLWSAAGMAVALASLALTLC-VGAPARAAAGVASAAAYVAAFSVGLGP
LAPSYGSEIMPLWLRAQGAGVGVAVNRVTCGVLSMTFISVAGGITMAGCFFVYAGAAVAA
WVFVYVRLPETRGRSLEDMDVLF
>Oryza_sativa_indica_A2XVS5
FVLACAIFASLNAILLGYDVGVMSGAIIYIQKDLHITEFQEEILVGCLSVVSLLGSLSGG
RTSDAIGRKWTMALGAIVFQAGAAIMTFAPSFTVLMIGRLLAGVGIGFGAMVSAVYIAEI
SPAAARGTLTSLPEICINLGILLGYVSNYAFSGLSEHINWRIMLGVGILPSVFIGFALFV
IPESPRWLMMEKRVPEARAVLLQISESEAEVEERIAEIEEAANTKEDKAVWMELLNPSPA
VRRMLYAGCGIQMFQQITGIDATVYYSPTIFRDAGIKSDQELLAATVAVGFTKTVFILVA
IFLIDKVGRKPLLYVSTIGMTMCLFVLGIALTLQKHRIGIDLAVFAVCGNVAFFSIGMGP
ICWVLSSEIFPLRLRAQASALGQVGGRVSSGLVSMSFLSMARIISVAGMFFVFAVISTVS
VAFVYFCVPETKGKTLEQIEMMF
>Oryza_sativa_indica_A2XZ04
YVFACSVFASLNHVLLGYDVGVMSGCIIFIQKDLHISEVQQEVLVGCLSFISLLGSLAAG
RTSDAVGRKWTIGLAAAVFQAGAAVMTLAPSFAVLMMGRLLAGIGIGIGIMVAPVYISEI
TPATLRGSYASFPEIFISLGILLGYVSNLAFSGLPDHINWRVMLAAGIVPSISVAFVLLV
IPESPRWLVMQGRAAEARAVLLKVTDGEDEAQERLAEIEEAARATNGKAVWRELLRPSPV
IRRMLVTGIGVQLFQQITGIDALVYYSPTIFRDAGITTESQLLAATVGVGLSKTVFIVIA
IVLVDRVGRKPLLYVSTAGITACLAALAASLSLLAHAAAIGAAILTVCGFVAFFSVGIGP
INMVLSSEIYPLRLRAQAVALGFAVNRLTSGAVAMSFLSICGAVSVAGAFAAFAAISALS
VVFVHVFVPETSGKSLEQIESLF
>Oryza_sativa_indica_A2ZG80
YAFGCATLASMTTILMGYNLALMSGAQLFVREDMALRDAEIEVLTGSMNVFMLVSILAAG
WAADVLGRRGTLVLANAFLMAGALAMSLGATYAALMAARFVTSVGVGFSLVVAPVYNAEI
SPASARGVVSTLFEMFVNIGILLGY-----------------------------------
---SPRWLAMRGRHADARAVLVRTSDSVEEAELRLEEIKHAAEPQDGGGVWRELLLPTAM
VRQILTCVVGLQFFQQASGVNVVVLYSPVVFKKAGMASNTSVLAAIVAVGVAKTCSILVA
TLFSDRLGCRPLLLASTGGMAVTLTSLALTLR-VAPAASAAACVASVVAFVAAFSAGLGP
MTAAYTAEVLPLRLRAQGASLGIAVNWLTCGVMSMTFISVAGGITMAGFFFLYAGVAAAA
CVFVHARLPETRGRSLEDMDALF
>Oryza_sativa_indica_A2ZL14
YPFFCAVLASMTSVLMGYNVAVTSGAQIFMAEDLGVSDAQIEVLSGAINIYSLVGALLAG
WTSDRLGRRLTIVLTNGFFLAGPLVMSLAGGYAALMAGRFVAGIGVGYALVIAPVYAAEI
SPASSRGLLSSLPEIFINGGVMLSYVSNFAFSGLPVHLSWRLMFAAGVVPTVFLAAGVLT
MPESPRWLAMKGRRGEARVVLDRTSDTPAEAEQRLQEIEVAAANGGGGGAWKEVAT-KPG
VRRVLAVVLTLQFFQQASGIDSVVLYGPRVLAAAGVASNTLLLGLNVVFGVAKASSILVA
MALTDRVGRRPLLLASTGGMTASLVALGSVFAFGGAAVAAGAAVAVVVAFVCAFSVGIGP
LAWVYSSEILPLRLRGQGAGVGTAMNRVVSGVVTMTFISLYGAITMAGAFYLYAAIAAAS
FVFIYACLPETRGRSLEDMEELF
>Selaginella_moellendorffii_D8RN55_PLT2-3
YVVFCTLLASLNSILLGYDIGVTSGALLYIKDDFKLNSVQQEMLVGILNLVSLVGGLMAG
KLADAVGRRKTMATASVIFFVGALLMALSPSYAVLMGARVLSGVGVGFAMIIAPVYTAEL
SPPGSRGSLVSFAEVFINTGILVGYVANFALSPLPQWLGWRLMLGLGAVPAVFLACAVLV
MPESPRWLVMQGRVSQAKTVLIRTGGNKGEAESRLTAIVESLGKKAGSNVWKQLLLPSAP
VRRMLLVSLGIHFFQQASGVDALVYYSPTVFAQAGMKSRTSVLGMTIAVGLTKTLFILVA
TIYLDTVGRRTLLLASATGMTIALTTVAVTFRFLHVVALVVIAMLAICGFMASFSIGLGP
TVYVLTSEIFPLTLRARAMSLSIGMNRGISGTVALTYLSLAEALTTSGAFFVYASIAFAS
IVFVFFVVPETKGKSLEEVCKYF
>Selaginella_moellendorffii_D8RLM3_PLT2-2
YVVFCTLLASLNSILLGYDIGVMSGALLYIKDDFKLNSVQQEILVGILNLVSLVGGLMAG
KLADAVGRRKTMATASVIFFVGALLMALSPSYAVLMGARVLSGVGVGFAMIIAPVYTAEL
SPPGSRGSLVSFAEVFINTGILVGYVANFALSPLPQWLGWRLMLGLGAVPAVFLACAVLV
MPESPRWLVMQGRVSQAKTVLIRTGGNKGEAESRLTAIVESLGKRTGSNVWKQLLLPSAP
VRRMLLVSLGIHFFQQASGVDALVYYSPTVFAQAGMKSRTSVLGMTIAVGLTKTLFILVA
TVYLDTVGRRTLLLASATGMTIALTTVAVTFRFLHVVALVVIAMLAICGFMASFSIGLGP
TVYVLTSEIFPLTLRARAMSLSIGMNRGISGTVALTYLSLAEALTTSGAFFVYASIAFAS
IVFVFFVVPETKGKSLEEVCKYF
>Selaginella_moellendorffii_D8RN41_PLT2-1
YVVFCTLLASLNSILLGYDIGVMSGALLYIKDDFKLNSVQQEILVGILNLVSLVGGLMAG
KLADAVGRRKTMATASVIFFVGALLMALSPSYPVLMGGRVLSGIGVGFAMIIAPVYTAEL
SPPGSRGSLVSFAEVFINTGILVGYVANFALSPLPQWLGWRLMLGLGAVPAVFLACAVLV
MPESPRWLVMQGRVSQAKTVLIRTGGNKGEAESRLTAIVESLGKRRGSNVWKQLLLPSAP
VRRMLLVSLGIHFFQQASGVDALVYYSPTVFAQAGMKSRTSVLGMTIAVGLTKTLFILVA
TIYLDTVGRRPLLLASATGMTISLTTVAVTFRFLHVVALVVIAMLAICGFMASFSIGFGP
TVYVLTSEIFPLTLRARAMSLSIGMNRGISGTVALTYLSLAEALTTSGAFFVYASIAFAS
IVFIFFVVPETKGKSLEEVCKYF
>Selaginella_moellendorffii_D8S624_PLT3-2
YVVWCALLASLNSVLLGYDIGIMSGAVLFIKEDLKIHELQEEVLVGSLNLISLVGGVLAG
RLSDSIGRKKTMAIASVIFFLGAGVMGLAPNFGILLGGRIVAGIGVGFGLMIAPVYTAEL
APAASRGALVSFPEIFINVGILLGYIVSYLLSGLSAGLSWRLMLGAGCIPAIVLAVGVLF
MPESPRWLVMQSRIPEAEVVLLKTSRSKQEADERLADIMAAAKGKQGEGVWNELLWPVPS
VRRMVIVALGIQFFQQASGIDALVYYSPAVFNQAGITSKAGVLGTTVAVGFTKTAFILVA
TSLLDKVGRRPLLLASSVGMAASLATVALGFVFYDRDVALALIITAICVFMASFSVGFGP
INMVLNSEVFPLRLRAQAVSLGLLVNRLVSGTIGLTFLSISEALSLAGTFFLFAGIAAAS
VVFIYFLVPETKGKSLEEIAGMF
>Selaginella_moellendorffii_D8SMJ7_PLT3-1
YVVWCALLASLNSVLLGYDIGIMSGAVLFIKEDLKIHELQEEVLVGSLNLISLVGGVLAG
RLSDSIGRKKTMAIASVIFFLGAGVMGLAPNFGILLGGRIVAGIGVGFGLMIAPVYTAEL
APAASRGALVSFPEIFINVGILLGYIVSYLLSGLSAGLSWRLMLGAGCIPAIVLAVGVLF
MPESPRWLVMQSRIPEAEVVLLKTSRSKQEADERLADIMAAAKGKQGEGVWNELLWPVPS
VRRMVIVALGIQFFQQASGIDALVYYSPAVFNQAGITSKAGVLGTTVAVGFTKTAFILVA
TSLLDKVGRRPLLLASSVGMAASLATVALGFVFYDRDVALALIITAICVFMASFSVGFGP
INMVLNSEVFPLRLRAQAVSLGLLVNRLVSGTIGLTFLSISEALSLAGTFFLFAGIAAAS
VVFIYFLVPETKGKSLEEIAGMF
>Selaginella_moellendorffii_D8RN27_PLT1-2
YVVFCTLLASLNSLLLGYDIGVMSGALLYIKDYFELNSVQQEVLVGILSLATLVGGLMAG
KVADAVGRRKTMATAAAIFFVAALLMALSPSYAVLMAGRVLSGLGVGFA-TISPVYTAEL
SPPGSRGSLGSSADLFVNIGVLLGYVANFALSPLPEWLGWRLMLGVGAVPSVFLACAVLV
MPESPRWLVMQGRLSPAKAILLKTAGNKMEAESRLAAIV----RRKASNVWKQLLLPSAP
VRRMLLVSLGIHFFQQASGVDALVYYSPTVFAQAGMKSRTSVLGMTIAVGVTKTLTILVA
TIWLDSLGRRPLLLASATGMTIALTTVAVTFRFLHVVAVVVIAMLAICGFMTSFSIGFGP
TVCVLTSEVFPLTLRARAMSLSIGMNRAISGAVALTYLSLAGAITTSGAFFVYASIALAS
IGFVFFVVPETKGKSLEEVCKYF
>Selaginella_moellendorffii_D8RLK5_PLT1-1
YVVFCTLLASLNSLLLGYDIGVMSGALLYIKDYFELNSVQQEVLVGILSLATLVGGLMAG
KVADAVGRRKTMATAAAIFFVAALLMALSPSYAVLMAGRVLSGLGVGFA-TISPVYTAEL
SPPGSRGSLGSSADLFVNIGVLLGYVANFALSPLPEWLGWRLMLGVGAVPSVFLACAVLV
MPESPRWLVMQGRLSPAKAILLKTAGNKMEAESRLAAIVESLGRRKASNVWKQLLLPSAP
VRRMLLVSLGIHFFQQASGVDALVYYSPTVFAQAGMKSRTSVLGMTIAVGLTKTLTILVA
TIWLDSLGRRPLLLASATGMTLALTTVAVTFRFLHVVAVVVIAMLAICGFMASFSIGFGP
TVCVLTSEVFPLTLRARAMSLSIGMNRAISGAVALTYLSLAGALTTSGAFFVYASIALAS
IGFVFFVVPETKGKSLEEVCKYF
>Anthoceros_agrestis_BONN_evm.model.Sc2ySwM_344.4622.1_._AagrBONN_evm.TU.Sc2ySwM_344.4622___Sc2ySwM_344_19766231-19768195(+)
YALGCALLASFNSSLLGYDIGVMSGAVLFIKDDLKIKKLQVELLVGSLNLVSLVGAGVAG
KLSDVVGRRRTMAVASVIFFVGAALMGLAPSFSILMLGRIVAGIGVGFALMIAPVYTAEV
SPAGTRGSLVSLQEIFINVGILMGYISSFLLAGLPTHLGWRLMLGAGVIPAVVLAAGVLV
MPESPRWLVTQNRLAEAEQVLVKTSSSKAEADMRLQEIVSAAGKKQGEGVWRELLFPTPP
VRRMLIVALGIQFFQQASGIDATVYYSPTVFNEAGITSKSGILGATVAVGVFKTAFILVA
TIWLDRVGRRPLLFVSATGMTISLAVLAVGFVLLNVGLPVVLAIVATCTYVSFFSIGFGP
ICWVLTSEIFPLRLRSQAVGLGTATNRVVSGVVALSFLSLSDAISPAGIFFLFAVIAGLS
ICFIYFRVPETKGKTLEEIEKFF
>Anthoceros_agrestis_BONN_evm.model.Sc2ySwM_362.350.1_._AagrBONN_evm.TU.Sc2ySwM_362.350___Sc2ySwM_362_1563438-1565384(-)
FSLACAVLASFTSCIIGYDLGVMNGAAAFIREDAGISKLQAEFLSGCLTVSSAVGAAASG
SLADGLGRRWSLAVSATVLFVGMSAMSLAPSYAVLLLGRLVEGIGVGLGLVAAPLYIAEI
SPAQSRGRLMSFLEVFNNLGVLLGYMAAVLLSDPRYSLSWRMVLGVGAAMAAALSGAVVV
LPESPRWLVKQGRVEEAEQVLVWTSRSKAQAGSSLAEIMEAAT---GRVEWSSLISPSPG
LRRMALAGLGLQILQQCVGLEAAVFYLRALLSEGGILSSMGVFAAALGLGLCRIISTLVS
GHWQDRAGRRPLLLFGGWGMAVSMAALAASFSVLAAGVVAVLSLVAVFAYVAFFSLGLGP
ISWTISAEVFPLAMRAQALGLAVAVNRLAGGFARSCFLGISGLVSASWVCLMFASMSVVV
IVSVYCWVPETKGKSLEEIEALL
>Anthoceros_angustus_006725_locus=scaffold26_size1211857_53817_55786_-_len_1854
YALGCALLASFNSSLLGYDIGVMSGAVLFIKDDLKIKKLQVELLVGSLNLVSLVGAGVAG
KLSDVVGRRKTMAVASVIFFVGAALMGLAPSFSILMLGRIIAGIGVGFALMIAPVYTAEV
SPAGTRGSLVSLQEIFINVGILMGYISSFLLAGLPTHLGWRLMLGVGVIPAVVLAAGVLV
MPESPRWLVTQNRLAEAEQVLVKTSSSKAEADMRLQEIVSAAGEKQGEGVWRELLFPTPP
VRRMLIVALGIQFFQQASGIDATVYYSPTVFNEAGITSKSGILGATVAVGFFKTAFILVA
TIWLDRVGRRPLLFVSATGMTISLAVLAVGFVLLNVGLPVVLAIVATCTYVSFFSIGFGP
ICWVLTSEIFPLRLRSQAMGLGTATNRVVSGVVALSFLSLSDAITPAGIFFLFAVIAGLS
ICFIYFRVPETKGKTLEEIEKFF
>Anthoceros_angustus_011999_locus=scaffold71_size515776_92284_94245_-_len_1737
FSLACAVLASFSSCIIGYDLGVMNGAAGFIREDAGISKRQAELLSGCLTVSSAVGAAASG
SLADGLGRRWSLAVSATVLFVGMSAMSLAPSYAVLLLGRVVEGIGVGLGLVAAPLYIAEI
SPAQSRGRLMSFLEVSNNLGVLLGYMAAVMLSDPRYSLSWRMVLGVGAAMAAALSGAVVV
LPESPRWLVKQGRVEEAEQVLLRASRSKAQAGSSLAEIMAAAA---GRLEWSSLISPSPG
VRRMLLAALGLQILQQWVGLEAAVFYLRALLSEGGILSTMGVFAATLGVGLCRIISTLVS
GLWQDRAGRRPLLLFGGWGMAVSMAALAAAFALLAAGVVAVLALVAVFAYVALFSLGLGP
INWTISAEVFPLAMRAQAMGLAVAVNRLAGGLARSCFLEISGLVSAPWVCLMFAFMSVVV
LVFVYYCVPETKGKSLEEIEASL
>Anthoceros_punctactus_evm.model.utg000051l.1044.1_EVM_Apun_evm.TU.utg000051l.1044___utg000051l_5121120-5123433(-)
YALGCALLASFNSSLLGYDIGVMSGAVLFIKDDLKIKKLQVELLVGSLNLVSLVGAGVAG
KLSDVV----------------------------------------------------EV
SPAGTRGSLVSLQEIFINVGILMGYISSFLLAGLPTHLGWRLMLGAGVIPAVVLAAGVLV
MPESPRWLVTQNRLAEAEQVLVKTSSSKAEADMRLQEIMSAAGKKQGEGVWRELLFPTPP
VRRMLIVALGIQFFQQASGIDATVYYSPTVFNEAGITSKSGILGATVAVGVFKTAFILVA
TIWLDRVGRRPLLFVSATGMTISLAVLAVGFVLLNVGLPVVLAIVATCTYVSFFSIGFGP
ICWVLTSEIFPLRLRSQAVGLGTATNRVVSGVVALSFLSLSDAISPAGIFFLFAVIAGLS
ICFIYFRVPETKGKTLEEIEKFF
>Anthoceros_punctactus_evm.model.utg000138l.179.1_._Apun_evm.TU.utg000138l.179___utg000138l_932374-934322(+)
FSLACAVLASFTSCIIGYDLGVMTGAAAFIREDTGISKLQAEFLSGCLTVSSAVGAAASG
SLADGLGRRWNLAVSATVLFVGMSAMSLAPSYAVLLLGRLVEGIGVGLGLVAAPLYIAEI
SPAQSRGRLMSFLEVFNNLGVLLGYMAAVLLSDPRYSLSWRMVLGVGAAMAAALSGAVVV
LPESPRWLVKQGRVEEAEQVLVWTSRSKAQAGSSLAEIMEAAT---GRVEWSSLISPSPG
LRRMALAGLGLQILQQWVGLEAAVFYLRALLSEGGILSSMGVFAAALGLGLCRIISTLVS
GHWQDRAGRRPLLLFGGWGMAVSMAALAASFSVLAAGVVAVLSLVAVFACVAFFSLGLGP
ISWTMSAEVFPLAMRAQALGLAVAVNRLAGGFARSCFLGISGLVSASWVCLMFASMSVVV
IVFVYCWVPETKGKSLEEIEALL
>Fontinalis_antipyretica_00875-RA__[mRNA]__locus=170971_50535_52998_+_[translate_table__standard]
YALGCALLASLNSTLLGYDIGVIAGAVLFIKEDLGISEVQEELLVGSLNIVSLLGAASAG
RVADAVGRRWTMAIAALFFLVGAGIMGVAPHFSLLMVGRLLEGIGVGFALMIAPVYTAEV
APASSRGSLVSLPEIFINFGILIGYMVSYFFSGLPVSISWRLMFGVGMLPALVLVFGVML
MPESPRWLVMQNRILEAEIVLRKTSTDEAEANVRLQEIMDAAGANEGQGVWKELLWPTAP
VRRMLILAVGVQFFQQASGIDATVYYSPVVFHHAGISGKSGVLLATIAVGLSKTLFILVA
TVWLDRLGRRPLLLTSACGMTVSLLVLAVGFLFLNIGSVAILAILAICSYVAFFSVGFGP
IVWVLTSEIFPLRLRAQAMGLGIVANRLASGTVALTFLSMAKAMSIAGTFFLFSAMAGLS
AIFVYMFTPETKGRTLEEIAKFF
>Pleurozium_schreberi_augustus_masked-scaffold_271-processed-gene-1.46-mRNA-1_gene=augustus_masked-scaffold_271-processed-gene-1.46_name=augustus_masked-scaffold_271-processed-gene-1.46_seq_id=scaffold_271_type=cds
YALACALLASLNSTLLGYDIGVIAGAVLFIKEDLGISEVQEEILIGSLNIVSLLGAASAG
RIADAVGRRWTMAIAALFFLVGAGIMGVAPHFSLLMVGRLLEGIGVGFALMIAPVYTAEV
APASSRGSLVSLPEIFINLGILTGYMISYFFSGLPVSISWRLMLGVGMLPAFVLAFGVLL
MPESPRWLVMQNRIQEAEIVLRKTSNDEAEANXRLQEIMDAAGANEGQGVWKELLWPTAP
VRRMLILALGVQFFQQASGIDATVYYSPVVFSHAGISGRSGVLLATIAVGLSKTLFILVA
TVWLDRLGRRPLLLTSACGMAVSLLVLAIGFLFLNIGFVAILAILAICSYVAFFSVGFGP
IVWVLTSEIFPLRLRAQAMGLGIVVNRLASGTVALTFLSMAKAMSIAGTFFLFSAVASLS
AIFVYIFTPETKGRTLEEIAKFF
>scaffold-AZZW-2002712-Chlorokybus_atmophyticus
FIIRCVLFASFSMMLAGDDVGIMSSVILFVRGDFDLSTLQISIVVSILTIFSAVGAIMAG
KISDTYGRKRAVEVAAVLFAAGALVMSLSVGFWTLLVGRVLAGLGVGSGMLVAPLYTAEL
SPVQVRGQLVSTGEIAINAGILLGYLFGFALAGLPPGYNWRWMLGLGVLPALVILACMVR
MPESPQFLMSQGRDGEAEAVLRQSCRDREEVDSRMQEIRLAME-----GSWRDILRPTKT
IRRIIILGIGINFFQQATGIEAVVYYTPATLQQAGITNTHLVLLATVAVGLAKTSSILIA
TMLLDKAGRRPLLLVAASGATGALLLIAASFAF---KLAAYVTLVGQILFVVFFSIGYGP
ICWVILSEIFPTRIRGRAMSLGALTNRLASGSVAFGFLSLTELITPGGTFLLFAGVQFLS
ILFVVFLVPETRGKSLEEL----
>scaffold-FFGR-2009070-Netrium_digitus
YVFTAVMIASIAWMLLGYDIGVTSGVVLFIKDDFNLSDVQQEVFVGILNAVSLLGALASG
RLSDVLGRRLGLALAALILFCGSAFMSMAPSFKYLLIGRVITGVGVGFGLTLAPLYTAEL
APPKARGRLVAMGDAFANIGILSGFSAALALSGLPTSIAWRYMIALAALPAAALSFGVIF
IPESPRWLILHGRIIEAAEVLHRSSRGPKEARQRLWEIMAACGWEAGDGVWREFLWPTPS
VLRMLIVVLGINYFQHATGIEACVYYSRFPFRAAGLTGRHHLLAASLLVGISKFTFCLVA
ATLVDKCGRRVLLLISLAGMIVSLMAQGSGFLFLQQALQIGISIAANCSFVAFYSIGMGP
LTWVLTSEIFPLRLRAQAMGLATSVNRLTSGLAAMTFLSLRKATSNAGPFFIFALSAIQA
FCFVFSYCPETKGRSLEEISRFF
>scaffold-FFGR-2009071-Netrium_digitus
YVFTAVMIASIAWMLLGYDIGVTSGVVLFIKDDFNLSDVQQEVFVGILNAVSLLGALASG
RLSDVLGRRLGLALAALILFCGSAFMSMAPSFKYLLIGRVITGVGVGFGLTLAPLYTAEL
APPKARGRLVAMGDAFANIGILSGFSAALALSGLPTSIAWRYMIALAALPAAALSFGVIF
IPESPRWLILHGRIIEAAEVLHRSSRGPKEARQRLWEIMAACGWEAGDGVWREFLWPTPS
VLRMLIVVLGINYFQHATGIEACVYYSPFTF---------------LLVGISKFTFCLVA
ATLVDKCGRRVLLLISLAGMIVSLMAQGSGFLFLQQALQIGISIAANCSFVAFYSIGMGP
LTWVLTSEIFPLRLRAQAMGLATSVNRLTSGLAAMTFLSLRKATSNAGPFFIFALSAIQA
FCFVFSYCPETKGRSLEEISRFF
>scaffold-FFGR-2011385-Netrium_digitus
YLLGSVLIASISSTLLGYDVGVTSGALLFIQEDFNLTDVQQEVFVGSL----LVGALSAG
RLSDAFGRRTGMGLASIIFFVGNCLMALAPSFRMLLIGRLVTGVGIGFGLTLAPLYTAEV
SPPSDRGGLVSLGEVFINVGLLLGFFCSFILSGLPTSLAWRWMLGVGAFPSIALAIGVIF
MPESPRWLVMHGRLREALSVLRKICGSEAEARLRLREIIDAAGVGGGGQVWRELIWPSKS
VQRMLVVLIGTNFFQHATGIEASVYYSPVIFREAGIVNKQALLAATLGVGMSKTSFVLLA
SCLIDVYGRRVLLLTSTAGMMVSLVIQGIGIA-LST------------------------
------------------------------------------------------------
-----------------------
>scaffold-FFGR-2013081-Netrium_digitus
YVFRTSLLACISSALLGYDIGVTSGALLFILEDLKLSIFQQEIFVGSLNLVSLVGAFLAG
RVADHFGRRAGMMVAAVVFFTGAIMMAVAASFSLLLIGRLVTGIGVGFGLLLAPLYTAEL
SPAASRGGIVSMAEIFINIGILLGFLASFSLTGLPTHLAWRWMLGLGAVPAVALALGVMV
MPESPRWLVMHGRLQEAAAVLKKTSMLPGEARARLQDIMEAAGRGGS-GVWRELLWPSPP
VKRMLIVIVGINFFQQATGIDTIVYYSPIMLRAANITGKRELMAMAVLLGFVKTGFVIIS
CFLLDLFGRRTLLLVSITGMGVCLFMEGVVFWYVSKSGGQALAVLMICLYAAFFSVGMGP
VNWLITSEIFPLRLRAQAMGVGTAVNRVTGGIVASTFLSIFAATTPAGPFFIFSAVSAVA
FIFFFFRIPETKGKTLEEINKFF
>scaffold-FFGR-2013472-Netrium_digitus
FSLRSTLVASIAVLLVGYDVGVTSGALLFIADDFLLKDTQKDFLY-TLSFTSIIGAGLAG
RLADTMGRRPSLVAAAALFILGAIVMSWAYSFTILLLGRVVTGLGVGFGLTLAPVYTSEL
SPHYSRGTLVSMTEVFMNLGITIGYCACFSLSGLTS--GWRVMLGLGALPAIALGAGVLL
LPETPRWLVMMGRSGEALTILRKLGSGEEEAQKSLMEIIHSVGEGGGSSPWQELICSSPA
LQRLLLLCIGTNFFHQATGIDAMVFYSPTIFKAAGYVSKLSQLTATLGVGITRTVSVLLS
TLFVDHYGRRPLLLASTCGMAFSMLMMSLGFQ-LHAGVPALLIMFGACSFVSFFSIGLGP
ICWVLSSEIFPNRLRSQGFAVGTSVNRAVSGVVSLTFLSLGNTIHPSRAFLVLASASILA
TVFFSSFAPETKGKTLEQL----
>scaffold-FMRU-3013697-Cosmarium_ochthodes_&_Zygnema_sp.-2_samples_combined
VVIRSSILASISSALLGYDIGVTSGAMLFIAESFTLDHVQQEIFVGILNLVSLVGALMAG
RLADLLGRRLALLTASSIFFAGALMMALAWSYPLLLVGRIVTGIGIGFGLTIPPLYIAEI
APPANRGGLVSLGEVFINLGILLGFLCSFLFGFCPPWLAWRLMLGGGALLAVALGLSVLG
LPESPRWLIMHGRVGEGELVLLRTSNDDMEAQRRYWEILDAAGEGGGKGVWKEILWPTPT
VRRMLIVLVGVNFFQQATGIDATVYYSPVMFQKAGITS----------------------
------------------------------------------------------------
------------------------------------------------------------
-----------------------
>scaffold-FMRU-3013698-Cosmarium_ochthodes_&_Zygnema_sp.-2_samples_combined
VVIRSSILASISSALLGYDIGVTSGAMLFIAESFTLDHVQQEIFVGILNLVSLVGALMAG
RLADLLGRRLALLTASSIFFAGALMMALAWSYPLLLVGRIVTGIGIGFGLTIPPLYIAEI
APPANRGGLVSLGEVFINLGILLGFLCSFLFGFCPPWLAWRLMLGGGALLAVALGLSVLG
LPESPRWLIMHGRVGEGELVLLRTSNDDMEAQRRYWEILDAAGEGGGKGVWKEILWPTPT
VRRMLIVLVGVNFFQQATGIDATVYYSPVMFQKAGITS----------------------
------------------------------------------------------------
------------------------------------------------------------
-----------------------
>scaffold-HJVM-2005237-Cosmarium_ochthodes-ASW_07133
-----SILASISSALLGYDIGVTSGAMLFIAESFTLDHVQQEIFVGILNLVSLVGALMAG
RLADLLGRRLALLTASSIFFAGALMMALAWSYPLLLVGRIVTGIGIGFGLTIPPLYIAEI
APPANRGGLVSLGEVFINLGILLGFLCSFLFGFCPPWLAWRLMLGGGALLAVALGLSVLG
LPESPRWLIMHGRVGEGELVLLRTSNDDMEAQRRYWEILDAAGEGGGKGVWKEILWPTPT
VRRMLIVLVGVNFFQQATGIDATVYYSPVMFQKAGITSTQALLGATLMLGFIKVFFVLVA
VALLDRFGRRVLLLSSVSGMMFSLLAQGTGFLILEQTWSAALAVLANCTFVAFFSLGMGP
INWLLTSEIFPLRLRAQAIGLGTAVNRIAA------------------------------
-----------------------
>scaffold-HJVM-2005238-Cosmarium_ochthodes-ASW_07133
-----SILASISSALLGYDIGVTSGAMLFIAESFTLDHVQQEIFVGILNLVSLVGALMAG
RLADLLGRRLALLTASSIFFAGALMMALAWSYPLLLVGRIVTGIGIGFGLTIPPLYIAEI
APPANRGGLVSLGEVFINLGILLGFLCSFLFGFCPPWLAWRLMLGGGALLAVALGLSVLG
LPESPRWLIMHGRVGEGELVLLRTSNDDMEAQRRYWEILDAAGEGGGKGVWKEILWPTPT
VRRMLIVLVGVNFFQQATGIDATVYYSPVMFQKAGITSTQALLGATLMLGFIKVFFVLVA
VALLDRFGRRVLLLSSVSGMMFSLLAQGTGFLILEQTWSAALAVLANCTFVAFFSLGMGP
INWLLTSEIFPLRLRAQAIGLGTAVNRIAA------------------------------
-----------------------
>scaffold-NBYP-2055932-Mesotaenium_kramstae
YILAAALLASTSSALLGYDVGVTSGALLFIQDEFGLNNFQKEVFVSSLSLVSLLGALISG
RLSDAIGRRRTIACASLAFLGGALGMALAPSYAVLLGGRLVTGVGVGFGFTVAPLYTAEL
APPAHRGMLVALAEVFINVGILLGYLASFALKGLPQGTNWRWMLALGALPAAVLGLGVFA
LPESPRWLVMRGRSAEALAVLEKTSSSAGEPARRLAEIMEAAGPGSGDGVWRELLRPTPA
VKRMLLVCIATNFFQQATGIDAAVYYSPVMFEQAGIHGRGALLAATLAVGVAKASFTVVA
MLLLDRFGRRPLLLLSTSGMTIALLVQSLGFLLLRQALAPALTIGAACLFVAAFSLGLGP
ICWVLTVEIFPLRLRAQAFALGTAVNRLASGTVTLTFLTLGAALSPSGCFLLFAAVGASS
IVFFYKYAPETKGKTLEEITGFF
>scaffold-SNOX-2023803-Planotaenium_ohtanii
YVFNASLLASLSSLLLGYDIGVTSGALLFLTEDFGLSTVQQEVFVGILNLVALVGSLASG
RLADIFGRRGAMASASVIFFVGSLLMAVAGNYTVLMIGRVITGIGVGFGMVLPPLYIAEI
SPPLPRGGLVTFGEIFINVGILLGFFASFVLGSLPSNESWRAMLGLGILPAVLLLVGVFI
MPESPRWLVMHGRVGEAEDILKKSSTIQGEAETRLLEILQAAGEGGGMGVWKEILFPTQA
VRRMLVVAIGISFLQQATGIDAVVYYSPIMFRQAGITGKLALLGATLVVGAIKVSFVFAS
MVMLDRFGRRVLLAVSCMGMFLSLLVQGIGLLLIDRAVQAAVAITANCFFVAFFSIGIGP
INWLMISEVFPLRLRAQGIAIGTAVNRIISGAFAMSFLSLGEALGPSGPVFIFSCFGLVA
FLFCHFYVPETKGLSLETLVRLF
>scaffold-STKJ-2008509-Cosmarium_ochthodes-M1384
VVIRSSILASISSALLGYDIGVTSGAMLFIAESFTLDHVQQEIFVGILNLVSLVGALMAG
RLADLLGRRLALLTASSIFFAGALMMALAWSYPLLLVGRIVTGIGIGFGLTIPPLYIAEI
APPANRGGLVSLGEVFINLGILLGFLCSFLFGFCPPWLAWRLMLGGGALLAVALGLSVLG
LPESPRWLIMHGRVGEGELVLLRTSNDDMEAQRRYWEILDAAGEGGGKGVWKEILWPTPT
VRRMLIVLVGVNFFQQATGIDATVYYSPVMFQKAGITS----------------------
------------------------------------------------------------
------------------------------------------------------------
-----------------------
>scaffold-STKJ-2008510-Cosmarium_ochthodes-M1384
VVIRSSILASISSALLGYDIGVTSGAMLFIAESFTLDHVQQEIFVGILNLVSLVGALMAG
RLADLLGRRLALLTASSIFFAGALMMALAWSYPLLLVGRIVTGIGIGFGLTIPPLYIAEI
APPANRGGLVSLGEVFINLGILLGFLCSFLFGFCPPWLAWRLMLGGGALLAVALGLSVLG
LPESPRWLIMHGRVGEGELVLLRTSNDDMEAQRRYWEILDAAGEGGGKGVWKEILWPTPT
VRRMLIVLVGVNFFQQATGIDATVYYSPVMFQKAGITS----------------------
------------------------------------------------------------
------------------------------------------------------------
-----------------------
>scaffold-VQBJ-2000312-Coleochaete_scutata
-----------------------------------LATFQKEILVGSLNLVSIVGAAIAG
RLSDLIGRRYSL-----IFFVGAMTMALASSFSLLLFGRIITGVGVGFSFTVAPVYTSEL
SPASSRGFLVALFEFCVNFGILLGYIASYALSTLPPHTSWRVMLGIGALPAIVLGFSVLF
LPESPRWLDMQGRTLEAHEVLVRTSFDPSEVETRFQEILEATGQGGGDGVWRELIRPTKP
VQRMLIVALGTNFFQQATGIDAIVYYSPSVFKEAGVQSKGGLLAATIMVGVTKSSFILLA
SFLLDHVGRRSLLLFSSSGMTISMFLIGVGFMML-----ADIATPAVCVFAASFSIGVGP
VCWVLSSEIFPMRLRSQALGLSTVVNRLTSGVVAMTFLSISEAITPAGCFFLFSVIGLLS
VVFFYKYTPETKGKSLEEIERIF
>scaffold-XRTZ-2005530-Roya_obtusa
YVIIATLLASISSALLGYDIGITSGALLFIREDFNLTSVQQEVFVGILNLVSLVGALLSG
RISDHFGRRFAMTTAAIIFGVGALVMALAGTYAVLLVGRVITGIGVGFGLAIPPLFIAEI
SPHGNRGGLVTFGEIFINIGILLGFLASFILSGLPLDVGWRWMLGLGLVPAVALGLGVFL
LPESPRWLVMHGRIAEAEEVLHKAHGDEAEARARLQEIMEGVGEGGGKGVWREFLHPTPA
VKRMLIVLLGINFFQQTTGIDATVYYSPVTFQAAGLKSKQAQLGATVAGGGFKVFFVFVS
TMLLDKHGRRPLLLLSVIGMTVCLVTQGLGFTLIRSAAGGIIAIMSNCVFVAFFSLGLGP
INWLFTSEMFPVRLRAQAIGLGTAVNRIASGAVAMSFLSIADATGPEGPFFIFAGFGVLA
TVFFFFFAPETKGKTLDQIVKMF
>scaffold-YSQT-2009622-Penium_exiguum
YVIRASLLASICSALLGYDIGITSGAALFVTQDFGLTHVQTEVFVGILNLVSLIGALVAG
RLADMFGRRAAMAVASSVFFAGSLCMAFAQNYTVLLIGRVITGIGVGYGLALPPLYIAEI
SPALNRGGLVSFGEVFINLGILLGFLISFLLGGLPVDVAWRWMLGLGAIPAILLLLGVLL
IPESPRWLIMHGRVREGELILIKSSHDEMEAQKRYFEIVEAAGEGGGHTVWKEILWPTPA
VRRMLIVLLGINFFQQATGIDATVYYSPVMFSEAGIQGNRALLGATLGVGFTKVSFVLLS
MTLLDHFGRRPLLLTSVAGMMVALICQGSLFQWLGS---AVLAVFSSCAFCAFFSVGLGP
INWLFTSEIFPLRLRAQAIGLGTAVNRIASGAVAMSFLSIGDATGPAGPFFIFAGFCVLA
FFFFFFFAPETKGRSLEQIVKMF
>Azolla_filiculoides_s0006.g010373
YVILCTMVATLSSTLLGYDIGVMSGALLFVSQELRLGLVQQEVVVGSLNLVSLVGGAMAG
RLSDMIGRRLTMAVAAAIFFVGAAIMAGANSFGILLLGRLIEGIGVGFAMMIAPVYSAEL
APASIRGTLVSLTEVFINFGILLGYIVNFALEDLPSSYNWRLMLGIGMVPAILLAFGVLF
MPESPRWLVTQKRIAEARQILIRTSNSLKEALARLGDIMETVGAKQGAGVWRELLWPTPA
VKRMLICALGLHFFQQACGIDAVVYYSPVVFGEAGVRSKVGKLGATVGVGFCKFIFIFVA
TAILDRVGRKPLLLASAGGVTLSLFSVGTAFILLGITIGASITIVAICAYVSLFSIGFGP
VAWVFISEIFPLRLRAQATGLCVAMNRFVSGTVALTFLSISKAITPAGAFFLYGSIVFFS
IIFFSIFMPETKGKTLEELTLIF
>Azolla_filiculoides_s0006.g010389
YVVLCTILATVSSVLLGYDIGIMSGALLFVSNELSLSLIQQEIIVGSLNLVSIVGAACAG
RLSDAVGRRHTMLIASAIFLAGAVVLASARSFAALLAGRLIEGIGVGFAMMIAPVYSSEL
APARVRGCLVSLTEVFINAGILLGYLVSFALQDLPPRLNWRLMLGFGAIPALVLAAGVGV
MPESPRWLVTQRRAAEARKVLLAAASDEAQADRRLADIMRAVGAKQGQGVWRELLFSSPF
LKRMLLCSLCIHFFQQASGIDAAVYYSPVVFGEAGITSKIGRLGATVGVGFTKLLFIFVA
TALLDRVGRRRLLAMSACGVVFCLFALAVSFIMLGIRFGAAITIFFICAYVASFSIGMGP
IPWVFVSEAFPVRLRAQAMGMCVFLNRLVSGIVSLTFLSISKAITPAGIFFLYGGIVVVA
IVFIMCIMPETKGKSLEELSVLF
>Azolla_filiculoides_s0038.g026183
FTWCCVLLSTVSAMLMGYDIGIMSGAILFIRDDLGLSLLQEEVTVGSLNLFAAIGSLFAG
FVSNRLGRRRALLVASALFFLGAALLAASLSFAWLLAGRLLTGLGVGFAMMIAPLYSAEI
SPASVRGFLVSFTEVFVNVGILLGYLLGFAFQFLSPSFNWRLMLGAGALPALLLAAGALF
LPESPRWLVIVGHIDLARTVLKDVCGDAVEAEQRLSEIMAANE---GGSGWLR---GFSP
LTRMYIIAIGINFFQQASGIDALVYYSPVVFKQAGVTTKMGMLGATVGMGVVKLGFVFVA
TYLLDRVGRKKLLYISAAGVVVCLTTVAATFVLLNSAAGVAVTIVAVFAYVAFFSVGFGP
ISYVLTSEIFPLKHRSTAVGLSVFVNRAVSGTVALTFLSIAKAVTPAGTFGLFAGFTLLS
LVFVALLVPETKGKTLEEISRLF
>Azolla_filiculoides_s0063.g035366
YALSCALLASMNSTLLGYDVGVISGALLFIKEDLKINEVQEEVLVASLSFVSLGGGAIAG
RLADAVGRRWTMALAASVFLIGALVMGIAPSFPVLMLGRILGGFGVGLALMVAPVYTAEV
SPPSIRGSLVSLPEIFINFGILLGYISNYAFSGLPVHLAWRVMLGLGILPALSVVVGVVI
MPESPRWLVMQHRIDEARAVIEKTSDNPEEVEERLRDIMEAAGADTGKHVWRELLCPSPP
VKRMLLVASGIQFFQQATGIDATVYYSPEAFKIAGMASKSAIIGGTVAMGFTKCIFILVA
VIYLDRLGRRPLLLMSAAGITVSLACIALAFSFIETPPLAVFIVFCVCCYVASFSIGMGP
ICWVLTTEIFPLRLRAQAMSMGVVINRLSSTIVSLTFLSISRAISFTGTYVLFTAISLCS
VCFFFFFVPETKGKSLEEITKFF
>Azolla_filiculoides_s0218.g058563
-------------MLMGYDVGVMSSAILFIKLDMGLSVLREEMIVGSLNLVAAGAALCAG
FFANRFGRRLTLGFAAAVFFAGAAALAAARGFACLMAGRVLTGVGVGFAMMIAPLYSAEI
SPARARGFLVSFTEIFVDLGILLGYLIGFAFQFLSPSFNWRLMLGAGALPALVLALGTLF
LPESPRWLAMRGRYTEAMEVLDRTSHREHETKRRLEEIVAANE---GEGEWSNNLSPFLA
LAKLYAVAIGVNFFQQAAGIEATVYYSPAVFKAAGVSSQLGMLGTTLGVGFVKLSFVLVA
TFTLDHVGRKKLLLLSSAGMLVCLAVVCAAFLFINA-------VLAVCGYVAFFSMGWGP
IAYVVSSEIFPPRHRSKALGLSMFVNRIVSSTVALTFLTISDAITPVGTFGLFGLVTFLS
IFFVLFLVPETKGKTLEELGS--
>Salvinia_cucullata_v1.1_s0058.g014987
FVFACALLASMNSVLLGYDIGVTSGAILFIKDDLLLSEAQEEILVSSLSFVSLGGSLFAG
RFADAVGRRWTMASAAGVFLVGAISMGIAPSFSLLMVGRVLAGFGVGIALMVAPVYTAEV
APSSTRGSLVSLPEVFINVGILLGYVSNYAFSGLPTNLAWRVMLALGILPALCLAVGVIF
MPESPRWLVMKGRIDEARAVIVSTSVDPAESERRLLGIIEAVGSGRQHDVWRELMCPVPS
VRRMLVVALGVQFFQQAVGIDATVYYSPEAFQYAGIHTKSGIIAATVAMGFVKCMFIFVA
TAYLDKVGRRPLLLASAAGMAISLLSVSFLFLYAQKNTLAILIIFFVCCYVASFSIGMGP
VVWVLITEVFPLRLRAQGVSLSITVSRLTSTFVSLTFLTLTRVITFAGTYLVFAGISVCC
FGFLYAVVPETKGKTLEETIQFF
>Salvinia_cucullata_v1.1_s0074.g017315
QTWGCVLLTTLSALLMGYDVGIMSSAILFIKQQLSLSTFREEMVVGSLNMVAAAGAVGAG
LAANWLGRRRTLATAAAVFLVGAAALAAAPGFGVLMLGRLLTGVGVGFAMMIAPLYSAEI
SPARLRGFLVSFTEIFVDVGILLGYLVGFALQFVDPAINWRLMLGAGAIPAVVLLFGALC
LPESPRWLVMRGRHDEALAVLHRIEGSERNKKKRLQEMVDANE---GSKNWW----P---
LFRLYTVAVGVNFFQQAAGIEATVYYSPTVFRAAGVATRLGMLGATLGVGVVKLLFVLVA
TFTLDRVGRRKLLLLSSAGMAACLAVIVAAFVLMSAGHGAVVVVVAVCCYVAFFSMGWGP
VAYVVSSEIFPPRHRSRALGLSMMVNRLVSGTVALSFLTVSEALTPAGTFAVFGGFTLLS
MAFVAALVPETKGKTLEELAWLE
>Salvinia_cucullata_v1.1_s0080.g017932
FTWACVLLSTVSAMLMGYDIGIMSGAILFIRDHLRLSVLQEEVIIGSLNLVAALGAVLSG
GVANWIGRRRALLAASALFFGGAALLAAAPSFAVLLAGRVLTGLAVGFAMMIAPLYSAEI
SPAAVRGFLVSFTEVFVNVGILLGYLLGFAFQFLPAAYNWRLMLAAGAAPALLLAAAAAF
LPESPRWLVIAGRPDAAFAVLRDVCGDAGEAAARLAEIEEANA---GSGGFNL---P---
LVRMYIIAIGVNFFQQASGIDALVYYSPVVFRQAGVTTKMGMLGATVGMGVVKLSFVFVA
TYLLDRVGRKKLLYVSAGGVVACLTAVAVAFVLLNTGIGIVITIVAVLAYVAFFSVGLGP
ISYVLTSEIFPLKQRSTAVGISVFVNRAVSGGVALTFLSIAKAITPAGTFGLFAGITLLG
MLFVAVLVPETKGKSLEEIGYLF
>Salvinia_cucullata_v1.1_s0112.g020742
YVIFCTIIATVSSTLLGYDIGVMGGALLFVSQSLKLGVVQQEVVVGSLNLVSIFGGFLAG
RMSDWVGRRLTMAVAAAIFFAGAVIMAGANSFAVLLLGRLVEGVGVGFALMIAPVYSAEL
SPANIRGSLVSLTEVFINFGILLGYLVSFAFQSLPQAYSWRLMLGAGAIPALLLGAGVLF
MPESPRWLVARRQTPLARQILIRTNNNVREAHSRLQEIMETVGAKQGRGVWRELLWPTPA
IRRMLLCSLGLHFFQQACGIDAVVYYSTVVFGDAGIRSKMGKLGATVGVGFCKFIFIFVA
TAVLDRVGRKPLLLASAGGVTVTLFTLGTAFIMLGIVAGASITIVAICAFVGLFSIGFGP
VAWVFVSEIFPLRLRAQAVGLCVVMNRLISGTVSLTFLSISQSITPAGAFFLYGSIVFFS
LFFFAVFMPETKGRTLEELAVIF
>scaffold-BMJR-2063455-Adiantum_raddianum
YAVACALLASMNSILLGYDVGVISGAVLFIKEDLKIDEVQEEVLISALSIVSLAGGAVAG
RFADAVGRRWTMAASACVFLVGALVMGLAASFSILMMGRLLAGFGVGLALMVAPVYTAEV
APASNRGSLVSLPEIFINVGILLGYVSNYTFSGLPVNIAWRIMLGLGVLPALSLVVGVLF
MPESPRWLVMQNRIDEARVVITRTSSCSEEAEKRLLDIMEAAGMDSGHRVWRELLWPSPA
IRKMLVMASGIQFFQQATGIDATVYYSPEAFRMAGIASKSGVIAGTVAMGFTKCIFILVA
IFYLDRVGRRPLLLVSTIGITLSLASLAVFFAFIE-GPLAVLVIIAVCFYVAFFSIGMGP
VCWVLTTEIFPLRLRAQAMSMGIVINRLSSSIVSLTFLSISRAITFMGTYILFTGISLCS
VIFVFMCVPETKGKSLEEIAKFF
>scaffold-CAPN-2040995-Equisetum_diffusum
YVIACCLLASMNSILLGYDVGVISGAVLFIKEDLGLTMMQEEVLVSTLTIVSLVGAAVSG
RFSDAVGRRRTMAMAAVVFLMGALVMGLSSSFAVLMAGRVLAGVGVGFALMIAPVYTAEV
APAKNRGALVSLPEVFINVGILLGYVANYALAGLPTSVGWRVMLGLGTVPSMALAIGVLF
MPESPRWLVMQGRIEEAAYVLLKTSSDKAEADQRLLDILEAATRSSGKGVWRELVFPNVA
VRRMMVVGMGIQFFQQATGIDAVVYYSTEVFKESGMVTNSGVIAATVVVGFVKTLFILVA
TFYLDRLGRRPLLLTSSIGITFSLFSLALTLTHVYSWNVAPLVVTLVCFYVAFFSVGFGP
IVWVLTSEIFPLQLRAQAMSVGIVVNRVASGVVSLTFLSVSSAITLAGTYFLFTGISLLS
VVFVYTSIPETKGKTLEEVSKFF
>scaffold-CJNT-2008989-Polypodium_glycyrrhiza
YAVACSLLASMNSILLGYDVGVISGAVLFIKEDLHIDEFQEELLVSALSIVSLAGGAVAG
RLADAIGRRWTMATSACVFLVGALVMGLAPSFSILMVGRFLAGFGVGLALMVAPVYTAEV
APASSRGSLVSLPEIFINVGILLGYVSNYAFSGLPVKIAWRIMLGLGIVPALSLAVGVVF
MPESPRWLVMQSRIDEARVVISRTSSCIEEAEQRLLEIMEAAGANSGRNVWRELLWPSPA
VRRMIAVMSGIQFFQQATGIDATVYYSPEAFKSAGITSKSGVIAGTVAMGFTKCIFILVA
VLYLDKVGRRPLLLVSTIGITVSLASLAVCFAFIEGGPLAVFIIIAVCFYVAFFSIGMGP
ICWVLTTEIFPLRLRAQAMSMGIVINRLSSSTVSLTFLSISRAMTFMGTYILFTGISVCS
VIFVFLCVPETKGKTLEEVAKFF
>scaffold-DFHO-2004801-Danaea_nodosa
YVIACALLASMNSILLGYDTGVISGALLFIKEDLQLQELQEEVLVSCLSIVSLAGAAAAG
RLSDAIGRRWTMALAALIFLIGAAIMGLAPSFAVLMVGRLAAGIGVGFALMIAPVYTAEL
SPASYRGSLVSLPEIFINAGILLGYVSNYALSGLPVSIGWRVMLGLGTLPAITLGLGVLI
MPESPRWLVMQNRIHEAKTVLIRTSESAAEADKRLLDIMEAAGKSDGDGVWKELLWPSPP
VRRMLTVAIGVQFFQQATGIDAIVYYSPEVFKDAGMESKSGVIAATVAVGFVKTLFILVA
TFLLDRVGRRPLLLVSTIGITASLVSLASCFFVLQPRSAAVVAIIAVCFFVAFFSIGMGP
VCWVLVTEIFPLRLRAQAMSLGIAVNRTASGLVSLTFLSISESLSLAGTYMLFGGISLVS
VVFVYFCTPETKGKTLEEVGRFF
>scaffold-EEAQ-2002000-Sceptridium_dissectum
YVLACALLASMNSILLGYDVGVISGALLFIKEDLQLGEFQEEILVSSLNIVSLGGAAVAG
RVSDAIGRRWTMASAAFVFLVGAAMMGVAPSFAMLMVGRIIAGVGVGFALMIAPVYTAEV
SPASNRGSLVSLPEIFINVGILLGYVSNYALAGLPTNIAWRLMLGLGTVPAILLGLGVLI
MPESPRWLVMQNRIHEAQIVLLRTSSDKAEADNRLIDIMEAAG-----------------
-RRMLTVAMGVQFFQQASGIDAMVYYSPEVFKAAGIESKAKVIGATVAVGFTKTIFILVA
TFLIDRVGRRPLLLASSMGITASLFSLA--FVFLNKNHTAVLTILAVCSYVSFFSIGVGP
ICWVMTTEIFPLRLRAQAMSLGIVVNRVASGLVSLTFLSVADAITFAGTYFLFAAVSAIS
VIFMFFVIPETKGKTLEEVAKVF
>scaffold-EEAQ-2009505-Sceptridium_dissectum
YVIFCTIVATVSSTLLGYDIGVMSGAILFIKEDLKLSTVQEELIIGSLNIVSVIGGATSG
RLSDAIGRRLTMAVASAIFFSGAVIMAFSPSFAVLMVGRVLAGIGVGFALMIAPVYSAEL
APARIRGSLVSLSEIFINFGILLGYVVNVAFEGLPTHINWRVMLGLGALPAILLACGVLI
MPESPRWLVTQRRLAEAKEILIKTSGDKDEANLRLREIMETAGVKQGQGVWRELLRPTPA
VRKMLIVSLGIHMFQQAVGIDSIVYYSPVVFSDAGIKSKMGKLGATVGVGFTKFIFIFIA
TFYLDHAGRRPLLLISCGGVTMCLVAVAVAFITLGLIAGAAITIFAICAYVAFFSIGYGP
IGWVFVSEIFPLRLRAQAVGLCVVVNRFVSGTVALTFLSISNAITPAGTFFLYAGIGAVS
FVFIYLLVPETKGKTLEQLAKHF
>scaffold-EEAQ-2018186-Sceptridium_dissectum
YVIACTVIATVSSTLLGYDIGVMSGAMLFLKDDLKLSVLQEEFVIGSLNLVSIVGGFVSG
RLSDIIGRRFTMAVASIIFFSGALIMAFSPSFAVLMVGRITAGIGVGFGLMIAPVYSAEL
SPARIRGSLVSLSEIFINFGILMGYIVNLALEGLPTHINWRLMLGLGALPAILLALGVLV
LPESPRWLVTQKRLKEAKEVLIKTSNDEEEANLRLQEIMEAAGAKQGEGVWRELLWPTPA
VRRMMIVALGIHMFQQASGIDATVYYSPVVFSEAGVKSRLGLLGATVAVGFTKFIFIFVA
TLYLDKAGRRPLLLISSAGVSASLVTVAIAFITLGLPAGAAITILGICSYVAFFSIGFGP
ICWVFISEIFPLRLRAQAVGLGVVVNRLVSGTVALTFLSISKAITPAGAFFLFAGIGATA
FVFIYFMVPETKGKSLEELAKYF
>scaffold-GSXD-2015751-Myriopteris_rufa
YAVACALLASMNSILLGYDVGAISGAILFIKEDLKIDEVQEEVLVSALSIVSLAGGAIAG
RLADAVGRRWTMAASACVFLLGALVMGLATSFFILMMGRVLAGFGVGLALMVAPVYTAEV
APASSRGSLVSLPEIFINVGILLGYVSNYAFSGLPVNIAWRIMLGLGILPALSLAVGVMF
MPESPRWLVMQNRIDEARVVITRTSSSSEEAEQRLLEIMEAAGADSGQNVWRELFWPSPA
VRRMLAVASGIQFFQQATGIDATVYYSPDAFKMAGIASKSGVIAGTVAMGFTKCVFILVA
VFYLDRAGRRPLLLVSTIGITLSLATLALSFGFIE-GPLAVLVIIAVCFYVAFFSIGMGP
ICWVLTTEIFPLRLRAQAMSMGIVINRLSSSIVSLTFLSISRAITYMGTYMLFTGISLCS
VVFIYLCVPETKGKTLEEVAKFF
>scaffold-IXLH-2023333-Polypodium_hesperium-B_type
YAVACSLLASMNSILLGYDVGVISGAILFIKEDLNIDEFQEELLVSALSIVSLAGGAVAG
RLADAIGRRWTMATSACVFLVGALVMGLAPSFSILMVGRFLAGFGVGLALMVAPVYTAEV
APASSRGSLVSLPEIFINVGILLGYVSNYAFSGLPVKIAWRIMLGLGIVPALSLAVGVVF
MPESPRWLVMQSRIDEARVVISRTSSCIEEAEQRLLEIMEAAGANSGRNVWRELLWPSPA
VRRMIAVMSGIQFFQQATGIDATVYYSPEAFKSAGITSKSGVIAGTVAMGFTKCIFILVA
VLYLDKVGRRPLLLVSTIGITVSLASLAVCFAFIEGGPLAVFIIIAVCFYVAFFSIGMGP
ICWVLTTEIFPLRLRAQAMSMGIVINRLSSSTVSLTFLSISRAMTFMGTYILFTGISVCS
VIFVFLCVPETKGKTLEEVAKFF
>scaffold-NDUV-2105192-Vittaria_appalachiana
YAVACALLASMNSILLGYDVGVISGAILFIKEDLKIDEVQEEVLVSALSLVSLVGGAVAG
RLADAVGRRWTMAVSACVFLVGALVMALASSFLVLLMGRLLAGCGVGLALMVAPVYTAEV
APASSRGSLVSLPEIFINIGILLGYVSNYALSGLPVGIAWRIMLGLGIFPALSLAVGVVF
IPESPRWLVMNNRIDEARVVIMKTSSSSEEAGQRLLDIMEAAGADGGKNVWRELLWPSPA
VRRMLVVASGIQFFQQATGIDATVYYSPEAFKMAGIKSKSGVIAGTVAMGFTKCAFILVA
ILFLDRVGRRPLLLVSTVGITFSLASLAVCFGFIE-GLLAVLVIIAVCFYVAFFSIGMGP
ICWVLTTEIFPLRLRAQAMSMGIVINRLSSSMVSLTFLSISRAITFMGTYIVFTGISLCS
VIFMYLCVPETKGKSLEELAKIF
>scaffold-RFMZ-2051003-Osmundastrum_cinnamomeum-B
--------------LVAADVGVISGAVLFIKEDLHIQEFQEEVLVSSLNIVSLLGAAVAG
RLSDVIGRRWTMALAAFVFLVGAAIMGVAPSFAVLMMGRLLAGIGVGFALMIAPVYTAEV
APATSRGSLVSLPEIFINIGILLGYVANYALAGLPTNIGWRVMLGLGTVPAIMLGIGVLF
MPESPRWLVMQNRISEAEIVLVRTSSDKAEADRRLIDIMEAAGKTNGGGVWRELLWPTPP
VRRMLLVAAGIQFFQQASGIDATVYYSPEVFKDAGISSKSGVIGATIAMGFTKTVFILVA
TLYLDRAGRRPLLLASTIGVTASLVSLAVSFLFFHKGVLAIFVILAVCSYVAFFSVGLGP
ICWVMTTEIFPLRLRAQAMSLGIIINRLASGVVSLTFLSISDAISFSGTYSLFAGVSLLS
VLFVYFWVPETKGKTLEEVAKFF
>scaffold-UGNK-2110257-Marattia_attenuata
YAIACTLLATVSSTLLGYDIGVMSGAILFIKDDLKLGTLQEEIIVGSLNLISSVGAATAG
RLADAIGRRKTMTTAAGIFLIGAAIMAFSPSFSVLMVGRVMAGIGVGFAMMIAPVYSAEL
SPASIRGSLVSLAEIFINVGILLGYIVSFALQGVDKHINWRVMLGLAALPAIFLACGVIF
MPESPRWLVTQSRMEEARDVLIRTSGDKDEAELRLQEIVEAAGARQGEGVWREFLRPTPP
VRRMLIVALGINFFQQASGIDATVYYSPVVFSQAGITSKLGRLGATVGVGVAKLLFILVA
TFLLDRVGRKPLLLISASGLTLSLVTVAVAFIALGLGAGAVITVIAVCSYVAFFSVGFGP
IVWVLTSEIFPLRLRSQAMGLAVTVNRLISGTVALTFLSISNAITPAGAFFLFAGIGAAS
VVFIYALVPETKGKTLEELARFF
>scaffold-UJTT-2020714-Pityrogramma_trifoliata
YAVACALLASMNSILLGYDVGVISGAILFIKEDLKIDEVQEEVLVSALSIVSLGGGAVAG
RLADAVGRRWTMAASASVFLVGALVMGLAPSFFVLMIGRLLAGFGVGLALMVAPVYTAEV
APASSRGSLVSLPEIFINLGILLGYVSNYAFSGLPGNIAWRVMLVLGIIPALCLSLGVLF
MPESPRWLVMQSRIDEARVVIMRTSSSSEEAEQRLLEIMEAAGAQSGQNVWRELLWPTPA
VRRMLAVASGIQFFQQATGIDATVYYSPEAFKMAGIVSKSGVIAGTVAMGFTKCVFILVA
VFYLDKAGRRPLLLVSTIGITLSLASLAVTFGVIE-GLLAVLVIIAVCFYVAFFSIGMGP
ICWVLTTEIFPLRLRAQAMSMGIVINRLSSSIVSLTFLSLSRAMTFMGIYIVFTGISLCS
VIFIYLCVPETKGKTLEEVAKFF
>scaffold-UWOD-2139967-Plagiogyria_japonica
YAVACALLASMNSILLGYDVGVISGAVLFIKEDLKIDEVQEEVLVSALSIVSLAGGAIAG
RLADALGRRWTMALAALVFLVGALVMGLAPSFSFLMVGRLLAGFGVGLALMVAPVYTAEV
APASSRGSLVSLPEIFINVGILLGYVSNYVFSGLPVHIAWRVMLGLGIVPALSLAIGVLF
MPESPRWLVMQSRIDEARIVITRTSSDPEEAEQRLTDIMEAAGANSGQNVWRELLWPSPA
VRRMLAVSSGIQFFQQATGIDATVYYSPDVFKSAGMASKSGVIAATVAMGFTKCLFIVVA
IVYLDRVGRRPLLLASTIGITFSLACIALSFLFFEGGLLAIFVIVAVCCYVAFFSIGMGP
ICWVLTTEIFPLRLRAQAMSMGIVMNRLTSSIVSLTFLSVSRAMTLMGTYFLFTGVSICS
VVFVFFCVPETKGKTLEEVAKFF
>scaffold-VIBO-2004721-Osmunda_javanica
YVMACALLASMNSILLGYDVGVISGAVLFIKEDLHIQEFQEEVLVSSLNIVSLLGAAVAG
RLSDVIGRRWTMALAAFVFLVGAGIMGIAPSFAVLMMGRLLAGIGVGFALMIAPVYTAEV
APATSRGSLVSLPEIFINIGILLGYVANYALAGLPTNIGWRVMLGLGTVPAIMLGIGVLF
MPESPRWLVMQNRISEAEIVLVKTSSDKAEADRRLIDIMEAAGKTNGGGVWRELLWPTPP
VRRMLLVAAGVQFFQQASGIDATVYYSPEVFKDAGISSKSGVIGATIAMGFTKTVFILVA
TLYLDRAGRRPLLLASTIGVTASLVSLAISFLFFHKGVLAIFVILAVCSYVAFFSIGLGP
ICWVMTTEIFPLRLRAQAMSLGIVINRLASGMVSLTFLSISDAITFTGTYSLFAGVSLLS
VLFVYFYVPETKGKTLEDVAKFF
>scaffold-VIBO-2004722-Osmunda_javanica
----CLYLTGAVLLLVAADVGVISGAVLFIKEDLHIQEFQEEVLVSSLNIVSLLGAAVAG
RLSDVIGRRWTMALAAFVFLVGAGIMGIAPSFAVLMMGRLLAGIGVGFALMIAPVYTAEV
APATSRGSLVSLPEIFINIGILLGYVANYALAGLPTNIGWRVMLGLGTVPAIMLGIGVLF
MPESPRWLVMQNRISEAEIVLVKTSSDKAEADRRLIDIMEAAGKTNGGGVWRELLWPTPP
VRRMLLVAAGVQFFQQASGIDATVYYSPEVFKDAGISSKSGVIGATIAMGFTKTVFILVA
TLYLDRAGRRPLLLASTIGVTASLVSLAISFLFFHKGVLAIFVILAVCSYVAFFSIGLGP
ICWVMTTEIFPLRLRAQAMSLGIVINRLASGMVSLTFLSISDAITFTGTYSLFAGVSLLS
VLFVYFYVPETKGKTLEDVAKFF
>scaffold-VITX-2014927-Blechnum_spicant
YAVACSLLASMNSILLGYDVGVISGAVLFIKEDLEIDEVQEEVLVSALSIVSLVGGAVAG
RLADVVGRRWTMAVSAFVFLVGALVMGLSPSFSILMVGRVIAGFGVGLALMVAPVYTAEV
APASSRGALVSLPEIFINVGILLGYVSNYVFSGLPGNIAWRIMLGLGILPALSLAVGVIF
MPESPRWLVMQSRIDEARVVISRTSSCTEEAEQRLLDIMEAAGADSGHNVWRELLWPTPA
VRRMILVMSGIQFFQQATGIDATVYYSPDAFKSAGIASKSGVIAGTVAMGFTKCIFILVA
VFYLDKAGRRLLLLVSTIGITLSLASLALCFAFIEGGPLSVFIIIAVCFYVAFFSIGMGP
ICWVLTTEIFPLRLRAQAVSMGIVINRMSSSTVSLTFLSISRAITFMGTYILFTAVSLCS
VIFVFVCVPETKGKTLEEVAKFF
>scaffold-WQML-2013973-Cryptogramma_acrostichoides
YAVACALLASMNSILLGYDVGAISGAVLFIKEDLKIDEVQEEVLISALSIVSLAGGAVAG
RLADAVGRRWTMAASASVFLAGALVMGLAPSFFVLMMGRILAGFGVGLALMVAPVYTAEV
APASSRGSLVSLPEIFINLGILLGYVSNYAFSDLPVNIAWRIMLGLGIIPALFLAVGVLF
MPESPRWLVMQNRIDEARVIITKTSSSSEEAEQRLLEIMEAAGADSGQNVWRELLWPSPA
VRRMLAVSSGIQFFQQATGIDATIYYSPDAFKMAGIESKSGVIAGTVAMGFTKCVFILVA
IFYLDRAGRRPLLLVSTIGITLSLASLAVFFGFIE-GPLAVLVVIAVCFYVAFFSIGMGP
VCWVLTTEIFPLRLRAQAMSMGIVINRLSSSIVSLTFLSISRAITYMGTYILFTGISLCS
VIFIFLCVPETKGKTLEEVGKFF
>scaffold-XDDT-2013358-Argyrochosma_nivea
YAVACALLASMNSILLGYDVGVISGAVLFIKEDLKIDEVQEEVLISALSIVSLAGGAVAG
RLADAVGRRWTMAASACVFLLGALVMGLATSFFTLMMGRLLAGFGVGLALMVAPVYTAEV
APASSRGSLVSLPEIFINVGILLGYVSNYAFSGLPVNIAWRIMLGLGIFPALSLVVGVMF
MPESPRWLVMQNRIDEARVVITRTSSCSEEAEQRLLEIMEAAGADSGHNVWRELFWPSPA
VRRMLAVAAGIQFFQQATGIDATVYYSPDAFKMAGIASKSGVIAGTVAMGFTKCVFILVA
VFYLDRAGRRPLLLVSTIGITLSLAALALSFGFIE-GPLAVLVIIAVCFYVAFFSIGMGP
VCWVLTTEIFPLRLRAQAMSMGIVINRLSSSIVSLTFLSIARAITFMGTYILFTGISFCS
VIFIYLCVPETKGKTLEEVAKFF
>scaffold-ZXJO-2008261-Parahemionitis_cordata
YAVACALLASMNSILLGYDVGVISGAVLFIKEDLKIDEVQEEVLISALSIVSLAGGAVAG
RLADAVGRRWTMAASACVFLLGALVMGLASSFFILMMGRLLAGFGVGLALMVAPVYTAEV
APASSRGSLVSLPEIFINLGILLGYVSNYAFSGLPTNIAWRIMVGLGIFPALCLAVGVMF
MPESPRWLVMQNRIDEARVIIMRTSSCSEEAEQRLLEIMEAAGADSGGNVWRELLWPTPA
VRRMLAVASGIQFFQQATGIDATVYYSPDAFKMAGIASKSGVIAGTVAMGFTKCFFILVA
IFYLDRAGRRPLLLVSTIGITLSLAAIALSFGFIE-GPLAALVIIAVCFYVAFFSIGMGP
VCWVLTTEIFPLRLRAQAMSMGIVINRLSSSIVSLTFLSIARTITFMGTYILFTGISLCS
VIFIYMCVPETKGKTLEEVGKFF
>Abies_alba_AALBA5B042430P1
YVIACAVLASMNSILLGYDAGVMSGAIIFIQEDLNITEVQEEVLVGSLNVASLVGAAIAG
RTSDAIGRRWTMALAALIFLIGAAVMGLAPSFLLLMGGRLLAGVGVGFALMIAPVYTAEL
SPASSRGSLTSLPEIFINAGILLGYISNYFLSGLPAHLSWRLMIGLGVVPSFLLGLGVLA
MPESPRWLVLQNRIQEARLVLSRTSDDQAEADARLAQIMDAVGKNHGEGVWLQLLRPTAP
VRRMLIIALGIQFFQQASGIDAAVYYSPVIFKEAGIHSQAGLLAATIAVGFAKTGFILVA
TFLLDRVGRRPLLLISAIGMTASLIALALGFGFIENKGAVLLAILAVCCNVAFFSMGLGP
VCWVLGSEIFPLRLRAQAASLGVIVNRIVSGTVAMTFLSVSRAITVSGTFSIFAAQSVLC
VAFIYSYVPETKGKTLEEIGAFF
>Abies_alba_AALBA5B376801P1
FVIVCAVLASTNSILFGYDVGVMSGAVIFIKKDLKINNVQVEVLIGSLNIISLVGAGLAG
RTSDAIGRRWTMALAAFIFFVGALAMAVAPSFAWLMVGRSVAGIGVGYALLIAPVYTAEV
APAASRGALTCFPEIFINVGILIGYIANYALAGLPTHLNWRVMIGAGAVPPLFLGIAVLM
MPESPRWLVMRNRQDDAMKVLLRTSVDQEEASERLEQIMEGIRSKDGEGKWREIFRPTKG
IRRMLIVALGVQFFQQASGIDATVYYSPVTFGKAGIKSQGGILAATMAVGFAKAGFVVLA
AFLIDRVGRRPLLLTSAIGSTVSLLALATALVVIGKEAAGYLAVIAACTNVAFFSIGFGP
VNWVLGAEIFPLRLRAKAASLGVGVNRGMSGVVSMTFLSISDAITVPGTFYLFAAVSAIA
SAFIYFVVPETKGKTLEEIVETF
>Abies_alba_AALBA5B558082P1
YVIACAILASMNSILLGYDVGVMSGAIIFIQEDLNISEVQEEVLVGSLNIVSLVGAAIAG
RTSDAIGRRWTMALAALIFLMGAAVMGLAPSFLLLMGGRLLAGVGVGFALMIAPVYTAEL
SPASSRGSLTSLPEIFINVGILLGYVSNYFLSGLPAHLSWRLMLGLGVVPSFLLGLGVLA
MPESPRWLVMQNRIQEAMLVLSRTSDDQAEAEARLAQIMDAAGKSHGEGVWLELLRPTAP
VRRMLIISLGIQFFQQASGIDATVYYSPVVFKEAGIHSQEGLLAATIAVGFAKTGFILVA
TFLLDRVGRRPLLLTSALGMTVSLIALALGFKFVENEGAVFLAILAVCCNVAFFSIGLGP
VCWVLGTEIFPLRLRAQAASLGVIVNRIVSGTVAMTFLSVSRAITVSGTFSIFASLSVLC
VAFVYRYVPETKGKTLEEIEAFF
>Picea_lambertina_PILA_24959
YVIACAVLASMNSILLGYDVGVMSGAIILIQEDLIITEVQEEVLVGSLNIVSLLGAAIAG
RTSDAIGRRWTMALAALIFLMGAAVMGLAPSFLQLMGGRLLAGVGVGFALMIAPVYTAEL
SPASSRGALTSLPEIFINAGILLGYISNYFLSGLPAHLSWRLMLGLGVFPSLLLGLGVLA
MPESPRWLVMQNRIPEAMVVLSRTSDDQAEADARLAEIMDAAGKSHGEGVWLELLRPTPL
VRRLLIIALGIQFFQQASGIEATVYYSPVVFKEAGIHGKKGITAATVAVGFAKTGFILVA
TFLLDRVGRRPLLLTSALGMTVSLMALAMGFDFIESKGAVILTILAVCCNVAFFSIGLGP
VCWVLASEIFPLRLRAQAASLSVIVNRIVSGTVAMTFLSVSRAITVSGTFSLFACLSVLC
VAFIYIFVPETKGKTLEEIAAFF
>Picea_taeda_PITA_01825
YVIACAVLASMNSILLGYDVGVMSGAIIFIQEDLVITEVQEEVLVGSLNIISLVGAAIAG
RTSDAIGRRWTMALAALIFLMGAAVMGLAPSFLQLMGGRLLAGVGVGFALMIAPVYTAEL
APASSRGALTSLPEIFINVGILLGYISNYFLSGLPAHLSWRLMLGLGVFPSLLLGLGVLA
MPESPRWLVMQNRIPEAMVVLSRTSDDQAEADARLAQIMDAAGKSHGEGVWLELLRPTPL
VRRLLIIALGIQFFQQASGIDATVYYSPVVFKEAGIHSQEGILAATVAVGFAKTGFILVA
TFLLDRVGRRPLLLTSALGMTISLMALAMGFDFIENKGAVILTILAVCCNVAFFSIGLGP
VCWVLGSEIFPLRLRAQAVSLGVIVNRIVSGTVAMTFLSVSRAITVSGTFSLFACLSVLC
VAFIYIFVPETKGKTLEEIAAFF
>Picea_taeda_PITA_03274
YVIACAVLASMNSILLGYDVGVMSGAIIFIQEDLVITEVQEEVLVGSLNIISLVGAAIAG
RTSDAIGRRWTMALAALIFLMGAAVMGLAPSFLQLMGGRLLAGVGVGFALMIAPVYTAEL
APASSRGALTSLPEIFINVGILLGYISNYFLSGLPAHLSWRLMLGLGVFPSLLLGLGVLA
MPESPRWLVMQNRIPEAMVVLSRTSDDQAEADARLAQIMDAAGKSHGEGVWLELLRPTPL
VRRLLIIALGIQFFQQASGIDATVYYSPVVFKEAGIHSQERILAATVAMGFAKTGFILVA
TFLLDRVGRRPLLLTSALGMTVSLMALAMGFDFIENKGAVILTILAVCCNVAFFSIGLGP
VCWVLGSEIFPLRLRAQAASLGVIVNRIVSGIVAMTFLSVSRAITVSGTFFLFACLSVLC
VVFIYIFVPETKGKTLEEIAASF
>Picea_taeda_PITA_28599
YVIACAVLASMNSIVLGYDGGVMSGALIFIQEDLVITEVQEEVLVGSLNIICLAGAAIAG
RTSDAIGRRWTMALAALIFLMGAAVMGLAPSFLLLMGGRLLAGVGVGFALVIAPIYTAEL
APASSRGALTSLPEIFINVGILLGYISNYFLSGLPAHLSWRLMLGLGVFPSLLLGLGVLA
MPESPRWLVMQNRIPEAMVVLSRTSDDQAEADARLAQIMDAAGKSHGEGVWLELLRPTPL
VRRLLIIALGIQFFQQASGIDATVYYSPVVFKEAGIHSQERILAATVAMGFAKTGFILVA
TFLLDRVGRRPLLLTSALGMTVSLMALAMGFDFIENKGAVILTILAVCCNVAFFSIGLGP
VCWVLGSEIFPLRLRAQAASLGVIVNRIVSGIVAMTFLSVSRAITVSGTFFLFACLSVLC
VVFIYIFVPETKGKTLEEIAASF
>Picea_taeda_PITA_34317
YVIACAVLASMNSIVLGYDGGVMSGALIFIQEDLVITEVQEEVLVGSLNIICLAGAAIAG
RTSDAIGRRWTMALAALIFLMGAAVMGLAPSFLLLMGGRLLAGVGVGFALVIAPIYTAEL
APASSRGALTSLPEIFINVGILLGYISNYFLSGLPAHLSWRLMLGLGVFPSLLLGLGVLA
MPESPRWLVMQNRIPEAMVVLSRTSDDQAEADARLAQIMDAAGKSHGEGVWLELLRPTPL
VRRLLIIALGIQFFQQASGIDATVYYSPVVFKEAGIHSQERILAATVAMGFAKTGFILVA
TFLLDRVGRRPLLLTSALGMTVSLMALAMGFDFIENKGAVILTILAVCCNVAFFSIGLGP
VCWVLGSEIFPLRLRAQAASLGVIVNRIVSGIVAMTFLSVSRAITVSGTFFLFACLSVLC
VVFIYIFVPETKGKTLEEIAASF
>Picea_taeda_PITA_42094
FVIACAVLASTNSILFGYDVGVMSGAVIFIKKDLKINDVQEEVLIGSLNIISLLGSALAG
RTSDAIGRRWTMALAAFIFLVGALVMAVSPSFAWLMVGRSVAGIGVGYALLIAPVYTAEV
APAASRGSLTCFPEIFINVGILIGYIANYALQGLPPHLNWRVMIGLGAVPPLFLGIAVLM
MPESPRWLLMRGRNEDAMKVLLRTSVDQAEASERLEKIVEGIQSKDGEGKWRELYKPSKA
IKRMMIIALGIQFFQQAGGIDATVYYSPVTFKTAGINSQGGILGATMAVGFAKAGFVVVA
AVLIDKVGRRPLLLTSAIGSTVSLLALATALAVIGKEAASYLAIIAACGNVAFFSVGMGP
VNWVLGAEIFPLRLRAKAASLGVAVNRGMSGVVSMTFLSISNAMTVPGTFYLFAAVSALC
SIFIYFCVPETKGKTLEEIVESF
>Pseudotsuga_menziesii_PSME_20587
YVIACAVLASMNSILLGYDAGVMSGAIIFINEDLKITEVQEEVLIGSLNIVSLVGAAIAG
RTSDAIGRRWTMALAALIFMLGAAIMGLAPSFLQLMGGRLLAGVGVGFALMIAPVYTAEI
APASSRGALTSLPEIFINAGILLGYISNYFLSGLPVNLSWRLMLGLGVVPSFLLGLGVLA
MPESPRWLVMQNRIQEAVLVLSRTSDDPGEADERLAQIMDAAGKSHGEGVWLELLRPTAT
VRRMLIISLGIQFFQQASGIDTAVYYSPVIFKEAGIHSQEGILAATIAVGFAKTGFVLVA
TSLLDRVGRRPLLLTSALGMTASLIALALGFSFIENEGAAILAILAVCCNVAFFSIGLGP
VCWVLGSEIFPLRLRAQAVGLGVIVNRIVSGAVAMTFLSVSRAITVAGTFSLFAGLSVLC
VAFIYNYVPETKGKTLEEIGAFF
>Pseudotsuga_menziesii_PSME_30781
YVIACAVLASMNSILLGYDIGVMSGAIIFIQEDLNITEVQEEVLIGSLNIVSLVGAAIAG
RTSDAIGRRWTMALAALIFLMGAATMGLSPSFLLLMGGRLLAGIGVGFALVIAPVYTAEL
SPASSRGALTSLPEIFINAGILLGYISNYFLSGLPAHLSWRLMLGLGVVPSILLGLGALT
MPESPRWLVMQNRIQEAMLVLSKTSDDQAEADARLAQIMDAAGKSHGEGIWLELLRPTAP
VRRMLIIVLGIQVFQQASGIDATVYYSPVVFKEAGIHSQEGLLAATIAVGFAKTGFILVA
TFLIDRVGRRPLLLTSALGMSASLIALALGFSFLENEGAVLLAILAVCCNVAFFSIGLGP
ICAVLGSEIFPLRLRAQAVSLGVIVNRIVSGTVAMTFLSVSRAITVSGTFSLFAGLSVLC
VAFIYGYVPETKGKTLEEIGALF
>Pseudotsuga_menziesii_PSME_35285
YVIACAVLASMNSILLGYDVGVMSGAIIFINEDLKITEVQEEVLIGSLNIVSLVGAAIAG
RTSDAIGRRWTMALAALIFMLGAAIMGLAPSFLQLMGGRLLAGVGVGFALMIAPVYTAEL
APSSSRGALTSLPEIFINAGILLGYISNYFLSGLPVHLSWRLMLGLGVVPSFLLGLGVLA
MPESPRWLVMQNRIQEAVVVLSRTSDDPAEADERLAQIMDAAGKSHGEGVWLELLRPTAT
VRRMLIISLGIQFFQQASGIDATVYYSPVIFKEAGIHSQEGILAATIAVGFAKTGFILVA
TFLLDRVGRRPLLLTSALGMTASLIALALGFSFIENEGAVILAILAVCCNVAFFSIGLGP
VCWVLGSEIFPLRLRAQAVGLGVIVNRIVSGAVAMTFLSVSRAITVAGTFSVFAGLSVLC
VAFIYNYVPETKGKTLEEIEAFF
>Pseudotsuga_menziesii_PSME_48105
FVIACAVLASTNSILFGYDVGVMSGAVIFIKEDLKISDVKVEVLIGSLNIISLVGAALAG
RTSDAIGRRWTMALAAFIFLVGALVMAVAPSFAWLMVGRSVAGIGVGYALLIAPVYTAEV
APAASRGALTCFPEIFINVGILIGYIANYALAGLPKHLNWRVMIGAGAVPPLFLGIAVLM
MPESPRWLIMKNRNDDAMKVLLRTSVNQAEASERLEQILEGIQTKDGEGKWRELYKPAKA
IRRMMIIALGIQFFQQAGGIDATVYYSPVTFKAAGINSQGAVLGATMAVGFAKAGFVVLA
AFLIDRVGRRPLLLTSAVGSTVCLAALATALAVIPKEAAGYLAVIAACGNVAFFSVGMGP
VNWVLGAEIFPLRLRAKAASLGVGVNRGMSGVVSMTFLSISKAITVPGTFYLFAGVSALC
STFIYFMVPETKGKTLEEIVESF
>Sequoiadendron_giganteum_SEGI_06774
YVIACAILASTNSILLGYDIGVMSGAVLFIRKDLHIHDLEVEILIGSLNLICLVGAALAG
KTSDAVGRRWTMALAALIFFVGAVVMSLAPSFAWLMVGRLVAGMGVGYALVIAPVYTAEV
APASTRGTLTCFPEIFINLGILLGYVANYAFQGLPTHYSWRVMLGMGVIPPFFIGVFVLF
MPESPRWLIMKNRNDDAMKVLLRTSDSEAEASERLAQIMEGIQLKEGEGTWGEIFKTTPT
IRRMLLVGLGVQFFQQASGIDATVYYSPITFKKAGIKSQNAILGATMAMGFVKTGFIVMA
AFFIDKVGRRPLLLASTGGSTVSLAALALCLIIVGKEAFAFLSVIAACSNVAFFSIGLGP
VNWVMGAEIYPLRLRAKAAGIGVGVNRLVSGVVSVTFLSFSNAISVPGVFFFYGAFSFLA
VGFVYWFVPETKGKTLEEIVEYF
>Sequoiadendron_giganteum_SEGI_10785
YVLACAILASMNSIVLGYDGGVMSGAIIFIQEDLHINEEQTELLVGSLSIVSLLGAAAAG
RTSDAIGRRWTMALTGLICMVGAGIMGLAPSFSILMIGRFLGGVGVGFGLMIAPVYTAEV
SPASSRGALTSLPEIFINFGILLGYISNYFLSGLPAHISWRLMLGVGLVPSLFLALCVLG
MPESPRWLVMQNRIEEAASVLARTSDDQGEADARLAEIIEATGKKNGEGVWRELLWPTPL
LRRMLIIALGIQFFQQASGIDAIVYYSPVVFKESGIHSQAGRLGATVAVGFFKTVFILVA
IFLIDRVGRRPLLLTSTLGMSVSLIALASCLFSIENQGFGFLAILSVWCNVAFFSIGLGP
ICWVLLSEIFPLRLRAQAASLGVVFNRVASGIISMTFLSLSNSITTAGTFFLFAGMSLLC
AGFVYIYIPETKGKTLEEIVSFF
>Sequoiadendron_giganteum_SEGI_13720
YVIACAILASTNSVLLGYDIGVMSGAVLFIRKDLGINDLQVEILIGSLNLICLLGAALAG
KTSDVVGRRWTMALAAIIFFVGAVVMSLAPSFAWLMVGRLVAGMGVGYALVIAPVYTAEV
APASSRGTLTCFPEIFINVGILLGYVANYAFQGLPAHYSWRVMLGMGVIPPFFIGVFVLF
MPESPRWLIMKNRNEDAMKVLRRTSDSEAEASERLAQIMEGIQLKEGEGTWGELFKPTPT
IRRMLIVGLGVQFFQQASGIDATVYYSPVTFKKAGIKSQNAILGATMAMGFVKTGFIVVA
AFFIDKAGRRPLLLTSSAGSTLSLAALALCLIFVGKEAFAFLAVIAACSNVAFFSIGLGP
VNWVMGAEIYPLRLRAKAAGLGVGVNRLVSGVVAVTFLSFSKAISVPGVFFFYAGFAFLT
VGFVYWFVPETKGKTLEEIVEYF
>Sequoiadendron_giganteum_SEGI_25578
YVLACAILASMNSIVLGYDGGVMSGAIIFIQEDLHISEEQTELLVGSLSIVSLLGAAAAG
RTSDAIGRRWTMALTGLICMVGAGIMGLAPSFSILMIGRFLGGIGVGFGLMIAPVYTAEV
SPASSRGALTSLPEIFINFGVLLGFISNYFLSGLPAHISWRLMLGVGLVPSLFLALGVLG
MPESPRWLVMQNRIEEAASVLARTSDDQGEADARLAEIIEAAGKKNGEGVWRELLWPTPL
LQRMLIIALGIQFFQQASGIDAIIYYSPVVFKESGIHSQAGRLGATVAVGFFKTVFILVA
IFLIDRVGRRPLLLTSTLGMTVSLIGLASGLFLIGNQGFGFLAILSVWCNVAFFSIGLGP
ICWVLLSEIFPLRLRAQAASLGVVFNRVASGIISMTFLSLSHSITTAGTFFLFAGISLLC
AVFVYIYIPETKGKTLEEIVSFF
>Sequoiadendron_giganteum_SEGI_37773
FVIACAVLASMNSILLGYDVGVMSGAVIFIRKDLGLNDVQVEMLIGSLNLISLVGAVLAG
RTSDAVGRRWTMALAALIFLLGSVGMALAPSFAWLMVGRLLAGIGVGYALLIAPVYTAEV
APAATRGALTCFPEIFINVGIFIGYISNYALKGLPDHLNWRVMLGLGVLPPIFLGVGVLA
MPESPRWLVMKNRNDDALKVLLRTSESRTEAHQRLDQIAEGITVQSGEGTWREIFRPTAP
VRRMLIIALGVQFFQQAGGIDATVYYSPTTFMAAGMKSQGAVLGATMAVGFAKAGFVIVA
AFLIDRVGRRPLLLTSAIGSTISLLVLAMALQFIGNQAAGYLAVIAACGNVAFFSIGMGP
VNWVLGSEIFPLRLRAKASSLGVGVNRTLSGVVSMSFLSVTKAITVPGTFFLFAGVSALC
AMFIYFLVPETKGKTLEEIVAYF
>Sequoiadendron_giganteum_SEGI_40667
YVIVCAVVASANSFVLGYDVGVMSGAVLFIRKDLHVNDLQVEILIGSLNLICLLGSALAG
KTSDAVGRRWTMALAALIFFVGAVAMSLAPSFAWLMVGRLVAGVGLGYAVVIAPVYTAEL
APASTRGTLTCFPEIFANLGILLGYIANYAFKGLPTHYSWRVMLGMGAILPFFIGVSVLF
MPESPRWLVMKNRNEDAMKVLLRTSDSEAEASELLAQIMEGIQLKKGEGTWGEIYKPTPT
IRRMLIVGLGLMFFQQASGIDGTVYYSPFTFNKAGIKSQNALLGATMAIGFVKTGFIVVA
AFFIDKVGRRPLLLISTAGSTLSLAALAVSLIAVEKEAAAILAVVAACSNVAFFSIGLGP
INLVMGSEIYPLRLRAKAVGLGVGVNRVVSGAVSVTFLSFSKAITLPAVFFFYATISFTA
VVFSYWFVPETKGKTLEEIVESF
>Sequoiadendron_giganteum_SEGI_41378
FVIACAVLASMNSILLGYDAGVMSGAVIFIRKDLGLNDVEVEMLVGSLNLISLLGAALAG
RTSDAVGRKWTMALAAIIFLLGSVLMALAPSFAWLMVGRLLGGIGVGYALLIAPVYTAEV
APAATRGALTCFPEIFINVGIFIGYISNYALKGLPDHINWRVMLGLGVVPPIFLGVSVLA
MPESPRWLVMKNRNDDALKVLLRTSESRAEAHQRLDQIAEGITVQSGEGTWRELFRPTAP
VRRMLIIALGVQFFQQAAGIDATVYYSPTTFKAAGLKSEGAVLGATMAVGFAKAGFVVVA
AFLIDRVGRRPLLLTSAIGSTISLLILAMALQFIGNQAAGYLAVIAACGNTAFFSVGMGP
VNWVLGSEIFPLRLRAKASSLGVGVNRTMSGVVSMSFLSVTKAITVPGTFFLFAGVSGLC
AMFIYFLVPETKGKTLEEIVAFF
>scaffold-AIGO-2070140-Chamaecyparis_lawsoniana
YVLACAIMASMNSIVLGYDAGVMSGAIIFIQEDLHIKEEQTEILVGSLSIVSLLGAAAAG
RTSDAIGRRWTMALTGLICMVGAGIMGLAPSFFILMVGRFLGGIGVGFGLMIAPVYTAEV
SPASSRGALTSLPEIFINLGILLGYISNYVLSGLPAHISWRLMLGVGLVPSVFLALGVLG
MPESPRWLVMQNRIEEAASVLARTSDDQGEADARLAEIIEAAGKKHGEGVWRELLWPTPP
LQRMLIIVLGIQFFQQASGIDAIVYYSPVVFKESGIQSQAGLLGATVAVGFFKTGFILVA
TFLIDRVGRRPLLLLSALGMSVSLIALASGFSLIENRGFAFLAMLAVCSNVAFFSIGLGP
ICWVLLSEIFPLRFRAQAASLGVIVNRVASGIISMTFLSLSHSITIAGTFFLFAVVSLLC
AGFVYIYIPETKGKTLEEIVSFF
>scaffold-CDFR-2064006-Manoao_colensoi
YVVACAILASMNSIVLGYDAGVMSGAIIFIQEDLHIKDGQTEVLVGSLSIVSLLGAAVAG
RTSDAIGRRWTMALTGLICMVGAAVMGVAPSFFMLMVGRILGGIGVGFGLLIAPVYTAEV
APASIRGALTSLPEIFINVGILLGYISNYFLSGLPVHISWRLMLGVGLIPSFFLALGVFA
MPESPRWLVMQNRIEEAAFVLARTSDDQGEADLRLAEIMEAAGKKHGEGVWIELFRPTPT
LKRMLIIALGIQFFQQASGIDAVVYYSPVVFKEAGIQSQKGLLGVTVAVGFAKTGFILVA
TFLIDRVGRRPLLLTSALGMTASLITLALGFFFIENEGSAFLAILAVCCNVAFFSIGLGP
ICWVLLSEIFPLRIRAQAASLGVIVNRIASGVISMTFLSLSTSITIGGTFFIFSGISLLC
VGFIFKFIPETKGKSLEEIVAFF
>scaffold-GMHZ-2146143-Cryptomeria_japonica-2_samples_combined
YVLACAILASMNSIVLGYDGGVMSGAIIFIQEDLHINEEKIEVLVGSLSIVSLLGAAAAG
RTSDAIGRRWTMALTGLICMLGAGIMGLAPSFFVLMVGRFLGGIGVGFGLMIAPVYTAEV
SPASSRGALTSLPEIFINFGILLGYISNYFLSGLPAHISWRLMLGVGLVPSLFLALGVLG
MPESPRWLVMQNRIEEAASVLARTSDDQGEADARLAEIMEAAGKKHGEGVWRELLWPTPP
LQRMLIIALGIQFFQQASGIDAIVYYSPVVFKESGIQSQAGLLGATVAVGFFKTAFILVA
TFLIDRAGRRPLLLTSALGMTVSLIVLALGLSLIENQGFSFLAMLAVCCNVAFFSVGLGP
ICWVLLSEIFPLRFRAQAASLGVVVNRVASGVISMTFLSLSHSITIAGTFFLFAGVSLLC
AVFVYIYIPETKGKTLEEIVSIF
>scaffold-GTHK-2014197-Gnetum_montanum
YVLAASILASLNAILLGYDVGVMSGAQIFIKKDLQITQTQIEILVGSLSIVSLFGAAVGG
RTSDSIGRRWTMALAAVVFTIGAILMGFAPSFLFLMLGRILAGLGVGVALMIAPVYTAEV
APASSRGSLVSLPEIFINAGVLLGYISNYFLAGLPVKLSWRMML--GAVPSVFLGLAALA
MPESPRWLVMRNRIPEAMAVLIRTSEDEHEAKKRLSEIAEAAGTKSGEGVWKEILSPSPA
VKRMLTVVLGVQFFQQASGIDASVYYSPVIFQHAGIKSEAGILGSTIVVGIAKTSFILVA
IFLIDKVGRRLLLLVSATGMTVSLTVISISLFFIQNHGVAILAILAVCFNVAFFSVGFGP
INWVLNSEIFPLRLRAQAAGLGVVVNRIVSGIIAMTFLSISERITVAGTFLHFAAVSLLA
LIFVYLYVPETKGKSLEEIESLF
>scaffold-HOUF-2111512-Cryptomeria_japonica-leaf
YVLACAILASMNSIVLGYDGGVMSGAIIFIQEDLHINEEKIEVLVGSLSIVSLLGAAAAG
RTSDAIGRRWTMALTGLICMLGAGIMGLAPSFFVLMVGRFLGGIGVGFGLMIAPVYTAEV
SPASSRGALTSLPEIFINFGILLGYISNYFLSGLPAHISWRLMLGVGLVPSLFLALGVLG
MPESPRWLVMQNRIEEAASVLARTSDDQGEADARLAEIMEAAGKKHGEGVWRELLWPTPP
LQRMLIIALGIQFFQQASGIDAIVYYSPVVFKESGIQSQAGLLGATVAVGFFKTAFILVA
TFLIDRAGRRPLLLTSALGMTVSLIVLALGLSLIENQGFSFLAMLAVCCNVAFFSVGLGP
ICWVLLSEIFPLRFRAQAASLGVVVNRVASGVISMTFLSLSHSITIAGTFFLFAGVSLLC
AVFVYIYIPETKGKTLEEIVSIF
>scaffold-IOVS-2003153-Pseudotsuga_wilsoniana
YVIACAVLASMNSILLGYDIGVMSGAIIFIQEDLNITEVQEEVLIGSLNIVSLVGAAIAG
RTSDAIGRRWTMALAALIFLMGAATMGLSPSFLLLMGGRLLAGIGVGFALVIAPVYTAEL
SPASSRGALTSLPEIFINAGILLGYISNYFLSGLPAHLSWRLMLGLGVVPSILLGVGALT
MPESPRWLVMQNRIQEAMLVLSKTSDDQAEADARLAQIMDAAGKSHGEGIWLELLRPTAP
VRRMLIIVLGIQVFQQASGIDATVYYSPVVFKEAGIHSQEGLLAATIAVGFAKTGFILVA
TFLIDRVGRRPLLLTSALGMSVSLIALALGFSFIENEGAVILAILAVCCNVAFFSIGLGP
VCWVLGSEIFPLRLRAQAVGLGVIVNRIVSGAVAMTFLSVSRAITVAGTFSLFAGLSVLC
VAFIYNYVPETKGKTLEEIEAFF
>scaffold-IZGN-2073772-Dacrydium_balansae
YVIVCAVLASMNSVVLGYDAGVMSGAIIFIQEDLHINDGQTEVLVGSLSIVSLLGAVVAG
RTSDAIGRRWTMALTGLICMVGAAIMGVAPSFFVLMVGRILGGIGVGFGLMIAPVYTAEV
APASTRGALTSLPEIFINIGILLGYISNYFLAGLPVHISWRLMLCVGLIPSFFLALAVFG
MPESPRWLVMQNRIEEAAFVLARTSDDQEEADLRLAEIIDAAGKKHGEGVWKELFRPTPS
VKRMLIIVLGIQFFQQASGIDAVVYYSPVVFKEAGIQSQNGLLGATVAVGFAKTGFILVA
TFLIDKVGRRPLLLTSALGMTVSLVALALGFSFIENEGSAFLAILAVCCNVASFSIGLGP
ICWVLLSEIFPLRIRAQAASLGVVVNRVASGVISMTFLSLSASITIAGTFFLFSGISLLC
VGFIFKCIPETKGKSLEEIVNFF
>scaffold-JDQB-2007175-Neocallitropsis_pancheri
YVLACAIMASMNSIVLGYDAGVMSGAIIFIQEDLHINEEQTEVLVGSLSIVSLLGAAAAG
RTSDAIGRRWTMALTGLICMVGAGIMGLAPSFFILMFGRFLGGIGVGFGLMIAPVYTAEI
SPASSRGALTSLPEIFINVGILLGYISNYLLAGLPAHISWRLMLGVGLLPSIFLALGVLG
MPESPRWLVIQNRIEEAASVLAKTSDDQDEADARLAEIIEAAGKKHGEGVWRELLWPTPP
LQRMLIIALGIQFFQQASGIDAIVYYSPVVFKESGIRSQAGLLGATVAVGFFKTGFVLVA
TFLIDRVGRRPLLLLSTLGMSVSLIALASGFSFIENQAFAFLAMLAVYSNVAFFSIGLGP
ICWVLLSEIFPLRIRAQAASLGVVVNRVASGIISMTFLSLSHSLTIAGTFFLFAGVSFLG
AGFVYIYIPETKGKTLEEIVSFF
>scaffold-JRNA-2012035-Phyllocladus_hypophyllus
YVVACAVLASMNSIVLGYDAGVMSGAIMFIQEDLHIKDGQTEVLVGSLSIVSLLGAAVAG
RTSDAIGRRWTMALTGLICMVGAAVMGVAPSFFMLMVGRILGGIGVGFGLLIAPVYTAEV
APASIRGALTSLPEIFINVGILLGYISNYFLSGLPVHISWRLMLGVGLIPSFFLAIGVFA
MPESPRWLVMQNRIEEAAYVLARTSDDQGEADLRLAEIMEAAGKNHGEGIWKELFRPTPA
VKRMLIIALGIEFFQQASGIDAVVYYSPVVFKAAGIQSQTGLLGATVAVGFAKTAFILVA
TFLIDRVGRRPLLLTSALGMTASLVALALGFFFIENEGSAFLAILAVCCNVACFSIGLGP
VCWVLSSEIFPLRIRAQAASLGVIVNRVASGVISMTFLSLSTSITIAGTFFIFSGISLLC
VGFIFIYIPETKGKSLEEIVTFF
>scaffold-JUWL-2091990-Keteleeria_evelyniana
FVIACAVLASTNSILFGYDVGVMSGAVIFIKKDLKINDVQVEVLIGSLNIISLVGSALAG
RTSDAIGRRWTMALAAFIFLIGALVMAVAPSFAWLMVGRSVAGIGVGYALLIAPVYTAEV
APAASRGSLTCFPEIFINVGILIGYIANYALAGLPTHLNWRVMIGAGAIPPLFLGIAVLM
MPESPRWLVMRNRNDDAMKVLLRTSVDQAEATERLDQIMEGIQSKDGEGKWREIYKPTKA
IRRMLIIALGVQFFQQASGIDATVYYSPVTFKTAGIRSQGGILGATMAVGFAKAGFVVVA
AILIDRVGRRPLLLTSAIGSTLSLVALASALVIIGKEVAGYLAVIAACSNVAFFSIGLGP
VNWVLGAEIFPLRLRAKAASLGVATNRGMSGVVSMTFLSISKAITVPGSFYLFAGVGALS
SAFIYFFVPETKGKTLEEIVETF
>scaffold-MHGD-2012025-Microcachrys_tetragona
YVVACAVLASMNSIVLGYDAGVMSGAIIFIQEDLHIKDGQTEVLVGSLSIVSLLGAAVAG
RTSDAIGRRWTMALTGLICMVGAAIMGVAPSFFMLMVGRILGGIGVGFGLMIAPVYTAEV
APASSRGALTSLPEIFINIGILLGYISNYFLSGLPVHISWRLMLGVGLIPSLFLALGVFG
MPESPRWLVMQNRIEEAAYVLARTSDDQGEADLRLAEIMEAAGKKHGEGVWKELFRPTPP
VKRMLIIVLGIQFFQQASGIDAVVYYSPAVFKEAGIQSQNGLLGATVAVGFAKTGFILVA
FFLIDRIGRRPLLLISALGMTASLIALALGFFSIENEGSAFLAILAVCCNVAFFSIGLGP
ICWVLLSEIFPLRIRAQAASLGVVVNRVASGVISMTFLTLSSSITIAGTFLLFSGISLLC
VAFVFKCIPETKGKSLEEIVTFF
>scaffold-NKIN-2051243-Thujopsis_dolabrata
YVLACAILASMNSIVLGYDAGVMSGAIIFIQEDLHIKEEQTEVLVGSLSIVSLLGAAAAG
RTSDAIGRRWTMALTGLICMVGAGIMGLAPSFFILMVGRFLGGIGVGFGLMIAPVYTAEV
SPASSRGALTSLPEIFINLGILLGYISNYVLSGLPAHISWRLMLGVGLVPSVFLALGVLG
MPESPRWLVMQNRIEEAASVLARTSDDQGEADARLAEIIEAAGKKRGEGVWRELLWPTPP
LQRMLIIVLGIQFFQQASGIDAIVYYSPVVFKESGIQSQAGLLGATVAVGFFKTGFILVA
TFLIDRVGRRPLLLLSALGMSVSLIALASGFSLIENQGFAFLAMLAVCSNVAFFSIGLGP
ICWVLLSEIFPMRFRAQAASLGVIVNRVASGIISMTFLSLSHSITIAGTFFLFAGVSLLC
AGFVYIYIPETKGKTLEEIVSFF
>scaffold-PLYX-2083506-Falcatifolium_taxoides-2_samples_combined
YVIACAVLASMNSVVLGYDAGVMSGAIIFIQEDLHINDGQTEVLVGSLSIVSLLGAVVAG
RTSDAIGRRWTMALTGLICMVGAAIMGVAPSFFVLMVGRILGGIGVGFGLMIAPVYTAEV
APASTRGALTSLPEIFINLGILLGYISNYFLAGLPVHISWRLMLGVGLIPSFFLALAVFG
MPESPRWLVMQNRIEEAACVLARTSDDQEEADLRLVEIIEAAGKKHGEGVWKELFRPTPS
VKRMLIIVLGIQFFQQASGIDAVVYYSPVVFKEAGIQSQNGLLGATVAVGFAKTGFIFVA
TFLIDRVGRRPLLLTSALGMTVSLVALALGFSFIENEGSAFLAILAVCCNVASFSIGLGP
ICWVLLSEIFPLRIRAQAASLGVVVNRVASGVISMTFLSLSTSITIAGTFFLFSGISLLC
VGFIFKCIPETKGKSLEEIVTFF
>scaffold-QSNJ-2007341-Taiwania_cryptomerioides
YVLGCAILASMNSIVLGYDAGVMSGAIIFIQEDLHISEEQTEVLVGSLSIVSLLGAAAAG
RTSDAIGRRWTMALTGLICMVGAGIMGLAPSFFILMVGRFLGGIGVGFGLMIAPVYTAEV
SPASSRGALTSLPEIFINVGILFGYISNYFLSGLPAHISWRLMLGVGLVPSVFLALGVLG
MPESPRWLVMQNRIEEAASVLARTSDDQGEADARLAEIIEAAGKKHGEGVWRELFRPTPP
LQRMLIIALGIQFFQQASGIDAIVYYSPVVFKESGIHSQAGLLAATIAVGFFKTGFILVA
TFLIDRVGRRPLLLTSVLGMTVSLIALASGFSLIENQGFAFLAMLAVCCNVAFFSIGLGP
ICWVLLSEIFPLRFRAQAASLGVVVNRLASGVISMTFLSLSKSITIAGTFFVFAGMSLLC
AGFVYIYIPETKGKTLEEIVTFF
>scaffold-SCEB-2011606-Podocarpus_coriaceus
YVVACAVLASMNSVVLGYDAGVMSGAIIFIQEDLHIKDGQTEVLVGSLSIVSLLGAVVAG
RTSDAIGRRWTMALTGLICMVGAAIMGVAPSFFLLMVGRILGGIGVGFGLMIAPVYTAEV
APASTRGALTSLPEIFINIGILLGYISNYFLSGLPVHISWRLMLGVGLIPSFFLALAVFG
MPESPRWLVMQNRIEEAAYVLARTSDDQEEADLRLAEIIEAAGKKHGEGVWKELFRPTPS
VKRMLIIALGIQFFQQASGIDAVVYYSPVVFKEAGIQSQKGLLGATVAVGFAKTGFIFVA
TFLIDRVGRRPLLLTSALGMTASLVALALGFSFIENEVSAFLAILAVCCNVASFSIGLGP
ICWVLLSEIFPLRIRAQAASLGVVVNRLASGVISMTFLSLSASITIAGTFFLFSGISLLC
VGFIFICIPETKGKSLEEIVTFF
>scaffold-UUJS-2003172-Nageia_nagi
FVIACAVLASMNSILLGYDVGVMSGAVIFIKKDLHINDVQVEVLIGSLNIIALLGAALAG
RTSDAIGRRCTMTLAAFIFLLGSVLMALASTFAWLMAGRLLAGVGVGYALLIAPVYTAEV
APASSRGSLTCFPEIFINVGILLGYIANYALSSLPKHLNWRVMLGLGVVPPIFLGLGVLA
MPESPRWLLMRDRNDDAMKVLLRTSDSPSEAQARLDEIVDGIKLKRGEGTWREIYKPTPA
VRRMLIIALGVQFFQQAAGIDATVYYSPVTFKKAGLKSQGAVLGATIAVGFCKAGFVVLA
AFFIDKVGRRPLLLTSAIGSTVSLLTLAMALAFIGNDAAAYLAIISACSNVAFFSVGMGP
VNWVLGSEIFPLRLRAKAASLGVAVNRTMSGVVSISFLSVAKGITVPGTFFMFAGVSALC
ATFIYFLVPETKGKTLEEIVAFF
>scaffold-VGSX-2001305-Retrophyllum_minus
FVIACAVLASMNSILLGYDVGVMSGAVIFIKKELHINDVKVEVLIGSLNIISLLGAALAG
RTSDAIGRRWTMALAAFIFLLGSVVMALAPTFAWLMVGRLLAGVGVGYALLIAPVYTAEV
APASSRGSLTCFPEIFINVGILLGYIANYALSSLPKHLNWRVMLGLGIVPPIFLGLGVLA
MPESPRWLLMRDRNEDAMKVLLRTSDSPSEAQERLDEIVDGIKLKRGEGTWREIYKPTPA
VRRMLIIALGVQFFQQAAGIDATVYYSPVTFKKAGLKSQGAVLGATIAVGFCKAGFVVLA
AFFIDKVGRRPLLLTSAIGSTVSLLTLAMALAFIGKDAAAYLAIISACSNVAFFSVGMGP
VNWVLGSEIFPLRLRAKAASLGVAVNRTMSGVVSISFLSVTKGITVPGTFFLFAGVSALC
ATFIYLLVPETKGKTLEEIVAFF
>scaffold-VGSX-2012573-Retrophyllum_minus
YVVACAVLASMNSVVLGYDAGVMSGAIIFIQKDLHIKDGQTEVLVGSLSIVSLLGAVVAG
RTSDAIGRRWTMALTGLICMVGAAIMGVAPSFFMLMVGRILGGIGVGFGLMIAPVYTAEV
APASTRGALTSLPEIFINVGILLGYISNYFLSGLPVHISWRLMLGVGLIPSFFLALAVFG
MPESPRWLVMQNRIEEAAYVLARTSDDQEEADLRLAEIIEAAGKKHGEGVWKELFHPTPS
VKRMLIIALGIQFFQQASGIDAVVYYSPVVFKEAGIQSQKGLLGATVAVGFAKTGFILVA
TFLIDRVGRRPLLLTSALGMTASLVALALGFSFIENEGSAFLAILAVCCNVASFSIGLGP
ICWVLLSEIFPLRIRAQAASLGVVVNRLASGVISMTFLSLSTSITIAGTFFLFSGIALLS
VGFIFKCIPETKGKSLEEIVTFF
>scaffold-XIRK-2064385-Athrotaxis_cupressoides
YVLASAILASMNSIVLGYDGGVMSGAIIFIQEDLHINEKQTEVLVGSLSIVSLLGAAAAG
RTSDAIGRRWTMALTGLICMVGAGIMGLAPSFSILMVGRLIGGIGVGFGLMIAPVYTAEV
SPASSRGALTSLPEIFINVGILLGYISNYFLSGLPAHISWRLMLGVGLVPSVFLALGVLG
MPESPRWLVMQNRIEEAAYVLARTSDDQGEADARLAEIIEAAGKKHGKGVWRELLWPTPP
LQTMLIIALGIQFFQQASGIDAIVYYSPVVFKESGIQSQAGLLGATVAVGFFKTGFILVA
TFLIDRVGRRPLLLTSALGMTVSLIALASGLSLIENQGFAFLAMLAVCCNVGFFSIGLGP
ICWVLSSEIFPLRFRAQAASLGVVVNRVASGLISMTFLSLSNSITIAGTFFIFAAISLLC
AGFVYIYIPETKGKTLEEIVSFF
>scaffold-YFZK-2044475-Sciadopitys_verticillata
YVLACAVLASMNSIVLGYDAGVMSGAIIFIQEDLHINKGQTEVLVGSLSIVSILGAASAG
RTSDAIGRRWTMALTGLICMVGAAIMGLAPSFFVLMVGRFLGGIGVGFGLMIAPVYTAEV
SPASSRGALTSLPEIFINVGILLGYISNYFLSGLPAHMSWRLMLGVGLVPSIFLALAVLG
MPESPRWLVMQNRIQEAAVVLARTSDDQGDADARLAEIIEAAGKKNGEGVWRELFRPTPP
VQRMLIIALGIQFFQQATGIDAIVYYSPVVFQEAGIQSQAGVLGATVAVGFAKTGFILVA
IFLIDRVGRRPLLLTSALGMTASLVTLALGFSFIENEGFAFLAVLAVCCNVGFFSIGLGP
ICWVLMSEIFPSRFRAQAASLGVLVNRIASGVVSMTFLSLSSEITIAGTFFLFAGISVVC
VGFVYIFIPETKGKTLEEIVTFF
>scaffold-AKXB-2063364-Phaeomegaceros_coriaceus
------------------DIGVMSGAVLFIEEDLQIKKLQVEFLVGSLNIVSLLGAAMAG
RLSDVLGRRWTMAVASVIFFLGAAIAGLAPSFLVLMLGRIITGIGVGFGLMIAPVYTAEV
SPASSRGALVSLQEIFINFGILLGFIASYLLAGLPTDIGWRLMLGGGVIPALMLAGGVLL
MPESPRWLVMQNRVSEAEQVLISTSYDRVEADMRLQEIMSAAGNRRGKGVWRELLFPTPP
VRRMLIAALGVQFFQQASGVDATVYYSPTVFQDAGITSKSGILAATVAVGFFKTAFILVA
TFLLDRVGRRPLLMVS--------------------------------------------
------------------------------------------------------------
-----------------------
>scaffold-AKXB-2065026-Phaeomegaceros_coriaceus
FALACAILASLNPWLIGYDIGLMNVVAPHIKHDTEVSKASLENLVGTSLLASVVGAAAAG
RVADTIGRRRTLALTPILFLLGVGIMLSSPSFLLLKVGRIVEGVGVGFALVITPLYISEM
SPAYCRGFLVSLQEVFSNIGVLLGGTSGFLLTGPRYNAGWRVTMALGAFPAVMLAVGVWA
MPESPRWLAMQNRTEEAEQVLLRTSRTRAEAGLCLTEIMTAAG-GKAESSWSRFLSPTLA
VKRMFVTALGVQFFQQATGIETTAHYTQSLFNEAGIMSRWGIAAATMVVGLCKLMLTVLS
ALYQDRAGRRSLLLLSASGMCVSLGVLALGFSLL--TFPAMLSVLALCSYVSFFSVGFGP
GTGLLTSEIFPLTMRAQALGL---------------------------------------
-----------------------
>scaffold-ANON-2005183-Leiosporoceros_dussii-B
YALGCALLASFNSSLLGYDIGVMSGAVLFIQEDLKIKKLQVEFLVGSLNILSLIGAAMAG
RLSDMVGRRWTMAVASVIFFVGAAMMGLAPSFFFLILGRVIAGIGVGFALMIAPVYTAEI
SPAGSRGSLVSLQEIFINFGILLGYISSFLLSGLPTNLGWRLMLGAGVIPAVMLAGGVMV
MPESPRWLVLQNRVSEAEQVLIKTSGSKVEADMRLAEIMLAAGRKQGEGVWRELLFPSAP
VRRMLIVALGIQFFQQASGIDATVYYSPTVFNEAGIRSKSGILGATVAVGFFKTAFILVA
TVWLDRAGRRLLLFVSGTGMTISLAVLAVGFALLNVRMPAVLAIVATCTYVSFFSVGFGP
ICWVLTSEIFPLRLRSQAVGLGTAVNRIVSGVVALSFLSLSDAMTPAGIFFLFSAVGALS
LVFIYLCVPETKGKTLEEIEKFF
>scaffold-ANON-2005184-Leiosporoceros_dussii-B
YALGCALLASFNSSLLGYDIGVMSGAVLFIQEDLKIKKLQVEFLVGSLNILSLIGAAMAG
RLSDMVGRRWTMAVASVIFFVGAAMMGLAPSFFFLILGRVIAGIGVGFALMIAPVYTAEI
SPAGSRGSLVSLQEIFINFGILLGYISSFLLSGLPTNLGWRLMLGAGVIPAVMLAGGVMV
MPESPRWLVLQNRVSEAEQVLIKTSGSKVEADMRLAEIMLAAGRKQGEGVWRELLFPSAP
VRRMLIVALGIQFFQQASGIDATVYYSPTVFNEAGIRSKSGILGATVAVGFFKTAFILVA
TVWLDRAGRRLLLFVSGTGMTISLAVLAVGFALLNVRMPAVLAIVATCTYVSFFSVGFGP
ICWVLTSEIFPLRLRSQAVGLGTAVNRIVSGVVALSFLSLSDAMTPAGIFFLFSAVGALS
LVFIYLCVPETKGKTLEEIEKFF
>scaffold-BSNI-2004286-Anthoceros_agrestis-B
FSLACAVLASFTSCIIGYDLGVMNGAAAFIREDAGISKLQAEFLSGCLTVSSAVGAAASG
SLADGLGRRWSLAVSATVLFVGMSAMSLAPSYAVLLLGRLVEGIGVGLGLVAAPLYIAEI
SPAQSRGRLMSFLEVFNNLGVLLGYMAAVLLSDPRYSLSWRMVLGVGAAMAAALSGAVVV
LPESPRWLVKQGRVEEAEQVLVWTSRSKAQAGSSLAEIMEAAT---GRVEWSSLISPSPG
LRRMALAGLGLQILQQCVGLEAAVFYLRALLSEGGILSSMGVFAAALGLGLCRIISTLVS
GHWQDRAGRRPLLLFGGWGMAVSMAALAASFSVLAAGVVAVLSLVAVFAYVAFFSLGLGP
ISWTISAEVFPLAMRAQALGLAVAVNRLAGGFARSCFLGISGLVSASWVCLMFASMSVVV
IVSVYCWVPETKGKSLEEI----
>scaffold-BSNI-2051899-Anthoceros_agrestis-B
YALGCALLASFNSSLLGYDIGVMSGAVLFIKDDLKIKKLQVELLVGSLNLVSLVGAGVAG
KLSDVVGRRRTMAVASVIFFVGAALMGLAPSFSILMLGRIVAGIGVGFALMIAPVYTAEV
SPAGTRGSLVSLQEIFINVGILMGYISSFLLAGLPTHLGWRLMLGAGVIPAVVLAAGVLV
MPESPRWLVTQNRLAEAEQVLVKTSSSKAEADMRLQEIVSAAGKKQGEGVWRELLFPTPP
VRRMLIVALGIQFFQQASGIDATVYYSPTVFNEAGITSKSGILGATVAVGVFKTAFILVA
TIWLDRVGRRPLLFVSATGMTISLAVLAVGFVLLNVGLPVVLAIVATCTYVSFFSIGFGP
ICWVLTSEIFPLRLRSQAVGLGTATNRVVSGVVALSFLSLSDAISPAGIFFLFAVIAGLS
ICFIYFRVPETKGKTLEEIEKFF
>scaffold-DXOU-2004165-Nothoceros_aenigmaticus
FALACAILASLNLWLIGYDVGLMNVAA---KHETDASKASLENLVGTSSLASVVGAAVAG
RIADTIGRRKTLAVTPVLFLLGVGIMLSSPTFLLLKVGRIVEGVGVGFALVITPLYISEM
SPACCRGFLVSLPEVFSNIGILLGCTSGFLLTGPSYNAGWRVTMALGAFPAVMLAVGVWA
MPESPRWLVMQNRTEDVEQVLLRTSRNRAEASLCLTEIMTAAG-VKGETSWLKSLSPSLA
VKRMIVAALGVQFFQQATGIETTVQYSHSLFNEAGIMSRWGIAAATVAVGLCKLLLSVVS
ALYQD-------------------------------------------------------
------------------------------------------------------------
-----------------------
>scaffold-FAJB-2008413-Paraphymatoceros_hallii
FALGCALLASFNSSLLGYDVGVMSGAVLFIEEDLNIKKLQVEVLVGSLNIVSLFGAAMAG
KLSDVLGRRWTMAVASVIFFFGAAVAGSAPSFSVLMLGRVITGIGVGFGLMIAPVYTAEV
SPANSRGALVSLQEIFINFGILLGFIASYLLAGLPTNIGWRLMLGGGIFPALMLAGGVLI
MPESPRWLVMQNRLAEAEQVLIKTSSSRVEADMRLQEIIAAAGKRQGDGVWRELLFPTPP
VRRMLIAALGVQFFQQASGIDATVYYSPTVFKDAGITTKSGILGATVAVGFFKTAFILVA
TTLLDRVGRRPLLMVSGTGMSLSLGVLAVGFVLLNVGLPVVLAIVAICSFVSFFSIGFGP
ICWVLTSEIFPLRLRAQAMGLGTATNRVVSGTVALTFLSMSDAMTPAGAFFFFAAIGALS
VVFIFFFVPETKGKTLEEIEKFF
>scaffold-FAJB-2008414-Paraphymatoceros_hallii
FALGCALLASFNSSLLGYDVGVMSGAVLFIEEDLNIKKLQVEVLVGSLNIVSLFGAAMAG
KLSDVLGRRWTMAVASVIFFFGAAVAGSAPSFSVLMLGRVITGIGVGFGLMIAPVYTAEV
SPANSRGALVSLQEIFINFGILLGFIASYLLAGLPTNIGWRLMLGGGIFPALMLAGGVLI
MPESPRWLVMQNRLAEAEQVLIKTSSSRVEADMRLQEIIAAAGKRQGDGVWRELLFPTPP
VRRMLIAALGVQFFQQASGIDATVYYSPTVFKDAGITTKSGILGATVAVGFFKTAFILVA
TTLLDRVGRRPLLMVSGTGMSLSLGVLAVGFVLLNVGLPVVLAIVAICSFVSFFSIGFGP
ICWVLTSEIFPLRLRAQAMGLGTATNRVVSGTVALTFLSMSDAMTPAGAFFFFAAIGALS
VVFIFFFVPETKGKTLEEIEKFF
>scaffold-RXRQ-2139081-Phaeoceros_carolinianus-sporophyte
FALSCAILASLNSWLIGYDIGVMNGVAPFIKQDTKISKENLEFFIGTLCLASIVGAAAAG
QIADMIGRRRTIGATAALLLTGAAVLVSASSLHLLILGRIVEGLGVGFALVTTPLYTSEM
SPAYCRGSLVSLNEVFSNVGVLLGCMSSFLLTGLRHDLGWRVAVALGILPAVMLAGGALV
MPESPRWLVMQNRTEEAEQVLLRTSRSRAEASLCLTEITNSAGAGKGVEIWFRVLCPTLA
VRRMLLTAFGVQFFQQATGIETTVYYSHSLFNEAGIISRWGVVAATLGVGLCKTAFVLVS
ALWQDRAGRRPLLLFSGLGMSISLGVLALGFSLL--GFPAILSLLAMCSYVSFFSVGFGP
VTGVLTSEIFPLTLRARAMGLATAVNRVASGLLALVFLRISDLLSASRAVLLLSLLSALA
TLFVHQWVPETKGKTLEAMETIF
>scaffold-TCBC-2017420-Nothoceros_vincentianus
FALACAILASLNLWLIGYDVGLMNVVAPHIKHETDASKASLENLVGTSSLASVVGAAVAG
RIADTIGRRKTLAVTPVLFLLGVGIMLSSPTFLLLKVGRIVEGVGVGFALVITPLYV---
-PAYCRGFLVSLPEVFSNIGILLGCTSGFLLTGPSYNAGWRVTMALGAFPAVMLAVGVWA
MPESPRWLVMQNRTEDAEQVLLRTSRNRAEASLCLTEIMTAAG-VKGEASWLKSLSPTLA
VKRMIVAALGVQFFQQATGIETTVQYSHSLFNEAGIMSRWGIAAATVAVGLCKLLLAVVS
ALYQDQAGRRSLLLLSASGMCVSLGVLALGFSLL--AFPAVLSILAFCSYVSFYSVGFGP
GTGVLTSEIFPLTLRAQVMGVATAVNRVTSVLMALVFLRMSEALTASGAVSVLSLLSGFA
ILFVYQRVPETKGKTLEEMETVF
>scaffold-TCBC-2018525-Nothoceros_vincentianus
FALGCALLASFNSSLLGYDIGVMSGAVLFIEEDLQIRKLQVEFLVGSLNIVSLLGAAMAG
RLSDV-------AVAAVIFFLGAAIAGLAPSFLVLMLGRIITGIGVGFGLMIAPVYTAEV
SPASSRGALVSLQEIFINFGILLGFIASYLLAELPTGIGWRLMLGGGVIPALMLAGGILF
MPESPRWLVMQNRVSEAEQVLISTSYDRAEAEMRLQEIISAAGNRQGKGVWRELLFPTPP
VRRMLIAALGVQFFQQASGVDATVYYSPTVFQDAGIRSKSGILGATVAVGFFKTAFILVA
TFLLDRVGRRPLLMVSGSG-----------------------------------------
------------------------------------------------------------
-----------------------
>scaffold-TWUW-2003787-Anthoceros_agrestis-A
FSLACAVLASFTSCIIGYDLGVMNGAAAFIREDAGISKLQAEFLSGCLTVSSAVGAAASG
SLADGLGRRWSLAVSATVLFVGMSAMSLAPSYAVLLLGRLVEGIGGGLGLVAAPLYIAEI
SPAQSRGRLMSFLEVFNNLGVLLGYMAAVLLSDPRYSLSWRMVLGVGAAMAAALSGAVVV
LPESPRWLVKQGRVEEAEQVLVWTSRSKAQAGSSLAEIMEAAT---GRVEWSSLISPSPG
LRRMALAGLGLQILQQCVGLEAAVFYLRALLSEGGILSSMGVFAAALGLGLCRIISTLVS
GHWQDRAGRRPLLLFGGWGMAVSMAALAASFSVLAAGVVAVLSLVAVFAYVAFFSLGLGP
ISWTISAEVFPLAMRAQALGLAVAVNRLAGGFARSCFLGISGLVSASWVCLMFASMSVVV
IVSVYCWVPETKGKSLEEI----
>scaffold-TWUW-2003789-Anthoceros_agrestis-A
FSLACAVLASFTSCIIGYDLGVMNGAAAFIREDAGISKLQAEFLSGCLTVSSAVGAAASG
SLADGLGRRWSLAVSATVLFVGMSAMSLAPSYAVLLLGRLVEGIGGGLGLVAAPLYIAEI
SPAQSRGRLMSFLEVFNNLGVLLGYMAAVLLSDPRYSLSWRMVLGVGAAMAAALSGAVVV
LPESPRWLVKQGRVEEAEQVLVWTSRSKAQAGSSLAEIMEAAT---GRVEWSSLISPSPG
LRRMALAGLGLQILQQCVGLEAAVFYLRALLSEGGILSSMGVFAAALGLGLCRIISTLVS
GHWQDRAGRRPLLLFGGWGMAVSMAALAASFSVLAAGVVAVLSLVAVFAYVAFFSLGLGP
ISWTISAEVFPLAMRAQALGLAVAVNRLAGGFARSCFLGISGLVSASWVCLMFASMSVVV
IVSVYCWVPETKGKSLEEI----
>scaffold-TWUW-2051198-Anthoceros_agrestis-A
YALGCALLASFNSSLLGYDIGVMSGAVLFIKDDLKIKKLQVELLVGSLNLVSLVGAGVAG
KLSDVVGRRRTMAVASVIFFVGAALMGLAPSFSILMLGRIVAGIGVGFALMIAPVYTAEV
SPAGTRGSLVSLQEIFINVGILMGYISSFLLAGLPTHLGWRLMLGAGVIPAVVLAAGVLV
MPESPRWLVTQNRLAEAEQVLVKTSSSKAEADMRLQEIVSAAGKKQGEGVWRELLFPTPP
VRRMLIVALGIQFFQQASGIDATVYYSPTVFNEAGITSKSGILGATVAVGVFKTAFILVA
TIWLDRVGRRPLLFVSATGMTISLAVLAVGFVLLNVGLPVVLAIVATCTYVSFFSIGFGP
ICWVLTSEIFPLRLRSQAVGLGTATNRVVSGVVALSFLSLSDAISPAGIFFLFAVIAGLS
ICFIYFRVPETKGKTLEEIEKFF
>scaffold-UCRN-2000198-Megaceros_flagellaris
YALGCAFLASFNSSLLGYDIGVMSGAVLFIQEDLQIKKLQVEFLVGSLNIVSLVGAAMAG
RLSDLVGRRRTMAVASVIFFLGAAIAGLAPSFAVLMLGRVITGIGVGFGLMIAPVYTAEV
APASSRGGLVSLQEIFINFGILLGFISSYLLAGLPTGIGWRLMLGGGVIPALVLAGGILL
MPESPRWLVMQNRISEAEQVLIRTSHDRVEAEMRLQEIMSAAGNRQGKGVWRELVFPTPP
VRRMLIAALGVQFFQQASGIDATVYYSPTVFQDAGITSKSGILGATVAVGFFKTAFILVA
TFLLDRVGRRPLLMVSGSGMSLSLGVLGIVFVILGVGLPVVLAIVAICSFVSFFSIGFGP
ICWVLTSEIFPLRLRAQAVGLATAINRVVSGTVALTFLSMADAMSPGGAFLLYAAVGAVS
VIFIYFFVPETKGKTLEEIESCF
>scaffold-UCRN-2000199-Megaceros_flagellaris
YALGCAFLASFNSSLLGYDIGVMSGAVLFIQEDLQIKKLQVEFLVGSLNIVSLVGAAMAG
RLSDLVGRRRTMAVASVIFFLGAAIAGLAPSFAVLMLGRVITGIGVGFGLMIAPVYTAEV
APASSRGGLVSLQEIFINFGILLGFISSYLLAGLPTGIGWRLMLGGGVIPALVLAGGILL
MPESPRWLVMQNRISEAEQVLIRTSHDRVEAEMRLQEIMSAAGNRQGKGVWRELVFPTPP
VRRMLIAALGVQFFQQASGIDATVYYSPTVFQDAGITSKSGILGATVAVGFFKTAFILVA
TFLLDRVGRRPLLMVSGSGMSLSLGVLGIVFVILGVGLPVVLAIVAICSFVSFFSIGFGP
ICWVLTSEIFPLRLRAQAVGLATAINRVVSGTVALTFLSMADAMSPGGAFLLYAAVGAVS
VIFIYFFVPETKGKTLEEIESCF
>scaffold-UCRN-2052610-Megaceros_flagellaris
FALACAILASLNPWLIGFDVGLMNVVAPHIKHDTDIPKESLENLLGTSSLASIAGAAAAG
RIADTIGRRKLLAVTPILFLLGVGIMLFSPNFLCLKVGRIVEGVGIGFALVITPLYISEI
SPAYCRGFLVSLQEVFSNIGVLLGCISGFVLTGPSYNAGWRVTMALGAFPAVMLAFGVWT
MPESPRWLVMQNRTEEAEQVLLRTSRNRAEASLCLTQIVTAAG-GKGESSWLRFLCPTVA
VRRMIVTALGVQFFQQATGIETTWEYSQSLFNEAGIISRWGLAAAAVGVGLCKLMWAVLA
ALYQDRAGRRSLLLLSASGMCLSLGVLALGFSML--SFPAMLSILALCSYVSFFSVGFGP
GTGLISSEIFPLNMRGQGMGIATALNRATSWLLALVFLPMSDSLSASGAISVLSLLSGFA
ILFVYQRVPETKGKTLEEMETLF
>scaffold-WCZB-2007396-Phaeoceros_carolinianus-gametophyte
FALSCAILASLNSWFIGYDIGVMNGVAPFIKQDTKISKENLEFFVGTLCLASIVGAAAAG
QIADMIGRRRTIGATAALILAGAAVLISASSLHLLILGRIVEGLGVGFALVITPLYTSEM
SPAYCRGFLVSLNEIFSNVGVLLGCMSSFLLTGLRHDLGWRAAVALGILPAVMLAAGALV
MPESPRWLVMQNRTEEAEQVLLRTSRSRAEASLCLTEIINSAGAGKGVEIWFRVLCPTLA
VRRMLLTAFGVQLFQQATGIETTVYYSHSLFNEAGIISRWGVVAATLGVGLCKTSFVLVS
ALWQDRAGRRPLLLFSGLGMTISLGVLALGFSLL--GFPAILSLLAMCSYVSFFSVGFGP
VTGVLTSEIFPLTLRARAMGLATAVNRVTSGLLALVFLRISDLLSASRAVLLLSLLSALA
TLFVHQWVPETKGKTLEAMETIF
>scaffold-ZFRE-2117828-Phaeoceros_carolinianus-sporophyte_1575
FSLACAVLASFSSWVIGYDVGLMNGAAAFIREDANLSKRQTELLS-SLTVASALGAAASG
SLADKLGRRWSVAVSAMVLFVGMSVLSLAPTFPLLLLGRVVEGVGVGLALVAAPLYIAEI
SPAQSRGRLISLVEVFNNLGILLGYMAALLLSDPRYSLSWRMMLGLGAAMAVALSGAVVV
LPESPRWLVKQNRVEEAEQVLLRLSRSKAQAGSSLSEIMEAAA---ARVDWSSFFPPSPG
MRRMLLAALGLQILQQAVVVEVVVFYLRALLSEGGILSSMGVFAATLGVWLCRIISTLVS
AQWQDRAGRRPLLLLGGWGMAVSMAALAGAFSLL-AGVAVVLSLVALFSYVAAFSMGLGP
ISWTISTEVFPLAMRAQAMGLAVAVNRLVGGCARSYFFGISGLISAPWVCLMFAFMSVVV
LVFVYYWVPETKGKSLEEI----
>scaffold-BNCU-2087141-Radula_lindenbergiana
YALGCAILASVNSILLGYDTGIMSGAVLFIKKDLQISEWHEELLLGSLSIVSLVGSAAAG
RVADAFGRRWTMFVAQLFFVTGSLVMGFALSFKVLMVGRFFQGVGVGFGLMVAPVYTAEL
SPASERGSLVSLPEIFINVGILLGYICSYILSGMPVNLGWRFMLGFGAAPSILLMCSIYI
MPESPRWLVMQNRLDEAKTVLVRTSCDKVEADARLAEIIAATGQ-DGQGVWLELLRPNPA
VRRMLILALGIQFFQQSTGIDATVYYSPAILYGSGITSESASIGATVAIGFSKTLFILVA
TIWLDQIGRRPLLLTSIIGMTGCLTFLAIDFKAYGVGLAPVLAVVGLCSYVAFFSVGLGP
VNWVMTSEVFPSRLRAQAMGLGIVVNRLASGIVTLSFLSLVDAISLAGMFSVFACMGLLG
AIFIYFVVPETKGKTLEEITKMF
>scaffold-FITN-2001570-Treubia_lacunosa
------------------------------------------------------------
---------------------------------------------------------AEL
APSEIRGSLASLPEIFINIGILLGYVSSYVFAGLPLGKNWRCMFFVGAPPALLVACSAFF
MPESPRWLVMKGKLSQAEAVLLNIFADKDEVDLRLSAIKIAAKKQN--KAW--LLCPNPA
VRKMLLVALGVHFFQQFGGIDALVYYTPEILKQAGVSNKDYLLGSTVIAGIFKTVFIFVA
TIFLDRLGRRPLLLISALGTAAAMGMLAFVLNFLNS---AIPAMVAICAFMGFFAVGLGP
IAAILTSEIFPLHLRSLASGLGMVVNRTMSGVVSLAFLSIASAITPAGAFLMYSAIDVAS
AMFVYVLVPETKGKSLEEISEMF
>scaffold-FITN-2017427-Treubia_lacunosa
------------------------------------------------------------
----------------------------------------LAGIGVGFALMIAPVYTAEL
SPTESRGALVSLPEIFINVGILLGYVVSYLLAGYPTGLAWRLMLGLGAVPAIVLACGVLV
MPESPRWLVMQGKIDEAKSVLSKTSSSNEEAAARLSAIESAAGKNHGEGVWKELLCPTAP
VRRMLVVALGIQFFQQASGIDALVYYSPAVYKEAGIRSKAGLLGTTAVMGLTKTLFILVA
TGFLDRIGRRPLLLLSSIGMTISLAILAFGFMFLDVIGAIVLAIAAICLFMAFFSVGFGP
VCWVLTSEIFPLRLRAQSMSLGIVVNRLVSGTVALTFLSISDAITPAGGFFLFSCVAAAS
VLFVYFLVPETKGRSLEDISRFF
>scaffold-FITN-2091588-Treubia_lacunosa
YVVACTLMASLNSVLLGYDIGIMSGAILFITDVFKLSSFQEEVVVGSLNLVSLLGGLISG
RYSDIVGRRRAMFTAAVIFFSGALIMGLAPNFWVLMVGRVLCGIGVGFGLVVAPVYIAEL
SPPGIRGALVSFQEVFINFGILLGYVFNFGLSGLPSRYNWRIMLGLGAFPAVLLAIAVFI
MPESPRWLVMKNRPEEAGQVLAKTSSNQVEADQRLEDIVQTVA-------WTEILHPSPP
IRKMLLVALLFHFFQQASGVDALVYYSPTVFKAAGIRSRNRILGMTIAVGVTKTLFILVA
TWKLDKLGRRPLIITSAIGMTIALLTVATTFQFLQNLVAVILSIFGICAFMAFFSVGFGP
IAYVLTSEIFPLRLRAQAMSLGIGVNRFTSGTVSLTYLSLAKAITTSGAFYLYAGIAAAS
IIYAYFLVPEMKGKSLEDIARLF
>scaffold-HERT-2008417-Sphaerocarpos_texanus
------------------------------------------------------------
-----------------------------------------------------PVYTAEV
SPASIRGSLVSLSEIFINIGILIGFILSYFLAGLPASINWRIMLGLGGAPSILIIGGSLL
MPESPRWLVMQSRFQEAEEILLRTSDDKHEADLRLSEIMAAEASKHGEGVWRELLFPTPA
VRRMLVVSIGVQFFQQATGIDATVYYSPSVFREAGISTNAASIGAMISVGIVRTLFILVA
TISLDKAGRRPLLLTSIIGMTATLTALALGFKAIGISYVPVLAVVAICIYVAFFSIGMGP
INWVITSEIFPQSLRAQAMAMGIVVNRVASGVVSMSFLSLTDAITLSGTFSLFAAMGIV-
-----------------------
>scaffold-HERT-2043690-Sphaerocarpos_texanus
YAVRCALLASLNSILLGYDTGIMSGAVLYIKEDFKLEQWQVELLVGSLSIVSLLGAGASG
RVADAVGRRWTMSIAALFFLVGSVVMGAAPTFGVLMAGRILAGIGVGFALMIAPVYTAEV
SPASSRGSLVSLPEIFINVGILLGYVFSYMLAELPGNINWRFMLVLGGFPALLMIGGSLL
MPESPRWLVMQSRLEEAEVVLLKTSEDKEEADLRLAEIMAATGAKHGEGVWRELLYPTPA
VRRMLIVALGVQFFQQSTGIDATVYYSPSVFNGAGISSKTASIGATISVGFSKTLFILVA
TIWLDRAGRRPLLLTSIIGMTVSLTVLAIGFQAIGI------------------------
------------------------------------------------------------
-----------------------
>scaffold-HMHL-2011330-Marchantia_paleacea-non_mycorrizal
YAVWCALLASLNSILLGYDTGIMSGAVLYIKEDLELEQWQVELLVGSLSIISLLGASASG
RVADAVGRRWTMSVAAAFFLVGSLAMGIAPSFGVLMGGRLLAGIGVGFALMVAPVYTAEV
SPASSRGSLVSLPEIFINIGILLGYVFSYMLAGLPDNINWRIMLGLGAFPSLLMIGGALM
MPESPRWLVMQNRIQEAEAVLLRTSDDKDEADLRLAEIMAATGAHHGEGVWRELLYPTPA
VRRMLIVALGVQFFQQSTGIDATVYYSPSVFNGAGISSKSASIGATISVGFSKTLFILVA
TTWLDKAGRRPLLLTSIIGMTVSLAVLAIGFQAIGIGFAPILAILAICSYVAFFSVGMGP
INWVITSEIFPQRLRAQAMGLGIVVNRMASGAVALSFLSLVDAITLAGTFFLFAGMGFLG
SVFIYVFVPETKGKTLEGIAKLF
>scaffold-IHWO-2011909-Marchantia_paleacea-mycorrizal
------------------------------------------------------------
------------------------------------------------------------
-----RGSLVSLPEIFINIGILLGYVFSYMLAGLPDNINWRIMLGLGAFPSLLMIGGALM
MPESPRWLVMQNRIQEAEAVLLRTSDDKDEADLRLAEIMAATGAHHGEGVWRELLYPTPA
VRRMLIVALGVQFFQQSTGIDATVYYSPSVFNGAGISSKSASIGATISVGFSKTLFILVA
TTWLDKAGRRPLLLTSIIGMTVSLAVLAIGFQAIGIGFAPILAILAICSYVAFFSVGMGP
INWVITSEIFPQRLRAQAMGLGIVVNRMASGAVALSFLSLVDAITLAGTFFLFAGMGFLG
SVFIYVFVPETKGKTLEGIAKLF
>scaffold-ILBQ-2045638-Conocephalum_conicum
YAIRCALLASLNSILLGYDTGIMSGAILYIGKDLDLEEWKVELLVGSMSIVSLFGAGASG
RVADVVGRRLTMSIAGAFFLVASLVMGFAPSFGVLMFGRVLAGIGVGFALMIAPVYTAEV
SPASSRGSLVSLPEIFINFGILLGYIFSYILASVNSHLNWRIMLGLGALPALLMMAGAFM
MPESPRWLVMQHRFEEAEVVLLRTSDGKDEADLRLAEIMAGTGNKHGEGVWRELLRPTPA
VRRMLVVALGVQFFQQSTGIDATVYYSPSVFKGAGMSSDAARIGATISVGLAKTLFILVA
TIWLDKAGRRPLLLTSIIGMTVSLAVLAIGFQIIGTAFTPILAISAICSYVAFFSVGMGP
INWVITSEIFPQRLRAQAMGLGIIINRMASGAVSLSFLSLIDAISLAGTFFLFAGMSFLG
SVFIYIFVPETKGKTLEDIGKLF
>scaffold-IRBN-2167783-Scapania_nemorosa
YALGCALLASFNSILLGYDTGVMSGALLYIHDDLKISEWQEELLVGSLSIVSLLGSASAG
RIADAFGRRWTMIIAQLFFLVGAIVLGLAPNFGVLMVGRFMAGIGVGFGLMIAPVYTAEV
SPASSRGALVSLPEIFINVGILLGYICSYLLSGLPVNLGWRFMLGFGAAPSIFLFLAVLV
MPESPRWLVMQKRFDEAEVVLIKTSGDKAEADLRLAEIVASCGKSGGKGVWLELLFPTPA
VRRMLILAIGIQFFQQSTGIDATVYYSPAVLNKSGITSNSASIAATVAIGFCKTLFILVA
TIWLDRAGRRPLLLTSISGMTVSLGVLAIGFKVLGVGFAPVLAVIGLCSYVSFFSVGMGP
INWVITSEIFSSRLRAQAMGLGILVNRLASGVVSLSFLSLVDAISLSGTFGVFATMGLLG
AIFIYFLVPETKGKTLEEIAKLF
>scaffold-JHFI-2112719-Pellia_neesiana
------------------------------------------------------------
------------------------------------------------------------
-----------------NVGILFGYICSYALSGMPLNLGWRFMLGLGAAPAIFLICGALM
MPESPRWLVMQNRLEEAKKVLVKTSGEQAEADLRLAEIIAATGQ-DGQGVWRELIWPTPA
VKRMLILALGIQFFQQSTGIDSTVYYSPAVLEGSGITSKSASIGATVAIGFCKTAFILVA
TILLDRVGRRPLLLTSIIGMTVSLGTLAIGFQSLGIGVAPILCIIALCFYVSFFSVGLGP
VNWVITAEVFPSRLRAQAMSMGIIVNRLASGIVSLSFLSLVDAITLAGTFSIFALMGVLG
TAFIWFFVPETKGETLEGIAKLF
>scaffold-KRUQ-2113497-Porella_navicularis
YALGCALLASFNSILLGYDTGIMSGAVLFIRKDLKITEWQEELLVGSLSIVSLAGSASAG
RIADAFGRRWTMVIAQMFFLVGALISGAAPSFSILMVGRVVAGIGVGFALMIAPVYTAEL
SPANNRGSLVSLPEIFINVGILLGYICSYILSGMAVNLGWRFMLGFGAAPATFLICTVFM
MPESPRWLVMQNRFEQAERVLMRTSIDKAEADLRLAEIVAAAGR-DGQGVWLELLCPTPV
VRRMLIVALGVQFFQQSTGIDATVYYSPAVLYGAGITSESASIGATVAIGFSKTLFILVA
TIWLDRVGRRPLLLTSVIGMTVSVVVLAIGFQLFGVGFAPVLSVLALCSYVSFFSVGLGP
VNWVITSEVFPSRLRAQAMGLGIVVNRLASGIVTLSFLSLVDAITLAGTFSLFATMGFFG
TIFIYFLVPETKGKTLEDIAKLF
>scaffold-LFVP-2016009-Marchantia_paleacea-2_samples_combined
YAVWCALLASLNSILLGYDTGIMSGAVLYIKEDLELEQWQVELLVGSLSIISLLGASASG
RVADAVGRRWTMSVAAAFFLVGSLAMGIAPSFGVLMGGRLLAGIGVGFALMVAPVYTAEV
SPASSRGSLVSLPEIFINIGILLGYVFSYMLAGLPDNINWRIMLGLGAFPSLLMIGGALM
MPESPRWLVMQNRIQEAEAVLLRTSDDKDEADLRLAEIMAATGAHHGEGVWRELLYPTPA
VRRMLIVALGVQFFQQSTGIDATVYYSPSVFNGAGISSKSASIGATISVGFSKTLFILVA
TTWLDKAGRRPLLLTSIIGMTVSLAVLAIGFQAIGIGFAPILAILAICSYVAFFSVGMGP
INWVITSEIFPQRLRAQAMGLGIVVNRMASGAVALSFLSLVDAITLAGTFFLFAGMGFLG
SVFIYVFVPETKGKTLEGIAKLF
>scaffold-TFDQ-2121802-Monoclea_gottschei
FVIACTVLASTNSILFGYDVGVMSGAVIFIRKDLKINDVEVEVLIGSLNIISLVGAALAG
RTSDAIGRRWTMALASFIFLVGALVMAVAPTFVWLMVGRSVAGIGVGYALLIAPVYTAEV
APAATRGALTCFPEIFINVGILIGYIANYALAGLPTHLNWRVMIGAGAIPPLFLGMAVLM
MPESPRWLLMRNRNEDAMKVLLKTSVSQEEASERLEQIMEGIQLKDGEGKWSEIFRPTKA
IRRMLIIALGVQFFQQASGIDATVYYSPVTFKTAGIKSQGGILGATMAVGFAKAGFVVVA
AFLIDRVGRRPLLVTSAIGTTLSLVALATALEIIGKDAAGYLAVIAACSNVAFFSIGFGP
VNWVLGAELFPLRLRAKAASLGVGINRGMSGVISMTFLSISNAITVPGAFYLYAGAAALA
SAFIYFCVPETKGKTLEEIVESF
>scaffold-TXVB-2076266-Lunularia_cruciata
YAIQCALLASLNSILLGYDTGIMSGAVLYIKDDLDLEQWQVELLVGSLSIVSLIGAGASG
RIADAVGRRWTMSIAAGFFLVGSLVMGLAPTFGVLMGGRVLAGVGVGFALMVAPVYTAEV
SPASSRGSLVSLPEIFINFGILLGYIFSYIFAGLPENTNWRIMLGLGGVPALLMIGGSLL
MPESPRWLVMQSRIQEAEVVLLKTSEDKDEADLRLAEIIAATGK-HGEGVWRELLYPTPP
VRRMLIVALGVQFFQQSTGIDATVYYSPSVFSGAGISGKSASIGATISVGFSKTLFILVA
TIWLDRAGRRPLLLTSIIGMTVSLVVLAIGFQISGVGFAPILAILAICSYVAFFSVGMGP
INWVLTSEIFPQRLRAQAMGMGIVVNRLASGAVALSFLSLVDAISLAGTFGLFAAMGFLG
SLFIYIFVPETKGKTLEGIANLF
>scaffold-WJLO-2006023-Ricciocarpos_natans
-------------------------------------------LVGSMSLVSLLGAGAAG
RVADAVGRRWTMSIAGSFFLVASLVMGVAPTFGVLMSGRVLAGIGVGFALMIAPVYTAEV
SPASSRGT-----EIFINFGILLGYIFSYMLAGVDEHINWRIMLALGGFPALLMIGGALL
MPESPRWLVMQHRFEEAEVVLLKTSEDKDEADLRLAEIMAATGSKHGEGVWRELVYPTPA
VRRMLIVALGVQFFQQSTGIDATVFYRPSVFNGAGMSSKAATIGATISVGLTKTLFILVA
TIWLDKAGRRPLLLTSIVGMTVSLTVLAIGFQAMGNGFSAVLAIVAICSYVAFFSVGMGP
INWVITSEIFP-------------------------------------------------
-----------------------
>scaffold-WZYK-2091697-Bazzania_trilobata
YALGVALMAASNSVLLGYDSGIMSGALLYLKDDMGISEWQEEMLVSSLSIVSLLGSACAG
RFADAFGRKWTMIIAQLFFMVGAAILGVAPSFSVLMVGRVLAGIGVGFALMIAPVYTAEL
SPHSSRGSLVSLPEISINAGILLGYICSYALSGMPLNLGWRFMLGLGAAPSIFLILGVTL
MPESPRWLVQKKRFEEAETVLLRTSGDKIDADLRLAEIIEAAGAGQEKAVWEELVFPTPS
VRRRLILALGLQFFQQSTGIDACVYYSPAILNKSGVTNNAASIAATVAIGFCKTFFILVA
TIWGDSVGRRPLLIISIAGMTVSLGSLAIGFQFVHVGFAPALAVIALCTFVGFFSVGMGP
LNWVVASEIFNSRLRAQAMGLGIIVNRLASGVVSLSFLSLVDAIGLSGTFGFFTAIGVLG
TMFMYFLVPETKGKTLEEISKLF
>scaffold-YBQN-2014037-Odontoschisma_prostratum
YALGCALLASLNSVLLGYDTGVMSGALLFIHDDLGITEWQEEMLVGSLSIVSLIGSASAG
RLADAFGRRWTMIIAQLFFLVGAVVLGVAPSFAVLMVGRFMAGIGVGFGLMIAPVYTAEV
SPAGSRGALVSLPEIFINVGILLGYICSYVLSSLPLNLGWRFMLGFGAVPSIFLILSVLV
MPESPRWLVMQKRFDEAEAVLIKTSGDKVEADLRLAEIIASFGK-DGKGVWLELLFPTPA
VRRMLILAIGIQFFQQSTGIDATVYYSPAVLNKSGITSKSASIAATVGIGFCKTLFILVA
TIWLDRVGRRPLLLTSITGMTVSLGVLAIGFQALGVGLAPVLAVLALCSYVSFFSVGMGP
INWVITSEVFSSRLRAQAMGLGILVNRLASGIVSLSFLSLVDAITLSGTF-LFASMGFLG
AIFIYFLVPETKGKTLEEIAKLF
>scaffold-YFGP-2012027-Pallavicinia_lyellii
YALGCALLASFNSILLGYDTGIMSGAVLFIKEDLQISELQVELLVGSLSIVSLIGSASAG
RVADAFGRRWTMVVAQIFFVLGAVIMGAAPSFVVLMIGRVFAGIGVGFGLMIAPVYTAEV
SPASSRGSLVSLPEVFINVGILLGYICSYLLSGMAVNLGWRFMLGFGGAPAVLLSFGSLM
MPESPRWLVMEKRFEEAKKVLDRTCGNKAEVELRLAEIISAAGK-EGQRVWHELLFPTPA
VRRMLIVALGIQFFQQSTGIDATVYYSPAVLNGSGITSKSASILATVAIGFCKTMFILVA
TFSLDRAGRRPLLLTSIVGMTVCLGILAIGFQSLGVGFAPILSVLALCSYVSFFSIGLGP
VNWVMTSEVFPSRLQAQAMGLGIAINRIASGVVSLSFLSLVDIFTLAGIFSLFTGMGFLG
TIFIYFWVPETKGKTLEDIA---
>scaffold-ABIJ-2001194-Selaginella_lepidophylla
YVISCALLASLNSVLLGYDIGIMSGAVLFIQEDLKIHELQEEVLVGSLNLVSLVGGVLAG
RLSDAIGRKKTMAIASVIFFLGAGIMGLAPNFGILLSGRVVAGIGVGFGLMIAPVYTAEL
APTASRGALVSFPEIFINVGILLGYIVSYLLSGLPAGLSWRLMLGAGCIPAVVLAFGILF
MPESPRWLVMQNRIPEAETVLFKTSRSKHEADERLADIQAAAGKKRGEGVWNELLRPVPA
VRRMIIVSLGIQFFQQASGIDALVYYSPAVFNQAGITSKAGVLGTTVAVGFTKTAFILVA
TFLLDKVGRRPLLLVSSAGMAASLATVAVGFLFLNGDVALALVITAICVFMASFSVGFGP
INMVLNSEVFPLRLRAQAVSLGLLVNRLVSGTIGLTFLSISDVLSLAGTFFLFAGIAAAS
VVFIYVLVPETKGKSLEEIAGMF
>scaffold-CBAE-2061601-Huperzia_myrsinites
FVLACALLASLNSSLLGYDIGVMSGAVLFIKQDLRINQLQEEILIGSLNLVSLVGGIIAG
RLSDAVGRRKTMAIASLVFFTGALVMGLASTFTILLAGRLIAGIGVGFGLMIAPVYTAEL
SPASTRGALVSLPEIFINFGILQGYVASYALSRLPSNINWRLMVALGATPAIALALGVAF
MPESPRWLVAQNRMSEAAAVLIRTSEDKAEADLRLADIIAAAEQKHK-TVWRELLCPSAS
VRRMLLVALGVHFFQQASGIDALVYYSPAVFQVAGVRSNAALLGATVAVGITKTSFILIA
TFLLDKIGRRPLLLLSTSGMTASLIALAFGFLYLNVTAAAALALTAICSFVASFSIGMGP
VCWVLTSEIFPLRLRAQGMSMGIVVNRLASSTVAMTFLSVSDAITPAGTFFVFAAISAAS
VVFTFCIIPETKGKTLEEIVGCF
>scaffold-GAON-2057691-Huperzia_squarrosa
FVLACALLASLNSSLLGYDIGVMSGAVLFIKQDLRINQLQEEILIGSLNLVSLVGGIIAG
RLSDAVGRRKTMAIASLVFFAGALVMGLASTFTILLAGRLIAGIGVGFGLMIAPVYTAEL
SPASTRGALVSLPEIFINFGILQGYVASYALSRLPSTINWRLMVALGATPAIALALGVAF
MPESPRWLVTQNRMSEAAAVLIRTSEDKAEADLRLADIIAAAEQKHK-TVWRELLCPSAA
VRRMLLVALGVHFFQQASGIDALVYYSPAVFQVAGVRSNAALLGATVAVGIAKTSFILIA
TFLLDKIGRRPLLLLSTSGMTASLIALAFGFLYLNVTAAAALALTAICSFVASFSIGMGP
VCWVLTSEIFPLRLRAQGMSMGIVVNRLASSTVAMTFLSVSDAITPAGTFFVFAAISAAS
VVFTFCIVPETKGKTLEEIVGCF
>scaffold-JKAA-2181806-Selaginella_wallacei
YVWACALFASLNSILLGYDIGVMSGAVLFIKEQLRISEPQVEVLMGSLNLVSLVGGIFAG
RLSDAIGRKLTMGVASIIFLVGAALMAVAPSFSVLLLGRLVSGIGVGFGLMIAPVYTAEL
APSASRGALVSFPELFINVGILLGYIMSYLLSGLPGNISWRVMLAAGCVPAIILGCGVMF
MPESPRWLVMQNRVEQAEEVLVKTSNDKQEAVQRLADIISAASKKRGQGVWRELLYPVPS
VRRMLVVVLGVQFFQQASGIDALVYYSPSVFKQAGITSKTGLLGATMAVGFAKTLAVLLA
AMWLDKMGRRPLLLVSGVGMSVFLGAIAVSFVFFNLRIAVASTFAAICLYMVFFSIGFGP
VNWVLTSEIFPLRLRAQAVSLAVAVSRLVSGLITLTFLTISEAITVAGMFFIFSGISALS
VAFVYVFVPETKGKSLEEVSRMF
>scaffold-KJYC-2011652-Selaginella_willdenowii
YVLGCALLASLNSILLGYDVGIMSGAVLFIKEDLQIHELQEEVLVGSLNLISLVGGVIAG
RLSDAIGRKKTMAVASVIFFLGAGIMGLAPTFGVLLIGRLVAGIGAGFGLMIAPVYTAEL
APSASRGALVSFPEIFINAGILLGYIVSYVLSGLPAGLNWRLMLGAGCIPAIFLALGVLF
MPESPRWLVMQSRIQEAELVLLKTSNSKLEADQRLADIVAAAGKKRGEGVWNELLRPVPA
VRRMLVVALGIQFFQQASGIDALVYYSPAVFNQAGITSNAGVLGMTVAVGFTKTIFILVA
TFLLDRVGRRPLLLVSSLGMTASLATVALGLLFLNVPLPLALTITAICLFMASFSVGFGP
INMVLTSELFPLKLRAQAVSLGLLVNRLASGTIGLTFLSISEVLTLAGTFFLFAGIAGAS
VIFIYVFVPETKGKSLEEIGRFF
>scaffold-KUXM-2001939-Selaginella_selaginoides
YVVGCTLLASLNSILLGYDIGVMSGALLFIKDDFKLSSVEQEILVGSLNLVALFGGIIAG
RVSDAFGRRKTMAIASLIFLIGAILMAAAPSFAVLMSGRVFSGIGVGFALMIAPVYTAEL
SPSASRGSLVSFAEVFINAGILLGYVANFALSPLPHSLGWRLMLGFGAVPAVLLACGVIV
MPESPRWLVMQQRFADAKTVLVRTSGDKEEAEMRLAAIMEALPRNGGEGVWKELLMPSPP
VRRMLLISLGIHFLQQASGVDALVYYSPSVFHQAGIHSRTSVLGMTIAVGLTKTLFILVA
TIWLDRLGRRPLLLTSATGMTIALLVVATSFRFLHVPAAVALALLGICGFMASFSIGFGP
CVYVVTSEIFPLTLRAQAMSLSLGVNRLVSGTVAVTFLSISSALTTSGAFYLFASIAGCS
IAFIYFLVPETKGKTLEEVCKYF
>scaffold-LGDQ-2008221-Selaginella_apoda
---------------------------------------QEEILVGSLNLVSLVGGVLAG
RLSDAIGRRKTMAIASVIFFLGAGLMGVAPDFGILLGGRVVAGVGVGFGLMIAPVYTAEL
APAASRGALVSFPEIFINVGILLGYIVSYLLSGLPAGLSWRLMLGAGCIPAVVLAFGVLF
MPESPRWLVMQNRIPEAEAVLVKTSRSKHEADERLADIQAAAGRKRGAGVWSELLRPAPA
VRRMIVVSLGIQFFQQASGIDALVYYSPAVFNQAGITSKAGVLGTTVAVGFTKTAFILVA
TLLLDRVGRRPLLLASSAGMAASLAAVAVGFLFLDGDLALALVITAICVFMASFSIGFGP
INMVLNSEVFPLRLRAQAVSLGLLVNRLASGTIGLTFLSISDAMSLAGTFFLFAGIAAAS
VVFIYVMVPETKGKSLEEIAGMF
>scaffold-PKOX-2099211-Isoetes_tegetiformans
YVVACTLLASLNSVLLGYDIGIMSGAILFITDVFKLSSFQEEVVVGSLNLVSLLGGLISG
RYSDIVGRKRAMFTAAVIFFSGALIMGLAPNFWVLMVGRVLCGIGVGFGLVVAPVYVAEL
SPPSIRGALVSFQEVFINFGILLGYVFNFGLSGLPSRYNWRIMLGLGAFPAVLLAIAVFI
MPESPRWLVMKNWPEEAGQVLAKTSSNQVEADQRLEDIVQTVA-------WTEILHPSPP
IRKMLLVALLFHFFQQASGVDALVYYSPTVFKAAGIRSRNRILGMTIAVGVTKTLFILVA
TWKLDKLGRRPLIITSAIGMTIALLTVATTFQFLQNLVAVILSIFGICAFMAFFSVGFGP
IAYVLTSEIFPLRLRAQAMSLGIGVNRFTSGTVSLTYLSLAKAITTSGAFYLYAGIAAAS
VIYAYCLVPEMKGKSLEDIARLF
>scaffold-PKOX-2100667-Isoetes_tegetiformans
YVLGCTLLASLNSVLLGYDIGIMSGAVLFIKEDMKLTEGQEEILVGSLNLVSLFGGLISG
RISDLVGRKKTMAIASVIFLLGAAVMGLAPSFSLLMFGRLLAGIGVGFALMIAPVYTAEL
SPTESRGALVSLPEIFINVGILLGYVVSYLLAGYPTGLAWRLMLGLGAVPAIVLACGVLV
MPESPRWLVMQGKIDEAKSVLSKTSSSNEEAAARLSAIESAAGKNHGEGVWKELLCPTAP
VRRMLVVALGMQFFQQASGIDALVYYSPAVYKEAGIRSKAGLLGTTAVMGLTKTLFILVA
TGFLDRIGRRPLLLLSSIGMTISLAILAFGFMFLDVIGAIVLAISAICLFMAFFSVGVGP
VCWVLTSEIFPLRLRAQSMSLGIVVNRLVSGTVALTFLSISDAITPAGGFFLFSCVAAAS
VLFVYFLVPETKGRSLEDISRFF
>scaffold-PQTO-2009280-Lycopodium_deuterodensum
-----ALFASLSSVMTGYCCGVMSGAVLFIEAEFQLKATQVEVLVGSLVIASVIGGLISG
YLADQIGRRKTMLVAATIVLLGCGMMGLSYSYSLLLLGRILTGIGIGFSYVIAPLYVAEV
SSAASRGMLISFPEIMLNAGILLGYVSSFCLSSLPVTINWRLMLGLGASLSLFLAVGVLI
IPESPRWLVLQKRPEEALSVLVKICSSDEEAELRLADIILAAERTEGSGVWRELLCPSPK
TRKILLAALGLQFFQQTSGISVIIYYSPAIFAKAGFHNKSGNLGATMTIGLAKTAFILIA
TCYLDRSGRRPLLLISSCGMTASMLMLASSFLLLN-GFAATFAVLGAISFVSFFSMGFGP
MSGLLASEIFPLRLRAQGVSLSMALNRLLSGIISLTFLSIMNALTPPGTFFLFAAVSTIA
TLFVYLVIPETKGKGLEELS---
>scaffold-WAFT-2014473-Diphasiastrum_digitatum
YVVACALLASLNSSLLGYDVGVMSGAVLFIKEDLGIHELQEEVLIGSLNLISLVGGIIAG
RLSDSLGRRKTMAIASLIFLIGAAVMGLAPGFSILLVGRLIAGIGVGFGLMIAPVYTAEL
SPASSRGALVSLPEIFINFGILLGYVASYALSGLPARINWRLMLGLGTAPAIVLAIGVLF
MPESPRWLVLQGRIEEAERILIKTSGDKEEADLRLVDIMIAAGKKHGENVWRELLCPNSA
VRRMLIVALGIQFFQQSSGIDALVYYSPSVFNEAGISSKAGLLGATVAVGFAKTAFILVA
TRWLDRIGRRPLLLISSLGMTASLATLASGFLFLDVGIAAILAILAICSFVSFFSIGMGP
VCWVLTSEIFPLKLRAQAMSLGIVVNRLASSTVAFTFLSISDAITPAGTFFLFAGIAAVS
VVFIYCIIPETKGKTLEEIVSFF
>scaffold-YHZW-2001509-Huperzia_selago-2_samples_combined
-----ALLASLSSAMAGYCCGVMSGAVLFIKDNLKINELQTELLMGSLIMVSLIGGLATG
YLADAIGRRKTILVGASIVFSGCIMMGFAPSFAILLTGRIITGFGIGFSYVIVPLYIAEL
SPPESRGMLSSFPEIFLNFGILLGYVSSFCLSGLPVNINWRLMLGLGAVPTVILACGVLI
LPESPRWLVMKHRSDEALSVLIRTSIDRKEAEVRLLDILIAAGLNASHGLWTELLCPSTQ
GRKILFIALGLQFFQQTSGVSALVYYAPAVFAKAGFYNKTGDLGATVTVGLAKTGFILVA
TLLLDRYGRRPLLLISNIGMTTSMFALTASFLCLDQDEAITIFILPVISFFAFFSIGYGP
ICGLLASEVFPLRLRARGMSIAVAFNRSLSGIISLTFLSIMDALTPTGTFFLFFAMTVLS
IIFVYFNVPETKGKSLEEIS---
>scaffold-ZFGK-2042286-Selaginella_kraussiana
YVVICALFASLNSVLLGYDIGIMSGAVLFIKEDLRIHEFQEAVLMSSLNLVSLFGGILAG
RLADAVGRKLTMAIASLLFLIGAAAMGVAPTYSVLLLGRVISGIGVGFGLMIAPVYTAEL
APSKSRGALVSFPEVFINVGILLGYVMSYLLSGLSSAINWRLMLGAGGIPALVLACGVMF
MPESPRWLVMQNRIHEAKQVLYRTSGDRNEAEQRLHDIVAAAGTSQGEGIWRELLFPVAS
VRRMQVVVLGVQFFQQASGIDALIYYSPAVFKEAGVKSKAGLLAITVAVGFAKTLAVLVA
TTFLDKVGRRPLLLVSSIGMTVSLAAVALGFVFFNIEIAVGVTLAAICLFMVFFSFGFGP
VCWVLTSEVFPLRLRAQAVSFAVVVSRLVSGTVTLTFLSISQAITPAGAFFIFCFIAGAS
AVFVYVVVPETKGKTLEEVSLFF
>scaffold-ZFGK-2042741-Selaginella_kraussiana
YVVACTLLASLNSILLGYDIGVMSGALLFIKEEFHLSSVQQEVLVGILNLVSLIGGLIAG
RLADAVGRRRTMATAAAIFLAGALLMALAPSFAVLMVGRVVSGIGVGFAMIIAPVYTAEL
SPPGSRGSLVSFAEVFINTGILIGYVANFALSPLPPSINWRLMLGLGAAPSLFLAAAVLV
MPESPRWLAMKNRIGDAKAVLVRTSGDKAEAEAKLAVILESLGTGNSKSVWLQLLWPSKP
VRWMLLISLGVHFLQQASGVDALVYYSPTVFKQAGIRKTSSLLGMTIAVGLTKTLFILVA
TVYLDTWGRRPLLLASAGGMAVCHVVVATTFRYLHVTFLVAIAMLSICGYMASFSIGFGP
TVYVLTSEIFPLQLRARAMSLSIGVNRGVSGTVALTFLSISEALTTSGTFYLFAGVCVLA
FLFVYFLVPETKGKTLEEVCGHF
>scaffold-ZZEI-2023238-Phylloglossum_drummondii
FVVACALLASLNSSLLGYDIGVMSGAILFIKENLHITELQEEILIGSLNLVSLVGGIIAG
RLSDTIGRRKTMAIASLIFFTGAVAMAMAPSFTILLTGRLIAGIGVGFGLMIAPVYTAEL
APASSRGALVSLPEIFINVGILQGYVASFALSGLPSTINWRLMLALGATPAIALAIAIAF
MPESPRWLVTQNRLNEAAGVLIKTSEDKAEADLRLADIVAAASQSR--RVWQELLCPSPQ
VRRMLVVALGIHFFQQASGIDALVYYSPAVFHEAGVTTNAAQLGATVAVGITKTSFILVA
MLLLDQLGRRPLLLISTSGMTVSLAALASGFLFLNVSGAALLALLAICAFVSFFSIGMGP
ICWVLTSEIFPLRLRAQAMSLGIVVNRLVSSTVAMTFLSISDAITPAGTFFVFAAISALS
VLFALFIIPETKGKTLEDIVRFF
>scaffold-ZZOL-2003795-Selaginella_stauntoniana
YVVWCALLASLNSVLLGYDIGIMSGAVLFIKEDLKIHELQEEVLVGSLNLISLVGGVLAG
RLSDSIGRKKTMAIASVIFFLGAGVMGLAPNFGILLGGRIVAGIGVGFGLMIAPVYTAEL
APAASRGALVSFPEIFINVGILLGYIVSYLLSGLSAGLSWRLMLGAGCIPAIVLAVGVLF
MPESPRWLVMQSRIPEAEVVLLKTSRSKQEADERLADIMAAAKGKQGEGVWNELLWPVPS
VRRMVIVALGIQFFQQASGIDALVYYSPAVFNQAGITSKAGVLGTTVAVGFTKTAFILVA
TSLLDKVGRRPLLLASSVGMAASLATVALGFVFYDSDVALALIITAICVFMASFSVGFGP
INMVLNSEVFPLRLRAQAVSLGLLVNRLVSGTIGLTFLSISEALSLAGTFFLFAGIAAAS
VVFIYFLVPETKGKSLEEIAGMF
>scaffold-BPSG-2020241-Scouleria_aquatica
YALACALLASLNSMLLGYDIGVIAGAVLFIKEDLGISEVQEELLVGSLNIVSLLGAASAG
RIADAVGRRWTMVVAALFFLVGAGIMGFAPHFSVLMVGRLLEGIGVGFALMIAPLYTAEV
SPASSRGSLVSLPEIFINMGILLGYMVSYLFSGLPSNVNWRLMLGVGILPALLLAFGVLL
MPESPRWLVMQNRIDEAERVLRKTSNDEAEANVRLQQIMDAAGANEGQGVWKELLWPTPP
VRRMLILAFGVHFFQQASGIDATVYYSPVVFSHAGVSGRSGVLLATIAVGLSKTLFILVA
TIYLDRLGRRPLLLTSAVGMTCSLLVLATGFLFLNIGLVAILAILAICSYVSFFSVGFGP
IVWVLTSEIFPLRLRAQAMGLGIVVNRLASGTVALTFLSMARVMSIAGTFFLFSAISALS
AVFVYIFTPETKGRTLEEIATFF
>scaffold-CMEQ-2085554-Orthotrichum_lyellii
YALACALLASLNSTLLGYDIGVIAGAILFIKEDLGISERQEELLVGSLNIISLLGAAAAG
RIADAVGRRWTMAIAAGFFLVGAGIMGVAPHFSLLMVGRLLEGIGVGFALMIAPVYTAEV
APASSRGSLVSLPEIFINFGILSGYLVSYFFSGFPANVGWRLMLGVGMLPALVLAFGVLL
MPESPRWLVMQNRIHEAEIVLRKTSNDEAEANIRLKEIMDAAGANEGQGVWKELLWPTAP
IRRMLILALGVQFFQQASGIDATVYYSPVVFSHAGISGKSGVLLATIAVGLSKTLFILVA
TVWLDRAGRRPLLLTSAIGMTLSLFVLAIGFLFLHIGFVAILAILAICSYVAFFSVGFGP
IVWVLTSEIFPLRLRAQAMGLGIVVNRLASGTVALTFLSMAGSMTIAGTFFLFSAMAALS
AIFVYIFTPETKGRTLEEIAKFF
>scaffold-DHWX-2010481-Fontinalis_antipyretica
-----------------YDIGVIAGAVLFIKEDLGISEVQEELLVGSLNIVSLLGAASAG
RVADAVGRRWTMAIAALFFLVGAGIMGVAPHFSLLMIGRLLEGIGVGFALMIAPVYTAEV
APASSRGSLVSLPEIFINFGILIGYMVSYFFSGLPVSISWRLMLGVGMLPALVLVFGVML
MPESPRWLVMQNRILEAEIVLRKTSTDEAEANVRLQEIMDAAGANEGQGVWKELLWPTAP
VRRMLILAVGVQFFQQASGIDATVYYSPVVFSHAGISGKSGVLLATIAVGLSKTLFILVA
TVWLDRLGRRPLLLTSACGMTVSLLVLAVGFLFLNIGSVAILAILAICSYVAFFSVGFGP
IVWVLTSEIFPLRLRAQAMGLGIVANRLASGTVALTFLSMAEAMSIAGTFFLFSAMAGLS
AIFVFMFTPETKGRTL-------
>scaffold-GRKU-2017305-Syntrichia_princeps
YALGCALLASLNSTLLGYDIGVIAGAVLFIKEDLGISEFQEELLVGSLNIVSLVGAACAG
RIADAVGRRWTMAIAALFFLVGAGIMGVAPTFGLLMVGRLLEGIGVGFALMIAPVYTAEV
SPASSRGMLVSLPEIFINFGFLVGDMVSYFFSGLPVHLSWRLMLGVGMLPALVLAFGVVM
MPESPRWLVMRGRVAEAEVVLRKTSRDEAEAAVRLQQIVDAAGDASGQGVWKELLRPTAP
VRRMLVVALGVHFFQQASGIDATVYYSPVVFSHAGVSGKKGVLLATIFVGLSKTLFILVA
TVFLDRLGRRPLLLTSAIGMTVSLFLLAMGFLFLKIGFVAILAILAICSYVAFFSVGFGP
IVWVLTSEIFPLRLRAQAMGLGIVVNRLASGTVALTFLSMARAMTIAGTFFMFAAVAALS
AVFVYMVVPETKGRTLEEIAKHF
>scaffold-HVBQ-2132211-Tetraphis_pellucida
----------------------------------------EEVLVGSLNIVSLIGAVCAG
RIADAVGRKWTMAIAAIFFLVGAAIMGVAPTFSLLMVGRLLEGIGVGFALMIAPVYTAEV
APASSRGSLVSLPEIFINIGILAGYIVSYSFSGLPVQLGWRLMLGVGIFPAIILAFGVLL
MPESPRWLVMQNRIEEAEVVLLKTSTDEAEAHVRLLEIMDAAGAKEGQGVWKELLWPTPP
VRRMLILALGVQFFQQASGIDATVYYSPVVFNQAGISGRSGVLLATVAVGLSKTLFILVA
TVWLDRIGRRPLLLASAVGMTASLFLLAIGFLFLHVGFVAILAILAICSFVSFFSIGFGP
VLWVLTSEIFPLRLRAQAMGLGIVVNRLASGTVALTFLSMAKAMTIAGTFFLFSAVGACS
ILFIYVFTPETKGQTLEEIAKFF
>scaffold-IGUH-2017248-Leucodon_julaceus
--------------------GVIAGAVLFIKEDLGISEVQEELLIGSLNIVSLLGAASAG
RIADAVGRRWTMAIAALFFLVGAGIMGVAPHFSLLMVGRLLEGIGVGFALMIAPVYTAEV
APASSRGSLVSLPEIFINFGILIGYMISYFFSGLPVSISWRLMLSVGMLPALVLAFGVML
MPESPRWLVMQNRIQEAETVLRKTSNDEAEANIRLQEIMDAAGANEGQGVWKELLWPTAP
VRRMLIVALGVQFFQQASGIDATVYYSPVVFSHAGISGKSGVLLATIAVGLSKTLFILVA
TVWLDRLGRRPLLLTSACGMAVSLLVLAIGFLFLNIGFVAILAILAICSYVAFFSVGFGP
IVWVLTSEIFPLRLRAQAMGLGIVVNRLASGTVSLTFLSMARAMSIAGTFFLFSAVAGLS
AIFVYIFTPETKGRTLEEIAKFF
>scaffold-JADL-2009582-Rhynchostegium_serrulatum
-------------------------------------EVQEELLIGSLNLVSLLGAASAG
RIADAVGRRWTMAIAALFFLVGAGVMGVAPHFSLLMVGRLLEGIGVGFALMIAPVYTAEL
APASSRGSLVSLPEIFINFGILLGYMISYFFSGLPVSIGWRVMLGVGMLPAFMLAFGVML
MPESPRWLVMQNRIQEAEIVLRKTSNDEAEANIRLQEIMDAAGANEGQGVWKELLWPTAP
VRRMLILALGVQFFQQASGIDALVYYSPVVFNHAGISGKSGVLLASIAVGLFKTLFILVA
TVWLDRLGRRPLLLTSACGMAVSLLVLAMGFLFLNIGFVAILAIIAICSYVAFFSVGFGP
IVWVLTSEIFPLRLRAQAMGLGIVVNRLASGTVALTFLSMARAMSIAGTFFLFSSIAGLS
AIFVYIFTPETKGRTLEEIAKFF
>scaffold-ORKS-2058460-Philonotis_fontana
-----------------------------------------------LNIVSLLGAASAG
RIADAVGRRWTMAVAALFFLVGAGIMGVAPHFSLLMVGRLLEGIGVGFALMIAPVYTAEV
APASSRGFLVSLPEIFINFGILLGYMISYFFSGLPANISWRLMLGVGILPALVLAFGVML
MPESPRWLVMQNRIREAEIVLRKTSNDETEANIRLQEIMDAAGVNEGQGVWKELLWPSPP
VRRMLILALGVQFFQQASGIDATVYYSPVVFSHAGISGRSGVLLATIAVGLSKTLFILVA
TIWLDRLGRRPLLLTSAIGMTFSLFVLAIGFLFLNIGFVAILAIFAICSYVAFFSVGFGP
IVWVLTSEIFPLRLRAQAMGLGIVVNRLASGTVALTFLSMAKAMTISGTFFLFSAIAALS
VIFVYVFTPETKGRTLEEIAKFF
>scaffold-QKQO-2050440-Pseudotaxiphyllum_elegans
YALACALLASLNSTLLGYDIGVIAGAILFIKEDLGISEVQEELLIGSLNIVSLLGAASAG
RIADAVGRRWTMAIAALFFLVGAGIMGVAPHFSLLMVGRLLEGIGVGFALMIAPVYTAEV
APASSRGSLVSLPEIFINIGILIGYMISYFFSGLPVSISWRLMLGVGMLPALVLAFGVLL
MPESPRWLVMQNRIQEAEIVLRKTSSDEAEANIRLQEIMDAAGANEGQGVWKELLWPTAP
VRRMLIVALGVQFFQQASGIDATVYYSPVVFSHAGISGKSGVLLATIAVGLSKTLFILVA
TVWLDRLGRRPLLLTSACGMAVSLLVLAIGFLFLNIGFVAILAILAICSYVAFFSVGFGP
IVWVLTSEIFPLRLRAQAMGLGIVVNRLASGTVALTFLSMAEAMSIAGTFFLFSAIAGLS
AIFVYTFTPETKGRTLEEIAKFF
>scaffold-QMWB-2061482-Anomodon_attenuatus
YALACALLASLNSTLLGYDIGVIAGAVLFIREDLGISEVQEELLIGSLNIVSLLGAVSAG
RIADAVGRRWTMAIAALFFLVGAGIMGVAPRFSLLMVGRLLEGIGVGFALMIAPVYTAEM
APASSRGLLVSLPEIFINFGILIGYMISYFFSGLPVSIGWRLMLGVGMLPALALALGVLL
MPESPRWLVMQNRIQEAEIVLRKTSCDEAEANIRLQEIMDAAGANEGQGVWKELLWPTAP
VRRMLILALGVQFFQQASGIDALVYYSPVVFSHAGISGKSGVLLATIAVGLSKTLFILVA
TIWLDRLGRRPLLLTSACGMAVSLLVLAIGFLFLNIGFVAILAILAICSFVTFFSVGFGP
IVWVLTSEIFPLRLRAQAMGLGIVVNRLASGTVSLTFLSVARAMSIAGTFFLFSAVAGLS
AIFVYIFTPETKGRTLEDIAKFF
>scaffold-RCBT-2031677-Sphagnum_palustre
YVLGISFLASLNSILLGYDIGVISGAVLFIKEDLAIKEVQEEVLVGSLNIVSLVGALAAG
RIADAVGRKWTMAVAALFFLLGALVMGLAPNFPVLMVGRVLAGIGVGFALMIAPVYTAEL
APASSRGSLVSLPEIFINFGILLGYIVSFCLSGLPAYLSWRLMLGAGSVPAICLALSVLL
MPESPRWLVTQNRIQEAEHVLLKTSYDKAEASARLVEIMGAAGSRQGEGVWRELLWPTPP
VRRMLIVALGINFFQQASGIDATVYYSPAVFSQAGISGKSGVLGATVAVGFSKTLFILVA
TIWLDRIGRRPLLFTSAIGMTVSLFTLAIGFVFLHVGFVAILAILAICAYVAFFSIGFGP
INWVLTSEIFPLQLRAQAMGLGIVMNRLASGTVALTFLSLADAITIAGVFFLFSLIAALS
ILFIYFYCPETKGKTLEEIAKFF
>scaffold-SZYG-2004793-Polytrichum_commune
YALACALLASLNSTLLGYDIGVIAGAVLFIKEDLLITDVQEEILVGSLNIVSL-------
-------RRWTMSIAALFFLVGAAVMGAAPNFGLLMVGRLLEGIGVGFALMIAPVYTAEL
APASSRGSLVSLPEVFINLGILLGYIVSYSLAG------WRVMLTIGILPATCLAFGVLF
MPESPRWLVMQNRIDEAKIVLQKTSNDKEEAHARLLEIMDAAGPNEGQGVWKELLWPTPA
VRRMLILALGLQFFQQASGIDATVYYSPVVFQQAGIT--------TVAVGLSKTLFILVA
TVWLDSIGRRPLLLTSAIGMTFSLLTLAVGFLFLHVGFVPVLAILAICSYVAFFSIGFGP
ILWVLTSEIFPLRLRAQSMGLGIVVNRLASGTVALTFLSMAKAMTVSGTFFLFSSVAALS
AVFVYIFAPETKGQTLEEIAKFF
>scaffold-TMAJ-2015996-Neckera_douglasii
YALACALLASLNSTLLGYDIGVIAGAVLFIREDLGISEVQEEILIGSLNLVSLLGAASAG
RIADAVGRRWTMAIAALFFLVGAGIMGVAPRFSLLMVGRLLEGIGVGFALMIAPVYTAEV
APASSRGSLVSLPEIFINFGILTGYMISYFFSGLPVSIGWRLMLGVGMLPALVLAFGVML
MPESPRWLVMQNRIQEAEVVLRKTSCDEAEANIRLQEIMDAAGANEGQGVWKELLWPTAP
VRRMLILALGVQFFQQASGIDATVYYSPVVFSHAGISGKSGVLLATIAVGLSKTLFILVA
TVWLDRLGRRPLLLTSACGMAVSLLVLAIGFLFLNIGFVAILAILAICSYVAFFSVGFGP
IVWVLTSEIFPLRLRAQAMGLGIVVNRLASGTVSLTFLSMARAMSIAGTFFLFSTMAGLS
AIFVYIFTPETKGRTLEDIAKFF
>scaffold-UHLI-2015406-Sphagnum_recurvum
YVLGISFLASLNSILLGYDIGVISGAVLFIKEDLAIKEVQEEVLVGSLNIVSLVGALAAG
RIADAVGRKWTMAVAALFFLLGAVVMGLAPNFPVLMVGRVLAGIGVGFALMIAPVYTAEL
APASSRGSLVSLPEIFINFGILLGYIVSFCLSGLPPYLSWRLMLGAGSVPAICLALSVLL
MPESPRWLVTQNRIQEAEHVLLKTSYDKAEASARLVEIMGAAGSRQGEGVWRELLWPTPP
VRRMLIVALGINFFQQASGIDATVYYSPAVFSQAGISGKSGVLGATVAVGFSKTLFILVA
TIWLDRIGRRPLLFTSAIGMTVSLFTLAIGFVFLHVGFVAILAVLAICAYVAFFSIGFGP
INWVLTSEIFPLQLRAQAMGLGIVMNRLASGTVALTFLSLADAITIVGVFFLFSLIAALS
ILFIYFYCPETKGKTLEEIAKFF
>scaffold-VBMM-2053687-Claopodium_rostratum
YALACALLASLNSTLLGYDIGVIAGAVLFIKEDLGISEVQEELLVGSLNLVSLLGAASAG
RIADAVGRRWTMAIAALFFLVGAGIMGVAPHFSLLMVGRLLEGIGVGFALMIAPVYTAEV
APASSRGSLVSLPEIFINLGILIGYMISYFFSGLPVSIGWRLMLGVGMFPAFMLAFGVML
MPESPRWLVMQNRIEEAEIVLRKTSNDEAEANIRLQEIMDAAGANEGQGVWKELIWPTAP
VRRMLILALGVQFFQQASGIDALVYYSPVVFSHAGISGNSGVLLASIAVGLSKTLFILVA
TVWLDRLGRRPLLLTSACGMAVSLLVLAIGFLFLNIGFVAILAILAISSYVSFFSVGFGP
IVWVLTSEIFPLRLRAQAMGLGIIVNRLASGTVALTFLSMARAMSIAGTFFLFSAIAGLS
AIFVYIFTPETKGRTLEEIAKLF
>scaffold-WNGH-2089247-Aulacomnium_heterostichum
YALACALLASLNSTLLGYDIGVIAGAILFIREDLGISEVQEELLVGSLNIVSLLGAASAG
RIADAVGRRWTMVIAALFFLVGAGIMGVAPHFSLLMVGRLLEGIGVGFALMIAPVYTAEV
APASSRGSLVSLPEIFINFGILLGYTISYFFAGLPANISWRLMLGVGMLPALVLAFGVML
MPESPRWLVMQNRIHEAEIVLRKTSNDEAEANFRLQEIMDAAGANEGQGVWKELLWPTAP
VRRMLILALGVQFFQQASGIDATVYYSPVVFSHTGISGKSGVLLATIAVGLSKTLFILVA
TVWLDRLGRRPLLLTSAIGMTLSLFVLAIGFLFLNIGFVAILAILAICSYVAFFSVGFGP
IVWVLTSEIFPLRLRAQAMGLGIVVNRLASGTVALTFLSMAEAMTIAGTFFLFSAMAALS
AIFVYIFTPETKGRTLEEIAKFF
>scaffold-WOGB-2015273-Andreaea_rupestris
YALCCALLASLNSTLLGYDIGVISGAIIFIKQDLGITEVQEELLVGSLNIVSLIGAASSG
RIADAVGRRWTMAIAALFFLVGAATMGFAPAFSLLMVGRILAGIGVGFALMVAPVYTAEV
SPASSRGSLVSLPEVFINFGILLGYIVSYSLAGLPAHVGWRLMLGIGVLPALCLAFGVFL
MPESPRWLVMQNRIAEAEVVLLKTSSDKAEANIRLVEIMEAAGANQGQGVWKELLWPTPP
VRRMLIL--------AASGIDAIVYYSPMVFNWAGVSGTSGLLLATIAVGFSKTLFILVA
TIWLDRLGRRPLLLTSAAGITVSLFTLAVGFLFLHVGFVAILAILAICSYVSFFSIGFGP
VNWVLTSEIFPLRLRAQAMGLGIVVNRLVSGTVALTFLSMAEAMTIAGTFFLFSAAGALS
FVFIYVFTPETKGKTLEEIATFF
>scaffold-WSPM-2046937-Loeskeobryum_brevirostre
YALGCALLASLNSTLLGYDIGVIAGAVLFIKEDLGISEVQEELLVGSLNIVSLLGAASAG
RIADAVGRRWTMAIAALFFLVGAGIMGVAPHFSLLMVGRLLEGIGVGFALMIAPVYTAEV
APASSRGSLVSLPEIFINFGILIGYMISYFFSGLPVSISWRLMLGVGMLPAFVLAFGVML
MPESPRWLVMQNRIQEAEIVLRKTSNDEAEANMRLQDIMDAAGANEGQGVWKELLWPTAP
VRRMLILALGVQFFQQASGIDATVYYSPVVFSHAGISGKSGVLLATIAVGLSKTLFILVA
TVWLDRLGRRLLLLTSACGMAVSLLVLAIGFLFLNIGFVAILAILAICSYVAFFSVGFGP
IVWVLTSEIFPLRLRAQAMGLGIVVNRLASGTVALTFLSMARAMSIAGTFFLFSAIAGLS
AIFVYIFTPETKGRTLEEIAKLF
>scaffold-YWNF-2051866-Hedwigia_ciliata
YALACALLASLNSTLLGYDVGVIAGAVLFIKEDLGISEVQEELLVGSLNIVSLLGAASAG
RIADAVGRRWTMAIAALFFLVGAGIMGIAPHFSLLMVGRLLEGIGVGFALMIAPVYTAEV
APASSRGSLVSLPEIFINLGILIGYTISYCFSGFPAHINWRLMLGVGMFPALVLAFGVML
MPESPRWLVMQNRIHEAEIVLRKTSNDEAEANIRLQEIIDAAGANEGQGVWKELLWPTAP
VRRMLILALGVQFFQQASGIDATVYYSPVVFSHAGISGRSGVLLATIAVGLCKTLFILVA
TIYLDRAGRRPLLLMSAIGMTLSLFVLAIGFLFLNIGSVAILAILAICSYVAFFSVGFGP
IVWVLTSEIFPLRLRAQAMGLGIVVNRLASGTVALTFLSMAEAMTIAGTFFLFSAVAALS
AIFVYFFTPETKGRTLEEIAKYF
>scaffold-ZACW-2099862-Leucodon_brachypus
YALACALLASLNSTLLGYDIGVIAGAVLFIKEDLGISEVQEELLIGSLNIVSLLGAASAG
RIADAVGRRWTMAIAALFFLVGAGIMGVAPHFSLLMVGRLLEGIGVGFALMIAPVYTAEV
APASSRGSLVSLPEIFINFGILIGYMISYFFSGLPVSISWRLMLSVGMLPALVLAFGVML
MPESPRWLVMQNRIQEAEIVLRKTSNDEAEANIRLQEIMDAAGANEGQGVWKELLWPTAP
VRRMLIVALGVQFFQQASGIDATVYYSPVVFSHAGISGKSGVLLATIAVGLSKTLFILVA
TVWLDRLGRRPLLLTSACGMAVSLLVLAIGFLFLNIGFVAILAILAICSYVAFFSVGFGP
IVWVLTSEIFPLRLRAQAMGLGIVVNRLASGTVSLTFLSMARAMSIAGTFFLFSAVAGLS
AIFVYIFTPETKGRTLEEIAKFF
