# Supplementary material for: Water‐related innovations in land plants evolved by different patterns of gene cooption and novelty
Source: New Phytol. 2022 Feb 8;235(2):732–42. doi: 10.1111/nph.17981 (PMC9303528; doi:10.1111/nph.17981)
Supplement: Supplementary file 3 — Dataset S3 Fasta alignments and phylogenetic trees. [file NPH-235-732-s005.zip › Supplementary_Data_3_fasta_alignments_trees/Roots/Lateral_roots/PLT4_Q0WUU6_1_1kp.treefile]

(Klebsormidium_flaccidium_A0A1Y1HPK4:2.2076089472,(((((((((((((((((Arabidopsis_thaliana_Q9XIH7_Putative_polyol_transporter_1_PLT1:0.0170468642,Arabidopsis_thaliana_Q9XIH6_Putative_polyol_transporter_2_PLT2:0.0385387929)100:0.2230924824,Arabidopsis_thaliana_Q8VZ80_Polyol_transporter_5_PLT5:0.1912964179)98:0.0430905950,((Arabidopsis_thaliana_Q9ZNS0_Probable_polyol_transporter_3_PLT3:0.1754763679,Arabidopsis_thaliana_Q8GXR2_Probable_polyol_transporter_6_PLT6:0.2073867430)100:0.1395203159,((Brachypodium_distachyon_I1H3H1:0.0276341743,(Brachypodium_distachyon_I1IN62:0.0206999631,Brachypodium_distachyon_A0A0Q3ESL3:0.0225882189)100:0.3704929478)100:0.0125708281,Oryza_sativa_indica_B8BGF2:0.1598706417)100:0.3361411889)100:0.1679658982)69:0.0212477460,(((Brachypodium_distachyon_I1H8K7:0.0623391951,Oryza_sativa_indica_A2XDJ5:0.0165630037)100:0.2334031004,(Brachypodium_distachyon_I1H8K6:0.1123526221,Oryza_sativa_indica_A2XDJ6:0.1193908739)100:0.0606672499)100:0.0906909235,((((Brachypodium_distachyon_I1IK05:0.2640381667,((Oryza_sativa_indica_B8BLH6:0.0767601350,Oryza_sativa_indica_A2ZG80:0.1097323477)96:0.0176429394,Oryza_sativa_indica_A2ZG82:0.0304593595)96:0.0603299732)100:0.0520743933,Oryza_sativa_indica_A2ZG84:0.1568452389)100:0.2595396785,(Brachypodium_distachyon_I1II30:0.1376458413,Oryza_sativa_indica_A2ZL14:0.0471344280)100:0.2787363000)99:0.0653665036,(Brachypodium_distachyon_I1II31:0.0712706970,Oryza_sativa_indica_B8BM48:0.0887287637)100:0.5356898911)100:0.2271445768)99:0.1009183056)71:0.0327210904,(((Brachypodium_distachyon_I1GT00:0.1353168238,(Brachypodium_distachyon_I1GSZ9:0.1964228829,Oryza_sativa_indica_A2YN20:0.0945576816)99:0.0408882172)100:0.0726433882,(Brachypodium_distachyon_I1GT01:0.0784520057,Oryza_sativa_indica_A2YN19:0.0593836993)97:0.0230203526)100:0.0403471706,Oryza_sativa_indica_A2WZG7:0.1491611599)100:0.1397306763)76:0.0286948183,((Amborella_trichopoda_U5D825:0.1110013917,(Amborella_trichopoda_W1NFT4:0.2006163302,Amborella_trichopoda_W1NGQ0:0.1465985689)100:0.0497300703)89:0.0405068526,Amborella_trichopoda_U5CW76:0.1058954136)97:0.1004881118)98:0.1208011088,(Amborella_trichopoda_U5CW79:0.4423520438,Amborella_trichopoda_U5D554:0.2650052025)100:0.7901890453)98:0.0434384161,Amborella_trichopoda_W1NV61:0.3958775759)100:0.1834747613,(Arabidopsis_thaliana_Q0WUU6_Probable_polyol_transporter_4_PLT4:0.2026016070,(((Amborella_trichopoda_W1PTM2:0.1396259065,Amborella_trichopoda_W1NHI3:0.0563962357)100:0.0864800607,Amborella_trichopoda_W1NIF9:0.0793897224)100:0.0469409322,(((Brachypodium_distachyon_I1J3E2:0.1434945355,Oryza_sativa_indica_A2XZ04:0.0657956418)100:0.1372311511,Oryza_sativa_indica_A2XZ03:0.0647474902)100:0.1620253066,(Brachypodium_distachyon_I1IZX8:0.0300307592,Oryza_sativa_indica_A2XVS5:0.0298909210)100:0.1819287674)40:0.0266586759)68:0.0462920346)100:0.3204847709)96:0.0425697508,(((Ginkgo_biloba_Gb_04388:0.0606782014,((Ginkgo_biloba_Gb_04390:0.1062389997,(Ginkgo_biloba_Gb_04393:0.0259219740,Ginkgo_biloba_Gb_04394:0.0381573271)100:0.1166977353)99:0.0496945047,(((((((Sequoiadendron_giganteum_SEGI_10785:0.0222481542,Sequoiadendron_giganteum_SEGI_25578:0.0165640334)100:0.0458995342,(scaffold-GMHZ-2146143-Cryptomeria_japonica-2_samples_combined:0.0000020539,scaffold-HOUF-2111512-Cryptomeria_japonica-leaf:0.0000025820)100:0.0335160993)100:0.0076763072,scaffold-XIRK-2064385-Athrotaxis_cupressoides:0.0340290149)100:0.0049595039,((scaffold-AIGO-2070140-Chamaecyparis_lawsoniana:0.0087153706,scaffold-NKIN-2051243-Thujopsis_dolabrata:0.0056454183)100:0.0112317721,scaffold-JDQB-2007175-Neocallitropsis_pancheri:0.0478928028)100:0.0125576148)100:0.0094950009,scaffold-QSNJ-2007341-Taiwania_cryptomerioides:0.0263732882)100:0.0425919255,scaffold-YFZK-2044475-Sciadopitys_verticillata:0.0639074737)100:0.0167860829,(((scaffold-CDFR-2064006-Manoao_colensoi:0.0269984513,scaffold-JRNA-2012035-Phyllocladus_hypophyllus:0.0330539869)100:0.0197651870,scaffold-MHGD-2012025-Microcachrys_tetragona:0.0348677342)97:0.0050614470,((scaffold-IZGN-2073772-Dacrydium_balansae:0.0157526520,scaffold-PLYX-2083506-Falcatifolium_taxoides-2_samples_combined:0.0088811098)100:0.0176757282,(scaffold-SCEB-2011606-Podocarpus_coriaceus:0.0127827541,scaffold-VGSX-2012573-Retrophyllum_minus:0.0111597822)100:0.0030887938)99:0.0168180700)100:0.0622653343)100:0.1058790910)63:0.0198291987)70:0.0252293765,(((Abies_alba_AALBA5B042430P1:0.0581588130,Abies_alba_AALBA5B558082P1:0.0297427121)100:0.0069139616,((Picea_lambertina_PILA_24959:0.0294452212,(Picea_taeda_PITA_01825:0.0043339972,(Picea_taeda_PITA_03274:0.0000028446,(Picea_taeda_PITA_28599:0.0000021301,Picea_taeda_PITA_34317:0.0000020671)100:0.0183507921)100:0.0139686432)96:0.0053739558)100:0.0449172078,(Pseudotsuga_menziesii_PSME_20587:0.0254941980,Pseudotsuga_menziesii_PSME_35285:0.0054734454)100:0.0448948615)65:0.0083813892)64:0.0068617062,(Pseudotsuga_menziesii_PSME_30781:0.0188502755,scaffold-IOVS-2003153-Pseudotsuga_wilsoniana:0.0092692244)100:0.0324673502)100:0.0773166891)100:0.0465754731,((Ginkgo_biloba_Gb_17133:0.1441513103,(((((Abies_alba_AALBA5B376801P1:0.0486441001,scaffold-TFDQ-2121802-Monoclea_gottschei:0.0709042332)100:0.0136133594,(Picea_taeda_PITA_42094:0.0582040386,Pseudotsuga_menziesii_PSME_48105:0.0450510326)100:0.0290216979)98:0.0043017488,scaffold-JUWL-2091990-Keteleeria_evelyniana:0.0397408375)100:0.1022717661,((Sequoiadendron_giganteum_SEGI_37773:0.0249485582,Sequoiadendron_giganteum_SEGI_41378:0.0367200313)100:0.1104382671,(scaffold-UUJS-2003172-Nageia_nagi:0.0233662101,scaffold-VGSX-2001305-Retrophyllum_minus:0.0122591280)100:0.0697855999)100:0.0463191144)96:0.0396552076,((Sequoiadendron_giganteum_SEGI_06774:0.0415625117,Sequoiadendron_giganteum_SEGI_13720:0.0361605081)100:0.0345484706,Sequoiadendron_giganteum_SEGI_40667:0.1236821236)100:0.1671747652)98:0.0501402817)100:0.1522287886,scaffold-GTHK-2014197-Gnetum_montanum:0.3483409571)94:0.0452873409)96:0.0765821598)98:0.0932445610,((((((Azolla_filiculoides_s0063.g035366:0.1620509554,Salvinia_cucullata_v1.1_s0058.g014987:0.4003487432)78:0.0739832006,((scaffold-BMJR-2063455-Adiantum_raddianum:0.0473030287,(((scaffold-GSXD-2015751-Myriopteris_rufa:0.0197606109,(scaffold-XDDT-2013358-Argyrochosma_nivea:0.0102615504,scaffold-ZXJO-2008261-Parahemionitis_cordata:0.0398524573)99:0.0132696766)99:0.0148803683,(scaffold-UJTT-2020714-Pityrogramma_trifoliata:0.0573045662,scaffold-WQML-2013973-Cryptogramma_acrostichoides:0.0429627619)66:0.0097017916)70:0.0113696831,scaffold-NDUV-2105192-Vittaria_appalachiana:0.0867128058)99:0.0133363765)99:0.0086572685,((scaffold-CJNT-2008989-Polypodium_glycyrrhiza:0.0007418020,scaffold-IXLH-2023333-Polypodium_hesperium-B_type:0.0036086555)100:0.0429707449,scaffold-VITX-2014927-Blechnum_spicant:0.0552782236)100:0.0264739460)99:0.0350785650)69:0.0276401342,scaffold-UWOD-2139967-Plagiogyria_japonica:0.0661284196)100:0.1600131813,scaffold-CAPN-2040995-Equisetum_diffusum:0.2743978405)89:0.0311598769,scaffold-DFHO-2004801-Danaea_nodosa:0.1709822525)39:0.0372797789,(scaffold-EEAQ-2002000-Sceptridium_dissectum:0.1634341482,((scaffold-RFMZ-2051003-Osmundastrum_cinnamomeum-B:0.0278960778,scaffold-VIBO-2004722-Osmunda_javanica:0.0000021607)100:0.0253335058,scaffold-VIBO-2004721-Osmunda_javanica:0.0000022084)100:0.0999775833)38:0.0261628024)100:0.1111448986)98:0.0594388967,(((Klebsormidium_flaccidium_A0A1Y1HNV0_Polyol_transporter:0.5175303586,((((scaffold-BNCU-2087141-Radula_lindenbergiana:0.1875186514,scaffold-KRUQ-2113497-Porella_navicularis:0.0764799082)93:0.0449617549,(((scaffold-IRBN-2167783-Scapania_nemorosa:0.0617427992,scaffold-YBQN-2014037-Odontoschisma_prostratum:0.0371363361)99:0.0394489359,scaffold-WZYK-2091697-Bazzania_trilobata:0.2471760680)100:0.0617084041,scaffold-YFGP-2012027-Pallavicinia_lyellii:0.1636517421)79:0.0079096237)79:0.0182652476,scaffold-JHFI-2112719-Pellia_neesiana:0.1288899985)100:0.0866247094,((((scaffold-HERT-2008417-Sphaerocarpos_texanus:0.2519688116,((scaffold-HMHL-2011330-Marchantia_paleacea-non_mycorrizal:0.0000020539,scaffold-LFVP-2016009-Marchantia_paleacea-2_samples_combined:0.0000020539)91:0.0000026206,scaffold-IHWO-2011909-Marchantia_paleacea-mycorrizal:0.0000020539)100:0.0401937237)81:0.0178136070,scaffold-TXVB-2076266-Lunularia_cruciata:0.0847582495)82:0.0103703925,(scaffold-ILBQ-2045638-Conocephalum_conicum:0.1141612481,scaffold-WJLO-2006023-Ricciocarpos_natans:0.0530116378)99:0.0545313223)85:0.0207419326,scaffold-HERT-2043690-Sphaerocarpos_texanus:0.0378145011)100:0.1401449557)100:0.0789025670)71:0.0639387732,(((((((((Fontinalis_antipyretica_00875-RA___mRNA___locus_170971_50535_52998____translate_table__standard_:0.0071728318,scaffold-DHWX-2010481-Fontinalis_antipyretica:0.0046736295)100:0.0293457583,(((Pleurozium_schreberi_augustus_masked-scaffold_271-processed-gene-1.46-mRNA-1_gene_augustus_masked-scaffold_271-processed-gene-1.46_name_augustus_masked-scaffold_271-processed-gene-1.46_seq_id_scaffold_271_type_cds:0.0183266384,((scaffold-JADL-2009582-Rhynchostegium_serrulatum:0.0220420479,scaffold-VBMM-2053687-Claopodium_rostratum:0.0228920117)99:0.0116100096,scaffold-WSPM-2046937-Loeskeobryum_brevirostre:0.0135664600)90:0.0000021569)80:0.0022450754,((scaffold-IGUH-2017248-Leucodon_julaceus:0.0023166746,scaffold-ZACW-2099862-Leucodon_brachypus:0.0000020878)100:0.0047073573,(scaffold-QMWB-2061482-Anomodon_attenuatus:0.0258573981,scaffold-TMAJ-2015996-Neckera_douglasii:0.0135253775)100:0.0116531040)94:0.0042262473)79:0.0022276243,scaffold-QKQO-2050440-Pseudotaxiphyllum_elegans:0.0139282753)100:0.0053171705)100:0.0170105135,((scaffold-CMEQ-2085554-Orthotrichum_lyellii:0.0369936830,scaffold-YWNF-2051866-Hedwigia_ciliata:0.0433632916)98:0.0050131316,scaffold-WNGH-2089247-Aulacomnium_heterostichum:0.0130883336)98:0.0087019024)74:0.0088940764,scaffold-ORKS-2058460-Philonotis_fontana:0.0322128144)72:0.0073705446,(scaffold-BPSG-2020241-Scouleria_aquatica:0.0719137394,scaffold-GRKU-2017305-Syntrichia_princeps:0.1243590970)74:0.0148379884)100:0.0654653075,scaffold-HVBQ-2132211-Tetraphis_pellucida:0.0772948424)97:0.0121590600,scaffold-SZYG-2004793-Polytrichum_commune:0.1132886898)100:0.0389739215,scaffold-WOGB-2015273-Andreaea_rupestris:0.1012562116)100:0.0641354441,(scaffold-RCBT-2031677-Sphagnum_palustre:0.0009327123,scaffold-UHLI-2015406-Sphagnum_recurvum:0.0082845986)100:0.1255109718)100:0.0637966218)72:0.0376458406,(((((((Anthoceros_agrestis_BONN_evm.model.Sc2ySwM_344.4622.1_._AagrBONN_evm.TU.Sc2ySwM_344.4622___Sc2ySwM_344_19766231-19768195___:0.0000000000,scaffold-TWUW-2051198-Anthoceros_agrestis-A:0.0000000000):0.0000020539,scaffold-BSNI-2051899-Anthoceros_agrestis-B:0.0000020539)95:0.0000024175,Anthoceros_punctactus_evm.model.utg000051l.1044.1_EVM_Apun_evm.TU.utg000051l.1044___utg000051l_5121120-5123433_-_:0.0024899202)98:0.0091386633,Anthoceros_angustus_006725_locus_scaffold26_size1211857_53817_55786_-_len_1854:0.0066191220)100:0.0732559469,(scaffold-ANON-2005183-Leiosporoceros_dussii-B:0.0000020539,scaffold-ANON-2005184-Leiosporoceros_dussii-B:0.0000020539)100:0.0859823928)99:0.0355798638,(((scaffold-AKXB-2063364-Phaeomegaceros_coriaceus:0.0120496037,scaffold-TCBC-2018525-Nothoceros_vincentianus:0.0323105403)99:0.0187791953,(scaffold-UCRN-2000198-Megaceros_flagellaris:0.0000023616,scaffold-UCRN-2000199-Megaceros_flagellaris:0.0000024988)100:0.0619572178)100:0.0512674618,(scaffold-FAJB-2008413-Paraphymatoceros_hallii:0.0000029237,scaffold-FAJB-2008414-Paraphymatoceros_hallii:0.0000020192)100:0.0535837902)100:0.0764701049)97:0.0379156915,(((((Anthoceros_agrestis_BONN_evm.model.Sc2ySwM_362.350.1_._AagrBONN_evm.TU.Sc2ySwM_362.350___Sc2ySwM_362_1563438-1565384_-_:0.0000020539,(scaffold-BSNI-2004286-Anthoceros_agrestis-B:0.0000020539,(scaffold-TWUW-2003787-Anthoceros_agrestis-A:0.0000020539,scaffold-TWUW-2003789-Anthoceros_agrestis-A:0.0000020539)100:0.0023224136)87:0.0000020539)96:0.0045984923,Anthoceros_punctactus_evm.model.utg000138l.179.1_._Apun_evm.TU.utg000138l.179___utg000138l_932374-934322___:0.0115007379)100:0.0514473344,Anthoceros_angustus_011999_locus_scaffold71_size515776_92284_94245_-_len_1737:0.0372011211)100:0.0833736408,scaffold-ZFRE-2117828-Phaeoceros_carolinianus-sporophyte_1575:0.0896762534)100:0.6167697054,(((scaffold-AKXB-2065026-Phaeomegaceros_coriaceus:0.0681577738,scaffold-UCRN-2052610-Megaceros_flagellaris:0.1186186527)99:0.0154473777,(scaffold-DXOU-2004165-Nothoceros_aenigmaticus:0.0205873666,scaffold-TCBC-2017420-Nothoceros_vincentianus:0.0042700617)100:0.0685739030)100:0.2183037658,(scaffold-RXRQ-2139081-Phaeoceros_carolinianus-sporophyte:0.0166472333,scaffold-WCZB-2007396-Phaeoceros_carolinianus-gametophyte:0.0196487800)100:0.1322267867)100:0.2415138391)100:0.3717887726)74:0.1124870961)70:0.0469419881)80:0.0291937911,(((((((Selaginella_moellendorffii_D8S624_PLT3-2:0.0000020539,Selaginella_moellendorffii_D8SMJ7_PLT3-1:0.0000020539)100:0.0022853173,scaffold-ZZOL-2003795-Selaginella_stauntoniana:0.0000030015)100:0.0554347146,(scaffold-ABIJ-2001194-Selaginella_lepidophylla:0.0134368528,scaffold-LGDQ-2008221-Selaginella_apoda:0.0605239987)100:0.0272109142)100:0.0695558213,scaffold-KJYC-2011652-Selaginella_willdenowii:0.0847207814)100:0.0971294908,(scaffold-JKAA-2181806-Selaginella_wallacei:0.1848528724,scaffold-ZFGK-2042286-Selaginella_kraussiana:0.1893149323)100:0.1106332350)100:0.0648984324,(scaffold-FITN-2001570-Treubia_lacunosa:0.6549344580,(scaffold-FITN-2017427-Treubia_lacunosa:0.0000027956,scaffold-PKOX-2100667-Isoetes_tegetiformans:0.0087897105)100:0.1656255844)98:0.0755062037)77:0.0491120610,((((scaffold-CBAE-2061601-Huperzia_myrsinites:0.0037655614,scaffold-GAON-2057691-Huperzia_squarrosa:0.0093859690)100:0.1125044184,scaffold-ZZEI-2023238-Phylloglossum_drummondii:0.1015727246)100:0.1281170783,scaffold-WAFT-2014473-Diphasiastrum_digitatum:0.0958350835)100:0.0494965797,(scaffold-PQTO-2009280-Lycopodium_deuterodensum:0.3313141194,scaffold-YHZW-2001509-Huperzia_selago-2_samples_combined:0.2807422125)100:0.4136665159)92:0.0177051970)60:0.0567556120)57:0.0554473192,((((((Selaginella_moellendorffii_D8RN55_PLT2-3:0.0086296282,Selaginella_moellendorffii_D8RLM3_PLT2-2:0.0024604394)100:0.0114216494,Selaginella_moellendorffii_D8RN41_PLT2-1:0.0067036327)97:0.0063674985,(Selaginella_moellendorffii_D8RN27_PLT1-2:0.0076960226,Selaginella_moellendorffii_D8RLK5_PLT1-1:0.0012910726)100:0.1249563723)100:0.1228473856,scaffold-ZFGK-2042741-Selaginella_kraussiana:0.1878614961)100:0.0684745273,scaffold-KUXM-2001939-Selaginella_selaginoides:0.1371335844)100:0.1087231479,(scaffold-FITN-2091588-Treubia_lacunosa:0.0028455571,scaffold-PKOX-2099211-Isoetes_tegetiformans:0.0137195294)100:0.3630230839)100:0.1698964994)94:0.0357854980,((((Azolla_filiculoides_s0006.g010373:0.0920501148,Salvinia_cucullata_v1.1_s0112.g020742:0.1603959902)100:0.1317562686,Azolla_filiculoides_s0006.g010389:0.2984519626)100:0.1657082798,(scaffold-EEAQ-2009505-Sceptridium_dissectum:0.1194201015,scaffold-EEAQ-2018186-Sceptridium_dissectum:0.1182611551)91:0.0579422865)100:0.0672588076,(((Azolla_filiculoides_s0038.g026183:0.0982197343,Salvinia_cucullata_v1.1_s0080.g017932:0.1666814786)100:0.1647692146,(Azolla_filiculoides_s0218.g058563:0.2070151829,Salvinia_cucullata_v1.1_s0074.g017315:0.2392690738)100:0.2340317006)100:0.4041091136,scaffold-UGNK-2110257-Marattia_attenuata:0.1022222813)88:0.0587934564)98:0.1167494839)91:0.0826600858,scaffold-AZZW-2002712-Chlorokybus_atmophyticus:0.9915922259)95:0.1096510140,((((scaffold-FFGR-2009070-Netrium_digitus:0.0047855800,scaffold-FFGR-2009071-Netrium_digitus:0.0000020539)100:0.5020180206,scaffold-FFGR-2011385-Netrium_digitus:0.3120896152)99:0.1154496326,(scaffold-FFGR-2013081-Netrium_digitus:0.4214233114,(((((((scaffold-FMRU-3013697-Cosmarium_ochthodes___Zygnema_sp.-2_samples_combined:0.0000000000,scaffold-STKJ-2008509-Cosmarium_ochthodes-M1384:0.0000000000):0.0000000000,scaffold-STKJ-2008510-Cosmarium_ochthodes-M1384:0.0000000000):0.0000020539,scaffold-FMRU-3013698-Cosmarium_ochthodes___Zygnema_sp.-2_samples_combined:0.0000020539)83:0.0000022496,(scaffold-HJVM-2005237-Cosmarium_ochthodes-ASW_07133:0.0000020539,scaffold-HJVM-2005238-Cosmarium_ochthodes-ASW_07133:0.0000020539)98:0.0000024963)100:0.2864220831,scaffold-YSQT-2009622-Penium_exiguum:0.2073065407)96:0.0669170140,scaffold-SNOX-2023803-Planotaenium_ohtanii:0.4009230755)98:0.0536414937,scaffold-XRTZ-2005530-Roya_obtusa:0.2747485640)100:0.1300769824)95:0.0333074210)100:0.1133883881,scaffold-NBYP-2055932-Mesotaenium_kramstae:0.4385590579)88:0.0838726310)35:0.0000027403,(scaffold-FFGR-2013472-Netrium_digitus:0.7688820180,scaffold-VQBJ-2000312-Coleochaete_scutata:0.3294906226)60:0.0882107755);
