# Supplementary material for: Water‐related innovations in land plants evolved by different patterns of gene cooption and novelty
Source: New Phytol. 2022 Feb 8;235(2):732–42. doi: 10.1111/nph.17981 (PMC9303528; doi:10.1111/nph.17981)
Supplement: Supplementary file 3 — Dataset S3 Fasta alignments and phylogenetic trees. [file NPH-235-732-s005.zip › Supplementary_Data_3_fasta_alignments_trees/Roots/Lateral_roots/PLT7_A0A1P8BA69_1_1kp.treefile]

(Selaginella_moellendorffii_XP_024538794.1_AP2-like_ethylene-responsive_transcription_factor_AIL1:0.2179838273,(((((((((((((((((((Arabidopsis_thaliana_Q6J9N8_AP2-like_ethylene-responsive_transcription_factor_AIL7:0.0758509402,Arabidopsis_thaliana_Q52QU2_AP2-like_ethylene-responsive_transcription_factor_AIL6:0.0244002497)98:0.0303432478,(Brachypodium_distachyon_I1H651:0.2110082284,Oryza_sativa_indica_B8AMX8:0.0607647832)100:0.2745909412)84:0.0130615377,Salvinia_cucullata_v1.1_s0024.g009098:1.2224100950)97:0.0751239217,(Arabidopsis_thaliana_Q5YGP7_AP2-like_ethylene-responsive_transcription_factor_PLT2:0.0234860209,Arabidopsis_thaliana_Q5YGP8_AP2-like_ethylene-responsive_transcription_factor_PLT1:0.0228386508)100:0.0591242452)83:0.0283802626,(Brachypodium_distachyon_I1J2Q6:0.2559988532,Oryza_sativa_indica_B8AVL2:0.0082816313)100:0.0556923770)81:0.0350148866,Amborella_trichopoda_W1PHY5:0.0143771367)70:0.0075335940,(Arabidopsis_thaliana_Q6PQQ3_AP2-like_ethylene-responsive_transcription_factor_AIL5:0.0501914588,(Brachypodium_distachyon_I1GVQ3:0.0340937545,Oryza_sativa_indica_B8B0Z0:0.0352288448)98:0.0513179211)63:0.0175738396)64:0.0078951689,Oryza_sativa_indica_A2ZDJ4:0.0656464025)62:0.0062650605,Oryza_sativa_indica_B8A7R2:0.0085392581)76:0.0291429733,(((((Arabidopsis_thaliana_Q6PQQ4_AP2-like_ethylene-responsive_transcription_factor_BBM:0.0000023796,Arabidopsis_thaliana_A7L9U1_BABY_BOOM_BBM:0.0000023796)100:0.0967028984,Sequoiadendron_giganteum_SEGI_08210:0.0215043778)69:0.0074984829,Amborella_trichopoda_U5DD11:0.0000025901)82:0.0149880774,(Abies_alba_AALBA5B225310P1:0.0075947870,Pseudotsuga_menziesii_PSME_23345:0.0074387128)97:0.0074296205)36:0.0073140309,Ginkgo_biloba_Gb_18560:0.0145348697)59:0.0073932285)29:0.0000023677,((Brachypodium_distachyon_I1IZE4:0.0539398997,((Brachypodium_distachyon_I1IBK1:0.0303454527,Oryza_sativa_indica_A2X767:0.0000023677)59:0.0072337396,Oryza_sativa_indica_B8ARC2:0.0223551221)59:0.0065968221)100:0.0384656208,(Abies_alba_AALBA5B352655P1:0.0555237010,(Picea_taeda_PITA_44750:0.0629889217,((Pseudotsuga_menziesii_PSME_26066:0.0180804268,Pseudotsuga_menziesii_PSME_34469:0.0107160211)100:0.1130753547,Pseudotsuga_menziesii_PSME_40391:0.1959547054)93:0.0150686709)85:0.0293382322)100:0.2399660000)46:0.0164248783)15:0.0000024350,((Picea_lambertina_PILA_05134:0.0000000000,scaffold-AIGO-2010857-Chamaecyparis_lawsoniana:0.0000000000):0.0000023677,Picea_taeda_PITA_10393:0.0074142095)4:0.0000021785)1:0.0000025357,Sequoiadendron_giganteum_SEGI_07168:0.0000023677)37:0.0023192815,(Ginkgo_biloba_Gb_24420:0.0307106735,Pseudotsuga_menziesii_PSME_46181:0.0000026923)64:0.0067850656)47:0.0056304920,((scaffold-EGLZ-2008324-Prumnopitys_andina:0.0000023677,scaffold-MHGD-2013322-Microcachrys_tetragona:0.0000023677)59:0.0000023677,scaffold-ZYAX-2012111-Taxus_cuspidata:0.0073588442)80:0.0000024934)50:0.0378150566,((((Azolla_filiculoides_s0008.g011313:0.0000000000,scaffold-CVEG-2005365-Azolla_cf._caroliniana:0.0000000000):0.0000023677,scaffold-CVEG-2005364-Azolla_cf._caroliniana:0.0000023677)100:0.0147628124,Azolla_filiculoides_s0619.g079558:0.0309311266)98:0.0239805425,((Azolla_filiculoides_s0033.g025087:0.0000021877,Sequoiadendron_giganteum_SEGI_10262:0.4716771815)66:0.0619845414,(scaffold-GSXD-2005794-Myriopteris_rufa:0.0000023801,scaffold-WGTU-2070826-Leucostegia_immersa:0.0150451518)100:0.0559678187)64:0.0086814133)65:0.0404260336)42:0.0210119620,(((Salvinia_cucullata_v1.1_s0039.g012165:0.3416249064,(scaffold-GAON-2008382-Huperzia_squarrosa:0.0345391813,scaffold-GKAG-2014305-Huperzia_lucidula:0.0388372494)73:0.0000021413)59:0.0075856232,scaffold-PQTO-2011838-Lycopodium_deuterodensum:0.0389675019)67:0.0090784156,(((scaffold-FITN-2086600-Treubia_lacunosa:0.0000023677,scaffold-PKOX-2010530-Isoetes_tegetiformans:0.0000023677)100:0.0234047081,((scaffold-ABIJ-2002464-Selaginella_lepidophylla:0.0075129326,scaffold-ZZOL-2009827-Selaginella_stauntoniana:0.0000023677)98:0.0123275218,scaffold-KJYC-2014207-Selaginella_willdenowii:0.0840326040)89:0.0108195416)56:0.0000021239,((((scaffold-KJYC-2007474-Selaginella_willdenowii:0.0227199554,scaffold-ZFGK-2008759-Selaginella_kraussiana:0.0338451314)71:0.0000026799,scaffold-ZYCD-2001759-Selaginella_acanthonota:0.0544314173)92:0.0149980742,scaffold-PKOX-2013692-Isoetes_tegetiformans:0.0470907569)95:0.0105594408,scaffold-ZFGK-2008369-Selaginella_kraussiana:0.0990228082)94:0.0298942529)81:0.0214328057)43:0.0076680876)44:0.0158169870,(((Anthoceros_punctactus_evm.model.utg000058l.98.1_._Apun_evm.TU.utg000058l.98___utg000058l_499896-503249___:0.2951482989,((((((scaffold-HMHL-2000568-Marchantia_paleacea-non_mycorrizal:0.0000000000,scaffold-LFVP-2009993-Marchantia_paleacea-2_samples_combined:0.0000000000):0.0000000000,scaffold-JPYU-2004536-Marchantia_polymorpha:0.0000000000):0.0000027888,scaffold-IHWO-2007265-Marchantia_paleacea-mycorrizal:0.0000027888)99:0.0073771935,scaffold-TXVB-2014377-Lunularia_cruciata:0.0000021648)99:0.0074613658,((((scaffold-IRBN-2015009-Scapania_nemorosa:0.0000023677,scaffold-YBQN-2013959-Odontoschisma_prostratum:0.0000023677)99:0.0074600076,scaffold-NRWZ-2101123-Metzgeria_crassipilis:0.0074584793)91:0.0075325840,scaffold-JHFI-2018921-Pellia_neesiana:0.0227707380)86:0.0075614500,(scaffold-TFYI-2003310-Marchantia_emarginata:0.0000023677,scaffold-YFGP-2018813-Pallavicinia_lyellii:0.0000023677)69:0.0000029303)39:0.0000028528)75:0.0074782304,scaffold-WJLO-2038118-Ricciocarpos_natans:0.0000020739)99:0.0444862289)60:0.0000029267,Azolla_filiculoides_s0059.g034553:0.2432645021)50:0.0041696945,((((((Pleurozium_schreberi_maker-scaffold_951-snap-gene-0.33-mRNA-1_gene_maker-scaffold_951-snap-gene-0.33_name_maker-scaffold_951-snap-gene-0.33_seq_id_scaffold_951_type_cds:0.0000000000,scaffold-WSPM-2005727-Loeskeobryum_brevirostre:0.0000000000):0.0000021141,scaffold-WSPM-2005726-Loeskeobryum_brevirostre:0.0000023761)100:0.0073384904,(((((scaffold-FFPD-2000775-Ceratodon_purpureus:0.0000000000,scaffold-YWNF-2012996-Hedwigia_ciliata:0.0000000000):0.0000000000,scaffold-WNGH-2090887-Aulacomnium_heterostichum:0.0000000000):0.0000000000,scaffold-ORKS-2002573-Philonotis_fontana:0.0000000000):0.0000000000,scaffold-ORKS-2002572-Philonotis_fontana:0.0000000000):0.0000023677,scaffold-JMXW-2011544-Bryum_argenteum:0.0000028399)61:0.0000022562)75:0.0000025416,scaffold-BPSG-2090810-Scouleria_aquatica:0.0149373142)86:0.0072450398,(scaffold-GRKU-2005874-Syntrichia_princeps:0.0000023677,scaffold-NGTD-2008017-Dicranum_scoparium:0.0073038215)72:0.0000022462)94:0.0091383785,scaffold-HVBQ-2019659-Tetraphis_pellucida:0.0211666900)96:0.0339485146)64:0.0129181082)95:0.2781714200,scaffold-XRTZ-2002873-Roya_obtusa:0.3297323400)99:0.2159670401,(Fontinalis_antipyretica_17614-RA___mRNA___locus_169379_4511_6676_-__translate_table__standard_:0.4189176010,Fontinalis_antipyretica_05442-RA___mRNA___locus_180422_6292_9385_-__translate_table__standard_:0.1728947851)100:0.5876352747);
