# Supplementary material for: Water‐related innovations in land plants evolved by different patterns of gene cooption and novelty
Source: New Phytol. 2022 Feb 8;235(2):732–42. doi: 10.1111/nph.17981 (PMC9303528; doi:10.1111/nph.17981)
Supplement: Supplementary file 3 — Dataset S3 Fasta alignments and phylogenetic trees. [file NPH-235-732-s005.zip › Supplementary_Data_3_fasta_alignments_trees/Roots/Lateral_roots/PUCHI_A0A178URC3_1_1kp.fasta]

>Volvox_carteri_f._nagariensis_XP_002952426.1_hypothetical_protein_VOLCADRAFT_105483
MKVLTDMMLDAKAKHSLLSLDAASLGLSLPAAAVAAQAAVTGQVAALPATANERTLLKQPGVVYPAALRSQRRRLQHHRQ
LNPVMGQARPHRTTATMRQLQAVPQRHQAASVSAMGAPSLWLHQAVLTSGAQAAARPAVLALLPPHQASVAGAIRRSNDG
QMSAADEPHVAAQGPAAGLPGAGAAALGDAPVNATPSGKPPLAPGGPGPLPLSLTDHPAAGIGCSISYKSNGSHTGGFTG
GMPLGVSPPSLGTSPAAGRLSSRRRTSSTNLLSSSAGAKASSSAPSLSVKPDKSGACKYRGVRQRPWGKFAAEIRDPHKG
VRVWLGTYDTAEEAALAYDKAAREIRGPRAVVNFPNVNPGAIAHQDDECAHWDPLGSSSLGTSPVSSGFATGTPPLMGGS
APVRNIGHPQHQHNHHPGVAPYTNLGPRSTFGGFPVYKRDPETIVEGDSDVDMDDGDDGDGMEEDREDGGSGGRARLNVV
TGVGGSGRPSRPAAAAAVAAVTAAAVRGGIELEDNGVELAPARVKRPPVAFDVEDELAELADALLLLHESA


>Arabidopsis_thaliana_Q3E703_Ethylene-responsive_transcription_factor_ERF088
MLKSSNKRKSKEEKKLQEGKYLGVRRRPWGRYAAEIRNPFTKERHWLGTFDTAEEAAFAYDVAARSISGSLATTNFFYTENTSLERHPQQSLEPHMTWGSSSLCLLQDQPFENNHFVADPISSSFSQKQESSTNLTNTFSHCYNDGDHVGQSKEISLPNDMSNSLFGHQDKVGEHDNADHMKFGSVLSDEPLCFEYDYIGNYLQSFLKDVNDDAPQFLM
>Arabidopsis_thaliana_Q9FYK5_Ethylene-responsive_transcription_factor_ESR2
MEEAIMRLEGAEHRETNIHSLKRKPSRTSSTAPGSPGGVTTAKAASGAGASGVSTIRYRGVRRRPWGRYAAEIRDPLSKERRWLGTFDTAEEAACAYDCAARAMRGLKARTNFVYPMPSLDSYHHRIFSSPPMNMFLLRDVLNSQSLSPLTTFAYPPCNLSNVNDVVHESFTNVNDVCEDLSPKAKRSSTIENESLISNIFEPEPASSGLLQEIVQGFLPKPISQHASIPPKSNQQSVGVFPTMPESGFQTDVRLADFHVEGNGFGQVKYHGELGWADHENGFDSAKMQQNGNGGMFYQYCFHDDY
>Arabidopsis_thaliana_Q9SAD4_Ethylene-responsive_transcription_factor_ESR1
MEKALRNFTESTHSPDPNPLTKFFTEPTASPVSRNRKLSSKDTTVTIAGAGSSTTRYRGVRRRPWGRYAAEIRDPMSKERRWLGTFDTAEQAACAYDSAARAFRGAKARTNFTYPTAVIMPEPRFSFSNKKSSPSARCPLPSLPLDSSTQNFYGAPAAQRIYNTQSIFLRDASCSSRKTTPYNNSFNGSSSSYSASKTACVSYSENENNESFFPEESSDTGLLQEVVQEFLKKNRGVPPSPPTPPPVTSHHDNSGYFSNLTIYSENMVQETKETLSSKLDRYGNFQANDDGVRAVADGGLSLGSNEWGYQEMLMYGTQLGCTCRRSWG
>Arabidopsis_thaliana_Q9M644_Ethylene-responsive_transcription_factor_LEP
MNTTSSKSKKKQDDQVGTRFLGVRRRPWGRYAAEIRDPTTKERHWLGTFDTAEEAALAYDRAARSMRGTRARTNFVYSDMPPSSSVTSIVSPDDPPPPPPPPAPPSNDPVDYMMMFNQYSSTDSPMLQPHCDQVDSYMFGGSQSSNSYCYSNDSSNELPPLPSDLSNSCYSQPQWTWTGDDYSSEYVHSPMFSRMPPVSDSFPQGFNYFGS
>Arabidopsis_thaliana_Q6J9Q2_Ethylene-responsive_transcription_factor_ERF086
MSTSKTLDHNKPFETSQTQMGFALIHQNTSANTTTTTTTGERRGRRSKQAEPGRFLGVRRRPWGRYAAEIRDPTTKERHWLGTFDTAHEAALAYDRAALSMRGTQARTNFVYTPTDVHTILTNPNLHSLIVSPYNNNQSFLPNSSPQFVIDHHPHYQNYHQPQQPKHTLPQTVLPAASFKTPVRHQSVDIQAFGNSPQNSSSNGSLSSSLDEENNFFFSLTSEEHNKSNNNSGYLDCIVPNHCLKPPPEATTTQNQAGASFTTPVASKASEPYGGFSNSYFEDGEMMMMNHHEFGSCDLSAMITNYGAAAASMSMEDYGMMEPQDLSSSSIAAFGDVVADTTGFYSVF

>Arabidopsis_thaliana_Q9FZ90_Ethylene-responsive_transcription_factor_ERF087
MEFNGNLNAGSCSRSKKSHRQKQQQPQPQPQQHIEEIKYVGVRRRPWGRYAAEIRNPTTKERYWLGTFDTAEEAALAYDRAARSIRGLTARTNFVYSDMPRGSSVTSFVSPDESQRFISELFNPPSQLEATNSNNNNNNNLYSSTNNQNQNSIEFSYNGWPQEAECGYQSITSNAEHCDHELPPLPPSTCFGAELRIPETDSYWNVAHASIDTFAFELDGFVDQNSLGQSGTEGFNSLPSTFFYQ

>Amborella_trichopoda_W1NEW7
MAGLGHGVQWPSRRRRGREGGGYLGVRRRPWGRYAAEIRNPNTKERHWLGTFDTAEEAALAYDLTSISFSGLGKARTNFVYPILQPVPPPPPPRTPLECRVVEAVAPDNDDSWQIATILQSFRQVDEQGSSPSLLDSLGLLCMVDDQTSLWYIGEESGKLTLG
>Amborella_trichopoda_W1PF40
MDFQNHAYPPPSYSPSSSSSSSASSSQEKRTRRRNQEPGRFLGVRRRPWGRYAAEIRDPSTKERHWLGTFDTAEEAALAYDRAARSMKGLKARTNFMYSDMPHGSSLTSIISPDDSENLKKSLLMASMITPANTPFLNQHQNQSSEAPFSFDFLQFQNLNTGFSCSNPASSGSETSGNLEPQLPTFKTESDGLLSSVLESGSGGVTSQSISSVQNAMCEEVEFGLWADSYFQSGFSEEIGVDSSMTSSQCMGYNGGYDSFMNSPLLGCMPQVPDTQSCSMPAPTEAIDIGSYLFY
>Amborella_trichopoda_U5D697
MDEHATGSFKITQELNPSPPSSSSLLTDFTWRPNNTIINNNNNNRKRSPTEPGSNTSSNKFLGVRRRPWGRYAAEIRDPSTKERHWLGTFDTAEEAALAYDRAALSIKGSDARTNFNYHSPPLHVPAIPQPHPLSLSAIDTSAEPMPCQHLLAQLGHASQYPLQLLNLSNTLAQSDLTTSAPAGIRPTNPSNPHQLLFPQSGRAMSAGTTHSRMSPHQQSIMVGSTTCGESLIESGHWEGPIQGGTHLSSHTQWDSAKWSQGLLASEYSGFASLVGNKEDSGYLGSIVHDGFSSKPTSFSHENINFSEKSAIFSHQRSNSSQGPITFSNERSDPSKKPTTFSPENTDFFEKSTKFSHESSTFSEKTTTSSHERRRPSISSHEKSKPNFLNRETNQSSGAVGVHCVASANVGECSSEHGAWNGTSTDGFSFNGGFDDYDEDGSGVMGIGEHGSSSLWGIEEEEYNALLFGCMPQVSDTLCQSLSDVFDLGSSQI
>Amborella_trichopoda_W1PUX2
MDECKSHHHDSTSPCCLKGKKPAAKDPSTAARYRGVRRRPWGRYAAEIRDPQSKERRWLGTFDTAEEAACAYDYAARAMRGVKARTNFNYPNTPDFPFHFQSFPSKAPPPPLPLPLPLPPRRYDWLASSSSNGGNRLSTSIEKNQIDMMLLQGFVSGYNVAPKTEAGNLFSGDFSSCLPQPISRPESLNLPFLEEPVCEAKVEEARKLPEFDDFSVESPDSGLLQEVIHQFFPKKSPDEKFGRNLSNIEDAAGFRGSDVEEEVIKGLESDHLSMYLDLQRQLQEGGMDKNVVGCDGGFCSQAMGVGGYPAVTEGMMEELIRCPALLDLFASKLQNL

>Brachypodium_distachyon_I1IA28
MNFSFFSSSSSSSGKKSSASKQRRQQQPPEESGNNTTPRYLGVRRRPWGRYAAEIRDPATKERHWLGTFDTAEEAAIAYDRAARAIRGASARTNFAFPDLPPGSSVTPYLSPDIPADQLQQHHFYGGNADVPALPLPAPSGYQIQGAAGDVHGHHLGNNNESSYHMPAAMSYGGSGNANAEVDMYAGGGGDGTWCEASELDLGGSYDESNGVYFEDGYVHSPMFSPMPAADEAVDAFQLGGSSSSYYY
>Brachypodium_distachyon_A0A0Q3I8A0
MNFSSYFFSSSSSSSSSSEKKSSSSSKRRQQQQQPDANPTRYLGVRRRPWGRYAAEIRDPATKDRHWLGTFDTAEEAAVAYDRAARSLRGVRARTNFAYPDLPPGSSVTPYLSPDLTAADNGSVHDLLQPFYADPSAALKPTHGQSAPAAADIGNEYLYGGAPDMSALMDDIAMPDDLPVDSMDFSSSMYGGGNNGGGGGWCEASEFVGYSASAASGGGGHGVYFEEGYVHSPLFSPMPAADDAGADGFQLGGSASSYYY

>Brachypodium_distachyon_I1IB60
MDDTATNEQLCHHAPAPAHRHRSGSKRTPSAAAAGCDGCQPAGSRHTQYRGVRRRPWGRFAAEIRDPSSKARRWLGTFDTAEQAACAYDVAARVFRGAKARTNFPVEASAAAGYLPWGSEPPPPPQNAAAYPLNTILLHNLLMSSSPHGCLLLHHAGHGHAHAHAHANAHPPGQPDPTAPAPPPPPPVASSASTITTTASAPQDDDDDDDAWDCFLGRDAPETGLLQDVVQSAFRGNQGPRERGHAVRGALPVLPRQQEVRREVFGGEDEGEFTMLPQGLLQDMIQCPAFLQQVAAAPAAMGRRRRG

>Brachypodium_distachyon_I1GRF0
MAFSEPKPIAASSGHQPNPSPPSSPSERPPAGGRGSRRRTQEPGRFLGVRRRPWGRYAAEIRDPTTKERHWLGTFDTAQEAALAYDRAALSMKGAQARTNFVYAAPASCYSNYPPFLAPFHSPAPGTTMANNAAPVMQQYMLPGHGHAPHHIGSGSGSSYASGGSECSMPMPMPMMVDVVRNGSGSGGGSRGHVQREDEDFFCFSGSALDDNSGYLSSVVPESCLRPASSRVEDTTRRYSVSDADAYGYGMMGREDVDDLAQMVAGFWGSDAAAAYGSGGGGGDGMVAASSSQGSDAGYSPFSFLSH

>Ginkgo_biloba_Gb_26419
MEKQQKQSVVEVSNSSFKSHNYEDKNGDQNTCLNPNKLSEKKFKRTNTEAGRYRGVRRRPWGRYAAEIRDPKSKERRWLGTFDTAEEAAYAYDFAARAMR
GIKARTNFIYINSEPCVFTKPATMFGTNSIKDHFFHKPEQPTKLQDWPECFTNAWKDSSLRLAAGNEPKQQQKQLGSQQLNSGYNLLGDLIMNNCIKSSS
DQIMDNNNQLHGASSSVVPVSLPRDHQRVSSWQDFGLPNLASSDLKLSPSPDHCYENTINHSNDFIIPCSFPCCQPHSEPSSTTSSELMKMPHQQSFNNT
NYSIPTPDQLQGITPIFPTPAPSLCNFLPYLEEPTSAPSSEVCSPVSSNPLSSKNMETQLQNPTDYSYSDSGLLEQIINGFLPLPISTTSSSNVCSPCNY
TAPTNTFSTLPQCNFTPNCTGIGNTDLLSSDLQKLIETNYRGLYINPQQQQQQQQLQQQQQQQQEEQQQQYDMAKFNIQLTAWNDSLFCNIPPVSDTLLQ
ELLQLNPEMADLTTLPQLL*
>Ginkgo_biloba_Gb_02790
MASSEHNILASDSDSPAMNQSSATVILQHLSSRARSSPERKFKRKQQEPGRYLGVRRRPWGRYAAEIRDPTTKERHWLGTFDTAEEAALAYDRAARSMRG
IKARTNFMYADMPQGASLTSVMSPEDTEKLRTFLMASQMNWSNPRDAQNQHQSQQQQQQNRHQQQFQQHIDGDSSILQDSSQPLPFSVGHLQLNQFVPAA
SNMQEQSKPAMSQCMSTKYTNLDAEKAFLMQPDAWALSSLLETFSCHGQLPCSILSSSSIQEDVQHLEHQHGQQSSPVGLSSNMDIYGPNYSLFPVPQEH
IQAPISTDDTVHDNSLRQICSSELFSGLNLKSQSPGETVSAPSSEVCSPEHLQNSAETYPSSHIVEQVSTSASEVCSPVHAAQMNANSVHSSFPSLYDVS
QGLWVDSHQPNIPDWEDQQCESPISCQGFDVNELNSTLFHSPLFGFMPQVSDSLMHAIPNLTDAFELGSSQL*

>Marchantia_polymorpha_A0A176WC29
MERKWLGTFDTAEDAACAYDNAAREMRGPKARTNFCFPAQLPSAKAAGFHTSSLGSNALEWIQRSLVASSWAPAHSQSHSQAQAQATLGHGFSDFLLETRLASSGSNILASESRLVADLGHQPQESRLLSCSTSTSSNSNSNSSCGGGRSPCSDAQVLAGPSGSSGFNELQRMFQPPPRNPAPLHPCPGPSLSTAALPCFSGASRLCNPYSQYAISSFQESTPSPLLLDEQYLQRKLEEQCDAIKLEEQCAAVSLDHQLHSLQMHFCPPSPASSYDDCYYGHDEAFFLDSMPALPEHDYYDILGSLPEFNEDPTLLLVPPLM

>Oryza_sativa_indica_A2XSZ7
MMNFSSYFYSSSAAAAGGGGGGGEKKSSSSASASKKKQQQAAAAAAEGGNNQTRYLGVRRRPWGRYAAEIRDPATKERHWLGTFDTAEEAAVAYDRAARSLRGARARTNFAYPDLPPGSSVNPYLSPDLSADASDQLLQPFYANPSAAAALPTPAAVMVTGGVEFGGEYMSMYGGGGGVDMSSLMDDIAMPDDLPPSVTGGGGGGFASSDEYSSGGGGMVDDVSMYGGGGGSSWCDASDFASYSSSSPAAAAAAAAGSHGMYFEEGYVHSPLFSPMPAVDDAGADGFQLGGSSSSYYY
>Oryza_sativa_indica_A2X6P9
MQAQQAMDEPANAQLYGHAHAHSHHHRSKRPSPGGGGGGAATLGADGGGGGGSLSGTRYRGVRRRPWGRFAAEIRDPASKERRWLGTFDTAEQAACAYDVAARAMRGTRARTNFPVPAAAGFPGGGGGGCWPWVNIPPQGAAAAASHQQPLNTLLLHNLLMSSSPHGCLLLHHAGHGHGHAHSHSHSHSRAHNPSTRPPTSAPPPPPPAAASSATTAPATTTGAAATSAPGADDDAWGFLLRREPPEAGLLQDVLHGFYPTRRPHDDAGPAPKLERPYEATSSYRVSSPWGAVEDCDDGDGDGDDDYRGFPMMPQGLLEDVIQCPPYMEVLAAPSAAVGRVSRRG
>Oryza_sativa_indica_A2YPS1
MAFSEPPKPASQPSPPSSPMSERPPSGRSRRRAQEPGRFLGVRRRPWGRYAAEIRDPTTKERHWLGTFDTAQEAALAYDRAALSMKGAQARTNFVYTHAAYNYPPFLAPFHAPQYAAAAAAPSSVQYGGGVGAAPHIGSYGHHHHHHHHHGHGAASGASSVGECSTMPVMVPVDPHRSSMSSSLLDMDRNGHDFLFSGADDNSGYLSSVVPESCLRPRGGGAAADHQDMRRYSDADAYGMMGLREDVDDLAQMVAGFWGGGDAADQLGACGFPASGGAADMVASSQGSDSYSPFSFLSH
>Oryza_sativa_indica_A2X5F4
MDFYFFSSSAPAPEKKTRRRQQQQQQREQEGGGGGNEARYLGVRRRPWGRYAAEIRDPATKERHWLGTFDTAEEAAVAYDRAARTIRGAAARTNFAYPDLPPGSSLTPYLSPDLSADDLHRHYYGAGAGADTQTAAALPAPAQPAHGGDAQEMAYGGGGGQNVGGVFDVVGGGGGAAWCDASELEFGGYDDAGASAAAAAVYFEEGYVHSPMFSPMPAADEVAADGFQLGGSSSSSYYY
>Oryza_sativa_indica_A2YRQ3
MADAAEQHHRQEETAAATTTPQQMMMRRRRARASSEYLGVRRRPWGRYAAEIRNPYTKERHWLGTFDTAEEAAVAYDLSAISISGAAAARTNFLYPDMHHHHPSLPQHALSPAVPPPPPPPPPSPLYDDDYLSPAAAEEEVEAGDDESLTIATILQSFQYQQSVPPASSGSMFYY


>Physcomitrella_patens_A9SFR7
MGRSRPVSQKLKAASIKRAKKVQEGRYRGVRQRPWGRFAAEIRDPNTKERKWLGTFDTAEDAALAYDTGKNINFSIAHLVTRWR
>Physcomitrella_patens_A9RFA4
MVGKVQTASSLGQASEQSTAVDASGSSRHTLVPEKMGSRSVSQKLKAASIKRAKKVQEGRYRGVRRRPWGRYAAEIRDPNTKERRWLGTFDTAEDAALAYDTAARSMRGLKARTNFMYPTHETCLLSAAAALAAPNSLQHATHPVDLIAQKTLGEVLLLSSTNKSRNFDWQSTTTTCITQPSFDESSRNMLNSPSTQKQLVEFERNLFPGQGCRYVDRKIQPPSQQMPRSVLVEMSPNVLQSFKENKVETAESSLSVSPGMEEQWRCLPESDMQFRPNQLVRSPTANSGLLVSRYRSAELQPFQVTRSNDNAPMASENASMFGGSSIICSKAVSTTSSCKLSQRSRPLFSSENVGGMLDQVVSKYVVDSTGPTPSTVAVEDTGGVIESKECLLSTQVPYSDESSSSTSASRFADTAESSPTTGAAGSPGLFSLSSEVEPTCGFSAATADVCRRPSAFQLVPSNRNPDNLESILPANLIYNRHHHNAPRRAEWAWDMPVARTTSSSGLDAITGHCNSVSLQRHNCSHESSWQNLCELPDAVANFLLSESMQGFNTTTSTHCVNVSVKKHEPSLQHRSYEPTPALASNSPWQMSHSRVTGNSESINVLADWDSTRSQDPSLGYSLCPENNSGLCNDMFMPDNNCLHVFNATGSSHYPFYDDGYLFPHLMEESSMLYV

>Selaginella_moellendorffii_D8R735
MKRARCDGSDGAAAAAVAKPSPLAPPAGEGRYRGVRRRPWGRYAAEIRDPRSKERRWLGTFDTAEDAAIAYDNAARAMRGARARTNFQYSSSSCSSPSPSSPLASSSSSCSGCYSSGPTLSQCSSNLAAPMAPLPATMELVQRGPFLLPRIAQGFGQAPSQPLQHHRWPIYDSSNMSSSPSSSSNAKSSSIQPSLSTNIQSAATATTATTTTTTPIKSTGPLSPRDLCPDRHSSSSSTASFERHHDRSSSSASSLWLQVAAQMQIQQQDHPPEQRLSPDEICSGFIFDASNLNIPSLYEVSCGLWSDTIATTNSSSSSREFNPGTTTATPPSSCSAIQPQVTIAQQQQVAIPAASPLHDHREKEDRQNQDQQNGGGGGGQVRNLTDEIIDDVESFSSSLLGDESTLMYDMQLLQGLVCMQSYLD
>Fontinalis_antipyretica_26272-RA__[mRNA]__locus=163687_16_654_+_[translate_table__standard]
TRTKEVVQEGKYLGVRHRAWGRSTEEIRDPHTRERKWLGMFDTAEQAALAYDLATRSIRG
GKPRTNFIDPMQQTPSCLLSSTLAMTSQLEQGWGGPFTNAEAQAHHSDGGELGVGDGGDK
SQLVSWWDTTMMTPSATSYNPADYSKSPAPEAGTMLDATMQDPFQQMLENVERLAKAVSD
PLPWRRDANSYDFMRLTEAHKFSTAGVQIDGAG
>Fontinalis_antipyretica_14583-RA__[mRNA]__locus=166128_71888_72772_-_[translate_table__standard]
MVADGKLTSLLHLQRTRTKEVVQEGKYLGVRHRAWGRSTEEIRDPHTRERKWLGMFDTAE
QAALAYDLATRSIRGGKPRTNFIDPMQQTPSCLLSSTLAMTSQLEQGWGGPFTNAEAQAH
HSDGGELGVGDGGDKSQLVSWWDTTMMTPSATSYNPADYSKSPAPEAGTMLDATMQDPFQ
QMLENVERLAKAVSDPLPWRRDANSYDFMRLTEAHKFSTAGVQIDGAGACVTTVAAPPTP
QLPPKVNLRADFSSLLKDSWHCLFHSHGLHFYGCEHPNPSIPCADRSIFHAVFV
>Fontinalis_antipyretica_00852-RA__[mRNA]__locus=169976_5446_6120_-_[translate_table__standard]
MVTDGKLTSLLHLERTKTKKVVQEEKYLGVRHRASGRSTAEIRDPHTRERRWLGAFDTAE
QAALAYDLATRSMRGGKAKTNFIYPMQQTSTLGMTSQLQQGGGGFSTNRKAQAHHSEGGE
LGVGDGGDKPQLVSWKDTAMMTPSATSHNPSDYSKSPAPEAETMLDSTMQEPIRQMLENV
ERLAKVVSDPLPRRRDASSYDCMRLMETQKYSTAGVQIDGASPV
>Fontinalis_antipyretica_04565-RA__[mRNA]__locus=176503_44142_46381_-_[translate_table__standard]
MGSREAERNTKVGVKRVKKQSQEGRYRGVRKRPWGRYAAEIRDPNTRERRWLGTFDTAEQ
AALAYDTAARSMRGLKARTNFVYPAHQTCILSAALAASRAASKVTPVCSKQPGRKFDWFA
ALSRNEPQRVLIDYNDVGTVSRSGVEAGHDYTEVLESVERLASAISDPPRRASTTELPQT
PSSSMNATPHWPRREDAALDGARTAEETAIVNSAPDTTTLLARGAVKREPCEAPRKGKAS
HSGESSLTDNMDDSLTTKHDAITPICDYRCNGSTFEAAGAGSIAQVVSLYVDHNAEYAEN
ARTSGTPTPTNSQCFLSTQVPYSDESSLSTPSPLSTDTATSSPTNNSHPMVFSLSSEVES
FRDHSSGEASSPPLVDPRLNPDNIQCMLPLSMRSSLESYNYEGCSVGSSHQFQASASSSE
VDVEETWSNLCELPASWDFSLCPLPEDVKPVFGIPDSQELGSCPDGYEGCFLDSDCWHYT
QMSLDFGNDRNVVVGDGYPATSFVPVQPLTTLNYQQHQFYGPSTIFA
>Fontinalis_antipyretica_22393-RA__[mRNA]__locus=179889_5471_7462_+_[translate_table__standard]
MGARALERKGGSKKGTKSKPQEGKYRGVRRRPWGRYAAEIRDPHTRERRWLGTFDTAEQA
AVAYDLAARSMRGLKARTNFVYPTHQTCLLSAALAASRATTPGEGFFGNNSNTKLGTKAL
PTLGHANLDWNTALGSSSHNGRNGAAAAFMLGPPGVDSLMMDPSSEPYRHMYESVERLAS
AISDPRPFKSNTRDAEDAVVPMNYCRANKLTDDKRGGAAVKREQWVVQVSGRIAGDPDLQ
HGCVTVAIAAPQVLNLAGFPNHLSVETVTGLGDNKVTMSNESTLTNARLSSRASKFHEEE
AGTLSQVVSKYVTVDTGILCAVPSNSVNNEDPPVDPSPCFLSTQVPYSEDSSTSSISPLG
DTATSPDSPTWLHPLPVATIPGPNQLQNPDNLQSILPLSICSSAPREWTTTVYDVLPSRE
SSSWNGATCGAPSESWSTLCELPAAWQYYTDPGMVAKEMEHELVDVKRELALRSYGDREA
ASSCAWLTFQDEGCDACFSSDHWRFPDSAGAGAETSAVSCLSDLGDDYLCNDVQLQQQQH
QLQQQPSCNDYGVETQVFPVYVVEEPLGCCYEIPGL
>Pleurozium_schreberi_maker-scaffold_330-snap-gene-1.56-mRNA-1_gene=maker-scaffold_330-snap-gene-1.56_name=maker-scaffold_330-snap-gene-1.56_seq_id=scaffold_330_type=cds
MGSREAERNTKAGVKRVKKPSQEGRYRGVRKRPWGRYAAEIRDPNTRERRWLGTFDTAEQ
AALAYDTAARSMRGLKARTNFVYPAHQTCILSAALAASRAASKVTPVYSKQPGRKFDWFA
ALSRNEPQRVLIDYNDVGTVSRSGVEAGHDYTEVLESVERLASAISDPPRRASTDLPQTP
SSSMNASPHWPRRENAALDGGRTAEEKAIVNSSKDTATLLAPSAVKREPCEVPWKGKVSH
SGESSLTDNMEDSLTTKHDAITPVCNCSNRCNSSTFETAGADSIAQVVSPYVDHNTKYAE
KARMSKTPTPXNSQCFLSTQVPYSDESSLSTPSPLSTDTATSSPTNNSHPGVFSLSSEVE
SFRDPSAGEASSPLVDPRLNPDNIQCMLPLSMRSSLEPDYEEFSVRSSHQFQASASSSSE
VDVGETWSNLCELPASWDFSCFPSPEXVKPVFGVPDSHELGCPDGYDGCFMDSDCWHSXQ
MSLEFGNDGNVVIADGYPVTSFVPVQSFTALNYQHPFYGPSTIFA*
>Pleurozium_schreberi_genemark-scaffold_64-processed-gene-3.11-mRNA-1_gene=genemark-scaffold_64-processed-gene-3.11_name=genemark-scaffold_64-processed-gene-3.11_seq_id=scaffold_64_type=cds
MGARALERKGGTKKGTKNKPQEGKYRGVRRRPWGRYAAEIRDPHTRERRWLGTFDTAEQA
AVAYDLAARSMRGLKARTNFVYPTHQTCLLSAALAASRATTTGEGFFGNNNTKLGTKALP
ALGHANLDWNTALGSSSHNDRNSSAAAFMLGPPGGDSFLMDPSSEPYRHMYESVERLASA
ISDPRPLKSSTRDAEDAVVPMDYSRANNKLTNGKRDSVAVKREQWVVMKSGRIAGAHDPQ
HGCVTVAIASPQVTGLGDNKVTVSNESTLTNARPSSRASKFHEEEAGTLSQQLPVAIPEV
NQLQNPDNLQSILPLSICSSASREWTTVYDVLPSREISWNGATCGAPSESWSTLCELPAA
WQYYTDPGMVANEMEHELVDVKRELALRSYGDKEAASSCAWLTFQDEGCDACFSSDHWRF
PDSAGAGTENSAVSCLSDLGDDYLCNDVQQQQQPSCNDYGEETQLFPVYIVEEPLGCCYE
IPGL*
>Pleurozium_schreberi_genemark-scaffold_467-processed-gene-1.12-mRNA-1_gene=genemark-scaffold_467-processed-gene-1.12_name=genemark-scaffold_467-processed-gene-1.12_seq_id=scaffold_467_type=cds
MAADGKTILLHPRRTKTKKAVQEGKYRGVRQRPWGRFAAEIRDPHSRERRWLGTFDSAEQ
AAVAYDLAARSMRGVKAKTNFVYPAQQTTCLLASTLAFRFDTCVRVWRGWRALSVIPCQC
VVTRILTML*
>Azolla_filiculoides_s0263.g060857
MRKKAQQDHGATNYHHQQRGGGSCGSGGGGGGGGGGGGKNVRFLGVRMRPWGRFAAEIRD
PSTKERHWLGTFDTALEAALAYDRAAISMRGPKARTNFPYTTTTTSTTNHPHAQAQAQAQ
AQAQAHHLQSVHAQPPPPPPPTAPTATTTALSLSRSQSDTITHHRPPRQSESLQSLLQSQ
SQSQSRSHSQSYAPPLTFSSHTAAISSSPHNNHHPLTTDCDVSQYMIMLSNNYNVSHNML
PLDHHHASNNNPNLDVSDNIPRKLNNNIRQPMVKSNNNNNNNCHDDIQRSILSNLSYNVA
FNNNAMLQRSEDMALTEATSNSNDSNCVIGKDQLHGYDVITFQRDTANYGDHNIILDPTS
IHNSVHLPDHIHDHEHTHHASNGYNSNGGDTLRMSVTGNEHPSKRIITHNNSKRGCGSSN
NNNIDTSLMGELGKVINAGMSCVNIIVKPLQDDERYKERSRKHDDDDTVGGSWCDDQEKE
MMSYTYLRNTNSASSNDDNNNNNNNNNNNEHVITSTLEHSYKFMSAGRLCNNSYPYYNCN
FASNLCSSSANDLQQVVNSSGLKH*
>Salvinia_cucullata_v1.1_s0001.g000401
MPPQQLLPNTISSSSSQYDCGRNQPIRSSSQDDRARNPPPPPPGLSIAAHNHKMHMSHDA
QASAAAEMYVGAATRFICNSNSPPPQQMNYKCTRRADHIDHQLNNLQFKRCCRDITIGTS
LPQPDPATTNSNVTKKNKECPQESSRWTAVAGAKTAGSSSIIAPAEYSVSHLQKKKADGG
NGGVLSSLVVSNGGGEAAVATSKSGGGNNAMAGSTQQQQRFVGVRMRPWGRFAAEIRDPC
TKERHWLGTFDTALEAALAYDRAALTMRGANARTNFLYPVLLHHNNTATPTTTMPMAITS
TLHSNSAAQPPAPLPLHGRHSSTSLTTPPPPHLILPPTSSASTCPTSLLIPSSAPPYPAH
YPTIPAGVNVPPQSLSPPLPSSAPTSYHASHPNFCLSPAAGVNRASLGLPAAAASDIDAA
LAIAAGVAQLSHAGDRGCSSSNLILDGGSYQWQVATSSTVAAHTLTQTASMRGTIAAQAT
AAAAPAHVAPKQIPALSAAGANITINGVWCSGDAGAEISAACDVTEWSNNWNDAAVDCSR
PTQENGGLGYAEPIRRTMAICSMGELGEAIINGCRRSTTPSGILNSGGETTDRCCDPGDS
TSCILNHHDDVDPTQYRNYGGNISPVIMDDSGGGGAVSAKNTAVVGVRDDVYQGGDAWMR
PATPPPIGGSRSYVQGLGGRQTSDGRRPRRNGGFEGLTPEASRGSPAPLGVSELQQVVNG
AAYRRYSLDGCFRR*
>Abies_alba_AALBA5B349585P1
MKSQQKQSELLKNGNVSPGKLSEKQFKRGKEAGRYRGVRRRPWGRFAAEIRDPKTKERRW
LGTFDTAEEAAYAYDFAARAMRGNTARTNFIYLNSELCILSTPPPGALVTGTAFPTNIEN
PCSYNLQKLSDCPCNEPKQQQQQKQHGGYNMRANIVMNSCLRPSNIEIVNNFQSFAGAGA
STSVVPVTLPGDHYGINGSSWQDLPLADPILLSSSKNTIYHTNHSTIPSSVSSSSTCSSD
TKASDHQYVFNNNMTTIRSTAFPLSNPVESISFLPCLEEPVSDVYRPVSSYSYAWSSDVE
HQFQNPGDSNGFSDSGLLEQVIRGYFPMSVSTSPISSFCNSKDINSNNTLDYAACVPQEN
SSTFTPTCTGFDTTDLMKADLERFIETYYLA*
>Picea_lambertina_PILA_05857
MKSQQQSELQKNVSLSPSKLSEKQFKRGKEAGRYRGVRRRPWGRFAAEIRDPKTKERRWLGTFDTAEEAAYAYDFAARAMRGIKARTNFIYLNSEHCVLSTAHPVAHTVTPFSTNIKDPFSHKPQKLQDSWPDCLWREPSTTRPGPCNEPKQEQQQQKQQFSFNGGYNILGNIVMNSCLRPSKNGIENNNVQSLSGAGSSSVVPVSLPRDHHSNNTNPWQNLPRADPILLRSSKHTIDQTHHSTISSPVSSSTTCSTVTKISDHQPASFNNNITTIPATALSLSNPVENAYFLPCLEEPSSEVCSPVSPYGYALSSNVEHQFQNLADTNGSSDSGLLDQIISGYFPMSVSTSPASSVCSPKDINNINTLDHGVCVPQENYSTITTASTGFDTSDHIMADLEKFIETNYFGLYFNPEVHQQPQEQPQQLQPQEQRQQQQQQQEANNFNSTHLMASYPYTDFFNMPPISDALEEILHLTPELFDSQQYNITRRMSSKGIQCSTMKTKLGMRNKPYYKWQAVEEELRRVSVKIRLKASMACPSEVSEERFGTTQEVASLKEKLSRLEGIGAQLMEEA*
>Picea_lambertina_PILA_23527
MVKLQSGEPSHSSAFKSQSHSHDNGVRSPSLSPRKFSEKQFKRGKEAGRFRGVRRRPWGRFAAEIRDPKTKERRWLGTFDTAEEAAYAYDFAARTMRGFKARTNFMYVDPEAYMTFSQPQCAAVPANNTEVATDIKNPLLKKHEEPQHSWFDSLWGASSTRPNQMQSNICESIARCSMPVSLPRYHQNASSCHNMGQADTALASKLVKSTDDLTHDFTIPSSTASVLANISDHQSSLNSISTIPTISIQLPFSKPVESLSSLIFPKEPASKTCSEVSPKDALTSSQEHGFHNVADLNTYSNSGLLDQIISRYIPVPAVTRPTSNFSSPSSSTTLDYDVCLPQESCSISTPCNGIASTGLMIRADLERLVEENYRSLYLNPEEQQCQHEDCKFNNTHLSATDRYPSSMFSMPIVSDAIEEILHLTPELFDRQ*
>Picea_lambertina_PILA_33057
MSASMKLPTFRGIGNEDTDQFWFITDDVWIAQQVNNGHVKKAQPATAFQDRALDWYITQANTVVNLWGFVLFSSAAYCIIYSINTVIRAFEGLMASSSEHNNIQVSDNDRFPADSSMMSQSSSSSALAPHVSNSTRKSSSSSSSPEKKFKRKQQEPGRYLGVRRRPWGRYAAEIRDPTTKERHWLGTFDTAEEAALAYDRAARSMRGIKARTNFMYADMPQGASLTNDMSPEEIERLRSLLLASQMNWTDQQQQQQQGQPEKVHYNIEEHSRVLHDSSCSIPFNIGSLNPSQFMPMPCNISEQSKPAMNPNFEAENALLMHSDTAWTMANLLDSFPRQVPINNYSAHQLQQSSTFPLSSTHGPNYSLFSAPEDQIPAPISTNTDTNKSHHQIYIPDYLLSSAHNLKSQSPMDTFSAPSSEVCSPDRYISLPSIEPVSAPVSEVCSPVNHVQTNPNSVHSSFPSLYEVSQGLWVDSNHQPNFPDWEDQYCESPISCPGISYDSELNSTMLHSPLFGFMPQVSDSSIHDAFDLGSSQL*
>Picea_taeda_PITA_10698
MKSQQQSELQKNVSLSPSKLSEKQFKRGKEAGRYRGVRRRPWGRFAAEIRDPKTKERRWLGTFDTAEEAAYAYDFAARAMRGIKARTNFIYLNSEHCVLSTAPVAHTVTPFPTNIKDPFSHKPQKLQDSWPDYLWRDPSTNRPGPCNEPKQQQQKQQFGFNGGYNMLGNIVMNSCLRPSKNEIANNNVQSLSGAGSRSVVPVSLPRDHHSYNTNSWQNLPRADPILLSSSKHSIDQTHHSTISSSVSSSTTCSTVTKISDHQPASFNNNITTIPATVMSLSNPVENAYFLPCLEEPSSEVCSPVSPYAYALSSNVEHQFQNLADSNGSSDSGLLDQIISGYFPLSVSTSPASSVCSPKGININNTFDHGVRVPQENYSTITTASTGFDTSDHFMADLERFIETNYFGLYFNPEVQQQQPQEQPQQLQPQQQPQQQQQQQEANDFNSTQLMASYPCTDLFNMPPISDALEEILHLTPELFDSQQYGNAYYN*
>Picea_taeda_PITA_24988
MVKPQSGEASHSSALKSQSQSDNNGARSPNLSPSKFSEKQFKRGKEAGRFRGVRRRPWGRFAAEIRDPKTKERRWLGTFDTAEEAAYAYDFAARTMRGMKARTNFIYVDPEAYMTFSQPQCAAVPANNTEVPTDIKSPLFQRHEKPQNSWVDSLCRASSTKPISYNEQKQQQQQQQKQLSLNGSYNLLGDESCSISTPCTGIDPTGLMIRADLESLFKVL*
>Picea_taeda_PITA_37379
MVTDITHRGHFCSIYSEDIHSEDYLYTGGLISDRHGILWAQPVTIFQSRDTMKSQQQQPELQKNGSVSPSKLSEKQFKRGKEAGRYRGVRRRPWGRFAAEIRDPKTKERRWLGTFDTAEEAAYAYDFAATVMRGMKARTNFTYLDSEHCITSTPPPAALTSTTFPTNIRSPFSHRPQKLQDSSATCNEPKQQQRKQQFSLNDGYNVLGNMVVNSCLRPLNQDIENNNQSLAGDSSCPASLPKDHYSINGSPWQNMPLADPILLSSSKHIIDQTHNSTIPSSVSLSASLSLATKTSDHQPAFIKNITTNIPLSNLVESISSIPCLEEPASELCSSFSSYSYALSSNVEHQFQNSADSNGYSDSGLLEQIISGYLPIPVPTSPRCSVYSPKDMNHDNTLDHGVCAPQENYSNFTTTGAGFDRTDFIKADLERFIEMNYLGLYFNPELQQQPLEQSQQQQHEVNNFNSVHLSTPYPFMESLFNMPPISDALEEVLQLTPELSDSQRYDSAGYN*
>Pseudotsuga_menziesii_PSME_02466
MVKPEFRDSALKPQADSDNNGVDSPSLSATCKLSEKQFKRGKEAGRYRGVRRRPWGRFAAEIRDPKAKERRWLGTFDTAEEAAYAYDFAARSIRGIKARTNFIYVDQESCMIFSQPQSPAGPGHSTVVATDHIKTPFLQKHEKLQDSSADCPWPDLSTIHGSYNVPKQQQQNKQYSLNGGYDILGDVGMSNYLNSSKNQTESNNYRPVARSSMPVFLPRDHQNTSSWHNMDQDDTDLDLKLSKSTIDLPHDFPIPSSVSSSATASVLAKIPDHQTSFNNGTIMPTSMQLLFSKPVESLSFLPFLEEPTSRVCSPVSSKNTLTSNLEHEFQNLADYNTYSESGLLEQIISGYLPLPARTSHISSPNNNTTLDYAVRLPQDSYSTFTPCTGIDSTGLVIREDLERLFEANYLGLYLNPEEQQAQQQQRQHEDCKLNSNNLF*
>Pseudotsuga_menziesii_PSME_05261
MASSEHNSLVSDNDRFPVDGSMMSQSSSSALAPHVSSATRRSTSSSSSPERKFKRKQQEPGRYLGVRRRPWGRYAAEIRDPTTKERHWLGTFDTAEEAALAYDRAARSMRGVKARTNFMYADMPQGTSLTSVMSPEETERLRNLLLASQMNWTEQQQRVQPEQGQYNIEEHSRVLHDSSCSIPFNIGSVNPSQFMSMPCDISEQIRPAMNHNFESEKALLQPDSAWTMANLLESFPRQVPINNYSHHQLQQSSAFALPSIHDPNYSLFSAPQDQIPAPISTNIDTSNSHRQIYIPDHLFSPTHNLKSQSPVDTFSAPSSEVCSPDRHNSLPSIEPVSAPASEVCSPTNHVQTNPSVHSAFPSLYEVSQGLWVDSNQQPNFANWEDQHCESPIYCPGINYDIELNSTMLHSPLFGFMPQVSDPSIHDSFDLGSSQL*
>Pseudotsuga_menziesii_PSME_06822
MGKPETRDSALKPQSDSDNNGDHVPSFSASCKLSEKQFKRGKEAGRYRGVRRRPWGRFAAEIRNPKTKERRWLGTFDTAEEAAYAYDFAARAMRGIKARTNFIYVDPESRMTFSQAQCQEDPGHNTVVATDIKSPFLPKHEKLQDSWAGCPWRDLSTIPGSYSVPKQQQFSLNGSSNMLGDVGMSNYLNSSKNQMESNNYKPVPRSSTPVSLPRDHQNTSSWHNMTQDDTVLAMKLAKSTIDLTHDFSIPSSVSSSATASVLAKITDNQTSFNNSTIIPTSMQLPFSKPVESLSFLPFLEEPASRVCSPVSSKNTLTSNLEHEFQNLADCNTYSESGLLEEIISGYLPLPARTSHRSNFSSYSTPSPCSAIDSSGLMIRKDLERLVEANDRGLCLNPEEQQAQQQQRQHEDCKLNSNHLSDSYSYADSLFNIPLVSDAIEEILHLTPELFDLQRYT*
>Pseudotsuga_menziesii_PSME_07876
MKSQQQQSELQKNESLSPNKLSEKQFKRGKEAGRYRGVRRRPWGRFAAEIRDPKTKERRWLGTFDTAEEAACAYDFAARAMRGIKARTNFIYLNSEHCMLSTPPPASLTGSTFPTNIKDPFSHKPQKLQDSWLDCLWRDSSTTRPGPCDEAKQQQQKQQFSVNGGYNMLGNTVSSLRPSNNEIENNNNQLLAGAGSSSVVPVSLPRDHHSINASTWQNLPLADPILLSLSKNTMDHTHRSTIPSPVSSSTTCSSVTKISDHKPAFNNNITITPENAIPLSNPVESVYFLPCLEEPASEVCSPVSPYSYTLSSNVEHQFQNLTDSNGHSDSGLLDQIISGYLPMSVSATSPASSVCTPKYFSNNNTLNCAVCVPQENYSTITPTCTGFNTTDHIMADLERFIETNYIGLYFNPEAQQQPQDHQQQPQDQPQQQQQQEANNFNSTHFSAPYPYTDYLFSMPPISDALEEILHLTPELFDSQQYDNAYYG*
>Pseudotsuga_menziesii_PSME_08529
MDSAPVEIEIVADNSLHFSYQYGLQHHGSKPRRSLSKAMKRRQQPGKYLGVRRRPWGRYAAEIRNPFTKERHWLGTFDTAEEAAMAYDQASLSMSGCKARTNFVYANWGSAVMSQINYNDNIWGLLPTSPMIWDAIPRTMQSDHLISDPNALSLSPSVSSTEICPHGSHNLSPAEVQLTDEDAFVEENDLPKTLAEGKRPANLIHQRKNLEEENDPMGSDSWSIATILESFDSSEICSPEQILRASRSDRLIDPRSDDISVLFCDEEISDAVGLGFANTNNSCSPSSHKLGHEKLQVLSDDEVLTQTWELENSGDMSDQTHALSGSVTSLYREQDQLSNPSSQIYNSEPWFRDQYDASHGIGCTLDFETEYEWFQDQNYRSEMQWSFGLNSPFFEYLPHKKSSLSDGRQPYVSSNVEQRFP*
>Sequoiadendron_giganteum_SEGI_02156
MEGQAHGKCKDKSSKYLDALWESLAASAAAAEHQKSNQVDKEPTTQSLKAKEPMEKLLKQSKSQESGEKTRGSKDLSLSPKKFKRSREPGRYRGVRRRPWGRYAAEIRDPKSKERRWLGTFDTAEEAAYAYDMAARSMRGIRARTNFLYINSEPCSFFSKQPVVNVHALGSSSKLNAILAQPTKRLQDAWSDYTWRDSSMKHFGSNAGSCNSCGDMVVSNYMQSSTDTMEKNHHLLGGGSSNLQAPVSLPRDLSCSSSNIAIARPWQNNGLASPSPNLDISAPELPNPEICYQNATTDGFVIPCSFLWCQPSFSPIDQPSLTTTTIFNTSPVTSPATPTLPNQVENHPLLPFLEEPASAPSSEICSPLSLNPLSSNIENATADNFYADSGLLDQIINKFLPTSKPNNNNRNSGNMDHDINLPYMTTPTCSTNIVTSGLPTVDLQKLIDTNYQCLYFNQQLQMEMEKYDRNDKPIPNDFPDNQWPSFSVYNLDTLLQDLLQQTTSEIVDMAS*
>Sequoiadendron_giganteum_SEGI_34552
MGSEKNNILLSDNDRMEYIKNQPSSSPPAPSAAVLVHHRGGSSYTSTTTRSSPERKLKRKQQEPGRYLGVRRRPWGRYAAEIRDPTTKERHWLGTFDTAEEAALAYDNAARSMRGVKARTNFMYADMPQGASLTSVMSPEDTERLRCLLLASNVNSWTEQHLHQQQHHPHLQQQQHPHLQQQHPDHHQQQQQINIDQHSRVIAKDCLLPAATLLHPSQFIFAESCKPCVPDSVGEEKAVFMQSDAWNIASILDGFPCHPASSNLQQQFLHHHQQQQSSAFAFSSPTYGPNHTLFSPPPKQIPSPITQICTSDLLSAKSQSPAETISATSSEVCSPECFQNTCTTTTTTTEIHFHSPHLANSLPPTERALSAPASEVCSPAAVSHAQINPTSTEYSYTVPSLYDVSQGLWVDSDQQALVTDWGNQLCESPISCTGIDVNELNSTLLHSPLFGFMPQVSDSFLHGIPTFTDVFDLGSSQL*
>scaffold-EGLZ-2035111-Prumnopitys_andina
NQSSPSPSATLAHSPERKFKRKQQEPGRYLGVRRRPWGRYAAEIRDPTTKERHWLGTFDTAEEAALAYDRAARSMRGVNARTNFMYADMPHGAALTSVISAEDTE
>scaffold-HILW-2114333-Acmopyle_pancheri
NQSSPSPSATLVHSPEKKFKRKQQEPGRYLGVRRRPWGRYAAEIRDPTTKERHWLGTFDTAEEAALAYDRAARSMRGVNARTNFMYPEMSHGASLTPVMSAEDTE
>scaffold-JBND-2072753-Pinus_ponderosa
SSSSSSSPERKFKRKQQEPGRYLGVRRRPWGRYAAEIRDPTTKERHWLGTFDTAEEAALAYDRAARSMRGIKARTNFMYADMPQGASLTNDMSPEEIERLRSLLLA
>scaffold-JZVE-2039169-Parasitaxus_usta
ERKFKRRQQEPGRYLGVRRRPWGRYAAEIRDPTTKERHWLGTFDTAEEAAMAYDRAARSMRGVNARTNFMYSD
>scaffold-MFTM-2083392-Pinus_jeffreyi
GRYLGVRRRPWGRYAAEIRDPTTKERHWLGTFDTAEEAALAYDRAARSMRGIKARTNFMYADMPQGASLTNDMSPEEIERLRSLLLSSRMNWTDHQQQQ
>scaffold-MIXZ-2012617-Agathis_robusta
TNTKSPERKFKRKQQEPGRYLGVRRRPWGRYAAEIRDPTTKERHWLGTFDTAEEAALAYDRAARSMRGIKARTNFMYADMPQGVSLTSVMSPEDTEKLR
>scaffold-NPRL-2127173-Cathaya_argyrophylla
GRYLGVRRRPWGRYAAEIRDPTTKERHWLGTFDTAEEAALAYDRAARSMRGIKARTNFMYADMPQGASLTNEMSPEEIERLRNLLLAPRMIWTDQQQQAQPEQ
>scaffold-PLYX-2013553-Falcatifolium_taxoides-2_samples_combined
MENIKNHQSCPSPSANLVHSPERKFKRKQQEPGRYLGVRRRPWGRYAAEIRDPTTKERHWLGTFDTAEEAALAYDRAARSMRGVNARTNFMYPDMPQGASLTPVMSPEETE
>scaffold-QCGM-2006673-Saxegothaea_conspicua
NQSSASPSATLAHSPERKFKRKQQEPGRYLGVRRRPWGRYAAEIRDPTTKERHWLGTFDTAEEAALAYDRAARSMRGVNARTNFIYADMPQGASLTPVISPEDTE
>scaffold-QCGM-2006674-Saxegothaea_conspicua
NQSSASPSATLAHSPERKFKRKQQEPGRYLGVRRRPWGRYAAEIRDPTTKERHWLGTFDTAEEAALAYDRAARSMRGVNARTNFIYADMPQGASLTPVISPEDTE
>scaffold-QHBI-2058742-Falcatifolium_taxoides-A
MENIKNHQSCPSPSANLVHSPERKFKRKQQEPGRYLGVRRRPWGRYAAEIRDPTTKERHWLGTFDTAEEAALAYDRAARSMRGVNARTNFMYPDMPQGASLTPVMSPEETE
>scaffold-YLPM-2004533-Pseudotaxus_chienii
IGSSSSSSTSTRSSPERKLKRKQQEPGRYLGVRRRPWGRYAAEIRDPTTKERHWLGTFDTAEEAALAYDRAARSMRGIKARTNFMYADMPQGTSLTSVMSPEDTEKLKCLLLASHVNSWTDQHPHQQQP
>scaffold-ILBQ-2003565-Conocephalum_conicum
RYRGVRRRPWGRYAAEIRDPNTKERKWLGTFDTAEDAACAYDNAAREMRGPKARTNFVFPMPLPPSKTPASFH
>scaffold-TFYI-2065637-Marchantia_emarginata
GSSSLANTGRKIGEKRGKRNRDGRYRGVRRRPWGRYAAEIRDPNTKERKWLGTFDTAEDAACAYDQAAREMRGPKARTNFVFPAH
>scaffold-AWOI-2012370-Diphyscium_foliosum
KMGARALEGRKGASKKVRKPQEGKYRGVRRRPWGRYAAEIRDPHTRERRWLGTFDTAEQAAVAYDLAARSMRGLKARTNFVYPTHQTCLLSAALAASRASEQLKGDGFFGETPCSKQGRILDWSTALMLGAPPKAANDNVAFPGRLMLAPVNTLMDPSSEPYRHMYESVERLANAISDPRPKPSPRENDDLVKTPDGQKSGDAPESSMRREHWLVCHTQDSIRPPNPKSSTMEISNSLDTRACVTVAIPPPENICSRDNQASCHKVTVSSESTLTNNTTPVHGHENGHTPRTPCASKFFGDGAGTLSQVVSKYVSIDNGPHTVNSAALIDNRVDSDQCLLSTQVPYSEDSSTSSVSPSVDTATSPDSATARSPGQMFLTNAETQGLNPAVGVVFSHLSSNNTVSNQNPDNLQSIFPSSMNVLQTSELLGNQQQRGEWRCHSSQPLPWIRPRPLGQDPWNGNTCDPSENWTNLCELPAA
>scaffold-RDOO-2017393-Racomitrium_varium
MVGKVQTSSLGAHGEQSHTLVPETVGSRPVSQKLKAASIKRAKKVQEGRYRGVRRRPWGRYAAEIRDPNTKERRWLGTFDTAEDAALAYDTAARSMRGLKARTNFVYPTHETCLLSAAAALAAPNGLQHST
>scaffold-TAVP-2013475-Calliergon_cordifolium
AGGGGAMGSREVERSTKVGVKRVKKPSQEGRYRGVRKRPWGRYAAEIRDPNTRERRWLGTFDTAEQAALAYDTAARSMRGLKARTNFVYP
>scaffold-VBMM-2046292-Claopodium_rostratum
AGGGGAMGSREAERNTKVGVKRVKKPSQEGRYRGVRKRPWGRYAAEIRDPNTRERRWLGTFDTAEQAALAYDTAARSMRGLKARTNFVYP
>scaffold-VMXJ-2131524-Leucobryum_albidum
LRRRPWGRFAAEIRDPHTRERRWLGTFDTAEQAAVAYDLAARSMRGVKARTNFVYPTHQTCLLSAALAASRASEQVKGEGFFGKPPSSNHSNWPWIQTSGLMATHASAVDAAMDPSSESYRHMYESVERLAKAISDPIPRHPDDDLHATTLKKKMAPVQAQAHDAVKRSSRTPKREQWVARDDHNFDPRCQSCERNEVEVARNFSSQECVTPATPPLKDWQTVTCIEGSPVSCQITVSSESTLTETRHGSRVSKFHDDEVGTLAQVVSKYVCIDNGHGIMPSKPLENQASESSQCLLSTQVPYSEDSSTSSVSPSADTATSPNSASALPTPVYTEIPFAPFPTKSSMFNQNPDNLSSILPSNMNLQQQAQLGEWPTDMPRLRCLEVPASWSGIPCEPSETWTNLCELPAA
