# Supplementary material for: Water‐related innovations in land plants evolved by different patterns of gene cooption and novelty
Source: New Phytol. 2022 Feb 8;235(2):732–42. doi: 10.1111/nph.17981 (PMC9303528; doi:10.1111/nph.17981)
Supplement: Supplementary file 3 — Dataset S3 Fasta alignments and phylogenetic trees. [file NPH-235-732-s005.zip › Supplementary_Data_3_fasta_alignments_trees/Roots/Lateral_roots/PUCHI_A0A178URC3_1_1kp.fasta.aln.trimmed]

>Volvox_carteri_f._nagariensis_XP_002952426.1_hypothetical_protein_VOLCADRAFT_105483
GAKASSAPSLSVKPKSGACKYRGVRQRPWGKFAAEIRDPHKGVRVWLGTYDTAEEAALAY
DKAAREIRGPRAVVNFPNVNPGAGSSSLGTS
>Arabidopsis_thaliana_Q3E703_Ethylene-responsive_transcription_factor_ERF088
MLKSSNKRKSKEEKKLQEGKYLGVRRRPWGRYAAEIRNPFTKERHWLGTFDTAEEAAFAY
DVAARSISGSLATTNFFYTENTSTWGSSSLC
>Arabidopsis_thaliana_Q9FYK5_Ethylene-responsive_transcription_factor_ESR2
GVTTAKAASGAGASGVSTIRYRGVRRRPWGRYAAEIRDPLSKERRWLGTFDTAEEAACAY
DCAARAMRGLKARTNFVYPMPSLHRIFSSPP
>Arabidopsis_thaliana_Q9SAD4_Ethylene-responsive_transcription_factor_ESR1
KLSSKDTTVTIAGAGSSTTRYRGVRRRPWGRYAAEIRDPMSKERRWLGTFDTAEQAACAY
DSAARAFRGAKARTNFTYPTAVI----MPEP
>Arabidopsis_thaliana_Q9M644_Ethylene-responsive_transcription_factor_LEP
--MNTTSSKSKKKQDDQVTRFLGVRRRPWGRYAAEIRDPTTKERHWLGTFDTAEEAALAY
DRAARSMRGTRARTNFVYSDMPPTSIVSPDD
>Arabidopsis_thaliana_Q6J9Q2_Ethylene-responsive_transcription_factor_ERF086
TTTTTGERRGRRSKQAEPGRFLGVRRRPWGRYAAEIRDPTTKERHWLGTFDTAHEAALAY
DRAALSMRGTQARTNFVYTPTDVSLIVSPYN
>Arabidopsis_thaliana_Q9FZ90_Ethylene-responsive_transcription_factor_ERF087
HRQKQQQPQPQPQQHIEEIKYVGVRRRPWGRYAAEIRNPTTKERYWLGTFDTAEEAALAY
DRAARSIRGLTARTNFVYSDMPRTSFVSPDE
>Amborella_trichopoda_W1NEW7
GLGHGVQWPSRRRRGREGGGYLGVRRRPWGRYAAEIRNPNTKERHWLGTFDTAEEAALAY
DLTSISFSGLKARTNFVYPILQPVEAVAPDN
>Amborella_trichopoda_W1PF40
SSSASSSQEKRTRRRNQEGRFLGVRRRPWGRYAAEIRDPSTKERHWLGTFDTAEEAALAY
DRAARSMKGLKARTNFMYSDMPHTSIISPDD
>Amborella_trichopoda_U5D697
NNNNRKRSPTEPGSNTSSNKFLGVRRRPWGRYAAEIRDPSTKERHWLGTFDTAEEAALAY
DRAALSIKGSDARTNFNYHSPPLPLSLSAID
>Amborella_trichopoda_W1PUX2
CCLKGKKPAAK--DPSTAARYRGVRRRPWGRYAAEIRDPQSKERRWLGTFDTAEEAACAY
DYAARAMRGVKARTNFNYPNTPDFQSFPS--
>Brachypodium_distachyon_I1IA28
SSSGKKSSASKQRRQQQPPRYLGVRRRPWGRYAAEIRDPATKERHWLGTFDTAEEAAIAY
DRAARAIRGASARTNFAFPDLPPTPYLSPDI
>Brachypodium_distachyon_A0A0Q3I8A0
SSEKKSSSSSKRRQQQQQTRYLGVRRRPWGRYAAEIRDPATKDRHWLGTFDTAEEAAVAY
DRAARSLRGVRARTNFAYPDLPPTPYLSPDL
>Brachypodium_distachyon_I1IB60
PSAAAGCDGCQPA-GSRHTQYRGVRRRPWGRFAAEIRDPSSKARRWLGTFDTAEQAACAY
DVAARVFRGAKARTNFPVEASAAPQNAAAYP
>Brachypodium_distachyon_I1GRF0
SERPPAGGRGSRRRTQEPGRFLGVRRRPWGRYAAEIRDPTTKERHWLGTFDTAQEAALAY
DRAALSMKGAQARTNFVYAAPASPPFLAPFH
>Ginkgo_biloba_Gb_26419
CLNPNKLSEKKFKRNTEAGRYRGVRRRPWGRYAAEIRDPKSKERRWLGTFDTAEEAAYAY
DFAARAMRGIKARTNFIYINSEPPATMFGTN
>Ginkgo_biloba_Gb_02790
SSRARSSPERKFKRKQQEGRYLGVRRRPWGRYAAEIRDPTTKERHWLGTFDTAEEAALAY
DRAARSMRGIKARTNFMYADMPQTSVMSPED
>Marchantia_polymorpha_A0A176WC29
-----------------------------------------MERKWLGTFDTAEDAACAY
DNAAREMRGPKARTNFCFPAQLPSLGSNALE
>Oryza_sativa_indica_A2XSZ7
SASASKKKQQQAAAAAAETRYLGVRRRPWGRYAAEIRDPATKERHWLGTFDTAEEAAVAY
DRAARSLRGARARTNFAYPDLPPNPYLSPDL
>Oryza_sativa_indica_A2X6P9
GGAATGADGGGGGGSLSGTRYRGVRRRPWGRFAAEIRDPASKERRWLGTFDTAEQAACAY
DVAARAMRGTRARTNFPVPAAAGAAAAASHQ
>Oryza_sativa_indica_A2YPS1
SPMSERPPSGRSRRRAQEGRFLGVRRRPWGRYAAEIRDPTTKERHWLGTFDTAQEAALAY
DRAALSMKGAQARTNFVYTHAA-PPFLAPFH
>Oryza_sativa_indica_A2X5F4
PEKKTRRRQQQQQQREQEARYLGVRRRPWGRYAAEIRDPATKERHWLGTFDTAEEAAVAY
DRAARTIRGAAARTNFAYPDLPPTPYLSPDL
>Oryza_sativa_indica_A2YRQ3
AATTTQQMMMRRRRARASSEYLGVRRRPWGRYAAEIRNPYTKERHWLGTFDTAEEAAVAY
DLSAISISGAAARTNFLYPDMHHSPAVPPPP
>Physcomitrella_patens_A9SFR7
VSQKLKAASIKRAKKVQEGRYRGVRQRPWGRFAAEIRDPNTKERKWLGTFDTAEDAALAY
DTGK--------NINFSIAHLVT--------
>Physcomitrella_patens_A9RFA4
VSQKLKAASIKRAKKVQEGRYRGVRRRPWGRYAAEIRDPNTKERRWLGTFDTAEDAALAY
DTAARSMRGLKARTNFMYPTH--TCLLSAAA
>Selaginella_moellendorffii_D8R735
AAAAAVAKPSPLAPPAGEGRYRGVRRRPWGRYAAEIRDPRSKERRWLGTFDTAEDAAIAY
DNAARAMRGARARTNFQYSSSSCSSPLASSS
>Fontinalis_antipyretica_26272-RA__[mRNA]__locus=163687_16_654_+_[translate_table__standard]
---------TRTKEVVQEGKYLGVRHRAWGRSTEEIRDPHTRERKWLGMFDTAEQAALAY
DLATRSIRGGKPRTNFIDPMQQTTLAMTSQL
>Fontinalis_antipyretica_14583-RA__[mRNA]__locus=166128_71888_72772_-_[translate_table__standard]
KLTSLHLQRTRTKEVVQEGKYLGVRHRAWGRSTEEIRDPHTRERKWLGMFDTAEQAALAY
DLATRSIRGGKPRTNFIDPMQQTTLAMTSQL
>Fontinalis_antipyretica_00852-RA__[mRNA]__locus=169976_5446_6120_-_[translate_table__standard]
KLTSLHLERTKTKKVVQEEKYLGVRHRASGRSTAEIRDPHTRERRWLGAFDTAEQAALAY
DLATRSMRGGKAKTNFIYPMQQTTLGMTSQL
>Fontinalis_antipyretica_04565-RA__[mRNA]__locus=176503_44142_46381_-_[translate_table__standard]
AERNTKVGVKRVKKQSQEGRYRGVRKRPWGRYAAEIRDPNTRERRWLGTFDTAEQAALAY
DTAARSMRGLKARTNFVYPAH--TCILSAAL
>Fontinalis_antipyretica_22393-RA__[mRNA]__locus=179889_5471_7462_+_[translate_table__standard]
ALERKGGSKKGTKSKPQEGKYRGVRRRPWGRYAAEIRDPHTRERRWLGTFDTAEQAAVAY
DLAARSMRGLKARTNFVYPTHQTAASRATTP
>Pleurozium_schreberi_maker-scaffold_330-snap-gene-1.56-mRNA-1_gene=maker-scaffold_330-snap-gene-1.56_name=maker-scaffold_330-snap-gene-1.56_seq_id=scaffold_330_type=cds
AERNTKAGVKRVKKPSQEGRYRGVRKRPWGRYAAEIRDPNTRERRWLGTFDTAEQAALAY
DTAARSMRGLKARTNFVYPAH--TCILSAAL
>Pleurozium_schreberi_genemark-scaffold_64-processed-gene-3.11-mRNA-1_gene=genemark-scaffold_64-processed-gene-3.11_name=genemark-scaffold_64-processed-gene-3.11_seq_id=scaffold_64_type=cds
ALERKGGTKKGTKNKPQEGKYRGVRRRPWGRYAAEIRDPHTRERRWLGTFDTAEQAAVAY
DLAARSMRGLKARTNFVYPTHQTAASRATTT
>Pleurozium_schreberi_genemark-scaffold_467-processed-gene-1.12-mRNA-1_gene=genemark-scaffold_467-processed-gene-1.12_name=genemark-scaffold_467-processed-gene-1.12_seq_id=scaffold_467_type=cds
KTILLHPRRTKTKKAVQEGKYRGVRQRPWGRFAAEIRDPHSRERRWLGTFDSAEQAAVAY
DLAARSMRGVKAKTNFVYPAQQTTCLLASTL
>Azolla_filiculoides_s0263.g060857
SCGSGGGGGGGGGGGGKNVRFLGVRMRPWGRFAAEIRDPSTKERHWLGTFDTALEAALAY
DRAAISMRGPKARTNFPYTTTTTAQAQAQAQ
>Salvinia_cucullata_v1.1_s0001.g000401
TSKSGGGNNAMAGSTQQQQRFVGVRMRPWGRFAAEIRDPCTKERHWLGTFDTALEAALAY
DRAALTMRGANARTNFLYPVLLHTSTLHSNS
>Abies_alba_AALBA5B349585P1
NVSPGKLSEKQFKRGKEAGRYRGVRRRPWGRFAAEIRDPKTKERRWLGTFDTAEEAAYAY
DFAARAMRGNTARTNFIYLNSELTGTAFPTN
>Picea_lambertina_PILA_05857
SLSPSKLSEKQFKRGKEAGRYRGVRRRPWGRFAAEIRDPKTKERRWLGTFDTAEEAAYAY
DFAARAMRGIKARTNFIYLNSEHTVTPFSTN
>Picea_lambertina_PILA_23527
SLSPRKFSEKQFKRGKEAGRFRGVRRRPWGRFAAEIRDPKTKERRWLGTFDTAEEAAYAY
DFAARTMRGFKARTNFMYVDPEANNTEVATD
>Picea_lambertina_PILA_33057
SSSSSSSPEKKFKRKQQEGRYLGVRRRPWGRYAAEIRDPTTKERHWLGTFDTAEEAALAY
DRAARSMRGIKARTNFMYADMPQTNDMSPEE
>Picea_taeda_PITA_10698
SLSPSKLSEKQFKRGKEAGRYRGVRRRPWGRFAAEIRDPKTKERRWLGTFDTAEEAAYAY
DFAARAMRGIKARTNFIYLNSEHTVTPFPTN
>Picea_taeda_PITA_24988
NLSPSKFSEKQFKRGKEAGRFRGVRRRPWGRFAAEIRDPKTKERRWLGTFDTAEEAAYAY
DFAARTMRGMKARTNFIYVDPEANNTEVPTD
>Picea_taeda_PITA_37379
SVSPSKLSEKQFKRGKEAGRYRGVRRRPWGRFAAEIRDPKTKERRWLGTFDTAEEAAYAY
DFAATVMRGMKARTNFTYLDSEHTSTTFPTN
>Pseudotsuga_menziesii_PSME_02466
SLSATKLSEKQFKRGKEAGRYRGVRRRPWGRFAAEIRDPKAKERRWLGTFDTAEEAAYAY
DFAARSIRGIKARTNFIYVDQESHSTVVATD
>Pseudotsuga_menziesii_PSME_05261
STSSSSSPERKFKRKQQEGRYLGVRRRPWGRYAAEIRDPTTKERHWLGTFDTAEEAALAY
DRAARSMRGVKARTNFMYADMPQTSVMSPEE
>Pseudotsuga_menziesii_PSME_06822
SFSASKLSEKQFKRGKEAGRYRGVRRRPWGRFAAEIRNPKTKERRWLGTFDTAEEAAYAY
DFAARAMRGIKARTNFIYVDPESHNTVVATD
>Pseudotsuga_menziesii_PSME_07876
SLSPNKLSEKQFKRGKEAGRYRGVRRRPWGRFAAEIRDPKTKERRWLGTFDTAEEAACAY
DFAARAMRGIKARTNFIYLNSEHTGSTFPTN
>Pseudotsuga_menziesii_PSME_08529
GSKPRRSLSKAMKRRQQPGKYLGVRRRPWGRYAAEIRNPFTKERHWLGTFDTAEEAAMAY
DQASLSMSGCKARTNFVYANWGSPRTMQSDH
>Sequoiadendron_giganteum_SEGI_02156
RGSKDSLSPKKFKRSREPGRYRGVRRRPWGRYAAEIRDPKSKERRWLGTFDTAEEAAYAY
DMAARSMRGIRARTNFLYINSEPHALGSSSK
>Sequoiadendron_giganteum_SEGI_34552
STTTRSSPERKLKRKQQEGRYLGVRRRPWGRYAAEIRDPTTKERHWLGTFDTAEEAALAY
DNAARSMRGVKARTNFMYADMPQTSVMSPED
>scaffold-EGLZ-2035111-Prumnopitys_andina
SATLAHSPERKFKRKQQEGRYLGVRRRPWGRYAAEIRDPTTKERHWLGTFDTAEEAALAY
DRAARSMRGVNARTNFMYADMPHTSVISAED
>scaffold-HILW-2114333-Acmopyle_pancheri
SATLVHSPEKKFKRKQQEGRYLGVRRRPWGRYAAEIRDPTTKERHWLGTFDTAEEAALAY
DRAARSMRGVNARTNFMYPEMSHTPVMSAED
>scaffold-JBND-2072753-Pinus_ponderosa
SSSSSSSPERKFKRKQQEGRYLGVRRRPWGRYAAEIRDPTTKERHWLGTFDTAEEAALAY
DRAARSMRGIKARTNFMYADMPQTNDMSPEE
>scaffold-JZVE-2039169-Parasitaxus_usta
--------ERKFKRRQQEGRYLGVRRRPWGRYAAEIRDPTTKERHWLGTFDTAEEAAMAY
DRAARSMRGVNARTNFMYSD-----------
>scaffold-MFTM-2083392-Pinus_jeffreyi
------------------GRYLGVRRRPWGRYAAEIRDPTTKERHWLGTFDTAEEAALAY
DRAARSMRGIKARTNFMYADMPQTNDMSPEE
>scaffold-MIXZ-2012617-Agathis_robusta
--TNTKSPERKFKRKQQEGRYLGVRRRPWGRYAAEIRDPTTKERHWLGTFDTAEEAALAY
DRAARSMRGIKARTNFMYADMPQTSVMSPED
>scaffold-NPRL-2127173-Cathaya_argyrophylla
------------------GRYLGVRRRPWGRYAAEIRDPTTKERHWLGTFDTAEEAALAY
DRAARSMRGIKARTNFMYADMPQTNEMSPEE
>scaffold-PLYX-2013553-Falcatifolium_taxoides-2_samples_combined
SANLVHSPERKFKRKQQEGRYLGVRRRPWGRYAAEIRDPTTKERHWLGTFDTAEEAALAY
DRAARSMRGVNARTNFMYPDMPQTPVMSPEE
>scaffold-QCGM-2006673-Saxegothaea_conspicua
SATLAHSPERKFKRKQQEGRYLGVRRRPWGRYAAEIRDPTTKERHWLGTFDTAEEAALAY
DRAARSMRGVNARTNFIYADMPQTPVISPED
>scaffold-QCGM-2006674-Saxegothaea_conspicua
SATLAHSPERKFKRKQQEGRYLGVRRRPWGRYAAEIRDPTTKERHWLGTFDTAEEAALAY
DRAARSMRGVNARTNFIYADMPQTPVISPED
>scaffold-QHBI-2058742-Falcatifolium_taxoides-A
SANLVHSPERKFKRKQQEGRYLGVRRRPWGRYAAEIRDPTTKERHWLGTFDTAEEAALAY
DRAARSMRGVNARTNFMYPDMPQTPVMSPEE
>scaffold-YLPM-2004533-Pseudotaxus_chienii
STSTRSSPERKLKRKQQEGRYLGVRRRPWGRYAAEIRDPTTKERHWLGTFDTAEEAALAY
DRAARSMRGIKARTNFMYADMPQTSVMSPED
>scaffold-ILBQ-2003565-Conocephalum_conicum
-------------------RYRGVRRRPWGRYAAEIRDPNTKERKWLGTFDTAEDAACAY
DNAAREMRGPKARTNFVFPMPLP--------
>scaffold-TFYI-2065637-Marchantia_emarginata
LANTGRKIGEKRGKRNRDGRYRGVRRRPWGRYAAEIRDPNTKERKWLGTFDTAEDAACAY
DQAAREMRGPKARTNFVFPAH----------
>scaffold-AWOI-2012370-Diphyscium_foliosum
RALEGRKGASKKVRKPQEGKYRGVRRRPWGRYAAEIRDPHTRERRWLGTFDTAEQAAVAY
DLAARSMRGLKARTNFVYPTHQTAASRASEQ
>scaffold-RDOO-2017393-Racomitrium_varium
VSQKLKAASIKRAKKVQEGRYRGVRRRPWGRYAAEIRDPNTKERRWLGTFDTAEDAALAY
DTAARSMRGLKARTNFVYPTH--TCLLSAAA
>scaffold-TAVP-2013475-Calliergon_cordifolium
VERSTKVGVKRVKKPSQEGRYRGVRKRPWGRYAAEIRDPNTRERRWLGTFDTAEQAALAY
DTAARSMRGLKARTNFVYP------------
>scaffold-VBMM-2046292-Claopodium_rostratum
AERNTKVGVKRVKKPSQEGRYRGVRKRPWGRYAAEIRDPNTRERRWLGTFDTAEQAALAY
DTAARSMRGLKARTNFVYP------------
>scaffold-VMXJ-2131524-Leucobryum_albidum
-----------------------LRRRPWGRFAAEIRDPHTRERRWLGTFDTAEQAAVAY
DLAARSMRGVKARTNFVYPTHQTAASRASEQ
