# Supplementary material for: Water‐related innovations in land plants evolved by different patterns of gene cooption and novelty
Source: New Phytol. 2022 Feb 8;235(2):732–42. doi: 10.1111/nph.17981 (PMC9303528; doi:10.1111/nph.17981)
Supplement: Supplementary file 3 — Dataset S3 Fasta alignments and phylogenetic trees. [file NPH-235-732-s005.zip › Supplementary_Data_3_fasta_alignments_trees/Roots/Lateral_roots/PUCHI_A0A178URC3_1_1kp.treefile]

(Volvox_carteri_f._nagariensis_XP_002952426.1_hypothetical_protein_VOLCADRAFT_105483:2.9355372238,(((((((Arabidopsis_thaliana_Q3E703_Ethylene-responsive_transcription_factor_ERF088:0.9171369528,((Amborella_trichopoda_W1NEW7:0.4979955055,Oryza_sativa_indica_A2YRQ3:0.4856058715)92:0.4088750983,Pseudotsuga_menziesii_PSME_08529:0.4688647692)84:0.1018084175)84:0.2200678335,(Arabidopsis_thaliana_Q9M644_Ethylene-responsive_transcription_factor_LEP:0.1474931889,(Arabidopsis_thaliana_Q9FZ90_Ethylene-responsive_transcription_factor_ERF087:0.4308524734,((Brachypodium_distachyon_I1IA28:0.1416770545,Brachypodium_distachyon_A0A0Q3I8A0:0.0698705795)99:0.0631281248,(Oryza_sativa_indica_A2XSZ7:0.1865450492,Oryza_sativa_indica_A2X5F4:0.1129995767)83:0.0829226532)83:0.1643380036)73:0.0716525069)74:0.1234492823)31:0.0000022350,(((((((((Arabidopsis_thaliana_Q6J9Q2_Ethylene-responsive_transcription_factor_ERF086:0.2591557199,(Azolla_filiculoides_s0263.g060857:0.2577756504,Salvinia_cucullata_v1.1_s0001.g000401:0.7748617936)98:0.5499426931)87:0.1355058783,Brachypodium_distachyon_I1GRF0:0.1511704400)79:0.2050712214,Oryza_sativa_indica_A2YPS1:0.0000027400)79:0.2412666206,Amborella_trichopoda_U5D697:0.8755582266)95:0.3601570803,Amborella_trichopoda_W1PF40:0.0369628028)82:0.1681366188,(Ginkgo_biloba_Gb_02790:0.0188277603,(Sequoiadendron_giganteum_SEGI_34552:0.0304383044,scaffold-YLPM-2004533-Pseudotaxus_chienii:0.0000026453)96:0.0241875511)89:0.0149166899)53:0.0003261424,((((Picea_lambertina_PILA_33057:0.0075344990,scaffold-NPRL-2127173-Cathaya_argyrophylla:0.0205552731)68:0.0021535536,scaffold-MFTM-2083392-Pinus_jeffreyi:0.0000023373)82:0.0000020073,scaffold-JBND-2072753-Pinus_ponderosa:0.0000023373)98:0.0233488868,Pseudotsuga_menziesii_PSME_05261:0.0173433344)82:0.0119811476)71:0.0317507040,((scaffold-EGLZ-2035111-Prumnopitys_andina:0.0302184266,(scaffold-QCGM-2006673-Saxegothaea_conspicua:0.0000021184,scaffold-QCGM-2006674-Saxegothaea_conspicua:0.0000021876)99:0.0113562333)82:0.0112362865,((scaffold-HILW-2114333-Acmopyle_pancheri:0.0540212042,(scaffold-PLYX-2013553-Falcatifolium_taxoides-2_samples_combined:0.0000023373,scaffold-QHBI-2058742-Falcatifolium_taxoides-A:0.0000023373)97:0.0207235247)90:0.0175543361,scaffold-JZVE-2039169-Parasitaxus_usta:0.0694944086)79:0.0053339071)96:0.0736764928)77:0.0169068280,scaffold-MIXZ-2012617-Agathis_robusta:0.0000028758)75:0.0571394537)90:0.2272119217,((((Arabidopsis_thaliana_Q9FYK5_Ethylene-responsive_transcription_factor_ESR2:0.1120741362,(Arabidopsis_thaliana_Q9SAD4_Ethylene-responsive_transcription_factor_ESR1:0.4333836613,(Brachypodium_distachyon_I1IB60:0.5500667438,Oryza_sativa_indica_A2X6P9:0.0316269515)99:0.5393524170)99:0.2430889543)100:0.5243065041,Amborella_trichopoda_W1PUX2:0.3020533336)73:0.3539763407,((Ginkgo_biloba_Gb_26419:0.0343539080,((((Abies_alba_AALBA5B349585P1:0.0828455613,Pseudotsuga_menziesii_PSME_07876:0.0335894601)42:0.0000028455,(((Picea_lambertina_PILA_23527:0.0422677080,Picea_taeda_PITA_24988:0.0170679175)96:0.0653218521,(Pseudotsuga_menziesii_PSME_02466:0.0630664481,Pseudotsuga_menziesii_PSME_06822:0.0209565293)99:0.0349899530)95:0.0995244339,Picea_taeda_PITA_37379:0.0584281120)73:0.0192822643)54:0.0221361732,Picea_taeda_PITA_10698:0.0000024085)51:0.0103751302,Picea_lambertina_PILA_05857:0.0000022482)78:0.1499106759)57:0.0746250050,Sequoiadendron_giganteum_SEGI_02156:0.2666917257)64:0.1766447252)33:0.1135411550,Selaginella_moellendorffii_D8R735:0.7834165337)52:0.2310913498)48:0.2292000845,(((Marchantia_polymorpha_A0A176WC29:0.2111513732,scaffold-ILBQ-2003565-Conocephalum_conicum:0.0987366478)58:0.0000022182,scaffold-TFYI-2065637-Marchantia_emarginata:0.0626852590)90:0.6190744020,((Physcomitrella_patens_A9SFR7:0.2372316484,Physcomitrella_patens_A9RFA4:0.0108922925)66:0.0000021433,scaffold-RDOO-2017393-Racomitrium_varium:0.0000022810)91:0.0442037004)66:0.1399875292)52:0.0892703796,(Fontinalis_antipyretica_04565-RA___mRNA___locus_176503_44142_46381_-__translate_table__standard_:0.0000023418,(Pleurozium_schreberi_maker-scaffold_330-snap-gene-1.56-mRNA-1_gene_maker-scaffold_330-snap-gene-1.56_name_maker-scaffold_330-snap-gene-1.56_seq_id_scaffold_330_type_cds:0.0110365545,(scaffold-TAVP-2013475-Calliergon_cordifolium:0.0294486107,scaffold-VBMM-2046292-Claopodium_rostratum:0.0000023373)87:0.0000024163)72:0.0110008902)98:0.1432693223)52:0.2539222047,((Fontinalis_antipyretica_22393-RA___mRNA___locus_179889_5471_7462____translate_table__standard_:0.0000023162,Pleurozium_schreberi_genemark-scaffold_64-processed-gene-3.11-mRNA-1_gene_genemark-scaffold_64-processed-gene-3.11_name_genemark-scaffold_64-processed-gene-3.11_seq_id_scaffold_64_type_cds:0.0328499754)99:0.1729386352,(scaffold-AWOI-2012370-Diphyscium_foliosum:0.0000023752,scaffold-VMXJ-2131524-Leucobryum_albidum:0.0647076578)85:0.1651706991)81:0.1421500276)51:0.2950241205,(((Fontinalis_antipyretica_26272-RA___mRNA___locus_163687_16_654____translate_table__standard_:0.0000023373,Fontinalis_antipyretica_14583-RA___mRNA___locus_166128_71888_72772_-__translate_table__standard_:0.0000023373)100:0.1136157227,Fontinalis_antipyretica_00852-RA___mRNA___locus_169976_5446_6120_-__translate_table__standard_:0.0382087892)100:0.3543956729,Pleurozium_schreberi_genemark-scaffold_467-processed-gene-1.12-mRNA-1_gene_genemark-scaffold_467-processed-gene-1.12_name_genemark-scaffold_467-processed-gene-1.12_seq_id_scaffold_467_type_cds:0.0702830101)81:0.0000022377);
