# Supplementary material for: Water‐related innovations in land plants evolved by different patterns of gene cooption and novelty
Source: New Phytol. 2022 Feb 8;235(2):732–42. doi: 10.1111/nph.17981 (PMC9303528; doi:10.1111/nph.17981)
Supplement: Supplementary file 3 — Dataset S3 Fasta alignments and phylogenetic trees. [file NPH-235-732-s005.zip › Supplementary_Data_3_fasta_alignments_trees/Roots/Lateral_roots/RALF1_Q9SRY3_1_1kp.fasta]

>Selaginella_moellendorffii_XP_002988796.1_protein_RALF-like_19
MAAWTMSGGMLVLATMWLIVATVVASSSSPRDPLLGLLQAGGRSIQYYQEPPKKKQQHIHYISYGALSADRVPCAPMSGR
SYYTPNCVAAKGPPDCYARRCSTITRCARDS


>Arabidopsis_thaliana_Q9LK37_Protein_RALF-like_24_RALFL24
MSRSLALVYLSLLCLQTHLSISVTVPIPSVNGEIDAMLNRNGVIGEEEGEEMMPSEISRRVMMMRKQYISYETLRRDMVPCQKPGASYYACRSGQANAYNRGCSVITRCARDTNDIKT
>Arabidopsis_thaliana_Q2HIM9_Protein_RALF-like_31_RALFL31
MFNSTALVIFAILFLLISADAFPIPSPNGEIDAMLIRNSIIGEDEDLMPTEISRRVLMAQKRYIGYETLRRDMVPCQKPGASYYDCRSGQANSYSRGCDTITRCARDTNDINT
>Arabidopsis_thaliana_Q6NME6_Protein_RALF-like_19_RALFL19
MGIKILLILGLLTLAVVAESANATWTLTKSCVNGQGCIGEDGELDYLMDSETNRRQLAARRSYISYGALRKNNVPCSRRGRSYYDCKKRKRANPYRRGCSVITHCYRQTS
>Arabidopsis_thaliana_Q9LUS7_Rapid_alkalinization_factor_23_RALF23
MRGLSRNSGAAAIFAILLILAVHNWSVAVSSQSTEFAGDFPPFETECRGTIAECSVSAALGDGGDLFYGGGEMGEEFEMDSEINRRILATRRYISYGALRRNTIPCSRRGASYYNCRRGAQANPYSRGCSAITRCRRS
>Arabidopsis_thaliana_Q8L9P8_Protein_RALF-like_33_RALFL33
MRGLSTKPVAIIIAILTVHFLFAAVTSQSSGDFVPIESKCNGTIAECSLSTAEEEFEMDSEINRRILATTKYISYGALRRNTVPCSRRGASYYNCRRGAQANPYSRGCSAITRCRR
>Arabidopsis_thaliana_Q9MA62_Protein_RALF-like_22_RALFL22
MTNTRAIYAVIAILAIVISAVESTGDFGDSLDFVRAGSSSLFSGCTGSIAECIAEEEEMEFDSDISRRILAQKKYISYGAMRRNSVPCSRRGASYYNCQRGAQANPYSRGCSTITRCRR
>Arabidopsis_thaliana_Q9SRY3_Protein_RALF-like_1_RALF1
MDKSFTLFLTLTILVVFIISSPPVQAGFANDLGGVAWATTGDNGSGCHGSIAECIGAEEEEMDSEINRRILATTKYISYQSLKRNSVPCSRRGASYYNCQNGAQANPYSRGCSKIARCRS
>Arabidopsis_thaliana_Q9FZA0_Protein_RALF-like_4_RALFL4
MGVKMLLIFGLLILAMVAKSVNATYPLTKSCINGQGCIGEDDELESLMDSETNRRQLARGRRYIGYDALKKNNVPCSRRGRSYYDCKKRRRNNPYRRGCSAITHCYRYAR

>Amborella_trichopoda_W1PJD3
MRRGSCLAMLLMLGLWCCSWASNWGSERMNGWGFGCKGLIMGECEVDESIRRILADAENKYISYRALKKDSVPCSKAGVSYYNCGGTGPPNPYSRSCTTISGCARDTG
>Amborella_trichopoda_U5D4M2
MALKILSILLVLVAAACMAGMSGALIPDNDWRFKSLDADVSISDIDGGDNLVGDFVDEDEEMSMESETSRRLLGGAKRYISYGALKKDRVPCNHRGASYYNCKRTSRANPYRRGCSAITRCARILK
>Amborella_trichopoda_W1PVY3
MALKILSVVLLLFAAASMSSAFMPDSDWELKSLDADVGIGYIHGGDGLVGDLIEEDEEMSMQSETSRRVLGAARQYLSYRALLKNRVPCNHRGNSYYNCKPRARANPYRRGCSIITRCARILK
>Amborella_trichopoda_W1P3J0
MARLLYFSLLLILMLSLLFSGSAMAGIPISDHFLDWVPAKQSCEGSIGECLSGEEFAMDSEINRRILATDQYISYNALKKNIVPCSKKGQSYYNCRAGGQANPYSRGCSAITRCARDTS

>Brachypodium_distachyon_I1HKZ6
MARLVAFFTVVVVLVACLCAAASLPYAMAGSGAMNLHPSSRGLKSCDGTLGDCVADNDESETSSPLNAVVRRSLARKPTARYISYGALKADQVPCNKRGQSYYTNCASMKQANPYQRGCSAITRCARNMN
>Brachypodium_distachyon_I1ILT9
MPPWAAWLLPPLLLLLLLLQGRGGHGISSLDMDMEMDSEAHGRLLWEASGSGSRRYISYDALRGDAVPCSRPGVPYYNCRVSTTANPYTRGCDTITRCRDAEDPR
>Brachypodium_distachyon_I1H5K5
MPRHALLLLVAALAVSATAAAELASDSAGRSSRGTRSCGGGTVEEECLGDGGLGLSLRRRLHDEEEEEQAQYISYSALRRDSVPCSVPGMSYYNCQPDAEANPYTRGCSAITQCRG
>Brachypodium_distachyon_I1GRA0
MAPRALPLPLLLVLVLAVGLFAAAHASAAGGDFGERRRWLQEDNSSSTAGAASLLMGYISYSALFADSVPCSRQGASYYNCQPGAEANPYQRGCSAITQCRD
>Brachypodium_distachyon_I1IHS3
MAGVAKSLVVLFLLVAALSASASASSSMGAGGDLQLGLFSSSASASDRETCTVGECGGGEDEDAEGELGSASAEAHRRILAGRGYISYGALRRGTVPCNRRGASYYNCRPGAQANPYHRGCSRITRCRG
>Brachypodium_distachyon_I1HE28
MAKLLAAILFLAAALLAALAPSSSSAATAMGSGGGVAAAVVLRRGGRTCRGTVGECMEFFGVDGEGEEEVAAMAGKRRVLQDGSGYIGYDALKRDSVPCSQRGASYYNCQPGAEANPYSRGCSAITQCRG
>Brachypodium_distachyon_I1HD23
MARLGVTTALLALLVAAVAAMAYLPAPASAGGAMGGDLDSMVLLQQPRAAPACDGAVGECGVDEDEELGTGGGAGAGEALRRSLARKPTARYISYGALKADQVPCNKRGQSYYTNCANMKQANPYQRGCSAITRCARNMN
>Brachypodium_distachyon_I1HF90
MARAAALLAASALLALVLALAARGADAGVEVPLSWELGADDAAAAAEDGFGFGGADQGAVVRRVLQGGGYISYGALRRDNVPCSVRGASYYNCRPGAQGNPYSRGCSAITRCRG
>Brachypodium_distachyon_I1HUW6
MPPPPSRALLAAIVLALLLLLVVAAHGHGDADPGMAACTVEDDEACAGQGEEELMARSTRRELGGGGYIGYDALRRNAVPCSYRGASYYNCRPGGQANPYSRGCSSITRCRG

>Ginkgo_biloba_Gb_29483
MKKPSISAAILLSYVSATNMKMCNRMLCINITAFVLCLMVFMPCIKVQGSLCTDPSSIGGGCGLEEEGEDGALTVRRFLESRVQYISYAVLAADGVPCSI
TGQSYYYCNSSDTQVNPYTRACTAIARCARDTS*
>Ginkgo_biloba_Gb_20801
MENIMGHTLIWKLLTAVLFLLCYLVILPFGQGLYGLHCEPNMENCGFHEDKMAMHRIIVENQEHGYISYGALSADIVPCRMTGQSYYYCNYSDTQANPYT
RGCTAIGRCQRDMS*

>Ginkgo_biloba_Gb_24935
EMGNRWGMNESVNNV*YL*NINPLPLYYRSLQFHIIPLLIFLGILVFIYFGDICKHARMGSGRPASVLLVLCTALVVAVGSMDSLADMSWVAGTSKAATC
NGEIGECFAEEEGLMDSEISRRILASTTTYISYASLRADSVPCSKRGGSYYNCQNGAQANPYTRACTQITRCARDTS*APPPHSLFAQYLCNSCVMFGFN
KTSRVPIDGSHNDFVCSTLKF*NDLFRCPVCW*FV*S
>Ginkgo_biloba_Gb_24936
MGGLPAASVLVVLCMTLAVAVGSMDSIADMSWVAGKSTATACNGAIGECFAEEEGLMDSEFSRRILASTRTYISYGSLRADGVPCSQLGASYYNCKDGAK
ANPYTRACTQITRCARDTS*


>Oryza_sativa_indica_A2WPU9
MARPAIVAAPALLLLALLIALATGGADAAPGEVPLSWELGVVGADDAFGFPGEEAADSATAVVRRVLQQGSYISYGALRRDTTPCSVRGASYYNCQPGAEANPYSRGCSAITQCRG

>Oryza_sativa_indica_A2X861
MARAATVAAASSALLLALLLALAWGAAAGAGEVPLGWELGVGGGGGSGDDDDGFGFSGAAADGAAVVRRVLQGRGYISYGALRRDTTPCSVRGASYYNCRPGGQANPYSRGCSAITRCRG
>Oryza_sativa_indica_A2WPU7
MAKSLLAASALLLALLLAVAGGAAAAGEVPLAWELGVGGGGGGGEEDSFGFSSEDAAADGAAVVRRVLQGQGYISYGALRRDTTPCSVRGASYYNCRPGGQANPYSRGCSAITRCRG

>Oryza_sativa_indica_A2XGL6
MARRAPPFVLLVAAAAAALVVVPATAATAEALVAHWGMRAAPCLEGTVEEECVADGEVGVVGLRRWQRRRRLFQLMDDYGGGWAGAAAAAQYISYAALMRNSVPCSIPGASYYNCRPGADANPYTRGCSAITQCRD

>Oryza_sativa_indica_A2WN14
MAAAAVALLAFLLAAASAASSASAAAATLVEGGVVGRAAVVMRRGGRTCRGTVGECMEYLGVDGEGEDELAAAATGKRRVLQGGSGYIGYDALRRDSVPCSQRGASYYNCQPGAEANPYSRGCSAITQCRG
>Oryza_sativa_indica_A2Y1D8
MARLGIGVAAAAAAVVAATLVVSCLRASPAEAYSGGGLGYSQLLTTAHLGAISSSSCGGRLGRQCSAAVGADGGLLRRALAARKPTNRYVSYSALDANKVPCNKRGQTYYQNCASQQAANPYRRGCSAITRCSRNMN
>Oryza_sativa_indica_B8BKC1
MPPPSITTTTTKLFLLLLLLHGGHCLKSLDMAMEMEMDSEAHSRMLWESSSSNGRRYISYDALRSDVVPCSRQGVPYYNCRIMTTANPYTRGCETITRCRDVDP
>Oryza_sativa_indica_A2WYR6
MPPPRRAALAAAAVLLLLVVAAATAQAVEVAPYCVGEPGEECVAGGGGEEAVAVAAAARRRLQGGGYISYDAMRRNAVPCSYRGASYYNCRPGGQANPYTRGCSAITQCRG
>Oryza_sativa_indica_A2WLS6
MAPPRLRGVPVLIALVVMAAVALLPAAAADDMGGVVASASGRRKMAAAAATCDGAVGECDVDDEEEVEEMALMGAAGAASGETLMRRSLAARRPTNRYVSYAALDANKVPCNKRGQSYYQNCASQKAANPYRRGCSAITRCARNTN
>Oryza_sativa_indica_A2Z614
MARRRILPLLLVLLLTVAVATSSASPYGADDGVTVMRRVLDTAAPAPAPGPAPGGAMANTTTSGYISYDALFADRVPCSLRGASYYNCHPGAEANPYTRGCSAITQCRG
>Oryza_sativa_indica_A2ZLC4
MAAAARFLAVLLLVLAVAAASSAAASLAGSGDRHLQLGMLSTGGECRGTVGECLEGGDVDGEEGELGSASGEAHRRVLAGRGYISYQSLRRDSVPCSRRGASYYNCRPGASANPYHRGCSRITRCRG
>Fontinalis_antipyretica_25523-RA__[mRNA]__locus=124498_2125_2478_-_[translate_table__standard]
MAMGTREMVVLVLAMLVFLVTRTEAIGGDRTSSASLVFPGWKSGQRSSTTTQEDSVDEFL
DEPTRRILASTAYISYGALSANRSPCSSAGRSYYSSCTGTSSPYRRSCVQITRCARG
>Pleurozium_schreberi_augustus_masked-scaffold_637-processed-gene-0.36-mRNA-1_gene=augustus_masked-scaffold_637-processed-gene-0.36_name=augustus_masked-scaffold_637-processed-gene-0.36_seq_id=scaffold_637_type=cds
MAMGIREMVVMVLAMLVFLVMRAEAVGIDHTSSVSLEFPGWKSGRXLSTTPHEDSMDEFL
DEPTRRILATRRYISYGALNANRSPCSSAGRSYYNXCRSTGATTPYRRSCVQITRCARG*
>Azolla_filiculoides_s0002.g001441
MVLVMIVGLLGMVANVRAQFVTDTNVSTYISYGALIANSVPCSNAGASYYGCAASGAANP
YTRSCTFITACARITE*
>Azolla_filiculoides_s0010.g012094
MDRLSLPLFSLLVLLVVFASSSSQSLSLTLDPSFRYHSSSSSSLSCDASLGGHCDFGSEF
LVDSEVNRRILAGTSSYISYGALSANRVPCSSAGRSYYNCRGSGTANPYTRGCTKITGCA
RDTS*
>Salvinia_cucullata_v1.1_s0008.g003943
MGQRLLAALLAAVATINLLSGYCNCSSSRMEMEVKGPRSSGAEGEMSRAAELIGASHDNA
RYISIAVLSADKVPCHVPGSSYYGCSSSRPANSYSHACTRLTYCYRDTKGN*
>Salvinia_cucullata_v1.1_s0040.g012435
MQRRFFLPFAAVFCLLLLQQVASLDHTTPHFNDAGDADADLISRWRTMRMAENVDEDHHF
GRYSGRMLASTSTYISYGSLTANRVPCSTAGASYYNCVASGPANPYTRSCTAITQCSRDT
SRCVKSVLPSPRKHVQILSSLLLRHFPRASLQIRPPIRLNLRQY*
>Salvinia_cucullata_v1.1_s0084.g018220
MYRSFSLPLIIIAFSVLLLAPLALCSLPFDYGFRYPSSSSSSCDPSSGKCEFGSGLLVDS
EVNRRILAAGITSYISYGSLTADRVPCSSAGRSYYGCVTSGPVNSYHRDCNKITRCSKLV
R*
>scaffold-BEGM-2089452-Botrypus_virginianus
NGHGGLRTCNGAVGDCINAEEEMMMDSETSRRLLAQGKKYISYGALKKNTVPCNRRGASYYNCKNRGKANPYRRGCSKITHCDR
>scaffold-CJNT-2072153-Polypodium_glycyrrhiza
NLLLLLLLLAMVAQSLAMASFDSSYCNAATGVCGSSAGGNYLLDDDEMSRRMLIGGLGTRYISYGALTRDRVPCSTAGHSYYNCQHSGAVNPYSRGCSRITHCYRDSS
>scaffold-EWXK-2024007-Thyrsopteris_elegans
CDGSLGQCDLGSEFLMDSEVSRRILAGTSGYISYGALSANRVPCSSAGRSYYNCGGSGAANPYTRGCSTISKCKR
>scaffold-GANB-2015115-Cyathea_(Alsophila)_spinulosa
FTVLLGLVWTAHLCLCSAEYSSGGVRYVYASSRRMDTCDATSGECEPMLVGAEEVESRRNLAYAPGAHISYDVLRRDHVPCSSAGRSYYNCAGSGPANPYNRGCSRITHCYRD
>scaffold-GYFU-2097834-Polypodium_hesperium-A_type
NYLLDDDEMSRRMLIGGLGTRYISYGALTRDRVPCSTAGHSYYNCQHSGAVNPYSRGCSRITHCYRDSS
>scaffold-IXLH-2018409-Polypodium_hesperium-B_type
NLLLLLLLLAMVAQSLAMASFDSSYCNAATGVCGSSVGGNYLLDDDEMSRRMLIGGLGTRYISYGSLTRDRVPCSTAGHSYYNCQHSGAVNPYSRGCSRITHCYRDSS
>scaffold-JBLI-2016893-Bolbitis_repanda
LLAFVLLAMVAHSSAVASFAGGYCDAATGECSVAGGVDLLDDEMSRRMLIAGLGTRYISYGALTRDRVPCSTAGRSYYNCRGSGPVNSYTRGCSRITHCYRD
>scaffold-MROH-2003947-Thelypteris_acuminata
PSTNLVLTLLFLSMVAHSLAIPSFDGYCDAVTGECGSAGGPNLLDEEMSRRMLVATLSSRYISYGALSRDRVPCSQAGRSYYHCQGSGPVNPYTRGCSRITHCSRDSS
>scaffold-NDUV-2010281-Vittaria_appalachiana
LLVFCLLFVPGSLSSTFNADLMYTPGASTGTCDGSLGQCDTDSEFLTDSEMSRRILGSTSTYISYTALTADRVPCSTAGVSYYNCLSSGSANPYTRGCTTITKC
>scaffold-RFMZ-2007952-Osmundastrum_cinnamomeum-B
LVLLLPLLLIPPLHVLASPADSSANESFEGFPSLTNGGTCNGRIGECDLDSEQFMDSEVSRRILGSTSGYISYGALTADKVPCSTAGASYYNPACGTTTAANPYTRGCSTITLCERDTS
>scaffold-RFRB-2029195-Didymochlaena_truncatula
RYCDAVPGECGSAGGRSLLDDEMSRRMLVAALGTRYISYGALTRDRVPCSRAGRSYYNCQGSGPVNPYTRGCFRITHCYR
>scaffold-RICC-2061871-Cystopteris_reevesiana
LVLTFVFLAIISHTLAMASFDGYCDAATGECGIAGGRNLLDEEMSRRMLVATLGTRYISYGALSRDRVPCSRAGRSYYNCQGSGPVNPYTRGCFRITHC
>scaffold-RWYZ-2014399-Blechnum_spicant_&_Athyrium_sp.-2_samples_combined
ILRTSLVLTFVFLAMVAHSLAMANFDGYCDAATAECGGAGGRNFLDEEMSRRMLVATLGTRYISYGALSRDRVPCSRAGRSYYNCQGSGPVNPYTRGCSRITHCYR
>scaffold-SKYV-2012459-Vittaria_lineata
LLVFCLLLVPGSLSSTFNGDLMFASTGTCDGSLGQCDTASEFLTDSEMSRRILGSTSSYISYAALTADRVPCSTAGVSYYNCLSSGSANPYTRGCTTITKCAR
>scaffold-TWFZ-2032978-Crepidomanes_venosum
SCDASLGQCDLASELMDFEINRRVLQATNMYISYRAMGAGNTPCNQPGSSYYNKNCRSDGNANPFTRGCSVIAGCNR
>scaffold-URCP-2060482-Athyrium_filix-femina
LLDEEMSRRMLVAPMGTRYISYGALSRDRVPCSRAGRSYYNCQGSGPVNPYTRGCFRITHCYRDSS
>scaffold-VIBO-2072563-Osmunda_javanica
VLASPADSSANESFEGFRSLTKGGTCNGRIGDCDLGSELLMDSEVSRRILDSTSGYISYGALTADKVPCTTAGSSYYNPNCGTTTAANPYTRGCSTITLCQ
>scaffold-XDVM-2004245-Sticherus_lobatus
RSCNGRIGDCDTTAEQLMDSEVNRRVLASTTAYISYSSLTANRVPCSTAGTSYYNCASSAAANPYTRGCSTITLCAR
>scaffold-YLJA-2064793-Polypodium_amorphum
NLLLLLLLLAMVAQSLAMASFDSSYCNAATGVCGSSVGGNYLLDDDEMSRRMLIGGLGTRYISYGSLTRDRVPCSTAGHSYYNCQHSGAVNPYSRGCSRITHCYRDSS
>Abies_alba_AALBA5B415471P1
MGKAVFFVCFSGLLLLSVFSAALIGSVAGSEMDAWEALWDSKPRSRCDGLIGECFEDDEM
QMDSEINRRFLAGRTYISYGALRANSVPCSRRGASYYNCRSTSRANPYKRSCTQITRCAR
STS*
>Abies_alba_AALBA5B909534P1
MKAAPLILSLCLMMLIALACVQASILCLGEECGLYDENDHEEIMVYTNTRRKIAESKTVQ
HISYSVLAADNVPCPITGQSYYYCNASDPSVNPYTRSCTTITRCERDTD*
>Abies_alba_AALBA5B909535P1_partial_cds
MMLIALACVQASILCLGEECGLYDENDHEEIMVYTNTRRKIAESKTVQHISYSVLAADNV
PCPITGQSYYYCNASDPSVNPYTRSCTTITR
>Picea_lambertina_PILA_18069
MGKVLFCFFSGVLLLSVLSAALIESAAGSEMDALGVLWGSNPRPRCEGSIGECFEDDEMQMDSEINRRVLAGRSYISYRALRANSVPCSRRGASYYNCRSTSQANPYRRSCTRITRCARSTS*
>Picea_lambertina_PILA_36159
MTTIQLKIGPCPSPQLDKKGRPLPPYLSLTLGTPNASILCVGDECGLYDENGHEKLTAYINTRRKIEGSRKVQHIGYAVLAADNVPCHITGQSYYSCNQASDPDANPYRRSCTAITRCERDTN*
>Picea_taeda_PITA_03492
TFLFGHIYAQRPFCVYMSASFVCICPCLLLVKISSARRDSKISRRSYFSEPREFCAIYRRGFESPEVYFPTEMGKAIFMFSALLLFSALSAALIGSAAASEMDALGVLWDLKPRSRCEGSIGECFEEDEMQMDSEIHRRFLAGRTYISYKSLAADSVPCSKRGTSYYNCRSTSQANPYQRSCTQITRCARSTS*
>Pseudotsuga_menziesii_PSME_00029
MKNSSMENHFSCKLLTALLLLILPIGQASYGLQCDPIAEECDLVKVEATMDSGYTFPEHNEEGEVSSRRRTMSNETQPMSYISYAALGANNVPCPINGQSYYYCNYSESVANPYTRACTAITRCERDVG*
>Pseudotsuga_menziesii_PSME_01547
MKNSSMENHFSCKLLTALLLLILPIGQASYGLQCDPIAEECDLVKVEATMNSGYTFPEHNEEGEVSSRRRAMSNETQPMSYIGYAALSANNVPCPINGQSYYYCNYSESVANPYTRACTAITRCERDVG*
>Pseudotsuga_menziesii_PSME_03912
MGKGGFFLFFSGLLLLSVISASFIGSAAVLELEVLGDLYKQRCEGLIGECFAEDEMQMDSEINRRFLAGRTYISYGALRANSVPCSKRGSSYYNCRSTSQANPYKRSCTQITRCARSTN*
>Pseudotsuga_menziesii_PSME_04463
MAKAILFFFFSGLLLLSVLSAALIGSVAGSEMDAWGVLWDSKPRSRCQGSIGECLEDEEMQMDSESNRRVLASRTYISYAALRANSVPCTKSGSSYYNCKSTTQANPYKRSCTQITRCARSTS*
>Pseudotsuga_menziesii_PSME_08354
MLVSGFSLVRAVSGILLLLFAAVCVDAMDAGDGALNWVVKQRRCNGSIGECFQEDMEMLMDSESNRRIMQAKRTYISYASLQRDRVPCSKAGASYYNCRSTSKANPYTRGCTQISRCARDTG*
>Pseudotsuga_menziesii_PSME_13153
MENLQSRNPTIPSQGLEYILHVMLLLFIAAMCVGAMDPGDGTGTLNWAAKQRQVGELFEKDEEILLDWESNQASLPKKSRHISYQAMRADIPVCPLKGLSYYNCRNTSEINPYVRGCTQITRCARDTFLSLL*
>Sequoiadendron_giganteum_SEGI_33666
EKFNLVLVVLVFAGEMVAGSKLCAGALLLFLLFLAEVEGSVGSTGGLWGDGDFMKISSSYSKKTCDGSIGDCFQEEEMLMDSEMNRRILATTQYISYGALKADSVPCSKSGTSYYNCGSSGQANPYSKSCTEITRCARDTS*
>Sequoiadendron_giganteum_SEGI_37000
MASVHGWMNIAALGLCFMALILICIQAFIPCIEGECTVLTGGDEEQDYRRVLQTQVQYISYAVLAADSVPCSISGQSYYNCNASNPEANPYQPSCTAITRCARDTT*
>scaffold-ACWS-2012897-Agathis_macrophylla
SFFSGSVVGILLKMESRNGILFLFMFFAAAVLMGSAAGSEMEAWSLWDSNPRPRCNGLIGECFEEEEMLMDSEIHGRMLAGRSYISYGALRSNSVPCSRRGASYYNCRSGGQANPYRRSCTRITRCARDTS
>scaffold-ACWS-2059415-Agathis_macrophylla
AKILILGLFAVIFVTQVTEGKIWGDGDLLAFNKGFGNKKCDGLIGECFPEEEMMMDSESNRRILATRQYISYDALKGDSVPCNQKGTSYYNCRSSGQANPYQRACTVITRCAR
>scaffold-FMWZ-2056777-Dacrycarpus_compactus
FCFFCVSLCVLAGSAASSEMEAWGLWDSNPRPSKCHGLIGECFEEEEMLMDSEINRRILAGKTYISYGALRSNSVPCMKRGTSYYNCRSSGQANPYRRSCTAITRCAR
>scaffold-GNQG-2084330-Encephalartos_barteri
ACSGLIGDCFEEEEMLMDSEINERILAGRRTYISYGALRADRVPCTRRGNSYYNCRAGGRANPYTRGCSRITRCARDTS
>scaffold-HILW-2112997-Acmopyle_pancheri
PRLSKCNGLIGECFEEEEMLMDSEINRRILAGKTYISYGALRSNSVPCSKRGASYYNCRSSSQANPYRRSCTAITRCAR
>scaffold-HQOM-2135722-Torreya_nucifera
ILFVFLFASLFLSYGSAASSEMEAWSLWDSNPRPSCDGLIGECFVEDEMLMDSEVNRRILAGKTYISYGALRSNSVPCNKPGASYYNCRSGGQANPYRRSCSQISRCARDTS
>scaffold-IZGN-2003690-Dacrydium_balansae
GNSVLVLYFCFVCVSLCVLAGSAASSEMEAWGLWDSNPRPSKCNGLIGECFEEEEMLMDSEINRRILAGKTYISYGALRSNTVPCSRRGTSYYNCRSSGQANPYRRSCTAITRCAR
>scaffold-MIXZ-2013225-Agathis_robusta
SFFSGSVVGILLKMESRNGILFLFMFFAAAVLMGSAAGSEMEAWSLWDSNPRPRCNGLIGECFEEEEMLMDSEIHGRMLAGRSYISYGALRSNSVPCSRRGASYYNCRSGGQANPYRRSCTRITRCARDTS
>scaffold-OUOI-2002486-Cunninghamia_lanceolata-young_shoot
ALLLFLLFLADVEGSVGSTGALWGDGDFMKISSSYSKKTCNGSIGDCFAKEEMLMDSEINRRILATTQYISYDALKSDSVPCSKSGTSYYNCGSSGQANPYSRSCTQITRCAR
>scaffold-PLYX-2083037-Falcatifolium_taxoides-2_samples_combined
PRPSKCNGLIGECFEEEEMLMDSEINRRILAGKTYISYGALRSNSVPCTRRGTSYYNCRSSGQANPYRRSCTAITRCAR
>scaffold-QHBI-2057732-Falcatifolium_taxoides-A
PRPSKCNGLIGECFEEEEMLMDSEINRRILAGKTYISYGALRSNSVPCTRRGTSYYNCRSSGQANPYRRSCTAITRCAR
>scaffold-ROWR-2060526-Falcatifolium_taxoides-B
PRPSKCNGLIGECFEEEEMLMDSEINRRILAGKTYISYGALRSNSVPCTRRGTSYYNCRSSGQANPYRRSCTAITRCAR
>scaffold-RSCE-2048035-Wollemia_nobilis
AKILMLCLLAVIFVTQVTAGKIWGDGDLLAFNKGFGNKKCDGLIGECFPEEEMMMDSESNRRILATRQYISYGSLRADAVPCGQKGTSYYNCRSSGQANPYQRACTVITRCAR
>scaffold-RSCE-2054664-Wollemia_nobilis
SFFSGSIVGILLKMGSRNGILFLFLFFAAAVLIGSAAGSDMEAWSLWDSNPRPRCNGLIGECFEEEEMLMDSEIHGRMLAGRGYISYGALRSNSVPCSRRGASYYNCRSGGQANPYRRSCTRITRCARDTS
>scaffold-SCEB-2006451-Podocarpus_coriaceus
GNGVFVLYFCFVCVSLCVLAGSAASSEMEAWGLWDSNPRPSKCNGLIGECFEEEEMLMDSEINRRILAGKTYISYGALRSNSVPCSRRGASYYNCRSSTQANPYRRSCTAITRCAR
>scaffold-UUJS-2114224-Nageia_nagi
PRPSKCYGRIGECFDEEEMLMDSEINRRILAGKTYISYGALRSNSVPCLKPGASYYNCRSSTQANPYRRSCTAITRCAR
>scaffold-WLIC-2015149-Dioon_edule
WVPTSKPACSGLIGDCFEEEEMLMDSEINERILAGRRTYISYGALRADRVPCSRRGNSYYNCRSGGRANPYKRGCSQITRCAR
>scaffold-WLIC-2015150-Dioon_edule
WVPTSKPACSGLIGDCFEEEEMLMDSEINERILAGRRTYISYGALRADRVPCSRRGNSYYNCRSGGRANPYKRGCSQITRCAR
>scaffold-WWSS-2037142-Taxus_baccata
CEGRIGDCFPEEEMLMDSESNRRALATRQYISYDALRGDAVPCKKKGNSYYGCGTSGQANPYKRACTQITRCARDT
>scaffold-XLGK-2056331-Podocarpus_rubens
GNGVFVLYFCFVCVSLCVLAGSAASSEMEAWGLWDSNPRRSKCNGLIGECFEEEEMLMDTEINRRILAGKTYISYGALRSNSVPCSRRGASYYNCRSSTQANPYRRSCTAITRCAR
>scaffold-WNGH-2005307-Aulacomnium_heterostichum
ALAVVAESSSLHDATRWGLTKFGTAGSCNSEVGVCIGEENESLMASLHARHLAQRKYISYGALRANSVPCGRRGHSYYNCQRRQKANPYRRGCNIITHCARIT
>scaffold-WNGH-2085691-Aulacomnium_heterostichum
VVMVLAILAFLIVQVERTDAAGIDTRSTNVEFPGWKSGRRLSTHEDSVAEFLDEPSRRILATSTSYISYGALTGNRSPCPSSGRSYYNNCANTGTVSPYRRSCVQITRCAR
