# Supplementary material for: Water‐related innovations in land plants evolved by different patterns of gene cooption and novelty
Source: New Phytol. 2022 Feb 8;235(2):732–42. doi: 10.1111/nph.17981 (PMC9303528; doi:10.1111/nph.17981)
Supplement: Supplementary file 3 — Dataset S3 Fasta alignments and phylogenetic trees. [file NPH-235-732-s005.zip › Supplementary_Data_3_fasta_alignments_trees/Roots/Lateral_roots/RALF1_Q9SRY3_1_1kp.fasta.aln.trimmed]

>Selaginella_moellendorffii_XP_002988796.1_protein_RALF-like_19
LGLLQAGGRSIEPIHYISYGALSADRVPCAMSGRSYYTCVAKGPPDCYARRCSTITRCAR
>Arabidopsis_thaliana_Q9LK37_Protein_RALF-like_24_RALFL24
MMPSEISRRVMMMKQYISYETLRRDMVPCQKPGASYYACR-SGQANAYNRGCSVITRCAR
>Arabidopsis_thaliana_Q2HIM9_Protein_RALF-like_31_RALFL31
LMPTEISRRVLMAKRYIGYETLRRDMVPCQKPGASYYDCR-SGQANSYSRGCDTITRCAR
>Arabidopsis_thaliana_Q6NME6_Protein_RALF-like_19_RALFL19
LMDSETNRRQLAARSYISYGALRKNNVPCSRRGRSYYDCKKRKRANPYRRGCSVITHCYR
>Arabidopsis_thaliana_Q9LUS7_Rapid_alkalinization_factor_23_RALF23
EMDSEINRRILATRRYISYGALRRNTIPCSRRGASYYNCRRGAQANPYSRGCSAITRCRR
>Arabidopsis_thaliana_Q8L9P8_Protein_RALF-like_33_RALFL33
EMDSEINRRILATTKYISYGALRRNTVPCSRRGASYYNCRRGAQANPYSRGCSAITRCRR
>Arabidopsis_thaliana_Q9MA62_Protein_RALF-like_22_RALFL22
EFDSDISRRILAQKKYISYGAMRRNSVPCSRRGASYYNCQRGAQANPYSRGCSTITRCRR
>Arabidopsis_thaliana_Q9SRY3_Protein_RALF-like_1_RALF1
EMDSEINRRILATTKYISYQSLKRNSVPCSRRGASYYNCQNGAQANPYSRGCSKIARCRS
>Arabidopsis_thaliana_Q9FZA0_Protein_RALF-like_4_RALFL4
LMDSETNRRQLARRRYIGYDALKKNNVPCSRRGRSYYDCKKRRRNNPYRRGCSAITHCYR
>Amborella_trichopoda_W1PJD3
---DESIRRILADNKYISYRALKKDSVPCSKAGVSYYNCGGTGPPNPYSRSCTTISGCAR
>Amborella_trichopoda_U5D4M2
SMESETSRRLLGGKRYISYGALKKDRVPCNHRGASYYNCKRTSRANPYRRGCSAITRCAR
>Amborella_trichopoda_W1PVY3
SMQSETSRRVLGARQYLSYRALLKNRVPCNHRGNSYYNCKPRARANPYRRGCSIITRCAR
>Amborella_trichopoda_W1P3J0
AMDSEINRRILATDQYISYNALKKNIVPCSKKGQSYYNCRAGGQANPYSRGCSAITRCAR
>Brachypodium_distachyon_I1HKZ6
SPLNAVVRRSLARARYISYGALKADQVPCNKRGQSYYNCASMKQANPYQRGCSAITRCAR
>Brachypodium_distachyon_I1ILT9
EMDSEAHGRLLWERRYISYDALRGDAVPCSRPGVPYYNCRVSTTANPYTRGCDTITRCRD
>Brachypodium_distachyon_I1H5K5
LGDGGSLRRRL-HAQYISYSALRRDSVPCSVPGMSYYNCQPDAEANPYTRGCSAITQCRG
>Brachypodium_distachyon_I1GRA0
-----ERRRWLSTMGYISYSALFADSVPCSRQGASYYNCQPGAEANPYQRGCSAITQCRD
>Brachypodium_distachyon_I1IHS3
SASAEAHRRILAGRGYISYGALRRGTVPCNRRGASYYNCRPGAQANPYHRGCSRITRCRG
>Brachypodium_distachyon_I1HE28
VAAMAGKRRVLQDSGYIGYDALKRDSVPCSQRGASYYNCQPGAEANPYSRGCSAITQCRG
>Brachypodium_distachyon_I1HD23
AGAGEALRRSLARARYISYGALKADQVPCNKRGQSYYNCANMKQANPYQRGCSAITRCAR
>Brachypodium_distachyon_I1HF90
ADQGAVVRRVLQGGGYISYGALRRDNVPCSVRGASYYNCRPGAQGNPYSRGCSAITRCRG
>Brachypodium_distachyon_I1HUW6
ELMARSTRRELGGGGYIGYDALRRNAVPCSYRGASYYNCRPGGQANPYSRGCSSITRCRG
>Ginkgo_biloba_Gb_29483
EDGALTVRRFLESVQYISYAVLAADGVPCSITGQSYYYCNSDTQVNPYTRACTAIARCAR
>Ginkgo_biloba_Gb_20801
HEDKMAMHRIIVEHGYISYGALSADIVPCRMTGQSYYYCNSDTQANPYTRGCTAIGRCQR
>Ginkgo_biloba_Gb_24935
LMDSEISRRILASTTYISYASLRADSVPCSKRGGSYYNCQNGAQANPYTRACTQITRCAR
>Ginkgo_biloba_Gb_24936
LMDSEFSRRILASRTYISYGSLRADGVPCSQLGASYYNCKDGAKANPYTRACTQITRCAR
>Oryza_sativa_indica_A2WPU9
DSATAVVRRVLQQGSYISYGALRRDTTPCSVRGASYYNCQPGAEANPYSRGCSAITQCRG
>Oryza_sativa_indica_A2X861
ADGAAVVRRVLQGRGYISYGALRRDTTPCSVRGASYYNCRPGGQANPYSRGCSAITRCRG
>Oryza_sativa_indica_A2WPU7
ADGAAVVRRVLQGQGYISYGALRRDTTPCSVRGASYYNCRPGGQANPYSRGCSAITRCRG
>Oryza_sativa_indica_A2XGL6
VADGERRRRLFAAAQYISYAALMRNSVPCSIPGASYYNCRPGADANPYTRGCSAITQCRD
>Oryza_sativa_indica_A2WN14
AAAATGKRRVLQGSGYIGYDALRRDSVPCSQRGASYYNCQPGAEANPYSRGCSAITQCRG
>Oryza_sativa_indica_A2Y1D8
GADGGLLRRALAANRYVSYSALDANKVPCNKRGQTYYNCASQQAANPYRRGCSAITRCSR
>Oryza_sativa_indica_B8BKC1
EMDSEAHSRMLWERRYISYDALRSDVVPCSRQGVPYYNCRIMTTANPYTRGCETITRCRD
>Oryza_sativa_indica_A2WYR6
VAVAAAARRRLQGGGYISYDAMRRNAVPCSYRGASYYNCRPGGQANPYTRGCSAITQCRG
>Oryza_sativa_indica_A2WLS6
ASGETLMRRSLAANRYVSYAALDANKVPCNKRGQSYYNCASQKAANPYRRGCSAITRCAR
>Oryza_sativa_indica_A2Z614
-----VMRRVLGGSGYISYDALFADRVPCSLRGASYYNCHPGAEANPYTRGCSAITQCRG
>Oryza_sativa_indica_A2ZLC4
SASGEAHRRVLAGRGYISYQSLRRDSVPCSRRGASYYNCRPGASANPYHRGCSRITRCRG
>Fontinalis_antipyretica_25523-RA__[mRNA]__locus=124498_2125_2478_-_[translate_table__standard]
EFLDEPTRRILASTAYISYGALSANRSPCSSAGRSYYSC--TGTSSPYRRSCVQITRCAR
>Pleurozium_schreberi_augustus_masked-scaffold_637-processed-gene-0.36-mRNA-1_gene=augustus_masked-scaffold_637-processed-gene-0.36_name=augustus_masked-scaffold_637-processed-gene-0.36_seq_id=scaffold_637_type=cds
EFLDEPTRRILATRRYISYGALNANRSPCSSAGRSYYXCRSTGATTPYRRSCVQITRCAR
>Azolla_filiculoides_s0002.g001441
-----NVR---AQSTYISYGALIANSVPCSNAGASYYGCAASGAANPYTRSCTFITACAR
>Azolla_filiculoides_s0010.g012094
LVDSEVNRRILAGSSYISYGALSANRVPCSSAGRSYYNCRGSGTANPYTRGCTKITGCAR
>Salvinia_cucullata_v1.1_s0008.g003943
RMEMEEMSRAAELARYISIAVLSADKVPCHVPGSSYYGCSSSRPANSYSHACTRLTYCYR
>Salvinia_cucullata_v1.1_s0040.g012435
HHFGRYSGRMLASSTYISYGSLTANRVPCSTAGASYYNCVASGPANPYTRSCTAITQCSR
>Salvinia_cucullata_v1.1_s0084.g018220
LVDSEVNRRILAATSYISYGSLTADRVPCSSAGRSYYGCVTSGPVNSYHRDCNKITRCSK
>scaffold-BEGM-2089452-Botrypus_virginianus
MMDSETSRRLLAQKKYISYGALKKNTVPCNRRGASYYNCKNRGKANPYRRGCSKITHCDR
>scaffold-CJNT-2072153-Polypodium_glycyrrhiza
LDDDEMSRRMLIGTRYISYGALTRDRVPCSTAGHSYYNCQHSGAVNPYSRGCSRITHCYR
>scaffold-EWXK-2024007-Thyrsopteris_elegans
LMDSEVSRRILAGSGYISYGALSANRVPCSSAGRSYYNCGGSGAANPYTRGCSTISKCKR
>scaffold-GANB-2015115-Cyathea_(Alsophila)_spinulosa
LVGAEESRRNLAYGAHISYDVLRRDHVPCSSAGRSYYNCAGSGPANPYNRGCSRITHCYR
>scaffold-GYFU-2097834-Polypodium_hesperium-A_type
LDDDEMSRRMLIGTRYISYGALTRDRVPCSTAGHSYYNCQHSGAVNPYSRGCSRITHCYR
>scaffold-IXLH-2018409-Polypodium_hesperium-B_type
LDDDEMSRRMLIGTRYISYGSLTRDRVPCSTAGHSYYNCQHSGAVNPYSRGCSRITHCYR
>scaffold-JBLI-2016893-Bolbitis_repanda
LLDDEMSRRMLIATRYISYGALTRDRVPCSTAGRSYYNCRGSGPVNSYTRGCSRITHCYR
>scaffold-MROH-2003947-Thelypteris_acuminata
LLDEEMSRRMLVASRYISYGALSRDRVPCSQAGRSYYHCQGSGPVNPYTRGCSRITHCSR
>scaffold-NDUV-2010281-Vittaria_appalachiana
LTDSEMSRRILGSSTYISYTALTADRVPCSTAGVSYYNCLSSGSANPYTRGCTTITKC--
>scaffold-RFMZ-2007952-Osmundastrum_cinnamomeum-B
FMDSEVSRRILGSSGYISYGALTADKVPCSTAGASYYNCGTTTAANPYTRGCSTITLCER
>scaffold-RFRB-2029195-Didymochlaena_truncatula
LLDDEMSRRMLVATRYISYGALTRDRVPCSRAGRSYYNCQGSGPVNPYTRGCFRITHCYR
>scaffold-RICC-2061871-Cystopteris_reevesiana
LLDEEMSRRMLVATRYISYGALSRDRVPCSRAGRSYYNCQGSGPVNPYTRGCFRITHC--
>scaffold-RWYZ-2014399-Blechnum_spicant_&_Athyrium_sp.-2_samples_combined
FLDEEMSRRMLVATRYISYGALSRDRVPCSRAGRSYYNCQGSGPVNPYTRGCSRITHCYR
>scaffold-SKYV-2012459-Vittaria_lineata
LTDSEMSRRILGSSSYISYAALTADRVPCSTAGVSYYNCLSSGSANPYTRGCTTITKCAR
>scaffold-TWFZ-2032978-Crepidomanes_venosum
LMDFEINRRVLQANMYISYRAMGAGNTPCNQPGSSYYNCRSDGNANPFTRGCSVIAGCNR
>scaffold-URCP-2060482-Athyrium_filix-femina
LLDEEMSRRMLVATRYISYGALSRDRVPCSRAGRSYYNCQGSGPVNPYTRGCFRITHCYR
>scaffold-VIBO-2072563-Osmunda_javanica
LMDSEVSRRILDSSGYISYGALTADKVPCTTAGSSYYNCGTTTAANPYTRGCSTITLCQ-
>scaffold-XDVM-2004245-Sticherus_lobatus
LMDSEVNRRVLASTAYISYSSLTANRVPCSTAGTSYYNCASSAAANPYTRGCSTITLCAR
>scaffold-YLJA-2064793-Polypodium_amorphum
LDDDEMSRRMLIGTRYISYGSLTRDRVPCSTAGHSYYNCQHSGAVNPYSRGCSRITHCYR
>Abies_alba_AALBA5B415471P1
QMDSEINRRFLAGRTYISYGALRANSVPCSRRGASYYNCRSTSRANPYKRSCTQITRCAR
>Abies_alba_AALBA5B909534P1
IMVYTNTRRKIAEVQHISYSVLAADNVPCPITGQSYYYCNSDPSVNPYTRSCTTITRCER
>Abies_alba_AALBA5B909535P1_partial_cds
IMVYTNTRRKIAEVQHISYSVLAADNVPCPITGQSYYYCNSDPSVNPYTRSCTTITR---
>Picea_lambertina_PILA_18069
QMDSEINRRVLAGRSYISYRALRANSVPCSRRGASYYNCRSTSQANPYRRSCTRITRCAR
>Picea_lambertina_PILA_36159
LTAYINTRRKIEGVQHIGYAVLAADNVPCHITGQSYYSCNSDPDANPYRRSCTAITRCER
>Picea_taeda_PITA_03492
QMDSEIHRRFLAGRTYISYKSLAADSVPCSKRGTSYYNCRSTSQANPYQRSCTQITRCAR
>Pseudotsuga_menziesii_PSME_00029
EGEVSSRRRTMSNMSYISYAALGANNVPCPINGQSYYYCNSESVANPYTRACTAITRCER
>Pseudotsuga_menziesii_PSME_01547
EGEVSSRRRAMSNMSYIGYAALSANNVPCPINGQSYYYCNSESVANPYTRACTAITRCER
>Pseudotsuga_menziesii_PSME_03912
QMDSEINRRFLAGRTYISYGALRANSVPCSKRGSSYYNCRSTSQANPYKRSCTQITRCAR
>Pseudotsuga_menziesii_PSME_04463
QMDSESNRRVLASRTYISYAALRANSVPCTKSGSSYYNCKSTTQANPYKRSCTQITRCAR
>Pseudotsuga_menziesii_PSME_08354
LMDSESNRRIMQARTYISYASLQRDRVPCSKAGASYYNCRSTSKANPYTRGCTQISRCAR
>Pseudotsuga_menziesii_PSME_13153
LLDWESNQASLPKSRHISYQAMRADIPVCPLKGLSYYNCRNTSEINPYVRGCTQITRCAR
>Sequoiadendron_giganteum_SEGI_33666
LMDSEMNRRILATTQYISYGALKADSVPCSKSGTSYYNCGSSGQANPYSKSCTEITRCAR
>Sequoiadendron_giganteum_SEGI_37000
-----DYRRVLQTVQYISYAVLAADSVPCSISGQSYYNCNSNPEANPYQPSCTAITRCAR
>scaffold-ACWS-2012897-Agathis_macrophylla
LMDSEIHGRMLAGRSYISYGALRSNSVPCSRRGASYYNCRSGGQANPYRRSCTRITRCAR
>scaffold-ACWS-2059415-Agathis_macrophylla
MMDSESNRRILATRQYISYDALKGDSVPCNQKGTSYYNCRSSGQANPYQRACTVITRCAR
>scaffold-FMWZ-2056777-Dacrycarpus_compactus
LMDSEINRRILAGKTYISYGALRSNSVPCMKRGTSYYNCRSSGQANPYRRSCTAITRCAR
>scaffold-GNQG-2084330-Encephalartos_barteri
LMDSEINERILAGRTYISYGALRADRVPCTRRGNSYYNCRAGGRANPYTRGCSRITRCAR
>scaffold-HILW-2112997-Acmopyle_pancheri
LMDSEINRRILAGKTYISYGALRSNSVPCSKRGASYYNCRSSSQANPYRRSCTAITRCAR
>scaffold-HQOM-2135722-Torreya_nucifera
LMDSEVNRRILAGKTYISYGALRSNSVPCNKPGASYYNCRSGGQANPYRRSCSQISRCAR
>scaffold-IZGN-2003690-Dacrydium_balansae
LMDSEINRRILAGKTYISYGALRSNTVPCSRRGTSYYNCRSSGQANPYRRSCTAITRCAR
>scaffold-MIXZ-2013225-Agathis_robusta
LMDSEIHGRMLAGRSYISYGALRSNSVPCSRRGASYYNCRSGGQANPYRRSCTRITRCAR
>scaffold-OUOI-2002486-Cunninghamia_lanceolata-young_shoot
LMDSEINRRILATTQYISYDALKSDSVPCSKSGTSYYNCGSSGQANPYSRSCTQITRCAR
>scaffold-PLYX-2083037-Falcatifolium_taxoides-2_samples_combined
LMDSEINRRILAGKTYISYGALRSNSVPCTRRGTSYYNCRSSGQANPYRRSCTAITRCAR
>scaffold-QHBI-2057732-Falcatifolium_taxoides-A
LMDSEINRRILAGKTYISYGALRSNSVPCTRRGTSYYNCRSSGQANPYRRSCTAITRCAR
>scaffold-ROWR-2060526-Falcatifolium_taxoides-B
LMDSEINRRILAGKTYISYGALRSNSVPCTRRGTSYYNCRSSGQANPYRRSCTAITRCAR
>scaffold-RSCE-2048035-Wollemia_nobilis
MMDSESNRRILATRQYISYGSLRADAVPCGQKGTSYYNCRSSGQANPYQRACTVITRCAR
>scaffold-RSCE-2054664-Wollemia_nobilis
LMDSEIHGRMLAGRGYISYGALRSNSVPCSRRGASYYNCRSGGQANPYRRSCTRITRCAR
>scaffold-SCEB-2006451-Podocarpus_coriaceus
LMDSEINRRILAGKTYISYGALRSNSVPCSRRGASYYNCRSSTQANPYRRSCTAITRCAR
>scaffold-UUJS-2114224-Nageia_nagi
LMDSEINRRILAGKTYISYGALRSNSVPCLKPGASYYNCRSSTQANPYRRSCTAITRCAR
>scaffold-WLIC-2015149-Dioon_edule
LMDSEINERILAGRTYISYGALRADRVPCSRRGNSYYNCRSGGRANPYKRGCSQITRCAR
>scaffold-WLIC-2015150-Dioon_edule
LMDSEINERILAGRTYISYGALRADRVPCSRRGNSYYNCRSGGRANPYKRGCSQITRCAR
>scaffold-WWSS-2037142-Taxus_baccata
LMDSESNRRALATRQYISYDALRGDAVPCKKKGNSYYGCGTSGQANPYKRACTQITRCAR
>scaffold-XLGK-2056331-Podocarpus_rubens
LMDTEINRRILAGKTYISYGALRSNSVPCSRRGASYYNCRSSTQANPYRRSCTAITRCAR
>scaffold-WNGH-2005307-Aulacomnium_heterostichum
SLMASLHARHLAQRKYISYGALRANSVPCGRRGHSYYNCQRRQKANPYRRGCNIITHCAR
>scaffold-WNGH-2085691-Aulacomnium_heterostichum
EFLDEPSRRILATTSYISYGALTGNRSPCPSSGRSYYNCANTGTVSPYRRSCVQITRCAR
