# Supplementary material for: Water‐related innovations in land plants evolved by different patterns of gene cooption and novelty
Source: New Phytol. 2022 Feb 8;235(2):732–42. doi: 10.1111/nph.17981 (PMC9303528; doi:10.1111/nph.17981)
Supplement: Supplementary file 3 — Dataset S3 Fasta alignments and phylogenetic trees. [file NPH-235-732-s005.zip › Supplementary_Data_3_fasta_alignments_trees/Roots/Lateral_roots/RALF1_Q9SRY3_1_1kp.treefile]

(Selaginella_moellendorffii_XP_002988796.1_protein_RALF-like_19:0.7075605160,((((((Arabidopsis_thaliana_Q9LK37_Protein_RALF-like_24_RALFL24:0.0788670396,Arabidopsis_thaliana_Q2HIM9_Protein_RALF-like_31_RALFL31:0.0800312195)100:0.2545752928,Pseudotsuga_menziesii_PSME_08354:0.1317312120)63:0.0421350786,scaffold-TWFZ-2032978-Crepidomanes_venosum:0.4107486925)59:0.0167430737,((((((((Arabidopsis_thaliana_Q6NME6_Protein_RALF-like_19_RALFL19:0.0371007099,Arabidopsis_thaliana_Q9FZA0_Protein_RALF-like_4_RALFL4:0.0754630747)100:0.0923184650,scaffold-WNGH-2005307-Aulacomnium_heterostichum:0.3582978430)87:0.0682856844,scaffold-BEGM-2089452-Botrypus_virginianus:0.1132691441)61:0.0347063654,((Amborella_trichopoda_U5D4M2:0.0621545563,Amborella_trichopoda_W1PVY3:0.1736028674)97:0.0781884236,((Brachypodium_distachyon_I1HKZ6:0.0881709758,Brachypodium_distachyon_I1HD23:0.0272688257)97:0.1105323429,(Oryza_sativa_indica_A2Y1D8:0.1152682823,Oryza_sativa_indica_A2WLS6:0.0448720292)100:0.1440112311)99:0.3069863056)52:0.0302270112)82:0.1450243410,((Arabidopsis_thaliana_Q9LUS7_Rapid_alkalinization_factor_23_RALF23:0.0130286792,(Arabidopsis_thaliana_Q8L9P8_Protein_RALF-like_33_RALFL33:0.0000024683,(Arabidopsis_thaliana_Q9MA62_Protein_RALF-like_22_RALFL22:0.0962179302,Arabidopsis_thaliana_Q9SRY3_Protein_RALF-like_1_RALF1:0.0970242906)91:0.0255466973)94:0.0247090305)65:0.0000021372,((Brachypodium_distachyon_I1ILT9:0.0599547506,Oryza_sativa_indica_B8BKC1:0.0528128686)100:0.3417827861,((((((Brachypodium_distachyon_I1H5K5:0.1546033598,Oryza_sativa_indica_A2XGL6:0.1738893389)84:0.1856446163,(Brachypodium_distachyon_I1GRA0:0.2143708136,Oryza_sativa_indica_A2Z614:0.0916566918)76:0.0625072465)61:0.0258907856,(Brachypodium_distachyon_I1HE28:0.0457732730,Oryza_sativa_indica_A2WN14:0.0209005282)99:0.0475581188)64:0.0644769433,(Brachypodium_distachyon_I1HUW6:0.1944936361,Oryza_sativa_indica_A2WYR6:0.0444772021)99:0.1090743518)66:0.0595897569,(Brachypodium_distachyon_I1HF90:0.0604277600,(Oryza_sativa_indica_A2WPU9:0.1306859954,(Oryza_sativa_indica_A2X861:0.0000024168,Oryza_sativa_indica_A2WPU7:0.0140443940)100:0.0410318338)54:0.0160653990)54:0.0545948830)70:0.1088789670,(Brachypodium_distachyon_I1IHS3:0.0327989716,Oryza_sativa_indica_A2ZLC4:0.0850085667)99:0.0461217808)82:0.1186838179)92:0.0731913227)87:0.0582156466)15:0.0000026150,Amborella_trichopoda_W1P3J0:0.1415226623)87:0.1292327595,((((((Amborella_trichopoda_W1PJD3:0.3678394127,((((Ginkgo_biloba_Gb_29483:0.1037037774,Ginkgo_biloba_Gb_20801:0.4088823532)63:0.1113348867,(((Abies_alba_AALBA5B909534P1:0.0000020262,Abies_alba_AALBA5B909535P1_partial_cds:0.0000020262)100:0.0907651025,Picea_lambertina_PILA_36159:0.1162058835)97:0.1021697226,(Pseudotsuga_menziesii_PSME_00029:0.0000023617,Pseudotsuga_menziesii_PSME_01547:0.0347972667)100:0.3295619167)51:0.0823719864)93:0.1062606777,Sequoiadendron_giganteum_SEGI_37000:0.0699363444)83:0.0353527566,Salvinia_cucullata_v1.1_s0008.g003943:0.7475112106)95:0.2720881801)36:0.0000021958,Sequoiadendron_giganteum_SEGI_33666:0.0317818035)52:0.0134383924,scaffold-OUOI-2002486-Cunninghamia_lanceolata-young_shoot:0.0160380599)76:0.0654273691,(Pseudotsuga_menziesii_PSME_13153:0.5549500283,((scaffold-ACWS-2059415-Agathis_macrophylla:0.0279177086,scaffold-RSCE-2048035-Wollemia_nobilis:0.0460663095)66:0.0479628308,scaffold-WWSS-2037142-Taxus_baccata:0.1230840351)78:0.0109008014)39:0.0401256861)50:0.0828131930,(Ginkgo_biloba_Gb_24935:0.0545490425,Ginkgo_biloba_Gb_24936:0.0879916600)100:0.0780136097)35:0.0137269800,(((Abies_alba_AALBA5B415471P1:0.0122556699,(Picea_taeda_PITA_03492:0.0907915991,(Pseudotsuga_menziesii_PSME_03912:0.0000020262,Pseudotsuga_menziesii_PSME_04463:0.1034628958)61:0.0000025404)93:0.0239991506)93:0.0225974540,Picea_lambertina_PILA_18069:0.0455960465)93:0.0473207406,(((scaffold-ACWS-2012897-Agathis_macrophylla:0.0000020262,scaffold-MIXZ-2013225-Agathis_robusta:0.0000020262)77:0.0000020262,scaffold-RSCE-2054664-Wollemia_nobilis:0.0130944190)100:0.0677926649,((((scaffold-FMWZ-2056777-Dacrycarpus_compactus:0.0247328551,((scaffold-PLYX-2083037-Falcatifolium_taxoides-2_samples_combined:0.0000000000,scaffold-ROWR-2060526-Falcatifolium_taxoides-B:0.0000000000):0.0000020262,scaffold-QHBI-2057732-Falcatifolium_taxoides-A:0.0000020262)94:0.0000024039)95:0.0124038460,scaffold-IZGN-2003690-Dacrydium_balansae:0.0123059476)97:0.0124084882,((scaffold-HILW-2112997-Acmopyle_pancheri:0.0120186076,scaffold-UUJS-2114224-Nageia_nagi:0.0250563105)76:0.0119472871,(scaffold-SCEB-2006451-Podocarpus_coriaceus:0.0000020262,scaffold-XLGK-2056331-Podocarpus_rubens:0.0120966546)85:0.0000023796)82:0.0131368606)83:0.0274423975,scaffold-HQOM-2135722-Torreya_nucifera:0.0803429220)67:0.0105251256)80:0.0133695990)83:0.0398353098)36:0.0316954750)33:0.0145259927,(scaffold-GNQG-2084330-Encephalartos_barteri:0.0406900509,(scaffold-WLIC-2015149-Dioon_edule:0.0000020262,scaffold-WLIC-2015150-Dioon_edule:0.0000020262)97:0.0127142263)99:0.0524906577)56:0.0375901460)90:0.1417814315,(((Fontinalis_antipyretica_25523-RA___mRNA___locus_124498_2125_2478_-__translate_table__standard_:0.0442204844,(Pleurozium_schreberi_augustus_masked-scaffold_637-processed-gene-0.36-mRNA-1_gene_augustus_masked-scaffold_637-processed-gene-0.36_name_augustus_masked-scaffold_637-processed-gene-0.36_seq_id_scaffold_637_type_cds:0.0879391442,scaffold-WNGH-2085691-Aulacomnium_heterostichum:0.1146761959)65:0.0014793806)100:0.3333778048,Azolla_filiculoides_s0010.g012094:0.0331378831)65:0.0181626214,((((Azolla_filiculoides_s0002.g001441:0.1951477081,Salvinia_cucullata_v1.1_s0040.g012435:0.1702174904)94:0.1341884507,(scaffold-NDUV-2010281-Vittaria_appalachiana:0.0249768588,scaffold-SKYV-2012459-Vittaria_lineata:0.0000024510)100:0.1028739268)60:0.0317633829,((scaffold-RFMZ-2007952-Osmundastrum_cinnamomeum-B:0.0210867053,scaffold-VIBO-2072563-Osmunda_javanica:0.0460824738)100:0.1167461697,scaffold-XDVM-2004245-Sticherus_lobatus:0.0957762753)88:0.0287746928)66:0.0705939756,scaffold-EWXK-2024007-Thyrsopteris_elegans:0.0501526269)62:0.0696707624)51:0.0411734560)80:0.0103772337,(((((scaffold-CJNT-2072153-Polypodium_glycyrrhiza:0.0000025906,scaffold-GYFU-2097834-Polypodium_hesperium-A_type:0.0000021779)86:0.0000025947,(scaffold-IXLH-2018409-Polypodium_hesperium-B_type:0.0000025864,scaffold-YLJA-2064793-Polypodium_amorphum:0.0000025400)100:0.0128562900)100:0.0953696527,scaffold-JBLI-2016893-Bolbitis_repanda:0.0264713021)83:0.0407292566,(scaffold-MROH-2003947-Thelypteris_acuminata:0.0539435561,((scaffold-RFRB-2029195-Didymochlaena_truncatula:0.0270154180,(scaffold-RICC-2061871-Cystopteris_reevesiana:0.0000020262,scaffold-URCP-2060482-Athyrium_filix-femina:0.0000020262)86:0.0000021718)67:0.0132971275,scaffold-RWYZ-2014399-Blechnum_spicant___Athyrium_sp.-2_samples_combined:0.0132439700)57:0.0000024269)70:0.0195122758)86:0.0977999518,scaffold-GANB-2015115-Cyathea__Alsophila__spinulosa:0.2971376425)97:0.1354534607)76:0.0335921699,Salvinia_cucullata_v1.1_s0084.g018220:0.1798835641);
