# Supplementary material for: Water‐related innovations in land plants evolved by different patterns of gene cooption and novelty
Source: New Phytol. 2022 Feb 8;235(2):732–42. doi: 10.1111/nph.17981 (PMC9303528; doi:10.1111/nph.17981)
Supplement: Supplementary file 3 — Dataset S3 Fasta alignments and phylogenetic trees. [file NPH-235-732-s005.zip › Supplementary_Data_3_fasta_alignments_trees/Roots/Lateral_roots/SCR_Q9M384_1_1kp.treefile]

(Arabidopsis_thaliana_Q9FHZ1_Scarecrow-like_protein_23_SCL23:0.3830681919,((((((Arabidopsis_thaliana_Q9M384_Protein_SCARECROW_SCR:0.1361924692,(Brachypodium_distachyon_I1IUW8:0.0448694206,(Oryza_sativa_indica_A2ZAX5_SCARECROW_1_SCR1:0.0036094287,Oryza_sativa_indica_A2ZHL0_SCARECROW_2_SCR2:0.0029451998)100:0.0382871769)100:0.1214447023)57:0.0360978407,Amborella_trichopoda_W1P9G4:0.1790569282)100:0.1037581585,((Ginkgo_biloba_Gb_19167:0.0447100157,((((Picea_lambertina_PILA_32472:0.0162896091,Picea_taeda_PITA_05638:0.0098401847)84:0.0064553670,scaffold-AQFM-2083246-Pseudolarix_amabilis:0.0164673872)62:0.0029512714,Pseudotsuga_menziesii_PSME_03161:0.0101301292)100:0.0601374642,(((((Sequoiadendron_giganteum_SEGI_13525:0.0064534032,scaffold-NRXL-2064080-Metasequoia_glyptostroboides:0.0064181511)98:0.0055739495,scaffold-QSNJ-2068094-Taiwania_cryptomerioides:0.0053844203)65:0.0022674509,((scaffold-FHST-2064817-Taxodium_distichum:0.0032209914,(((scaffold-FRPM-2013448-Calocedrus_decurrens:0.0000022334,scaffold-QNGJ-2013068-Cupressus_dupreziana:0.0129473294)99:0.0097010190,scaffold-YYPE-2071826-Austrocedrus_chilensis:0.0096673687)96:0.0000021864,scaffold-VFYZ-2011421-Thuja_plicata:0.0097081523)100:0.0032272493)98:0.0031064046,(scaffold-GMHZ-2147869-Cryptomeria_japonica-2_samples_combined:0.0000023578,scaffold-HOUF-2012943-Cryptomeria_japonica-leaf:0.0000023578)100:0.0033178057)97:0.0060505835)99:0.0163173674,(scaffold-OWFC-2012330-Halocarpus_bidwillii:0.0259368238,scaffold-XTZO-2066512-Araucaria_rulei:0.0362356688)50:0.0000022042)90:0.0092833554,((scaffold-GJTI-2012963-Cephalotaxus_harringtonia-leaves:0.0000023578,scaffold-NVGZ-2022445-Cephalotaxus_harringtonia-2_samples_combined:0.0032036026)100:0.0196805038,scaffold-IAJW-2025637-Amentotaxus_argotaenia:0.0131915255)95:0.0006444478)99:0.0316107351)63:0.0119217600)73:0.0073728838,scaffold-TOXE-2011529-Welwitschia_mirabilis:0.2494982198)77:0.0166001740)79:0.0289348476,((((((Amborella_trichopoda_U5CXD5:0.3477553620,(Brachypodium_distachyon_I1HIB5:0.2852590562,Oryza_sativa_indica_A2Y5W8:0.1642569464)100:0.7350370329)100:0.3138603540,((Anthoceros_agrestis_BONN_evm.model.Sc2ySwM_228.3953.1_EVM_AagrBONN_evm.TU.Sc2ySwM_228.3953___Sc2ySwM_228_17359083-17360737_-_:0.0379225504,Anthoceros_punctactus_evm.model.utg000043l.514.1_._Apun_evm.TU.utg000043l.514___utg000043l_2348971-2352404___:0.0000020216)100:0.1709543981,((Anthoceros_agrestis_BONN_evm.model.Sc2ySwM_362.1802.1_._AagrBONN_evm.TU.Sc2ySwM_362.1802___Sc2ySwM_362_8028521-8031524_-_:0.0000023578,Anthoceros_angustus_006589_locus_scaffold25_size1225971_182823_185866___len_2400:0.0264747875)99:0.0098244694,(Anthoceros_punctactus_evm.model.utg000103l.179.2_._Apun_evm.TU.utg000103l.179___utg000103l_799006-802011_-_:0.0000023578,Anthoceros_punctactus_evm.model.utg000103l.179.1_._Apun_evm.TU.utg000103l.179___utg000103l_799006-802011_-_:0.0000023578)71:0.0000023578)100:0.1952786525)100:0.8244817030)99:0.2084169899,(((Anthoceros_angustus_000040_locus_scaffold1_size3809330_429571_432636_-_len_2946:0.0031877948,((Anthoceros_punctactus_evm.model.utg000038l.589.1_._Apun_evm.TU.utg000038l.589___utg000038l_2720463-2724164_-_:0.0000000000,scaffold-TWUW-2009277-Anthoceros_agrestis-A:0.0000000000):0.0000023578,scaffold-BSNI-2005770-Anthoceros_agrestis-B:0.0000023578)98:0.0031882962)88:0.0037950073,scaffold-ZFRE-2115245-Phaeoceros_carolinianus-sporophyte_1575:0.0127852456)100:0.0763089816,((scaffold-AKXB-2011373-Phaeomegaceros_coriaceus:0.0196270081,(scaffold-TCBC-2010794-Nothoceros_vincentianus:0.0437586057,scaffold-UCRN-2053960-Megaceros_flagellaris:0.0436265101)99:0.0060065746)100:0.0200676605,(scaffold-FAJB-2057651-Paraphymatoceros_hallii:0.0389799767,(scaffold-WCZB-2120037-Phaeoceros_carolinianus-gametophyte:0.0032195447,scaffold-WEEQ-2014058-Phaeoceros_carolinianus-gametophyte_1575:0.0030697069)100:0.0131836310)100:0.0221398251)100:0.0393608472)100:0.1732215313)26:0.0000026470,((((((Physcomitrella_patens_A9TUF0:0.2932453647,((((((Fontinalis_antipyretica_26446-RA___mRNA___locus_162832_3841_6399____translate_table__standard_:0.0295562016,(((((Pleurozium_schreberi_augustus_masked-scaffold_3-processed-gene-8.30-mRNA-1_gene_augustus_masked-scaffold_3-processed-gene-8.30_name_augustus_masked-scaffold_3-processed-gene-8.30_seq_id_scaffold_3_type_cds:0.0000000000,scaffold-VBMM-2054585-Claopodium_rostratum:0.0000000000):0.0000023578,(scaffold-JADL-2008526-Rhynchostegium_serrulatum:0.0064915089,scaffold-WSPM-2007969-Loeskeobryum_brevirostre:0.0032325210)9:0.0000023578)5:0.0000023578,((scaffold-EEMJ-2006932-Thuidium_delicatulum:0.0064917174,(scaffold-IGUH-2167979-Leucodon_julaceus:0.0000023578,scaffold-ZACW-2014028-Leucodon_brachypus:0.0000023578)100:0.0032320244)41:0.0000023578,scaffold-TMAJ-2019683-Neckera_douglasii:0.0032323238)22:0.0000023578)2:0.0000023578,scaffold-QKQO-2051606-Pseudotaxiphyllum_elegans:0.0000023578)13:0.0000023578,scaffold-QMWB-2062049-Anomodon_attenuatus:0.0097318717)51:0.0000023578)99:0.0231878805,scaffold-CMEQ-2016380-Orthotrichum_lyellii:0.0362911998)99:0.0097373529,scaffold-ORKS-2058968-Philonotis_fontana:0.0193212149)68:0.0000028000,scaffold-YWNF-2003509-Hedwigia_ciliata:0.0127686854)100:0.0294773547,((scaffold-BPSG-2022667-Scouleria_aquatica:0.0416577256,(scaffold-RGKI-2065341-Leucobryum_glaucum:0.0000023578,scaffold-VMXJ-2132633-Leucobryum_albidum:0.0000023578)100:0.0191867196)94:0.0029256889,scaffold-RDOO-2018679-Racomitrium_varium:0.0460670756)96:0.0049054218)82:0.0062805747,scaffold-ZQRI-2018160-Timmia_austriaca:0.0125478085)99:0.0169867995)93:0.0121198126,scaffold-AWOI-2073555-Diphyscium_foliosum:0.0231070617)100:0.1169900965,scaffold-WOGB-2095725-Andreaea_rupestris:0.0387413109)98:0.0247091478,scaffold-UHLI-2010771-Sphagnum_recurvum:0.1356493560)100:0.0982656594,scaffold-TXVB-2069727-Lunularia_cruciata:0.1566726808)84:0.0173628351,((((((((((Selaginella_moellendorffii_D8R5R0_GRAS_family_protein_SCARECROW_2:0.0032506245,Selaginella_moellendorffii_D8SFY3_SCR2-2:0.0000023578)68:0.0000023578,scaffold-ZZOL-2006311-Selaginella_stauntoniana:0.0032893732)100:0.0754256829,scaffold-ABIJ-2008188-Selaginella_lepidophylla:0.0621543293)100:0.1103260274,(scaffold-JKAA-2013002-Selaginella_wallacei:0.5282400209,scaffold-ZFGK-2009277-Selaginella_kraussiana:0.0594336298)100:0.0526806178)94:0.0132709629,scaffold-KJYC-2013142-Selaginella_willdenowii:0.1933624308)94:0.0275317272,scaffold-KUXM-2009021-Selaginella_selaginoides:0.1599510035)100:0.1130447060,scaffold-PKOX-2093593-Isoetes_tegetiformans:0.3709609963)86:0.0520397581,(((Selaginella_moellendorffii_D8TF12_SCR1-2:0.0427584376,scaffold-LGDQ-2001395-Selaginella_apoda:0.0458026155)100:0.0504501013,((scaffold-JKAA-2000396-Selaginella_wallacei:0.0899991860,scaffold-KUXM-2009893-Selaginella_selaginoides:0.1121163985)69:0.0212344067,scaffold-ZFGK-2008821-Selaginella_kraussiana:0.0776083983)68:0.0127574834)68:0.0292468625,scaffold-KJYC-2010616-Selaginella_willdenowii:0.0847008374)99:0.0557832745)59:0.0235271126,scaffold-XNXF-2013504-Dendrolycopodium_obscurum:0.3473538894)24:0.0000023342,((scaffold-FITN-2009223-Treubia_lacunosa:0.0084597658,scaffold-PKOX-2092617-Isoetes_tegetiformans:0.0259510565)100:0.3629981742,scaffold-PKOX-2098095-Isoetes_tegetiformans:0.3968308893)66:0.0647274425)72:0.0267899673)61:0.0180042595)55:0.0074688317,(((Ginkgo_biloba_Gb_04650:0.0335884981,Sequoiadendron_giganteum_SEGI_40844:0.0780151864)100:0.0499235708,(Ginkgo_biloba_Gb_12802:0.0682343391,(((Picea_taeda_PITA_32064:0.0032349791,Picea_taeda_PITA_32869:0.0000023578)75:0.0000023578,Picea_taeda_PITA_49248:0.0097045642)100:0.0489791380,Pseudotsuga_menziesii_PSME_35761:0.0310110465)100:0.1729716765)100:0.0598620226)100:0.1348801393,(((((Azolla_filiculoides_s0807.g087717:0.3283620032,Salvinia_cucullata_v1.1_s0123.g021525:0.2618597816)82:0.0673477186,Salvinia_cucullata_v1.1_s0014.g006404:0.2907849674)98:0.0605916539,(((scaffold-BMJR-2006396-Adiantum_raddianum:0.0667095213,scaffold-WGTU-2010359-Leucostegia_immersa:0.0235508223)91:0.0027151595,(scaffold-HEGQ-2014260-Gymnocarpium_dryopteris:0.0031871355,((scaffold-HNDZ-2013505-Cystopteris_utahensis:0.0000020503,(scaffold-LHLE-2016862-Cystopteris_fragilis-young_leaf_unfurling_fiddlehead__appeared_sterile:0.0005710606,((scaffold-XWDM-2029823-Cystopteris_fragilis-2_samples_combined:0.0000000000,scaffold-YOWV-2068947-Cystopteris_protrusa:0.0000000000):0.0000021082,scaffold-XXHP-2015772-Cystopteris_fragilis-fronds:0.0000024603)100:0.0029823742)100:0.0059492435)100:0.0031766727,(scaffold-RWYZ-2034902-Blechnum_spicant___Athyrium_sp.-2_samples_combined:0.0096030077,scaffold-UFJN-2004193-Diplazium_wichurae:0.0096519914)98:0.0097222332)97:0.0031449675)100:0.0097411328)88:0.0059942588,((scaffold-CJNT-2081200-Polypodium_glycyrrhiza:0.0000023578,(scaffold-IXLH-2024002-Polypodium_hesperium-B_type:0.0031579010,(scaffold-ZRAV-2031720-Polypodium_hesperium-2_samples_combined:0.0000023578,scaffold-ZRAV-2031721-Polypodium_hesperium-2_samples_combined:0.0000023578)100:0.0031844653)100:0.0031715907)99:0.0092380895,scaffold-OQWW-2018343-Davallia_fejeensis:0.0292081799)93:0.0041936268)99:0.0503873231)99:0.0346940705,scaffold-CQPW-2097624-Anemia_tomentosa:0.1539804062)100:0.1560246188,(scaffold-DFHO-2009573-Danaea_nodosa:0.0330117770,scaffold-NHCM-2012959-Angiopteris_evecta:0.0386478729)100:0.0993733061)100:0.0411398651)96:0.0611168608)82:0.0195636017,scaffold-VIBO-2075755-Osmunda_javanica:0.1751504549)93:0.0891368402)67:0.0346751155,((Ginkgo_biloba_Gb_17596:0.1046046064,((((Picea_lambertina_PILA_03744:0.0687092767,Picea_lambertina_PILA_19123:0.0785671459)91:0.0050647059,Picea_lambertina_PILA_26984:0.0751733921)94:0.0104272047,(Picea_lambertina_PILA_15228:0.0615790045,Picea_lambertina_PILA_16534:0.1907213612)97:0.0255735691)100:0.0429578990,Pseudotsuga_menziesii_PSME_15940:0.0395102628)100:0.0921938772)99:0.0276634626,Sequoiadendron_giganteum_SEGI_11292:0.3043787181)93:0.0345455598)100:0.3533879381,(Amborella_trichopoda_U5CZ15:0.1900519897,Amborella_trichopoda_U5D3G5:0.0154155705)100:0.4289371939)100:0.1190381738,(Brachypodium_distachyon_I1GTB5:0.0973998160,Oryza_sativa_indica_A2YMR9:0.0258746833)100:0.1650976580);
