# Supplementary material for: Water‐related innovations in land plants evolved by different patterns of gene cooption and novelty
Source: New Phytol. 2022 Feb 8;235(2):732–42. doi: 10.1111/nph.17981 (PMC9303528; doi:10.1111/nph.17981)
Supplement: Supplementary file 3 — Dataset S3 Fasta alignments and phylogenetic trees. [file NPH-235-732-s005.zip › Supplementary_Data_3_fasta_alignments_trees/Roots/Lateral_roots/SHR_Q9SZF7_1_1kp.fasta]

>Physcomitrella_patens_XP_024370156.1_protein_SHORT-ROOT-like
MTNIMARPDGNPYFFAQHQHSPGFDPESRQHQSSPREWYSSNLQTHSPVSVGARDEICNVYASSSQNPADSTQSWAKALL
LDCARAIAEKDTSRVQSIMWILNESASPYGDSDQRLMSYFVQALVCKITDTGSRCHRSLTSAAEKTYSFESMRNMILNFQ
NASPWTTFGHVAANGALLETMEGESKIHIIDISSTLCTQWPTFLEALATRTDITPHLRLTCIVISPEEAALRVMKQVMNR
IDRFARLMGVPFESTVIHKPHLETLDLDELNLREGEALAVNCVQTLHHISECVAAEEQYSPRDRILSTFRSAKPKILSIV
EDEANMISPDFLGCFREALRFYSLLFESLEESFPRASNERLMLERNCARKLVNMLSFDATESTERQEKGIHWDYRLRKVG
FEPVSFSHDVVDDVQALLKRYKKGWGLDITDARLYLTWKEQAVICSTTWKLITTPSY


>Arabidopsis_thaliana_Q9SZF7_Protein_SHORT-ROOT_SHR
MDTLFRLVSLQQQQQSDSIITNQSSLSRTSTTTTGSPQTAYHYNFPQNDVVEECFNFFMDEEDLSSSSSHHNHHNHNNPNTYYSPFTTPTQYHPATSSTPSSTAAAAALASPYSSSGHHNDPSAFSIPQTPPSFDFSANAKWADSVLLEAARAFSDKDTARAQQILWTLNELSSPYGDTEQKLASYFLQALFNRMTGSGERCYRTMVTAAATEKTCSFESTRKTVLKFQEVSPWATFGHVAANGAILEAVDGEAKIHIVDISSTFCTQWPTLLEALATRSDDTPHLRLTTVVVANKFVNDQTASHRMMKEIGNRMEKFARLMGVPFKFNIIHHVGDLSEFDLNELDVKPDEVLAINCVGAMHGIASRGSPRDAVISSFRRLRPRIVTVVEEEADLVGEEEGGFDDEFLRGFGECLRWFRVCFESWEESFPRTSNERLMLERAAGRAIVDLVACEPSDSTERRETARKWSRRMRNSGFGAVGYSDEVADDVRALLRRYKEGVWSMVQCPDAAGIFLCWRDQPVVWASAWRPT

>Amborella_trichopoda_U5DIA7
MSLGTLKPTFIKPNCHDQTMHHTCKDRIDAASTSQLSESGDLAAGKWVFDLILGCAKAITEKDAARSNHLLWMLNELASPYGDRDQRKAAAFLQALFCKASGSGDRCSRILAIVAEKAQTFDSARRVILRFQEVSPWTTFGHVAANGAILEAFEGVHDLHIIDISNTLCTQWPALLEALANRSEDTPRLRLTTLVDEGDLGGPHGAVLIEVRQRMEKYARLMRVPFEFEAVGGGLGSIGSVRVTDSEVVAVNLVGALRRVPVDARPSAVHGIAALGPRVVTVVEEEADLTGGEWAGRVSECMRFYGTYYEMLDEGFGRVSEERLALERQCGRELVHTMGCESAEGGRERSLRWSERMRNAGFGPAAFNFDAIDDVRALLKRYAGRWSVVSGEVPDTGLYLSWKDQPVVWASAWKP
>Amborella_trichopoda_W1P4D6
MDEEDFSSSSNPNPNPNFDPSQFSSPKWALKVLVECAMAIETQDSTRTQHLLWVLNELSSPYGDTDQKLAAAFLQALFCKVTDSGRKTHRNLVAAAEKMYTFESTRRMMLRFQEVSPWTTFGHVAANGALIEAMNGENRIHIVDISGTYCTQWPTLLEALATRSDDTPHVRITHVLSSVGPAGHRVSREIGARMEKFARLMGVPFNFSSLHVAEIEALNHENLKLQEGEVLAINCIFSLHKVGPTSRDTAVSALRRLDPRVLTLVEEEVDLDSDRGQGFAAWLGECVRFFRAYLESLDESFPKASEERLMLERAMARAAVDLVACPADESRERRERSGWWARRMRACGFGPVGFSDDVLDDMRALLRRYREGWSMGLGRADDEAGSGVYLEWKEEPMVWASAWKP

>Brachypodium_distachyon_I1GSV9
MDTLFRLVSLQATTEQQQQQQQQSASYNSRSTTSSGSRSSSHHTTASYSYYNSGSGSGGQPQQQYYYSQPQQSYYLEPYHEECGGGNQLYMDEDFSSSSSSRHFGGHHGSHGGQQQQPSSTPPLSTTSSTAAGHALFEPAELSFPPDLNLDFSSPASSSGGGIAAASASSPAVIGGAGGGRWASQLLMECARAVASRDSTRVQQLMWMLNELASPYGDVEQKLASYFLQALFARLTASGPRTLRTLAAATDRNTSFDSTRRVALKFQELSPWSSFGHVAANGAILESFLEAAAAAPSSEPQRFHILDLSNTFCTQWPTLLEALATRSPDDTPHLSITTVHVSSSSAASSPAVQRVMREIGQRMEKFARLMGVPFRFRAVHHSGDLAELDLDALDVREGGATTGIAVNCVNSLRGVGARRRGEFAALLRRLGPRVVTVVEEEADFVADSDHHRSADQDAETDQAAFLKVFGEGLRFFSAYMDSLEESFPKTSNERLALERGAGRAIVDLVSCPASESMERRETAAAWARRLRCAGFSPVAFSDDVADDVRSLLRRYREGWSMRDAGAEDSAAAGAGVFLQWKEQPLVWASAWRP

>Ginkgo_biloba_Gb_17251
MTVLYKIVYSNSIQTAQHPTIVRHDMDKFFTSGYVDYQSEHPHHQLVPPTYPTGKTSRQCNSFMDEEDFSFKQFLPFKEMFNANQNKPGSSQSGSRATSS
RSIDIHPDPSVFSELNLSFPEDQFGPGSPCMNGRWATNLLLECAKAIAQKETSRMQHLLWMLNELSSPYGDCEQKLASYFLQALFCKITDTGPRCYRTLC
SAVDKTYSFDSTRKMILKFQESSPWTTFGHVAANGAILEAFDGEMKLHIIDMSNTFCTQWPTLLESLATRSDDTPHLRLTTVVTTNEASAMKVMKEIGQR
MEKFARLMGVPFEFNAVHRHDFQKLDIDIRSDEALAINCIHSLQRVPSNGRDSMLSTFHGMNPRIVTVVEDEVDLTCEDFTVRFSECLRFFSLFFESLEE
SFSRTSNERLMLERTSGRSMVNILACEESEYYERREKASQWASRLKDAGFVPATFSDDVVDDVRALLKRYKEGWGHTSNSDGLYLTWKDQCAIWASAWKP
CF*

>Oryza_sativa_indica_A2YN56_Protein_SHORT-ROOT_1_SHR1
MDTLFRLVSLQAASEQQQQQQQSASYNSRSTTSSGSRSSSHQTNASYSYYHHSSNSGGGGGGGGGYYYGGQQPPPSQYYYLEPYQEECGNAPHHQLYMDEDFSSSSSSRHFHHGAPVQQQQPPASSTPTGTAPTPPLSTSSTAAGAGHGLFEAADLSFPPDLNLDFSSPASSSGGGTASSGAVGGGGGGRWASQLLLECARSVAARDSQRVQQLMWMLNELASPYGDVEQKLASYFLQGLFARLTASGQRTLRTLAAASDRNTSFDSTRRTALRFQELSPWSSFGHVAANGAILESFLEVAAAASSETQRFHILDLSNTFCTQWPTLLEALATRSADETPHLSITTVVSAAPSAPTAAVQRVMREIGQRMEKFARLMGVPFRFRAVHHSGDLAELDLDALDLREGGATTALAVNCVNSLRGVVPGRARRRDAFAASLRRLDPRVVTVVEEEADLVASDPDASSATEEGGDTEAAFLKVFGEGLRFFSAYMDSLEESFPKTSNERLALERGAGRAIVDLVSCPASESMERRETAASWARRMRSAGFSPVAFSEDVADDVRSLLRRYREGWSMREAGTDDSAAGAGVFLAWKEQPLVWASAWRP
>Oryza_sativa_indica_A2XIA8_Protein_SHORT-ROOT_2_SHR2
MDTLFRLVSLHHHHHHQHAASPSPPDQPHKSYPSSRGSTSSPSSHHTHNHTYYHHSHSHYNNNSNTNYYYQGGGGGGGGYYYAEEQQPAAYLEECGNGHQFYMDEDFSSSSSSRQFHSGTGAPSSAPVPPPPSATTSSAGGHGLFEAADFSFPQVDISLDFGGSPAVPSSSGAGAGAGAAPSSSGRWAAQLLMECARAVAGRDSQRVQQLMWMLNELASPYGDVDQKLASYFLQGLFARLTTSGPRTLRTLATASDRNASFDSTRRTALKFQELSPWTPFGHVAANGAILESFLEAAAAGAAAASSSSSSSSTPPTRLHILDLSNTFCTQWPTLLEALATRSSDDTPHLSITTVVPTAAPSAAAQRVMREIGQRLEKFARLMGVPFSFRAVHHAGDLADLDLAALDLREGGATAALAVNCVNALRGVARGRDAFVASLRRLEPRVVTVVEEEADLAAPEADASSEADTDAAFVKVFGEGLRFFSAYMDSLEESFPKTSNERLSLERAVGRAIVDLVSCPASQSAERRETAASWARRMRSAGFSPAAFSEDVADDVRSLLRRYKEGWSMRDAGGATDDAAGAAAAGAFLAWKEQPVVWASAWKP

>Selaginella_moellendorffii_D8RXE5_SHR2-2_SHR2-2
MDHTCKNFFPENENCRAKESKEEEREDLSPLDGNLEVRSSSTPALLNPTHHWAPNLLLECARAVSSKDVSRVQRLMWLLNELSSPYGDFDQRIASSFLQGLFCKITGTGSRCHRILSSAAERGYSFDSTRKMMLKFQEVSPWSTFGHVAANGVILEAAEGESRLHIVDISNTFCTQWPTFLEALATRPEGAPHLRLTTVTTNSEESAAKVMKEIGNRLQKFARLMGVPFEFKALQEPEMERLDAERLEVQPGEALVINCVSSLNRVHKKSCQSPMSLSSGSSSRKKMLATFHGMKPKLVTIVDHQANFASTDFLKSFCEALRFYSLVFESLEESFVRTSNERLMLERIVARNILTIVSCSEDDFEREYSHSQWSRVLKKVGFRPSNFSDDVRDDIRALLKRYKDGWGCLHQSSALFLTWKDQSTVFASAWKPC
>Selaginella_moellendorffii_D8RL33_SHR3-2
MMPSRAQDNHTRSMAASSSKKRSLEQKNDEQNNLEFGNSIDTDLSGCFQKFIANSVDTAGSSSSTNWAPELLQECAKAVDEKDGPRVQYLMWVLNELSSPYGNTEQRLASAFLQALFAKLTRRGGQHYRSLCSAAAKSHSFASMKKMVLKFQELSPWMTVGMVAANGAILEALEGERSVHIVDVSNTFCTQWPTLFEALAMRAEHPPHLRVTTLRLSSREEEESSEQVMREITHRLEKFARLMGIPFEFSVLAAVETEEINPAMLETRSNEVLIVNAMNFFQHQRHGRPLAVLARAVNPKAVIVVEDEVDLSSPQFLTRFAEAQRFYSMFFESLDSSFPRTSGERMMLERVAGRRIVAALGCDDDPAAGARAPEKWNLAMQREAFVPKPLKSEVVDDIQALLKRYKPGWGLQRCDIGLFLTWKEENAIAVTVWKQQP
>Selaginella_moellendorffii_D8RRI6_GRAS_family_protein_SHORTROOT_2
MEHTCKNFFPENENCRAKESKEEEREDLSPLDGNLEVRSSSTPALLNPTERNHHWAPNLLLECARAVSSKDVSRVQRLMWLLNELSSPYGDFDQRIASSFLQGLFCKITGTGSRCHRILSSAAERGYSFDSTRKMMLKFQEVSPWSTFGHVAANGVILEAAEGESRLHIVDISNTFCTQWPTFLEALATRPEGAPHLRLTTVTTNSEESAAKVMKEIGNRLQKFARLMGVPFEFKALQEPEMERLDAERLEVQPGEALVINCVSSLNRVHKKSCQSPMSLSSGSSSRKKMLATFHGMKPKLVTIVDHQADFASTDFLKSFCEALRFYSLVFESLEESFVRTSNERLMLERIVARNILTIVSCSEDDFEREYSHSQWSRVLKKVGFRPSNFSDDVRDDIRALLKRYKEGWGCLHHQSSALFLTWKDQSTVFASAWKPC
>Selaginella_moellendorffii_D8QWZ5_GRAS_family_protein_SHORTROOT_3
MMPPRAEDNRTRSMAASSSKKRSLEQKSDEQNNLEFGKSIDTDLSGCFQKFIANSVDTAGSSSSTNWAPELLQECAKAVDEKDGPRVQYLMWVLNELSSPYGNTEQRLASAFLQALFAKLTRRGSQHYRSLCSAAAKSHSFASMKKMVLKFQELSPWMTVGMVAANGAILEALEGERSVHIVDVSNTFCTQWPTLFEALAMRAEHPPHLRVTTLRLSSREEEESSEQVMREITHRLEKFARLMGIPFEFSVLAAVETEEIDPAMLETRSNEVLIVNAMNFFQHQRHGRPLAVLARAVNPKVVIVVEDEVDLSSPQFLTRFAEAQRFYSVFFESLDSSFPRTSGERMMLERVAGRRIVAALGCDDDPAAGARPPEKWNLAMQREAFVPKPLKSEVVDDIQALLKRYKPGWGLRRGDIGLFLTWKEENAIAVTVWKQQP

>Selaginella_moellendorffii_D8SC19_GRAS_family_protein_SHORTROOT_1
MEKGLSDHQSPEQSSMPPTTSLAYGLADEHISGDPSRKHLVSSGKPPLYLREESPSAPTTQRTSSPQMDQSDRIELTQLPALQRGDGRWAASLLIECAAAVVQKDAARVQHFMWMLNELASPYGDFDQRLASCFLQGLFCRITGTGSRQHRVLCSAAERQCLFDPMRKMMLKFQEMSPWTTFGHVAANGALMEAVEGEFRVHILDVSSTMCTQWPTLLEALATRSDGAPHLRLTSILVSSEEAVVKVMTEVGARLRKFARLMGVPFEFRLLQQPELELLDVATIQPRAGEALIVNCIHSLHNVSERPPPSSSSSAASPRDLVLNTFRSLNPKLVIIADDEADLISRGDFMSRFVEAVRYYSLFFESVEESFPRTSNERLMLERIVSRKIVNLLACDEASISERQEKSSQWVMRMRRAGFALAKFSDDVADDARALLKRYKEGWGYTNTDVGLFLTWKEQPTVFATSWKPF
>Selaginella_moellendorffii_D8T1A4_SHR1-2_SHR1-2
MDQSDRIELTQLPALQRGDGRWAASLLIECAAAVVQKDAARVQHFMWMLNELASPYGDFDQRLASCFLQGLFCRITGTGSRQHRVLCSAAERQCLFDPMRKMMLKFQEMSPWTTFGHVAANGALMEAVEGEFRVHILDVSSTMCTQWPTLLEALATRSDGAPHLRLTSILVSSEEAVVKVMTEVGARLRKFARLMGVPFEFRLLQQPELELLDVATIQPRAGEALIVNCIHSLHNVSERPPPSSSSSAASPRDLVLNTFRSLNPKLVIIADDEADLISRGDFMSRFVEAVRYYSLFFESVEESFPRTSNERLMLERIVSRKIVNLLACDEASISERQEKSSQWVMRMRRAGFALAKFSDDVADDARALLKRYKEGWGYTNTDVGLFLTWKEQPTVFATSWKPF

>Anthoceros_agrestis_BONN_evm.model.Sc2ySwM_344.4139.1_EVM_AagrBONN_evm.TU.Sc2ySwM_344.4139___Sc2ySwM_344_17606749-17608513(+)
MRWASKLVLECARAVAGNRSSRVQQLLWVLNELASPYGDCDQRLACYMLQALFCKVTASG
ARCYRILCTTAARTYSFDSMRAMILKFQDASPWTTFGHVASNGALMEAFEGETRVHIVDV
SNTFCTQWPTLLEALASRPDGAPHLRLTTVIASSEDSAIKVMRQIGGRMEKFARLMGVPF
EFAVVQQPQLEKLDPSALNLREGEALAINCMIILHQVYPHKAGAGEEGSPRDALLATMRR
MNPKIMTLVEHQVDSTSSAVNFPMAKPLLPVASGEQGQARPPSPALPPLEGLREALRFYS
LLFDSLEESLPRVSNERLMIERSSGRAMVSMLACDDAERSFWHEKGRQWGARMAAAGFGV
LPFNDDVVDDVRALLKRHKEGWGLAPGPEEDPVESCLLHLTWKQQAAIFASAWKPVPVSV
*
>Anthoceros_angustus_008102_locus=scaffold35_size1070787_111282_113097_+_len_1677
MTSSSSSPSGGAGNGRLADGGRHPGMRSRAGAGAGAGGMEGTNSHSPRAGKQGGSGSGGS
GRPPLPGKLGQKHGTGSERAPLSLTIPSDPLQPEKQAAAAMAAPKLEAAGTDSLLAELAG
SEDEEEEEEEGSSSSGGGNGSACQRWASKLVLECARAVAWVLNELASPYGDCDQRLACYM
LQALFCKVTASGARCYRILCTTAARTYSFDSMRTMILKFQDASPWTTFGHVASNGALMEA
FEGETRVHIVDVSNTLCTQWPTLFEALATRPDGAPHLRLTTVIASPEDSAIKVMRQIGGR
MEKFARLMGVPFEFAVVQQPQLEKLDPSALNLRQGEALAINCMIILHQVSPHKAGAGGEG
SPRDAFLATMRKMNPKILTLVEHQVDSTSSAVNFPIAKPLPPVPSGEQGPGQGQGQARPP
SPASLPLEGLREALRFYSLLFDSLEESLPRVSNERLMIERSSGRAMVSMLACDDAERSFW
HEKGRQWGVRMAAAGFGVLPFNDDVVDDVRALLKRHKEGWGLALGPEEDPVESSLLHLTW
KQQAAIFASAWKPVPLPG*
>Anthoceros_punctactus_evm.model.utg000028l.799.1_EVM_Apun_evm.TU.utg000028l.799___utg000028l_3887772-3889474(+)
MRSRGGAAAAGGMEGTNSHSPSTGKQGGSGSGGSGRPPLPGKLGQKHGSERAPLSLTIPS
DPLQPEKQAAAAMAAPKLEAAGTDSLLAELAGSEDEEEEEGSSSSGGGTSSASQRWASKL
VLECARAMAGNRSSRVQQLLWVLNELASPYGDCDQRLACYMLQALFCKVTASGARCYRIL
CTTAARTYSFDSMRAMILKFQDASPWTTFGHVASNGALMEAFEGETRVHIVDVSNTFCTQ
WPTLLEALATRPDGAPHLRLTTVIASSEDSAIKVMRQIGGRMEKFARLMGVPFEFAAVQQ
PQLEKLDPSALNLREGEALAINCMIILHQVYPHKAGAGEEGSPRDALLATMRRMNPKIMT
LVEHQVDSTSSAVNFPMAKPLLPVASGEQGQARPPSPALPPLEGLREALRFYSLLFDSLE
ESLPRVSNERLMIERSSGRAMVSMLACDDAERSFWHEKGRQWGARMAAAGFGVLPFNDDV
VDDVRALLKRHKEGWGLALGPEEDPVESCLLHLTWKQQAAIFASAWKPVPVSV*
>Fontinalis_antipyretica_19096-RA__[mRNA]__locus=164420_13679_16735_+_[translate_table__standard]
MIDMMARPEECRNPYQLFFPHHHPAGMDSSETRLLQHQSGSREWYSTSLQATTVSATVHH
ENPTSSPNNMALFSTQSSWAKALLLDCARAIAEKDSARVQSILWILNDNASPYGDCDQRL
MSYFVQALVCKISGTGPKYHHSLSEAAEKTYCFETVRNMILEFQEASPWTTFGHVAGNGA
LLEVMEGEARIHIIDISSTFCTQWPTFLEALATRTEVTPHLRLTSIVIAPEEAALEVMKQ
VMHRLERFARLMGVPFEGSVLHQPHLELLDLAVLNLRQDGTEALAITCVQTLHHINADPQ
EPCCNRDRLLYTFRSANPKIMILVEDEANLDASDFFSCFREALRFYSLFFDSLEESFPRA
SNERLMLERNCARKLVNLLSCDPSENMERQELGLYWDSRLRHVGFEPAPFSLDVVDDVQA
LLKRLNIQERVGSGKSRKSSSPHLEGAGGNLQHCLEAHH
>Fontinalis_antipyretica_18779-RA__[mRNA]__locus=177085_23100_29203_+_[translate_table__standard]
MDRLLVEYAEYPSIEPTVTDLNTSNEVPSLFNEAGASTSNTFPTSSSDEQQQQHLFLESF
PLFRLQHHDSDRNPQDWQYSSPEKVCASRADIDDQMLAEFGGWARPQHALYNNRPSSSSG
GGTGAQSQWVANLLVECARAVVVSDARRVKNLMWMLNEMSSPYGDAGQRLAACFLQALFC
RVTGTGASCLRTLSAAAEKTNSFNTLRKMILGYQEVSPWTTFGHAAGNASLMEAFEGKMK
IHIVDMSSTYSTQWPTLMEALASRADGTPHLRLTTIVISPEESALHVMKQIMKRLERFAR
LMRVSFEFRITHQPQNRLDKLELAELQLRPDEVLAIICNHTLHHVSEVVPDGEQWSPRDR
LLHTFRKANPKILVLVEEEMDLVSPNFLTSFCEGLRLYSLLFDSLDESFGRTSSDRLLLE
RMWARKAVSFVACEVPENGERQQRGLQWEERLRRRGFLSCNFSDDVVDDVRALLKRYKEG
WGLSIKDTRLYLTWKEQVVLCATAWKPIANPSPEI
>Fontinalis_antipyretica_22071-RA__[mRNA]__locus=181404_1119_3957_-_[translate_table__standard]
MAQPEDEIPNPFLMFVDHEYSDTEPCTNPCAAAQGETSSGYHEDFASASSARPGPRPAYE
AVIPQLQHFDQSTNFSWTKALLLDCARAVAEDDSPRIQSLIWTLNENASPYGDSDQRVAS
CFVQALFCRVTGTGARCLLSLGTAAEKTFCFESMRSMILEFQDASPWTTFGHVACNGALL
EAMEGESKIHIVDISSTFCTQWPTFLEALATRSDETPHVRLTTIVISPEAAAVGVMQQVA
LRLHRFARLMGVPFQSEILHQSALADLDLAVLNLKEDEALAINCIQTLHHVAEGVEGTDQ
EGRSARDRLLDTLRNAKPKVSN
>Pleurozium_schreberi_maker-scaffold_385-snap-gene-0.29-mRNA-1_gene=maker-scaffold_385-snap-gene-0.29_name=maker-scaffold_385-snap-gene-0.29_seq_id=scaffold_385_type=cds
MARPEECRNPYQLFFPHHHPAGMDSSETRLLQHQSGSRQWYSTNLQATTVSATVQENYPS
SSQNNMALFPTQSSWAKALLLDCARAIAEKDSGRVQSILWILNDNASPYGDSDQRLVSYF
VQALVCKISGTGPKYHHSLSEAAEKTYCFETVRNMILEFQEASPWTTFGHVAGNGALLET
MEGEARIHIIDISSTFCTQWPTFLEALATRTEVTPHLRLTSIVISPEEAALEVMKQVMHR
LERFARLMGVPFEGAVLHQPRLELLDLGVLNLRQDGTEALAITCVQTLHHISSDPQEPCC
NRDRLLYTFRNANPKIMILVEDEANLDASDFFSCFREALRFYSLFFDSLEESFPRASNER
LMLERNCARKLVNLLSCDPSENMERQELGLYWDSRLRHVGFEPAPFTPDVVDDIQALLKR
YKKGWGLETVDNRVHLTWKEQAVICSTAWKLITSPSS*
>Pleurozium_schreberi_augustus_masked-scaffold_385-processed-gene-0.19-mRNA-1_gene=augustus_masked-scaffold_385-processed-gene-0.19_name=augustus_masked-scaffold_385-processed-gene-0.19_seq_id=scaffold_385_type=cds
MIDMMARPEECRNPYQLFFPHHHPAGMDSSETRLLQHQSGSRQWYSTNLQATTVSATVQE
NYPSSSQNNMALFPTQSSWAKALLLDCARAIAEKDSGRVQSILWILNDNASPYGDSDQRL
VSYFVQALVCKISGTGPKYHHSLSEAAEKTYCFETVRNMILEFQEASPWTTFGHVAGNGA
LLETMEGEARIHIIDISSTFCTQWPTFLEALATRTEVTPHLRLTSIVISPEEAALEVMKQ
VMHRLERFARLMGVPFEGAVLHQPRLELLDLGVLNLRQDGTEALAITCVQTLHHISSDPQ
EPCCNRDRLLYTFRNANPKVFXFIVGYVR*
>Pleurozium_schreberi_maker-scaffold_31-snap-gene-2.45-mRNA-1_gene=maker-scaffold_31-snap-gene-2.45_name=maker-scaffold_31-snap-gene-2.45_seq_id=scaffold_31_type=cds
MDKLLAKYAEYPPIEPVSDLHTSXEGPTLFSEARASTSNTFPPRSSEEQQHLYSESFPLF
RLQHHSDRDPQDWQYSSPEKVCAARADIDDNMLAEFGGYEYPQHAFYNRPSSSGGGAGAG
AQSQWVANLLVQCARAVVVSDAGRVKNLLWVLNEISSPYGDADQRLAACFLQALFSRVTG
TGVSCLRHLSAAAEKTHSFGTLRKMILDYQEASPXTTFGHVAGNASLMEAFEGEMKIHIV
DMSSTYCTQWPTLLEALATRADGTPHLRLTTIVISPEESALLVMKQIMTRLERFARLMGV
PFEFSVMHQPQDRLDKLEVAELELRPDEVLAITCNHTLHHVSEVVPKGEQWSPRDRLLCT
FRKANPKMLVVVEEEMDLVSPNFLTSFCEGLRLYSLLFDSLDESFSKTSSERLLVERMWA
RKAVRFVACEVPENVERQQKGVQWEERLRRRGFLSCNFSDDVVDDVRALLK
>Salvinia_cucullata_v1.1_s0010.g004670
MLPTLVSEYYGSCSNTLHLGGGAMAYNYGGWYTSTAPISYNDDELDVESSQRQQRRRRRR
RQGPPAEAAVLQQLPASLIRGDDDWAAEVICECAEAMAEAEEEEDEEEEDEDEDGGDGEE
QEATEHGSVGVARSRVRQLLWVLNELASPYGTREQRLASAFLQALFCRFSRTGAAAYTAA
VQAASSERTCSFDSLRRTALAFQDASPWATFGHVASNGAILEALEGETKAHIIDLSDSLC
TQWPTLLEALATRAEGAPALLRLTTVVFHDELGGGGSASTGALGRVMEEVGARLERFARL
MGVPFQFALVRHADLQGLLHHEAAARADDEAAAAEALVINCVQALHKMGAAGERQAALRA
MRALAPKVVTVVEEDAEVGGAGVSVGRSVAEAVRLYAALFESLDECLARTSGERLAVERA
AGRSILRAVAASGAAAGRERAAQWEERLTAAGFAAKGFSDDVVDDVRALLKRYAEGWGIL
TPGFMSGDAGFGGGGAGADRYAGGASSSMAAAGGGLNRHHSVTLTWRDRPVIFASAWN*
>scaffold-CJNT-2004323-Polypodium_glycyrrhiza
WAETLLLECAGAIADNDLGHAQHLLWVLNELSSPYGSHEQRLAYYFMQALFCKISNTGPRTLLSLCAAAERSNSFESVRKTMLKFQEASPWLTFGHAAANGAIMEALEGESSVHILDLSSTFSTQWPTLLEALATRAEGAPTVRLSTVVFNEVGAPLPFASMNVMKEVRIRLEKFARLMGVPFQFNIVNHTELHLFVEQIAGERWAADSLQYADAGHSAATEALVINCISSMHRVAYSQRQELLCKLQSLNAKILTLVEDEAHIDVSPGSSNFVELFSEALRFYGLFFDALEGSMGKASGERLVLERGAARRIMQTMGCEEEDVLQLQEGVERRERGEQWRERLLHAGFVPKGFSDDAVDDVKALLKRYKEGWGLAPSLQAHSPSHDQQGRLDNIALTWKDQVVISASAWR
>scaffold-DFHO-2058474-Danaea_nodosa
WATNLLLECAKAISEKEMPRVQHLLWVLNEMASPYGDAEQRTASYFLQALFCKITGTGPRCHRILCSAVERNYSFDSMRKLILKFQEASPWTTFGHVAANGAILEAFDGEIKVHIVDLSNTFCTQWPTLLEALATRPDGAPHLRLTTVISAKEGSGMRVMKEVGTRLEKFARLMGVPFEFNVIQELALGKLQQGTLDLRSGEALAINCIHSLHHVTGKESKGTEGSPRDTILSTFHNMSPKIVTVIEDEVDLLFEDFMPCFSEALRFYSLFLDSLEESFPRASNERLLLERGASRSLVKLLACDTCDETEDCERREKGFQWTTRLQNAGFTLTAFSDDVVDDVRALLKRYKEGWGLTTGANGLFLTWKDQSAIFASAWK
>scaffold-DFHO-2058504-Danaea_nodosa
GRWATNLLRDCAKAISERDVPRVQHLLWVVNELSSPYGDCEQRTAAYFLQALFCRITGTGLRCHRILCQAGERSYSFDLMRKIMLKFQEASPWTTFGHVAANGAILEAFEGETRVHIVDLSNTFCTQWPTLLEALATRPDGAPHLRLTTVIVTRERSALRVMKEVGTRLEKFARLMGVPFEFNVIQELELSKLQQGSLGLCSGEALAINCIQSLHLVPEAESIAGHGSSRDLILCKFRSLNPKIVTAVEDEVSLLSNDFLSCFCETLRFFSLFFESLEESFPRASNERLMLERGAARSLVNLLACDHQAEDSERREKSEQWASRLEQAGFVTAAFSEDVLDDVRALLKRYKAGWALSSGDKGVFLTWKEESAIFASAWKPL
>scaffold-DJSE-2027538-Ophioglossum_petiolatum-2_samples_combined
NGKWATNLLLDCAKAISEKETSRVQHLLWVLNELGSPYGDCQQRIASSFLQALFCRLAGTGPRSHHILSAAMERSSCFDSTRKMLLKFQEASPWTTFGHVAANGAILEAFDHEMKVHILDLSNTCCTQWPTLLEALATRPEGAPHLRLTTVIATAEGSAMKVMKEVGVRLEKFARLMGVPFFEFNVIQELRLDNLQESNLDLRPDEALAINCIQSLHHLSEKESNDESSSRDKIFNMFYNMNPKIVTVVEDEVDMLPKDFMARFCEVLHFYSLFLESLEEGFLRTSNERLMLERAAARSLVNVLACEEADWGQRLQTSGFTPMSFSQDVVDDVRALLKRYKEGWGLRNSDNCCLFLTWKEESVSFASAWK
>scaffold-EEAQ-2087325-Sceptridium_dissectum
PYGDCQQRIASSFLQALFCRLTGTGPRCHRILCAAVERSCCFDSTRKMLLKFQEASPWTTFGHVAANGAILEAFDGEVRVHILDLSNTFCTQWPTLLEALATRPDGAPHLRLTTVIVTTEGSAMKVMKEVGVRLEKFARLMGVPFEFNVIQELKLDKLHEGNLDLRSGEALAINCIQSLHHLSEKGSSEGSSRDNIFKTFRNLNPKIVTVIEDEVDLLSKDFMPCFCEALRFYSLFLESLEESFPRASNERLMLERAAARSLVNILACDETDNCERREKSYQWGTRLMRSGFTPTAFSEDVVDDVRALLKRYKEGWGLTTGENGMFLTWKEQGVSFASAWK
>scaffold-HEGQ-2003824-Gymnocarpium_dryopteris
WAETLLIECAGAISDNDLAHAQQLLWVLNELSSPYGSHEQRLAYYFMQALFCKISGTGPHTHVSLCAAAERSSSFESMRKTMLKFQEASPWVTFGHVAANAAIMEALEGESSVHIIDLSTTFCTQWPTLLEALATRAEGAPNVRLSTVVFNEAGAPSSFASMNVMEEVGMRLEKFARLMGVPFQFNLVNHTELHTLLEQVAGERWAHYTDTHQTTEALAINCISSMHRIAYSQRQALLCKLQSLSPKIFTLVEDEAHIVSAGSSFAESFSEALRFYALFFHALEGSMGKVSGDRIAIERGASRRILRIVGCDEEQEGGCTQFEKRERGDQWRERLHHAGFLPKGFSDDAVDDVKALLKRYKEGWGLVPPLQPHSPSHDHRLDGITLTWKDQAVISASTWR
>scaffold-LHLE-2014543-Cystopteris_fragilis-young_leaf+unfurling_fiddlehead;_appeared_sterile
WAETLLMECAGAISDNDLPHAQQLLWVLNELSSPYGSHEQRLAYYFMQALFCKISGTGPHTHISLCAAAERSSSFESMRKTMLKFQEASPWVTFGHVAANGAIMEALEGESSVHIIDLSTTFCTQWPTLLEALATRAEGAPNVRLTTVVFNEAGVPSSFASMNVMEEVGIRLEKFARLMGVPFQFNLVNHTELHSFVEQVAGERWAGGLHYTDTHQTTTEALAINCISSMHRIAYSQRQELLCKLQSLNPKIFTLVEDEAHIVSAGSSFTESFSEALRFYALFFDALEGSMGKASGERVAIERGASRRIMRMVGCEEEQEGACTQYEKRESGDEWRERLLHAGFVPKGFSDDAVDDVKALLKRYKEGWGLVPPLQ
>scaffold-NOKI-2095687-Lindsaea_linearis
VQLSGSEWAHNLLTECATAMSNDDLAHAQQLLWILNELSSPYGSHDQRLAYYFMQALFCKLSGNGIHSHVSLCTAADRSSSFESMRKTMLKFQETSPWVTFGHVAANGAIMEAMEGEAYVHIIDMSNTFCTQWPTLLEALATRAEGAPNVRLSAVVFSDGDSRSWTKVMEEVGARLEKFARLMGVPFQFNLFNYTELDVLLQQESASRALQYAHMSSGMIDGSVGDAPASSRFGVEALAINCMQSLHRMPYSKRHALLCKLHNLGPKIVTVVEDDAHIVPIWDGTEYNTDDDHNISSHPNYSFINGFSEALHFFSLFFNSLADSLPKTSSERLALERGAGRSIMHIVACDDHKKFFTASHEAETLMERREKSSDWRERLQGAGFVPRGLSDDVLDDVRALLKRYKEDWGLAHSHDHHLDGITLTWKDQNVVFVSAWRPL
>scaffold-NWWI-2011270-Nephrolepis_exaltata
WAETLLMECANAIAENDHAHAEHLLWVLNELSSPYGSHEQRLAYYFMQALFCRISNTGPRTLLSLCAAAERSNKFDSMRKTMLKFQEASPWLTFGHVAANGAIMEALEGESSVHIMDLSSTFCTQWPTLLEALATRAEGAPTVRLSTVVFNEAGAPLSFASMNVMEEVRVRLEKFARLMGVPFQFNLVNHTDLHILVEQVAEERWAASGLQYMDAGQPATTEALVINCISSMHHVAYPERQELLCKLQSLSPKIFTLVEDEACVDISPGSSFAESFSEVLRFYRLFFDALEGSMGKTSSERVAIERGAARRIMRTVGCEEQDLLQEGLEKRERGEQWRERLLHAGFVPKGFSDDTVDDVKALLKRYKEGWGLAPPLQAHSPSHEQRVDSITLTWKDHAVISASAWR
>scaffold-QHVS-2022289-Ophioglossum_petiolatum-B
NGKWATNLLLDCAKAISEKETSRVQHLLWVLNELGSPYGDCQQRIASSFLQALFCRLAGTGPRSHHILSAAMERSSCFDSTRKMLLKFQEASPWTTFGHVAANGAILEAFDHEMKVHILDLSNTCCTQWPTLLEALATRPEGAPHLRLTTVIATAEGSAMKVMKEVGVRLEKFARLMGVPFEFNVIQELRLDNLQESNLDLRPDEALAINCIQSLHHLSEKESNDESSSRDKIFNMFYNMNPKIVTVVEDEVDMLPKDFMARFCEVLHFYSLFLESLEEGFLRTSNERLMLERAAARSLVNVLACEEAD
>scaffold-RFMZ-2050265-Osmundastrum_cinnamomeum-B
WAENLLMECAKAISEKEMPRVQHLLWILNELSSPYGDYEQRLASYFLQALFCKVTGTGPHNHRILCAAVDKSNSFDSMRKMILKFQEASPWTTFGHVAANGAILEAFDGELRVHIVDLSDTFCTQWPTLLEALATRPEGAPHLRLTTVIVRKEGSVMKVMKEVGARLEKFARLMGVPFEFKVIQELELEKLQRETLDVRSGEALAINSVQSLHHVPGRGNGPGQGSQRDMTLYMFRSMNPKIVTVVEDEVDLLSENFMHSFCESYRFYSLFLESLEESFPRTSNERLMLERAAARSMINILACDEAENNERREKGCQWSRRFQRAGFAPTTFSDDVLDDVKALLKRYKEGWGLNNSAENGIFLTWKEQSVIFASAWKP
>scaffold-UFJN-2009535-Diplazium_wichurae
SLPLLTSGRLSSSDWAETLLLECASAISDNDLAHAQHLLWVLNELSSPYGSHEQRLAYYFMQALFCKISGTGPHTHASLCAAAERSNSFESMRKTMLKFQEASPWVTFGHVAANGAIMEALEGESSVHIIDLSSTFCTQWPTLLEALATRAEGAPNVRLSTVVFNEAGASSSFASMNVMEEVGIRLEKFARLMGVPFQFNLVNHTELHTLVEQAAGERWADGLQYLDTHPVTTEVLAINCISSMHRFAYSQRQALLCKLQSLSPKIFTLVEDEAHIVSHGSSFMQSFPEALRFYALFFDALEGSMGKASSERVAIERGASRRIMQIVGCEEEEVLQEERGEPQWREPLLHAGFLPKGFSDDAIDDVKALLKRYKEGWGLTPLQAPSPSHDHRLDAITLTWKDQAVISASAWR
>scaffold-UGNK-2022505-Marattia_attenuata
DRNWATNLLLECAKAVSEKEMPRVQHLLWIVNELASPYGDADQRTASYFLQALFCKITGTGPRCHRILCSAVERNYSFDSMRKLILKFQEASPWTTFGHVAANGAILEAFDGEMRVHIVDLSNTFCTQWPTLLEALATRPDGAPHLRLTTVTSAKEASGMKVMKEVGTRLEKFARLMGVPFEFNVIQELELGKLHQGTLDLRSGEALAINCIQSLHHVTGKESTGAEGSPRDLILSTFRNMNPKIVTVIEDEVELLSEDFMPCFSEALRFYYLFLDSLEESFPRASNERLMLERGAARSLVNLLACDACDETEDCERREKGSQWATRLQQAGFAPTAFSDDVVDDVRALLKRYKEGWGLTTGDNGLFLTWKDESVIFASAWK
>scaffold-URCP-2066603-Athyrium_filix-femina
WAETLLMECAGAISDNDLAHAQHLLWVLNELSSPYGSHEQRLAYYFMQALFCKISGTGPHTHASLCAASERSNSFESMRKTMLKFQEASPWVTFGHVAANGAIMEALEGESSVHIIDLSTTFCTQWPILLEALATRAEGAPNVRLSTVVFNEAGVSSSFASMNVMEEVGIRLEKFARLMGVPFQFNLVNHTELHTLVEQVAGERWAGGLQYADTHQATTEVLAINCISSMHRIAYSQRQALLCKLQSLSPKIFTLVEDEAHIVSPGSSFAQSFSEALRFYALFFDALEGSMGKASGERVAIERGASRRIMRIVGCEEEEVLQEEEEGTQLEKRERGEQWRERLLHAGFLPKGFSDDAVDDVKALLKRYKEGWGLAPPLQAHSPSHDHRLDAITLTWKDQAVISASAWR
>scaffold-XWDM-2028441-Cystopteris_fragilis-2_samples_combined
WAETLLMECAGAISDNDLPHAQQLLWVLNELSSPYGSHEQRLAYYFMQALFCKISGTGPHTHISLCAAAERSSSFESIRKTMLKFQEASPWVTFGHVAANGAIMEALEGESSVHIIDLSTTFCTQWPTLLEALATRAEGAPNVRLTTVVFNEAGVPSSFASMNVMEEVGIRLEKFARLMGVPFQFNLVNHTELHSLVEQVAGERWAGGLHYTDTHQTTTEALAINCISSMHRIAYSQRQALLCKLQSLNPKIFTLVEDEAHIVSAGSSFTESFSEALRFYALFFDALEGSMGKASGERVAIERGAARRIMRMVGCEEEQEGACTQYEKRESGDEWRERLLHAGFVPKGFSDDAVDDVKALLKRYKEGWGLVPPLQPHSPSHDHRLDGITLTWKDQAVISASAWR
>scaffold-XXHP-2015172-Cystopteris_fragilis-fronds
WAETLLMECAGAISDNNLPHAQQLLWVLNELSSPYGSHEQRLAYYFMQALFCKISGTGPHTHISLCAAAERSSSFESIRKTMLKFQEASPWVTFGHVAANGAIMEALEGESSVHIIDLSTTFCTQWPTLLEALATRAEGAPNVRLTTVVFNEAGVPSSFASMNVMEEVGIRLEKFARLMGVPFQFNLVNHTELHSLVEQVAGERWAGGLHYTDTHQTTTEALAINCISSMHRIAYSQRQALLCKLQSLNPKIFTLVEDEAHIVSAGSSFTESFSEALRFYALFFDALEGSMGKASGERVAIERGAARRIMRMVGCEEEQEGACTQYEKRESGDEWRERLLHAGFVPKGFSDDAVDDVKALLKRYKEGWGLVPPLQPHSPSHDHRLDGITLTWKDQAVISASAWR
>scaffold-YJJY-2014100-Woodsia_scopulina
SLPLLTSGRLSSSDWAETLLMECAGAISDTDLAHAQHLLWVLNELSSPYGSHEQRLAYYFMQALFCKISGTGPHTHISLCAAAERSNNFESMRKTMLKFQEASPWVTFGHVAANGAIMEALEGESSVHIIDMSTTFCTQWPTLLEALATRAEGAPNVRLSTVVFNEAGVPSSFGSMNVMEEVGIRLEKFARLMGVPFQFNLVNHTELHTLVEQATGERRLRVGGLQYTDTHRGMTTEVLAINCISSMRCIAYSQRQALLCKLQSLSPKIFTLIEDEAHNVSPGSCSFVQSFSEALQFYALFFEALEGSMGKASGERVAIERAASRRIMRIVGCEEEEELLQEGEGTQWEKRERGEQWRERLLHAGFLPKGFSDDAVDDVKALLKRYKEGWGLAPPPLHAHSPSHDHRLDVITLTWKDHAVISASAWR
>scaffold-YOWV-2068465-Cystopteris_protrusa
WAETLLMECAGAISDNDLPHAQQLLWVLNELSSPYGSHEQRLAYYFMQALFCKISGTGPHTHISLCAAAERSSSFESIRKTMLKFQEASPWVTFGHVAANGAIMEALEGESSVHIIDLSTTFCTQWPTLLEALATRAEGAPNVRLTTVVFNEAGVPSSFASMNVMEEVGIRLEKFARLMGVPFQFNLVNHTELHSLVEQVAGERWAGGLHYTDTHQTTTEALAINCISSMHRIAYSQRQALLCKLQSLNPKIFTLVEDEAHIVSAGSSFTESFSEALRFYALFFDALEGSMGKASGERVAIERGASRRIMRMVGCEEEQEGACTQYEKRESGDEWRERLLHAGFVPKGFSDDAVDDVKALLKRYKEGWGLVPPLQPHSPSHDHRLDGITLTWKDQAVISASAWR
>scaffold-YQEC-2010396-Woodsia_ilvensis
WAETLLMECAGAISDNDLAHAQHLLWVLNELSSPYGSHEQRLAYYFMQALFCKISGTGPHTHISLCAAAERSNSFESMRKTMLKFQEASPWVTFGHVAANGAIMEALEGESSVHIIDLSTTFCTQWPTLLEALATRAEGAPNVRLSTVVFNEAGVPSSFGSMNVMEEVGIRLEKFARLMGVTFQFNLVNHTELHTLVEQAAVERRRAGGLQYTDTHRTTTEVLAINCISSMHRIPCSQRQALLCKLQSLSPKILTLIEDEAHNVSEGSSFTQSFSEALRFYALYFDALEGSMGKASGERVAIERGASRRIMRIVGCEEEEVLQDGECTQWEKRETGEQWRERLLHAGFLPKGFSDDAVDDVKALLKRYKEGWGLVPPLHAHSDPSHDHRLDAITLTWKDQAVISASSWR
>Picea_lambertina_PILA_03711
MDRLFTSRLADYQSEHPLSCFNSNKNCEDADTPRQIDSYNNHLSQFVVPSRKDKSRQCNSFMEDEDFSFKQFLPFKEMFNSNQTGKGITGPNQFNSTRATSSRSSEVPDPSLFSELNPSFPEEFGPAGSRSVNGRWASNLLLECARAIAQNEKSRTQHLLWMLNELSSPYGDCEQKLASYFLQAFFCKITDTGPRCYTTLCSAADKTYSFDSTRKMILKFQESSPWTTFGHVAANGAILEAFEGEMKLHIVDLSNTFCTQWPTLLEALATRSDDTPHLRLTTVVTSKEATAMKVMKEIGQRMEKFARLMGVPFEFSVIHQQHLHKLNVGALKIRPDEALAINCIHSLQRVSKNGRDSILSTFYSMNPKIVTVIEDEVDLTHEDFGACFSECLRFFSLFFDSLEESFSRTSNERLMLERTSARSIVNILACEDSDVYERREKGAQWAWRLKEAGFIHAAFSDDVVDDVRALLKRYKEGWGHCSNSDGLFLTWKEQCAIWASAWKPCL*
>Pseudotsuga_menziesii_PSME_03194
MDRLFTSRLADYQSEHPLSCFNSNKNCEDADTHRHIDSYNNNLSQFLLPTRRGDKSRQCNSFMDDEDFSFKQFLPFKEMFNSNQTGKGTTGPNQYSVTRATSSRSSEVPDPCLFSELNPSFPEEFGPAGSRSVNGRWASNLLLECARAIAQNEKGRTQHLLWMLNELSSPYGDCEQKLASYFLQAFFCKITDTGLRCYSTLCSAADKTYSFDSTRKMILKFQESSPWTTFGHVAANGAILEAFEGEMKLHIVDLSNTFCTQWPTLLEALATRSDDTPHLRLTTVVTSKEATAIKVMKEIGQRMEKFARLMGVPFEFSVIHQHHLHKLNVSALKIKPDEVLAINCIHSLQRVAKNGRDSILSTFYSMNPKIVTVVEDEVDLTPEDFDACFSECLRFFALFFDSLEESFSRTSNERLMLERTSARSMVNILACEDSEVYERREKGAQWAWRLKEAGFMHAAFSDDVVDDVRALLKRYKEGWGHCSNSDGLFLTWKEQCAIWASAWKPCL*
>Sequoiadendron_giganteum_SEGI_30346
MDRLFTSSLANYYKASEQCFNPSKYSEGCYTDQFNLPPTYPKSHNNSKQCNSFMDDEDLSFKQFLPFKEMFNSNQAEKPNTATNQFMRPSSSRSEFSELNLSEFGAEPGSNGRWASNLLLECARAIAQKETGRMQHLLWMLNELSSPYGDYEQKLASYFLQALFCKITDTGSRCYRTLCSSVEKTYSFDSARKMILKFQESSPWTTFGHVAANGAILEALEGEMKLHIIDMSNTFCTQWPTLLEALATRSDETPHLRLTSVVTNKEPAAIKVMKEIGHRMEKFARLMGVPFEFSVVHHHHLQRFDLETVRIRPDEALAINCIHSLQRVSNPGRDSILSTFQCMNPKIVTVVEDEMDLTSDDFMDCFSECLRFFSLFFESLEESFSRTSNERLMLERTSARSMVNILACEDSDVCERREKAVQWASRLRDAGFVPATFSDDVVDDVRALLKRYKEGWAHCGNSDGLFLTWKEQCVIWASAWKPCL*
>scaffold-AIGO-2008110-Chamaecyparis_lawsoniana
HQTNSKQCNSFMDDEDLSFKQFLPFKEMFNSNQAEKPSSTSNTNQFMRPSSSRSEFSELNLSEFGAESGSNGRWASNLLMECARAIAQKETGRMQHLLWMLNELSSPYGDYEQKLASYFLQALFCKITDTGSRCYRTLCSAVEKTYSFDSARKMILKFQESSPWTTFGHVAANGAILEALEGEMKLHIIDMSNTFCTQWPTLLEALATRSDETPHLRLTSVVTSKEAATIKVMKEIGHRMEKFARLMGVPFEFSVVHHHHLQRFDLDTVRIRPDEALAINCIHSLQRVSNPGRDSILSTFQCMNPKIVTVVEDEMDLTTDDFIDCFSECLRFFSLFFESLEESFSRTSNERLMLERTSARSMVNILACEDSDVCERREKAVQWASRLRDAGFVPATFSDDVVDDVRALLKRYKEGWAHCGNSDGIFLTWKEQCVIWASAWKP
>scaffold-EGLZ-2008337-Prumnopitys_andina
SGRWASNLLMDCAKAIAHKESNRMQHLLWMLNELSSPYGDYEQKLASYFLQALFCKITDTGSRCYRTLCSAVEKTYSFDSARKMILKFQESSPWTTFGHVAANGAILEAFEGEMKLHIIDISNTFCTQWPTLLEALATRSDETPHLRLTTVVTSRESNAIKVMKEIGHRMEKFARLMGVPFDFNVVHHHQLHRFDLDTVEIRPDEALAINCIHSLQRVIHKGNARDSILSTFHCMNPKIVTVVEDEMDLTSEDFMACFGECLRFFSLFFESLEESFSRTSNERLMLERTSARSMVNILACEDSDVCEQREKAVQWASRLRDAGFVPATFSDDVVDDVRALLKRYKEGWGQSSGADSDGLFLTWKDQSVIWASAWKP
>scaffold-FMWZ-2059242-Dacrycarpus_compactus
NSFMDDEDLSFKQFLPFKEMFNSNQAEKPPITYMRSSAAATSSRSSPDFSELNLSGFNEEGAAGSVCVSGRWASNLLMECAKAIAQKETTRMQHLLWMLNELSSPYGDYEQKLASYFLQALFCKITDTGTRCYRTLCSAVEKTYSFDSARKMILKFQESSPWTTFGHVAANGAILEAFEGEMKLHIIDISNTFCTQWPTLLEALATRSDETPHLRLTTVVTSRESNAIKVMKEIGQRMEKFARLMGVPFDFNVVHHHQLHRFDLDTVEIRPDEALAINCIHSLQRVTHKGSARDSILSTFHCMNPKIVTVVEDEMDLTSEDFTACFGECLRFFSLFFESLEESFSRTSNERLMLERTSARSMVNILACEDSDVCEQREKAVQWASRLRDAGFVPATFSDDVVDDVRALLKRYKEGWGQCSTSDSEGLFLTWKEQCAIWASAWKP
>scaffold-GMHZ-2146643-Cryptomeria_japonica-2_samples_combined
HTNSKQCNSFMDDEDLSFKQFLPFKEMFNSNQVERPNTTTNQFMRPSSSRSEFSELNLSEFGAESGSNGRWASNLLMECARAIAQKETGRMQHLLWMLNEMSSPYGDYEQKLASYFLQALFCKITDTGSRCYRTLCSAVEKTYSFDSARKMILKYQESSPWTTFGHVAANGAILEALEGEMKLHIIDMSNTFCTQWPTLLEALATRSDETPHLRLTSVVTSKEAAAIKVMKEIGHRMEKFARLMGVPFEFSVVHHHHLQRFDLETVRIRPDEALAINCIHSLQRVSNPGRDSILSTFQCMNPKIVTVVEDEMDLTSDDFLDCFSECLRFFSLFFESLEESFSRTSNERLMLERTSARSMVNILACEDSDVCERREKAVQWASRLRDAGFVPATFSDDVVDDVRALLKRYKEGWAHCGNSDGIFLTWKEQCVIWASAWKP
>scaffold-HILW-2114437-Acmopyle_pancheri
SGRWASNLLMECAKAIAHKETTRMQHLLWMLNELSSPYGDFEQKLASYFLQALFCKITDTGSRCYRTLCSAVEKTYSFDSARKMILKFQESSPWTTFGHVAANGAILEAFEGEMKLHIIDISNTFCTQWPTLLEALATRSDETPHLRLTTVVTSRESNAVKVMKEIGHRMEKFARLMGVPFDFHVVHHHQLHTFDLDTVQIRPDEALAINCIHSLQKVTHQGSARDSILSTFHCMNPKILTVVEDEMDLTSQDFTLCFGECLRFFSLFFESLEESFSRTSNERLMLERTSARSMVNILACEESDVCEQREKAVQWASRLRDAGFVPATFSDDVVDDVRALLKRYKEGWGQCSGSDSEGLFLTWKEQCAIWASAWKP
>scaffold-HOUF-2112103-Cryptomeria_japonica-leaf
HTNSKQCNSFMDDEDLSFKQFLPFKEMFNSNQVERPNTTTNQFMRPSSSRSEFSELNLSEFGAESGSNGRWASNLLMECARAIAQKETGRMQHLLWMLNEMSSPYGDYEQKLASYFLQALFCKITDTGSRCYRTLCSAVEKTYSFDSARKMILKYQESSPWTTFGHVAANGAILEALEGEMKLHIIDMSNTFCTQWPTLLEALATRSDETPHLRLTSVVTSKEAAAIKVMKEIGHRMEKFARLMGVPFEFSVVHHHHLQRFDLETVRIRPDEALAINCIHSLQRVSNPGRDSILSTFQCMNPKIVTVVEDEMDLTSDDFLDCFSECLRFFSLFFESLEESFSRTSNERLMLERTSARSMVNILACEDSDVCERREKAVQWASRLRDAGFVPATFSDDVVDDVRALLKRYKEGWAHCGNSDGIFLTWKEQCVIWASAWKP
>scaffold-IZGN-2013798-Dacrydium_balansae
SGRWASNLLLECAKAIAHKETTRMQHLLWMLNELSSPYGDHEQKLASYFLQALFCKITDTGSRCYRTLCSAVEKTYSFDSARKMILKFQESSPWTTFGHVAANGAILEALEGETKLHIIDMSNTFCTQWPTLLEALATRSDETPHLRLTTVVTSRESNAMKVMKEIGQRMEKFARLMGVPFDFNVVHHHQLHTFDLDTVQIRPDEALAINCLHSLQRVIHHGSARDSILSTFHCMNPKIVTVVEDEMDLTSHDFTASFAECLRFFSLFFESLEESFSRTSNERLMLERTSARSMVNILACEDSDVCEQREKAVQWASRLRDAGFVPATFSDDVVDDVRALLKRYKEGWGQCSSPDSEGLFLTWKEQSVIWASAWKP
>scaffold-KLGF-2094540-Sundacarpus_amarus
NSFMDDEDLSFKQFLPFKEMFNSNQAEKPPNTYMRSSAAATSSRSSPDFSELNLSFQEEAAAGSVCMSGRWASNLLMDCAKAIAHKETNRMQHLLWMLNELSTPYGDYEQKLASYFLQALFCKITDTGSRCYRTLCSAVEKTYSFDSARKMILKFQESSPWTTFGHVAANGAILEAFEGEMKLHIIDISNTFCTQWPTLLEALATRSDETPHLRLTTVVTSRESNAIKVMKEIGHRMEKFARLMGVPFDFSVVHHHHLHRFDLDTVDIRPDEALAINCIHSLQRVLHHGNARDSILSTFHCMNPKIVTVVEDEMDLTSEDFMVCFGECLRFFSLFFESLEESFSRTSNERLMLERTSARSMVNILACEDSDVCEQREKAVQWASRLRDAGFVPATFSDDVVDDVRALLKRYKEGWGQCSGADSDGLFLTWKEQSVIWASAWKP
>scaffold-MHGD-2005685-Microcachrys_tetragona
NSFMDDEDLSFKQFLPFKEMFNRNQAEKPPTTYMRSSAAATSSRSSPDFSELNLSFNEEAAAGSVCMSGRWASNLLMECAKAIAHKETTRMQHLLWMLNELSSPYGDYEQKLASYFLQALFCKITDTGSRCYRTLCSAVEKTYSFDSARKMILKFQESSPWTTFGHVAANGAILEAFEGEMKLHIIDISNTFCTQWPTLLEALATRSDETPHLRLTTVVTSRESNAMKVMKEIGQRMEKFARLMGVPFDFNVVHHHHLHRFDLDTVEIRPDEALAINCIHSLQRVIHKGGARDSILSTFHCMNPKIVTVVEDEMDLTSEDFTASFGECLRFFSLFFESLEESFSRTSNERLMLERTSARSMVNILACDDSDVCEQREKAVQWASRLRDAGFVSAAFSDDVVDDVRALLKRYKEGWGQCSSSDSEGLFLTWKEQCVIWASAWKP
>scaffold-NRXL-2063645-Metasequoia_glyptostroboides
SNGRWASNLLLECARAIAQKETGRMQHLLWMLNELSSPYGDYEQKLASYFLQALFCKITDTGGRCYRTLCSAVEKTYSFDSARKMILKFQESSPWTTFGHVAANGAILEALEGEMKLHIIDMSNTFCTQWPTLLEALATRSDETPHLRLTSVVTSKEAATIKVMKEIGHRMEKFARLMGVPFEFSVVHHHHLQRFDLETVQIRPDEALAINCIHSLQRVSSPGRDSILSTFQRMNPKIVTVVEDEMDLTSDDFMDCFSECLRFFSLFFESLEESFSRTSNERLMLERTSARSMVNILACEDSDVCERREKAVQWASRLRDAGFVPATFSDDVVDDVRALLKRYKEGWAHCGNSDGIFLTWKEQCVIWASAWKP
>scaffold-OXGJ-2008459-Glyptostrobus_pensilis
HTNSKQCNSFMDDEDLSFKQFLPFKEMFNSNQVEKPNTATNQFMRPSSSRSEFSELNLSEFGAESGSNGRWASNLLMECARAIAQKETGRMQHLLWMLNEMSSPYGDYEQKLASYFLQALFCKITDTGSRCYRTLCSAVEKTYSFDSARKMILKFQESSPWTTFGHVAANGAILEALEGEMKLHIIDMSNTFCTQWPTLLEALATRSDETPHLRLTSVVTSKEAAAIKVMKEIGHRMEKFARLMGVPFEFSVVHHHHLQRFDLETVRIRPDEALAINCIHSLQRVSIPGRDSILSTFQCMNPKIVTVVEDEMDLTSDDFLDCFSECLRFFSLFFESLEESFSRTSNERLMLERTSARSMVNILACEDSDVCERREKAVQWASRLRDAGFVPATFSDDVVDDVRALLKRYKEGWGHCGNSDGIFLTWKEQCVIWASAWKP
>scaffold-PLYX-2011767-Falcatifolium_taxoides-2_samples_combined
NSLMDDEDLSFKQFLPFKEMFNSNQAEKAPITYMRSSAAATSSRSSPDFSELNLSGFSDAGSEFMSGRWASNLLLECAKAIAHKETTRMQHLLWMLNELSSPYGDHEQKLASYFLQALFCKITDTGSRCYRTLCSAVEKTYSFDSARKMILKFQESSPWTTFGHVAANGAILEALEGETKLHIIDMSNTFCTQWPTLLEALATRSDETPHLRLTTVVTSRESNAIKVMKEIGQRMEKFARLMGVPFDFNVVHHHQLHTFDLDTVQIRPDEALAINCLHSLQRVIHHGSARDSILSTFHCMNPKIVTVVEDEMDLTSHDFTTSFAECLRFFSLFFESLEESFSRTSNERLMLERTSARSMVNILACEDSDVCEQREKAVQWASRLRDAGFVPATFSDDVVDDVRALLKRYKEGWGQCSSPDSEGLFLTWKEQSVIWASAWKP
>scaffold-QCGM-2013156-Saxegothaea_conspicua
MDRLFTSSLAADYYYRSEQCYSPNDAARRCIDHNQFLVHKTSANSKQCNTFMDDEDLSFKQFLPFKEMFNSNQAEKPPNTYMRSSGAATSSRSSPDFSELNLSFNEEAAAGSICMSGRWASNLLMECAKAITQKETTRMQHLLWMLNELSSPYGDYEQKLASYFLQALFCRITDTGTRCYRTLCSAVEKTYSFDSARKMILKFQESSPWTTFGHVAANGAILEAFEGEMKLHIIDISNTFCTQWPTLLEALATRSDETPHLRLTTVVTSRESNAIKVMKEIGQRMEKFARLMGVPFDFNVVHHHQLHRFDLDTVEIRPDEALAINCIHSLQRVGSARDSILSTFHCMNPKIVTVVEDEMDLTSQDFTACFSECLRFFSLFFESLEESFSRTSNERLMLERTSARSMVNILACQDSDVCEEREKAVQWASRLRDAGFVPATFSDDVVDDVRALLKRYKEGWGHCSTADSEGLFLTWKEQCVIWASAWKP
>scaffold-QHBI-2013796-Falcatifolium_taxoides-A
NSLMDDEDLSFKQFLPFKEMFNSNQAEKAPITYMRSSAAATSSRSSPDFSELNLSGFSDAGSEFMSGRWASNLLLECAKAIAHKETTRMQHLLWMLNELSSPYGDHEQKLASYFLQALFCKITDTGSRCYRTLCSAVEKTYSFDSARKMILKFQESSPWTTFGHVAANGAILEALEGETKLHIIDMSNTFCTQWPTLLEALATRSDETPHLRLTTVVTSRESNAIKVMKEIGQRMEKFARLMGVPFDFNVVHHHQLHTFDLDTVQIRPDEALAINCLHSLQRVIHHGSARDSILSTFHCMNPKIVTVVEDEMDLTSHDFTTSFAECLRFFSLFFESLEESFSRTSNERLMLERTSARSMVNILACEDSDVCEQREKAVQWASRLRDAGFVPATFSDDVVDDVRALLKRYKEGWGQCSSPDSEGLFLTWKEQSVIWASAWKP
>scaffold-QSNJ-2012196-Taiwania_cryptomerioides
HTNSKQCNSFMDDEDLSFKQFLPFKEMFNSNQAEKPNTSTNQFMRASSSRSDFSELNLSEFGAESGSNGRWASNLLMECARAIAHKETGRMQHLLWMLNELSSPYGDYEQKLASYFLQALFCKITETGSRCYRTLCSAVEKTYSFDSARKMILKFQESSPWTTFGHVAANGAILEALEGEMKLHIIDMSNTFCTQWPTLLEALATRSDETPHLRLTSVVTSKEAAAVKVMKEIGHRMEKFARLMGVPFEFSVVHHHHLQRFDLDTVRIQPDEALAINCIHSLQRVSNPGRDSILSTFQCMNPKIVTIVEDEMDLNSDDFIDCFSECLRFFSLFFESLEESFSRTSNERLMLERTSARSMVNILACEDSDVCERREKAVQWASRLRDAGFVPATFSDDVVDDVRALLKRYKEGWAHCGNSDGLFLTWKEQCVIWASAWKP
>scaffold-ROWR-2011964-Falcatifolium_taxoides-B
NSLMDDEDLSFKQFLPFKEMFNSNQAEKAPITYMRSSAAATSSRSSPDFSELNLSGFSDAGSEFMSGRWASNLLLECAKAIAHKETTRMQHLLWMLNELSSPYGDHEQKLASYFLQALFCKITDTGSRCYRTLCSAVEKTYSFDSARKMILKFQESSPWTTFGHVAANGAILEALEGETKLHIIDMSNTFCTQWPTLLEALATRSDETPHLRLTTVVTSRESNAIKVMKEIGQRMEKFARLMGVPFDFNVVHHHQLHTFDLDTVQIRPDEALAINCLHSLQRVIHHGSARDSILSTFHCMNPKIVTVVEDEMDLTSHDFTTSFAECLRFFSLFFESLEESFSRTSNERLMLERTSARSMVNILACEDSDVCEQREKAVQWASRLRDAGFVPATFSDDVVDDVRALLKRYKEGWGQCSSPDSEGLFLTWKEQSVIWASAWKP
>scaffold-UEVI-2060884-Fokienia_hodginsii
HQTSSKQCNSFMDDEDLSFKQFLPFKEMFNSNQAEKPNSASNTNQFMRPSSSRSEFSELNLSEFGAESGSNGRWASNLLMECARAIAQKETGRMQHLLWMLNELSSPYGDYEQKLASYFLQALFCKITDTGSRCYRTLCSAVEKTYSFDSARKMILKFQESSPWTTFGHVAANGAILEALEGEMKLHIIDMSNTFCTQWPTLLEALATRSDETPHLRLTSVVTSKEAATIKVMKEIGHRMEKFARLMGVPFEFSVVHHHHLQRFDLDTVRIRPDEALAINCIHSLQRVSNPGRDSILSTFQCMNPKIVTVVEDEMDLTSDDFIDCFSECLRFFSLFFESLEESFSRTSNERLMLERTSARSMVNILACEDSDVCERREKAVQWASRLRDAGFVPATFSDDVVDDVRALLKRYKEGWAHCGNSDGIFLTWKEQCVIWASAWKP
>scaffold-VGSX-2072607-Retrophyllum_minus
NSLMDDEDFSFKQFLPFKEMFNSNQAEKPPITYMRSSAAATSSRSSPDFSELNLSFNEEAAAGSVCMSGRWASNLLMECAKAIAHKENTRMQHLLWMLNELSSPYGDYEQKLASYFLQALFCKITDTGNRCYRTLCSAVEKTYSFDSARKMILKFQESSPWTTFGHVAANGAILEAFEGEMKLHIIDISNTFCTQWPTLLEALATRSDETPHLRLTTVVTSRESNAMKVMKEIGQRMEKFARLMGVPFDFNVVHHHQLHRFDLDTVQIRPDEALAINCIHSLQQVMHKGSARDSILSTFHCMNPKIVTVVEDEMDLTSEDFMACFGECLRFFSLFFESLEESFSRTSNERLMLERTSARSMVNILACEDSDVCEQREKALQWASRLRDAGFVPATFSDDVVDDVRALLKRYKEGWGQCSTSDSEGLFLTWKEQCVIWASAWKP
>scaffold-XLGK-2059616-Podocarpus_rubens
NSFMDNEDLSFKQFLPFKEMFNSNQAEKPPITYMRSSAAAATSSRSSPDFSELNLSFNEEAAAGSVCMSGRWASNLLMECAKAIAHKETTRMQHLLWMLNELSSPYGDYEQKLASYFLQALFCKITDTGSRCYRTLCSAVEKTYSFDSARKMILKFQESSPWTTFGHVAANGAILEAFEGEMKLHIIDISNTFCTQWPTLLEALATRNDETPHLRLTTVVTSRESNAMKVMKEIGQRMEKFARLMGVPFDFNVVHHHQLHRFDLDTVQIRPDEALAINCIHTLQRVMHKGSARDSILSTFHCMNPKIVTVVEDEMDLTSEDFTACFGECLRFFSLFFESLEESFSRTSNERLMLERTSARSMVNILACEDSDVCEQREKAVQWASRLRDAGFLPATFSDDVVDDVRALLKRYKEGWGQCSTSDSEGLFLTWKEQCAIWASAWKP
>scaffold-AKXB-2066146-Phaeomegaceros_coriaceus
HWAANLLMECAKAMAGNHSARVQHIMWVLNELASPYGDCDQRLASYMLQALFCKVTGTGARCYHILCTTAARTYSFDSMRKMILRFQEASPWTTFGHVAANGALMEAFEGEMHVHIVDVSNTFCTQWPTLLESLATRPEGAPHLRLTTVIGSGEESAMKVMRQIGGRLEKFARLMGVPFEFAVRQQPQLEKLNPSSLNLRSGEALAINCIQILHEVSPHRAGQEEASPRDTLFATMRSMGPKIVTLVEHEVDLSSSAVNFHIAKGPSDSGEEASNPEARVSLDPRDLEHPGSLDGFSEALRFYSLLFDSLEDSLPRVSNERLMIERNSGRAMVSMLACDDAERSFWQEKGRQWGTRLCAAGFTVFPFNDDVVDDVRALLKRYREGWGLAAGPGQTSPESCSLYLTWKQQYAVFASAWKP
>scaffold-BSNI-2011376-Anthoceros_agrestis-B
LVLECARAVAGNRSSRVQQLLWVLNELASPYGDCDQRLACYMLQALFCKVTASGARCYRILCTTAARTYSFDSMRAMILKFQDASPWTTFGHVASNGALMEAFEGETRVHIVDVSNTFCTQWPTLLEALASRPDGAPHLRLTTVIASSEDSAIKVMRQIGGRMEKFARLMGVPFEFAVVQQPQLEKLDPSALNLREGEALAINCMIILHQVYPHKAGAGEEGSPRDALLATMRRMNPKIMTLVEHQVDSTSSAVNFPMAKPLLPVASGEQGQARPPSPALPPLEGLREALRFYSLLFDSLEESLPRVSNERLMIERSSGRAMVSMLACDDAERSFWHEKGRQWGARMAAAGFGVLPFNDDVVDDVRALLKRHKEGWGLAPGPEEDPVESCLLHLTWKQQAAIFASAWK
>scaffold-FAJB-2006590-Paraphymatoceros_hallii
LVMECAKAMAGSQSARVQHIMWVLNELASPYGDCDQRLASYMLQALFCKVTGTGARCYHILRTTAARTYSFDSMRKMILKFQEASPWTTFGHVAANGALLEAFEGELHVHIVDISNTFCTQWPTLLESLATRPEGAPHLRLTTVIGSAEESAMKVMRQIGGRLEKFARLMGVPFEFAVLQQPQLEKLNPSSLNLRSGEALAINCIQILHEVSPHKAGEQVEADGKPVPEMSPRNTLLATMRSMEPKIVTLVEHEVDLCSSAVNFQTAKSWSDSGSDAGSSDASGSEQQVEQPGLLDGLSEAVRFYSLLFDSLEDSLPRVSNERLMIERNCGRAMVSMLACDDAERSFWQEKGSQWGARLSAAGFAAFSFNDDVIDDVRALLKRYREGWGLGSSPEQSPPESCLLYLTWRHQLAVSASAWK
>scaffold-FAJB-2006591-Paraphymatoceros_hallii
LVMECAKAMAGSQSARVQHIMWVLNELASPYGDCDQRLASYMLQALFCKVTGTGARCYHILRTTAARTYSFDSMRKMILKFQEASPWTTFGHVAANGALLEAFEGELHVHIVDISNTFCTQWPTLLESLATRPEGAPHLRLTTVIGSAEESAMKVMRQIGGRLEKFARLMGVPFEFAVLQQPQLEKLNPSSLNLRSGEALAINCIQILHEVSPHKAGEQVEADGKPVPEMSPRNTLLATMRSMEPKIVTLVEHEVDLCSSAVNFQTAKSWSDSGSDAGSSDASGSEQQVEQPGLLDGLSEAVRFYSLLFDSLEDSLPRVSNERLMIERNCGRAMVSMLACDDAERSFWQEKGSQWGARLSAAGFAAFSFNDDVIDDVRALLKRYREGWGLGSSPEQSPPESCLLYLTWRHQLAVSASAWK
>scaffold-TWUW-2011784-Anthoceros_agrestis-A
LVLECARAVAGNRSSRVQQLLWVLNELASPYGDCDQRLACYMLQALFCKVTASGARCYRILCTTAARTYSFDSMRAMILKFQDASPWTTFGHVASNGALMEAFEGETRVHIVDVSNTFCTQWPTLLEALASRPDGAPHLRLTTVIASSEDSAIKVMRQIGGRMEKFARLMGVPFEFAVVQQPQLEKLDPSALNLREGEALAINCMIILHQVYPHKAGAGEEGSPRDALLATMRRMNPKIMTLVEHQVDSTSSAVNFPMAKPLLPVASGEQGQARPPSPALPPLEGLREALRFYSLLFDSLEESLPRVSNERLMIERSSGRAMVSMLACDDAERSFWHEKGRQWGARM
>scaffold-UCRN-2006188-Megaceros_flagellaris
LLMECAKAMVGNHSARVQHIMWVLNELASPYGDCDQRLASYMLQALFCKVTGTGARCYHILCSTAARTYCFDSMRKMILKFQEASPWTTFGHVAANGTLMEAFEGEMHVHIVDVSNTFCTQWPTLLESLATRPAGAPHLRLTTVIGSAEESAMKVMRQIGGRLEKFARLMGVPFEFAVLQQPQLEKLDPSSLNLRSGEALAINCIQILHEVSPHSAGLEEASPRDTLFTTMRSMGPKIVTLVEHEVDLSSSAVNFHIARGPSEEASYPEGRGVSLDPTDSEYPGSLLGFSEALHFYSLLFDSLEDSLPRVSNERLLIERNSGRAMVSMVACDDTERSFWQEKGRQWGARLRAAGFAVFPFNYDVVDDVRALLKRYREGWDLAAGQESTESCSLYLTWKKEHVVFASAWK
>scaffold-UCRN-2006189-Megaceros_flagellaris
LLMECAKAMVGNHSARVQHIMWVLNELASPYGDCDQRLASYMLQALFCKVTGTGARCYHILCSTAARTYCFDSMRKMILKFQEASPWTTFGHVAANGTLMEAFEGEMHVHIVDVSNTFCTQWPTLLESLATRPAGAPHLRLTTVIGSAEESAMKVMRQIGGRLEKFARLMGVPFEFAVLQQPQLEKLDPSSLNLRSGEALAINCIQILHEVSPHSAGLEEASPRDTLFTTMRSMGPKIVTLVEHEVDLSSSAVNFHIARGPSEEASYPEGRGVSLDPTDSEYPGSLLGFSEALHFYSLLFDSLEDSLPRVSNERLLIERNSGRAMVSMVACDDTERSFWQEKGRQWGARLRAAGFAVFPFNYDVVDDVRALLKRYREGWDLAAGQESTESCSLYLTWKKEHVVFASAWK
>scaffold-WCZB-2017287-Phaeoceros_carolinianus-gametophyte
LVMECAKAMAGSQSARVQHIMWVLNELASPYGDCDQRLASYMLQALFCKVTGTGARCYHILCTTAARTYSFDSMRKMILKFQEASPWTTFGHVAANGALLEAFEGEMHVHIVDVSNTFCTQWPTLLESLATRPEGAPHLRLTTVIGSAEESAMKVMRQIGGRLEKFARLMGVPFEFAVLQQPQLEKLNPSSLNLRSGEALAINCIQILHEVSPHKAEQDEAGNPVPGMSPRNTLLATMRSMDPKIVTLVEHEVDLSSSAVNFHIAKSWSDSGEEAGGSSEAASGPSPASLDGFSEALRFYSLLFDSLEDSLPRVSNERLVIERNSGRAMVSMLACDDAERSFWQEKGSQWGSRLSAAGFAAFPFNDDVIDDVRALLKRYREGWGLATSPEESPPESCLLYLTWKQQLAVFASAWK
>scaffold-WEEQ-2083607-Phaeoceros_carolinianus-gametophyte_1575
WAANLVMECAKAMAASQSARVQHIMWVMNELASPYGDCDQRLASYMLQALFCKVTGTGARCYHILCTTAARTYSFDSMRKMILKFQEASPWTTFGHVAANGALLEAFEGEMHVHIVDVSNTFCTQWPTLLESLATRPEGAPHLRLTTVIGSAEESAMKVMRQIG
>scaffold-ZFRE-2116774-Phaeoceros_carolinianus-sporophyte_1575
TGTGARCYHILCTTAARTYSFDSMRKMILKIQEASPWTTFGHVAANGALLEAFEGEMHVHIVDVSNTFCTQWPTLLESLATRPEGAPHLRLTTVIGSAEESAMKVMRQIGGRLEKFARLMGVPFEFAVLQQPQLEKLNPSSLNLRSGEALAINCIQILHEVSPHKAEQDEAGNPLPGMSPRNTLLATMRSMDPKIVTLVEHEVDLSSSAVNFHIAKSWSDSGEEAGGSSEAASGPSPASLDGFSEALRFYSLLFDSLEDSLPRVSNERLVIERNSGRAMVSMLACDDAERSFWQEKGSQWGSRLSAAGFAAFPFNDDVIDDVRALLKRYREGWGLATSPEESPPESCLLYLTWKQQLAVFASAWK
>scaffold-HMHL-2051466-Marchantia_paleacea-non_mycorrizal
HWAQTLLSECGKAVCADIKPRVQELMWMLNELSSPYGDYDQRLASYFLQALFCKIAGTGPRCYRILCTAAERSYSFDSMRKMILKFQEASPWTTFGHVASNGAILEAFEGEMKVHIVDISNTFCTQWPTLLESLATRPEGAPHLHLTTIILSMEASALKVMKEIGQRMEKFARLMGVPFEFTVLQQPELGKLDESDLQLDPDEALAINCNHSLHRVPDRS
>scaffold-IHWO-2067363-Marchantia_paleacea-mycorrizal
PAGRVMDGHWAQTLLSECGKAVCADIKPRVQELMWMLNELSSPYGDYDQRLASYFLQALFCKIAGTGPRCYRILCTAAERSYSFDSMRKMILKFQEASPWTTFGHVASNGAILEAFEGEMKVHIVDISNTFCTQWPTLLESLATRPEGAPHLHLTTIILSMEASALKVMKEIGQRMEKFARLMGVPFEFTVLQQPELGKLDESDLQLDPDEALAINCNHSLHRVPDRSPGSSPFIRSLRDEIISTLRSMNPKIVTVTEEEADLLSTDFSLCYPEALRFYSLFFESLEESFPRASNERLMLERSCARTMVNILACEDMDDCNCKRLEKAAQWGSRFANAGFSACPLSDDVVDDIRALLKRYKDGWGLEVRPSGVFLSWKVQPAICTSVWKP
>scaffold-ILBQ-2044808-Conocephalum_conicum
LLMECGKAVCADVKPQVQYLMWMLNELSSPYGDYDQRLASYFLQALFCKTAGTGPRCYRILCSAAERSYSFDSMRKMILKFQDASPWTSFGHVASNGAILEAVEGEMKVHIVDISNTFCTQWPTLLESLATRPEGAPHLRLTTIILSMEASALKVMKEIGQRMEKFARLMGVPFEFCVLQQPELGKLEESDLGLNPDEALAINCNLSLHRVPDKSPGGSPFIRSQRDEIIATLRSMNPKIVTITEEEADLLSTDFSICYSEALRFYSLFFDSLEESFPRASNERLMLERSCARTMVNILACEDSLDDDCCNCNRLEKSTQWASRFSSAGFSVCPLSDDVVDDVRALLKRYKEGWGLDVQPSGAFLLWKLQPAICTSVWK
>scaffold-IRBN-2164070-Scapania_nemorosa
LLIDCAKAVSADMKPRVQQLMWMLNELSSPYGDYDQRLASYFLQALFCKITGTGPRCHRVLCAAAQRSYSFDSMRKMILKFQEASPWTSFGHVAANGAILEAFEGEMKVHIVDISNTFCTQWPTLLESLATRQEGAPHLRLTTVILSEEASAMKVIKEIGARMEKFARLMGVPFEFVVLQQPQLGTLEESDLNLKEDEALAINCNHSLHRVPEKSPGSSPFIKSLRDEIVSTLRNCNPKIVTVTEEEAGLLSTDFSTCFTEALRFYAMFFESLEESFPRASNERLMLERDAARNMVNLLAGEDLDEHNCKRLEKAVQWGSRLVNAGFEQIPLSDDVVDDVRALLKRYKEGWGLDVQDIGLFLTWKNQHAICVSIWK
>scaffold-JHFI-2111808-Pellia_neesiana
KITGTGPRCHRILCAAAERSYSFDSMRKMILKFQEASPWTTFGHVASNGAILEAFEGEMKVHIVDISNTFCTQWPTLLESLATRPEGAPNLRLTTIILSKEESAMKVMKEIGARMGKFARLMGVPFEFIVLQQPELETLEEIDLNLNPEEALAFNCSHSLHRVPEKSLDETPFIKSLRDEIISTLRNMKPKIVCVTEEEAGLLSTEFSTCFAEALRFYSMFFESLEESFPRASNERLMLERDAARNMVSLLAGEDLDDHNSQRLEKSAQWGSRFINADFVQTPLSDDVVDDVRALLKRYKEGWGLEVHETGLFLTWKNQHAISVSIWKP
>scaffold-LFVP-2085272-Marchantia_paleacea-2_samples_combined
PAGRVMDGHWAQTLLSECGKAVCADIKPRVQELMWMLNELSSPYGDYDQRLASYFLQALFCKIAGTGPRCYRILCTAAERSYSFDSMRKMILKFQEASPWTTFGHVASNGAILEAFEGEMKVHIVDISNTFCTQWPTLLESLATRPEGAPHLHLTTIILSMEASALKVMKEIGQRMEKFARLMGVPFEFTVLQQPELGKLDESDLQLDPDEALAINCNHSLHRVPDRSPGSSPFIRSLRDEIISTLRSMNPKIVTVTEEEADLLSTDFSLCYPEALRFYSLFFESLEESFPRASNERLMLERSCARTMVNILACEDMDDCNCKRLEKAAQWGSRFANAGFSACPLSDDVVDDIRALLKRYKDGWGLEVRPSGVFLSWKVQPAICTSVWKP
>scaffold-PIUF-2091182-Pellia_sp._(cf_epiphylla_(L.)_Corda)
GRWASPLLTECAKAMSTDAKSRVQQLMWMLNELSSPYGDYDQRLASYFLQALFCKITGTGPRCHRILCAAAERSYSFDSMRKMILKFQEASPWTTFGHVASNGAILEAFEGEMKVHIVDISNTFCTQWPTLLESLATRPEGAPNLRLTTIILSKEESAMKVMKEIGARMGKFARLMGVPFEFIVLQQPELETLEEIDLNLNPEEALAFNCSHSLHRVPEKSLDATPFIKSLRDEIISTLRNMKPKIVCVTEEEAGLLSTDFSTCFTEALRFYSMFFESLEESFPRASNERLMLERDAARNMVSLLAGEDLDDHNSQRLEKSAQWGSRFMNADFVQTPLSDDVVDDVRALLKRYKEGWGLEVHETGLFLTWKNQHAICVSIWKP
>scaffold-TFYI-2064246-Marchantia_emarginata
RIQRLMWILNELASPYGDAEQRLASYFLQGLFCKITGTGRRCHQILSAAAARSIHFDSQRKMMLKFQEASPWTNFGHVAANGAILEALEGEMKVHIVDMSYTLCTQWPTLLESLATRPDGAPQLRLTTI
>scaffold-TXVB-2009992-Lunularia_cruciata
LLSECGNAICTDVKSKVQNLLWVLNELSSPYGDCEQRLASYFLQALFCKTAGTGPRCYRILSAAAERSYSFDSMRKMILKFQEASPWTTFGHVASNGAILEAFEGEMKVHIVDISNTFCTQWPTLLESLATRPEGAPHLHLTTIILSMEASGLKVMKEIGQRMEKFARLMGVPFEFTVLQQPELGKLEESDLHLDPDEALAINCNLSLHRVPDKAPGSSPFIRTLRDEIISTLRSMNPKIVTVTEEEADLLSTDFSQCFPEALRFYSLFFESLEESFPRASNERLMLERSCARTMVNILACDDMDDYICKRLEKSAQWGSRFTRAGFCPCPLSDDVVDDVRALLKRYKDGWGFDVQPSGVFLSWKLQPALCTSIWK
>scaffold-TXVB-2009993-Lunularia_cruciata
LLSECGNAICTDVKSKVQNLLWVLNELSSPYGDCEQRLASYFLQALFCKTAGTGPRCYRILSAAAERSYSFDSMRKMILKFQEASPWTTFGHVASNGAILEAFEGEMKVHIVDISNTFCTQWPTLLESLATRPEGAPHLHLTTIILSMEASGLKVMKEIGQRMEKFARLMGVPFEFTVLQQPELGKLEESDLHLDPDEALAINCNLSLHRVPDKAPGSSPFIRTLRDEIISTLRSMNPKIVTVTEEEADLLSTDFSQCFPEALRFYSLFFESLEESFPRASNERLMLERSCARTMVNILACDDMDDYICKRLEKSAQWGSRFTRAGFCPCPLSDDVVDDVRALLKRYKDGWGFDVQPSGVFLSWKLQPALCTSIWK
>scaffold-YFGP-2005096-Pallavicinia_lyellii
NGHWVPPLLSECTKAVSADLKPGVQQLMWMLNELSSPYGDYDQRPASYFLQALFCKITGTGPRCHKILCEAAQRSYSFDSMRKMILKFQEASPWTTFGHVASKRAILEAFEGDMKVHIVDISNTFCTQWPTLLESLATRPEGAPHL
>scaffold-ABIJ-2038600-Selaginella_lepidophylla
TCKNFFPDSCHGSGIKGNEEVDLFIPFVGVEESSGTTPTAASTTTTLPAALDPDRSRWSPSLLLECARAVSSKDVSRVQRLMWLLNELSSPYGDSDQRIASSFLQGLFCKITGTGSRYHRILSSAAERSYSFDSARKMMLKFQEVSPWTTFGHVAANGAILEAVEGESRVHIVDISNTFCTQWPTFLEALATRPEGPPHLRLTTITTNNEASAVKVMKEIDNRLRKFARLMGVPFEFREKLQVQPGEAVVLNCVSSLNVRGVPALPPNAGGFSTTSQSSSALSTFTTSTGFLKSFCEALRICSLVFE
>scaffold-CBAE-2014417-Huperzia_myrsinites
NTSKLQHLLWMLNEVSSPYGDLDQRLAACFLQGLFYRFTGNGVKYYNILCSSAEKSSSFSQRRRVFLKCQEALPYMTFGHVVANGALFEMLQREPKIHIVDISSSYSSQWPTFLENLAMQQGKAPQVRITIVTFSKDQSPELLMKNAGSRLKKFAHLMGIPFELRVFQQLELEKLHSSMLNLKSDEALAINCVQSLHLVPNYTTSCGITSRDLFLSMLHSMNPKLVTMVETEESVRSDDFLTSYTDILRFYTTFFDSLEENFSRVSCERFMLERTVTRSVVSLLACDKSINGLRKQQKSTQWAYDLSRAGFRAYALSSDTIDDVEGLLKRYKKGWGYLQKEDEFLYLTWKEQCTVFASAWKP
>scaffold-GAON-2010967-Huperzia_squarrosa
DGKWAEGMLLECADAINKKDVSRIQHLLWMLNELASPYGDYDQRLASCFAQALYLKITGAGARCYRHLCAAAERNYSFDLMRQMLLKFQDASPWNTFGHVTANGAIMEAMDGEENVHIVDMSNTLCTQWPTLLEALANRPDGAPRLRLTVILSGSSSAPAVMNVMEEIGNRLKKFARLMGVPFELRMLQQAEVQKLQVEMLDLREGEALAINCIHTLHQVSNKANGQLSPRDFLLCTLRNMNPKIVTLVEEEIDLSSFDNFVQCFSESLRFYSLRFDSLEQSFPRTSNERLMLEKIAARNMVSLLSCDEEESSNIQMQEKGDQWALRMKRLGFSPAKFSDEVVDDVRSLLKRYKEGWGNSNHENCLFLTWKEQRAVFASAWLP
>scaffold-GAON-2013358-Huperzia_squarrosa
TQWPTLLEALANRPDGGPHLRLTTIIATRTIPTGELLQQTQNRLRRFARLMGVPFDLKVLHQAELEKLPLETTLDLRDDEMLAINYSHNSRSMLSSSPRDLLLCKLRSMNPRIVTIVDEEVDFGSSNFLNKFSESVRFFSLRFESLDESFHRISNERLTLKVSARDMINLLACEESESFQWQEKSDQWSGRLKRLGFVAVKFNEDAVDDIRALLKRYKEGWGYLKTSDESGLLLTWKNQPAVFASAWTP
>scaffold-GAON-2014159-Huperzia_squarrosa
WAPKLLLECGEAISTKLQHLLWMLNEVSSPYGDFDQRLAACFLQGLFYRFTGNGIKYYNILCSSAEKSSSFSQRRRVFLKCQEALPYMTFGHVVANGAMFEMLQREPKIHIVDISSSYSSQWPTFLENLAMQQGKAPQVRITIVTFSKDQSPELLMKNAGSRLKKFAHLMGIPFELRVFQQLELEKLHSSMLDLKNDEALAINCVQSLHLVPNYSTSCGITSRDQFLSMLHSMNPKLVTMVETEESVQSNDFLASYTDILHFYTTFFDSLEENFSRISCERLMLERTVTRSVVSFLACDKSLNGLRKQQKSTQWAYDFSKVGFRAYALSSDTIDDVEGLLKKYKKGWGYLQKEDGFLYLTWKEQCTVFASAWKP
>scaffold-JKAA-2009752-Selaginella_wallacei
IRDEGPSSPARVEAQHQSIASALDLLPRTSGDGRWAANLLVECAAAVAHKDTSRVQHLMWVLNELSSPYGDCDQRLAASFLQALFCRITGTGVRQHRVLCSAAERHCLFDPMRKMMLKFQEMSPWTTFGHVAANGAIMEAFEGELRVHVVDISSTMCTQWPTMLEALATRPDGAPHLRLTCILITSEENVVNVMNEVGARLRKFARLMGVPFEFRLLQQPNLDKLQVDTIEPRAGEALALNCIHSLHNASDVTPTAGSTEASPRDTVLATFRQMNPKLLLLADDEADFVSGGFMSRFMEAVRYHSLFFESLEESFPRTSNERLVLERIVSRRLVNMLACEEPDSLERQEKCSQWASRLRRAGFSQAKFSDDVADDTRALLKRYKEGWGYTNTDAGLFLTWKEQPTVFASIWKP
>scaffold-KJYC-2012046-Selaginella_willdenowii
MWMLNELSSPYGDCEQRVASCFLQGLFCRITGSGARQHRVLCSAAERQCLFDPMRKMMLKFQEMSPWTSFGHVAANGAVMEAVEGEFRVHVVDVSSTMCTQWPTLLEALATRADGAPHLRLTSVVVSSEQGVIKVMTEVGARLRKFARLMGVPFEFTLLQQAQLHKLDLDAIQPRPGEALIVNCVHSLHNVSHAPITSSNDDSPPSPSPRDVVLNTFRSLSPKLMILVDDEVDLVASSVGGEGDVFMSRFVEAVRFYSLFFDSLEESFPRTSNERLMLERMVSRKIVNLLACDEADICERQEKSSQWTCRMRRAGFIPAKFSDDVADDVRALLKRYKEGWGYANTDSGLFLSWKEQPAVFATVWKP
>scaffold-KJYC-2013891-Selaginella_willdenowii
HWAANLLLECAKAVSSKDVSRVQQLMWLLNELSSPYGDCDQRLASCFLQALFCKVTGTGERCHRILTSAAEKSYSFESMRKMTLKFQEVSPWTTFGHVAANGVIMEAIEGESSVHIVDISNTFCTQWPTFLEALATRPEGAPRLRFTNVMVSREQSAAKVMKEIGNRLQKFARLMPDLEKLDGDKLQLHLQPGEALVVNCISSLIHDTNVVPVKDTTDPLETMLKMFHGMRPKVVTIVEHEVDLSAPDFVTRFYEALRFYSLVFESLEESFPRTSNERLMLERIIARSILSTLSCSENEYSRRQLCYSQWSDILHRVGFRPGSFSDDVRDDIRALLKRYKEGWGFINHESLVLFLTWRDQSTVFASAWKPC
>scaffold-KUXM-2004077-Selaginella_selaginoides
TDLSACFDKFINKSLDAASTNNSWAPELLQECARAIHENDGPKVQYLMWVLNELSSPYGDCEQRLASAFLQALFAKLTGTGSRYYRSLCTAAAKSHSFHSMKKMVLKYQELSPWMTVGIVAANAVILEALDGEKKVHILDISNTFCTQWPTLFEALAMRADHPPHLR
>scaffold-LGDQ-2010744-Selaginella_apoda
WSPSLLLECAKAVSSKDVSRVQRLMWLLNELASPYGDSDQRIASCFLQGLFCKITGTGSRCHRVLSSAADRSYSFDSTRKMMLKFQEVSPWTTFGHVAANAAIMEAVEGESRVHIVDISNTFCTQWPALATRPEGPSHLRLTTITTNTGSPAVKVMKEIGNRLRKFARLMGVAFEFQVLHEPELEKLDAEKLRVRQGEEALIVNCISSLNHDHEKSTSSSSRETMLENFHSMRPKLLTVVDHEADFATSSTATDFFFKSFCEALRFYSLVFESLEESFARTSNERLMLERILARNILTIVSCDSDDREFGRQCSRSQWSSVLKKAGFQPSSFSEDVRDDVRALLKRYKETWGCIQLQSGALLLTWKDQSTVFASAWKPC
>scaffold-PQTO-2010097-Lycopodium_deuterodensum
LCCAAEKSVTFNQRRRILLKCQETLPYMTFGHVVANGALMEVLLQEQKVHIVDISSTFCSQWPTLLETLAMQPGKAPQVRLTVITFSKDQPPELIMQDVGARPKKFARLMGIAFEFKVVQQIELEKLQTSMMDLRNDETLVINCIQSVHLVPDYMMNGVRSRDRFLSVLHSANPKLLTIVEIDQNFSDADFVISYSNTLRFFATFYDSLEDNFPRASRERMTLERIATRSMVSSLACESSINSVRKQQNSSQWVVRLQTAGFTPYTLSNEIIEDVGALLKRYKDGWGHFQGDDGFLYLTWKGQRTSFASVWKP
>scaffold-WAFT-2065904-Diphasiastrum_digitatum
AAEKSSSYNERRRILLKCQEALPYMTFGHVVANGALMEVLQQEPKVHIVDISSTFCSQWPTLLETLAMQPGKAPQVRLTVITFSKDQPPELIMQDVGSRLTKFARLMGIPFEFKVVQQMELEKLHPSMMDLRSDEALIINCIQSVHLVPDYVADGVRSRDRFLSVLHSASPKVLTILEIDQNMADADFVISYSNTLRFFATFFDSLEGNFPRASRERMVLERICTRSMVSSLACDRSINSVRRQQDSSQWCVRLKKAGFTRYTLSNETVDDVGALLKRYKE
>scaffold-YHZW-2012127-Huperzia_selago-2_samples_combined
GNGVKYYNILCSSAEKSSSFSQRRRVFLKCQEALPYMTFGHVVANGALFEVLQREPKIHIVDISSSYSSQWPTFLENLAMQPGKAPQVRITLVTFSKDQSPELLMENAGSRLKKFARLMGIPFELKVFQQLELEKLHSSMLDLKNEEALAINCVQSLHLVPNYTTDCGITSRDQFLSMLHSMNPKLVTMVETEENVRGSDFLTSYTDILRFYTTFFDSLEENFSRISSERLMLERTVTRSVVSFLACDKSFNSLRKQQKSTQWSHDLTKAGFRAYALSSETIDDVEGLLKKYKEGWGYLQKEDGFLYLTWKEQCTVFASAWKP
>scaffold-ZFGK-2007986-Selaginella_kraussiana
DLSGCFEKFVKKDAGDPNSNTFTWSQDLLEDCALAIQESDGSKVQYLMWVLNELSSPYGDCEQRLASAFLQAMFARLSTNGSQHYHALCAAAAKSHSYNSMKKTMLKFQELSPWMTAGMAAANGAILEALAGEKQVHILDISNNFCTQWPTLFEALAMRADLRLTTFSVSSEATSPQVMKEITQRLEKFARLMGIPFDLAVLQQPDIEKLDARSLDLRQGEALIINSNHSLHHTSERQHEQLMALFQGLKPKSIIVVEDEVDLASSNLMDCFREAFKFYSMFFESLDTSFP
>scaffold-ZFGK-2041393-Selaginella_kraussiana
SLPREEGPSSPALAREDSHQGSSVELVRNGDGRWAANLLVECAAAVVQKDASRVQHLMWVLNELASPYGDCDQRIASCFLQGLFCRITGTGMRQHRVLCSAAERQCLFDPMRKMMLKFQEMSPWTTFGHVAANGAIMEAVDGEFRVHVVDISSTLCTQWPTLLEALATRPDGAPHLRLTSVLVTNEEPVVKVMTEVGARLKKFARLMGVPFEFRLLQEPCLEKLQVETIEPRAGEALALNCIHSLHNVSDVVSSGDVMSPRDMVLATFRRMNPKIMILADDEADFVTGDFMSRFMEAVRYHSLFFESLEESFPRTSNERLMLERIVSRKLVNMLACDDSLERQEKSHQWAFRLRRAGFNQAKFSDDVADDARALLKRYKEGWGYNNSEAGLFLTWKDQATVFASSWK
>scaffold-ZYCD-2040276-Selaginella_acanthonota
ARLMGVPFEFRLLQQPSLDKLQIDTIEPRAGEALALNCIHSLHNVSDVTPTSSTAGTPSTEPSPRDTVLATFRQMNPKLLVLADDEADFVSGGFMSRFMEAVRYHSLFFESLEESFPRTSNERLVLERIVARRLVNMLACDEADSLERQEKCSQWASRLRRAGFSQAKFSDDVADDTRALLKRYKEGWGYTNTDAGLFLSWKEQPTVFTSIWKP
>scaffold-ZZEI-2011782-Phylloglossum_drummondii
WAPKLLLECGEAISVNDTPRLQTLLWILNEVSSPYGDYDQRLASCFLQGLFYRLTGNGVKYYNILCSSAEKSIKFGQRRRNFLKCQEVLPYMPFGHAVANAALFEVLQDEPKIHIVDISSTYSSQWPTFLENLAMQPGKAPQVRITIVTFTKNQSPESLMENAGSRLKRFARLMEIPFEFKVFQQLELEKLQSSSLDIKNEEALAINCVQSLHLVPNYITDGGVTSRDQFLSMLHSMNPKLVTMVETAEN
>scaffold-ZZOL-2005996-Selaginella_stauntoniana
MEHTCKNFFPENENCRAKESKEEEREDLSPLDGNLEVRSSSTPALLNPTERNHHWAPNLLLECARAVSSKDVSRVQRLMWLLNELSSPYGDFDQRIASSFLQGLFCKITGTGSRCHRILSSAAERGYSFDSTRKMMLKFQEVSPWSTFGHVAANGVILEAAEGESRLHIVDISNTFCTQWPTFLEALATRPEGAPHLRLTTVTTNSEESAAKVMKEIGNRLQKFARLMGVPFEFKALQEPEMERLDAERLEVQPGEALVINCISSLNRVHKKSCQSPMSLSSGSSSRKKLLATFHGMKPKLVTIVDHQADFASTDFLKSFCEALRFYSLVFESLEESFVRTSNERLMLERIVARNILTIVSCSEDDFEREYSHSQWSRVLKKVGFRPSNFSDDVRDDIRALLKRYKEGWGCLHHQSSALFLTWKDQSTVFASAWKPC
>scaffold-BPSG-2090277-Scouleria_aquatica
WAKTLLLDCARAIAEEDSPRIQSIMWILNESASPYGDSDQRIASYFVQALFCKITGTGARCQHSLSAAAEKTYCFESMRNMILQFQEASPWTTFGHVAGNGALMEVMEGETSIHIIDISSTFCTQWPTFLEALATQTKETPQLRLTTIVISPEEAALTVMKQVMSRLDRFARLMGVPFESSVIQQPALEDLDLAVLNLREDEALAINCIQTLHHISELVAATNQEQQCSPRDRLLSIFRNAKPKIMIIVEDEANLVWPDFVGCFGEALRFYSHFFESLDESFPRASNERLMLERNCSRKLVNLLSCDPSECTERQETGVHWESRLRQAGFEPASFSPDVVDDVQALLKRYKKGWGLDIVDNRLYLTWKEQKVICSTAWK
>scaffold-EEMJ-2040263-Thuidium_delicatulum
LLVECARAVAGSDAGRVKNLLWVLNEISSPYGDADQRLAACFLQALFCRVTGTGVSCHRILSAAAEKTHSFGTLRKMILDYQEASPWTTFGHVAGNASLMEAFEGEMKIHIVDMSSTYCTQWPTLLEALATRADGTPHLRLTTIVIAPEESAFHVMKQIMTRLERFARLMGVPFEFSVTHQPQDQLDKLELAELELRPDEVLAITCNHTLHHVSEMVADGEQWSPRDRLLCTFRKANPKILVLVEEEMDLVSPNFLTSFCEGLRLYSLLFDSLDESFTRTSSERLLLERMWARKAIRFVACEVPENVERQQKGLQWEERLRRRGFLSCNFSDDVVDDVRALLKRYKEGWGLSINDNRLYLTWKEQVVLCATAWK
>scaffold-IGUH-2001983-Leucodon_julaceus
LLVECARAVAVSDVGRVRNLMWVLNEISSPYGDADQRLAACFLQALFCRVTGTGVSCHRILSAAAEKTYSFGTLRKMILDYQEASPWTTFGHVAGNASLMEAFEGEMKIHIVDMSSTYCTQWPTLLEALATRADGTPHLRLTTIVISPEESALRVMKQIMTRLERFARLMGVPFEFSVTHQPQDRLDKLELAQLELRPEEVLAITCNHTLHHVSEVLSDGEQWSPRDRLLCTFRKANPKILVLVEEEMNLVSPNFLTSFCEGLRLYSLLFDSLDESFPRTSSERLLLERMWARKAVRFVACEVPENVERQQKGLQWEERLRRRGFLSCNFSDDVVDDVRALLKRYKEGWGLSINDNRLYLTWKEQVVLCATAWK
>scaffold-IGUH-2020501-Leucodon_julaceus
WTKALLLDCARAVAEEDTARIQSLMWTLNESASPYGDSDQRMASYFVQALFCRVTGTGARCLLSLGAAAERAFCFESMRSMILEYQDASPWTTFGHVAGNGALLEAMEGESKIHIIDISSTFCTQWPTFLEALATRPDETPHVRLTTIVISPEATAVVVMQQVTLRLHRFARLMGVPFQSEVLHQSALADLDLAGLNLKEDEALVINCIQTLHHVSAGAEGADDEGRSARDRLLDTFRNAKPDFVGCFGEALRFYALFFESLEASFPRSSSARLTLERTCARKIVSLLSCDPADSRERQETGARWDARLRQAGFQPATFSPDVVDDVQALLKRYKKGWGLDTVDNRLYLTWKEQAVICSTAWK
>scaffold-JADL-2009072-Rhynchostegium_serrulatum
LLVECARAVAVSDAGRVKNLMWVLNEISSPYGDADQRLSACFLQALFCRVTGTGVSCHRILSAAAEKTYTFDTLRKMILDYQEASPWTTFGHVAGNASMMEAFEGEMKIHVVDMSSTYCTQWPTLLEALATRADGTPHLRLTTIVISPEESALHVMKQIMTRLERFARLMGVPFEFSVMQDRLDKLELAELELRSDEVLAIACNHTLHHVSEVVPDGEQFSPRDRLLCTFRKSNPKILVVVEEEMDLVSPNFLTSFCEGLRLYTLLFDSLDEGFTRTSSVRLLLERMWARKAVSFVACEVPENVERQEKGLQWEERLRRRGFLSCNFSDDVVDDVRALLKRYKEGWGLSINENRLYLTWKEQVVLCATAWK
>scaffold-QKQO-2000227-Pseudotaxiphyllum_elegans
WTRALLLDCARAVAEEDTPRIQSLMWTLNENASPYGDSDQRMASCFVQALFCRVTGTGDRCLLSLEAAAEKTFCFESMRSMILEFQDASPWTTFGHVAGNGALLEAMEGESKIHIIDISSTFCTQWPTFLEALATRPDETPHVRLTAIVVSPEAAALVVMQQINLRLHRFARLMGVPFESEVLHQSALADLDLAVLNLKEDEALAINCIQTLHQVSEEADGADEEGRSARDRLLDTFRNAKPKMLVLVEDEANLVWPADFVGCFGEALRFYALFFESLEASFPRASPTRLTLERTCARRLVSLLSCDPEDSRERQETGARWDARLQQAGFQPATFSPDVVDDVQALLKRYKKGWGLDTVDNRLYLTWKEQAVICSTAWK
>scaffold-QKQO-2051171-Pseudotaxiphyllum_elegans
LLVESARAVAVSDAGRVKNLMWVLNEISSPYGDVDQRLAACFLQALFCRVTGTGASCHRILSAAAEKTYSFDTLRKMILDYQEASPWTTFGHVAGNASLMEAFEGEMKIHIVDMSSTYCTQWPTLLEALATRVDGTPHLRLTTIVISPEESALHVMKQIMTRLERFARLMGVPFEFRVTHQPQDRLDKLELTELELRSDEVLAITCNHTLHHVSEVVPAGEQWSPRDRLLCTFRKANPKILVVVEEEMDLVSPNFLTSFCEGLRLYSLLFDSLDESFTRTSSERLLLERMWARKAVSFVACEVPENVERQQKGLQWEERLRRRQFLSCNFSDDVVDDVRALLKRYKEGWGLSINDNRLYLTWKEQVVLCATAWK
>scaffold-QMWB-2012252-Anomodon_attenuatus
LLVECARAVAVSDAGRVKNLLWVLNEIGSPYGDADQRLAACFLQALFCRVTGTGSSYHRILSAAAEKTYTFDTLRKMILDYQEASPWTTFGHVAGNASLMEAFEGEMKIHIVDMSSTYCTQWPTLLEALATRADGTPHLRLTTIVISPEANALHVMKQIMTRLERFARLMGVPFEFSVTHQSQDRLDKLELAELELRPDEVLAIVCNHTLHHVSEVVPDGEQWSPRDRLICTFRKASPKILVVVEEEMDLVSPNFLTSFCEGLRLYSLLFDSLDESFTRTSSERLLLERMWARKAVSFVACEVPDNVERQQKGLQWEERLRRRGFLSCNFSDDVVDDVRALLKRYKEGWGLSINDNRLYLTWKEQVVLCATAWK
>scaffold-RCBT-2036871-Sphagnum_palustre
LLLECARAIATSDTPRVQNLMWVLNELASPYGDYDQRLASYFLQALFCRITNTGARCHSILSAAAEKNHTFESVRKMILTYQEASPWTTFGHVGNGAMMEAFEGEMKIHIVDISVTFCTQWPMLFEALATRAEGTPHLRLTIIVISKQESAMEVMRQIMTRLERFARLMGVPFEFTLMQKPQLETLEIAELKLREDEALAINCIHTLHHVSETIPDDKNHSPRDIVLYTFKDANPKIITIVEDEVDLVSSPDFFTYFREALRYYSLLFESLEESFPRASNDRLTLERTCARNMVNLLACDPPENEQRQEPGSRWATRFQTVGLLRSPFSDDVVDDVRALLKRYKEGWGLASNES
>scaffold-UHLI-2021970-Sphagnum_recurvum
LLLECARAIATSDTPRVQNLMWVLNELASPYGDYDQRLASYFLQALFCRITNTGARCHSILSAAAEKTHTFESVRKMILTYQEASPWTTFGHVAGNGAMMEAFEGEMKIHIVDISVTFCTQWPMLFEALATRAEGTPHLRLTIIVISKQESAMEVMRQIMTRLERFARLMGVPFEFSLIQKPQLETLEIAELKLREDEALAINCIHTLHHVPETIPDDKNHSPRDIVLYTFKDANPKIITIVEDEVDLVSSPDFFTYFREALRYYSLLFESLEESFPRASNDRLTLERTCARNMVNLLACDPSENEQRQEPGSRWATRFQTVGLLRSPFSDDVVDDVRALLKRYKEGWGLASDESGLFLTWKRQVAIFASSWK
>scaffold-VBMM-2011985-Claopodium_rostratum
LLVECARAVAVSDAGRVKNLLWVLNEISSPYGDADQRLAACFLQALFCRVTGTGVSCHRILSAAAEKTYSFDTLRKMILDYQEASPWTTFGHVAGNASLMEAFEGEMKIHIVDMSSTYCTQWPTLLEALATRADGTPHLRLTTIVISPEESALRVMKQIMTRLERFARLMGVPFEFSVTHQPQDRLDKLELAELELRPDEVLAIACNHTLHHMSEVVPDGEQWSPRDRLLCTFRKANPKILVVVEEEMDLVSPNFLTSFCEGLRLYSLLFNSLEESFTRTSSERLLLERIWARKAVSFVACEVPENVERQQKGLQWEERLGRRGFLSCNFSDDVVDDVRALLKRYKEGWGLSINDNRLYLTWKEQVVLCATAWK
>scaffold-VBMM-2053867-Claopodium_rostratum
WTKALLLDCARAVAEEDTPRIQSLLWTLNENASPYGDSDQRLASYFVQALFCRVTGTGARCLLSLGAAAEKTFCFESMRSMILEFQDASPWTTFGHVAGNGVLLEAMEGESKIHIIDISSTFCTQWPTFLEALATRPDETPHVRLTAIVISPEATALLVMQQVTLRLHRFARLMGVPFQSEVLHQSALADLDLAVLNLKEDEALAINCIQTLHHVSEGAEGADEEGRSARDRLLDTLRNAKPKMLVLVEDEANLVWPADFVGCFGEALRFYALFFESLEASFPRASPARLTLERTCARKLVSLLSSDPADSRERQETGARWDARLRQAGFQPATFSPDVVDDVQALLKRYKKGWGLDTVDNRLYLTWKEQAVICSTAWK
>scaffold-WNGH-2012487-Aulacomnium_heterostichum
KNLMWVLNEMSSPYGDSDQRLSACFLQALFCRITGTGVSCHRILTAAAEKTYSFDTLRKMILDYQEASPWTTFGHVAGNAAMMEAFEGEMKIHIVDISSTYCTQWPTLLEALATRPDGTPHLRLSTIVISPEETALKVMKQIMTRLERFARLMGVPFEFTVTHQPQDQLAKLELQLRPDEVLAITCNHTLHHVSEIVPTGEQCSPRDRLLCTFRNANPKIMVLVEDEMELVSPDFMTNFCEGLRFYSLLFDSIEENFPRTSNERLMLERICARNMVNFIACDPPANVERQEQGMQWDYRLRSLGLLPCPFSDDVVDDVRALLKRYKEGWGLRINENRLYLTWKEQVVLCATAWK
>scaffold-WNGH-2015205-Aulacomnium_heterostichum
WTKALLLDCARAIAEEDTPRIQSLLWSLNENASPYGDSDQRLASYFVQALFCRVTGTGARCLHSLGAAAEKTFCFESMRSMILEFQEASPWTTFGHVAGNGALLEAMEGESKIHIVDISSTFCTQWPTFLEALATRTDETPHVRLTTIVISPEEAALAVMQQVTTRLHRFARLMGVPFQGSVLQQPALADLDLAVLNLREDEALAINCIQTLHHVSEDHAGAPGDEPQHRGMSPRDRLLSTFRNAKPKMLIIVEDEANLVWPADFVGCFGEALRFYSLFFESLEGSFPRASNGRLMLERTCARKLVNLLSCHPSESLERQETGVRWDSRLRHAGFEPAPFSPDVVDDVQALLKRYKKGWSLDTVDNRLYLTWKEQAVICSIAWK
>scaffold-YWNF-2052283-Hedwigia_ciliata
LLVDCARAVAVSDSGRVKNLMWVLNEMSSPFGDSDQRLSAYFLQALFCRITGTGVSCHRILTAAAEKTYSFDTLRKMILDYQEASPWTTFGHVAGNAAMMEAFEGEMKIHIIDISNSYCTQWPTLLEALATRADGTPHLRLSTIVISPEETALKVMKQIMTRLERFARLMGVPFEFTVTHQPQLEKLELELRPDETLAITCNQTLHHVSEIVPTGEGSYSPRDSLLCTFRNAKPKIMVLVEDEMELVSPDFMTTFCEALRFHSLLFESIEENFPRTSNERLMLERICARNLVNMIACDPPENVERQEKGVQWDYRLRRFGFLPCPFSDDVVDDVRALLKRYKEGWGLSVNDNRLYLTWKEQVVLCATAWK
>scaffold-ZACW-2015017-Leucodon_brachypus
WTKALLLDCARAVAEEDTARIQSLMWTLNESASPYGDSDQRMASYFVQALFCRVTGTGARCLLSLGAAAERAFCFESMRSMILEYQDASPWTTFGHVAGNGALLEAMEGESKIHIIDISSTFCTQWPTFLEALATRPDETPHVRLTTIVISPEATAVVVMQQVTLRLHRFARLMGVPFQSEVLHQSALADLDLAGLNLKEDEALVINCIQTLHHVSEGAEGADDEGRSARDRLLDTFRNAKPKMLVLVEDEANLVWPADFVGCFGEALRFYALFFESLEASFPRASSARLTLERTCARKIVSLLSCDPADSRERQETGARWDARLRQAGVQPATFSPDVVDDVQALLKRYKKGWGLDTVDNRLYLTWKEQAVICSTAWK
>scaffold-ZACW-2016929-Leucodon_brachypus
LLVECARAVAVSDAGRVRNLMWVLNEISSPYGDADQRLAACFLQALFCRVTGTGVSCHRILSTAAEKTYSFGTLRKMILDYQEASPWTTFGHVAGNASLMEAFEGEMKIHIVDMSSTYCTQWPTLLEALATRADGTPHLRLTTIVISPEESALHVMKQIMTRLERFARLMGVPFEFSVTHQPQDRLDKLELAELELRPEEVLAITCNHTLHHMSEVLSDGEQWSPRDRLLCTFRKANPKILVLVEEEMNLVSPNFLTSFCEGLRLYSLLFDSLDESFPRTSSERLLLERMWARKAVRFVACEVPENVERQQKGLQWEERLRRRGFLSCNFSDDVVDDVRALLKRYKEGWGLSINDNRLYLTWKEQVVLCATAWK
>scaffold-ZQRI-2012043-Timmia_austriaca
WTKALLLDCARAVAAEDSPRIQSIMWILNENASPYGDSEQRIASYFVQALFCKITGTGARCQTSLRAAAEKTYCFESMRNMILEFQDASPWTTFGHVAGNGALLEAMEGESRIHIVDVSSTFCTQWPTFLEALATRTEETPQLRLTTIVISPEETALTVMKQVMHRLDRFARLMGVPFESSVIQQPSLETLDLAILNLREDEALAINCIQTLHQISEVVPPQEEQPHQPYSPRDRLLYTFRNARPKILIIVEDEANLVSPDFVGCFDEALRFYSLFFESLEESFPRASNERLMLERNCARKLVNLLSCDHSESTERQEYGVHWDSRLRLVGFEPAPFSADVVDDVQALLKRYKKGWSLDIADNRLYLTWKEQVVICSSVWK
>scaffold-ZQRI-2012403-Timmia_austriaca
LLVECARAIAVSDSARVKNLMWVLNELSSPYGAAYFLQALFCRITGTGPSCHRILTAAAEKTYSFDTLRKMILDYQEASPWTTFGHVAGNSAMMEAFEGEMKIHIVDISSTYCTQWPTLLEALATRADGTPHLRLSTIVISPEESALKVMKQIMTRLERFARLMGVPFEFSVTHQPQLEKLEFATLEMRPDEVLAITCNQTLHHVSEIVPSGEQYSPRDILLCTFRNANPKIMVVVEDEMELVSPDFMTSFCEALRYYSLLFESIEENFQRTSNERLMLERICARNLVNMIACDPPENIERQEKGVQWDYRLRRIGLLPCPFSDDVVDDVRALLKRYKEGWGLSINDNRLYLTWKEHVVLCATAWK
