# Supplementary material for: Water‐related innovations in land plants evolved by different patterns of gene cooption and novelty
Source: New Phytol. 2022 Feb 8;235(2):732–42. doi: 10.1111/nph.17981 (PMC9303528; doi:10.1111/nph.17981)
Supplement: Supplementary file 3 — Dataset S3 Fasta alignments and phylogenetic trees. [file NPH-235-732-s005.zip › Supplementary_Data_3_fasta_alignments_trees/Roots/Lateral_roots/SHR_Q9SZF7_1_1kp.fasta.aln.trimmed]

>Physcomitrella_patens_XP_024370156.1_protein_SHORT-ROOT-like
LLLDCARAIAEKDTSRVQSIMWILNESASPYGDSDQRLMSYFVQALVCKITDTGSRCHRS
LTSAAEKTYSFESMRNMILNFQNASPWTTFGHVAANGALLETMEGESKIHIIDISSTLCT
QWPTFLEALATRTDITPHLRLTCIVISPEEAALRVMKQVMNRIDRFARLMGVPFESTVIH
KPHLETLDLDELNLREGEALAVNCVQTLHHISESPRDRILSTFRSAKPKILSIVEDEANM
ISPDFLGCFREALRFYSLLFESLEESFPRASNERLMLERNCARKLVNMLSFDATETERQE
KGIHWDYRLRKVGFEPVSFSHDVVDDVQALLKRYKKGWGLDITDARLYLTWKEQAVICST
TWK
>Arabidopsis_thaliana_Q9SZF7_Protein_SHORT-ROOT_SHR
VLLEAARAFSDKDTARAQQILWTLNELSSPYGDTEQKLASYFLQALFNRMTGSGERCYRT
MAAATEKTCSFESTRKTVLKFQEVSPWATFGHVAANGAILEAVDGEAKIHIVDISSTFCT
QWPTLLEALATRSDDTPHLRLTTVVVANQTASHRMMKEIGNRMEKFARLMGVPFKFNIIH
HVGLSEFDLNELDVKPDEVLAINCVGAMHGIASSPRDAVISSFRRLRPRIVTVVEEEADL
VGDEFLRGFGECLRWFRVCFESWEESFPRTSNERLMLERAAGRAIVDLVACEPSDTERRE
TARKWSRRMRNSGFGAVGYSDEVADDVRALLRRYKEGWSMVQCPDGIFLCWRDQPVVWAS
AWR
>Amborella_trichopoda_U5DIA7
LILGCAKAITEKDAARSNHLLWMLNELASPYGDRDQRKAAAFLQALFCKASGSGDRCSRI
LAIVAEKAQTFDSARRVILRFQEVSPWTTFGHVAANGAILEAFEGVHDLHIIDISNTLCT
QWPALLEALANRSEDTPRLRLTTLVDEGGGPHGAVLIEVRQRMEKYARLMRVPFEFEAVG
GG-LGSIG--SVRVTDSEVVAVNLVGALRRVPVDARPSAVHGIAALGPRVVTVVEEEADL
TGGEWAGRVSECMRFYGTYYEMLDEGFGRVSEERLALERQCGRELVHTMGCESAE--GRE
RSLRWSERMRNAGFGPAAFNFDAIDDVRALLKRYAGRWSVVSGETGLYLSWKDQPVVWAS
AWK
>Amborella_trichopoda_W1P4D6
VLVECAMAIETQDSTRTQHLLWVLNELSSPYGDTDQKLAAAFLQALFCKVTDSGRKTHRN
LVAAAEKMYTFESTRRMMLRFQEVSPWTTFGHVAANGALIEAMNGENRIHIVDISGTYCT
QWPTLLEALATRSDDTPHVRITHVLSSVGPAGHRVSREIGARMEKFARLMGVPFNFSSLH
VAEIEALNHENLKLQEGEVLAINCIFSLHKVGPTSRDTAVSALRRLDPRVLTLVEEEVDL
DSQGFAAWLGECVRFFRAYLESLDESFPKASEERLMLERAMARAAVDLVACPADERERRE
RSGWWARRMRACGFGPVGFSDDVLDDMRALLRRYREGWSMGEAGSGVYLEWKEEPMVWAS
AWK
>Brachypodium_distachyon_I1GSV9
LLMECARAVASRDSTRVQQLMWMLNELASPYGDVEQKLASYFLQALFARLTASGPRTLRT
LAAATDRNTSFDSTRRVALKFQELSPWSSFGHVAANGAILESFSEPQRFHILDLSNTFCT
QWPTLLEALATRPDDTPHLSITTVVSSSSPAVQRVMREIGQRMEKFARLMGVPFRFRAVH
HSGLAELDLDALDVREGTGIAVNCVNSLRGV--RRRGEFAALLRRLGPRVVTVVEEEADF
VADSFLKVFGEGLRFFSAYMDSLEESFPKTSNERLALERGAGRAIVDLVSCPASEMERRE
TAAAWARRLRCAGFSPVAFSDDVADDVRSLLRRYREGWSMRAAGAGVFLQWKEQPLVWAS
AWR
>Ginkgo_biloba_Gb_17251
LLLECAKAIAQKETSRMQHLLWMLNELSSPYGDCEQKLASYFLQALFCKITDTGPRCYRT
LCSAVDKTYSFDSTRKMILKFQESSPWTTFGHVAANGAILEAFDGEMKLHIIDMSNTFCT
QWPTLLESLATRSDDTPHLRLTTVVTTNEASAMKVMKEIGQRMEKFARLMGVPFEFNAVH
RHDFQKLDID---IRSDEALAINCIHSLQRVPS--RDSMLSTFHGMNPRIVTVVEDEVDL
TCEDFTVRFSECLRFFSLFFESLEESFSRTSNERLMLERTSGRSMVNILACEESEYERRE
KASQWASRLKDAGFVPATFSDDVVDDVRALLKRYKEGWGHTSNSDGLYLTWKDQCAIWAS
AWK
>Oryza_sativa_indica_A2YN56_Protein_SHORT-ROOT_1_SHR1
LLLECARSVAARDSQRVQQLMWMLNELASPYGDVEQKLASYFLQGLFARLTASGQRTLRT
LAAASDRNTSFDSTRRTALRFQELSPWSSFGHVAANGAILESFSETQRFHILDLSNTFCT
QWPTLLEALATRADETPHLSITTVVSAATAAVQRVMREIGQRMEKFARLMGVPFRFRAVH
HSGLAELDLDALDLREGTALAVNCVNSLRGVVPRRRDAFAASLRRLDPRVVTVVEEEADL
VASDFLKVFGEGLRFFSAYMDSLEESFPKTSNERLALERGAGRAIVDLVSCPASEMERRE
TAASWARRMRSAGFSPVAFSEDVADDVRSLLRRYREGWSMRAAGAGVFLAWKEQPLVWAS
AWR
>Oryza_sativa_indica_A2XIA8_Protein_SHORT-ROOT_2_SHR2
LLMECARAVAGRDSQRVQQLMWMLNELASPYGDVDQKLASYFLQGLFARLTTSGPRTLRT
LATASDRNASFDSTRRTALKFQELSPWTPFGHVAANGAILESFTPPTRLHILDLSNTFCT
QWPTLLEALATRSDDTPHLSITTVVPTASAAAQRVMREIGQRLEKFARLMGVPFSFRAVH
HAGLADLDLAALDLREGAALAVNCVNALRGV--RGRDAFVASLRRLEPRVVTVVEEEADL
AAPEFVKVFGEGLRFFSAYMDSLEESFPKTSNERLSLERAVGRAIVDLVSCPASQAERRE
TAASWARRMRSAGFSPAAFSEDVADDVRSLLRRYKEGWSMRAAGAGAFLAWKEQPVVWAS
AWK
>Selaginella_moellendorffii_D8RXE5_SHR2-2_SHR2-2
LLLECARAVSSKDVSRVQRLMWLLNELSSPYGDFDQRIASSFLQGLFCKITGTGSRCHRI
LSSAAERGYSFDSTRKMMLKFQEVSPWSTFGHVAANGVILEAAEGESRLHIVDISNTFCT
QWPTFLEALATRPEGAPHLRLTTVTTNSEESAAKVMKEIGNRLQKFARLMGVPFEFKALQ
EPEMERLDAERLEVQPGEALVINCVSSLNRVHKSSRKKMLATFHGMKPKLVTIVDHQANF
ASTDFLKSFCEALRFYSLVFESLEESFVRTSNERLMLERIVARNILTIVSCSEDDFEREY
SHSQWSRVLKKVGFRPSNFSDDVRDDIRALLKRYKDGWGC-HQSSALFLTWKDQSTVFAS
AWK
>Selaginella_moellendorffii_D8RL33_SHR3-2
LLQECAKAVDEKDGPRVQYLMWVLNELSSPYGNTEQRLASAFLQALFAKLTRRGGQHYRS
LCSAAAKSHSFASMKKMVLKFQELSPWMTVGMVAANGAILEALEGERSVHIVDVSNTFCT
QWPTLFEALAMRAEHPPHLRVTTLRLSSEESSEQVMREITHRLEKFARLMGIPFEFSVLA
AVETEEINPAMLETRSNEVLIVNAMNFFQH--QRHGRPLAVLARAVNPKAVIVVEDEVDL
SSPQFLTRFAEAQRFYSMFFESLDSSFPRTSGERMMLERVAGRRIVAALGCDD-DAAGAR
APEKWNLAMQREAFVPKPLKSEVVDDIQALLKRYKPGWGLQRCDIGLFLTWKEENAIAVT
VWK
>Selaginella_moellendorffii_D8RRI6_GRAS_family_protein_SHORTROOT_2
LLLECARAVSSKDVSRVQRLMWLLNELSSPYGDFDQRIASSFLQGLFCKITGTGSRCHRI
LSSAAERGYSFDSTRKMMLKFQEVSPWSTFGHVAANGVILEAAEGESRLHIVDISNTFCT
QWPTFLEALATRPEGAPHLRLTTVTTNSEESAAKVMKEIGNRLQKFARLMGVPFEFKALQ
EPEMERLDAERLEVQPGEALVINCVSSLNRVHKSSRKKMLATFHGMKPKLVTIVDHQADF
ASTDFLKSFCEALRFYSLVFESLEESFVRTSNERLMLERIVARNILTIVSCSEDDFEREY
SHSQWSRVLKKVGFRPSNFSDDVRDDIRALLKRYKEGWGCHHQSSALFLTWKDQSTVFAS
AWK
>Selaginella_moellendorffii_D8QWZ5_GRAS_family_protein_SHORTROOT_3
LLQECAKAVDEKDGPRVQYLMWVLNELSSPYGNTEQRLASAFLQALFAKLTRRGSQHYRS
LCSAAAKSHSFASMKKMVLKFQELSPWMTVGMVAANGAILEALEGERSVHIVDVSNTFCT
QWPTLFEALAMRAEHPPHLRVTTLRLSSEESSEQVMREITHRLEKFARLMGIPFEFSVLA
AVETEEIDPAMLETRSNEVLIVNAMNFFQH--QRHGRPLAVLARAVNPKVVIVVEDEVDL
SSPQFLTRFAEAQRFYSVFFESLDSSFPRTSGERMMLERVAGRRIVAALGCDD-DAAGAR
PPEKWNLAMQREAFVPKPLKSEVVDDIQALLKRYKPGWGLRRGDIGLFLTWKEENAIAVT
VWK
>Selaginella_moellendorffii_D8SC19_GRAS_family_protein_SHORTROOT_1
LLIECAAAVVQKDAARVQHFMWMLNELASPYGDFDQRLASCFLQGLFCRITGTGSRQHRV
LCSAAERQCLFDPMRKMMLKFQEMSPWTTFGHVAANGALMEAVEGEFRVHILDVSSTMCT
QWPTLLEALATRSDGAPHLRLTSILVSSEEAVVKVMTEVGARLRKFARLMGVPFEFRLLQ
QPELELLDVATIQPRAGEALIVNCIHSLHNVSESPRDLVLNTFRSLNPKLVIIADDEADL
ISGDFMSRFVEAVRYYSLFFESVEESFPRTSNERLMLERIVSRKIVNLLACDEASSERQE
KSSQWVMRMRRAGFALAKFSDDVADDARALLKRYKEGWGYTNTDVGLFLTWKEQPTVFAT
SWK
>Selaginella_moellendorffii_D8T1A4_SHR1-2_SHR1-2
LLIECAAAVVQKDAARVQHFMWMLNELASPYGDFDQRLASCFLQGLFCRITGTGSRQHRV
LCSAAERQCLFDPMRKMMLKFQEMSPWTTFGHVAANGALMEAVEGEFRVHILDVSSTMCT
QWPTLLEALATRSDGAPHLRLTSILVSSEEAVVKVMTEVGARLRKFARLMGVPFEFRLLQ
QPELELLDVATIQPRAGEALIVNCIHSLHNVSESPRDLVLNTFRSLNPKLVIIADDEADL
ISGDFMSRFVEAVRYYSLFFESVEESFPRTSNERLMLERIVSRKIVNLLACDEASSERQE
KSSQWVMRMRRAGFALAKFSDDVADDARALLKRYKEGWGYTNTDVGLFLTWKEQPTVFAT
SWK
>Anthoceros_agrestis_BONN_evm.model.Sc2ySwM_344.4139.1_EVM_AagrBONN_evm.TU.Sc2ySwM_344.4139___Sc2ySwM_344_17606749-17608513(+)
LVLECARAVAGNRSSRVQQLLWVLNELASPYGDCDQRLACYMLQALFCKVTASGARCYRI
LCTTAARTYSFDSMRAMILKFQDASPWTTFGHVASNGALMEAFEGETRVHIVDVSNTFCT
QWPTLLEALASRPDGAPHLRLTTVIASSEDSAIKVMRQIGGRMEKFARLMGVPFEFAVVQ
QPQLEKLDPSALNLREGEALAINCMIILHQVYPSPRDALLATMRRMNPKIMTLVEHQVDS
TSSAVNEGLREALRFYSLLFDSLEESLPRVSNERLMIERSSGRAMVSMLACDDAESFWHE
KGRQWGARMAAAGFGVLPFNDDVVDDVRALLKRHKEGWGLAPGPELLHLTWKQQAAIFAS
AWK
>Anthoceros_angustus_008102_locus=scaffold35_size1070787_111282_113097_+_len_1677
LVLECARAVA-----------WVLNELASPYGDCDQRLACYMLQALFCKVTASGARCYRI
LCTTAARTYSFDSMRTMILKFQDASPWTTFGHVASNGALMEAFEGETRVHIVDVSNTLCT
QWPTLFEALATRPDGAPHLRLTTVIASPEDSAIKVMRQIGGRMEKFARLMGVPFEFAVVQ
QPQLEKLDPSALNLRQGEALAINCMIILHQVSPSPRDAFLATMRKMNPKILTLVEHQVDS
TSSAVNEGLREALRFYSLLFDSLEESLPRVSNERLMIERSSGRAMVSMLACDDAESFWHE
KGRQWGVRMAAAGFGVLPFNDDVVDDVRALLKRHKEGWGLALGPELLHLTWKQQAAIFAS
AWK
>Anthoceros_punctactus_evm.model.utg000028l.799.1_EVM_Apun_evm.TU.utg000028l.799___utg000028l_3887772-3889474(+)
LVLECARAMAGNRSSRVQQLLWVLNELASPYGDCDQRLACYMLQALFCKVTASGARCYRI
LCTTAARTYSFDSMRAMILKFQDASPWTTFGHVASNGALMEAFEGETRVHIVDVSNTFCT
QWPTLLEALATRPDGAPHLRLTTVIASSEDSAIKVMRQIGGRMEKFARLMGVPFEFAAVQ
QPQLEKLDPSALNLREGEALAINCMIILHQVYPSPRDALLATMRRMNPKIMTLVEHQVDS
TSSAVNEGLREALRFYSLLFDSLEESLPRVSNERLMIERSSGRAMVSMLACDDAESFWHE
KGRQWGARMAAAGFGVLPFNDDVVDDVRALLKRHKEGWGLALGPELLHLTWKQQAAIFAS
AWK
>Fontinalis_antipyretica_19096-RA__[mRNA]__locus=164420_13679_16735_+_[translate_table__standard]
LLLDCARAIAEKDSARVQSILWILNDNASPYGDCDQRLMSYFVQALVCKISGTGPKYHHS
LSEAAEKTYCFETVRNMILEFQEASPWTTFGHVAGNGALLEVMEGEARIHIIDISSTFCT
QWPTFLEALATRTEVTPHLRLTSIVIAPEEAALEVMKQVMHRLERFARLMGVPFEGSVLH
QPHLELLDLAVLNLRQDEALAITCVQTLHHINACNRDRLLYTFRSANPKIMILVEDEANL
DASDFFSCFREALRFYSLFFDSLEESFPRASNERLMLERNCARKLVNLLSCDPSEMERQE
LGLYWDSRLRHVGFEPAPFSLDVVDDVQALLKRLRVGSGKSRKSSSPHL---EGAQHCLE
AHH
>Fontinalis_antipyretica_18779-RA__[mRNA]__locus=177085_23100_29203_+_[translate_table__standard]
LLVECARAVVVSDARRVKNLMWMLNEMSSPYGDAGQRLAACFLQALFCRVTGTGASCLRT
LSAAAEKTNSFNTLRKMILGYQEVSPWTTFGHAAGNASLMEAFEGKMKIHIVDMSSTYST
QWPTLMEALASRADGTPHLRLTTIVISPEESALHVMKQIMKRLERFARLMRVSFEFRITH
QPQLDKLELAELQLRPDEVLAIICNHTLHHVSESPRDRLLHTFRKANPKILVLVEEEMDL
VSPNFLTSFCEGLRLYSLLFDSLDESFGRTSSDRLLLERMWARKAVSFVACEVPEGERQQ
RGLQWEERLRRRGFLSCNFSDDVVDDVRALLKRYKEGWGLSIKDTRLYLTWKEQVVLCAT
AWK
>Fontinalis_antipyretica_22071-RA__[mRNA]__locus=181404_1119_3957_-_[translate_table__standard]
LLLDCARAVAEDDSPRIQSLIWTLNENASPYGDSDQRVASCFVQALFCRVTGTGARCLLS
LGTAAEKTFCFESMRSMILEFQDASPWTTFGHVACNGALLEAMEGESKIHIVDISSTFCT
QWPTFLEALATRSDETPHVRLTTIVISPEAAAVGVMQQVALRLHRFARLMGVPFQSEILH
QSALADLDLAVLNLKEDEALAINCIQTLHHVAESARDRLLDTLRNAKPKV----------
-S-N--------------------------------------------------------
------------------------------------------------------------
---
>Pleurozium_schreberi_maker-scaffold_385-snap-gene-0.29-mRNA-1_gene=maker-scaffold_385-snap-gene-0.29_name=maker-scaffold_385-snap-gene-0.29_seq_id=scaffold_385_type=cds
LLLDCARAIAEKDSGRVQSILWILNDNASPYGDSDQRLVSYFVQALVCKISGTGPKYHHS
LSEAAEKTYCFETVRNMILEFQEASPWTTFGHVAGNGALLETMEGEARIHIIDISSTFCT
QWPTFLEALATRTEVTPHLRLTSIVISPEEAALEVMKQVMHRLERFARLMGVPFEGAVLH
QPRLELLDLGVLNLRQDEALAITCVQTLHHISSCNRDRLLYTFRNANPKIMILVEDEANL
DASDFFSCFREALRFYSLFFDSLEESFPRASNERLMLERNCARKLVNLLSCDPSEMERQE
LGLYWDSRLRHVGFEPAPFTPDVVDDIQALLKRYKKGWGLETVDNRVHLTWKEQAVICST
AWK
>Pleurozium_schreberi_augustus_masked-scaffold_385-processed-gene-0.19-mRNA-1_gene=augustus_masked-scaffold_385-processed-gene-0.19_name=augustus_masked-scaffold_385-processed-gene-0.19_seq_id=scaffold_385_type=cds
LLLDCARAIAEKDSGRVQSILWILNDNASPYGDSDQRLVSYFVQALVCKISGTGPKYHHS
LSEAAEKTYCFETVRNMILEFQEASPWTTFGHVAGNGALLETMEGEARIHIIDISSTFCT
QWPTFLEALATRTEVTPHLRLTSIVISPEEAALEVMKQVMHRLERFARLMGVPFEGAVLH
QPRLELLDLGVLNLRQDEALAITCVQTLHHISSCNRDRLLYTFRNANPKVFXFI------
------------------------------------------------------------
-----------VGYVR--------------------------------------------
---
>Pleurozium_schreberi_maker-scaffold_31-snap-gene-2.45-mRNA-1_gene=maker-scaffold_31-snap-gene-2.45_name=maker-scaffold_31-snap-gene-2.45_seq_id=scaffold_31_type=cds
LLVQCARAVVVSDAGRVKNLLWVLNEISSPYGDADQRLAACFLQALFSRVTGTGVSCLRH
LSAAAEKTHSFGTLRKMILDYQEASPXTTFGHVAGNASLMEAFEGEMKIHIVDMSSTYCT
QWPTLLEALATRADGTPHLRLTTIVISPEESALLVMKQIMTRLERFARLMGVPFEFSVMH
QPQLDKLEVAELELRPDEVLAITCNHTLHHVSESPRDRLLCTFRKANPKMLVVVEEEMDL
VSPNFLTSFCEGLRLYSLLFDSLDESFSKTSSERLLVERMWARKAVRFVACEVPEVERQQ
KGVQWEERLRRRGFLSCNFSDDVVDDVRALLK----------------------------
---
>Salvinia_cucullata_v1.1_s0010.g004670
VICECAEAMAEAERSRVRQLLWVLNELASPYGTREQRLASAFLQALFCRFSRTGAAAYTA
AAASSERTCSFDSLRRTALAFQDASPWATFGHVASNGAILEALEGETKAHIIDLSDSLCT
QWPTLLEALATRAEGAPALRLTTVVSASTGALGRVMEEVGARLERFARLMGVPFQFALVR
HADLQGLLHHEAAARADEALVINCVQALHKMGAGERQAALRAMRALAPKVVTVVEEDAEV
GGVSVGRSVAEAVRLYAALFESLDECLARTSGERLAVERAAGRSILRAVAASG--AAGRE
RAAQWEERLTAAGFAAKGFSDDVVDDVRALLKRYAEGWGILNRHHSVTLTWRDRPVIFAS
AWN
>scaffold-CJNT-2004323-Polypodium_glycyrrhiza
LLLECAGAIADNDLGHAQHLLWVLNELSSPYGSHEQRLAYYFMQALFCKISNTGPRTLLS
LCAAAERSNSFESVRKTMLKFQEASPWLTFGHAAANGAIMEALEGESSVHILDLSSTFST
QWPTLLEALATRAEGAPTVRLSTVVFNEPFASMNVMKEVRIRLEKFARLMGVPFQFNIVN
HTELHLFVEQIAGERATEALVINCISSMHRVAYSQRQELLCKLQSLNAKILTLVEDEAHI
VSSNFVELFSEALRFYGLFFDALEGSMGKASGERLVLERGAARRIMQTMGCEEEDVERRE
RGEQWRERLLHAGFVPKGFSDDAVDDVKALLKRYKEGWGLPSHDDNIALTWKDQVVISAS
AWR
>scaffold-DFHO-2058474-Danaea_nodosa
LLLECAKAISEKEMPRVQHLLWVLNEMASPYGDAEQRTASYFLQALFCKITGTGPRCHRI
LCSAVERNYSFDSMRKLILKFQEASPWTTFGHVAANGAILEAFDGEIKVHIVDLSNTFCT
QWPTLLEALATRPDGAPHLRLTTVISAKEGSGMRVMKEVGTRLEKFARLMGVPFEFNVIQ
ELALGKLQQGTLDLRSGEALAINCIHSLHHVTGSPRDTILSTFHNMSPKIVTVIEDEVDL
LFEDFMPCFSEALRFYSLFLDSLEESFPRASNERLLLERGASRSLVKLLACDTTECERRE
KGFQWTTRLQNAGFTLTAFSDDVVDDVRALLKRYKEGWGLTTGANGLFLTWKDQSAIFAS
AWK
>scaffold-DFHO-2058504-Danaea_nodosa
LLRDCAKAISERDVPRVQHLLWVVNELSSPYGDCEQRTAAYFLQALFCRITGTGLRCHRI
LCQAGERSYSFDLMRKIMLKFQEASPWTTFGHVAANGAILEAFEGETRVHIVDLSNTFCT
QWPTLLEALATRPDGAPHLRLTTVIVTRERSALRVMKEVGTRLEKFARLMGVPFEFNVIQ
ELELSKLQQGSLGLCSGEALAINCIQSLHLVPESSRDLILCKFRSLNPKIVTAVEDEVSL
LSNDFLSCFCETLRFFSLFFESLEESFPRASNERLMLERGAARSLVNLLACDHAESERRE
KSEQWASRLEQAGFVTAAFSEDVLDDVRALLKRYKAGWALSSGDKGVFLTWKEESAIFAS
AWK
>scaffold-DJSE-2027538-Ophioglossum_petiolatum-2_samples_combined
LLLDCAKAISEKETSRVQHLLWVLNELGSPYGDCQQRIASSFLQALFCRLAGTGPRSHHI
LSAAMERSSCFDSTRKMLLKFQEASPWTTFGHVAANGAILEAFDHEMKVHILDLSNTCCT
QWPTLLEALATRPEGAPHLRLTTVIATAEGSAMKVMKEVGVRLEKFARLMGVPFEFNVIQ
ELRLDNLQESNLDLRPDEALAINCIQSLHHLSESSRDKIFNMFYNMNPKIVTVVEDEVDM
LPKDFMARFCEVLHFYSLFLESLEEGFLRTSNERLMLERAAARSLVNVLACEEAD-----
----WGQRLQTSGFTPMSFSQDVVDDVRALLKRYKEGWGLRNSDNCLFLTWKEESVSFAS
AWK
>scaffold-EEAQ-2087325-Sceptridium_dissectum
-----------------------------PYGDCQQRIASSFLQALFCRLTGTGPRCHRI
LCAAVERSCCFDSTRKMLLKFQEASPWTTFGHVAANGAILEAFDGEVRVHILDLSNTFCT
QWPTLLEALATRPDGAPHLRLTTVIVTTEGSAMKVMKEVGVRLEKFARLMGVPFEFNVIQ
ELKLDKLHEGNLDLRSGEALAINCIQSLHHLSESSRDNIFKTFRNLNPKIVTVIEDEVDL
LSKDFMPCFCEALRFYSLFLESLEESFPRASNERLMLERAAARSLVNILACDETDCERRE
KSYQWGTRLMRSGFTPTAFSEDVVDDVRALLKRYKEGWGLTTGENGMFLTWKEQGVSFAS
AWK
>scaffold-HEGQ-2003824-Gymnocarpium_dryopteris
LLIECAGAISDNDLAHAQQLLWVLNELSSPYGSHEQRLAYYFMQALFCKISGTGPHTHVS
LCAAAERSSSFESMRKTMLKFQEASPWVTFGHVAANAAIMEALEGESSVHIIDLSTTFCT
QWPTLLEALATRAEGAPNVRLSTVVFNESFASMNVMEEVGMRLEKFARLMGVPFQFNLVN
HTELHTLLEQVAGERTTEALAINCISSMHRIAYSQRQALLCKLQSLSPKIFTLVEDEAHI
VSSSFAESFSEALRFYALFFHALEGSMGKVSGDRIAIERGASRRILRIVGCDEE-FEKRE
RGDQWRERLHHAGFLPKGFSDDAVDDVKALLKRYKEGWGLPSHDDGITLTWKDQAVISAS
TWR
>scaffold-LHLE-2014543-Cystopteris_fragilis-young_leaf+unfurling_fiddlehead;_appeared_sterile
LLMECAGAISDNDLPHAQQLLWVLNELSSPYGSHEQRLAYYFMQALFCKISGTGPHTHIS
LCAAAERSSSFESMRKTMLKFQEASPWVTFGHVAANGAIMEALEGESSVHIIDLSTTFCT
QWPTLLEALATRAEGAPNVRLTTVVFNESFASMNVMEEVGIRLEKFARLMGVPFQFNLVN
HTELHSFVEQVAGERTTEALAINCISSMHRIAYSQRQELLCKLQSLNPKIFTLVEDEAHI
VSSSFTESFSEALRFYALFFDALEGSMGKASGERVAIERGASRRIMRMVGCEEE-YEKRE
SGDEWRERLLHAGFVPKGFSDDAVDDVKALLKRYKEGWGL--------------------
---
>scaffold-NOKI-2095687-Lindsaea_linearis
LLTECATAMSNDDLAHAQQLLWILNELSSPYGSHDQRLAYYFMQALFCKLSGNGIHSHVS
LCTAADRSSSFESMRKTMLKFQETSPWVTFGHVAANGAIMEAMEGEAYVHIIDMSNTFCT
QWPTLLEALATRAEGAPNVRLSAVVFSDSRSWTKVMEEVGARLEKFARLMGVPFQFNLFN
YTELDVLLQQESASRGVEALAINCMQSLHRMPYSKRHALLCKLHNLGPKIVTVVEDDAHI
VSNSFINGFSEALHFFSLFFNSLADSLPKTSSERLALERGAGRSIMHIVACDDHKMERRE
KSSDWRERLQGAGFVPRGLSDDVLDDVRALLKRYKEDWGLHSHDDGITLTWKDQNVVFVS
AWR
>scaffold-NWWI-2011270-Nephrolepis_exaltata
LLMECANAIAENDHAHAEHLLWVLNELSSPYGSHEQRLAYYFMQALFCRISNTGPRTLLS
LCAAAERSNKFDSMRKTMLKFQEASPWLTFGHVAANGAIMEALEGESSVHIMDLSSTFCT
QWPTLLEALATRAEGAPTVRLSTVVFNESFASMNVMEEVRVRLEKFARLMGVPFQFNLVN
HTDLHILVEQVAEERTTEALVINCISSMHHVAYPERQELLCKLQSLSPKIFTLVEDEACV
ISSSFAESFSEVLRFYRLFFDALEGSMGKTSSERVAIERGAARRIMRTVGCEEQDLEKRE
RGEQWRERLLHAGFVPKGFSDDTVDDVKALLKRYKEGWGLPSHEDSITLTWKDHAVISAS
AWR
>scaffold-QHVS-2022289-Ophioglossum_petiolatum-B
LLLDCAKAISEKETSRVQHLLWVLNELGSPYGDCQQRIASSFLQALFCRLAGTGPRSHHI
LSAAMERSSCFDSTRKMLLKFQEASPWTTFGHVAANGAILEAFDHEMKVHILDLSNTCCT
QWPTLLEALATRPEGAPHLRLTTVIATAEGSAMKVMKEVGVRLEKFARLMGVPFEFNVIQ
ELRLDNLQESNLDLRPDEALAINCIQSLHHLSESSRDKIFNMFYNMNPKIVTVVEDEVDM
LPKDFMARFCEVLHFYSLFLESLEEGFLRTSNERLMLERAAARSLVNVLACEEAD-----
------------------------------------------------------------
---
>scaffold-RFMZ-2050265-Osmundastrum_cinnamomeum-B
LLMECAKAISEKEMPRVQHLLWILNELSSPYGDYEQRLASYFLQALFCKVTGTGPHNHRI
LCAAVDKSNSFDSMRKMILKFQEASPWTTFGHVAANGAILEAFDGELRVHIVDLSDTFCT
QWPTLLEALATRPEGAPHLRLTTVIVRKEGSVMKVMKEVGARLEKFARLMGVPFEFKVIQ
ELELEKLQRETLDVRSGEALAINSVQSLHHVPGSQRDMTLYMFRSMNPKIVTVVEDEVDL
LSENFMHSFCESYRFYSLFLESLEESFPRTSNERLMLERAAARSMINILACDEAENERRE
KGCQWSRRFQRAGFAPTTFSDDVLDDVKALLKRYKEGWGLNSAENGIFLTWKEQSVIFAS
AWK
>scaffold-UFJN-2009535-Diplazium_wichurae
LLLECASAISDNDLAHAQHLLWVLNELSSPYGSHEQRLAYYFMQALFCKISGTGPHTHAS
LCAAAERSNSFESMRKTMLKFQEASPWVTFGHVAANGAIMEALEGESSVHIIDLSSTFCT
QWPTLLEALATRAEGAPNVRLSTVVFNESFASMNVMEEVGIRLEKFARLMGVPFQFNLVN
HTELHTLVEQAAGERTTEVLAINCISSMHRFAYSQRQALLCKLQSLSPKIFTLVEDEAHI
VSSSFMQSFPEALRFYALFFDALEGSMGKASSERVAIERGASRRIMQIVGCEEEE--QEE
RGEQWREPLLHAGFLPKGFSDDAIDDVKALLKRYKEGWGLPSHDDAITLTWKDQAVISAS
AWR
>scaffold-UGNK-2022505-Marattia_attenuata
LLLECAKAVSEKEMPRVQHLLWIVNELASPYGDADQRTASYFLQALFCKITGTGPRCHRI
LCSAVERNYSFDSMRKLILKFQEASPWTTFGHVAANGAILEAFDGEMRVHIVDLSNTFCT
QWPTLLEALATRPDGAPHLRLTTVTSAKEASGMKVMKEVGTRLEKFARLMGVPFEFNVIQ
ELELGKLHQGTLDLRSGEALAINCIQSLHHVTGSPRDLILSTFRNMNPKIVTVIEDEVEL
LSEDFMPCFSEALRFYYLFLDSLEESFPRASNERLMLERGAARSLVNLLACDATECERRE
KGSQWATRLQQAGFAPTAFSDDVVDDVRALLKRYKEGWGLTTGDNGLFLTWKDESVIFAS
AWK
>scaffold-URCP-2066603-Athyrium_filix-femina
LLMECAGAISDNDLAHAQHLLWVLNELSSPYGSHEQRLAYYFMQALFCKISGTGPHTHAS
LCAASERSNSFESMRKTMLKFQEASPWVTFGHVAANGAIMEALEGESSVHIIDLSTTFCT
QWPILLEALATRAEGAPNVRLSTVVFNESFASMNVMEEVGIRLEKFARLMGVPFQFNLVN
HTELHTLVEQVAGERTTEVLAINCISSMHRIAYSQRQALLCKLQSLSPKIFTLVEDEAHI
VSSSFAQSFSEALRFYALFFDALEGSMGKASGERVAIERGASRRIMRIVGCEEEELEKRE
RGEQWRERLLHAGFLPKGFSDDAVDDVKALLKRYKEGWGLPSHDDAITLTWKDQAVISAS
AWR
>scaffold-XWDM-2028441-Cystopteris_fragilis-2_samples_combined
LLMECAGAISDNDLPHAQQLLWVLNELSSPYGSHEQRLAYYFMQALFCKISGTGPHTHIS
LCAAAERSSSFESIRKTMLKFQEASPWVTFGHVAANGAIMEALEGESSVHIIDLSTTFCT
QWPTLLEALATRAEGAPNVRLTTVVFNESFASMNVMEEVGIRLEKFARLMGVPFQFNLVN
HTELHSLVEQVAGERTTEALAINCISSMHRIAYSQRQALLCKLQSLNPKIFTLVEDEAHI
VSSSFTESFSEALRFYALFFDALEGSMGKASGERVAIERGAARRIMRMVGCEEE-YEKRE
SGDEWRERLLHAGFVPKGFSDDAVDDVKALLKRYKEGWGLPSHDDGITLTWKDQAVISAS
AWR
>scaffold-XXHP-2015172-Cystopteris_fragilis-fronds
LLMECAGAISDNNLPHAQQLLWVLNELSSPYGSHEQRLAYYFMQALFCKISGTGPHTHIS
LCAAAERSSSFESIRKTMLKFQEASPWVTFGHVAANGAIMEALEGESSVHIIDLSTTFCT
QWPTLLEALATRAEGAPNVRLTTVVFNESFASMNVMEEVGIRLEKFARLMGVPFQFNLVN
HTELHSLVEQVAGERTTEALAINCISSMHRIAYSQRQALLCKLQSLNPKIFTLVEDEAHI
VSSSFTESFSEALRFYALFFDALEGSMGKASGERVAIERGAARRIMRMVGCEEE-YEKRE
SGDEWRERLLHAGFVPKGFSDDAVDDVKALLKRYKEGWGLPSHDDGITLTWKDQAVISAS
AWR
>scaffold-YJJY-2014100-Woodsia_scopulina
LLMECAGAISDTDLAHAQHLLWVLNELSSPYGSHEQRLAYYFMQALFCKISGTGPHTHIS
LCAAAERSNNFESMRKTMLKFQEASPWVTFGHVAANGAIMEALEGESSVHIIDMSTTFCT
QWPTLLEALATRAEGAPNVRLSTVVFNESFGSMNVMEEVGIRLEKFARLMGVPFQFNLVN
HTELHTLVEQATGERTTEVLAINCISSMRCIAYSQRQALLCKLQSLSPKIFTLIEDEAHN
VSSSFVQSFSEALQFYALFFEALEGSMGKASGERVAIERAASRRIMRIVGCEEEEWEKRE
RGEQWRERLLHAGFLPKGFSDDAVDDVKALLKRYKEGWGLPSHDDVITLTWKDHAVISAS
AWR
>scaffold-YOWV-2068465-Cystopteris_protrusa
LLMECAGAISDNDLPHAQQLLWVLNELSSPYGSHEQRLAYYFMQALFCKISGTGPHTHIS
LCAAAERSSSFESIRKTMLKFQEASPWVTFGHVAANGAIMEALEGESSVHIIDLSTTFCT
QWPTLLEALATRAEGAPNVRLTTVVFNESFASMNVMEEVGIRLEKFARLMGVPFQFNLVN
HTELHSLVEQVAGERTTEALAINCISSMHRIAYSQRQALLCKLQSLNPKIFTLVEDEAHI
VSSSFTESFSEALRFYALFFDALEGSMGKASGERVAIERGASRRIMRMVGCEEE-YEKRE
SGDEWRERLLHAGFVPKGFSDDAVDDVKALLKRYKEGWGLPSHDDGITLTWKDQAVISAS
AWR
>scaffold-YQEC-2010396-Woodsia_ilvensis
LLMECAGAISDNDLAHAQHLLWVLNELSSPYGSHEQRLAYYFMQALFCKISGTGPHTHIS
LCAAAERSNSFESMRKTMLKFQEASPWVTFGHVAANGAIMEALEGESSVHIIDLSTTFCT
QWPTLLEALATRAEGAPNVRLSTVVFNESFGSMNVMEEVGIRLEKFARLMGVTFQFNLVN
HTELHTLVEQAAVERTTEVLAINCISSMHRIPCSQRQALLCKLQSLSPKILTLIEDEAHN
VSSSFTQSFSEALRFYALYFDALEGSMGKASGERVAIERGASRRIMRIVGCEEEEWEKRE
TGEQWRERLLHAGFLPKGFSDDAVDDVKALLKRYKEGWGLPSHDDAITLTWKDQAVISAS
SWR
>Picea_lambertina_PILA_03711
LLLECARAIAQNEKSRTQHLLWMLNELSSPYGDCEQKLASYFLQAFFCKITDTGPRCYTT
LCSAADKTYSFDSTRKMILKFQESSPWTTFGHVAANGAILEAFEGEMKLHIVDLSNTFCT
QWPTLLEALATRSDDTPHLRLTTVVTSKEATAMKVMKEIGQRMEKFARLMGVPFEFSVIH
QQHLHKLNVGALKIRPDEALAINCIHSLQRVSK--RDSILSTFYSMNPKIVTVIEDEVDL
THEDFGACFSECLRFFSLFFDSLEESFSRTSNERLMLERTSARSIVNILACEDSDYERRE
KGAQWAWRLKEAGFIHAAFSDDVVDDVRALLKRYKEGWGHCSNSDGLFLTWKEQCAIWAS
AWK
>Pseudotsuga_menziesii_PSME_03194
LLLECARAIAQNEKGRTQHLLWMLNELSSPYGDCEQKLASYFLQAFFCKITDTGLRCYST
LCSAADKTYSFDSTRKMILKFQESSPWTTFGHVAANGAILEAFEGEMKLHIVDLSNTFCT
QWPTLLEALATRSDDTPHLRLTTVVTSKEATAIKVMKEIGQRMEKFARLMGVPFEFSVIH
QHHLHKLNVSALKIKPDEVLAINCIHSLQRVAK--RDSILSTFYSMNPKIVTVVEDEVDL
TPEDFDACFSECLRFFALFFDSLEESFSRTSNERLMLERTSARSMVNILACEDSEYERRE
KGAQWAWRLKEAGFMHAAFSDDVVDDVRALLKRYKEGWGHCSNSDGLFLTWKEQCAIWAS
AWK
>Sequoiadendron_giganteum_SEGI_30346
LLLECARAIAQKETGRMQHLLWMLNELSSPYGDYEQKLASYFLQALFCKITDTGSRCYRT
LCSSVEKTYSFDSARKMILKFQESSPWTTFGHVAANGAILEALEGEMKLHIIDMSNTFCT
QWPTLLEALATRSDETPHLRLTSVVTNKEPAAIKVMKEIGHRMEKFARLMGVPFEFSVVH
HHHLQRFDLETVRIRPDEALAINCIHSLQRVSN--RDSILSTFQCMNPKIVTVVEDEMDL
TSDDFMDCFSECLRFFSLFFESLEESFSRTSNERLMLERTSARSMVNILACEDSDCERRE
KAVQWASRLRDAGFVPATFSDDVVDDVRALLKRYKEGWAHCGNSDGLFLTWKEQCVIWAS
AWK
>scaffold-AIGO-2008110-Chamaecyparis_lawsoniana
LLMECARAIAQKETGRMQHLLWMLNELSSPYGDYEQKLASYFLQALFCKITDTGSRCYRT
LCSAVEKTYSFDSARKMILKFQESSPWTTFGHVAANGAILEALEGEMKLHIIDMSNTFCT
QWPTLLEALATRSDETPHLRLTSVVTSKEAATIKVMKEIGHRMEKFARLMGVPFEFSVVH
HHHLQRFDLDTVRIRPDEALAINCIHSLQRVSN--RDSILSTFQCMNPKIVTVVEDEMDL
TTDDFIDCFSECLRFFSLFFESLEESFSRTSNERLMLERTSARSMVNILACEDSDCERRE
KAVQWASRLRDAGFVPATFSDDVVDDVRALLKRYKEGWAHCGNSDGIFLTWKEQCVIWAS
AWK
>scaffold-EGLZ-2008337-Prumnopitys_andina
LLMDCAKAIAHKESNRMQHLLWMLNELSSPYGDYEQKLASYFLQALFCKITDTGSRCYRT
LCSAVEKTYSFDSARKMILKFQESSPWTTFGHVAANGAILEAFEGEMKLHIIDISNTFCT
QWPTLLEALATRSDETPHLRLTTVVTSRESNAIKVMKEIGHRMEKFARLMGVPFDFNVVH
HHQLHRFDLDTVEIRPDEALAINCIHSLQRVIHNARDSILSTFHCMNPKIVTVVEDEMDL
TSEDFMACFGECLRFFSLFFESLEESFSRTSNERLMLERTSARSMVNILACEDSDCEQRE
KAVQWASRLRDAGFVPATFSDDVVDDVRALLKRYKEGWGQSSGADGLFLTWKDQSVIWAS
AWK
>scaffold-FMWZ-2059242-Dacrycarpus_compactus
LLMECAKAIAQKETTRMQHLLWMLNELSSPYGDYEQKLASYFLQALFCKITDTGTRCYRT
LCSAVEKTYSFDSARKMILKFQESSPWTTFGHVAANGAILEAFEGEMKLHIIDISNTFCT
QWPTLLEALATRSDETPHLRLTTVVTSRESNAIKVMKEIGQRMEKFARLMGVPFDFNVVH
HHQLHRFDLDTVEIRPDEALAINCIHSLQRVTHSARDSILSTFHCMNPKIVTVVEDEMDL
TSEDFTACFGECLRFFSLFFESLEESFSRTSNERLMLERTSARSMVNILACEDSDCEQRE
KAVQWASRLRDAGFVPATFSDDVVDDVRALLKRYKEGWGQCSTSDGLFLTWKEQCAIWAS
AWK
>scaffold-GMHZ-2146643-Cryptomeria_japonica-2_samples_combined
LLMECARAIAQKETGRMQHLLWMLNEMSSPYGDYEQKLASYFLQALFCKITDTGSRCYRT
LCSAVEKTYSFDSARKMILKYQESSPWTTFGHVAANGAILEALEGEMKLHIIDMSNTFCT
QWPTLLEALATRSDETPHLRLTSVVTSKEAAAIKVMKEIGHRMEKFARLMGVPFEFSVVH
HHHLQRFDLETVRIRPDEALAINCIHSLQRVSN--RDSILSTFQCMNPKIVTVVEDEMDL
TSDDFLDCFSECLRFFSLFFESLEESFSRTSNERLMLERTSARSMVNILACEDSDCERRE
KAVQWASRLRDAGFVPATFSDDVVDDVRALLKRYKEGWAHCGNSDGIFLTWKEQCVIWAS
AWK
>scaffold-HILW-2114437-Acmopyle_pancheri
LLMECAKAIAHKETTRMQHLLWMLNELSSPYGDFEQKLASYFLQALFCKITDTGSRCYRT
LCSAVEKTYSFDSARKMILKFQESSPWTTFGHVAANGAILEAFEGEMKLHIIDISNTFCT
QWPTLLEALATRSDETPHLRLTTVVTSRESNAVKVMKEIGHRMEKFARLMGVPFDFHVVH
HHQLHTFDLDTVQIRPDEALAINCIHSLQKVTHSARDSILSTFHCMNPKILTVVEDEMDL
TSQDFTLCFGECLRFFSLFFESLEESFSRTSNERLMLERTSARSMVNILACEESDCEQRE
KAVQWASRLRDAGFVPATFSDDVVDDVRALLKRYKEGWGQCSGSDGLFLTWKEQCAIWAS
AWK
>scaffold-HOUF-2112103-Cryptomeria_japonica-leaf
LLMECARAIAQKETGRMQHLLWMLNEMSSPYGDYEQKLASYFLQALFCKITDTGSRCYRT
LCSAVEKTYSFDSARKMILKYQESSPWTTFGHVAANGAILEALEGEMKLHIIDMSNTFCT
QWPTLLEALATRSDETPHLRLTSVVTSKEAAAIKVMKEIGHRMEKFARLMGVPFEFSVVH
HHHLQRFDLETVRIRPDEALAINCIHSLQRVSN--RDSILSTFQCMNPKIVTVVEDEMDL
TSDDFLDCFSECLRFFSLFFESLEESFSRTSNERLMLERTSARSMVNILACEDSDCERRE
KAVQWASRLRDAGFVPATFSDDVVDDVRALLKRYKEGWAHCGNSDGIFLTWKEQCVIWAS
AWK
>scaffold-IZGN-2013798-Dacrydium_balansae
LLLECAKAIAHKETTRMQHLLWMLNELSSPYGDHEQKLASYFLQALFCKITDTGSRCYRT
LCSAVEKTYSFDSARKMILKFQESSPWTTFGHVAANGAILEALEGETKLHIIDMSNTFCT
QWPTLLEALATRSDETPHLRLTTVVTSRESNAMKVMKEIGQRMEKFARLMGVPFDFNVVH
HHQLHTFDLDTVQIRPDEALAINCLHSLQRVIHSARDSILSTFHCMNPKIVTVVEDEMDL
TSHDFTASFAECLRFFSLFFESLEESFSRTSNERLMLERTSARSMVNILACEDSDCEQRE
KAVQWASRLRDAGFVPATFSDDVVDDVRALLKRYKEGWGQCSSPDGLFLTWKEQSVIWAS
AWK
>scaffold-KLGF-2094540-Sundacarpus_amarus
LLMDCAKAIAHKETNRMQHLLWMLNELSTPYGDYEQKLASYFLQALFCKITDTGSRCYRT
LCSAVEKTYSFDSARKMILKFQESSPWTTFGHVAANGAILEAFEGEMKLHIIDISNTFCT
QWPTLLEALATRSDETPHLRLTTVVTSRESNAIKVMKEIGHRMEKFARLMGVPFDFSVVH
HHHLHRFDLDTVDIRPDEALAINCIHSLQRVLHNARDSILSTFHCMNPKIVTVVEDEMDL
TSEDFMVCFGECLRFFSLFFESLEESFSRTSNERLMLERTSARSMVNILACEDSDCEQRE
KAVQWASRLRDAGFVPATFSDDVVDDVRALLKRYKEGWGQCSGADGLFLTWKEQSVIWAS
AWK
>scaffold-MHGD-2005685-Microcachrys_tetragona
LLMECAKAIAHKETTRMQHLLWMLNELSSPYGDYEQKLASYFLQALFCKITDTGSRCYRT
LCSAVEKTYSFDSARKMILKFQESSPWTTFGHVAANGAILEAFEGEMKLHIIDISNTFCT
QWPTLLEALATRSDETPHLRLTTVVTSRESNAMKVMKEIGQRMEKFARLMGVPFDFNVVH
HHHLHRFDLDTVEIRPDEALAINCIHSLQRVIHGARDSILSTFHCMNPKIVTVVEDEMDL
TSEDFTASFGECLRFFSLFFESLEESFSRTSNERLMLERTSARSMVNILACDDSDCEQRE
KAVQWASRLRDAGFVSAAFSDDVVDDVRALLKRYKEGWGQCSSSDGLFLTWKEQCVIWAS
AWK
>scaffold-NRXL-2063645-Metasequoia_glyptostroboides
LLLECARAIAQKETGRMQHLLWMLNELSSPYGDYEQKLASYFLQALFCKITDTGGRCYRT
LCSAVEKTYSFDSARKMILKFQESSPWTTFGHVAANGAILEALEGEMKLHIIDMSNTFCT
QWPTLLEALATRSDETPHLRLTSVVTSKEAATIKVMKEIGHRMEKFARLMGVPFEFSVVH
HHHLQRFDLETVQIRPDEALAINCIHSLQRVSS--RDSILSTFQRMNPKIVTVVEDEMDL
TSDDFMDCFSECLRFFSLFFESLEESFSRTSNERLMLERTSARSMVNILACEDSDCERRE
KAVQWASRLRDAGFVPATFSDDVVDDVRALLKRYKEGWAHCGNSDGIFLTWKEQCVIWAS
AWK
>scaffold-OXGJ-2008459-Glyptostrobus_pensilis
LLMECARAIAQKETGRMQHLLWMLNEMSSPYGDYEQKLASYFLQALFCKITDTGSRCYRT
LCSAVEKTYSFDSARKMILKFQESSPWTTFGHVAANGAILEALEGEMKLHIIDMSNTFCT
QWPTLLEALATRSDETPHLRLTSVVTSKEAAAIKVMKEIGHRMEKFARLMGVPFEFSVVH
HHHLQRFDLETVRIRPDEALAINCIHSLQRVSI--RDSILSTFQCMNPKIVTVVEDEMDL
TSDDFLDCFSECLRFFSLFFESLEESFSRTSNERLMLERTSARSMVNILACEDSDCERRE
KAVQWASRLRDAGFVPATFSDDVVDDVRALLKRYKEGWGHCGNSDGIFLTWKEQCVIWAS
AWK
>scaffold-PLYX-2011767-Falcatifolium_taxoides-2_samples_combined
LLLECAKAIAHKETTRMQHLLWMLNELSSPYGDHEQKLASYFLQALFCKITDTGSRCYRT
LCSAVEKTYSFDSARKMILKFQESSPWTTFGHVAANGAILEALEGETKLHIIDMSNTFCT
QWPTLLEALATRSDETPHLRLTTVVTSRESNAIKVMKEIGQRMEKFARLMGVPFDFNVVH
HHQLHTFDLDTVQIRPDEALAINCLHSLQRVIHSARDSILSTFHCMNPKIVTVVEDEMDL
TSHDFTTSFAECLRFFSLFFESLEESFSRTSNERLMLERTSARSMVNILACEDSDCEQRE
KAVQWASRLRDAGFVPATFSDDVVDDVRALLKRYKEGWGQCSSPDGLFLTWKEQSVIWAS
AWK
>scaffold-QCGM-2013156-Saxegothaea_conspicua
LLMECAKAITQKETTRMQHLLWMLNELSSPYGDYEQKLASYFLQALFCRITDTGTRCYRT
LCSAVEKTYSFDSARKMILKFQESSPWTTFGHVAANGAILEAFEGEMKLHIIDISNTFCT
QWPTLLEALATRSDETPHLRLTTVVTSRESNAIKVMKEIGQRMEKFARLMGVPFDFNVVH
HHQLHRFDLDTVEIRPDEALAINCIHSLQRV--SARDSILSTFHCMNPKIVTVVEDEMDL
TSQDFTACFSECLRFFSLFFESLEESFSRTSNERLMLERTSARSMVNILACQDSDCEERE
KAVQWASRLRDAGFVPATFSDDVVDDVRALLKRYKEGWGHCSTADGLFLTWKEQCVIWAS
AWK
>scaffold-QHBI-2013796-Falcatifolium_taxoides-A
LLLECAKAIAHKETTRMQHLLWMLNELSSPYGDHEQKLASYFLQALFCKITDTGSRCYRT
LCSAVEKTYSFDSARKMILKFQESSPWTTFGHVAANGAILEALEGETKLHIIDMSNTFCT
QWPTLLEALATRSDETPHLRLTTVVTSRESNAIKVMKEIGQRMEKFARLMGVPFDFNVVH
HHQLHTFDLDTVQIRPDEALAINCLHSLQRVIHSARDSILSTFHCMNPKIVTVVEDEMDL
TSHDFTTSFAECLRFFSLFFESLEESFSRTSNERLMLERTSARSMVNILACEDSDCEQRE
KAVQWASRLRDAGFVPATFSDDVVDDVRALLKRYKEGWGQCSSPDGLFLTWKEQSVIWAS
AWK
>scaffold-QSNJ-2012196-Taiwania_cryptomerioides
LLMECARAIAHKETGRMQHLLWMLNELSSPYGDYEQKLASYFLQALFCKITETGSRCYRT
LCSAVEKTYSFDSARKMILKFQESSPWTTFGHVAANGAILEALEGEMKLHIIDMSNTFCT
QWPTLLEALATRSDETPHLRLTSVVTSKEAAAVKVMKEIGHRMEKFARLMGVPFEFSVVH
HHHLQRFDLDTVRIQPDEALAINCIHSLQRVSN--RDSILSTFQCMNPKIVTIVEDEMDL
NSDDFIDCFSECLRFFSLFFESLEESFSRTSNERLMLERTSARSMVNILACEDSDCERRE
KAVQWASRLRDAGFVPATFSDDVVDDVRALLKRYKEGWAHCGNSDGLFLTWKEQCVIWAS
AWK
>scaffold-ROWR-2011964-Falcatifolium_taxoides-B
LLLECAKAIAHKETTRMQHLLWMLNELSSPYGDHEQKLASYFLQALFCKITDTGSRCYRT
LCSAVEKTYSFDSARKMILKFQESSPWTTFGHVAANGAILEALEGETKLHIIDMSNTFCT
QWPTLLEALATRSDETPHLRLTTVVTSRESNAIKVMKEIGQRMEKFARLMGVPFDFNVVH
HHQLHTFDLDTVQIRPDEALAINCLHSLQRVIHSARDSILSTFHCMNPKIVTVVEDEMDL
TSHDFTTSFAECLRFFSLFFESLEESFSRTSNERLMLERTSARSMVNILACEDSDCEQRE
KAVQWASRLRDAGFVPATFSDDVVDDVRALLKRYKEGWGQCSSPDGLFLTWKEQSVIWAS
AWK
>scaffold-UEVI-2060884-Fokienia_hodginsii
LLMECARAIAQKETGRMQHLLWMLNELSSPYGDYEQKLASYFLQALFCKITDTGSRCYRT
LCSAVEKTYSFDSARKMILKFQESSPWTTFGHVAANGAILEALEGEMKLHIIDMSNTFCT
QWPTLLEALATRSDETPHLRLTSVVTSKEAATIKVMKEIGHRMEKFARLMGVPFEFSVVH
HHHLQRFDLDTVRIRPDEALAINCIHSLQRVSN--RDSILSTFQCMNPKIVTVVEDEMDL
TSDDFIDCFSECLRFFSLFFESLEESFSRTSNERLMLERTSARSMVNILACEDSDCERRE
KAVQWASRLRDAGFVPATFSDDVVDDVRALLKRYKEGWAHCGNSDGIFLTWKEQCVIWAS
AWK
>scaffold-VGSX-2072607-Retrophyllum_minus
LLMECAKAIAHKENTRMQHLLWMLNELSSPYGDYEQKLASYFLQALFCKITDTGNRCYRT
LCSAVEKTYSFDSARKMILKFQESSPWTTFGHVAANGAILEAFEGEMKLHIIDISNTFCT
QWPTLLEALATRSDETPHLRLTTVVTSRESNAMKVMKEIGQRMEKFARLMGVPFDFNVVH
HHQLHRFDLDTVQIRPDEALAINCIHSLQQVMHSARDSILSTFHCMNPKIVTVVEDEMDL
TSEDFMACFGECLRFFSLFFESLEESFSRTSNERLMLERTSARSMVNILACEDSDCEQRE
KALQWASRLRDAGFVPATFSDDVVDDVRALLKRYKEGWGQCSTSDGLFLTWKEQCVIWAS
AWK
>scaffold-XLGK-2059616-Podocarpus_rubens
LLMECAKAIAHKETTRMQHLLWMLNELSSPYGDYEQKLASYFLQALFCKITDTGSRCYRT
LCSAVEKTYSFDSARKMILKFQESSPWTTFGHVAANGAILEAFEGEMKLHIIDISNTFCT
QWPTLLEALATRNDETPHLRLTTVVTSRESNAMKVMKEIGQRMEKFARLMGVPFDFNVVH
HHQLHRFDLDTVQIRPDEALAINCIHTLQRVMHSARDSILSTFHCMNPKIVTVVEDEMDL
TSEDFTACFGECLRFFSLFFESLEESFSRTSNERLMLERTSARSMVNILACEDSDCEQRE
KAVQWASRLRDAGFLPATFSDDVVDDVRALLKRYKEGWGQCSTSDGLFLTWKEQCAIWAS
AWK
>scaffold-AKXB-2066146-Phaeomegaceros_coriaceus
LLMECAKAMAGNHSARVQHIMWVLNELASPYGDCDQRLASYMLQALFCKVTGTGARCYHI
LCTTAARTYSFDSMRKMILRFQEASPWTTFGHVAANGALMEAFEGEMHVHIVDVSNTFCT
QWPTLLESLATRPEGAPHLRLTTVIGSGEESAMKVMRQIGGRLEKFARLMGVPFEFAVRQ
QPQLEKLNPSSLNLRSGEALAINCIQILHEVSPSPRDTLFATMRSMGPKIVTLVEHEVDL
SSSAVNDGFSEALRFYSLLFDSLEDSLPRVSNERLMIERNSGRAMVSMLACDDAESFWQE
KGRQWGTRLCAAGFTVFPFNDDVVDDVRALLKRYREGWGLAAGPGSLYLTWKQQYAVFAS
AWK
>scaffold-BSNI-2011376-Anthoceros_agrestis-B
LVLECARAVAGNRSSRVQQLLWVLNELASPYGDCDQRLACYMLQALFCKVTASGARCYRI
LCTTAARTYSFDSMRAMILKFQDASPWTTFGHVASNGALMEAFEGETRVHIVDVSNTFCT
QWPTLLEALASRPDGAPHLRLTTVIASSEDSAIKVMRQIGGRMEKFARLMGVPFEFAVVQ
QPQLEKLDPSALNLREGEALAINCMIILHQVYPSPRDALLATMRRMNPKIMTLVEHQVDS
TSSAVNEGLREALRFYSLLFDSLEESLPRVSNERLMIERSSGRAMVSMLACDDAESFWHE
KGRQWGARMAAAGFGVLPFNDDVVDDVRALLKRHKEGWGLAPGPELLHLTWKQQAAIFAS
AWK
>scaffold-FAJB-2006590-Paraphymatoceros_hallii
LVMECAKAMAGSQSARVQHIMWVLNELASPYGDCDQRLASYMLQALFCKVTGTGARCYHI
LRTTAARTYSFDSMRKMILKFQEASPWTTFGHVAANGALLEAFEGELHVHIVDISNTFCT
QWPTLLESLATRPEGAPHLRLTTVIGSAEESAMKVMRQIGGRLEKFARLMGVPFEFAVLQ
QPQLEKLNPSSLNLRSGEALAINCIQILHEVSPSPRNTLLATMRSMEPKIVTLVEHEVDL
CSSAVNDGLSEAVRFYSLLFDSLEDSLPRVSNERLMIERNCGRAMVSMLACDDAESFWQE
KGSQWGARLSAAGFAAFSFNDDVIDDVRALLKRYREGWGLGSSPELLYLTWRHQLAVSAS
AWK
>scaffold-FAJB-2006591-Paraphymatoceros_hallii
LVMECAKAMAGSQSARVQHIMWVLNELASPYGDCDQRLASYMLQALFCKVTGTGARCYHI
LRTTAARTYSFDSMRKMILKFQEASPWTTFGHVAANGALLEAFEGELHVHIVDISNTFCT
QWPTLLESLATRPEGAPHLRLTTVIGSAEESAMKVMRQIGGRLEKFARLMGVPFEFAVLQ
QPQLEKLNPSSLNLRSGEALAINCIQILHEVSPSPRNTLLATMRSMEPKIVTLVEHEVDL
CSSAVNDGLSEAVRFYSLLFDSLEDSLPRVSNERLMIERNCGRAMVSMLACDDAESFWQE
KGSQWGARLSAAGFAAFSFNDDVIDDVRALLKRYREGWGLGSSPELLYLTWRHQLAVSAS
AWK
>scaffold-TWUW-2011784-Anthoceros_agrestis-A
LVLECARAVAGNRSSRVQQLLWVLNELASPYGDCDQRLACYMLQALFCKVTASGARCYRI
LCTTAARTYSFDSMRAMILKFQDASPWTTFGHVASNGALMEAFEGETRVHIVDVSNTFCT
QWPTLLEALASRPDGAPHLRLTTVIASSEDSAIKVMRQIGGRMEKFARLMGVPFEFAVVQ
QPQLEKLDPSALNLREGEALAINCMIILHQVYPSPRDALLATMRRMNPKIMTLVEHQVDS
TSSAVNEGLREALRFYSLLFDSLEESLPRVSNERLMIERSSGRAMVSMLACDDAESFWHE
KGRQWGARM---------------------------------------------------
---
>scaffold-UCRN-2006188-Megaceros_flagellaris
LLMECAKAMVGNHSARVQHIMWVLNELASPYGDCDQRLASYMLQALFCKVTGTGARCYHI
LCSTAARTYCFDSMRKMILKFQEASPWTTFGHVAANGTLMEAFEGEMHVHIVDVSNTFCT
QWPTLLESLATRPAGAPHLRLTTVIGSAEESAMKVMRQIGGRLEKFARLMGVPFEFAVLQ
QPQLEKLDPSSLNLRSGEALAINCIQILHEVSPSPRDTLFTTMRSMGPKIVTLVEHEVDL
SSSAVNLGFSEALHFYSLLFDSLEDSLPRVSNERLLIERNSGRAMVSMVACDDTESFWQE
KGRQWGARLRAAGFAVFPFNYDVVDDVRALLKRYREGWDLAAGQESLYLTWKKEHVVFAS
AWK
>scaffold-UCRN-2006189-Megaceros_flagellaris
LLMECAKAMVGNHSARVQHIMWVLNELASPYGDCDQRLASYMLQALFCKVTGTGARCYHI
LCSTAARTYCFDSMRKMILKFQEASPWTTFGHVAANGTLMEAFEGEMHVHIVDVSNTFCT
QWPTLLESLATRPAGAPHLRLTTVIGSAEESAMKVMRQIGGRLEKFARLMGVPFEFAVLQ
QPQLEKLDPSSLNLRSGEALAINCIQILHEVSPSPRDTLFTTMRSMGPKIVTLVEHEVDL
SSSAVNLGFSEALHFYSLLFDSLEDSLPRVSNERLLIERNSGRAMVSMVACDDTESFWQE
KGRQWGARLRAAGFAVFPFNYDVVDDVRALLKRYREGWDLAAGQESLYLTWKKEHVVFAS
AWK
>scaffold-WCZB-2017287-Phaeoceros_carolinianus-gametophyte
LVMECAKAMAGSQSARVQHIMWVLNELASPYGDCDQRLASYMLQALFCKVTGTGARCYHI
LCTTAARTYSFDSMRKMILKFQEASPWTTFGHVAANGALLEAFEGEMHVHIVDVSNTFCT
QWPTLLESLATRPEGAPHLRLTTVIGSAEESAMKVMRQIGGRLEKFARLMGVPFEFAVLQ
QPQLEKLNPSSLNLRSGEALAINCIQILHEVSPSPRNTLLATMRSMDPKIVTLVEHEVDL
SSSAVNDGFSEALRFYSLLFDSLEDSLPRVSNERLVIERNSGRAMVSMLACDDAESFWQE
KGSQWGSRLSAAGFAAFPFNDDVIDDVRALLKRYREGWGLATSPELLYLTWKQQLAVFAS
AWK
>scaffold-WEEQ-2083607-Phaeoceros_carolinianus-gametophyte_1575
LVMECAKAMAASQSARVQHIMWVMNELASPYGDCDQRLASYMLQALFCKVTGTGARCYHI
LCTTAARTYSFDSMRKMILKFQEASPWTTFGHVAANGALLEAFEGEMHVHIVDVSNTFCT
QWPTLLESLATRPEGAPHLRLTTVIGSAEESAMKVMRQIG--------------------
------------------------------------------------------------
------------------------------------------------------------
------------------------------------------------------------
---
>scaffold-ZFRE-2116774-Phaeoceros_carolinianus-sporophyte_1575
--------------------------------------------------TGTGARCYHI
LCTTAARTYSFDSMRKMILKIQEASPWTTFGHVAANGALLEAFEGEMHVHIVDVSNTFCT
QWPTLLESLATRPEGAPHLRLTTVIGSAEESAMKVMRQIGGRLEKFARLMGVPFEFAVLQ
QPQLEKLNPSSLNLRSGEALAINCIQILHEVSPSPRNTLLATMRSMDPKIVTLVEHEVDL
SSSAVNDGFSEALRFYSLLFDSLEDSLPRVSNERLVIERNSGRAMVSMLACDDAESFWQE
KGSQWGSRLSAAGFAAFPFNDDVIDDVRALLKRYREGWGLATSPELLYLTWKQQLAVFAS
AWK
>scaffold-HMHL-2051466-Marchantia_paleacea-non_mycorrizal
LLSECGKAVCADIKPRVQELMWMLNELSSPYGDYDQRLASYFLQALFCKIAGTGPRCYRI
LCTAAERSYSFDSMRKMILKFQEASPWTTFGHVASNGAILEAFEGEMKVHIVDISNTFCT
QWPTLLESLATRPEGAPHLHLTTIILSMEASALKVMKEIGQRMEKFARLMGVPFEFTVLQ
QPELGKLDESDLQLDPDEALAINCNHSLHRVPD---------------------------
------------------------------------------------------------
------------------------------------------------------------
---
>scaffold-IHWO-2067363-Marchantia_paleacea-mycorrizal
LLSECGKAVCADIKPRVQELMWMLNELSSPYGDYDQRLASYFLQALFCKIAGTGPRCYRI
LCTAAERSYSFDSMRKMILKFQEASPWTTFGHVASNGAILEAFEGEMKVHIVDISNTFCT
QWPTLLESLATRPEGAPHLHLTTIILSMEASALKVMKEIGQRMEKFARLMGVPFEFTVLQ
QPELGKLDESDLQLDPDEALAINCNHSLHRVPDSLRDEIISTLRSMNPKIVTVTEEEADL
LSTDFSLCYPEALRFYSLFFESLEESFPRASNERLMLERSCARTMVNILACEDDCCKRLE
KAAQWGSRFANAGFSACPLSDDVVDDIRALLKRYKDGWGLEVRPSGVFLSWKVQPAICTS
VWK
>scaffold-ILBQ-2044808-Conocephalum_conicum
LLMECGKAVCADVKPQVQYLMWMLNELSSPYGDYDQRLASYFLQALFCKTAGTGPRCYRI
LCSAAERSYSFDSMRKMILKFQDASPWTSFGHVASNGAILEAVEGEMKVHIVDISNTFCT
QWPTLLESLATRPEGAPHLRLTTIILSMEASALKVMKEIGQRMEKFARLMGVPFEFCVLQ
QPELGKLEESDLGLNPDEALAINCNLSLHRVPDSQRDEIIATLRSMNPKIVTITEEEADL
LSTDFSICYSEALRFYSLFFDSLEESFPRASNERLMLERSCARTMVNILACEDDDCNRLE
KSTQWASRFSSAGFSVCPLSDDVVDDVRALLKRYKEGWGLDVQPSGAFLLWKLQPAICTS
VWK
>scaffold-IRBN-2164070-Scapania_nemorosa
LLIDCAKAVSADMKPRVQQLMWMLNELSSPYGDYDQRLASYFLQALFCKITGTGPRCHRV
LCAAAQRSYSFDSMRKMILKFQEASPWTSFGHVAANGAILEAFEGEMKVHIVDISNTFCT
QWPTLLESLATRQEGAPHLRLTTVILSEEASAMKVIKEIGARMEKFARLMGVPFEFVVLQ
QPQLGTLEESDLNLKEDEALAINCNHSLHRVPESLRDEIVSTLRNCNPKIVTVTEEEAGL
LSTDFSTCFTEALRFYAMFFESLEESFPRASNERLMLERDAARNMVNLLAGEDEHCKRLE
KAVQWGSRLVNAGFEQIPLSDDVVDDVRALLKRYKEGWGLDVQDIGLFLTWKNQHAICVS
IWK
>scaffold-JHFI-2111808-Pellia_neesiana
------------------------------------------------KITGTGPRCHRI
LCAAAERSYSFDSMRKMILKFQEASPWTTFGHVASNGAILEAFEGEMKVHIVDISNTFCT
QWPTLLESLATRPEGAPNLRLTTIILSKEESAMKVMKEIGARMGKFARLMGVPFEFIVLQ
QPELETLEEIDLNLNPEEALAFNCSHSLHRVPESLRDEIISTLRNMKPKIVCVTEEEAGL
LSTEFSTCFAEALRFYSMFFESLEESFPRASNERLMLERDAARNMVSLLAGEDDHSQRLE
KSAQWGSRFINADFVQTPLSDDVVDDVRALLKRYKEGWGLEVHETGLFLTWKNQHAISVS
IWK
>scaffold-LFVP-2085272-Marchantia_paleacea-2_samples_combined
LLSECGKAVCADIKPRVQELMWMLNELSSPYGDYDQRLASYFLQALFCKIAGTGPRCYRI
LCTAAERSYSFDSMRKMILKFQEASPWTTFGHVASNGAILEAFEGEMKVHIVDISNTFCT
QWPTLLESLATRPEGAPHLHLTTIILSMEASALKVMKEIGQRMEKFARLMGVPFEFTVLQ
QPELGKLDESDLQLDPDEALAINCNHSLHRVPDSLRDEIISTLRSMNPKIVTVTEEEADL
LSTDFSLCYPEALRFYSLFFESLEESFPRASNERLMLERSCARTMVNILACEDDCCKRLE
KAAQWGSRFANAGFSACPLSDDVVDDIRALLKRYKDGWGLEVRPSGVFLSWKVQPAICTS
VWK
>scaffold-PIUF-2091182-Pellia_sp._(cf_epiphylla_(L.)_Corda)
LLTECAKAMSTDAKSRVQQLMWMLNELSSPYGDYDQRLASYFLQALFCKITGTGPRCHRI
LCAAAERSYSFDSMRKMILKFQEASPWTTFGHVASNGAILEAFEGEMKVHIVDISNTFCT
QWPTLLESLATRPEGAPNLRLTTIILSKEESAMKVMKEIGARMGKFARLMGVPFEFIVLQ
QPELETLEEIDLNLNPEEALAFNCSHSLHRVPESLRDEIISTLRNMKPKIVCVTEEEAGL
LSTDFSTCFTEALRFYSMFFESLEESFPRASNERLMLERDAARNMVSLLAGEDDHSQRLE
KSAQWGSRFMNADFVQTPLSDDVVDDVRALLKRYKEGWGLEVHETGLFLTWKNQHAICVS
IWK
>scaffold-TFYI-2064246-Marchantia_emarginata
---------------RIQRLMWILNELASPYGDAEQRLASYFLQGLFCKITGTGRRCHQI
LSAAAARSIHFDSQRKMMLKFQEASPWTNFGHVAANGAILEALEGEMKVHIVDMSYTLCT
QWPTLLESLATRPDGAPQLRLTTI------------------------------------
------------------------------------------------------------
------------------------------------------------------------
------------------------------------------------------------
---
>scaffold-TXVB-2009992-Lunularia_cruciata
LLSECGNAICTDVKSKVQNLLWVLNELSSPYGDCEQRLASYFLQALFCKTAGTGPRCYRI
LSAAAERSYSFDSMRKMILKFQEASPWTTFGHVASNGAILEAFEGEMKVHIVDISNTFCT
QWPTLLESLATRPEGAPHLHLTTIILSMEASGLKVMKEIGQRMEKFARLMGVPFEFTVLQ
QPELGKLEESDLHLDPDEALAINCNLSLHRVPDTLRDEIISTLRSMNPKIVTVTEEEADL
LSTDFSQCFPEALRFYSLFFESLEESFPRASNERLMLERSCARTMVNILACDDDYCKRLE
KSAQWGSRFTRAGFCPCPLSDDVVDDVRALLKRYKDGWGFDVQPSGVFLSWKLQPALCTS
IWK
>scaffold-TXVB-2009993-Lunularia_cruciata
LLSECGNAICTDVKSKVQNLLWVLNELSSPYGDCEQRLASYFLQALFCKTAGTGPRCYRI
LSAAAERSYSFDSMRKMILKFQEASPWTTFGHVASNGAILEAFEGEMKVHIVDISNTFCT
QWPTLLESLATRPEGAPHLHLTTIILSMEASGLKVMKEIGQRMEKFARLMGVPFEFTVLQ
QPELGKLEESDLHLDPDEALAINCNLSLHRVPDTLRDEIISTLRSMNPKIVTVTEEEADL
LSTDFSQCFPEALRFYSLFFESLEESFPRASNERLMLERSCARTMVNILACDDDYCKRLE
KSAQWGSRFTRAGFCPCPLSDDVVDDVRALLKRYKDGWGFDVQPSGVFLSWKLQPALCTS
IWK
>scaffold-YFGP-2005096-Pallavicinia_lyellii
LLSECTKAVSADLKPGVQQLMWMLNELSSPYGDYDQRPASYFLQALFCKITGTGPRCHKI
LCEAAQRSYSFDSMRKMILKFQEASPWTTFGHVASKRAILEAFEGDMKVHIVDISNTFCT
QWPTLLESLATRPEGAPHL-----------------------------------------
------------------------------------------------------------
------------------------------------------------------------
------------------------------------------------------------
---
>scaffold-ABIJ-2038600-Selaginella_lepidophylla
LLLECARAVSSKDVSRVQRLMWLLNELSSPYGDSDQRIASSFLQGLFCKITGTGSRYHRI
LSSAAERSYSFDSARKMMLKFQEVSPWTTFGHVAANGAILEAVEGESRVHIVDISNTFCT
QWPTFLEALATRPEGPPHLRLTTITTNNEASAVKVMKEIDNRLRKFARLMGVPFEFR---
---------EKLQVQPGEAVVLNCVSSLNGVPASQSSSALSTFTT---------------
-STGFLKSFCEALRICSLVFE---------------------------------------
------------------------------------------------------------
---
>scaffold-CBAE-2014417-Huperzia_myrsinites
------------NTSKLQHLLWMLNEVSSPYGDLDQRLAACFLQGLFYRFTGNGVKYYNI
LCSSAEKSSSFSQRRRVFLKCQEALPYMTFGHVVANGALFEMLQREPKIHIVDISSSYSS
QWPTFLENLAMQQGKAPQVRITIVTFSKDQSPELLMKNAGSRLKKFAHLMGIPFELRVFQ
QLELEKLHSSMLNLKSDEALAINCVQSLHLVPNTSRDLFLSMLHSMNPKLVTMVETEESV
RSDDFLTSYTDILRFYTTFFDSLEENFSRVSCERFMLERTVTRSVVSLLACDKSILRKQQ
KSTQWAYDLSRAGFRAYALSSDTIDDVEGLLKRYKKGWGYLQKEDFLYLTWKEQCTVFAS
AWK
>scaffold-GAON-2010967-Huperzia_squarrosa
MLLECADAINKKDVSRIQHLLWMLNELASPYGDYDQRLASCFAQALYLKITGAGARCYRH
LCAAAERNYSFDLMRQMLLKFQDASPWNTFGHVTANGAIMEAMDGEENVHIVDMSNTLCT
QWPTLLEALANRPDGAPRLRLTVILSSSAPAVMNVMEEIGNRLKKFARLMGVPFELRMLQ
QAEVQKLQVEMLDLREGEALAINCIHTLHQVSNSPRDFLLCTLRNMNPKIVTLVEEEIDL
SSFNFVQCFSESLRFYSLRFDSLEQSFPRTSNERLMLEKIAARNMVSLLSCDEEEIQMQE
KGDQWALRMKRLGFSPAKFSDEVVDDVRSLLKRYKEGWGNSNHENCLFLTWKEQRAVFAS
AWL
>scaffold-GAON-2013358-Huperzia_squarrosa
------------------------------------------------------------
-----------------------------------------------------------T
QWPTLLEALANRPDGGPHLRLTTIIATRTIPTGELLQQTQNRLRRFARLMGVPFDLKVLH
QAELEKLPLETLDLRDDEMLAINYSHNSRSMLSSPRDLLLCKLRSMNPRIVTIVDEEVDF
GSSNFLNKFSESVRFFSLRFESLDESFHRISNERLTL-KVSARDMINLLACEESEFQWQE
KSDQWSGRLKRLGFVAVKFNEDAVDDIRALLKRYKEGWGYLSDESGLLLTWKNQPAVFAS
AWT
>scaffold-GAON-2014159-Huperzia_squarrosa
LLLECGEAI----STKLQHLLWMLNEVSSPYGDFDQRLAACFLQGLFYRFTGNGIKYYNI
LCSSAEKSSSFSQRRRVFLKCQEALPYMTFGHVVANGAMFEMLQREPKIHIVDISSSYSS
QWPTFLENLAMQQGKAPQVRITIVTFSKDQSPELLMKNAGSRLKKFAHLMGIPFELRVFQ
QLELEKLHSSMLDLKNDEALAINCVQSLHLVPNTSRDQFLSMLHSMNPKLVTMVETEESV
QSNDFLASYTDILHFYTTFFDSLEENFSRISCERLMLERTVTRSVVSFLACDKSLLRKQQ
KSTQWAYDFSKVGFRAYALSSDTIDDVEGLLKKYKKGWGYLQKEDFLYLTWKEQCTVFAS
AWK
>scaffold-JKAA-2009752-Selaginella_wallacei
LLVECAAAVAHKDTSRVQHLMWVLNELSSPYGDCDQRLAASFLQALFCRITGTGVRQHRV
LCSAAERHCLFDPMRKMMLKFQEMSPWTTFGHVAANGAIMEAFEGELRVHVVDISSTMCT
QWPTMLEALATRPDGAPHLRLTCILITSEENVVNVMNEVGARLRKFARLMGVPFEFRLLQ
QPNLDKLQVDTIEPRAGEALALNCIHSLHNASDSPRDTVLATFRQMNPKLLLLADDEADF
VSGGFMSRFMEAVRYHSLFFESLEESFPRTSNERLVLERIVSRRLVNMLACEEPDLERQE
KCSQWASRLRRAGFSQAKFSDDVADDTRALLKRYKEGWGYTNTDAGLFLTWKEQPTVFAS
IWK
>scaffold-KJYC-2012046-Selaginella_willdenowii
--------------------MWMLNELSSPYGDCEQRVASCFLQGLFCRITGSGARQHRV
LCSAAERQCLFDPMRKMMLKFQEMSPWTSFGHVAANGAVMEAVEGEFRVHVVDVSSTMCT
QWPTLLEALATRADGAPHLRLTSVVVSSEQGVIKVMTEVGARLRKFARLMGVPFEFTLLQ
QAQLHKLDLDAIQPRPGEALIVNCVHSLHNVSHSPRDVVLNTFRSLSPKLMILVDDEVDL
VASSFMSRFVEAVRFYSLFFDSLEESFPRTSNERLMLERMVSRKIVNLLACDEADCERQE
KSSQWTCRMRRAGFIPAKFSDDVADDVRALLKRYKEGWGYANTDSGLFLSWKEQPAVFAT
VWK
>scaffold-KJYC-2013891-Selaginella_willdenowii
LLLECAKAVSSKDVSRVQQLMWLLNELSSPYGDCDQRLASCFLQALFCKVTGTGERCHRI
LTSAAEKSYSFESMRKMTLKFQEVSPWTTFGHVAANGVIMEAIEGESSVHIVDISNTFCT
QWPTFLEALATRPEGAPRLRFTNVMVSREQSAAKVMKEIGNRLQKFARLM----------
-PDLEKLDGDQLHLQPGEALVVNCISSLIHDTNDPLETMLKMFHGMRPKVVTIVEHEVDL
SAPDFVTRFYEALRFYSLVFESLEESFPRTSNERLMLERIIARSILSTLSCSENESRRQL
CYSQWSDILHRVGFRPGSFSDDVRDDIRALLKRYKEGWGFINHESVLFLTWRDQSTVFAS
AWK
>scaffold-KUXM-2004077-Selaginella_selaginoides
LLQECARAIHENDGPKVQYLMWVLNELSSPYGDCEQRLASAFLQALFAKLTGTGSRYYRS
LCTAAAKSHSFHSMKKMVLKYQELSPWMTVGIVAANAVILEALDGEKKVHILDISNTFCT
QWPTLFEALAMRADHPPHLR----------------------------------------
------------------------------------------------------------
------------------------------------------------------------
------------------------------------------------------------
---
>scaffold-LGDQ-2010744-Selaginella_apoda
LLLECAKAVSSKDVSRVQRLMWLLNELASPYGDSDQRIASCFLQGLFCKITGTGSRCHRV
LSSAADRSYSFDSTRKMMLKFQEVSPWTTFGHVAANAAIMEAVEGESRVHIVDISNTFCT
QWP----ALATRPEGPSHLRLTTITTNTGSPAVKVMKEIGNRLRKFARLMGVAFEFQVLH
EPELEKLDAEKLRVRQGEALIVNCISSLNHDHESSRETMLENFHSMRPKLLTVVDHEADF
ATSSFFKSFCEALRFYSLVFESLEESFARTSNERLMLERILARNILTIVSCDSDDFGRQC
SRSQWSSVLKKAGFQPSSFSEDVRDDVRALLKRYKETWGCIQLQSALLLTWKDQSTVFAS
AWK
>scaffold-PQTO-2010097-Lycopodium_deuterodensum
------------------------------------------------------------
LCCAAEKSVTFNQRRRILLKCQETLPYMTFGHVVANGALMEVLLQEQKVHIVDISSTFCS
QWPTLLETLAMQPGKAPQVRLTVITFSKDQPPELIMQDVGARPKKFARLMGIAFEFKVVQ
QIELEKLQTSMMDLRNDETLVINCIQSVHLVPDRSRDRFLSVLHSANPKLLTIVEIDQNF
SDADFVISYSNTLRFFATFYDSLEDNFPRASRERMTLERIATRSMVSSLACESSIVRKQQ
NSSQWVVRLQTAGFTPYTLSNEIIEDVGALLKRYKDGWGHFQGDDFLYLTWKGQRTSFAS
VWK
>scaffold-WAFT-2065904-Diphasiastrum_digitatum
------------------------------------------------------------
---AAEKSSSYNERRRILLKCQEALPYMTFGHVVANGALMEVLQQEPKVHIVDISSTFCS
QWPTLLETLAMQPGKAPQVRLTVITFSKDQPPELIMQDVGSRLTKFARLMGIPFEFKVVQ
QMELEKLHPSMMDLRSDEALIINCIQSVHLVPDRSRDRFLSVLHSASPKVLTILEIDQNM
ADADFVISYSNTLRFFATFFDSLEGNFPRASRERMVLERICTRSMVSSLACDRSIVRRQQ
DSSQWCVRLKKAGFTRYTLSNETVDDVGALLKRYKE------------------------
---
>scaffold-YHZW-2012127-Huperzia_selago-2_samples_combined
---------------------------------------------------GNGVKYYNI
LCSSAEKSSSFSQRRRVFLKCQEALPYMTFGHVVANGALFEVLQREPKIHIVDISSSYSS
QWPTFLENLAMQPGKAPQVRITLVTFSKDQSPELLMENAGSRLKKFARLMGIPFELKVFQ
QLELEKLHSSMLDLKNEEALAINCVQSLHLVPNTSRDQFLSMLHSMNPKLVTMVETEENV
RGSDFLTSYTDILRFYTTFFDSLEENFSRISSERLMLERTVTRSVVSFLACDKSFLRKQQ
KSTQWSHDLTKAGFRAYALSSETIDDVEGLLKKYKEGWGYLQKEDFLYLTWKEQCTVFAS
AWK
>scaffold-ZFGK-2007986-Selaginella_kraussiana
LLEDCALAIQESDGSKVQYLMWVLNELSSPYGDCEQRLASAFLQAMFARLSTNGSQHYHA
LCAAAAKSHSYNSMKKTMLKFQELSPWMTAGMAAANGAILEALAGEKQVHILDISNNFCT
QWPTLFEALAMRAD----LRLTTFSVSSEATSPQVMKEITQRLEKFARLMGIPFDLAVLQ
QPDIEKLDARSLDLRQGEALIINSNHSLHHTSERQHEQLMALFQGLKPKSIIVVEDEVDL
ASSNLMDCFREAFKFYSMFFESLDTSFP--------------------------------
------------------------------------------------------------
---
>scaffold-ZFGK-2041393-Selaginella_kraussiana
LLVECAAAVVQKDASRVQHLMWVLNELASPYGDCDQRIASCFLQGLFCRITGTGMRQHRV
LCSAAERQCLFDPMRKMMLKFQEMSPWTTFGHVAANGAIMEAVDGEFRVHVVDISSTLCT
QWPTLLEALATRPDGAPHLRLTSVLVTNEEPVVKVMTEVGARLKKFARLMGVPFEFRLLQ
EPCLEKLQVETIEPRAGEALALNCIHSLHNVSDSPRDMVLATFRRMNPKIMILADDEADF
VTGDFMSRFMEAVRYHSLFFESLEESFPRTSNERLMLERIVSRKLVNMLACD--DLERQE
KSHQWAFRLRRAGFNQAKFSDDVADDARALLKRYKEGWGYNNSEAGLFLTWKDQATVFAS
SWK
>scaffold-ZYCD-2040276-Selaginella_acanthonota
------------------------------------------------------------
------------------------------------------------------------
----------------------------------------------ARLMGVPFEFRLLQ
QPSLDKLQIDTIEPRAGEALALNCIHSLHNVSDSPRDTVLATFRQMNPKLLVLADDEADF
VSGGFMSRFMEAVRYHSLFFESLEESFPRTSNERLVLERIVARRLVNMLACDEADLERQE
KCSQWASRLRRAGFSQAKFSDDVADDTRALLKRYKEGWGYTNTDAGLFLSWKEQPTVFTS
IWK
>scaffold-ZZEI-2011782-Phylloglossum_drummondii
LLLECGEAISVNDTPRLQTLLWILNEVSSPYGDYDQRLASCFLQGLFYRLTGNGVKYYNI
LCSSAEKSIKFGQRRRNFLKCQEVLPYMPFGHAVANAALFEVLQDEPKIHIVDISSTYSS
QWPTFLENLAMQPGKAPQVRITIVTFTKNQSPESLMENAGSRLKRFARLMEIPFEFKVFQ
QLELEKLQSSSLDIKNEEALAINCVQSLHLVPNTSRDQFLSMLHSMNPKLVTMVETAEN-
------------------------------------------------------------
------------------------------------------------------------
---
>scaffold-ZZOL-2005996-Selaginella_stauntoniana
LLLECARAVSSKDVSRVQRLMWLLNELSSPYGDFDQRIASSFLQGLFCKITGTGSRCHRI
LSSAAERGYSFDSTRKMMLKFQEVSPWSTFGHVAANGVILEAAEGESRLHIVDISNTFCT
QWPTFLEALATRPEGAPHLRLTTVTTNSEESAAKVMKEIGNRLQKFARLMGVPFEFKALQ
EPEMERLDAERLEVQPGEALVINCISSLNRVHKSSRKKLLATFHGMKPKLVTIVDHQADF
ASTDFLKSFCEALRFYSLVFESLEESFVRTSNERLMLERIVARNILTIVSCSEDDFEREY
SHSQWSRVLKKVGFRPSNFSDDVRDDIRALLKRYKEGWGCHHQSSALFLTWKDQSTVFAS
AWK
>scaffold-BPSG-2090277-Scouleria_aquatica
LLLDCARAIAEEDSPRIQSIMWILNESASPYGDSDQRIASYFVQALFCKITGTGARCQHS
LSAAAEKTYCFESMRNMILQFQEASPWTTFGHVAGNGALMEVMEGETSIHIIDISSTFCT
QWPTFLEALATQTKETPQLRLTTIVISPEEAALTVMKQVMSRLDRFARLMGVPFESSVIQ
QPALEDLDLAVLNLREDEALAINCIQTLHHISESPRDRLLSIFRNAKPKIMIIVEDEANL
VWPDFVGCFGEALRFYSHFFESLDESFPRASNERLMLERNCSRKLVNLLSCDPSETERQE
TGVHWESRLRQAGFEPASFSPDVVDDVQALLKRYKKGWGLDIVDNRLYLTWKEQKVICST
AWK
>scaffold-EEMJ-2040263-Thuidium_delicatulum
LLVECARAVAGSDAGRVKNLLWVLNEISSPYGDADQRLAACFLQALFCRVTGTGVSCHRI
LSAAAEKTHSFGTLRKMILDYQEASPWTTFGHVAGNASLMEAFEGEMKIHIVDMSSTYCT
QWPTLLEALATRADGTPHLRLTTIVIAPEESAFHVMKQIMTRLERFARLMGVPFEFSVTH
QPQLDKLELAELELRPDEVLAITCNHTLHHVSESPRDRLLCTFRKANPKILVLVEEEMDL
VSPNFLTSFCEGLRLYSLLFDSLDESFTRTSSERLLLERMWARKAIRFVACEVPEVERQQ
KGLQWEERLRRRGFLSCNFSDDVVDDVRALLKRYKEGWGLSINDNRLYLTWKEQVVLCAT
AWK
>scaffold-IGUH-2001983-Leucodon_julaceus
LLVECARAVAVSDVGRVRNLMWVLNEISSPYGDADQRLAACFLQALFCRVTGTGVSCHRI
LSAAAEKTYSFGTLRKMILDYQEASPWTTFGHVAGNASLMEAFEGEMKIHIVDMSSTYCT
QWPTLLEALATRADGTPHLRLTTIVISPEESALRVMKQIMTRLERFARLMGVPFEFSVTH
QPQLDKLELAQLELRPEEVLAITCNHTLHHVSESPRDRLLCTFRKANPKILVLVEEEMNL
VSPNFLTSFCEGLRLYSLLFDSLDESFPRTSSERLLLERMWARKAVRFVACEVPEVERQQ
KGLQWEERLRRRGFLSCNFSDDVVDDVRALLKRYKEGWGLSINDNRLYLTWKEQVVLCAT
AWK
>scaffold-IGUH-2020501-Leucodon_julaceus
LLLDCARAVAEEDTARIQSLMWTLNESASPYGDSDQRMASYFVQALFCRVTGTGARCLLS
LGAAAERAFCFESMRSMILEYQDASPWTTFGHVAGNGALLEAMEGESKIHIIDISSTFCT
QWPTFLEALATRPDETPHVRLTTIVISPEATAVVVMQQVTLRLHRFARLMGVPFQSEVLH
QSALADLDLAGLNLKEDEALVINCIQTLHHVSASARDRLLDTFRNAKP------------
---DFVGCFGEALRFYALFFESLEASFPRSSSARLTLERTCARKIVSLLSCDPADRERQE
TGARWDARLRQAGFQPATFSPDVVDDVQALLKRYKKGWGLDTVDNRLYLTWKEQAVICST
AWK
>scaffold-JADL-2009072-Rhynchostegium_serrulatum
LLVECARAVAVSDAGRVKNLMWVLNEISSPYGDADQRLSACFLQALFCRVTGTGVSCHRI
LSAAAEKTYTFDTLRKMILDYQEASPWTTFGHVAGNASMMEAFEGEMKIHVVDMSSTYCT
QWPTLLEALATRADGTPHLRLTTIVISPEESALHVMKQIMTRLERFARLMGVPFEFSVM-
--QLDKLELAELELRSDEVLAIACNHTLHHVSESPRDRLLCTFRKSNPKILVVVEEEMDL
VSPNFLTSFCEGLRLYTLLFDSLDEGFTRTSSVRLLLERMWARKAVSFVACEVPEVERQE
KGLQWEERLRRRGFLSCNFSDDVVDDVRALLKRYKEGWGLSINENRLYLTWKEQVVLCAT
AWK
>scaffold-QKQO-2000227-Pseudotaxiphyllum_elegans
LLLDCARAVAEEDTPRIQSLMWTLNENASPYGDSDQRMASCFVQALFCRVTGTGDRCLLS
LEAAAEKTFCFESMRSMILEFQDASPWTTFGHVAGNGALLEAMEGESKIHIIDISSTFCT
QWPTFLEALATRPDETPHVRLTAIVVSPEAAALVVMQQINLRLHRFARLMGVPFESEVLH
QSALADLDLAVLNLKEDEALAINCIQTLHQVSESARDRLLDTFRNAKPKMLVLVEDEANL
VWPDFVGCFGEALRFYALFFESLEASFPRASPTRLTLERTCARRLVSLLSCDPEDRERQE
TGARWDARLQQAGFQPATFSPDVVDDVQALLKRYKKGWGLDTVDNRLYLTWKEQAVICST
AWK
>scaffold-QKQO-2051171-Pseudotaxiphyllum_elegans
LLVESARAVAVSDAGRVKNLMWVLNEISSPYGDVDQRLAACFLQALFCRVTGTGASCHRI
LSAAAEKTYSFDTLRKMILDYQEASPWTTFGHVAGNASLMEAFEGEMKIHIVDMSSTYCT
QWPTLLEALATRVDGTPHLRLTTIVISPEESALHVMKQIMTRLERFARLMGVPFEFRVTH
QPQLDKLELTELELRSDEVLAITCNHTLHHVSESPRDRLLCTFRKANPKILVVVEEEMDL
VSPNFLTSFCEGLRLYSLLFDSLDESFTRTSSERLLLERMWARKAVSFVACEVPEVERQQ
KGLQWEERLRRRQFLSCNFSDDVVDDVRALLKRYKEGWGLSINDNRLYLTWKEQVVLCAT
AWK
>scaffold-QMWB-2012252-Anomodon_attenuatus
LLVECARAVAVSDAGRVKNLLWVLNEIGSPYGDADQRLAACFLQALFCRVTGTGSSYHRI
LSAAAEKTYTFDTLRKMILDYQEASPWTTFGHVAGNASLMEAFEGEMKIHIVDMSSTYCT
QWPTLLEALATRADGTPHLRLTTIVISPEANALHVMKQIMTRLERFARLMGVPFEFSVTH
QSQLDKLELAELELRPDEVLAIVCNHTLHHVSESPRDRLICTFRKASPKILVVVEEEMDL
VSPNFLTSFCEGLRLYSLLFDSLDESFTRTSSERLLLERMWARKAVSFVACEVPDVERQQ
KGLQWEERLRRRGFLSCNFSDDVVDDVRALLKRYKEGWGLSINDNRLYLTWKEQVVLCAT
AWK
>scaffold-RCBT-2036871-Sphagnum_palustre
LLLECARAIATSDTPRVQNLMWVLNELASPYGDYDQRLASYFLQALFCRITNTGARCHSI
LSAAAEKNHTFESVRKMILTYQEASPWTTFGHV-GNGAMMEAFEGEMKIHIVDISVTFCT
QWPMLFEALATRAEGTPHLRLTIIVISKQESAMEVMRQIMTRLERFARLMGVPFEFTLMQ
KPQLETLEIAELKLREDEALAINCIHTLHHVSESPRDIVLYTFKDANPKIITIVEDEVDL
VSSDFFTYFREALRYYSLLFESLEESFPRASNDRLTLERTCARNMVNLLACDPPEEQRQE
PGSRWATRFQTVGLLRSPFSDDVVDDVRALLKRYKEGWGLASNES---------------
---
>scaffold-UHLI-2021970-Sphagnum_recurvum
LLLECARAIATSDTPRVQNLMWVLNELASPYGDYDQRLASYFLQALFCRITNTGARCHSI
LSAAAEKTHTFESVRKMILTYQEASPWTTFGHVAGNGAMMEAFEGEMKIHIVDISVTFCT
QWPMLFEALATRAEGTPHLRLTIIVISKQESAMEVMRQIMTRLERFARLMGVPFEFSLIQ
KPQLETLEIAELKLREDEALAINCIHTLHHVPESPRDIVLYTFKDANPKIITIVEDEVDL
VSSDFFTYFREALRYYSLLFESLEESFPRASNDRLTLERTCARNMVNLLACDPSEEQRQE
PGSRWATRFQTVGLLRSPFSDDVVDDVRALLKRYKEGWGLASDESGLFLTWKRQVAIFAS
SWK
>scaffold-VBMM-2011985-Claopodium_rostratum
LLVECARAVAVSDAGRVKNLLWVLNEISSPYGDADQRLAACFLQALFCRVTGTGVSCHRI
LSAAAEKTYSFDTLRKMILDYQEASPWTTFGHVAGNASLMEAFEGEMKIHIVDMSSTYCT
QWPTLLEALATRADGTPHLRLTTIVISPEESALRVMKQIMTRLERFARLMGVPFEFSVTH
QPQLDKLELAELELRPDEVLAIACNHTLHHMSESPRDRLLCTFRKANPKILVVVEEEMDL
VSPNFLTSFCEGLRLYSLLFNSLEESFTRTSSERLLLERIWARKAVSFVACEVPEVERQQ
KGLQWEERLGRRGFLSCNFSDDVVDDVRALLKRYKEGWGLSINDNRLYLTWKEQVVLCAT
AWK
>scaffold-VBMM-2053867-Claopodium_rostratum
LLLDCARAVAEEDTPRIQSLLWTLNENASPYGDSDQRLASYFVQALFCRVTGTGARCLLS
LGAAAEKTFCFESMRSMILEFQDASPWTTFGHVAGNGVLLEAMEGESKIHIIDISSTFCT
QWPTFLEALATRPDETPHVRLTAIVISPEATALLVMQQVTLRLHRFARLMGVPFQSEVLH
QSALADLDLAVLNLKEDEALAINCIQTLHHVSESARDRLLDTLRNAKPKMLVLVEDEANL
VWPDFVGCFGEALRFYALFFESLEASFPRASPARLTLERTCARKLVSLLSSDPADRERQE
TGARWDARLRQAGFQPATFSPDVVDDVQALLKRYKKGWGLDTVDNRLYLTWKEQAVICST
AWK
>scaffold-WNGH-2012487-Aulacomnium_heterostichum
-----------------KNLMWVLNEMSSPYGDSDQRLSACFLQALFCRITGTGVSCHRI
LTAAAEKTYSFDTLRKMILDYQEASPWTTFGHVAGNAAMMEAFEGEMKIHIVDISSTYCT
QWPTLLEALATRPDGTPHLRLSTIVISPEETALKVMKQIMTRLERFARLMGVPFEFTVTH
QPQLAKLE---LQLRPDEVLAITCNHTLHHVSESPRDRLLCTFRNANPKIMVLVEDEMEL
VSPDFMTNFCEGLRFYSLLFDSIEENFPRTSNERLMLERICARNMVNFIACDPPAVERQE
QGMQWDYRLRSLGLLPCPFSDDVVDDVRALLKRYKEGWGLRINENRLYLTWKEQVVLCAT
AWK
>scaffold-WNGH-2015205-Aulacomnium_heterostichum
LLLDCARAIAEEDTPRIQSLLWSLNENASPYGDSDQRLASYFVQALFCRVTGTGARCLHS
LGAAAEKTFCFESMRSMILEFQEASPWTTFGHVAGNGALLEAMEGESKIHIVDISSTFCT
QWPTFLEALATRTDETPHVRLTTIVISPEEAALAVMQQVTTRLHRFARLMGVPFQGSVLQ
QPALADLDLAVLNLREDEALAINCIQTLHHVSESPRDRLLSTFRNAKPKMLIIVEDEANL
VWPDFVGCFGEALRFYSLFFESLEGSFPRASNGRLMLERTCARKLVNLLSCHPSELERQE
TGVRWDSRLRHAGFEPAPFSPDVVDDVQALLKRYKKGWSLDTVDNRLYLTWKEQAVICSI
AWK
>scaffold-YWNF-2052283-Hedwigia_ciliata
LLVDCARAVAVSDSGRVKNLMWVLNEMSSPFGDSDQRLSAYFLQALFCRITGTGVSCHRI
LTAAAEKTYSFDTLRKMILDYQEASPWTTFGHVAGNAAMMEAFEGEMKIHIIDISNSYCT
QWPTLLEALATRADGTPHLRLSTIVISPEETALKVMKQIMTRLERFARLMGVPFEFTVTH
QPQLEKLE---LELRPDETLAITCNQTLHHVSESPRDSLLCTFRNAKPKIMVLVEDEMEL
VSPDFMTTFCEALRFHSLLFESIEENFPRTSNERLMLERICARNLVNMIACDPPEVERQE
KGVQWDYRLRRFGFLPCPFSDDVVDDVRALLKRYKEGWGLSVNDNRLYLTWKEQVVLCAT
AWK
>scaffold-ZACW-2015017-Leucodon_brachypus
LLLDCARAVAEEDTARIQSLMWTLNESASPYGDSDQRMASYFVQALFCRVTGTGARCLLS
LGAAAERAFCFESMRSMILEYQDASPWTTFGHVAGNGALLEAMEGESKIHIIDISSTFCT
QWPTFLEALATRPDETPHVRLTTIVISPEATAVVVMQQVTLRLHRFARLMGVPFQSEVLH
QSALADLDLAGLNLKEDEALVINCIQTLHHVSESARDRLLDTFRNAKPKMLVLVEDEANL
VWPDFVGCFGEALRFYALFFESLEASFPRASSARLTLERTCARKIVSLLSCDPADRERQE
TGARWDARLRQAGVQPATFSPDVVDDVQALLKRYKKGWGLDTVDNRLYLTWKEQAVICST
AWK
>scaffold-ZACW-2016929-Leucodon_brachypus
LLVECARAVAVSDAGRVRNLMWVLNEISSPYGDADQRLAACFLQALFCRVTGTGVSCHRI
LSTAAEKTYSFGTLRKMILDYQEASPWTTFGHVAGNASLMEAFEGEMKIHIVDMSSTYCT
QWPTLLEALATRADGTPHLRLTTIVISPEESALHVMKQIMTRLERFARLMGVPFEFSVTH
QPQLDKLELAELELRPEEVLAITCNHTLHHMSESPRDRLLCTFRKANPKILVLVEEEMNL
VSPNFLTSFCEGLRLYSLLFDSLDESFPRTSSERLLLERMWARKAVRFVACEVPEVERQQ
KGLQWEERLRRRGFLSCNFSDDVVDDVRALLKRYKEGWGLSINDNRLYLTWKEQVVLCAT
AWK
>scaffold-ZQRI-2012043-Timmia_austriaca
LLLDCARAVAAEDSPRIQSIMWILNENASPYGDSEQRIASYFVQALFCKITGTGARCQTS
LRAAAEKTYCFESMRNMILEFQDASPWTTFGHVAGNGALLEAMEGESRIHIVDVSSTFCT
QWPTFLEALATRTEETPQLRLTTIVISPEETALTVMKQVMHRLDRFARLMGVPFESSVIQ
QPSLETLDLAILNLREDEALAINCIQTLHQISESPRDRLLYTFRNARPKILIIVEDEANL
VSPDFVGCFDEALRFYSLFFESLEESFPRASNERLMLERNCARKLVNLLSCDHSETERQE
YGVHWDSRLRLVGFEPAPFSADVVDDVQALLKRYKKGWSLDIADNRLYLTWKEQVVICSS
VWK
>scaffold-ZQRI-2012403-Timmia_austriaca
LLVECARAIAVSDSARVKNLMWVLNELSSPYG------AAYFLQALFCRITGTGPSCHRI
LTAAAEKTYSFDTLRKMILDYQEASPWTTFGHVAGNSAMMEAFEGEMKIHIVDISSTYCT
QWPTLLEALATRADGTPHLRLSTIVISPEESALKVMKQIMTRLERFARLMGVPFEFSVTH
QPQLEKLEFATLEMRPDEVLAITCNQTLHHVSESPRDILLCTFRNANPKIMVVVEDEMEL
VSPDFMTSFCEALRYYSLLFESIEENFQRTSNERLMLERICARNLVNMIACDPPEIERQE
KGVQWDYRLRRIGLLPCPFSDDVVDDVRALLKRYKEGWGLSINDNRLYLTWKEHVVLCAT
AWK
