# Supplementary material for: Water‐related innovations in land plants evolved by different patterns of gene cooption and novelty
Source: New Phytol. 2022 Feb 8;235(2):732–42. doi: 10.1111/nph.17981 (PMC9303528; doi:10.1111/nph.17981)
Supplement: Supplementary file 3 — Dataset S3 Fasta alignments and phylogenetic trees. [file NPH-235-732-s005.zip › Supplementary_Data_3_fasta_alignments_trees/Roots/Lateral_roots/SHR_Q9SZF7_1_1kp.treefile]

(Physcomitrella_patens_XP_024370156.1_protein_SHORT-ROOT-like:0.1477888572,((((((((((Arabidopsis_thaliana_Q9SZF7_Protein_SHORT-ROOT_SHR:0.2833292503,(Amborella_trichopoda_W1P4D6:0.4374420280,((Brachypodium_distachyon_I1GSV9:0.0737747581,Oryza_sativa_indica_A2YN56_Protein_SHORT-ROOT_1_SHR1:0.0260317958)100:0.0602239395,Oryza_sativa_indica_A2XIA8_Protein_SHORT-ROOT_2_SHR2:0.0662489072)100:0.2874893233)95:0.0911909790)93:0.0558084047,Amborella_trichopoda_U5DIA7:0.7559838407)100:0.2263191028,(Ginkgo_biloba_Gb_17251:0.0644295011,((Picea_lambertina_PILA_03711:0.0164265708,Pseudotsuga_menziesii_PSME_03194:0.0324000434)100:0.0924557992,(((((Sequoiadendron_giganteum_SEGI_30346:0.0117855659,scaffold-NRXL-2063645-Metasequoia_glyptostroboides:0.0146714749)64:0.0041421388,((scaffold-GMHZ-2146643-Cryptomeria_japonica-2_samples_combined:0.0000023440,scaffold-HOUF-2112103-Cryptomeria_japonica-leaf:0.0000023440)100:0.0028764182,scaffold-OXGJ-2008459-Glyptostrobus_pensilis:0.0058065045)99:0.0051974257)64:0.0049767537,(scaffold-AIGO-2008110-Chamaecyparis_lawsoniana:0.0028618072,scaffold-UEVI-2060884-Fokienia_hodginsii:0.0000023440)96:0.0028621929)79:0.0027287285,scaffold-QSNJ-2012196-Taiwania_cryptomerioides:0.0176261064)100:0.0453853710,(((((scaffold-EGLZ-2008337-Prumnopitys_andina:0.0088356961,scaffold-KLGF-2094540-Sundacarpus_amarus:0.0171304537)100:0.0212363256,scaffold-HILW-2114437-Acmopyle_pancheri:0.0316739340)65:0.0058370441,(((scaffold-IZGN-2013798-Dacrydium_balansae:0.0000023886,((scaffold-PLYX-2011767-Falcatifolium_taxoides-2_samples_combined:0.0000000000,scaffold-ROWR-2011964-Falcatifolium_taxoides-B:0.0000000000):0.0000023440,scaffold-QHBI-2013796-Falcatifolium_taxoides-A:0.0000024674)100:0.0056026024)100:0.0328137104,scaffold-MHGD-2005685-Microcachrys_tetragona:0.0170930016)76:0.0067375251,(scaffold-VGSX-2072607-Retrophyllum_minus:0.0144431181,scaffold-XLGK-2059616-Podocarpus_rubens:0.0114633103)82:0.0019432519)62:0.0048559504)97:0.0087551972,scaffold-FMWZ-2059242-Dacrycarpus_compactus:0.0030544876)97:0.0066270112,scaffold-QCGM-2013156-Saxegothaea_conspicua:0.0175342530)100:0.0349510885)100:0.0549897428)41:0.0171048520)93:0.0944841344)99:0.1282738018,(((Salvinia_cucullata_v1.1_s0010.g004670:0.6133563351,(((((scaffold-CJNT-2004323-Polypodium_glycyrrhiza:0.0925494909,scaffold-NWWI-2011270-Nephrolepis_exaltata:0.0773008721)100:0.0571520476,((scaffold-UFJN-2009535-Diplazium_wichurae:0.0389573744,scaffold-URCP-2066603-Athyrium_filix-femina:0.0064053337)95:0.0029902475,(scaffold-YJJY-2014100-Woodsia_scopulina:0.0353513456,scaffold-YQEC-2010396-Woodsia_ilvensis:0.0260136188)100:0.0152990089)99:0.0099754332)99:0.0127875337,(scaffold-LHLE-2014543-Cystopteris_fragilis-young_leaf_unfurling_fiddlehead__appeared_sterile:0.0064040322,((scaffold-XWDM-2028441-Cystopteris_fragilis-2_samples_combined:0.0000021664,scaffold-XXHP-2015172-Cystopteris_fragilis-fronds:0.0028921616)100:0.0028939440,scaffold-YOWV-2068465-Cystopteris_protrusa:0.0000020590)99:0.0028955437)100:0.0271561820)99:0.0114304921,scaffold-HEGQ-2003824-Gymnocarpium_dryopteris:0.0317670413)100:0.1761718845,scaffold-NOKI-2095687-Lindsaea_linearis:0.2060109153)100:0.1107392192)100:0.3447751147,scaffold-RFMZ-2050265-Osmundastrum_cinnamomeum-B:0.1163651171)56:0.0495814240,(((scaffold-DFHO-2058474-Danaea_nodosa:0.0625713280,scaffold-UGNK-2022505-Marattia_attenuata:0.0344768270)100:0.0547121061,((scaffold-DJSE-2027538-Ophioglossum_petiolatum-2_samples_combined:0.0000027033,scaffold-QHVS-2022289-Ophioglossum_petiolatum-B:0.0000023440)100:0.1634667840,scaffold-EEAQ-2087325-Sceptridium_dissectum:0.0255215559)100:0.1152528868)57:0.0203188525,scaffold-DFHO-2058504-Danaea_nodosa:0.2019391367)68:0.0182849600)92:0.0726694442)77:0.0402269467,(((((scaffold-HMHL-2051466-Marchantia_paleacea-non_mycorrizal:0.0000023440,(scaffold-IHWO-2067363-Marchantia_paleacea-mycorrizal:0.0000023440,scaffold-LFVP-2085272-Marchantia_paleacea-2_samples_combined:0.0000023440)80:0.0000023005)100:0.0364180070,(scaffold-TXVB-2009992-Lunularia_cruciata:0.0000020483,scaffold-TXVB-2009993-Lunularia_cruciata:0.0000025271)100:0.0772991788)84:0.0184678805,scaffold-ILBQ-2044808-Conocephalum_conicum:0.0786122600)100:0.0817012172,((scaffold-IRBN-2164070-Scapania_nemorosa:0.0664174915,scaffold-YFGP-2005096-Pallavicinia_lyellii:0.1081625708)92:0.0135137019,(scaffold-JHFI-2111808-Pellia_neesiana:0.0130813713,scaffold-PIUF-2091182-Pellia_sp.__cf_epiphylla__L.__Corda_:0.0000020157)100:0.0703235174)87:0.0453106271)82:0.1466777412,scaffold-TFYI-2064246-Marchantia_emarginata:0.3371146044)70:0.0686402486)65:0.0215069859,(((((((Selaginella_moellendorffii_D8RXE5_SHR2-2_SHR2-2:0.0057417874,Selaginella_moellendorffii_D8RRI6_GRAS_family_protein_SHORTROOT_2:0.0000023440)100:0.0027092145,scaffold-ZZOL-2005996-Selaginella_stauntoniana:0.0029987443)100:0.0965818977,(scaffold-ABIJ-2038600-Selaginella_lepidophylla:0.1274799796,scaffold-LGDQ-2010744-Selaginella_apoda:0.1239702340)88:0.0221496133)98:0.1012977119,scaffold-KJYC-2013891-Selaginella_willdenowii:0.1909113729)100:0.1719265350,(((Selaginella_moellendorffii_D8SC19_GRAS_family_protein_SHORTROOT_1:0.0000023440,Selaginella_moellendorffii_D8T1A4_SHR1-2_SHR1-2:0.0000023440)100:0.0720810067,((scaffold-JKAA-2009752-Selaginella_wallacei:0.0274140323,scaffold-ZYCD-2040276-Selaginella_acanthonota:0.0205561992)100:0.0718653887,scaffold-ZFGK-2041393-Selaginella_kraussiana:0.0668080593)100:0.0785986294)65:0.0348149418,scaffold-KJYC-2012046-Selaginella_willdenowii:0.1223462619)100:0.1873956491)98:0.0590936105,(scaffold-GAON-2010967-Huperzia_squarrosa:0.2161661110,scaffold-GAON-2013358-Huperzia_squarrosa:0.3998119096)100:0.1600640059)48:0.0288274324,((((Selaginella_moellendorffii_D8RL33_SHR3-2:0.0149619485,Selaginella_moellendorffii_D8QWZ5_GRAS_family_protein_SHORTROOT_3:0.0060011521)100:0.3544226894,scaffold-ZFGK-2007986-Selaginella_kraussiana:0.2652824387)89:0.0160240195,scaffold-KUXM-2004077-Selaginella_selaginoides:0.0830985176)100:0.3299817672,((((scaffold-CBAE-2014417-Huperzia_myrsinites:0.0354293160,scaffold-GAON-2014159-Huperzia_squarrosa:0.0275269360)100:0.0550678608,scaffold-YHZW-2012127-Huperzia_selago-2_samples_combined:0.0073237789)100:0.0213841280,scaffold-ZZEI-2011782-Phylloglossum_drummondii:0.1203664389)100:0.2160185234,(scaffold-PQTO-2010097-Lycopodium_deuterodensum:0.1004990002,scaffold-WAFT-2065904-Diphasiastrum_digitatum:0.0637947483)100:0.1272077706)100:0.4863634270)73:0.0974563147)61:0.0368508220)94:0.0466982577,(((((Anthoceros_agrestis_BONN_evm.model.Sc2ySwM_344.4139.1_EVM_AagrBONN_evm.TU.Sc2ySwM_344.4139___Sc2ySwM_344_17606749-17608513___:0.0000023440,scaffold-BSNI-2011376-Anthoceros_agrestis-B:0.0000023440)99:0.0000021860,scaffold-TWUW-2011784-Anthoceros_agrestis-A:0.0000023440)100:0.0058171672,Anthoceros_angustus_008102_locus_scaffold35_size1070787_111282_113097___len_1677:0.0311143846)94:0.0028877860,Anthoceros_punctactus_evm.model.utg000028l.799.1_EVM_Apun_evm.TU.utg000028l.799___utg000028l_3887772-3889474___:0.0030009742)100:0.1375457760,((scaffold-AKXB-2066146-Phaeomegaceros_coriaceus:0.0202803115,(scaffold-UCRN-2006188-Megaceros_flagellaris:0.0000023440,scaffold-UCRN-2006189-Megaceros_flagellaris:0.0000023440)100:0.0600924237)100:0.0159029346,((scaffold-FAJB-2006590-Paraphymatoceros_hallii:0.0000023440,scaffold-FAJB-2006591-Paraphymatoceros_hallii:0.0000023440)100:0.0422198438,((scaffold-WCZB-2017287-Phaeoceros_carolinianus-gametophyte:0.0000023440,scaffold-ZFRE-2116774-Phaeoceros_carolinianus-sporophyte_1575:0.0032396175)88:0.0000022443,scaffold-WEEQ-2083607-Phaeoceros_carolinianus-gametophyte_1575:0.0167339920)97:0.0051874754)100:0.0303030346)96:0.0484003934)100:0.2747669134)100:0.1182489709,(scaffold-RCBT-2036871-Sphagnum_palustre:0.0122396699,scaffold-UHLI-2021970-Sphagnum_recurvum:0.0059876650)100:0.1984529369)99:0.0577929980,((((((Fontinalis_antipyretica_18779-RA___mRNA___locus_177085_23100_29203____translate_table__standard_:0.0969603883,scaffold-QKQO-2051171-Pseudotaxiphyllum_elegans:0.0184256745)66:0.0054463789,((Pleurozium_schreberi_maker-scaffold_31-snap-gene-2.45-mRNA-1_gene_maker-scaffold_31-snap-gene-2.45_name_maker-scaffold_31-snap-gene-2.45_seq_id_scaffold_31_type_cds:0.0474437812,(scaffold-EEMJ-2040263-Thuidium_delicatulum:0.0148736760,(scaffold-IGUH-2001983-Leucodon_julaceus:0.0089764820,scaffold-ZACW-2016929-Leucodon_brachypus:0.0059708740)100:0.0153452159)15:0.0028811610)89:0.0062444278,(scaffold-QMWB-2012252-Anomodon_attenuatus:0.0335011038,scaffold-VBMM-2011985-Claopodium_rostratum:0.0209542863)47:0.0000022729)19:0.0029585964)44:0.0094401681,scaffold-JADL-2009072-Rhynchostegium_serrulatum:0.0299580573)100:0.1388200836,scaffold-WNGH-2012487-Aulacomnium_heterostichum:0.0378676187)73:0.0239778651,scaffold-YWNF-2052283-Hedwigia_ciliata:0.0373711678)74:0.0288702525,scaffold-ZQRI-2012403-Timmia_austriaca:0.0252453981)100:0.1381674068)100:0.2101838703,(((((Fontinalis_antipyretica_22071-RA___mRNA___locus_181404_1119_3957_-__translate_table__standard_:0.0902197266,(scaffold-IGUH-2020501-Leucodon_julaceus:0.0060645978,scaffold-ZACW-2015017-Leucodon_brachypus:0.0029278216)100:0.0266632528)51:0.0024698061,(scaffold-QKQO-2000227-Pseudotaxiphyllum_elegans:0.0377363571,scaffold-VBMM-2053867-Claopodium_rostratum:0.0194532946)56:0.0054506071)100:0.0949830847,scaffold-WNGH-2015205-Aulacomnium_heterostichum:0.0284545512)100:0.0870329301,scaffold-BPSG-2090277-Scouleria_aquatica:0.0520367443)97:0.0159069861,scaffold-ZQRI-2012043-Timmia_austriaca:0.0819259911)99:0.0303387861)95:0.0258433875,(Fontinalis_antipyretica_19096-RA___mRNA___locus_164420_13679_16735____translate_table__standard_:0.0935606434,(Pleurozium_schreberi_maker-scaffold_385-snap-gene-0.29-mRNA-1_gene_maker-scaffold_385-snap-gene-0.29_name_maker-scaffold_385-snap-gene-0.29_seq_id_scaffold_385_type_cds:0.0000026582,Pleurozium_schreberi_augustus_masked-scaffold_385-processed-gene-0.19-mRNA-1_gene_augustus_masked-scaffold_385-processed-gene-0.19_name_augustus_masked-scaffold_385-processed-gene-0.19_seq_id_scaffold_385_type_cds:0.0345538831)100:0.0188638806)100:0.1423428898);
