# Supplementary material for: Water‐related innovations in land plants evolved by different patterns of gene cooption and novelty
Source: New Phytol. 2022 Feb 8;235(2):732–42. doi: 10.1111/nph.17981 (PMC9303528; doi:10.1111/nph.17981)
Supplement: Supplementary file 3 — Dataset S3 Fasta alignments and phylogenetic trees. [file NPH-235-732-s005.zip › Supplementary_Data_3_fasta_alignments_trees/Roots/Lateral_roots/TOSL2_F4JRC5_1_1kp.fasta.aln.trimmed]

>Capsella_rubella_XP_006295331.1_uncharacterized_protein_LOC17888831
KVVLGSILFFMLVSSLVVEARPLGLTKAEEKLVAKFFDGLSLGAIKESGPSSGEGHHFVD
RTETIGYGKHSGPSTSGPGH
>Arabidopsis_thaliana_O22181
KVVLGSFLFFMLVSSFVVEARPLGLTKAEENLVAKFFDGLSLGAIKESGPSSGEGHRFVD
RTETLEYGKHSGPSTSGPGH
>Arabidopsis_thaliana_O23158
KNVLSSILFFMLIGSVLVESRPLGLTKTEEKFVASLFDGLSLGSIKDSGPSPGEGHKVVD
RKDTFRFVKHSGPSPSGPGH
>Arabidopsis_thaliana_F4JRC5_Transmembrane_protein
KNVLSSILFFMLIGSVLVESRPLGLTKTEEKFVASLFDGLSLGSIKDSGPSPGEGHKVVD
RKDTFRFVKHSGPSPSGPGH
>Arabidopsis_thaliana_Q8L9Y5
----------MLIGSVLVESRPLGLTKTEEKFVASLFDGLSLGSIKDSGPSPGEGHKVVD
RKDTFRFVKHSGPSPSGPGH
>scaffold-HNDZ-2117479-Cystopteris_utahensis
NVALRRELVCFFTRKVLGVGVSLGVAPNKKPTVVEAFDLLSLEAFKEHGVRTGCGHRF--
--------SHFLPLALDDAH
