# Supplementary material for: Water‐related innovations in land plants evolved by different patterns of gene cooption and novelty
Source: New Phytol. 2022 Feb 8;235(2):732–42. doi: 10.1111/nph.17981 (PMC9303528; doi:10.1111/nph.17981)
Supplement: Supplementary file 3 — Dataset S3 Fasta alignments and phylogenetic trees. [file NPH-235-732-s005.zip › Supplementary_Data_3_fasta_alignments_trees/Roots/Lateral_roots/WOX5_Q8H1D2_1_1kp.fasta]

>Physcomitrella_patens_BAM76366.1_WUSCHEL-related_homeobox_13-like_protein_A
MTEEQLETLRRQISVYATICQQLVEMHKASVSQQASLPGILASGQIVSMDHLTGTPPHKSTARQRWTPSQHQLQILEKLF
EQGSGTPNKQRIKEITAELSQHGAISETNVYNWFQNRKARAKRKQQLVTPRDGESEADTDVESPKEKRTRQEGEQNQDES
GGVGDTNGGGNSDGAGNGVPEQRAANFDQQDAASSALLHSQTDTKPDISSFNRSAGFDPHNVSQGIPPMMS


>Arabidopsis_thaliana_Q6X7K0_WUSCHEL-related_homeobox_1_WOX1
MWTMGYNEGGADSFNGGRKLRPLIPRLTSCPTAAVNTNSDHRFNMAVVTMTAEQNKRELMMLNSEPQHPPVMVSSRWNPTPDQLRVLEELYRQGTRTPSADHIQQITAQLRRYGKIEGKNVFYWFQNHKARERQKRRRQMETGHEETVLSTASLVSNHGFDKKDPPGYKVEQVKNWICSVGCDTQPEKPSRDYHLEEPANIRVEHNARCGGDERRSFLGINTTWQMMQLPPSFYSSSHHHHQRNLILNSPTVSSNMSNSNNAVSASKDTVTVSPVFLRTREATNTETCHRNGDDNKDQEQHEDCSNGELDHQEQTLELFPLRKEGFCSDGEKDKNISGIHCFYEFLPLKN
>Arabidopsis_thaliana_Q9SIB4_WUSCHEL-related_homeobox_3_WOX3
MSPVASTRWCPTPEQLMILEEMYRSGIRTPNAVQIQQITAHLAFYGRIEGKNVFYWFQNHKARDRQKLRKKLAKQLHQQQHQLQLQLQQIKPKPISSMISQPVNKNIIDHHNPYHHHHHNHHHNHHRPYDHMSFDCCSHPSPMCLPHQGTGVGEAPSKVMNEYYCTKSGAEEILMQKSITGPNSSYGRDWMMMMDMGPRPSYPSSSSSPISCCNMMMSSPKIPLKTLELFPISSINSKQDSTKL
>Arabidopsis_thaliana_Q9ZVF5_WUSCHEL-related_homeobox_6_WOX6
MGYISNNNLINYLPLSTTQPPLLLTHCDINGNDHHQLITASSGEHDIDERKNNIPAAATLRWNPTPEQITTLEELYRSGTRTPTTEQIQQIASKLRKYGRIEGKNVFYWFQNHKARERLKRRRREGGAIIKPHKDVKDSSSGGHRVDQTKLCPSFPHTNRPQPQHELDPASYNKDNNANNEDHGTTEESDQRASEVGKYATWRNLVTWSITQQPEEINIDENVNGEEEETRDNRTLNLFPVREYQEKTGRLIEKTKACNYCYYYEFMPLKN
>Arabidopsis_thaliana_Q8H1D2_WUSCHEL-related_homeobox_5_WOX5
MSFSVKGRSLRGNNNGGTGTKCGRWNPTVEQLKILTDLFRAGLRTPTTDQIQKISTELSFYGKIESKNVFYWFQNHKARERQKRRKISIDFDHHHHQPSTRDVFEISEEDCQEEEKVIETLQLFPVNSFEDSNSKVDKMRARGNNQYREYIRETTTTSFSPYSSCGAEMEHPPPLDLRLSFL
>Arabidopsis_thaliana_Q9FFK0_WUSCHEL-related_homeobox_7_WOX7
MSSRGFNIKARGLCNNNNGGGGTGAKCGRWNPTVEQVKLLTDLFKAGLRTPSTDQIQKISMELSFYGKIESKNVFYWFQNHKARERQKCRKISTVKFDHRQDTDLSKPRRDNVRRHQLPAKG
>Arabidopsis_thaliana_Q6X7K1_WUSCHEL-related_homeobox_2_WOX2
MENEVNAGTASSSRWNPTKDQITLLENLYKEGIRTPSADQIQQITGRLRAYGHIEGKNVFYWFQNHKARQRQKQKQERMAYFNRLLHKTSRFFYPPPCSNVGCVSPYYLQQASDHHMNQHGSVYTNDLLHRNNVMIPSGGYEKRTVTQHQKQLSDIRTTAATRMPISPSSLRFDRFALRDNCYAGEDINVNSSGRKTLPLFPLQPLNASNADGMGSSSFALGSDSPVDCSSDGAGREQPFIDFFSGGSTSTRFDSNGNGL
>Arabidopsis_thaliana_Q6X7J9_WUSCHEL-related_homeobox_4_WOX4
MKVHEFSNGFSSSWDQHDSTSSLSLSCKRLRPLAPKLSGSPPSPPSSSSGVTSATFDLKNFIRPDQTGPTKFEHKRDPPHQLETHPGGTRWNPTQEQIGILEMLYKGGMRTPNAQQIEHITLQLGKYGKIEGKNVFYWFQNHKARERQKQKRNNLISLSCQSSFTTTGVFNPSVTMKTRTSSSLDIMREPMVEKEELVEENEYKRTCRSWGFENLEIENRRNKNSSTMATTFNKIIDNVTLELFPLHPEGR


>Amborella_trichopoda_W1PNT8
MEEGLSEFCIKGGVKCGRWNPTTEQVRVLTDLFRAGLRTPTAEQIQRISSQLSFYGKIESKNVFYWFQNHKARERQKRRRVSVEKQQPVHREEKQQLMAACMFPSFPCKQKKLQ
>Amborella_trichopoda_W1PD07
MDALAPTISAEAEANGPPSPGTAAVSSRWNPTKEQIEVLEGLYRQGIRTPTAEQIQQITRRLRVYGHIEGKNVFYWFQNHKARQRQKQRQDSLLRANHRIPNVVCNPFYVSQSGLGMYPQFQRVMVPGGTTKRFNVGNNMEKGHETEGPSGNWGHHETLQLFPVHPTGILEDRYNLPHTNLSSSPSSSSSTSSSSPSSSIVFGNYASFSGVNLEGNVEDCTEQPFFDFFSDHRFA
>Amborella_trichopoda_W1NJL1
MPQAVSTRWCPTAEQLMILEEMYRGGIRTPNALQIQHITTHLSYYGKIEGKNVFYWFQNHKARDRQKLRRKMIKQQQQLPTPQHEAASFSLTQIPPRFYEEQCRSIGFMCMLPKPEVEAPTAQMDSAPRYRALETLDLFPVRSTGIKEEKPRSTALHVSTSSS

>Amborella_trichopoda_W1NF48
MGCSDSSSLNMSESSSSYSSGTVRRLRPLIPKPHLFPNASSSTSSPSCSTFLGHSQGDKYFTHNLPGGSDQGRRDAGAQPTSSRWNPTPEQLRTLEEMYRRGTRTPTADQIQYITGQLRRYGKIEGKNVFYWFQNHKARERQKRRRRIEAAMELGSCICREFESQDKKEQDSFGRRWGGLELSKNWAPAPTSCCTMRTTEGGGLEREEEWVQLPTFTITGNTTAPKFQSTYAELFGERNASQRSGFDVREDREGEVETLQLFPLTSDSVIQAKSNAATIAPNQQSPCNFFEFLPLKN
>Amborella_trichopoda_U5CTL8
MATAWEAMNVQQAAETRWEHEASTVRCKRLRPLTLSLSTPAATPSSESNSGIATPTFIRCPPRKAAEAAQQQQATAEAMPQAQVGSTRWNPTQEQIAILEMLYRGGMRTPNAQQIEHITAQLGRYGKIEGKNVFYWFQNHKARERQKQKRTSGALTLGLTTTTTIAAASSTAKGEGEGCFFKRKCRSWALQSLDLEEEERSRFQADKTLELFPLHPEAKEER
>Brachypodium_distachyon_I1HTH5
MEVLSGRVGVKCGRWNPTAEQVKVLTELFRAGLRTPSTEQIQRISTHLGAFGKVESKNVFYWFQNHKARERHHHKKRRRVASSSSDNSSASNNNDEAADHGRSSAREDLLLQPPESKREARSYNHHRRPIMTYVGYVRDEVEQEVVMWERPTREVETLELFPLKAAYDLEAADRLRYVRGAGEQQCREISFFDVANGRDPPLELRLCSFDI
>Brachypodium_distachyon_I1HMF9
MPAAAAVAAVSSAAATGTTRWCPTAEQLMVLEEMYRGGLRTPNASQIQQITAHLAHYGRIEGKNVFYWFQNHKARDRQKLRRRLCMTHHLLSCAAAAAAVQQAQHHHYYAAAAAAGQFLGGPAGGGAGHPMAQQQQQQYYSAASAMACPAGGFDQHHYQLLPASPMAAACYPAQLQPSSRCAGGVSPVPAPAQPNQFLQYQQQGGGSPEFSLGRLGSFGVVVDQEEADTCRSGYDYQQQLAAARMEAAETTSFCRPPLKTLELFPGASVKDEQLA
>Brachypodium_distachyon_I1J2M2
MRLQHLHVAYLENKKAASSSSSALSPSQTPSTFPFAFQCLRPLAPKISLPEPRTKAPEFGRVRTAASKLLACTVQVAAGGTTRWNPSTEQIKVLEALYRGGMRTPNAAQIERITEELGRHGRIEGKNVFYWFQNHKARERQKQKRAALLTLATAGTGLDDSSDSPPPPPETTTTTKDGAEKMEAAACADVDVTTSCKRRCKAWGDGGHGGAAETEGGGAADDVTLELFPLRPQGKA
>Brachypodium_distachyon_I1HT89
MDILQKHGADARNRNNNNQQAPIRLSLSPPGRVPVSPPMSPNSEAALLANARWTPTQEQRELLEGLYRQGLHTPSAEQIQGIAARLRQHGPVEGKNVFYWFQNYKARQRQRQRLQGLAYFDREFRRPMPIPVLHRFPSPPATAPVPLLPAACNRSEANMYRQPSFFPQTPQAAANATAAHYLQTQPPLLYPGFGNAPALSRYQQPAPNSAGGSGTQQLRGMRFPSASGAANASSGSGTRDRETLQLFPLQPTCWQMREKKKKNCSSTGSGSPSPMTPSSSGSASSSFSLEPESPEVPFYDFFGLQSGGRAD

>Brachypodium_distachyon_A0A0Q3LJN3
MPQTPSTRWCPTPEQLMILEEMYRSGVRTPNAAEIQQITAHLAYYGRIEGKNVFYWFQNHKARERQRLRRRLCARHQQQPPASSPSPVTPPPPNASAGAVNVMHPAVMQLHHHHHHHPYATTTTCSFMPPQGYSHQQQQDAGGAVPVSGLEFPAAGGGKAHQQQQEWTTQQQQQMMMMENSNNINAGGSSGAGGMTPPPWPCCRPLRTLELFPTKSTGGGLRDECSSSKSSSCSTSTN

>Ginkgo_biloba_Gb_27283
MTFNCCAHERVYLRYERQLCLAAGSAAAEYSISDKDDGESSRRCYYYYSSGCRLFSEWKLMLSDMLFMNSSSQPATSIRWSATPEQLTILDDMYRGGIHN
PNAQQVMEITAQLSLYGKTQPKNVFYWFQNHKAREKQKLRFKHMDNSKQKMLGAQASRADEGKNEYWKLGINSTEEYSKSVSSCGSMKHDWVEVDTGSDM
ASRTRPLQTLELFPLSGGLRISTYFVMEIIGYISPLVVEVYHNEQWEYLIQINQSLCHRHADLKTLYETQLAAPSTSCRSASRFPLGMKSRTMALTRLSQ
AYPNTYEPKFATQC*
>Ginkgo_biloba_Gb_12294
MSRSEHRVKKRWSPTKEQARILEHLYSTGTHNPTIDQIHLIAAHLQQFGNLEGMNVFYWFKNHKARELRRRKKQCIHIQPRPRTATEESSSSSFSHQTNV
VCWFGLEVTSIIAESTNQKKERAAMINGQQSITVNENASSPYLAVGSNIGHGVEKEPLQTLQLFPV*
>Ginkgo_biloba_Gb_36701
MLQDSANIIQPSSAASSSSSSEEEDMSSIQRKDETNIQSSSSNNNASIRWNPTKEQIAVLEGLYRQGIRTPTAQQIQQITSRLRMFGNIEGKNVFYWFQN
HKARQRQKQKQHNIFYFNRLLQYSAPPTSSSNGFFTPTIYNYSCTTATTPPTNKNTALKHSQSYKSECNTSLKECTSSGRRSTSIHSTEKQSMESAGSMN
IPEVITVDDHEEDEVNDDGDDFMAGTCSSAHININGFRECDRTLELFPLHPTGYNAICNGTVQELGHHPQSSSDYNVHDGSAACISSHESNVNGCCIDRR
LFHFFPQDPNCK*
>Ginkgo_biloba_Gb_05339
MEAKMANISVPNMPFACESGGCHKRFRPLVPKLSLSSSTPMANAVWSQQSHDPFQQQVLCSNTQQQQAFSSTTPNSNLSMSAAACSLLDRKMSRLDGEAQ
DCSVTERNHIDRFIAGDQQNLKEEVENCAQISHPSGTRWNPTPEQIRILEMFYKGGMRTPNAEQIEHITAQLRHYGKIEGKNVFYWFQNHKARERQKQKR
NSLVATTKRVTLAPTPIIAADSPNELQTPGSNGPYHSLYNLQAPFASMSETSRPIFNSSAFLTMSCSKGLASLGKSLVDFRTPAAATTIGVKRDLTKLVS
EPPLELMSNYNLGGRPSKNTTWDAITTQHGSELLPNGMMFRHSQEPIITPLNDISYEKNYGVVNCKRKSTRLSWQTPCNEDQEGCDLSLHTESSSESICL
QTCDYTQTNVVTVDEINTDEEEDRQVQTLQLFPLHPEGCLKHSSKAEKHEDQSTLQQLPSSSSSSSPCKENTNRSVDQKEGISDENTSKLLEFLPKNSDF
SP*
>Ginkgo_biloba_Gb_29958
MNAKKFVMMEKNDKDIGDGVVSRGVVTRQAESSRWSPKAEQLTILEDMYASGIRNLSAEHTEQIAALLSLYGKIERKNVVYWFQNRKARDRQRQRLKDMN
APLKGGWKLDTKSAEDCSCKPIISSSESVELPDCYADTEYIAPTTEKSRPLETLELFPLSSGL*
>Ginkgo_biloba_Gb_01484
MPITKNYLGIPKTMENDGDNIGVVSKARATRVSAGATPQPSTTRWNPTSEQLMILEDMYRGGIRTPNADQIQQITAHLSLYGKIEGKNVFYWFQNHKARD
RQKMRRKNMDNNKQEMSGTLQDQVSPADEVKKEWKLDINSTEECCKSISSCGSMEHDWAEVDTASDMTSRIRPLTTLELFPLCSGL*
>Ginkgo_biloba_Gb_12565
MRDGHGQYRLSVGPVKSTWTDVLVYFKLTPKRSCLCQYSTDMEKSIKALDTRMAQHLPQLNLSNDLEGHHLPISDANSSLEDGSCIITPQTGGSRWNPTA
DQVAILKELYRGGMRTPTAEQIQHISSQLRLYGKIEGKNVFYWFQNHKARERQKRRRCTISMLHKPSHDSEYSWNIAEEEASSPLPGTHYAAPVYANTAW
DTLNDKLQEQSYIAGPSLEMENMHRYNKHSISRCLVQELDHYPHVLDNCEYFGSGAIVNHGSTNSAMIINNPCRTQEEHNHLETLQLFPIEREGSLKSEQ
EYCGSYRERDHNRSSESNNCRNVFGNDRHNAKDPLDLCLYSCGNEDNNNNY*


>Oryza_sativa_indica_A2WWU7_WUSCHEL-related_homeobox_5_WOX5
METTTTTLGGGGGGRAGGFSDPPSPLSPPLSPASAAAAALANARWTPTKEQIAVLEGLYRQGLRTPTAEQIQQITARLREHGHIEGKNVFYWFQNHKARQRQKQKQQSFDYFSKLFRRPPPLPVLHRPLARPFPLAMAPTAMPPPPPPPATTTTAACNAGGVMFRTPSFMPVATNNASYYPQQQTPLLYPGMEVCPHDKSTAQPPATTTMYLQAPPSSAHLAAAAGRGAAEAEGHGRRGGGAGGRETLQLFPLQPTFVLPDHKPLRAGSACAAVSPTTPSASASFSWESESSDSPSSEAPPFYDFFGVHSGGR
>Oryza_sativa_indica_A2XZR3_Putative_WUSCHEL-related_homeobox_2_WOX2
MAPAVQQQQSGGGGGSTGAAAVGSTTRWCPTPEQLMMLEEMYRGGLRTPNAAQIQQITAHLSTYGRIEGKNVFYWFQNHKARDRQKLRRRLCISHHLLSCAHYYHHHLAAAAAVVPTTKLLTTLNPSSSSSSCGGGLNEDANSLLSPTSPTTPTSAAAAAAAAAYTTSYYYPFTAAAAPPPPRTSPAASPLFHYNQGGGGVVLPAAEAIGRSSSSSDYSLGKLVDNFGVALEETFPAQPQQPATTMAMTAVVDTTAVAAAAGGFCRPLKTLDLFPGGLKEEQHDVV
>Oryza_sativa_indica_A2ZH47_WUSCHEL-related_homeobox_3_WOX3
MPQTPSTRWCPTPEQLMILEEMYRSGVRTPNAAEIQQITAHLAYYGRIEGKNVFYWFQNHKARERQRLRRRLCARHQQQPSPPSSTVPPAPTAAAAGAVVQVHPAVMQLHHHHHHHHPYAAAAAAQSHHLQQQQQQQAEWPAAVDYCSTASASASATAADMAIPPCCRPLKTLELFPTKSTSGGLKEDCCSSSKSSSCSTSTN
>Oryza_sativa_indica_Q25AM2_WUSCHEL-related_homeobox_4_WOX4
MRLHHLHVAYLDHKASSSSSSPAPPSISPSSIPGSAAFPAFSFKCLRPLAPKISLPEPRKMIAPPDFVVPRARNASKLLNYTVQVPAAGTTRWNPSAEQIKVLEMLYRGGMRTPNSVQIERITEELGKYGRIEGKNVFYWFQNHKARERQKQKRAALLTLSTLDPSLLPATANETKEAPEKKEKDVEDGLASCKRRCKAWGDGAGDGDAVVATEAAGGCTDEVTLELFPLHPQGKA
>Oryza_sativa_indica_A2WX37
MEALSGRVGVKCGRWNPTAEQVKVLTELFRAGLRTPSTEQIQRISTHLSAFGKVESKNVFYWFQNHKARERHHHKKRRRGASSPDSGSNDDDGRAAAHEGDADLVLQPPESKREARSYGHHHRLMTCYVRDVVETEAMWERPTREVETLELFPLKSYDLEVDKVRYVRGGGGEQCREISFFDVAAGRDPPLELRLCSFGL

>Selaginella_moellendorffii_D8RAG9_WOX1-2
MVDNGLPLGPSLETLDHTLGYHPGVLTGTLNCSPRSFWVRSIVLSQGQRENNDLVASPARPPHERWLPNREQLAVLEDLYSKGTMPSQENIAEAVSLVGHDHGPVSESKVYFWFQNKKARERRQRRRIEEANAASGACASAIATTAAASASSGSGPESSLITLRNVGDGVAPAIVPPTSAALWSAVSLSFKPKPQSVRRRNIFYGRQRILQHPVNSRRSYIPPLYFSDRWSRSRLRHGVRYNDTVVSERFFLF
>Selaginella_moellendorffii_D8QUE1_WOX2-1
MGTFEDGGPCDYNVKRIVNFTGLDRLVHLCVFTGASQTPLSFLSFFAVDRSPYLQIECRGAQAAGIAGIVRQRWEPNSDQLQILEEFYANSTPPSPEITDLVGRYGAVDHSNVYYWFTNKNSREKRKRRRLEEAPASPAIAPTRFITYIASHAASDEEWITTSLSLSLSFDQSHRSFTFLSLRDREVSERALLSSFFSSNKNGAIFSVQARSISRTLPRS
>Selaginella_moellendorffii_D8QUD7_WOX3-1
MDSLPTASCSTPSVGRRSYGRRWIANEVTWLELNCHLLKGRSEVFICGVFTGSPQRSFSLLFSPPASLDRMPRRKQQASRASSVSDQIDQERREMRLEIKALHVHHRSQRNNTNISSEPAPPRPVGVQQRWEPNSYQLQILEEFYAKATPPSPENIANIAELVGQVDHSKVYYWFSNKKSREKRKRRRLEEAAASASSSPAFSAIATTAAASSGSEQSHHQSYADQIVNDGSFLPDACLFETNVTLEQPRIIPSHEEESPLQLSLGWSFANLDEHWEFSVLIDRTLRLSPLGKWKLDDYRNVILSSTFWPKI
>Selaginella_moellendorffii_D8S3E7_WOX4-1
MTRYLRRQPQISGRKEGIASSVPEPPSPPGPARPAQPRWRPNEEQLAILEDFYKQGTPTSQENIDTITELLRHRGPAELNKVYSWFQNKKSRDKRKRRRIEEGAGTSGSFAIATTVAFQSSAASSGKLSSWMREQKKRRTRKKNMRDFSSCR
>Selaginella_moellendorffii_D8R3W4_WOX1-1
MSRRAVSPRASSQVDRRTQILELKALHKEHRIRSRSVHFFAFVCCLTDTAIVLSQGQRENNDLVAASARPPHERWLPNREQLAVLEDLYSKGTMPSQENIAEIVDLVDHDHGPVSESKVYFWFQNKKARERRQRRRIEEANAASGACASAIATTAAASASSGKSSAEDESMNHIISIGFSFPALLAKRGGKK
>Selaginella_moellendorffii_D8R404_WOX3-2
MPRSKQQASRASSVSDQIDQERREMRLEIKALHVHHRSQRNNINISSEPAPPRPVGVQQRWEPNSYQLQILEEFYAKATPPSPENIANIAELVGQVDHSKVYYWFSNKKSREKRKRRRLEEAGASASSSPAFSAIATTAAASSGSEQSHHQSYADQIVNDGSFLPDACLFETNVTLEQPRIVIRLWPWSSSSIVALAVDLDIDNMQQASKAAIIFATDDLHVFACTVGKWKLDDYRNVLLSSTFWPKI
>Picea_lambertina_PILA_22342
METSRKTLDIGMAHHMLQLKLSNVSTSSPENETCLTMITAQPASGSRWNPTAEQVTLLKELYRGGMRTPTAEQIQQISSQLKRYGKIEGKNVFYWFQNHKARERQKRRRYTIITDMLHQKHETDNWRREVEDSNSSSSHFSSPLCGNIEVDDPDNSSALYALKSGSRNATNRSLLGRFSEQFHYNTCHIRVDNSDPREGGAHDPEHLETLQLFPVQCQAGSVKSEQENCSSWLGNDNDYCSSDNISYGENNSGIGDPLELCLSSCVNVTNDSSIMWDFLGGH*
>Picea_taeda_PITA_11483
MVTSQPASGSRWNPTADQVTLLKELYRSGMRTPTAEQIQQISSQLKRYGKIEGKNVFYWFQNHKARERQKRRRYTIITDMLCQKPESDNWRREVQDSPSSSQFSSPLCGNIEVDALDNSSALYALKKGYRNATNRSFRGRVSQQFHCNTCHIQVDNSDPREEGEDDHDQLETLQLFPVQCQGGNIKSEQENCGSWLANDNDYYSSDNISYRENNSGIGDPLELCLSSCVNETNNNSIMWDFLGGH*
>Pseudotsuga_menziesii_PSME_47469
MLMITDQPASGSRWNPTAEQVTILKELYRGGMRTPTSEQIQQISSQLRRYGKIEGKNVFYWFQNHKARERQKRRRCTIITDMLRQKQKPESDSWIREEAEDSNSSSSQTASPFYGNIVLDAPDNSSALYALKTGSRNGMNRSNLEGRFSQQFHHNTCHIQSVNNDPREEVEDDHDQLMETLPLFPVQCQSGNVKSEQKNCSWNDNDYCLPDNISYSENYSAIRDPLELCLSSYLNETNHNSIMWDFFGGH*
>Sequoiadendron_giganteum_SEGI_11467
MSSASDSGANSFYKRLRPLIPKPLPASLETQHYHSSAAILEGQQMERDNFHQDFSDIQSKHVTPSGLNSSSIGGSSQQPVTSRWNPTPDQLRILEDLYTRGLRTPSAEQIQYITAQLRCYGKIEGKNVFYWFQNHKARERQKQRRRMEMMMCAENIDSASNAQIQPYEPNWKITRRPTSLTNNSKESEEFLKLAMPSTDQQADCTSMQINYNCMPHASASREKWLPEEEASSAMNRVPVIDDECDGGAAHDLKTLELFPLYSNNSKPHELRSMENKKHCKEGEFQCEVQEGDRQQEDNVKPCNSYFQFLPLHN*
>Sequoiadendron_giganteum_SEGI_26822
MGGMERLTKKKTNMGHLGMAHHILHPKPSNENDSHHCQTSHELEDHGNDAMNMITPQSSSGSRWNPTADQVTILKELYRSGMRTPTAEQIQQISSQLRRYGKIEGKNVFYWFQNHKARERQKRRRCNNNVLQKSATDSDTWIPEDDDSSPQLYGTTACRDSHNSRPLYAKEVETSQGYRDGISKWVHGFGQGFQYNPIMNNTNKTGGVDENNRSIGFGSSGSDLNSTGAFPKHRGFFIEEKESGCAGYEPETLQLFPLQALDLSLVVDKGLLYGLKRGFLTFVYSSSKVSPTSPSVVLGEELMTTLVVGKHVVVKAFPHVFSNIDVLSSLKKKRSSSYAPLLILGSFWGIVIFYCN*
>scaffold-AUDE-2053374-Widdringtonia_cedarbergensis
SRWNPTAEQVRILKELYRSGMRTPTAEQIQQISSQLRRYGKIEGKNVFYWFQNHKARERQKRRRCTNNMLQK
>scaffold-BUWV-2048211-Platycladus_orientalis
NENDNHYCQTSHEVEEHGNDVMNMLTPQSSSGSRWNPTAEQVTILKELYRSGMRTPTAEQIQQISSQLRRYGKIEGKNVFYWFQNHKARERQKRRRSNNNDVLQKPSAD
>scaffold-GKCZ-2071246-Diselma_archeri
SRWNPTAEQVRILKELYRSGMRTPTAEQIQQISLQLRLYGKIEGKNVFYWFQNHKARERQKRRRCTNSMLQKAATD
>scaffold-MHGD-2070328-Microcachrys_tetragona
GSRWNPTADQVTILKELYRAGMRTPTAEQIQQISSQLKCYGKIEGKNVFYWFQNHKARERQKRRR
>scaffold-NKIN-2012333-Thujopsis_dolabrata
SRWNPTAEQVTILKELYRSGMRTPTAEQIQQISSQLRRYGKIEGKNVFYWFQNHKARERQKRRRCNNNVLQKPAAD
>scaffold-NRXL-2063230-Metasequoia_glyptostroboides
NENDSHHCQTSHEIEDHGNDAMNMITPQSSSGSRWNPTADQVTILKELYRSGMRTPTAEQIQQISSQLRRYGKIEGKNVFYWFQNHKARERQKRRRCNNSVLQKAATD
>scaffold-QCGM-2012147-Saxegothaea_conspicua
SRWNPTADQVTTLKELYRAGMRTPTAEQIQQISSQLRCYGRIEGKNVFYWFQNHKARERQKRRRYCSNNNSNNRPATTD
>scaffold-XQSG-2007015-Microbiota_decussata
NENDNHYCQTSHEVEEHGNDVMNMLTPQSSSGSRWNPTPEQVTILKELYRSGMRTPTAEQIQQISSQLRRYGKIEGKNVFYWFQNHKARERQKRRRSNNNDVLQKPSAD
