# Supplementary material for: Water‐related innovations in land plants evolved by different patterns of gene cooption and novelty
Source: New Phytol. 2022 Feb 8;235(2):732–42. doi: 10.1111/nph.17981 (PMC9303528; doi:10.1111/nph.17981)
Supplement: Supplementary file 3 — Dataset S3 Fasta alignments and phylogenetic trees. [file NPH-235-732-s005.zip › Supplementary_Data_3_fasta_alignments_trees/Roots/Lateral_roots/WOX5_Q8H1D2_1_1kp.fasta.aln.trimmed]

>Physcomitrella_patens_BAM76366.1_WUSCHEL-related_homeobox_13-like_protein_A
PPHKSTARQRWTPSQHQLQILEKLFEQGSGTPNKQRIKEITAELSQHGAISETNVYNWFQ
NRKARAKRKQQL--------NQDESVSQGIPP
>Arabidopsis_thaliana_Q6X7K0_WUSCHEL-related_homeobox_1_WOX1
QHPPVMVSSRWNPTPDQLRVLEELYRQGTRTPSADHIQQITAQLRRYGKIEGKNVFYWFQ
NHKARERQKRRRQMETGHEEHNARCQTLELFP
>Arabidopsis_thaliana_Q9SIB4_WUSCHEL-related_homeobox_3_WOX3
--MSPVASTRWCPTPEQLMILEEMYRSGIRTPNAVQIQQITAHLAFYGRIEGKNVFYWFQ
NHKARDRQKLRKKLAKQLHQCCSHPKTLELFP
>Arabidopsis_thaliana_Q9ZVF5_WUSCHEL-related_homeobox_6_WOX6
NNIPAAATLRWNPTPEQITTLEELYRSGTRTPTTEQIQQIASKLRKYGRIEGKNVFYWFQ
NHKARERLKRRRREGGAIIKGKYATRTLNLFP
>Arabidopsis_thaliana_Q8H1D2_WUSCHEL-related_homeobox_5_WOX5
NGGTGTKCGRWNPTVEQLKILTDLFRAGLRTPTTDQIQKISTELSFYGKIESKNVFYWFQ
NHKARERQKRRKISID---------ETLQLFP
>Arabidopsis_thaliana_Q9FFK0_WUSCHEL-related_homeobox_7_WOX7
GGGTGAKCGRWNPTVEQVKLLTDLFKAGLRTPSTDQIQKISMELSFYGKIESKNVFYWFQ
NHKARERQKCRKISTVKFDH-----VRRHQLP
>Arabidopsis_thaliana_Q6X7K1_WUSCHEL-related_homeobox_2_WOX2
VNAGTASSSRWNPTKDQITLLENLYKEGIRTPSADQIQQITGRLRAYGHIEGKNVFYWFQ
NHKARQRQKQKQERMAYFNRQKQLSKTLPLFP
>Arabidopsis_thaliana_Q6X7J9_WUSCHEL-related_homeobox_4_WOX4
QLETHPGGTRWNPTQEQIGILEMLYKGGMRTPNAQQIEHITLQLGKYGKIEGKNVFYWFQ
NHKARERQKQKRNNLISLSCNLEIEVTLELFP
>Amborella_trichopoda_W1PNT8
CIKGGVKCGRWNPTTEQVRVLTDLFRAGLRTPTAEQIQRISSQLSFYGKIESKNVFYWFQ
NHKARERQKRRRVSVEKQQPCMFPS-----FP
>Amborella_trichopoda_W1PD07
SPGTAAVSSRWNPTKEQIEVLEGLYRQGIRTPTAEQIQQITRRLRVYGHIEGKNVFYWFQ
NHKARQRQKQRQDSLLRANHKGHETETLQLFP
>Amborella_trichopoda_W1NJL1
-----AVSTRWCPTAEQLMILEEMYRGGIRTPNALQIQHITTHLSYYGKIEGKNVFYWFQ
NHKARDRQKLRRKMIKQQQQCMLPKETLDLFP
>Amborella_trichopoda_W1NF48
DAGAQPTSSRWNPTPEQLRTLEEMYRRGTRTPTADQIQYITGQLRRYGKIEGKNVFYWFQ
NHKARERQKRRRRIEAAMELTFTITETLQLFP
>Amborella_trichopoda_U5CTL8
MPQAQVGSTRWNPTQEQIAILEMLYRGGMRTPNAQQIEHITAQLGRYGKIEGKNVFYWFQ
NHKARERQKQKRTSGALTLGSLDLEKTLELFP
>Brachypodium_distachyon_I1HTH5
SGRVGVKCGRWNPTAEQVKVLTELFRAGLRTPSTEQIQRISTHLGAFGKVESKNVFYWFQ
NHKARERHHHKKRRRVASSSRRPIMETLELFP
>Brachypodium_distachyon_I1HMF9
SSAAATGTTRWCPTAEQLMVLEEMYRGGLRTPNASQIQQITAHLAHYGRIEGKNVFYWFQ
NHKARDRQKLRRRLCMTHHLLQPSSKTLELFP
>Brachypodium_distachyon_I1J2M2
VQVAAGGTTRWNPSTEQIKVLEALYRGGMRTPNAAQIERITEELGRHGRIEGKNVFYWFQ
NHKARERQKQKRAALLTLATGHGGAVTLELFP
>Brachypodium_distachyon_I1HT89
-EAALLANARWTPTQEQRELLEGLYRQGLHTPSAEQIQGIAARLRQHGPVEGKNVFYWFQ
NYKARQRQRQRLQGLAYFDRHYLQTETLQLFP
>Brachypodium_distachyon_A0A0Q3LJN3
-----TPSTRWCPTPEQLMILEEMYRSGVRTPNAAEIQQITAHLAYYGRIEGKNVFYWFQ
NHKARERQRLRRRLCARHQQSFMPPRTLELFP
>Ginkgo_biloba_Gb_27283
SSSQPATSIRWSATPEQLTILDDMYRGGIHNPNAQQVMEITAQLSLYGKTQPKNVFYWFQ
NHKAREKQKLRFKHMDNSKQGSMKHQTLELFP
>Ginkgo_biloba_Gb_12294
SRSEHRVKKRWSPTKEQARILEHLYSTGTHNPTIDQIHLIAAHLQQFGNLEGMNVFYWFK
NHKARELRRRKKQCIH----NGQQSQTLQLFP
>Ginkgo_biloba_Gb_36701
SSSNNNASIRWNPTKEQIAVLEGLYRQGIRTPTAQQIQQITSRLRMFGNIEGKNVFYWFQ
NHKARQRQKQKQHNIFYFNRSTEKQRTLELFP
>Ginkgo_biloba_Gb_05339
GDQQNPSGTRWNPTPEQIRILEMFYKGGMRTPNAEQIEHITAQLRHYGKIEGKNVFYWFQ
NHKARERQKQKRNSLVATTKGKSLVQTLQLFP
>Ginkgo_biloba_Gb_29958
VVTRQAESSRWSPKAEQLTILEDMYASGIRNLSAEHTEQIAALLSLYGKIERKNVVYWFQ
NRKARDRQRQRLKDMNAPLKSSSESETLELFP
>Ginkgo_biloba_Gb_01484
GATPQPSTTRWNPTSEQLMILEDMYRGGIRTPNADQIQQITAHLSLYGKIEGKNVFYWFQ
NHKARDRQKMRRKNMDNNKQGSMEHTTLELFP
>Ginkgo_biloba_Gb_12565
ITPQ-TGGSRWNPTADQVAILKELYRGGMRTPTAEQIQHISSQLRLYGKIEGKNVFYWFQ
NHKARERQKRRRCTISMLHKLEMENETLQLFP
>Oryza_sativa_indica_A2WWU7_WUSCHEL-related_homeobox_5_WOX5
AAAAALANARWTPTKEQIAVLEGLYRQGLRTPTAEQIQQITARLREHGHIEGKNVFYWFQ
NHKARQRQKQKQQSFDYFSKYYPQQETLQLFP
>Oryza_sativa_indica_A2XZR3_Putative_WUSCHEL-related_homeobox_2_WOX2
GAAAVGSTTRWCPTPEQLMMLEEMYRGGLRTPNAAQIQQITAHLSTYGRIEGKNVFYWFQ
NHKARDRQKLRRLSCAHYYHAAYTTKTLDLFP
>Oryza_sativa_indica_A2ZH47_WUSCHEL-related_homeobox_3_WOX3
-----TPSTRWCPTPEQLMILEEMYRSGVRTPNAAEIQQITAHLAYYGRIEGKNVFYWFQ
NHKARERQRLRRRLCARHQQQSHHLKTLELFP
>Oryza_sativa_indica_Q25AM2_WUSCHEL-related_homeobox_4_WOX4
VQVPAAGTTRWNPSAEQIKVLEMLYRGGMRTPNSVQIERITEELGKYGRIEGKNVFYWFQ
NHKARERQKQKRAALLTLSTAGDGDVTLELFP
>Oryza_sativa_indica_A2WX37
SGRVGVKCGRWNPTAEQVKVLTELFRAGLRTPSTEQIQRISTHLSAFGKVESKNVFYWFQ
NHKARERHHHKKRRRGASSPHRLMTETLELFP
>Selaginella_moellendorffii_D8RAG9_WOX1-2
ASPARPPHERWLPNREQLAVLEDLYSKGT-MPSQENIAEAVSLVGHHGPVSESKVYFWFQ
NKKARERRQRRR--------SGPESQRILQHP
>Selaginella_moellendorffii_D8QUE1_WOX2-1
AGIAGIVRQRWEPNSDQLQILEEFYANS--TPPSPEITDLVGR---YGAVDHSNVYYWFT
NKNSREKRKRRR--------QSHRSKNGAIFS
>Selaginella_moellendorffii_D8QUD7_WOX3-1
SEPAPGVQQRWEPNSYQLQILEEFYAKAT-PPSPENIANIAEL---VGQVDHSKVYYWFS
NKKSREKRKRRR--------QSHHQEQPRIIP
>Selaginella_moellendorffii_D8S3E7_WOX4-1
PGPARPAQPRWRPNEEQLAILEDFYKQGTPT-SQENIDTITELLRHRGPAELNKVYSWFQ
NKKSRDKRKRRR--------SSWMRKNMRDFS
>Selaginella_moellendorffii_D8R3W4_WOX1-1
AASARPPHERWLPNREQLAVLEDLYSKGT-MPSQENIAEIVDLVDHHGPVSESKVYFWFQ
NKKARERRQRRR--------SAEDE-------
>Selaginella_moellendorffii_D8R404_WOX3-2
SEPAPGVQQRWEPNSYQLQILEEFYAKAT-PPSPENIANIAEL---VGQVDHSKVYYWFS
NKKSREKRKRRR--------QSHHQEQPRIVI
>Picea_lambertina_PILA_22342
ITAQPASGSRWNPTAEQVTLLKELYRGGMRTPTAEQIQQISSQLKRYGKIEGKNVFYWFQ
NHKARERQKRRRITDMLHQKSALYAETLQLFP
>Picea_taeda_PITA_11483
VTSQPASGSRWNPTADQVTLLKELYRSGMRTPTAEQIQQISSQLKRYGKIEGKNVFYWFQ
NHKARERQKRRRITDMLCQKSALYAETLQLFP
>Pseudotsuga_menziesii_PSME_47469
ITDQPASGSRWNPTAEQVTILKELYRGGMRTPTSEQIQQISSQLRRYGKIEGKNVFYWFQ
NHKARERQKRRRITDMLRQKSALYAETLPLFP
>Sequoiadendron_giganteum_SEGI_11467
GSSQQPVTSRWNPTPDQLRILEDLYTRGLRTPSAEQIQYITAQLRCYGKIEGKNVFYWFQ
NHKARERQKQRRRMEMMMCASMQINKTLELFP
>Sequoiadendron_giganteum_SEGI_26822
ITPQSSSGSRWNPTADQVTILKELYRSGMRTPTAEQIQQISSQLRRYGKIEGKNVFYWFQ
NHKARERQKRRRCNNNVLQKRPLYAETLQLFP
>scaffold-AUDE-2053374-Widdringtonia_cedarbergensis
--------SRWNPTAEQVRILKELYRSGMRTPTAEQIQQISSQLRRYGKIEGKNVFYWFQ
NHKARERQKRRRCTNNMLQK------------
>scaffold-BUWV-2048211-Platycladus_orientalis
LTPQSSSGSRWNPTAEQVTILKELYRSGMRTPTAEQIQQISSQLRRYGKIEGKNVFYWFQ
NHKARERQKRRRSNNNVLQK------------
>scaffold-GKCZ-2071246-Diselma_archeri
--------SRWNPTAEQVRILKELYRSGMRTPTAEQIQQISLQLRLYGKIEGKNVFYWFQ
NHKARERQKRRRCTNSMLQK------------
>scaffold-MHGD-2070328-Microcachrys_tetragona
-------GSRWNPTADQVTILKELYRAGMRTPTAEQIQQISSQLKCYGKIEGKNVFYWFQ
NHKARERQKRRR--------------------
>scaffold-NKIN-2012333-Thujopsis_dolabrata
--------SRWNPTAEQVTILKELYRSGMRTPTAEQIQQISSQLRRYGKIEGKNVFYWFQ
NHKARERQKRRRCNNNVLQK------------
>scaffold-NRXL-2063230-Metasequoia_glyptostroboides
ITPQSSSGSRWNPTADQVTILKELYRSGMRTPTAEQIQQISSQLRRYGKIEGKNVFYWFQ
NHKARERQKRRRCNNSVLQK------------
>scaffold-QCGM-2012147-Saxegothaea_conspicua
--------SRWNPTADQVTTLKELYRAGMRTPTAEQIQQISSQLRCYGRIEGKNVFYWFQ
NHKARERQKRRRSNNNNNRP------------
>scaffold-XQSG-2007015-Microbiota_decussata
LTPQSSSGSRWNPTPEQVTILKELYRSGMRTPTAEQIQQISSQLRRYGKIEGKNVFYWFQ
NHKARERQKRRRSNNNVLQK------------
