# Supplementary material for: Water‐related innovations in land plants evolved by different patterns of gene cooption and novelty
Source: New Phytol. 2022 Feb 8;235(2):732–42. doi: 10.1111/nph.17981 (PMC9303528; doi:10.1111/nph.17981)
Supplement: Supplementary file 3 — Dataset S3 Fasta alignments and phylogenetic trees. [file NPH-235-732-s005.zip › Supplementary_Data_3_fasta_alignments_trees/Roots/Lateral_roots/WOX5_Q8H1D2_1_1kp.treefile]

(Physcomitrella_patens_BAM76366.1_WUSCHEL-related_homeobox_13-like_protein_A:2.5344384857,(Arabidopsis_thaliana_Q6X7K0_WUSCHEL-related_homeobox_1_WOX1:0.0000027065,(((((((((Arabidopsis_thaliana_Q9SIB4_WUSCHEL-related_homeobox_3_WOX3:0.1500334165,((Brachypodium_distachyon_I1HMF9:0.2050651325,Oryza_sativa_indica_A2XZR3_Putative_WUSCHEL-related_homeobox_2_WOX2:0.2912555719)99:0.1350212397,(Brachypodium_distachyon_A0A0Q3LJN3:0.0589185091,Oryza_sativa_indica_A2ZH47_WUSCHEL-related_homeobox_3_WOX3:0.0423878506)99:0.1412184202)91:0.1278020842)99:0.1270103771,Amborella_trichopoda_W1NJL1:0.2548904448)99:0.3508369787,Ginkgo_biloba_Gb_01484:0.0966177509)74:0.0209137415,(Ginkgo_biloba_Gb_27283:0.3436621102,Ginkgo_biloba_Gb_29958:0.7187847042)84:0.0876463793)99:0.4283713703,(((Arabidopsis_thaliana_Q6X7J9_WUSCHEL-related_homeobox_4_WOX4:0.1974260177,(Brachypodium_distachyon_I1J2M2:0.1415814367,Oryza_sativa_indica_Q25AM2_WUSCHEL-related_homeobox_4_WOX4:0.0534760071)100:0.5676379819)68:0.0655289633,Amborella_trichopoda_U5CTL8:0.2455504341)95:0.3201820631,Ginkgo_biloba_Gb_05339:0.1268753235)96:0.2822714794)74:0.1107969971,(((Arabidopsis_thaliana_Q6X7K1_WUSCHEL-related_homeobox_2_WOX2:0.4567458176,Ginkgo_biloba_Gb_36701:0.3306258010)42:0.0000023669,(Brachypodium_distachyon_I1HT89:0.5022002438,Oryza_sativa_indica_A2WWU7_WUSCHEL-related_homeobox_5_WOX5:0.0000024222)92:0.3271600285)70:0.0865919323,Amborella_trichopoda_W1PD07:0.2523842872)90:0.6264081147)55:0.0985578969,(((((Arabidopsis_thaliana_Q8H1D2_WUSCHEL-related_homeobox_5_WOX5:0.0330617436,Arabidopsis_thaliana_Q9FFK0_WUSCHEL-related_homeobox_7_WOX7:0.3641759547)99:0.1841772718,(Brachypodium_distachyon_I1HTH5:0.0882778084,Oryza_sativa_indica_A2WX37:0.0000020792)100:0.6052729455)96:0.2581505787,Amborella_trichopoda_W1PNT8:0.0208268281)100:0.8385171513,(Ginkgo_biloba_Gb_12565:0.1849323476,scaffold-GKCZ-2071246-Diselma_archeri:0.0256945778)56:0.0000028832)54:0.0446919105,((((Picea_lambertina_PILA_22342:0.0000023422,Picea_taeda_PITA_11483:0.0609330468)88:0.0287266646,Pseudotsuga_menziesii_PSME_47469:0.0452362658)99:0.1438358748,((Sequoiadendron_giganteum_SEGI_26822:0.0000027891,((scaffold-MHGD-2070328-Microcachrys_tetragona:0.0387176938,scaffold-QCGM-2012147-Saxegothaea_conspicua:0.1382101401)92:0.1336682205,scaffold-NRXL-2063230-Metasequoia_glyptostroboides:0.0142700417)38:0.0000020728)64:0.0160553659,((scaffold-BUWV-2048211-Platycladus_orientalis:0.0000023344,scaffold-XQSG-2007015-Microbiota_decussata:0.0142139980)78:0.0290194844,scaffold-NKIN-2012333-Thujopsis_dolabrata:0.0000023344)51:0.0000023441)69:0.0373306611)64:0.0403444117,scaffold-AUDE-2053374-Widdringtonia_cedarbergensis:0.0000023344)33:0.0000021155)96:0.4019864413)48:0.0476214034,(Arabidopsis_thaliana_Q9ZVF5_WUSCHEL-related_homeobox_6_WOX6:0.6003604010,Ginkgo_biloba_Gb_12294:1.7867237233)26:0.0000022775)53:0.1556679386,(Amborella_trichopoda_W1NF48:0.2247255479,Sequoiadendron_giganteum_SEGI_11467:0.3797434149)48:0.1024947630)73:0.4187114387)94:1.4474399500,((Selaginella_moellendorffii_D8RAG9_WOX1-2:0.2091766369,Selaginella_moellendorffii_D8R3W4_WOX1-1:0.0000024577)100:1.4325818340,((Selaginella_moellendorffii_D8QUE1_WOX2-1:1.1378172580,(Selaginella_moellendorffii_D8QUD7_WOX3-1:0.0000023422,Selaginella_moellendorffii_D8R404_WOX3-2:0.0348873661)100:0.4644752098)96:0.6161693139,Selaginella_moellendorffii_D8S3E7_WOX4-1:1.1246320079)94:0.3323401978)96:0.9589768012);
