# Supplementary material for: Water‐related innovations in land plants evolved by different patterns of gene cooption and novelty
Source: New Phytol. 2022 Feb 8;235(2):732–42. doi: 10.1111/nph.17981 (PMC9303528; doi:10.1111/nph.17981)
Supplement: Supplementary file 3 — Dataset S3 Fasta alignments and phylogenetic trees. [file NPH-235-732-s005.zip › Supplementary_Data_3_fasta_alignments_trees/Roots/Primary_roots/ABI8_Q9C9Z9_1_1kp.fasta]

>Arabidopsis_thaliana_Q9C9Z9_Glycosyltransferase-like_KOBITO_1_ELD1
MKSTHHHRAPLISASSSSSSSSQNHSFVSRLLLLLTLLPVSLACLAFILQWRGGGLADPASASVRSSTSVPGGSDLNHEVFPGMETVSSVSPKSHQSSSDCSNLARSSSPSFPYYADWKFGVDTSLKPKICITTSTSAGLDQILPWMFYHKVLGVSTFFLFVEGKAATPSISKVLESIPGVKVIYRTKELEEKQAKSRIWNETWLSSFFYKPCNYELFVKQSLNMEMAIVMARDAGMDWILHLDTDELIYPAGAREYSLRRLLLDVPPNVDMVIFPNYESSVERDDIKDPFTEVSMFKKNYDHLPKDTYFGMYKEATRNNPNYFLTYGNGKSVARVQDHLRPNGAHRWHNYMKTPNEIKLEEAAVLHYTYSKFSDLTSRRDRCGCKPTKEDVKRCFMLDFDRSAFIIASTATDEEMLSWYREHVVWGDKDVKTKLLRKGILTRIYSPMVVIQALKESGVFSSVVSSASTNLSKKKFLSSIHKSNSSRSTASESLPSKESKSEGISARHLLEAESAIPPLSPPGMEQARFFTED
>Arabidopsis_thaliana_Q5XV99_Glycosyltransferase-like
MAGLYSSSSSSKPTLSSSPSSSSSSRLFLLVTLLPLSLACFAFVLQWRGGLDDPVTHWSIDHHEFPGMVTTQEKRSLRRSVSDSGCVDLLGQSRSPSFPYFRNWKFDYHSDLKPRICITTSTSAGLEQTLPWIYFHKVIGVSTFYLFVEGKAASPNVSRVLETIPGVKVIYRTKELEEKQAKSRIWNETWLSSFFYKPCNYELFVKQSLNMEMAITMAQDAGMEWIIHLDTDELIHPSGTHEYSLRKLLGNISADVDVVIFPNYESSVERDDIREPFSEVSMFKKNFDHLLRDVYFGNYKDATRGNPNYFLTYGNGKAAARVQDHLRPNGAHRWHNYRKSPNEVKLEEAAVLHYTYPRFSDLTSRRDRCGCKPTKVDVKRCFMLEFDRAAFIIASTASSEEMLQWYREHVVWTDEKLKLKLLRKGILTRIYAPMVIIQELREAGVFSSVVIAAHKSPSKNSSTADSTSGITRESSQETGKRRVLEFHLDVDGESQASAVPPQSPPGLEATQMEL
>Arabidopsis_thaliana_B3H5R0_Glycosyltransferase-like
MASSDSSYSRKFLLITFLPLSLACLAFLLQWRSGVNDSVTQWFDDNYPFPGMATVSEKRSLRSDSSCVSLLGQSRTQAFPYLRDLKLDHKPDLKPRICITTSTSAGLEQTLPWIFYHKVIGVETFYLFVEGTAASPNVSRVLETIPGVNVIYRTRELEEEQAKSRIWNETWLEKFFYKPCNYELFVKQNLNMEMAITMARDAGMDWILHLDTDELVHPSGTREYSLRNLLRDVPADVDEVIFTNYESSVERDDIKEPFTEVSMFKKNFKHLPREVYYGNYKEATRGNPNYFLTYANGKSAARIQDHLRPNGAHRWHNYKTYPNIKELDEAAILHYTYSKFSDLTSRRDRCGCKPTKKDVKRCFMLDFDRAAFIIASTSTSEEMLQWYRERVVWTDDNLILKLLRKGILTRIYAPMVIIQELREAGVFSSVVTSAHMSLSKNRSNSSTSSNY


>Amborella_trichopoda_W1NZR0
MGSYYMLSALSRGERKPALMAGPYAPLRTYPSQQGFASRLLLLLTLLPLTLATFAFLLQWRGGLNDPTSRWPGDNRNFPGTSPLSTTSLSSSSSSSSSSGDCHNKLDFPYYHDWGFKFASDAHPKICITTSTSAGLDQILPWIFYHKVIGVTSFFLFVEGKAASSNVSAVLESLPGVKVVYRTKELEEKQAKSRIWNETWLSSFFYKPCNYELFVKQSLNMEMAVVMARDAGMDWIIHLDTDELIHPAGAKEYSLRQLLLDVPDNVDMVIFPNYESAIEREDIKEPFSEVSMFKKNYDHLTKETYFGMYKEATRGNPNYFLTYGNGKSAARVQDHLRPNGAHRWHNYMKTPNELKLDEAAVLHYTYTKFSDLTSRRDRCGCKPTKEDVKRCFMLDFDRAAFIIASTATEEEMLRWYREHIVWTDKTLNMKLLRKGILTRVYAPMVIVQGLGDSGVFTNAIASSHSYSKGQFLSSIGHPRSSGSSETPKSTASGTLISELHNQESKAAASRKLLFKLPNVTSIAAMPPMSPPALDDDDHLPMIM
>Brachypodium_distachyon_I1HDL2
MAGYRGASSSAAGAGGGAAAFATRVLLLLTLLPLALAAFAFVLQWRGGMRDPTGTAWPADTQRFPGMENSPLGSSSSGGGGSYFAVTSASGSSAAADCAEILGRSASSHGISLYRGWSFDSDAAITPKICITGSTSASLHQILPWLYYHKVIGVSHFILFVEGEAAKPAVTSVLESIRGVKIIFRTKELKEQQDRSRIWNETWLSGFFYKPCNYELFVKQSLNMEMAIVMARDAGMDWIIHLDTDELIHPAGAREYSLRRLLLDVPDNVDMVIFPNYESSIERDDIKDPFTEVSMFKKNYDHLPKDTYFGLYKEATRGNPNYFLTYGNGKSAARVQEHMRPNGAHRWHNYMKTPNEIKLEEAAILHYTYTKFSDLTSRRDRCGCKPTKEDVKRCFILEFDRLAFIIASTATEEEMRNWYREHVVWTDKDTNLKLLRKGVLTRIYAPMAIIRGLKESGIFTAAVTSAKANSKVKSSNSLENKSVHANVTAARSTTLNERGSHNSQATARKVLEMVDIQEGAMPPMSPPGFLELVESALS
>Brachypodium_distachyon_I1HN95
MPAQAPSGSGSGGGGGAAWRHLLLLLTALPLALAFLAFALQWRGGGVEDPVARWPPHAFPGMKASHSAAADLRLPSSACDEVLVGSSSPAFPYLRGWSFQFDAAHNPKVCVQTSTSAGLEQILPWLFYHKVVGVAHFLLFVEGKAAKPGVAGVLESIPGVKVVYRTKELEEQQARSRIWNETWLAGFFYKPCNYELFVKQSLNMEMAIVMARDAGMDWIMHLDTDELLYPGGAAEYSIRRLLADVPGDVDMVIFPNYESSVERDDIKDPFSEVSMFKKNYDHLPKDTYFGMYKEATRGNPNYFITYGNGKSAARVQDHLRPNGAHRWHNYAKSPNEIKLEEAAVLHYTYTKFSDLTSRRDRCGCKPTKQDVKRCFMLDFDRQAFIIASTASEEEMLRWYNERVVWNDRQLNLKLLRKGVLTRIYAPMAIVQGLRESGVFTKVIAAGQSAVNGKVPLKQHDAQNKTDPKTTDISRKFIKANSRKILNIIEESANMDSDASAVPPLSPPSLDDEHEFHVSCPGTDRSMDG

>Brachypodium_distachyon_I1HDL4
MAGYRGASSSAAGAGGGAAAFATRVLLLLTLLPLALAAFAFVLQWRGGMRDPTGTAWPADTQRFPGMENSPLGSSSSGGGGSYFAVTSASGSSAAADCAEILGRSASSHGISLYRGWSFDSDAAITPKICITGSTSASLHQILPWLYYHKVIGVSHFILFVEGEAAKPAVTSVLESIRGVKIIFRTKELKEQQDRSRIWNETWLSGFFYKPCNYELFVKQSLNMEMAIVMARDAGMDWIIHLDTDELIHPAGAREYSLRRLLLDVPDNVDMVIFPNYESSIERDDIKDPFTEVSMFKKNYDHLPKDTYFGLYKEATRGNPNYFLTYGNGKSAARVQEHMRPNGAHRWHNYMKTPNEIKLEEAAILHYTYTKFSDLTSRRDRCGCKPTKEDVKRCFILEFDRLAFIIASTATEEEMRNW


>Bathycoccus_prasinos_K8EP19
MTKLIHISLLKLSFTRMSLRRAANNNNNIIFNNISTRRERRRIVRDFLSPSMMLFSFSFLLSLFFFFPWCWLSKNTRGESTRSTTLRADGNHHGLLVAVVTTTKDASGRRFEQWVRYHEQVGIGLFYVFVDDRTKKYDAFSQKKENVKLFSESEMESIRSKLLCNKEQWLVPWIRKRGCNAELFVKQSQNVEMAIEMATEDNVDWIAHIDTDELLFPAGVANLDIRELLREYQPRDIDGIVLPNYEAVPETKGGVQDPFVDATLFKCNYAHADKKTWKKLGGVVVRNKSLPNFFLAYANGKSIARVARNRLRSNGAHRFKFRPISKSPSSRQRFNEVTHSEAKILHYPYMNLDESIKRLRNCCPRDVTSSLDAEKINQTFLLDFDRQAFVALVLNGEGEDEESERLEGRRRRAEAWYNERIVFEDVNETAALVHSGVFDRIYAPSLLLKKLSQK


>Ginkgo_biloba_Gb_04570
MAGSYSSRSPPQQNAMASRLLCLLTALPLTLALFAFILQWRGGLNDPVGRWAGDTSKFPGMSTNSPSNVHSVTGSDCGDQLGRSTSPSFPYYRGWTFEFA
IDSHPKICITTSTSAGVDQILPWIYYHKVIGVTNFFLFVEGKAASPNASAVLDSIPGVKVVHRTKELEEQQAKSRIWNETWLSSFFYRPCNYELFVKQSL
NMEMAIVMAREGNMDWIIHLDTDELLHPAGAKEYSLRQLLLDVAHDVDMVVFPNYESAIERDDIKEPFSEVSMFKKNYDHVTKETYFGLYKEATRGNPNY
FLTYGNGKAAARVQDHLRPNGAHRWHNYMKTPNEIKLEEAAVLHFTYTKFSDLTSRRDRCGCKPTKEDVKRCFMLEFDRAAFIIASTATEEEMRRWYRER
IVWTDKDLNLKLLRKGLLTRIYAPMAIVQGLREAGVFSNALASGHAMLEKSMSKEQFLSSISNSTRNNSSVASTTKKVGVNKLKTKSLGKVGEGDSQAAS
RKLLEESNHFIAAVPPMAPPTLDVYSGSF*
>Klebsormidium_flaccidum_A0A1Y1I3Z3_EXTENDED_SYNAPTOTAGMIN-RELATED_domain_containing_protein
MVGISPARLLCAITTLPLLLAGFAFFLQQRDGYDDPKRLSRLYGVEEPMFPGGAGKAPGQVALDCSKSGDGGRRMPVFPNGVNVSLQDVSAGGPKLAICTSTSAGLDQVLPWLFYHKALGVNTYFLFVEGSAAQPNSTTVLESIPGVKLVPRTKELEDQQAKSRIWNENWLSGFFYQPCNYELFVKQSLNMEMAIVMARDAGMDWIIHVDTDELLSPEGTEDFSLTRLLEEVAPDVDLVVFPNYETIIERVDVGDPFAEVTVFKKNFDHVPDALYYQHYQEATRGNPNYFLTYGNGKSAARVIPGLRPNGAHRWHNYDKVPVEITHETAPVLHYTYAKFSDLKTRKNRCGCKPTEEDVKKCFMLDFDRLAFIVASTASEEDILQFYKDHVVWSREEIDSLVSKGLFGRLYTPQVIIRGIQSSGILQRTIAAAGVALDEPLPALVKHVARRSMTEASPGDEKRVPGVAALRAAIEKQLTKPKTQFLDKMLGRKGSSAWRRRGGEESDGGVGGKSGGHEESWGRLVKPG
>Marchantia_polymorpha_A0A176WP82
MAGGPYSRHAPLQQLPRSQQPQQHSTSRILLWALTMLPLGLAAFAFGLQWKGGALSDPATIGRLGGDTSRLPGVQLSNSPSGGRTITTSDCAGASTDALSKRNIPSFPHHPGWQYAIVGEARPKICICTSTSAGLDQILPWLYYHRVLGVTNFLLFVEGKAASRNSSAVLEAIPGVQVVHRTKELEEKQAKSRIWNETWLSSFFFRPCNYELFVRQSLNMEMAIVMARAAGMDWIIHLDTDELLHPAGSSEFSLRRLLGEVADDVDMVVFPNYESAIERDDIKEPFTEVSMFKKNYDHVMKETYFGLYREATRGNPNYFLTYGNGKAAARVQNHLRPNGAHRWHNYMKNPNEIKLEEAAVLHFTYTKFSDLTSRRDRCGCKPTKEDVKKCFMLEFDRDAFIIASTFTEEEMRVWYRQHVVWTDKELNLKLMRKGLLTRIYAPMVIIQGLREAGVFSDALIAGQELLEKYKSRDEFLSSVSRSPEKMKSSLDERVGLSEGEQQTMRKTDEDMEISMTTSQDQDIMQRARRQLQQFLDVYPQAMPPMGSPDLSSEITS
>Oryza_sativa_indica_B8AB16
MALAAFAFALQWRGGMRDPAGAAWPAETQRFPGMENSPLGSSSSSSGGGGGGGSYFAVTSSQSSSAAADCAEILGRSAASSSHGGISLYRGWGFDSDAGLTPKICITGSTSAGLHQILPWLYYHKVIGVSHFFLFVEGEAAKPAVTSVLESIRGVKIIYRTKELKEKQDRSRIWNETWLAGFFYKPCNYELFVKQSLNMEMAIIMARDAGMDWIIHLDTDELIHPAGAREYSLRRLLLDVPDNVDMVIFPNYESSIERDDIKDPFTEVSMFKKNYDHLPKDTYFGLYKEATRGNPNYFLTYGNGKSAARVQEHLRPNGAHRWHNYMKTPNEIKLEEAAILHYTYTKFSDLTSRRDRCGCKPTKEDVKRCFILEFDRLAFIIASTATEEEMRNWFREHVLWNDKDTNLKLLRKGVLTRIYAPMATTHLLNDSSLQAIIRGLKESGVFTTAVTSAKAHAKLKSSNTDLKNKESIHPNITQGDHLQATVRKILEMVDAQEEAMPPMSPPGFLHQTVETALS
>Oryza_sativa_indica_B8AVD2
MPPQAPSPAPAPSGSVGGAAWRHLLLLLTGLPLALAALAFALQWRGGGVDDPTARWPPHAFPGMGMTDPTPPSLPSSACGEVLIASSGPSFPYLRGWSFPFDSDSDAALHPKVCVQTSTSAGLDQILPWLFYHKVVGVAQFLLFVEGRAAKPQVAGVLESIPGVKVVYRTQELEEQQARSRIWNETWLAGFFYKPCNYELFVKQSLNMEMAIVMARDAAMDWIIHLDTDELLYPGGGAEYSVRHLLADVPGDVDMVIFPNYESSVERDDIKDPFSEVSMFKKNYDHLPKDTYFGMYKEATRGNPNYFLTYGNGKSAARVQDHLRPNGAHRWHNYAKSPNEIKLEEAAVLHYTYTKFSDLTSRRDRCGCKPTKDDVKRCFMLDFDRAAFIIASTASEEEMLRWYNERVVWNDKQLNLKLLRKGVLTRIYTPMAIVQGLRESGVFTSSIAAAQSLVNDKVSLKENNVQNKNHTKLEKVSRKFIRANSQASARKILHAVEPASHDSNVSAVPPLSPPSLDNHLLELS
>Physcomitrella_patens_A9SZX1
MPSSRFAPAPSTSQRILFVLTSLTVCLALFAFGLQWRGGDLVDSARLGDNSLLPGLQKEHLNSPLNGHLGSNPDCTRILPPHIGMFPHYIGWQYAIQNKHSSKIAITSSTSAGLEQILPWLYYHRTIGVTHFFLFVEGKAASLNSTSVLELIPGVKIIHRTSELEENQAKSRIWKETWLSGFFYKPCNYELFVKQSLNMEMAIVFAREVGIDWIIHLDTDELLYPAGAPEYSLQRLLNDVAPDVDMVVFPNYETAIEREDIEEPFSEVTMFKKNYDHVPKETYFGLYREATRGNPNYFLTYGNGKAAARMQDNLRPNGAHRWHNYAKTPNEIKLEEAAVLHYTYTKFSDLTSRRDRCHCKPTKEDVKRCFMLDFDRAAFIIASTASQEEMKRWYRKHVVWTDKDLNMKLMRKGLLTRLYVPAAIVQGLQEAGVFSNAVQAGQANLEKTLQREKIQSSSNGTIKTSKPLSALEKSLQQDKNIFNIPVTSNQGAAGGRAAAMPPRSPPSTDLIQ
>Physcomitrella_patens_A9SZK1
MTQWTDRDLDDSAQLGEIAGGDARFSRAKDPVNSHLGGRFGTSSVCGKVQASHNGMLPNHIGWQHVTQKEQSSKIAITSSTSAGLEQILPWLYYHRVVGVTHFFLFVEGQAASLNSTSTLEAIPGVKIIHHTEELQNQQAKSRIWNETWLSGFFWKPCNYELFVKQSLNMETAIVFAREIGIDWIIHLDTDELLHPAGAPEYSVQRLLHSIAADVDMVVFPNYESAIERDDLEDPFREVTMFKRNYDHVSKETYFALYKEATRGNPNYFLTYGNGKAAARIKDHLRPNGAHRWHNYAKAPNEIKLDEAAVLHYTYAKFSDLTSRRDRCHCKPTREDVKRCFMLDFDREAFIIASTASEEEMKRWYREHVVWADKELNLKLMRKGLLTRLYVPQAIMQGLQVAGVFRNAVQVGQDRLAKSLKQEHSVFRSSSSAKFLNGSTSEGRLVSEAIPNEFLSINEASTTAAMPPLSPPRLHHLGSNFSSSFEGSQ
>Anthoceros_angustus_000386_locus=scaffold1_size3809330_2976331_2979083_+_len_1368
MLLAAFAFVLQWNGEVNDSAGTARLDGETLRFPGMQITSPSAGHLSSADALSRLQPNSAT
SVPHQPGWQDLSLNDLGPKICIASSTSAGLDQILPWLFFHRVLGVTRFFLFVEGKAASPH
SAAILESITGVTVIHRTKDLEERQEKSRIWNETWLSSFFYRPCNYELFVKQSLNMEMAIV
MARDSGMEWIIHLDTDELLHPAGAREYSLRSLLGDVAADVDMVVFPNYESAIERDDIVDP
FTEVSMFKKNFDHVPKETYFGLYKEATRGNPNYFLTYGNGKAAARVQDHLRPNGAHRWHN
YMKNPNEVKLEEAAVLHYTYSKFSDLTSRRDRCNCKPTKEDVKRCFMLEFDRAAFIIAST
STEEGMHRWYREHVVWTDKELNLKLTRKGLLTRIYAPQVIVQGLRDAGVFKDALASGEAH
FRNSALKNELRSSGVASPKGVGPSQADGQSNVAVE*
>Anthoceros_angustus_004094_locus=scaffold12_size1846722_445413_446492_+_len_1080
MPMLHHPALELKLSIVTTTAASLDLLLPWVFYHKVIGVSNFYMFVEGEAASQNNTMILQN
IPGVKVIKRDEELDRKQKESRIWNETWLSPFFNKPCNNELFVKQSFNMEMGIALAKEAGM
DWIMHLDSDELVYPANSPDNSITSILAEVPKDVDQVVFHNDEAAVERDDIIDPFTEVTLF
KRNQAMVPSDIHRKFRSTIYKNKHYFLTYANGKAAARIQDNLRPSGAHRWGTYSRSRRLR
SKHLEESVVLHYSYTRFSDLTSRKNRCGCDPELKTLKRCIMLPFDREAYVIAGSNATEAR
MRTWYQAKVVWSKREDVLKLLKLGVMRRTTGPQIIIQGLREAGVFKDAIEKGYKDGTGE*
>Anthoceros_punctactus_evm.model.utg000039l.230.1_EVM_Apun_evm.TU.utg000039l.230___utg000039l_1003727-1006572(+)
MAGVQSSRLAPCPVYRVLYLLTALPMLLAALAFVLQWNGEVNDSAGIARLDGETLRFPGM
QHTSPSAGHLSSADALNRLQPNSATSVPYQPGWQDLSLNNLGPKICIASSTSAGLEQILP
WLFFHRVLGVTRFFLFVEGEAASPHNTSILESITGVTVIHRTKDLEERQEKSRIWNETWL
SSFFYRPCNYELFVKQSLNMEMAIVMARDSGMEWIIHLDTDELLHPAGAREYSLRSLLGE
VAADVDMVVFPNYESAIERDDIVDPFTEVSMFKKNFDHVPKETYFGLYKEATRGNPNYFL
TYGNGKAAARVQDHLRPNGAHRWHNYMKNPNEVKLEEAAVLHYTYSKFSDLTSRRDRCNC
KPTKEDVKRCFMLEFDRAAFIIASTSTEEEMHRWYREHVVWTDKELNLKLTRKGLLTRIY
APQVIVQGLRDAGVFKDALASGEAHFRDSALKQELGSSGVHSPKGLGPSRPEVQSNVAVQ
*
>Fontinalis_antipyretica_00989-RA__[mRNA]__locus=164417_48305_52077_-_[translate_table__standard]
MPAMPGSRFAPAPSTSQRVLFVLTAMTVLLALFAFGLQWRGGDLVDSARLGKLAGDQSRL
PGVQQDALTSPWSGRFGTSSDCPKFQPPHIGMFPHHIGWQYAFQKTHSTKVNFWFQRFSV
VCTQFESNLGGEGSQLWKDERLSLALVLIPKQLEALTLSFEQIAITSSTSAGLEQILPWL
YYHRTIGVTHFFLFVEGKAASLNSTSVLEAIPGVMIIYRTKELEEKQAKRRVIVGSMYCP
HSGQNILMCCLTNVQQITETSLLIFCSRIWNETWLSSFFYKPCNYELFVKQSLNMEMAIV
FAREVGIDWIIHLDTDELLHPAGAPEYSLQRLLNDVAADVDMVVFPNYESAIERDDIESP
FSEVTMFKKNYDHVTKETYFGLYREATRGNPNYFLTYGNGKAAARMQDNLRPNGAHRWHN
YVKTPNEIKFDEAAVLHYTYTKFSDLTSRRDRCHCKPTKEDVKRCFMLDFDRAAFIIAST
ASQEEMKRWYREHVVWTDKDLNLKLMRKGLLTRLYVPAAIVQGLQEAGVFSNAVQAGQAR
LEKSLQQEDSATKLLNFVKADNKQTDTKATETTEVAPNEKNASRTAAMPPLPPPGLEHLA
SDLLAKAAAHL
>Pleurozium_schreberi_maker-scaffold_883-snap-gene-0.60-mRNA-2_gene=maker-scaffold_883-snap-gene-0.60_name=maker-scaffold_883-snap-gene-0.60_seq_id=scaffold_883_type=cds
MPAMPGSRFAPAPSTSQRVLFVLTAMTVLLALFAFGLQWRGGDLVDSARLGNLAGDQSRL
PGAQQDALTSPLGGRFGTSSDCPKFQPPHIGMFPHHIGWQYAVRKKHSTKIAITSSTSAG
LEQILPWLYYHRTIGVTHFFLFVEGKAASLNSTSVLEAIPGVMIIHRTKELEEKQAKSRI
WNETWLSSFFYKPCNYELFVKQSLNMEMAIVFAREVGIDWIIHLDTDELLHPAGSPEYSL
QRLLNDVAADVDMVVFPNYESAIERDDIIDPFSEVTMFKKNYDHVTKETYFGLYREATRG
NPNYFLTYGNGKAAARMQDNLRPNGAHRWHNYAKQPNEIKFDEAAVLHYTYTKFSDLTSR
RDRCHCKPTKEDVKRCFMLDFDRAAFIIASTASQEEMKRWYREHVVWTDKDLNLKLMRKG
LLTRLYVPAAIVQGLQEAGVFSNAVQAGQARLEKSLQQEDAAIKLPNSLKADIKQTDTKA
TEPSQVAPNEQHAMNANRTAAIPPLAPPGLEHLASDLSAKAAANL*
>Pleurozium_schreberi_maker-scaffold_883-snap-gene-0.60-mRNA-1_gene=maker-scaffold_883-snap-gene-0.60_name=maker-scaffold_883-snap-gene-0.60_seq_id=scaffold_883_type=cds
MPAMPGSRFAPAPSTSQRVLFVLTAMTVLLALFAFGLQWRGGDLVDSARLGNLAGDQSRL
PGAQQDALTSPLGGRFGTSSDCPKFQPPHIGMQLEALTLSFGQIAITSSTSAGLEQILPW
LYYHRTIGVTHFFLFVEGKAASLNSTSVLEAIPGVMIIHRTKELEEKQAKSRIWNETWLS
SFFYKPCNYELFVKQSLNMEMAIVFAREVGIDWIIHLDTDELLHPAGSPEYSLQRLLNDV
AADVDMVVFPNYESAIERDDIIDPFSEVTMFKKNYDHVTKETYFGLYREATRGNPNYFLT
YGNGKAAARMQDNLRPNGAHRWHNYAKQPNEIKFDEAAVLHYTYTKFSDLTSRRDRCHCK
PTKEDVKRCFMLDFDRAAFIIASTASQEEMKRWYREHVVWTDKDLNLKLMRKGLLTRLYV
PAAIVQGLQEAGVFSNAVQAGQARLEKSLQQEDAAIKLPNSLKADIKQTDTKATEPSQVA
PNEQHAMNANRTAAIPPLAPPGLEHLASDLSAKAAANL*
>scaffold-DRGY-2037153-Chaetosphaeridium_globosum
RLLYFTTILTTCLAAFAFILQSHSGLDDPAALNKLYGDDDTGKFPGWVSKRVGEGNERVLATSKPGARSMPEGSREHRFPHGTGWVAGSPERTDPKICFTTTTASSVQSIITWMLYHKAIGVDHFYLFVEGAAAEPNATAVLQSIEGVKVILRTKELEEEQAKSRIWGENWLSSFFYKPCNYELFVRQSLNMEMAIVMARENKMDWIAHVDTDELLYPAGVEDYSLKTLFASVSAEADMVVFPNYESAVEKDTVVEPFLEATMFKKNYDHVTREVYFGHYREATRGNPNYFLTYGNGKSAARVVDNLRPNGAHRWHNYARTPIEVRLEEAAVLHYTYSKFSDLTSRRDRCGCKPTKEDVKKCFMLDFDRMAFIIASTASEEEMRLWYNEHVVWGDKETNLKLMRKGLFGRIFAPSVIVQGIKSSGIVERLIAEG
>scaffold-FQLP-2033274-Klebsormidium_subtile
ARLLCAITTLPLLLAGFAFFLQQRDGYDDPTRLSRLYGVEEPMFPGGAGKAPGQVSIDCPKSGDGGRPVPVFPNGVNVSLQDVSAGGPKLAICTSTSAGLDQVLPWLFYHKALGVDTYFLFVEGSAAQPNSTEVLESIPGVKLVPRTKELEDQQAKSRIWNENWLSGFFYQPCNYELFVKQSLNMEMAIIMARDAGMDWIIHIDTDELLSPEGTEDYSLTRLLEEVAPDVDLVVFPNYETIVERVDVEDPFAEVTIFKKNFDHVPDAVYYQHYQEATRGNPNYFLTYGNGKSAARVIPGLRPNGAHRWHNYDKVPVEITHQTAPVLHYTYAKFSDLKTRKNRCGCKPTEEDVKKCFMLDFDRLAFIIASTASEEDILQFYRDHVVWSREEIDSLVSKGLFGRLYTPQVIIRGIQASGILQRTIAAAGVALDEPLSALVKHVSRRSMTEASLGDEKRVPGGAALRAAIEKQLTKP
>scaffold-GGWH-2013974-Onychonema_laeve
TQRILIFLTALPLGLAAFAFLVSGPPFEDDAMPMGWADRHGKAAVNESAAAVLPEHCLTRPKNNKLMFPYRPWHASLKPLDAPRICICTTTAAGLDQTLPWLYYHRTIGVEMFIIFVEGRAASPESQAALETIPGVKVVPRSKDLDYRQAHSRVWNETWLSFFFYKPCNYELFVRQSLNMEVAIDMAREARMDWISHVDTDELLYPAGALEFSLQRLLSEAPPDADNVIFPNYETAIERDDITDPFAEISMFKKNFDHVAKEAYFGHYKEATKGNPNYYLTYGNGKSAARVVDHLRSNGAHRFHNYARMPKEMKFPEAAVLHYTYTKFSDLTSRRDRCGCKPTKEDVKRCFMLDFDRMAFIVASTQTEEQMRQWYREHVVWTDKDLNDKLLKKGLFGRIHTPQVIIRGIQSSGIINATIQNGLELLKQRK
>scaffold-GYRP-2022919-Euastrum_affine
ASSRSSQRILVLLTALPLGLAAFAFFLSGPPFEDDVMPGWADRKGQNHVNDSATAAGQLALSEHCTLRPRNGMHMFPYRPWHAGLKPLDAPRICICTTTAAGLDQTLPWLYYHRTLGVELFLIFVEGRAAAPESAAALETIPGVTVIRRTKELDYRQAHSRVWNETWLSFFFYKPCNYELFVRQSLNMEVAIDMARAAKMDWISHVDTDELLYPAGASEFSLQRLLSDAAPDVDNVIFPNYETAIERDDITDPFSEISMYKKNFDHVAREAYFGHYKEATKGNPNYYLTYGNGKSAARIVDHLRSNGAHRFHNYARTPKEIKFPEAAVLHYTYTKFSDLTSRRDRCGCKPNKEDVKRCFMLDFDRMAFIVASTQTEEQMRQWYREHVVWSDKELNDKLIKKGLFGRIHTPQVIVRGIQSSGLINATIQNGLELLKRRK
>scaffold-HKZW-2048415-Mesotaenium_caldariorum
RILVTLTALPMALASFAFLLQWIGGDYNDPRVTDQLFQLEGTRLPGWQVKPTQQKKADSEYPCQSQKQKQPSVFPHVKDWHASVNLKKSPKLLITTTTAAGLDQILPWIFYHKTLGVEEFLLFVEGKAAFHNNSAVLEAIPGVRLIFRTRQLETAQARSRIWNETWLSSFFFRPCNYELFVKQSLNMEMAIMVARESGADWILHIDTDELLYPSGFDEFSLQLILGNVPQDVDTVVFPNYESVIDRDDITDPFSEVSMFKKNFDHVAREVYFGHYKEATRGNPNYFLTYGNGKSAARLKPYLRPNGAHRWHNYAKPPKEMKLAEAAVLHYTYAKFSDLTSRRDRCGCKPTSEDVKKCFMLEFDRLAFIIASTNTEEGMLKWYRDHVVWTDSKITQKLLKKGLFGRIYTPQIIIRGILASGIVQAAMKRGEELL
>scaffold-JOJQ-2040438-Cylindrocystis_cushleckae
FPHQRGWHLDMKANKGPKLCITTTTAAGLDQVLPWLFYHKTLGVESFLLFVEGTAATLASTTVLEAIPGVRIIFRTKELEERQARSRIWNETWLSSFFYRPCNYELFVKQSLNMEMAIVMAQEAKMDWILHIDTDELLYPAGAEEYSLQRLLGEVPLDVDTVVYPNYESAVERDDVKDPFTEVTMFKRNYDHVTKEVYFGHYREATRGNPNYFLTYGNGKSAARVRPNLRPNGAHRWHNYKNPPKEMKLPEAAVLHYTYAKFTDLTSRRDRCGCKPNNEDVKRCFMLEFDRSAFIIASTQTEDGMLRWYREHVVWTDRGVNQKLLKKGLFGRIYAPQMVVRGILTSGIIEETKAKGAQIAAAMKLGRAAAREEDLARSRSKTSESADSAQDLRKVPQSR
>scaffold-MCHJ-2016321-Micrasterias_fimbriata
STQRVLILLTCLPLGLAVFAFLISGPPFEEDAMLPGWADRQGEGRQGNDSAGLSTPHCATRPRNTNLMFPYRPWHASLKPLDAPRICLCTTTAAGLDQVLPWLYYHRTLGVELFIIFAEGRSATPEAIAALESIPGVQVVRRTKELDYRQAHSRVWNETWLAFFFYKPCNYELFVRQSLNMEVAIGMAREAKMDWIAHIDTDELLYPAGAAEFSLQRLLGDAPADADTVIFPNYETAVETDVIKDPFAEISMFKKNFDHVSKEAYFGHYKEATKGNPNYYLTYGNGKSAARMVDHLRSNGAHRFHNYAKIPKEHKFPEAAVLHYTYTKFSDLTSRRDRCGCKPNKEDVKRCFMLDFDRQAFIVASTQTEEQMREWYREHVVWLDREVNDKLLKKGLFGRIHTPQVIVRGIQSSGIINETISNGLEILKRRSTEAKGVAATYASTSGS
>scaffold-MWXT-2006734-Chara_vulgaris
AAYRGHQSTNGANSSSSRIICYLTVLPIFLAAFAFFLSWKGEYNDPIMIEKIYRVEGGGQLDPAIWQTPPGPSNTVRCETQNGVKLPTYPHRANWRAPVKQNPGPKISVTTSTSGSVEQLVPWILYHKTLGVDQFYLFAEGKAATPNATSILQRINGVKVIVRDKELEELQARSRIWNETWLSSFFYRPCNYELFVKQTLNMEMAIAFSREAGMDWILHIDTDELMWPAGVEDFSLKKLFHDVGPKVDTIVFPNYESAIEREDIKHPFTEVTLFKKNYDHVPREVYFGHYKEATRDNPNYFLTYGNGKSAARIIDGLRPNGAHRFHNYIKPPNEIKHVEGAVLHYTYCKFSDVTSRRDRCGCKPTKEDTKRCFMLEFDREAFIIAKTRTIPEMFEWYKKRVVWYDAEAKDKLIRRGLFMRIFAPQLILRGYEETGMITKLM
>scaffold-NBYP-2010652-Mesotaenium_kramstae
RLLITLTALPMALAGFAFLLQWKGGDYNDPRVTEKLYNLDGVKLPGWQVRPADDRPVASGLPCTERGIKRQNQMFPHQRGWHLDMNPRKGPKLCITTTTAAGLDQVLPWLFYHKTLGVDSFLLFVEGTAATLNSTSVLEAIKGVRIIFRTRELEEKQSRSRIWNETWLSSFFYRPCNYELFVKQSLNMEMAIVMAREAGVDWILHIDTDELLYPAGAEEYSLQRLLGDLPPDIDTVVFPNYETAVERDDVRDPFTEVTMFKKNYDHVTKEVYFGHYREATRGNPNYFLTYGNGKSAARVKDQLRPNGAHRWHNYARPPKELKLPEGAVLHYTYAKFTDLTSRRDRCGCKPNSEDVKRCFMLDFDRAAFIIASTQTEEGMLKWYREHVVWTDREVNQKLLKKGLFGRIYSPQVVVRGILTSGIIEETLAKGAQ
>scaffold-QPDY-2006503-Coleochaete_irregularis
STSSPTSRFIAILTVLPISLAVFAFYLQWRGGYSDPATVAKLWGLEDSAKFPGWVQQTSPQEVTGIVAAKSLCGGSGMPHHFPHLPSWQVAMAKDQGPKICITATTSSSIETILVWLFFHQSIGVTNFYLFVEGAAASENSTVILDGIKGVKVIHRTKELEEKQAKSRIWNESWLSSFFWKPCNYELFVKQSLNMELAIVMAREDGMEWIAHVDTDELLHPGGTGDYSLKSLFSNIGKEVDTVIFPNYESAVERMDVTMPFVEVSLFKKNFDHVSKEVYFGHYREATRGNPNYFLTYGNGKSAARVQDFLRPNGAHRWHNYAKNPVEFKFPEAAVLHFTYAKFSDLTSRRDRCGCKPTKDDVQKCFMLEFDRLAFIVASTTTEDQMRKWYLDHVVWHEKELKDKLIKKGLLGRLYEPQIIVRGLMQSKLIEQTIASGMSR
>scaffold-RPQV-2008675-Phymatodocis_nordstedtiana
RVLLVLTALPLGLACFAFLVSNPPFEDESLPGWADRQGKADNSSSQLALHGCVNRPKNNNFMFPYRTWQASLKPLDAPKLCICTSTSAGLDQVLPWIFYHRTLGVELFLIFAEGKAAAPLSVAALETIPGVRVIQRTKELEFRQAHSRIWNETWLAFFFYKPCNYELFVRQSLNMEDAINMAREARVDWIMHVDTDELLYPAGASEFSLQRLLSEAPPDVDTVVFPNYETAIERDDIKDPFVEISMYKKNFDHVAKEAYFAHYKDATKGNPNYYLTYGNGKSAARMVDHLRGNGAHRFHNYARMPKEHKFPEAAVLHYTYTKFSDLTSRRDRCGCKPNKEDVKRCFMLDFDRLAFIVASTQTEEQMRQWYRDHVVWSDREMNDKLLKKGLFGRIYTPQVIVRGIVSSGVINATLRAGREMLRK
>scaffold-VQBJ-2045103-Coleochaete_scutata
RFLIFLTALPVCLAVFAFFLQWRGGYSDPANVAKLWGLEDSSKFPGWQPHEEQQAALAATNCASQTRTSLFPHHPGWRTAEALDNGPKICITTTTSSSVESILVWLFYHRTVGVSNFYLFVEGPAATPNSTAILESIKGVKVIHRTKELEEKQAKSRIWGENWLSSFFWKPCNYELFVKQSLNMEMAIVMAREDGMEWIAHVDTDELLHPGGAPEYSLKSLFMTIEPNVDTVIFPNYESAVERDDVVMPFVEVSMFKKNYDHVTKEVYFGHYREATRGNPNYFLTYGNGKSAARIQDSLRPNGAHRWHNYAKTPVEYKFNEAAVLHYTYAKFSDLTSRRDRCGCKPTKEDVQKCFMLEFDRLAFIIASTASKEEMRKWYKEHVVWEDEEMKQKLLKKSLFGRLYEPQIIVRGVMASQVIEQTIAAG
>scaffold-WDGV-2056096-Cosmarium_subtumidum
STQRVLVLLTALPLGLAAFAFLISGPPFEENDAMPGWADRQGAGRPPGNESVDAAGSHCPSRPKNTQLMFPYRPWHASLKPLDAPRICICTTTAAGLDQTLPWLFYHRTLGVELFLIFAEGKAALPENAAALESIPGVTVIQRTKELDYRQAHSRVWNETWLSFFFYKPCNYELFVRQSLNMEVAIDRARAAKMDWISHVDTDELLYPAGAAEFSLQRLLADAPPDADTVIFPNYETAIERDDISDPFSEISMFKKNFDHVSKEAYFGHYKEATKGNPNYYLTYGNGKSAARMVDHLRSNGAHRFHNYARIPKEHKFPEAAVLHYTYTKFSDLTSRRDRCGCKPTKEDVKRCFMLDFDRMAFIVASTQTEEQMREWYREHVVWTDPSLNDKLLKKGLFGRIHTPQVIVRGIQSSGIINTTIQNGLDLLKRRAMESKGGGGKVTSSSSSSSFTSASSSSSLSSSTSS
>scaffold-WSJO-2048325-Mesotaenium_braunii
PRLLLLLTALPMVLAAFAFFLQSNGGYDDPRTVDLIFAKEEEAKFPGWQPSLLKPKGRRLRAGGGAAALTAAEKGGVPTQSGFPHQPGWSAVASATSQPKLCITTTTAAGLDQVLPWLFYHKILGVHSFILFVEGAAARSNSTVVLESIPGVRIIFRTKELEEKQLKSRIWGETWLAPFFYKPCNYELFVKQSLNMEMAIAMAQTAGADWILHIDTDELLYPAGALDYSLQTLLGQMAPDVDTVVFPNYESAIERDDVRNPFTEVTMFKKNFDHVTKEVYFGHYREATRNNPNYFLTYGNGKAAARVQPELRPNGAHRWHNYAKNPTEVKLDEAAVLHYTYARFSDLTSRRDRCGCKPNKEDVKKCFMLEFDRAAFIIASTQSQEEMLKWYREHVVWLEKDVNQKLLKKGLFGRIYTPQVIIQGILASGMLEQTIA
>scaffold-XRTZ-2006158-Roya_obtusa
STASEPSRSYLNFTFVLTLLPLALAAFAFALHFRSGSDDPRALALLMGDDGQSLPGWQRRPSNDAPVPSVSASTAGCATKAPYPYPLFPMQPWRASMDALPVPKICITTTTSAGLSQILPWMFYHQTIGVRSFILFVEGTAAKEETTAVLQNIPNVRIVYRTKTLEAEQARSRIWNETWLSYFFFKPCNYELFVKQALNMEMAIKMAQEARHDWIAHVDTDELLYPAGAKDFSLQHLLLDLPHDVDMAVFPNYESIVESESIKDPFTEITLFKRNYDHMAESIYFGHYKEATRDNPNYFLTYGNGKSVARVIPGLRPNGAHRWHNYFKTPNEVKFPEAAILHYTYAKFSDLTSRRDRCSCKPNKEDVKRCFMLEFDRNAFIVASTQTEDQMKQWYREHVAWMDSKLKGKLIKTGMFGRLITPQVIIQGIYSSGLINETIGNGAGHSSQASIQKQEQQEGAAHSSPGEGDRAASLGAREETGAAISMP
>scaffold-YLBK-2022318-Cylindrocystis_brebissonii-2_samples_combined
FILQWQGGDYNDPRLAEKIFGGDSQQLPGWQRIQGTRGSSVENGKLPVTCLEKDKSPPLDPVFPHEKEWRVDVQPKKGLKLCITTTTAAGLDQILPWLFYHRTLGVHSFILFVEGTAATRNSTAVLESIEGVQLIHRTQELEDMQAASRIWNETWLSSFFYRPCNYELFVKQSLNMEMAIILARQSEVDWIMHIDTDELLYPAGAAEYSLQRLLDDVPDDADTVVFPNYETAVERDDVKDPFTEVTMFKKNFDHVMKEVYFGHYKEATRGNPNYFLTYGNGKSAARVQPNLRPNGAHRWHNYGKPPKEHKLLESAVLHYTYAKFSDLTSRRDRCGCKPNAEDVKKCFMLEFDRSAFIIASTQTEEAMLQWYRARVVWTDKEVNDKLLKKGLFGRIYTPQVVVRGVLTSGVVETALA
>scaffold-YLBK-2022319-Cylindrocystis_brebissonii-2_samples_combined
FILQWQGGDYNDPRLAEKIFGGDSQQLPGWQRIQGTRGSSVENGKLPVTCLEKDKSPPLDPVFPHEKEWRVDVQPKKGLKLCITTTTAAGLDQILPWLFYHRTLGVHSFILFVEGTAATRNSTAVLESIEGVQLIHRTQELEDMQAASRIWNETWLSSFFYRPCNYELFVKQSLNMEMAIILARQSEVDWIMHIDTDELLYPAGAAEYSLQRLLDDVPDDADTVVFPNYETAVERDDVKDPFTEVTMFKKNFDHVMKEVYFGHYKEATRGNPNYFLTYGNGKSAARVQPNLRPNGAHRWHNYGKPPKEHKLLESAVLHYTYAKFSDLTSRRDRCGCKPNAEDVKKCFMLEFDRSAFIIASTQTEEAMLQWYRARVVWTDKEVVWTDKEVNDKLLKKGLFGRIYTPQVVVRGVLTSGVVETALA
>scaffold-YSQT-2002775-Penium_exiguum
RLLVFLTALPLGLAAFAFVLQWQGPLGGPPLDDGNLPGWADRHGKEAEGRAGGGRAGSQVSCPSRPRNTNLMFPYKPWHASLRPLEGPKLCITTTTAAGPDQVLPWLYYHRTLGVALFVIFVEGKAALPENAAALETIPGVTVVYRTKELELKQSHSRIWNETWLSFFFYKPCNYELFVRQSLNMEMAINAARENKADWILHIDTDELLYPAGATDFSLQRLLSDSPPDCDTVVFPNWESAVERDDVKDPFAEVTMYKKNFDHIAKEVYFGHYKDAIKGNPNYFLTYGNGKSAARMVDHLRSNGAHRFHNYARTPKECKFPEAAILHYTYTRFSDLTTRKNRCGCKPNKEDVKRCFMLDFDRAAFIVASTQTEEQMLQWYREHVVWTDPELNQKLIKKGLFGRVYTPQVIVRGIQSSGLVEATLKAGQELLEK
>Azolla_filiculoides_s0093.g043191
MLEFDRSAFIIASTATEEEMRRWYKDRVVWTDKELNLKLMRKGLLTRIYAPMIQLHG
>Azolla_filiculoides_s0371.g067126
MAGSYGSRLPSNVSSSTFQSSSSSSSSSSSSSNKALYLLTILPLALAAFAFSLQWRGGLI
DPPLVRDDESKLPGASPATGHTLSGSSLIDCADPLRRSLSPTFPYRNGWQYRVLKDAGPK
ICITTSTSAGLDQILPWLFYHQVIGVTTFFLFVEGKAATTNVSTILANIPGVKLVFRTEE
LEEKQSKSRIWNETWLSSFFFRPCNYELFVKQSLNMEMAIVMAREAGVDWIIHLDTDELL
HPAGAEEYSLRRLLGDVEKDVDMVIFPNYESAIERDDISDPFSEVSMFKKNYDHVTKETY
FGLYKEATRGNPNYFLTYGNGKSAARIQDHLRPNGAHRWHNYMKTPKEIKLEEAAVLHYT
YTRFSDLSSRRDRCGCKPTKEDVKRCFMLEFDRAVSF*
>Salvinia_cucullata_v1.1_s0054.g014294
MAGSRPPPPPSASNFSSSSSSPYRLICMLTLLPLSLAAFAFALQWRGDLTERHIGSDESK
LPGASPTTAHSFTSASAVDCADPLRRSFAPTFPYRPGWQYRISKDSGPKICITTSTSAGL
DQILPWLFYHQVIGVSTFFLFVEGKAANANVSTILANIPGVKLVFRTKELEEKQSKSRIW
NETWLSSFFFKPCNYELFVKQSLNMEMAIVMAREAGMDWIIHLDTDELLHPAGAKEYSLK
RLLADVDKDVDMVVFPNYESAIERDDIVDPFSEVSMFKKNYDHVTKETYFGLYKEATRGN
PNYFLTYGNGKSAARIQDHLRPNGAHRWHNYMKTPKEIKFEEAAVLHYTYTRFSDLSSRR
DRCGCKPTKEDVKRCFMLEFDRAVSFLLNVFGLFSDYLLIALQQAFIIASTATEEEMRQW
YKDRVVWTDKELNLKLIRKGLLTRIYAPMGLRESNVFNDALSNIKKSTREQPTASVSHSP
EKTKSLFSASQSAEEKVEDLSTIRRLLSFAEMDELAVPPLGAPSMDQLA*
>scaffold-AFPO-2005230-Blechnum_spicant_gametophyte
SSSSSSSSSPYRLLYLLTLLPLALAAFAFSLQWRGELNDPATINRFGGDESKLPGSSPSNSHSFTSASALDCTDPLHRSSFPAFPYRSDWKYRILQAHPKICITTSTSAGLDQILPWLFYHQVIGVTNFFLFVEGKAASTNVTSVLASIPGVKLVFRTKELEEQQSKSRIWNETWLSSFFFRPCNYELFVKQSLNMEMAIVMAREAGMDWIIHLDTDELLHPAGAGEYSLRRLLADVEKDVDMVIFPNYETAIERDDITDPFTEVSMFKKNYDHVTKETYFGLYKEATRGNPNYFLTYGNGKSAARVEEHLRPNGAHRWHNYMKTPKEIKLEEAAVLHYTYTKFSDLTSRRDRCGCKPTKEDVKRCFMLEFDRAAFIIASTATEEEMRSWYKDRVVWTDKELNLKLMRKGLLTRIYAPMVIIQGLRESDVFSNALAAAGKVLQVQPSASVSHSPERSNSTSQIKLESNVVKRETDATARRLLTVEAFDELALPPLAPPSLEDERTI
>scaffold-DFHO-2002446-Danaea_nodosa
LYLLTALPLGLAAFAFVLQWRGELNDPASISRWGGDAAKLPGGSLSSPANGHSATSSDCSDHLYRSATPAFPYHPGWQYYIPNGLHPKICITTSTSAGLDQILPWMFYHRVIGVTNFFLFVEGKAASANVSTVLENIPGVKVVYRTKELEDKQAKSRIWNETWLSSFFFRPCNYELFVKQSLNMEMAIVMARDIRMDWIIHLDTDELLHPAGGREYSLRSLLQDVAEDVDMVVFPNYESAIERDDIKEPFSEVSMFKKNYDHVTKETYFGLYREATRGNPNYFLTYGNGKAAARIQDHLRPNGAHRWHNYMKTPKEIKLEEAAILHYTYTRFSDLTSRRDRCGCKPTKEDVKRCFMLEFDRAAFIIASTATTDEMRRWYRDRVVWTDKELNLKLMRKGLLTRIYAPMVIVQGLREAGVFHDAVTAGQSPEKSMSQKEFLSSVTYSPDNNISVSTTSIKVLPSSEKISTEATNATDGRSVSRRLLGADELSLSAMPPMSSP
>scaffold-DFHO-2002447-Danaea_nodosa
LYLLTALPLGLAAFAFVLQWRGELNDPASISRWGGDAAKLPGGSLSSPANGHSATSSDCSDHLYRSATPAFPYHPGWQYYIPNGLHPKICITTSTSAGLDQILPWMFYHRVIGVTNFFLFVEGKAASVNVSAVLENIPGVKIVYRTKGLEEKQAKSRIWNETWLSSFFFRPCNYELFVKQSLNMEMAIVMARDAGMDWIIHLDTDELLHPAGGREYSLGRLLQDVEDDVDMVVFPNYESAIERDDIKDPFSEVSMFKKNYDHVTKETYFGLYREATRGNPNYFLTYGNGKAAARIQDHLRPNGAHRWHNYMKTPKEIKLEEAAILHYTYTRFSDLTSRRDRCGCKPTKEDVKRCFMLEFDRAAFIIASTATTDEMRRWYRDRVVWTDKELNLKLMRKGLLTRIYAPMVIVQGLREAGVFHDAVTAGQSPEKSMSQKEFLSSVTYSPDNNISVSTTSIKVLPSSEKISTEATNATDGRSVSRRLLGADELSLSAMPPMSSPGLE
>scaffold-EEAQ-2088742-Sceptridium_dissectum
TSRVLYLLTALPLCLAAFAFVLQWRGEWNDPVSISRWGGDNSKFPGTPTTPTNGHSVTSSECADQLYRSATPAFPYHPGWQYYVSNNAHPKICITTSTSAGLDEILPWLFYHRVIGVTSFFLFVEGKAATANVSAVLESIPGVKVIYRTKDLEEKQAKSRIWNETWLSSFFFRPCNYELFVKQSLNMEMAITMAREAGMDWIIHLDTDELLHPAGSREYSLRRLLLDVADDVDMVVFPNYESAIERDDIKDPFSEVSMFKKNYDHVTHETYFGLYREATRGNPNYFLTYGNGKSAARIQDHLRPNGAHRWHNYMKTPKEIKLEEAAVLHYTYTRFSDLTSRRDRCGCKPTKDDVKRCFMLEFDRAAFIIASTATEEEMRRWYRDRVVWTDKELNLKLMRKGLLTRIYTPMVIVQGLRETGVFSEAISVGQALLEKSHPQEAFLSAVSRSPENNVSTLSSENHTTLARTNPDLFKKPPTERAAVLRKLLETGPSALAIPPMPSP
>scaffold-FQGQ-2075011-Polystichum_acrostichoides
MAGLNGSRTASASSASSSSSSPYRLLYLLTLLPLALAVFAFSLQWRGELNDPATISRFGGDESKLPGSSPSNSHSFTSASALDCTDPLRRSSFPAFPYRSDWKYRILQAHPKIAITTSTSASLDQILPWLFYHQVIGVTNFFLFVEGKAASPNVTSVLASIPGVKLVFRTKELEEQQSKSRIWNETWLSSFFFRPCNYELFVKQSLNMEMAIVMAREAGMDWIIHLDTDELLHPAGAGEYSLRRLLADVEKDVDMVIFPNYETAIERDDITDPFTEVSMFKKNYDHVTKETYFGLYKEATRGNPNYFLTYGNGKSAARVQEHLRPNGAHRWHNYMKTPKEIKLEEAAVLHYTYTKFSDLTSRRDRCGCKPTKEDVKRCFMLEFDRAAFIIASTATEEEMRSWYKDRVVWTDKELNLKLMRKGLLTRIYAPMVIIQGLRESDVFSNTLAAAEKMSQEQPSASVSHSPERSNSTSQSILKSSVVKHETDATARRLLTVEAFDELALPPLASPSLEDERIL
>scaffold-GSXD-2017129-Myriopteris_rufa
MAGMHGSRLPSSSASASASSSSSSPYRLLYLLTLLPLALAAFAFSLQWRGELNDPAAINRLAGDDSKLPGTSPTNSHSFTSTSALDCSDPLRRSTFPAFPYRVDWKYRILQAHPKICITTSTSAGLDQILPWLFYHQVIGVTNFFLFVEGKAASANVSAVLSSIPGVKLVFRTKELEEQQAKSRVWNETWLSSFFFRPCNYELFVKQSLNMEMAIVMAREAGMDWIIHLDTDELLHPAGADEYSLRRLLGDVEKDVDMVIFPNYESAIERDDIVDPFTEVSMFKKNYDHVTKETYFGLYKEATRGNPNYFLTYGNGKAAARVQEHLRPNGAHRWHNYMKTPKEIKLEEAAVLHFTYTKFSDLTSRRDRCGCKPTKEDVKRCFMLEFDRAAFIIASTATEEEMHSWYKDRVVWSDKELNLKLMRKGLFTRIYAPMVIIQGLRESSVFSNALAAVGKSSQQQPSASVTHPPQKSNSTSQSISQRENDAIARRLLTIEAFEELAFPPLPPPSFEDERFL
>scaffold-JVSZ-2132469-Equisetum_hyemale
GSSRGSSSVLATRVLYILTALPICLAAFAFILQWRGEDASDPTRWDDDSSKLPGGSKISSSPLSGHSVTSSDCAQNSLLGSKNPAFPYQQGWHYSILVDAHPKISICTSTSAGLEQILPWLFYHRVIGVTNFFLFVEGNAASAEVSTVLESIPGVRVIYRTKELEEKQAKSRIWNETWLSSFFFRPCNYELFVKQSLNMEMAIILARESGMDWIIHLDTDELIHPAGQREYSLRSILKDVEADVDMVIFPNYESAIEGDDIKDPFCEVSMFKKNYDHVTKETYFGLYREATRGNPNYFLTYGNGKSAARIQDHLRPNGAHRWHNYMKTPKEIKLEEAAVLHYTYAKFSDLSSRRDRCGCKPTQDDVKRCFMLEFDRAAFIIASTATDEEMHKWYLDRVVWTDKELNLKLMRKGLLTRIYAPMVIVQGLRESGVFREALLSGQARLREKSLSSSSPGQNSTSVPKVERNQTDILKSIEGVKSTVRKLLETELTLEEYYAIAPLPSPSIEDIALLS
>scaffold-LHLE-2011368-Cystopteris_fragilis-young_leaf+unfurling_fiddlehead;_appeared_sterile
MAGLYGSRTASASSTSSSSSSSSSPYRLLYLLTLLPLALAAFAFGLQWRGELNDPATINRFGGDESKLPGSSPLNSHSFTSASALDCTDPLHRSSFPAFPYRSDWKYRILQAHPKICITTSTSAGLDQILPWLFYHQVIGVTNFFLFVEGKAASTNVTSVLASIPGVKLVFRTKELEEQQSKSRIWNETWLSSFFFRPCNYELFVKQSLNMEMAIVMARETGMDWIIHLDTDELLHPAGAGEYSLRRLLADVEKDVDMVIFPNYETAIERDDITDPFTEVSMFKKNYDHVTKETYFGLYKEATRGNPNYFLTYGNGKSAARVQEHLRPNGAHRWHNYMKTPKEIKLEEAAVLHYTYTKFSDLTSRRDRCGCKPTKEDVKRCFMLEFDRAAFIIASTATEEEMRSWYKDRVVWTDKELNLKLMRKGLLTRIYAPMVIIQGLKQSDMFSHALAAAEKMQPSASVSHSREGSNSTSQSKLKSDVMKHETDATARRLLTVEAFDELALPPLAPPSLEDE
>scaffold-MTGC-2048149-Dennstaedtia_davallioides
MAGLYGSRHTNSSSALSSSSSSSSPYRLLYLLTLLPLALAAFAFCLQWRGGLNDPATISRFGGDESKLPGSSPSNSHSFTSASALDCTDPLHRSSFPAFPYRSDWKYRILQAHPKICITTSTSAGLDQILPWLFYHQVIGVTNFFLFVEGKAASTNVTTVLASIPGVKLVFRTKELEEQQAKSRIWNETWLSSFFFRPCNYELFVKQSLNMEMAIVMAREAGMDWIIHLDTDELLHPAGAGEYSLRRLLADVEKDVDMVIFPNYESAIERDDITDPFTEVSMFKKNYDHVTKETYFGLYKEATRGNPNYFLTYGNGKSAARVQEHLRPNGAHRWHNYMKTPKEIKFEEAAVLHFTYTKFSDLTSRRDRCGCKPTKEDVKRCFMLEFDRAAFIIASTATEEEMRSWYKDRVVWTDKELNLKLMRKGLLTRIYAPMVIVQGLRESDLFSNALAAVQKSSQEQPSASISRSPDQRSNSTFHSKIDSSIVKHETDATARRLLTIEALDELAMPPLSPPSLENDKIL
>scaffold-OQWW-2020646-Davallia_fejeensis
MAGLYGSRTASTSSSSSLSSSPYRLLYLLTLLPLALAAFAFSLQWRGELNDPATISRFVTNPSKLPGSSPSNSHSFTSASALDCTDPLHRSSFLAFPYRSDWKYRILQAHPKICITTSTSAGLDQILPWLFYHQVIGVTNFFLFVEGKAASTNVTSVLSSIPGVKLVFRTKELEEQQAKSRIWNETWLSSFFFRPCNYELFVKQSLNMEMAIVMAREAGMDWIIHLDTDELLHPAGAGEYSLRRLLGDVDKDVDMVIFPNYETAIERDDITDPFTEVSMFKKNYDHVTKETYFGLYKEATRGNPNYFLTYGNGKSAARVQEHLRPNGAHRWHNYMKVPKEIKLEEAAVLHFTYTKFSDLTSRRDRCGCKPTKEDVKRCFMLEFDRAAFIIASTATEEEMRSWYKDRVVWTDKELNLKLMRKGLLTRIYAPMVIIQGLRESDVFSRALAAAQKTSQEQPSASVSHSPDKSKVAFQSNLKAEGAKNETDAAARRLLTLKAFDEEALPALPPPTLEDQ
>scaffold-QHVS-2102965-Ophioglossum_petiolatum-B
MAGLHGSRQIAAQPSPLSSRILYLLIALPLCLAAFAFLLQWKGEWKDPIAGDNSRFPGPTTTSPVTGHSVTTSDCAFDHLLRSSIPSFPYQQGWQYHYSSNDAHPKICITTSTSGGLEEILPWLFYHRVIGVTNFFLFVEGKAATANVSAVLEGIPGVKLIFRTKELEEKQAKSRIWNETWLSSFFFRPCNYELFVKQSLNMEMAIVLAREAGMDWIIHLDTDELLHPAGSVEYSLRRILLDVPNDVDMVIFPNYESAVERDDIKDPFGEVSMFKKNYDHVTHETYFGLYREATRGNPNYFLTYGNGKSAARIQDHLRPNGAHRWHNYMKTPKEIKLDEAAVLHYTYTRFSDLTSRRDRCGCKPTKEDVKRCFMLEFDRAAFIIASTATEEEMRRWYRDRVVWTDKDLNLKLMRKGLLTRIDTPMVIVQGLRQAGVFSEAINVGQTLLQKSQ
>scaffold-RWYZ-2027194-Blechnum_spicant_&_Athyrium_sp.-2_samples_combined
MAGLYGSRTAIASSSSSSSSPYRLLYLLTLLPLALAAFAFSLQWRGELNDPATINRFGGDESKLPGSSPSNSHSFTSASALDCTDPLHRSSFAAFPYRSDWKYRILHAHPKICITTSTSAGLDQILPWLFYHQVIGVTNFFLFVEGKAAFTNVTSVLASIPGVKLVFRTKELEEQQSKSRIWNETWLSSFFFRPCNYELFVKQSLNMEMAIVMAREAGMDWIIHLDTDELLHPAGAGEYSLRRLLADVEKDVDMVIFPNYETAIERDDITDPFTEVSMFKKNYDHVTKETYFGLYKEATRGNPNYFLTYGNGKSAARVQEHLRPNGAHRWHNYMKTPKEIKLEEAAVLHYTYTKFSDLTSRRDRCGCKPTKEDVKRCFMLEFDRAAFIIASTATEEEMRTWYKDRVVWTDKELNLKLMRKGLLTRIYSPMVIIQGLRESDVFSNALAAAAKASQAQPSASVSHSPEKSNSTSHIKLESNEVKHETDATARRLLTVEAFDELALPPLAPPSLEDE
>scaffold-UFJN-2008297-Diplazium_wichurae
MAGLYGSRTAITASSSSSSSSSPYRLLYLLTLLPLALAAFAFSLQWRGELNDPATINRFGGDESKLPGSSPSNSHSFTSASALDCTDPLHRSSFPAFPYRSDWKYRILQAHPKICITTSTSAGLDQILPWLFYHQVIGVTNFFLFVEGKAASTNVTSVLASIPGVKLVFRTKELEEQQSKSRIWNETWLSSFFFRPCNYELFVKQSLNMEMAIVMAREAGMDWIIHLDTDELLHPAGAGEYSLRRLLADVEKDVDMVIFPNYETAIERDDITDPFTEVSMFKKNYDHVTKETYFGLYKEATRGNPNYFLTYGNGKSAARVQEHLRPNGAHRWHNYMKTPKEIKLEEAAVLHYTYTKFSDLTSRRDRCGCKPTKEDVKRCFMLEFDRAAFIIASTATEEEMRTWYKDRVVWTDKELNLKLMRKGLLTRIYAPMVIIQGLRESDVFNIALAAAGKVSQVQPSASVSHSPERSNSTSQIKLESIVVKRETDATARRLLTVEAFDELALPPLAPPSLEDE
>scaffold-UGNK-2019409-Marattia_attenuata
ALTSRVLYLLTALPLSLAAFAFVLQWRGELNDPASISRWGGDNAKLPGGSLSSPANGHSATSSDCSDQLYRSTTPVFPYHPGWQYYILNDVHPKICITTSTSAGLDQILPWMFYHRVIGVTNFFLFVEGKAASANVSTVLENIPGVKVVYRTKELEDKQAKSRIWNETWLSSFFFRPCNYELFVKQSLNMEMAIVMAREAGMDWIIHLDTDELLHPAGGREYSLRWLLQDVAEDVDMVVFPNYESAIERDDIKEPFSEVSMFKKNYDHVTKETYFGLYREATRGNPNYFLTYGNGKSAARIQDHLRPNGAHRWHNYMKTPKEIKLEEAAVLHYTYTRFSDLTSRRDRCGCKPTKEDVKRCFMLEFDRAAFIIASTATKDEMRRWYQDRVVWTDKELNLKLMRKGLLTRIYAPMVIVQGLREAGVFRDALAAGPSLLEKSMSQEEFLSSVTHSPDNNISVSTSGNKVLPTSDKILKEATEATDGQAVSRKLLEADESSLSAMPPMSSPGLE
>scaffold-URCP-2009029-Athyrium_filix-femina
MAGLYGSRTAIASSSPSSSSSSPYRLLYLLTLLPLALAAFAFSLQWRGELNDPATINRFGGDESKLPGSSPSNSHSFTSASALDCTDPLHRSSFPAFPYRSDWKYRILQAHPKICITTSTSAGLDQILPWLFYHQVIGVTNFFLFVEGKAASTNVTSVLASIPGVKLVFRTKELEEQQSKSRIWNETWLSSFFFRPCNYELFVKQSLNMEMAIVMAREAGMDWIIHLDTDPAGAGEYSLRRLLADVEKDVDMVIFPNYETAIERDDITDPFTEVSMFKKNYDHVTKETYFGLYKEATRGNPNYFLTYGNGKSAARVEEHLRPNGAHRWHNYMKTPKEIKLEEAAVLHYTYTKFSDLTSRRDRCGCKPTKEDVKRCFMLEFDRAAFIIASTATEEEMRSWYKDRVVWTDKELNLKLMRKGLLTRIYAPMVIIQGLRESDVFSNALAAAGKVLQVQPSASVSHSPERSNSTSQIKLESNVVKRETDATARRLLTVEAFDELALPPLAPPSLEDERTI
>scaffold-VITX-2010208-Blechnum_spicant
MAGLYGSRTAIASSSSSSSSPYRLLYLLTLLPLALAAFAFSLQWRGELNDPATINRFGGDESKLPGSSPSNSHSFTSASALDCTDPLHRSSFPAFPYRSDWKYRILHAHPKICITTSTSAGLDQILPWLFYHQVIGVTNFFLFVEGKAAFTNVTSVLASIPGVKLVFRTKELEEQQSKSRIWNETWLSSFFFRPCNYELFVKQSLNMEMAIVMAREAGMDWIIHLDTDELLHPAGAGEYSLRRLLADVEKDVDMVIFPNYETAIERDDITDPFTEVSMFKKNYDHVTKETYFGLYKEATRGNPNYFLTYGNGKSAARVQEHLRPNGAHRWHNYMKTPKEIKLEEAAVLHYTYTKFSDLTSRRDRCGCKPTKEDVKRCFMLEFDRAAFIIASTATEEEMRTWYKDRVVWTDKELNLKLMRKGLLTRIYSPMVIIQGLRESDVFSNALAAAAKASQAQPSASVSHSPEKSNSTSHIKLKSNEEDATARRLLTVEAFDELALPPLAPPSLEDE
>scaffold-WGTU-2012363-Leucostegia_immersa
AASSSSFPYRVLYLLTVLPLSLAAFAFVLQWRGGGGINTSFTDDESKLPGSSPINAQSMYSRNCADPLHRSPFPTFPYRSNWHYRALHNAGPKICITTSTSAGLEQILPWLFYHQVIGVTNFFLFVEGKAASTNVSAVLRSIPGVKLVFRTKELEEKQGKSRIWNETWLSSFFFRPCNYELFVKQSLNMEMAIVMARETGMDWIIHLDTDELLHPAGATEYSLTALLTDVKKEIDVVIFPNYESAIEREDISDPFTEVSMFKKNYDHVTKETYFGLYKEATRGNPNYFLTYGNGKAAARIQDHLRPNGAHRWHNYMKTPKEIKLQEAAVLHYTYTRFSDLKSRRDRCGCKPTKEDVKRCFMLEFDRAAFIIASTATDEEMWGWFRDRVVWTDKELNLRLMRKGLLTRIYAPMIIIQGLKESNIFSNALVVGEEGTQEESSSMTNKSSGSQTNSNVIGNVINLNLGVESNVRQLLQIKDLADMAMPPLSSPSLE
>scaffold-XWDM-2027425-Cystopteris_fragilis-2_samples_combined
MAGLYGSRTASASSTSSSSSSSSSPYRLLYLLTLLPLALAAFAFGLQWRGELNDPATINRFGGDESKLPGSSPLNSHSFTSASALDCTDPLHRSSFPAFPYRSDWKYRILQAHPKICITTSTSAGLDQILPWLFYHQVIGVTNFFLFVEGKAASTNVTSVLASIPGVKLVFRTKELEEQQSKSRIWNETWLSSFFFRPCNYELFVKQSLNMEMAIVMARETGMDWIIHLDTDELLHPAGAGEYSLRRLLADVEKDVDMVIFPNYETAIERDDITDPFTEVSMFKKNYDHVTKETYFGLYKEATRGNPNYFLTYGNGKSAARVQEHLRPNGAHRWHNYMKTPKEIKLEEAAVLHYTYTKFSDLTSRRDRCGCKPTKEDVKRCFMLEFDRAAFIIASTATEEEMRSWYKDRVVWTDKELNLKLMRKGLLTRIYAPMVIIQGLKQSDMFSHALAAAEKMQPSASVSHSREGSNSTSQSKLKSDVMKHETDATARRLLTVEAFDELALPPLAPPSLEDE
>scaffold-XXHP-2017852-Cystopteris_fragilis-fronds
SSSSSSPYRLLYLLTLLPLALAAFAFGLQWRGELNDPATINRFGGDESKLPGSSPLNSHSFTSASALDCTDPLHRSSFPAFPYRSDWKYRILQAHPKICITTSTSAGLDQILPWLFYHQVIGVTNFFLFVEGKAASTNVTSVLASIPGVKLVFRTKELEEQQSKSRIWNETWLSSFFFRPCNYELFVKQSLNMEMAIVMARETGMDWIIHLDTDELLHPAGAGEYSLRRLLADVEKDVDMVIFPNYETAIERDDITDPFTEVSMFKKNYDHVTKETYFGLYKEATRGNPNYFLTYGNGKSAARVQEHLRPNGAHRWHNYMKTPKEIKLEEAAVLHYTYTKFSDLTSRRDRCGCKPTKEDVKRCFMLEFDRAAFIIASTATEEEMRSWYKDRVVWTDKELNLKLMRKGLLTRIYAPMVIIQGLKQSDMFSHALAAAEKMQPSASVSHSREGSNSTSQSKLKSDVMKHETDATARRLLTVEAFDELALPPLAPPSLEDE
>scaffold-YQEC-2077251-Woodsia_ilvensis
MAGLNGSRTASAYSSSSSASPSSSPYRLLYLLTLLPLALAAFAFSLQWRGELNDPATINRFGGDESKLPGSSPSNSHSFTSASALDCTDPLHRSSFPAFPYRSDWKYRISQAHPKICITTSTSAGLDQILPWLFYHQVIGVTNFFLFVEGKAASSNVTSVLASIPGVKLVFRTKELEEQQSKSRIWNETWLSSFFFRPCNYELFVKQSLNMEMAIVMAREAGMDWIIHLDTDELLHPAGAGEYSLRRLLADVEKDVDMVIFPNYETAIERDDITDPFTEVSMFKKNYDHVTKETYFGLYKEATRGNPNYFLTYGNGKSAARVQEHLRPNGAHRWHNYMKTPKEIKLEEAAVLHYTYTKFSDLTSRRDRCGCKPTKEDVKRCFMLEFDRAAFIIASTATEEEMRSWYKDRVVWTDKELNLKLMRKGLLTRIYAPMVIIQGLRESDVFSNALAAAGKVSQEQPSASVSHSPERSNSASQIKLESNVVKHEMDATARRLLTVETFDELALPPLGSPSLEDE
>Abies_alba_AALBA5B1090362P1_partial_cds
MAGSHPYRIPPQQNALASKILLLLTALPLTLALFAFVLQWRGGLNDPVGRWAGDGSKFPG
MSTDSPSNGHSVTGSDCSDRLAQSATPTFPYYRGWTFDFAADTHPK
>Abies_alba_AALBA5B204493P1
MPPPLDPIPHPSWEMGYFSTGGHSLSGRQQLTGLFYYERLPLMCDPAPIIGCLRSSNSLD
FSATITIQLHAGCLCSSEPYELAPAHTSIIDSNTITINKIHVTKETYFGLYKEETRGNPN
YFLTYGNGKATARVQDHIHPNGAHRWHNYMKMPNEIKLEEAAVLHYTYTKFSDLTSRRDR
CGCKPPKEDVKRCFMLEFDYSAYIIASTATEEEMRHWYRDRIVWTDKDLNLKLMRKGLLT
RIYAPMVIVQGLKEAGVFNNALASGHAVLEKSISKEQFLSAMSDASKTNSSVAQIVKTVD
GDKHQAKLMEKVGEGETKAASRKLLETSVHIVVAVPPLAPPSLDAYTGSF*
>Abies_alba_AALBA5B307877P1
MRKGLLTRIYAPMVIVQGLKEAGVFSNALASGHAVLEKSISKEQFLSSMSDASRTNSSVA
QIVKTVDGDKHQAKLMEKVGEGETKAASRKLLETSVHTVVAVPPLAPPSLDAYTGSF*
>Abies_alba_AALBA5B319731P1_partial_cds
MEMAIVMAREANMDWIIHLDTDELLHPAGAREYSLRQLLLDVPNNVDMVVFPNY
>Abies_alba_AALBA5B319731P2_partial_cds
MDWIIHLDTDELLHPAGAREYSLRQLLLDVPNNVDMVVFPNYESAIERDNIKEPFSE
>Abies_alba_AALBA5B701012P1
MKTPNEIKLEEAAVLHYTYTKFSDLTSRREHCGCKPTKEDVKRCFMLEFDHFAFIIASTA
TEEEMCHWYHDRIVWTDKDLNLKLMRKGLLTRIYAPMVIVQGLKEAGVFSNALASGHVVL
EKSIYKE*
>Picea_lambertina_PILA_06709
MAGSYPYRIPPQQNGMASKILLLLTALPLTLAVFAFVLQWRGGLNDPAGRWAGDTNKFPGMSTDSPSNGHSVTGSDCSDRLAQSASPTFPYYRGWTFEFAADTRPKICITTSTSAGLDQIIPWIYYHKVIGVTNFLLFVEGKAAAANTSAILENIPGVKVVHRTKDLEEKQAKSRIWNETWLSSFFFRPCNYELFVKQSLNMEMAIVMAREANMDWIIHLDTDELLHPAGAREYSLRQLLLDVPNNVDMVVFPNYESAIERDDIKEPFSEVSMFKKNYDHVTKETYFGLYKEATRGNPNYFLTYGNGKAAARVQDHLRPNGAHRWHNYMKSPNEIKLEEAAVLHYTYSKFSDLTSRRDRCGCKPTKEDVKRCFMLEFDRSAFIIASTATEEEMHHWYRDRIVWTDKDLNLKLIRKGLLTRIYAPMVIVQGLKEAGVFSNVLASGHAVLEKSMSKEQFLSSMSDSSRTNSSVTQAVENKDGDKHQAKLMEKVGEGETHAATRKLLETSIHTVMAVPPLAPPSLDVYTGSF*
>Picea_taeda_PITA_41596
YAPMVIVQGLKEAGVFSNALASGHAVLKKSMSKEQFLSSLSVSNRTNSSVAQAVENKDGDKHQAKLIEKVEDETHAATRKLLETSIHTVMAVPPLAPPSLDVYTGSF*
>Pseudotsuga_menziesii_PSME_22861
MEMVILMVREASMDWIIHFDTDELLHSAGVGEYSLRQLLLDVPNNVYMVVFPNYESVGERDDKKEAFSEVSMFKKNYDHVTKETYIGLYKKLQETAMQNDLNENSRNHITDIPLRYPEPKPFDTSVIGRGVGGSDDDLEDATTSAMFSRLVNP*
>Pseudotsuga_menziesii_PSME_33505
MEIAIVMAREANMDWIIHLDTDELIHSAGSREYSLRQLLLDVPNNVDMVVLPNYESAIERDDIKEPFSEVSMFKKNYDHVPKETYFGLYKELQETSMQNDSNENSTNHIANIPLHCLEPEPFDTSVIDRGVGGSDDDLEDANTSVVFSQLVNP*
>Pseudotsuga_menziesii_PSME_43823
MAGSNPYRIPPQQNALASKILLLLTALPLTLALFAFVLQWRGGLNDPVSRWAGDGSKFPGMGTDSPSNGHSVTGSDCSDRLAQSATPTFPYYRGWTFEFAADTRPKICITTSTSAGLDQILPWIYYHKVIGVTNFLLFVEGKAAAANTSAVLESIPGVKVVHRTKDLEDKQAKSRIWNETWLASFFFRPCNYELFVKQSLNMEMAIVMAREANMDWIIHLDTDELLHPAGAREYSLRQLLLDVPNNVDMVVFPNYESAIERDDIKEPFSEVSMFKKNYDHVTKETYFGLYKEATRGNPNYFLTYGNGKAAARVQDHLRPNGAHRWHNYMKTPNEIKLEEAAVLHYTYTKFSDLTSRRDRCGCKPTKEDVKRCFMLEFDRSAFIIASTATEEEMRRWYRDHIVWTDKDLNLKLMRKGLLTRIYAPMVIVQGLKEAGVFSNALASGHAVLEKSISKEQFLSSISDSSKTNSSLAHAVQNVNGDKHQAKLIKKVGEGGTQTASRRLLETSVHTVVAVPPLAPPSLDVYTGSF*
>Sequoiadendron_giganteum_SEGI_14102
MTSHICVRVKLKSQDMEVVEIGKVESKEARYRERIVWTDKDLDLKLMRKGLLTRIYAPMGIVQGLREAGIFTNALASGHSLLEKSMSKEQFLSSMSNSSTSNSSMASVSNKHLNDDKHKVKLGKAGEGESQAATRNLIETSDDSFAAVPPMAPPSLDAYTEEFFKM*
>Sequoiadendron_giganteum_SEGI_17166
MFKKNYDHVTKETYFGLYKEATRGNPNYFLTYGNGKAAARVQDHLRPNGAHRWHNYMKTPNEIKLEEAAVLHYTYTKFSDLTSRRDRCGCKPTKEDVKRCFMLEFDRSAFIIASTATEDEMHRWYRERIVWTDKDLNLKLMRKGLLTRIYAPMVIVQGLREAGIFTNALASGHSLLEKSMSKEQFLSSMSNSSTSNSSMASVSNKHLNDDKHKVKLGKAGEGESQAATRKLLETLDDSFAAVPPMAPPSLDAYTEDFLKT*
>Sequoiadendron_giganteum_SEGI_25264
MTSHICVRVKLKSQDMEVVEIGKVESKEARYRERIVWTDKDLDLKLMRKGLLTRIYAPMGIVQGLREAGIFTNALASGHSLLEKSMSKEQFLSSMSNSSTSNSSMASVSNKHLNDDKHKVKLGKAGEGESQAATRNLIETSDDSFAAVPPMAPPSLDAYTEEFFKM*
>Sequoiadendron_giganteum_SEGI_41320
MAGSSSSSLPYRQPAQQQSALASRILLLLTVLPLSLAAFAFVLQWKGEIDDPVNRWPGDSGKFPGMSGTNSPSNGHSVTGSDCSTDYLARSKAPAFPYYKGWTFEFAPDSRPKICITTSTSAGLDQILPWIYYHKIIGVTNFFLFVEGKAATSNTSAVLDSIPGVKVVHRTKKLEEEQAKSRIWNETWLSSFFYRPCNYELFVKQSLNMEMAIVMARFTSVISPMRDIPRFCPKG*
>scaffold-AQFM-2014355-Pseudolarix_amabilis
ALASKILLLLTALPLTLALFAFVLQWRGGLNDPVGRWAGDGSKFPGMSTDSPSNGHSVTGSDCSDRLAQSATPTFPYYRGWTFEIAEETHPKICITTSTSAGLDQILPWIYYHKVIGVTNFLLFVEGKAATANTSAVLANIPGVKVVHRTKELEEKQKKSRIWNETWLSSFFFRPCNYELFVKQSLNMEMAIVMAREANMDWIIHLDTDELLHPAGAREYSLRQLLLDVPNNVDMVVFPNYESAIERDDIKEPFSEVSMFKKNYDHVTKETYFGLYKEATRGNPNYFLTYGNGKAAARVQDHLRPNGAHRWHNYMKTPNEIKLEEAAVLHYTYTKFSDLTSRRDRCGCKPTKEDVKRCFMLEFDRSAFIIASTATEEEMRHWYRDRVVWTDKDLNLKLMRKGLLTRIYAPMVIVQALKEAGVFSNALASGHAVLEKSISKEQFLSSLSDASRTNSSIAQIVKTVDGDKHQAKLIEKVGEGDTHAASRKLLETSVDTVVAVPPLAPPSLD
>scaffold-AWQB-2011882-Picea_engelmannii
ALASKILLLLTALPLTLALFAFVLQWRGGLNDPVGRWAGDGNKFPGMSTDSPSNGHSVTGSDCSDRLAQSATPTFPYYRGWTFEFAADTRPKICITTSTSAGLDQILPWIYYHKVIGVTNFLLFVEGKAAAANTSVVLENIPGVKVVHRTKELEEKQAKSRIWNETWLSSFFFRPCNYELFVKQSLNMEMAIVMAREANMDWIIHLDTDELLHPAGAREYSLRQLLLDVPNNVDMVVFPNYESAIERDDIKEPFSEVSMFKKNYDHVTKETYFGLYKEATRGNPNYFLTYGNGKAAARVQDHLRPNGAHRWHNYMKTPNEIKLEEAAVLHYTYTKFSDLTSRRDRCGCKPTKEDVKRCFMLEFDRSAFIIASTATEEEMRHWYRDRIVWTDKDLNLKLMRKGLLTRIYAPMVIVQGLKEAGVFSNALASGHADLEKSISKEQFFSSMSNTSITNSSVAQTVENKDGDKNQAKLMEKVGEGETQAAFRKLLEASVHTVVAVPPLAPPSLD
>scaffold-BTTS-2079415-Austrotaxus_spicata
ATMAGASSSSSFPYRQPPQQNALASKILLLLTVLPLSLALFAFVLQWRGGLTDPVNRWSPDNGKFPGMSSTNSPSNGHSVTGSDCTDHLARSKGPGFPYYKGWTFEFAQDSHPKICVTTSTSAGLEQILPWIYYHKIIGVTNFFLFVEGKAATSNTSAVLDSIPGVKVVHRTKELEEKQAKSRIWNETWLSSFFYRPCNYELFVKQSLNMEMAIVMAREANMDWIIHLDTDELLHPAGAREYSLRQLLLDVASDVDMVVFPNYESAIERDDIKEPFSEVSMFKKNYDHVTKETYFGLYKEATRGNPNYFLTYGNGKAAARVQDHLRPNGAHRWHNYMKTPNEIKLEEAAVLHYTYTKFSDLTSRRDRCGCKPTKEDVKRCFMLEFDRSAFIIASTATEDEMHRWYREHIVWTDKDLNLKLIRKGLLTRIYAPMVMVQGLREAGVFSNALASGHALLEKSMSKEQFLSSFSNSSIANSSMASDAQNLGDEKHQVKLGKAGEDKSQSAWRKLLEASDGSIAAVPPMAPPSLD
>scaffold-DZQM-2055654-Pinus_radiata
ALASKILLLLTALPLTLALFAFVLQWRGGLNDPAGRWAGDGNKFPGMSTDSPSNGHSVTGSDCSDRLAQSVTPTFPYYRGWTFEFAADTRPKICITTSTSAGLDQILPWIYYHKVIGVTNFLLFVEGKAAAANTTAVLENILGVKVVHRTKDLEEKQAKSRIWNETWLSSFFFRPCNYELFVKQSLNMEMAIVMAREANMDWIIHLDTDELLHPAGAREYSLRQLLLDVPNNVDMVVFPNYESAIERDDIKEPFSEVSMFKKNYDHVTKETYFGLYKEATRGNPNYFLTYGNGKAAARVQDHLRPNGAHRWHNYMKTPNEIKLEEAAVLHYTYTKFSDLTSRRDRCGCKPTKEDVKRCFMLEFDRSAFIIASTATEEEMRHWYRDRIVWTDKDLNLKLMRKGLLTRIYAPMVIVQGLKEAGVFSNALASGHAVLKKSMSKEQFLSSVSVSNRTNSSVAQAVENKDGDKHQAKLIEKVEDETHAATRKLLETSIHTVMAVPPLAPPSLD
>scaffold-EFMS-2081484-Torreya_taxifolia
ALASKILLLLTVLPLSLALFAFVLQWRGGLTDPVNRWTVDGGKFPGMSGSNSPSNGHSVTGSDCTDQLARSKAPGFPYYKGWTFEFAADSHPKICITTSTSAGLDQILPWIYYHKIIGVTNFFLFVEGKAATSNTSAVLDSIPGVKVVHRTKELEEKQAKSRIWNETWLSSFFYRPCNYELFVKQSLNMEMAIVMAREANMDWIIHLDTDELLHPAGAREYSLRQLLLDVANDVDMVVFPNYESAIERDDIKEPFSEVSMFKKNYDHVTKETYFGLYKEATRGNPNYFLTYGNGKAAARVQDHLRPNGAHRWHNYMKTPKEIKLEEAAVLHYTYTKFNDLTSRRDRCGCKPTKEDVKRCFMLEFDRSAFIIASTATEEEMHRWYREHIVWTDKDMNLKLMRKGLLTRIYAPMVIVQGLREAGVFSNALASGHALLEKSMSKKQFLSSISNSSIANSSMASVSQNLGGDKHQVKLGKTGEGESQAASRKLLETSDDSIAAVPPMAPPSLD
>scaffold-EGLZ-2039849-Prumnopitys_andina
MAGPYSSRAAPPQQQQSALASRILLLLTVLPLSLAAFAFVLQWRGGLNDPVGRWGGDAGKFPGMTTGATNSPGNAFSGAGTVDCTDQVGRSAGPVFPYYRGWTFEIAADSYPKICITTSTSAGLDQILPWIYYHKVIGVTNFFLFVEGKAASPNATAVLDSIPGVKVVHRTKELEEKQAKSRIWNETWLSSFFYRPCNYELFVKQSLNMEMAILMAREAYMDWIIHLDTDELLHPAGAREYSLRRLLLDVASDIDMVVFPNYESAIERDDIKEPFSEVSMFKKNYDHVTKETYFGLYKEATRGNPNYFLTYGNGKAAARVQDHLRPNGAHRWHNYMKTPNEIKLEEAAVLHYTYTKFSDLTSRRDRCGCKPTKEDVKRCFMLEFDRSAFIIASTATEEEMRRWYRERIVWTDKELNLKLIRKGLLTRIYAPTVIVQGLREAGVFANALASGHALLEKSMSKEQFLSSISNSSISNSSTASIAKNVGDDKQQLKLGKTEAESQAVQRKLLETLDQYSAAVPPMSPPSLD
>scaffold-GAMH-2008233-Tsuga_heterophylla
ALASKILLLLTALPLTLALFAFALQWRGGLNDPVGRWAGDGSKFPGMSTDSPSNGHSVTGSDCSNRLAQSATPTFPYYRGWTFEIAAETHPKICITTSTSAGLDQILPWIYYHKVIGVTNFLLFVEGKAAAANTSAVLANIPGVKVVHRTKDLEEKQAKSRIWNETWLSSFFFRPCNYELFVKQSLNMEMAIVMAREANMDWIIHLDTDELLHPAGAREYSLRQLLLDVPNNVDMVVFPNYESAIERDDIKDPFSEVSMFKKNYDHVTKETYFGLYKEATRGNPNYFLTYGNGKAAARVQDHLRPNGAHRWHNYMKTPNEIKLEEAAVLHYTYTKFSDLTSRRDRCGCKPTKEDVKRCFMLEFDRSAFIIASTATEEEMRHWYRDRIVWTDKDLNLKLMRKGLLTRIYAPMVIVQGLKEAGVFSKALASGHTALEKSISKEQFLSSISNTSRTNSSVPQTVKIVDGDKHQAKLTKKVGEGETHAASRKILDTSVHTVVAVPPLAPPSLD
>scaffold-GGEA-2068251-Cedrus_libani
ASKILLLLTALPLTLALFAFILQWRGGLNDPAGRWAGEGSKFPGMGSDSPSNGHSVTGSDCSDRLAQSMTPTFPYYRGWTFEFAADIRPKICITTSTSAGLDQILPWIYYHKVIGVTNFLLFVEGKAAAANTSAVLDNIPGVKVVHRTKELEEKQAKSRIWNETWLSSFFFRPCNYELFVKQSLNMEMAIVMAREANMDWIIHLDTDELLHPAGAREYSLRQLLLDVPSNVDMVVFPNYESAIERDDIKEPFSEVSMFKKNYDHVTKETYFGLYKEATRGNPNYFLTYGNGKAAARVQDHLRPNGAHRWHNYMKTPNEIKLEEAAVLHYTYTKFSDLTSRRDRCGCKPTKEDVKRCFMLEFDRSAFIIASTATEEEMRHWYRDRIVWTDKDLNLKLMRKGLLTRIYAPMVIVQGLKEAGVFSNALATGHALLEKSISKEQFLSSMSNASRTNSSVVQIVENVNGDKHQTKLKEKVGEGETQLASRRLLETSVHTVAAVPPLAPPSLD
>scaffold-GNQG-2086871-Encephalartos_barteri
ALTSRILFLLTALPLTLALFAFVLQWRGGVNDPVGRWTGDSSKFPGMSTNSPTNGHSVTGFSDCGDQLARSASPSFPYYRGWTFEFPVDSHPKICITTSTSAGLDQILPWIYYHKVIGVTNFFLFVEGKAASANTSVILDSIPGVKVVHRTKELEEKQAKSRIWNETWLSSFFYRPCNYELFVKQSLNMEMAIVMARESGMDWIIHLDTDELLHPAGAKEYSLRQLLLEVANDVDMVVFPNYESAIERDDIKEPFSEVSMFKKNYDHVTKETYFGLYKEATRGNPNYFLTYGNGKAAARIQDHLRPNGAHRWHNYMKTPNEIKLEEGAVLHFTYTKFSDLTSRRDRCGCRPTKEDVKRCFMLEFDRAAFIIASTATEEEMRRWYRERIVWTDKDLNLKLLRKGLLTRIYAPMAIVQSLREAGVFSNALAAGHAVLEKSMSKDQFLSSISHSPKSNSSVALTSKKVGGNEHQSKSLVTVGEAKFQSASRKLLETSNTSITAMPPMASPTLD
>scaffold-IAJW-2020154-Amentotaxus_argotaenia
ATMAGSSSSSYPYRQLPQQNALASKILLLLTVLPLSLALFAFVLQWRGGLTDPVNRWTADGGKFPGMSGTNSPSNGHSVTGSDCTDQLGRSKAPGFPYYKGWTFEFAADSHPKICITTSTSAGLDQILPWIYYHKIIGVTNFFLFVEGKAATSNTSAVLDSIPGVKVVHRTKELEEKQAKSRIWNETWLSSFFYRPCNYELFVKQSLNMEMAIIMAREANMDWIIHLDTDELLHPAGAREYSLRQLLLDVANDVDMVVFPNYESAIERDDIKEPFSEVSMFKKNYDHVTKETYFGLYKEATRGNPNYFLTYGNGKAAARVQDHLRPNGAHRWHNYMKTPKEIKLEEAAVLHYTYTKFSDLTSRRDRCGCKPTKEDVKRCFMLEFDRSAFIIASTATEEEMHRWYRERIVWTDKDMNLKLMRKGLLTRIYAPMVIVQGLREAGVFSNAVASGHTLLEKSMSKKQFLSTISNSSITNSSMASVAKNLGGDKQVKLGKAGEGESQAASRKLLETSDDSIAAVPPMAPPSLD
>scaffold-IIOL-2079715-Pinus_parviflora
MASKILLLLTALPLTLAVFAFVLQWRGGLNDPAGRWAGDTNKFPGMSTDSPSNGHSVTGSDCSDRLAQSASPTFPYYRGWTFEFAADTRPKICITTSTSAGLDQIIPWIYYHKVIGVTNFLLFVEGKAAAANTSAILENIPGVKVVHRTKDLEEKQAKSRIWNETWLSSFFFRPCNYELFVKQSLNMEMAIVMAREANLDWIIHLDTDELLHPAGAREYSLRQLLLDVPNNVDMVVFPNYESAIERDDIKEPFSEVSMFKKNYDHVTKETYFGLYKEATRGNPNYFLTYGNGKAAARVQDHLRPNGAHRWHNYMKSPNEIKLEEAAVLHYTYSKFSDLTSRRDRCGCKPTKEDVKRCFMLEFDRSAFIIASTATEEEMHHWYRDRIVWTDKDLNLKLIRKGLLTRIYAPMVIVQGLKEAGVFSNVLASGHAVLEKSMSKEKFLSSMSDSSRTNSSVAQAVENKDGDKHQAKLMEKVGEGETHAATRKLLETSIHTVMAVPPLAPPSLD
>scaffold-IOVS-2008135-Pseudotsuga_wilsoniana
ALASKILLLLTALPLTLALFAFVLQWRGGLNDPVGRWAGDGSKFPGMGTDSPSNGHSVTGSDCSDRLAQSATPTFPYYRGWTFEFAADTRPKICITTSTSAGLDQILPWIYYHKVIGVTNFLLFVEGKAAAANTSAVLESIPGVKVVHRTKDLEEKQAKSRIWNETWLSSFFFRPCNYELFVKQSLNMEMAIVMAREANMDWIIHLDTDELLHPAGAREYSLRQLLLDVPNNVDMVVFPNYESAIERDDIKEPFSEVSMFKKNYDHVTKETYFGLYKEATRGNPNYFLTYGNGKAAARVQDHLRPNGAHRWHNYMKTPNEIKLEEAAVLHYTYTKFSDLTSRRDRCGCKPTKEDVKRCFMLEFDRSAFIIASTATEEEMRRWYRDRIVWTDKDLNLKLMRKGLLTRIYAPMVIVQGLKEAGVFSNALASGHAVLEKSISKEQFLSSMSDSSKTNSSLAHAVQNVNGDKHQAKLIEKVGEGGTQTASRRLLETSVHTVVAVPPLAPPSLD
>scaffold-JBND-2073108-Pinus_ponderosa
ALASKILLLLTALPLTLALFAFVLQWRGGLNDPAGRWAGDGNKFPGMSTDSPSNGHSVTGSDCSDRLAQSVTPTFPYYRGWTFEFAADTRPKICITTSTSAGLDQILPWIYYHKVIGVTNFLLFVEGKAAAANTTAVLENILGVKVVHRTKDLEEKQAKSRIWNETWLSSFFFRPCNYELFVKQSLNMEMAIVMAREANMDWIIHLDTDELLHPAGAREYSLRQLLLDVPNNVDMVVFPNYESAIERDDIKEPFSEVSMFKKNYDHVTKETYFGLYKEATRGNPNYFLTYGNGKAAARVQDHLRPNGAHRWHNYMKTPNEIKLEEAAVLHYTYTKFSDLTSRRDRCGCKPTKEDVKRCFMLEFDRSAFIIASTATEEEMRHWYRDRIVWTDKDLNLKLMRKGLLTRIYAPMVIVQGLKEAGVFSNALASGHAVLKKSMSKEQFLSSVSVSNRTNSSVALAVENKDGDKHQAKLIEKVEDETHAATRKLLETSIHTVMAVPPLAPPSLD
>scaffold-JZVE-2006425-Parasitaxus_usta
ALASRILLILTALPLSLAAFAFVLQWRGGLNDPVGRWGGDAGKFPGMTAGATNSPGNAFPGAGTADCTDQVGKSAGPAFPYYRGWTYEIVADSHPKICITTSTSAGLDQILPWIYYHKVIGVTNFFLFVEGKAASANATAVLDNIPGVKVVHRTKELEEKQAKSRIWNETWLSSFFYRPCNYELFVKQSLNMEMAILMAREAYMDWIIHLDTDELLHPAGAREYSLRRLLMDVASDIDMVVFPNYESAIERDDIKEPFSEVSMFKKNYDHVTKETYFGLYKEATRGNPNYFLTYGNGKAAARVQDHLRPNGAHRWHNYMKAPKEIKLEEAAVLHYTYTKFSDLTSRRDRCGCKPTKEDVKRCFMLEFDRAAFIIASTATEEEMRRWYRERIVWTDKELNLKLIRKGLLTRIYAPTVIVQGLREAGVFSNAVASGHALLEKSMSKEQFLSSISNSSISNSSTASVAQNVGGDKQQLKLGKTGGVSQAAQRKILETSDHYIAAVPPMSPPSLD
>scaffold-KAWQ-2056720-Stangeria_eriopus
ASYSSRSQPNQNALTSKILFLLTALPLTLALFAFVLQWRGGLNDPVGRWTGDSSKFPGMSINSPTNGHSATGFSDCGDQLARTASPSFPYYRGWTFEFPTDSHPKICITTSTSAGLDQILPWIYYHKVIGVTNFFLFVEGKAASANTSIILDSIPGVKVVHRTKELEEKQAKSRIWNETWLSSFFYRPCNYELFVKQSLNMEMAIVMARESGMDWIIHLDTDELLHPAGAKEYSLRQLLLEMSNDVDMVVFPNYESAIERDDIKEPFSEVSMFKKNYDHVTKETYFGLYKEATRGNPNYFLTYGNGKAAARVQDHLRPNGAHRWHNYMKTPNEIKLEEAAVLHFTYTKFSDLTSRRDRCGCRPTKEDVKRCFMLEFDRAAFIIASTATEEEMRRWYRERIVWTDKDLNLKLLRKGLLTRIYAPMAIVQALREAGVFSNALAAGHAVLEKSMSKNQFLSSISHSPKSNSSVALTSKKVGGNEHQSESLVTVGGAKFQSASRKLLETSNASITAMPPMASPSLD
>scaffold-KLGF-2094373-Sundacarpus_amarus
MAGPYSSRAPPPPQQSALASRILILLTALPLSLAAFAFVLQWRGGLNDPAGRWGVDAGKFPGMTTGATNSPGNAFSGAGTVDCTDQVGRSAGPVFPYYRGWTFEIAADSYPKICITTSTSAGLDQILPWIYYHKVIGVTNFFLFVEGKAASPNATAVLDSIPGVKVVHRTKELEEKQAKSRIWNETWLSSFFYRPCNYELFVKQSLNMEMAILMAREAYMDWIIHLDTDELLHPAGAREYSLRRLLLDVASDVDMVVFPNYESAIERDDIKEPFSEVSMFKKNYDHVTKETYFGLYKEATRGNPNYFLTYGNGKAAARVQDHLRPNGAHRWHNYMKTPKEIKLEEAAVLHYTYTKFSDLTSRRDRCGCKPTKEDVKRCFMLEFDRAAFIIASTATEEEMRRWYRERIVWTDKELNLKLIRKGLLTRIYAPTVIVQGLREAGVFANALASGHALLEKSMSKEQFLSSISNSSISNSSTDSIAKNVGDDKQQLKMVKTEAESQAVQRKLLETVDHYSTAVPPMSPPSLD
>scaffold-MFTM-2083014-Pinus_jeffreyi
ALASKILLLLTALPLTLALFAFVLQWRGGLNDPAGRWAGDGNKFPGMSTDSPSNGHSVTGSDCSDRLAQSVTPTFPYYRGWTFEFAADTRPKICITTSTSAGLDQILPWIYYHKVIGVTNFLLFVEGKAAAANTTAVLENILGVKVVHRTKDLEEKQAKSRIWNETWLSSFFFRPCNYELFVKQSLNMEMAIVMAREANMDWIIHLDTDELLHPAGAREYSLRQLLLDVPNNVDMVVFPNYESAIERDDIKEPFSEVSMFKKNYDHVTKETYFGLYKEATRGNPNYFLTYGNGKAAARVQDHLRPNGAHRWHNYMKTPNEIKLEEAAVLHYTYTKFSDLTSRRDRCGCKPTKEDVKRCFMLEFDRSAFIIASTATEEEMRHWYRDRIVWTDKDLNLKLMRKGLLTRIYAPMVIVQGLKEAGVFSNALASGHAVLKKSMSKEQFLSSVSVSNRTNSSVAQAVENKDGDKHQAKLIEKVEDETHAATRKLLETSIHTVMAVPPLAPPSLD
>scaffold-WVWN-2055068-Larix_speciosa
ALASKILLLLTALPLTLALFAFVLQWRGGLNDPAGRWAGDGSKFPGMGTDSPSNGHSVTGSDCSDRLAKSATPTFPYYRGWTFEFAADTRPKICITTSTSAGLDQILPWIYYHKVIGVTNFLLFVEGKAAAANTSAVLDSIPGVKVVHRTKDLEEKQAKSRIWNETWLSSFFFRPCNYELFVKQSLNMEMAIVMAREANMDWIIHLDTDELLHPAGAREYSLRQLLLDVPNNVDMVVFPNYESAIERDDIKEPFSEVSMFKKNYDHVTKDTYFGLYKEATRGNPNYFLTYGNGKAAARVQDHLRPNGAHRWHNYMKTPNEIKLEEAAVLHYTYTKFSDLTSRRDRCGCKPTKEDVKRCFMLEFDRSAFIIASTATEEEMRRWYRDRIVWTDKDLNLKLMRKGLLTRIYAPMVIVQGLKEAGVFSNALASGHAVLEKSISKEQFLSSMSDSNGTNSSLAHAVENVNGDKHQAKLIEKVGEGGIQTASRRLLETSVHTVVAVPPLAPPSLD
>scaffold-YFZK-2044917-Sciadopitys_verticillata
ALASKILLLLTLLPLSLAVFAFVLQWRGGLNDPVGRWAGDGAKFPGMTTNSPSNGHSVTGSDCSDQLARSTSPTFPYYRGWTFEYDARSHPKICVTTSTSAGLDQILPWIYYHKVIGVTNFFLFVEGKAASANTSAVLDSIPGVKVVHRTKELEEKQAKSRIWNETWLSSFFYRPCNYELFVKQSLNMEMAIAMAREANMDWIIHLDTDELLHPAGAREYSLRQLLLDVASDVDMVVFPNYESAIERDDIKEPFSEVSMFKKNYDHVTKETYFGLYKEATRGNPNYFLTYGNGKAAARVQDHLRPNGAHRWHNYMKTPNEIKLEEAAVLHYTYTKFSDLTSRRDRCGCKPTKEDVKRCFMLEFDRSAFIIASTATEEEMHRWYRERIVWTDKDLNLKLIRKGLLTRIYAPMVIVQGLRDAGVFSNALASGHALLEKSISKEQFLSSISNSNTTNSSMASLAQSVGGDKHPLKLRKAGEGESQVASRKILVTSENYIAAVPPMAPPSLD
>scaffold-YLPM-2008660-Pseudotaxus_chienii
ATMAGASSSSSFPYRQPPQQNALASKILLLLTVLPLSLALFAFVLQWRGGLTDPVNRWSPDNGKFPGMSSTNSPSNGHSVTGSDCTDHLARSKGPGFPYYKGWTFEFAQDSHPKICVTTSTSAGLEQILPWIYYHKIIGVTNFFLFVEGKAATSNTSAVLDSIPGVKVVHRTKELEEKQAKSRIWNETWLSSFFYRPCNYELFVKQSLNMEMAIVMAREANMDWIIHLDTDELLHPAGAREYSLRQLLLDVASDVDMVVFPNYESAIERDDIKEPFSEVSMFKKNYDHVTKETYFGLYKEATRGNPNYFLTYGNGKAAARVQDHLRPNGAHRWHNYMKTPNEIKLEEAAVLHYTYTKFSDLTSRRDRCGCKPTKEDVKRCFMLEFDRSAFIIASTATEDEMHRWYREHIVWTDKNLKLIRKGLLTRIYAPMVMVQGLREAGVFSNALASGHALLEKSMSKEQFLSSFSNSSIANSSMASDAQNLGDEKHQVKLGKAGEDKSQSAWRKLLEASDGSIAAVPPMAPPSLD
>scaffold-AKXB-2066231-Phaeomegaceros_coriaceus
TSRLLYLLTALPLCLAAFAFTLQWKGEFNDPARIARLGGDHSRFPGMQVTSPSSGQPGAASDCLTSLQPGITDSFPHLPGWQYSLAGSGPKICICTSTSAGLDQILPWLFYHKVLGVTNFFLFVEGKASSARSSSILESIQGVKVVHRTKELEEQQEKSRIWNETWLSSFFYRPCNYELFVKQSLNMEMAIVMAREAGMEWIIHLDTDELLHPAGAREYSLRSLLGGVAADVDMVVFPNYETAIERNDIVDPFTEVSMFKKNFDHVTKETYFGLYKEATRGNPNYFLTYGNGKAAARVQDHLRPNGAHRWHNYMKTPNEIKFEEAAVLHYTYAKFSDLTSRRDRCNCKPTKEDVKRCFMLEFDRAAFIIASTSTEEEMRRWYEEHVVWTDKDLNLKLMRKGLLTRIHSPQIIVQGLREAGVFRDIMSAQEEK
>scaffold-ANON-2003258-Leiosporoceros_dussii-B
SRLSFTQTSTHRTLYVLTALPLLLAAFAFTLQWKGEFNDPARIARLGGDTSKFPGMQVTSPSSGHTGTSADCLNRLQPSSVSSFPHHSGWQYSISGSSRPKICITSSTSAGLDQILPWLFYHRVLGVTNFFLFVEGKAASKNNSAILESIPGVKVVHRTKELEEQQGKSRIWNETWLSSFFYRPCNYELFVKQSLNMEMAIVMAREAGMEWIIHLDTDELLHPAGAQEYSLQRLLGDIAADVDMVVFPNYESAIERDDIVDPFSEVSMFKKNFDHVTKETYFGLYKEATRGNPNYFLTYGNGKAAARMQDHLRPNGAHRWHNYMKSPNEIKLEEAAVLHYTYAKFSDLSSRRDRCNCKPTKEDVKRCFMLEFDRA
>scaffold-BSNI-2008636-Anthoceros_agrestis-B
RVLYLLTALPMLLAALAFVLQWNGEVNDSAGIARLDGETLRFPGMQHTSPSAGHLSSADALNRLQPNSATSVPYQPGWQDLSLNNLGPKICIASSTSAGLEQILPWLFFHRVLGVTRFFLFVEGEAASPHNTSILESITGVTVIHRTKDLEERQEKSRIWNETWLSSFFYRPCNYELFVKQSLNMEMAIVMARDSGMEWIIHLDTDELLHPAGAREYSLRSLLGEVAADVDMVVFPNYESAIERDDIVDPFTEVSMFKKNFDHVPKETYFGLYKEATRGNPNYFLTYGNGKAAARVQDHLRPNGAHRWHNYMKNPNEVKLEEAAVLHYTYSKFSDLTSRRDRCNCKPTKEDVKRCFMLEFDRAAFIIASTSTEEEMHRWYREHVVWTDKELNLKLTRKGLLTRIYAPQVIVQGLRDAGVFKDALAS
>scaffold-DXOU-2037782-Nothoceros_aenigmaticus
RLLYLLTALPLCLAAFAFTLQWKGEFNDPARIARLGGDHSRFPGMQVTSPSSGQPGASADCLTSLQPGITDSFPQLPGWQYSLIGSGPKICICTSTSAGLDQILPWLFYHKVLGVTNFFLFVEGKAASARSSSILDNIQGVKVVHRTKELEQQQEKSRIWNETWLSNFFYRPCNYELFVKQSLNMEMAIVMAREAGMEWIIHLDTDELLHPAGAKEYSLRSLLSGVAADVDMVVFPNYETAIERNDIVDPFTEVSMFKKNFDHVTKETYFGLYKEATRGNPNYFLTYGNGKAAARVQDHLRPNGAHRWHNYMKAPNEIKFEEAAVLHYTYAKFSDLTSRRDRCNCKPTKEDVKRCFMLEFDRAAFIIASTSTEEEMRRWYEEHVVWGDKDLNLKLMRKGLLTRIHSPQIIVQGLREAGVFRDILSAQEEKTVKTTESPFAPDGMEGSSVTDAGGK
>scaffold-FAJB-2004053-Paraphymatoceros_hallii
CDKLLPSQDFLPFPRHSAWQAAAKDDSDTKISIVTSTSAGLEQILPWLFYHRVLGVTSFFVFVEGQASSVYSSSVLKKIPGVHLVPRNEELEERQRQSRIWEEPWLAPFFHKPCNHELFVKQNLNMEMAIVRAREAGMDWIIHLDTDELVHPAGPNYTLTSLLAAVPVDVEQVIWHNSESAVERDSVKEPFTEVTLFKKNMMSLPKETAPKFYSEAARGNPTYYIIF
>scaffold-FAJB-2055386-Paraphymatoceros_hallii
TSRILYLLTALPLCLAAFAFTLQWKGEFNDPARIARLGGDNSRFPGMQVTSPSSGQPGAASDCLTNLHPGSIDSFPHLPGWQYSLSGSGPKICICTSTSAGLDQILPWLFYHKVLGVTNFFLFVEGKASSVKSSSILESIPGVKVVHRTKELEDQQEKSRIWNETWLSSFFYRPCNYELFVKQSLNMEMAIVMAREAGMDWIIHLDTDELLHPAGAKEYSLRSLLAGVAADVDMVVFPNYESAIERSDIADPFTEVSMFKKNFDHVTKETYFGLYKEATRGNPNYFLTYGNGKAAARVQDHLRPNGAHRWHNYMKAPNEIKFEEAAVLHYTYAKFSDLTSRRDRCNCKPTKEDVKRCFMLEFDRAAFIIASTSTEEEMHRWYEEHVVWTDKELNLKLMRKGLLTRIYSPQVIVQGLKEAGVFRNILAAGQAFQLQKI
>scaffold-RXRQ-2005128-Phaeoceros_carolinianus-sporophyte
RVLYLLTALPMLLAALAFVLQWNGEVNDSAGIARLDGETRRFPGMQLTSPSAGHLSSADALNRLQPNSATSVPYQPGWQDLSLNTLGPKICIASSTSAGLDQILPWLFFHRVLGVTRFFLFVEGKAASPHSTSILESITGVTVIHRTKDLEERQEKSRIWNETWLSSFFYRPCNYELFVKQSLNMEMAIVMARDSGMEWIIHLDTDELLHPAGAREYSLRSLLGEVAADVDMVVFPNYESAIERDDIVDPFTEVSMFKKNFDHVPKETYFGLYKEATRGNPNYFLTYGNGKAAARVQDHLRPNGAHRWHNYMKNPNEVKLEEAAVLHYTYSKFSDLTSRRDRCNCKPTKEDVKRCFMLEFDRAAFIIASTSSEEEMHRWYREHVVWTDNELNLKLTRKGLLTRIYAPQVIVQGLRDAGVFKDALAS
>scaffold-RXRQ-2005129-Phaeoceros_carolinianus-sporophyte
ESAIERDDIVDPFTEVSMFKKNFDHVPKETYFGLYKEATRGNPNYFLTYGNGKAAARVQDHLRPNGAHRWHNYMKNPNEVKLEEAAVLHYTYSKFSDLTSRRDRCNCKPTKEDVKRCFMLEFDRAAFIIASTSSEEEMHRWYREHVVWTDNELNLKLTRKGLLTRIYAPQVIVQGLRDAGVFKDALASGE
>scaffold-RXRQ-2140786-Phaeoceros_carolinianus-sporophyte
LNMEMAIVMAREAGMDWIIHLDTDELVHPVGSPNYTLTSLLAAVPADVEQVIWHNFESAVERDSVEEPFTEVTLFKKNMMSLPKEIGAKFYSEAARGNPTYFLTYSNGKSAARVKDGLRPNGAHRWQSYLNPLKELQLEEPVVLHFTYTKFSDLTSRKNRCRCRPTQKDVDRCFMLPFDRDAFIIASTSTEAEMLQWYQEHIVWADRSLKGKLLRRGILTRIHAPQVIIHGLKEAGVFRDVL
>scaffold-RXRQ-2141186-Phaeoceros_carolinianus-sporophyte
TSRILYLLTALPLCLAAFAFTLQWKGEFNDPARIARLGGDNSRFPGMQVTSPSSGQPGAASDCLTNLHPGSIDSFPHLPGWQYSLSGSGPKICICTSTSAGLDQILPWLFYHKVLGVTNFFLFVEGRASSAKSSSILESIPGVKVVHRTKELEAQQEKSRIWNETWLSSFFYRPCNYELFVKQSLNMEMAILMAREARMDWIIHLDTDELLHPAGAKEYSLRSLLGSVAADVDMVVFPNYESAIERSDIADPFTEVSMFKKNFDHVTKETYFGLYKEATRGNPNYFLTYGNGKAAARVQDHLRPNGAHRWHNYMKTPNEIKFEEAAVLHYTYAKFSDLTSRRDRCNCKPTKEDVKRCFMLEFDRAAFIIASTSTEEEMHRWYEEHVVWTNKDLNLKLMRKGLLTRIYSPQVIVQGLKEAGVFRNILAAGQADQLQKI
>scaffold-TCBC-2013109-Nothoceros_vincentianus
RLLYLLTALPLCLAAFAFTLQWKGEFNDPARIARLGGDHSRFPGMQVNSPSSGQPGASADCLTSLQPGITDSFPQLPGWQYSLTGSGPKICICTSTSAGLDQILPWLFYHKVLGVTNFFLFVEGKAASARSSSILDSIQGVKVVHRTKELEQQQEKSRIWNETWLSGFFYRPCNYELFVKQSLNMEMAILMAREAGMDWIIHLDTDELLHPAGAKEYSLRALLSGVAADVDMVVFPNYETAIERNDIVDPFTEVSMFKKNFDHVTKETYFGLYNEATRGNPNYFLTYGNGKAAARVKDHLRPNGAHRWHNYMKAPNEIKFEEAAVLHYTYAKFSDLTSRRDRCNCKPTKEDVKRCFMLEFDRAAFIIASTSTEEEMRRWYEEHVVWGDKDLNLKLMRKGLLTRIHSPQIIVQGLREAGVFRDIMSAQEEKTVKTTEIPIAPDGIKGSSVTDAGDK
>scaffold-TCBC-2081208-Nothoceros_vincentianus
HLDTDELIHPAGAPNYTLTSMLAQVPPNVEEVIWHNFEAAVEEGSVAQPFTEVTLFKKNMMSLPSEVAAKFYSEAAGGNPTYFLTYSNGKAAARVKEGLRPNGAHRWQNYLSPIAELQLQEPVVLHFTYTRFSDLTSRKLRCGCRPTHKDVTRCLMLPFDRDAFIIASTSTEAEMLRWYQEHVVWTNRSLKAKLIKRGILIRIHAPQVIIQGL
>scaffold-TWUW-2049972-Anthoceros_agrestis-A
RVLYLLTALPMLLAALAFVLQWNGEVNDSAGIARLDGETLRFPGMQHTSPSAGHLSSADALNRLQPNSATSVPYQPGWQDLSLNNLGPKICIASSTSAGLEQILPWLFFHRVLGVTRFFLFVEGEAASPHNTSILESITGVTVIHRTKDLEERQEKSRIWNETWLSSFFYRPCNYELFVKQSLNMEMAIVMARDSGMEWIIHLDTDELLHPAGAREYSLRSLLGEVAADVDMVVFPNYESAIERDDIVDPFTEVSMFKKNFDHVPKETYFGLYKEATRGNPNYFLTYGNGKAAARVQDHLRPNGAHRWHNYMKNPNEVKLEEAAVLHYTYSKFSDLTSRRDRCNCKPTKEDVKRCFMLEFDRAAFIIASTSTEEEMHRWYREHVVWTDKELNLKLTRKGLLTRIYAPQVIVQGLRDAGVFKDALAS
>scaffold-UCRN-2049140-Megaceros_flagellaris
RIWKEDWLQPFFHKPCNHELFVKQNLNMEMAIAMAREAGMDWIIHLDTDELIHPAGAPNYTLTSLLAQVPANVEEVIWHNFEAAVEELGVAQPFTEVTLFKKNMMSLPSEVGSTFYSEAARGNPTYFLTYSNGKAAARIKEGLRPNGAHRWQNYLSPISELQLQDPVVLHFTYTRFSDLTSRKNRCGCRPTQKDVSRCFMLPFDRDAFIIASTSTETEMLR
>scaffold-UCRN-2052158-Megaceros_flagellaris
RLLYLLTALPLCLAAFAFTLQWKGEFNDPARIARLGGDHSRFPGMQVTSPSSGQPGAASDCLTSLHPGTTDSFPHLPAWQYSSAGRGPKICICTSTSAGLDQILPWLFYHKVLGVSDFFLFVEGKASSARSSSILESIQGVKVVHRTKELEQQQEKSRIWNETWLSSFFYRPCNYELFVKQSLNMEMAIVMAREAGMDWIIHLDTDELLHPAGAREYSLRSLLNGVAADVDMVVFPNYETAIERNDIVDPFTEVSMFKKNFDHVTKETYFGLYKEATRGNPNYFLTYGNGKAAARVQDHLRPNGAHRWHNYMKVPNEIKFEEAAVLHYTYAKFSDLTSRRDRCNCKPTKEDVKRCFMLEFDRAAFIIASTSSEEEMRRWYEERVVWTDKGLNLKLMRKGLLTRIHSPQIIVQGLREAGVFRDILIAYEEKMVKKTETPF
>scaffold-WCZB-2014255-Phaeoceros_carolinianus-gametophyte
TSRILYLLTALPLCLAAFAFTLQWKGEFNDPARIARLGGDTSRFPGMQVTSPSSGQPGAASDCLTNLHPGSIDSFPHLPGWQYSLSGSGPKICICTSTSAGLDQILPWLFYHKVLGVTNFFLFVEGKASSAKSSSILESIPGVKVVHRTKELEAQQEKSRIWNETWLSSFFYRPCNYELFVKQSLNMEMAILMAREARMDWIIHLDTDELLHPAGAKEYSLRSLLGGVAADVDMVVFPNYESAIERSDIADPFTEVSMFKKNFDHVTKETYFGLYKEATRGNPNYFLTYGNGKAAARVQDHLRPNGAHRWHNYMKAPNEIKFEEAAVLHYTYAKFSDLTSRRDRCNCKPTKEDVKRCFMLEFDRAAFIIASTSTEEEMHRWYEEHVVWTDKELNLKLMRKGLLTRIYSPQVIVQGLKEAGVFRNILAAGQADQLEKI
>scaffold-WEEQ-2088015-Phaeoceros_carolinianus-gametophyte_1575
ESSASKRLYVLTALPLLLAALAFSLQWRGGGFLAIPDDILPGVKPPSSCFERLLPSQDFLPFQRHSVWQAVASQHSDPKISIVTSTSAGLEQILPWLFYHRVLGVTSFFIFVEGQASSTYSSSVLKKIPGVHLVPRNEELEEQQRKSRIWEESWLEPFFYKPCNHELFVKQNLNMEMAIVMAREAGMDWIIHLDTDELVHPVGSPNYTLTSLLAAVPADVEQVIWHNFESAVERDSVEEPFTEVTLFKKNMMSLPKEIGAKFYSEAARGNPTYFLTYSNGKSAARVKDGLRPNGAHRWQSYLNPLKELQLEEPVVLHFTYTKFSDLTSRKNRCRCRPTQKDVDRCFMLPFDRDAFIIASTSTEAEMLQWYQEHIVWADRSLKGKLLRRGILTRIHAPQVIIHGLKEAGVFRDVL
>scaffold-WEEQ-2090412-Phaeoceros_carolinianus-gametophyte_1575
TSRILYLLTALPLCLAAFAFTLQWKGEFNDPARIARLGGDNSRFPGMQVTSPSSGQPGAASDCLTNLHPGSIDSFPHLPGWQYSLSGSGPKICICTSTSAGLDQILPWLFYHKVLGVTNFFLFVEGKASSAKSSSILESIPGVKVVHRTKELEAQQEKSRIWNETWLSSFFYRPCNYELFVKQSLNMEMAILMAREARMDWIIHLDTDELLHPAGAEEYSLRSLLGGVAADVDMVVFPNYESAIERSDIADPFTEVSMFKKNFDHVTKETYFGLYKEATRGNPNYFLTYGNGKAAARVQDHLRPNGAHRWHNYMKTPNEIKFEEAAVLHYTYAKFSDLTSRRDRCNCKPTKEDVKRCFMLEFDRAAFIIASTSTEEEMHRWYEEHVVWTNKDLNLKLMRKGLLTRIYSPQVIVQGLKEAGVFRNILAAGQADQLQKI
>scaffold-ZFRE-2002395-Phaeoceros_carolinianus-sporophyte_1575
RVLYLLTTLPLLLAAFAFVLQWNGEVNDSAGNTRLDGETLRFPGMQLTSPSAGHLSSADALSRLQPNSVTSVPYQQNLSFNTLGPKICIASSTSAGLDQILPWLFFHRVLGVTRFFLFVEGKAASPHSAAILESITGVTVIHRTKELEEQQEKSRIWNETWLSSFFYRPCNYELFVKQSLNMLNMEMAIVMARDSGMEWIIHLDTDELLHPAGAREYSLRSLLGDVAADVDMVIFPNYESAIERDDIVDPFTEVSMFKKNFDHVPKETYFGLYKEATRGNPNYFLTYGNGKAAARVQDHLRPNGAHRWHNYMKTPNEVKLEEAAVLHYTYSKFSDLTSRRDRCNCKPTKEDVKRCFMLEFDRAAFIIASTSTEEEMHRWYREHVVWTDKELNLKLTRKGLLTRIYAPQVIVQGLRDAGVFSNAL
>scaffold-ZFRE-2115119-Phaeoceros_carolinianus-sporophyte_1575
LGVTNFFLFVEGKASSAKSSSILESIPGVKVVHRTKELEAQQEKSRIWNETWLSSFFYRPCNYELFVKQSLNMEMAILMAREARMDWIIHLDTDELLHPAGAKEYSLRSLLGGVAADVDMVVFPNYESAIERSDIADPFTEVSMFKKNFDHVTKETYFGLYKEATRGNPNYFLTYGNGKAAARVQDHLRPNGAHRWHNYMKAPNEIKFEEAAVLHYTYAKFSDLTSRRDRCNCKPTKEDVKRCFMLEFDRAAFIIASTSTEEEMHRWYEEHVVWTDKELNLKLMRKGLLTRIYSPQVIVQGLKEAGVFRNILAAGQADQLEKI
>scaffold-BNCU-2003425-Radula_lindenbergiana
LLWALTLLPLCLAAFAFGLQWRGGPTAMGRLGGDLSRKLTLPGDGDLDSPAGGHSTTNADCGADALSKRNLPSFPHHPNWQYAIVGEAHPKICICSSTSATLEQILPWLYYHRVLGVTHFFLFVEGKAATPNISAVLEAIPGVQVVHRTKELEEKQAKSRIWNETWLSSFFYRPCNYELFVRQSLNMEMAIVMAKAAGTDWIIHLDTDELLHPAGAPEYSLRRLLADVASDVDMVVFPNYESAIERDDIRDPFTEVSMFKKNYDHVTKDTYFGLYREATRGNPNYFLTYGNGKAAARVQNNLRPNGAHRWHNYMKAPNEIKLEEAAVLHYTYTKFSDLTSRRDRCGCKPTKEDVKKCFMLDFDRDAFIIASTFSEEEMRIWYRQHVVWGDKELNLKLMRKGLLTRIFAPQVIIQGLRESGIYDEALTAGKALLEKYKSRDEFLLTVTETSNSNSSVSGSR
>scaffold-BNCU-2003426-Radula_lindenbergiana
LLWALTLLPLCLAAFAFGLQWRGGPTAMGRLGGDLSRKLTLPGDGDLDSPAGGHSTTNADCGADALSKRNLPSFPHHPNWQYAIVGEAHPKICICSSTSATLEQILPWLYYHRVLGVTHFFLFVEGKAATPNISAVLEAIPGVQVVHRTKELEEKQAKSRIWNETWLSSFFYRPCNYELFVRQSLNMEMAIVMAKAAGTDWIIHLDTDELLHPAGAPEYSLRRLLADVASDVDMVVFPNYESAIERDDIRDPFTEVSMFKKNYDHVTKDTYFGLYREATRGNPNYFLTYGNGKAAARVQNNLRPNGAHRWHNYMKAPNEIKLEEAAVLHYTYTKFSDLTSRRDRCGCKPTKEDVKKCFMLDFDRDAFIIASTFSEEEMRIWYRQHVVWGDKELNLKLMRKGLLTRIFAPQVIIQGLRESGIYDEALTAGKALLEKYKSRDEFLLTVTETSNSNSSVSGSR
>scaffold-FITN-2091830-Treubia_lacunosa
SSVTLVSSRILLLFTGMLVGLAAFAFVLQWKGDKSLTKLGSDRTTFPGMGLNSPSGSHSATSSDCSDPLHPGSLASFPHHPGWKYAIHEAATPKICITTSTSGGLDQILPWLYYHKVIGVSNFFLFVEGKAATANVSMILESIPGVKVIYRTKELEEKQAKSRIWNETWLSSFFFRPCNYELFVRQSLNMEMAIVMARDAGMDWIIHLDTDELLHPAGAAEYSLRRLLADISSDVDMVIFPNYESAIERDDITNPFTQVTMFKKNYDHVTKETYFGLYREATRGNPNYFLTYGNGKAAARVQEHLRPNGAHRWHNYIKTPKEIKLDEAAVLHFTYAKFSDLTSRRDRCGCKPTKEDVKRCFMLEFDRAAFIIASTASQEEMLKWYREHVVWTDKDLNIKLLRKGLLTRIYAPQVIVQGLKQSSLFVEVLEAGKAFLEKSRTQAAFLSSITRTPESNQTAASRKLHYSSCKSSVAARQLLGLPDNAVAAMPPMPLP
>scaffold-HERT-2006580-Sphaerocarpos_texanus
LLWALTLLPLGLAAFAFGLQWKGGALSDPATIGRLSGDDSRLPGVQLNSPSGGRSISTSSDCDRSNPTSALTRRNLPSFPHHPGWEYAIVGEAKPKICICTSTSAGLDQILPWLYYHRVLGATNFLLFVEGKAASTNSSAVLEAIPGVQVVHRTKELEEKQAKSRIWNETWLSSFFYRPCNYELFVRQSLNMEMAIVMARTAGADWIIHLDTDELLYPAGASEFSLRRLLGEVAEDVDMVVFPNYESAIERDDIQEPFTEVSMFKKNYDHVMKETYFGLYREATRGNPNYFLTYGNGKAAARVQPHLRPNGAHRWHNYMKNPKEVKLEEAAVLHFTYTKFSDLSSRRDRCGCKPTKEDVKKCFMLEFDRDAFIIASTFTEEEMRVWYRQHVVWTDKELNLKLTRKGLLTRIYAPMVIIQGLREAGVFNDALLAGKDMLEKYKSRDEFLLSVSGNSSTASSLVPVDSGD
>scaffold-HMHL-2055132-Marchantia_paleacea-non_mycorrizal
STSRILLWALTMLPLGLAAFAFGLQWKGGALSDPATIGRLGGDNSRLPGVQFSNSPSGGRTITTSDCAGASTDALSKRNIPSFPHHPGWQYAIVGEARPKICICTSTSAGLDQILPWLYYHRVLGVTDFLLFVEGKAASRNSSAVLEAIPGVLVVHRTKELEEKQAKSRIWNETWLSSFFFRPCNYELFVRQSLNMEMAIVMARAAGMDWIIHLDTDELLHPAGSSEFSLRRLLGEVADDVDMVVFPNYESAIERDDIKEPFTEVSMFKKNYDHVMKETYFGLYREATRGNPNYFLTYGNGKAAARVQNHLRPNGAHRWHNYMKNPNEIKLEEAAVLHFTYTKFSDLTSRRDRCGCKPTKEDVKKCFMLEFDRDAFIIASTFTEEEMRVWYRQHVVWTDKELNLKLMRKGLLTRIYAPMVIIQGLREAGVFSDALIAGQELLEKYKSRDEFLSSVS
>scaffold-HPXA-2135983-Ptilidium_pulcherrimum
SVSRVLLWALTLLPLCLAAFAFGLQWKGGPILGPHMIGQLGGDNSRLPGGGALSSPAGGHSVTNADCGTDALTRRNTPSFPHHPGWHYAIVGEARPKICICTSTSAGLEQILPWLYYHRVLGVTNFFLFVEGKAASPNISAVLEAIPGVQVVHRTKDLEEKQAKSRIWNETWLSSFFYRPCNYELFVRQSLNMEMAIVMARASGMDWIIHLDTDELLHPAGAAEYSLRRLLADVAADVDMVVFPNYESAIEREDIKDPFTEVSMFKKNFDHVMKETYFGLYREATRGNPNYFLTYGNGKAAARVQNHLRPNGAHRWHNYMKNPNEIKLEEAAVLHFTYTKFSDLTSRRDRCGCKPTKEDVKKCFMLEFDRDAFIIASTFTEEEMRIWYRQHVVWTDRELNLKLMRKGLLTRIFAPQVIIQGLREAGIYDDALIAGQALLEKYKSRDEFLLTVTGSSETNSSVSTTKTGKSSH
>scaffold-IHWO-2006379-Marchantia_paleacea-mycorrizal
STSRILLWALTMLPLGLAAFAFGLQWKGGALSDPATIGRLGGDNSRLPGVQFSNSPSGGRTITTSDCAGASTDALSKRNIPSFPHHPGWQYAIVGEARPKICICTSTSAGLDQILPWLYYHRVLGVTDFLLFVEGKAASRNSSAVLEAIPGVLVVHRTKELEEKQAKSRIWNETWLSSFFFRPCNYELFVRQSLNMEMAIVMARAAGMDWIIHLDTDELLHPAGSSEFSLRRLLGEVADDVDMVVFPNYESAIERDDIKEPFTEVSMFKKNYDHVMKETYFGLYREATRGNPNYFLTYGNGKAAARVQNHLRPNGAHRWHNYMKNPNEIKLEEAAVLHFTYTKFSDLTSRRDRCGCKPTKEDVKKCFMLEFDRDAFIIASTFTEEEMRVWYRQHVVWTDKELNLKLMRKGLLTRIYAPMVIIQGLREAGVFSDALIAGQELLEKYKSRDEFLSSVS
>scaffold-IRBN-2015817-Scapania_nemorosa
TVPRAIYCLTLLPMCLAAFAFGLSWRGGPLSGANLIGGGNSRFPGGGVLNSPSLGHSSTNADCGTDALTKRNIPSFPHHPGWQYAVVGEARPKICICTSTSAGLEQILPWLYYHRVLGVTNFFLFVEGKAASANISAVLEAIPGVQVVHRTKDLEEKQAKSRIWNETWLSSFFYRPCNYELFVRQSLNMEMAIVMARAAGMDWIIHLDTDELLHPAGAEEYSLRRLLGDVGPDVDMVVFPNYESAVERDDIRDPFTEVSMFKKNYDHVMKETYFGLYREATRGNPNYFLTYGNGKAAARIQNHLRPNGAHRWHNYMKNPNEIKLEEAAVLHYTYTKFSDLTSRRDRCGCKPTKEDVKKCFMLEFDREAFIIASTFTQEEMRLWYREHVVWTDKELNLKLMRKGLLTRIFAPQVIIQGLRESGVYDDALAAGQALVKKYKSRDEFLMTVTNSSASNSSL
>scaffold-JHFI-2113570-Pellia_neesiana
LLWALTLLPLCLAAFAFGLQWKGGALSGPNTIGQLGGDNSRLPGVALNSPSGGHSATNPDCGTDALTRRNIPSFPHHPGWQYAIVGEARPKICICTSTSAGLEQILPWLYYHRVLGVTNFFLFVEGKAASANTSAVLEAIPGVQVVHRTKDLEDKQAKSRIWNETWLSSFFYRPCNYELFVRQSLNMEMAIIMARAAGMDWIIHLDTDELLHPAGASEYSLRRLLADVAPEVDMVVFPNYESAIERDDIKDPFTEVSMFKKNYDHVMKETYFGLYREATRGNPNYFLTYGNGKAAARIQNHLRPNGAHRWHNYMKNPSEIKLEEAAVLHFTYTKFSDLTSRRDRCGCKPTKEDVKKCFMLEFDRDAFIIASTFTEEEMRVWYRQHVVWTDKELNLKLMRKGLLTRIYAPQVIIQGLREAGIYADALLAGQVLLEKYKSRDEFLLSVAESSTNSS
>scaffold-KRUQ-2018767-Porella_navicularis
SVSRVLLWALTLLPLCLAAFAFGLQWKGGPLLGPSMIGRLGGDNSRLPGGGVFNSPSAGHSVTNADCSGTDGLLRKNIPSFPHHPGWQYAIVGEARPKICICTSTSAGLEQILPWLYYHRVLGVTNFFLFVEGKAASPNISAVLEAIPGVQVVHRTKELEDKQAKSRIWNETWLASFFYRPCNYELFVRQSLNMEMAIVMARSAGMDWIIHLDTDELLHPAGAAEYSLRRLLADVSADVDMVVFPNYESAIERDDIRDPFTEVSMFKKNYDHVMKETYFGLYREATRGNPNYFLTYGNGKSAARIQNNLRPNGAHRWHNYMKSPNEIKLEEAAVLHFTYTKFSDLTSRRDRCGCKPTKEDVKKCFMLEFDRDAFIIASTFTEEEMRIWYRQHVVWTDKELNLKLMRKGLLTRIFAPQVIIQGLRESGVYDDALIAGQALLEKYKSRDEFLLTVTHSSEGNSSVGT
>scaffold-LFVP-2003771-Marchantia_paleacea-2_samples_combined
STSRILLWALTMLPLGLAAFAFGLQWKGGALSDPATIGRLGGDNSRLPGVQFSNSPSGGRTITTSDCAGASTDALSKRNIPSFPHHPGWQYAIVGEARPKICICTSTSAGLDQILPWLYYHRVLGVTDFLLFVEGKAASRNSSAVLEAIPGVLVVHRTKELEEKQAKSRIWNETWLSSFFFRPCNYELFVRQSLNMEMAIVMARAAGMDWIIHLDTDELLHPAGSSEFSLRRLLGEVADDVDMVVFPNYESAIERDDIKEPFTEVSMFKKNYDHVMKETYFGLYREATRGNPNYFLTYGNGKAAARVQNHLRPNGAHRWHNYMKNPNEIKLEEAAVLHFTYTKFSDLTSRRDRCGCKPTKEDVKKCFMLEFDRDAFIIASTFTEEEMRVWYRQHVVWTDKELNLKLMRKGLLTRIYAPMVIIQGLREAGVFSDALIAGQELLEKYKSRDEFLSSVS
>scaffold-NRWZ-2100313-Metzgeria_crassipilis
LLWALTVLPLCLAAFAFGLQWKGGALSGPNAIGRLAGDSSKLPGGLLTSPSGGHSVSSADCGSDALTKRTVSSFPHHPGWQYAIVGEARPKICICTSTSAGLEQILPWLYYHRVLGVTNFFLFVEGKAATANISAVLEAIPGVHVVHRTKDLEEKQAKSRIWNETWLASFFYRPCNYELFVRQSLNMEMAIVMARASGMDWIIHLDTDELLHPVGAAEYSLRRLLADVAADVDMVVFPNYESAIERDDIRDPFTEVSMFKKNYDHVMKETYFGLYREATRGNPNYFLTYGNGKAAARIQNHLRPNGAHRWHNYMKNPNEVKLEEAAVLHFTYTKFSDLTSRRDRCGCKPTKEDVKKCFMLEFDRDAFIIASTYSEEEMRIWYRQHVVWTDKELNLKLMRKGLLTRIFAPQVIIQGLREAGVYEEAINAGQMLLEKNKARDEFLSSVT
>scaffold-OFTV-2024729-Barbilophozia_barbata
SVPRAIYCLTLLPMCLAAFAFGLSWRGGPLSSAKLIGGGNSRFPGGGVLNSPSLGHSATNSDCGTDALTRRNIPSFPHHPGWQYAVVGEARPKICICTILPWLYYHRVLGVTNFFLFVEGKAASANISAVLEAIPGVQVVHRTKDLEEKQAKSRIWNETWLSSFFYRPCNYELFVRQSLNMEMAIVMARAVGMDWIIHLDTDELLHPAGAEEYSLRRLLGDVAPEVDMVVFPNYESAVERDDIRDPFTEVSMFKKNYDHVMKETYFGLYREATRGNPNYFLTYGNGKAAARIQNHLRPNGAHRWHNYMKNPNEIKLEEAAVLHYTYTKFSDLTSRRDRCGCKPTKEDVKKCFMLEFDREAFIIASTFTQEEMRLWYREHVVWTDNDLNLKLMRKGLLTRIFAPQVIIQGLRESGVYDEALAAGQALVKKYKSRDEFLMTVTNSSASNSSLPS
>scaffold-PIUF-2011086-Pellia_sp._(cf_epiphylla_(L.)_Corda)
LLWTLTLLPLCLAAFAFGLQWKGGALSGPNTIGRLGGDNSRLPGVALNSPSGGHSVTNADCGTDALTRRNIPSFPHHPGWQYAIVGEARPKICICTSTSAGLEQILPWLYYHRVLGVTNFFLFVEGKAASANTSAVLEAIPGVQVVHRTKDLEDKQAKSRIWNETWLSSFFYRPCNYELFVRQSLNMEMAIIMARAAGMDWIIHLDTDELLHPAGASEYSLRRLLADVAPEVDMVVFPNYESAIERDDIKDPFTEVSMFKKNYDHVMKETYFGLYREATRGNPNYFLTYGNGKAAARIQNHLRPNGAHRWHNYMKNPNEIKLEEAAVLHFTYTKFSDLTSRRDRCGCKPTKEDVKKCFMLEFDRDAFIIASTFTEEEMRVWYRQHVVWTDKELNLKLMRKGLLTRIYAPQVIIQGLREAGIYADALLAGKVLLEKYKSRDEFLLSVAESSMNSS
>scaffold-RTMU-2018350-Calypogeia_fissa
LLWALTLLPLCLAAFAFGLQWRGGHPLETNMTSRFEKSRLPGGGALSIPSLSHSATNADCGADSLARRNLPTFPHHPGWQYAIVGEARPKICICTSTSAGLDQILPWLYYHRVIGVTNFFLFVEGKAASANISAVLEAIPGVQVVHRTKELEEKQAKSRIWNETWLSSFFYRPCNYELFVRQSLNMEMAIVMARTAGMDWIIHLDTDELLHPAGAEEYSLSRLLSDVAADVDMVVFPNYESAIERDDIRDPFTEVSMFKKNYDHVMKETYFGLYREATRGNPNYFLTYGNGKAAARIQSNLRPNGAHRWHNYMKTPNELKLEEAAVLHFTYTKFSDLTSRRDRCGCKPTKEDVKKCFMLEFDRDAFIIASTFTEEEMRLWYREHVVWTDKELNLKLMRKGLLTRIFAPKVIREAGVYDNALAAGQALLEKYKSRDEFLLTVTHSSASNSSVSNSETE
>scaffold-TXVB-2075778-Lunularia_cruciata
YSTSRILLWALTLLPLGLAAFAFGLQWKGGALSDPATIGRLGGDSSRLPGVQPNSPSGGRTVPDCAGLRTNALTKRTVPAFPHHPGWQYAIVGEARPKICICTSTSAGLDQILPWLYYHRVLGVTNFLLFVEGKAASINSSAVLEAIPGVQVVHRTKDLEEKQAKSRIWNETWLSSFFYRPCNYELFVRQSLNMEMAIIMARAAGMDWIIHLDTDELLHPAGSSEFSLRRLLGEVAEEVDMVVFPNYESAIERDDIKEPFTEVSMFKKNYDHVMKETYFGLYREATRGNPNYFLTYGNGKAAARVQNHLRPNGAHRWHNYMKNPNEIKLEEAAVLHFTYTKFSDLTSRRDRCGCKPTKEDVKKCFMLEFDRDAFIIASTFTEEEMRVWYRQHVVWTDKELNLKLMRKGLLTRIYAPMVIIQGLREAGVFTDAMIAGQAELEKYKSRDQFLSSVS
>scaffold-YBQN-2129135-Odontoschisma_prostratum
PRAIYCLTLLPLCLAAFAFGLSWRGGHPHLIGGGNSRFPGGGVLNSPSLGHSATSADCGTDALTKRNIPSFPHHPGWQYAVVGEARPKICICTSTSAGLEQILPWLYYHRVLGVTNFFLFVEGKAASANISAVLEAIPGVQVVHRTKDLEDKQAKSRIWNETWLSSFFYRPCNYELFVRQSLNMEMAIVMARAAGMDWIIHLDTDELLHPAGAEEYSLRRLLGDVAWDVDMVVFPNYESAVERDDIKDPFTEVSMFKKNYDHVMKETYFGLYREATRGNPNYFLTYGNGKAAARIQNHLRPNGAHRWHNYMKNPNEIKLEEAAVLHYTYTKFSDLTSRRDRCGCKPTKEDVKKCFMLEFDREAFIIASTFTQEEMRLWYREHVVWADKELNLKLMRKGLLTRIFAPQVIIQGLRESGVYDEALAAGQALVKKYKSRDEFLMTVTHSSASNSSL
>scaffold-ABIJ-2039557-Selaginella_lepidophylla
SPGSISTPRILLLLTLMPLGLALFAFALQWRGDIADPSRLTGDRSRFPGFPGSSSPASAVDCAGADGHGPARLAGFPHHPGWKYAIPEDGKPKICVTTSTAGSLEQILPWLFYHRVIGVTNFLLFVEGKAATPNVTAVLESIPGVRVVYRTKDLEERQARSRIWNETWLASFFFRPCNYELFVRQSLNMEMAIVMAREAEMDWIIHLDTDELLFPAGSPEYSLRKLLGDVSSSVDMVIFPNYESAIERDDVVDPFSEVTMFKKNFDHVTKETYFGLYREATRGNPNYFLTYGNGKAAARIQDHLRPNGAHRWHNYLKSPKEIKFEEAAVLHYTYSKFSDLTSRRDRCGCKPTKDDVKRCFMLEFDRAAFIIASTATREEMLRWYREHVVWTDRELNLKLLRKGLLTRIYGPQLIVQGLRHSGVFEEALAAGQEQLKKFKTRDSFLSAVSSSNSSSSMDSSRSKVGSAKDHHSSSRRLMDSRLEVEIDAAVPPLSPP
>scaffold-CBAE-2003033-Huperzia_myrsinites
RVIYILTALPLCLAAFAFVLQWKGGIDDPTRLGSERSKFPGMGVGRHSVTNGLHQHTNSPLFTHHMGWQHATADDATPKICITGSTSGGLEQILPWLYYHRVIGVSHFVLFVEGKAASADVSAVLESISGVTVVPRTKDLEEKQARSRIWNETWLSSFFFRPCNYELFVKQSLNMEMAIVIAREAGVDWIIHLDTDELLHPAGAREYSLRHLLNDVATDVDMVVFPNYESAIERDDIGDPFTEVTMFKKNYDHLTKETYFGLYREATRGNPNYFLTYGNGKAAARMQDHLRPNGAHRWHNYMKHPKEIKLEEAAVLHYTYAKFSDLTSRRDRCGCKPTKEDVKRCFMLEFDRDAFIIASTASEEEMRSWYREHVVWTDKELNLKLLRKGLLTRIYAPQVIVQGLVHIGIFNDTLAAGHDVLKQKHEKEVFFSSFTRSPENNASSLTSTKKLSHSYNQGKLKQKLRNVGESGVSIRRLLSVSDQPLAVPPISSP
>scaffold-CBAE-2059876-Huperzia_myrsinites
ELFVKQSLNMEMAIEMAREIGSDWIIHLDTDELLYPAGASEYSLRHLLRDVSADVDMVVFPNYESAIEQDDVEDPFTEVTMFKKNYDHMSKETYFGLYQEATRNNPNYFLTYGNGKAAARIQDHLRPNGAHRWHNYMKTPKEIKLEEAAVLHYTYSKFSDLTSRRDRCGCKPTKEDVKRCFMLEFDREAFIIASTASEEEMLRWYRERVVWTDKQLTLKFLRKGLFTRIYAPQIIVRGLRQAGIFSDALAAGQRVLQKSNVTEAVRSGV
>scaffold-GAON-2057752-Huperzia_squarrosa
RVIYILTALPLCLAAFAFVLQWKGGIDDPTRLGSERSKFPGMGVGRHSVTNGLHQRTNSPLFTHHMGWQHATADDATPKICITGSTSGGLEQILPWLYYHRVIGVSHFVLFVEGKAALADVSAVLESISGVTVVPRTKDLEEKQARSRIWNETWLSSFFFRPCNYELFVKQSLNMEMAIVIARDAGVDWIIHLDTDELLHPAGAREYSLRHLLNDVATDVDMVVFPNYESAIERDDIEDPFTEVTMFKKNYDHLTKETYFGLYREATRGNPNYFLTYGNGKAAARMQDHLRPNGAHRWHNYMKHPKEIKLEEAAVLHYTYAKFSDLTSRRDRCGCKPTKEDVKRCFMLEFDRDAFIIASTASEEEMRSWYREHVVWTDKELNLKLLRKGLLTRIYAPQVIVQGLVHIGIFNDTLAAGHDVLKQKHEKEVFFSSFTRSPENNASSLTSTKKLSHSYNQGKLKQKLRNVGESGVSIRRLLSVSDQPLAVPPISSP
>scaffold-GKAG-2021956-Huperzia_lucidula
RVIYILTALPLCLAAFAFALQWKGGIDDPTRLGSERSKFPGMGVGRHSVTNALHQRTNSPLFSHHPGWQHAAADDATPKICITGSTSGGLEQILPWLYYHKVIGASHFVLFVEGKAASANVSAVLESIPGVTVVPRTKDLEEKQARSRIWNLSSFFFRPCNYELFVKQSLNMEMAIVIAREAGVDWIIHLDTDELLHPAGATEYSLRRLLNDVATDVDMVVFPNYESAVERDDVGDPFTEVTMFKKNYDHLTKETYFGLYREATRGNPNYFLTYGNGKAAARMQDHLRPNGAHRWHNYMKHPKEIKLDEAAVLHYTYAKFSDLTSRRDRCGCKPTKEDVKRCFMLDFDRDAFIIASTASKEEMRRWYREHVVWTDKELNLKLLRKGLLTRIYAPQVIVQGLVHRGIFNDTLAAGHDVLKQNHEKEAFLSSLTRSPENNASRLTSTEKLSHSYNQGKLKQKTRNVGESGASARRLLSVSDQPSAVPPISSP
>scaffold-JKAA-2181359-Selaginella_wallacei
SSSSSSSWVLQMVTGMLIALALFAFVMQWRGEVKDPIQLGSDRSMFPGMGGSFSPVGSTGADCGERHLGFPHLQGWKYSLPEDGRPKIVVTTSTAGGLEQILPWLYYHRVVGVTNFLLFVEGKAATKNVTSVLESIPGVRVVYRTKELEEQQAKSRIWNETWLSSFFYRPCNYELFVRQSLNMEMAIVMAREAGMEWIIHLDTDELLYPAGSPEYSVRKLLADVAADVDMVVFPNYESAVERDDVADPFSEVTMFKKNYDHVTKETYFGLYREATRGNPNYFLTYGNGKAAARIQDHLRPNGAHRWHNYLKTPKEIKLEEAAVLHYTYARFSDLTSRRDRCGCKPTKEDVKRCFMLEFDRAAFIIASTASKEDMLRWYREHVVWTDKELNLKLMRKGLLTRIYGPQIVVQGLRQSGVFATTLAAAQEQSKKRDMFLSSFAGGNST
>scaffold-KJYC-2002207-Selaginella_willdenowii
TTSRILIALTLMPLCLAAFAFILQWKGDYTDLDRSRFPGVGSGSSPLSSASTDCGGDGLSRFIPSFPHQPGWKYSVTDNGKPKICVTTSTAGGLDQILPWLYYHRSIGVTNFLLFVEGKAANSSVTTVLESIDGVRVVQRTKELEEQQAQSRIWNETWLSSFFFRPCNYELFVRQSLNMEMAIVMARDAGMDWIIHLDTDELLYPAGAPDYSLRKLLGNVASDVDMVVFPNYESAVERDDISDPFSEVTMFKKNFDHVAKETYYGLYKEATRGNPNYFLTYGNGKSAARVQDHLRPNGAHRWHNYLKSPKEIKLEEAAVLHYTYSKFSDLTSRRDRCGCKPTKEDVKRCFMLEFDRAAFIIASTASRDEMLRWYREHVVWTDRELNLKLLRKGILTRIYDPQIIMQGLRQSGVFNEALAAGREQSKVRDTFLSSMIKANTT
>scaffold-KUXM-2043728-Selaginella_selaginoides
SAFSTSRILLLLTLMPLGLAAFAFLLQWRGEVSDPTSLTRFSDRSRFPGMGSSSPAGSTRPDCGDHSLIPSFPHHPWKYGIPEEARPKVCVTTSTAGGLEQILPWLYYHRVIGVTNFLLFVEGKAASANVTSVLENIPGVRIVYRTKELEEQQAKSRIWNETWLSSFFFRPCNYELFVRQSLNMEMAIVMAREENMDWIIHLDTDELLHPAGAAEYSLRRLLKDVAADVDMVVFPNYESAIERDDIVSPFNEVTMFKKNYDHVTKETYFGLYREATRGNPNYFLTYGNGKAAARIQDHLRPNGAHRWHNYMKTPKEIKFEEAAVLHYTYSKFSDLTSRRDRCGCKPTKEDVKRCFMLEFDRAAFIIASTASHEEMVRWYREHVVWSDRDLNLKLLRKGLLTRIYAPQVIVEGLKQSGVFTDALRSGEEKSITRQQFLSSSSMNNTSNSSSGS
>scaffold-PKOX-2013682-Isoetes_tegetiformans
RILLLFTGMLVGLAAFAFVLQWKGDKSLTKLGSDRTTFPGMGLNSPSGSHSTTSSDCSDPLHPGSLASFPHHPGWKYAIHEAATPKICITTSTSGGLDQILPWLYYHKVIGVSNFFLFVEGKAATANVSMILESIPGVKVIYRTKELEEKQAKSRIWNETWLSSFFFRPCNYELFVRQSLNMEMAIVMARDAGMDWIIHLDTDELLHPAGAAEYSLRRLLADISSDVDMVIFPNYESAIERDDITNPFTQVTMFKKNYDHVTKETYFGLYREATRGNPNYFLTYGNGKAAARIQEHLRPNGAHRWHNYIKTPKEIKLDEAAVLHFTYAKFSDLTSRRDRCGCKPTKEDVKRCFMLEFDRAAFIIASTASQEEMLKWYREHVVWTDKDLNIKLLRKGLLTRIYAPQVIVQGLKQSSLFVEVLEAGKAFLEKSRTQAAFLSSIT
>scaffold-PQTO-2082646-Lycopodium_deuterodensum
AVLTSRMLCILTALPLCLAAFAFALQWKGDISDPTRLGRERSNFPGMGVGRRLVTDTDCTRQIHHSNTPSFPHHPGWQYAAAEHANPKICITSSTSGGLEQILPWLYYHRVIGASHFVLFVEGKAASANVSSVLESISGVRVVPRTKELEEKQARSRIWNETWLSSFFFRPCNYELFVKQSLNMEMAIVMAREAGAEWIIHLDTDELLHPAGAPEYSLRRLFNDIDSDVDMVAFPNYESSVERDDITDPFTEVTMFKKNYDHLTKETYFGLYREATRGNPNYFLTYGNGKAAARMQDHLRPNGAHRWHNYMKSPKEIKLEEAAVLHYTYAKFSDLTSRRDRCGCNPTKEDVKRCFMLEFDRDAFIIASTGSEEEMRKWYREHVVWTDKDLNLKLLRKGLLTRIYAPQIIVQGLIQRGTFIDSLAAGHDVLEQKRVKEAFLLSVTRSPENNSSFSASKGKSSHSIREENSKQKLRDVEESGSTARRLLSLSDTPTAVPPASSP
>scaffold-PQTO-2083570-Lycopodium_deuterodensum
TSRILYILTALPLCLAAFAFTLQWKGFGHDQANLTNLGGDRSKFPGMGLSGIHPNARADCMDHLHRSETPSFPHHPGWQYALADDANPKICITTSTSGGLDQILPWMYYHRVIGVSHFLLFVEGKASSANVTAVLESIPGVRVVHRTKELEEKQAKSRIWGESWLSSFFFRPCNYELFVKQSLNMEMAIVMAREVGADWIIHLDTDELLHPAGAPEYSLRRLLKDVSTDVDMVVFPNYESAVEQDHVQDPFTEVTMFKKNYDHVTKETYFGLYREATRSNPNYFLTYGNGKAAARIQDHLRPNGAHRWHNYMKTPKEIKLDEAAVLHYTYTKFSDLTSRRDRCGCKPTKEDVKRCFMLEFDREAFIIASTASEADMLRWYRERVVWTDKQLNLKLLRKGLLTRIYAPQVIMQGLRQSGTFSDALAAGQAVLQKSHVKEAFISSLT
>scaffold-ULKT-2013939-Lycopodiella_appressa
RLLYILTALPLCLAAFAFILQWKGFVQDQVILASPGSDPFKFPGVGLARPGTRVDCLDHLHRTETPSFPHHPGWQYALVDDANPKICITTSTSGGLDQILPWLFYHRVIGVSHFLLFVEGKAASANVSSVLEAIPGVRVVPRTKELEEKQAKSRIWNESWLSSFFFRPCNYELFVKQSLNMEMAIVMAREAGADWIIHLDTDELLHPAGSPEYSLRRLLKDVSPDVDMVVFPNYESAVEQDSVQDPFTEVTMFKKNYDHVTKETYFGLYREATRKNPNYFLTYGNGKAAARVQDHLRPNGAHRWHNYMKTPKEIKLDEAAVLHYTYCKFSDLTSRRDRCGCKPTKEDVKRCFMLEFDREAFIIASTASEEEMLKWYRERVVWTDKELNLKLLRKGLLTRIYAPQVIILGLRQAGIFSDGLAAGQIREASVSSALVSQDNWRSPLSGENKTSHFGERQAEQSWHSTGNANSSRKLLTILSDPVAAVPPTSLP
>scaffold-ULKT-2013940-Lycopodiella_appressa
RLLYILTALPLCLAAFAFILQWKGFVQDQVILASPGSDPFKFPGVGLARPGTRVDCLDHLHRTETPSFPHHPGWQYALVDDANPKICITTSTSGGLDQILPWLFYHRVIGVSHFLLFVEGKAASANVSAVLEAIPGVRVVPRTKELEEKQAKSRIWNESWLSSFFFRPCNYELFVKQSLNMEMAIVMAREAGTDWIIHLDTDELLHAGAPEYSLRRLLKDVASDVDMVVFPNYESAVEQDSVQDPFTEVTMFKKNYDHVTKETYFGLYREATRKNPNYFLTYGNGKAAARVQDHLRPNGAHRWHNYMKTPKEIKLDEAAVLHYTYTRFSDLTSRRDRCGCKPTKEDVKRCFMLDFDREAFIIASTASEEEMLRWYRERVVWTDKELNLKLLRKGLLTRIYAPQVIILGLRQAGTFSDALRAVELREAFHSSAIASPQDLRSPISGENETLQKRIQQSWHDIGNVDSSRKLLTVPSDPEAAVPPTSSP
>scaffold-WAFT-2012786-Diphasiastrum_digitatum
SKFPGMGLSGVHTGTRADCMDHLHRSETPSFPHHSGWQYALVDDANPKICVTTSTSGGLDQILPWLYYHRVIGVSHFLLFVEGKASSANVTAVLESIPGVRVVPRTKELEEKQAKSRIWNWLSSFFFRPCNYELFVKQSLNMEMAIVMAREVGADWIIHLDTDELLHPAGAPEYSLRRLLKDVSNDIDMVVFPNYESAVEQDSVQDPFTEVTMFKKNYDHVTFGLYREATRSNPNYFLTYGNGKAAARIQDHLRPNGAHRWHNYMKTPKEIKLDEAAVLHYTYSKFSDLTSRRDRCGCKPTKEDVKRCFMLEFDREAFIIASTASEEEMWRWYRERVVWTDKQLNLKLLRKGLLTRIYAPQVIMQGLRQSGTFSDALAAGQDILQKTHVKEAFLSSLIASPEDRRSPLPAENSTVIMDKKQTQQKWQDIGNSGSSRKLLTVFSDPKAAIPPIASP
>scaffold-YHZW-2014303-Huperzia_selago-2_samples_combined
TSRVVYFLTALPLCLAAFAFVLQWRGFVHDQADLISLGNDRSKFPGMGLSAGHSTTKSDCMNHLHRTETPSFPHHPGWQYALVDDANPKICITTSTSGGVDQILPWLFYHRAIGVSHFVLFVEGKAASANVSAVLESIPGVKVVPRMKELEEKQAKSRIWNETWLSSFFFRPCNYELFVKQSLNMEMAIVMAREVGSDWIIHLDTDELLYPAGAPEYSLRHLLGDVSADVDMVVFPNYESAIEQDDVEDPFTEVTMFKKNYDHMSKETYFGLYREATRNNPNYFLTYGNGKAAARVQDHLRPNGAHRWHNYMKTPKEIKLDEAAVLHYTYSKFSDLTSRRDRCGCKPTKEDVKRCFMLEFDREAFIIASTASEGEMLRWYRERVVWTDKELSLKFLRKGLFTRIYAPQIIVRGLRQSGTFSDALAAGQRVLQKSNVKEAFLSGV
>scaffold-YHZW-2036631-Huperzia_selago-2_samples_combined
RVIYILTALPLCLAAFAFALQWKGGIDDPTRLGSETSKFPGMGVGRHSVTNALHQRTNSPLFSHHPGWQHAAADDATPKICITGSTSGGLEQILPWLYYHKVIGASHFVLFVEGKAASANVSAVLESIPGVTVVPRTKDLEEKQARSRIWNETWLSSFFFRPCNYELFVKQSLNMEMAIVIAREAGVDWIIHLDTDELLHPAGATEYSLRRLLNDVATDVDMVVFPNYESAVERDNVGDPFTEVTMFKKNYDHLTKETYFGLYREATRGNPNYFLTYGNGKAAARMQDHLRPNGAHRWHNYMKHPKEIKLDEAAVLHYTYAKFSDLTSRRDRCGCKPTKEDVKRCFMLEFDRDAFIIASTASKEEMRRWYREHVVWTDKELNLKLLRKGLLTRIYAPQVIVQGLVHRGIFNDTLAAGHDVLKQNHEKEAFFSSLTRSPENNASRLTSTEKLSHTYNQGKLKQKSRNVGESGALARRLLSVSDQPSAVPPISSP
>scaffold-ZFGK-2005954-Selaginella_kraussiana
KVLALLTLMPVALAAFAFALQWRGGAREDITRLGSDRYRFPGMDPSSPIGSTSSDCRDAGGRIRFPHQPGWSYSVTPSDDGKPKICVTTSTAGGLEQILPWLFYHRAIGVTNFLLFVEGKAATTNVTMVLENIPGVRVVFRTKELEEEQARSRIWNETWLSSFFFRPCNYELFVRQSLNMEMAIVMAREASMDWIIHLDTDELLYPAGTQDYSLRKLLEGVSPEIDMVIFPNYESAVERDDVVDPFNEVTMFKKNFDHVTKDTYFGLYREATRGNPNYFLTYGNGKAAARIQDHLRPNGAHRWHNYLKTPKEMKLEEAAVLHYTYSRFSDLTSRRDRCGCKPTKEDVKRCFMLEFDRAAFIIASTASREEMLAWYREHVVWTDRELNLKLLRKGLLTRIYAPQIIIQGLRQSGVLSDALSAGRDRSQKRDGSLASVSNNTSGKKQ
>scaffold-ZYCD-2001169-Selaginella_acanthonota
NSSSSSSCVLQMVTGMLIALALFAFVMQWRGEVKDPTQLGSDRSMFPGMGGGFSPVGSASTGADCGERNPGFPHLQGWKYSVPEDGRPKIVVTTSTAGGLEQILPWLYYHRVVGVTNFLLFVEGKAATKNVSSVLESIPGVRVVYRTKELEEQQAKSRIWNETWLSSFFYRPCNYELFVRQSLNMEMAIVMAREAGMDWIIHLDTDELLYPAGSPEYSVRKLLGDIAADVDMVVFPNYESAVERDDVADPFSQVTMFKKNYDHVTKETYFGLYREATRGNPNYFLTYGNGKAAARIQDHLRPNGAHRWHNYLKSPKEIKLDEAAVLHYTYARFSDLTSRRDRCGCKPTKEDVKRCFMLEFDRAAFIIASTASKEDMLRWYREHVVWTDKELNLKLMRKGLLTRIYGPQIIVQGLRQSGVFTTALTAAQEQSKKRDLFLSSFVGGNST
>scaffold-ZZOL-2007723-Selaginella_stauntoniana
SSSSSAFSTPRILILLTLMPLGLAAFAFVLQWRGEVTDPMRLGVDRSRFPGFPGSSPIGSTSGVDCGGQQRGLSAFIHHPGWKYAIPENGKPKICVTTSTAGGLEQILPWLYYHRVIGVTNFLLFVEGKAATQNVTAVLESIPGVRVVYRTKELEEQQARSRIWNETWLSSFFFRPCNYELFVRQSLNMEMAIVMAREAEMDWIIHLDTDELLYPAGSPEYSLRKLLGDVAPEVDMVIFPNYESAIERDDVVDPFSEVTMFKKNYDHVTKETYFGLYREATRGNPNYFLTYGNGKAAARIQDHLRPNGAHRWHNYLKAPKELKFEEAAVLHYTYSKFSDLTSRRDRCGCKPTKDDVKRCFMLEFDRAAFIIASTATREEMLRWYREHVVWTDRELNLKLLRKGLLTRIYAPQLIVQGLRQSGVLNNALAAGQEQLERLKTRDKFLSAVSTRNSSSSELGSKDSKDDHRLASSSRRLMDLSSLSSSAMVVEDDPFAAVPPLPPP
>scaffold-BPSG-2090599-Scouleria_aquatica
MPGSRFAPAQSASQRILLVSTSLTLCLALFAFGLQWRGGDLVDSARLGKLAGDNSRLPGVQDALNSPLSERFGTNSDCAKIQPPHIGMFPHYIGWQYAITKHSSKIAITSSTSAGLEQILPWLYYHRTIGVTHFFLFVEGKAASLNSTSVLEAIPGVKIIHRTKELEEKQAKSRIWNETWLSGFFFKPCNYELFVKQSLNMEMAIVFAREVGIDWIIHLDTDELMHPAGAPEYSLQRLLNDVAADVDMVVFPNYETAIEREDIEEPFSEVTMFKKNYDHVTKETYFGLYREATRGNPNYFLTYGNGKAAARMQDNLRPNGAHRWHNYAKTPNEIKLDEAAVLHYTYTKFSDLTSRRDRCHCKPTKEDVKRCFMLDFDRAAFIIASTASQEEMKRWYREHVVWTDKELNLKLMRKGLLTRLYIPQAIVQGLQEAGVFSNAVQAGQARLEKSLQQENAALKRSSSVKTDIKQAAVGGDIIGTETSKVKGASTMAAMPPRPAPGLELLR
>scaffold-DHWX-2011377-Fontinalis_antipyretica
MPGSRFAPAPSTSQRVLFVLTAMTVLLALFAFGLQWRGGDLVDSARLGKLAGDQSRLPGVQQDALTSPWSGRFGTSSDCPKFQPPHIGMFPHHIGWQYAFQKKHSTKIAITSSTSAGLEQILPWLYYHRTVGVTHFFLFVEGKAASLNSTSVLEAIPGVMIIYRTKELEEKQAKSRIWNETWLSSFFYKPCNYELFVKQSLNMEMAIVFAREVGIDWIIHLDTDELLHPAGAPEYSLQRLLNDVAADVDMVVFPNYESAIERDDIESPFSEVTMFKKNYDHVTKETYFGLYREATRGNPNYFLTYGNGKAAARMQDNLRPNGAHRWHNYVKTPNEIKFDEAAVLHYTYTKFSDLTSRRDRCHCKPTKEDVKRCFMLDFDRAAFIIASTASQEEMKRWYREHVVWTDKDLNLKLMRKGLLTRLYVPAAIVQGLQEAGVFSNAVQAGQARLEKSLQQEDSATKPLNFVKSDNKQTDTKATETTEVAPNEKNASRTAAMPPLPPP
>scaffold-GOWD-2084040-Sphagnum_lescurii
SASSRILFVLTALPLSLALFAFVLQWRGGGLLVDPARIGQLAGDNSRLPGVQPLDSLSTPTGGRAVTNSDCANQLFRGGLSGFPYHPGWQYAILNDVTPKISITTSTSAGLDQILPWLFYHRVIGVTNFFLFVEGKAASPNSTVVLEAIPGVMVIHRTKELEDKQAKSRIWGETWLAGFFFKPCNYELFVKQSLNMEMAIVFAREAGMDWIIHLDTDELLHPAGAPEYSLRRLLQDVAADVDMVVFPNYESAIERDDIKDPFSEVSMFKKNYDHVTKETYFGLYREATRGNPNYFLTYGNGKAASRIQDNLRPNGAHRWHNYMKTPNEIKFEEAAVLHYTYTKFSDLTSRRDRCGCKPTKEDVKRCFMLEFDRAAFIIASTASQEEMRRWYKEHVVWTDKELNLKLMRKGLLTRIYAPQVIVQGLREAGVFSDALLAGQMHLEKSKSQE
>scaffold-HRWG-2017103-Buxbaumia_aphylla
SRFAPAQSNSHRILFVSTVLCLSLAIFAFALQWRGGNLVDSARLGELAGDNSRLPGVQPDLSSPMGGRMVTSSECAKLHLPQTGVFPHHPGWQYGLQQNNSTKIAITTSTSAGLEQILPWLYYHRAIGVTNFFLFVEGNAAAPNSTSVLDAIPGVKIIYRTKELEEKQAKSRIWNETWLSGFFFRPCNYELFVKQSLNMEMAIVYAREYGIDWIIHLDTDELMHPAGAAEYSLQRLLRDVAPDIDMVVFANYESAIEREDIEEPFSEVSMFKKNYDHVPKETYFGLYREATRGNPNYFLTYGNGKAAARVQPHLRPNGAHRWHNYMKTPKEIKFDEAAVLHYTYTKFSDLTSRRDRCHCKPTKEDVKRCFMLDFDRAAFIIASTASQEEMRRWYREHVVWTDKELNLKLMRKGLLTRIHDPQVIVQGLREAGVFSRALLAGQARLEKSLLQE
>scaffold-JADL-2048589-Rhynchostegium_serrulatum
MPGSRFAPAPSTSQRVLFVLTSMTVLLALFAFGLQWRGGDLVDSARLGNLAGDQSRLPGVQQDALTSPLSGRFGTSADCPKFQPPHIGMFPHHIGWQYAVKKKHSTKIAITSSTSAGLEQILPWLYYHRTIGVTHFFLFVEGKAASLNSTSVLEAIPGVMIIHRTRELEEKQAKSRIWNETWLSSFFYKPCNYELFVKQSLNMEMAIVFAREVGIDWIIHLDTDELLHPAGAPEYSLQRLLNDVAADVDMVVFPNYESAIERDDIEDPFSEVTMFKKNYDHVTKETYFGLYREATRGNPNYFLTYGNGKAAARMQDNLRPNGAHRWHNYAKQPNEIKFDEAAVLHYTYTKFSDLTSRRDRCHCKPTKEDVKRCFMLDFDRAAFIIASTASQEEMKRWYREHVVWTDKDLNLKLMRKGLLTRLYVPAAIVQGLQEAGVFSNAVQAGQARLEKSLQKEDSAIKLQNSLKADNKQTDTKATETSEVTPNEQHAMDANRTVAMPPLAPP
>scaffold-KEFD-2011459-Encalypta_streptocarpa
PAQNSSQRILFVTTALTLCLALFAFMTQWRGGDLVDSARLGDNSRLPGVQDPVDSPLSGRFATSSDCAKIQSPHIGMFPHHIGWQYAIQNKHSSKIAITSSTSAGLEQILPWLYYHRVVGVTHFFLFVEGKAASLNSTSVLEAIPGVKIIHRTKELEEKQAKSRIWNETWLSGFFFKPCNYELFVKQSLNMEMAIVFAREIGIDWIIHLDTDELLHPAGAPEYSLQRLLHNVAADVDMVVFPNYESAIERDDIEEPFSEVTMFKKNYDHVTKETYFALYREATRGNPNYFLTYGNGKAAARIQDHLRPNGAHRWHNYAKTPNEIKLDEAAVLHYTYTKFSDLTSRRDRCHCKPTKEDVKRCFMLDFDRAAFIIASTASQEEMKRWYREHVVWTDKELNLKLMRKGLLTRLYVPQAIVQGLQEAGVFSNAVKAGQARLETSLQQESNAFRSSGSVKASEVVGA
>scaffold-LNSF-2069731-Stereodon_subimponens
MPGSRFAPAPSTSQRVLFVLTAMTVLLALFAFGLQWRGGDLVDSARLGNLAGDQSRLPGVQQDALTSPLSGRFGTSSDCPKFQPPHIGMFPHHIGWQYALKKKHSTKIAITSSTSAGLEQILPWLYYHRTIGVTHFFLFVEGKAASLNSTSVLEAIPGVMIIHRTKELEEKQAKSRIWNETWLSSFFYKPCNYELFVKQSLNMEMAIVFAREVGIEWIIHLDTDELLHPAGAPEYSLQRLLNDVAADVDMVVFPNYESAIERDDIIDPFSEVTMFKKNYDHVTKETYFGLYREATRGNPNYFLTYGNGKAAARMQDNLRPNGAHRWHNYAKQPNEIKFDEAAVLHYTYTKFSDLTSRRDRCHCKPTKEDVKRCFMLDFDRAAFIIASTASQEEMKRWYREHVVWTDKDLNLKLMRKGLLTRLYVPAAIVQGLQEAGVFSNAVQAGQARLEKSLQHEDAAIKLPNSLKADNKQIDTKATENSAVTPNEQHANRTAAIPPLAPP
>scaffold-MIRS-2086975-Climacium_dendroides
MPGSRVAPAPSTSQRVLFVLTAMTVLLALFAFGLQWRGGDLVDSARLGNLAGDQSRLPGVQQDALTSPLSGRFATSSDCPKFQPPHIGMFPHHIGWQYAFKRKLSTKIAITSSTSAGLEQILPWLYYHRTIGVTHFFLFVEGKAAYPNSTSVLEAIPGVMIIHRTKELEEKQAKSRIWNETWLSSFFYKPCNYELFVKQSLNMEMAIVFAREVGIDWIIHLDTDELLHPAGAPEYSLQRLLNDVAADVDMVVFPNYESAIERDDIEDPFSEVTMFKKNYDHVTKETYFGLYREATRGNPNYFLTYGNGKAAARMQDNLRPNGAHRWHNYAKQPNEIKFDEAAVLHYTYTKFSDLTSRRDRCHCKPTKEDVKRCFMLDFDRAAFIIASTASQEEMKRWYREHVVWTDKDLNLKLMRKGLLTRLYVPAAIVQGLQEAGVFSNAVQAGQARLEKLLQKE
>scaffold-ORKS-2059221-Philonotis_fontana
MPGSRFAPAQTTSQRVLFVLTALTVLLALFAFGLQWRGGDLVDSARLGELAGDNSRLPGVQQDSLNSPLSGRFGTNSDCPKFQPPHIGMFPHHIGWQYTIQKKHSTKIAITSSTSAGLEQILPWLYYHRTIGVTHFFLFVEGKAASLNSTSVLEAIPGVKIIHRTKELEEKQAKSRIWNETWLSSFFFKPCNYELFVKQSLNMEMAIVFAREVGIDWIIHLDTDELLHPAGAPEYSLQRLLNDVAADVDMVVFPNYESAIERDDIEDPFSEVTMFKKNYDHVTKETYFGLYREATRGNPNYFLTYGNGKAAARMQDNLRPNGAHRWHNYAKTPNEIKFDEAAVLHYTYTKFSDLTSRRDRCHCKPTKEDVKRCFMLDFDRAAFIIASTASQEEMKRWYREHVVWTDKDLNLKLMRKGLLTRLYVPAAIVQGLQEAGVFSSAVQAGQARLEKSLKQESTSFKRPNAMNSDKKQTAPAGDTKAIETSQAVLNVKNADRMAAVPPLAPP
>scaffold-QKQO-2050773-Pseudotaxiphyllum_elegans
MPGSRFAPAPSTSQRVLFFLTAMTVLLALFAFGLQWRGGDLVDSARLGKLAGDQSRLPGVQQDALTSPLSGRFGTSSDCPKFQPPHIGMFPHHIGWQYAYQRKHSTKIAITSSTSAGLEQILPWLYYHRTIGVTHFFLFVEGKAASLNSTSVLEAIPGVKIIHRTKELEEKQAKSRIWNETWLSSFFYKPCNYELFVKQSLNMEMAIVFAREVGIDWIIHLDTDELLHPAGAPEYSLQRLLNDVAADVDMVVFPNYESAIERDDIEGPFSEVTMFKKNYDHVTKETYFGLYREATRGNPNYFLTYGNGKAAARMQDNLRPNGAHRWHNYAKTPNEIKFDEAAVLHYTYTKFSDLTSRRDRCHCKPTKEDVKRCFMLDFDRAAFIIASTASQEEMKRWYREHVVWTDKDLNLKLMRKGLLTRLYVPAAIVQGLQEAGVFSNAVQAGQARLEKSLQQEDSAMKLPNSLKADNKQTDTKATETSKVAPNEQQAENANKTAAMPPLPPPGLEQL
>scaffold-RCBT-2017398-Sphagnum_palustre
SASSRILFVLTALPLSLALFAFVLQWRGGGLLVDPARIGQLAGDNSRLPGVQPLDSLSTPTGGRAVTNSDCANQLFRGGLSGFPYHPGWQYAILNDVTPKISITTSTSAGLDQILPWLFYHRVIGVTNFFLFVEGKAASPNSTVVLEAIPGVMVIHRTKELEDKQAKSRIWGETWLAGFFFKPCNYELFVKQSLNMEMAIVFAREAGMDWIIHLDTDELLHPAGAPEYSLRRLLQDVAADVDMVVFPNYESAIERDDIKDPFSEVSMFKKNYDHVTKETYFGLYREATRGNPNYFLTYGNGKAASRIQDNLRPNGAHRWHNYMKTPNEIKFEEAAVLHYTYTKFSDLTSRRDRCGCKPTKEDVKRCFMLEFDRAAFIIASTASQEEMRRWYKEHVVWTDKELNLKLMRKGLLTRIYAPQVIVQGLREAGVFSDALLAGQMHLEKSKSQE
>scaffold-RCBT-2017399-Sphagnum_palustre
SASSRILFVLTALPLSLALFAFVLQWRGGGLLVDPARIGQLAGDNSRLPGVQPLDSLSTPTGGRAVTNSDCANQLFRGGLSGFPYHPGWQYAILNDVTPKISITTSTSAGLDQILPWLFYHRVIGVTNFFLFVEGKAASPNSTVVLEAIPGVMVIHRTKELEDKQAKSRIWETWLAGFFFKPCNYELFVKQSLNMEMAIVFAREAGMDWIIHLDTDELLHPAGAPEYSLRRLLQDVAADVDMVVFPNYESAIERDDIKDPFSEVSMFKKNYDHVTKETYFGLYREATRGNPNYFLTYGNGKAASRIQDNLRPNGAHRWHNYMKTPNEIKFEEAAVLHYTYTKFSDLTSRRDRCGCKPTKEDVKRCFMLEFDRAAFIIASTASQEEMRRWYKEHVVWTDKELNLKLMRKGLLTRIYAPQVIVQGLREAGVFSDALLAGQAHVEKS
>scaffold-RDOO-2007624-Racomitrium_varium
MPGSRFAPSQSTAQRILFVSTSLTLCLALFAFGLQWRGGDLVDSARLGELAGDNSRLPGVQQDPLSSPLSGRFGTNSDCAKIQPPHIGMFPHYIGWQYAIQKHSSKIAITSSTSAGLEQILPWLYYHRTIGVTHFFLFVEGKAASLNSTSVLEAIPGVKIIHRTKELEDKQAKSRIWNETWLSGFFFKPCNYELFVKQSLNMEMAIVFAREIGIDWIIHLDTDELMHPAGAPEYSLQRLLNDIAPDVDMVVFPNYETAIERADIEEPFSEVTMFKKNYDHVTKETYFGLYREATRGNPNYFLTYGNGKAAARMQDNLRPNGAHRWHNYAKTPNEIKLDEAAVLHYTYTKFSDLTSRRDRCHCKPTKEDVKRCFMLDFDRAAFIIASTASQEEMKRWYREHVVWTDKELNLKLMRKGLLTRLYIPQAIVQGLQEAGVFSNAVEAGQARLEKSLQQEKASLKRASSVKVEPKQTAVDGDSRDTEISEAAKGAIIVAAMPPQAPPGLGLL
>scaffold-SKQD-2079904-Takakia_lepidozioides
STSSRILFVLTALPLSLAIFAFALQWRGGELADPARIGQLGGDNSRLPGVQISSPAGGHSMTSPDCVNQLHRSAVPAFPHHPGWQYAILDDAHPKVSITTSTSAGLEQILPWLYYHRVIGVTNFFLFVEGKAASPNSTAVLESIPGVKVIHRTKELEEKQSKSRIWNETWLSGFFFKPCNYELFVKQSLNMEMAIVYAREAGMDWIIHLDTDELLHPAGAPEYSLRRLLRDVAADVDMVVFPNYESAIERDDIKEPFSEVSMFKKNYDHVTKDTYFGMYREATRGNPNYFLTYGNGKAAARMKDHLRPNGAHRWHNYMKTPNEIKLEEAAVLHYTYTKFSDLTSRRDRCGCKPTKEDVKRCFMLEFDRAAFIIASTASQEEMRHWYKEHVVWGDKDLNLKLMRKGLLTRIYAPGVIVQGLREAGVFSDALLAGQAHLEKSRSQEEFFSS
>scaffold-TMAJ-2184170-Neckera_douglasii
MPGSRFAPAPSTSQRVLFVLTAMTVLLALFAFGLQWRGGDLVDSARLGNLAGDQSRLPGVQQDALTSPLSGRLGTSSDCPKFQPPHIGMFPHHIGWQYAVKKKHSTKIAITSSTSAGLEQILPWLYYHRTIGVTHFFLFVEGKAASLNSTSVLEAIPGVMIIHRTKELEEKQAKSRIWNETWLSSFFYKPCNYELFVKQSLNMEMAIVFAREVGIDWIIHLDTDELLHPAGAPEYSLQRLLNDVAADVDMVVFPNYESAIERDDIEGPFSEVTMFKKNYDHVTKETYFGLYREATRGNPNYFLTYGNGKAAARMQDNLRPNGAHRWHNYAKQPNEIKFDEAAVLHYTYTKFSDLTSRRDRCHCKPTKEDVKRCFMLDFDRAAFIIASTASQEEMKRWYREHVVWTDKDLNLKLMRKGLLTRLYVPAAIVQGLQEAGVFSNAVQAGQARLEKSLQQEDSAIKLTNSLKADNKQTDTKATEVAPNEQHAKNANSTAAIPPLPPP
>scaffold-UHLI-2022284-Sphagnum_recurvum
SASSRILFVLTALPLSLALFAFVLQWRGGGLLVDPARIGQLAGDNSRLPGVQPLDSLSTPTGGRAVTNSDCANQLFRGGLSGFPYHPGWQYAILNDVTPKISITTSTSAGLDQILPWLFYHRVIGVTNFFLFVEGKAASPNSTVVLEAIPGVMVIHRTKELEDKQAKSRIWGETWLAGFFFKPCNYELFVKQSLNMEMAIVFAREAGMDWIIHLDTDELLHPAGAPEYSLRRLLQDVAADVDMVVFPNYESAIERDDIKDPFSEVSMFKKNYDHVTKETYFGLYREATRGNPNYFLTYGNGKAASRIQDNLRPNGAHRWHNYMKTPNEIKFEEAAVLHYTYTKFSDLTSRRDRCGCKPTKEDVKRCFMLEFDRAAFIIASTASQEEMRRWYKEHVVWTDKELNLKLMRKGLLTRIYAPQVIVQGLREAGVFVFSNALLAGQMHLEKSKSQE
>scaffold-VBMM-2011657-Claopodium_rostratum
MPGSRFAPAPSTSQRVLFVLTAMTVLLALFAFGLQWRGGDLVDSARLGNLAGDQSRLPGVQQDALTSPLSGRFGTSSDCPKFQPPHIGMFPHHIGWQYAVKKKHSTKIAITSSTSAGLEQILPWLYYHRTIGVTHFFLFVEGKAASLNSTSVLEAIPGVMIIHRTRELEEKQAKSRIWNETWLSSFFYKPCNYELFVKQSLNMEMAIVFAREVGIDWIIHLDTDELLHPAGAPEYSLQRLLNDVAADVDMVVFPNYESAIERDDIEGPFSEVTMFKKNYDHVTKETYFGLYREATRGNPNYFLTYGNGKAAARMQDNLRPNGAHRWHNYAKQPNEIKFDEAAVLHYTYTKFSDLTSRRDRCHCKPTKEDVKRCFMLDFDRAAFIIASTASQEEMKRWYREHVVWTDKDLNLKLMRKGLLTRLYVPAAIVQGLQEAGVFSNAVQAGQARLEKSLQKEDSAIKLQNSLKADNKQTDIKATDTSEVAPNEQHAMDANRTVAMPPLAPP
>scaffold-WOGB-2016726-Andreaea_rupestris
SRFVPTQSTSQRILVVLTALPLSLAIFAFVLQWRGGGLVDPVRIGQLAGDNSRLPGVQLDSPASPTGGHAVTASADCEGNQWYRTSTASFPHGLGWEYLVLNNANPKIAMTSSTSAGLEQILPWLYYHRVIGVTNFFLFVEGKAASSNSTSVLEAIPGVKVIHRTKDLEEKQAKSRIWNETWLSGFFFRPCNYELFVKQSLNMEMAIVFAREAGMDWIIHLDTDELLHPAGAPEYSLRRLLLDVAADVDMVVFPNYESAIERDDIKEPFSEVSMFKKNYDHVTKETYFGLYREATRGNPNYFLTYGNGKAAARIQDNLRPNGAHRWHNYWKTPNEIKFEEAAVLHYTYTKFSDLTSRRDRCGCKPTKEDVKRCFMLEFDRAAFIIASTASQEEMHRWYKEHVVWTDKELNLKLMRKGLLTRIYAPQVIVQGLQAAGVFSKALLAGQLHLEK
>scaffold-WSPM-2047087-Loeskeobryum_brevirostre
MPGSRVAPAPSTSQRVLFVLTAMTVLLALFAFGLQWRGGDLVDSARLGNLAGDQSRLPGVQQDSLTSPLSGRFGTSSDCPKFQPPHIGMFPHHIGWQYAFKKKHSTKIAITSSTSAGLEQILPWLYYHRTIGVTHFFLFVEGKAASLNSTSVLEAIPGVMIIHRTRELEEKQAKSRIWNETWLSSFFYKPCNYELFVKQSLNMEMAIVFAREVGIDWIIHLDTDELLHPAGAPEYSLPRLLNDVAADVDMVVFPNYESAIERDDIEDPFSEVTMFKKNYDHVTKETYFGLYREATRGNPNYFLTYGNGKAAARMQDNLRPNGAHRWHNYAKQPNEIKFDEAAVLHYTYTKFSDLTSRRDRCHCKPTKEDVKRCFMLDFDRAAFIIASTASQEEMKRWYREHVVWTDKDLNLKLMRKGLLTRLYVPAAIVQGLQEAGVFSNAVQAGQARLEKSLQKQDSAIKLQNSLKADNKQTDTKATETSEVAPNEQHAMNANRTAAMPPLPPP
