# Supplementary material for: Water‐related innovations in land plants evolved by different patterns of gene cooption and novelty
Source: New Phytol. 2022 Feb 8;235(2):732–42. doi: 10.1111/nph.17981 (PMC9303528; doi:10.1111/nph.17981)
Supplement: Supplementary file 3 — Dataset S3 Fasta alignments and phylogenetic trees. [file NPH-235-732-s005.zip › Supplementary_Data_3_fasta_alignments_trees/Roots/Primary_roots/ABI8_Q9C9Z9_1_1kp.fasta.aln.trimmed]

>Arabidopsis_thaliana_Q9C9Z9_Glycosyltransferase-like_KOBITO_1_ELD1
FPSFPYYAWKFSLKPKICITTSTSAGLDQILPWMFYHKVLGVSTFFLFVEGKAATPSISK
VLESIPGVKVIYRTKELEEKQAKSRIWNETWLSSFFYKPCNYELFVKQSLNMEMAIVMAR
DAGMDWILHLDTDELIYPAGAREYSLRRLLLDVPPNVDMVIFPNYESSVERDDIKDPFTE
VSMFKKNYDHLPKDTYFGMYKEATRNNPNYFLTYGNGKSVARVQDHLRPNGAHRWHNYMK
TPNEIKLEEAAVLHYTYSKFSDLTSRRDRCGCKPTKEDVKRCFMLDFDRSAFIIASTATD
EEMLSWYREHVVWGDKDVKTKLLRKGILTRIYSPMVVIQALKESGVFSSVVS
>Arabidopsis_thaliana_Q5XV99_Glycosyltransferase-like
FPSFPYFRWKFDLKPRICITTSTSAGLEQTLPWIYFHKVIGVSTFYLFVEGKAASPNVSR
VLETIPGVKVIYRTKELEEKQAKSRIWNETWLSSFFYKPCNYELFVKQSLNMEMAITMAQ
DAGMEWIIHLDTDELIHPSGTHEYSLRKLLGNISADVDVVIFPNYESSVERDDIREPFSE
VSMFKKNFDHLLRDVYFGNYKDATRGNPNYFLTYGNGKAAARVQDHLRPNGAHRWHNYRK
SPNEVKLEEAAVLHYTYPRFSDLTSRRDRCGCKPTKVDVKRCFMLEFDRAAFIIASTASS
EEMLQWYREHVVWTDEKLKLKLLRKGILTRIYAPMVIIQELREAGVFSSVVI
>Arabidopsis_thaliana_B3H5R0_Glycosyltransferase-like
FPAFPYLRLKLDLKPRICITTSTSAGLEQTLPWIFYHKVIGVETFYLFVEGTAASPNVSR
VLETIPGVNVIYRTRELEEEQAKSRIWNETWLEKFFYKPCNYELFVKQNLNMEMAITMAR
DAGMDWILHLDTDELVHPSGTREYSLRNLLRDVPADVDEVIFTNYESSVERDDIKEPFTE
VSMFKKNFKHLPREVYYGNYKEATRGNPNYFLTYANGKSAARIQDHLRPNGAHRWHNYKT
YPNIKELDEAAILHYTYSKFSDLTSRRDRCGCKPTKKDVKRCFMLDFDRAAFIIASTSTS
EEMLQWYRERVVWTDDNLILKLLRKGILTRIYAPMVIIQELREAGVFSSVVT
>Amborella_trichopoda_W1NZR0
FPDFPYYHWGFDAHPKICITTSTSAGLDQILPWIFYHKVIGVTSFFLFVEGKAASSNVSA
VLESLPGVKVVYRTKELEEKQAKSRIWNETWLSSFFYKPCNYELFVKQSLNMEMAVVMAR
DAGMDWIIHLDTDELIHPAGAKEYSLRQLLLDVPDNVDMVIFPNYESAIEREDIKEPFSE
VSMFKKNYDHLTKETYFGMYKEATRGNPNYFLTYGNGKSAARVQDHLRPNGAHRWHNYMK
TPNELKLDEAAVLHYTYTKFSDLTSRRDRCGCKPTKEDVKRCFMLDFDRAAFIIASTATE
EEMLRWYREHIVWTDKTLNMKLLRKGILTRVYAPMVIVQGLGDSGVFTNAIA
>Brachypodium_distachyon_I1HDL2
FPGISLYRWSFAITPKICITGSTSASLHQILPWLYYHKVIGVSHFILFVEGEAAKPAVTS
VLESIRGVKIIFRTKELKEQQDRSRIWNETWLSGFFYKPCNYELFVKQSLNMEMAIVMAR
DAGMDWIIHLDTDELIHPAGAREYSLRRLLLDVPDNVDMVIFPNYESSIERDDIKDPFTE
VSMFKKNYDHLPKDTYFGLYKEATRGNPNYFLTYGNGKSAARVQEHMRPNGAHRWHNYMK
TPNEIKLEEAAILHYTYTKFSDLTSRRDRCGCKPTKEDVKRCFILEFDRLAFIIASTATE
EEMRNWYREHVVWTDKDTNLKLLRKGVLTRIYAPMAIIRGLKESGIFTAAVT
>Brachypodium_distachyon_I1HN95
FPAFPYLRWSFAHNPKVCVQTSTSAGLEQILPWLFYHKVVGVAHFLLFVEGKAAKPGVAG
VLESIPGVKVVYRTKELEEQQARSRIWNETWLAGFFYKPCNYELFVKQSLNMEMAIVMAR
DAGMDWIMHLDTDELLYPGGAAEYSIRRLLADVPGDVDMVIFPNYESSVERDDIKDPFSE
VSMFKKNYDHLPKDTYFGMYKEATRGNPNYFITYGNGKSAARVQDHLRPNGAHRWHNYAK
SPNEIKLEEAAVLHYTYTKFSDLTSRRDRCGCKPTKQDVKRCFMLDFDRQAFIIASTASE
EEMLRWYNERVVWNDRQLNLKLLRKGVLTRIYAPMAIVQGLRESGVFTKVIA
>Brachypodium_distachyon_I1HDL4
FPGISLYRWSFAITPKICITGSTSASLHQILPWLYYHKVIGVSHFILFVEGEAAKPAVTS
VLESIRGVKIIFRTKELKEQQDRSRIWNETWLSGFFYKPCNYELFVKQSLNMEMAIVMAR
DAGMDWIIHLDTDELIHPAGAREYSLRRLLLDVPDNVDMVIFPNYESSIERDDIKDPFTE
VSMFKKNYDHLPKDTYFGLYKEATRGNPNYFLTYGNGKSAARVQEHMRPNGAHRWHNYMK
TPNEIKLEEAAILHYTYTKFSDLTSRRDRCGCKPTKEDVKRCFILEFDRLAFIIASTATE
EEMRNW----------------------------------------------
>Bathycoccus_prasinos_K8EP19
FPESTRSTLRAHGLLVAVVTTTKDASGRRFEQWVRYHEQVGIGLFYVFVDDRTKKYDAFS
--QKKENVKL-FSESEMESIRSKLLCNKEQWLVPWIRKGCNAELFVKQSQNVEMAIEMAT
EDNVDWIAHIDTDELLFPAGVANLDIRELLREYPRDIDGIVLPNYEAVPEKGGVQDPFVD
ATLFKCNYAHADKKTWKKLGGVVVRNKPNFFLAYANGKSIARVRNRLRSNGAHRFRPISK
SPNEVTHSEAKILHYPYMNLDESIKRLRNCCPRDVAEKINQTFLLDFDRQAFVALVLNGE
GEAEAWYNERIVFEDVNETAALVHSGVFDRIYAPSLLLKKLSQK--------
>Ginkgo_biloba_Gb_04570
FPSFPYYRWTFDSHPKICITTSTSAGVDQILPWIYYHKVIGVTNFFLFVEGKAASPNASA
VLDSIPGVKVVHRTKELEEQQAKSRIWNETWLSSFFYRPCNYELFVKQSLNMEMAIVMAR
EGNMDWIIHLDTDELLHPAGAKEYSLRQLLLDVAHDVDMVVFPNYESAIERDDIKEPFSE
VSMFKKNYDHVTKETYFGLYKEATRGNPNYFLTYGNGKAAARVQDHLRPNGAHRWHNYMK
TPNEIKLEEAAVLHFTYTKFSDLTSRRDRCGCKPTKEDVKRCFMLEFDRAAFIIASTATE
EEMRRWYRERIVWTDKDLNLKLLRKGLLTRIYAPMAIVQGLREAGVFSNALA
>Klebsormidium_flaccidum_A0A1Y1I3Z3_EXTENDED_SYNAPTOTAGMIN-RELATED_domain_containing_protein
FPVFPNGVVSLAGGPKLAICTSTSAGLDQVLPWLFYHKALGVNTYFLFVEGSAAQPNSTT
VLESIPGVKLVPRTKELEDQQAKSRIWNENWLSGFFYQPCNYELFVKQSLNMEMAIVMAR
DAGMDWIIHVDTDELLSPEGTEDFSLTRLLEEVAPDVDLVVFPNYETIIERVDVGDPFAE
VTVFKKNFDHVPDALYYQHYQEATRGNPNYFLTYGNGKSAARVIPGLRPNGAHRWHNYDK
VPVEITHETAPVLHYTYAKFSDLKTRKNRCGCKPTEEDVKKCFMLDFDRLAFIVASTASE
EDILQFYKDHVVWSREEID-SLVSKGLFGRLYTPQVIIRGIQSSGILQRTIA
>Marchantia_polymorpha_A0A176WP82
LPSFPHHPWQYEARPKICICTSTSAGLDQILPWLYYHRVLGVTNFLLFVEGKAASRNSSA
VLEAIPGVQVVHRTKELEEKQAKSRIWNETWLSSFFFRPCNYELFVRQSLNMEMAIVMAR
AAGMDWIIHLDTDELLHPAGSSEFSLRRLLGEVADDVDMVVFPNYESAIERDDIKEPFTE
VSMFKKNYDHVMKETYFGLYREATRGNPNYFLTYGNGKAAARVQNHLRPNGAHRWHNYMK
NPNEIKLEEAAVLHFTYTKFSDLTSRRDRCGCKPTKEDVKKCFMLEFDRDAFIIASTFTE
EEMRVWYRQHVVWTDKELNLKLMRKGLLTRIYAPMVIIQGLREAGVFSDALI
>Oryza_sativa_indica_B8AB16
FPGISLYRWGFGLTPKICITGSTSAGLHQILPWLYYHKVIGVSHFFLFVEGEAAKPAVTS
VLESIRGVKIIYRTKELKEKQDRSRIWNETWLAGFFYKPCNYELFVKQSLNMEMAIIMAR
DAGMDWIIHLDTDELIHPAGAREYSLRRLLLDVPDNVDMVIFPNYESSIERDDIKDPFTE
VSMFKKNYDHLPKDTYFGLYKEATRGNPNYFLTYGNGKSAARVQEHLRPNGAHRWHNYMK
TPNEIKLEEAAILHYTYTKFSDLTSRRDRCGCKPTKEDVKRCFILEFDRLAFIIASTATE
EEMRNWFREHVLWNDKDTNLKLLRKGVLTRIYAPMAIIRGLKESGVFTTAVT
>Oryza_sativa_indica_B8AVD2
FPSFPYLRWSFALHPKVCVQTSTSAGLDQILPWLFYHKVVGVAQFLLFVEGRAAKPQVAG
VLESIPGVKVVYRTQELEEQQARSRIWNETWLAGFFYKPCNYELFVKQSLNMEMAIVMAR
DAAMDWIIHLDTDELLYPGGGAEYSVRHLLADVPGDVDMVIFPNYESSVERDDIKDPFSE
VSMFKKNYDHLPKDTYFGMYKEATRGNPNYFLTYGNGKSAARVQDHLRPNGAHRWHNYAK
SPNEIKLEEAAVLHYTYTKFSDLTSRRDRCGCKPTKDDVKRCFMLDFDRAAFIIASTASE
EEMLRWYNERVVWNDKQLNLKLLRKGVLTRIYTPMAIVQGLRESGVFTSSIA
>Physcomitrella_patens_A9SZX1
LPMFPHYIWQYKHSSKIAITSSTSAGLEQILPWLYYHRTIGVTHFFLFVEGKAASLNSTS
VLELIPGVKIIHRTSELEENQAKSRIWKETWLSGFFYKPCNYELFVKQSLNMEMAIVFAR
EVGIDWIIHLDTDELLYPAGAPEYSLQRLLNDVAPDVDMVVFPNYETAIEREDIEEPFSE
VTMFKKNYDHVPKETYFGLYREATRGNPNYFLTYGNGKAAARMQDNLRPNGAHRWHNYAK
TPNEIKLEEAAVLHYTYTKFSDLTSRRDRCHCKPTKEDVKRCFMLDFDRAAFIIASTASQ
EEMKRWYRKHVVWTDKDLNMKLMRKGLLTRLYVPAAIVQGLQEAGVFSNAVQ
>Physcomitrella_patens_A9SZK1
FSMLPNHIWQHEQSSKIAITSSTSAGLEQILPWLYYHRVVGVTHFFLFVEGQAASLNSTS
TLEAIPGVKIIHHTEELQNQQAKSRIWNETWLSGFFWKPCNYELFVKQSLNMETAIVFAR
EIGIDWIIHLDTDELLHPAGAPEYSVQRLLHSIAADVDMVVFPNYESAIERDDLEDPFRE
VTMFKRNYDHVSKETYFALYKEATRGNPNYFLTYGNGKAAARIKDHLRPNGAHRWHNYAK
APNEIKLDEAAVLHYTYAKFSDLTSRRDRCHCKPTREDVKRCFMLDFDREAFIIASTASE
EEMKRWYREHVVWADKELNLKLMRKGLLTRLYVPQAIMQGLQVAGVFRNAVQ
>Anthoceros_angustus_000386_locus=scaffold1_size3809330_2976331_2979083_+_len_1368
FPSVPHQPWQDDLGPKICIASSTSAGLDQILPWLFFHRVLGVTRFFLFVEGKAASPHSAA
ILESITGVTVIHRTKDLEERQEKSRIWNETWLSSFFYRPCNYELFVKQSLNMEMAIVMAR
DSGMEWIIHLDTDELLHPAGAREYSLRSLLGDVAADVDMVVFPNYESAIERDDIVDPFTE
VSMFKKNFDHVPKETYFGLYKEATRGNPNYFLTYGNGKAAARVQDHLRPNGAHRWHNYMK
NPNEVKLEEAAVLHYTYSKFSDLTSRRDRCNCKPTKEDVKRCFMLEFDRAAFIIASTSTE
EGMHRWYREHVVWTDKELNLKLTRKGLLTRIYAPQVIVQGLRDAGVFKDALA
>Anthoceros_angustus_004094_locus=scaffold12_size1846722_445413_446492_+_len_1080
MPMLHH-----ALELKLSIVTTTAASLDLLLPWVFYHKVIGVSNFYMFVEGEAASQNNTM
ILQNIPGVKVIKRDEELDRKQKESRIWNETWLSPFFNKPCNNELFVKQSFNMEMGIALAK
EAGMDWIMHLDSDELVYPANSPDNSITSILAEVPKDVDQVVFHNDEAAVERDDIIDPFTE
VTLFKRNQAMVPSDIH-RKFRSTIYKNKHYFLTYANGKAAARIQDNLRPSGAHRWGTYSR
SRRSKHLEESVVLHYSYTRFSDLTSRKNRCGCDPELKTLKRCIMLPFDREAYVIASNATE
ARMRTWYQAKVVWSKREDVLKLLKLGVMRRTTGPQIIIQGLREAGVFKDAIE
>Anthoceros_punctactus_evm.model.utg000039l.230.1_EVM_Apun_evm.TU.utg000039l.230___utg000039l_1003727-1006572(+)
FPSVPYQPWQDNLGPKICIASSTSAGLEQILPWLFFHRVLGVTRFFLFVEGEAASPHNTS
ILESITGVTVIHRTKDLEERQEKSRIWNETWLSSFFYRPCNYELFVKQSLNMEMAIVMAR
DSGMEWIIHLDTDELLHPAGAREYSLRSLLGEVAADVDMVVFPNYESAIERDDIVDPFTE
VSMFKKNFDHVPKETYFGLYKEATRGNPNYFLTYGNGKAAARVQDHLRPNGAHRWHNYMK
NPNEVKLEEAAVLHYTYSKFSDLTSRRDRCNCKPTKEDVKRCFMLEFDRAAFIIASTSTE
EEMHRWYREHVVWTDKELNLKLTRKGLLTRIYAPQVIVQGLRDAGVFKDALA
>Fontinalis_antipyretica_00989-RA__[mRNA]__locus=164417_48305_52077_-_[translate_table__standard]
LPMFPHHIWQYTHSTKIAITSSTSAGLEQILPWLYYHRTIGVTHFFLFVEGKAASLNSTS
VLEAIPGVMIIYRTKELEEKQAKSRIWNETWLSSFFYKPCNYELFVKQSLNMEMAIVFAR
EVGIDWIIHLDTDELLHPAGAPEYSLQRLLNDVAADVDMVVFPNYESAIERDDIESPFSE
VTMFKKNYDHVTKETYFGLYREATRGNPNYFLTYGNGKAAARMQDNLRPNGAHRWHNYVK
TPNEIKFDEAAVLHYTYTKFSDLTSRRDRCHCKPTKEDVKRCFMLDFDRAAFIIASTASQ
EEMKRWYREHVVWTDKDLNLKLMRKGLLTRLYVPAAIVQGLQEAGVFSNAVQ
>Pleurozium_schreberi_maker-scaffold_883-snap-gene-0.60-mRNA-2_gene=maker-scaffold_883-snap-gene-0.60_name=maker-scaffold_883-snap-gene-0.60_seq_id=scaffold_883_type=cds
LPMFPHHIWQYKHSTKIAITSSTSAGLEQILPWLYYHRTIGVTHFFLFVEGKAASLNSTS
VLEAIPGVMIIHRTKELEEKQAKSRIWNETWLSSFFYKPCNYELFVKQSLNMEMAIVFAR
EVGIDWIIHLDTDELLHPAGSPEYSLQRLLNDVAADVDMVVFPNYESAIERDDIIDPFSE
VTMFKKNYDHVTKETYFGLYREATRGNPNYFLTYGNGKAAARMQDNLRPNGAHRWHNYAK
QPNEIKFDEAAVLHYTYTKFSDLTSRRDRCHCKPTKEDVKRCFMLDFDRAAFIIASTASQ
EEMKRWYREHVVWTDKDLNLKLMRKGLLTRLYVPAAIVQGLQEAGVFSNAVQ
>Pleurozium_schreberi_maker-scaffold_883-snap-gene-0.60-mRNA-1_gene=maker-scaffold_883-snap-gene-0.60_name=maker-scaffold_883-snap-gene-0.60_seq_id=scaffold_883_type=cds
LPMQLEALLSF----QIAITSSTSAGLEQILPWLYYHRTIGVTHFFLFVEGKAASLNSTS
VLEAIPGVMIIHRTKELEEKQAKSRIWNETWLSSFFYKPCNYELFVKQSLNMEMAIVFAR
EVGIDWIIHLDTDELLHPAGSPEYSLQRLLNDVAADVDMVVFPNYESAIERDDIIDPFSE
VTMFKKNYDHVTKETYFGLYREATRGNPNYFLTYGNGKAAARMQDNLRPNGAHRWHNYAK
QPNEIKFDEAAVLHYTYTKFSDLTSRRDRCHCKPTKEDVKRCFMLDFDRAAFIIASTASQ
EEMKRWYREHVVWTDKDLNLKLMRKGLLTRLYVPAAIVQGLQEAGVFSNAVQ
>scaffold-DRGY-2037153-Chaetosphaeridium_globosum
FPRFPHGTWVARTDPKICFTTTTASSVQSIITWMLYHKAIGVDHFYLFVEGAAAEPNATA
VLQSIEGVKVILRTKELEEEQAKSRIWGENWLSSFFYKPCNYELFVRQSLNMEMAIVMAR
ENKMDWIAHVDTDELLYPAGVEDYSLKTLFASVSAEADMVVFPNYESAVEKDTVVEPFLE
ATMFKKNYDHVTREVYFGHYREATRGNPNYFLTYGNGKSAARVVDNLRPNGAHRWHNYAR
TPIEVRLEEAAVLHYTYSKFSDLTSRRDRCGCKPTKEDVKKCFMLDFDRMAFIIASTASE
EEMRLWYNEHVVWGDKETNLKLMRKGLFGRIFAPSVIVQGIKSSGIVERLIA
>scaffold-FQLP-2033274-Klebsormidium_subtile
FPVFPNGVVSLAGGPKLAICTSTSAGLDQVLPWLFYHKALGVDTYFLFVEGSAAQPNSTE
VLESIPGVKLVPRTKELEDQQAKSRIWNENWLSGFFYQPCNYELFVKQSLNMEMAIIMAR
DAGMDWIIHIDTDELLSPEGTEDYSLTRLLEEVAPDVDLVVFPNYETIVERVDVEDPFAE
VTIFKKNFDHVPDAVYYQHYQEATRGNPNYFLTYGNGKSAARVIPGLRPNGAHRWHNYDK
VPVEITHQTAPVLHYTYAKFSDLKTRKNRCGCKPTEEDVKKCFMLDFDRLAFIIASTASE
EDILQFYRDHVVWSREEID-SLVSKGLFGRLYTPQVIIRGIQASGILQRTIA
>scaffold-GGWH-2013974-Onychonema_laeve
MPMFPYRPWHALDAPRICICTTTAAGLDQTLPWLYYHRTIGVEMFIIFVEGRAASPESQA
ALETIPGVKVVPRSKDLDYRQAHSRVWNETWLSFFFYKPCNYELFVRQSLNMEVAIDMAR
EARMDWISHVDTDELLYPAGALEFSLQRLLSEAPPDADNVIFPNYETAIERDDITDPFAE
ISMFKKNFDHVAKEAYFGHYKEATKGNPNYYLTYGNGKSAARVVDHLRSNGAHRFHNYAR
MPKEMKFPEAAVLHYTYTKFSDLTSRRDRCGCKPTKEDVKRCFMLDFDRMAFIVASTQTE
EQMRQWYREHVVWTDKDLNDKLLKKGLFGRIHTPQVIIRGIQSSGIINATIQ
>scaffold-GYRP-2022919-Euastrum_affine
MPMFPYRPWHALDAPRICICTTTAAGLDQTLPWLYYHRTLGVELFLIFVEGRAAAPESAA
ALETIPGVTVIRRTKELDYRQAHSRVWNETWLSFFFYKPCNYELFVRQSLNMEVAIDMAR
AAKMDWISHVDTDELLYPAGASEFSLQRLLSDAAPDVDNVIFPNYETAIERDDITDPFSE
ISMYKKNFDHVAREAYFGHYKEATKGNPNYYLTYGNGKSAARIVDHLRSNGAHRFHNYAR
TPKEIKFPEAAVLHYTYTKFSDLTSRRDRCGCKPNKEDVKRCFMLDFDRMAFIVASTQTE
EQMRQWYREHVVWSDKELNDKLIKKGLFGRIHTPQVIVRGIQSSGLINATIQ
>scaffold-HKZW-2048415-Mesotaenium_caldariorum
LPVFPHVKWHAKKSPKLLITTTTAAGLDQILPWIFYHKTLGVEEFLLFVEGKAAFHNNSA
VLEAIPGVRLIFRTRQLETAQARSRIWNETWLSSFFFRPCNYELFVKQSLNMEMAIMVAR
ESGADWILHIDTDELLYPSGFDEFSLQLILGNVPQDVDTVVFPNYESVIDRDDITDPFSE
VSMFKKNFDHVAREVYFGHYKEATRGNPNYFLTYGNGKSAARLKPYLRPNGAHRWHNYAK
PPKEMKLAEAAVLHYTYAKFSDLTSRRDRCGCKPTSEDVKKCFMLEFDRLAFIIASTNTE
EGMLKWYRDHVVWTDSKITQKLLKKGLFGRIYTPQIIIRGILASGIVQAAMK
>scaffold-JOJQ-2040438-Cylindrocystis_cushleckae
---FPHQRWHLNKGPKLCITTTTAAGLDQVLPWLFYHKTLGVESFLLFVEGTAATLASTT
VLEAIPGVRIIFRTKELEERQARSRIWNETWLSSFFYRPCNYELFVKQSLNMEMAIVMAQ
EAKMDWILHIDTDELLYPAGAEEYSLQRLLGEVPLDVDTVVYPNYESAVERDDVKDPFTE
VTMFKRNYDHVTKEVYFGHYREATRGNPNYFLTYGNGKSAARVRPNLRPNGAHRWHNYKN
PPKEMKLPEAAVLHYTYAKFTDLTSRRDRCGCKPNNEDVKRCFMLEFDRSAFIIASTQTE
DGMLRWYREHVVWTDRGVNQKLLKKGLFGRIYAPQMVVRGILTSGIIEETKA
>scaffold-MCHJ-2016321-Micrasterias_fimbriata
LPMFPYRPWHALDAPRICLCTTTAAGLDQVLPWLYYHRTLGVELFIIFAEGRSATPEAIA
ALESIPGVQVVRRTKELDYRQAHSRVWNETWLAFFFYKPCNYELFVRQSLNMEVAIGMAR
EAKMDWIAHIDTDELLYPAGAAEFSLQRLLGDAPADADTVIFPNYETAVETDVIKDPFAE
ISMFKKNFDHVSKEAYFGHYKEATKGNPNYYLTYGNGKSAARMVDHLRSNGAHRFHNYAK
IPKEHKFPEAAVLHYTYTKFSDLTSRRDRCGCKPNKEDVKRCFMLDFDRQAFIVASTQTE
EQMREWYREHVVWLDREVNDKLLKKGLFGRIHTPQVIVRGIQSSGIINETIS
>scaffold-MWXT-2006734-Chara_vulgaris
DPTYPHRAWRANPGPKISVTTSTSGSVEQLVPWILYHKTLGVDQFYLFAEGKAATPNATS
ILQRINGVKVIVRDKELEELQARSRIWNETWLSSFFYRPCNYELFVKQTLNMEMAIAFSR
EAGMDWILHIDTDELMWPAGVEDFSLKKLFHDVGPKVDTIVFPNYESAIEREDIKHPFTE
VTLFKKNYDHVPREVYFGHYKEATRDNPNYFLTYGNGKSAARIIDGLRPNGAHRFHNYIK
PPNEIKHVEGAVLHYTYCKFSDVTSRRDRCGCKPTKEDTKRCFMLEFDREAFIIAKTRTI
PEMFEWYKKRVVWYDAEAKDKLIRRGLFMRIFAPQLILRGYEETGMITKLM-
>scaffold-NBYP-2010652-Mesotaenium_kramstae
LPMFPHQRWHLRKGPKLCITTTTAAGLDQVLPWLFYHKTLGVDSFLLFVEGTAATLNSTS
VLEAIKGVRIIFRTRELEEKQSRSRIWNETWLSSFFYRPCNYELFVKQSLNMEMAIVMAR
EAGVDWILHIDTDELLYPAGAEEYSLQRLLGDLPPDIDTVVFPNYETAVERDDVRDPFTE
VTMFKKNYDHVTKEVYFGHYREATRGNPNYFLTYGNGKSAARVKDQLRPNGAHRWHNYAR
PPKELKLPEGAVLHYTYAKFTDLTSRRDRCGCKPNSEDVKRCFMLDFDRAAFIIASTQTE
EGMLKWYREHVVWTDREVNQKLLKKGLFGRIYSPQVVVRGILTSGIIEETLA
>scaffold-QPDY-2006503-Coleochaete_irregularis
FPHFPHLPWQVDQGPKICITATTSSSIETILVWLFFHQSIGVTNFYLFVEGAAASENSTV
ILDGIKGVKVIHRTKELEEKQAKSRIWNESWLSSFFWKPCNYELFVKQSLNMELAIVMAR
EDGMEWIAHVDTDELLHPGGTGDYSLKSLFSNIGKEVDTVIFPNYESAVERMDVTMPFVE
VSLFKKNFDHVSKEVYFGHYREATRGNPNYFLTYGNGKSAARVQDFLRPNGAHRWHNYAK
NPVEFKFPEAAVLHFTYAKFSDLTSRRDRCGCKPTKDDVQKCFMLEFDRLAFIVASTTTE
DQMRKWYLDHVVWHEKELKDKLIKKGLLGRLYEPQIIVRGLMQSKLIEQTIA
>scaffold-RPQV-2008675-Phymatodocis_nordstedtiana
LPMFPYRTWQALDAPKLCICTSTSAGLDQVLPWIFYHRTLGVELFLIFAEGKAAAPLSVA
ALETIPGVRVIQRTKELEFRQAHSRIWNETWLAFFFYKPCNYELFVRQSLNMEDAINMAR
EARVDWIMHVDTDELLYPAGASEFSLQRLLSEAPPDVDTVVFPNYETAIERDDIKDPFVE
ISMYKKNFDHVAKEAYFAHYKDATKGNPNYYLTYGNGKSAARMVDHLRGNGAHRFHNYAR
MPKEHKFPEAAVLHYTYTKFSDLTSRRDRCGCKPNKEDVKRCFMLDFDRLAFIVASTQTE
EQMRQWYRDHVVWSDREMNDKLLKKGLFGRIYTPQVIVRGIVSSGVINATLR
>scaffold-VQBJ-2045103-Coleochaete_scutata
FPLFPHHPWRTDNGPKICITTTTSSSVESILVWLFYHRTVGVSNFYLFVEGPAATPNSTA
ILESIKGVKVIHRTKELEEKQAKSRIWGENWLSSFFWKPCNYELFVKQSLNMEMAIVMAR
EDGMEWIAHVDTDELLHPGGAPEYSLKSLFMTIEPNVDTVIFPNYESAVERDDVVMPFVE
VSMFKKNYDHVTKEVYFGHYREATRGNPNYFLTYGNGKSAARIQDSLRPNGAHRWHNYAK
TPVEYKFNEAAVLHYTYAKFSDLTSRRDRCGCKPTKEDVQKCFMLEFDRLAFIIASTASK
EEMRKWYKEHVVWEDEEMKQKLLKKSLFGRLYEPQIIVRGVMASQVIEQTIA
>scaffold-WDGV-2056096-Cosmarium_subtumidum
MPMFPYRPWHALDAPRICICTTTAAGLDQTLPWLFYHRTLGVELFLIFAEGKAALPENAA
ALESIPGVTVIQRTKELDYRQAHSRVWNETWLSFFFYKPCNYELFVRQSLNMEVAIDRAR
AAKMDWISHVDTDELLYPAGAAEFSLQRLLADAPPDADTVIFPNYETAIERDDISDPFSE
ISMFKKNFDHVSKEAYFGHYKEATKGNPNYYLTYGNGKSAARMVDHLRSNGAHRFHNYAR
IPKEHKFPEAAVLHYTYTKFSDLTSRRDRCGCKPTKEDVKRCFMLDFDRMAFIVASTQTE
EQMREWYREHVVWTDPSLNDKLLKKGLFGRIHTPQVIVRGIQSSGIINTTIQ
>scaffold-WSJO-2048325-Mesotaenium_braunii
FPGFPHQPWSATSQPKLCITTTTAAGLDQVLPWLFYHKILGVHSFILFVEGAAARSNSTV
VLESIPGVRIIFRTKELEEKQLKSRIWGETWLAPFFYKPCNYELFVKQSLNMEMAIAMAQ
TAGADWILHIDTDELLYPAGALDYSLQTLLGQMAPDVDTVVFPNYESAIERDDVRNPFTE
VTMFKKNFDHVTKEVYFGHYREATRNNPNYFLTYGNGKAAARVQPELRPNGAHRWHNYAK
NPTEVKLDEAAVLHYTYARFSDLTSRRDRCGCKPNKEDVKKCFMLEFDRAAFIIASTQSQ
EEMLKWYREHVVWLEKDVNQKLLKKGLFGRIYTPQVIIQGILASGMLEQTIA
>scaffold-XRTZ-2006158-Roya_obtusa
LPLFPMQPWRALPVPKICITTTTSAGLSQILPWMFYHQTIGVRSFILFVEGTAAKEETTA
VLQNIPNVRIVYRTKTLEAEQARSRIWNETWLSYFFFKPCNYELFVKQALNMEMAIKMAQ
EARHDWIAHVDTDELLYPAGAKDFSLQHLLLDLPHDVDMAVFPNYESIVESESIKDPFTE
ITLFKRNYDHMAESIYFGHYKEATRDNPNYFLTYGNGKSVARVIPGLRPNGAHRWHNYFK
TPNEVKFPEAAILHYTYAKFSDLTSRRDRCSCKPNKEDVKRCFMLEFDRNAFIVASTQTE
DQMKQWYREHVAWMDSKLKGKLIKTGMFGRLITPQVIIQGIYSSGLINETIG
>scaffold-YLBK-2022318-Cylindrocystis_brebissonii-2_samples_combined
LPVFPHEKWRVKKGLKLCITTTTAAGLDQILPWLFYHRTLGVHSFILFVEGTAATRNSTA
VLESIEGVQLIHRTQELEDMQAASRIWNETWLSSFFYRPCNYELFVKQSLNMEMAIILAR
QSEVDWIMHIDTDELLYPAGAAEYSLQRLLDDVPDDADTVVFPNYETAVERDDVKDPFTE
VTMFKKNFDHVMKEVYFGHYKEATRGNPNYFLTYGNGKSAARVQPNLRPNGAHRWHNYGK
PPKEHKLLESAVLHYTYAKFSDLTSRRDRCGCKPNAEDVKKCFMLEFDRSAFIIASTQTE
EAMLQWYRARVVWTDKEVNDKLLKKGLFGRIYTPQVVVRGVLTSGVVETALA
>scaffold-YLBK-2022319-Cylindrocystis_brebissonii-2_samples_combined
LPVFPHEKWRVKKGLKLCITTTTAAGLDQILPWLFYHRTLGVHSFILFVEGTAATRNSTA
VLESIEGVQLIHRTQELEDMQAASRIWNETWLSSFFYRPCNYELFVKQSLNMEMAIILAR
QSEVDWIMHIDTDELLYPAGAAEYSLQRLLDDVPDDADTVVFPNYETAVERDDVKDPFTE
VTMFKKNFDHVMKEVYFGHYKEATRGNPNYFLTYGNGKSAARVQPNLRPNGAHRWHNYGK
PPKEHKLLESAVLHYTYAKFSDLTSRRDRCGCKPNAEDVKKCFMLEFDRSAFIIASTQTE
EAMLQWYRARVVWTDKEVNDKLLKKGLFGRIYTPQVVVRGVLTSGVVETALA
>scaffold-YSQT-2002775-Penium_exiguum
LPMFPYKPWHALEGPKLCITTTTAAGPDQVLPWLYYHRTLGVALFVIFVEGKAALPENAA
ALETIPGVTVVYRTKELELKQSHSRIWNETWLSFFFYKPCNYELFVRQSLNMEMAINAAR
ENKADWILHIDTDELLYPAGATDFSLQRLLSDSPPDCDTVVFPNWESAVERDDVKDPFAE
VTMYKKNFDHIAKEVYFGHYKDAIKGNPNYFLTYGNGKSAARMVDHLRSNGAHRFHNYAR
TPKECKFPEAAILHYTYTRFSDLTTRKNRCGCKPNKEDVKRCFMLDFDRAAFIVASTQTE
EQMLQWYREHVVWTDPELNQKLIKKGLFGRVYTPQVIVRGIQSSGLVEATLK
>Azolla_filiculoides_s0093.g043191
------------------------------------------------------------
------------------------------------------------------------
------------------------------------------------------------
------------------------------------------------------------
-------------------------------------------MLEFDRSAFIIASTATE
EEMRRWYKDRVVWTDKELNLKLMRKGLLTRIYAPMIQLHG------------
>Azolla_filiculoides_s0371.g067126
LPTFPYRNWQYDAGPKICITTSTSAGLDQILPWLFYHQVIGVTTFFLFVEGKAATTNVST
ILANIPGVKLVFRTEELEEKQSKSRIWNETWLSSFFFRPCNYELFVKQSLNMEMAIVMAR
EAGVDWIIHLDTDELLHPAGAEEYSLRRLLGDVEKDVDMVIFPNYESAIERDDISDPFSE
VSMFKKNYDHVTKETYFGLYKEATRGNPNYFLTYGNGKSAARIQDHLRPNGAHRWHNYMK
TPKEIKLEEAAVLHYTYTRFSDLSSRRDRCGCKPTKEDVKRCFMLEFDRA----------
----------------------------------------------------
>Salvinia_cucullata_v1.1_s0054.g014294
LPTFPYRPWQYDSGPKICITTSTSAGLDQILPWLFYHQVIGVSTFFLFVEGKAANANVST
ILANIPGVKLVFRTKELEEKQSKSRIWNETWLSSFFFKPCNYELFVKQSLNMEMAIVMAR
EAGMDWIIHLDTDELLHPAGAKEYSLKRLLADVDKDVDMVVFPNYESAIERDDIVDPFSE
VSMFKKNYDHVTKETYFGLYKEATRGNPNYFLTYGNGKSAARIQDHLRPNGAHRWHNYMK
TPKEIKFEEAAVLHYTYTRFSDLSSRRDRCGCKPTKEDVKRCFMLEFDRAAFIIASTATE
EEMRQWYKDRVVWTDKELNLKLIRKGLLTRIYAPM----GLRESNVFNDALS
>scaffold-AFPO-2005230-Blechnum_spicant_gametophyte
LPAFPYRSWKYQAHPKICITTSTSAGLDQILPWLFYHQVIGVTNFFLFVEGKAASTNVTS
VLASIPGVKLVFRTKELEEQQSKSRIWNETWLSSFFFRPCNYELFVKQSLNMEMAIVMAR
EAGMDWIIHLDTDELLHPAGAGEYSLRRLLADVEKDVDMVIFPNYETAIERDDITDPFTE
VSMFKKNYDHVTKETYFGLYKEATRGNPNYFLTYGNGKSAARVEEHLRPNGAHRWHNYMK
TPKEIKLEEAAVLHYTYTKFSDLTSRRDRCGCKPTKEDVKRCFMLEFDRAAFIIASTATE
EEMRSWYKDRVVWTDKELNLKLMRKGLLTRIYAPMVIIQGLRESDVFSNALA
>scaffold-DFHO-2002446-Danaea_nodosa
LPAFPYHPWQYGLHPKICITTSTSAGLDQILPWMFYHRVIGVTNFFLFVEGKAASANVST
VLENIPGVKVVYRTKELEDKQAKSRIWNETWLSSFFFRPCNYELFVKQSLNMEMAIVMAR
DIRMDWIIHLDTDELLHPAGGREYSLRSLLQDVAEDVDMVVFPNYESAIERDDIKEPFSE
VSMFKKNYDHVTKETYFGLYREATRGNPNYFLTYGNGKAAARIQDHLRPNGAHRWHNYMK
TPKEIKLEEAAILHYTYTRFSDLTSRRDRCGCKPTKEDVKRCFMLEFDRAAFIIASTATT
DEMRRWYRDRVVWTDKELNLKLMRKGLLTRIYAPMVIVQGLREAGVFHDAVT
>scaffold-DFHO-2002447-Danaea_nodosa
LPAFPYHPWQYGLHPKICITTSTSAGLDQILPWMFYHRVIGVTNFFLFVEGKAASVNVSA
VLENIPGVKIVYRTKGLEEKQAKSRIWNETWLSSFFFRPCNYELFVKQSLNMEMAIVMAR
DAGMDWIIHLDTDELLHPAGGREYSLGRLLQDVEDDVDMVVFPNYESAIERDDIKDPFSE
VSMFKKNYDHVTKETYFGLYREATRGNPNYFLTYGNGKAAARIQDHLRPNGAHRWHNYMK
TPKEIKLEEAAILHYTYTRFSDLTSRRDRCGCKPTKEDVKRCFMLEFDRAAFIIASTATT
DEMRRWYRDRVVWTDKELNLKLMRKGLLTRIYAPMVIVQGLREAGVFHDAVT
>scaffold-EEAQ-2088742-Sceptridium_dissectum
FPAFPYHPWQYNAHPKICITTSTSAGLDEILPWLFYHRVIGVTSFFLFVEGKAATANVSA
VLESIPGVKVIYRTKDLEEKQAKSRIWNETWLSSFFFRPCNYELFVKQSLNMEMAITMAR
EAGMDWIIHLDTDELLHPAGSREYSLRRLLLDVADDVDMVVFPNYESAIERDDIKDPFSE
VSMFKKNYDHVTHETYFGLYREATRGNPNYFLTYGNGKSAARIQDHLRPNGAHRWHNYMK
TPKEIKLEEAAVLHYTYTRFSDLTSRRDRCGCKPTKDDVKRCFMLEFDRAAFIIASTATE
EEMRRWYRDRVVWTDKELNLKLMRKGLLTRIYTPMVIVQGLRETGVFSEAIS
>scaffold-FQGQ-2075011-Polystichum_acrostichoides
LPAFPYRSWKYQAHPKIAITTSTSASLDQILPWLFYHQVIGVTNFFLFVEGKAASPNVTS
VLASIPGVKLVFRTKELEEQQSKSRIWNETWLSSFFFRPCNYELFVKQSLNMEMAIVMAR
EAGMDWIIHLDTDELLHPAGAGEYSLRRLLADVEKDVDMVIFPNYETAIERDDITDPFTE
VSMFKKNYDHVTKETYFGLYKEATRGNPNYFLTYGNGKSAARVQEHLRPNGAHRWHNYMK
TPKEIKLEEAAVLHYTYTKFSDLTSRRDRCGCKPTKEDVKRCFMLEFDRAAFIIASTATE
EEMRSWYKDRVVWTDKELNLKLMRKGLLTRIYAPMVIIQGLRESDVFSNTLA
>scaffold-GSXD-2017129-Myriopteris_rufa
LPAFPYRVWKYQAHPKICITTSTSAGLDQILPWLFYHQVIGVTNFFLFVEGKAASANVSA
VLSSIPGVKLVFRTKELEEQQAKSRVWNETWLSSFFFRPCNYELFVKQSLNMEMAIVMAR
EAGMDWIIHLDTDELLHPAGADEYSLRRLLGDVEKDVDMVIFPNYESAIERDDIVDPFTE
VSMFKKNYDHVTKETYFGLYKEATRGNPNYFLTYGNGKAAARVQEHLRPNGAHRWHNYMK
TPKEIKLEEAAVLHFTYTKFSDLTSRRDRCGCKPTKEDVKRCFMLEFDRAAFIIASTATE
EEMHSWYKDRVVWSDKELNLKLMRKGLFTRIYAPMVIIQGLRESSVFSNALA
>scaffold-JVSZ-2132469-Equisetum_hyemale
LPAFPYQQWHYDAHPKISICTSTSAGLEQILPWLFYHRVIGVTNFFLFVEGNAASAEVST
VLESIPGVRVIYRTKELEEKQAKSRIWNETWLSSFFFRPCNYELFVKQSLNMEMAIILAR
ESGMDWIIHLDTDELIHPAGQREYSLRSILKDVEADVDMVIFPNYESAIEGDDIKDPFCE
VSMFKKNYDHVTKETYFGLYREATRGNPNYFLTYGNGKSAARIQDHLRPNGAHRWHNYMK
TPKEIKLEEAAVLHYTYAKFSDLSSRRDRCGCKPTQDDVKRCFMLEFDRAAFIIASTATD
EEMHKWYLDRVVWTDKELNLKLMRKGLLTRIYAPMVIVQGLRESGVFREALL
>scaffold-LHLE-2011368-Cystopteris_fragilis-young_leaf+unfurling_fiddlehead;_appeared_sterile
LPAFPYRSWKYQAHPKICITTSTSAGLDQILPWLFYHQVIGVTNFFLFVEGKAASTNVTS
VLASIPGVKLVFRTKELEEQQSKSRIWNETWLSSFFFRPCNYELFVKQSLNMEMAIVMAR
ETGMDWIIHLDTDELLHPAGAGEYSLRRLLADVEKDVDMVIFPNYETAIERDDITDPFTE
VSMFKKNYDHVTKETYFGLYKEATRGNPNYFLTYGNGKSAARVQEHLRPNGAHRWHNYMK
TPKEIKLEEAAVLHYTYTKFSDLTSRRDRCGCKPTKEDVKRCFMLEFDRAAFIIASTATE
EEMRSWYKDRVVWTDKELNLKLMRKGLLTRIYAPMVIIQGLKQSDMFSHALA
>scaffold-MTGC-2048149-Dennstaedtia_davallioides
LPAFPYRSWKYQAHPKICITTSTSAGLDQILPWLFYHQVIGVTNFFLFVEGKAASTNVTT
VLASIPGVKLVFRTKELEEQQAKSRIWNETWLSSFFFRPCNYELFVKQSLNMEMAIVMAR
EAGMDWIIHLDTDELLHPAGAGEYSLRRLLADVEKDVDMVIFPNYESAIERDDITDPFTE
VSMFKKNYDHVTKETYFGLYKEATRGNPNYFLTYGNGKSAARVQEHLRPNGAHRWHNYMK
TPKEIKFEEAAVLHFTYTKFSDLTSRRDRCGCKPTKEDVKRCFMLEFDRAAFIIASTATE
EEMRSWYKDRVVWTDKELNLKLMRKGLLTRIYAPMVIVQGLRESDLFSNALA
>scaffold-OQWW-2020646-Davallia_fejeensis
LPAFPYRSWKYQAHPKICITTSTSAGLDQILPWLFYHQVIGVTNFFLFVEGKAASTNVTS
VLSSIPGVKLVFRTKELEEQQAKSRIWNETWLSSFFFRPCNYELFVKQSLNMEMAIVMAR
EAGMDWIIHLDTDELLHPAGAGEYSLRRLLGDVDKDVDMVIFPNYETAIERDDITDPFTE
VSMFKKNYDHVTKETYFGLYKEATRGNPNYFLTYGNGKSAARVQEHLRPNGAHRWHNYMK
VPKEIKLEEAAVLHFTYTKFSDLTSRRDRCGCKPTKEDVKRCFMLEFDRAAFIIASTATE
EEMRSWYKDRVVWTDKELNLKLMRKGLLTRIYAPMVIIQGLRESDVFSRALA
>scaffold-QHVS-2102965-Ophioglossum_petiolatum-B
FPSFPYQQWQYDAHPKICITTSTSGGLEEILPWLFYHRVIGVTNFFLFVEGKAATANVSA
VLEGIPGVKLIFRTKELEEKQAKSRIWNETWLSSFFFRPCNYELFVKQSLNMEMAIVLAR
EAGMDWIIHLDTDELLHPAGSVEYSLRRILLDVPNDVDMVIFPNYESAVERDDIKDPFGE
VSMFKKNYDHVTHETYFGLYREATRGNPNYFLTYGNGKSAARIQDHLRPNGAHRWHNYMK
TPKEIKLDEAAVLHYTYTRFSDLTSRRDRCGCKPTKEDVKRCFMLEFDRAAFIIASTATE
EEMRRWYRDRVVWTDKDLNLKLMRKGLLTRIDTPMVIVQGLRQAGVFSEAIN
>scaffold-RWYZ-2027194-Blechnum_spicant_&_Athyrium_sp.-2_samples_combined
LPAFPYRSWKYHAHPKICITTSTSAGLDQILPWLFYHQVIGVTNFFLFVEGKAAFTNVTS
VLASIPGVKLVFRTKELEEQQSKSRIWNETWLSSFFFRPCNYELFVKQSLNMEMAIVMAR
EAGMDWIIHLDTDELLHPAGAGEYSLRRLLADVEKDVDMVIFPNYETAIERDDITDPFTE
VSMFKKNYDHVTKETYFGLYKEATRGNPNYFLTYGNGKSAARVQEHLRPNGAHRWHNYMK
TPKEIKLEEAAVLHYTYTKFSDLTSRRDRCGCKPTKEDVKRCFMLEFDRAAFIIASTATE
EEMRTWYKDRVVWTDKELNLKLMRKGLLTRIYSPMVIIQGLRESDVFSNALA
>scaffold-UFJN-2008297-Diplazium_wichurae
LPAFPYRSWKYQAHPKICITTSTSAGLDQILPWLFYHQVIGVTNFFLFVEGKAASTNVTS
VLASIPGVKLVFRTKELEEQQSKSRIWNETWLSSFFFRPCNYELFVKQSLNMEMAIVMAR
EAGMDWIIHLDTDELLHPAGAGEYSLRRLLADVEKDVDMVIFPNYETAIERDDITDPFTE
VSMFKKNYDHVTKETYFGLYKEATRGNPNYFLTYGNGKSAARVQEHLRPNGAHRWHNYMK
TPKEIKLEEAAVLHYTYTKFSDLTSRRDRCGCKPTKEDVKRCFMLEFDRAAFIIASTATE
EEMRTWYKDRVVWTDKELNLKLMRKGLLTRIYAPMVIIQGLRESDVFNIALA
>scaffold-UGNK-2019409-Marattia_attenuata
LPVFPYHPWQYDVHPKICITTSTSAGLDQILPWMFYHRVIGVTNFFLFVEGKAASANVST
VLENIPGVKVVYRTKELEDKQAKSRIWNETWLSSFFFRPCNYELFVKQSLNMEMAIVMAR
EAGMDWIIHLDTDELLHPAGGREYSLRWLLQDVAEDVDMVVFPNYESAIERDDIKEPFSE
VSMFKKNYDHVTKETYFGLYREATRGNPNYFLTYGNGKSAARIQDHLRPNGAHRWHNYMK
TPKEIKLEEAAVLHYTYTRFSDLTSRRDRCGCKPTKEDVKRCFMLEFDRAAFIIASTATK
DEMRRWYQDRVVWTDKELNLKLMRKGLLTRIYAPMVIVQGLREAGVFRDALA
>scaffold-URCP-2009029-Athyrium_filix-femina
LPAFPYRSWKYQAHPKICITTSTSAGLDQILPWLFYHQVIGVTNFFLFVEGKAASTNVTS
VLASIPGVKLVFRTKELEEQQSKSRIWNETWLSSFFFRPCNYELFVKQSLNMEMAIVMAR
EAGMDWIIHLDTD----PAGAGEYSLRRLLADVEKDVDMVIFPNYETAIERDDITDPFTE
VSMFKKNYDHVTKETYFGLYKEATRGNPNYFLTYGNGKSAARVEEHLRPNGAHRWHNYMK
TPKEIKLEEAAVLHYTYTKFSDLTSRRDRCGCKPTKEDVKRCFMLEFDRAAFIIASTATE
EEMRSWYKDRVVWTDKELNLKLMRKGLLTRIYAPMVIIQGLRESDVFSNALA
>scaffold-VITX-2010208-Blechnum_spicant
LPAFPYRSWKYHAHPKICITTSTSAGLDQILPWLFYHQVIGVTNFFLFVEGKAAFTNVTS
VLASIPGVKLVFRTKELEEQQSKSRIWNETWLSSFFFRPCNYELFVKQSLNMEMAIVMAR
EAGMDWIIHLDTDELLHPAGAGEYSLRRLLADVEKDVDMVIFPNYETAIERDDITDPFTE
VSMFKKNYDHVTKETYFGLYKEATRGNPNYFLTYGNGKSAARVQEHLRPNGAHRWHNYMK
TPKEIKLEEAAVLHYTYTKFSDLTSRRDRCGCKPTKEDVKRCFMLEFDRAAFIIASTATE
EEMRTWYKDRVVWTDKELNLKLMRKGLLTRIYSPMVIIQGLRESDVFSNALA
>scaffold-WGTU-2012363-Leucostegia_immersa
LPTFPYRSWHYNAGPKICITTSTSAGLEQILPWLFYHQVIGVTNFFLFVEGKAASTNVSA
VLRSIPGVKLVFRTKELEEKQGKSRIWNETWLSSFFFRPCNYELFVKQSLNMEMAIVMAR
ETGMDWIIHLDTDELLHPAGATEYSLTALLTDVKKEIDVVIFPNYESAIEREDISDPFTE
VSMFKKNYDHVTKETYFGLYKEATRGNPNYFLTYGNGKAAARIQDHLRPNGAHRWHNYMK
TPKEIKLQEAAVLHYTYTRFSDLKSRRDRCGCKPTKEDVKRCFMLEFDRAAFIIASTATD
EEMWGWFRDRVVWTDKELNLRLMRKGLLTRIYAPMIIIQGLKESNIFSNALV
>scaffold-XWDM-2027425-Cystopteris_fragilis-2_samples_combined
LPAFPYRSWKYQAHPKICITTSTSAGLDQILPWLFYHQVIGVTNFFLFVEGKAASTNVTS
VLASIPGVKLVFRTKELEEQQSKSRIWNETWLSSFFFRPCNYELFVKQSLNMEMAIVMAR
ETGMDWIIHLDTDELLHPAGAGEYSLRRLLADVEKDVDMVIFPNYETAIERDDITDPFTE
VSMFKKNYDHVTKETYFGLYKEATRGNPNYFLTYGNGKSAARVQEHLRPNGAHRWHNYMK
TPKEIKLEEAAVLHYTYTKFSDLTSRRDRCGCKPTKEDVKRCFMLEFDRAAFIIASTATE
EEMRSWYKDRVVWTDKELNLKLMRKGLLTRIYAPMVIIQGLKQSDMFSHALA
>scaffold-XXHP-2017852-Cystopteris_fragilis-fronds
LPAFPYRSWKYQAHPKICITTSTSAGLDQILPWLFYHQVIGVTNFFLFVEGKAASTNVTS
VLASIPGVKLVFRTKELEEQQSKSRIWNETWLSSFFFRPCNYELFVKQSLNMEMAIVMAR
ETGMDWIIHLDTDELLHPAGAGEYSLRRLLADVEKDVDMVIFPNYETAIERDDITDPFTE
VSMFKKNYDHVTKETYFGLYKEATRGNPNYFLTYGNGKSAARVQEHLRPNGAHRWHNYMK
TPKEIKLEEAAVLHYTYTKFSDLTSRRDRCGCKPTKEDVKRCFMLEFDRAAFIIASTATE
EEMRSWYKDRVVWTDKELNLKLMRKGLLTRIYAPMVIIQGLKQSDMFSHALA
>scaffold-YQEC-2077251-Woodsia_ilvensis
LPAFPYRSWKYQAHPKICITTSTSAGLDQILPWLFYHQVIGVTNFFLFVEGKAASSNVTS
VLASIPGVKLVFRTKELEEQQSKSRIWNETWLSSFFFRPCNYELFVKQSLNMEMAIVMAR
EAGMDWIIHLDTDELLHPAGAGEYSLRRLLADVEKDVDMVIFPNYETAIERDDITDPFTE
VSMFKKNYDHVTKETYFGLYKEATRGNPNYFLTYGNGKSAARVQEHLRPNGAHRWHNYMK
TPKEIKLEEAAVLHYTYTKFSDLTSRRDRCGCKPTKEDVKRCFMLEFDRAAFIIASTATE
EEMRSWYKDRVVWTDKELNLKLMRKGLLTRIYAPMVIIQGLRESDVFSNALA
>Abies_alba_AALBA5B1090362P1_partial_cds
FPTFPYYRWTFDTHPK--------------------------------------------
------------------------------------------------------------
------------------------------------------------------------
------------------------------------------------------------
------------------------------------------------------------
----------------------------------------------------
>Abies_alba_AALBA5B204493P1
IP----HPWE------FSTGGHSLSGRQQLTGLFYYERIIGC------------------
---------------------------------------------LRSSLDFSATITIQL
HAGC-----LCSSE-----------------------------PYELAPAHTSIIDS---
-NTITINKIHVTKETYFGLYKEETRGNPNYFLTYGNGKATARVQDHIHPNGAHRWHNYMK
MPNEIKLEEAAVLHYTYTKFSDLTSRRDRCGCKPPKEDVKRCFMLEFDYSAYIIASTATE
EEMRHWYRDRIVWTDKDLNLKLMRKGLLTRIYAPMVIVQGLKEAGVFNNALA
>Abies_alba_AALBA5B307877P1
------------------------------------------------------------
------------------------------------------------------------
------------------------------------------------------------
------------------------------------------------------------
------------------------------------------------------------
----------------------MRKGLLTRIYAPMVIVQGLKEAGVFSNALA
>Abies_alba_AALBA5B319731P1_partial_cds
------------------------------------------------------------
---------------------------------------------------MEMAIVMAR
EANMDWIIHLDTDELLHPAGAREYSLRQLLLDVPNNVDMVVFPNY---------------
------------------------------------------------------------
------------------------------------------------------------
----------------------------------------------------
>Abies_alba_AALBA5B319731P2_partial_cds
------------------------------------------------------------
------------------------------------------------------------
---MDWIIHLDTDELLHPAGAREYSLRQLLLDVPNNVDMVVFPNYESAIERDNIKEPFSE
------------------------------------------------------------
------------------------------------------------------------
----------------------------------------------------
>Abies_alba_AALBA5B701012P1
------------------------------------------------------------
------------------------------------------------------------
------------------------------------------------------------
----------------------------------------------------------MK
TPNEIKLEEAAVLHYTYTKFSDLTSRREHCGCKPTKEDVKRCFMLEFDHFAFIIASTATE
EEMCHWYHDRIVWTDKDLNLKLMRKGLLTRIYAPMVIVQGLKEAGVFSNALA
>Picea_lambertina_PILA_06709
FPTFPYYRWTFDTRPKICITTSTSAGLDQIIPWIYYHKVIGVTNFLLFVEGKAAAANTSA
ILENIPGVKVVHRTKDLEEKQAKSRIWNETWLSSFFFRPCNYELFVKQSLNMEMAIVMAR
EANMDWIIHLDTDELLHPAGAREYSLRQLLLDVPNNVDMVVFPNYESAIERDDIKEPFSE
VSMFKKNYDHVTKETYFGLYKEATRGNPNYFLTYGNGKAAARVQDHLRPNGAHRWHNYMK
SPNEIKLEEAAVLHYTYSKFSDLTSRRDRCGCKPTKEDVKRCFMLEFDRSAFIIASTATE
EEMHHWYRDRIVWTDKDLNLKLIRKGLLTRIYAPMVIVQGLKEAGVFSNVLA
>Picea_taeda_PITA_41596
------------------------------------------------------------
------------------------------------------------------------
------------------------------------------------------------
------------------------------------------------------------
------------------------------------------------------------
-------------------------------YAPMVIVQGLKEAGVFSNALA
>Pseudotsuga_menziesii_PSME_22861
------------------------------------------------------------
---------------------------------------------------MEMVILMVR
EASMDWIIHFDTDELLHSAGVGEYSLRQLLLDVPNNVYMVVFPNYESVGERDDKKEAFSE
VSMFKKNYDHVTKETYIGLYKKLQE---------------TAMQNDLNENSRNH---ITD
IP----------LRYPEPKPFDTSV---------------------IGRG----------
----------VGGSDDDLEDATT-SAMFSRLVNP------------------
>Pseudotsuga_menziesii_PSME_33505
------------------------------------------------------------
---------------------------------------------------MEIAIVMAR
EANMDWIIHLDTDELIHSAGSREYSLRQLLLDVPNNVDMVVLPNYESAIERDDIKEPFSE
VSMFKKNYDHVPKETYFGLYKELQE---------------TSMQNDSNENSTNH---IAN
IP----------LHCLEPEPFDTSV---------------------IDRG----------
----------VGGSDDDLEDANT-SVVFSQLVNP------------------
>Pseudotsuga_menziesii_PSME_43823
FPTFPYYRWTFDTRPKICITTSTSAGLDQILPWIYYHKVIGVTNFLLFVEGKAAAANTSA
VLESIPGVKVVHRTKDLEDKQAKSRIWNETWLASFFFRPCNYELFVKQSLNMEMAIVMAR
EANMDWIIHLDTDELLHPAGAREYSLRQLLLDVPNNVDMVVFPNYESAIERDDIKEPFSE
VSMFKKNYDHVTKETYFGLYKEATRGNPNYFLTYGNGKAAARVQDHLRPNGAHRWHNYMK
TPNEIKLEEAAVLHYTYTKFSDLTSRRDRCGCKPTKEDVKRCFMLEFDRSAFIIASTATE
EEMRRWYRDHIVWTDKDLNLKLMRKGLLTRIYAPMVIVQGLKEAGVFSNALA
>Sequoiadendron_giganteum_SEGI_14102
------------------------------------------------------------
------------------------------------------------------------
------------------------------------------------------------
------------------------------------------MTSHI-------------
-----------------------------------------CVRVKLKSQDMEVVEIGKV
ESKEARYRERIVWTDKDLDLKLMRKGLLTRIYAPMGIVQGLREAGIFTNALA
>Sequoiadendron_giganteum_SEGI_17166
------------------------------------------------------------
------------------------------------------------------------
------------------------------------------------------------
--MFKKNYDHVTKETYFGLYKEATRGNPNYFLTYGNGKAAARVQDHLRPNGAHRWHNYMK
TPNEIKLEEAAVLHYTYTKFSDLTSRRDRCGCKPTKEDVKRCFMLEFDRSAFIIASTATE
DEMHRWYRERIVWTDKDLNLKLMRKGLLTRIYAPMVIVQGLREAGIFTNALA
>Sequoiadendron_giganteum_SEGI_25264
------------------------------------------------------------
------------------------------------------------------------
------------------------------------------------------------
------------------------------------------MTSHI-------------
-----------------------------------------CVRVKLKSQDMEVVEIGKV
ESKEARYRERIVWTDKDLDLKLMRKGLLTRIYAPMGIVQGLREAGIFTNALA
>Sequoiadendron_giganteum_SEGI_41320
FPAFPYYKWTFDSRPKICITTSTSAGLDQILPWIYYHKIIGVTNFFLFVEGKAATSNTSA
VLDSIPGVKVVHRTKKLEEEQAKSRIWNETWLSSFFYRPCNYELFVKQSLNMEMAIVMAR
FTSV--------------------------------------------------ISPMRD
IPRF--------------------------------------------------------
CP----------------------------------------------------------
------------------------KG--------------------------
>scaffold-AQFM-2014355-Pseudolarix_amabilis
FPTFPYYRWTFETHPKICITTSTSAGLDQILPWIYYHKVIGVTNFLLFVEGKAATANTSA
VLANIPGVKVVHRTKELEEKQKKSRIWNETWLSSFFFRPCNYELFVKQSLNMEMAIVMAR
EANMDWIIHLDTDELLHPAGAREYSLRQLLLDVPNNVDMVVFPNYESAIERDDIKEPFSE
VSMFKKNYDHVTKETYFGLYKEATRGNPNYFLTYGNGKAAARVQDHLRPNGAHRWHNYMK
TPNEIKLEEAAVLHYTYTKFSDLTSRRDRCGCKPTKEDVKRCFMLEFDRSAFIIASTATE
EEMRHWYRDRVVWTDKDLNLKLMRKGLLTRIYAPMVIVQALKEAGVFSNALA
>scaffold-AWQB-2011882-Picea_engelmannii
FPTFPYYRWTFDTRPKICITTSTSAGLDQILPWIYYHKVIGVTNFLLFVEGKAAAANTSV
VLENIPGVKVVHRTKELEEKQAKSRIWNETWLSSFFFRPCNYELFVKQSLNMEMAIVMAR
EANMDWIIHLDTDELLHPAGAREYSLRQLLLDVPNNVDMVVFPNYESAIERDDIKEPFSE
VSMFKKNYDHVTKETYFGLYKEATRGNPNYFLTYGNGKAAARVQDHLRPNGAHRWHNYMK
TPNEIKLEEAAVLHYTYTKFSDLTSRRDRCGCKPTKEDVKRCFMLEFDRSAFIIASTATE
EEMRHWYRDRIVWTDKDLNLKLMRKGLLTRIYAPMVIVQGLKEAGVFSNALA
>scaffold-BTTS-2079415-Austrotaxus_spicata
FPGFPYYKWTFDSHPKICVTTSTSAGLEQILPWIYYHKIIGVTNFFLFVEGKAATSNTSA
VLDSIPGVKVVHRTKELEEKQAKSRIWNETWLSSFFYRPCNYELFVKQSLNMEMAIVMAR
EANMDWIIHLDTDELLHPAGAREYSLRQLLLDVASDVDMVVFPNYESAIERDDIKEPFSE
VSMFKKNYDHVTKETYFGLYKEATRGNPNYFLTYGNGKAAARVQDHLRPNGAHRWHNYMK
TPNEIKLEEAAVLHYTYTKFSDLTSRRDRCGCKPTKEDVKRCFMLEFDRSAFIIASTATE
DEMHRWYREHIVWTDKDLNLKLIRKGLLTRIYAPMVMVQGLREAGVFSNALA
>scaffold-DZQM-2055654-Pinus_radiata
FPTFPYYRWTFDTRPKICITTSTSAGLDQILPWIYYHKVIGVTNFLLFVEGKAAAANTTA
VLENILGVKVVHRTKDLEEKQAKSRIWNETWLSSFFFRPCNYELFVKQSLNMEMAIVMAR
EANMDWIIHLDTDELLHPAGAREYSLRQLLLDVPNNVDMVVFPNYESAIERDDIKEPFSE
VSMFKKNYDHVTKETYFGLYKEATRGNPNYFLTYGNGKAAARVQDHLRPNGAHRWHNYMK
TPNEIKLEEAAVLHYTYTKFSDLTSRRDRCGCKPTKEDVKRCFMLEFDRSAFIIASTATE
EEMRHWYRDRIVWTDKDLNLKLMRKGLLTRIYAPMVIVQGLKEAGVFSNALA
>scaffold-EFMS-2081484-Torreya_taxifolia
FPGFPYYKWTFDSHPKICITTSTSAGLDQILPWIYYHKIIGVTNFFLFVEGKAATSNTSA
VLDSIPGVKVVHRTKELEEKQAKSRIWNETWLSSFFYRPCNYELFVKQSLNMEMAIVMAR
EANMDWIIHLDTDELLHPAGAREYSLRQLLLDVANDVDMVVFPNYESAIERDDIKEPFSE
VSMFKKNYDHVTKETYFGLYKEATRGNPNYFLTYGNGKAAARVQDHLRPNGAHRWHNYMK
TPKEIKLEEAAVLHYTYTKFNDLTSRRDRCGCKPTKEDVKRCFMLEFDRSAFIIASTATE
EEMHRWYREHIVWTDKDMNLKLMRKGLLTRIYAPMVIVQGLREAGVFSNALA
>scaffold-EGLZ-2039849-Prumnopitys_andina
FPVFPYYRWTFDSYPKICITTSTSAGLDQILPWIYYHKVIGVTNFFLFVEGKAASPNATA
VLDSIPGVKVVHRTKELEEKQAKSRIWNETWLSSFFYRPCNYELFVKQSLNMEMAILMAR
EAYMDWIIHLDTDELLHPAGAREYSLRRLLLDVASDIDMVVFPNYESAIERDDIKEPFSE
VSMFKKNYDHVTKETYFGLYKEATRGNPNYFLTYGNGKAAARVQDHLRPNGAHRWHNYMK
TPNEIKLEEAAVLHYTYTKFSDLTSRRDRCGCKPTKEDVKRCFMLEFDRSAFIIASTATE
EEMRRWYRERIVWTDKELNLKLIRKGLLTRIYAPTVIVQGLREAGVFANALA
>scaffold-GAMH-2008233-Tsuga_heterophylla
FPTFPYYRWTFETHPKICITTSTSAGLDQILPWIYYHKVIGVTNFLLFVEGKAAAANTSA
VLANIPGVKVVHRTKDLEEKQAKSRIWNETWLSSFFFRPCNYELFVKQSLNMEMAIVMAR
EANMDWIIHLDTDELLHPAGAREYSLRQLLLDVPNNVDMVVFPNYESAIERDDIKDPFSE
VSMFKKNYDHVTKETYFGLYKEATRGNPNYFLTYGNGKAAARVQDHLRPNGAHRWHNYMK
TPNEIKLEEAAVLHYTYTKFSDLTSRRDRCGCKPTKEDVKRCFMLEFDRSAFIIASTATE
EEMRHWYRDRIVWTDKDLNLKLMRKGLLTRIYAPMVIVQGLKEAGVFSKALA
>scaffold-GGEA-2068251-Cedrus_libani
FPTFPYYRWTFDIRPKICITTSTSAGLDQILPWIYYHKVIGVTNFLLFVEGKAAAANTSA
VLDNIPGVKVVHRTKELEEKQAKSRIWNETWLSSFFFRPCNYELFVKQSLNMEMAIVMAR
EANMDWIIHLDTDELLHPAGAREYSLRQLLLDVPSNVDMVVFPNYESAIERDDIKEPFSE
VSMFKKNYDHVTKETYFGLYKEATRGNPNYFLTYGNGKAAARVQDHLRPNGAHRWHNYMK
TPNEIKLEEAAVLHYTYTKFSDLTSRRDRCGCKPTKEDVKRCFMLEFDRSAFIIASTATE
EEMRHWYRDRIVWTDKDLNLKLMRKGLLTRIYAPMVIVQGLKEAGVFSNALA
>scaffold-GNQG-2086871-Encephalartos_barteri
FPSFPYYRWTFDSHPKICITTSTSAGLDQILPWIYYHKVIGVTNFFLFVEGKAASANTSV
ILDSIPGVKVVHRTKELEEKQAKSRIWNETWLSSFFYRPCNYELFVKQSLNMEMAIVMAR
ESGMDWIIHLDTDELLHPAGAKEYSLRQLLLEVANDVDMVVFPNYESAIERDDIKEPFSE
VSMFKKNYDHVTKETYFGLYKEATRGNPNYFLTYGNGKAAARIQDHLRPNGAHRWHNYMK
TPNEIKLEEGAVLHFTYTKFSDLTSRRDRCGCRPTKEDVKRCFMLEFDRAAFIIASTATE
EEMRRWYRERIVWTDKDLNLKLLRKGLLTRIYAPMAIVQSLREAGVFSNALA
>scaffold-IAJW-2020154-Amentotaxus_argotaenia
FPGFPYYKWTFDSHPKICITTSTSAGLDQILPWIYYHKIIGVTNFFLFVEGKAATSNTSA
VLDSIPGVKVVHRTKELEEKQAKSRIWNETWLSSFFYRPCNYELFVKQSLNMEMAIIMAR
EANMDWIIHLDTDELLHPAGAREYSLRQLLLDVANDVDMVVFPNYESAIERDDIKEPFSE
VSMFKKNYDHVTKETYFGLYKEATRGNPNYFLTYGNGKAAARVQDHLRPNGAHRWHNYMK
TPKEIKLEEAAVLHYTYTKFSDLTSRRDRCGCKPTKEDVKRCFMLEFDRSAFIIASTATE
EEMHRWYRERIVWTDKDMNLKLMRKGLLTRIYAPMVIVQGLREAGVFSNAVA
>scaffold-IIOL-2079715-Pinus_parviflora
FPTFPYYRWTFDTRPKICITTSTSAGLDQIIPWIYYHKVIGVTNFLLFVEGKAAAANTSA
ILENIPGVKVVHRTKDLEEKQAKSRIWNETWLSSFFFRPCNYELFVKQSLNMEMAIVMAR
EANLDWIIHLDTDELLHPAGAREYSLRQLLLDVPNNVDMVVFPNYESAIERDDIKEPFSE
VSMFKKNYDHVTKETYFGLYKEATRGNPNYFLTYGNGKAAARVQDHLRPNGAHRWHNYMK
SPNEIKLEEAAVLHYTYSKFSDLTSRRDRCGCKPTKEDVKRCFMLEFDRSAFIIASTATE
EEMHHWYRDRIVWTDKDLNLKLIRKGLLTRIYAPMVIVQGLKEAGVFSNVLA
>scaffold-IOVS-2008135-Pseudotsuga_wilsoniana
FPTFPYYRWTFDTRPKICITTSTSAGLDQILPWIYYHKVIGVTNFLLFVEGKAAAANTSA
VLESIPGVKVVHRTKDLEEKQAKSRIWNETWLSSFFFRPCNYELFVKQSLNMEMAIVMAR
EANMDWIIHLDTDELLHPAGAREYSLRQLLLDVPNNVDMVVFPNYESAIERDDIKEPFSE
VSMFKKNYDHVTKETYFGLYKEATRGNPNYFLTYGNGKAAARVQDHLRPNGAHRWHNYMK
TPNEIKLEEAAVLHYTYTKFSDLTSRRDRCGCKPTKEDVKRCFMLEFDRSAFIIASTATE
EEMRRWYRDRIVWTDKDLNLKLMRKGLLTRIYAPMVIVQGLKEAGVFSNALA
>scaffold-JBND-2073108-Pinus_ponderosa
FPTFPYYRWTFDTRPKICITTSTSAGLDQILPWIYYHKVIGVTNFLLFVEGKAAAANTTA
VLENILGVKVVHRTKDLEEKQAKSRIWNETWLSSFFFRPCNYELFVKQSLNMEMAIVMAR
EANMDWIIHLDTDELLHPAGAREYSLRQLLLDVPNNVDMVVFPNYESAIERDDIKEPFSE
VSMFKKNYDHVTKETYFGLYKEATRGNPNYFLTYGNGKAAARVQDHLRPNGAHRWHNYMK
TPNEIKLEEAAVLHYTYTKFSDLTSRRDRCGCKPTKEDVKRCFMLEFDRSAFIIASTATE
EEMRHWYRDRIVWTDKDLNLKLMRKGLLTRIYAPMVIVQGLKEAGVFSNALA
>scaffold-JZVE-2006425-Parasitaxus_usta
FPAFPYYRWTYDSHPKICITTSTSAGLDQILPWIYYHKVIGVTNFFLFVEGKAASANATA
VLDNIPGVKVVHRTKELEEKQAKSRIWNETWLSSFFYRPCNYELFVKQSLNMEMAILMAR
EAYMDWIIHLDTDELLHPAGAREYSLRRLLMDVASDIDMVVFPNYESAIERDDIKEPFSE
VSMFKKNYDHVTKETYFGLYKEATRGNPNYFLTYGNGKAAARVQDHLRPNGAHRWHNYMK
APKEIKLEEAAVLHYTYTKFSDLTSRRDRCGCKPTKEDVKRCFMLEFDRAAFIIASTATE
EEMRRWYRERIVWTDKELNLKLIRKGLLTRIYAPTVIVQGLREAGVFSNAVA
>scaffold-KAWQ-2056720-Stangeria_eriopus
FPSFPYYRWTFDSHPKICITTSTSAGLDQILPWIYYHKVIGVTNFFLFVEGKAASANTSI
ILDSIPGVKVVHRTKELEEKQAKSRIWNETWLSSFFYRPCNYELFVKQSLNMEMAIVMAR
ESGMDWIIHLDTDELLHPAGAKEYSLRQLLLEMSNDVDMVVFPNYESAIERDDIKEPFSE
VSMFKKNYDHVTKETYFGLYKEATRGNPNYFLTYGNGKAAARVQDHLRPNGAHRWHNYMK
TPNEIKLEEAAVLHFTYTKFSDLTSRRDRCGCRPTKEDVKRCFMLEFDRAAFIIASTATE
EEMRRWYRERIVWTDKDLNLKLLRKGLLTRIYAPMAIVQALREAGVFSNALA
>scaffold-KLGF-2094373-Sundacarpus_amarus
FPVFPYYRWTFDSYPKICITTSTSAGLDQILPWIYYHKVIGVTNFFLFVEGKAASPNATA
VLDSIPGVKVVHRTKELEEKQAKSRIWNETWLSSFFYRPCNYELFVKQSLNMEMAILMAR
EAYMDWIIHLDTDELLHPAGAREYSLRRLLLDVASDVDMVVFPNYESAIERDDIKEPFSE
VSMFKKNYDHVTKETYFGLYKEATRGNPNYFLTYGNGKAAARVQDHLRPNGAHRWHNYMK
TPKEIKLEEAAVLHYTYTKFSDLTSRRDRCGCKPTKEDVKRCFMLEFDRAAFIIASTATE
EEMRRWYRERIVWTDKELNLKLIRKGLLTRIYAPTVIVQGLREAGVFANALA
>scaffold-MFTM-2083014-Pinus_jeffreyi
FPTFPYYRWTFDTRPKICITTSTSAGLDQILPWIYYHKVIGVTNFLLFVEGKAAAANTTA
VLENILGVKVVHRTKDLEEKQAKSRIWNETWLSSFFFRPCNYELFVKQSLNMEMAIVMAR
EANMDWIIHLDTDELLHPAGAREYSLRQLLLDVPNNVDMVVFPNYESAIERDDIKEPFSE
VSMFKKNYDHVTKETYFGLYKEATRGNPNYFLTYGNGKAAARVQDHLRPNGAHRWHNYMK
TPNEIKLEEAAVLHYTYTKFSDLTSRRDRCGCKPTKEDVKRCFMLEFDRSAFIIASTATE
EEMRHWYRDRIVWTDKDLNLKLMRKGLLTRIYAPMVIVQGLKEAGVFSNALA
>scaffold-WVWN-2055068-Larix_speciosa
FPTFPYYRWTFDTRPKICITTSTSAGLDQILPWIYYHKVIGVTNFLLFVEGKAAAANTSA
VLDSIPGVKVVHRTKDLEEKQAKSRIWNETWLSSFFFRPCNYELFVKQSLNMEMAIVMAR
EANMDWIIHLDTDELLHPAGAREYSLRQLLLDVPNNVDMVVFPNYESAIERDDIKEPFSE
VSMFKKNYDHVTKDTYFGLYKEATRGNPNYFLTYGNGKAAARVQDHLRPNGAHRWHNYMK
TPNEIKLEEAAVLHYTYTKFSDLTSRRDRCGCKPTKEDVKRCFMLEFDRSAFIIASTATE
EEMRRWYRDRIVWTDKDLNLKLMRKGLLTRIYAPMVIVQGLKEAGVFSNALA
>scaffold-YFZK-2044917-Sciadopitys_verticillata
FPTFPYYRWTFRSHPKICVTTSTSAGLDQILPWIYYHKVIGVTNFFLFVEGKAASANTSA
VLDSIPGVKVVHRTKELEEKQAKSRIWNETWLSSFFYRPCNYELFVKQSLNMEMAIAMAR
EANMDWIIHLDTDELLHPAGAREYSLRQLLLDVASDVDMVVFPNYESAIERDDIKEPFSE
VSMFKKNYDHVTKETYFGLYKEATRGNPNYFLTYGNGKAAARVQDHLRPNGAHRWHNYMK
TPNEIKLEEAAVLHYTYTKFSDLTSRRDRCGCKPTKEDVKRCFMLEFDRSAFIIASTATE
EEMHRWYRERIVWTDKDLNLKLIRKGLLTRIYAPMVIVQGLRDAGVFSNALA
>scaffold-YLPM-2008660-Pseudotaxus_chienii
FPGFPYYKWTFDSHPKICVTTSTSAGLEQILPWIYYHKIIGVTNFFLFVEGKAATSNTSA
VLDSIPGVKVVHRTKELEEKQAKSRIWNETWLSSFFYRPCNYELFVKQSLNMEMAIVMAR
EANMDWIIHLDTDELLHPAGAREYSLRQLLLDVASDVDMVVFPNYESAIERDDIKEPFSE
VSMFKKNYDHVTKETYFGLYKEATRGNPNYFLTYGNGKAAARVQDHLRPNGAHRWHNYMK
TPNEIKLEEAAVLHYTYTKFSDLTSRRDRCGCKPTKEDVKRCFMLEFDRSAFIIASTATE
DEMHRWYREHIVWTDK--NLKLIRKGLLTRIYAPMVMVQGLREAGVFSNALA
>scaffold-AKXB-2066231-Phaeomegaceros_coriaceus
FPSFPHLPWQYGSGPKICICTSTSAGLDQILPWLFYHKVLGVTNFFLFVEGKASSARSSS
ILESIQGVKVVHRTKELEEQQEKSRIWNETWLSSFFYRPCNYELFVKQSLNMEMAIVMAR
EAGMEWIIHLDTDELLHPAGAREYSLRSLLGGVAADVDMVVFPNYETAIERNDIVDPFTE
VSMFKKNFDHVTKETYFGLYKEATRGNPNYFLTYGNGKAAARVQDHLRPNGAHRWHNYMK
TPNEIKFEEAAVLHYTYAKFSDLTSRRDRCNCKPTKEDVKRCFMLEFDRAAFIIASTSTE
EEMRRWYEEHVVWTDKDLNLKLMRKGLLTRIHSPQIIVQGLREAGVFRDIMS
>scaffold-ANON-2003258-Leiosporoceros_dussii-B
FPSFPHHSWQYSSRPKICITSSTSAGLDQILPWLFYHRVLGVTNFFLFVEGKAASKNNSA
ILESIPGVKVVHRTKELEEQQGKSRIWNETWLSSFFYRPCNYELFVKQSLNMEMAIVMAR
EAGMEWIIHLDTDELLHPAGAQEYSLQRLLGDIAADVDMVVFPNYESAIERDDIVDPFSE
VSMFKKNFDHVTKETYFGLYKEATRGNPNYFLTYGNGKAAARMQDHLRPNGAHRWHNYMK
SPNEIKLEEAAVLHYTYAKFSDLSSRRDRCNCKPTKEDVKRCFMLEFDRA----------
----------------------------------------------------
>scaffold-BSNI-2008636-Anthoceros_agrestis-B
FPSVPYQPWQDNLGPKICIASSTSAGLEQILPWLFFHRVLGVTRFFLFVEGEAASPHNTS
ILESITGVTVIHRTKDLEERQEKSRIWNETWLSSFFYRPCNYELFVKQSLNMEMAIVMAR
DSGMEWIIHLDTDELLHPAGAREYSLRSLLGEVAADVDMVVFPNYESAIERDDIVDPFTE
VSMFKKNFDHVPKETYFGLYKEATRGNPNYFLTYGNGKAAARVQDHLRPNGAHRWHNYMK
NPNEVKLEEAAVLHYTYSKFSDLTSRRDRCNCKPTKEDVKRCFMLEFDRAAFIIASTSTE
EEMHRWYREHVVWTDKELNLKLTRKGLLTRIYAPQVIVQGLRDAGVFKDALA
>scaffold-DXOU-2037782-Nothoceros_aenigmaticus
FPSFPQLPWQYGSGPKICICTSTSAGLDQILPWLFYHKVLGVTNFFLFVEGKAASARSSS
ILDNIQGVKVVHRTKELEQQQEKSRIWNETWLSNFFYRPCNYELFVKQSLNMEMAIVMAR
EAGMEWIIHLDTDELLHPAGAKEYSLRSLLSGVAADVDMVVFPNYETAIERNDIVDPFTE
VSMFKKNFDHVTKETYFGLYKEATRGNPNYFLTYGNGKAAARVQDHLRPNGAHRWHNYMK
APNEIKFEEAAVLHYTYAKFSDLTSRRDRCNCKPTKEDVKRCFMLEFDRAAFIIASTSTE
EEMRRWYEEHVVWGDKDLNLKLMRKGLLTRIHSPQIIVQGLREAGVFRDILS
>scaffold-FAJB-2004053-Paraphymatoceros_hallii
--PFPRHSWQADSDTKISIVTSTSAGLEQILPWLFYHRVLGVTSFFVFVEGQASSVYSSS
VLKKIPGVHLVPRNEELEERQRQSRIWEEPWLAPFFHKPCNHELFVKQNLNMEMAIVRAR
EAGMDWIIHLDTDELVHPAG-PNYTLTSLLAAVPVDVEQVIWHNSESAVERDSVKEPFTE
VTLFKKNMMSLPKETAPKFYSEAARGNPTYYIIF--------------------------
------------------------------------------------------------
----------------------------------------------------
>scaffold-FAJB-2055386-Paraphymatoceros_hallii
FPSFPHLPWQYGSGPKICICTSTSAGLDQILPWLFYHKVLGVTNFFLFVEGKASSVKSSS
ILESIPGVKVVHRTKELEDQQEKSRIWNETWLSSFFYRPCNYELFVKQSLNMEMAIVMAR
EAGMDWIIHLDTDELLHPAGAKEYSLRSLLAGVAADVDMVVFPNYESAIERSDIADPFTE
VSMFKKNFDHVTKETYFGLYKEATRGNPNYFLTYGNGKAAARVQDHLRPNGAHRWHNYMK
APNEIKFEEAAVLHYTYAKFSDLTSRRDRCNCKPTKEDVKRCFMLEFDRAAFIIASTSTE
EEMHRWYEEHVVWTDKELNLKLMRKGLLTRIYSPQVIVQGLKEAGVFRNILA
>scaffold-RXRQ-2005128-Phaeoceros_carolinianus-sporophyte
FPSVPYQPWQDTLGPKICIASSTSAGLDQILPWLFFHRVLGVTRFFLFVEGKAASPHSTS
ILESITGVTVIHRTKDLEERQEKSRIWNETWLSSFFYRPCNYELFVKQSLNMEMAIVMAR
DSGMEWIIHLDTDELLHPAGAREYSLRSLLGEVAADVDMVVFPNYESAIERDDIVDPFTE
VSMFKKNFDHVPKETYFGLYKEATRGNPNYFLTYGNGKAAARVQDHLRPNGAHRWHNYMK
NPNEVKLEEAAVLHYTYSKFSDLTSRRDRCNCKPTKEDVKRCFMLEFDRAAFIIASTSSE
EEMHRWYREHVVWTDNELNLKLTRKGLLTRIYAPQVIVQGLRDAGVFKDALA
>scaffold-RXRQ-2005129-Phaeoceros_carolinianus-sporophyte
------------------------------------------------------------
------------------------------------------------------------
---------------------------------------------ESAIERDDIVDPFTE
VSMFKKNFDHVPKETYFGLYKEATRGNPNYFLTYGNGKAAARVQDHLRPNGAHRWHNYMK
NPNEVKLEEAAVLHYTYSKFSDLTSRRDRCNCKPTKEDVKRCFMLEFDRAAFIIASTSSE
EEMHRWYREHVVWTDNELNLKLTRKGLLTRIYAPQVIVQGLRDAGVFKDALA
>scaffold-RXRQ-2140786-Phaeoceros_carolinianus-sporophyte
------------------------------------------------------------
-------------------------------------------------LNMEMAIVMAR
EAGMDWIIHLDTDELVHPVGSPNYTLTSLLAAVPADVEQVIWHNFESAVERDSVEEPFTE
VTLFKKNMMSLPKEIGAKFYSEAARGNPTYFLTYSNGKSAARVKDGLRPNGAHRWQSYLN
PLKELQLEEPVVLHFTYTKFSDLTSRKNRCRCRPTQKDVDRCFMLPFDRDAFIIASTSTE
AEMLQWYQEHIVWADRSLKGKLLRRGILTRIHAPQVIIHGLKEAGVFRDVL-
>scaffold-RXRQ-2141186-Phaeoceros_carolinianus-sporophyte
FPSFPHLPWQYGSGPKICICTSTSAGLDQILPWLFYHKVLGVTNFFLFVEGRASSAKSSS
ILESIPGVKVVHRTKELEAQQEKSRIWNETWLSSFFYRPCNYELFVKQSLNMEMAILMAR
EARMDWIIHLDTDELLHPAGAKEYSLRSLLGSVAADVDMVVFPNYESAIERSDIADPFTE
VSMFKKNFDHVTKETYFGLYKEATRGNPNYFLTYGNGKAAARVQDHLRPNGAHRWHNYMK
TPNEIKFEEAAVLHYTYAKFSDLTSRRDRCNCKPTKEDVKRCFMLEFDRAAFIIASTSTE
EEMHRWYEEHVVWTNKDLNLKLMRKGLLTRIYSPQVIVQGLKEAGVFRNILA
>scaffold-TCBC-2013109-Nothoceros_vincentianus
FPSFPQLPWQYGSGPKICICTSTSAGLDQILPWLFYHKVLGVTNFFLFVEGKAASARSSS
ILDSIQGVKVVHRTKELEQQQEKSRIWNETWLSGFFYRPCNYELFVKQSLNMEMAILMAR
EAGMDWIIHLDTDELLHPAGAKEYSLRALLSGVAADVDMVVFPNYETAIERNDIVDPFTE
VSMFKKNFDHVTKETYFGLYNEATRGNPNYFLTYGNGKAAARVKDHLRPNGAHRWHNYMK
APNEIKFEEAAVLHYTYAKFSDLTSRRDRCNCKPTKEDVKRCFMLEFDRAAFIIASTSTE
EEMRRWYEEHVVWGDKDLNLKLMRKGLLTRIHSPQIIVQGLREAGVFRDIMS
>scaffold-TCBC-2081208-Nothoceros_vincentianus
------------------------------------------------------------
------------------------------------------------------------
--------HLDTDELIHPAGAPNYTLTSMLAQVPPNVEEVIWHNFEAAVEEGSVAQPFTE
VTLFKKNMMSLPSEVAAKFYSEAAGGNPTYFLTYSNGKAAARVKEGLRPNGAHRWQNYLS
PIAELQLQEPVVLHFTYTRFSDLTSRKLRCGCRPTHKDVTRCLMLPFDRDAFIIASTSTE
AEMLRWYQEHVVWTNRSLKAKLIKRGILIRIHAPQVIIQGL-----------
>scaffold-TWUW-2049972-Anthoceros_agrestis-A
FPSVPYQPWQDNLGPKICIASSTSAGLEQILPWLFFHRVLGVTRFFLFVEGEAASPHNTS
ILESITGVTVIHRTKDLEERQEKSRIWNETWLSSFFYRPCNYELFVKQSLNMEMAIVMAR
DSGMEWIIHLDTDELLHPAGAREYSLRSLLGEVAADVDMVVFPNYESAIERDDIVDPFTE
VSMFKKNFDHVPKETYFGLYKEATRGNPNYFLTYGNGKAAARVQDHLRPNGAHRWHNYMK
NPNEVKLEEAAVLHYTYSKFSDLTSRRDRCNCKPTKEDVKRCFMLEFDRAAFIIASTSTE
EEMHRWYREHVVWTDKELNLKLTRKGLLTRIYAPQVIVQGLRDAGVFKDALA
>scaffold-UCRN-2049140-Megaceros_flagellaris
------------------------------------------------------------
------------------------RIWKEDWLQPFFHKPCNHELFVKQNLNMEMAIAMAR
EAGMDWIIHLDTDELIHPAGAPNYTLTSLLAQVPANVEEVIWHNFEAAVEELGVAQPFTE
VTLFKKNMMSLPSEVGSTFYSEAARGNPTYFLTYSNGKAAARIKEGLRPNGAHRWQNYLS
PISELQLQDPVVLHFTYTRFSDLTSRKNRCGCRPTQKDVSRCFMLPFDRDAFIIASTSTE
TEMLR-----------------------------------------------
>scaffold-UCRN-2052158-Megaceros_flagellaris
FPSFPHLPWQYGRGPKICICTSTSAGLDQILPWLFYHKVLGVSDFFLFVEGKASSARSSS
ILESIQGVKVVHRTKELEQQQEKSRIWNETWLSSFFYRPCNYELFVKQSLNMEMAIVMAR
EAGMDWIIHLDTDELLHPAGAREYSLRSLLNGVAADVDMVVFPNYETAIERNDIVDPFTE
VSMFKKNFDHVTKETYFGLYKEATRGNPNYFLTYGNGKAAARVQDHLRPNGAHRWHNYMK
VPNEIKFEEAAVLHYTYAKFSDLTSRRDRCNCKPTKEDVKRCFMLEFDRAAFIIASTSSE
EEMRRWYEERVVWTDKGLNLKLMRKGLLTRIHSPQIIVQGLREAGVFRDILI
>scaffold-WCZB-2014255-Phaeoceros_carolinianus-gametophyte
FPSFPHLPWQYGSGPKICICTSTSAGLDQILPWLFYHKVLGVTNFFLFVEGKASSAKSSS
ILESIPGVKVVHRTKELEAQQEKSRIWNETWLSSFFYRPCNYELFVKQSLNMEMAILMAR
EARMDWIIHLDTDELLHPAGAKEYSLRSLLGGVAADVDMVVFPNYESAIERSDIADPFTE
VSMFKKNFDHVTKETYFGLYKEATRGNPNYFLTYGNGKAAARVQDHLRPNGAHRWHNYMK
APNEIKFEEAAVLHYTYAKFSDLTSRRDRCNCKPTKEDVKRCFMLEFDRAAFIIASTSTE
EEMHRWYEEHVVWTDKELNLKLMRKGLLTRIYSPQVIVQGLKEAGVFRNILA
>scaffold-WEEQ-2088015-Phaeoceros_carolinianus-gametophyte_1575
LPPFQRHSWQAHSDPKISIVTSTSAGLEQILPWLFYHRVLGVTSFFIFVEGQASSTYSSS
VLKKIPGVHLVPRNEELEEQQRKSRIWEESWLEPFFYKPCNHELFVKQNLNMEMAIVMAR
EAGMDWIIHLDTDELVHPVGSPNYTLTSLLAAVPADVEQVIWHNFESAVERDSVEEPFTE
VTLFKKNMMSLPKEIGAKFYSEAARGNPTYFLTYSNGKSAARVKDGLRPNGAHRWQSYLN
PLKELQLEEPVVLHFTYTKFSDLTSRKNRCRCRPTQKDVDRCFMLPFDRDAFIIASTSTE
AEMLQWYQEHIVWADRSLKGKLLRRGILTRIHAPQVIIHGLKEAGVFRDVL-
>scaffold-WEEQ-2090412-Phaeoceros_carolinianus-gametophyte_1575
FPSFPHLPWQYGSGPKICICTSTSAGLDQILPWLFYHKVLGVTNFFLFVEGKASSAKSSS
ILESIPGVKVVHRTKELEAQQEKSRIWNETWLSSFFYRPCNYELFVKQSLNMEMAILMAR
EARMDWIIHLDTDELLHPAGAEEYSLRSLLGGVAADVDMVVFPNYESAIERSDIADPFTE
VSMFKKNFDHVTKETYFGLYKEATRGNPNYFLTYGNGKAAARVQDHLRPNGAHRWHNYMK
TPNEIKFEEAAVLHYTYAKFSDLTSRRDRCNCKPTKEDVKRCFMLEFDRAAFIIASTSTE
EEMHRWYEEHVVWTNKDLNLKLMRKGLLTRIYSPQVIVQGLKEAGVFRNILA
>scaffold-ZFRE-2002395-Phaeoceros_carolinianus-sporophyte_1575
FPSVPYQQLSFTLGPKICIASSTSAGLDQILPWLFFHRVLGVTRFFLFVEGKAASPHSAA
ILESITGVTVIHRTKELEEQQEKSRIWNETWLSSFFYRPCNYELFVKQSLNMEMAIVMAR
DSGMEWIIHLDTDELLHPAGAREYSLRSLLGDVAADVDMVIFPNYESAIERDDIVDPFTE
VSMFKKNFDHVPKETYFGLYKEATRGNPNYFLTYGNGKAAARVQDHLRPNGAHRWHNYMK
TPNEVKLEEAAVLHYTYSKFSDLTSRRDRCNCKPTKEDVKRCFMLEFDRAAFIIASTSTE
EEMHRWYREHVVWTDKELNLKLTRKGLLTRIYAPQVIVQGLRDAGVFSNAL-
>scaffold-ZFRE-2115119-Phaeoceros_carolinianus-sporophyte_1575
---------------------------------------LGVTNFFLFVEGKASSAKSSS
ILESIPGVKVVHRTKELEAQQEKSRIWNETWLSSFFYRPCNYELFVKQSLNMEMAILMAR
EARMDWIIHLDTDELLHPAGAKEYSLRSLLGGVAADVDMVVFPNYESAIERSDIADPFTE
VSMFKKNFDHVTKETYFGLYKEATRGNPNYFLTYGNGKAAARVQDHLRPNGAHRWHNYMK
APNEIKFEEAAVLHYTYAKFSDLTSRRDRCNCKPTKEDVKRCFMLEFDRAAFIIASTSTE
EEMHRWYEEHVVWTDKELNLKLMRKGLLTRIYSPQVIVQGLKEAGVFRNILA
>scaffold-BNCU-2003425-Radula_lindenbergiana
LPSFPHHPWQYEAHPKICICSSTSATLEQILPWLYYHRVLGVTHFFLFVEGKAATPNISA
VLEAIPGVQVVHRTKELEEKQAKSRIWNETWLSSFFYRPCNYELFVRQSLNMEMAIVMAK
AAGTDWIIHLDTDELLHPAGAPEYSLRRLLADVASDVDMVVFPNYESAIERDDIRDPFTE
VSMFKKNYDHVTKDTYFGLYREATRGNPNYFLTYGNGKAAARVQNNLRPNGAHRWHNYMK
APNEIKLEEAAVLHYTYTKFSDLTSRRDRCGCKPTKEDVKKCFMLDFDRDAFIIASTFSE
EEMRIWYRQHVVWGDKELNLKLMRKGLLTRIFAPQVIIQGLRESGIYDEALT
>scaffold-BNCU-2003426-Radula_lindenbergiana
LPSFPHHPWQYEAHPKICICSSTSATLEQILPWLYYHRVLGVTHFFLFVEGKAATPNISA
VLEAIPGVQVVHRTKELEEKQAKSRIWNETWLSSFFYRPCNYELFVRQSLNMEMAIVMAK
AAGTDWIIHLDTDELLHPAGAPEYSLRRLLADVASDVDMVVFPNYESAIERDDIRDPFTE
VSMFKKNYDHVTKDTYFGLYREATRGNPNYFLTYGNGKAAARVQNNLRPNGAHRWHNYMK
APNEIKLEEAAVLHYTYTKFSDLTSRRDRCGCKPTKEDVKKCFMLDFDRDAFIIASTFSE
EEMRIWYRQHVVWGDKELNLKLMRKGLLTRIFAPQVIIQGLRESGIYDEALT
>scaffold-FITN-2091830-Treubia_lacunosa
FPSFPHHPWKYAATPKICITTSTSGGLDQILPWLYYHKVIGVSNFFLFVEGKAATANVSM
ILESIPGVKVIYRTKELEEKQAKSRIWNETWLSSFFFRPCNYELFVRQSLNMEMAIVMAR
DAGMDWIIHLDTDELLHPAGAAEYSLRRLLADISSDVDMVIFPNYESAIERDDITNPFTQ
VTMFKKNYDHVTKETYFGLYREATRGNPNYFLTYGNGKAAARVQEHLRPNGAHRWHNYIK
TPKEIKLDEAAVLHFTYAKFSDLTSRRDRCGCKPTKEDVKRCFMLEFDRAAFIIASTASQ
EEMLKWYREHVVWTDKDLNIKLLRKGLLTRIYAPQVIVQGLKQSSLFVEVLE
>scaffold-HERT-2006580-Sphaerocarpos_texanus
LPSFPHHPWEYEAKPKICICTSTSAGLDQILPWLYYHRVLGATNFLLFVEGKAASTNSSA
VLEAIPGVQVVHRTKELEEKQAKSRIWNETWLSSFFYRPCNYELFVRQSLNMEMAIVMAR
TAGADWIIHLDTDELLYPAGASEFSLRRLLGEVAEDVDMVVFPNYESAIERDDIQEPFTE
VSMFKKNYDHVMKETYFGLYREATRGNPNYFLTYGNGKAAARVQPHLRPNGAHRWHNYMK
NPKEVKLEEAAVLHFTYTKFSDLSSRRDRCGCKPTKEDVKKCFMLEFDRDAFIIASTFTE
EEMRVWYRQHVVWTDKELNLKLTRKGLLTRIYAPMVIIQGLREAGVFNDALL
>scaffold-HMHL-2055132-Marchantia_paleacea-non_mycorrizal
LPSFPHHPWQYEARPKICICTSTSAGLDQILPWLYYHRVLGVTDFLLFVEGKAASRNSSA
VLEAIPGVLVVHRTKELEEKQAKSRIWNETWLSSFFFRPCNYELFVRQSLNMEMAIVMAR
AAGMDWIIHLDTDELLHPAGSSEFSLRRLLGEVADDVDMVVFPNYESAIERDDIKEPFTE
VSMFKKNYDHVMKETYFGLYREATRGNPNYFLTYGNGKAAARVQNHLRPNGAHRWHNYMK
NPNEIKLEEAAVLHFTYTKFSDLTSRRDRCGCKPTKEDVKKCFMLEFDRDAFIIASTFTE
EEMRVWYRQHVVWTDKELNLKLMRKGLLTRIYAPMVIIQGLREAGVFSDALI
>scaffold-HPXA-2135983-Ptilidium_pulcherrimum
LPSFPHHPWHYEARPKICICTSTSAGLEQILPWLYYHRVLGVTNFFLFVEGKAASPNISA
VLEAIPGVQVVHRTKDLEEKQAKSRIWNETWLSSFFYRPCNYELFVRQSLNMEMAIVMAR
ASGMDWIIHLDTDELLHPAGAAEYSLRRLLADVAADVDMVVFPNYESAIEREDIKDPFTE
VSMFKKNFDHVMKETYFGLYREATRGNPNYFLTYGNGKAAARVQNHLRPNGAHRWHNYMK
NPNEIKLEEAAVLHFTYTKFSDLTSRRDRCGCKPTKEDVKKCFMLEFDRDAFIIASTFTE
EEMRIWYRQHVVWTDRELNLKLMRKGLLTRIFAPQVIIQGLREAGIYDDALI
>scaffold-IHWO-2006379-Marchantia_paleacea-mycorrizal
LPSFPHHPWQYEARPKICICTSTSAGLDQILPWLYYHRVLGVTDFLLFVEGKAASRNSSA
VLEAIPGVLVVHRTKELEEKQAKSRIWNETWLSSFFFRPCNYELFVRQSLNMEMAIVMAR
AAGMDWIIHLDTDELLHPAGSSEFSLRRLLGEVADDVDMVVFPNYESAIERDDIKEPFTE
VSMFKKNYDHVMKETYFGLYREATRGNPNYFLTYGNGKAAARVQNHLRPNGAHRWHNYMK
NPNEIKLEEAAVLHFTYTKFSDLTSRRDRCGCKPTKEDVKKCFMLEFDRDAFIIASTFTE
EEMRVWYRQHVVWTDKELNLKLMRKGLLTRIYAPMVIIQGLREAGVFSDALI
>scaffold-IRBN-2015817-Scapania_nemorosa
FPSFPHHPWQYEARPKICICTSTSAGLEQILPWLYYHRVLGVTNFFLFVEGKAASANISA
VLEAIPGVQVVHRTKDLEEKQAKSRIWNETWLSSFFYRPCNYELFVRQSLNMEMAIVMAR
AAGMDWIIHLDTDELLHPAGAEEYSLRRLLGDVGPDVDMVVFPNYESAVERDDIRDPFTE
VSMFKKNYDHVMKETYFGLYREATRGNPNYFLTYGNGKAAARIQNHLRPNGAHRWHNYMK
NPNEIKLEEAAVLHYTYTKFSDLTSRRDRCGCKPTKEDVKKCFMLEFDREAFIIASTFTQ
EEMRLWYREHVVWTDKELNLKLMRKGLLTRIFAPQVIIQGLRESGVYDDALA
>scaffold-JHFI-2113570-Pellia_neesiana
LPSFPHHPWQYEARPKICICTSTSAGLEQILPWLYYHRVLGVTNFFLFVEGKAASANTSA
VLEAIPGVQVVHRTKDLEDKQAKSRIWNETWLSSFFYRPCNYELFVRQSLNMEMAIIMAR
AAGMDWIIHLDTDELLHPAGASEYSLRRLLADVAPEVDMVVFPNYESAIERDDIKDPFTE
VSMFKKNYDHVMKETYFGLYREATRGNPNYFLTYGNGKAAARIQNHLRPNGAHRWHNYMK
NPSEIKLEEAAVLHFTYTKFSDLTSRRDRCGCKPTKEDVKKCFMLEFDRDAFIIASTFTE
EEMRVWYRQHVVWTDKELNLKLMRKGLLTRIYAPQVIIQGLREAGIYADALL
>scaffold-KRUQ-2018767-Porella_navicularis
LPSFPHHPWQYEARPKICICTSTSAGLEQILPWLYYHRVLGVTNFFLFVEGKAASPNISA
VLEAIPGVQVVHRTKELEDKQAKSRIWNETWLASFFYRPCNYELFVRQSLNMEMAIVMAR
SAGMDWIIHLDTDELLHPAGAAEYSLRRLLADVSADVDMVVFPNYESAIERDDIRDPFTE
VSMFKKNYDHVMKETYFGLYREATRGNPNYFLTYGNGKSAARIQNNLRPNGAHRWHNYMK
SPNEIKLEEAAVLHFTYTKFSDLTSRRDRCGCKPTKEDVKKCFMLEFDRDAFIIASTFTE
EEMRIWYRQHVVWTDKELNLKLMRKGLLTRIFAPQVIIQGLRESGVYDDALI
>scaffold-LFVP-2003771-Marchantia_paleacea-2_samples_combined
LPSFPHHPWQYEARPKICICTSTSAGLDQILPWLYYHRVLGVTDFLLFVEGKAASRNSSA
VLEAIPGVLVVHRTKELEEKQAKSRIWNETWLSSFFFRPCNYELFVRQSLNMEMAIVMAR
AAGMDWIIHLDTDELLHPAGSSEFSLRRLLGEVADDVDMVVFPNYESAIERDDIKEPFTE
VSMFKKNYDHVMKETYFGLYREATRGNPNYFLTYGNGKAAARVQNHLRPNGAHRWHNYMK
NPNEIKLEEAAVLHFTYTKFSDLTSRRDRCGCKPTKEDVKKCFMLEFDRDAFIIASTFTE
EEMRVWYRQHVVWTDKELNLKLMRKGLLTRIYAPMVIIQGLREAGVFSDALI
>scaffold-NRWZ-2100313-Metzgeria_crassipilis
LPSFPHHPWQYEARPKICICTSTSAGLEQILPWLYYHRVLGVTNFFLFVEGKAATANISA
VLEAIPGVHVVHRTKDLEEKQAKSRIWNETWLASFFYRPCNYELFVRQSLNMEMAIVMAR
ASGMDWIIHLDTDELLHPVGAAEYSLRRLLADVAADVDMVVFPNYESAIERDDIRDPFTE
VSMFKKNYDHVMKETYFGLYREATRGNPNYFLTYGNGKAAARIQNHLRPNGAHRWHNYMK
NPNEVKLEEAAVLHFTYTKFSDLTSRRDRCGCKPTKEDVKKCFMLEFDRDAFIIASTYSE
EEMRIWYRQHVVWTDKELNLKLMRKGLLTRIFAPQVIIQGLREAGVYEEAIN
>scaffold-OFTV-2024729-Barbilophozia_barbata
FPSFPHHPWQYEARPKICICT--------ILPWLYYHRVLGVTNFFLFVEGKAASANISA
VLEAIPGVQVVHRTKDLEEKQAKSRIWNETWLSSFFYRPCNYELFVRQSLNMEMAIVMAR
AVGMDWIIHLDTDELLHPAGAEEYSLRRLLGDVAPEVDMVVFPNYESAVERDDIRDPFTE
VSMFKKNYDHVMKETYFGLYREATRGNPNYFLTYGNGKAAARIQNHLRPNGAHRWHNYMK
NPNEIKLEEAAVLHYTYTKFSDLTSRRDRCGCKPTKEDVKKCFMLEFDREAFIIASTFTQ
EEMRLWYREHVVWTDNDLNLKLMRKGLLTRIFAPQVIIQGLRESGVYDEALA
>scaffold-PIUF-2011086-Pellia_sp._(cf_epiphylla_(L.)_Corda)
LPSFPHHPWQYEARPKICICTSTSAGLEQILPWLYYHRVLGVTNFFLFVEGKAASANTSA
VLEAIPGVQVVHRTKDLEDKQAKSRIWNETWLSSFFYRPCNYELFVRQSLNMEMAIIMAR
AAGMDWIIHLDTDELLHPAGASEYSLRRLLADVAPEVDMVVFPNYESAIERDDIKDPFTE
VSMFKKNYDHVMKETYFGLYREATRGNPNYFLTYGNGKAAARIQNHLRPNGAHRWHNYMK
NPNEIKLEEAAVLHFTYTKFSDLTSRRDRCGCKPTKEDVKKCFMLEFDRDAFIIASTFTE
EEMRVWYRQHVVWTDKELNLKLMRKGLLTRIYAPQVIIQGLREAGIYADALL
>scaffold-RTMU-2018350-Calypogeia_fissa
LPTFPHHPWQYEARPKICICTSTSAGLDQILPWLYYHRVIGVTNFFLFVEGKAASANISA
VLEAIPGVQVVHRTKELEEKQAKSRIWNETWLSSFFYRPCNYELFVRQSLNMEMAIVMAR
TAGMDWIIHLDTDELLHPAGAEEYSLSRLLSDVAADVDMVVFPNYESAIERDDIRDPFTE
VSMFKKNYDHVMKETYFGLYREATRGNPNYFLTYGNGKAAARIQSNLRPNGAHRWHNYMK
TPNELKLEEAAVLHFTYTKFSDLTSRRDRCGCKPTKEDVKKCFMLEFDRDAFIIASTFTE
EEMRLWYREHVVWTDKELNLKLMRKGLLTRIFAPKVI----REAGVYDNALA
>scaffold-TXVB-2075778-Lunularia_cruciata
LPAFPHHPWQYEARPKICICTSTSAGLDQILPWLYYHRVLGVTNFLLFVEGKAASINSSA
VLEAIPGVQVVHRTKDLEEKQAKSRIWNETWLSSFFYRPCNYELFVRQSLNMEMAIIMAR
AAGMDWIIHLDTDELLHPAGSSEFSLRRLLGEVAEEVDMVVFPNYESAIERDDIKEPFTE
VSMFKKNYDHVMKETYFGLYREATRGNPNYFLTYGNGKAAARVQNHLRPNGAHRWHNYMK
NPNEIKLEEAAVLHFTYTKFSDLTSRRDRCGCKPTKEDVKKCFMLEFDRDAFIIASTFTE
EEMRVWYRQHVVWTDKELNLKLMRKGLLTRIYAPMVIIQGLREAGVFTDAMI
>scaffold-YBQN-2129135-Odontoschisma_prostratum
FPSFPHHPWQYEARPKICICTSTSAGLEQILPWLYYHRVLGVTNFFLFVEGKAASANISA
VLEAIPGVQVVHRTKDLEDKQAKSRIWNETWLSSFFYRPCNYELFVRQSLNMEMAIVMAR
AAGMDWIIHLDTDELLHPAGAEEYSLRRLLGDVAWDVDMVVFPNYESAVERDDIKDPFTE
VSMFKKNYDHVMKETYFGLYREATRGNPNYFLTYGNGKAAARIQNHLRPNGAHRWHNYMK
NPNEIKLEEAAVLHYTYTKFSDLTSRRDRCGCKPTKEDVKKCFMLEFDREAFIIASTFTQ
EEMRLWYREHVVWADKELNLKLMRKGLLTRIFAPQVIIQGLRESGVYDEALA
>scaffold-ABIJ-2039557-Selaginella_lepidophylla
FPGFPHHPWKYDGKPKICVTTSTAGSLEQILPWLFYHRVIGVTNFLLFVEGKAATPNVTA
VLESIPGVRVVYRTKDLEERQARSRIWNETWLASFFFRPCNYELFVRQSLNMEMAIVMAR
EAEMDWIIHLDTDELLFPAGSPEYSLRKLLGDVSSSVDMVIFPNYESAIERDDVVDPFSE
VTMFKKNFDHVTKETYFGLYREATRGNPNYFLTYGNGKAAARIQDHLRPNGAHRWHNYLK
SPKEIKFEEAAVLHYTYSKFSDLTSRRDRCGCKPTKDDVKRCFMLEFDRAAFIIASTATR
EEMLRWYREHVVWTDRELNLKLLRKGLLTRIYGPQLIVQGLRHSGVFEEALA
>scaffold-CBAE-2003033-Huperzia_myrsinites
FPLFTHHMWQHDATPKICITGSTSGGLEQILPWLYYHRVIGVSHFVLFVEGKAASADVSA
VLESISGVTVVPRTKDLEEKQARSRIWNETWLSSFFFRPCNYELFVKQSLNMEMAIVIAR
EAGVDWIIHLDTDELLHPAGAREYSLRHLLNDVATDVDMVVFPNYESAIERDDIGDPFTE
VTMFKKNYDHLTKETYFGLYREATRGNPNYFLTYGNGKAAARMQDHLRPNGAHRWHNYMK
HPKEIKLEEAAVLHYTYAKFSDLTSRRDRCGCKPTKEDVKRCFMLEFDRDAFIIASTASE
EEMRSWYREHVVWTDKELNLKLLRKGLLTRIYAPQVIVQGLVHIGIFNDTLA
>scaffold-CBAE-2059876-Huperzia_myrsinites
------------------------------------------------------------
------------------------------------------ELFVKQSLNMEMAIEMAR
EIGSDWIIHLDTDELLYPAGASEYSLRHLLRDVSADVDMVVFPNYESAIEQDDVEDPFTE
VTMFKKNYDHMSKETYFGLYQEATRNNPNYFLTYGNGKAAARIQDHLRPNGAHRWHNYMK
TPKEIKLEEAAVLHYTYSKFSDLTSRRDRCGCKPTKEDVKRCFMLEFDREAFIIASTASE
EEMLRWYRERVVWTDKQLTLKFLRKGLFTRIYAPQIIVRGLRQAGIFSDALA
>scaffold-GAON-2057752-Huperzia_squarrosa
FPLFTHHMWQHDATPKICITGSTSGGLEQILPWLYYHRVIGVSHFVLFVEGKAALADVSA
VLESISGVTVVPRTKDLEEKQARSRIWNETWLSSFFFRPCNYELFVKQSLNMEMAIVIAR
DAGVDWIIHLDTDELLHPAGAREYSLRHLLNDVATDVDMVVFPNYESAIERDDIEDPFTE
VTMFKKNYDHLTKETYFGLYREATRGNPNYFLTYGNGKAAARMQDHLRPNGAHRWHNYMK
HPKEIKLEEAAVLHYTYAKFSDLTSRRDRCGCKPTKEDVKRCFMLEFDRDAFIIASTASE
EEMRSWYREHVVWTDKELNLKLLRKGLLTRIYAPQVIVQGLVHIGIFNDTLA
>scaffold-GKAG-2021956-Huperzia_lucidula
FPLFSHHPWQHDATPKICITGSTSGGLEQILPWLYYHKVIGASHFVLFVEGKAASANVSA
VLESIPGVTVVPRTKDLEEKQARSRIWN---LSSFFFRPCNYELFVKQSLNMEMAIVIAR
EAGVDWIIHLDTDELLHPAGATEYSLRRLLNDVATDVDMVVFPNYESAVERDDVGDPFTE
VTMFKKNYDHLTKETYFGLYREATRGNPNYFLTYGNGKAAARMQDHLRPNGAHRWHNYMK
HPKEIKLDEAAVLHYTYAKFSDLTSRRDRCGCKPTKEDVKRCFMLDFDRDAFIIASTASK
EEMRRWYREHVVWTDKELNLKLLRKGLLTRIYAPQVIVQGLVHRGIFNDTLA
>scaffold-JKAA-2181359-Selaginella_wallacei
FPGFPHLQWKYDGRPKIVVTTSTAGGLEQILPWLYYHRVVGVTNFLLFVEGKAATKNVTS
VLESIPGVRVVYRTKELEEQQAKSRIWNETWLSSFFYRPCNYELFVRQSLNMEMAIVMAR
EAGMEWIIHLDTDELLYPAGSPEYSVRKLLADVAADVDMVVFPNYESAVERDDVADPFSE
VTMFKKNYDHVTKETYFGLYREATRGNPNYFLTYGNGKAAARIQDHLRPNGAHRWHNYLK
TPKEIKLEEAAVLHYTYARFSDLTSRRDRCGCKPTKEDVKRCFMLEFDRAAFIIASTASK
EDMLRWYREHVVWTDKELNLKLMRKGLLTRIYGPQIVVQGLRQSGVFATTLA
>scaffold-KJYC-2002207-Selaginella_willdenowii
FPSFPHQPWKYNGKPKICVTTSTAGGLDQILPWLYYHRSIGVTNFLLFVEGKAANSSVTT
VLESIDGVRVVQRTKELEEQQAQSRIWNETWLSSFFFRPCNYELFVRQSLNMEMAIVMAR
DAGMDWIIHLDTDELLYPAGAPDYSLRKLLGNVASDVDMVVFPNYESAVERDDISDPFSE
VTMFKKNFDHVAKETYYGLYKEATRGNPNYFLTYGNGKSAARVQDHLRPNGAHRWHNYLK
SPKEIKLEEAAVLHYTYSKFSDLTSRRDRCGCKPTKEDVKRCFMLEFDRAAFIIASTASR
DEMLRWYREHVVWTDRELNLKLLRKGILTRIYDPQIIMQGLRQSGVFNEALA
>scaffold-KUXM-2043728-Selaginella_selaginoides
FPSFPHHPWKYEARPKVCVTTSTAGGLEQILPWLYYHRVIGVTNFLLFVEGKAASANVTS
VLENIPGVRIVYRTKELEEQQAKSRIWNETWLSSFFFRPCNYELFVRQSLNMEMAIVMAR
EENMDWIIHLDTDELLHPAGAAEYSLRRLLKDVAADVDMVVFPNYESAIERDDIVSPFNE
VTMFKKNYDHVTKETYFGLYREATRGNPNYFLTYGNGKAAARIQDHLRPNGAHRWHNYMK
TPKEIKFEEAAVLHYTYSKFSDLTSRRDRCGCKPTKEDVKRCFMLEFDRAAFIIASTASH
EEMVRWYREHVVWSDRDLNLKLLRKGLLTRIYAPQVIVEGLKQSGVFTDALR
>scaffold-PKOX-2013682-Isoetes_tegetiformans
FPSFPHHPWKYAATPKICITTSTSGGLDQILPWLYYHKVIGVSNFFLFVEGKAATANVSM
ILESIPGVKVIYRTKELEEKQAKSRIWNETWLSSFFFRPCNYELFVRQSLNMEMAIVMAR
DAGMDWIIHLDTDELLHPAGAAEYSLRRLLADISSDVDMVIFPNYESAIERDDITNPFTQ
VTMFKKNYDHVTKETYFGLYREATRGNPNYFLTYGNGKAAARIQEHLRPNGAHRWHNYIK
TPKEIKLDEAAVLHFTYAKFSDLTSRRDRCGCKPTKEDVKRCFMLEFDRAAFIIASTASQ
EEMLKWYREHVVWTDKDLNIKLLRKGLLTRIYAPQVIVQGLKQSSLFVEVLE
>scaffold-PQTO-2082646-Lycopodium_deuterodensum
FPSFPHHPWQYHANPKICITSSTSGGLEQILPWLYYHRVIGASHFVLFVEGKAASANVSS
VLESISGVRVVPRTKELEEKQARSRIWNETWLSSFFFRPCNYELFVKQSLNMEMAIVMAR
EAGAEWIIHLDTDELLHPAGAPEYSLRRLFNDIDSDVDMVAFPNYESSVERDDITDPFTE
VTMFKKNYDHLTKETYFGLYREATRGNPNYFLTYGNGKAAARMQDHLRPNGAHRWHNYMK
SPKEIKLEEAAVLHYTYAKFSDLTSRRDRCGCNPTKEDVKRCFMLEFDRDAFIIASTGSE
EEMRKWYREHVVWTDKDLNLKLLRKGLLTRIYAPQIIVQGLIQRGTFIDSLA
>scaffold-PQTO-2083570-Lycopodium_deuterodensum
FPSFPHHPWQYDANPKICITTSTSGGLDQILPWMYYHRVIGVSHFLLFVEGKASSANVTA
VLESIPGVRVVHRTKELEEKQAKSRIWGESWLSSFFFRPCNYELFVKQSLNMEMAIVMAR
EVGADWIIHLDTDELLHPAGAPEYSLRRLLKDVSTDVDMVVFPNYESAVEQDHVQDPFTE
VTMFKKNYDHVTKETYFGLYREATRSNPNYFLTYGNGKAAARIQDHLRPNGAHRWHNYMK
TPKEIKLDEAAVLHYTYTKFSDLTSRRDRCGCKPTKEDVKRCFMLEFDREAFIIASTASE
ADMLRWYRERVVWTDKQLNLKLLRKGLLTRIYAPQVIMQGLRQSGTFSDALA
>scaffold-ULKT-2013939-Lycopodiella_appressa
FPSFPHHPWQYDANPKICITTSTSGGLDQILPWLFYHRVIGVSHFLLFVEGKAASANVSS
VLEAIPGVRVVPRTKELEEKQAKSRIWNESWLSSFFFRPCNYELFVKQSLNMEMAIVMAR
EAGADWIIHLDTDELLHPAGSPEYSLRRLLKDVSPDVDMVVFPNYESAVEQDSVQDPFTE
VTMFKKNYDHVTKETYFGLYREATRKNPNYFLTYGNGKAAARVQDHLRPNGAHRWHNYMK
TPKEIKLDEAAVLHYTYCKFSDLTSRRDRCGCKPTKEDVKRCFMLEFDREAFIIASTASE
EEMLKWYRERVVWTDKELNLKLLRKGLLTRIYAPQVIILGLRQAGIFSDGLA
>scaffold-ULKT-2013940-Lycopodiella_appressa
FPSFPHHPWQYDANPKICITTSTSGGLDQILPWLFYHRVIGVSHFLLFVEGKAASANVSA
VLEAIPGVRVVPRTKELEEKQAKSRIWNESWLSSFFFRPCNYELFVKQSLNMEMAIVMAR
EAGTDWIIHLDTDELLH-AGAPEYSLRRLLKDVASDVDMVVFPNYESAVEQDSVQDPFTE
VTMFKKNYDHVTKETYFGLYREATRKNPNYFLTYGNGKAAARVQDHLRPNGAHRWHNYMK
TPKEIKLDEAAVLHYTYTRFSDLTSRRDRCGCKPTKEDVKRCFMLDFDREAFIIASTASE
EEMLRWYRERVVWTDKELNLKLLRKGLLTRIYAPQVIILGLRQAGTFSDALR
>scaffold-WAFT-2012786-Diphasiastrum_digitatum
FPSFPHHSWQYDANPKICVTTSTSGGLDQILPWLYYHRVIGVSHFLLFVEGKASSANVTA
VLESIPGVRVVPRTKELEEKQAKSRIWN--WLSSFFFRPCNYELFVKQSLNMEMAIVMAR
EVGADWIIHLDTDELLHPAGAPEYSLRRLLKDVSNDIDMVVFPNYESAVEQDSVQDPFTE
VTMFKKNYDHVT----FGLYREATRSNPNYFLTYGNGKAAARIQDHLRPNGAHRWHNYMK
TPKEIKLDEAAVLHYTYSKFSDLTSRRDRCGCKPTKEDVKRCFMLEFDREAFIIASTASE
EEMWRWYRERVVWTDKQLNLKLLRKGLLTRIYAPQVIMQGLRQSGTFSDALA
>scaffold-YHZW-2014303-Huperzia_selago-2_samples_combined
FPSFPHHPWQYDANPKICITTSTSGGVDQILPWLFYHRAIGVSHFVLFVEGKAASANVSA
VLESIPGVKVVPRMKELEEKQAKSRIWNETWLSSFFFRPCNYELFVKQSLNMEMAIVMAR
EVGSDWIIHLDTDELLYPAGAPEYSLRHLLGDVSADVDMVVFPNYESAIEQDDVEDPFTE
VTMFKKNYDHMSKETYFGLYREATRNNPNYFLTYGNGKAAARVQDHLRPNGAHRWHNYMK
TPKEIKLDEAAVLHYTYSKFSDLTSRRDRCGCKPTKEDVKRCFMLEFDREAFIIASTASE
GEMLRWYRERVVWTDKELSLKFLRKGLFTRIYAPQIIVRGLRQSGTFSDALA
>scaffold-YHZW-2036631-Huperzia_selago-2_samples_combined
FPLFSHHPWQHDATPKICITGSTSGGLEQILPWLYYHKVIGASHFVLFVEGKAASANVSA
VLESIPGVTVVPRTKDLEEKQARSRIWNETWLSSFFFRPCNYELFVKQSLNMEMAIVIAR
EAGVDWIIHLDTDELLHPAGATEYSLRRLLNDVATDVDMVVFPNYESAVERDNVGDPFTE
VTMFKKNYDHLTKETYFGLYREATRGNPNYFLTYGNGKAAARMQDHLRPNGAHRWHNYMK
HPKEIKLDEAAVLHYTYAKFSDLTSRRDRCGCKPTKEDVKRCFMLEFDRDAFIIASTASK
EEMRRWYREHVVWTDKELNLKLLRKGLLTRIYAPQVIVQGLVHRGIFNDTLA
>scaffold-ZFGK-2005954-Selaginella_kraussiana
FPRFPHQPWSYDGKPKICVTTSTAGGLEQILPWLFYHRAIGVTNFLLFVEGKAATTNVTM
VLENIPGVRVVFRTKELEEEQARSRIWNETWLSSFFFRPCNYELFVRQSLNMEMAIVMAR
EASMDWIIHLDTDELLYPAGTQDYSLRKLLEGVSPEIDMVIFPNYESAVERDDVVDPFNE
VTMFKKNFDHVTKDTYFGLYREATRGNPNYFLTYGNGKAAARIQDHLRPNGAHRWHNYLK
TPKEMKLEEAAVLHYTYSRFSDLTSRRDRCGCKPTKEDVKRCFMLEFDRAAFIIASTASR
EEMLAWYREHVVWTDRELNLKLLRKGLLTRIYAPQIIIQGLRQSGVLSDALS
>scaffold-ZYCD-2001169-Selaginella_acanthonota
FPGFPHLQWKYDGRPKIVVTTSTAGGLEQILPWLYYHRVVGVTNFLLFVEGKAATKNVSS
VLESIPGVRVVYRTKELEEQQAKSRIWNETWLSSFFYRPCNYELFVRQSLNMEMAIVMAR
EAGMDWIIHLDTDELLYPAGSPEYSVRKLLGDIAADVDMVVFPNYESAVERDDVADPFSQ
VTMFKKNYDHVTKETYFGLYREATRGNPNYFLTYGNGKAAARIQDHLRPNGAHRWHNYLK
SPKEIKLDEAAVLHYTYARFSDLTSRRDRCGCKPTKEDVKRCFMLEFDRAAFIIASTASK
EDMLRWYREHVVWTDKELNLKLMRKGLLTRIYGPQIIVQGLRQSGVFTTALT
>scaffold-ZZOL-2007723-Selaginella_stauntoniana
FPAFIHHPWKYNGKPKICVTTSTAGGLEQILPWLYYHRVIGVTNFLLFVEGKAATQNVTA
VLESIPGVRVVYRTKELEEQQARSRIWNETWLSSFFFRPCNYELFVRQSLNMEMAIVMAR
EAEMDWIIHLDTDELLYPAGSPEYSLRKLLGDVAPEVDMVIFPNYESAIERDDVVDPFSE
VTMFKKNYDHVTKETYFGLYREATRGNPNYFLTYGNGKAAARIQDHLRPNGAHRWHNYLK
APKELKFEEAAVLHYTYSKFSDLTSRRDRCGCKPTKDDVKRCFMLEFDRAAFIIASTATR
EEMLRWYREHVVWTDRELNLKLLRKGLLTRIYAPQLIVQGLRQSGVLNNALA
>scaffold-BPSG-2090599-Scouleria_aquatica
LPMFPHYIWQYKHSSKIAITSSTSAGLEQILPWLYYHRTIGVTHFFLFVEGKAASLNSTS
VLEAIPGVKIIHRTKELEEKQAKSRIWNETWLSGFFFKPCNYELFVKQSLNMEMAIVFAR
EVGIDWIIHLDTDELMHPAGAPEYSLQRLLNDVAADVDMVVFPNYETAIEREDIEEPFSE
VTMFKKNYDHVTKETYFGLYREATRGNPNYFLTYGNGKAAARMQDNLRPNGAHRWHNYAK
TPNEIKLDEAAVLHYTYTKFSDLTSRRDRCHCKPTKEDVKRCFMLDFDRAAFIIASTASQ
EEMKRWYREHVVWTDKELNLKLMRKGLLTRLYIPQAIVQGLQEAGVFSNAVQ
>scaffold-DHWX-2011377-Fontinalis_antipyretica
LPMFPHHIWQYKHSTKIAITSSTSAGLEQILPWLYYHRTVGVTHFFLFVEGKAASLNSTS
VLEAIPGVMIIYRTKELEEKQAKSRIWNETWLSSFFYKPCNYELFVKQSLNMEMAIVFAR
EVGIDWIIHLDTDELLHPAGAPEYSLQRLLNDVAADVDMVVFPNYESAIERDDIESPFSE
VTMFKKNYDHVTKETYFGLYREATRGNPNYFLTYGNGKAAARMQDNLRPNGAHRWHNYVK
TPNEIKFDEAAVLHYTYTKFSDLTSRRDRCHCKPTKEDVKRCFMLDFDRAAFIIASTASQ
EEMKRWYREHVVWTDKDLNLKLMRKGLLTRLYVPAAIVQGLQEAGVFSNAVQ
>scaffold-GOWD-2084040-Sphagnum_lescurii
LPGFPYHPWQYDVTPKISITTSTSAGLDQILPWLFYHRVIGVTNFFLFVEGKAASPNSTV
VLEAIPGVMVIHRTKELEDKQAKSRIWGETWLAGFFFKPCNYELFVKQSLNMEMAIVFAR
EAGMDWIIHLDTDELLHPAGAPEYSLRRLLQDVAADVDMVVFPNYESAIERDDIKDPFSE
VSMFKKNYDHVTKETYFGLYREATRGNPNYFLTYGNGKAASRIQDNLRPNGAHRWHNYMK
TPNEIKFEEAAVLHYTYTKFSDLTSRRDRCGCKPTKEDVKRCFMLEFDRAAFIIASTASQ
EEMRRWYKEHVVWTDKELNLKLMRKGLLTRIYAPQVIVQGLREAGVFSDALL
>scaffold-HRWG-2017103-Buxbaumia_aphylla
LPVFPHHPWQYNNSTKIAITTSTSAGLEQILPWLYYHRAIGVTNFFLFVEGNAAAPNSTS
VLDAIPGVKIIYRTKELEEKQAKSRIWNETWLSGFFFRPCNYELFVKQSLNMEMAIVYAR
EYGIDWIIHLDTDELMHPAGAAEYSLQRLLRDVAPDIDMVVFANYESAIEREDIEEPFSE
VSMFKKNYDHVPKETYFGLYREATRGNPNYFLTYGNGKAAARVQPHLRPNGAHRWHNYMK
TPKEIKFDEAAVLHYTYTKFSDLTSRRDRCHCKPTKEDVKRCFMLDFDRAAFIIASTASQ
EEMRRWYREHVVWTDKELNLKLMRKGLLTRIHDPQVIVQGLREAGVFSRALL
>scaffold-JADL-2048589-Rhynchostegium_serrulatum
LPMFPHHIWQYKHSTKIAITSSTSAGLEQILPWLYYHRTIGVTHFFLFVEGKAASLNSTS
VLEAIPGVMIIHRTRELEEKQAKSRIWNETWLSSFFYKPCNYELFVKQSLNMEMAIVFAR
EVGIDWIIHLDTDELLHPAGAPEYSLQRLLNDVAADVDMVVFPNYESAIERDDIEDPFSE
VTMFKKNYDHVTKETYFGLYREATRGNPNYFLTYGNGKAAARMQDNLRPNGAHRWHNYAK
QPNEIKFDEAAVLHYTYTKFSDLTSRRDRCHCKPTKEDVKRCFMLDFDRAAFIIASTASQ
EEMKRWYREHVVWTDKDLNLKLMRKGLLTRLYVPAAIVQGLQEAGVFSNAVQ
>scaffold-KEFD-2011459-Encalypta_streptocarpa
LPMFPHHIWQYKHSSKIAITSSTSAGLEQILPWLYYHRVVGVTHFFLFVEGKAASLNSTS
VLEAIPGVKIIHRTKELEEKQAKSRIWNETWLSGFFFKPCNYELFVKQSLNMEMAIVFAR
EIGIDWIIHLDTDELLHPAGAPEYSLQRLLHNVAADVDMVVFPNYESAIERDDIEEPFSE
VTMFKKNYDHVTKETYFALYREATRGNPNYFLTYGNGKAAARIQDHLRPNGAHRWHNYAK
TPNEIKLDEAAVLHYTYTKFSDLTSRRDRCHCKPTKEDVKRCFMLDFDRAAFIIASTASQ
EEMKRWYREHVVWTDKELNLKLMRKGLLTRLYVPQAIVQGLQEAGVFSNAVK
>scaffold-LNSF-2069731-Stereodon_subimponens
LPMFPHHIWQYKHSTKIAITSSTSAGLEQILPWLYYHRTIGVTHFFLFVEGKAASLNSTS
VLEAIPGVMIIHRTKELEEKQAKSRIWNETWLSSFFYKPCNYELFVKQSLNMEMAIVFAR
EVGIEWIIHLDTDELLHPAGAPEYSLQRLLNDVAADVDMVVFPNYESAIERDDIIDPFSE
VTMFKKNYDHVTKETYFGLYREATRGNPNYFLTYGNGKAAARMQDNLRPNGAHRWHNYAK
QPNEIKFDEAAVLHYTYTKFSDLTSRRDRCHCKPTKEDVKRCFMLDFDRAAFIIASTASQ
EEMKRWYREHVVWTDKDLNLKLMRKGLLTRLYVPAAIVQGLQEAGVFSNAVQ
>scaffold-MIRS-2086975-Climacium_dendroides
LPMFPHHIWQYKLSTKIAITSSTSAGLEQILPWLYYHRTIGVTHFFLFVEGKAAYPNSTS
VLEAIPGVMIIHRTKELEEKQAKSRIWNETWLSSFFYKPCNYELFVKQSLNMEMAIVFAR
EVGIDWIIHLDTDELLHPAGAPEYSLQRLLNDVAADVDMVVFPNYESAIERDDIEDPFSE
VTMFKKNYDHVTKETYFGLYREATRGNPNYFLTYGNGKAAARMQDNLRPNGAHRWHNYAK
QPNEIKFDEAAVLHYTYTKFSDLTSRRDRCHCKPTKEDVKRCFMLDFDRAAFIIASTASQ
EEMKRWYREHVVWTDKDLNLKLMRKGLLTRLYVPAAIVQGLQEAGVFSNAVQ
>scaffold-ORKS-2059221-Philonotis_fontana
LPMFPHHIWQYKHSTKIAITSSTSAGLEQILPWLYYHRTIGVTHFFLFVEGKAASLNSTS
VLEAIPGVKIIHRTKELEEKQAKSRIWNETWLSSFFFKPCNYELFVKQSLNMEMAIVFAR
EVGIDWIIHLDTDELLHPAGAPEYSLQRLLNDVAADVDMVVFPNYESAIERDDIEDPFSE
VTMFKKNYDHVTKETYFGLYREATRGNPNYFLTYGNGKAAARMQDNLRPNGAHRWHNYAK
TPNEIKFDEAAVLHYTYTKFSDLTSRRDRCHCKPTKEDVKRCFMLDFDRAAFIIASTASQ
EEMKRWYREHVVWTDKDLNLKLMRKGLLTRLYVPAAIVQGLQEAGVFSSAVQ
>scaffold-QKQO-2050773-Pseudotaxiphyllum_elegans
LPMFPHHIWQYKHSTKIAITSSTSAGLEQILPWLYYHRTIGVTHFFLFVEGKAASLNSTS
VLEAIPGVKIIHRTKELEEKQAKSRIWNETWLSSFFYKPCNYELFVKQSLNMEMAIVFAR
EVGIDWIIHLDTDELLHPAGAPEYSLQRLLNDVAADVDMVVFPNYESAIERDDIEGPFSE
VTMFKKNYDHVTKETYFGLYREATRGNPNYFLTYGNGKAAARMQDNLRPNGAHRWHNYAK
TPNEIKFDEAAVLHYTYTKFSDLTSRRDRCHCKPTKEDVKRCFMLDFDRAAFIIASTASQ
EEMKRWYREHVVWTDKDLNLKLMRKGLLTRLYVPAAIVQGLQEAGVFSNAVQ
>scaffold-RCBT-2017398-Sphagnum_palustre
LPGFPYHPWQYDVTPKISITTSTSAGLDQILPWLFYHRVIGVTNFFLFVEGKAASPNSTV
VLEAIPGVMVIHRTKELEDKQAKSRIWGETWLAGFFFKPCNYELFVKQSLNMEMAIVFAR
EAGMDWIIHLDTDELLHPAGAPEYSLRRLLQDVAADVDMVVFPNYESAIERDDIKDPFSE
VSMFKKNYDHVTKETYFGLYREATRGNPNYFLTYGNGKAASRIQDNLRPNGAHRWHNYMK
TPNEIKFEEAAVLHYTYTKFSDLTSRRDRCGCKPTKEDVKRCFMLEFDRAAFIIASTASQ
EEMRRWYKEHVVWTDKELNLKLMRKGLLTRIYAPQVIVQGLREAGVFSDALL
>scaffold-RCBT-2017399-Sphagnum_palustre
LPGFPYHPWQYDVTPKISITTSTSAGLDQILPWLFYHRVIGVTNFFLFVEGKAASPNSTV
VLEAIPGVMVIHRTKELEDKQAKSRIW-ETWLAGFFFKPCNYELFVKQSLNMEMAIVFAR
EAGMDWIIHLDTDELLHPAGAPEYSLRRLLQDVAADVDMVVFPNYESAIERDDIKDPFSE
VSMFKKNYDHVTKETYFGLYREATRGNPNYFLTYGNGKAASRIQDNLRPNGAHRWHNYMK
TPNEIKFEEAAVLHYTYTKFSDLTSRRDRCGCKPTKEDVKRCFMLEFDRAAFIIASTASQ
EEMRRWYKEHVVWTDKELNLKLMRKGLLTRIYAPQVIVQGLREAGVFSDALL
>scaffold-RDOO-2007624-Racomitrium_varium
LPMFPHYIWQYKHSSKIAITSSTSAGLEQILPWLYYHRTIGVTHFFLFVEGKAASLNSTS
VLEAIPGVKIIHRTKELEDKQAKSRIWNETWLSGFFFKPCNYELFVKQSLNMEMAIVFAR
EIGIDWIIHLDTDELMHPAGAPEYSLQRLLNDIAPDVDMVVFPNYETAIERADIEEPFSE
VTMFKKNYDHVTKETYFGLYREATRGNPNYFLTYGNGKAAARMQDNLRPNGAHRWHNYAK
TPNEIKLDEAAVLHYTYTKFSDLTSRRDRCHCKPTKEDVKRCFMLDFDRAAFIIASTASQ
EEMKRWYREHVVWTDKELNLKLMRKGLLTRLYIPQAIVQGLQEAGVFSNAVE
>scaffold-SKQD-2079904-Takakia_lepidozioides
LPAFPHHPWQYDAHPKVSITTSTSAGLEQILPWLYYHRVIGVTNFFLFVEGKAASPNSTA
VLESIPGVKVIHRTKELEEKQSKSRIWNETWLSGFFFKPCNYELFVKQSLNMEMAIVYAR
EAGMDWIIHLDTDELLHPAGAPEYSLRRLLRDVAADVDMVVFPNYESAIERDDIKEPFSE
VSMFKKNYDHVTKDTYFGMYREATRGNPNYFLTYGNGKAAARMKDHLRPNGAHRWHNYMK
TPNEIKLEEAAVLHYTYTKFSDLTSRRDRCGCKPTKEDVKRCFMLEFDRAAFIIASTASQ
EEMRHWYKEHVVWGDKDLNLKLMRKGLLTRIYAPGVIVQGLREAGVFSDALL
>scaffold-TMAJ-2184170-Neckera_douglasii
LPMFPHHIWQYKHSTKIAITSSTSAGLEQILPWLYYHRTIGVTHFFLFVEGKAASLNSTS
VLEAIPGVMIIHRTKELEEKQAKSRIWNETWLSSFFYKPCNYELFVKQSLNMEMAIVFAR
EVGIDWIIHLDTDELLHPAGAPEYSLQRLLNDVAADVDMVVFPNYESAIERDDIEGPFSE
VTMFKKNYDHVTKETYFGLYREATRGNPNYFLTYGNGKAAARMQDNLRPNGAHRWHNYAK
QPNEIKFDEAAVLHYTYTKFSDLTSRRDRCHCKPTKEDVKRCFMLDFDRAAFIIASTASQ
EEMKRWYREHVVWTDKDLNLKLMRKGLLTRLYVPAAIVQGLQEAGVFSNAVQ
>scaffold-UHLI-2022284-Sphagnum_recurvum
LPGFPYHPWQYDVTPKISITTSTSAGLDQILPWLFYHRVIGVTNFFLFVEGKAASPNSTV
VLEAIPGVMVIHRTKELEDKQAKSRIWGETWLAGFFFKPCNYELFVKQSLNMEMAIVFAR
EAGMDWIIHLDTDELLHPAGAPEYSLRRLLQDVAADVDMVVFPNYESAIERDDIKDPFSE
VSMFKKNYDHVTKETYFGLYREATRGNPNYFLTYGNGKAASRIQDNLRPNGAHRWHNYMK
TPNEIKFEEAAVLHYTYTKFSDLTSRRDRCGCKPTKEDVKRCFMLEFDRAAFIIASTASQ
EEMRRWYKEHVVWTDKELNLKLMRKGLLTRIYAPQVIVQGLREAGVFSNALL
>scaffold-VBMM-2011657-Claopodium_rostratum
LPMFPHHIWQYKHSTKIAITSSTSAGLEQILPWLYYHRTIGVTHFFLFVEGKAASLNSTS
VLEAIPGVMIIHRTRELEEKQAKSRIWNETWLSSFFYKPCNYELFVKQSLNMEMAIVFAR
EVGIDWIIHLDTDELLHPAGAPEYSLQRLLNDVAADVDMVVFPNYESAIERDDIEGPFSE
VTMFKKNYDHVTKETYFGLYREATRGNPNYFLTYGNGKAAARMQDNLRPNGAHRWHNYAK
QPNEIKFDEAAVLHYTYTKFSDLTSRRDRCHCKPTKEDVKRCFMLDFDRAAFIIASTASQ
EEMKRWYREHVVWTDKDLNLKLMRKGLLTRLYVPAAIVQGLQEAGVFSNAVQ
>scaffold-WOGB-2016726-Andreaea_rupestris
LPSFPHGLWEYNANPKIAMTSSTSAGLEQILPWLYYHRVIGVTNFFLFVEGKAASSNSTS
VLEAIPGVKVIHRTKDLEEKQAKSRIWNETWLSGFFFRPCNYELFVKQSLNMEMAIVFAR
EAGMDWIIHLDTDELLHPAGAPEYSLRRLLLDVAADVDMVVFPNYESAIERDDIKEPFSE
VSMFKKNYDHVTKETYFGLYREATRGNPNYFLTYGNGKAAARIQDNLRPNGAHRWHNYWK
TPNEIKFEEAAVLHYTYTKFSDLTSRRDRCGCKPTKEDVKRCFMLEFDRAAFIIASTASQ
EEMHRWYKEHVVWTDKELNLKLMRKGLLTRIYAPQVIVQGLQAAGVFSKALL
>scaffold-WSPM-2047087-Loeskeobryum_brevirostre
LPMFPHHIWQYKHSTKIAITSSTSAGLEQILPWLYYHRTIGVTHFFLFVEGKAASLNSTS
VLEAIPGVMIIHRTRELEEKQAKSRIWNETWLSSFFYKPCNYELFVKQSLNMEMAIVFAR
EVGIDWIIHLDTDELLHPAGAPEYSLPRLLNDVAADVDMVVFPNYESAIERDDIEDPFSE
VTMFKKNYDHVTKETYFGLYREATRGNPNYFLTYGNGKAAARMQDNLRPNGAHRWHNYAK
QPNEIKFDEAAVLHYTYTKFSDLTSRRDRCHCKPTKEDVKRCFMLDFDRAAFIIASTASQ
EEMKRWYREHVVWTDKDLNLKLMRKGLLTRLYVPAAIVQGLQEAGVFSNAVQ
