# Supplementary material for: Water‐related innovations in land plants evolved by different patterns of gene cooption and novelty
Source: New Phytol. 2022 Feb 8;235(2):732–42. doi: 10.1111/nph.17981 (PMC9303528; doi:10.1111/nph.17981)
Supplement: Supplementary file 3 — Dataset S3 Fasta alignments and phylogenetic trees. [file NPH-235-732-s005.zip › Supplementary_Data_3_fasta_alignments_trees/Roots/Primary_roots/ABI8_Q9C9Z9_1_1kp.treefile]

(Arabidopsis_thaliana_Q9C9Z9_Glycosyltransferase-like_KOBITO_1_ELD1:0.0765893344,(Arabidopsis_thaliana_Q5XV99_Glycosyltransferase-like:0.0691955879,Arabidopsis_thaliana_B3H5R0_Glycosyltransferase-like:0.1255099323)100:0.0959999210,((Amborella_trichopoda_W1NZR0:0.0569501911,(((((((((Bathycoccus_prasinos_K8EP19:2.3346154586,scaffold-MWXT-2006734-Chara_vulgaris:0.3464777247)35:0.1077743545,(scaffold-DRGY-2037153-Chaetosphaeridium_globosum:0.2344606666,(scaffold-QPDY-2006503-Coleochaete_irregularis:0.1879408798,scaffold-VQBJ-2045103-Coleochaete_scutata:0.0526388314)100:0.1180346265)93:0.0790583496)38:0.0307092561,((Klebsormidium_flaccidum_A0A1Y1I3Z3_EXTENDED_SYNAPTOTAGMIN-RELATED_domain_containing_protein:0.0398251148,scaffold-FQLP-2033274-Klebsormidium_subtile:0.0000024599)100:0.3886749407,((((((((scaffold-GGWH-2013974-Onychonema_laeve:0.0551123524,scaffold-GYRP-2022919-Euastrum_affine:0.0352901389)69:0.0189289172,scaffold-WDGV-2056096-Cosmarium_subtumidum:0.0462487756)69:0.0216132459,scaffold-MCHJ-2016321-Micrasterias_fimbriata:0.0860933616)100:0.0474089095,scaffold-RPQV-2008675-Phymatodocis_nordstedtiana:0.0841316445)100:0.0840118469,scaffold-YSQT-2002775-Penium_exiguum:0.1118831773)100:0.1307103611,scaffold-XRTZ-2006158-Roya_obtusa:0.3535012069)100:0.0767200807,((scaffold-HKZW-2048415-Mesotaenium_caldariorum:0.2236794975,(scaffold-YLBK-2022318-Cylindrocystis_brebissonii-2_samples_combined:0.0000023738,scaffold-YLBK-2022319-Cylindrocystis_brebissonii-2_samples_combined:0.0000023738)100:0.1574772064)100:0.0323049196,(scaffold-JOJQ-2040438-Cylindrocystis_cushleckae:0.0742153465,scaffold-NBYP-2010652-Mesotaenium_kramstae:0.0527116784)100:0.0262466739)100:0.0460474732)99:0.0282270494,scaffold-WSJO-2048325-Mesotaenium_braunii:0.1693231813)100:0.0355049214)97:0.0369539103)75:0.1425148274,(Anthoceros_angustus_004094_locus_scaffold12_size1846722_445413_446492___len_1080:0.6087300665,((scaffold-FAJB-2004053-Paraphymatoceros_hallii:0.0849480997,(scaffold-RXRQ-2140786-Phaeoceros_carolinianus-sporophyte:0.0000023738,scaffold-WEEQ-2088015-Phaeoceros_carolinianus-gametophyte_1575:0.0000029675)100:0.0380157878)98:0.0245290322,(scaffold-TCBC-2081208-Nothoceros_vincentianus:0.0626734704,scaffold-UCRN-2049140-Megaceros_flagellaris:0.0584572589)100:0.1293534574)100:0.2452528690)99:0.2200947634)90:0.0246091421,(((scaffold-FITN-2091830-Treubia_lacunosa:0.0027757386,scaffold-PKOX-2013682-Isoetes_tegetiformans:0.0000025657)100:0.1058046634,(((((scaffold-ABIJ-2039557-Selaginella_lepidophylla:0.0495552387,scaffold-ZZOL-2007723-Selaginella_stauntoniana:0.0239220948)98:0.0237837738,scaffold-ZFGK-2005954-Selaginella_kraussiana:0.0920312289)80:0.0177468651,(scaffold-JKAA-2181359-Selaginella_wallacei:0.0153035836,scaffold-ZYCD-2001169-Selaginella_acanthonota:0.0180916005)100:0.0618647057)79:0.0100183999,scaffold-KJYC-2002207-Selaginella_willdenowii:0.0930061927)100:0.0257276375,scaffold-KUXM-2043728-Selaginella_selaginoides:0.0675947068)100:0.0343181253)99:0.0138427433,((((scaffold-CBAE-2003033-Huperzia_myrsinites:0.0000023738,scaffold-GAON-2057752-Huperzia_squarrosa:0.0085926095)100:0.0284323155,(scaffold-GKAG-2021956-Huperzia_lucidula:0.0028687486,scaffold-YHZW-2036631-Huperzia_selago-2_samples_combined:0.0028821688)100:0.0144855472)100:0.0553303865,scaffold-PQTO-2082646-Lycopodium_deuterodensum:0.0563354065)100:0.0458956575,((scaffold-CBAE-2059876-Huperzia_myrsinites:0.0479346817,scaffold-YHZW-2014303-Huperzia_selago-2_samples_combined:0.0074258989)100:0.0564870045,((scaffold-PQTO-2083570-Lycopodium_deuterodensum:0.0212672606,scaffold-WAFT-2012786-Diphasiastrum_digitatum:0.0151474997)100:0.0170432554,(scaffold-ULKT-2013939-Lycopodiella_appressa:0.0206939964,scaffold-ULKT-2013940-Lycopodiella_appressa:0.0162738568)100:0.0193916426)100:0.0168771207)100:0.0215995601)99:0.0235919082)100:0.0264064966)54:0.0212313116,(((((Marchantia_polymorpha_A0A176WP82:0.0000023738,((scaffold-HMHL-2055132-Marchantia_paleacea-non_mycorrizal:0.0000000000,scaffold-LFVP-2003771-Marchantia_paleacea-2_samples_combined:0.0000000000):0.0000023738,scaffold-IHWO-2006379-Marchantia_paleacea-mycorrizal:0.0000023738)100:0.0056918507)100:0.0082751549,scaffold-TXVB-2075778-Lunularia_cruciata:0.0202999621)87:0.0033413337,scaffold-HERT-2006580-Sphaerocarpos_texanus:0.0437268497)100:0.0247890960,(((((scaffold-BNCU-2003425-Radula_lindenbergiana:0.0000023738,scaffold-BNCU-2003426-Radula_lindenbergiana:0.0000027907)100:0.0632763217,scaffold-KRUQ-2018767-Porella_navicularis:0.0150016290)97:0.0115096673,scaffold-HPXA-2135983-Ptilidium_pulcherrimum:0.0230212976)85:0.0033569149,(((scaffold-IRBN-2015817-Scapania_nemorosa:0.0030045897,(scaffold-OFTV-2024729-Barbilophozia_barbata:0.0122078588,scaffold-YBQN-2129135-Odontoschisma_prostratum:0.0121232530)100:0.0026492260)100:0.0238668301,scaffold-RTMU-2018350-Calypogeia_fissa:0.0393476315)84:0.0133628479,scaffold-NRWZ-2100313-Metzgeria_crassipilis:0.0353912424)63:0.0000020149)84:0.0177810841,(scaffold-JHFI-2113570-Pellia_neesiana:0.0028574937,scaffold-PIUF-2011086-Pellia_sp.__cf_epiphylla__L.__Corda_:0.0000023738)100:0.0194029118)87:0.0145535587)100:0.0641561273,(((((((Physcomitrella_patens_A9SZX1:0.0372703017,(scaffold-BPSG-2090599-Scouleria_aquatica:0.0000023738,scaffold-RDOO-2007624-Racomitrium_varium:0.0168431339)98:0.0059637150)91:0.0092806979,((((Fontinalis_antipyretica_00989-RA___mRNA___locus_164417_48305_52077_-__translate_table__standard_:0.0027636899,scaffold-DHWX-2011377-Fontinalis_antipyretica:0.0027294688)100:0.0082950435,((((((Pleurozium_schreberi_maker-scaffold_883-snap-gene-0.60-mRNA-2_gene_maker-scaffold_883-snap-gene-0.60_name_maker-scaffold_883-snap-gene-0.60_seq_id_scaffold_883_type_cds:0.0000023504,Pleurozium_schreberi_maker-scaffold_883-snap-gene-0.60-mRNA-1_gene_maker-scaffold_883-snap-gene-0.60_name_maker-scaffold_883-snap-gene-0.60_seq_id_scaffold_883_type_cds:0.0271198948)100:0.0027133865,scaffold-LNSF-2069731-Stereodon_subimponens:0.0027218265)99:0.0028736183,scaffold-MIRS-2086975-Climacium_dendroides:0.0084467626)62:0.0027263242,(scaffold-JADL-2048589-Rhynchostegium_serrulatum:0.0000022173,scaffold-WSPM-2047087-Loeskeobryum_brevirostre:0.0027435319)79:0.0000022789)68:0.0027465713,scaffold-VBMM-2011657-Claopodium_rostratum:0.0000024349)78:0.0027429456,scaffold-TMAJ-2184170-Neckera_douglasii:0.0000020256)98:0.0027643183)98:0.0027662007,scaffold-QKQO-2050773-Pseudotaxiphyllum_elegans:0.0000027821)100:0.0054703739,scaffold-ORKS-2059221-Philonotis_fontana:0.0030046503)100:0.0152452971)98:0.0114843359,(Physcomitrella_patens_A9SZK1:0.1108823943,scaffold-KEFD-2011459-Encalypta_streptocarpa:0.0016693667)100:0.0136161037)100:0.0580151293,scaffold-HRWG-2017103-Buxbaumia_aphylla:0.0759615968)99:0.0392990022,scaffold-WOGB-2016726-Andreaea_rupestris:0.0442500223)97:0.0150114410,(((scaffold-GOWD-2084040-Sphagnum_lescurii:0.0000023738,scaffold-RCBT-2017398-Sphagnum_palustre:0.0000023738)65:0.0000023739,scaffold-RCBT-2017399-Sphagnum_palustre:0.0000023738)68:0.0000027415,scaffold-UHLI-2022284-Sphagnum_recurvum:0.0028896261)100:0.0442780433)75:0.0060730388,scaffold-SKQD-2079904-Takakia_lepidozioides:0.0430801327)100:0.0443646871)29:0.0078589985)25:0.0047762368,((((Anthoceros_angustus_000386_locus_scaffold1_size3809330_2976331_2979083___len_1368:0.0074603618,(((Anthoceros_punctactus_evm.model.utg000039l.230.1_EVM_Apun_evm.TU.utg000039l.230___utg000039l_1003727-1006572___:0.0000000000,scaffold-TWUW-2049972-Anthoceros_agrestis-A:0.0000000000):0.0000023738,scaffold-BSNI-2008636-Anthoceros_agrestis-B:0.0000023738)100:0.0108564007,(scaffold-RXRQ-2005128-Phaeoceros_carolinianus-sporophyte:0.0000025046,scaffold-RXRQ-2005129-Phaeoceros_carolinianus-sporophyte:0.0000021184)100:0.0067630562)100:0.0101218409)98:0.0141417799,scaffold-ZFRE-2002395-Phaeoceros_carolinianus-sporophyte_1575:0.0206036262)100:0.0688598947,((scaffold-AKXB-2066231-Phaeomegaceros_coriaceus:0.0037176823,((scaffold-DXOU-2037782-Nothoceros_aenigmaticus:0.0051326119,scaffold-TCBC-2013109-Nothoceros_vincentianus:0.0183559851)100:0.0211711634,scaffold-UCRN-2052158-Megaceros_flagellaris:0.0298014172)100:0.0049653851)99:0.0237418162,(scaffold-FAJB-2055386-Paraphymatoceros_hallii:0.0070579779,((scaffold-RXRQ-2141186-Phaeoceros_carolinianus-sporophyte:0.0057106601,scaffold-WEEQ-2090412-Phaeoceros_carolinianus-gametophyte_1575:0.0028477000)99:0.0086597725,(scaffold-WCZB-2014255-Phaeoceros_carolinianus-gametophyte:0.0000023738,scaffold-ZFRE-2115119-Phaeoceros_carolinianus-sporophyte_1575:0.0000023738)85:0.0000019968)95:0.0086213502)100:0.0218145261)100:0.0458853344)97:0.0139861333,scaffold-ANON-2003258-Leiosporoceros_dussii-B:0.0478567271)100:0.0451253901)96:0.0218721196,(((((((Azolla_filiculoides_s0093.g043191:0.0778651096,Salvinia_cucullata_v1.1_s0054.g014294:0.0439646965)78:0.0019939145,Azolla_filiculoides_s0371.g067126:0.0225072627)91:0.0207233214,scaffold-WGTU-2012363-Leucostegia_immersa:0.0944012779)96:0.0101754368,((((scaffold-AFPO-2005230-Blechnum_spicant_gametophyte:0.0000023731,scaffold-URCP-2009029-Athyrium_filix-femina:0.0000021013)100:0.0027728613,((scaffold-FQGQ-2075011-Polystichum_acrostichoides:0.0112437772,scaffold-YQEC-2077251-Woodsia_ilvensis:0.0000025199)92:0.0027695385,((scaffold-LHLE-2011368-Cystopteris_fragilis-young_leaf_unfurling_fiddlehead__appeared_sterile:0.0000000000,scaffold-XXHP-2017852-Cystopteris_fragilis-fronds:0.0000000000):0.0000023738,scaffold-XWDM-2027425-Cystopteris_fragilis-2_samples_combined:0.0000023738)100:0.0140856055)33:0.0000029328)38:0.0000026995,((scaffold-RWYZ-2027194-Blechnum_spicant___Athyrium_sp.-2_samples_combined:0.0000023738,scaffold-VITX-2010208-Blechnum_spicant:0.0000023738)100:0.0085110255,scaffold-UFJN-2008297-Diplazium_wichurae:0.0057102515)100:0.0027238692)97:0.0034861752,((scaffold-GSXD-2017129-Myriopteris_rufa:0.0374266310,scaffold-OQWW-2020646-Davallia_fejeensis:0.0113411269)71:0.0056617206,scaffold-MTGC-2048149-Dennstaedtia_davallioides:0.0114035422)65:0.0048025633)100:0.0386410354)100:0.0490733862,scaffold-JVSZ-2132469-Equisetum_hyemale:0.1069160777)99:0.0115674603,((scaffold-DFHO-2002446-Danaea_nodosa:0.0104121348,scaffold-DFHO-2002447-Danaea_nodosa:0.0257613018)100:0.0261922986,scaffold-UGNK-2019409-Marattia_attenuata:0.0122145116)100:0.0271151202)99:0.0099144390,(scaffold-EEAQ-2088742-Sceptridium_dissectum:0.0186456124,scaffold-QHVS-2102965-Ophioglossum_petiolatum-B:0.0649672777)100:0.0287028201)97:0.0232326571)97:0.0329504594,((((Ginkgo_biloba_Gb_04570:0.0167805025,(scaffold-GNQG-2086871-Encephalartos_barteri:0.0071523058,scaffold-KAWQ-2056720-Stangeria_eriopus:0.0099561571)100:0.0196064632)96:0.0045255776,(Sequoiadendron_giganteum_SEGI_14102:0.0000023738,Sequoiadendron_giganteum_SEGI_25264:0.0000023738)100:0.6038613018)74:0.0083665680,(((Abies_alba_AALBA5B1090362P1_partial_cds:0.0000027079,(((((Abies_alba_AALBA5B204493P1:0.4693479644,Abies_alba_AALBA5B701012P1:0.0424762206)62:0.0298729274,scaffold-GAMH-2008233-Tsuga_heterophylla:0.0062011028)47:0.0023050626,Abies_alba_AALBA5B319731P1_partial_cds:0.0000023738)35:0.0000020980,((Pseudotsuga_menziesii_PSME_22861:0.1878086658,Pseudotsuga_menziesii_PSME_33505:0.1065707974)100:0.5547482162,scaffold-AQFM-2014355-Pseudolarix_amabilis:0.0000023833)91:0.0114549703)52:0.0056352144,(Abies_alba_AALBA5B307877P1:0.0000026876,(((Abies_alba_AALBA5B319731P2_partial_cds:0.0161838476,((Picea_lambertina_PILA_06709:0.0000021947,scaffold-IIOL-2079715-Pinus_parviflora:0.0027982076)100:0.0199304862,((Pseudotsuga_menziesii_PSME_43823:0.0084844488,(scaffold-IOVS-2008135-Pseudotsuga_wilsoniana:0.0000023738,scaffold-WVWN-2055068-Larix_speciosa:0.0056412152)68:0.0000021560)70:0.0056619670,((scaffold-DZQM-2055654-Pinus_radiata:0.0000000000,scaffold-MFTM-2083014-Pinus_jeffreyi:0.0000000000):0.0000024561,scaffold-JBND-2073108-Pinus_ponderosa:0.0000027355)98:0.0056455363)39:0.0000023422)32:0.0000011176)48:0.0028174365,scaffold-AWQB-2011882-Picea_engelmannii:0.0028194992)34:0.0025822525,scaffold-GGEA-2068251-Cedrus_libani:0.0059675619)6:0.0028463222)14:0.0000043901)6:0.0000028373)5:0.0000021552,Picea_taeda_PITA_41596:0.0000023738)90:0.0311601676,(((Sequoiadendron_giganteum_SEGI_17166:0.0134057884,(scaffold-BTTS-2079415-Austrotaxus_spicata:0.0000023738,scaffold-YLPM-2008660-Pseudotaxus_chienii:0.0000023738)100:0.0146239215)79:0.0048472038,((Sequoiadendron_giganteum_SEGI_41320:0.1306304987,scaffold-EFMS-2081484-Torreya_taxifolia:0.0024158258)82:0.0031664826,scaffold-IAJW-2020154-Amentotaxus_argotaenia:0.0055979068)91:0.0062373205)83:0.0143071279,scaffold-YFZK-2044917-Sciadopitys_verticillata:0.0188592425)77:0.0030906469)61:0.0038221297)74:0.0052067483,((scaffold-EGLZ-2039849-Prumnopitys_andina:0.0086263657,scaffold-KLGF-2094373-Sundacarpus_amarus:0.0000020104)89:0.0113434770,scaffold-JZVE-2006425-Parasitaxus_usta:0.0178044152)100:0.0272199771)81:0.0205683878)100:0.0612149518)100:0.0353540855,(((Brachypodium_distachyon_I1HDL2:0.0000020322,Brachypodium_distachyon_I1HDL4:0.0000023738)100:0.0247341166,Oryza_sativa_indica_B8AB16:0.0207454254)100:0.1164961751,(Brachypodium_distachyon_I1HN95:0.0356337079,Oryza_sativa_indica_B8AVD2:0.0323001443)100:0.1013000694)100:0.0312942960)100:0.0377155991);
