# Supplementary material for: Water‐related innovations in land plants evolved by different patterns of gene cooption and novelty
Source: New Phytol. 2022 Feb 8;235(2):732–42. doi: 10.1111/nph.17981 (PMC9303528; doi:10.1111/nph.17981)
Supplement: Supplementary file 3 — Dataset S3 Fasta alignments and phylogenetic trees. [file NPH-235-732-s005.zip › Supplementary_Data_3_fasta_alignments_trees/Roots/Primary_roots/ACS5(9)_Q37001_1_1kp.treefile]

(Acidimicrobiia_bacterium_NNC39624.1_aminotransferase_class_I_II-fold_pyridoxal_phosphate-dependent_enzyme:0.7924657607,(((((((((((((((((Arabidopsis_thaliana_Q43309_1-aminocyclopropane-1-carboxylate_synthase_4_ACS4:0.1557581528,(Arabidopsis_thaliana_Q9T065_1-aminocyclopropane-1-carboxylate_synthase_8_ACS8:0.0000019876,Arabidopsis_thaliana_Q56Y32_1-aminocyclopropane-1-carboxylate_synthase-like_protein:0.0000019876)100:0.0912425350)99:0.0397761548,(Arabidopsis_thaliana_Q37001_1-aminocyclopropane-1-carboxylate_synthase_5_ACS5:0.0501565152,Arabidopsis_thaliana_Q9M2Y8_1-aminocyclopropane-1-carboxylate_synthase_9_ACS9:0.0290354489)100:0.1235806182)100:0.0971361599,(Arabidopsis_thaliana_Q9S9U6_1-aminocyclopropane-1-carboxylate_synthase_11_ACS11:0.2569791529,(Brachypodium_distachyon_I1GNS2:0.0762691879,Oryza_sativa_indica_A2XLL2_1-aminocyclopropane-1-carboxylate_synthase_1_ACC1:0.0760037607)100:0.2419575824)100:0.0507921789)100:0.1054124341,Amborella_trichopoda_U5D729:0.1981545937)100:0.1841052163,(Ginkgo_biloba_Gb_12852:0.1614060242,(Pseudotsuga_menziesii_PSME_29727:0.2160965685,(Sequoiadendron_giganteum_SEGI_16589:0.1904054361,scaffold-JZVE-2005247-Parasitaxus_usta:0.2623764864)100:0.1149014837)100:0.0799440412)99:0.0410150091)98:0.0652297700,((((Arabidopsis_thaliana_Q9STR4_1-aminocyclopropane-1-carboxylate_synthase_7_ACS7:0.1927492378,(Brachypodium_distachyon_I1HCX1:0.1043599759,((Oryza_sativa_indica_A2Y1A3:0.1892521083,Oryza_sativa_indica_A2Y364:0.3904047657)80:0.0275604372,Oryza_sativa_indica_A2WLM2:0.0791990627)80:0.0400473430)100:0.2470669171)100:0.1035250480,Amborella_trichopoda_U5D524:0.1929269060)100:0.0793995177,(Amborella_trichopoda_W1NX61:0.0305777226,Amborella_trichopoda_W1NSX3:0.3408827255)100:0.4087588773)99:0.1036973212,(Picea_lambertina_PILA_18076:0.0598088189,Pseudotsuga_menziesii_PSME_36483:0.0548870540)100:0.1271253870)98:0.0727773849)88:0.0253027626,((((Arabidopsis_thaliana_Q9SAR0_1-aminocyclopropane-1-carboxylate_synthase_6_ACS6:0.3002505791,(Arabidopsis_thaliana_Q06402_1-aminocyclopropane-1-carboxylate_synthase_2_ACS2:0.2493539146,(Arabidopsis_thaliana_Q06429_1-aminocyclopropane-1-carboxylate_synthase-like_protein_1_ACS1:0.0000025734,Arabidopsis_thaliana_Q9LKV4:0.0564594001)100:0.1951682648)100:0.1206406264)97:0.0621761953,(Brachypodium_distachyon_I1J0V5:0.0817735297,Oryza_sativa_indica_A2XWP5:0.1095943265)100:0.2533223256)99:0.1371726617,Amborella_trichopoda_W1NL81:0.3367448985)100:0.2442483428,(((Ginkgo_biloba_Gb_28721:0.0135715989,(Ginkgo_biloba_Gb_22312:0.1203677730,Ginkgo_biloba_Gb_41627:0.0146177291)97:0.0084127341)99:0.0160808658,(Ginkgo_biloba_Gb_38570:0.1073069894,(Ginkgo_biloba_Gb_38571:0.0234266247,Ginkgo_biloba_Gb_38575:0.0541490240)100:0.0149505719)54:0.0089441577)100:0.1832314140,(((((((((((Picea_lambertina_PILA_06790:0.0564629324,Picea_taeda_PITA_07261:0.0567743984)100:0.0283955983,(Picea_lambertina_PILA_07025:0.0995700828,Picea_taeda_PITA_06909:0.1111587162)73:0.0085020559)73:0.0057719842,Picea_taeda_PITA_25042:0.0755603927)52:0.0064007534,Pseudotsuga_menziesii_PSME_42317:0.1177796183)37:0.0045278184,((Pseudotsuga_menziesii_PSME_37881:0.0623254846,Pseudotsuga_menziesii_PSME_38106:0.0857271566)86:0.0250149707,Pseudotsuga_menziesii_PSME_48872:0.0833337970)46:0.0155375874)29:0.0078724901,(Picea_taeda_PITA_08957:0.0940541583,Pseudotsuga_menziesii_PSME_26643:0.0765727353)64:0.0168799889)30:0.0044045060,((Pseudotsuga_menziesii_PSME_11824:0.0301206369,Pseudotsuga_menziesii_PSME_23591:0.0332832151)99:0.0085645999,Pseudotsuga_menziesii_PSME_41615:0.0644251566)100:0.0428742108)32:0.0110884446,Pseudotsuga_menziesii_PSME_32685:0.0682162417)69:0.0225934276,Pseudotsuga_menziesii_PSME_36679:0.0996196785)51:0.0151544758,(scaffold-WVWN-2004883-Larix_speciosa:0.0000019876,scaffold-WVWN-2004885-Larix_speciosa:0.0000019876)100:0.1267202010)100:0.1016491346,scaffold-YFZK-2010890-Sciadopitys_verticillata:0.3162861511)97:0.0662644521)51:0.0363476053)94:0.0212372772)100:0.3821181292,((((((Arabidopsis_thaliana_Q9LQ10_Probable_aminotransferase_ACS10:0.3631244612,(Arabidopsis_thaliana_Q8GYY0_Probable_aminotransferase_ACS12:0.0000019876,Arabidopsis_thaliana_Q570P9_ACS12:0.0000019876)100:0.4266993212)99:0.0319133154,(Brachypodium_distachyon_I1H189:0.0740367761,Oryza_sativa_indica_B8B2C1:0.0567972850)100:0.3077005763)100:0.0821714852,Amborella_trichopoda_U5DAG2:0.2550607865)100:0.2269802662,Ginkgo_biloba_Gb_22779:0.1294783625)97:0.0402806464,((scaffold-AQFM-2012947-Pseudolarix_amabilis:0.0503484427,scaffold-GGEA-2012485-Cedrus_libani:0.0587130048)100:0.1441452215,((((scaffold-EFMS-2016060-Torreya_taxifolia:0.0387416560,scaffold-IAJW-2150446-Amentotaxus_argotaenia:0.0267547133)100:0.0279698088,((scaffold-JDQB-2070693-Neocallitropsis_pancheri:0.0000019876,scaffold-RMMV-2056558-Callitris_macleayana:0.0180332598)100:0.0314726542,scaffold-YYPE-2069160-Austrocedrus_chilensis:0.0142983725)100:0.1922909780)79:0.0163970219,scaffold-WYAJ-2015795-Cephalotaxus_harringtonia-branch_apex_including_needles:0.0647875824)84:0.0322927853,(((scaffold-EGLZ-2000365-Prumnopitys_andina:0.0322394092,scaffold-ZQWM-2014236-Lagarostrobos_franklinii:0.0589863687)97:0.0149040675,scaffold-OWFC-2010307-Halocarpus_bidwillii:0.0544458742)99:0.0180656593,((scaffold-FMWZ-2057934-Dacrycarpus_compactus:0.0274913481,(scaffold-IZGN-2073604-Dacrydium_balansae:0.0137367057,(scaffold-PLYX-2083410-Falcatifolium_taxoides-2_samples_combined:0.0000019876,scaffold-QHBI-2058623-Falcatifolium_taxoides-A:0.0000023130)100:0.0037650273)100:0.0150216545)100:0.0129667294,scaffold-MHGD-2073592-Microcachrys_tetragona:0.0388556590)100:0.0417289445)100:0.1149938274)100:0.0507706417)100:0.0645386629)100:0.1687486806,(((((((Azolla_filiculoides_s0335.g065524:0.9100566857,Salvinia_cucullata_v1.1_s0014.g006400:0.1907256984)100:0.1038192975,((((scaffold-AFPO-2011520-Blechnum_spicant_gametophyte:0.0022505858,scaffold-RWYZ-2020097-Blechnum_spicant___Athyrium_sp.-2_samples_combined:0.0022505400)89:0.0000025245,scaffold-RWYZ-2020098-Blechnum_spicant___Athyrium_sp.-2_samples_combined:0.0044959124)100:0.0290936201,(((scaffold-HEGQ-2008868-Gymnocarpium_dryopteris:0.0256754441,(scaffold-LHLE-2003702-Cystopteris_fragilis-young_leaf_unfurling_fiddlehead__appeared_sterile:0.0044027104,scaffold-XWDM-2021941-Cystopteris_fragilis-2_samples_combined:0.0046321052)100:0.0301208336)100:0.0231955917,scaffold-OCZL-2059053-Homalosorus_pycnocarpos:0.0313351626)56:0.0035667412,(scaffold-KJZG-2012929-Asplenium_platyneuron:0.1325009822,scaffold-VITX-2099087-Blechnum_spicant:0.0304053731)93:0.0100605707)53:0.0035601681)100:0.0281945763,scaffold-ORJE-2009122-Phymatosorus_grossus:0.0883171677)100:0.0907151887)99:0.0305464504,scaffold-EWXK-2018575-Thyrsopteris_elegans:0.0695744030)100:0.0904256067,(scaffold-MEKP-2011390-Dipteris_conjugata:0.1256806222,scaffold-PBUU-2013510-Lygodium_japonicum:0.1900486903)82:0.0243395224)100:0.0788357707,(scaffold-RFMZ-2050241-Osmundastrum_cinnamomeum-B:0.0324485844,scaffold-VIBO-2003432-Osmunda_javanica:0.0255043929)100:0.0735167578)100:0.1053512469,scaffold-EEAQ-2018221-Sceptridium_dissectum:0.2313404824)99:0.0571937982,(scaffold-DFHO-2008513-Danaea_nodosa:0.0781614540,scaffold-NHCM-2012421-Angiopteris_evecta:0.0540226401)100:0.1851196801)100:0.1143381544)95:0.0725498827)99:0.0926103964,((((((Marchantia_polymorpha_A0A176W4Y2:0.0568933651,scaffold-JPYU-2008575-Marchantia_polymorpha:0.0168376738)100:0.0773503213,((scaffold-HMHL-2004669-Marchantia_paleacea-non_mycorrizal:0.0000019876,(scaffold-HMHL-2004670-Marchantia_paleacea-non_mycorrizal:0.0000019876,(scaffold-IHWO-2004325-Marchantia_paleacea-mycorrizal:0.0000019876,scaffold-LFVP-2012340-Marchantia_paleacea-2_samples_combined:0.0000019876)99:0.0000024433)49:0.0000026880)96:0.0141434840,(scaffold-IHWO-2004324-Marchantia_paleacea-mycorrizal:0.0000019876,scaffold-LFVP-2012341-Marchantia_paleacea-2_samples_combined:0.0000019876)65:0.0000023236)99:0.0327058974)100:0.1311108794,(scaffold-ILBQ-2045136-Conocephalum_conicum:0.1099538133,(scaffold-WJLO-2003227-Ricciocarpos_natans:0.0000022356,scaffold-WJLO-2003228-Ricciocarpos_natans:0.0140896255)100:0.1061618362)100:0.0806779335)100:0.1862027643,((((scaffold-BNCU-2019035-Radula_lindenbergiana:0.4085087920,((scaffold-IRBN-2163948-Scapania_nemorosa:0.0645804206,scaffold-OFTV-2134012-Barbilophozia_barbata:0.0219484257)100:0.0261863854,scaffold-YBQN-2017543-Odontoschisma_prostratum:0.0754795216)100:0.0824624834)92:0.0417939118,scaffold-UUHD-2017830-Porella_pinnata:0.1218470261)92:0.0396107090,((scaffold-JHFI-2004171-Pellia_neesiana:0.0000024018,scaffold-JHFI-2004172-Pellia_neesiana:0.0029569371)100:0.0337490458,scaffold-PIUF-2015666-Pellia_sp.__cf_epiphylla__L.__Corda_:0.0434527998)100:0.1477631789)86:0.0244839885,scaffold-YFGP-2008913-Pallavicinia_lyellii:0.2604851552)98:0.0637488675)95:0.0706072089,(((((((Anthoceros_agrestis_BONN_evm.model.Sc2ySwM_228.5640.1_._AagrBONN_evm.TU.Sc2ySwM_228.5640___Sc2ySwM_228_24811829-24813666___:0.0000019876,Anthoceros_agrestis_BONN_evm.model.Sc2ySwM_228.5640.2_._AagrBONN_evm.TU.Sc2ySwM_228.5640___Sc2ySwM_228_24811829-24813666___:0.0000019876)98:0.0000024102,scaffold-TWUW-2052028-Anthoceros_agrestis-A:0.0000019876)45:0.0000019875,scaffold-BSNI-2052449-Anthoceros_agrestis-B:0.0000019876)99:0.0115480434,(Anthoceros_punctactus_evm.model.utg000135l.208.1_EVM_Apun_evm.TU.utg000135l.208___utg000135l_1126954-1128720___:0.0874384762,scaffold-RXRQ-2023105-Phaeoceros_carolinianus-sporophyte:0.0043410727)85:0.0022120592)99:0.0129490237,Anthoceros_angustus_003578_locus_scaffold10_size2137594_853265_855113_-_len_1515:0.0058314483)100:0.0117169699,scaffold-ZFRE-2117969-Phaeoceros_carolinianus-sporophyte_1575:0.0277642579)100:0.0872384541,(((scaffold-AKXB-2011608-Phaeomegaceros_coriaceus:0.0192670718,scaffold-UCRN-2010420-Megaceros_flagellaris:0.0675333001)100:0.0882151118,(scaffold-FAJB-2012220-Paraphymatoceros_hallii:0.0318720409,((scaffold-RXRQ-2024499-Phaeoceros_carolinianus-sporophyte:0.0027267558,scaffold-WEEQ-2014436-Phaeoceros_carolinianus-gametophyte_1575:0.0022691744)99:0.0022690979,(scaffold-WCZB-2016413-Phaeoceros_carolinianus-gametophyte:0.0045669481,scaffold-ZFRE-2115919-Phaeoceros_carolinianus-sporophyte_1575:0.0022740000)83:0.0000026477)99:0.0236029791)99:0.0400013244)100:0.0846213655,scaffold-ANON-2007967-Leiosporoceros_dussii-B:0.1105240215)94:0.0452599074)100:0.2444521605)100:0.2736473779,(((((Physcomitrella_patens_A9TI27_AtACS-like_ACC_synthase_ACL2:0.1162846873,(((scaffold-ABCD-2011936-Racomitrium_elongatum:0.0049100557,scaffold-RDOO-2118197-Racomitrium_varium:0.0098784414)100:0.0632628248,(scaffold-GRKU-2016331-Syntrichia_princeps:0.1847891116,scaffold-NGTD-2003457-Dicranum_scoparium:0.0599229887)100:0.0192302541)100:0.0310931315,scaffold-BPSG-2007973-Scouleria_aquatica:0.0576863148)100:0.0385830473)99:0.0191632347,(((((((Fontinalis_antipyretica_07008-RA___mRNA___locus_141169_46188_48222____translate_table__standard_:0.0633456454,scaffold-IGUH-2167269-Leucodon_julaceus:0.0317404003)88:0.0019456158,(scaffold-QKQO-2002928-Pseudotaxiphyllum_elegans:0.0228698193,(scaffold-TAVP-2009781-Calliergon_cordifolium:0.0000019876,scaffold-TAVP-2009782-Calliergon_cordifolium:0.0000027501)100:0.0338679468)93:0.0055659806)85:0.0000029987,(scaffold-JADL-2048567-Rhynchostegium_serrulatum:0.0309829197,(scaffold-QMWB-2008312-Anomodon_attenuatus:0.0121040531,scaffold-TMAJ-2024450-Neckera_douglasii:0.0297648235)100:0.0125244531)92:0.0021060100)92:0.0047107446,Pleurozium_schreberi_augustus_masked-scaffold_123-processed-gene-0.37-mRNA-1_gene_augustus_masked-scaffold_123-processed-gene-0.37_name_augustus_masked-scaffold_123-processed-gene-0.37_seq_id_scaffold_123_type_cds:0.0359453431)100:0.0314965018,(scaffold-CMEQ-2016660-Orthotrichum_lyellii:0.0733429893,scaffold-WNGH-2015207-Aulacomnium_heterostichum:0.0552895291)63:0.0042916831)82:0.0154064105,scaffold-BGXB-2010019-Plagiomnium_insigne:0.0737540488)100:0.0235329807,scaffold-YWNF-2049474-Hedwigia_ciliata:0.0838799273)100:0.0397306073)100:0.1800263340,scaffold-HVBQ-2012539-Tetraphis_pellucida:0.2706108388)100:0.0855797438,(scaffold-WOGB-2006650-Andreaea_rupestris:0.0031454844,scaffold-WOGB-2006651-Andreaea_rupestris:0.0000023220)100:0.1802906099)100:0.1447682635,scaffold-SKQD-2012753-Takakia_lepidozioides:0.1797013892)100:0.3557303134)98:0.0820937138)62:0.0323616006,(((((Selaginella_moellendorffii_D8QN04_1-aminocyclopropane-1-carboxylate_synthase:0.0141064776,(Selaginella_moellendorffii_D8R782_1-aminocyclopropane-1-carboxylate_synthase:0.0024440225,scaffold-ZZOL-2002999-Selaginella_stauntoniana:0.0098544556)100:0.0082786076)100:0.0872309081,(scaffold-ABIJ-2001289-Selaginella_lepidophylla:0.0177294612,scaffold-LGDQ-2010840-Selaginella_apoda:0.1247431295)100:0.1569370996)100:0.2156957382,scaffold-KJYC-2048296-Selaginella_willdenowii:0.3492095409)96:0.0596514893,(((scaffold-JKAA-2007421-Selaginella_wallacei:0.0000027529,scaffold-JKAA-2007422-Selaginella_wallacei:0.0069962148)100:0.0388905809,scaffold-ZYCD-2001980-Selaginella_acanthonota:0.0412341299)100:0.1564192226,scaffold-ZFGK-2003441-Selaginella_kraussiana:0.2086645918)100:0.1576812579)100:0.2122522587,((((scaffold-CBAE-2013843-Huperzia_myrsinites:0.1032638168,(scaffold-GKAG-2097839-Huperzia_lucidula:0.0083190556,(scaffold-NYBX-2014021-Huperzia_selago-A:0.0027163839,scaffold-YHZW-2037806-Huperzia_selago-2_samples_combined:0.0000019876)100:0.0025090220)100:0.0034571727)100:0.0461803955,scaffold-ZZEI-2017395-Phylloglossum_drummondii:0.1644480137)100:0.1951307945,(((scaffold-ENQF-2012693-Lycopodium_annotinum:0.0644712270,(scaffold-PQTO-2080755-Lycopodium_deuterodensum:0.0838628786,scaffold-XNXF-2070236-Dendrolycopodium_obscurum:0.1019350329)100:0.0139448284)100:0.0098640810,scaffold-WAFT-2002149-Diphasiastrum_digitatum:0.0695162949)100:0.0867424535,scaffold-ULKT-2021067-Lycopodiella_appressa:0.2742700642)98:0.0514987746)100:0.2529956632,scaffold-PKOX-2013219-Isoetes_tegetiformans:0.5590389507)79:0.0480195059)64:0.0597142225)89:0.1518163147,scaffold-JOJQ-2039048-Cylindrocystis_cushleckae:0.6123152943)99:0.1193943142,scaffold-QPDY-2005590-Coleochaete_irregularis:0.7650713339)99:0.1904306598,(scaffold-FFGR-2047885-Netrium_digitus:0.6906954565,((scaffold-HKZW-2012808-Mesotaenium_caldariorum:0.0000019876,scaffold-HKZW-2012809-Mesotaenium_caldariorum:0.0000019876)100:0.4426717731,scaffold-JOJQ-2040454-Cylindrocystis_cushleckae:0.4291811455)100:0.1689890837)100:0.1946143734)95:0.0798509931,Klebsormidium_flaccidum_A0A1Y1IDW3_1-amino-cyclopropane-1-carboxylate_synthase:0.8067680376)98:0.2161570945,Cyanophora_paradoxa_ConsensusfromContig9126:1.6882540520)75:0.2247343345,(((((((((Marchantia_polymorpha_A0A176WRW7:0.1951555218,(Azolla_filiculoides_s0087.g042418:0.0629005349,Salvinia_cucullata_v1.1_s0086.g018403:0.0746334749)100:0.1828308164)83:0.0429467581,(((((Anthoceros_agrestis_BONN_evm.model.Sc2ySwM_344.2648.2_._AagrBONN_evm.TU.Sc2ySwM_344.2648___Sc2ySwM_344_11223970-11225343_-_:0.0000019876,Anthoceros_agrestis_BONN_evm.model.Sc2ySwM_344.2648.1_._AagrBONN_evm.TU.Sc2ySwM_344.2648___Sc2ySwM_344_11223970-11225343_-_:0.0000019876)90:0.0000022829,((Anthoceros_punctactus_evm.model.utg000093l.149.1_EVM_Apun_evm.TU.utg000093l.149___utg000093l_744820-746193_-_:0.0000022044,scaffold-TWUW-2049732-Anthoceros_agrestis-A:0.0000019876)49:0.0000021434,scaffold-BSNI-2050167-Anthoceros_agrestis-B:0.0000019876)97:0.0025770995)98:0.0025795475,scaffold-RXRQ-2138326-Phaeoceros_carolinianus-sporophyte:0.0000026095)99:0.0023262837,Anthoceros_angustus_000222_locus_scaffold1_size3809330_1749063_1750436___len_1374:0.0054267338)100:0.0514858581,((scaffold-AKXB-2004432-Phaeomegaceros_coriaceus:0.0000022375,scaffold-AKXB-2004433-Phaeomegaceros_coriaceus:0.0000028563)87:0.0000022792,((scaffold-DXOU-2000079-Nothoceros_aenigmaticus:0.0000029630,scaffold-DXOU-2000080-Nothoceros_aenigmaticus:0.0000021730)100:0.0169522604,scaffold-UCRN-2007833-Megaceros_flagellaris:0.0067566010)98:0.0034095078)100:0.0607623906)100:0.1094794090)84:0.0223728031,Selaginella_moellendorffii_D8RE86_1-aminocyclopropane-1-carboxylate_synthase:0.2219837156)79:0.0227689770,((Physcomitrella_patens_A9S408:0.6118536152,(Fontinalis_antipyretica_08444-RA___mRNA___locus_178153_18434_22856____translate_table__standard_:0.0272521069,Pleurozium_schreberi_maker-scaffold_3312-augustus-gene-0.14-mRNA-1_gene_maker-scaffold_3312-augustus-gene-0.14_name_maker-scaffold_3312-augustus-gene-0.14_seq_id_scaffold_3312_type_cds:0.0086018242)88:0.0044183248)99:0.0233770415,Physcomitrella_patens_A9TYT5_AtACS-like_ACC_synthase_ACL1:0.0938965628)100:0.1138514196)100:0.0473077002,scaffold-JOJQ-2040158-Cylindrocystis_cushleckae:0.1513163261)61:0.0156118786,scaffold-WSJO-2008933-Mesotaenium_braunii:0.2104414841)31:0.0269317679,scaffold-YOXI-2054954-Cylindrocystis_brebissonii-M2213:0.1570593830)56:0.0711073724,scaffold-FFGR-2014181-Netrium_digitus:0.1563365688)57:0.0465226683,(scaffold-GYRP-2020444-Euastrum_affine:0.0922689111,scaffold-RPRU-2013261-Staurodesmus_omearii:0.0835354628)100:0.0939292183)100:0.8704467641)46:0.0814890716,(Bathycoccus_prasinos_K8E8P8_1-aminocyclopropane-1-carboxylate_synthase:1.1728161571,Cyanophora_paradoxa_ConsensusfromContig9229:1.2517547076)43:0.1735047189)94:0.2357129915,Cyanidioschyzon_merolae_M1V7C7_1-aminocyclopropane-1-carboxylate_synthase:1.0106186315);
