# Supplementary material for: Water‐related innovations in land plants evolved by different patterns of gene cooption and novelty
Source: New Phytol. 2022 Feb 8;235(2):732–42. doi: 10.1111/nph.17981 (PMC9303528; doi:10.1111/nph.17981)
Supplement: Supplementary file 3 — Dataset S3 Fasta alignments and phylogenetic trees. [file NPH-235-732-s005.zip › Supplementary_Data_3_fasta_alignments_trees/Roots/Primary_roots/AHK3_AHK4_Q9C5U0_1_1kp.fasta]

>Arabidopsis_thaliana_Q9C5U2_Histidine_kinase_2_AHK2
MSITCELLNLTSKKAKKSSSSDKKWLKKPLFFLILCGSLVIVLVMFLRLGRSQKEETDSCNGEEKVLYRHQNVTRSEIHDLVSLFSDSDQVTSFECHKESSPGMWTNYGITCSLSVRSDKQETRGLPWNLGLGHSISSTSCMCGNLEPILQQPENLEEENHEEGLEQGLSSYLRNAWWCLILGVLVCHKIYVSHSKARGERKEKVHLQEALAPKKQQQRAQTSSRGAGRWRKNILLLGILGGVSFSVWWFWDTNEEIIMKRRETLANMCDERARVLQDQFNVSLNHVHALSILVSTFHHGKIPSAIDQRTFEEYTERTNFERPLTSGVAYALKVPHSEREKFEKEHGWAIKKMETEDQTVVQDCVPENFDPAPIQDEYAPVIFAQETVSHIVSVDMMSGEEDRENILRARASGKGVLTSPFKLLKSNHLGVVLTFAVYDTSLPPDATEEQRVEATIGYLGASYDMPSLVEKLLHQLASKQTIAVDVYDTTNTSGLIKMYGSEIGDISEQHISSLDFGDPSRNHEMHCRFKHKLPIPWTAITPSILVLVITFLVGYILYEAINRIATVEEDCQKMRELKARAEAADIAKSQFLATVSHEIRTPMNGVLGMLKMLMDTDLDAKQMDYAQTAHGSGKDLTSLINEVLDQAKIESGRLELENVPFDMRFILDNVSSLLSGKANEKGIELAVYVSSQVPDVVVGDPSRFRQIITNLVGNSIKFTQERGHIFISVHLADEVKEPLTIEDAVLKQRLALGCSESGETVSGFPAVNAWGSWKNFKTCYSTESQNSDQIKLLVTVEDTGVGIPVDAQGRIFTPFMQADSSTSRTYGGTGIGLSISKRLVELMQGEMGFVSEPGIGSTFSFTGVFGKAETNTSITKLERFDLAIQEFTGLRALVIDNRNIRAEVTRYELRRLGISADIVSSLRMACTCCISKLENLAMILIDKDAWNKEEFSVLDELFTRSKVTFTRVPKIFLLATSATLTERSEMKSTGLIDEVVIKPLRMSVLICCLQETLVNGKKRQPNRQRRNLGHLLREKQILVVDDNLVNRRVAEGALKKYGAIVTCVESGKAALAMLKPPHNFDACFMDLQMPEMDGFEATRRVRELEREINKKIASGEVSAEMFCKFSSWHVPILAMTADVIQATHEECMKCGMDGYVSKPFEEEVLYTAVARFFEPC
>Arabidopsis_thaliana_Q9C5U0_Histidine_kinase_4_AHK4
MRRDFVYNNNAMFNPLTTHYSSDMNWALNNHQEEEEEPRRIEISDSESLENLKSSDFYQLGGGGALNSSEKPRKIDFWRSGLMGFAKMQQQQQLQHSVAVKMNNNNNNDLMGNKKGSTFIQEHRALLPKALILWIIIVGFISSGIYQWMDDANKIRREEVLVSMCDQRARMLQDQFSVSVNHVHALAILVSTFHYHKNPSAIDQETFAEYTARTAFERPLLSGVAYAEKVVNFEREMFERQHNWVIKTMDRGEPSPVRDEYAPVIFSQDSVSYLESLDMMSGEEDRENILRARETGKAVLTSPFRLLETHHLGVVLTFPVYKSSLPENPTVEERIAATAGYLGGAFDVESLVENLLGQLAGNQAIVVHVYDITNASDPLVMYGNQDEEADRSLSHESKLDFGDPFRKHKMICRYHQKAPIPLNVLTTVPLFFAIGFLVGYILYGAAMHIVKVEDDFHEMQELKVRAEAADVAKSQFLATVSHEIRTPMNGILGMLAMLLDTELSSTQRDYAQTAQVCGKALIALINEVLDRAKIEAGKLELESVPFDIRSILDDVLSLFSEESRNKSIELAVFVSDKVPEIVKGDSGRFRQIIINLVGNSVKFTEKGHIFVKVHLAEQSKDESEPKNALNGGVSEEMIVVSKQSSYNTLSGYEAADGRNSWDSFKHLVSEEQSLSEFDISSNVRLMVSIEDTGIGIPLVAQGRVFMPFMQADSSTSRNYGGTGIGLSISKCLVELMRGQINFISRPHIGSTFWFTAVLEKCDKCSAINHMKKPNVEHLPSTFKGMKAIVVDAKPVRAAVTRYHMKRLGINVDVVTSLKTAVVAAAAFERNGSPLPTKPQLDMILVEKDSWISTEDNDSEIRLLNSRTNGNVHHKSPKLALFATNITNSEFDRAKSAGFADTVIMKPLRASMIGACLQQVLELRKTRQQHPEGSSPATLKSLLTGKKILVVDDNIVNRRVAAGALKKFGAEVVCAESGQVALGLLQIPHTFDACFMDIQMPQMDGFEATRQIRMMEKETKEKTNLEWHLPILAMTADVIHATYEECLKSGMDGYVSKPFEEENLYKSVAKSFKPNPISPSS
>Arabidopsis_thaliana_Q9C5U1_Histidine_kinase_3_AHK3
MSLFHVLGFGVKIGHLFWMLCCWFVSWFVDNGIEDKSGLLVGSVGDLEKTKMTTLKKKNKMWFWNKISSSGLKIPSFSYQFLGSVKFNKAWWRKLVVVWVVFWVLVSIWTFWYFSSQAMEKRKETLASMCDERARMLQDQFNVSMNHVQAMSILISTFHHGKIPSAIDQRTFSEYTDRTSFERPLTSGVAYAMRVLHSEREEFERQQGWTIRKMYSLEQNPVHKDDYDLEALEPSPVQEEYAPVIFAQDTVSHVVSLDMLSGKEDRENVLRARSSGKGVLTAPFPLIKTNRLGVILTFAVYKRDLPSNATPKERIEATNGYLGGVFDIESLVENLLQQLASKQTILVNVYDITNHSQPISMYGTNVSADGLERVSPLIFGDPLRKHEMRCRFKQKPPWPVLSMVTSFGILVIALLVAHIIHATVSRIHKVEEDCDKMKQLKKKAEAADVAKSQFLATVSHEIRTPMNGVLGMLHMLMDTELDVTQQDYVRTAQASGKALVSLINEVLDQAKIESGKLELEEVRFDLRGILDDVLSLFSSKSQQKGVELAVYISDRVPDMLIGDPGRFRQILTNLMGNSIKFTEKGHIFVTVHLVDELFESIDGETASSPESTLSGLPVADRQRSWENFKAFSSNGHRSFEPSPPDINLIVSVEDTGVGIPVEAQSRIFTPFMQVGPSISRTHGGTGIGLSISKCLVGLMKGEIGFSSTPKVGSTFTFTAVFSNGMQPAERKNDNNQPIFSEFRGMKAVVVDHRPARAKVSWYHFQRLGIRVEVVPRVEQALHYLKIGTTTVNMILIEQEIWNREADDFIKKLQKDPLFLSPKLILLANSVESSISEALCTGIDPPIVIVKPLRASMLAATLQRGLGIGIREPPQHKGPPALILRNLLLGRKILIVDDNNVNLRVAAGALKKYGADVVCAESGIKAISLLKPPHEFDACFMDIQMPEMDGFEATRRIRDMEEEMNKRIKNGEALIVENGNKTSWHLPVLAMTADVIQATHEECLKCGMDGYVSKPFEAEQLYREVSRFFNSPSDTES


>Amborella_trichopoda_W1PSE7
MVVGPGRNGCELQRNGKTGDFYQWKDGIQSKATATSVTAWLFLHMKSNIHSRNEETLASMCDERARMLQDQFNVSMNHVHALAILVSTFHHGKNPSAIDQKTFAEYTARTAFERPLTSGVAYALKVLHSEREEFEKQHGWTIKKMETQDQSPVQDEYFPEMLQPSPVQDEYAPVIFSQDTVSHIVSIDMMSGKEDRENILRARTSAKGVLTSPFKLLKSNHLGVVLTFAVYNKDLPSTATPEERIQATQGYLGASFDVPSLVDKLLQQLASKQTIVVNVYDTTNASAPINMYGPNVTDTGLFHFSNLDFGDPFRKHEMHCRFKQKVPLPWSAITTSLGVLVIVLLVGHIFHAAINRIAKVENDYRKMMELKVRAEAADVAKSQFLATVSHEIRTPMNGVLGMLQMLMDTNLDATQQDYAVTAQESGKALIALINEVLDQAKIESGKLELENVPFDLRSVLDMVVSLFSEKSQDKGIELAVYISDRVPEILIGDSGRFSQIITNLVGNSIKFTEVGHIFVSVHLVEEVKCSRDSNGEDPKEPLETPIKNGMKETYNTLSGTCVVNRLKSFENFKLLNGGSNLQSTEASNTINLLVTVEDTGVGIPEDAQSRIFMPFVQADSSTSRTYGGTGIGLSISKRLVGLMGGEIGFVSEPGIGSTFAFTASFTRGQSIPPEMKRHQSDPMTTDFRGRHGVVVDGRNVRAEVTKYHLQRLGIQVEVATDVNTALSYICRPPNSSSTKPVDMVLVDKEAWGPGSGLAFPRPLKELKQNGRSNSTIAPPKMFLLANSMTNPELEQAKSVGYVDTVIMKPLRVSMIAACLQEALGMGKKTKKGHELQSLLCDKRILVVDDNAVNRKVAAGALKKYGAIVECKDSGKAALSMLHPPHEFDACFMDVQMPEMDGFDATRQIRLVEEQVNERIKSGEVSVEVYRGVAHWHVPILAMTADVIQATHEQCVRCGMDDYVSKPFEQEQLYSAVAQFFDPKPNPKQRSNHKSLTDTGDNHVS
>Amborella_trichopoda_W1PQ59
MSYLGLLDLDLKLPSWYSRTWRWVLLDFTMNFLIEAEIVEPKAGYLGGSVNSGLKWWGKFTGGCLKSYSHQKTSSSSSSKVGGTWRNKLLILWLIGGLLGSICVFWYLHGQSVGRRREMLASMCDERARMLQDQFNVSLNHVRALAILVSTFHHEKNPSAIDQRTFAEYTERTAFERPLTSGVAYAVKVLHSDRERFERQQGWVIKRMDAQDQAPVPDDEYFTEKQQPSPVQDEYAPVIFAQNTVSHIVSLDMMSGKEDRENVLRARASGKGVLTSPFRLLKSMRLGVVLTFAVYKKHLPSDATPMERIHATEGYLGGAFDVGSLVEKLLQQLSSKQTIIVNVYDTTNASAPISMYGSENPDMVDDSMHHVSNLNFGDPIRNHEMHCRFKHKAPFPYLAITTSVGVLVIAFLVGHIFQAAVNRIAEVEHDYQEMMELKMRAEAADVAKSQFLATVSHEIRTPMNGVLGMLQMLLDTELDVTQQDYAKTAQGSGKALINLINEVLDQAKIESGKLELEAVQFDVRAVLDDILSLFAGKSQDKGIELAVYVSDQVPDILIGDPGRFRQIITNLVGNSVKFTAKGHIFVSLHLVEEVESLMEISTEAAPNILSGPIKNGLINLYNTLSGYPIADKRRSWENFKAFNREGCLSPKTCSQSSFDSINLLITVEDTGVGIPKEAQARVFTPFMQADSSTSRTYGGTGIGLSISKCLVELMNGEIGFVSEPNIGSCFSFTAVFTRGKSASNGFKGYKPNQSDLGIFELKGMRALVVDPRPVRAKVTKYHLERLGLQVEIATDFGQALFTLTNGSRPFEMVLVDKEAWLHGSNVSRLLPRKNGSPHVPKLFLLATSMSPTEISSAKSAGCAETVIVKPLRASMLVASLQRGMGYGSKRNNLSQGLAISSLKSLLQGKKILVVDDNLVNLRVAAGALKKYGASVACASSGKAALLMLKPPHDFNACFMDVQMPEMDGFEATRRIRDMEHELNDKIEHGEALPDANGNVRRWHIPILAMTADVIQATQEACSSSEILLINVNVQNKDSSNQCHNKWLKKAQFWPGGSRIVLALPVQFLNVKLQLYDTNDGGSGLIGNYAGTNSIVQSYFLE

>Brachypodium_distachyon_I1GNZ3
MGGGGGGEAAAATTAVVEEDGEAGKGKKGWRAKVKLSRVLVVLWVVAASALWLGLHWRFRRAALRKAEEGIVCMCEERARMLQDQFAVSVNHVHALAILVATFHYEKQPPALDQDTFADYTARTSFERPLLSGVAYAQRVMNADRESFERQQGWIIKTMKHEPSPVQDEYAPVIYSQETVSYIEGLDMMSGEEDRENILRSRATGKAVLTRPFRLMSNHLGVVLTFPVYLVDLPPDAKVEDRVAATAGYLGGAFDVESLVENLLRQLAGNQELVVNVYDVTNHSNPLVMYGSEVPLGAPSPSHICMLDFGDPFRKHHMICRYRNKHHVPWSAITTPSGVFVICMLVGYIIYAAWTHYDNVKEDCRKMEALKKRAEAADVAKSQFLATVSHEIRTPMNGVLGMLDMLLDTELKSTQRDYAQTAQVCGKALISLINEVLDRAKIEARKLELESVPFDLRSILDDVVSLFSSKSSEKGIELAVYVSERVPELLLGDPGRFRQIITNLVGNSIKFTERGHIFVQVHLADHSNLATEAKVEPVVNGINGHKDETSTISSSVSHNTLSGFEAADSRNSWENFKLLLSYETNEMPYGSESDKVTLVVSVEDTGIGIPIHAQDRVFTPFMQADSSTSRNYGGTGIGLSISQCLVELMGGQINFVSRPQVGSTFTFTAVLQRCERNAISVSKSALLHPLPSSFKGLSSLLVDKRPVRATVTKYHLQRLGIASKSVGTIELALGALSGRNGSLLTSMPRKQISMLLIESDSWGLKMDVPLHTRLLEMKQNGSETVFPPVILLASAESDKMKAKYAVDSVITKPLKASTLAACLFQALGISITQAHREKHHDSSPLHGLLLGKNILVVDDNKVNLRVAAGTLKKYGAKVECVESGKDALALLQVPHKFDLCLMDIQMPEMDGFEATRQIRAMEAKAHDQEDDAYNSEADSTAKRAEWHLPVLAMTADVIQATHEECTKFGMDGYVSKPFEEKQLFQAVEKFLGPSISS
>Brachypodium_distachyon_I1HUP8
MTGARLARGGGGAAGTTTMEAEKGGGAGIGVGFLGMGLYRLRLLPLPPLPEKLSSAKTLRSHVYANYLGSRPVRERWWRWLLLLWVLGWTLASCWIFYYENSQAVEKRRESLASMCDERARMLQDQFNVSMNHLQALAILVSTFHHAQTPSAINQATFARYAERTAFERPLTSGVAYAVRVTHGERDQFERQQGWSIKKMYSSKKKSPGPGPGDAATAEIREPAEEYAPVIFAQDAYKHVLSFDMLSGDDDRENILRARESGKGVLTAPFKLLNNRLGVISTYTVYKSEFPAYARPQERIQAAIGYLGGIFDIEALVDKLLHQLAGKQSIMVNVYDTTNEKPISMYGSNDTGGGMYHNSTLNFGDPSRRHEMHCRFMQKPPLPWLAITSSLGTLVIALLTGYIFHATVHRIAKVEDDYQNMMELKKRAEAADIAKSQFLATVSHEIRTPMNGVLGMLQMLMDTDLDTTQQDFVRTAQASGKALVSLINEVLDQAKIESGKLELEAVPFDLRIVCDDILSLFCGKAQEKGLEQLAVYVSDQVPQTLIGDPGRMRQIITNLMSNSIKFTERGHIYLTVHVVEEVMGCLEVKTGTHYTNTLSGYPVANRRRSWESFRLFDMDLHSSEMPFTPVTPDTIRLIISVEDTGAGIPFEAQYRIFTPYMQVGPSIARIHGGTGIGLSISKCLVHLMKGEIGFVSKPHVGSTFSFTAVLTRAQSNGNLNKSSGFKGINALVVDHRPVRAKVAKYHLQRLGVQTELTTDVNQIIPKLNCGPLAAKLVLVDKETWLKESHSMPHLVSKLRNKDQADPPKFFLLENPTSSIKSSSHISSEHNLNVIKKPLRASMLQVSLRQALGGVDKVHCKNGVVGNSTLGSLLHKKQIIVVDDNAVNLKVAAGALKKYGAVVTCADSGKKAIAYLSPPHIFDACFMDIQMPEMDGFQATKEIRKMESKLNEKIESGDVPPECVNVRRWRTPILAMTADVIQATYEECLKCEMDGYVSKPFEGEQLYREVTRFFQNHDQVQ

>Brachypodium_distachyon_I1IFH1
MGKKYAARRGWRRLAAVAWVLLAVACSAALHWQLRWETMERAEQRLVSMCEERARMLQEQFGVTVNHVHALAILISTFHFEKNPSAIDQDTFAKYTARTSFERPLLNGVAYAQRIFPHEKETFERQHGWNMKTMNQEAAPLQDEYAPVIFSQDTVSYLARMDMYSGEEDRENILRARATGKPVLTNPFRLLGSNHLGVVLTFAVYRPDLAADASVEERVEATAGYLGGAFDVESLVENLLSKLAGNQDILVNVYDVTNSSEPMAMYGPQSPDGKVGLLHVSMLDFGDPFRRHEMRCRYRQKPPMPWSAITNPLGAFVIWMLVGYIICAAWSRYDKVTEDCRKMEELKTQAEAADVAKSQFLATVSHEIRTPMNGVLGMLDMLLGTDLTMTQKDFAQTAQMCGRALITLINDVLDRAKIEAGRLELEAVPFDLRSLMDDVISLFSSKSREKCIELAVFVCDDVPKLVVGDPWRFRQILTNLVGNAVKFTDRGHVFVRVCLAENSNVEANQVLNVTLNGKDGKVESTANGALNTLSGFQAADERNSWEYFKLLLSDKESLSNELEGEKSNQNDSDHVTLMISIEDTGVGIPLHAQDRVFTPFMQADSSTSRNYGGTGIGLSISKCLAGLMGGQISFTSRPSIGSTFTFSAVVKRSCKDTSSDSKRSLSETLPTAFSGMKAILVDGRAVRSAVTRYHLNRLGIIVQVVNNMSVGIQAFSGQNGAAEPREKPSILFIENDTWRPETDIQLLNRLHKPRMNGQVHELPKLILLDTSEADKDKNGSIFNVVMCKPIRASTIASCLQQLLKVEIPERKENQNRPSFLRSLLVGKNILVVDDNKVNLRVAAAALKKYGAKVHCVESGKDAISLLQPPHHFDACFMDVQMPEMDGFEATRQIREMEKKANEEQKKLTSTEGSTFVEWHSPVLAMTADVIQATYEKCMKSGMDGYVSKPFDEEQLYQAVSRLVAGKSDPV
>Bathycoccus_prasinos_K8EJK4_Multi-sensor_hybrid_histidine_kinase
MVVVVPDSNNAHAKKCPYHHHRTTYAKNAEDNDITITNNDGKQDKQNSTEDERATGSDDMGSAENNNNNSDEYRRLQEEILQLRKSNEELKKRLRTSTSSANANQTALSNNLLRKLAPLKELAMDSLEEGVTIADFTHPLQPLVFANQGFTEITGYTVDETVGKNCRFLQGPETEPEVVRKIKYAVMNGLSITCQLKNYKKNGEMFINNLSLKPIRNENSVVTHYVGIQSDVTKIVDSQNAEIEALKRVAIANAATESKSKFLAHMSHEIRTPLNGLIAVGQLLEDTKLDRVQRDLVTTMQSSGETLQALISDILDFSRVEAEKLSLAKEPFNPEAVIANVLEIVGIHAGRLKLNVGYHVDEGVPKTVLGDAMRVQQVLLNSINNAIKFTEKGDIMVRLYIGMAPKTKKMQRVNSSLAMNDDWITPLSKLAHMCPHFSPKDGEQPQEKAGSGEGEAEEKAQCPFHNQHSTEQKLQQQQNDIKRSHELSEATGKGAATTHSGTVGSGNQSGGSENNDKPVYLHFYVKDTGIGLSANMIREVFNSFRQVDDGTTRKFDGSGLGLAISRKLCEAMGGTIWAESEGLGKGSTFHFCVKCQVANENDMTDKRESIDNTSNLVTTLSSPVGLTVQKLGNFSAMKHHAESWIPQKVNMSIGDENGRRSTVLVYDESHMICKTIESSLQQWCIEVEVVTSAQSLFEKLRKDVAAHPEDEKNRKYGCVIAQRSPKFERELLAFAQKQKLVSEDGSTFLGAVKAKRKTRSGSVARSTDGGSAEKKPKEHTPVEVHKILPAMLLLTWPAAAKVLGGGIAGTLARLHEKNEEVDQEALDVETEVEKAVSEAERKRVVKLCEAILAQSNFEAVTKPVRYGNLQQAIYRVMAREKVEGEDECSKRGKISNKSAAHLIKEKAPESAGPPPKLRILLAEDHLINMKVAKAVLGKCGCDDVVWAKDGVVALELIEKEEQGVDAFDIILMDLHMPRCGGLECVRKIREQYPDSKIPIVAVTADAMTESRDNCMRDGFTGWLTKPFRIEQIKSLVDDIVTRKQTLEGKQRATSPSAC
>Bathycoccus_prasinos_K8F6P9_Sensor_histidine_kinase
MPTNAARGGGSSGGGNGGGGGRRTKHHPKSPTDQVRVDREDILFGNGTDTDKGNYAHNGRNDDDENKTNNKELFDRNGFENAKMGDDSIERRKEYYRWWMNDNVNGVGCSPLTLILLTIGFDVVIEITRKTLAENPEEVKVLLFFYERMMNSIKNFFGFNNGSAGLDFSSAAGGLSLVCDSSALTAIVIFSTCILIGLNDVTWTSNSPRRNLSATVTYIACVAFYAHLIMYYGEDVLMNGADGSLVSILRHLEWMFTTPILIVLAYQLQAVSFPENGQKRKAMYLSVVLDEFMLMFGILCHFVSGNMWWLSLSLAILCFIFVMYNMGYLFYELTTKLEHEDDRLRFFMLGVVQSICWSSFPAVFLAKEFNFISAQSEHEWYLIADVCTKSAYSYLLCQGNIRVIDGKAKDELEELQLLTEFQRDFFYNITHELRMPLNSVIGFNTLAVENGSMDNFSGELIKNSLTSAEALLGLINQVLDYAKFNRKTKANKSAKHGLDLSEDSFTLEHLLSQTMDISQQGSTSFKRNVDIFFEVNPPDLFCENIVGDYFRIRQCLVNIVDNAIKYSATEEETKRRGIVNIVVNGRVDTSEVYIEFNVKDNGVGIPKNKQHTVFVPFSQPTNDSTTRKQGTGLGLSITRAIVECMGGTVTFKSMEGFGTTFTIALSFKRMKGSANGNSFSSTSGEEVTHLPKDLLYVVCENSGPRRSFLLNLLECYGIEDKNVLTLDVSPFYAPQGRIQSTLEELIAIEKDSTIKPVVFTYTETLMENIADFVDMDHSMCIFGSPAQLIDINKGRFEHGESNDLNRRGRPRASISEKDVENFLKSAKRRETCMTPVRPGEFFKVVRRLCGLFADDGTDSRINYGMAARPETPELGGDGSRGGSARQSFEAASSGQFRNVSSKLIGVEGDATANSTKAMGDGGAGIDDKPNAAISAAGLKIPEQKRKVPPKDSLKHEADWDLDISSMRVLLVEDNLMNQKVATVSMAACNVTTHIADNGKIACDAYKQILTGDIPPYDVIFMDQMMPIMNGTEATVCIREMESEARKQFENGELAKEPPASALIVGLSANVGPEHVSAIQKAGMDGTLSKPFYPSTLRGLLRDVYLGRYMGFREADSGYVKNAQAKPGN


>Cyanophora_paradoxa_ConsensusfromContig12070
MRLHEAASMARSQFIASLNHELRTPLNAICGLTRMLLDTALDETQRDWLETVRSASETLLGLIADVVEESCELVAFKAVEKGLQARAPQAAGPAFGR*

>Cyanophora_paradoxa_ConsensusfromContig12171
MESVSAELRTSGSPSIDEKLNEAMRLAPERHGSSQSETDTEGFQSEESDWSVHSTAGRRSAAIRTGLAELSAFGSLLRLVRSRFLQFQKLSETEMALLKTVLSERKTKLEMEVRADETRKFLQTMSHERTPLNGVLGMLHLARECELPPEAAEYVEMALSSGEHLLALVNDVLDIQKARASSFEFIPPARASSHRRPTPLGRVEAGLIELQYVPTSVAEAVASAADGKGMAVRVEIGEGVPPIVLADPDRVRQVLLNLAGNAVKYSDKGTVTVRVSVERGEPDGSPHTRVR*

>Cyanophora_paradoxa_ConsensusfromContig13100
MSNLNHELRTPLHGIVGMTDLLLETDLSDEQLEYLTTVRRCTETLMQMVCVLDLEKASAGQLELENSPFLVSEAVEEVTDMCFYIAHQKGVDLACTHPDIAEVYANGDAARFKQARPIALNFVSNAIKFSSPQGGDGSLRGVGAEAGRAGRGAVGGGLLLLGEEEVVVGDAGDAEGAQALDAKSWRSSPAVK

>Cyanophora_paradoxa_ConsensusfromContig13523
GLDILLRVASRIDESGAIVGIVGIGTDLTERKSKMKAEIRAEEARKFLATMSHERTPLNGILMLQLAKDFELPQQLEECLAGAMVSGEHLLSLICGRPASQLDVLDISKLEAGKITFSRVPLDIEASIRTCLAIAREKGLPMVLELPLGAPLPRFLSDPERLQVLLNYLSNAVPAPRK*

>Cyanophora_paradoxa_ConsensusfromContig14107
AVPVDVRHAAVAAARIVRRKADEKGLELRVEVAEAVPDLVLADPDRLRQVLLNLVSNAVKYSDKGSVELLVTARPLESDAPEAGAPAAGPAPPGALERLLLRFVRDSGPGIAKEHQAHLFTRFYRVHPLLGGAPDPGGTGLLAISREIVEKAGGRIGCISDGSTFWFEIPVLH

>Cyanophora_paradoxa_ConsensusfromContig15066
RETLERSLAPPDAVELAGARRAGGGSALLVAGAAPTGDGLHRIEFAVSDEGPPPPPPPPAPGPHAERDAIGVAPEQQAAIFQPFVQADATITRKYGGTGLGLALSSTVQEMGGRINVESALGEGST

>Cyanophora_paradoxa_ConsensusfromContig15328
MELRIRAESSHKFLQTVSHEMRTPLNGIMMIDLTLDLEIPPEAQENLQSALSCSEHLLFLVNDILDFQRIEAGQLELRR

>Cyanophora_paradoxa_ConsensusfromContig16464
MSHEIRTPLNAVIGFTSVLLQYGESGSAAYRLSPEQADMLETIRSSGETLLTVINILDFSKLEARRVEFEERAFSLPTIIEECLEII

>Cyanophora_paradoxa_ConsensusfromContig16622
LRTPLHGIIGTTDLLFETELDAEQAECLQTIRRCTENLLATTSWTSRRPPPGSSSSRHDSGLLPIVSRERPFVLREALEDVAGILYPVAQGKG

>Cyanophora_paradoxa_ConsensusfromContig16797
MMTHDLRTPLNGILGMYELLSDTKLSLEQRYVRQIGASADILEYSRLEEGVAEARPAPFDLLECLETVSMVAISARSKEILLLLLPPDLPTRVVGESVRFRRVVMYLSNAVKFTQERGRVELR

>Cyanophora_paradoxa_ConsensusfromContig16817
MTNKRRWRHSAGDGPRADEEFLEGFSAQAAVAIENSELYQKALQSASLKSAFLANMSHEIRPLIGVIGMAGLLAETELDPQQRGAGGASADLLLTLLDLMLRTGQVNDILDFSKIEAGKLTFELLDFDLYEAAYMACDLNSEKAETKRLEYVLRIEPD

>Cyanophora_paradoxa_ConsensusfromContig17927
MDDILLYSRLEENKKKSEPLQVPFDVLDCLEETLWMAAPSARAKEILALYVPPEVARKVIGDNNSLRRVVMYLSNGVKFTPRGGRIKL


>Cyanophora_paradoxa_ConsensusfromContig25857
MDAAEDVPVLLLSDPDRLRQLSNAVKYTIEGSVAVRVGVPGRPATPISGSGGAGALSLRRASIGAGNRIVLRFEVTDTPGIDSEHQRADRNAALAK*

>Cyanophora_paradoxa_ConsensusfromContig27044
MEAGLIELASAPVDVRSAVVNAVRIVKRKADEKGLTVSMDVADHVPVLVSSDPDRLRILLNLLSNAVKYTVHGSVAVRVSIPERPAVPIREAPRSPGGRSGRIVLRFEIIDTGPGIAKEHQLFQRFYRVQHLSGSQNDPGGTGLLAISREIVEKAGGRIGCLCNDGEGWRAPFSS

>Cyanophora_paradoxa_ConsensusfromContig27513
MVTVESIAFDLRDVIECVAELVAPACYTKGIEIVCAISPDIPTRVYGDPTRLRQILINLAHNACKFTHDGYVLIRCESAEAGMGMDPEG

>Cyanophora_paradoxa_ConsensusfromContig344
MQQLLSETKLTGEQRHYLENIGSASEILLSLMSDILEYSKLEEQPALAVDHLPFDIVDSLEETSMVAVAARNKAIELALYVPAGLPRRVLGDSLRLRRLVMNYLSNAL

>Cyanophora_paradoxa_ConsensusfromContig40179
MLDITEKRRRIEAEATRTRFLAYTIHELRTPLNLLGMTELLEESGLDAEQRDLLHSLRTAGEQMLIIVNDLLDLHKMEAGKLVLEGVPFCLRSAIEERTRGVPLYKQRE*

>Cyanophora_paradoxa_ConsensusfromContig40461
MERIRGWLRPALGRGSPEQGAEREARGSAAGSGNESDATEAPSGGSSSRSRSMVLKTGIAELATFSTLMRSLQSRFVQFQRLSATELELLKTLLAERKTKMEMEVRHETRKFLATMSHEMRTPLNGVLGMLYLARDCSLGEEAARCVEDALISGEHLLALVNDVEAGLMELQVAPTSVVETVQSAAKGLRLEVLIDPSVPSVIVSDADRLR

>Cyanophora_paradoxa_ConsensusfromContig43066
ASSEPIAVVELATGAVLFANSAWLPFEVLGTGRGGAALHARCRAEFTGETLFLVLEDVRALRSAEEESRSKSRFLSISHEIRTPLWGILSSAGLLLERPALDEEARDLAETIQTSGDALLALVNDVLDYSRAEADALALDPRPFDLLELLDASATLVASRLGPRHRARIIGNLLA

>Cyanophora_paradoxa_ConsensusfromContig43707
MRPLNGILGMLTLAADFDMPTEAREFVANAALCGEYLQSLIGDVLDVSLIEAKKRAPPPPPRPGAPP

>Cyanophora_paradoxa_ConsensusfromContig53536
MEFATVLTDFASGVVGHNDLASALYRALDAREAMLCDLAVISPQPAAGDALREPLISGGSSLRSGAAEALVAVAGLSSAPHVVQALESLAPVAMDDATAVDASPAPGVSIVASFVAFVKSLLCVPVVCGPERSVAALVTFFSVAKRSHQLEFGEHFGRLAAPCYRVVLEKENSIRRARRASLSAGSAHKEPESPGSEGASKKRDRDVMESAPGLELRRAKAAAEKASSAKSAFLAHMSHEMRTPLTAILAVSSLLLEKKDRFTEEADFLSTILHSGEQLLAFVTNVLEFSRIEAGHLELDPVKFDLRESLDSVLSMIAPKCHRDVDCVYILGADVLLNFL

>Cyanophora_paradoxa_ConsensusfromContig53756
MGAVSQSNLLVASSDLEAPAAKPQQQQQQIQQQVQQRRGSGADRDPQLLEKHRARTHAPPPTPSTPPQIDLICFFVRQSVALGTGLRELQAFEDIIRAMRSGFTAFRDMSSTELTLMRSLLAERKTKIEMEVRADETRKFISTMSHEMRTPLNGIIGMLQLAKDCELSEEAAEFVEAASVSGHLLSIVNDVLDLQKIEAGLIELQSAPTQISDLPRAGAKGLILTSSVDPRVPAVVMTDPDRTRQCLLNLVSAVKYTLRGSVQVCVTVEKSECTGPCACDTAADTAALAEAPGIDAESQRQLFTRFYRVRHDAKDGPDPGGTLGLAISKEIISKMGGQIGCSSELGRGSVFWFCIPLLPVVTPGPPARPMSFSAWEEPPELQLPSGAGSRRPPVTRSVSMATRETDPESRGDFTGRPAVEAAPVSPLSPTYLSCKFSSGLDGPAPRPTSSAEEETSVDAASGSRVRKHSEHHKRGSDYDTSSKGGPTATVTAVSSAPVLGRGSPQPLGILVVEDNENTRVLRAMLEREGHHIAEAHDGLEAVRAFEEAADPGAYDVVFMDCSMPVDGEQHHFYAMHLGLNPYINYLIVVLTGHASAEDGADCIDAGMDKWLTKPIRKHILLETIDSAFPSRGAATPVDRRRPSTNSAVVAIGT

>Cyanophora_paradoxa_ConsensusfromContig54299
MSQLLLETRLEGEQREFAGVIQSCATSLLGIVNDCRLLLFDPVFQKGLDAYCLCDAGVPVNLRGDPQRLSQILLNFLSNSLKFTKRGHIALTVHEERREGDAAVLLFRCSDSGPGIKAEDRQKLFVDSSASRRHEGTGLGLAISKELAVLMGGDMGCDSFYGEGSVFWFTARFAVVAPGCALAPLAELGAPAEPACEPSPVPGLEAAVLHPHPH


>Cyanophora_paradoxa_ConsensusfromContig58274
MANGAARRDASGKVTGGIFVGQDMTEKLRAVQMKAADAKARLLAYVCHEVRTPLNITGMAQVLEETELDGEQRDSLELLAQCSEQLLSVVNDLLRA

>Cyanophora_paradoxa_ConsensusfromContig7608
MQRFEQSPSSTNCVAGAVIVCEILGMLQLCDTPLPSEAADFVRKAYSSEYLQLLISDILDVSLIEARKLVLKPASFVVRDLIHSAVALLAPKAEGKGVALRVQIDDDVPEEMEGDSDRLRQASPESL*

>Cyanophora_paradoxa_ConsensusfromContig8298
MIPGLHAAAEAAAAPTGESQRPAEPIKQRRGPGGAGALRRVKRRLAAWVAPFLSIRVLFILSAVLQVVSACGFTFAIMWVLGQRNVESMAGNYLGELQARPSPPPPFCPESTPVPQERTFFAAKAYLDRAKEVAESSADFAARGLLTPANWRASLETFVTSFERFSEIALNSMFANGTFFGSEAGPFRPSLALAPPSPPLKRAGTEQKCYKEELGGACPAGSRTIFGNRTHYVYFTNGRRGQPTGHPIITMRLTPQATSWYGATVNSSAGALWFPARYTSVPPGAAANPLDAVVVTFATAFRNKGSVQAELANYTGGLPGTPSAYPGPATPASWLESTPGPYPIGGAVSVYLRIGALRQLRDAVSIPGTLLFLTTSAGRMFATSTSVFEHVINVKTGAVLASESPDPLTRDAARAFTAPLGPSRAPLHVDPNLDLVLYIAVPRDVVMSELQGAVTIELIVNGVWLAVCICVAVLISWGITRPIGKIRGSMQILLETMTAVYAEMRMHVNSAAPPLPGPPASSEGGGQLESRRGTQSVSFSSSGGHSNVHLRELTAFDDLVSDMYSRFVSFQEAKIEMEVRSEETKKEMRTPLNGLLMLDLARECELPQEAAEYIEAASLSGDHLLALLNDILDLQKMEAGLIELSSAPVDVRSAVVNAVRIVKRKADEKGLSVSMDVADHVPLVVFSDPDRLRVLLNLLSNAVKYTLRGAIDVRVSIPPLPAMPISMREPRTSLGRPGRIVLRFEIMDSGPGIALEHQLHLFQRFYRVQHPSGTQNDPGGTGLLAISREIVEKAGGRIGCTSTLGEGRRAV*

>Cyanophora_paradoxa_ConsensusfromContig9463
ESIPFDLHAVAEEVITLVTVTAKKKVHVSLLLDLSTPARVVGDPRVRQILLNYSNALKFVRANGRVTVH

>Cyanophora_paradoxa_ConsensusfromContig10862
MMNASIRRSMDGEVVGVEAANAAKSRFLSYICHEIRTPLNGVLGFIQLLEDSQLVGEQKDWLRSIASCSDQLLAIVSQLLDLSKIEAGKVVLEAAPLLLRDLVDDVVDSLAPQAYRKGIEIASVVSPAVDRVGRVLGDPTRLVLYNVLSNAIKFTEAGEARFSPTCVVASLDVVGPGGAAAPPGALAFRFAVRDSGIGIEEEALQRLFTDFTQANPSIRRFGGTGMGLSICKQLVNLMGGTITVESLPGQGSTFIWT

>Cyanophora_paradoxa_ConsensusfromContig15498
MPDGTPGVQLRFQVQDTGIGIKETVQKILFQPFTQADVSTTRQYGGTGL

>Cyanophora_paradoxa_ConsensusfromContig15657
MRSGFAAFREMSATELALMRSLLAERKTKLEMEVRADETRKFISTMSHEMRTPLNGILGMLQLARDCTLPAEAAEFVEAASLSGHLLSIVNDVLDLQKIEAGLIELQSGPMRVAEIVEASVRIVAPRASAKGLLLAAVIADDVPAVVVGDADRTRQCLLNLVSKWAPRPSPPPPLKPVAAARSRRAYVRVTVEAEAADAVVVDASHGPPGVEPSVEEPGAPQRFLKFSVLDSPGIALEARQQLFTRFYRVQHDPARGADPGCTLGLAISREIVTKMGGEIGCASEVGRGSTFYFTVPLRAALPGGAR*

>Cyanophora_paradoxa_ConsensusfromContig16689
MATHDLRTPNGILGMHELLAETPLSEEQREYVDNIGASGSVLLSLMNSILEYSRLEEGAEAASPSTPFDPVHVLETVLMSAQTARAKEIVLLFVPPAIPRAVLGDVAPLEPAPRS*

>Cyanophora_paradoxa_ConsensusfromContig16725
MPVMDGREAIRRIRGGPGPAGRVPVVFVSANLDEDRAEALRLGADAFVTK

>Cyanophora_paradoxa_ConsensusfromContig18391
ADGRSVPLEVSVCVPRGQGPGERALTAVIRPRAAERAALERELHRARMELIKARSGAGDALRTEHLSYLSHEIRNHLHGALSMNALLLDTRLDPAQRYAEAVQSIAGSLRHLADDILTFSASNADALRFESVAFGSWKLPKTTRLRWEARGVEIASYVDPRIGICKGDPHRLTQVIINLVSNSVKFTQSGHVAVTA

>Cyanophora_paradoxa_ConsensusfromContig19833
MDSESLPKVAEDYVKRAFQSGEHLLALISDILDISQIESGKMQLRHMAFDIRSLLRSAINLISPKAEAKGLK

>Cyanophora_paradoxa_ConsensusfromContig2139
MNYLSNGIKFSPRGGRVELRLAALGPAEGPGEAAFRVSVRDNGEGVPSELQRLLFRPFSQLGPSRPSARMFEGTGLLAITKRLAEAMGGRVGVASEEGCGAEFWAT

>Cyanophora_paradoxa_ConsensusfromContig21432
MHELLAETALSEEQREYVANIGSAGSVLLSLMNSILEYSGLEEGTPFDPVDVLETVLMSAQTARGKEIDGHGGADVLLFVPPA

>Cyanophora_paradoxa_ConsensusfromContig2184
FDVADTGPGIDETSQQQLSPALPRPPGPGGRPRGTGLGLAISREIVERAGGQIGCLSTPGIGSKFWFFLPLRRDDETLEGAGSMGPVDEAVGSGVMILPAAALRSRSPRLSLNSRHGSPSRLSPAHSARPDPLARICSVLVAE

>Cyanophora_paradoxa_ConsensusfromContig26443
MLGRGLLELVAPEDRAAAEALFSRALRGGEEAAGAAPAELCLRDITEKRRRIEAEAINETKNRFLAYTIHELRTPLNGVLGLGELLGETALDEEQRELSHAIHTCSEQALLDLHKIEAGKIELEAVPFDLRPVLEELIEARPAYSPSPPPAARHPPPNVVAPTAFSKGIEMASFIPPPSEGERCPRLVGDPCRLCRFCLFTRKGHVILACEVKDTGLGIEPAGIDRIFQDYAQARPCADQSVTRLYGGTGMGLPIVKRLAELMGGT

>Cyanophora_paradoxa_ConsensusfromContig26591
DITEKRRRIEAEAINETKSRFLAYTIHELRTPLNGVLGLGELLGETALDEEQRELSHAIHTCSEQMRVIVNGAPLPPPPFPPLLTALLDLHKIEAGKVELEAVVAPTAFSKGIELASFIPPPRECERCPRLVGDPCRLK*

>Cyanophora_paradoxa_ConsensusfromContig37314
MNASVVEAELASRPSVMAYIAEEERGALAAFLADQAPFRALLHSEGVTMECRALAIPVEISVGWMAHEDQTLRVLIVRDISQRKAMETALIQSELSARITRDELQRVVDNAACPFVSVDTALHVTGWNRAAARVTGLSEAAVIGKPFLDLVADADRGAASSLVLRAMNNSNEDMEGPDEPMEITLTVQPPRRSVEDSFAKIKETYHAGPLRLLISATARRNARGDAVGAIIVGQDVTEQRRRIEADAVNETRNRFLAYTVHELRTPLNGVLGMGELLEDTPLNEEQRDLLDSMRISSEQLHKIEAGKLVLESIPFDLRGVVEEVVEAVAPAAFAKGVELAAHVPPHWRWREGAAGEGGCEGEGAGDPRGLKQIVTNLTFNGVKFTHKGHVIVSVSVLSVSSEQSAHAFEY*

>Cyanophora_paradoxa_ConsensusfromContig37487
MQAADVDARVLEQDRRSTSKAASAAASISLATVSHLLGMLQLCMSAFKMLFAFGSFLQPHALADTPLPQDAANFLKKAYNSMDEFERLELGKHSSHANASAEYLQILMSDLFDVSLIGARKLAIGSDIFKSYRIAGFTKPRLSCEICSNPVLRCSPRLKKKGSR*

>Cyanophora_paradoxa_ConsensusfromContig41071
MLCLASETELPQDVRNYMSTATDCGAYLQELISNILDVSLAEAKRLEPFDLAAAVDSAVSVATARAGARRGDVRVSHGAVLERFCIGDAGRLKQQHRVN

>Cyanophora_paradoxa_ConsensusfromContig43106
VPDVEKEPRSSLGDSLGDSLGEAAFGARSAFCVGIAFAHRMVGRLRRANEALRGAREAAEGANAAKSQFIACMTHELRTPLNVIGFTSVLLDDAGEGAPRGLLGPPEPCPLGEERRDMLETIRSSGEALMAVRPVGRKGKEREEKRGKGLSWGGRGQIINDILDFSKLEAQRVEFEARPFPVPSVVEDSLELVAAGAAKKGLALTWALERDVAVGDAARLRQ

>Cyanophora_paradoxa_ConsensusfromContig45016
GPGRARFRVTVKDNGIGIPKQQHLLFRAYGQGRGASRMFAGTGLGLAIARRLAEAMGGGAGVVSEEGKGALNAAQEEGRPRRLNAAQEEGPRGRDDS*

>Cyanophora_paradoxa_ConsensusfromContig53385
MEATKNRFLAYTVHELRTPLNVLGMGELLSDTDLTEHQLEIVHMMRVSADQLHKIEAGHMTLESVPFDLRQVIEETVEGVAPAAFAKGIEVASFVPFEFDGAPCPSFVLGDPVRVKQIVMNFAYNGIKFTSRGHVLVSVVPLERLASGITLRIEILDRLQHAAILIVLILGLQTTDTGLGMD

>Cyanophora_paradoxa_ConsensusfromContig53855
MVTLESIVFDLRDVVEGVCELVAPACYTKGIEIVCHLPPELPGRVRGDPTRVRQILINLGHNACKFTKRGHVLVACEIMHGLGSISMPGSRTTSMSSRRAGARRSVSSAVAPPPDTILLRFSVTDTGMGMDEEGLSRLFQDFVNETITRKFGGTGMGLSICKQLAELMGGRIYATSQLVGTTFSFEVTFSLDPAAALDRDLMPDSPLLSPAALP

>Cyanophora_paradoxa_ConsensusfromContig55177
MLEALGCRVETAGDGQAALEKFRQRPRDFAIIWLDMQMPVMDGPTCSRAIRALEREEGFPPANAYADARSECAEAGMSDFMVKPFKKADFHASLEKWPGTASAGPSTSLYRFY*


>Cyanophora_paradoxa_ConsensusfromContig56658
MRLLCGQYGIRSLLAGEANGLILLHGCFGKRIWREDETTVLEQIAESMGVAVFQSRLLAMEKMQREELERANAAAESAGRAKTEFFSMMSHEIRTPMNAREYAETIRASGDALLTILNILDFQKLESDKLQFEFQPFDLASCVEEALDLVSPAAAAKGLGLSFVIEDGTPGELISDITRLRQ

>Cyanophora_paradoxa_ConsensusfromContig56954
MLVIVNLLDLHKIEAGRIVLEAIPFDLRAVVEDTAVAPAAFEKGVEIAAYLPCEGAAAGPGEAAIPIPARLLGDPCRIITNLAFNGVKFTQRGHLRGRQVEDTGLGIDSGLERIFQYVQADQSITRHGG*

>Cyanophora_paradoxa_ConsensusfromContig57624
MLQLARDCELPRDVADFVEAASHLLSIVNDVLDLQKIEAGLIELQSAPTVVADLVAAAERIVQPKAREKGLRLASSIAPDVPPVVVADPDRTRQCLLNFLS

>Cyanophora_paradoxa_ConsensusfromContig7206
MLCPILGCVQAGSKTHSDLVAALTAGREELEFAARRRDGTPWVANPVRCPSTGKITNWLGLVRDVTAPRVAEAAQAAARAALIDANEKAGRAEAASQAKSSWRAELRTPLHGLIAGTQLLLESRPLTEDQRELASGICFSGQSMLDFIGDALDFAKIEAGKLQLGSAPFGLRACIDAALSASSARAHVGVHLACSVTVDEALGSGRPVGDETKLRQVLNNFTSNALKFTDKGAVIVRCRAVKGDATFEVEDTGCGIAKEDLGRLFASFVRKLANADCPQALSASV*

>Cyanophora_paradoxa_ConsensusfromContig7410
MYAAFTDGTALGAMSSLGHDSSPHVFAHNGTHISTYPASARGQPGAVLSSVPEGGALAAWRAAAVAAGGAAVLRTVDGMPAPHPGHVQAVDGVWTTAGARRPGASAYSEAAEDVGGGGVVLLTSPDRVLASSGFEEGAARPLLAAGESPDEALRQLAAGPPTRTDGTWQFSAHGRRYSAVHGRYVAGGRGPALGVYVAVPEEAMARELRRSLILVCVANSIGLLVLVLACSAVVGTAITRPLSGIYDSLSDFVQELLSLTHEISARPADGSAAAAAGAALPRRPSGHPRPPAAVHPAPAPLTRAATKRFRLRELAPFGPVIRDVQTTLLAFSQARVLTQETQTKIEMRVRAESTKKFLAVPLPFTPFHIFPLPLPTLAPLLDDVDDVPRDEDTAQRDYGHAGACRVPLLPLFPPDAVLQELALDCELSPEADDFVRSALSSADHLLFLINDVLDYRIEAGMLELQRVPFSVREAFMSAARMGLEIEVELDEGIPPLLLGDPDRLRQCLLNLLSKSIPFLSFSSFCFSSSSPFLSVFVV*

>Cyanophora_paradoxa_ConsensusfromContig7444
MRIEVEAANEARAPAARPLPLASPLWPHEHRPARAQTKNRFLAYTSGRPRSISTLQVHELRTPLNVLGMSELLAETPLDEEQVDLVHSVRVSAEQLLVIVNDLLDLHKIEARDPDPDLEGRRGG*


>Cyanophora_paradoxa_ConsensusfromContig8744
MSEKVRVIEMKAAHAKARLIAYCVRIRSAGADGPCSWSTCHEVRTPLNGITGMVQLLADTELTAEQHDYLLSLPRHCSEQLISVTNDLLLSKLEAGMVSLESVAFDLRDVVECVAELVAPAGYTKGIEIVCAISPDIPTRVYGDPTRLRQILINLAHNACKFTHDGHVLIRCESAEAHAREAEAEASPAHDQGQQSPRPAPLASSRGGGSRGPHRPVYTISVTDTGMGMDREGVARLFQDFVNETITRKYGGTGMLSISKQLAELMGGRISASSTLGAGTTFVVDLPFSLVDSPATGTPGSAFLPLCSPPPIQSLSGPLGL*

>Cyanophora_paradoxa_ConsensusfromContig8830
MNGICGIAELLADTTLDEEQRQFVATIRASGAGLLKILSDLLDFSKAESAAVALEQIDTDIELMARAALLSCAPDSGPCEDVLALLSSRVAPGVE

>Ginkgo_biloba_Gb_12720
MNPSLKLEVSAKLPASFLQSCGLWLPSSMNSSLEAKMLTQGNGFLGGGAVAKNIHHTGGLSRLAVKWWGQSTSSNTKMKNPSKWPKVGASWHTKVFILWV
LAAAIVSAWTFYSMNVDIIERRKETLASMCDERARMLQDQFAVSMNHVHALAILVSTFHHRKQPSAIDQETFAEYTARTAFERPLLNGVAYAQKVIHSER
EQFERQQGWTIKMMKSREPSPIQDEYAPAIFSQETIFYIASLDMMSGEEDRENILRARSTGKGVLTSPFRLLESNHLGVVLTFAVYNTDLPPDATPEERI
QATVGYLGGPFDVESLVENLLRQLAGNQAIVVNVYDITNSSMPLIMYGPIDTDSGRAHVSALDFGDPFRKHVMHCRFTKNRPIPWSAITTSLGILVIAVL
VGHIIHAAVNRIAKVEEDFRKMEELKVRAEAADIAKSQFLATVSHEIRTPMNGVLGMLQMLMDTDLDAKQRDYARTAQTSGKDLITLINGVLDQAKIESG
RLELEAVPFDLRAVLDDVLSLFSEKSRDKGIELAVFVSDQVPDFLIGDPGRFRQIITNLVGNSVKFTEKGHIYVCVHLAEKVKSVMGAISEACSKQSTED
CKHCLKSSCNTLSGFETADGRNSWETFRLLQYDGMHQQPGILEKSASFDTSDTVNLMVSVEDTGVGIPLHAQERVFMPFMQADSSTSRTYGGTGIGLSIS
RCLVELMSGEMGFISRPGVGSTFTFTAVLRKAYAISQDMKRHQSEPLPTTFKGMKAVVVDGRPIRAEVTKYHLQRLGVQVEIANDLKSALVGIFGGQNGD
IRCSATGNMDMVLVDKEAWGPGTGLSFPRLLRESRQKGKAGSSPELPKMILLATSIQSAETEKVQTAGYVDTVIMKPLRASMVAACLQQALGVGNRRQQG
KGLMNGSPSLQSLLLGKHILVVDDNRVNRRVAAGALKKYGANVESAESGKAAILMLQPPHKFDACFMDVQMPEMDGFEATRQVRNLERLLNEQIESGATS
QEAYGNNKKWHVPILAMTADVIQATHEECLKCGMDGYVSKPFEEEQLYRAVASSLESNPQGTS*
>Ginkgo_biloba_Gb_05953
MGMCQPKVIRLWRNNNDSNGNENRSLDQEQSSKCDTGSRPVAGRGKGNGIGIGMGLSWQSIDGVLSERVGERWYSLLVLLWVLAGSTMALWSFYSMTAET
SRRRQENLANMCDERARMLQEQFVASMNHVRALTVLVSTFHLEMHPSALYQEVFAAYTARTAFERPLMSGVAYAQRVLHSQRDAFEKMQGWTIKRMHTKD
IQPPQEEYAPTIFSQETVSYLISLDMMSGKEDRENILRARESGKGALTSPFRLLDSNHLGVVFTFAVYDRDLSADAKPEQRTEVTVGYLGGAFDVESLVE
NLLRQLAGSLAIIVNVYDTTNKSFSVLMYGSGTMVSNGYHVSDLDFGDPYRKHEMRCRFADDPKLPFSAIRTFLGMLVIVLLVGHILFAAINRIKKVEED
FREMEELKGRAEAADVAKSQFLATVSHEIRTPMNGVLGMLQMLMDTNLDATQKDYAQTAQASGKALITLINEVLDQAKIESGRLELETVPFHVRTVLDSV
LSLFSAKTQAKGIELAVFVSERVPEVVIGDPGRFQQIITNLVCNSVKFTEQGHIFVCVRLAEEVSVLTERLSSIQKFTGDAATNNYDSSNTLSGSETADG
RNNWESFKLLLNNDELFCQTDEKGQIPRSTDVKLAINVEDTGIGIPLHAQDRVFTPFMQADSSTSRTYGGTGIGLSISRCLIELMGGEISFISRPGIGST
FSFTAFFKLGQASVASDNELLRASKLPTQFRGMKALVLDGKPVRSLVTKYHLQRFGIEVDTITSAQLALSMLNGMDGFPQEGCSVKDGIDMVLIEKDAWG
PGTGLLFPSQVRVGLFPRGPFLQSKGLLKMILLATSLTAEETQKAKAAGFAETVILKPLRASMLAVCLQLALGFCKRREQIREPSKASFPLCNVLSGKHL
LVVDDNIVNRRVAAGALKKYGANVICTDSGKSAISLLQPPHNFDACFMDVQMPEMDGFEATRQIRAAELVNMKHTSDSGEMQLTKSRWHVPILAMTADVI
QATHEECLRCGMDGYVSKPFEEEQLYKALAQFFGNESSIT*
>Ginkgo_biloba_Gb_27279
MFNFRDQGNAGKCDSGRVRFPSLVGPAGVWAALAPGSSFGLSPSYGVRPAGKVAGAITQIAAGSSSMPLESGRRRTDSRARLGPPKPMKTVVCLSEILAR
VFFGPRAASLCWAWWGNGKWRWSIDAADPVRFRSFDFSGFGSMEQSFSIAFHHLVLQDGFQPCIFKHSSNVREKYGNEQIKCRIQKGLLFFRMCFCRRTY
ENGAVNDTVYEPDLKGSRLRRSMETKYQTPARSEESNCLYNSLNWPFDGPHMQSRCQGIKEKDRKKPDHFASKWNHWNYYFPIPSYCSTNYEDFRWMQRK
TVILLAIGCFSILVLAALVIHFATEGLRPSFAVPWISTAALSVLLFLYLLFCYETSQTACRYVSSMIFLLASLSWFIDNSFCKNGVSEGLCNPLRQDLQY
IDLLLVMSLPCLLSHALILSSITYCAWFLALPSFCLLTLAIQSYFIPDFLVSQALYTFGITMLLTFATVFIGYSGSCSDKQLYFAIEALEKALCESKMKE
GDICVLDHNKSEYTDKINQMRQFISYIFHEIRVPFNAVVLGIGHMLAGSLSDEQREILKMMDASSSSMIHILNDVLDMGKIEAGKLQLEKQPFNMGELVT
SLIWAFKDTLDSKGIMFSLCVDEATQKILSHHELLGDKHRVRQKKTSVHKKKTKMNAHVTIIEFWPLCTTKQVLANYLSNAAKFTPRDGRVWLRVVCNGT
FTTDPAALKQIEPFPTNGTLSKCRVCGWDQEQEENVSSNEKMPTFISITLSVEDTGIGISKEDQEMLFEPYTQIKAGSVQGGGGTGLGLCFSRRIVEMAG
GKIGVQSEVGKGSIFSFTLPFEVATSLAKCREEETSQNSFDFQKIGISLSRNTSVSKFAGSSLIGSKPKVLIVEDNQVNRKILKKLLSSFNVDSEDAENG
KEAVDLCRNGATYDMILIDKEMPMMDGLEVW*


>Ginkgo_biloba_Gb_14276
MRDYRVCTAKWLIINFLIACVYVWTGKLSDTLSIVRSTASPIWAPSGIVVAFVLIFGYKVWIGVFIGNVAINAWYFNAQPLRANLLTAVACGVSASLEAI
SCGWLMNHPLQLRGGRMRIAIQESRRGTSTVDTLHDALWLFLVAPLVSSAAGTCNAVALTVFGLSKWNRFLIVWPTWVLGDLSSILCYTPCVLHLWNLVY
QVTKWLGYGKNKHNRVNGHIGGVAIAREHSSFDMTANLESQAKSQNGSSENSISFNRCTYAEGVCPDSGHFETQGRKSEFDEENPPDKEIFSAEHNSPAE
NSSLHTTENCLVRDWCRRLYVNNLFPGSGRHSSSGHVPCGCLEHNKKGSNMAKNDMDRSKECHSMKGPTLNDVIKSGDLSVRTFVMRAAEGIALFVLLAV
LSLVIFFNMGVDDSEFVQRLSYLVFPVVIWASFRFNRVGLPLAVVVVAVIASAGTAKHHGPLYRPNDDHALLQVQMFVCVVAMVAITLAAIVHDRKQMEQ
ELNSMNCTLELQVRERTKELERANLELQASQAAAEEANRAKSEFLANMSHEIRTPIHGIIGMTSLALDTNLTEEQREHLVTVSQSADCLLHIVNAILDLA
KIEAGRLELEHVPFKLSDTIGSTMKMLQVRSKQKQLDLSWEVALDVPDHLVGDAGRLQQCILNLVGNAIKFTQEGSVFLSAKHYHGDLSESSTVQGSVLG
NTKLQAKSSKETLRGGLHHNSFSLKSPTGSGVSRESPVNETNFMGEIHGKILGDKHRSIRSHSFDVPRILSTSWASSPKEIRKIESTSGVEYNEVGDEKV
SLLFSVSDTGIGISKEKQKEVFKAFSQADSSTTRLYGGTGLGLSIVERLVGMMGGRIWLESEPGKGSTFYFIACFDRGVQISSNDAAFESGSSMTEQRPD
EVSLNEVVISENAYCNGRREIEVGNGHMQWKDYSSSAHSADCNAAAQRLESNRDLASKPSFGLVKVGNGIPKDGDMQDHNISKHVGELLSKPVSYAGAKH
EDSLASSLEDPGKQALFRGLKVLLAEDNLVNQKVACQQLKKFGAEVDVVSDGKQCLDALKVDREKYDLILMDVQMPVLDGLQATKIIRANEKELGFTRKP
IIGLTAHAIQGYKDKCIEAGMDAYTCKPFQLKQLIEIIQRVMAQSPDKNIFRMRQELPYPD*
>Ginkgo_biloba_Gb_14997
MTCPNLLPQHLIRAWGLLYDSTMNCSLEARMLAQNTGLNTALLGGCVSKNVPHTGGTGRLAVKWWGRSNIGNFKKQNPSKSHKVGGAWRRKLLILWVLSG
IVASLWIFHCMNAGIVTRRQEMLASMCDERARMLQDQFAVSMNHVHALAILVSTFYHGKQPAAIDQKTFAEYTARTAFERPLTSGVAYAQKVLHSEREQF
ERQQGWMIKMMKSKEPSPVQDEYAPVIFSQDTISYIASLDMMSGKEDRENILRARATGKGVLTSPFTLESNHLGVVLTFAVYNTDLPPDATPEERIEATT
GYLGGAFDVESLVENLLRQLAGKQAIIVNVYDITNSSRPFIMYGPPVTYNGLSHVSTLDFGDPFRKHEMLCRFTQKPSLPWSAITTSLGILVIALLVGHI
FHAALNRIAKVEDDFRKMEELKVRAEAADIAKSQFLATVSHEIRTPMNGVLGMLQMLMDTELDATQQDFARTAQASGKALITLINEVLDQAKIESGRLEL
EAVPFDLRAILDDVLSLFSGKSWNKGIELAVFISDQVPQILIGDPGRFRQIITNLVGNSIKFTEQGHIFVCIHLVEQVRSVKEGNVEASNRYREVVKNCS
KISFNTLSGLEAADGRNSWENFKLLYSDGTYWHSDTSEQCTSLETSDTVNLFISVEDTGVGIPLQAQKRVFMPFMQADSSTSRTYGGTGIGLSISRCLVE
LMSGEMGFVSKPGIGSTFTFTAVFRKGHASSQDMKRPQSEALTTVFKGMRAVVVDGRCVRAAVTKYHLQRLGVQVDIAVDLRSAIAVVGGGRNGDIRCSA
TGNTDMILVDKEAWGPGTGLTFPRLLRESRQNGRARNSSDLPKLILLATSINNVESDMAKAAGFVETVIMKPLRASMVAACLQQALGVGNRSQQGKGMSP
SLQSLLSGKQILVVDDNRVNRRVAAGALKKYGANVECAESGKAALKMLQPPHKFDACFMDVQMPEMDGFEATRQVRNLECTVNEQIESGAVAKEVFGNIT
KWHVPILAMTADVIQATHEECFRCGMDGYVSKPFEEDQLYRAVVQFFESNPRSTL*
>Ginkgo_biloba_Gb_13091
MVCLLRDSNNMTCSLEAKMLTKSAGFSVSKNINNTGGSTRLAVKWWERSTKKQNPPKSAQAGGSWHTKVLILWVLAAVIVSLYIFYSMNADFIERRKEVL
VSMCDERARMLQDQFAVSMNHVHALAILVSTFHHGKQPSAIDQKTFAEYTARTSFERPLMSGVAYAQKVLHSEREQFERQQGWTIKMMKSKEPSPIQDEY
APAIFSQETISYIASLDMMSGEEDRENILRARATGKAVLTSPFKLLESNHLGVVLTFPVYNTDLPQDATAEERVQATAGYLGGAFDVESLVENLLRQLAE
NQAIVVNVYDITNSSMPLIMYGPQVTDNGMSHVSALDFGDPFRKHEMQCRFHQKPPVPWSAITTSTGVLVIALLVGYILYAAVNHIAKVEDDFRKMEELK
VRAEAADIAKSQFLATVSHEIRTPMNGVLGMLQMLLDTDLDATQQDYARTAQASGKALITLINEVLDRAKIESGRLELETVPFDLRAILDDVLSLFSGKS
RDKGIELAVFVSDQVPAILIGDPGRFRQIITNLVGNSVKFTEQGHIFVHVHLAEQVKSVMEANAEAYSKIAMEEKIKNCSKSSCNTLSGFEAADGRNSWE
IFKLLLSDGMHQHPGTSEKWVSPETSNTVNLIVSVEDTGVGIPLHAQERVFMPFMQADSSTSRTYGGTGIGLSISRCLVELMSGEMGFVSRPAIGSTFTF
TALFRKCHTNCLDDMKRPQPEALPTAFKGMRAVVVDGRHVRAEVTKYHLQRLGVKVEIENDIKSALAVVSGGQNGDIRNCATGNADMILVDKESWGPGTG
LTFPQLLRDCRQNGRTGRSPDLPKIILLATSINSAESEKAKAAGFVETVIMKPLRASMVAACLQQALGLGNKRQQGKGLMGGPPFLQSLLFGKQILVVDD
NRVNRRVAAGALKKYGANVECAESGKAAIAMLQLPHKFDACFMDVQMPEMDGFEATRQIRNIEHKVNEQIESGLASKEAYGNISTWHVPILAMTADVIQA
THEECLRCGMDGYVSKPFEEEELYRAVAQFFVSKPTLVS*


>Klebsormidium_flaccidum_A0A1Y1IMK8
MPSMVISAMKWLAKRRSIEYLVLAVWTLAGCAIATAVFSTLYNQAIHVEDSGFNLRCINRAQVLSSDLAARYDLANMYSGLIATQSKLTQESWTDFSNAVAAILDNTVTVAWLKVVKSPDRLAFEEEIGQKIFTFDFETKIKHDALEAELYVVTTMLSNVEQMPIYMGYDVLNTSLGESIRMAILSGRYVAGPPYTPMAGGQKASTYFPSYVKGFNSSAATPEERWAKAQGVIVGTLPPVVVQQEAFAKLVDYQDILVRVYDVTGGLLTNSSLLYATAQDSFEDNVPWSCVVDYVQGGRNYEIRESNLFGDVTSVSKWGGGQRLQQ


>Klebsormidium_flaccidum_A0A1Y1IM10_Histidine_kinase
MQSDDVILQPIGESSAYGQGSESSPYTSTLSKHWAGILKAWITCGLIMAAVIGWQLYRRAEAGRLQWFHQECTNRAQVLEGEIQASLYSTGAFHGFVQTLPTFNEETFHTYVRHTNWTRPQTYAVIFLERVLHAQRKAVEERIGHDFQMFAPDLNRYMPAKNASEYAVLCFDPMISREYIYFDFSSLPMHKVAIETTRDTNEMVFSAPSRARGWAKFVAWRAVYTNGIDIQNATVEERRAACRGYVGSVYSFKQLFAEALQKFGNNAAILVHGYDVTPDVRAEQGIIFTSLDGGEIPDDAAARTTQYEFVVSFERGFRQYELRCKDMSGSRGHNVQGALGWAGLIVIIVLLVGVIFGLVMKRMQAVELHVEEMRLAKIAAEAADRAKSSFIASVSHEIRTPMNGMIGMTSLLMETNLDATQLDYVRTAQASGRALVELVSDVLDLSKIEAGHMDIEAVCFDPRGEVDDVLSLFADKARLKQLHLAGLVGDAVPDLLVGDPNRLRQVLINLVGNAIKFTKHGSVFLCINLALPQALKDDPPHAAGVRRRSFQKPPVQWLDRTPSQVLDRDAQTVALDYPMLSLRPESRLNSAAAITTYKEVGRRALEVAEQTGRVRLVVSCEDTGVGIAPHVQPRLFKPFLQADSSTSREYGGTGIGLSISEKLVRLMGGSIRAWSRYGHGTVFQFDVQLKMPGAKDRAALSPNSRAGELRRNLEGLRVLVVDPNPVYAEIVCSCVIRLGMLAHVEKSAEAALQAAKAAAHAGQPFRLLFLCAPAALAPDVRTSTEDALNPEAAVPSIATRQPDDSIVTRLRSRTRRDIDLTPVRMSRNSAGERRASADSLGAAARARRRASAGDEAPGSSERHVALPPEALALADGVKGSPELRGLLLLAVVAEGEKLEAALKARGFAGAVVAPLRWQSVQAAVRQALGMAANQRADSAGRSKVQLEKWLRGKKVMVVDDTLINRRVASAMLARYGCSVLSLSSGQEAIEYLEKHWRDGEGEAIDIIFMDVQMPLLSGYETTRIIREKERQYCKCQTELGGAGPSSVRRRKRSQGETASGEIEEITPEGLGVVGTERVGCSGSCQYGRIPVCAVTADVMKGTRERCMEAGMTDYLPKPLDQKHLRASLGKVFGLPEERDAETTSPQT
>Klebsormidium_flaccidum_A0A1Y1IAY0_Putative_histidine_kinase_containing_cheY-homologous_receiver_domain
MVSPGPSSRTAELQQECRGVWQIMLAVDASAGVPEGALEAGLRGAENADLLSGGNREASETDQQNIGGAKNLKGGSLLERRPDAVIPQALQPQRSIPGNGFAGAFSPVQGLVLPASSTPPMPAYLLPTSSLQSGLSPPQPFGPQAALPPFLAPSPPSGKPEPADPSWGFKPWGEQMLSRRQGAGDPNAAAPPHSGLGRLEKWEVPIFKPAAFPPSLIPAPPSSRATPPWTFRENPSPPSTSFNSTPRGVSVSGSSTPSTSSAPLSQEFARTTLAPGALPPGAWEGNSGRGGSVGGTPTGRRAALDAGESSDNQMHVPQSVLKIVARALQADLTIAAILQRPTRLAETVLCVPEGLVTVPVRLSKGVLDAATGEVVDTEKLLLPSMLTAALGARPQKLLALQFAATGCEGLCYAMWVRADSVPGNAASIMADTVQALPAFLTSRVQAMSTERLSRRFDAILKRMPQGVVFIDDGLGPCLVNPAAAELLNLPTFGELDPVKVAATMHELAARSDMRAEVYRWFNAVAGNPNEIIESDWVLKNPRQVLRVRSYPVGGASNQLMSLGIESLVPEKQRMTHGRVWLFDDVTAERDARDAIEAADRAKSQFLAMMSHELRTPLTGVLGMLDLLRLTPLSSEQGRYVRAMQGSAESLLTIINDILDFSKIEAGHLTLEQIDFHLGVLVEQVAALFQGKLEEKTLKLTLDLPPWEELPVSGDPVRLRQVFANLVSNAIKFTEVGGISVSIQRVGNAKGSRGVKRDRAGVSRSGTPSPTGSHLCTPRTSLSRRPPPSDIPDRVPTPPSTSHAALPQREQSTSTDCSGKSLRRTPPPPECETLLGGDRAGDGGSDISQRAKLPRAHVLGRRISGLTIEKLEDSTSETTSNPDGQDGPTGRSDGRDGFVTPEEERAASGSGPPRLEGSAAGHARSVLREKSRLSRMSQPETDRRSFSDPGARKAPGPSCSELGRAANGGPGVASEAGGEVVGESAALAKTDEPEAGVSAPEGTEGSSEGFLERGSGLRPVDKARDPGAAREDLVVPGGTGPRRNAASWGDPGISRRASATTLQDHEKRVWLEIRVTDTGIGLTKEQQAKLFSAFIQADATTTRRFGGTGLGLAICKRLVNAMGGEIWITSEVGVGSTFAFTVGLRMAKDAEAVLALEGQARGGRPSTPPLEKVTKASRGCRVLVAEDNPINQMLIRKMLTHYGHEPQIVGNGQLAVDEIRAKPFHYTLILMDLQMPVLDGLGATKAIRALGPPGALPIFALTADVLVGAGEAIEEHQLDGYLTKPINWEKLAGVIEAASEAGPVAVEPAS
>Klebsormidium_flaccidum_A0A1Y1IK87_Sensory_histidine_protein_kinase
MQTVKPERLQFTSFANVTSWTRRYSPTIYAVLHVLGPDRAAFEAAHGFPIMETLPNGSVQVSGPKADYAPVEFFAAADPHPSLTNAGWYGYDVYSGVLASYALLARDSGLPQASASSNYFGALGFMLYYPVYSDLDEEQAQLASLQVRQANLYGYLMAYFNVSYICQDAASQFPDNSLDLRLYDATVDPLLVKYTATRGPPQRVLCDSSFDVSPLPPNSTILTDHWRSDAEIPFSFGQRQFQIRCRKPAMPYIHGLRAGWSWLLFSLVAILLVVIAGLLLLAMKGFKKERDQLAELNVNMAAAKEAAEAADAAKSSFIATVSHEIRTPMNGILGMIGLMAETDLDMQQKEYVRTARTSGDALVALINDVLDLSKIEAGHMEIEHIAFAVRPLVETVVNLFVDKARDKGLQLAALVQDAVPATLVGDPVRVRQILINLVSNALKFTKSGHVMITVQIRNPRPLTGKPSGQVAIDMDGRESPPRSAREQGAPPAGLLRVLKRRRRLAPNGGPLHVEPEEVARRPAMEDGFVKVAPTEVVWLEDAALEQLEVAGTVHLSLAPASPACSVHQVARFQHAGWRARDLAAETGEMHIAFTVEDTGIGMPADARDRLFRPFCQVDSSTSRNFGGTGIGLNISHRLAKLMHGGMAVASQVERGSLFQFHVRLDPPTSPKAGSPVAEPLPIPDKPSPFAGLRALVVDRNPVRAEVAASYLRQLRVSPRTSHPASLSLSGSSSSEASTSGGSGSSFSDGSPSLGSVRRGLSGELLKLAPRTLDGPLAGLQHTEEPPGPPSVVVAHLEGPDLDVLPVLTTQLRGLGRGREPALVAVVGQPADGAAAERLGWAAVMEGPLREQALRLALLRIVQGADAAEPGPVTPPGDPTPQPSLRGAPASSAEGASPRTPLDAGMPGRALEGLAVLVVDDSPINRKVASRMLESMRATAVCADSGQAAIDAFQRHLAGEGPPFDAILMDVQMPGMDGYTATSRIREVEARCLAELAAPEASTCETSGRSAPGGPRGVLLQWKTRLANKVATAAAGGASGLGLAPLELPRMPIIALTADVMKGTREKCMAAGMDDYLAKPLDKQKLGQVLQHWHTS
>Klebsormidium_flaccidum_A0A1Y1IPG7_Putative_histidine_kinase_containing_cheY-homologous_receiver_domain_and_PAS_domain
MEQFVWHTQSLQCLLHLSSGQCKVASRGLLEAIQSTGEEELCQMHVPEGLLPTFSQARYEELVRQLTSGQDRLISFSSYLRTWKSRPRPEESALTKQRAESSRNGALRVEVEMQLVYTDPAASPAHQGGTCGCGSARAALEVCSTSSIICPASSECLVLLHFWPCPDRTAQLEDQVRALQKQFEYTLDLIPTLVFIKDAQGRYLFANEALCQLYRKPKGEVVGRTVREIWGNTHPEALYRFFEEDDRKVLEDAHTTFYQDQCIKGEPNRYFRALQMPYKTITGEKALIGFYTDITELKRLLLEAQAAEAVLSEKQRLQLLVDNINVGALQIDRTGDPADPPVYPNPAMEGLIGYTQEEVPTLEVRDHLQLATDPYYVFDDTGVLDCNAAALEFLGYKSKMDVLGKSAKDFSPEYQPDGQRTAEKAKAKKALAKETKKVLRFEWLHKRANGVLTPTEVSIKSLNLEGKEVFISIWHDLTERKAAEAALRAAKEDAEAANQAKSQFLSNCSHEIRTPMNGVIGVAELLLDTPLSAEQRESVETIRSSGDLLLKLINDILDLSKIEAKNLQLEALTFGLREEVHQALALLDQGAREKSLALSLHVSEQVPNLVVGDPMRLRQILLNLLSNALKFTHAGGIHVEVRLAEGEGGAAGADGTSVEYGLEVGDAVRTLEECYLGDRSDGSDAQSARDAQKRVLNEQRQSSKRAGSVSRGPKPAETVPYLAGSGMTSTLVEFEVRDTGVGIAEEAWGCIFNAFMQADSSTSRRYGGTGLGLCICESLVQAMGGRIWLHSVVQTGSSFFFTVRLGVPAQDPVANGQLSATEGATAKSVSRVQSPLVELPDGHELDPQSTPESTVKGLHVLVAEDNRVNQMVATRILRSLGCTFAVVDNGRKAVAACMAGNYDVVLMDCHMPDMDGYQATQQIRIDECKQGRRHLIIALTASALEGDAQKCMKAGMDAFLSKPVRPNDVKVAIETHLKSLTAGKTDSPTSTLEL
>Klebsormidium_flaccidum_A0A1Y1IFS1_Sensory_histidine_protein_kinase
MKRGCRPGPPTKLTLFLAVWLLAGVAVSVGTFFVLFEQQKHDKSMTCNERCVNRAKAYQSELYASFETINMYSGLVKAYPNVTSEDFQNYANETNILVPSSQGVTYIKHVLGPDRAAAEAVLGAQFTQYGTPDSNGSPTFVTRDSAPEYFVTWRASLPQYERLFAGYDTLSNPRLAAVAKLARDTGQLTVTYPFPSVLGTTALGMYYPVYTNLPPQPVNASLEQLRQGLAGFIVSVFNATALFKDADKRFQTQLGRLRLYDVSGPPNLGPQPSLMYQTPESPPSRYRFSATSTYNLGGRSYRLDCSADASIRSILGAPLSWAAVLLVVFLAIGLSVYVVTKWIQQKKAEVYRIEKLNKEFEAARHKAESADKAKSAFLATMSHELRTPLTGTLGMLDLLRLTPMTEVQSLYVSTMQSSAESLLGCLNDILDFSKIEAGQLRLEEIDLDVAAVVHRVVALFSGKLLEKGLRIELELPEPADCMAKGDPLRLQQVLSNLLSNAIKFTESGGITVRWRRLPHPPLGNGIPERYSPDNKGDAVIDLEEPQDAARTRCLENMLRRRTSHARSGASVGTSEGGAVYGPGLQLPQSDGPDASSLPGGSATWHEFSVTDTGVGIAPESQRKLFKSFVQADDTTTRMYGGTGLGLVICKKLVEAMGGTIAVQSELNKGTTFTCSVRLQRCTGPLTRRPSRTLSLAPSRGPPPVRMDDLIRLSPKGPLEPRAAPVSTEPATRSLQPAGEIADQAGREGTSDQPGRGVTGPVVDEGRESPQLGEGGKDVRVVKTEAASHRHAGGKAGAPERAAHGGELEGKREDEEKESAGALLSGGKSPRKGTEAKEEVMAKFLTGVGAEGDGTALNSAEQQTSPTGEERRSAGDASSGSSLRNDKSPGESGSSLQATSSHKNSPGITPRVSVEGLRAHVEEPGEISEVSTAPPSVELSSRSVTENGSPSVSGISSYGSGISSYGSGNFGSIQEQGPSQLHTRARILVAEDNVVNQLLIRKMLKHHGHDVDVVGNGRLAVDAVRTKAYTLCLMDLQMPVLDGIHATEEIRQLEGPSSRLPIYILSADVLAQNKLRHLNIDGYLTKPISWPTVFAVISEQLQAQGAVS
>Klebsormidium_flaccidum_A0A1Y1I858
MVAWKDMSAKECLRELRAKPIWSSKAVALLLWLLALILLFVVVGLILYATAGQQWTEQFVLNCDTRFEAIQTLFRTNFLATGVFGGLMKAVMPNSTQFTQFANETVWTRPYTPSLYWVQRVVDADRPAIEAQLGAEVHSFYRNQTYMPLPRNSSSIYYVVIYLYGDDPQATNASLYGYDLSTTVLADYMYTARDTGIPRATPAGDVYGTRGFFLFYPVYRLPDKEVLNATVQRRRDSLYGVITAFFDLGEIFADALRPFDEGHLTLRAYDVSDDELFLLPTTDRELFRQDAGNLTDNSNRWDYDHLRTFTFGQRMYQIQCKKDQMPFFEGVKAGWTWVLFTIVAFLLFVIVGLSIRSMKVARKEVAELAKLNSKMAAAKEAAEAADAAKSSFIATVSHEIRTPMNGILGMIGLLGETKLDIRQQEYVKTAMSSGDALVALINDVLDLSKIEAGHMEIECTSFSIRETVETVLGLFSDKARQKNLELAAVVQDAVPGTLVGDPVRVRQILINLVSNALKFTEAGNVLITVQLRPPPRRSDHVSLNIEPAPKLSLESDSDLSTAPNPSEDGSHSSQRGLLAFLRKGRKTAALASSDTMLRRRKPFGGDDDPGKESGPTPPQANGPQAGADEATRPDVEDGFNKVGNSEVRWLDELALNSLEVDGAVHLSLNNEPRVNSTAQVRRFQQAGREAAAMLKEGESVKVVFTVEDTGIGMPIEARNRLFKPFCQVDSSTSRNFGGTGIGLNISHRLAKLMNGSMAVASKLGRGSLFQFDVSLDRVDSETPATPTVLPGYQLTPASNFTDKNAVVLAKSPVKAEAIATYLRRLGFSAHSERLGPETQPLVGSSARFPGRSKRYHPGETNGTPRRKSQSVRFPEDFGIADILHRGEGTKSSCSAGGRAP
>Klebsormidium_flaccidum_A0A1Y1HM10_Signal_transduction_histidine_kinase
MRPAGGRGSSGGPSSASTSGPTSPQRNNDTWDLSIFKVPKPKSCIFWCKHCPPGLRRFLLWLWLFVGLAAAVTAAVIIIRNLKVNRQRDLELECKNRANVLQSELRAAADQALMYSGFVLTLQGNLTQQNFQTFGEATIRARFLLGRIAYLIRVTQAQRPLLDTPFFPFTQYAPNSSTIQVPRDNASEYALVRYTGQVPLRGNVFGLDLAADPVLSQTIFEARDTGKEQLSPPRILYNGLLGFVIVSAVYEPVAFPESATVQQRRDACIGYTYAQVNAQSLANNVFANFSDTRVESRVYDVTTEPPQDTNLLYARHFQNNNGSGSSATLLDQGTNLTVMLPKWKPDYAIPIYEQSRIYSLQCRRTNPGNARIVMTGVGYAILIMFVVLMAALTMYISFKRLDSMEKEAARMHIVSERLSMAKAAAEAADTAKGRFLATVSHEIRTPLNGVLGCMSLLLDTPLNDVQLDYVRTARASGKALVALVNDVLDLSKVEAGAMELECEPFDIRSLIEDILGMFASTTREKGLELAGLVRDGVPETVVGDAGRIRQVLINLLGNSVKFTQKGSVFVCVWAAHFPKSAPPTAESDRAGPAVSWVSKDVLDLSGGGRGATLRRAKLAFGSPNILVAPAAGPSGIGGSFREDDGRRISKSSMFGSLRLGRSARFSEPSKPGEHPGGILKSASALGSSSRFKHVTISIPDPAGEEPSTSEERRTEDRRTEETTARSASFSQKLKMTLSGLTKGALLRKGGEREEAGRAPEKQTVPPAGSTEDSDGARSRARRRSFEIYDRTSNSMRRDIEMGSTKETPEGRLREVEKDASTRGGENGSASDLPEEDMELRVFFRVEDTGPGVPPNVQSKLFRPFQQADSSTSRKFGGTGIGLVISERLITLMGGSVMAWSETDVGTSFQFDVHMPAVDLAPPTPSSGGQSPVANHGTNWQQSSRAPSDFEGARAIVVQDEDVRREVAVGILQRMQMHVVGVCNCTEALELAVAAYTLDADQKARGESPSPSPRGYGVLRHRLTKSGISSTPGDAGNLLDSGGEQSEETGAGGFGPAPGNARFDTGSQREGGGETESTSTRETNSESSAGQVGGETNVGGTRERSQADGVSSPSAIVTTKASHQRLESRGSVSSSSSGASVSSPIADQGRLPSLQLWNMEEGDESGEDKDIEKVIAAGEKALRATEQNGVSESGFTNQLSTSENNSANLRGLSAGSNATGSAARLGANPEIEQVSLSGGAGVPESTTPTFRDVMDGLPVGREPFGRAPADADVSADITPDEDARLALQDAAEGGRFRVVLVDVDCVGKVSALEFAKQVKDDPRLSELLVVGMCVGGPHNQENGRGDEAKAVGLLGPVFKPLRRGALAAVLHGAMHPEGADLPRSPPGEETTPTSGGSTPVGSVPLDGKKILVVDDVAINVKVASRMIAAFKCQVLTAASGQEAIDIFRREQGSLDLILMDVQMPEMDGFEATQKIREIIAENEALGAPRRKLPILALTADVMSGTKEECLKAGMDGYLPKPLNPKKLKELLHEFIGSE
>Klebsormidium_flaccidum_A0A1Y1I492_Sensory_transduction_histidine_kinase
MALEEATADSAGSPTEPSVNLESGQTFVMQTDVQLEMPNLRRGQRTSATTPKEMSSAQPAGARSGADAEAHSFPVRPRPRLALFPSRLSRETPASPASDEEHPSDDPQARGSWHQESRSPRASAPESERGTRARRSWTRGGAMSTAAPGVSLDLGTKRKKRVPFSIALQLTLFVAVLVVVSSGSMALVLWLNSQKVIDSEIERRLTTVVTLRQQEVLHYFASEADNLNLIATRVLINALLLRHNSGDTLGSSDVQVGVNDLRTAASVLPDVRSIVIYDANRTALLRTSNATAADAILDDVTPFSLPVNSSRGLVLTASAPIIFPVGSGVVIGYVHVTLDAKKFHDLVLDGVGLQSTGEVLLGVVDPGTGALRLVLPPSRDPLAPHVQPWQSDRALEKAILNKTGFQNEKDYRGKVVAAAYAPLGILEWGIVAKIDASEAYGAIHHMRTIILATVPCVLALGICASYLLSRIFTAPITKLDKVARALADGDLSARAKGASWEMHDEIGGLRNTFNEMAEQMAKLYSTLESRIEERTRDLMWANADLAAEIESRQSAQAELVNAKDEAVSANKIKSNFLANMSHEIRTPLNGIINCTELCLETHVDAEQQEYLELVKFSAEHLLNVINDILDFSKIEAEKLELERVGFSLRDQLEAATTVLAVRACRRNVEIIVDVPPDVPDNLMGDPGRLFQILVNLIGNAIKFTPAPGVDHGEVLVSIILDSISGDGQQIGLKFSVKDTGIGIPLEKQSLLFRPFSQVDSSTTRVYGGTGLGLVISAKLAASMAGSMWVESHEGQGSNFLFTAVFQLSDTPPAKRSAAMLEALQKLPVLIVDDNVTSGRILGGMTASWGMSPTVVTSGPAGIEALHSAAKGGRAFRLVLADVCMPGMGGLDMVADVREKAPVLLAKTAVVALTLALSAAEHAERMRELQVQGHCAKPIKEDSLLRAVHAAIGQTGSTGLTPPARKAPRGSPLRGSLHVLVTEDNAVNQKVATALLTKWGHTLKLAGNGREAVDMVEKEPFDLILMDVQMPVMDGFAATAAIRAWELRLQRRPTPIVAMTAHAMSGDAERCLALGMDAYISKPLNAEKLHSMIKEMARARLDQAEAAALVSPVALLTPTALLQKEATRTRRSQSPGPPRSRVSPRDMVRKLRKSSLDEKLLSRQRRSEPGAPAISEMADLEMGGCPPKPRSMPS
>Klebsormidium_flaccidum_A0A1Y1I7Y9_Histidine_kinase
MKRSRLRGKTFRAWLNAAMYIYLVCGLSWVAYNCPAMYISEKNAELEVLSYKCKNRASVLHTEMLANRNSVQVFIGFVTSVPNIGKEVFERFAMATSDARPLIVGVAWIEIVKHEDRAAKEVELEHTFMELDYTGSVEYLTADKPRGVAEEYGVVIYSVMPELFRKVVRPGLDVFPLASRRPFLDVSRRTGQAVHTGPLDYLKREKGMEGGNGHGFTAYMPWYNSTSEEDLSPEQRWKACRGWLAAVFDIEAIARKVLLNFAAEKHILMRLYDATPGTTPEKGLIYDPPESPLPDDNHDQEYGYVQPFECGRRTYEVRCWDPTFSRWRLIKTVLEWSVFRVLVFLLLGYVARLTGKRLKEVERDFERIACLNEELKEAKVVAEAGVRSRSSFIATMSHEIRTPLNGLLGMQSLLLTTELTPLQLDYVNTGQASGSALLSLINDILDFSKIDAGKMEIETIPYDFRAAVDDVLSLFQDKSREKHVELASLVQDAVPERVTGDPQRLRQVLMNLVSNAVKFTETGSIFVCAQVGTFSLSTLSSTEPSPGGSLRTPEFSPKPPTPTTPLFSTLRRRFRSSSASSSTSEPQPFDEALLTPSTAQSSPITKSASSSGLMHWSSAKNTPQIQSASDLLIPSMLEEDCGEADPRVLQRFKQAHSGAQPGEKIRLLLSVEDTGIGIREEAKPRLFEPFGQAESSTSRQFGGTGIGLPISQRLVELMGGTMGVTSEPGRGSTFIFDIEVGVDTPPPPEMASASPRVSQQFPELHDLHVIVLEPSPLRQEIIACCLRRLGLFPVCCETIEEALDQLPRPADVTPPRTHVILVNVRAHGGQLARDLLAHPARKAAKAPVVGLSTGMDSAEEKRELARGFAGLLQSPLRPATVAVCLSGLVNKRAPTRVRAVSEEAPAVWLQGKKVLVVDDTLVNRKVASRMLQVFKCEAVGVGGGAQALDKLQEFGFGAFDMVLMDVQMPGMDGYETTRRIRRLEHEFWAARNAPSNTAAPDDVTPPAETDSFSTDLPSIAEARGQGDPWPGAAPRGSDIESHSSAELDADVSGRRDSDASLRRESEASKSAPSPRLARDSFRSSGSSSSSSSGELIIAGGNSFDSDEGRLKLPVLRTSDGRRGPTGEGQERTLWVEGRQIGARLPIIALTADVLAGTREQCMEAGMDGYLSKPLDQKLLKDVLNKCPQAASAAFEDTWQKLDIASNEQESATFLDMPSASDSMRRQRRSDRQNSLQALKRDFDELAARAHERIRRDEERLREQRNELEQRQQENVRGTNECIVCCEEWSDTVVRHRFECGHAVTRGDCCKVWLAKQEEPQKRQRYR
>Klebsormidium_flaccidum_A0A1Y1HH15_Putative_histidine_kinase_containing_cheY-homologous_receiver_domain_and_PAS_domain
MEVSVQQSWALQGLFDGETGRLITVSRGLLGAAGLEAEGGVPQQDVTLFDLLPSLTAPQFRQYVKQLKAHKRSLAAFPSALRKQSRCSETTSRSSLSETGGLRQRNSSGVTAEDGLGSQSRTAAEQGSFAETSAEQQRGTSASEESRRVSWGVTRPVKVRPESCEQAIPETTVGETIGSTEADEGAKKASRIVTRRETLLRSFSWQPQRSGKLIVANLPIEREQNPREFDQAQGGTRDVDEVERRNTNHLPPADASRVTMRTKQSWVWGGVDTRKSFNDSDVCVQVELQLVTSGSETGRHGSDPTSIDDGQNRGIPPGAPLVLASFCHVPALQKLVRRVRDLRRDVRKATVVIPNLVPRKKALEGYLKKPRSSVSRKTSLSGSLPGEKYSHEKLLAGEIVPDEQECGDPFEMEPEISALKDVVRALTYRKARYRSLLDIAGVGTALVDLSTCVIAEASKAMARILGYTPGELTGWRFRDLVAPEDRAKYLTNIQRFIDSKVECANQEVQCLHEDGTRIWVRLTSVRHGTFVVEDIRKAKRALEMTAQAAERLRLMVEGLTVGAVHIYRGDNPADPLVHVNPVVEKLLGLCQDDVRSLPALFKALYRQGAEEALENYHKLYLGVVEPPKVIEVFCRDGHKILLDFGLSIQPHGEVWVVHDATERQSATEKFKKIFELTKCNDAAVAILGFQSRSDLISLNLGDINPPFQADGRPSAEGSLEKARIASEQGYCNFEWAHQKRDGTPLLVDVHITSCVLEGVTVLMTVWHDLTERKKSEAALRAAKEAAEDASKAKSHFLSNCSHEIRTPMNGVIGVAELLLQTDLTTEQRGYVETIISSGDTLLALINDVLDFSKIESRNMRLESVRFSLRREIQQTLTLLAVNATRKGIKISCSIDDSVPKNLIGDPMRIRQILLNLASNSLKFTERGEINILVSLATDQPPAIMPGELFTSDSPRPSRRCTSPPQANPAVLRLQRHYSTKLTPPSSRRQTHSAGDSGFIPSGATSAPSLYLPLDMANVLLLVEVRDTGIGIPEEAQGRLFQAFMQADASTSRRYGGTGLGLCISKSLANQMGGDMWLKSKVDVGTSFYFTVRLGLIRETGPPGRKSSSDMGLRIVLPPGSGTPEASPKAFGRVREYGDDSHTPPIELHKLKSFKGLRVLVAEDNKVNQLVATRILHNLGCDFEVVDNGRKAVEASRETHFDLILMDCHMPEMDGYEATKQIRMREREKGRRQLIVALTASVLDNDEAKCRAAGMDGFLSKPVRHADLEKVILEHYVPVNGTVAAATEAS
>Klebsormidium_flaccidum_A0A1Y1IVF3_Putative_histidine_kinase_containing_cheY-homologous_receiver_domain_and_PAS_domain
MEHFVRQSWSLQCLVSATSGRVAAGSRGLIRVVGAPDENTLLQASILPSELIVWATCVGRGGGGRLSCLVSELCKRRWTLQDLVPSLSAHHFEEAVGQLERGQKQLASFSAFLNTWSMEKETELGIGGKQAASYPQDESMKQVESGDNDEARRFTSALRGMPGDRPSSSPCKECICHGCGVVMSADGSRAGVTELGQEASKMMLGDAERLNLNGCGGPTPGDTASWRIPVSVEMQTVEISGAGEYPPSIPSPTDSAPSSAVPNEEGLTAQQLLLVTFSRESRNAQLEAELAAARTKVAELEGQVATLKAHHQYTLDLHPDLIFAKDKQGRFVMCNKALGELYDTAPAKLIGVLPHSVVHDPANLPSYAEMARDERRVLEEGVQSEIPERLFVDPQGRERWFRAFKQPYTLLDGSQAVLGIATNITEVKDSLRALRHSEARYRTLFDAAGLGTLMVAMSEYRISECSKGTCHMLGYPEERIVGHKFCEFIADEDLKSALTSWEAFARGGHGERFKQELRCRRHDGSLLWTRITITMCVSEDLPGYAVFLIEDIRESRLVQELTLAAAERLRAAKEAAEAANQAKSQFLSNCSHEIRTPMNGVIGVAELLLATQLTPEQKMYADTIRSSGDFLLNLINDILDFAKIEARNIGLESVPFALREEVGQSLALLQKGAREKGLQLSCHVSDGVPGRVVGDPLRLRQVLLNLVGNALKFTHAGSIKVNVKMADEMDDDPLSRGSGDEVVAGSAAESQSDCTEKEGVCLERGGVGGALDEQRSDCSSNGVHGADDQRKAEPGERNDHSSNGSPGCGDGATQNRDNGNEDDCRGPSDGLTDECSSSGRNEAGECGSEPGSEDDGGCGSSAGSSPISPLRAGLPARLVQVEVRDTGIGVPDEARSRIFKAFMQADSSTSRRYGGTGLGLCICRSIVAEMGGRIWMTSKLGAGSSFFFTVRLAVLDHAPARPQESKGTSSPRAFIPASPLPPPSKPLLEATTLAGLHVLVAEDNRVNQMVAARILRSLGCTFELVDDGHKAAAAARRGRFAVILMDCHMPDMDGFEATRLIRAEEHWRGRRHLIVALTASALEEDQRKCAKAGMDSFLSKSVRPNDIRAAIEAHLRPAPQ
>Klebsormidium_flaccidum_A0A1Y1IBP1_Putative_histidine_kinase_containing_cheY-homologous_receiver_domain_and_PAS_domain
MEHFVGQSQTLQCLVDASSGRCRVASAGLRDALHCNGAQELPEIALAAGLLPSLSTTQYADLVAQLRSGKQRVVRFWSTLRAGGFSCAKMGNLNGTRARNGYVGQEELDASMGNCSLTDSTGTHTEPLRGDDSRGGAPTAPSLAEAAAQLQVMVEMELCRVAPARGAVGACNGVAGLKLERCLVLVHFSPVPDRAEPDRVAQLEAQVLALQEHYTYMMDLLPGVACTKDAQGCYTMVNRAMCEQLGQPREALLGRSFAEVVGGTQDAELVETLKRDDHVVLETGQPLDVPDLFLQPTNSQGGRWFRHVKKPYTTVDGQQGVFGFATDITELKELLLQAQIAEEEALEKQRLQLMVDNINVSAIQVDRSGDAADPRVFINSAMERLVGYSQEEVPTLFAWFRLLHQDHDGSQLAAYQERMRLLRDSSITTPPVRLTELYRKDGSKRLFECGGGTHPQGEVWVIHDITERHSATEKFETIFNIATDPYLVFSDSWFLECNAAAVEYLGYESKTDVVGRYILEFSPEFQSDGQRSADKAAARLKATKETGKVERFEWDHIRADGVPLPTEVSIKALSLEGRQVFIAIWHDLRERKAAEAALRAAKEEAEAAYAAKSQFLSNCSHEIRTPMNGVIGVAELLLDTPLSAEQRGFVETIRGSGDHLLKLINDILDLAKIEGRNLQLETLPFGLRGEVHQTLALLDRGARDKGLALGVHVSDDVPNEVVGDPMRLRQILLNLLSNALKFTDSGGIQVAVRLVGEGAAGVESSNQAEGGSRGLKLERQKSDAARRSGGVANGVGTSRPLGEAGPEEAGVALQFEVRDTGVGIPEEAQERIFKAFMQADSSTSRRYGGTGLGLCISQSLVHAMGGRIWWRSAVDQGTSFFFTIRLGLPAPRGGPEAQAPSAEAASASSGSAPLLADPSTVAGSLSPLRILTKDTLRSLHVLVAEDNTVNQMVASRILRSLGCEFVVVDNGRKAVAACREGRFDVVLMDCHMPELDGYEATRQIRIDELTHGRRHLIIALTASALEDDAQKCLRAGMDSFLSKPVRPNDVRAAIEGHLATAKVDCLVSPTSPLTRRLD
>Klebsormidium_flaccidum_A0A1Y1IMY5_Two-component_system_NarL_family_sensor_histidine_kinase
MKDQGPGRDVTHGPFPTGMLFEKPGACTITPVSSGVSRLAAAAFTCFARGRTRFMVCRTSSLKMSFSQDPMEVAFLEDFEKQSQKTLRLALISSALIISVYISIDFLSLKSKKMFHQVLVARCILCTFCFIAYVASYFPLFGWKNWQPFTFFCCFSISVGSSMLPAVFSRVAGFLALFLALSLTSGFIRLRTSYACLILITTISVYTIAGHFVQRRGTLVDQMHSTDEKAFVSPATVLMALVAAWLMWSSYLFECYARKQFLIRWELKSTEKSNSAADQAYDAKEAKSAFMSNMSHEIRHPIIGILSCAELLDTTELTSEQRESAAIMKKAAEDLLSLINDVLEWSKLEAGCFRLNLRGFDLLELIEDTADMVAPSAFAKGLELVTIMQSWTKRAVVGDPLVVQGILINLLDNAVKFTKAGGLALVVEEKSGPIARDALVIRFSCVDTGRGIPEDKLRVLFREFSQVDMRFSREIEGLGLGLALVLGFVDILDGQLGVSTNSKAQPHVPTGSIFWFEVPFRASTSGPVVRSDEKLRKSSPRAPVCVLCVSPSMLVREMLKNNLEPDAGNGWEIMVGSSLGEVIDSSDYKQQEWSAAVVVTQRVEDYGELKGRVETSLREKVRWLLLTKQEQKKPNGFWGVIEQPVRRANLVQAVVGACKDALLTKEPPLVASVRTTVDLDSRRRGSSNIPRLSSLDSKVSSARTSHRMSGRSGEAEPEQASLRTLPSVKEGAERSHAAANGDLKRHEVLLVDDTAVTQMLGKQVLSSAGFAVEVAGNGLQAVEKWREKEYDVVLMDIEMEILNGYEAAEMIRKEEIVRGRRRVPIIALTAHDSLGPRGFLMNDKLTRPVSKALMVETVKTWARGFQLDLLGANPLRQKVPLLERDQSRRKTHINTFHIERALGKIQSRASFGDYTASDDEDPPSVPGSETELPVYNRPAAHSLDDIRQPPSLDDFETLVDSRAADAQASSAANRAAPISEARAMGNGPGTTDKGGDRRGNDIRPQRVHLYGPSKFRDDLEALQLLDLSQPGPPESGSGGSGLPVVIESDPGESVSARPSAASSIPDSISQRIRVAGSVGSVDSLSARSRQASEPSEKGGVRKHSLPAAAGAPRVADATVAADTRDKSDSMSSVRSSETSFSMPEEAQAYYQTAQGDYSWKLGDSKWPATFMIGILAGGMLAYPLLDYLASGYYSRNQTCWVLRCFFTVILLGVAIFGTLPVFTRWMARNPFRGEVCLAGLMIFTLAGLMTICWFDEKLSPLNLDMWLSWFYLLVCINLFCRFAVSSAASVILMVVYMAGSIHQQQAGCVPKVAAKSSEGLYVSNESLRSIIFGYFTVAAFLIWQCCSYLLERSAIGEQSLTESVRAAHAAARRARHAEAANVATTEFLATLNHEIRTPLAGIIGMADLLMDSKTELTKMQEELLHTVQQSSNQLSALIDQVLDLNRIEDGHLDLKESRLDLRTHLEETVTSMSHVCFAKNVELYLDVRLEHTHFRGDPVRLRQMLTNFLSNAIKFTDKGEIKVSIETVVEDDGEAQLKVSCTDTGRGVSQEQVERLFVRFKQASNIDLSDIRLQRRGQKGTGLGLSIVKMLAERMGGNCGMNSKPGEGSQTWFTVKLAKAPDDAPRGGVILRRNHPPCKVLVSHRLSSVGLVLCRYLAEWGYDATLVTSAGDVIALFEGGSDKGVPPGGGDEAVSPGGSQPAKAAPFRVIVLDGSLLASGGHVLTEHLVSSKVGVVLMTNPGITRLEPEVELLDPIICRKPVRYVPFFEAVGAAHKQAAPVAAGGPKPVLDRSASTSWAMFGATGINFGGLVAAADVTPRAEDSEPGGVPGQEDHLPDPEVVNFSAPPQSAPSVPERNEGADQLPGSVPDYASPPGGAVQSDGEAPPERRRYVLVVEDHMVNQRIVCSILKKLDADLEVANNGLEAVAAAEKGAYDVILMDCQMPVMDGFEATQRIREREEQTGGAHVCIIALTAMAMPGDRERCLNAGMDDYMTKPVKKDAVQAMLATWTSGRR
>Klebsormidium_flaccidum_A0A1Y1IFF7_Sensory_transduction_histidine_kinase
MVASSAGQPVARRSGSDEGRSEPAPTMEGSLWQRLCRRYHRQLYLRYLMYLWCAVALAGAAVTFVLVFEMDKHNSYSVLKRTCKDIATHFETSLYQQVDAARIFIGFIWASPGTVNLTSYTNFAVATAFQRTVVKAIIYLKYVPGAQRSEVEQQLGYNFTQLGALAGVGNVILEPRNVSAEYAVLQFFNVRERPAVPVGFDTMSDIRQTIALANARDCGDVGFTQPQRFASGLSGFFGMFPDYGLLDLAIPVNATIDQRRAGIQGWVGAQFTVNQLADDVLKQLRGQGDGDNVKIWIYDVSPQYGTGFNDGLLFGDANHLHFEHTEAFSAGVRDYEVRCNRGISNRDLVLHPLGWSALVVVLGFLAGFILLLTVKRAEEAEKNLHRMERLNGEMGQAKAAAEAADVAKTYFLQNMSHELRTPMNGMIGMTNLLLGTELDAQQLDYVKTARASGNALCSLVNDFLDLSKIEAGRMEIDSLLFDVRTELDDVLGLFEERTRQKNLELAGLVQECVPELVLGDPGRIRQVLINLVGNAVKFTKSGSVFVYVRVETLDDEPGPASESHAITIEPAPADRPSTAAEFRDERQLCPSSSGAKCEVHDISEARSDVSGRAGANKRSRQETAEVSGRGENGSEGGRASRKKRCPCLRRGDDWEGPLEEEADEGTKAGGQSPGGYVREVDPPISLRPGAQSNLEAYRRAGDDDQIRSPVYQQSRRIRLVVSVEDTGIGIPLAVQRRLFEPFFQADSSITREFGGTGIGLSLSRALVRLMNGSIAFSSTPDVGSTFQFDVELRVCETGAQRSMPLRLQSAQSAQLAGVRILVVGNHAARREIVAAHLRRLDMQPVVSDSSTAADTLAACVDSPDRFRLAIVDVEAVGGHDTARQIGQQLSTDLRLAGRLGLVMATCQTSAQLEAKAKWAGFGQVLVKPLRMGTVEVCMLQALGVAMSRQRSATPDSAGGALRMWLRGKRIMVVDDMLINRKVASSMLQRFGAEVTAVGGGEDAVEAVRKAGGTPFHMILMDLQMPGMDGFEAAMAMRKLEAEARGLTNGHVSTADVRQADGLTSDVVSAKPGAGSEDGAQGVPIVALTADVMEGVREKCLAAQMTDYLSKPLDQKQLRQVLTRFFPLKQAEISKP
>Klebsormidium_flaccidum_A0A1Y1IQ82_Putative_histidine_kinase_containing_cheY-homologous_receiver_domain_and_PAS_domain
MASPRLEPPLLWNQGPGNVEGPVGMGGGVFMPTAPLLLGLTLGAYVAGRQDGARSRPASKKRSRSRSGLSLSIIACGEEECAPPGKRTPKDMTPRSGAQGQGADGAGQGGTPPAALLSDKGVKCEDVTRLLSATLKDSSADGSSVGAVLRRRVRFVTELGAQLDPTESEQMLEHGPPVALWMTGGDAAARAEEGGDSGWLDFTVPALHDMFDADWERNVHRHDVENVRACVAGAVRGRKVFQVEYRIKTSSRASTPGADPETPASSATTFDQETIAQFSGEDPMMYRWVQEYGRPRFSLEGRLIGYVGWQRDIHERKRQEVDHEIYWKLPHLALYRADTNGVFFKRVSPALPMMLGMTMEEFLGTPWMDLVHPDDQHPSIAQYKRLGEGTNVVDFMNRYMCRKDRPVPGPVYVDPVSGEHYKYLGWTACVYTGAVRDITSEVQAQEELARSKRELQRITDAVPGGVFRYCLCADGSATFPFVSQGILDVLGVDADRLMGHPALLTALMHPADAAALQDALAASRDTLQPLDVECRVRKAAEEEHRWVHIHALPQRMTPCAVEWCGVMTDRTARHQQEDALREAKTAAEKANTAKGAFLSNMSHEIRTPMNAVLGMAALLLDSPLSVDQREFASTIRSSGEALLGIINDILDYSKIEAGKMELEEVPLDLRDCIEDSLDLVTQQAVHKGLELVYHIHESTRNLAALWCGSAKHQFSEVAVYNVGPSLKGSTLRACLRSAPSWPCVSRLLLVTAKVPDVLLGDVSRLRQILVNLLTNAVKFTAHGSVSVSVSARIITADDDEPASAQPPSPRPSAALPGVYEADAEGLLPSRSVSVNASGETTPASSSVPPSPKLRRRAASGSSTSGEFGAEGVRGAAEEYEGAGGEGCSRGGSVGGVYELHVVCQDTGIGIPADRSHALFQSFSQVDPSTTRKYGGTGLGLAICAKLCQLMGGKIWVESEVRQGSAFHFTVRVRALPAAQRRMLPDNVQEALEKKRVLLIAGIAHAGSTKMLEQLLRGWKMRPLPVETGADALDLMGRTEGQGFSLVIVDHRQVERRDPALMRCLQACHVERAIPLLLLNLHGRRAPEGLAAEGIEFTAQLNKPIKSSQLLNALVHVFAASAVQSLSKLRSSSLASYPADMGTQYPLRILAAEDNPINQRVLVRLLSRIGYSADCVGNGVEALEALQRQRYDVCLMDCFMPEMDGLEATRQIRKQIFPRPVIVAVTAAVLEEERKACTDAGMDLYIAKPLQMAELTKVLRKAWDAVH
>Klebsormidium_flaccidum_A0A1Y1IP61_Histidine_kinase
MDLSARSWNSVKSSLGWTCVVLGAVASGNIILMFVFQAIRVVEAEVARVKKLNQQLVLATIAAESADRSKSTFLATMSHEIRTPCNGIIGMNTLLMDTPLSAVQQDYVQTALVSGATLLSLISNILDMSKIEAGHMDIEDSVEFEVRSEVSELLHSFAEQARQQGLGLNALVQDSVPEQLVGDPNRFKQVLNNLLSNAMKFTKAGGILLCVQVGSCTELQEEEWSPAESDAGTTNSPSGRPLVRWVNFDQLETPSMQPGVVTSATDVLRMRRASHHNFQQSVLHNRTKLRLVVSCSDTGIGIAPSAQLRLFTPFLQADATTSRKYGGTGIGLSICQKLIRLMGGEISVATREGVGSTFQFDVMVGVGKARNVSRELHELRVVVVERDAVHHEVLASSLRWLGCPVDDFVPLPMVSARLHMDWPPSGPQKRVYFLSLDDPLQRLAVFKLVGWIQSQPGGKDCAMVGILSYQDKHVKAEALSAGLDSVLLRPVRRSVLLSAVNRALSLAMPKENPTGQAMAGDLLRLKRARALVVDDGCINRKVVTRLLENMGLDVAAVSSGQQGVELMRAEALTNGNRIAIVFMDVQMPDMDGYEATIRIRLDELSRCPHERANRTLHHVLNGVSAGQLFEETACGLCRVPIIALTADVMKGCREQCMAAGMDDFLPKPLQKKHLQLLLVKYVCQDRGISRTIGPNEDR
>Klebsormidium_flaccidum_A0A1Y1HK64_Sensory_transduction_histidine_kinase
MELLFATICLVIGFVVGRIWEKTRRAPKLKGEAGSDSSRATAFETECDVTDLQKLNAKPNQKSSDVEKLKDGCVENKDLPTELDEGEHFRVVGKDEASALLESHPDSSADSAAQALEVEGSAVENVREAALLTSSLTSACSKDGSSALLRALESLLERVKQPGLFWVSETGDALTRQYSSPGWRKLMGCDGDEHRRWLTEVHGNDVEECKKVYQKAHEEKESFTHYYRYKLSGADPDLPASYRWYVEQGSPLFGCNGEYLGLLAWAIDIHEVKSMQVDFERFNQMPGDMIVKIDYEGHIKKMNPTMRKIFEMTEEEMSSREFFTFLHPDDVERTQVFWQMLLDNLPIDNCENRYRKGDGSYFWVGWTAIPLPQDKTVYAIGRDISKQKETEQALKESEAALLAYRKEFQQIADLSPAIVFKRQVLADGRETFPFISKAVEQLAGITVEEIQADPAQAWVNVAPEDQLRMKAAFDQSEQTLESAHVDFQTTHAQTGKKLYMRVHVVPQPAAEDGSRSMYGVVNSITDLLESEIELRKARDAAEEAKKEAEAAANAKSFFLANMSHEIRTPLNAVIGMGGLLLDTKLDEEQHDYATTIKSSSEALLCIINDILDYSKIDAGKMELTLEQFNLRRTLEDSIDLIAPLAADKGLELAYSLSPDVPELVIGDMQRVRQVLMNLLSNAVKFTDAGEVFVFVDKRPNVEGLQAGEIELTFKVQDTGIGIPPDRKTALFRPFSQLDDAKNRRWGGTGLGLAICAQLVKLLGGTIGVDSNRANGGKGSEFHFSIRAQTCPQPPRVPLMSSLDHSRASESPGQGSRWAALIVYSNPTARRILSAQLHQWGMRATAVSSAVEAVDLIREGTHQFNIALLDHRLQGTNGLACAQLIQREQRASHLPLVLLTSIGRRPTSESMGMTATDTHFVACISKPVKAQQLRDVIVKVCGAKGNGASGKLGHITRTPSMSAKTYPLKLLVAEDNSVNVKVVLRLLSRLGYTADVATNGKEALEMAQRTAYDVILCDVHMPEMDGLEAAARIKQTCRPAPTIVAVTAAALQEERQQCLNAGMDLYISKPIQAEALAKALVTGWEIQHKQSKAVAQ

>Klebsormidium_flaccidum_A0A1Y1INW5_Sensory_transduction_histidine_kinase
MAEPAPDGQFSLEAHDVPKRGFWNRFWSSKKSYLRYFLYFWCIVALGLAGLTFYLVFSLDKQASYKTLTQSCGDVAARFEMSLQAQIAAARIFIGFIQSAPGTVNLTSFTNFAIATSFQRPLLNNVIYVKAVRAADRTQVEQQLGVNFTEFTPSSAPGKFGYLPRQPAEQYGIVQFFNSRENKNIPVGFDLMSDPYEAAILARAKDSGGAAFTSPQTFANGMRGFLGFYPDYGANNFSEGSNATLEQRRAGIAGWIGAQYAVSKLAAQVVAQLKQESDAGANIRLWIYDMSTANEALGVVFDPDNGLIFGTANHTKFEHVEVFTAGVRRYQVGCSRPVTNSHIATRRPLAWAALVLIVGFLAGFILWLTLKRAEEAEKNLLRMERLNNEMREAKVAAEAADVAKTYFLQNMSHELRTPMNGMIGMTNLLLGTELDAQQLDYVKTARASGNALCSLVNDFLDLSKIEAGRMEIASILLDIRTELDDVLGLFEERTRQKNLELAGLVQDSVPELLLGDPGRIRQVLINLVGNAVKFTKEGSVLVCIRMEPVDEGEQPPGHHTIDVDVPEGDLSPRSEGTNHVLESPSEDTEGVTPTTSGSGAGAESRAEDPTRVAPAVSSDLQDQAASRKKWFGRRRWQRGGAVGAAGDAPLDHIAQSRQGSETERGEVVPPVSLRADAQSSPGAVRLFMDNGSGRAPPFPRQSRKVRLIFSVEDTGIGIPLAVQPRLFEPFFQADSSITREFGGTGIGLSLSRALVRLMHGKIAFSSIPGVGSTFQFDVELTVPRLGVERSATLQLQSLQSERLRGVRVLVVGSHAVRQEVVAAHLRRLGMQPVVSPRASDALSMAAACVDAPSRFRLAIVDAEAVGGHEDARRLGQELGTDLRLSGRIALVLATCRINAQLEAKAKWAGFAQVLVKPLRTGTISVCMLQALGIAMRRMQPTALDGVGGALKSWLAGVRIMVVDDTLINRKVAGSMLQRYGCEVVPAAGGEEAVELFKNSQDKPFHMILMDLQMPGMDGFEAARAIRQVEAEARGTSPEVTQDASLDGEEVLSSTPSEAAQLGVPIVALTADVMEGVKEKCFEAQMSNYLPKPLDQKQLRLVLAEYFPVKEEANGTLQSTSKE
>Klebsormidium_flaccidum_A0A1Y1I3A8_Histidine_kinase
MGQDRRVSGFLRETLKTFTMRRDAERAVLFVWTLLGCSLAVTVFWMLYRQASLFEESAFNLRCINRAQVLSSDLVARYDLANMYSGLIATQAELTEEAWAKFSDAVAGVLKNTLVVSWLQVVRGHERAAVEAEIGRRFYTYDFSAKKTLDAPAAEVYVVARMFSDAPLVQTYLGYDVLTNILEATIRKAILTGQDCAGPPYTPIAGGRKASTYFPVYADGFDSGTATPDERWANARGVIVGTLPPVVHEEAFAKLADIEGILVRVYDVTEGLSESAGLLYASPNDTLTNGVTWDYVVDYMQGQRNYEIRCLDLSPRSWTCTKRALGWTTVVLGTVVSGIVIIALMFQVIRMVEAEMDRVKQLNQELVQAKSAAEAADRSKSAFLATMSHEIRTPCNGIIGMNTLLLDTPLTPLQRDYVRTAQMSGAALLSLISDVLDFSKIEAGHMEIEDSVEFDVRFEAGETLNSFAEAARQKGLELNKLVQDSVPRQLAGDPNRLRQVLNNLLSNAIKFTKHGGILLCVQVGDSVTCDGGSPVNDAQSKQSSARWIDFVELETPRMQAGVSSTAEEVLAIRERSQQNFESARQAGNNWLRLVISCADTGIGISPAAQSRLFTPFLQGDAATSRQYGGTGIGLSISQKLVHLMGGQVSVATSEGVGSTFQFDVRVGVVETQKRDRDMEGVCATILERDPVRHEVLASALRWLGCSVPHFTHLEQTSSHLLTRPPDKKTALFVTLDNRLENARLLSLVQNARSRGVADAVFGLLSSPDGGVESEAKQGGVDAVVFRPFRRTALTEAMKAALFRRGVRTESEILAEAEVGMAGARALVVDDGSINRKVATKLLESMGCQVAAVASGPEALEVMRGEAPPGEGGIAVVFMDVQMPEMDGYETTTLIRLDEVKRCRQRHRTDDVTQGTVSAASAEAACERCRVPIIALTADVMKGCREQCMAAGMDDYLPKPLQKQHLQQILLKFVGRSRVQKKQVEGYRFVY
>Klebsormidium_flaccidum_A0A1Y1I8P7_Histidine_kinase
MGKPAQNGWRLSLQPLQLSPGCLLCQAIKQFKLPIVAWATIGFMATFFAAGVLRQKASSLQMESFGLECNLRAQAVAAAFAADLQASHALARLMSGMPTVNATMFQLVTASIYGASPALLTLYSTVVLKTDRSRIETELGSGFWTWDTAGTRPGVIPVPQEEQYAPVVLYANVPGTFFGWDGFHISNWTGFNMPMNSVKRACESTNPVAGHPRKLGDTVVLPIFSPVYPSSSSAALPECVGVVATILNLTALFTAALEPYKGSEGIVVSGQDVTLDTGIPVDSAPFLVWGAPASGGQMYAQSGFGSGSYSKEEVVPFDLGGRRYEVRCRDRSASLLAYSQDGGFAAVIAAGVLLTMGAMAMGLRRLEAMQKNVEQVKELNEELRNAKAQAESARAEAEAADMAKSNFLATMSHEIRTPLSGVLGMIALLNETQLDPVQQDYVQSAQASGQGLSGIINDVLDFCKIEAGHMDIENIPYNVRKEMEVVAALFADKARQKRLDFVFLIQDEVPEMLVGDPNRVRQALVNLVGNAIKFTAKGSIFVWVRIDEPPPAAAKTPSPETPGFGGPTDVSWFNLDALLESHPGILSFDPRLNNNTLEAVELARERAQAAAAKVRESGTVNLVFTVEDTGMGIPRSVQHRLFQPFVQADSSHTRKWGGSGIGLCITAKLVKAMGGLMTVASVEDRGSRFSFSVHNEVHNKVVLDPPPFAPAALGIASRIRAVIVDTNGIRGSAIGCMLTRLGAESFVVETVSEAVSRILPNPGKEAPSGLRNHVCPSSLSPRNGREKRNPEPVGERTAQETLSGTAHRSPLEIPGALTESSGDAFRPEPSREETTPNGTVREARAKTPRTSTSKPFVEPRSKQSTANPPTLSTEGQPGLSPVLSPRLQNEANGFSPEPHRNLNGTPVEAPPVLSPRRLQVEANGIPAEPHRNQNGNPADAPPVLSPRGVTSPRRKSVSRNKTPGELVVVNWDAIGKEGTVHLIRAMQSTAPVLAVTAHLKDGAREAALQAGCVEVLGWPLRELPVVTAVQKALGMEVVGKRRQSVAAKYLEGRKALVVDDNQINRKLAGRILEGQGCKVVFAASGAEALERVREAHVAGEGFDIVLMDLQMPEMDGYEAVQKIRAMEAAWLEGTPAESPDSDKENSIADNEQVADGPQKASSPGDRSLQIVKRSSSLTSPQADVAQSGVVQRSKSLDSRRHRRMSIVAVSADVKKGVKERCLEVGMTAYMSKPFSQVRLREVLLSVLE
>Klebsormidium_flaccidum_A0A1Y1HXQ2_Histidine_kinase
MAATLGDRRPALSFPLWRGKGKGSGNEDTSGHPGFVPQETGENPVDSNDLQGLSKRGFLWQRFYHKKAYRALLLVWLVSGLAAAVAVFTLLYSRGKGFRKDNFVLECENRAQVLESQFVCNFNAAGVYTGLIIELPNATQAQFEGFSNVTTFTRPRTVSVVYLRRVLAKDRAAYEAQTGRPILVWDILPDNLTVTFSPAPAYPEEYTPVHLVSTPVNVKYLGFDSLSDPTLGAAVAQARDGGCLSITKPSSLAAIRRVTGYYPVYTKGFKPFLASVTQRRAACTGFVGATFNLYTLFQEALQPYREHEGDSLDIYGFDVTNGAAPIFLYGNRIHELNDTAVAALLPSKYDHSTRFNVGNNTYEIRCKNPSNMALDAAENAVTWLALILVIVVLSSIVMHVQFKRMEAVEADIRKMSRLNLELTKAKLAAEAADRAKTQFVSTVSHEIRTPMNGMIGMTNLLLSTDLDPQQLDYVKTAHASGNALVQIVSDVLDLSRIEAGKMDLEEVIFDIRAELDDILGLFEDKARQRQLELGGLVLDEVPPRLVGDLGRIRQVLINLVGNAVKFTKGGSVFVCIQVQPQPSGRGSLSSPPLDPPSNTPPGSPKASSWGGSFGSGGPATDGNDFDCSVSHVSQGTFLAERGLFLNLSPPSTAAWQTGADVSAVSARACECADAVRLVMTVEDTGIGIPPRRQARLFQPFFRGDSGTGTAREYGGSGCGLSISQKLVGLMGGKMAFFSEVGAGSIFAFDVCLHTPSAKLAATRGRPSLATGGSVPAAICLPSPSPLAAGGAVIVDITPRPRVECTSSAVVDSAIPAPVTGTKNGTKPMDGTDDTLQGMEMLVVAPHSVRLRVALSLARRIGMRAIGVDSFAQGLEALRKEGATVELATNIKPSGLRKVHAVNDVSPGHVASAQTHSPRTPFRLVLVDLDSAPLDEVCAFAQALRGVSMLGKTIPLVALASKCDGASEARIREAGFGHVVPKPLREGSLGVQLRQAMGIELRKSTARNNKEISPSIKGRRVLAVDDTLLNLKVASSTLAALGCVAVCADSGEAAIREFLNSKFDLVLMDCQMPGMDGYEAVRRIRYLEAVRCRQSAELNGSPADVAADVSKEYPDPLSTWREDLPKSDYYHVAGCACHRTPICALTADVMAGTRALCEAAGMDEYLTKPLNQEKLRKMLSRFFERPTEMI
>Klebsormidium_flaccidum_A0A1Y1HJ66_Histidine_kinase
MKTRWLMPGGRRTLWLVVAWLLAGLGLSVLTFVLLWNKQVHAQTADLSGRCNNGALVLQGELFNQVFSAGMYNGLIHAFPNISAADFQTFATFTNYILPYCEGIAYVRSVPGDQRAVLEAQLGTTFKQYAPGLTNLSIPAFVTRANASEYLVSWRISNKPYQQFYEGYDLLSDPGATRLAIAARDTSLPVLSAPFAAPLGQGTSLSVFWPFYTQNPFLYRTVAARRANFKGLVMAVFNVKSLFDSVVGKFTTTLEELSIFDTTNATDPKRGGTLFYNVTKLTPEERRHGKKISAVRSQALGGRMYRIECEQFVSVGDLLADSLPWSCLVLLFVTLVALTILLVTRRFQRDREEVQRVEKLNKDLDVARQTAVSADKAKSSFLAMMSHELRTPMTGTLGMLDLLRLTPMTEEQSLYVTTMQGSAESLLACLNDILDFSKIEAGQLRLEEIDFDIRDVVQQVTTLFSGKLQEKGLQIHTNLPPPNDCKARGDPLRLQQVLTNLISNAIKFTDRGSISINWRRLHGAHLNYGGGHPSSFSSFRADVAVDIDEPADKIEEDERPVGCLPSALRRRRVQTLSRVSSDASNGSKMSDAPAGSLGSPRSSESGQDSDGLWYEFSVTDTGLGITEEVQQRLFQSFVQADDSTTRMFGGTGLGLVICKKLVTAMGGSISVQSQVGEGSTFTCVVYLRPQQPGTPSVVELQPSDGRHSNRLSELTSQLISLSEAASQPDPSPSDHSLTETVPEAQPQVGTSHPDSTTVPPSQTAGNYSHSQPESLLETSDRNTVNGTVSGGLSERNLSGVTSSLEQGPEFLGGSTSQNEPGSVTCLRGAGEMSGSESRVGRRSEEAPVVYGDSPPERQSAPKIWPLTKEATKDIEPAAHILVAEDNVVNQMLIKRMLKQFGHSVDIVGNGALAVEAVKTNDYALCLMDLQMPVLDGIGATEQIRRLDPPKCNLPIYVLSADVLAQEKFSQDLKFDGYLTKPIKWDVLLASVEEKLKAKGLLALKA
>Klebsormidium_flaccidum_A0A1Y1II77_Putative_histidine_kinase_containing_cheY-homologous_receiver_domain
MIAPSGAILVELGTRGSARQQPDGSNGLRNNCMRTADEAAFVLDLDVDASRRTFDGSPEPERGQNRVRKPTFLSASLALKLTVFVGMLVTVASGVMALVFWITAKDVLDKELGPRLVTVATLRKQSLLSYISSEHNNMDLIGSRVLITQMLRRVNNGSRLNAFDITLGTQDLYSAIGALDQYQDGAIFDLNGTMIFQTNNFVNSTRAVQSSVQSLNYTDGVAFTFMNKGRPPSDALILLSVRVINNSQPLGYLQCTIEAAAFRRLVYEPAGLENTGEVLVVCPGPEPNTMEFLVDPQLSHGRFEAPFTRGLFRAIYMKESGSITEKDYRGIKVAAAYAPMDFADWGIEAKLNYDEAFHPIHRIRIILISCMVSVLVFGIGASYFLARLFTHRIVELNKTAAALAGGDMNARVPERKPWMKDEVYELTRTFNMMAAELATNQSTLEARSIFCYDPYLTRLILTRTFNMMAAELATNRSTLEARVLERTRDLAAANAGLALEIEERKKAEAEVVKAKDEAVTANNIKSNFLANMSHEIRTPLNGIINCTELCLDTRITPDQQEYLGLVKFSAEHLLNVINDILDFSKIEAGKMDLEKIEFSLRSQLEHAVSVLAVRASKRNVELLCDVSPDVPDRLLGDPGRLFQIFVNLIGNAIKFTPAPGVPRGQVLVTALVESMSESGDVMLRLIVEDTGIGIARDKQKFLFKAFSQVDSSTTRLYGGTGLGLVISAKLAAAMGGQMWVDSEEGNGSKFSFTAKFELSPDQDQRRLSVEIESMEDVSVLVVDDNPTSCALLERMLTSWKAAARSVPGAFEAAAALSEAARAGCPYQVLLVDLDMPDIDGLELLRMLREERPALLEGVAVVMLTPVDYGDLHKLKELNVQGNCTKPIKESALLRTLHGAIGSSASPGRQSLSEPRKRLAPQKKLHILVAEDNLVNQAVARALLTKWGHTLRIAPNGREAVEMVTKERFDICLMDVQMPVMDGLQATELIRIEEGTSGRHIPIVAMTAHAMAGDAERCIAVGMDGYLSKPLNAEKLHALLRDYALGNTVQAIMTTQDIEPEKKNPRRASA


>Marchantia_polymorpha_A0A176VTV7
MSIARRALKDDDCQNFCCQGDCPELRALFDQTESDVELGPEEEVDDPREEEVEMIQGARGNQVGTCMEIDIDGLFPTERRRSRSGLLKHYSRNVELELRNRAATLWQKIKRTRHLRFKDCCWFVMLNVAVASLLFITGIITYESSVNVLRHSLETTVLFPIYLPHAVALSVACMLKWQAFLGIFMGLYCSRIYAAARGTYLISFTRGGVLLTAAVLGTAEVYCANYLLYCQLVKEGSAKKMPTIESITEALKYLGIVVVCTFFFDTVIALLICSTPLVMWSDFTQLWGTNWLGVLAGMLTISPTTTHLFAWQRKPSLLQPKKLLEALSLTALTAALVILLFVTSWQTVIYPLPYLLFPMIILTAFRFNRLGCSLVVLLVSYVCAWASVRGKGALYRMAGSPTPVSSPKLILQVELFVSVLGVVGILLAAAVREKKQLARDLHKMNEELESTVHERTIELVKANDALKESQRKAELANQAKSEFLANMSHEIRTPIHGIMGLTSLVLDSELSLDQRDSLVSVQDCANVLLHIINSILDLAKIEAGRIEVEFVTFRMSQLVSSTVRMLHTRASDKNLELVWDLDPDLPQWLIGDYGKLQQCLLNLIGNAVKFTHEGTVRVHVRVDKSGGSGKRLPGNRTSEEPGRTASCSPRGASPTPDPDFSSTSFFESPAQWQCCNPGSSRKSPTVGVQNEESVFCVPVVVEVHDTGIGVSAEKLQDIFTPFTQADASTSRVYGGTGLGLCIVQRFVELLGGKLQAESELGKGSCFSFCVPLGYSPKNHEEKGCDIRGLINLLSTPLPHEAESSVQARCCGAAPPPQCPSPPPDAATLAPRVCSDSGDCCYLPPSDGAEHLRSHSDTRVSYSQCSLDSVGKRNSPGGSNSPARADLSVWRPRRSIENLDVLLANWNLNESRMKASECECCSTSDKSHKCCNPLCNSTTTGVGQQLLRWPSNPLDYRRNRNSPLEHISFDEPEEQSLAPSAMLECRAACPPPGAAIIDIDIPCNPRQDASCNQVETREAPCKPSGGRRQSSEPSAASARSAREDLQPKEDYLNLHVLLAEDNLVNQKVATRQLQKHKHVVTAVGDGLQALETVKADHDKFDLVLMDVQMPNMDGLEATQRIREYECQQGIKRLPILGLTAHAIQGYEETCLKSGMDGYLGKPFDIDQLLRVIHKYVPPKDAIILRRCNGAEEWVSFEWEKSAGFRRVIPAQREPSVERGILEIRVFMSD
>Marchantia_polymorpha_A0A176VL11
MGTSISVANGTFPEQSEGRQTYLSGTESRIEHGDVDGAYCAGIADRTRIPSSSPSVLEGERTDSTERFAKQGRGAQTSICGSPPCVDGDGQVSALSKPVTSTSFDGVSKKTPNLISQGSVGAAATILGIPPGGYAGQFKTQLSFGDRGGNEHSHLPHSVLQVIATSLQCDLVVAAILQNPLRLAETVLCVPKGLVTVPLRFSKSALAASTRCEVLNTDSLLLPSMLTAVLGARPKRFLATQFHAEGYEGLCYSLWLDPDKVPDVAESVMSEAGQSLPLLLASSVRALCCDRMGRRFDVIMKKMPQAVAFVDEGRGQCLINPTAADLLCLPGPGEYDTKKVANGMRQLADRSIVAADVYRCINMLAGKPSQTRDWIWELKHPRSVLRVRSYPISNVATHGRVWLFDDVTSEKDAHDAIEEANKAKSQFLAMMSHELRTPMTGVLGMLDLLRLTSLTEEQARFVRVMQGSAEGLMQVLNEILDFSKIQSGHLALENVNFYIDELLEQVSALFQGRLAERKLDLSIEMPSKSEMHVYGDPNRLRQVLSNLVSNAIKFTEEGGIRIRWKRVSSCGGLVTSDCFNDRDTCVSATSLPEGDEKNSTPFTHSNTDLTAPHVSLYDGDVGSEEQKVAAELQRRSSLLDPEVNLVVTHEATERRKAVEARIWFEVQVTDTGIGLTSEQQGRLFQSFSQADSSTTRKFGGTGLGLAICKGLVEVMGGKIWVESESGKGSTFAFRVPLSSAVGTSEMGLCTDSEFRQRAKSMPQPRSLKSKGQTLNVLVAEDNRVNQLLIRKMLVHYGHKVELVVNGQLAVEAIQIGQHDMILMDLQMPVLDGLSATKAIRALGGEVSKVPIYALTADVLTKGTGSLEAMGLTGYLTKPINWDKLSQVLDEVVQKKEEQRSWTPVNH
>Marchantia_polymorpha_A0A176W126
MHTCVGAQGLCFSTCLSLCHGLGFAEKTSLKDTQSSIPVGLILASVCGLILGRYSLGFFQLIHYLRPWRTRKSGTTDGSSGIGVETSTDLEEEEMFEEFRTPSLLTHSNFSNSERVKEIDVIDKVELAAALMMHHGMQRPSPRRAKSGSSNSGSEGSLKSNAGYPGREHSPKRPIDFDAQVGMTVASKRLSPGNSSLFSMSSCSSIGSDLGAPSMTCSSCGSPCGPFGPNSLSEADVDFMASDTDDSRVEQSIIRPGMRAKSPVSFGDETECAENGLRGIVPSLLDHSRYARSHRDGIGLSFLDGQMSAAAWMCGRDAASLKLECGLGWLDLVRPCLDDVYGEQWEQKAHPEDLERCKAIFAEAKAKRGPFQVDYRLQVSPEEYRWVMDLAKPRFSLVNHEFLGYVGWRIDIHEQKSIEVDMEKYWSLPHEILVKAAPDGKYFKNVSPSFTDRLGYTQEEFLSTEWMELLHPDDRVYTMDEFKKVALGQPIVNLQNRYRCKAGAKVDGPTFVDSTGTYKWFNWTANYMYGAGRDISGEKVAQEELRRSQAELRRITDAIPGGVFQYRIDEKGVETFPFLTLLYLTVSADEAPETAHYEFSSNQPHKESGLAVHADDLPTLREAMRQSSLAHTNLDCDYRIVKNSEVRWVRVHAVPQTRGNDGTKEWCGITWDITERHLAEEALRKARDVAEKSSEAKGKFLANMSHEIRTPMNAVIGMGALLLETELNDEQREYVSTIRSSGEALLAVINDILDFSKIEAGKMDLEVAPFSLTDCIEDSLDLISSQAASKGLELTYTVAEKVPSMLKGDVSRVRQILVNLLSNAMKFTEHGHVSIAVDGRKLDELPSLRCLEEMPTRLCAGTTPLTEEGSKWEIQISVKDTGIGIPDDRKHTLFQAFRQVDASTTRKYGGTGLGLAICARLCALWGGRIWVDSVSGQGSTFHFTINGEEIVQVDKSDDEEDYVTFLRKKRVLVIAGSSSSSQTMCTRFLKSWQVRVVSAVTADEALQVVRQTLDHAKDGHSCSCKHTETSSLNDPFMAVVVDCAMIDKDNRRVLESLKLCQSSNPRIPVILLTPFARRIQDYVQELDFRCAAHVSKPVKASHLLSSLMNAIMDDKDDMAIERVDPEPNKELSTPGLKKWTKRLNAGAPVSMDVDTGKRYPLRILVAEDNAINQKVLLRLLQRHGYTADVVGNGLEAVDAASRQSYDVCLMDCFMPEMDGLEATKRIRQRINPCPVIVAVTAAALEGEKRACQQAGMHMYIAKPIKAEQLIRTLYKCWQYLWTEAIRARNDGANGAQLFLAAGWHWPGMQCQDQIGKAERGIGRSSAENAKRTKQLGSRAAKDTSKQGRARGLRFQHRGPQKRIQAPGTPSLPSPATMDVDTGKRFPLRILLAEDNAINQQVLFRLLQRHGYTADVVSNGLEALNAASRQSYDVCLMDCFMPEMDGLEATRHIRQRIHPCPVIVAVTAAALEEEKKACLQAGMHMYIAKPIRAEQLMRTLYKCWQVKTREINIESLQQEILSAPSSHFNYY
>Marchantia_polymorpha_A0A176WIR2
MQIAFTALGVVAAVGVGLVLFNISLQSQMQEFKLKCTNRQEKEVALPRSYLPPWTPELEELETRTTVHSVWAIIFSREHSLAEAAADEKVSSEEGALITACRLALMSLRTIYALLQPRIIFPLPRGVALSCSIATAAALLNHYPGQIVKAELANNLNTSFMILGLLANEPDLKQSTWLYFTNKTFFLRPNSPRIAWLKRVKHDERAAFEKKVNASILQIDENLTVTRRVEAPEYAPIVLASFETAQFLMMDFTTFPVVNRSVSNARDFGTMAMSPPDNSVGGVWRVGNYLPYYGDAKPSTVAERRETIQGWIGVSLEVEKVFAAVLRRYQDDVSMDVAVIFTTKDRQDWLPSYNCSFDRPVCEMPVYDPAQKVGHSSTASIPWTYGLQSFELRCFARHSIKIHALKNVIGWPLLLLTVVVLCTVIVWLIIRRMQAVQKHVSDVEKMNADLRAAKLAAESADSAKSRFLATVSHEIRTPMNGVIGMTNLLMGTELTSQQLEYVKIAQASGNALVSLINEVLDLSKIEAGKMELESVAFDLRVELDDVLCLFEDKVHNKQLEVLALVHDAVPKIVFGDNGRFRQVLINLVGNAMKFTKEGSIMVCVRVVDPHSSSSLSSVDSRDGDDKMSTMSLTKVTEHPEDSLESHSFDWAPTKCEGFAGGELKPSDQGTLKLIVSVEDTGIGIPSHLQHRLFQPFHQADSSTSREFGGTGIGLSISQKLVELMNGKLTVSSTPGKGSVFEFTLKVESKGAERLEQSKAEWSDFGEEKLKGTRVVLVDEHPVRQEVVASYLRRLGVEVEGADDKRTALELLHKQDIAPFQGVILDLQGMQFDMALELVKFLRRSPKLQKIAVLAVSTPLSAEKMKEVLEAGVTQTVFKPIRRTTLASGLLQALGIKLHAPSRNVNTNSKMLADKRMLVVDDNLVNRKVCAALLNRLGATVECVCGGEEAMNSVRNKAPDMQFDLIFMDIQMPEMDGYEATRRIRQWEIESCIICRHARRRSRSRSGDLESGSFGCRVQDEQITQIKKCPHNRIPVVALTADVMNGTQDLCLSAGMDDYIPKPLDQRLLHKLLERFLNNELLGGSKRWNHT
>Marchantia_polymorpha_A0A176VL39
MLCNSDDEERHRWRRGCRSLSHLKGLKRTFPSWKEIRQSPRRAVAAQLVCTAIGFLTAVGVGLVLFHNSLQTQRQEFKLKCSNRQEILMGEVANNLNTSFMILGLLASEPDLTQEAWLAFTNETDFLRPSTPRVSYIELITDKERAGFELEWNSSLLMIDEKQEAIPINYTAKEYAPIIYASQTVLYALLVDVRSFRAINHTLNNARNSGAIAMSPPDQYGTIWRVGTYLPYFGNKTPTTVEERIEMCIGWVGVSLDVEKVFGTVLSRYQDDEDMDAAVVYLPQSRDDWLPSLNCVPSASTCELPVYDPQSRFGQESTATIAWTYAFQNFELRCFATKSIRLNALRNVIAWPILMMIVVLLCSVIVYLAIKKMQAIEKHMFQVEKMNFDLRAAKQAAESADKAKSRFLATVSHEIRTPMNGVIGMTNLLMGTELSAQQHEYVKIAQASGNNLVSLINEVLDLSKIEAGKMELESVPFDLRVELDDLLCLFEDKVNEKKLEVSALVHDSVPRCVYGDPGRLRQVLINLVGNSMKFTKHGSIFVCVRIYNPQEDTFSSMLTSSLSSSPASEGSHRGKRQYDVSKLVKIVESREWSASDIRLEGVGVVEAMAPRLSMQEGPLNTEEAVKKWRNWVPKAGVEGEDSVEGSKTLSLVISVEDTGIGVPSHLQHRLFQPFLQADSSTSREFGGTGIGLSISKKLVELMGGKLDVISAPDEGSIFEFTFKVGKERDVADKDVKRECEGYGEENLKGRRVLLVDQHFVRQEVAASYLRRLGVIVEGVSKRQTALTSLLESDRPQIHAVILDLQGMGMDEAVQLVKLMRKEQHLMSIPVLALSCPLTTPLEKKELYEAGFSQTVFKPIRRTTLATGLLQAVGISLRPPTKTVNTNANMLAGKRLLVVDDNLINRKVARSMLARYGATVECVNGGVEAIEAIKNKAANLQFDLILMDIQMPEVDGCEATRRIRRWEIENCSFCRASESKKWEQQAPPGVLQQCPHSRIPVVAVTADVMQGTHEMCFGSGMDDYMPKVNQEEEVRHWKGNLWHNEQVNHKVTTRIKDA
>Marchantia_polymorpha_A0A176WLU5
MSSLLAYGQGFLTGDIGAGAGLTEPWAQSFGWGDGGAVSMDQDPGSGSVEGAGVSDFFSLIQEGAPIFEEVPPSPKLTNCPTKKELHWDSPPQSPSTPFVHLPYSVLQIVATGTKADAVVVGLFQDRSIYGLETLLYLPKSLNFAEFLEVGPDLLSHINGKVTSTKNLDLPVEFTRALGRRPVAFLAYHFSLEKYNGVLFGLWNDSVRATAEDVFADAVQSLPMLLSNRINARKYEHLGRRFDAILKVMPEAVVFVDDGCAQVVINPAAAALLELPTHGEVDPSKVAGAMRKLTERCSTRTDPQHWMRLLTDDDELEIEEDWELKDPRRVLHVRSYPVSSDAAHGRLWLYEDVTAPRAAEEAIEAANKGKSQFLAMMSHELRTPMTGVLGMLDLLQLTSLVPEQQGLMKIMQESAEGLMEVINNILDFCKIEAGRLILEEIDFSLSDTLEQIYALSKKDILEKGLELKMVSEPGARNVVRGDPVRLRQILKNLVSNAIKFTERGCVTVSWRYLDSQCFDATVSETSSSPVKRSDYISQILQARQGNCTIKQTTALNGRSVLTVDCSAGGASTPHAEASCGSNLPSVSTPREYTSHFRQKILSSGERTSSDLKMSRKRLASDAFGSSHSGEKFSKREIASVGQISSVSSCLTVSNEVVLRAEPSGIKLPDYAERLTISVPSEDRGLWSAKSPRLFPEHLKMSQKKPPKDCGQPHCIVASGAREIFSQNESDSSVPVQVKPFDPTNRSCMNLPIPDLSVIKKAVEQYTAPSITSGLGSQERNPTVSSNDSGDNFCSVSASDANDQKESRASGGLQICKVCDGVIYTANSERVEEFRRPDEKVWLEVKISDTGVGIGDEQLRKLFLASQAGSQRRDAAGTGLGLAICKGLLGLLGGKFQFESKVGEGTTVTVTVPLLPAEEAVEVLVESVVPLEKPVPTQSSTSQASSQQSKTSPKKSTQVNVLVAEDNIVNQLLIRKMFRHYGHVVDVVGNGKLAVEAVQKKAFDLVLMDVQMPILDGLSATKAIRGLPAPVSRVPIYALSADTPGSGPMEETGLDGYLCKPIAWEKMSGLVEKILAAKNGES
>Marchantia_polymorpha_A0A176WGA0
MCGTKLSVCFRPQPQDVWISDGQHNCEVGKASAGFPETGNAEISNARWILTNLLTASLYVSTGKLSDTLAVVSEQASPIWAPSGIMVAFVLLFGYNVWVGEFIGTVAINLWYFHKDPYREVVPTAIACGVFSSMEGVVCGWMINHPPQWKNGRFIYPVKEVRKGSHSIDTLHDAMWLFIAAPLTSFICGSGNVLALTTFKLAKWDEFLDIWPTWVLGDLAAILCFTPCILHFWNVFEKGRNPFWTRIQPKKWTCSAVNHLICKPDEPRSSLDEACSITGLKDESVHVRELLQEMGHSPETGYTKLAVLRSHVELDENCLRSPRKLATASPGGCDLESGGVDLVNSYDRYSIKRPDFLQKVLESFERKRSEWLGTGRSPNGRNGFMVEGGPSFKYANGKTRILTKDGFDSSDQSLAASGRFSTANDSSTLSELQPHIPLLEKEPVAWSIRKYILKAAEFVTFFLVLIVLSLVIFFNVGIQDTSLVQRLSYLVYPVVIWASFRFNRLGLPLAVLVIALIASAGTAHRKGPLYRKNDNHSLLQVQMYVCVLAMVAMTLAAIVHDRKLMEDQLNSMNESLETQVKMRTNQLELANRELQVSQAAAEEASRAKSEFLANMSHEIRTPIHGIIGMASLALDTELTGEQREHLETVAQSADCLLHIVNAILDLAKIEAGRLELEHVPFSLSDTIGSTMKMLQVRACQKELDLTWDVAPDVPEHLLGDAGRLQQCILNLVGNAIKFTQKGSVSLTAKLHQGEAPEIFSRKGSFISNRTMEKKSGRLSPATAYHGNLLTHEASPSDNHHSVDIMERATADACNRWNRLSQEHAKGSMNRSKNPSMREDCKLDTLKGEGNQDGGDGKLAILFAVSDTGIGISTEKQEEVFKAFSQADSSITRLYGGTGLGLSIVERLVGMMGGRIWLESEPGVGSTFYFIARFERSSVTQEKYHGTAVVNFPHQDWPDSTQPGASCVLETIQQATDVEEHSEHRSETVAEGALTSPNATSRRVDNGILGENAMTTNVLNASNKEEKHRSLDGRQDNGIAITALSSPRGKAADNAKKEPPNSMILLKGMKVLLAEDNIVNQKVACQQLRKFGTLVEVVSDGQQCLNVLNQHRDDFDLILMDVQMPVLDGLQATKIIRAEESQQNLSRKPIIGLTAHAIQGYKDKCLEAGMDAYACKPFQAKQLVEVIHRVMTE

>Oryza_sativa_indica_A2WYI4_Probable_histidine_kinase_3_HK3
MDEMSCGGGGGGARWKRARVAGMGEGKAGGGGGAAFLGLERVGMVVRMLPVPEKVSARARVVRGSLVAHFRGWRVVRETWWWVLLLWILAGSLGSFYLFLFMNAQSLDKRRDSLASMCDERARMLQDQFNVSMNHLQALAILVSTFHHSKTPSAIDQMTFARYAERTAFERPLTSGVAYAVRVTHGEREQFERQQGWAIKKMYSSSNKKQSSPGPGPGDAAVAEIREPAEEYAPVIFAQDAYKHVISFDMLSGNEDRDNILRARKSGKGVLTAPFKLLNNRLGVILTYTVYKYELPAYARPHERIQAAIGYLGGIFDIQALVEKLLKQLASQESIMVNVYDTTNESPISMYGDDTGSGMCHVSVLNFGDPSRKHEMHCRFEKKPPWPWLAITSSFGTLVIALLTGHIFQATVHRIAKVEDDFHKMSELKKRAEDADVAKSQFLATVSHEIRTPMNGVLGMLQMLMDTDLDTTQQDYVRTAQASGKALVSLINEVLDQAKIESGKLELETVPFDLRTVCDDILSLFCGKAQEKGLELAVYVSDQVPQILIGDPGRIRQIITNLVGNSIKFTERGHIYLTVHVVEEVMSCLEVETGIQNTNTLSGYPVANRRRSWESIRLFNRELHSSEKSFAPIASDSISLVISVEDTGVGIPFEAQSRVFTPFMQVGPSIARIHGGTGIGLSISKCLVGLMKGEIGFASKPHVGSTFTFTAVLMRAHCKGNDIKSSEFKGINALVVDHRPVRAKVTKYHLQRLGVKTELTAELNQFISKLNSGSLTAKLVLIDKETWLKESHCTPLLVNKLRNNDKPDSPKLFLLGSSASSPKGGSDTSREHNLNVIMKPLRASMLQVSLRRALGGVDKVHCRNGVVGNSTLGSLLHKKQIIVVDDNIVNLKVAAGALKKYGAEVTCADSGKKAITLLKPPHNFDACFMDIQMPEMDGFEATRRIRVMERDLNERIERGEAPPECASIQRWRTPILAMTADVIQATHEECLKSEMDGYVSKPFEGEQLYSEVARFFQNHDQVE
>Oryza_sativa_indica_B5TQV4_Hybrid_type_histidine_kinase_isoform_b
MTFARYAVRTAFERPLTSGVAYAVRVTHGEREHFERQQGWTIKKMYSSSNKKQSSSGPGPGDAAVAEIREPAEEYAPVIFAQDAYKHVISFDMLSGNEDRKNILYSRKSGKGVLTAPFKLLNNRLGVISTYTVYKSELPANARPHERIQAAIGYLGGIFDIQALVEKLLKQLASQESIMVNVYDTTNENPISMYGDDTGSGMCHVSVLNFGDPSRKHEMHCRFEKKPPWPWLAITSSFGTLVIALLTGHIFQATVHRIAKVEDDFHKMSELKKRAEDADVAKSQFLATVSHEIRTPMNGVLGMLQMLMDTDLDTTQQDYVRTAQASGKALVSLINEVLDQAKIESGKLELETVPFDLRTVCDDILSLFCGKAQEKGLELAVYVSDQVPQILIGDPGRIRQIITNLVGNSIKFTERGHIYLTVHVVEEVMSCLEVETGIQNTNTLSGYPVANRRCSWESIRLFNRELHSSEKSFAPIASDSISLVISVEDTGVGIPFEAQSRVFTPFMQVGPSIARIHGGTGIGLSISKCLVGLMKGEIGFASKPHVGSTFTFTAVLMRAHCKGNDIKSSEFKGINALVVDHRPVRAKVTKYHLQRLGVKTELTAELNQFISKLNSGSLTAKLVLIDKETWLKESHCTPLLVNKLRNNDKPDSPKLFLLGSSASSPKGGSDTSREHNLNVIMKPLRASMLQVSLRRALGGVDKVHCRNGVVGNSTLGSLLHKKQIIVVDDNIVNLKVAGALKKYGAEVTCADSGKKAITLLKPPHNFDACFMDIQMPEMDGFEATRRIRVMERDLNERIERGEAPPECASIQRWRTPILAMTADVIQATHEECLKSEMDGYVSKPFEGEQLYSEVARFFQNHDQVE

>Oryza_sativa_indica_B8AI44
MGKPEARSGWRNAAAAAWVLVAVACAAYMHWHLRRETMDRAEERLVSMCEERARMLQEQFGVTVNHVHALAILISTFHFEKFPSAIDQDTFAKYTARTSFERPLLNGVAYAQRIFHHEREMFENQQGWIMKTMKRQAAPPQDEYAPVIFSQDTVSYLARIDMMSGEEDRENILRARATGKAVLTNPFRLLGSNHLGVVLTFAVYRPGLAADASVEERVEATAGCLVVVVSSNQIPTNRYLGGAFDVESLVENLLSKLAGNQDIVVNVYDVTNASEPMAMYGPQSPDGKVSLFHVSTLDFGDPFRAHEMRCRYRQKPPLPWSAITNPLGTFVIWMLVGYIICAAWSRYDKVSEDCRKMEELKTQAEAADVAKSQFLATVSHEIRTPMNGVLGMLDMLLGTDLSMTQKDYAQTAQMCGRALITLINDVLDRAKIEAGKLELEAVPFDLRSLMDDVISLFSSKSREKCIELAVFVCDDVPKVVIGDPWRYRQILTNLVGNAVKFTERGHVFVRVCLAENSKVEANQVLNGTMNGKDGKVETTANGAFNTLSGFQAADERNNWDYFKLLLSDKEPHMDELECDRSYQNDCDCVTLMISIEDTGVGIPLHAQDRVFTPFMQADSSTSRNYGGTGIGLSISKCLAELMGGQISFTSRPFVGSTFTFSAVLKRSCKDTSSDSKRSLSEALPTAFKGMKAILVDGRPVRGAVTRYHLNRLGIVVKVVNNLSMGLQTLAGQNGVKESREKLSMLFIESDIWRPETDILLLNRLHELKNNGQVHELPKLVLLVTSEADKDRYGSAFDIVMYKPIRASTIASCLQQLLKVVMPERKDNQNRPSFLRSLLIGKNILIVDDNKVNLRVAAAALKKYGAKVHCVESGKDAVSLLQQPHCFDACFMDVQMPEMDGFEATRQIRQMEVKANEERKALDLMEGSTFVESHLPVLAMTADVIQATYEECIKSGMDGYVSKPFDEEQLYQAVSRLVVGTKESAV

>Oryza_sativa_indica_B8BGD6
MHADVVARRIENLENMCDERARMLQDQFNVSMNHVHALAILVSTFHHGKNPSAIDQKTFEDFTARTTFERPLMSGVAYALKVLHSERELFEQKLGWKIKKMETEDQSLVHDYNPEKLQPSPVQDEYAPVIFSQETVKHIISVDMMSGKEDRDNILRSRATGKGALTAPFPLLKSNHLGVVLTFTVYKYDLPPDATPEERIEATLGYLGASFDVPSLVERLLEQLASKQKIVVRLYDITNHTYPTKMYDSDVIASDDLHISNIDFGDPTRKHVMHCRFKHAPSLPWSAIMISSAVAIIVLLVGYIIYATLNSLEEAEDNYTTMRDLKGRAEAADVAKSQFLATVSHEIRTPMNGVLGMLQMLMDTELDTTQRDFVVTAQESGKSLINLINEVLDLAKIESGKIELEAVRFDVRDILDNVVSLFSEKSWAKGIELAVLVSDQVPDVLIGDPWRFRQIITNLVGNSMKFTEQGHIFIRVHLIEEVKRKMEALDDTSPENIEVTANSKNTMPYNTLSGLEVANNRKTLESFRMFKDSSDAIDSVNLLVTVEDTGIGITKDAQTRIFTPFMQADGSTSRTYGGTGIGLSITKRLVELMGGEIGFVSKPGVSSTFSFTAIFKENRKDPGDIKRYCPEPTPPDFQGMRALVVDGRCTRAEVTMYHLRRLGIQCDLAATSESALSALLESCNSSVKSSLNMVLVDKEAWGEDSGLAFFRCLIDLRLKGTLKSWQTMPKFFLLAGSITPADSDCLRLAGYSNSIRKPLRLSTVAACLSKALGVGLTGRRSRDNSLVLRSVLTGKNILVVDDNAVNRIVAAGALKKYGAIVTCVDSGKEAISRLQPPHKFDACFMDVQMPEMDGFEATRLVRSVESKINDTIQAGEVSSEIYGNKAHWHVPILAMTADVIQATFEGCMECGMDGYVAKPFEEQQLYSAVAHFLEADATDPLT
>Oryza_sativa_indica_B8AQP0
MLQDQFAVSVNHVHALAILVATFHYDKHPPALDQDTFAVYAARTSFERPLLSGVAYAQRVVHADRESFERQQGWIIKTMKHEPSPAQDEYAPVIYSQETISYIEGLDVMSGEEDRENILRARATGKAVLTRPFRLMSNHLGVVLTFPVYLVDLPNDTAVEDRVAATAGYLGGAFDVESLVENLLRQLAGNQELVVNVYDVTNHSNPLVMYGSEVPLGIPSPSHTYTLDFGDPLRKHQMVCRYRNKLHVSWSAITTPSGVFVICMLVGYIIYAAWSRYDNVKEDCRKMEALKKRAEAADIAKSQFLATVSHEIRTPMNGVLGMLDMLLDTELKSTQRDYAQTAQVCGKALISLINEVLDRAKIEAGKIDLESVPFDLRSILDDVISLFSSKSREKGIELAVYVSERVPEILLGDPGRFRQIITNLVGNSIKFTERGHIFVQVHLADHSNLATEAKIEPVVNGMNGHKDEAIAIPTSGSHNTLSGFEAADSRNNWENFKLLLSYEKNEMPYESDSDKVTLVVSVEDTGIGIPLHAQGRVFTPFMQADSSTSRNYGGTGIGLSISKCLVEIMGGQINFVSRPLVGSTFTFTAVLRRCDKNAISDSKTVALHPLPSSFKGLSALLVDKRPVRATVTKYHLQRLGITSEVVGTIDPTFGVLSGRNGSSLTSIGKKQPCMLLIESDSWGPQMDVSLHARLQEMKQSDRIHVLPKVFLLSAAESDKVKKIHAVDSVIPKPLKASALAACLFQALGITQPSHEKRDDSGSLHGRDGSGSLHGLLLGKNILVVDDNKVNLRVAAGTLKKYGAKVECVESGKDALSLLQVPHKFDLCLMDIQMPEMDGFEATRQIRAMEGKANEQADDSESGSEIAAKTAKWHLPILAMTADVIQATHEECTKCGMDGYVSKPFEEKQLFQAVQKFLGPCVSS


>Physcomitrella_patens_Q27PX3_CHASE-domain_containing_histidine_kinase_2_CRE2
MSTQNGAKRGSYSSPCISNGSSRSKVPLKGGRGVYMHRTTGPGRLGVNWWKDTGISYIRPTYKDSEARSRYGHNWHTKAFVVWVVFMGAVSLSVFLAMRFDMLERRRENLANMCEGRARMLEEQFKASMNHVRALTALLTTFHLGKQPSAINQETFATYAERTAFERPLMSGVAFAERVLHANRKLFESAHGWTIKEMYSKDLQQDFDEYAPTTMSQKSLSYLTSLDMMSGQEDRENIIRARELGKGALTKPFRLLESKHLGVVFTFAVYCTDLHDDAKKEDRIKATAGYLGGAFDVETLVENLLRQMAGSQIIAVNVYDITNETMPLVMYGHTNVEKSKNTYVSSLDFGDPARRHEMRCRFKEDALPPWTAISTSIGIFVIAFLVGHMLHASRNRIDKVEENCRIFQELKMRADDAVIAKSQFLATVSHEIRTPMNGVLGMLNMLTNTRLNPAQLDYARTALASGKALINLINEVLDQAKIESGRVELEHVPFDLRAILDDVLSLFHGQSRDSGIELAVYVSAKVPKILVGDPGRFRQIITNLVGNSIKFTEAGHIFVCVHLNEDVNNLMDGDEGEADDTLDGEVESAGPLTDMNYRFNTLSGRETADYRNSWEMFERLLAQEKSHRSGVDQDTRNYCDLNGAVNLVISVEDTGVGIPLHVQDRVFMPFMQADSSTSRNYGGTGIGLSISRSLVDLMSGEMEFVSHPKVGSTFTFTAELQRVPANVPEHILREGRNCYLQTPPLTTCFQGMRVLVVDGRKVRCEVTRHHLQRLGLRVEVAHTPGEAAELLTTTVDRGNRGSRDSQRSFATDIELIFVDKDAWGPGTWVNFRSLLTESFIGQLSHNQSGLTSYQYRSAAGRLPNGYPTLNSMKKMVLVATSMNEMELSVVKASGFVDTVVRKPLRASLVAASLEEILGVGDGGRDQGQNLQGGINSLQNLLTGKRILVVDDNPVNRKVAAGALNKYGAQVDCVNSGRAAIQSLKPPHNYDACFMDVQMPEMDGFEATRLIRKAEAAAVDNWQAGRFSSFGRRLHVPILAMTADVIQATSEECMRCGMDGYVAKPFDEHHLYQAVAKHFFGPN
>Physcomitrella_patens_A9S2L4_Sensory_histidine_protein_kinase
MNESSAPTTKPRSNADGERRWKEIVARVAAPKSPTALAVITFAPFPPLCKAIVEAVVQVASRRVTSFVTHDSSMFDKSETVFLFGVGRSQVGCHGIPSVYNTFVKLTSDDIDGKHDASALQKERGDDDAFLHSQGQTCAACGSAGGMCSAGLAIGLRNWGCALSQLFEVHDQGVQSQILRSQVENNLNASFVALGLIASVPDVDDTIWKNFTRRTLFLRPNVKTLVYCQRLLGSQRAEFERAHNRSIMTVLANSSWARREQADEYAPVVFETDDVDLYMYDAGSSPILNQALVKARDTGMFTLSPPSPWEGTFQMGAYLAYYGPGKDSTNFTSVSARKNACLGYVATVLNIVEVFGAVLSRCAFVWFVRRGSINRMKHALTIEKAVVRFIDNEDMDVVAVYNVDPNIEPHVAYNCTSTVTPCALPLFDPSNRSKERSDVFVAWEVGSQNFELRCLPKSNMKLSAFRNVAAWPLLLAMVILFCAIIVYLVLKRMMVIEKDLSIMEKMNAKLTAATMAAEAAEKAKSSFLATVSHELRTPMNGVIGSPIQTIVLVCQSSDSRWILFLLGTYSSHEGMTNLLMGTKLNPQQLEYVRIAQACGKSLVALINDVLDLSKIEAGKMEIESVQFNIRDEIDEILLLFVEKESHMHLEMAALIHDAVPSCLLGDPTRIRQVLVNLVSNAMKFTKQGSIFLCVRILDTCHSDRLLPLPEVTNSRPRSKHFTLGSVGSGQVVNKSSSGSDTTGMVGSDRDTTYRGKSAKISEMHLVAPRLSMVPGALSTREAVAAWRRWEPKGSTETAEPRLVTLVISVEDTGIGIPLHLHNRLFQPFLQADSSTSREYGGTGVGLSICKKLAWLMKGDITVNSNPGEGSVFELTVTLGLPPEPFYTNWEAGCVKPDQKPTADHEKLRGARVILVDTHPVRQEASASYLRRLGVVVEETEDLRGVMDFLRRYALLLHSSNFTGCSCTQAFILMMYESHVPLRLDVVFGCNQLHVEVGVQLKENAILVQAIIIDFQGVDKDTTREIGQLVRKEPGYEALPVIALTCPQIHEEELKKAGYSSTIFKPLRHATVTTILLEALGVRTVTPTTKVAPNPKLLVGKRLLVVDDNMVNRRVATSMLARYGATVAAVNGGMEAINAIRDQKVDEAFDLVLMDIQMPEVEPDSNIFNLDSPVSGTCCLWFAMDGYEATRRIRTWEIEVCEQCSEDRIASELELLKCSHYHLPIVAVTADVTKETHELCFDAGMDDYISKVIRHLPAASVLLVNQNEYRWIRNSYIPYLNTLYKESCKANQSVQGRNDHRAYKVVPSWVPEPVEFELYARVNSSKEPDHHISPPSRQNETPRVPSGSSFFAAAAHFCRCKAGVEVEARRIIFPPTFTPTSIR
>Physcomitrella_patens_A0A068JFF6_CHASE-domain_containing_histidine_kinase_1_chk1
MHRATGSGRLGVKWWKDSGITCIKPKQKDSEAGSRYGHNWHTIAFIMWVVFMGAVSVSVYFAMRFDMLERRRENLANMCEGRARMLEEQFKASMNHVRALTALLTTFHLGKQPSAINQETFATYAERTAFERPLMSGVAYAERVLHANRNLFESKHGWTIKEMFSKEKQRDFDEYAPTTMTQETLSHLTSLDMMSGQEDRENIIRARESGKGALTNPFRLLESKHLGVVFTFAVYTTDLPEDATKEDRIKATAGYLGGAFDVETLVENLLRQMAGSQIIAVNVYDITNETMPLVMYGYTNVEKMQSTYVSDLDFGDPARRHEMRCRFKEDALPPWTAISTSIGIFVIAFLVGHMLHASRNRIDKVEENCRIFQELKMRADDAVIAKSQFLATVSHEIRTPMNGVLGMLQMLIDTPLNPAQLDYAQTALASGKALINLINEVLDQAKIESGRLEFEHVPFDLRAILDDVLSLFHGKSRASGIELAVYVSARVPKILVGDPGRFRQIITNLVGNSIKFTEAGHIFVCVHLNEDVNMVMDGSGGDADDTMDGEVESAGPLNDMNYRFNTLSGRETADYRNSWEMFERLLAQEQSHNDTWSYSDSSDVVNLVVSVEDTGVGIPLHVQDRVFTPFMQADSSTSRNYGGTGIGLSISRCLVELMSGEMGFVSRPKVGSTFTFTVELQRVPANIPERILREGRNSYLQTPPLTTCFQGMRVLVVDGRKVRCEVTRHHLKRLGLQVEVAHTVSEAAEILSTVADQGTCSSRGSRGSLAGNIEMIFVDKDAWGPGTGMNFRSLLGESAIGHLGYQSSRTSYQYRTSGRIPFGYPVIQSMKRMVLVATSMTDMELGMVKASGFVDTVVRKPLRASLIAACLKQILGVGDRSRDQEQELRSGVTSLQTLLYGKRILVVDDNPVNRKVAAGALHKYGAQVECVYSGRAAIQKLKPPHNFDACFMDVQMPEMDGFEATGLIRKAEAAAAERGQAAGLPTFKRRLHVPILAMTADVIQATSEECMRCGMDGYVAKPFDEHQLYQAVAKHFFDVN
>Physcomitrella_patens_Q27PX4_Cytokinin_receptor_1_CRE1
MSTRSGAKRGSDSSPCISNGSSKSKVVLRGGNGIYMHRATGSGRLGVKWWKDSGITCIKPKQKDSEAGSRYGHNWHTIAFIMWVVFMGAVSVSVYFAMRFDMLERRRENLANMCEGRARMLEEQFKASMNHVRALTALLTTFHLGKQPSAINQETFATYAERTAFERPLMSGVAYAERVLHANRNLFESKHGWTIKEMFSKEKQRDFDEYAPTTMTQETLSHLTSLDMMSGQEDRENIIRARESGKGALTNPFRLLESKHLGVVFTFAVYTTDLPEDATKEDRIKATAGYLGGAFDVETLVENLLRQMAGSQIIAVNVYDITNETMPLVMYGYTNVEKMQSTYVSDLDFGDPARRHEMRCRFKEDALPPWTAISTSIGIFVIAFLVGHMLHASRNRIDKVEENCRIFQELKMRADDAVIAKSQFLATVSHEIRTPMNGVLGMLQMLIDTPLNPAQLDYAQTALASGKALINLINEVLDQAKIESGRLEFEHVPFDLRAILDDVLSLFHGKSRASGIELAVYVSARVPKILVGDPGRFRQIITNLVGNSIKFTEAGHIFVCVHLNEDVNMVMDGSGGDADDTMDGEVESAGPLNDMNYRFNTLSGRETADYRNSWEMFERLLAQEQSHNDTWSYSDSSDVVNLVVSVEDTGVGIPLHVQDRVFTPFMQADSSTSRNYGGTGIGLSISRCLVELMSGEMGFVSRPKVGSTFTFTVELQRVPANIPERILREGRNSYLQTPPLTTCFQGMRVLVVDGRKVRCEVTRHHLKRLGLQVEVAHTVSEAAEILSTVADQGTCSSRGSRGSLAGNIEMIFVDKDAWGPGTGMNFRSLLGESAIGHLGYQSSRTSYQYRTSGRIPFGYPVIQSMKRMVLVATSMTDMELGMVKASGFVDTVVRKPLRASLIAACLKQILGVGDRSRDQEQELRSGVTSLQTLLYGKRILVVDDNPVNRKVAAGALHKYGAQVECVYSGRAAIQKLKPPHNFDACFMDVQMPEMDGFEATGLIRKAEAAAAERGQAAGLPTFKRRLHVPILAMTADVIQATSEECMRCGMDGYVAKPFDEHQLYQAVAKHFFDVN
>Physcomitrella_patens_A9RME1_AtCKI1_2-like_cytokinin_receptor_CKI3a
MDRKGLGCVLDFTVQGVGEQVRCYRRLPWVQSQQIWAIGSDRQRRGQTLLVDGCCLDESTVGLSLSGPCLVGIDAQDGDVERRRRSGVGSGVGGSRTLAWVQQVTMVEIRRGRARPRAMVMSTVRERDEQESMGSEMESSLITRPRMWLLGRWCWLNPLRCWWMRILCILCACTLVIVVGVVVYKNGLSNKRQEIQLKCENRKEVFKSEVDNNLGASFVILGLVTSVPDVDPQTWLAFTDQTLFLRPHVRSLAYCLRVLPEQRQAVEKKYNATMYTYQNRIKLPRKPDVEYAPVILESAGVSSYMMDTFGYPILKSSIIQARDTGSFSLSAPYLQSGLWRMGSFLPNYGDFDPLTLKNEAVRRARCVGYVATVLNVEEVFGSVVSSHFMTCSHEVHNLDRFRDADLYISAIAKVDSALDLNSYYNCSANTNPCEVRFYGNRTRSKSVEAVSVPFTYGTQYIVLECWYNYNIRLHVLREMIAWPLLMLAVVVFCTVAVYLVLKRMSAAEKDAYQREKIHAQLRAAKVKAEAADTAKSSFLATVSHEIRTPMNGVIGMTNLLMGTDLTPQQLEYVKIAQASGNALVALISDVLDLSKIEAGRMEIETVPFDIREELDNILSLFEEKVHQKKLEISALVHDSVPRWLYGDPGRLRQVLINLVGNAIKFTKQGSIFLCVRLVDPYFYETVSPPSSQQFLDLVDTRRRRIPEAELPDGNHDASLKGVIAVRSNLFRPRHPHMAPPRLSMKSGPSSTSACVAEWRNWKPIGGLDFDEVICVISIEDSGIGIPKFMQNRLFEPFVQADSSTSREYGGTGIGLSICQKLVRFTGGDIVVESEPGEGSVFKFSLVLPTSGQRGDLQKLAFAMKRSPSGLGDERIRGIRVLLVDANPVRQEVAATYLRRVGALIEYADDVDTALELLTRENGPPFQAVIVDLQGMDHKSSIQLVQRLKVSTAKTFPVLALSIPPDIALQTELHEAGYQHIVHKPLRCTTLISGLLQTLGMQVTNLSRKQNANAEMLTGKCLLVVDDNMVNSTVASSMLQRYGATVVTVNGGNQAIIAVKQQESDKQFDMILMDIQMPEMDGYEATRLIRKWEVDKCEQCRALEKIEYDYGEPKECPHHRIPIVAVTADVMKGTHEMCFSAGMDDYIPKPLDQRQLQLLLERFLEHRLVNTPGSSAKECPYILPYMRSQMNSPPNSFSFGLIWILFIQTIAMAFGCKCV

>Physcomitrella_patens_A0A068JG19_CHASE-domain_containing_histidine_kinase_3_chk3
MRQRKQLINPDSNQMSNQSGARSGVRSEARRGSESSPCISNGSSRSKVPLKCGSGVYMHRTTGPGRLRVKWWNDSGNTYVRPTYNDSKAGPRYGHNWHTKVFVFWVVFMGAVSLSVYFAMRFDMLERRRENLANMCEGRARMLEDQFKASMNHVRALTALLTTFHLGKQPSAINQETFATYAARTAFERPLMSGVAYAERVLHANRAMFELTHGWTIKEMFSKERQQDFDEYAPTTMSQETVFYLTSLDMMSGQEDRENIIRARESGKGALTNPFRLLESKHLGVVFTFAVYSTDLPFDATKEDRIKATAGYLGGAFDVETLVENLLRQMAGSQIIAVNVYDITNDTMPLVMYGHTNVERSDNTYVSLLDFGDPLRNHEMRCRFKEDALPPWTAISTSIGIFVIAFLVGHMLHASRNRIDKVEENCRIFQELKMRADDAVIAKSQFLATVSHEIRTPMNGVLGMLQMLMDTPLNSTQLDYARTAQASGKALITLINEVLDQAKIESGRLELEHVPFDLRAILDDVLSLFHGKSRASGIELAVYVSEKVPKILIGDPGRFRQIIINLVGNSIKFTEAGHIFVCVHLNEDVNMVMGWDGGDADDTLDGEVESARPLIEKGHQFNTLSGRETADLRNSWEMFERLLTQEQSYRSAGDRETWNYDSNDVVELVVSVEDTGVGIPLHVQDRVFTPFMQADSSTSRTYGGTGIGLSISRCLVELMSGEMDFVSSPGVGSTFTFTAEFQRVPANVPESILREGSNCLLQTPPLPTCFQGMRVLVVDGRQVRCEVTRHHLKRLGLQVEVAHSVPEAAELLTTVVNRGSRGTRNSRGSISADIEMIFVDKDAWGPGTGMNFRSLLSECYMESPSSYHNARASYQYRLTAGRLPIGFQVHSMQKMVLVATSMNGLELEMVKASGFVDTVIRKPLRASLVAACLKQILGVGDGRDPGQELRGGVNSLQNLLSGKRILVVDDNPVNRKVAAGALNKYGAQVECVHSGRAAIQKLKPPHNFDACFMDVQMPEMDGFQATGLIRKAETLAADQWLAAGLPTFGVRFHVPILAMTADVIQATSEECMRCGMDGYVAKPFDEHQLYQAVAKHFFQAN
>Physcomitrella_patens_A9TCH3_Sensory_histidine_protein_kinase
MSDPQSAHDETYATPVSKNCLRHDWCCGGGDFGPPIGTQHATGRERFGFSSSGPEARGPGGMEGADVSSLRWVLYRKPNSCFRHWTARVLFIALGWMLACGVGALLWKDALRSMEQEFRLKCVNRKEVLKSEVENNLNASFAIVGLTASLPNLNNEIWMTYARRTLFLRPYVTRLLYVERVIASERAAFERKWNSSILYVTPQNTVIRRPDNDTEYSPIVFETEDEHYLFVDSGAYPRYRSAIDAARDTGLFTLSPVTPRAKNSWQMGAYLAYYGRGRDLTNFSSVAERRQACKGYVGTVMNVTELFHRVLFQFTDDVDMDVVAVFVVNPMSGLYSYYNCSASASDCTVVLFDPARRAHEVSKAVALWDYGTQSFSVRCFPKQNLTLLALRAIIAWPLLMSLVVIFCFIIVCLVLKRMQAIEKDVAVMEKMDEDLKVAKVAAEAADKAKSNFLATVSHEIRTPMNGVIGMTNLLMGTDLTDQQLEYVKIAQASGNALIALINDVLDLSKIEAGRMELEAVPFNIRKEVDCVFHLFDETVQQKKLEMSMLVHNTVPTCVIGDPGRFRQILGNLIGNALKFTKEGSILVCVRVMDPNQGSSSDFTAINVDQNSPDTHSSQGLITETLSEVELEGLRLRGGSTAPRLSIQPGTEFNSREAVESWRKWNLKTSALNCKPPSHFTIIASVEDTGIGIPQHLEKRLFQPFSQANSSTSREHGGTGIGLSICEKLVKLMNGEITVTSNVGVGSVFEFFLPVKFHDALEGKPCCSKFPAGDKRLSGMHVVLVDNNLVRQEVTANYLQCLDIYVDLVEDMESTLELLRIKGTSLQAILVDLEGLSLASIADLTSTVRNMPSFKALPVLGLSLALPPLIEKELRDAGVSYMVKKPLRHSSLACVLLEAMNLTPTPATKRAVKVDDSKLLSDKRILVVDDNMVNRRVATSMLKKYGAIVSSVNGGAEAVDAVKNRKEDEKLDLIVMDIQMPEMDGWEATRRIRNWEVENCFICRTKNISWCRHHRLPIVAVTADVLKGTHTECINSGMDDYLTKADQKKQIVYGSLLIKNSCTRYWSVSSERTCSIHQNMSNSETEEAGSGLARRTHRPRGLDSPSITVNPALLSALHGSVARIVSCTLNMKCECAGQILQSPDATLNA
>Physcomitrella_patens_A9TVM0_Sensory_histidine_protein_kinase
MELLHIEFGLMCRASVVYTRYLLSAPFSPLVSTVVSALVQMTTRCTSSYAPRNSWKVKFALNNFWSKGADYGFVLVLINGSCNELSVRLCYKKGAGLIMRFFSRKRNPVRHVAGLVVFIFVGWVLASIIGVVLYNSSLKSRNREFSLKCDNHKEILRSEVENNLNASFVALGLIAGVPYVNDSIWKNFTRRTLFLRPNVRTLVYCERVLASQRSEFERKYNATIVTILPNGTRWKRGPADEYAPVVFQTEDVDLYMYDAGSSPILDEALVKARDTGLFTLSPPSPRQSTFQMGAYLAYYGPGKDSRSFLSAAARKSACVGYVATVLDIVEVFGAVLSRFIANEDMDVVAVYNVDPNTTPHVSYNCSTTLKPCVLPLFDPANRSKEHSDVFVAWEVGSQNFELRCLPRSNMKLLAFRSVVAWPLLLAMVVLFCAIIVYLVLKRMLVIEKDVSLMEKVNAKLTAATMAAEAAEKAKSSFLATVSHEIRTPMNGVIGMTNLLMGTELNAQQREYVKIAQASGKALLALINDVLDLSKIEAGKMEVESVKLDIRNEFDEIFSFLDEKDSNNHLEMVALIHDAVPSCLMGDPTRIRQILFNLVSNSMKFTKQGSIFICVRMLDSCHSDRLHPPPEVIYDLSRSKLFFLGSVNNTQVVPKSPSGSDTTGMVGSDRDTICRGGSTRLSEMHLVAPRLSMVPGPLSSREAVAAWRRWEPKRSVETTESNPVTLVISVEDTGIDVPLHLHNRLFQPFLQADSSSSREYGGTGVGLSICKKLAMLMKGDLTVSSNPGEGSVFELTVTLGRAPQPKCSNSSGCCTTPDQRPPLESEKLRGFRVILVDTHPVRQEAYASYLRRLGVVVEETEDLDGTLELVRRKENSSSAQAIIVVLQGVDRELTMEIGQRVRTEPGYETLPIIALTCTPLPDELKTAGYSSTIFKPLRHATVATILLQALGVRFQMSTKKVAPNPKLLTGKRLLVVDDNMVNRRVATSMLARYGATVVKVNGGMEAVNAVRNQKPDEAYDLVLMDIQMPEMDGYEATRQIRKLEIENCEQCADSEASEELFKCFHHHLPIVAVTADVMNGTHELCFDAGMDDYISKPLDQKQLYSLLEHFVQGELGGQLKSRSQ
>Physcomitrella_patens_A9TW80_Sensory_histidine_protein_kinase
MMSHELRTPMTGVLGMLDLLLLTSLTPEQGGYVKVMQVSAESLMQVLNEILDFSRIQSGHIDLQTTDFHIGELLDQVKALFQGKLQEKMLRLSVSKPPADEMAVRGDPNRLRQVLTNLLSNAIKFTERGEIKIIWKRVDEMILPTGQDNPDVVQATNVLADQGHVQDEKAQNVHFEFPKPPEHSDTGLEKAAKGVRDPSSIESRHQPLQLECDMRDADYAESDTLFDTIGEDGEGSVNMEGPFEKPPLWFEVRVEDTGIGLTKEQQDRLFQSFSQADSSTTRKFGGTGLGLAICKGVVEAMGGRIWVESEVDVGSTFVFCVALRPALSPCKYLYDADFLSPEGDKRESNWKVEGRTLRVLVAEDNKVNQLLIRKMLKHYGHEVELVGNGQLAVDKIQNGQYDMVLMDLQMPVMDGLSATKAIRALSGRVADIPIFALTADVLTQGRESLGAMGLTGYLTKPINWDDLSDKINQIVQNKTMRVCSPRTP
>Physcomitrella_patens_A9T3T9_AtCKI1_2-like_cytokinin_receptor_CKI3c
MEAGQSDPEALRWNRPGKKLRSLHRSSSACLRYGPIRVLVVVLGWIVACGVGAVLWRAALKFREQEFDLKCENRKEVLKSQVENNLNASFVIVGLLASVPEVSADMWVNFATRTLFLRPTVKRLVYVERVPAANRAAFERKWNTSILYINHSNVTEVRSANDTEYSPVVFETDDKVPKYLFVDAGAYPAYRSAIDAARDTGLFTLSPVTPRRDGTWQMGAYLAYYGPGRDYTSFSSTEARRQACRGYVGIVMNVTDVFHGVLSRFTDVDDMDVVAVFNVNSKLESFDSYNCSAAASSKSCAVPLFDPAGRASEFSKAAVTWEYGTQHFEVRCLPKRNLKLLALRAAIAWPLLMSLVVIFFSIIVYLVLKRMQAIEEEVRLMEKMNEDLNVAKLAAEAADKAKSNFLATVSHEIRTPMNGVIGMTNLLMGTNLTTQQLEYVKVVQASGNTLIALINDVLDLSKIEAGRMELESVAYDIRKEVDGVFLLFDDRAQQNKIELSMLVHDAVPNYIVGDPGRFHQILANVVSNALKFTREGNILVCVRAMRVSQGNKALFTAITIDQNSAVPGDVQPSQVLPDEPFSLVGSDGMKLYEDQDVAPRLSIQPGSESNRSEALDLWRKWEWKNLSGSHCKPPNQFILIVSVEDTGPGIPCHMEPRLFQPFSQADSNSSREHGGTGIGLFISQKLIKLMNGTIRVMSEPGKGSVFEFTLPASFADTAGGSKPQLPMEDKRLKGLHVALVDTDLVHREITASFLRYSGMHVELADDVQSTMEILQRTGGPTLQAVMVDIKGLPSAPAVELARSIRSTPSLKALSVLVLTSNPVSPPGEKELKDAGVSFIISKSLRLSTGSSVLLEAMGLKPQAPVKKKANDNVKLLLGKRLLVVDDNMVNQRVATSMLKRYGAIVSSVNSGIEDKKLDLVLMDIQMSEMDGWQATRHIRNWEVENCDTCCKSNVNWCRHNRLPIVAVTADAMKGTHAECFSSGMDDYITKPLDQKQLQSLLERFIKRDLVNVPPMTDVGS
>Physcomitrella_patens_A9S7Q1_Sensory_histidine_protein_kinase
MAGSITDITERRNWEEEQARLIANLAIARDKAEKAAKARSEFLAIMSHEIRTPLNGVIGMASVLLETAPTPEQQECLETIRTSGECLLSIINDILDFSKIDAGKLTISPVHCNLRNVVEDVGSMLALRAEPKGVEMVVRYRPALSAVFVDAVRLRQVLINLVGNACKFTHMGYIAVDVSLVCEKCHQELDTGDVNCSHCGATPSSAMNAVNFPFTQCSTSTTSTYGGTGLGLAVSKRLVELMGGSIGVESEEGKGSKFTFTLPLELDPSSEQGDKPPTTSNTTEATANDAEIDKQRRRVLVVDNHEMTKEAVCDQIRAWGLDAKACSNEDNKVNQMVAQRLLNNLRCTSDVACNGVEAITLLERSNEYDIIFMDCHMPVCDNFATSLQP
>Physcomitrella_patens_A9SEU1
MMRMADAEDGKIMERTISERWNSRKALLPSWHKTSGSCGGSCMRNKPLRVLCVVLGWILACGVGTILWKSSLDSMHKEFYLKCENRKEVSLFNHCNFTNRCSLVHLMHFIRMRVWNGESFMSSLEGFEKDVGCIFFQILKSEVENNLNASFVSIGLVASLPDLDDTVWRKFTHQTLFLRPNVKRLLYMERVLNKDRAAFEKKWNGTIGYLVGNVVHPRGNDSEYSPIIHEKSDLQHALVDPAHYPVFASAIHAARDTGLFTLWLATGDPSSWQMGAYLAYYGPGKEGSSFATIEERRAACLGYVGTVLNVSEIFARLLSRFIDDVDMDVVFVYLVDPQATLFYNCSNTAVPCVVALYDPARRSRDGKPVASVNWDYGTLMFQLRCLPKHNSKLIALRNIIAWPLLMSVVVLFFSIIVFLVLRRMQAIEKDVSIIEKMNVDLKAAKVAAEAADKAKSSFLATVSHEIRTPMNGVIGMTNLLMGTDLSSQQLDYVKVAQSSGNALIALINDVLDLSKIEAGKMELESVSFNLRKEVDSVFTLFDEKLQQKKLEVFMLVHEAVPTCVTGDPGRFRQILVNLVSNALKFTKEGSILVSVRVMDPHSEADDQDYPSSDSVYILDPAQKASGSIQMSQMVPNASPKKSYNYPQIEGVKRDESDLARGNTAPRLSMHPGDEANTREAVAAWRAWKLTTISGRNACKPPKNFTVIVSVEDTGIGIPLHLQNRLFQPFSQADSSTSREYGGTGIGLSICQKLVKLMNGALTVKSKPGEGSVFEFTLPLSVPEESGDKLSCCVKASPEDKTKLRGMHVALVDSNIVRQEVTASYLRCLGICIDSFTEDVPTTLQFLQREEKTKVHAVVVDLKGLPHEDILELTRSIRNIPSLKALPMLALSMGLTPTGEIELKETGISHIIRKPLRYTTLAAVLLETIGIPARAPMKKINLNAIMLSGRRLLVVDDNMVNRRVASSMLTRYGAIVSTVNGGVEAVNAVKNQKIGKEFDLVLMDIQMPEMDGWEATRRIRRWELDCCKLCLNTCEDFCPHHRLPVVAVTADVVVQTRSMCFAAGMDDYITKPLDQKQLHALLDRFLKQDLVNAPLATKTGPVCATPVCTTPNCCQ

>Physcomitrella_patens_A9SZZ8_Sensory_histidine_protein_kinase
MLESQQNIDQEIEEGTLGKNLERLVNHSKKYVGRNFSDMNFSRHADEQSEKSARDRDLSANSGRSFHDTGIRISSGTFECCVDLGRALFVQPWRQRPRDADTTHRCLGRNFATVILIVLSGIITWESSVAELQLRIDRTIIFPLYLPHSISLAAACVWTNAVAPGNLVGLYSVRIYMVWRGNLGFTVTNTLVMLLVAFLATIQSHIGAFFLRKLLCGGGTKKIPTIDSVKEAVWYLVIVFLLSLIFNLVIAVCTAISPLIQWSSFWRYWATWWLGILATMITVTPLCTHLLAWEYRTHLKNPCKLLECALVIMVTSAVMVIVFFLNLEDFRPLPYLCFPLITWMAFRFNTVGWAVTVSIIAYCGALGTIRKRGAIYNLTARMPVSSPQVILQIELFSCVMGVVGIILAAAVREKKHLTQKLHQLNVELEHTVDTRTMELRKTNEELQISQQKAEQASHAKSDFLANMSHEIRTPIHGILGLTALLMESELTTDQKESLESVKECADLLLHIINSVLDLAKIEAGRLEVEKVSFNIRKMVSSTLRMLQARAQQRGLQLLWEVDKAVPQMLVGDVGKLQQCLINLVGNALKFTHKGSVTVSVKVAAEGTVMPLVTDVGDSGLGNRVTSSSGDLSLENPQCFLVSNLLEFEVRDTGIGISQEKLQDMFKPFTQADASTSRLYGGTGLGLCIVHRFVELLGGTIWAESEMGKGSAFHFRLPLFLHVPQESPSESPKFNAEKFQSRQSWSLMGGLIFNPPGKYQGQEDQRISLGKTLSDPANRRNPYKWDPVSSDRRASSEVTRLGNLGSRIGSSNISTQSSLDHQLNLVQPQNFVSASSEASSTLSDWEAGSSTLNFLKPDECPMDSATSQGDQAPLGAVLERERGNVVGSASLRSGLSRESSVELGKILDSKVSLSILLAEDNAINQKVASRQLEKHGHVVTIVGDGQQAVDVICSRHDEFDLVLMDVQMPVMDGLTATQTLRKAERQNNWMRLPVLGLTAHAIQGYQDTCLKHGMDGYLGKPFDIHQLLKTIGHLLPSDKLE
>Physcomitrella_patens_A9RME0_Sensory_histidine_protein_kinase
MAVKDKRWSAAKLRDGFRRNYCSRCGTGRHAQQAVANTIRSAWVVTCLRRRRNTMEVLSEVFIGRVLSKILKSQVENNLNALFVIIGLVANLPGLNEITWNKFTSQTLFLLPHVKRLVYMERVLHSDRPAFERKWNGSISYLEGNATFPRGIDTEYAPILFGASDVPHRFLDPSNYPFLKFAIHAARDTGLFTLSPAAGGPLSWQMGAYLAYYGAGREGSSFASVVERTQACLGYVGRVVNISEIFSRVLSMVVHNVEMDMVAEYLVDSSADRDPSYNCSATGTACAVASYDPAHRTVNASAVAEVRWSYGTPQFALRCVPYSSPSSSFLYMNVDLEAAKLAAEVADKAKSNFLATVSHEIRTPMNGVIGMANSLMGTNLTPQQLDYVKFAQASGNALLYFILITFDIRRSSVLSLSLIGICILNILDRPRKENSVLSTLLETPSCKLKVFLSGCMVLLVNSIKRLLLTVTLPYLRICIFDLIKHLTFVQILVNLVNNALKFTKEGSILVSVRVMDPYSEKDHNGSSSEPVGLVSSDPKAKGSIQLSQVLPNASYGLDSSKVLRGGVFRRDETDLARGNTAPRLSMHSGDEGNTREAVEAWRAWKLTTMSGRNCKPPNNFTVIVSDTGIGLPRHLQDRLFQPFSQADSSTSREYGGTGIGLSICQKLIYLMKGALIVKSNSGEGSVFEFTLPLSVPETTDGNLCSCVKTSIEEMTKLKGTRVALVDNNDVRQEVTASYLRCLGIDVVKFSEDASSTLNFLLKDQNPKVHAVMVDLKGLLHESAVELASSIRQVLGFKTLPVLALSTGLRPANEKELKGAGFPHIINKPLRYNTLASVLLETVGVPARAPMKKMNVDSKMMSGKRLLVMDNNMVNRRVASSMLFRNGATVKIVNCGLDAVTAVQNNAGGDFCSHHRLPTVAVTADVIVKTRSMCFPSGMDDYITKPLDQKKLHVFLERFLRNDFVNAPLAMKTGAPSGAVAIALGVSCRQRMMDLPLENQLRAGANHAFKMAAAPDNSLELVVERVTFKGL
>Physcomitrella_patens_A9SCY4_Sensory_histidine_protein_kinase
MAPSLSLLPCYGVVAGPGKKSGGGWGGWGREGGRRRLVVLPSLLRVRRGYDKATVGPQDGQGNSPGAKSLVSREFWHMSKRFGSPEFSVLGQEDLDGEREERVYGMDFPRVCCEVLCEVGGMENDCFDDELFLSWALSAQPQMSLLAYGQGMLAGDIGVGAGLTEPWAIRDPHYIWSGESLMDGEKESDSSNVGSDAPTNFLLNGHHFLSLLAEEAPEDVASEDPETPGPIRRELHWDSPPQSPGAVFDHLPFSVLQIVAASSKADLVAVGIVQRNAEHLVETLLSEPKHLSSGLSFPDLFEFTAELHARVNGTVEYDSSKVPATAETIFSQAVHSLPMLLATRIEARKYERLGKRFDAILKMMPQAVVFVDDEFGQVLINPAAASLLGLPNHGEVEPSRVAGTMKRLAASSGGQRTDPQKWYKAFTGVEEPQEIEEEWVLKPRRVLHVRSFPVSSSSAHGRLWLYEDVTTDRDACEAIEAANRAKSQLLAMMSHELRTPMTGVLGMVDLLHLTKLVPQQQELVKIMQELAEGLLQVINNILDFCKMEAGRLFLEEIDFSLSDLIEQVATLHEKISYCCCSPWRSCSPPADYGKSDQMVATGTLRSKPVEEKKEKTLFLEVKVADTGSGIAVEQLETLFAATQAGAPRRDASGTGLGLAICKGLLELMKGKMLPVVSEVGKGTSITFVLPLLLAEDASKVLLEGSSTDKPSAKPSLPPPEAECAKGETKYYGHEVEVVSNGKLAVEAVQRKAYDLVLMDLQMPVLDGLSATRAIRALPLAISKVSIYALSADALAPECGPMEGTGLDGYLSKPIVWERMSRVVDKVLASKAQQRANASACLRVEASNIFIGNYESIQSSLAQKQRSYIYCWSLDINHQQSRKYATYIPHPDDERRAYFSAFSPLLPFYLPIAMKIPTPWCVDLKDCNELVSGSELMLTADSSTRVLSYTS
>Physcomitrella_patens_A9TKN3_Cytokinin_receptor_AtAHK4-like_protein_CRE3
MRQRKQLINPDSNQMSNQSGARSGVRSEARRGSESSPCISNGSSRSKVPLKCGSGVYMHRTTGPGRLRVKWWNDSGNTYVRPTYNDSKAGPRYGHNWHTKVFVFWVVFMGAVSLSVYFAMRFDMLERRRENLANMCEGRARMLEDQFKASMNHVRALTALLTTFHLGKQPSAINQETFATYAARTAFERPLMSGVAYAERVLHANRAMFELTHGWTIKEMFSKERQQDFDEYAPTTMSQETVFYLTSLDMMSGQEDRENIIRARESGKGALTNPFRLLESKHLGVVFTFAVYSTDLPFDATKEDRIKATAGLQIGNRIILVQYMESSRTSCTITWKLCLNFLGIHDCRSYLGGAFDVETLVENLLRQMAGSQIIAVNVYDITNDTMPLVMYGHTNVERSDNTYVSLLDFGDPLRNHEMRCRFKEDALPPWTAISTSIGIFVIAFLVGHMLHASRNRIDKVEENCRIFQELKMRADDAVIAKSQFLATVSHEIRTPMNGVLGMLQMLMDTPLNSTQLDYARTAQASGKALITLINEVLDQAKIESGRLELEHVPFDLRAILDDVLSLFHGKSRASGIELAVYVSEKVPKILIGDPGRFRQIIINLVGNSIKFTEAGHIFVCVHLNEDVNMVMGWDGGDADDTLDGEVESARPLIEKGHQFNTLSGRETADLRNSWEMFERLLTQEQSYRSAGDRETWNYDSNDVVELVVSVEDTGVGIPLHVQDRVFTPFMQADSSTSRTYGGTGIGLSISRCLVELMSGEMDFVSSPGVGSTFTFTAEFQRVPANVPESILREGSNCLLQTPPLPTCFQGMRVLVVDGRQVEVAHSVPEAAELLTTVVNRGSRGTRNSRGSISADIEMIFVDKDAWGPGTGMNFRSLLSECYMESPSSYHNARASYQYRLTAGRLPIGFQVHSMQKMVLVATSMNGLELEMVKASGFVDTVIRKPLRASLVAACLKQILGVGDGRDPGQELRGGVNSLQNLLSGKRILVVDDNPVNRKVAAGALNKYGAQVECVHSGRAAIQKLKPPHNFDACFMDVQMPEMDGFQATGLIRKAETLAADQWLAAGLPTFGVRFHVPILAMTADVIQATSEECMRCGMDGYVAKPFDEHQLYQAVAKHFFQAN
>Physcomitrella_patens_A9SJM1_AtCKI1_2-like_cytokinin_receptor_CKI3b
MPVEAPRLLVPGRLREFVGGHHGRGFHAYLDLVRVLRLWVTVESVYFPAGADTVHLVCIYAGDCGGRGGIQEWLVEHAARDSAQFVLKREMILLHRQLCDFIIEGERSASTFIAGRELVAAPLEALNVFMSEVDNNLGASFVILGLLTSVPNVDQDTWMAFTEQTVFLRPHVKSLVYCLRVLPQQKQAVEMKYNKTMYINVNKTIVTNYAKAEEYTPVFLQSANISMFMLDIFGYPIFRSSLTQARDSGNFSLSAPYVNEGKELWRMGSFLPYYGEVDPDTLKTVEARRASCVGYVVTVLSVQERSYEVYPLGRFKDPDLDISATAKVNPSLGLNAYYNCSVDANPCEVRFYGNHLKSKGLEAVGVPFSYGSLDIELQCWYNHNIRLHVLREMIAWPLLMLAMVVFCTVAVYLVLKKMSAAEIDVDKREKIHAQLRAAKLKAEAADTAKSSFLATVSHEIRTPMNGVIGMTNLLMGTDLSPQQLEYVKIAQASGNALVALISDVLDLSKIEAGRMEIETVPFDIREELDNILSLFEDKVYQKKLEISALVHDTVPQWLYGDPGRLRQVLINLVGNAIKFTKHGNIFLCVRLVDPQFFATVSSSNEQFLDLIDTRHRHNPETESADGSHNTSLQGVMAVRSNLFRARHPKMAPPRLSMKPGPLSTSACVAEWRNWKPSGSLEFDEVACVISIEDSGIGIPKFMQSRLFEPFVQADSSTSREYGGTGIGLSICQKLVRLTRGDITVESEPGEGSVFKFSLVLPTSGQRGDLRKLAFTMKRTPSDLEDERIRGIRVLLVDANPVRQEVAATYLRRVGALIEYAEDGSIALELLTRDEGPPFQAVIVDLQGMDHMTAIQLVQRLKESVVNKIPVLALSIPPESELQSELQKAGYQHIVHKPLRCNALISGLLQTLGIEVTNPSRKQNANAEMLAGKRLLVVDDNMVNRRVASSILQRNGATVVTVNGGIQAINIVKKQDADKQFDMILMDIQMPEMDGYEATRLIREWEVGKCHQCQALERIKYDYQELKECPHHRIPIVAVTADVMKGTHEMCFSAGMDDYIPKFCASRLYLQGFSLELKTARFGIKEADEVYIKWGGTSP
>Physcomitrella_patens_A9S5U9_Cytokinin_receptor_AtAHK4-like_protein_CRE1
MHRATGSGRLGVKWWKDSGITCIKPKQKDSEAGSRYGHNWHTIAFIMWVVFMGAVSVSVYFAMRFDMLERRRENLANMCEGRARMLEEQFKASMNHVRALTALLTTFHLGKQPSAINQETFATYAERTAFERPLMSGVAYAERVLHANRNLFESKHGWTIKEMFSKEKQRDFDEYAPTTMTQETLSHLTSLDMMSGQEDRENIIRARESGKGALTNPFRLLESKHLGVVFTFAVYTTDLPEDATKEDRIKATAGYLGGAFDVETLVENLLRQMAGSQIIAVNVYDITNETMPLVMYGYTNVEKMQSTYVSDLDFGDPARRHEMRCRFKEDALPPWTAISTSIGIFVIAFLVGHMLHASRNRIDKVEENCRIFQELKMRADDAVIAKSQFLATVSHEIRTPMNGVLGMLQMLIDTPLNPAQLDYAQTALASGKALINLINEVLDQAKIESGRLEFEHVPFDLRAILDDVLSLFHGKSRASGIELAVYVSARVPKILVGDPGRFRQIITNLVGNSIKVIICSKCLNLLYMSHFTEAGHIFVCVHLNEDVNMVMDGSGGDADDTMDGEVESAGPLNDMNYRFNTLSGRETADYRNSWEMFERLLAQEQSHNDTWSYSDSSDVVNLVVSVEDTGVGIPLHVQDRVFTPFMQADSSTSRNYGGTGIGLSISRCLVELMSGEMGFVSRPKVGSTFTFTVELQRVPANIPERILREGRNSYLQTPPLTTCFQGMRVLVVDGRKVRCEVTRHHLKRLGLQVEVAHTVSEAAEILSTVADQGTCSSRGSRNIEMIFVDKDAWGPGTGMNFRSLLGEMIQSMKRMVLVATSMTDMELGMVKASGFVDTVVRKPLRASLIAACLKQILGVGDRSRDQEQELRSGVTSLQTLLYGKRILVVDDNPVNRKVAAGALHKYGAQVECVYSGRAAIQKLKPPHNFDACFMDVQMPEMDGFEATGLIRKAEAAAAERGQAAGLPTFKRRLHVPILAMTADVIQATSEECMRCGMDGYVAKPFDEHQLYQAVAKHFFDVN
>Physcomitrella_patens_A9TAF3_Cytokinin_receptor_AtAHK4-like_protein_CRE2
MHRTTGPGRLGVNWWKDTGISYIRPTYKDSEARSRYGHNWHTKAFVVWVVFMGAVSLSVFLAMRFDMLERRRENLANMCEGRARMLEEQFKASMNHVRALTALLTTFHLGKQPSAINQETFATYAERTAFERPLMSGVAFAERVLHANRKLFESAHGWTIKEMYSKDLQQDFDEYAPTTMSQKSLSYLTSLDMMSGQEDRENIIRARELGKGALTKPFRLLESKHLGVVFTFAVYCTDLHDDAKKEDRIKATAGYLGGAFDVETLVENLLRQMAGSQIIAVNVYDITNETMPLVMYGHTNVEKSKNTYVSSLDFGDPARRHEMRCRFKEDALPPWTAISTSIGIFVIAFLVGHMLHASRNRIDKVEENCRIFQELKMRADDAVIAKSQFLATVSHEIRTPMNGVLGMLNMLTNTRLNPAQLDYARTALASGKALINLINEVLDQAKIESGRVELEHVPFDLRAILDDVLSLFHGQSRDSGIELAVYVSAKVPKILVGDPGRFRQIITNLVGNSIKFTEAGHIFVCVHLNEDVNNLMDGDEGEADDTLDGEVESAGPLTDMNYRFNTLSGRETADYRNSWEMFERLLAQEKSHRSGVDQDTRNYCDLNGAVNLVISVEDTGVGIPLHVQDRVFMPFMQADSSTSRNYGGTGIGLSISRSLVDLMSGEMEFVSHPKVGSTFTFTAELQRVPANVPEHILREGRNCYLQTPPLTTCFQGMRVLVVDGRKVRCEVTRHHLQRLGLRVLPSVSCSSIFFSIFKELLIYCEVISDIELIFVDKDAWGPGTWVNFRSLLTESFIGQLSHNQTTSMNEMELSVVKASGFVDTVVRKPLRASLVAASLEEILGVGDGGRDQGQNLQGGINSLQNLLTGKRILVVDDNPVNRKVAAGALNKYGAQVDCVNSGRAAIQSLKPPHNYDACFMDVQMPEMDGFEATRLIRKAEAAAVDNWQAGRFSSFGRRLHVPILAMTADVIQATSEECMRCGMDGYVAKPFDEHHLYQAVAKHFFGPN

>Selaginella_moellendorffii_D8S5S7_Sensory_histidine_protein_kinase_SHPK1
MREVSRWLAVNAAIMWLYIGTGKLSDTLSVVRAQASPIWAPSGLMVALVLIVGYKIWAGLLLGTLGINVWYFHGRRPRAYLPASCGCAIFSTLEAMTCGWLLNHPPQINNSKMCFQVQEARKGARTVDTLHDALWFFSVAPFVSFVFGTGNALSLSVFGLAEWSEFLEIWPTWVLGDLSAILCYTPCVLHLWNLFVPGTSPIHWGRSRSYASQFWKMYGSKRFQEENPESHQHSIQIPDEGGDRETKAAERRGVTGKLLDLLRIKDKLVDDGNITTATTSANDARISSVTSEMESAPPESYLRLRSLSTTSKPQPLPSLILSRAPDARSIRKCIVRTGECIALFVLLIVLSLVIFFVGDLSFVQRLSYLVFPVVIWASFRFNRIGLPLAVLVVAVIASAGTAKHRGPLYRKNNNHSLLQVQMFVCVLAIVAITLAAIVHDRKQMEGELNEMNSTLELQMTSPQVQARTNELELANKELQESQAAAEEASRAKSEFLANMSHEIRTPIHAIIGMASLALDTNLTEEQREHLDTVAQSADSLLHIVNTILDLAKIEAGRLELEHVPFNVCDLLSSTMKMLQVSARQKDLDMSWEVSAEVPQQLIGDAGRLQQCILNLVGNAIKFTQRGSVFLSAKLYTEDDFVRATSSTSQALEYVKALERRRSSHSTLASPRAFLHSDGSNSLKLVSPRNHVSNDPQRREEEAVCVLFSVKDTGIGISQEKQKEVFKAFSQADTSITRLYGGTGLGLSIVERLVAMMGGRIWLESEAGKGSTFYFAACFDRVVATQESNRGAVKKSLEIEEVESIQYQDRIQSAEEASVSGVTQLGPVAPPEDLGILRGMRVLLAEDNVINQKVACQQLRKFGTTVEVVGDGEQCLSALERDRDRYDLILMDVQVSFFFPFVLPDLSFLFVQMPVLDGLEATRSIRAQEKLAGYRSKPIIGLTAHAIQGYEDKCIEAGMDAYACKPFRAKQLVDVIQRVMSHCSS
>Selaginella_moellendorffii_D8RT92_Sensory_histidine_protein_kinase_SHPR5
MAFCLLTLRRNFRKFLWTGSKGKRFMSAVATEMELDSINPRSSGRNPYPRRSLKSSIWIKLTVFIGTLVVLSSGVLAAVLWLKTREQLSKEIERRLVAVSILRRGEVDDYFIGEIDKMVLISSRIQIINYLANRSEVSKATAEYDLRSAISAISEFKSAAIFDSSGKLRIATEDTFEEKLQFKNPEMKSPVHIELPILEGNTWSYNISKGIYMNDTRIGMLIARINATTLADLIYERIGLQKSGELLVGVPMNNKTFHLVMPPRMNPQVTSLPWKTALDAAMQKRSGVLHQRDYRGVKVICAYTPMGYSNWVLLAKVDTREAYAPVDNIKIVISIMIVITLILGIIASLCVAKIFTSPIIELGRVAAALGEGDMGARVNIGCVWFRDEIHELQVIFNSMADQISNHHATLEQKRALARANDELASEIDERKRIEVELQMAKDAAVAADKAKSEFLANMSHEIRTPLNGIINCTELCLDTRTSLEQQEYLDLVRFSAKHLLRIITDILDFSKIEAGKLEMEEIQFSLYDQLEHAVSVLAARAHKKGLEIAWRAGLDVPDQLIGDPGRLFQIFVNLIGNSIKFTEKGEVVVSAQVHNIYRDRVELIFAVKDTGVGIPKAKQSLLFQAFSQVDSSTTRWLYGGTGLGLVISSKLAAAMAGKMWVESEGKGSIFYFTAAFDIPPSCDLPLSPKIDGLKGIKALVVDDHITSLGILAWGMIVETSLTVEDAKHALQLASHSKPFQVLLVDLWQPGSKAAELVHYVQERPGLIGKSRIKEIKRLLSSGGSVGNCSSTIQMLVEEVDPEFPAGTHHTDRRAFEKSGSSELPRLVDSTEVPSIIMLTSIDHTDGERCRNLGVELYTSKPIKRALLIRTLQAAIGIHKNDALRIEHSQQLEASPEEHKSLKILVAEDNIVNQRVAVSLLRKWGHSAVIACNGAEAIEKASQETFDLILMDVQMPICDGFQATTKIREMEKNKGMSSTPIVAMTAHAMFGDGDRCIAAGMDGYISKPLNAKKLQELLVTSSKLL
>Selaginella_moellendorffii_D8TAG9_CRE2-2
MCQVPPPRDDVSFLAAAAAAVRIKLQRKSREAMPEEKLSTTEELKARARNSSWKHQVNSNLVMITSSSSSSRGRLLGPSSATTTQTIQQTTTQTTTQTTTTMSSSSSGSSASMSKQRHVKYFGEKYHGKLLVLWLILGLGAAVYINHSLTDSYIERRRETLANMCKERAWMLQDQFNSSMNHVRSLTALVTTFHLAKQPSALDQARQFFCFSLKNKASFRAFGVGTLAQLSWLVALQETFAAYTARTSFERPLMSGVAYAHNVEHWQRRAFEEEMGWSIKEMRSNAPRAQNLDEYAPTVLSQNTLAHLASVDMMSGEEDRENILRSRASGKGALTSPFRLLESDHLGVVLTFTVYKTDLPDDATPAQRIQATAGSLSESQTIIVNVNDVTNKSNPLVMYGPNIPDGNEIEVCQLEFGDPFRKHEMRCRFNKEASVVWTAITTTFGIVVIVLLVAQIFYAAGNRIAKVEEDYRKMEDLKVRAESADVAKSQFLATVSHEIRTPMNGVLGMLQMLMDTELDSTQRDYAHTALESGKQLIKLINEVLDQAKIESGRMELETVPFKLRTILDDILTPFSAENKDKGIELAAYVSERVPDVVLGDPVRLHQIVTNLVGNSIKFTDRGHIFVSVHLEEDVKAAMSAQCEACSKQVTETQDHSDKLNTVDAAGSCSTLSGLEAADRRNNWETFKLILKQEKSRLTTHKQPVDTVKLVFSVEDTGVGIPVHAQERVFSPFMQADSSTSRNYGGTGIGLSISKCLVELMKGEIGFVSSLGVGTTFWFTVNFKVGDLEALEAAHSAECSKQQRAAHSSTPLTTQLSGLKALVVDGRPVRSEVTRYHLRRLGIQVDVASDVSSALAHQRSKNLDMILIDKDAWGSSTGLSYPSKIKEAGPTLAPKLVLLAFDDDEHKAKAAGFSDNVIKKPLRASHIANHLEKALGLDLKRRTRESSTPTSSSSDTSASINSGSGSSNNLHSLLTGKWILVVDDNKVNRRVAAGALQKYGARVECVESGRLAIEKLEPPHKFDACFMDIQMPEMDGFEATRRIRCFEKRGGSHVPILAMTADVIQATYDECRRCGMDDYVSKPFEEKQLYRAVAKFF
>Selaginella_moellendorffii_D8QNR8
MKKIIEGLSFFLWEGKWLCCSYVGGAFDFKSLVENLLQQLSKSQTIIVNVNDVMNKSNPLVMYGLNILDGNEIEVCQVEFGDPFWKDEMRCDAGEKNLHSHRLLCGPPPLELLSLFCWLTQIFYAAGNCITKVEEGYCKMEDLKVRAESADVAKSQFLATVSHEIRTPMNGALGMLQMLMDIKLDSTQKDYTHTALESGKQLIKHINEVLDQAKIESGRMELETVPFKLHTILENILTLFSAKDKDKEIELAAYVSERVPDVLGHPVRLHQIVTSLVGNSIKFPDSGHIFVSMHLEEDVNDVSTM
>Selaginella_moellendorffii_D8SUD5_CRE1-2
MNAGNIRRHRELLDNMCDERAWMLQDQFTASMNHVKALAALLRTFHLGKQPSVLDQETFAVYTKRTEFERPLMTGVAYAQRLFHSEREAFERRYGWEIKTMTTKKVQSPQAEYAPAVFTQNSLSYLESLDMLSGKANCDNILRARSSGKGVLTTPMRLLESNHLGIVVTFTVYKEDLPEDASEEERIAASAGYVGGAFDFELLVTNLLKQLAGSQSIIVNVYDVTNESKPLLMYGPDAYLEGRDVHVTELDFRDPARKHEIRCRFHNPLPISWSAITTSVGILVIVFLVGHILHAAINRIQKVEEDYRRMEDLKVLAESADIAKSQFLATVSHEIRTPMNGVLGMLQMLMDTDLDPTQRDYAGTAHESGKQLIKLINEVLDQAKIESGRMELEMVPFDLRTILDDILCLFSAEIKDKGIELAVFVSEKVPDVLVGDPARLHQIITNLVGNSVKFTERGHIFVCVHMEDELTTVSKEEGFDSCNTLSGMKAADPRLSWDSFKSLVGGLEDRNCGELTDVRIVFNVEDTGVGIPLLAQDRVFTPFMQADSSTSRNYGGTGIGLSISKCLVELMQGSMDFVSQPGIGATFRFSVVFKRGEMKMPEARYPHISPKHSQMARLTPCLKNMRALVVDGRPVRSQITRYHLQRLGMQVEVVNDIPAALSGGANSRSLDMVLVDKDSWGPGSGLVVPQKLKDAGGRFKNAKFILLAGSAIDNEPLKTAPSGFIATHHKPVRASSFATFLEKVFGFGSKRLNGREISQGSRLHSLLSGKQILVVDDNKVNRRVAAGALTKYGARVECVESGKAAIARLQPSHEFDACFMDVQMPEMDGFEATRKIREAEGHDCKCRLPILAMTADLIQATRDECTKCGMDGYVSKPFEEEQLYKAVAKYFESSAKPNDLKGKSE
>Selaginella_moellendorffii_D8QY77_SHPK6-1
MARGPKTNVPRGVFICSTDAHNTFTNAAYQNMTGCSQEELLGLRWVEHVHPEDLQEVWDQAITLREGGLNVEFRLIHKNGSWRWVNCQSVDMPGCFENESHVGIIEDITWRKEAEESLRLSEERFALAVRGSNDGLWDWDIRTNKVFYSARCKNMLGIEQSCESADTLDVLINRLHSSYRDCVQTALKDYLAAHKTVGSPFHIETPIRTSQDKYCWFRLRGQALWDEQGNPLRMAGSLSDITERIRWEEEQERLIANLAEARDKAESAAKARSEFLAVMSHEIRTPLNGVIGMASVLLDTDPTPDQEECLETIRTSGECLLSIINDILDFSKIDAGKLTIAPVPCNLRSLVEDVGSMLALRVEPKGVELVVHYDSPFFAVSVDTIRLRQVLINLIGNSCKFTHAGHILVNVSLLCKSCQKQLKATDFWECRSCSKDVNSFKGRELDSDAKHVKPVEYFKFSISDSGIGIAEDKLGLLFEKFSQCDQLTSSMYGGTGLGLAVSKSLVDLMGGEIVVESREGVGSTFSFSIPLEIDVVSEKNRHQVPLLYSSRFQARPRILVIDNHKITRQVMCEQIESWGIECQCSGDVASALKLLANRFHVAVVDNVLVETFQKKLQIKRIAEEFPGTKFILLKPVGHRVNAQEAYGFSCTLSRPLRQSTLKDALLKTFNLLGFKSFEEASRPALASSNRSKAGDKAQTRRHPKVLVVEDNKVNQMVAIRLLNNLGCTVDVACNGQEAVSIVDKPVEYDLIFMDCHMPVLDGFQASRLIRSKQKLTPIVALTAATMESELEKCLECGMDDYVRKPCTKQELQRVLHKWLDWKDEV
>Selaginella_moellendorffii_D8SVS7
MKFPEECLRSCLQVCRGFSDAERPAWIVPSLVATAALVGFLVGRFDVTALIGKLERVLRNGEPRAILSQLSGILWATGGSFRHHVASQVRTKHSCLIRTISIEEGKRAVTLNQKSVEVVKEHKSDDSPQPSPQSTNSSSNSGSGSFKKENLSPLLVGSKKSTPASSISSLENSPVGTLRRRRELELDAMEDSRCYNQSTSSGKPRPLSIPTSNTTLSDCGTPSLSSLEYERLQDLPDDGTIPAAAWMCGKDVVSMDLSCSSMKWLNLIEIDLDTVYGEDWSQRVHPDDLLRSKEVIARAVGLKVPFQMEYRLQVGQDHFRWVLDIGKPRFSSSLTTAEFLGFVGWRIDIHERKTIENNYWKYWTLPHEFLVTWSGDGQFFDNVSTSLPSFLGYTMEEFKAVPWIEWLHEEDKATASDAFSKLKDGKAVVNLVNRYRCRDGMVASPLYIDGTGTYKWLNWTANDMFAACRDITADKLAQVELQRSQQELQRLTDVIPGGVFLCQVAKEGTECFPYMSKGAKNLFNCEMKETCDHGGNLNRVFGLNVHPDDWPRLEAEMKLAVSTQAPLDHDYRVLMDRNTRWVRVHAVPRFDSISGSTEWSGIAWDITEQHQVVAALKEARDSAERAAQANRKFLAHMSHEIRTPMNAVIGMGALILETDLTDEQREYASTIRSSGEALLGIINDILDYSKIEAGKMELELQPTEILQCVEESFDLVAPQAAVKGLELTYNVSDSVPSVLLGDSARIRQILVNLLSNAVKFTEKGYISVNVTGRQLEDPGRLPFKKFNRSLWEVEFSVADSGIGIPDDRKLSHKETLQLLEDMVALGSGLQFVRAYAVSTVVAFGKYYMALGKQLTGRCREANDREEGSTFHFTILAEDMPRYSQPASDHGDLRGLKNKRVLIVAGSSSSTQTMCSRLLKSWHMRPVCANTSDEALMLLTQMVDSGSISSGRLARFTERSPRAFDVVIFDCSLLDAEDPQVMECLGVCHATLQTVPTLLLTPFGRRTRDYYSGKQPVQFDAYVSKPIKESHLLNALMSLVLEPREAEKEEYYQLPAAASARKPKKESSSLSPVNNVSDLGKLYPLRILVAEDNIVNQKVILKLLLRLGYTADVVGNGREALDSVMRQVYDVILMDCFMPEMDGLEASRRIRENIRPTPVIVAVTAAALKEEMQACLQAGMHMYISKPIQADELMQTLGKCWRMKHTEPSQ
>Selaginella_moellendorffii_D8RTW3_SHPK6-2
MARGPKTNVPRGVFICSTDAHNTFTNAAYQNMTGCSQEELLGLRWVEHVHPEDLQEVWDQAITLREGGLNVEFRLIHKNGSWRWVNCQSVDMPGCFENESHVGIIEDITWRKEAEESLRLSEERFALAVRGSNDGLWDWDIRTNKVFYSARCKNMLGIEQSCADTLDVLINRLHSSYRDCVQTALKDYLAAHKTVGSPFHIETPIRTSQDKYCWFRLRGQALWDEQGNPLRMAGSLSDITERIRWEEEQERLIANLAEARDKAESAAKARSEFLAVMSHEIRTPLNGVIGMASVLLDTDPTPDQEECLETIRTSGECLLSIINDILDFSKIDAGKLTIAPVPCNLRSLVEDVGSMLALRVEPKGVELVVHYDSPFFAVSVDTIRLRQVLINLIGNSCKFTHAGHILVNVSLLCKSCQKQLKATDFWECRSCSKDVNSFKGRELDSDAKHVKPVEYFKFSISDSGIGIAEDKLGLLFEKFSQCDQLTSNMYGGTGLGLAVSKSLVELMGGEIVVESREGVGSTFSFSIPLEIDVVSEKNRHQVPLLYSSRFQARPRILVIDNHKITRQVMCEQIESWGIECQCSGDVASALKLLANRFHVAVVDNVLVETFQKKLQIKRIAEEFPGTKFILLKPVGHRVNAQEAYGFSCTLSRPLRQSTLKDALLKTFNLLGFKSFEEASRPALASSNRSKAGDKAQTRRHPKVLVVEDNKVNQMVAIRLLNNLGCTVDVACNGQEAVSIVDKPVEYDLIFMDCHMPVLDGFQASRLIRSKQKLTPIVALTAATMESELEKCLECGMDDYVRKPCTKQELQRVLHKWLDWKDEV
>Selaginella_moellendorffii_D8S9C6
MNAVIGMGALILETDLTDEQREYASTIRSSGEALLGIINDILDYSKIEAGKMELELQPTEILQCVEESFDLVAPQAAVKGLELTYNVTDSVPSVLLGDSARIRQILVS

>Selaginella_moellendorffii_D8S3K5_cytokinin_response_1_WOL
MNAGNIRRHRELLDNMCDERAWMLQDQFTASMNHVKALAALLRTFHLGKQPSVLDQETFAVYTKRTEFERPLMTGVAYAQRLFHSEREAFERRYGWEIKTMTTKKVQSPQAEYAPAVFTQNSLSYLESLDMLSGKANCDNILRARSSGKGVLTTPMRLLESNHLGIVVTFTVYKEDLPEDASEEERIAASAGYVGGAFDFELLVTNLLKQLAGSQSIIVNVYDVTNESKPLLMYGPDAYLEGRDVHVTELDFRDPARKHEIRCRFHNPLPISWSAITTSVGILVIVFLVGHILHAAINRIQKVEEDYRRMEDLKVLAESADIAKSQFLATVSHEIRTPMNGVLGMLQMLMDTDLDPTQRDYAGTAHESGKQLIKLINEVLDQAKIESGRMELEMVPFDLRTILDDILCLFSAEIKDKGIELAVFVSEKVPDVLVGDPARLHQIITNLVGNSVKFTEQGHIFVCVHMEDELTTVSKEEGFDSCNTLSGVKAADLRLSWDSFKSLVGGLEDRNCGELTDVRIVFNVEDTGVGIPLLAQDRVFTPFMQADSSTSRNYGGTGIGLSISKCLVELMQGSMDFVSQPGIGATFRFSVVFKRGEMKMPEARYPHISPKHSQMARLTPCLKNMRALVVDGRPVRSQITRYHLQRLGMQVEVVNDIPSALSGGANSRSLDMVLVDKDSWGPGSGLVVPQKLKDAGGRFKNAKFILLAGSAIDNEPLKTAPSGFIATHHKPVRASSFATFLEKVFGFGSKRLNGREISQGSRLHSLLSGKQILVVDDNKVNRRVAAGALTKYGARVECVESGKAAIARLQPSHEFDACFMDVQMPEMDGFEATRKIREAEGHDCKCRLPILAMTADLIQATRDECTKCGMDGYVSKPFEEEQLYKAVAKYFESSAKPNALKGKSE

>Selaginella_moellendorffii_D8R8E3
MAKDVAVAADKAKSEFLANMSHEIRTPLNGIINCTELCLDTQTSTEQQEYLELVRFSAKHLLRIITDILDFSKIEAGKLEMEDIQFSLYDQLEHAVSVLAARAHKKNLELAWSADADVPDQIVGDPGRLFQVFVNLIGNGIKFTEDGEVVVLAKLQNKTKETVELLFSVNDTGVGIPKNKQSLLFQAFSQVDSSTTRLYGGTGLGLVISSKLAAAMGGRMWVESEGQGSTFYFTATFHVPVSVPGTSPPLGVESLKDVSSLVVDDNKTSRDILVRMLRAWGMVVESANGVEDALSAFQRAAQRGQPFRVLLLDMWLKGTSATDLVKSLQENPSLIQSRSTARPLSGVSSSSQTIHCNRLCNGDHEVEPECPSILIRGHNKLPNGIIHKHRGSPAQSSKSQVAEQNFSTPSEGTKCLDQNLKDTPMLPIVMLTSLEHSDAARCKQIGVDVHTSKPIKRALLKRALNAALGIPEDPEIVSQEPQGRSLKQIPEGQSKGLKILVAEDNVVNQRVAMTLLQKWGHATVLACNGSEAVEQSSKEFFDLVLMDVQMPICDGFQATREIRELEKSSGVRTPIVAMTAHAMSGDGDRCIAAGMDGYISKPLNAKKLKDLLELVATGTLRLDLVMYT
>Selaginella_moellendorffii_D8S874
MAFFSIGNVGRDMGDAISAPHPAFRSALRRLREPRFLAVFLAWNLAAIAAEVGSGIAAFELSAPKLQHRVWETIVFPLSLPHAVAMAFLAKRDHRVLAGCFLGFYGVEMYYCGMGGGDRRGFTALRLVILFVVASLQAAETYLCSCLLRRFLCLEQSKVVPTIDSKRDAMLFFGIVVTISAIFEASVALVAGVGRLVLWADFMPFWMTWWLGVVAGIITVSPFLIHCLVWRPQRKFLKPAKMVEGFAVMVVTLGLLVVIYTVTIYTYFKPLPYLIFPVILYTSFRFNRLGWALVVASSSLFVAWATVRRKGALYSISGASRVEPRLLIQIELFVSVGALVAISLAAAVREKRHLSKKLERLNERLEVLVLQRTTQLLKANEELTASRTAAEQASQAKSDFLANMSHEIRTPIHGILGMSALVLATGLTEEQRDNMTTVKDCADMLLHLINGILDVAKIEAGRFEVELVSFNLCHVIKSTLHILEPRAREKRLWLKWDVDARVPTVLVGDSGKLRHCLLNLVGNALKFTHQGYVQVTVAPYVDGLYPSVDPESTDRVMALTERKFVFVPHCTVKNQPRTVSDGAQMKLVFRVSDSGIGVSRDKLSNIFKPFTQADPSISRLYGGTGLGLCIVQRFVELMGGQICVESEYGTGSTFCILLPFYLIEGTRVEETSNYEAPEAPSESAVDESKVMASPNEELIIPSPTTPKPTIKPAKTSPTTTPPLSPTRKRVLLVEDNLVNQKVASRLLQKYGHVVITVSDGLEAVEALKSDHKAYDLVLMDIQMPGMDGLEATRRIRKDELGSGWQKIPIIGLTANAMKGYQDICYEAGMDGYLPKPFDIKQVLSTIRDASMSKETRIDIKDD
>Selaginella_moellendorffii_D8R9F4_Cytokinin_receptor_CRE2-1
MSKQRHVKYFGEKYHGKLLVLWLILGLGAAVYINHSLTDSYIERRRETLANMCKERAWMLQDQFNSSMNHVRSLTALVTTFHLAKQPSALDQARQFFWTSFERPLMSGVAYAHKVEHWQRRAFEEEMGWSIKEMRSNAPRAQNLDEYAPTVLSQNTLAHLASVDMMSGEEDRENILRSRASGKGALTSPFRLLESDHLGVVLTFTVYKTDLPDDATPAQRIQATAGYVGGAFDFESLVENLLRQLSESQTIIVNVNDVTNKSNPLVMYGPNIPDGNEIEVCQLEFGDPFRKHEMRCRFNKEASVVWTAITTTFGIVVIVLLVAQIFYAAGNRIAKVEEDYRKMEDLKVRAESADVAKSQFLATVSHEIRTPMNGVLGMLQMLMDTELDSTQRDYAHTALESGKQLIKLINEVLDQAKIESGRMELETVPFKLRTILDDILTLFSAENKDKGIELAAYVSERVPDVVLGDPVRLHQIVTNLVGNSIKFTDRGHIFVSVHLEEDVKAAMSAQCEACSKQVTETQDHSDKLNTVDAAGSCSTLSGLEAADRRNNWETFKLILKQEKSRLTTHKQPVDTVKLVFSVEDTGVGIPVHAQERVFSPFMQADSSTSRNYGGTGIGLSISKCLVELMKGEIGFVSSLGVGTTFWFTVNFKVGDLEALEAAHSAECSKQQRAAHSSTPLTTQLSGLKALVVDGRPVRSEVTRYHLRRLGIQVDVASDVSSALAHQRSKNLDMILIDKDAWGSSTGLSYPSKIKEAGPTLAPKLVLLAFDDDEHKAKAAGFSDNVIKKPLRASYIANHLEKALGLDLKRRTRESSTPTSSSSDTSASINSGSGSSNNLHSLLTGKWILVVDDNKVNRRVAAGALQKYGARVECVESGRLAIEKLEPPHKFDACFMDIQMPEMDGFEATRRIRCFEKRGGSHVPILAMTADVIQATYDECRRCGMDDYVSKPFEEKQLYRAVAKFF
>Anthoceros_agrestis_BONN_evm.model.Sc2ySwM_228.1918.3_._AagrBONN_evm.TU.Sc2ySwM_228.1918___Sc2ySwM_228_8254573-8258838(-)
MKAEMANSLNTSFVIVGLLNVVEEINEQSWLAFTTYSEYLRPNVRTLFYMQRVLDQDRAA
FEKKWNSPILGFDPNLNPKIRAKDTEYAPILFIARQVQNITMMDPMSIPIIRTAVERARD
TGSMSMSAPDKYRGIWRIGVYLPFYGHDWQPLSLSTVDERRQGCLGYVGVSLDIYDLFSA
VLSRYEDDINMDLSAAYVPQKSEDYLPSHNCTPADPECDVLIYGNPLRQGEKPTALISWT
FGFQSFNLKCYAKYNIHVFALRSIIAWPLLMMIFILLSSIIVSLVMKRLQAVQGDVTEME
KLNQDLKVAKQAAEAADKAKSSFLATVSHEIRTPMNGMIGMTNLLLGTDLTTQQLEYVKI
AQQSGNALIALINDVLDLSKIEAGGMELESVTFDLRLEIDDVLSLFEDKVQQKNIEVSAL
VHDSVPTCLVGDPGRLRQVLINLVGNAIKFTKQGSIFLCVRLVDESWQGLQAENSSVSSL
PSVDSASRLLPLSYVLSKPDSTAVPNDSHTEEDLQKPAEDSEFLSFPNDNEVAPRLSMRD
VTLNNKESIKKWRNWQPSSKMDSSDGSKKLKLIISVEDTGIGIPSHLHHRLFKPFLQANS
GTAREYGGTGIGLSISQKLVTLMHGELSVESQPGEGSTFEFTLTLLNGLESNLSRSHRSE
AQEDRLKGVKVILVDNHFIRREVAVTYLRKLGVLVEACEDAGVAETLVQRNDRPLFQAAI
VDFHKSEIESVLSFARSVRSKPGLQAFPLISLTSQLNKVERLELEKAGFAHTLHNPLRHT
TLAAALLRVLGLKSQVPSRSVNPYAQMLMEKRVLVVDDNQINRKVASSMLARYGALVVCV
NGGSEALDAVKKEPGFDLILMDIQMPEMDGYEATRRIRQWEIDSCNLCQSSLGNEPITRS
CSNGRESEGKVRVVTCPHHQIPVVAVTADVMKGTHELCLNAGMDDYIPKPLDQRQLHSLL
ERFLKNDLVNRRGTSGTSCRPTET*
>Anthoceros_agrestis_BONN_evm.model.Sc2ySwM_228.1918.1_._AagrBONN_evm.TU.Sc2ySwM_228.1918___Sc2ySwM_228_8254084-8259256(-)
MALGAGAVPRCRGRKRSKTMVVHVSCVVGGLIFAIVVGVILYRNALTDKEQEFRLRCINR
KQVMKAEMANSLNTSFVIVGLLNVVEEINEQSWLAFTTYSEYLRPNVRTLFYMQRVLDQD
RAAFEKKWNSPILGFDPNLNPKIRAKDTEYAPILFIARQVQNITMMDPMSIPIIRTAVER
ARDTGSMSMSAPDKYRGIWRIGVYLPFYGHDWQPLSLSTVDERRQGCLGYVGVSLDIYDL
FSAVLSRYEDDINMDLSAAYVPQKSEDYLPSHNCTPADPECDVLIYGNPLRQGEKPTALI
SWTFGFQSFNLKCYAKYNIHVFALRSIIAWPLLMMIFILLSSIIVSLVMKRLQAVQGDVT
EMEKLNQDLKVAKQAAEAADKAKSSFLATVSHEIRTPMNGMIGMTNLLLGTDLTTQQLEY
VKIAQQSGNALIALINDVLDLSKIEAGGMELESVTFDLRLEIDDVLSLFEDKVQQKNIEV
SALVHDSVPTCLVGDPGRLRQVLINLVGNAIKFTKQGSIFLCVRLVDESWQGLQAENSSV
SSLPSVDSASRLLPLSYVLSKPDSTAVPNDSHTEEDLQKPAEDSEFLSFPNDNEVAPRLS
MRDVTLNNKESIKKWRNWQPSSKMDSSDGSKKLKLIISVEDTGIGIPSHLHHRLFKPFLQ
ANSGTAREYGGTGIGLSISQKLVTLMHGELSVESQPGEGSTFEFTLTLLNGLESNLSRSH
RSEAQEDRLKGVKVILVDNHFIRREVAVTYLRKLGVLVEACEDAGVAETLVQRNDRPLFQ
AAIVDFHKSEIESVLSFARSVRSKPGLQAFPLISLTSQLNKVERLELEKAGFAHTLHNPL
RHTTLAAALLRVLGLKSQVPSRSVNPYAQMLMEKRVLVVDDNQINRKVASSMLARYGALV
VCVNGGSEALDAVKKEPGFDLILMDIQMPEMDGYEATRRIRQWEIDSCNLCQSSLGNEPI
TRSCSNGRESEGKVRVVTCPHHQIPVVAVTADVMKGTHELCLNAGMDDYIPKPLDQRQLH
SLLERFLKNDLVNRRGTSVQGNRSLQSSGHCHTRTSKDVIVEIIRY*
>Anthoceros_agrestis_BONN_evm.model.Sc2ySwM_228.1918.2_._AagrBONN_evm.TU.Sc2ySwM_228.1918___Sc2ySwM_228_8254573-8259256(-)
MALGAGAVPRCRGRKRSKTMVVHVSCVVGGLIFAIVVGVILYRNALTDKEQEFRLRCINR
KQVMKAEMANSLNTSFVIVGLLNVVEEINEQSWLAFTTYSEYLRPNVRTLFYMQRVLDQD
RAAFEKKWNSPILGFDPNLNPKIRAKDTEYAPILFIARQVQNITMMDPMSIPIIRTAVER
ARDTGSMSMSAPDKYRGIWRIGVYLPFYGHDWQPLSLSTVDERRQGCLGYVGVSLDIYDL
FSAVLSRYEDDINMDLSAAYVPQKSEDYLPSHNCTPADPECDVLIYGNPLRQGEKPTALI
SWTFGFQSFNLKCYAKYNIHVFALRSIIAWPLLMMIFILLSSIIVSLVMKRLQAVQGDVT
EMEKLNQDLKVAKQAAEAADKAKSSFLATVSHEIRTPMNGMIGMTNLLLGTDLTTQQLEY
VKIAQQSGNALIALINDVLDLSKIEAGGMELESVTFDLRLEIDDVLSLFEDKVQQKNIEV
SALVHDSVPTCLVGDPGRLRQVLINLVGNAIKFTKQGSIFLCVRLVDESWQGLQAENSSV
SSLPSVDSASRLLPLSYVLSKPDSTAVPNDSHTEEDLQKPAEDSEFLSFPNDNEVAPRLS
MRDVTLNNKESIKKWRNWQPSSKMDSSDGSKKLKLIISVEDTGIGIPSHLHHRLFKPFLQ
ANSGTAREYGGTGIGLSISQKLVTLMHGELSVESQPGEGSTFEFTLTLLNGLESNLSRSH
RSEAQEDRLKGVKVILVDNHFIRREVAVTYLRKLGVLVEACEDAGVAETLVQRNDRPLFQ
AAIVDFHKSEIESVLSFARSVRSKPGLQAFPLISLTSQLNKVERLELEKAGFAHTLHNPL
RHTTLAAALLRVLGLKSQVPSRSVNPYAQMLMEKRVLVVDDNQINRKVASSMLARYGALV
VCVNGGSEALDAVKKEPGFDLILMDIQMPEMDGYEATRRIRQWEIDSCNLCQSSLGNEPI
TRSCSNGRESEGKVRVVTCPHHQIPVVAVTADVMKGTHELCLNAGMDDYIPKPLDQRQLH
SLLERFLKNDLVNRRGTSGTSCRPTET*
>Anthoceros_agrestis_BONN_evm.model.Sc2ySwM_228.1918.4_._AagrBONN_evm.TU.Sc2ySwM_228.1918___Sc2ySwM_228_8254759-8259256(-)
MALGAGAVPRCRGRKRSKTMVVHVSCVVGGLIFAIVVGVILYRNALTDKEQEFRLRCINR
KQVMKAEMANSLNTSFVIVGLLNVVEEINEQSWLAFTTYSEYLRPNVRTLFYMQRVLDQD
RAAFEKKWNSPILGFDPNLNPKIRAKDTEYAPILFIARQVQNITMMDPMSIPIIRTAVER
ARDTGSMSMSAPDKYRGIWRIGVYLPFYGHDWQPLSLSTVDERRQGCLGYVGVSLDIYDL
FSAVLSRYEDDINMDLSAAYVPQKSEDYLPSHNCTPADPECDVLIYGNPLRQGEKPTALI
SWTFGFQSFNLKCYAKYNIHVFALRSIIAWPLLMMIFILLSSIIVSLVMKRLQAVQGDVT
EMEKLNQDLKVAKQAAEAADKAKSSFLATVSHEIRTPMNGMIGMTNLLLGTDLTTQQLEY
VKIAQQSGNALIALINDVLDLSKIEAGGMELESVTFDLRLEIDDVLSLFEDKVQQKNIEV
SALVHDSVPTCLVGDPGRLRQVLINLVGNAIKFTKQGSIFLCVRLVDESWQGLQAENSSV
SSLPSVDSASRLLPLSYVLSKPDSTAVPNDSHTEEDLQKPAEDSEFLSFPNDNEVAPRLS
MRDVTLNNKESIKKWRNWQPSSKMDSSDGSKKLKLIISVEDTGIGIPSHLHHRLFKPFLQ
ANSGTAREYGGTGIGLSISQKLVTLMHGELSVESQPGEGSTFEFTLTLLNGLESNLSRSH
RSEAQEDRLKGVKVILVDNHFIRREVAVTYLRKLGVLVEACEDAGVAETLVQRNDRPLFQ
AAIVDFHKSEIESVLSFARSVRSKPGLQAFPLISLTSQLNKVERLELEKAGFAHTLHNPL
RHTTLAAALLRVLGLKSQVPSRSVNPYAQMLMEKRVLVVDDNQINRKVASSMLARYGALV
VCVNGGSEALDAVKKEPGFDLILMDIQMPEMDGYEATRRIRQWEIDSCNLCQSSLGNEPI
TRSCSNGRESEGKVRVVTCPHHQIPVVAVTADVMKGTHELCLNAGMDDYIPKVSGDSVH*
>Anthoceros_agrestis_BONN_evm.model.Sc2ySwM_368.3092.1_._AagrBONN_evm.TU.Sc2ySwM_368.3092___Sc2ySwM_368_13786367-13791134(+)
MWELLFRHTVHRSADCTGCNRSRSLVGGYVVENNCQVSTGRLAAKWWGRSSSSLVRPTTV
FASQGRRFGKMWWYNELLVLWFIVGFCSSVFLYHHLDTSNLERRQETLSSMCDERARMLQ
DQFVASMNHVRALTALVTTFHLEKQPSALDQKTFATYAARTACERPLMSGVAYAQKVLHQ
EREAFEKEQGWSIRKMHSRDWQLVEDEYAPATLTQDTVGYLTSLDLMSGQEDRENILRAR
ASGKGALTSPFRLLTNHLGIVFTFAVYTEDLPPDATPEHRIAHCAGYLGGAFDVESLVEK
LLRQLAGSSTIVVNVYDTTNHSLPLVMYGSSPDKEKHYVSSLDFGDPLRKHEMRCRFVDP
RPVPWSAVWASVGLFVIFLLLGQIGFAALRRISQVEEDYKKMEELKLRAESADVAKSQFL
ATVSHEIRTPMNGVLGMLQMLMDTSLDSTQMDYARTAQASGQALITLINEVLDQAKIESG
RLELEAVPFDLSAILDDVVSLFSSKSRDKHLELAVFVSDRVPQMLIGDPGRFRQIITNLV
GNSIKFTGRGHIFLCVHLAEDMDTVMEALEHDSTSLCCEEGTDGVIRKSCDSLSGFEAAD
ARNCWNTFKLLLQKGGSSRAITDTFGSSDDKVTLFVSVEDTGVGIPLHAQERVFTPFMQA
DSSTSRTYGGTGIGLSISRCLVELMSGEMSFISQPGVGTTFTFTAVLRKAASGMHEGLKY
PLQVSNHFTGKRALVVDGRPVRAHVTQQHLRRLGVQVDIAIDIPSAISFFTWQADIVSTN
SRSTSTVDMVLVDKDSFGPGTGLSFPRHILLSNFRSGSSVKLPVLILVATSLTDEELQHA
RRAGYEDFVIRKPLRASMLATSLELALGLLSKGDQGRELSQSFLALQKLLSGKCILVVDD
NIVNRRVAGGTLTKYGAKVECAESGKAAIKMLQPPHDFDACFMDVQMPEMDGFEATRHIR
KAEWAIMQGLTSEMNGNMVRKSDTWHTPILAMTADVIQATHEECLRSGMDGYVAKPFDED
QLFKAVSQFFQSSKV*
>Anthoceros_agrestis_BONN_evm.model.Sc2ySwM_368.3092.2_._AagrBONN_evm.TU.Sc2ySwM_368.3092___Sc2ySwM_368_13787104-13791134(+)
MSGVAYAQKVLHQEREAFEKEQGWSIRKMHSRDWQLVEDEYAPATLTQDTVGYLTSLDLM
SGQEDRENILRARASGKGALTSPFRLLTNHLGIVFTFAVYTEDLPPDATPEHRIAHCAGY
LGGAFDVESLVEKLLRQLAGSSTIVVNVYDTTNHSLPLVMYGSSPDKEKHYVSSLDFGDP
LRKHEMRCRFVDPRPVPWSAVWASVGLFVIFLLLGQIGFAALRRISQVEEDYKKMEELKL
RAESADVAKSQFLATVSHEIRTPMNGVLGMLQMLMDTSLDSTQMDYARTAQASGQALITL
INEVLDQAKIESGRLELEAVPFDLSAILDDVVSLFSSKSRDKHLELAVFVSDRVPQMLIG
DPGRFRQIITNLVGNSIKFTGRGHIFLCVHLAEDMDTVMEALEHDSTSLCCEEGTDGVIR
KSCDSLSGFEAADARNCWNTFKLLLQKGGSSRAITDTFGSSDDKVTLFVSVEDTGVGIPL
HAQERVFTPFMQADSSTSRTYGGTGIGLSISRCLVELMSGEMSFISQPGVGTTFTFTAVL
RKAASGMHEGLKYPLQVSNHFTGKRALVVDGRPVRAHVTQQHLRRLGVQVDIAIDIPSAI
SFFTWQADIVSTNSRSTSTVDMVLVDKDSFGPGTGLSFPRHILLSNFRSGSSVKLPVLIL
VATSLTDEELQHARRAGYEDFVIRKPLRASMLATSLELALGLLSKGDQGRELSQSFLALQ
KLLSGKCILVVDDNIVNRRVAGGTLTKYGAKVECAESGKAAIKMLQPPHDFDACFMDVQM
PEMDGFEATRHIRKAEWAIMQGLTSEMNGNMVRKSDTWHTPILAMTADVIQATHEECLRS
GMDGYVAKPFDEDQLFKAVSQFFQSSKV*
>Anthoceros_angustus_001903_locus=scaffold5_size2408775_2378347_2383029_-_len_3147
MALGVGAGPRCRGRKRSKALVVQVTCVVAGWVFAIVVGIILYQNALNDKEQEFRLRCINR
KQVMKAEMANSLNTSFVIVGLLNVVEEINEQSWLAFTSYSEYLRPNVKTLFYMQRVLDQD
RAAFEKKWNGPILGFDPNLNPKIRAKDTEYAPILFIARQVQNITMMDPMSIPIIRTAVER
ARDTGSMSMSAPDKYRGIWRIGVYLPFYGRDWHPSSLSTVDERRQGCLGYVGVSLDIYDL
FSAVLSRYEDDINMDLSAAYVPQKSEDYLPSHNCTPADPDCDVLIYGNPVRQGEKPTALI
SWTFGFQSFNLKCYAKYNIHVFALRSIIAWPLLMMIFILLSSIIVFLVMKRLQAVQGDVT
EMEKLNEDLKVAKQAAEAADKAKSSFLATVSHEIRTPMNGMIGMTNLLLGTDLTTQQLEY
VKIAQQSGNALIALINDVLDLSKIEAGGMELESVTFDLRLEIDDVLSLFEDKVQQKNIEV
SALVHDSVPTCLVGDPGRLRQVLINLVGNAIKFTKQGSIFLCVRLVDESWQGLQAENSSV
SSLPSVDSASRLMPLSYVLSKSDSTTVRNGSHTEEDLQKPAEDSGFLWSFSNDNEVAPRL
SMRDVTLNNKDSIKKWRNWQPSSNMDSGDGSQKLKLIISVEDTGIGIPSHLHHRLFKPFL
QANSGTAREYGGTGIGLSISQKLVTLMHGELSVESQPGEGSTFEFTLTLLNGLESNLSRS
HRSEAQEDKLKGVKVILVDNHFIRREVAVTYLRKLGVLVETCEDAGVAETLVQRSDRPLF
QAAIVDFQKSEIESALSFARSVRSKPGLQAFPLISLTSQLSKVEKSELEKAGFTHTLHNP
LRHTTLAAALLRVLGLKSQVPSRSVNPYAQMLMEKRVLVVDDNQINRKVASSMLARYGAL
VVCVNGGSEALDAVKKEPGFDLILMDIQMPEMDGYEATRRIRQWEINSCNLCQSSLGNEP
ITRSCTNGRESEGKVRVTTCPHHQIPVVAVTADVMKGTHELCLKAGMDDYIPKPLDQRQL
HSLLERFLKNDLVNRRGTSGTSCRPTET*
>Anthoceros_angustus_010452_locus=scaffold54_size787765_81038_85794_+_len_3087
MWELLFRHTVHRSADCTGCNCSRPLVGGYVVENNRQLSTGRLAAKWWGRSSSSLVRPTTV
FASQGRRFGKMWWYNQLLVLWFIVGFCSSVFLYHHLDTSNLERRQETLSSMCDERARMLQ
DQFVASMNHVRALTALVTTFHLEKQPSALDQKTFATYAARTACERPLMSGVAYAQKVLHQ
EREAFEKEQGWSIRKMHSRDWQLVEDEYAPATLTQDTVGYLTSLDLMSGQEDRENILRAR
ASGKGALTSPFRLLTNHLGIVFTFAVYTDDLPPDATPEHRIAHCAGYLGGAFDVESLVEK
LLRQLAGSSTIVVNVYDTTNHSLPLVMYGSSPDNENHYVSSLDFGDPLRKHEMRCRFVDP
RPVPWSAVWASVGLFVIFLLLGQIGFAALRRISQVEEDYKKMEELKLRAESADVAKSQFL
ATVSHEIRTPMNGVLGMLQMLMDTSLDSTQMDYARTAQASGQALITLINEVLDQAKIESG
RLELEAVPFDLSAILDDVVSLFSSKSRDKHLELAVFVSDRVPQMLVGDPGRFRQIITNLV
GNSIKFTGRGHIFLCVHLAEDMDTVMEALEHDSTSLCCEEGTDGVIRKSCDSLSGFEAAD
GRNCWNTFNLLLQKGGSSRAITDTSGSSDDKVTLFVSVEDTGVGIPLHAQERVFTPFMQA
DSSTSRTYGGTGIGLSISRCLVELMSGEMSFISQPGVGTTFTFTAGSKAASGMHEGLRYP
LQVSNQFTGKRALVVMEACPAHVTQQHLRRLGVQIPSAMSFFTWQADIVSSTNSRSTSTV
DMVLVDKDSFGPGTGLSFPRHILLSNFRSGSSVKLPVLILVATSLTDEELQHARRAGYED
FVIRKPLRASMLATSLELALGLLSKGDQGRELSQSFLALQKLLSGKCILVVDDNIVNRRV
AGGTLSKYGAKVECAESGKAAIKMLQPPHDFDACFMDVQMPEMDGFEATRHIRKAEWAIM
QGLTSEMNGNIVRKSDTWHTPILAMTADVIQATHEECLRSGMDGYVAKPFDEDQLFKAVS
QFFQSSKV*
>Anthoceros_punctactus_evm.model.utg000090l.120.1_EVM_Apun_evm.TU.utg000090l.120___utg000090l_625955-631166(-)
MECGGRNALTDKEQEFRLRCINRKQVMKAEMANSLNTSFVIVGLLNVVEEINEQSWLAFT
TYSEYLRPNVRTLFYMQRVLDQDRAAFEKKWNGPILGFDPNLNPKIRAKDTEYAPILFIA
RQVQNITMMDPMSIPIIRTAVERARDTGSMSMSAPDKYRGIWRIGVYLPFYGHDWQPSSL
STVDERRQGCLGYVGVSLDIYDLFSAVLSRYEDDINMDLSAAYVPQKSEDYLPSHNCTPA
DPDCDVLIYGNPLRQGEKPTSLISWTFGFQSFNLKCYAKYNIHVFALRSIIAWPLLMMIF
ILLSSIIVSLVMKRLQAVQGDVTEMEKLNQDLKVAKQAAEAADKAKSSFLATVSHEIRTP
MNGMIGMTNLLLGTDLTTQQLEYVKIAQQSGNALIALINDVLDLSKIEAGGMELESVTFD
LRLEIDDVLSLFEDKVQQKNIEVSALVHDSVPTCLVGDPGRLRQVLINLVGNAIKFTKQG
SIFLCVRLVDESWQGLQAENSSVSSLPSVDSASRLLPLSYVLSKPDSTAVPNDSHTEQDL
QKPAEDSEFLWSFPNDNEVAPRLSMRDVTLNNKESIKKWRNWQPSSKMDSSDGSQKLKLI
ISVEDTGIGIPSHLHHRLFKPFLQANSGTAREYGGTGIGLSISQKLVTLMHGELSVESQP
GEGSTFEFTLTLLNGLESNLSRSHRSEAQEDRLKGVKVILVDNHFIRREVAVTYLRKLGV
LVEACEDAGVAETLVQRNDRPLFQAAIVDFNKSEIESALSFARSVRSKPGLQAFPLISLT
SQLNKVERLELEKAGFAHTLHNPLRHTTLAAALLRVLGLKSQVPSRSVNPYAQMLMEKRV
LVVDDNQINRKVASSMLARYGALVVCVKGGSEALDAVKKEPGFDLILMDIQMPEMDGYEA
TRRIRQWEIDSCNLCQSSLGNEPITRSCSNGRESEGKVRVVTCPHHQIPVVAVTADVMKG
THELCLNAGMDDYIPKPLDQRQLHSLLERFLKNDLVNRRGTSVQGNRSLQSSGHCHARTS
KDVIVEILRY*
>Anthoceros_punctactus_evm.model.utg000133l.25.1_._Apun_evm.TU.utg000133l.25___utg000133l_174793-179264(-)
MLSRIIASSVFLYHHLDTSNLERRQETLSTLVTTFHLEKQPSALDQKTFATYAARTACER
PLMSGVAYAQKVLHQEREAFEKEQGWSIRKMHSRDWQLVEDEYAPATLTQDTVGYLTSLD
LMSGQEDRENILRARASGKGALTSPFRLLTNHLGIVFTFAVYTEDLPPDATPEHRIAHCA
GYLGGAFDVESLVEKLLRQLAGSSTIVVNVYDTTNHSLPLVMYGSSPDKEKHYVSSLDFG
DPLRKHEMRCRFVDPRPVPWSAVWASVGLFVIFLLLGQIGFAALRRISQVEEDYKKMEEL
KLRAESADVAKSQFLATVSHEIRTPMNGVLGMLQMLMDTSLDSTQMDYARTAQASGQALI
TLINEVLDQAKIESGRLELEAVPFDLSAILDDVVSLFSSKSRDKHLELAVFVSDRVPQML
IGDPGRFRQIITNLVGNSIKFTGRGHIFLCVHLAEDMDTVMEALEHDSTSLCCEEGTDGV
IRKSCDSLSGFEAADARNCWNTFKLLLQKGGSSRAITDTFGSSDDKVTLFVSVEDTGVGI
PLHAQERVFTPFMQADSSTSRTYGGTGIGLSISRCLVELMSGEMSFISQPGVGTTFTFTA
VLRKAASGMHEGLKYPLQVSNHFTGKRALVVDGRPVRAHVTQQHLRRLGVQVDIAIDIPS
AISFFTWQADIVSTNSRSTSTVDMVLVDKDSFGPVLKPQDTFVRQSGQSCKDSLVR*
>Anthoceros_punctactus_evm.model.utg000133l.25.8_._Apun_evm.TU.utg000133l.25___utg000133l_177044-179349(-)
MWELLFRHTVHRSADCTGCNRSRPLVGGYVVENNCQVSTGRLAAKWWGRSSSSLVRPTTV
FASQGRRFGKMWWYNQLLVLWFIVGFCSSVFLYHHLDTSNLERRQETLSSMCDERARMLQ
DQFVASMNHVRALTALVTTFHLEKQPSALDQKTFATYAARTACERPLMSGVAYAQKVLHQ
EREAFEKEQGWSIRKMHSRDWQLVEDEYAPATLTQDTVGYLTSLDLMSGQEDRENILRAR
ASGKGALTSPFRLLTNHLGIVFTFAVYTEDLPPDATPEHRIAHCAGYLGGAFDVESLVEK
LLRQLAGSSTIVVNVYDTTNHSLPLVMYGSSPDKEKHYVSSLDFGDPLRKHEMRCRFVDP
RPVPWSAVWASVGLFVIFLLLGQIGFAALRRISQVEEDYKKMEELKLRAESADVAKSQFL
ATVSHEIRTPMNGVLGMLQMLMDTSLDSTQMDYARTAQASGQALITLINEVLDQAKIESG
RLELEAVPFDLSAILDDVVSLFSSKSRDKHLEVLPHSTCLEDMNFCSVGFLEVS*
>Anthoceros_punctactus_evm.model.utg000133l.25.3_._Apun_evm.TU.utg000133l.25___utg000133l_177044-179349(-)
MWELLFRHTVHRSADCTGCNRSRPLVGGYVVENNCQVSTGRLAAKWWGRSSSSLVRPTTV
FASQGRRFGKMWWYNQLLVLWFIVGFCSSVFLYHHLDTSNLERRQETLSSMCDERARMLQ
DQFVASMNHVRALTALVTTFHLEKQPSALDQKTFATYAARTACERPLMSGVAYAQKVLHQ
EREAFEKEQGWSIRKMHSRDWQLVEDEYAPATLTQDTVGYLTSLDLMSGQEDRENILRAR
ASGKGALTSPFRLLTNHLGIVFTFAVYTEDLPPDATPEHRIAHCAGYLGGAFDVESLVEK
LLRQLAGSSTIVVNVYDTTNHSLPLVMYGSSPDKEKHYVSSLDFGDPLRKHEMRCRFVDP
RPVPWSAVWASVGLFVIFLLLGQIGFAALRRISQVEEDYKKMEELKLRAESADVAKSQFL
ATVSHEIRTPMNGVLGMLQMLMDTSLDSTQMDYARTAQASGQALITLINEVLDQAKIESG
RLELEAVPFDLSAILDDVVSLFSSKSRDKHLEVLPHSTCLEDMNFCSVGFLEVS*
>Anthoceros_punctactus_evm.model.utg000133l.25.6_._Apun_evm.TU.utg000133l.25___utg000133l_177044-179349(-)
MWELLFRHTVHRSADCTGCNRSRPLVGGYVVENNCQVSTGRLAAKWWGRSSSSLVRPTTV
FASQGRRFGKMWWYNQLLVLWFIVGFCSSVFLYHHLDTSNLERRQETLSSMCDERARMLQ
DQFVASMNHVRALTALVTTFHLEKQPSALDQKTFATYAARTACERPLMSGVAYAQKVLHQ
EREAFEKEQGWSIRKMHSRDWQLVEDEYAPATLTQDTVGYLTSLDLMSGQEDRENILRAR
ASGKGALTSPFRLLTNHLGIVFTFAVYTEDLPPDATPEHRIAHCAGYLGGAFDVESLVEK
LLRQLAGSSTIVVNVYDTTNHSLPLVMYGSSPDKEKHYVSSLDFGDPLRKHEMRCRFVDP
RPVPWSAVWASVGLFVIFLLLGQIGFAALRRISQVEEDYKKMEELKLRAESADVAKSQFL
ATVSHEIRTPMNGVLGMLQMLMDTSLDSTQMDYARTAQASGQALITLINEVLDQAKIESG
RLELEAVPFDLSAILDDVVSLFSSKSRDKHLEVLPHSTCLEDMNFCSVGFLEVS*
>Anthoceros_punctactus_evm.model.utg000133l.25.7_._Apun_evm.TU.utg000133l.25___utg000133l_176786-179349(-)
MWELLFRHTVHRSADCTGCNRSRPLVGGYVVENNCQVSTGRLAAKWWGRSSSSLVRPTTV
FASQGRRFGKMWWYNQLLVLWFIVGFCSSVFLYHHLDTSNLERRQETLSSMCDERARMLQ
DQFVASMNHVRALTALVTTFHLEKQPSALDQKTFATYAARTACERPLMSGVAYAQKVLHQ
EREAFEKEQGWSIRKMHSRDWQLVEDEYAPATLTQDTVGYLTSLDLMSGQEDRENILRAR
ASGKGALTSPFRLLTNHLGIVFTFAVYTEDLPPDATPEHRIAHCAGYLGGAFDVESLVEK
LLRQLAGSSTIVVNVYDTTNHSLPLVMYGSSPDKEKHYVSSLDFGDPLRKHEMRCRFVDP
RPVPWSAVWASVGLFVIFLLLGQIGFAALRRISQVEEDYKKMEELKLRAESADVAKSQFL
ATVSHEIRTPMNGVLGMLQMLMDTSLDSTQMDYARTAQASGQALITLINEVLDQAKIESG
RLELEAVPFDLSAILDDVVSLFSSKSRDKHLELAVFVSDRVPQMLIGDPGRFRQIITNLV
GNSIKVSGCLDVHLRFDCGDVVHLCIV*
>Anthoceros_punctactus_evm.model.utg000133l.25.2_._Apun_evm.TU.utg000133l.25___utg000133l_176786-179349(-)
MWELLFRHTVHRSADCTGCNRSRPLVGGYVVENNCQVSTGRLAAKWWGRSSSSLVRPTTV
FASQGRRFGKMWWYNQLLVLWFIVGFCSSVFLYHHLDTSNLERRQETLSSMCDERARMLQ
DQFVASMNHVRALTALVTTFHLEKQPSALDQKTFATYAARTACERPLMSGVAYAQKVLHQ
EREAFEKEQGWSIRKMHSRDWQLVEDEYAPATLTQDTVGYLTSLDLMSGQEDRENILRAR
ASGKGALTSPFRLLTNHLGIVFTFAVYTEDLPPDATPEHRIAHCAGYLGGAFDVESLVEK
LLRQLAGSSTIVVNVYDTTNHSLPLVMYGSSPDKEKHYVSSLDFGDPLRKHEMRCRFVDP
RPVPWSAVWASVGLFVIFLLLGQIGFAALRRISQVEEDYKKMEELKLRAESADVAKSQFL
ATVSHEIRTPMNGVLGMLQMLMDTSLDSTQMDYARTAQASGQALITLINEVLDQAKIESG
RLELEAVPFDLSAILDDVVSLFSSKSRDKHLELAVFVSDRVPQMLIGDPGRFRQIITNLV
GNSIKVSGCLDVHLRFDCGDVVHLCIV*
>Anthoceros_punctactus_evm.model.utg000133l.25.4_._Apun_evm.TU.utg000133l.25___utg000133l_177044-179349(-)
MWELLFRHTVHRSADCTGCNRSRPLVGGYVVENNCQVSTGRLAAKWWGRSSSSLVRPTTV
FASQGRRFGKMWWYNQLLVLWFIVGFCSSVFLYHHLDTSNLERRQETLSSMCDERARMLQ
DQFVASMNHVRALTALVTTFHLEKQPSALDQKTFATYAARTACERPLMSGVAYAQKVLHQ
EREAFEKEQGWSIRKMHSRDWQLVEDEYAPATLTQDTVGYLTSLDLMSGQEDRENILRAR
ASGKGALTSPFRLLTNHLGIVFTFAVYTEDLPPDATPEHRIAHCAGYLGGAFDVESLVEK
LLRQLAGSSTIVVNVYDTTNHSLPLVMYGSSPDKEKHYVSSLDFGDPLRKHEMRCRFVDP
RPVPWSAVWASVGLFVIFLLLGQIGFAALRRISQVEEDYKKMEELKLRAESADVAKSQFL
ATVSHEIRTPMNGVLGMLQMLMDTSLDSTQMDYARTAQASGQALITLINEVLDQAKIESG
RLELEAVPFDLSAILDDVVSLFSSKSRDKHLEVLPHSTCLEDMNFCSVGFLEVS*
>Anthoceros_punctactus_evm.model.utg000133l.25.5_._Apun_evm.TU.utg000133l.25___utg000133l_176786-179349(-)
MWELLFRHTVHRSADCTGCNRSRPLVGGYVVENNCQVSTGRLAAKWWGRSSSSLVRPTTV
FASQGRRFGKMWWYNQLLVLWFIVGFCSSVFLYHHLDTSNLERRQETLSSMCDERARMLQ
DQFVASMNHVRALTALVTTFHLEKQPSALDQKTFATYAARTACERPLMSGVAYAQKVLHQ
EREAFEKEQGWSIRKMHSRDWQLVEDEYAPATLTQDTVGYLTSLDLMSGQEDRENILRAR
ASGKGALTSPFRLLTNHLGIVFTFAVYTEDLPPDATPEHRIAHCAGYLGGAFDVESLVEK
LLRQLAGSSTIVVNVYDTTNHSLPLVMYGSSPDKEKHYVSSLDFGDPLRKHEMRCRFVDP
RPVPWSAVWASVGLFVIFLLLGQIGFAALRRISQVEEDYKKMEELKLRAESADVAKSQFL
ATVSHEIRTPMNGVLGMLQMLMDTSLDSTQMDYARTAQASGQALITLINEVLDQAKIESG
RLELEAVPFDLSAILDDVVSLFSSKSRDKHLELAVFVSDRVPQMLIGDPGRFRQIITNLV
GNSIKVSGCLDVHLRFDCGDVVHLCIV*
>Fontinalis_antipyretica_10506-RA__[mRNA]__locus=175861_15519_25406_+_[translate_table__standard]
MEAMEGSGVGERRSSRKLLLPSWQKNWHRKSTACMKNKYARAMVVLLALVLAGGVGFWLW
RASLHSMKEKFSLKCENRKEILKSEVENNLNASFVIIGLVASVPNTGESVWRNFALQTLF
LRPNVKSLVYLERVLQSERAAFERKWNGSISVWRNKTASVRSNFSEYAPVVFESQPTDSP
VPLLDHAAYPVLRSAIFAARDTGLFTLSPATKAGLNAWLMEAYLAYYGPGQVASSFASPD
ARRQACKGYVGTVLNVTEIFARVLSRFIDDVDMDVVAVYFVEQSAKDDFELKGDYDCSST
PGTTCALPLYDPSGRSAAARGMASVSWVYGTQQFELRCIPKHNFKLLAIRNIIAWPLLMA
LVVLVFSIIVIYVVKRMQSIERDCTVIENMNEDLKVAKLAAEAVDKAKSSFLATVSHEIR
TPMNGVIGMTNLLMGTELTAIQLDYVKVAQASGNALIALINDVLDLSKIEAGKMELETVA
FNLRKEVDSVFTLFDEKLQQKKLEVFMLVHEAVPTCVCGDPGRFRQILVNLVSNALKFTK
EGSILVSVRVMDPHSEEDESFPASDSVFIVNPALKLPASVQLSQVAPNSSPTESYQHPKT
RLRRDESDLGRGNTAPRLSMHPGDEANTLEAVLAWRAWKFSTISGRTCQPPKDFTVIVSV
EDTGIGIPLHSQHRLFQPFSQADSSTSREYGGTGIGLSICQKLIKLMNGALTVKSKPGEG
SVFEFTLPLSVPETADEKLSSCHKASTADKTKLRGLHVALVDSNIVRQEVTASYLRCLGI
SIESFTEDVASTLDFLKRDQSSKAVQGVVVDLKGLPHESVLELACSIRKIPSLKTLPVLA
LSMGLSPPEEKELKESGVSHIIAKPLRYATLAAVLLETVGVPARRVPMKKPIAHANMLSG
RKLLVVDDNNVNRRVASSMLSRYGATVATVDGGAEAVTAVQKRKAEGEEPFDLVFMDIQM
PEVDGWEATRRIRRWELESCPLCQNSSEDFCPHHRLPIVAVTADVVVKTRSLCFSSGMDD
YLTKPLDQKQLHALLERFLKKDLVNAPPLVKAGTSFNGAGPDCSNVIKLQQ
>Fontinalis_antipyretica_11862-RA__[mRNA]__locus=181028_7148_13425_+_[translate_table__standard]
MHRTTGPGRLGVKWWKDSGNNFVKPTYRDAEAGPRYGHNWHTKAFVLWVIFMGAVSLSVY
FAMKIDSLNRRKENLANMCEGRARMLEDQFKASMNHVRALTALLTTFHLGKQPSAINQET
FAIYAERTAFERPLMSGVAYAERVLHANRALFESTHGWPIKEMFSKERQQDFDEYAPTTM
SQKTLIYLTSLDMMSGQEDRENIIRARESGKGALTNPFALLESKHLGVVVTFAVYSVDLP
EDATKEDRIKATAGYLGGAFDVETLVENLLRQMAGSQIIAVNVYDTTNDTWPLVMYGHTS
VERSENTYVSLLDFGDPSRSHEMRCRFKEDALPPWSAISTSIGIFVIAFLVGHMLHASRN
RIDKVEENCRIFQELKMRADDAVIAKSQFLATVSHEIRTPMNGVLGWCAVIYAHRLICLI
SLKLLYEIYSTYLHCCISGMLQMLVDTPLNSTQLDYAHTAQASGKALITLINEVLDQAKI
ESGRLELEHVPFDLRAILDDVLSLFHGKSRASGIELAVYVSAKVPKILIGDPGRFRQIII
NLVGNSIKFTKAGHIFVCVHLNEDVNMVMDGGGADPDDTLDGEVESAGPLVDMSHQFNTL
SGRETADYRNSWEMLERLLTQERLAGDHDKWNYSELNDVVNLVVSVEDTGVGIPLHVQDR
VFTPFMQADSSTSRTYGGTGIGLSISKCLVELMDGEMDFVSRPQVGSTFNFTAEFKRVPA
NVPEHILREGSNCLLQTPPLPTCFEGMRVLVVDGRPVRCEVTRHHLRRLGLQVEVAHTVS
EAAELLTAEADRSTRGTRGTRDSRGSIGADIDMIFVDKDAWGPGTGMNFRCLLAESAIEF
HLSYQNSRTNYQFRSIVGRFPTWISMKKMVLVATSMNDLELGMVKASGFVDTVIRKPLRA
SLVAACLKQILGVGDGGNQGQESRDGVSSLQNLLSGKKILVVDDNPVNRKVAAGALHKYG
AQVECVHSGRAAIQKLKPPHDFDACFMDVQMPEMDGFQATGLIRKAEATAADIWLAAGLS
TIGCRFHVPILAMTADVIQATSEECKRCGMDGYVAKPFDEHQLYQAVATHFIQLS
>Pleurozium_schreberi_maker-scaffold_1117-snap-gene-0.26-mRNA-1_gene=maker-scaffold_1117-snap-gene-0.26_name=maker-scaffold_1117-snap-gene-0.26_seq_id=scaffold_1117_type=cds
MRLQKESSDSQDHPMSNRSGVRSGARSGARSGARRGSDSSPCISNGSSRSKVPLKGGSGV
YMHRTSGPGRLGVKWWKDSGNTFVKPTYKDAEAGPRYGHNWHTKAFIAWVVFMGAVSLSV
YIEMRIDLLNRRKENLANMCEGRARMLEDQFKASMNHVRALTALLTTFHLGKQPSAINQE
TFATYAERTAFERPLMSGVAYAERVLHANRALFESTHGWPIKEMFSKERQQDFDEYAPTT
MSQKTVFYLTSLDMMSGQEDRENIIRARESGKGALTNPFRLLESKHLGVVFTFAVYSVDL
PEDATKEDRIKATAGYLGGAFDVETLVENLLRQMAGSQIIAVNVYDITNDTMPLVLYGHA
NVERSENTYVSLLDFGDPSRSHEMRCRFKEEALPPWSAISTSIGIFVIAFLVGHMLHASR
NRIDKVEENCRIFQELKMRADDAVIAKSQFLATVSHEIRTPMNGVLGMLQMLVDTPLNST
QLDYAHTAQASGKALITLINEVLDQAKIESGRLELEHVPFDLRAILDDVLSLFHGKSRAS
GIELAVYVSAKVPKILIGDPGRFRQIIINLVGNSIKFTKAGHIFVCVHLNEDVNMVMDGG
GADPDDTLDGEVESAGPLVDMSHQFNTLSGRETADYRNSWEMFERLLTQERLAGDHDKWN
YSESDDVVNLVVSVEDTGVGIPLHVQDRVFTPFMQADSSTSRTYGGTGIGLSISKCLVEL
MAGEMDFVSRPRVGSTFTFTAEFQRVPAN
>scaffold-HKZW-2001365-Mesotaenium_caldariorum
LVWHALGITLTLYAFHISRMNYVKPMREKLKSLCSDRGRMIEDLFRQNSNQVNVAKVFLLTLNETNHVDEPSKPPTVEKGKKPCRLPNVPFVDEMVFSSFLQSAKPKFPMVDHGVYLAVVNHDQREEFEECIGSEILDFQNGNVCEKKEEYVVATHHPQIAALASKDVLTLSDLHRDVCKRTKSAKKFAISAPYPLLGSNRTQLGVLYSIPVRRGDFVDVHDSVEEREEATLGYFIASLNFDRTLETLLEQLRQGSQTDEYERVLVRIDDVSDPSNPLPLHKPLSYVNKSQRGAPDAVKLDDFHSHQWLRHPLHFGDPSLSHELRCRYESEVLVPNQAWVAAALTLVIHLLVVYVVWATLAQFEGMKKEFARMVDMKQAAERGIGAKDSFLATMTHEIRTPMNGILGMINLLLKTPVTSAQYELAKRATANGVALIDLVNDALDFAKMESGEMELDPISINFRALVDEVLATMAPKVQERSASVELTALVHSSVPTLVVGDLSRLRQVLLHLVDNAIKFTGHGHVFIHVRKVPNKLLKLSSSHKIRNWASSSWKTTKEGASEVTIPEASTNCGEIVEPYCEFQTLSGLETADSSNNWQAIKSIILKEESGEEGGENGFEVRVVGGKKRRFVRLLISVEDTGIGIPPNVKNYIFEPFVQLSSRYYQQSGGTGIGLSIVDRLIKLMGGSISYVSKLGVGSTFNVELELETVDLPNFSNRESADYQPRLWEPSTWTNLRGKRALVVDLSPIRQQVLSNYLTRLGLEVELCDNMYSGVFAIQESLKVHPKSRLRYGEGDGASHYPKTWDVVLVDADIDGDGTGLGFGELLSQALEESEDELQTSVKVPKLVLMAWRLDETQRQELKYGQFAGTLLKPIRSIALNACLQLVLGLSSPRNTPSERHNSPVDGCKALADLLKNKKFMVVDDNSTNCKVASESLLRFGAKSVVSVRSGVQAVRQFRVANDFDCILMDMNMPEMNGIEAARQIRTLERSKATSVNQARIPIIALTTAESLVTRRGAKSAGMDAFVRKPIEEDALVNALIHVF
>scaffold-HKZW-2005140-Mesotaenium_caldariorum
RPVVSTWLVSGLIVVVVIFVAVYVSFVNKRKERLQHKCDTFALEIRKSFIESRSHVTDFRALLNTWQFQVSPSEMSQEKFFNYAHLTRESRPIVIGVGFFQRVLDSERAQFEAEHGWQILGTLGLPSETRTEYAPVVYSDLSFPAVARTDTWSAPLLVDPLSRALNLGVNALSPPITALELGLNRAILGIFPVYNITYLQSRSDPIFNLSLPQTEETTALRKQACKGFLAGAWNFEDIVSQQAYLNPLADIITRIYDVTNKSNEMLVYENPTHPLPPSSNSSQEKYQHVSVLDLGDPSVKHEVRCRWVDWYEFPFQALGWALAAFAIVVLAALTLMVIGSRMEAMRRSFRRMQYLKDEMMQAKQQAEAANSAKGAFLAIVSHEIRTPMNGMIGMLNLLSKTELDPVQSDYVDTACSSGRALCALVNDVLDLSKIEAGRMTLEKIPFSLRDEVDSVVSLFGEKAREKGLAMAAYVEDSVPEILVGDPLRLRQVIINLMGNSLKFTESGHVHCFIRRARPNEKLRMVTSASTDAGAIPVSETRITLSGLVAVESCNSWKNVQDIVSSSAKRRGSASAPESFQESVVMRLIVSVEDTGPGISLESQPKIFRPFVQAGASTTRIHGGTGIGVCISQKLVQLMGGEMGLLSIPGVGTTFLFDAELAVVGPSPSDGGLAAAAEAAGIGRPPLSGFSALYVDDRPMRVAQMQSYLRHVGMRCTVAASLEAAVELLSGKTKQGKKKKKSLSASSYEELSQPCSPFESPLGSCSGATFEILEKLPEPPNGPSPSPSSSSSTTPLKPDYSVVLLEAELLSRMDGGTGLVDAQKRIPRAPDGGPPLVLVSGSQAMEGQAKAAGYSGMVMSPIRRSSLTACLLQVLRERAGGDAGGRNGKKGMKGLLERGSDAMLDRSTSSMLTAVLKGSKICVVDDNMVNRKVIGKMMERYGVDVLSFSSGVKAVQELRPPHDVDCILMDVQMPEMDGFEATQKIRELEASLPNWKRIPIVALTADVLAETRAKCKQSGMDGFMTKPIDEEQLYKVLSQF
>scaffold-HKZW-2013574-Mesotaenium_caldariorum
NEDVVANYIKNTAFARPILHRIGYTAHVRHSQRESFEKCMGYEIIHWHTRKRREDAPFYIVKTHSYNVDFLDAIDMLTISDYHYYLLTRALTADSMAISPPYPLMTSKDKKLGVGIAFPVRNTFVDPNATAAERREATNGIVMATVDFEASVDGVLKNLLQGSHGDSTDRIIVRVYDISSSSHPIPLYHPQNLSTELRSDLKPPGLLNASAFSDVSGDVTEAAGWYSVPLDLGDPERFHEIRCKYDKVVVFPAMAVLLALGVFAVYLLILQVIWSSIQRFLRMKKDHETVASLVQAAKAGNVAKSVFLATMTQEARTPMNGLISTIHQLLRTPLDALQMDYMKTAEESSKSLNNLINDVLDFAKIESGNFEMESFPFNVHSLVDEVLGEFASTIQERQGSLELSALVYDSVPETLIGSPVRLRQILLNVVGNAIKFTPRGHVFVTLRLSSETPKVSRVPRSSEFLRGSESSPPLSMSPSPPLSPFQSQEVSSSFVPPQLPASISANGELPTLSGRQVADGSCSWASIVRHLAAPPPRDPEVPGSSLNRRVRLLFCVEDTGIGIPEHSKDAVFEPFAQLDTGSERRYSGMGIGLSLSKRLVHLMNGKLSFVSKERVGTTFHFDAVLETLEFPKPKALEAPWKRSLKSSPLQWNDLKGKKVLVVDGKLIRQQVLASYLRRLQLVVGLCDNFSSAVLAVQSSVTAKQIHSVGQEPEPDVWDFVLVDVDAMGPTTGLGFGVLVKQVKEVKHALWAGAHLPRMVLVAASVDDVVHKSEYLSHFLGTLRTSAIASCLQTVLSTDLSNQEPPAQQWARMTPPPPVPVQTPDPEQQLLGRFLEGKQFLVVDSDLFAQRDMEDILYNYGVESLYVANNPKQGMQRIQTAQNMDCAVVAFHRPLMSRLEFLQWLWKLKEAAQQTRDNG
>scaffold-HKZW-2013864-Mesotaenium_caldariorum
LIGWPAFLVLSGAFIGLLLMRKIGMVEEEKKHLEQIMAGLRVAKSNAENADKAKTTFISTVSHELRTPMNGVIGMCEMLRETSLSHLQEDYVKTALTCGKAMVALISDILDFNKVEAGKMEIESVAFEVRSEMEDVVIMFAEKARKKGVHLAVLVHDAVPNWLMGDPVRLRQVLINLVGNSLKFTKEGTIMLSVRLGDVADSQGGSQERWVAMDKLWRVSQGRKGQDQGDVEGKDQEASESISKFHDVGWQAHRSTIGSTVRLICCVEDTGIGIPENVQPKLFTPFQQAMVSTSREYGGSGIGLSISDKLVSLMGGTLIGASQPGVGTVFQLDLPLQLVFPESRSSSASSSPPHPALNLLPVLVVSDCPVRQEVIASCLRQAGCRVQVKAGPAALQLAQPDREKANGEVGIGGVKLWVVDWESVGGEIARQLPGLIKSQWCFKDIGFVAIVYTLEQRSETGQAGYNGRVTSPLRTAVFHQVCADALGLRASRKSGSGSGSGSGRGGPSDLASWLQGRKVLVVDDAFINRKVAAKMLEAFGCTAVQAESGAKALDLLANEKPGTFHLVLMDCQMPEMDGYETTRRIRQMETDRCGCTVNACQHHLRRSTSLLLSSTAEETTAITNRALGKGHCSRCQLKGGQGCQVPIVAVTADVTKGTRELCLEAGMSGYLSKPLEKKMLTAVLATWLGNPKIHLPSGTQ
>scaffold-JOJQ-2003122-Cylindrocystis_cushleckae
SLNNRQSRLEGACNAWALGMSNSFRESRSHVTAYKAILNTWQFKENPSQMDENKFIEYSQQTRESRNLVIGVAFFERVKDVDRAEFERVHNWHILDPNGKPATKRAEYAPIVYSDLKFPIVARSDAWMATVMVDPLSRALNLGVNALSHPTTVPVIGLFRAIVGIFPVYNLTFPAAGINPVFNLSLPQNETTYTLRKDACLGFIASAWNFGDVVNEQMRLNPIKGIITRIYDVSDPGGESLLYEPPNAVQRNGSTERYQHIAELDLGDPSVKHQIRCRWTAWYSFPWQALGWSLAALAIVVLSALTLLVIGGRMEAMRRSFLRMEHLKDEMKGAKQQAEAANVAKGAFLATVSHEIRTPMNGMIGMLNLLHKTALDPVQVDYVETACSSGRALCALVNDVLDLSKIEAGRMTLERIPFCVREEVDSALSLFGEKAREKDMQLAAFVEAAVPEVVVGDPLRLRQVLINLVGNALKFTESGHVHCCIRVARTDEDISRGKPPAPGGHSGNLSASGSSSDRLSQQLTTSLSLSGRETPLSCNSWEAIQDLVDLSKSRQGWALQEGYPVRLVVSVEDTGSGIPEAAQQNIFRPFVQADASTTRTHGGTGIGLCISQRLVQLMGGSMTFVSVPGIGTTFLFDAKLSVGGGPHTPVESSLLHGLRPTLDNQQLAGLQVIYVDKRPVRVAVMESYLHQLGLAYHVVPDIDTAAALLQQAASDRSLDSEGLDWEPKTGTSLGPPGGAVSGTRMNKIGRASLPSPYAAVLVEAEDLGQVGGAAGARKRLALALSRGVKEALALPPMVLLAGALAVEAEAKEAGYMGMLLKPVRRSSLAACLLQLLEAGRAAQGGAQQAAGLLGEPALEARLDRSFSALLKLVLEGSKICVVDDNAVNRKVIGRMLMRYGVEVLSLSSGVLAVQQLRPPHTVDCVLMDVQMPEMDGFEATRQLRQLEAQSPGARHVPILALTADVLTETRDRCYESGMSGFMTKPIDEEQLYKVLAKFFEGKA
>scaffold-JOJQ-2008149-Cylindrocystis_cushleckae
YSYCPSCLDQGSFFKHIDSMANQHPFLKGIGYFRRILHKDRASFEARVGGEIMDGLTGKRREDQEDYVVLVLYAQKGMKALTRLDLMVFPIHSKALRAAQASGKLTVTEPFKLITKNETAVGIIYPVYDEDLNQNASLEESNKALVGFATGTINIQEVVGNVLETLLLGQGSSADPSSRVTCRVDHVTDQQVFMPAYTPKDFMNNGTAQNAGPVNMDPADPAWHVYRMDFGDSNMVYEMRCQFGVKPPLPLSALLAAVGTMAISLLSLLVCWEGLSQMNRMSEDLHQMQVLKQDAENGNRAKSIFLTTMSHEIRTPMNGMLGMIQLLLGSPLDPVQMDYASTAQASGNALIHLIDDVLDLSKIEAQHLQLETGPMDLRALLDDVVALFGQRALDKGIQLAALVSPAVPLLLTGDVARLRQIMVNLVSNSLKFTERGHIFLYIHLAEPHGEPTEQLWDHPRSPGNFPTLSGLETADSSASWTAVQSWFAPAASWQLSDADGAVPLVVGVEDTGVGIPPEAQSRIFTPFVQADVSIQRCYGGTGIGLSISHKLVALMGGQMTFISRPTVGTTFKLRVSFSPFAANGEAASSSQEPVAKNADSAQLAGLRGLRALVVDNWPISSKILTTYLDQLGVTADITNAANLTLADLSNSQRTNSRYRWDVVLVEVGSGEAVSGGLPALLQQVEPCTGALMLVGRLSEHQQEATRKCQVAGVLPKPVRLSSLAGCLIQTLRVKQTSARGKHFPANQKSFEQEGQLRGSNILVVDDNYVNRKVASALLKRYGASVVAVDSGREALQQLSGAHDFHFVLMDVQMPEMDGYEATRCIREMEAQAAEKEGYSHWPRTRRRVPILALTADVVKGCRELCLGAGMDGYITKPINVDSLIELL
>scaffold-JOJQ-2041943-Cylindrocystis_cushleckae
CSTFASSIMSSYGSDSLHVREFSDLVSTFYIRANPPALTENLFQAFSNATHYSLGAVMGISYATRLLQADRPAFESNIGRCISSLQGQCIPIRSEYAPIVFGAFIAENLPGLPGRLPTGLDISDEPALWAAMRRVLSSGQLGALSSPLPVPGSPTRKTMFQFYPVYNVTPPANATPKAYEAAVKGYILAVFNMTEFVNIFSNESSDPLEPIQWRIYDVTNKTEPDLLGSSKFSENNIGWDKDKTRVISLDLGDPARKHELRCKNAKNWNFPWQALEWSIFVLVLVVASCYIIWAAVMSLQRMGRDYTRMKSLKERMAEAKGAAESASKAKGAFLATMSHEIRTPMNGVIGMLNLLLGTRLDATQLDYVETARTSGRALCALINDVLDLSKIEAGHMELENIPFQLVSEIDDVISMFAEKAREKASIELASIVQDTVPRHVIGDPLRFRQVLINLLGNAFKFTKSGHIFVTVRVAEPYEMLDMPDGVLESFANPDKAQPEPKMDSGVWKDEEIKREVSFRDSISETHSLLQNPATWEEDEFLTLSGKEATESCNSWSRIGSLLESSARSADGSEATLYAPGQVVRLVISCEDSGIGIPKWAKAGIFKPFTQADTSTTRLHGGTGIGLTICQRLVDMMGGKLCFVSKAGVGTTFYFDVYLDVADRPA
>scaffold-NBYP-2011030-Mesotaenium_kramstae
LTEREARVESACSNFASGMEQLFTSESERVQEFSDLVATFYIRNQPPTLTQQLFQAYSNSTKHNRKTVMDMSYAERVLAKNRAAFERKIGTCIRDAAGNCVAPKEEYAAILFRSYILQGEAMGREHLPLGLDGGSEPDLMMPIERARDLGVAGALSPPTKSVIIPGIQLFRVYPVYNVTPPENATTQELRDACMGYIVGTFNFTDSGNLLLLNDTYPLDTILGRIYDVTDPVGPLLVWTPLESPMPANGEEEYHSVYPIDVGDPGRKYELHCKRARKHGFPWIALEWSVAVLVLLGLSCYIIWAAVMGLQRMGRDYSRMKSLKERMAEAKLAAEAASRAKGAFLATMSHEIRTPMNGVIGMLNLLLGTRLDATQLDYVETARTSGRALCALINDVLDLSKIEAGHMELEAIPFQLGSEIDDVISMFAEKAREKTSIELAAMVQDSVPWHVIGDPLRFRQVLINLLGNAFKFTKSGHIFVTARIAEPYEMLDVPDEEDDLAAKPEGAAEAEREAGGGGWRNPDISREMALREHVAAAQAQQTQTPRQKSASAEKDEYLTLSGREASDSCNSWSRIGPLMDCTSKPGHRRDPPTYYAPGQVVRLVISCEDSGIGIPRWAKKGIFKPFTQADTSTTRLHGGTGIGLTICQRLVDMMGGKLCFVSRAGVGTTFYFDCYLEVAE
>scaffold-RPGL-2007629-Cylindrocystis_brebissonii-M2853
LVSICEDRGRLIEGMFKTNCDHVRTFQMFMTTLNSSAHCPSCDMITETLSGPMTCRLNTVPRVSEDLANDFLEKTMFARPWSHRIGYVAVVRRRDRSTFEKCMGLTIVDWHTREPAKDNPVFMVKTHGANVTFLDGIDMLSISDFHFNLLTRVRSAEGLTMSAPYPLMTSKEKRLGVGVVLPVRTVPLPPGSSAAERERSTDGCIMTTIDFESSVDQELAELNPMGDDEVDIRVDDITDPSEPIPLYEPEHGDPAATAGRGELKPPGYLASDGDVHVPYWGAKSAAASTSMTGQWITVPLDLGDVDRRHTMKCKWKVKKPIPAIAIVLGCGVLAIYALLSQVIHQALLSFSKMKEDFGRMAALKQAADAGNRAKSAFLAAMTNEVRTPMNGVLGMINLLLRTNLDPVQQDYARTAEASGKALIYLINDVLDFANIESGNLELENIAFNLRVLIDEILTAQAPLVHEKKGGLEVASLVFDSVPQTVIGDAARVRQLISSIVGNAVKFTQSGHVLLTVTEDRSDSRRSGSNWFPRSSAQPRKSGASSPETSPTSSPFHSQEFRSAPVRQPPVSYSTAEHPTLSGRETADGTCSWPVVYKMLQDDEVKLAMCNSAQKASRGGSGGLVPVRKKVKLLFRVEDTGIGIPDEAKASIFQPFSSLAGQAQSLYGGTGIGLALAQRLAHLMGGEIDFVSHEGVGSTFSFSLVLDVLDKPQGGDHVPWTSLPRAKWTNPSLPTIQGKKALVVDGRPLRQQVLASYLRRLGCQVDVCENIFGAVVAVQDFYLQRIRTDKAGEAGSAHSSGEVDTIVAGPGAGSGAKDEDSEGAPWWDVVLVDADAGGVGNGHEFGRLVMRAGEVKAAMRAGGGLLPKMVLLTPCPLNEQETEQAKSNFFAATLPKPLRATPLAACLQEVLQLEPMASGPSSQGHRQQLADVLKGKRLLVVDGNALNRKVASATMLKLGAEAVVSVSSGPEALRSLRPPHDFHCMLLDINSEGYDTARKIRTMEDRYAMSQSPPSSPSTMEDTDTSGDLHVERIPIIGLTADMSQGGWLECERAGMNAYITKPIEEAALIDAL
>scaffold-RPGL-2007631-Cylindrocystis_brebissonii-M2853
LVSICEDRGRLIEGMFKTNCDHVRTFQMFMTTLNSSAHCPSCDMITETLSGPMTCRLNTVPRVSEDLANDFLEKTMFARPWSHRIGYVAVVRRRDRSTFEKCMGLTIVDWHTREPAKDNPVFMVKTHGANVTFLDGIDMLSISDFHFNLLTRVRSAEGLTMSAPYPLMTSKEKRLGVGVVLPVRTVPLPPGSSAAERERSTDGCIMTTIDFESSVDQELAELNPMGDDEVDIRVDDITDPSEPIPLYEPEHGDPAATAGRGELKPPGYLASDGDVHVPYWGAKSAAASTSMTGQWITVPLDLGDVDRRHTMKCKWKVKKPIPAIAIVLGCGVLAIYALLSQVIHQALLSFSKMKEDFGRMAALKQAADAGNRAKSAFLAAMTNEVRTPMNGVLGMINLLLRTNLDPVQQDYARTAEASGKALIYLINDVLDFANIESGNLELENIAFNLRVLIDEILTAQAPLVHEKKGGLEVASLVFDSVPQTVIGDAARVRQLISSIVGNAVKFTQSGHVLLTVTEDRSDSRRSGSNWFPRSSAQPRKSGASSPETSPTSSPFHSQEFRSAPVRQPPVSYSTAEHPTLSGRETADGTCSWPVVYKMLQDDEVKLAMCNSAQKASRGGSGGLVPVRKKVKLLFRVEDTGIGIPDEAKASIFQPFSSLAGQAQSLYGGTGIGLALAQRLAHLMGGEIDFVSHEGVGSTFSFSLVLDVLDKPQGGDHVPWTSLPRAKWTNPSLPTIQGKKALVVDGRPLRQQVLASYLRRLGCQVDVCENIFGAVVAVQDFYLQRIRTDKAGEAGSAHSSGEVDTIVAGPGAGSGAKDEDSEGAPWWDVVLVDADAGGVGNGHEFGRLVMRAGEVKAAMRAGGGLLPKMVLLTPCPLNEQETEQAKSNFFAATLPKPLRATPLAACLQEVLQLEPMASGPSSQGHRQQLADVLKGKRLLVVDGNALNRKVASATMLKLGAEAVVSVSSGPEALRSLRPPHDFHCMLLDINSEGYDTARKIRTMEDRYAMSQSPPSSPSTMEDTDTSGDLHVERIPIIGLTADMSQGGWLECERAGMNAYITKPIEEAALIDAL
>scaffold-VQBJ-2004565-Coleochaete_scutata
AMLRHMLIILFLFMGFGAAMYVGWQRHHGEQKGRESQLTQWCGERSSMLELEIITNANHVKVFTAFVEEFKPELMQDSSRFQRFMDSTAYARPSVYGVYWSMVVADKDRSAYEAYWNTTINDKSTGASEDRRATYYPITLVSSTLASLRFLDKRTISLSDNSWEAALTGELVITPPYSVPDRPFMRREIIMCWPTFRQRLLENATSAERVEAVDGLITAVFFFHALVERFLSRWATSQPFTFDVYDVTNRVSPAVLYAHEREVASNAGKERSHLKHVMAMNLGDPSRSHEMWCWYKKRSISRSSIIWGMSVVVVVVLIACVLLAAIHRMEVAEENYVKMEKLKTEAEVADRAKSTFLATMSHELRTPMNGVLGMLNILKETNLDAEQAEYAQTASSCANSLITLVNDILDLAKVESGHMDLERTQFDIRVICGQVLDIFQEEARKKNVELATLVAPDVPPLLVGDPHRLRQVFINFVGNALKFTREGHVFVRISVAKPMCFSRNNSSIFSPPSPSSLRTSLESSAASGRFGTLSGRKAADESNSWETLARDSAQVLLGPVWHASLAVKGERRERQSKVLLQFSCEDTGVGIPEAVQHQIFNPFIQADSSTTRKYGGTGIGLHICQKLIGMMGSEIKVVSEMGVGSTFYFTLEMDAEARPAGDSEGDRATNASEEQVCRFPRLKGCRALVIAPRLMRRLVLVDALQALGMEVAVVDDIKEATAMIFQDVLQLEGEKSPEIGRRNASGASVGDRAFECIVLDVDDWDSDSVIDFAERVRVDSGRRGQVAGCMPVVLVAACSFTAEMEERISRIPCATKLHKPISSRNCGVAIMKALGSSRGTPHLEKAERAQTKESSNSGIHVLVVDDNLVNQKVACKLLERICVNSTVVGSAASAIAVLAEGHPFDAVFMDVQMPDMDGIEATEILRAKGVKSKNPLRGLIPIFAMTADATKEMEAQCSKAGMDCFVPKPMDPGKLFDIMAPFF
>scaffold-WDCW-2006561-Mesotaenium_endlicherianum
RTKNLEDSCGRFVAVIESIFSGQQNRVREIADLVSTFYLKVDPPLLTEDLFDTYTNATLYSRTLITRLGYAAKVVDADRPAFETQFGACIFNTFNACAPTAAEYAPLIFVPSGYKSIIMGNLYAGDYFVAPLTAARDNGTLGALSIPQNSSGANPRNIVQIFPVYGNVTPAPGASAETNRSLCKGFLLGEYLFGDMVHNIYYSTIYPQNKILGRIYDVTNPEDPLLLWEPHDYPSRPGMHEKYRDTRPLVLANSTRVHEMRCKYAHTQGFPYVALQWSAAALVIVLLSCYTIWASCMSLQRMTRDFQRMKELRDKMKEAKNAAETASSAKGTFLATMSHEIRTPMNGVIGMLNLLMQTQLDATQLDYVETARTSGRALCALINDVLDLSKIEAGHMELESIPFQICNEVDDVISMFVEKAREKESVQLAAIIQDAVPANVVGDPLRFRQVLINLLGNAFKFTRSGHIFVTVRVAEPDEILDMPERASLEEHALGGGIGDEDESSTSSQEDEKGSGPADGADAGEAGGALMRVPSVREATTLSGKGAVESCNSWQRIGHLMEYSTTPGAAARRFRTGEMVRLVVSCEDTGMGIPRWARAQIFKPFTQADTSTTRLHGGTGIGLSICQRLVNMMGGQLAFVSRAGVGTTFYF
>scaffold-WSJO-2003214-Mesotaenium_braunii
WRGLLLGMWALLGVAVVVVIFVLIYKDSGYHRQETLDRQCNIWAKTVIDTFSTSLNEVATFVSMMATFYFHTSPPVMDNATFGELAASTAQLRPVVRGLGFALRVTSDERAAFEEMTGRCIEFLKFNPSRPGTLISFCAPPRPEYAPVLYVLEKPGGPPGPNHDLLQVPFFRSSFVMARDNGTSGALSTPFPFEGLQLLLVVFPVYNVAPPPGATLEQNRSACRGYVFASVDFSGMMTTMYRHYFQTKQGIYARVYDTTNASSPLLLGLPYGTLADASLSDLSAYKAQTKLQLEVGRNYTIMCRYMRGEASFTAALEWSIAALVISALTLYIMWATGKGYERMTRNYNHMKRLRDAMMSAKVSAEEASKAKGCFLATVSHEIRTPMNGIIGMLNLLQETKLDMMQLDYVETARTSGRALCALINDVLDLSKIEAGSMDLECTPFNLRTEVEDVLSMFTEKARERPHVELAAFVHPSVPPLLLGDAMRIRQVLINLVSNAFKFTTAGHVFICARVAAPGETMGHQLAQQGAAPPEGAGPGGSPVEVRLESGELARTTEATLSGRRAMDSCNSWARISDALDCGRDVPLGFSASGQPPWQKEEPLHLLVSVEDTGLGIPFEAQRLLFRPFTQADSSTARLHGGTGIGLSICKRLVNLMGGEISFHSAPGTGSTFFFDVTLPVAPLASPAPAPALTALEGAAPALAGKHVAVVDSRPVRKLVVGALLRHLGMEPHFFDSV
>scaffold-WSJO-2004942-Mesotaenium_braunii
RLVRWSLAAWLLTGLAVVCLAFALIYVQEARARQSRLRGGCGRFAGLIQAQYAGHSAHVRDVADAVSTFFYHASPPVLTAELFGDYVTGASFINPVVRRMGFAVRIAEAERTAFERRMGRCILEPPGPACARRAAEYAPLLFVPKTTPQFAMLDAYANVRLLEAFREAREEGVEGALSPPVEGLGGRGGAGTALVQVFPVYNTAPPPGASAKVNSSLCKGFLLAEFRMGPLVGPIWQRDIFSSTGILGRIYDVTDPEDPLLLWQPPPGFARPAGSRDQYPCTIPLVFAQGTRRFEMRCRYDRDQDFPWLAAGWSSMALVIVLLSSYIIWVSCMGVRRMAHNYQRMKNLKDAFKEAKNAAETASRAKGTFLATMSHEIRTPMNGVIGMLNLLMETRLDATQLDYVETARSSGRALCALINDVLDLSKIEAGHMELEAIPFQICNEVDDVISMFVEKARERASVQLAAVVQESVPTHLVGDPLRFRQVLINLLGNAFKFTKSGHIFITVRLAEPLTSLDAPEDLPPSDSWSQASTAAAERPLPRQPSLAPAQSGGEFPDEGDAMLASDSTGSGGSGGGVDGGNRLCADEGGPGDALTLSGKEATDSCNSWHRISALMEPREGAKGRGAHQHRPGDVVRLVVSCEDTGIGIAPWARKHIFQPFTQADNSTARLHGGTGIGLSICQRLVNMMGGKLAFVSRPGVGTTFYF
>scaffold-YLBK-2030366-Cylindrocystis_brebissonii-2_samples_combined
WSRRFHEQRWDNELKSICDDRARLIAGMFKTNCDHVRTFQMFMTSFNKSAHEANPSDMITETLIGPTSCRLPVVPRVSEEITNDFLERTMFARPWSHRIGYVAFVGRKDRSAFEKCMGTAIVDWHTREVQKDNSVFMVKTHGANVSFLDGIDMLSISDFHFHLLTRVRSAEGLTMSAPYPLMTSKEKRLGVGVVLPVRSVDLPAGSSAAERERATNGCIMTTIDFESSVDQELREHDPLGDDNVLIRVDDITDPSHTIPLYEPEHEDPATLSWRGDLKPPGFYSSDGDVEFYHWGKSTSSSSPVTGNWLMVPLNLGDVDRRHRMGCKWKTKKPIPAISFVLGAGVFAIYMLLFQVIFQALRSFHKMKEDFGRMAALKQAADAGNRAKSAFLAAMTNEVRTPMNGVLGMINLLLRTNLDPLQQDYARTAEASGKALIYLINDVLDFANIESGNLELESIAFNLRVLIDEILNAQAPLVYEKKGSLEVASLVFDSVPQTVIGDAARVRQLLSSIVGNAVKFTQSGHVLLTVTEDRSDTRRSGSNWFRNSATQPRKSGLSSPETSPNGSPFHSQEFRPPTVRQPPVSYSSADHPSLSGRETADGTCSWPVVYKMLQDDEVKLAMSDSTHKGSGGGSLVPVRKKLKLLFRVEDTGIGIPDEAKVSIFQPFSSLAGQAQSLYGGTGIGLALAQRLVHLMGGEIDFVSHEGIGSTFSFSLLLDVLDKPQGGEQVPWTSLPRAKWTNPSLPSIQGKKALVVDGRPLRQQVLASYLRRLGFQVDVCENIFGAVVAVQDSVLQHFKPDSKSGESGASSSGSLSGSGGLDSIADADGDGEGAPSWDVVLVDADAGGLGAGHEFGRLVMRAGEVKSAMRAGYALPKLVLLTPGPLNEEEAELAKANFFAATIPKPLRATPMAQCLQEVLHLDSIGSGPTSQGRRQQLADVLKGKKLLVVDPNSLNRKVASATMLKLGAEAVVSVASGPEALRSLRPPHDFHCVLLDINMDGYDTARKIRTMEDRFAMSHSPLSSPSSMDDADSSGDIRVERIPIVGLTTDMSQGGWLECERAGMNAYVTKPIEEEALVDALSSAL
>scaffold-YOXI-2004715-Cylindrocystis_brebissonii-M2213
WSRRFHEQRWDNELKSICDDRARLIAGMFKTNCDHVRTFQMFMTSFNKSAHEANPSDMITETLIGPTSCRLPVVPRVSEEITNDFLERTMFARPWSHRIGYVAFVGRKDRSAFEKCMGTAIVDWHTREVQKDNSVFMVKTHGANVSFLDGIDMLSISDFHFHLLTRVRSAEGLTMSAPYPLMTSKEKRLGVGVVLPVRSVDLPAGSSAAERERATNGCIMTTIDFESSVDQELREHDPLGDDNVLIRVDDITDPSHTIPLYEPEHEDPATLSWRGDLKPPGFYSSDGDVEFYHWGKSTSSSSPVTGNWLMVPLNLGDVDRRHRMGCKWKTKKPIPAISFVLGAGVFAIYMLLFQVIFQALRSFHKMKEDFGRMAALKQAADAGNRAKSAFLAAMTNEVRTPMNGVLGMINLLLRTNLDPLQQDYARTAEASGKALIYLINDVLDFANIESGNLELESIAFNLRVLIDEILNAQAPLVYEKKGSLEVASLVFDSVPQTVIGDAARVRQLLSSIVGNAVKFTQSGHVLLTVTEDRSDTRRSGSNWFRNSATQPRKSGLSSPETSPNGSPFHSQEFRPPTVRQPPVSYSSADHPSLSGRETADGTCSWPVVYKMLQDDEVKLAMSDSTHKGSGGGSLVPVRKKLKLLFRVEDTGIGIPDEAKVSIFQPFSSLAGQAQSLYGGTGIGLALAQRLVHLMGGEIDFVSHEGIGSTFSFSLLLDVLDKPQGGEQVPWTSLPRAKWTNPSLPSIQGKKALVVDGRPLRQQVLASYLRRLGFQVDVCENIFGAVVAVQDSVLQHFKPDSKSGESGASSSGSLSGSGGLDSIADADGDGEGAPSWDVVLVDADAGGLGAGHEFGRLVMRAGEVKSAMRAGYALPKLVLLTPGPLNEEEAELAKANFFAATIPKPLRATPMAQCLQEVLHLDSIGSGPTSQGRRQQLADVLKGKKLLVVDPNSLNRKVASATMLKLGAEAVVSVASGPEALRSLRPPHDFHCVLLDINMDGYDTARKIRTMEDRFAMSHSPLSSPSSMDDADSSGDIRVERIPIVGLTTDMSQGGWLECERAGMNAYVTKPIEEEALVDALSSAL
>Azolla_filiculoides_s0007.g010747
MKLNRTGARLTEHEAEEVLEEDDDEAEAEAEEEETIAPLLSNSVKWWECKRFNNPSSNDL
IKKPLSPPKPKPKPKPKWGDFNMLSLVWLLAIAGLVVAAMVYHFFSRQHYKQFEVVLGTM
CDERARMLQHQFAVSINHVHALALLVSTFYLGNNHPPVIDQEAFAEYTARTAFERPLMTG
VAYAHKVLHADREEFERKQGWTIKTMHSKETSPVHEEYAPTIFSQETIGYLVSLDMMSGE
EDHDNILRARASGKGALTKPFRLLNSNHLGVVLTYAVYKKDVPPDASIQERIEAAAGYLG
GAFDVESLVDNLLNRLAKSEDIIVNVFDTTNYSEPLVMYGPEVPQGSTMVHTSLLDFGDP
FRRHEMQCRQVPTIIPNFPHGTCTCFWLAREVPYPTLAIGFASGVVAFVALICAMIYNAH
MHVKKVEEGYRKMEELKVQAEAADIAKSQFLATVSHEIRTPMNGVLGMLQMLLDTELNAA
QQDFARTAQASGKALVTLINEVLDQAKIESGRIELEAVPFDIRAILDDVLSLFSGKTRRE
GIELAAFVSERVPRTLIGDPGRIRQILANLVGNSVKFTERGHIFVCVHLSEDIESVQIES
EDSSKETVSDCASTSTLSGYSAANRRSSWDLFEILLAHESSKALIHGEPQPSEVKLFISV
EDTGIGIPSQAQKRIFKPFMQVDSSTSRMHGGTGIGLSISNCLVNLMGGQMGFDSIENVG
STFTFTIVLRSGHLALTSIDEKGKASLNETLPMKFKGMKALVVDGRPLRSEVTKQHLQRL
GIRVRTITDSKLAVNMLCNRSNLSSIGDFDIVLVDKDAWGISTGLGFPLVVQEESEQKKL
RMVFPRRGMRYPKMILIATHMSNAEIERAKKVGYVDTVIMKPLRASMMGACLEQILLSGS
NVKPGGGLVEKATNLCQLLSGRLILVVDDNRINRLVAAGALKKYGADVECAESGKDAITK
LHPPHAFDACFMDIQMPEMDGFEATQKIREMEAMANSSASEHEGCSMMDNTKKKKKWHVP
ILAMTADVIQATYDECVRCNMDGFVSKPFEEEQLYNAVRQVLKPRGNAELQ*
>Azolla_filiculoides_s0034.g025328
RVMSTGSSSGNHDPRHGSWTVSIEMPSPTALQLATSNNMNNISATSEFDSNALVQNHQRR
GKGLRAPICLKLTIFVGLLVLLASGVPGIFLLLKAHNQLVDEIERRLITVSTLRQEQLRE
YLLSETEKTELIANRVMINKYLMDTSKVDKSFVYYDLATATSVISDFLHSGIYDREGKLL
ISTHQSIFSATLERDELTKIYEDRFKLSHPFKNDQFGWTYQITRTILQEKNRVIGVLVTF
VNATNLAKLYYGRTGLQKTGEVLIGIPEGTDMVRFLFPPAQNRNMTLFSKSGAMERALNG
EIGVMVFRDYNGAKVVAAYRPVGFMHWGLLAKLDIQEAYSSVQSVQIVIISTIIVFAFVG
VMASLGLAKIVSSPIVELKKAAVALGQGNMTARVKKGTILFRDEIADLKDTFNSMANQIA
SHQMILEHKVRERTLDLARANEGLANKIEERRRVELELEQAKDIAVAANRTKSEFLTNMS
HEIRTPLNAIINFTELCLDTQITSEQCEYLSYVCFSAQHLLRLISDILDFSKIEAGKLEM
EEIQFSLFDQLEQAVSVQAAPALKNGIELCCRFDDDVPNYLLGDPGRLLQIFVNLIGNAI
KFTEKGEVIASVSVKNKSTDSFELLFGVKDTGLAIPKEKQSLLFQAFSQVDSSTQRLYGG
TGLGLVISYRLATAMGGHMWMESDGIKGHGSTFWFTARFKVPPSYAVPFSPWENMFKGFY
ALVVDDNESNRMILIDMLKNWGMIVDGAGTVEDAICALERASQSNKKYNILLLDMWLNGT
DASELISFLHTKDTCLEKRFPVESAQLEQKSESLEKPTENVTTQSEVFSCKADASLCTCH
TSNGQKPVSVKNMSSISGHGLSSVVMLTSINHVDVSSCLELGLIYHVSKPIKRALLVQVL
QSVLGYQDKSAALEEKAPKECQSLPKRLHILVAEDNAVNQRVMVILLKKWGHTAVLANNG
EEAVEQAAKDEFDLILMDVQMPVCDGFQATARIRELEKAGKIRRNIPIVAMTAHAMFGDG
ERCIDAGMNFYVTKPLNAKVLQELLNKIAIIRSSPVEEES*
>Azolla_filiculoides_s0074.g037389
MGLGMKRSLEESLILSQSVIEECKGKKEKDTSKITVQLHKKYLGSWNMMTLVWVFAIAGL
IASYIVYHFFSREHYKHYEDTLINMCDERARMLQHQFAVSMNHVHALAILVSTFHLGKHP
SAIDQETFAEYTARTAFERPLMTGVAYASRVLHIERDAFEREQGWTIKTMHSKEPSPVRD
EYAPTVLFQETLGHLASLDMMSGEEDRENILRARASGKGVLTRPFKLLESNHLGVVLTLP
VYNTDLPPDATPEQRTKAAAGYLGGAFDFESLVQNLLQHLAKKEAIIVNVYDITNSSSPY
TMYGPDDFSDATASHVSSLDFGDPFRKHEMRCRLASKPPLARLAIGFANGVLALVALICS
MVYNAHMHVRKVEEDYRKMEELKVRAEAADIAKSQFLATVSHEIRTPMNGVLGMLQMLMD
TDLDTTQQDFARTAQASGKALITLINEVLDQAKIESGRIELEVVPFDLRSILDDVLSLFS
GKTRDKGIELAAFVSDRVPHVLVGDPGRFRQIITNLVGNSVKFTERGHIFVRVHLWDDIE
SLRMRTSNPELLRKELKEGRAKFCNGNACNNTLSGFAVADGQNSWDMFELLLGNRSFDNV
HEGGELDLFNVGDHVKLFVSVEDTGVGIPLQAQQRIFMPFMQADSSTSRTYGGTGIGLSI
SKCLAELMNGEMRFKSVQDVGSTFTCTLMLTKGTINWEDNQRRPLSDPLPTRFKGMRALV
VDGNHVRSEVTKYHLQRLGVQVRIHHDCRGAVRMVSSSDGGMSTIGEARVLEDLDMVLVE
KDAWGMSTGLSFPSLLPNRLQSSTTWRIHKKELPMILLATAITPRETEKAKAMGFVETVI
MKPLRPSLMAACLQQALGLESKGIQGQCVRGGRREKLHKLIKGKNILVVDDNLVNRRVAA
GALKKYGASVECCESGKAAIALLQPPHTFDACLMDIQMPEMDGFEATRQIRSIEKKIVTM
EQGVGGYEEKVADGIWHVPIFAMTADVIQATPDECKRCGMDGYVSKPFEEEQLYRVVAKC
LELQSSINGGGQVIMT*
>Azolla_filiculoides_s1189.g099176
MGTCRNGCTLMGCEREDGGGINSAGWTDMNSGHHTASVISVSDRSSIDINPAHESSTDNT
PLSTQKFIRASICLKLTIFVGLLVVLASGIPALVLWLKTHEQLVNEIERRLLTVSTLRQE
QLKDYLDSERDKAGLIASRVLINNLLSHKPGANNKNLAEYDLSLAISVISDFVCAAIYDE
EGNLVLSTGESWGPKIMETMDVTSLVKQPDHLMVGHPLLTSKGWIYNMSHPIYQNTTLIG
VLLTWVNASKLGALVYDRTGLQRTGELLVGIPQNSNLVHLLFPALQNINVTMVQPDGAMA
RAIAGESGVLRQRDYSGESIIAAYTPVEFMHWGLVAKLDVYEAYAPVQSVRIVIITTIIV
LVALGVMASLGLAKVFTNPIIELGRAAASLGEGHMRTRARKGTFILRDEIADLMDTFNSM
AHEIASNQIMLEHKVEERTLDLARANDGLAKEIEERRRIEAELQKAKDTADDANRSKSEF
LANMSHEIRTPLNAIINFTELCLDTQLTPEQKEYLDYVSFASQHLLRLITDILDFSKIEA
GKLQMEEVQFSLYDQLEHAVSVLAARALQSNAIKFTEKGEVVVYASVENRNEDSVELMFG
VKDTGLGIPPEKQSLLFKAFSQVDSSTHRLYGGTGLGLVISAKLASAMNGRMWVESAGIK
GQGSTFLFRAKFGIVESNLCPHVYSFKDAKALVVDNSDTICQVLVALLQGFEMIADSVTT
VEAAQITLTAASQSGAKYNVVLLDMQLEGTPADELVHFLRQEPDYVVRYTSSSEAEREDG
ESSTSAHSCALDCIIMLTSVNNTDTARCKELGIACHISKPIKRALLVRSLHEVLGIKDKY
DMEGKTVKADNIPSKSLYILVVEDNLINQRVAAILLGKWGHTFVMAKDGEEAVEQWMKED
FDIVLMDVQMPVCDGFQATKKIRELEKKLNRHKHTPIVAMTAHAMSGDGDRCIASGMDFY
ISKPLNAKKLQELIQVVGAQGQYTVSSI*
>Salvinia_cucullata_v1.1_s0007.g003497
MKDLRWGSAMWLVVNVSLACVYVGAGKFSETLSTLSSQASPIWAPSGIMVAAVLIFGCKV
FPGIFAGNVASNLWYFQSQRLPSYLPASVALGLFSLIESLSCAWLLQHPLCYKNGCFRWQ
DARDGTQTVYTLHDAFWLFIVAPVTTLIAGTGNALVLSLSRLSSWNHFVQVWSTWVLGDL
SAILCYTPCILHLWNFFQGDFRRYFWGRNKLTKICGRNSVTSENLLHSTHGLPLSELSHK
ESSWQVNTISERSQQQNVFDVESAMQDDKSSEYVTQCSLSLGQPVINCNCKHENIGENEY
DGPIIVPQANYSRPSHVPELSIQKLLIRLSECVALFVLLSSMSMFIFFDLGVGANEFVQH
LSYLVFPMVIWASFRFNHVGLPLSVMVVAIIASAGTAKHLGPLYHVGNGDKSLLQVQMFV
SVLAMVAITLAAIVHDRKQMEGELNEMNSTLEFQVQERIKELEMANKELQVSQAAAEEAS
KAKSDFLANMSHEIRTPIHGIIGMTSLALDTDLTDEQREHLETVSQSADCLLHIVNAILD
LAKIEAGRLELEHVPFNLSGTIESTVKMLQVRAAQKNLRLYCNIDSDVPEYLVGDAGRLQ
QCILNLVGNAIKFTNEGFVSVSTKFYTRKVSQSNRKVEDGHLYDGPEVNHMKSCSVSGIR
TSKCTFRSPDTHASCGDVKTIDSMDASLLGQSPAPNNQKVQLLFSVTDTGIGISKENQKE
IFKAFSQADSSTTRLYGGTGLGLSIVERTVLEFLNLSDKEKVDEMLVGMMGGHIWLESEL
GKGSTFYFVACFDKGDPPTENTLARSIQQNITSISLTERNHSSPEKKLNQKQLADSVGTH
CSIELTVEQKFDSEVHTHNISPRLDGISHSTFFGRSEQGTNSNHMQSLTQTATAIMNESE
CNELDNRCVLLKGKKVLLAEDNLVNQKVACQQLKKLGVEVEVVNDGQQCLNALQRNWEKY
DLILMDVQMPVLDGLQATKAIRSNEEKMGYTRKPIIGLTAHAIQGYKDRCLEAGMDAYAC
KPFQAKQLIEVIQTVLHQEKATTHWGDSEGIV*
>Salvinia_cucullata_v1.1_s0018.g007381
MGPMMKGSPEESMLLTKTTESHCAAMKKPAQYLGHGRLGARWWFSSANLPKQSSCTSSPK
AKCLGSWNMMTLVWVFAVAGLIAACIVYHFFSREHYKHYEDTLVNMCDERARMLQHQFAV
SINHVHALAVLVSTFHLGKHPSAIDQLFTNEVSPNGASRTLRVLLYPHYTNLALYLRSFM
VSRELCAADKLHSLRVAVANDVYSATLQQQLGVHSFNLIVCVVRVVKHSSAMPRYMMDSA
TESYVELCIELLFYIISVLSLYVWSSTAELLACESGLNELNPGCFVQKTFAEYTARTAFE
RPLMTGVAYAARVMNFEREAFENEQGWSIKTMHSRVASPVRDEYAPTVLFQETLGHLASI
DMMSGEEDQDNILRARASGKGALTRPFKLLESNHLGVVLTFPVYNKDLPSDATPEERARA
AAGYLGGAFDFESLVQNLLEQLAKKEAIIVNVYDITNSSRPYTMYGPDEFTDATTSHVSS
LDFGDPFRKHEMRCRLARKPPLARLAIGFASGVLALVALICSMVYNAHMHVRKVEEDYRK
MEELKVRAEAADIAKSQFLATVSHEIRTPMNGVLGMLQMLMDTDLDTTQQDFARTAQASG
KALITLINEVLDQAKIESGRIELETVPFDLRTILDDVLSLFSGETRDKGIELAAFVSDRV
PHVLIGDPGRFRQIITNLVGNSVKFTERGHIFVRVHLSEDIESLRSESFPKRLKEGRPQF
CNVLPCNTLSGFAVADGQNSWDMFELLLEARKCMLADVQDGEDAFNVGDPVKLFVSVEDT
GVGIPLQAQQRIFMPFMQADSSTSRTYGGTGIGLSISKCLAELMNGEMKFKSVQDVGSTF
TCTLMLKKGPSNWEESQSRSLSDPLPTRFNGMRALVIDGNHVRSEVTKYHLQRLGVQVKV
HHDCRAAIRMLSGNDALANGGTRTTLIVRTMENLDMVLVDKDAWGISTGITFPSRLPNRL
ATTTATPRIRKGPPMILLATSITVQETEKAKAMGFVETVIMKPLRPSLMAACLQQALRLE
NKGPQGQCVRGGPSKLHKLMNGKNILVVDDNLINRRVAAGALKKYGATVECCDSGKAAIA
LLQPPHTFDACLMDIQMPEMDGYFLVHDQSFPVGFRSNSLIINLSFLFQQISGDQTNPKH
*
>Salvinia_cucullata_v1.1_s0019.g007795
MCKNWSKREESRCSTKYLSNELYTNEISPTENKQLVTSGRLGHKWWGCSSGSLHLQQSPA
SKTKYWSSFNMMTLVWLLAIAGLLVALIVYEFFSRQHYQQYKDMLAYMCDERARMLQYQF
SVSMNHVHALSILVSMFYLGKHSTVLDQNIFAEYTAKTGFERPLMSGVAYAHRVLHFERE
EFEKAQGWTIKTMHSKEPSPAYDEYAPIIFSEETIGYIVSLDMMSGEEDRENILRARATG
KGVLTSPFRLLKSNHLGVVLTFAVYNKELPLDATVEERIEAAVGYLGGPFDVESLVDILL
VQLAKSEDIIVNVYDVTNISNPLIMYGDDATGYGFSHVSSLDFGDPYRKHQMYCSLARKI
PRSTLAVGFAAGVLAFVTLICAMVYNAHKHVKKVEEDYRKMEELKVQAEAADIAKSQFLA
TVSHEIRTPMNGVLGMLQMLLDTQLNATQQDFARTAQASGKALINLINEVLDQAKIESGR
IELEAVPFDLRAILDDVLSLFSGKTRDEGIELAIYVSERVPHILIGDPGRIRQVITNLVG
NSVKFTEKGHIFVCVHRFEDIESVKMANVEAMAKFTAEFQLANNHNSMLSSSLSGHITAN
SESSWDFFQLLLAKEKHRASENESSEIKLFISVEDTGIGIPSHAQDRIFTPFMQADSSMS
RTYGGTGIGLSISRCLVDLMKGEMWFVSKENVGSTFSFSCELSIGDEQVGEDKSFLNDRV
LVNNFKGIKILVIDGREVRLEVARNHLQRLGLQVYCVSDFELTVKVLSGAPPSGVASFTL
YDLVLVEKDAWGPSSGLKLPLSLFSSNQDTKESSGPKMILMANSMTSTECETAKRMGYID
TIIMKPLRATMIAACLQEVLGMGNRNQQEKEKQGNLRNLLYGKQILVVDDNKVNRIVAAG
ALKKYGAHVECADSGKVAISMLRPPHRFDACFMDIQMPEMDGFEATRHIRLAEKLANSEG
KSEKGGGPIKVWHVPILAMTADVIQATYEECVRCKMDGYVSKPFEEEQLYIAVNQVLTMP
AS*
>Salvinia_cucullata_v1.1_s0034.g011302
MVNFLIACVYVGTGQLSDTLSILNSQASPIWAPSGIMVAAVLIFGCKVFPGILAGTIAIN
VWYFQKQNPRSFLPASLAFGIFSLVESFSCAWLLTHPLCYKNGCFRWQDSRKGTQTVDTL
HDALWLFIVAPITTLIAGTGNAIVLSLSRISTWSHFMRIWPTWVLGDLSAILCYTPCILH
LWNLFHEDYKNFCWGRIKPMKACFPSQRKRKVGINCKPSLPIWMEDADAYKFESDVEAAL
PDGSSSTVGNKSSNAEAAVPDGNSLRIGNKDLKTSKLSKSLSKLMIHCCNERQHGSSLLV
DTPQQLQAGNEKRREVADTTTTWGGPDFSIQKFLIKLSECVVLFVLLIGLSMFIFFNIGA
PNNEFVQHLSYLVFPIVIWASFRFNRVGLPMSVVVVAVIASGGTAKHHGPLYHNDNSDNS
LLQVQMFVSVLAMVAITLAAIVHDRKQMEGELNEMNFTLESQVRERTKELRKANLELQAS
QVAAEEASKAKSEFLANMSHEIRTPIHGIIGMTSLALDTNLTDEQREHLETVSQSADCLL
HIVNAILDLAKIEAGRLELEHLPFSLATTIESTMKMLQVRATQKNLKLSCDIAPDVPKCL
IGDAGRLQQCILNLVGNAIKFTQAGSVSVSAKLYQREAYEEDVNFRNALEKKSQRNSPNY
PAFGSSKYFLRSPGQLEFGHSIYMGEDGDCSENATSESTRNYMTPLFEAQRLSETFQMSL
LNSDSRNLRPDSKENRKVQLLFSISDTGIGISKENQKEIFKAFSQADSSTTRLYGGTGLG
LSIVERLVGMMGGFIWLESEVGKGSTFYFVACFEEGDPLSFEKDSSSASSPARESKEETF
LDQSLLSPRPSFTCCDIDVQNMIDNHKIEIRTFEACELNKDLTKRLSDSVNDENEVLSNE
EISTSHPQNVTDSDVLEITPDLKLEPEDPCLLFKGMKVLLAEDNLVNQKVVCQQLKKFGT
EVDVVSDGQQCLNALEREREKYDLILMDVQMPVLDGLEATKLIRKSEEEFGYPHKPIIGL
TAHAIQGYKDKCLEAGMDAYACKPFQAKQLIEVIKAVKQSTGQDQDNNGCNNN*
>Salvinia_cucullata_v1.1_s0044.g012990
MKELKWCDLRWFIVNILIACVYVGTGQLSDTLSILDSQASPIWAPSGIMVAAVLIFGCKV
FPGILAGTIAINIWYFQKQKLLSYLPASIAFGIFSLFESLSCAWLLKHPLCYKNGCFRWL
DAREGTQTVDTLHDALWLFIVAPTTTLVAGTGNALVLSLSKISTWGQFMQIWPTWVLGDL
SAILCYAPCILHLWNLFHEDFKTFCWGRRKPMKACFAPQKNNGLKPYLIQGKVDTYEFAE
LEVESAFPRENHSTTGNGKDSHLPRYSQSFHKLMSNCCSKCKRERRVADTQRHHEAENND
KEDEAADHTAAVSGNSDLLIQAASVWANPDFSFQKFLIRLFECVVLFLLLTGLSMFIFFN
LGAPNNEFLQHLSYLVFPIVIWASFRFNRVGLPLSVVVVAVIASGGTAKHRGPLYHDVNS
DNSLLQVQMFVSVLAMVAITLAAIVHDRKQMEGELNEMNFTLESQVRERTKELQKANLEL
QASQAAAEEASKAKSEFLANMSHEIRTPIHGIIGMTSLALDTNLTEEQREHLETVSQSAD
CLLHIVNAILDLAKIEAGRLELEHLPFSLSATIESTMKMLQVRATQKNLKLSCDIAPDVP
KCLIGDAGRLQQCILNLVGNAIKFTQEGSVSVSAKLYAKEACEENMNHRNVLEKRSFRSS
SSSSAFGSSKYLLKSSGRHDQWHSISIGEDPDLSQRIAASEMLTGAHTMCASNNILNSIS
ERYDEANGKVQLLFSVSDTGIGISKENQKEIFKAFSQADSSTTRLYGGTGLGLSIVERLV
GMMGGCIWLESELGKGSTFYFIACIETGDPSALKTEGLVASPAQECGEVSLHHLSPRSLS
LSPFNRVSDVKSMTPNSNKTENCSFDANSSHLDHRLLQNLCIHDHGSSKSSGAVPVSHQM
IVGDRKALSNDASAPNLEMEHHPCLFFKGMKVLLAEDNLVNQKVVCQQLKKLGTKVEVVS
DGQQCLDALQAGWDEYDLILMDVQMPVLDGLEATKIIRKKEEELGYRPKPIIGLTAHAIQ
GYKDKCLEAGMDAYACKPFQAKQLIEVIQAVMEPVLKSHNG*
>Salvinia_cucullata_v1.1_s0077.g017574
MNDLRWGSFRWFCINFIIASVYVGTGHLSEKLSILISPASPVWAPSGIMVAAVLIFNCKV
FPGIFLGTIAINVWYFHSQNPKSFLPASVGFGLFSLLESASCAWLLKHPVSYKNGSFHLQ
DSRTGNLTVDTFHDALWLFVVAPITTCLAGTGNALVLSFSKLSPWSHFMEIWPTWVLGDL
SAILCYMPCILHVWNLFHEDLNMFCWGRSKEMKASLAARRNCALDSQTSCDVNPPSVTSS
TGEYCSKFQVSPNDNSTLDIKVAISEGCSSDARFVSEDHALSLTKLLGRCCCKCSKTVDA
QRKLSDAWSLKVEGSNDASNRQCVWETPGFSFQKFLMRLAECVVLFVLLIFLSLFIFVDL
GAPTNKFVQNLSYLVFPVVIWASFRFNRVGLPLSVVVVATIASFGTAKHHGPLYHNDNVN
KSLLQVQMFVSVLAMVAITLAAIVHDRKQMEGELNQMNFTLESQVKDRTRELEKANCELK
ASQAAAEEASKAKSEFLANMSHEIRTPIHGIIGMASLALDTDLTGEQREHLETVSQSADC
LLHIVNAILDLAKIEAGRLELEHMPFSLCGIIESTMKMLQIRAKQKNLDLTWNVAPNVPE
ILIGDAGRLQQCILNLDSTSSLFAAEKDAVEFPTLAMARAKINDVQRCQHSSKTFAKVPV
LFTVSDTGIGISKENQKKIFKAFSQADSSTTRLYGGTGLGLSIVERLLGMMDGRIWLESE
LGKGSTFYFVACFEKGNPNHQSEIFGKQLQDGDNNNKKPINNVDETSEIYSNRRKLANET
ECNKTSFDVTNGKDGNISEMKIDIPSELTVSRDAGGGASNSIKSLASSSDCQETDVQFLI
LKGMKVLLAEDNLVNQKVACQQLKKFGTIVDVVSDGQQCLNALQNGWDDYDLILMDVQMP
VLDGLQATKIIRAYEQELGYGRKPIIGLTAHAIQGYKDKCLEAGMDAYACKPFQTKQLIE
VIHMVMQK*
>Salvinia_cucullata_v1.1_s0118.g021190
MKSKQPHCSEGETGETHKALAILKRSEPGTLAVKWFRTASFSSSAVTLQKSKCFGSWNMM
TLVWLFAVSGLMVACIVYHFFSREHYKHYEDTLINMCDERARMLQHQFAVSMNHVHALAI
LVSTFHLGKYPPVIDQTTFAAYTGRTAFERPLMTGVAYAQRVFHSERDLFEKQKGWSIKS
MHSKEPSPVKEEYAPTVLFQESLAHLATLDMMSGEEDKENIIRARASGKGVLTGPFRLLE
SNHLGVVLTLAVYKRDLPPDATVEERIDATAGYLGGAFDVESLVRNLLQKLAKKEEIIVN
VYDITNTSWPLILYGHDDFGDTTFSHISKLDFGDPFRKHEMRCRLARRPPLARLAVGFAT
GVVALVALICFMVYNAHMHVKKVEEDYRKMEELKVRAEAADIAKSQFLATVSHEIRTPMN
GVLGMLQMLMDTDLNSTQQDFARTAQASGKALITLINEVLDQAKIESGRIELEAVPFNIR
MILDDVVSLFSGKTRDKGIELAAFVSDRVPNVLMGDPGRFRQIITNLVGNSVKVRRSAVS
RWLHLALVELTTRSSCALFSSSLPKGVIFFYGHNSWDTFELLLGKRCHTLNGSNHRELFE
VGDPVKLFVCVEDTGVGIPLQAQQRIFMPFMQADSSTSRTYGGTGIGLSISKRLAELMNG
ELKFKSIEEVGSTFTCTLMLNKGQPNWTDDKKRNLSDPLPTIFEGKRALVIDGNRVRAEV
ARYHLRRLGVQVQVCYDCRASMRMLLGLDVNGHKRASIQPDMVLVDKDAWGQSTGITFPS
DFHNANKKLTAGSPWGRMAPKMILLATFITIAEAEEAKAMGFTDTIIMKPLRPSLMAACL
QQALGLAGKGSQMQDLRGPRKLHSLLCGKNILIVDDNLVNRRVAAGALKKYGASVECCDS
GKAAIQLLQPPHHFNACFMDIQMPEMDGFEATRQIRRIEEQAWNQCMQKRGQSHVPIFAM
TADVIQVTPDEYELGSNGHTEVPGSRRQCKFVDNAVLQFSVTVYLDSNILNHEKTQPDPC
LYQKLMFSEAAAY*
>Salvinia_cucullata_v1.1_s0133.g022269
MVMRELRWGSTKWFAANLAIACICVGTGKLSDTLSVVRSQESPIWAPSGLMVAAVLIFGC
RIFLGILLGTIGINLWYFHDRPPQYYLPASLAFASFSLIESLSCGWLLRHPLHFKNGRIC
RKESREGTLTVDTLHDALWLFIIAPFSTFIAGTGNALALSAFKLSDWNRFLFVWPTWVLG
DLSAILCYMPCILHLWNYFNPSMESCTNQEGQHSAQDAQSKGNIHCRMCCPCGCQCAEEE
KLCSGFDIEGASIEPADRRAENWVDMAWNFCFGHSKSSNPASPMINCGRCCTTSQHRINV
SSNPDHHPKTVDKDYRATMAFEPIRFSLRASVIRITECVGLFVALIALSLFIFSSKLNES
RNLQRDSYLVFPVVIWASFRFNRVGLPLAVVIVAIIASAGTSSTHPNEHSLLQVEMFVCV
LATVAITLAAIVHDRKLMEKRLNSMNSTLESQVRDRTMELQKANHELQESQAAAEEASKA
KSEFLANMSHEIRTPIHGIIGMASLALDTNLSDEQREHLETVSQSADCLLHIVNAILDLA
KIEAGRLELERVPFNLLETIGATMKMLQVRANQKKLELSWDVSEKVPVQLVGDAGRLQQC
ILNLVGNAIKFTQEGSVSLSATLYEDEISEEGMLLKEKGSRNQLENGMKRGSVQSQDSYI
GSGKKLPLLFSISDTGIGISEEMQKEVFKAFSQADSSTTRLYGGTGLGLSIVERLVGMMG
GRIWLESELGKGSTFYFVAQFDKGDPDCCMEQHEKLDMNSSRMEEACFQNHSCSQSSFQC
IKGTDFANLSTVVPNYGFSNSNGIWKVAVCHDLAETAEAEVIKREQPHAIGSQSVLTKSA
ATTEAADGIKEGIFKGLNVLLAEDNLVNQKVACKQLRKVGTEVDVVCDGQQCLKALSMNR
DKYDLILMDVQMPVLDGLQATKMIRADERQHGFQKKPIIGLTAHAIQGYQDKCLSAGMDA
YACKPFQMQQLIEVIQRVMAMEEARGTTAFDA*
>Salvinia_cucullata_v1.1_s0145.g022995
MKDLRWGSARWMVINVGIACVYVATGKMSELLSTLSTQSSPIWAPSGIMVAAVLIFGYKV
FPGIFCGNIASNVWYFQKHSLRSYLPASIGLGLFSLVESLSCAWLLKHPLCYHNGRIRWR
DARDGTLTINTMHDALWLFVVAPVTTLVGGTGNAIVLSLARISRWGIFVQVWSTWVLGDL
SAILCYTPCILHVWNVYHEDFKRHCWGRSKHIRVRGRGSFCTHAMSMSDSLQKESLWQWS
TNVNGKCDMVDVKISVPEVHSGDEYVSQCGLPSDELTSKCCSSECHMAATRKHMDGGFEN
TDPELDHKEITVRLNANQTHPWAAPEFSVQKFLIRLFECVALFVILIVLSMFIFFNVGAR
NNEFVQHLSYLVFPMIIWASFRFNHVGLPVSVVVVAIIASAGTAKHRGPLYHDDNSDNSL
LQVQMFVSVLATVAITLAAIVHDRKQMEGELSGMNCTLESQVRERTKELQKANMELQVSQ
AAAEEASKAKSEFLANMSHEIRTPIHGIIGMTSLALDTDLTDEQREHLETVSQSADCLLH
IVNAILDLAKIEAGRLELEHVPFNVCGIVESTMKMLQLRAAQKNLKLYCNIDPDVPQCLI
GDAGRLQQCILNLVGNAIKFTHEGYVSLSIKLYTSADYQDCIRMVNEAKQSKANIGSSRC
TCNSPERSEINWMTISSTTDQSSLVQQSPDYNMEGEVQLVFSVKDTGIGISEENQKEIFK
AFSQADSSTTRLYGGTGLGLSIVERLVGMMGGHIWLESEPGKGSKFYFVACFEKGDPSIC
ESIFSRNSLRTQQNKLGEPFFNSIETHNPYVDGMISYQEVADSVNRPSLGRKSYEALGEQ
LPESLILENVSQSSMHQAVEENTIQMQSTIKTTPTVNQSECKQADNSCLFLKGIKVLLAE
DNLVNQKVACQQLKKFGTEVEVVNDGQQCLNALQNGWEKYDLILMDVQMPVLDGLQATKI
IRANEKEFGYARKPIIGLTAHAIQGYKDRCLEAGMDAYACKPFQAKQLIEVIQSVLRH*
>scaffold-DFHO-2009408-Danaea_nodosa
KHHRDMLVNMCDERARMLQHQFAVSMNHVHALAVLVSTFHLGRQPAALDQNTFAEYTKRTAFERPLMTGVAYAQKVLHLEREAFEREQGWTIKTMHSKEPSPVQDEYAPTVFSQETIGYLVSLDLMSGEEDRENILRARASGKGVLTSPFRLLKSNHLGVVLTFAVYHRDVSMDATTEERIEAAAGYVGGAFDVESLVENLLGQLAKNEEIIVNVYDMTNSSMPLIMYGSDSFDSSLSHTSSLDFGDPFRKHEMRCWLAKGPPFAIFAVIFGFGVFVLVCLICTMVYSTDTHVKKVEEDYRKMEELKEQAEVADIAKSQFLATVSHEIRTPMNGVLGMLQMLMDTELDATQQDFARTAQASGKSLITLINEVLDQAKIESGRIELEAVPFDLRAILDDVLSLFSGKTRDKGIELAVFVSGRVPAILIGDPGRFRQIITNLVGNSVKFTERGHIFVRVHLWEDIECLQFGNTELVSKDSTKVKPPPCGCNTLSGLATANRRSSWDTFKFLLADENSKLQTMEDRECFELSDIAKLFISVEDTGVGIPLQAQRRIFMPFMQADSSTSRTYGGTGIGLSISRRLVELMNGEMKFESKEAVGTTFICTLELRRAHANLSDERKRPSGDPLPTRFKGLKALIVDGRPVRCEVAKYHLQRLGVLVKSVFDRKHALQLLLGHDGMAEGDFSGTGNLDMVLVDIDAWGVSTGLTFPFLLREARQNLNGSFSAKSKIHPKMILLATSITTAEAEKAKEMGYVDTVIMKPLRASMIAACLQQALGWGRKGQPGRGLPEEPVNSLNLLFGKQILVVDDNKVNRMVAAGALKKYGAVVECAESGKEAIGMLQPPHKFDACFMDIQMPEMDGFEATRQIRKIELKVNEQVDCNRLSENGERSNSSKWHVPILAMTADVFQATHEECSRCGMDGYVSKPFEEEHLYRAVTQFFDCKGTS
>scaffold-GSXD-2015866-Myriopteris_rufa
LVWLFAIAGFIVACIVYHFFSSEHYKHYEDTLVNMCDERARMLQHQFAVSMNHVHALAILVSTFHLGKYPSAIDQKTFASYTARTAFERPLMTGVAYAQRVLHAEREAFENEQGWTIKTMHSKEPSPVQDEYAPTVLFQETLGHLASLDMMSGEEDRENILRARVSGKGVLTSPFKLLESNHLGVVLTFAVYNKDLSLDATSNERMKAAAGYLGGAFDFESLVQNLLEQLAKKEAIIVNVYDITNSSRPLVMYGPDDFSDVTSSHVSSLDFGDPYRKHEMRCRLLARKPPLARLAIGFASGVLALVALICFMVYNAHMHVRKVEEDYRKMEELKVRAEAADIAKSQFLATVSHEIRTPMNGVLGMLQMLMDTELDTTQQDFARTAQASGKALITLINEVLDQAKIESGRIELEAVPFDLRTIIDDVLSLFSGKTRDKGIELAGFVSDRVPHVLVGDPGRFRQIITNLVGNSVKFTEAGHIFVCVHLWEDIESVRTSSAEALSKELTEGRPKFCNVIPCNTLSGFAVADRQNSWDMFELLLRNRSRKPCDNFEVGDSVRLFVSVEDTGVGIPLQAQQRIFMPFMQADSSTSRTYGGTGIGLSISKCLAELMNGEEVGSTFTCTLELKKGLPNWAEDKRRSLSDRLPTRFKGMRALVIDGKHVRSEVTKYHLQRLGVHVEVYHDSRAAAQVLLGHNKVVNGEARAMAALDMVLVDKDAWGVSTGLSFPSALSEAKKKYSIMPHWKFQKEPKLILLATSITSVETEKAKAMGFVETVIMKPLRPSLMAACLQQALGLGSKESQGRGLRGPTRLHSLLHGKKILVVDDNLVNRRVAAGALKKYGASVECCDSGKAAIALLQPPHSFDACFMDIQMPEMDGFEATQHIRRIEDLSFEQAVCKEQSLSGQGKRRVPIFAMTADVIQATPDECEKCGMDGYVSKPFEEEQLYLVVAK
>scaffold-LHLE-2018114-Cystopteris_fragilis-young_leaf+unfurling_fiddlehead;_appeared_sterile
LVWLFAIAGFIVACIVYHFFSSEHYKHYEDTLVNMCDERARMLQHQFAVSMNHVHALAILVSTFHLGKQPSAIDQKTFASYTARTAFERPLMTGVAYAQRVLHMEREAFESEQGWTIKTMHLKQPSPVQDEYAPTVLFQETLGHLASLDMMSGEEDRENIVRARASGKGVLTSPFKLLESNHLGVVLTFAVYNKDLPSDATSEERMEAAAGFLGGAFDFESLVQNLLEQLAKKEAIVVNVYDITNSSQPLVMYGPDDFAEATSSHVSSLDFGDPFRKHEMRCRLARKPPLARLAIGFASGVLALVALICAMVYNAHMHVRKVEEDYRKMEELKVRAEAADIAKSQFLATVSHEIRTPMNGVLGMLQMLMDTDLDTTQQDFARTAQASGKALITLINEVLDQAKIESGRIELEAVPFDLRTIIDDVLSLFAGKTRDKGIELAAFVSDRVPHVLIGDPGRFRQIITNLVGNSVKFTETGHIFVCVHLWEDIESVRTSSSEAFTKELTEGRPKFCNVIPCNTLSGFAVADGQNSWDMFELLLRNRSCKPSDKKERDNFEVGDSVRLFVSVEDTGVGIPLQAQQRIFMPFMQADSSTSRTYGGTGIGLSISKCLAELMNGEMKFKSVEEVGSTFTCTLELKKGPTNWVEDKRRSLSDTLPTRFKGMRALVIDGKHVRSEVTKYHLQRLGVQVEVYHDCRVAIQVLLGHTKGDARVMGALDMVLVDKDAWGVSTGLSFPSLLSDARQKSSILVPWKIQKEPKLILLATSIAPAETEKAKVMGFVETVIMKPLRPSLMAACLQQALGLGSKGCQGRGLREGSMKLHSLLHGKSILVVDDNLVNRRVAAGALKKYGASVECCDSGKAAIALLQPPHNFDACFMDIQMPEMDGFEATRQIRRIEDFSLEQAACEKEHSNGRGKRHLPIFAMTADVIQATPDECEKCGMDGYVSKPFEEEQLYLVVAK
>scaffold-RFMZ-2010375-Osmundastrum_cinnamomeum-B
LVWLLAVAGLVVACIVYHFFSREHYKHFEDVLANMCDERARMLQHQFAVSMNHVHALAILVSTFYIGKHPTALDQDTFAEYTARTAFERPLVTGVAYAHKVLHSERHAFEREQGWAIKTMHSKEPSPMQDEYAPTIFSQETIEYIVSLDMMSGEEDRENILRARASGKGVLTSPFRLLKSNHLGVVLTFAVYKKEVPQDATSEERIEAAAGYLGGAFDVESLVENLLRQLAKNEDIIVNVFDITNFSRPLVMYGPECSDSSPSHISSLDFGDPFRKHQMRCRLARKIPRPRLAIGFASGVLAFVALICSMVYNAHTHVKKVEEDYRKMEDLKLQAEAADIAKSQFLATVSHEIRTPMNGVLGMLQMLLDTQLDATQQDFARTAQASGKALITLINEVLDQAKIESGRIELEAVPFDLRAILDDVLSLFSGKTRGEGIELAVFVSERVPHILIGDPGRFRQIITNLVGNSVKFTEEGHIFVCVHLWEDIEAVQLANVEAFSKELTEIRPKNCNMFPCSTLSGYTAANRRSSWDTFKLLLANESSELQTLGERESSEVKLFVSVEDTGVGIPLHAQQRIFMPFMQADSSTSRTYGGTGIGLSISRCLVELMNGEMRFESKENVGSTFTCTLVLRRGHANSLGDNKRPPSDPLPTRFKGMKALIVDGRPVRSEVTKHHLQRLGVQVKIVSDCKLALEVLSSGSNAVADGDFSVTGDFDMVLVDKDAWGVSTGLNFPSLLRESRQKLVAWKENNHSKMILMATSMTSTECEKAKIMGYVDTVIMKPLRASMIAACLQQVLGLGSKGQQGRGLLEEPGNLRNLLFGRQILVVDDNRVNRIVAAGALKKYGAHVECADSGKAAIAKLQPPHNFDACFMDIQMPEMDGFEATRKIRKVEQLVNEQDNRKDESGKSEKRSCKWHVPILAMTADVIQATHDECVRCGMDGYVSKPFEEEQLYRAASQFL
>scaffold-UGNK-2005945-Marattia_attenuata
KGNRYWGRWNMMTLVSLLAVAGSVVAFVVYQYFSREHKKHYEGMLVNMCDERARMLQHQFAVSMNHVHALAILFSTFHLGKQPTAFDQDTFAAYTKRTAFERPLMTGVAYAQKVLHSEREAFEKEQGWTIKAMHSKELSPIQDEYAPTVFSQETIGYLVSLDMMSGEEDRENILRARATGKGVLTSPFRLLESNHLGVVLTFAVYKKNIPPDATPEDRIEAAAGYVGGAFDVESLVDYLLGQLAKNEVIIVNVYDITNLSRPLIMYGPDFWESSLSHISSLDFGDPFRKHEMRCKLARKIPPSKLAIGFASGVSALVALICLMVYTAYTHVKKVEEDCRKMEELKVQAEAADIAKSQFLATVSHEIRTPMNGVLGMLQMLMDTQLDATQQDFARTAQASGKALITLINEVLDQAKIESGRIELEAVHFDLRAVLDDVLSLFSGKTRDKGIELAGFVSERVPNILIGDPGRFRQIITNLVGNSVKFTERGHIFVCVHLWEDIKSVQVADTDAFSQEFIEGRPKNSIEIPCNTLSGFGTANGWSSWDTFRFLLANESFKSQTLENRECLLVSDIVKLFVSVEDTGVGIPLQAQQRIFMPFMQADSSTSRTYGGTGIGLSISRCLVELMNGEMRFESQEDVGTTFTCTLVLRTCANLSEDAKRHPSDPLPTRFKGMKALIVDGSPVRSEITKYHLHRLGVQAMLIYDCKQALQLLAGGPDSVNGCDCSVIGSLDMVLVDKDAWGASTGLMFPFLLKEAILSLGRSLSWEEQRIAKMILLATSITSAESEKAKAMGYVDTVIMKPLRASLIAACLQQALGLASKGQQGHGMPEEPANLCNLLYGKHILVVDDNRINRKVAAGALKKYGAHVECADSGKAAIAMLQPPHKFDACFMDIQMPEMDGFETTRQIRKIEQLTNEQGDRCKISENAAQSCSKCHMPILAMTADVIQATHEECRRCGMDGYVSKPFEEEQLYRAVTQFFDCK
>scaffold-UGNK-2005946-Marattia_attenuata
KGNRYWGRWNMMTLVSLLAVAGSVVAFVVYQYFSREHKKHYEGMLVNMCDERARMLQHQFAVSMNHVHALAILFSTFHLGKQPTAFDQDTFAAYTKRTAFERPLMTGVAYAQKVLHSEREAFEKEQGWTIKAMHSKELSPIQDEYAPTVFSQETIGYLVSLDMMSGEEDRENILRARATGKGVLTSPFRLLESNHLGVVLTFAVYKKNIPPDATPEDRIEAAAGYVGGAFDVESLVDYLLGQLAKNEVIIVNVYDITNLSRPLIMYGPDFWESSLSHISSLDFGDPFRKHEMRCKLARKIPPSKLAIGFASGVSALVALICLMVYTAYTHVKKVEEDCRKMEELKVQAEAADIAKSQFLATVSHEIRTPMNGVLGMLQMLMDTQLDATQQDFARTAQASGKALITLINEVLDQAKIESGRIELEAVHFDLRAVLDDVLSLFSGKTRDKGIELAGFVSERVPNILIGDPGRFRQIITNLVGNSVKFTERGHIFVCVHLWEDIKSVQVADTDAFSQEFIEGRPKNSIEIPCNTLSGFGTANGWSSWDTFRFLLANESFKSQTLENRECLLVSDIVKLFVSVEDTGVGIPLQAQQRIFMPFMQADSSTSRTYGGTGIGLSISRCLVELMNGEMRFESQEDVGTTFTCTLVLRTCANLSEDAKRHPSDPLPTRFKGMKALIVDGSPVRSEITKYHLHRLGVQAMLIYDCKQALQLLAGGPDSVNGCDCSVIGSLDMVLVDKDAWGASTGLMFPFLLKEAILSLGRSLSWEEQRIAKMILLATSITSAESEKAKAMGYVDTVIMKPLRASLIAACLQQALGLASKGQQGHGMPEEPANLCNLLYGKHILVVDDNRINRKVAAGALKKYGAHVECADSGKAAIAMLQPPHKFDACFMDIQMPEMDGFETTRQIRKIEQLTNEQGDRCKISENAAQSCSKCHMPILAMTADVIQATHEECRRCGMDGYVSKPFEEEQLYRAVTSFF
>scaffold-UGNK-2005947-Marattia_attenuata
RLAVKWWFRSANYLSTPSPLAKAKYWETWSMMNFVWLMFVAGVVIAYVVYDFFSKEHKKHYEDMLINMCDERARMLQHQFAVSMNHVHALAILFSTFHLGKQPTAFDQDTFAAYTKRTAFERPLMTGVAYAQKVLHSEREAFEKEQGWTIKAMHSKELSPIQDEYAPTVFSQETIGYLVSLDMMSGEEDRENILRARATGKGVLTSPFRLLESNHLGVVLTFAVYKKNIPPDATPEDRIEAAAGYVGGAFDVESLVDYLLGQLAKNEVIIVNVYDITNLSRPLIMYGPDFWESSLSHISSLDFGDPFRKHEMRCKLARKIPPSKLAIGFASGVSALVALICLMVYTAYTHVKKVEEDCRKMEELKVQAEAADIAKSQFLATVSHEIRTPMNGVLGMLQMLMDTQLDATQQDFARTAQASGKALITLINEVLDQAKIESGRIELEAVHFDLRAVLDDVLSLFSGKTRDKGIELAGFVSERVPNILIGDPGRFRQIITNVGNSVKFTERGHIFVCVHLWEDIKSVQVADTDAFSQEFIEGRPKNSIEIPCNTLSGFGTANGWSSWDTFRFLLANESFKSQTLENRECLLVSDIVKLFVSVEDTGVGIPLQAQQRIFMPFMQADSSTSRTYGGTGIGLSISRCLVELMNGEMRFESQEDVGTTFTCTLVLRTCANLSEDAKRHPSDPLPTRFKGMKALIVDGSPVRSEITKYHLHRLGVQAMLIYDCKQALQLLAGGPDSVNGCDCSVIGSLDMVLVDKDAWGASTGLMFPFLLKEAILSLGRSLSWEEQRIAKMILLATSITSAESEKAKAMGYVDTVIMKPLRASLIAACLQQALGLASKGQQGHGMPEEPANLCNLLYGKHILVVDDNRINRKVAAGALKKYGAHVECADSGKAAIAMLQPPHKFDACFMDIQMPEMDGFETTRQIRKIEQLTNEQGDRCKISENAAQSCSKCHMPILAMTADVIQATHEECRRCGMDGYVSKPFEEEQLYRAVTQFFD
>scaffold-VIBO-2007534-Osmunda_javanica
LVWLLAVAGLVVACIVYHFFSREHYRHFEDVLANMCDERARMLQHQFAVSMNHVHALAILVSTFYIGKHPTALDQDTFAEYTARTAFERPLMTGVAYAHKVLHSERHDFEREQGWTIKTMHSKEPSPMQDEYAPTIFSQETIEYIVSLDMMSGEEDRENILRARASGKGVLTSPFRLLKSNHLGVVLTFAVYKKEVPQDATSEERIEAAAGYLGGAFDVESLVENLLRQLAKNEDIIVNVFDITNFSRPLVMYGPEYSDFSPSHISSLDFGDPFRKHQMRCRLARKIPRPRLAIGFASGVLAFVALICSMVYNAHTHVKKVEEDYRKMEELKVQAEAADIAKSQFLATVSHEIRTPMNGVLGMLQMLLDTQLDATQQDFARTAQASGKALITLINEVLDQAKIESGRIELEAVPFDLRAILDDVLSLFSGKTRGEGIELAVFVSERVPHILIGDPGRFRQIITNLVGNSVKFTEEGHIFVCVHLWEDIEAVQLANVEAFSKELTESRPKNCNMFPCSTLSGYTAANRRSSWDTFKLLLANESSEMQTLGERESSEVKLFVSVEDTGVGIPLHAQQRIFMPFMQADSSTSRTYGGTGIGLSISRCLVELMNGEMRFESKENVGSTFTCTLVLRRGHANSLGYNKRPPSDPLPTRFKGMKALIVDGRPVRSEVTKHHLQRLGVQVKIVSDCKLALEVLSAGPNAVAEGDFSATVDFDMVLVDKDAWGVSTGLNFPSLLRESRQNLVGWKENSHSKMILMATSMTSTECEKAKIMGYVDTFIMKPLRASMIAACLQQVLGLGSKGQQGRGLPEEPGNLRNLLFGKQILVVDDNRVNRIVAAGALKKYGAHVECADSGKAAIAKLQPPHNFDACFMDIQMPEMDGFEATRRIRKVEQLVNEQDSRKDESGKSDKRSCKWHVPILAMTADVIQATHDECVRCGMDGYVSKPFEEEQLYRAASQFL
>scaffold-VIBO-2007535-Osmunda_javanica
LVWLLAVAGLVVACIVYHFFSREHYRHFEDVLANMCDERARMLQHQFAVSMNHVHALAILVSTFYIGKHPTALDQDTFAEYTARTAFERPLMTGVAYAHKVLHSERHDFEREQGWTIKTMHSKEPSPMQDEYAPTIFSQETIEYIVSLDMMSGEEDRENILRARASGKGVLTSPFRLLKSNHLGVVLTFAVYKKEVPQDATSEERIEAAAGYLGGAFDVESLVENLLRQLAKNEDIIVNVFDITNFSRPLVMYGPEYSDFSPSHISSLDFGDPFRKHQMRCRLARKIPRPRLAIGFASGVLAFVALICSMVYNAHTHVKKVEEDYRKMEELKVQAEAADIAKSQFLATVSHEIRTPMNGVLGMLQMLLDTQLDATQQDFARTAQASGKALITLINEVLDQAKIESGRIELEAVPFDLRAILDDVLSLFSGKTRGEGIELAVFVSERVPHILIGDPGRFRQIITNLVGNSVKFTEEGHIFVCVHLWEDIEAVQLANVEAFSKELTESRPKNCNMFPCSTLSGYTAANRRSSWDTFKLLLANESSKSNNSDEREFLEASDIVKLFVSVEDTGVGIPLQAQQRIFMPFMQADSSTSRTYGGTGIGLSISRCLVELMNGEMRFESEKDVGTTFTCTLVLKRGHADLLEDKKRPPSDPLPTRFKGMRALIIDGRPVRSEVTKYHLQRLGVQVKVLYDCRLALQLLCGGTDGLIDGDSRATGNLDMVLVDKDAWGVATGLTFPSLLSEARQKVGVGLSWKAKSHPKMILLATSITTAESEKAKAMGYVDTVIMKPLRASMIAACLQQALGLGSKGLQGRGLPEEPANLRNLLYGKQILVVDDNRVNRRVAAGALKKYGANVECCDSGKAAITMLQPPHKFDACFMDIQMPEMDGFEATRQIRKIEQLANEQGVCRKENLDKGKWHTPILAMTADVIQATYEECIKCGMDGYVSKPFEEEQLYRAVTQFFDS
>scaffold-VIBO-2007536-Osmunda_javanica
LVWLLAVAGLVVACIVYHFFSREHYRHFEDVLANMCDERARMLQHQFAVSMNHVHALAILVSTFYIGKHPTALDQDTFAEYTARTAFERPLMTGVAYAHKVLHSERHDFEREQGWTIKTMHSKEPSPMQDEYAPTIFSQETIEYIVSLDMMSGEEDRENILRARASGKGVLTSPFRLLKSNHLGVVLTFAVYKKEVPQDATSEERIEAAAGYLGGAFDVESLVENLLRQLAKNEDIIVNVFDITNFSRPLVMYGPEYSDFSPSHISSLDFGDPFRKHQMRCRLARKIPRPRLAIGFASGVLAFVALICSMVYNAHTHVKKVEEDYRKMEELKVQAEAADIAKSQFLATVSHEIRTPMNGVLGMLQMLLDTQLDATQQDFARTAQASGKALITLINEVLDQAKIESGRIELEAVPFDLRAILDDVLSLFSGKTRGEGIELAVFVSERVPHILIGDPGRFRQIITNLVGNSVKFTEEGHIFVCVHLWEDIEAVQLANVEAFSKELTESRPKNCNMFPCSTLSGYTAANRRSSWDTFKLLLANESSEMQTLGERESSEVKLFVSVEDTGVGIPLHAQQRIFMPFMQADSSTSRTYGGTGIGLSISRCLVELMNGEMRFESKENVGSTFTCTLVLRRGHANSLGYNKRPPSDPLPTRFKGMKALIVDGRPVRSEVTKHHLQRLGVQVKIVSDCKLALEVLSAGPNAVAEGDFSATVDFDMVLVDKDAWGVSTGLNFPSLLRESRQNLVGWKENSHSKMILMATSMTSTECEKAKIMGYVDTFIMKPLRASMIAACLQQVLGLGSKGQQGRGLPEEPGNLRNLLFGKQILVVDDNRVNRIVAAGALKKYGAHVECADSGKAAIAKLQPPHNFDACFMDIQMPEMDGFEATRRIRKVEQLVNEQDSRKDESGKSDKRSCKWHVPILAMTADVIQATHDECVRCGMDGYVSKPFEEEQLYRAASQFL
>scaffold-VITX-2011926-Blechnum_spicant
LVWLFAIAGFIVACIVYHFFSSEHYKHYEDTLVNMCDERARMLQHQFAVSMNHVHALAILVSTFHLGKQPSAIDQKTFASYTARTAFERPLMTGVAYAQRVLHMEREAFESEQGWTIKTMHSKEPSPVQDEYAPTVLFQETLGHLASLDMTSGEEDRENILRARASGKGVLTSPFKLLESNHLGVVLTFAVYNKDLPSDAASEERMEAAAGFLGGAFDFESLVQNLLEQLAKKEAIIVNVYDITNSSQPLVMYGPDDFSEATSSHVSSLDFGDPFRKHEMRCRLARKPPLARLAIGFASGVLALVALICSMVYNAHMHVRKVEEDYRKMEELKVRAEAADIAKSQFLATVSHEIRTPMNGVLGMLQMLMDTDLDTTQQDFARTAQTSGKALITLINEVLDQAKIESGRIELEAVAFDLRTIIDDVLSLFSGKTRDKGIELAAFVSDRVPHVLIGDPGRFRQIITNLVGNSVKFTETGHIFVCVHLWEDIESVRTSSSEAFTKELTEGRPKFCNVIPCNTLSGFAVADGQNSWDMFELLLRNRSCKPSDKKERDNFEVGDSVRLFVSVEDTGVGIPLQAQQRIFMPFMQADSSTSRTYGGTGIGLSISKCLAELMNGEMKFKSVEEVGSTFTCTLELKKGPTNWVEDKRRSLSDPLPTRFKGMRALVIDGKHVRSEVTKYHLQRLGVQVEVYHDCRAAIQVLLGHTGVANGDARVRGALDMVLVDKDAWGVSTGLSFPSLLSDARQKPSILAPWTIQKEPKLILLATSITPVETEKAKMMGFVETVIMKPLRPSLMAACLQQALGLGSKGCQGRGLREGSTKLHSLLHGKNILVVDDNLVNRRVAAGALKKYGASVECCDSGKAAIALLQPPHNFDACFMDIQMPEMDGFEATRQIRRIEDFALEQAGCEKELSNGRGKRHVPIFAMTADVIQATPDECEKCGMDGYVSKPFEEEQLYLVVAK
>scaffold-WGTU-2005351-Leucostegia_immersa
IVYQFFSGQHYQHYVDVLANMCDERARMLQHQFSVSMNHVHALAILVSTFYVGRHPTALDQDIFAEYTARTAFERPLMTGVAYAHRVFHLQREAFEKEQGWTIKTMHTKEPSPIRDEYAPTIFSQETIGYIVSLDMMSGEEDRDNILRARASGKGVLTGPFRLLKSNHLGVVLTFAVYKKEVPPDATAEERIDAAVGYLGGAFDFESLVDNLLMQLAKNGDILVNVYDITNLSRSLIMYGVEPPEQGLFHVSSLDFGDPFRKHQMRCRLASEIPHPTLALGFATGVLAFVALICAMVYNAHKHVKKVEEDYRKMEELKVQAEAADIAKSQFLATVSHEIRTPMNGVLGMLQMLLDTQLDATQQDFARTAQASGKALVMLINEVLDQAKIESGRIELEAVPFDLRAILDDVLSLFCGKTRGEGIELAVYVSERVPSTLIGDPGRIRQIITNLVGNSVKFTEKGHIFVCVHLWEDMESVQMLSSETLSKDSRLVKSSNTLSGHAVANRQSSWDFFELLLANEKATEKESSEVKLFISVEDTGVGIPSQAQQRIFMPFMQADSSTSRTYGGTGIGLSISRCLVELMKGEMRFESKENVGSTFSCSLVLKKGDGASLREGKGSLSEGMLLSKFKDMKVLIIDGGLVRLEVTRHHLQRLGLEVMSISNLDLALEYLSCRPKGHSRRGEATLLAGKVDLVLVDKDAWGLSTGLNFPSLLRERRKNAKDILYPKLILMATSMTNAECETAKSTGYVDTIIMKPLRASMIAACLQQVLGMGNKSQQGREEPGNLRNLLCGKKILVVDDNKVNRIVAAGALKKYGAHVECADSGKAAISKLQPPHVFDACFMDIQMPEMDGFEATRNIRKLEELVKDSGKDWHVPILAMTADVIQATYDECVRCKMDGYVSKPFEEEQLYIAVSQ
>scaffold-WGTU-2009207-Leucostegia_immersa
LVWLFAIAGFIVACIVYHFFSSEHYKHYEDTLVNMCDERARMLQHQFAVSMNHVHALAILVSTFHLGKQPSAIDQRTFASYTARTAFERPLMTGVAYARRVLHMEREAFESEQGWTIKTMHSKEPRPVQDEYAPTVLFQETLGHLASLDMMSGEEDRENILRARASGKGVLTSPFKLLESNHLGVVLTFAVYNKDLPSDATSEERMEAAAGFLGGAFDFESLVQNLLQQLAKKEAIIVNVYDITNSSLPLVMYGPDDFSEATSSHVSSLDFGDPFRKHEMRCRLARKPPLARLAIGFASGVLALVALICFMVYNAHMHVRKVEEDYRKMEELKVRAEAADIAKSQFLATVSHEIRTPMNGVLGMLQMLMDTDLDTTQQDFARTAQASGKALITLINEVLDQAKIESGRIELEAVPFDLRTIIDDVLSLFSGKTRDKGIELAAFVSDRVPQVLIGDPGRFRQIITNLVGNSVKFTETGHIFVCVHLWEDIESVRTSSSEAFTKELTEGRPKFCNVIPCNTLSGFAVADGQNSWDMFELLLRNRSCKLSDKKERDNFEVGDSVRLFVSVEDTGVGIPLQAQQRIFMPFMQADSSTSRTYGGTGIGLSISKCLAELMNGEMKFKSVEEVGSTFTCTLELKKGPTNWVEDKRRSLSDPLPTGFKGMRALVIDGKHVRSEVTKYHLQRLGVQVEVYHDCRTAIQKLLGHGVANGDARVIGALDMVLVDKDAWGVSTGLSFPSLLSDARQKPSILAPWKIHKEPKLILLATSTTPVETEKAKMIGFVETVIMKPLRPSLMAACLQQALGLGTKGCQGRGLRGPTKLHSLLHGKSILVVDDNLVNRRVAAGALKKYGASVECCESGKAAIALLQPPHNFDACFMDIQMPEMDGFEATRQIRRIELEQAACEKEYSNGRGKRRVPIFAMTADVIQATPDECEKCGMDGYVSKPFEEDQLYLVVAK
>scaffold-XDDT-2003886-Argyrochosma_nivea
LVWLFAIAGFIVACIVYHFFSSEHYKHYEDTLVNMCDERARMLQHQFAVSMNHVHALAILVSTFHLGKYPSAIDQKTFASYTARTAFERPLMTGVAYAQRVLHAEREAFENEQGWTIKTMHSKEPSPVQDEYAPTVLFQETLGHLASLDMMSGEEDRENILRARVSGKGVLTSPFKLLESNHLGVVLTFAVYSKDLSPDATSDERMKAAAGYLGGAFDFESLVQNLLEQLAKKEAIIVNVYDITNASRPLVMYGPEDFSDVTSSHVSSLDFGDPYRKHEMRCRLARKPPFARLAIGFASGVLALVALICFMVYNAHMHVRKVEEDYRKMEELKVRAEAADIAKSQFLATVSHEIRTPMNGVLGMLQMLMDTELDTTQQDFARTAQASGKALITLINEVLDQAKIESGRIELEAVPFDLRTIIDDVLSLFSGKTRDKGIELAGFVSDRVPHVLVGDPGRFRQIITNLVGNSVKFTETGHIFVCVHLWEDIESVRTSSAEALSKELTEGRPKFCNVIPCNTLSGFAVADRQNSWDMFELLLRNRSRKPCDNFEVGDSVRLFVSVEDTGVGIPLQAQQRIFMPFMQADSSTSRTYGGTGIGLSISKCLAELMNGEMKFKSVEEVGSTFTCTLELKKGSPNWAEDKRRSLSDRLPTRFKGMRALVVDGKHVRSEVTKYHLQRLGVHVEVYHDSRAAVQVLLGHNKVANGEARVMAALDMVLVDKDAWGVSTGLSFPSALFEARQKYSIMPHWRFQKEPKLILLATSITSVDTEKAKAMGFVETVIMKPLRPSLMAACLQQALGLGSKESQGRGLRGPTKLHSLLHGRKILVVDDNLVNRRVAAGALKKYGASVECCDSGKAAIALLQPPHSFDACFMDIQMPEMDGFEATQHIRRIEDLTFEQAVCKEQSLSGQGKRRVPIFAMTADVIQATPDECEKCGMDGYVSKPFEEEQLYLVVAK
>scaffold-XWDM-2008823-Cystopteris_fragilis-2_samples_combined
LVWLFAIAGFIVACIVYHFFSSEHYKHYEDTLVNMCDERARMLQHQFAVSMNHVHALAILVSTFHLGKQPSAIDQKTFASYTARTAFERPLMTGVAYAQRVLHMEREAFESEQGWTIKTMHLKQPSPVQDEYAPTVLFQETLGHLASLDMMSGEEDRENIVRARASGKGVLTSPFKLLESNHLGVVLTFAVYNKDLPSDATSEERMEAAAGFLGGAFDFESLVQNLLEQLAKKEAIVVNVYDITNSSQPLVMYGPDDFAEATSSHVSSLDFGDPFRKHEMRCRLARKPPLARLAIGFASGVLALVALICAMVYNAHMHVRKVEEDYRKMEELKVRAEAADIAKSQFLATVSHEIRTPMNGVLGMLQMLMDTDLDTTQQDFARTAQASGKALITLINEVLDQAKIESGRIELEAVPFDLRTIIDDVLSLFSGKTRDKGIELAAFVSDRVPHVLIGDPGRFRQIITNLVGNSVKFTETGHIFVCVHLWEDIESVRTSSSEAFTKELTEGRPKFCNVIPCNTLSGFAVADGQNSWDMFELLLRNRSCKPSDKKERDNFEVGDSVRLFVSVEDTGVGIPLQAQQRIFMPFMQADSSTSRTYGGTGIGLSISKCLAELMNGEMKFKSVEEVGSTFTCTLELKKGPTNWVEDKRRSLSDTLPTRFKGMRALVIDGKHVRSEVTKYHLQRLGVQVEVYHDCRVAIQVLLGHTKGDARVMGALDMVLVDKDAWGVSTGLSFPSLLSDARQKSSILVPWKIQKEPKLILLATSIAPAETEKAKVMGFVETVIMKPLRPSLMAACLQQALGLGSKGCQGRGLREGSMKLHSLLHGKSILVVDDNLVNRRVAAGALKKYGASVECCDSGKAAIALLQPPHNFDACFMDIQMPEMDGFEATRQIRRIEDFSLEQAACEKEHSNGRGKRHLPIFAMTADVIQATPDECEKCGMDGYVSKPFEEEQLYLVVAK
>scaffold-YJJY-2016341-Woodsia_scopulina
DVLANMCDERARMLQHQFSVSMNHVQALAILVSTFYVGRHPTALDQDIFAEYTARTAFERPLMTGVAYAHRVFHHQREAFEKEQGWIIKTMHTKEPSPVHEEYAPTIFSQETIGYIVSLDMMSGEEDRDNILRARASGKGVLTGPFRLLKSNHLGVVLTFAVYKKEVPPDATTEERIDAAVGYLGGAFDFESLVDNLLLQLAKNEDILLNVYDLTNLSRPLIMYGTEPSKHGLFHVSSLDFGDPFRKHQMCCRLASEIPHPTLALGFATGVLAFVALICAMVYNAHKHVKKVEEDYRKMEELKVQAEAADIAKSQFLATVSHEIRTPMNGVLGMLQMLLDTQLDATQQDFARTAQASGKALVMLINEVLDQAKIESGRIELEAVPFDLRAILDDVLSLFCGKTRGEGIELAVYVSERVPSALIGDPGRIRQIITNLVGNSVKFTEKGHIFVCVHWWEDVESAQMLSLEALPKDCMSAKSSNTLSGHAVANRQSSWDFFELLLANERERPTEKESSEVKLFISVEDTGVGIPSQAQQRIFMPFMQADSSTSRTYGGTGIGLSISRCLVELMKGEMRLESKENVGSTFSCSLVLKRGDGASLKELKRSLSEGMLLTKFKDIKVLIIDGRLVRLEVTRHHLQRLGLEVTSISDLDCALECLSSRTNGYSRRGEATLMPGKVDLVLVDKDAWGLSSGLNFPSILRERRKNEQDIPYPKLILMATSMTNAECETAKSMGYVDTIIMKPLRASMIAACLQQVLGMGNKSKQGREEPGNLCNLLCGKKVLVVDDNKVNRIVAAGALKKYGAHVECADSGKAAIAKLKPPHVFDACFMDIQMPEMDGFEATRNIRKLEALANDSGKVWHVPILAMTADVIQATYDECVRCKMDGYVSKPFEEEQLYVAVSQLL
>scaffold-YLJA-2074062-Polypodium_amorphum
DVLANMCDERARMLQHQFAVSMNHVHALAILVSTFYFGRHPTALDQDIFAEYTARTAFERPLMTGVAYAHRVFHHQREAFEKEQGWTIKAMHTKEPSPLHDEYAPTIFSQETIGYIVSLDMMSGEEDRENILRARASGKGVLTGPFRLLKSNHLGVVLTFAVYEKEVPPDATAEERNDAAVGYLGGAFDFESLVDNLLVQLAKNGDILVNVYDITNLSRPLIMYGTEPTEHGLFHVSALDFGDPFRKHQMRCRLASKIPHPTLALGFATGVLAFVALICAMVYNAHKHVKKVEEDYRKMEELKVQAEAADIAKSQFLATVSHEIRTPMNGVLGMLQMLLDTRLDATQQDFARTAQASGKALVTLINEVLDQAKIESGRIELEAVSFDLRAILDDVLSLFCGKTRGEGIELAVYVSERVPSTLIGDPGRIRQIVTNLVGNSVKFTEKGHIFVCVHLWDDMESVQMPSTEALSKDCRLAKSSNTLSGHVVANRQNSWDFFKLLLANEKERPTETGSSEVKLFISVEDTGVGIPLQAQQRIFMPFMQADSSTSRTYGGTGIGLSISRCLVELMKGEMRFESKENVGSTFSCSLVLKRGNDASLREVKGTLSDETSLREGNRCLIDGMHSTKFKDMKVLIIDGGLVRLEVTRHHLQRLGLEVMSISDLDRALECLSSEPNGYHRRGEASFAPGKVDLVLVDKDAWGISTGLNFPSLLRERKQNVKDTLCPKLILMATSITNAEFESAKSMGYVDTIIMKPLRVSMIAACLQQVLGMGNKSQQGREEPGNLRNLLCGKKILVVDDNKVNRIVAAGALKKYGAHVECADSGKAAIAKLKPPHVFDACFMDIQMPEMDGFEATRNIRKLEELVKDSGEASRHVPILAMTADVIQATYDECVRCKMDGYVSKPFEEEQLYIAVSQ
>Abies_alba_AALBA5B088331P1_partial_cds
FQQKPPVPWSAITTSIGVFVIAFLIGHILYAAVNHIAKVEDDFRKMEELKVRAEAADVAK
SQFLATVSHEIRTPMNGVLGMLQMLLDTDLDATQQDFARTAQASGKALITLINEVLDRAK
IESGRLELEAVPFDLRAILDDVLSLFSGKTRDKGIELAVFVSDQVPEVLIGDPGRFRQII
TNLVGNSVKFTEHGHIFVHVHLAEKVKSVMEGNAEAYSERATEEVKTCSKSSLSVFQAAD
GRSSWETFKLLLSDNVDQQLGTSDKEISLETSNSVNLVVIVEDTGIGIPLHAQERVFMPF
MQADSSTSRTYGGTGIGLSISRCLVELMGGEIKFISHPHIGSTFTFTAVLRKSDTNSLDV
LKRPQSESLPTGFKGMKAVVVDGRHVRAQVTKYHLQRLGVQVEVAYDIKSALAVISGRRN
GDICSQTKMTDMILVDKESWGPGTGLTFPHLLRDSIQNGRGRLSLESLKMILLATSITSL
ESERAKAAGFVETVIMKPLRASMVAACLQQELGLGSKRQQGKGLMDGPPFLQSLLFGKKI
LVVDDNRVNRRVAAGALKKYGANVECAESGKVAITMLQLPHKFDACFMDVQMPEMDGFEA
TRQIRNMEDKVNKQIECGTASKEAYGNVRKWHVPIFAMTADVIQATYEECLRCGMDGYVS
KPFEEEELYRAVAQFCESSPSSKS*
>Abies_alba_AALBA5B088331P2_partial_cds
YLGGAFDVESLVENLLRQLAGNQAIVVNVYDITNNSMPLIMYGPQVKENGMSHVSALDFG
DPFRKHEMHCRFQQKPPVPWSAITTSIGVFVIAFLIGHILYAAVNHIAKVEDDFRKMEEL
KVRAEAADVAKSQFLATVSHEIRTPMNGVLGMLQMLLDTDLDATQQDFARTAQASGKALI
TLINEVLDRAKIESGRLELEAVPFDLRAILDDVLSLFSGKTRDKGIELAVFVSDQVPEVL
IGDPGRFRQIITNLVGNSVKFTEHGHIFVHVHLAEKVKSVMEGNAEAYSERATEEVKTCS
KSSLSVFQAADGRSSWETFKLLLSDNVDQQLGTSDKEISLETSNSVNLVVIVEDTGIGIP
LHAQERVFMPFMQADSSTSRTYGGTGIGLSISRCLVELMGGEIKFISHPHIGSTFTFTAV
LRKSDTNSLDVLKRPQSESLPTGFKGMKAVVVDGRHVRAQVTKYHLQRLGVQVEVAYDIK
SALAVISGRRNGDICSQTKMTDMILVDKESWGPGTGLTFPHLLRDSIQNGRGRLSLESLK
MILLATSITSLESERAKAAGFVETVIMKPLRASMVAACLQQELGLGSKRQQGKGLMDGPP
FLQSLLFGKKILVVDDNRVNRRVAAGALKKYGANVECAESGKVAITMLQLPHKFDACFMD
VQMPEMDGFEATRQIRNMEDKVNKQIECGTASKEAYGNVRKWHVPIFAMTADVIQATYEE
CLRCGMDGYVSKPFEEEELYRAVAQFCESSPSSKS*
>Abies_alba_AALBA5B1146447P1
MSNSLRFSIASKLPARFSHGCGLWLPSYMTCSLEAKMLTQDNGFHGGGAVSSNIYRTCGL
SRLALAVNWWGQSTASNTKKQNPSKWPMLEKKWHTKLFILWVLVAAVVSMWIFYSMNSDI
VERRKETLASMCDERARMLQDQFSVSMNHVHALAILISTFHHRKHPSAIDQKTFAEYTAR
TSFERPLMSGVAYAHRVLHFEREQFEKQQGWTIKTMKSREPSPMQDEYAPVIFSQETISY
VGSLDMMSGEEDHENIVRARATGKGVLTSPFRLLESNHLGVVLTFPVYYTDLPPDATPEE
RNRVTAGYLGGAFDVESLVENLLHQLAGNRAIIVNVYDITNSSIPLILYGPQDTDDGVPH
VSNLDFGDPFRRHVMHCRFNENPAIPWSAITTSLGILVIAVLVGHIIYAAVNRIAKVEED
FRKMKELKKQAEAADIAKSQFLATVSHEIRTPMNGVLGMLQMLIDTDLDATQQDYAQTAQ
ASGKTLITLINEVLDQAKIESGKLELEEVPFDLRSILDDVVSLFSGKSRDKGIELAVFVS
NQVPNIVVGDPGRFRQIITNLVGNSVKFTDRGHIYVCVHLAENVKAVKEANVEACSKQLT
KDGKQSSKCSRNTLSGFEAADGMNSWETFRLLLSDGIMSQQPGTLDKLSFPKTSDTVNLV
VSVEDTGVGIPIHAQKRVFMRFMQADSSTSRTYGGTGIGLSISKRLVELMSGEISFESRP
GVGTTFTFTVVLKKGHTISQDIKQHQPEPLPTIFKGLRAVVVDERPVRAEVTKYHLQRLG
VQVEIASDLKSASAIISGGKNGGIRCRATGNTDMVLVDKEAWGPGTGLNFPELFKESRLS
SKTGSCSVLPKMVLLATSINSVESEKAKANGFVETVIMKPLRASMVAACLKQALGIGDKR
QQGKGLMDGSPSLQSLLLGKTILVVDDNRVNRRVAAGALKKYGAEVENAESGKAAIAMLQ
PPHKFDACFMDVQMPEMDGYVSKICCFCALANYLLLVLVLCFVGKLLRPTCFFAILTVVF
ISGSRLLGKYVI*
>Abies_alba_AALBA5B1146447P2
MSNSLRFSIASKLPARFSHGCGLWLPSYMTCSLEAKMLTQDNGFHGGGAVSSNIYRTCGL
SRLALAVNWWGQSTASNTKKQNPSKWPMLEKKWHTKLFILWVLVAAVVSMWIFYSMNSDI
VERRKETLASMCDERARMLQDQFSVSMNHVHALAILISTFHHRKHPSAIDQKTFAEYTAR
TSFERPLMSGVAYAHRVLHFEREQFEKQQGWTIKTMKSREPSPMQDEYAPVIFSQETISY
VGSLDMMSGEEDHENIVRARATGKGVLTSPFRLLESNHLGVVLTFPVYYTDLPPDATPEE
RNRVTAGYLGGAFDVESLVENLLHQLAGNRAIIVNVYDITNSSIPLILYGPQDTDDGVPH
VSNLDFGDPFRRHVMHCRFNENPAIPWSAITTSLGILVIAVLVGHIIYAAVNRIAKVEED
FRKMKELKKQAEAADIAKSQFLATVSHEIRTPMNGVLGMLQMLIDTDLDATQQDYAQTAQ
ASGKTLITLINEVLDQAKIESGKLELEEVPFDLRSILDDVVSLFSGKSRDKGIELAVFVS
NQVPNIVVGDPGRFRQIITNLVGNSVKFTDRGHIYVCVHLAENVKAVKEANVEACSKQLT
KDGKQSSKCSRNTLSGFEAADGMNSWETFRLLLSDGIMSQQPGTLDKLSFPKTSDTVNLV
VSVEDTGVGIPIHAQKRVFMRFMQADSSTSRTYGGTGIGLSISKRLVELMSGEISFESRP
GVGTTFTFTVVLKKGHTISQDIKQHQPEPLPTIFKGLRAVVVDERPVRAEVTKYHLQRLG
VQVEIASDLKSASAIISGGKNGGIRCRATGNTDMVLVDKEAWGPGTGLNFPELFKESRLS
SKTGSCSVLPKMVLLATSINSVESEKAKANGFVETVIMKPLRASMVAACLKQALGIGDKR
QQGKGLMDGSPSLQSLLLGKTILVVDDNRVNRRVAAGALKKYGAEVENAESGKAAIAMLQ
PPHKFDACFMDVQMPEMDGFEATRQVRDIERQVNEQIESEVASHEAYGDVHRWHVPILAM
TADVIQATHEECLRCGMDGYVSKPFEEEQLYRAVAGFLDTKSKPVGNLKVKLHIE*
>Picea_lambertina_PILA_01685
MSNSLRFSIPSKLPARFSQGCGLQLPSDMTCSLEAKMLTQGNGFHGGGLVSSHIYQSCGLSRLALAVKWWGQSTASNTKKQKPSKWPKLETKWHTKLFVLWVLVAAIVSMWIFYSMNYDIIERRKETLASMCDERARMLQDQFSVSMNHVHALAILVSTFHHRKHPSAIDQKTFAEYTARTAFERPLMSGVAYAHRVHHSEREQFEKRQGWTIKSMMSREPSPIQEEYAPAIFFQETISYVGSLDMLSGEEDHENIVRARATGKGVLTSPFRLLESNHLGVVLTFPVYYTDLPPEATPEERNRATAGYLGGAFDVESLVENLLRQLAGNRAIIVNVYDITNSSTPLIMYGPQVTDNVVPHVSHLDFGDPFRRHVMHCRFNEKPAIPWSAITTSLGIFVIAVLVGHIIYAAVNRIAKVEEDFRKMEELKKQAEAADIAKSQFLATVSHEIRTPMNGVLGMLQMLMDTDLDATQQDYARTAQASGKALIALINEVLDQAKIESGKLELEEVPFDLRSILDDVLSLFSGKSRDKGIELAVFVSDQVPDMVVGDPGRFRQIITNLVGNSVKFTERGHICVCVHLAENVKAIREANVEAFSKQLTEDRKWSSKFSCNTLSGFEAADRMNSWETFRLLLSDGIMNQQPGTINKLSFPETSDTVSLVVSVEDTGVGIPMHAQRRVFMRFMQADSSTSRTYGGTGIGLSISKRLVELMSGEMSFESKPGVGSTFTFTVVLKKAHTSEDIERHQPEPLPTIFKGMRAVVVDGIPVRAEVTKYHLRRLGVQVVIANDQKSALALISGRENGDIRCKATGNTDMVLVDKEAWGPGTGLTFPQLLRESRLSSRAGSCPMLPRMILLATSINSVDSEKAKAIGFVETVIMKPLRASLIAACLQQALGIGDKRQQGKGVMDESPSLHNLLLGKNILVVDDNKVNRRVAAAALKKYGAKVENADSGKDAIAMLQPPHKFDACFMDVQMPEMDGFEATRQVRNIEQQINEQIESGVASREAYGDVDRWHVPILAMTADVIQATNEECSRCGMDGLSCMLNEFPMQCRRVDALKALYWACLW*
>Picea_lambertina_PILA_23688
MCNIMTCSLEAKMLTNGTGLLSASASKNMNMNHNGCGSTKLAVKWWSRSAKKQNSSACPQIGQTWHTKALAIWVLVAFIVSVYIFRSMNTDIIERRNEVLVSMCDERARMLQDQFAVSMNHVHALAILVSTFHHRKKPSAIDQKTFAEYTARTAFERPLMSGVAYAQKVLHVERERFERQQGWTIKMMKSKEPSPVQDEYAPAIFSQETISYIASLDMMSGEEDRENILRARATGKAVLTSPFRLLESNHLGVVLTFAVYDTDLSPDATEEERIKATAGYLGGAFDVESLVENLLRQLAGNQAIVVNVYDITNKSMPLIMYGPQVKQNGISHVSALDFGDPFRKHEMHCRFQQKPPVPWSAITTSIGVFVIAFLIGHILYAAVNHIAKVEDDFRKMEELKVRAEAADVAKSQFLATVSHEIRTPMNGVLGMLQMLLDTDLDATQQDYARTAQASGKALITLINEVLDRAKIESGRLELETVPFDLRAILDDVLSLFSGKTRDKGIELAVFVSDQVPEVLIGDPGRFRQIITNLVGNSVKFTEHGHIFVHVHLAERVKSVMEANAEAYSERAAEEVKTCSKNSFNTLSGLQAADRVSSWETFKLLLSDGTHQQLGTSDKEISLETFNSVNLAVIVEDTGIGIPLHAQERVFMPFMQADSSTSRTYGGTGIGLSISRCLVELMGGEIKFVSRPNIGSTFTFTALLRKSDANSLDDLKRPQSESLPTRFTGMKAVVVDGKHVRAQVTKYHLQRLGVQVEVAYDVKSAVSVISGRRNGDICSQTKMTDMILVDKESWGPGMGLTFPQLLGDSIQNGRGRLSLESLKMILLATSITSLESEKAKAAGFVETVIMKPLRASMVAACLQQELGLGSKRQQGKGLMDGPPFLRSLLFGKKILVVDDNRVNRRVAAGALKKYGANVECAESGKNAIVMLQLPHKFDACFMDVQMPEMDGFEATRQIRNMEEKVNKQIESGIISKEAYGDVMKWHVPIFAMTADVIQATYEECLRCGMDGYVSKPFEEEELYRAVAQFCESNPSSKP*
>Picea_lambertina_PILA_31926
MRMCRAEWKKIHQAQEQQESKEESSKLLAGGWRGGGAHGGGHRTTGNGGTGVIHGLLSWQSIDGFLSERVGERWNTMAIIVWILLGSSVAIYSFYSMTRETSRRRQETLANMCDERARMLQDQFVASMNHVRALTVLVSTFHLEMKPSALYQDVFAAYTARTAFERPLMSGVAYAQRVLHKDREEFERQQGWSIRHMHTKEAQAPQEEYAPTVFSQQTVSYLISLDMMSGQHDRENILRARESGKGALTTPFRLLDSSHLGVVFTFAVYSRDLPAAATPQQRTEATVGYLGGAFDVESLVENLLHQLAGNLAIIVNVYDTTNESCPVLMYGTGSNGYHISELDFGDPDRKHELHCGFSDDPKLPYPAIRTSFGIFVIIILVGHILFAAISRIKKVEEDCREMEELKGRAEAADVAKSQFLATVSHEIRTPMNGVLGMLQMLMDTDLDATQKDYAQTAQASGKALITLINEVLDQAKIESGRLELETVPFHIRTVLDSVLSLFSAKTQAKGIELAVFVSERVPEVVIGDPGRFQQIITNLVSNSVKFTENGHIFVCVHLAQEIDVLTHRLPAYKKIGEDPAINNYNLSNTLSGSEAADTRNNWESFKILHDIGSDELFSESDGKGRTARLTDVVKLAVSVEDTGIGIPLPAQHRVFTPFMQADSSTSRTYGGTGIGLSISRCLIELMGGEIRFISRPGIGSTFSFTALFKVGQAGADGDGDLLRGARLPTHFKGMKALVLDGNPVRSLVTKYHLQRFGIEVDSITSSKVALSMLNGMDGFPTEGCSVKDGIDMVLIEKDAWGPGTGILFPSQVRVGLFPRGPFLQSKGLLKMILLATSLTAEETQKAKAAGFAETVILKPLRASMLAVCLQLALGFCNRREHLREPLKTSSPLSNVLSGKSILVVDDNIVNRRVAAGALKKYGANVICTDSGKSAISMLRQPHNFNACFMDVQMPEMDGFEATRQIRAAELANMDCTSNGGETLATKNRWHVPILAMTADVIQATHEECLRCGMDGYVSKPFEEEQLYKALAPFFEKESLVR*
>Picea_taeda_PITA_09572
MWESICRSINHHPPGAGTGRLTPSWSGRSPNSTDSKKQNPSEGPKGGGTWRWKLLILWVLGGFVGSLWAFYCMNTAMVERRKELLTSMCDERARMLQDQFAVSMNHVHALALLVSTFHIGKQPSAIDQKTFAEYAKRTAFERPLTSGVSYAQKVLHSQREEFERQQGWEIKMMETEEISPVQDEYAPVIFSQDTVSYIRSLDMMSGKEDRENVLRARASGKGVLTSPFTLQSKHLGVVLSFTVYKTDLPPDATPEERIEATAGYLGGSFDVESLVENLLQQLAGKHAITVNVFDITNSSKPVIMYGPPVTNNGLSHVSALDFGDPFRRHQMLCRFTQEPPLPWSAITTSLGILVIALLVGHIFYAALNRIAKVEEDFRKMAELKLKAEAADIAKSQFLATVSHEIRTPMNGVLGMLQMLMDTGLDATQQDFARTAQASGKALITLINEVLDQAKIESGRFELEAVPFDLRAILDDVLSLFSGKSRNKQIELAVYISDKVPETVIGDPGRFRQIVINLVGNSIKFTEHGHIFVSVHLVEELQSVEVNSETSKRFTEVKNGSSSSCNTLSGCEAFDVRSNWENFKLLHSNGTYKLPNTLKDCSSPETSQTVNLCVSIEDTGVGIPLNAQERVFVPFMQADSSTSRTYGGTGIGLSISRFLVELMNGRMDFVSKPAIGSTFVFTAVFKKGHTCSQLQDMKLRQSEALTTVFKGMRALVIDGRPIRASVTEYHLKRLGVQVETVTNLKSAIAAVGGGRNGDIRSSETRNINMILVDKDAWGQGSGLTFPKLLKELRQNGRTRHSSELPKMILLATSIGDDKTDTAKAAGFVETVIMKPLRASMVAACLQQALGVGNKRKQGKGSPPPLQSLLFGKQILVVDDNKVNLRVAAGALKKYGANVECAESGKSAVEMLKPPHKFDACFMDVQMPEMDGFEATRQVRDLERTVNEQIDSGAISKEIDGNISKWHVPILAMTADVIQATHEECSKCGMDGYVSKPFEEEQLYRAVAEFFESKLTSTA*
>Picea_taeda_PITA_20113
MTCSLEAKMLTNGTGLLSASASKNMNMNHNGGGSTKLAVKWWSRSAKKQNSSACPQIGQTWHTKALAIWVLVAFIVSVYIFRSMNTDITERRNEVLVSMCDERARMLQDQFAVSMNHVHALAILVSTFHHRKKPSAIDQKTFAEYTARTAFERPLMSGVAYAQKVLHVEREKFERQQGWTIKMMKSKEPSPVQDEYAPAIFSQETISYIASLDMMSGEEDRENILRARATGKAVLTSPFRLLESNHLGVVLTFAVYDTDLSPDATEEERIKATAGYLGGAFDVESLVENLLRQLAGNQAIVVNVYDITNKSMPLIMYGPQVKENGTSHVSALDFGDPFRKHEMRCRFQQKPPVPWSAITTSIGVFVIAFLIGHILYAAVNHIAKVEDDFRKMEELKVRAEAADVAKSQFLATVSHEIRTPMNGVLGMLQMLLDTDLDATQQDYARTAQASGKALITLINEVLDRAKIESGRLELETVPFDLRAILDDVLSLFSGKTRDKGIELAVFVSDQVPEVLIGDPGRFRQIITNLVGNSVKFTEHGHIFVHVHLAERVKSVMEANAEAYLERAAEEVKTCSKNSFNTLSGLQAADRVSSWETFKLLLSDGTHQQLGTSDKENSLETSNSVNLAVIVEDTGIGIPLHAQERVFMPFMQADSSTSRTYGGTGIGLSISRCLVELMGGEIKFVSRPNIGSTFTFTALLRKADANSLDDLKRPQSESLPTRFTGMKAVVVDGKHVRAQVTKYHLQRLGVQVEVAYDVKSAVAVISGRRNGDICSQTKMTDMILVDKESWGPGMGLTFPQLLRDSIQNGRGRLSLESLKMILLATSITSLESEKAKAAGFVETVIMKPLRASMVAACLQQELGLGSKRQQGKGLMDGPPFLQSLLFGKKILVVDDNRVNRRVAAGALKKYGANVECAESGKNAIAMLQLPHKFDACFMDVQMPEMDGFEATRQIRNMEEKVNKQIESGIISKEAYGNVRKWHVPIFAMTADVIQATYEECLRCGMDGYVSKPFEEEELYRAVAQFCESNPSSTLAEVFFPEAIKDLPSQFDSQGKAYGQLLSCI*
>Picea_taeda_PITA_36971
MSNSLGFSIPSKLPARFSQGCGLRLPSDMTCSLEAKMLTQGNGFHGGGVVSSHIYQSCGLSRLALAVKWWGQSTASNTKKQKPSKWPKLETKWHTKLFVLWVLVAAIVSMWIFYSMNYDIIERRKETLASMCDERARMLQDQFSVSMNHVHALAILVSTFHHRKHPSAIDQKTFAEYTARTAFERPLMSGVAYAHRVHHSEREQFEKWQGWTIKSMKSREPSPIQDEYAPAIFFQETISYVGSLDMLSGEEDHENIVRARATGKGVLTSPFRLLESNHLGVVLTYPVYYTDLPPDATPEERNRATAGYLGGAFDVESLVENLLRQLAGNRAIIVNVYDITNSSTPLIMYGPQVTDTVVPHVSHLDFGDPFRRHVMHCRFNEKPAIPWSAITTSLGIFVIAVLVGHIIYAAVNRIAKVEEDFRKMEELKKQAEAADIAKSQFLATVSHEIRTPMNGVLGMLQMLMDTDLDATQQDYARTAQASGKALIALINEVLDQAKIESGKLELEEVPFDLRSILDDVLSLFSGKSRDKGIELAVFVSDQVPDMVVGDPGRFRQIITNLVGNSVKFTERGHICVCVHLAENVKAVREANVEAFSKQLTEDRKRSSKSSCNTLSGFEAADGTNSWETFRLLLSDGIMNQQPGTINKLSFAETSDTVNLVVSVEDTGVGIPIHAQRRVFMRFMQADSSTSRTYGGTGIGLSISKRLVELMSGEMSFESKPAVGSTFTFTVVLKKTHTSQDIERHQPEPLPTIFKGMRAVVVDGRPVRAEVTKYHLRRLGVQVEIANDQKSALAIISGGENGDIRCKATGNTDMVLVDKEAWGPGTGLTFPQLLRESRLSSKAGSCPMLPRMILLATSINSVDSEKAKAIGFVETVIMKPLRASLIAACLQQALGIGDKRQQGKGVMDESPSLQSLLLGKNILVVDDNKVNRRVAAAALKKYGAKVENADSGKDAIAMLQPPHKFDACFMDVQMPEMDGFEATRQVRNIEQQINEHIESGVASREAYGDVDRWHVPILAMTADVIQATNEECTRCGMDGYVSKPLEEEQLYREVVRVLDTKMKPT*
>Pseudotsuga_menziesii_PSME_39528
MTCSLEAKMLTNGTGLLAASASKNMNMNHNGGGSIVVKWWSRSAKKQSSSKCPQIGQTWHTKALAIWVLAAFIVSVYIFRSMNTDIIERRNEMLVSMCDERARMLQDQFAVSMNHVHALAILVSTFHHRKQPSAIDQKTFAEYTARTAFERPLMSGVAYAQKVLHLEREKFEKQQGWTIKMMKSKEPSPVQDEYAPAIFSQETISYIASLDMMSGEEDRENILRARATGKAVLTSPFKLLESNHLGVVLTFAVYDTDLSPDATEEERIKATAGYLGGAFDVESLVENLLRQLAGNQAIVVNVYDITNNSMPLIMYGPQVKENGMSHISALDFGDPFRKHEMHCRFQQKPPVPWSAITTSIGVFVIAFLIGHILYAAVNHIAKVEDDFRKMEELKVRAEAADVAKSQFLATVSHEIRTPMNGVLGMLQMLLDTDLDATQQDFARTAQASGKALITLINEVLDRAKIESGRLELETVPFDLRAILDDVLSLFSGKTRDKGIELAVFVSDQVPELLIGDPGRFRQIITNLVGNSVKFTEHGHIFVHVHLAERVKSVMEANAEAYSERATEEVKTCSKSSFNTLSGFQAADGRNSWETFKLLLSDGVRQQLGTSDKGISLETSNSVNLVVIVEDTGIGIPLHAQERVFMPFMQADSSTSRTYGGTGIGLSISRCLVELMGGEIKFVSHPHIGSTFTFTALLRKSDTNSLDDLKRPQSESLPTGFKGMKAVVVDGRHVRAQVTKYHLQRLGVEVEVAYDIKSALAVISGRRNGNICSQMRMTDMILVDKESWGPGTGLTFPQLLRDSIQNGRGKLSLESLKMILLATSITSLESEKAKAAGFVETVIMKPLRASMVAACLQQELGLGSKRQQGKGLMDGPPFLQSLLFGKKILVVDDNRVNRRVAAGALKKYGANVECAESGKAAIAMLQLPHKFDACFMDVQMPEMDGFEATRQIRNMEDKVNKQIESGTASKEAYEVFIQFLRQSKFRPSQLDSQERAYDQLLSCI*
>Pseudotsuga_menziesii_PSME_41468
MFFISFVSRCRYLGGAFDVESLVENLLSQLAGNWAIIVNVYDITNSSTPLIMYGPQVTDNVVPHVSNIDFGDLFQRHVVHCRFYENPAVPWSAITTSLGILVIAVLVGHIIYAGINRIAKVEEDFRKMEDLKKQAEAADIAKSQFLATVCHDIRTPMNGVLGMLQKLMDTDLDATQQDYTQTTKTSGKALITLINEVLDLAKIESGKLELEEVPFDLRAILDDVLSLFSRKTRGKGIEFTNRGHIYVCVHLAENVKAIREANVEAWSNQLMKDRKKISKGPCNTLSGFEGADGMNSWETFRILLSDGIMNQQSAAIDKLSFLETSDTVNLVVSVEDTGVGIPIHAQRRVFMPFMQADSSTSCTYGGIGIGLSISKCLLELMSGDMGFESRPGVGSTFTFTVLLKKGHTISHDKKRH*
>Pseudotsuga_menziesii_PSME_48687
MCDERARMLQDQFVASMNHVRALTVLVSTFHLEMKPSALYQGVFAAYTARTAFERPLMSGVAYAQRVLHSEREDFERQQGWSIRHMHTKEAQAPQEEYAPTIFSQQTVSYLISLDMMSGQHDRENILRARESGKGALTTPFRLLDSSHLGVVFTFAVYSRDLPPDATPQQRTESTVGYLGGAFDVESLVENLLHQLAGNLAIIVNVYDTTNKSFPVLMYGTGSNSHHISELDFGDPDRKHELHCGFSDDPKLPFSAIRTSLGIYVIVLLVGHILFAAINRIKKVEEDCREMEELKGRAEAADVAKSQFLATVSHEIRTPMNGVLGMLQMLMDTDLDATQKDYAETAQASGKALITLINEVLDQAKIESGRLELETVPFHIRTVLDSVLSLFSAKTQAKGIELAVFVSERVPEVVIGDPGRFQQIITNLVSNSVKFTEDGHIFVCVHLAQEIDVITHRFSRYKKVCEDPAVNNYDLSNTLSGSEAADGRNNWESFKILFETNRDELFSESHGKGRTARLTDTVKLAISVEDTGIGIPLPAQHRVFTPFMQADSSTSRTYGGTGIGLSISRCLIELMGGEIGFISHPGIGSTFSFTALFKVGQAGAEGDSDLLRGARLPTHFKGMKALVLDGNPVRSLVTKYHLQRFGIEVDSITSSKVALSMLNGMDGFPTEGCSVKDGIDMVLIEKDAWGPGTGILFPSQVRVGLFPRGPFLQSKGLLKMILLATSLTAEETQKAKAAGFAETVILKPLRASMLAVCLQLALGFCNRREHLREPLKASSPLSNVLSGKSILVVDDNIVNRRVAAGALKKYGANVICTDSGKSAISMLQQPHNFNACFMDVQMPEMDGFEATRQIRAAELANMECTSNGGERLVTNNRWHLPILAMTADVIQATHEECLRCGMDGVLYAAGEGRIVSIFVNWKLGKLNGSRKAFAYCSVSWYPHFLF*
>Pseudotsuga_menziesii_PSME_49332
MVLRKTFAEYTARTAFERPLMSGVAYAHRVLHSERERFEKQQGWTIKTMMSREPSPMQDEYAPVIFSQETISYVGSLDMMSGEEDHENIVRARATGKGVLTSPFRLLESNHLGVVLTFPVYYTDLPPDATPEERNRATAGYLGGAFDVESLVENLLRQLAGNRAIIVNVYDITNSSTPLIMYGPQVTDNVVPHVSHLDFGDPFRRHVVHCRFYENPAIPWSAITTSLGILVIAVLVGHIIYAAVNRIAKVEEDFRKMEELKKQAEAADIAKSQFLATVSHEIRTPMNGVLGMLQMLMDTDLDATQQDYAQTAKASGKALITLINEVLDQAKIESGKLELEEVPFDLRSILDDVLSLFSGKTRGKGLELAVFVSDQVPDIVVGDPGRFRQIITNLVGNSVKFTDRGHIYVCVHLAENVKAVREANVEAWSKQLTEDRKQSSKRPCNTLSGFEAADGTNSWETFRLLLSDGIMNQQSGAIDKLSFPETSDTVNLVVSVEDTGVGIPIHAQRRVFMPFMQADSSTSRTYGGTGIGLSISKCLVELMSGEMGFESRPGVGSTFTFTVVLKKGHTISQDKKRHQPEPLPTILKGMRAVVVDGRPVRAEVTKYHLRRLGVQVEIANDQESALAIISGGKNGDIRCRATGNTDMVLVDKEAWGPGTGFTFPQFLRESRLRSKAESCPVLPKMILLATSINSVDSEKAKATGFVETVIMKPLRASLIAACLQQALGVRDKRQQGKELMDGSPSLQSLLLGKNILVVDDNGVNRRVAAGALKKYGAKVENAESGKAAIAMLQPPHKFDACFMDVQMPEMDGFEATRQVRNIEQEVNEQIDSGVASREAYGDVDRWHVPILAMTADVIQATHEECLRCGMDGYVSKPFEEEQLYRAVAGFLDTKTKPT*
>Pseudotsuga_menziesii_PSME_50944
MSLAFTLSTLSSSIGMYQGCGWSSHNNNSTMNYSKIAQNTSLNSGLLDGSVNKNVNHHHPGTNTGRLAPSWWGRSPNSTNSKKQNPSKGPKGGGTWRRKLLILWVLGGFVGSLWVCHYMNAAIVERRKEVLTSMCDERARMLQDQFAVSMNHVHALALLVSTFHLGKQPSAIDQKTFAEYAKRTAFERPLTSGVSYAQKVLHSQRDQFEKQQGWEIRRMKTKEKSPVQDEYAPVIFSQDTVSYIQSLDMMSGKEDRENILRARATGKGVLTSPFTLESKHLGVVLTFTVYKTDLPPDATPEERIEATAGYLGGSFDVESLVENLLHQLAGKHAITVNVYDITNSSMPFIMYGPPVTNNGLSYVSALDFGDPFRKHQMRCRFTQEPPLPWSAITTSLGILVIALLVGHIFHAALNRIAKVEEDFRKMEELKVQAEAADVAKSQFLATVSHEIRTPMNGVLGMLQMLMDTELDATQQDYARTAQASGKALITLINEVLDQAKIESGRLELEAVPFDLRAILDDVLSLFSGKSRDKHIELAVYISDKVPQILIGDPGRFRQIVTNLVGNSIKFTEQGHIFVSVHLVEELESVEVNSETSKRYTEVKNSSKSSRNTLSGREAFDVRNNWENFKLLHSNGTYKLPNNFKDCLSLETLQTVNLCVSIEDTGVGIPLNAQERVFIPFMQADSSTSRTYGGTGIGLSISRCLVELMSGRMDFVSKPDIGSTFVFTAVFRKGHTFSQDMKWRQSEALTTIFKGMKALVVDGRPVRASVTEYHLQRLGVQVETVTNLKSAIAAVGGGRNGDIRSSATRNINMILVDKEAWGPGSALTFPKLLKESRQNGRTRCSSELPKMILLATSIGDDKINTVKEAGFVETVIMKPLRASMVAACLQQALGVGNKRQQGKGSLPPLQSLLFGKQILVVDDNRVNLRVAAGALKKYGANVECAESGMAAVEMLKPPHKFDACFMDVQMPEMDGFEATRKVRDLESTVNEQIESGASSKELHRNVGKWHVPILAMTADVIQATHEECSRCGMDGYVSKPFEEEQLYRAVAEFFESKLTSIE*
>Sequoiadendron_giganteum_SEGI_06997
MSALSFVVSAKLSQRLIQACRLWLPHTTPELKMLTQSCGLLGGSMSDCIHHSTGFGRLFVKWSDKFTGTNSMEQPQKQTLKPSKLGGTWRTKLLILWVLCGVIGSIWLFLSMKNDINERRKEILASMCDERARMLQDQFEVSMNHVHALAILISTFHHRKQPSAMNQKTFAEYAARTSFERPLVSGVSYAQRVLHSEREQFERQQGWSIKNMETNKTSSEQDEYAPVIFSQDTVSYIASLDMMSGKEDRENILRARASGRAVLTSPFRLLNSTHLGVVLTFAVYKTDLPSDSTPEERIQATAGYLGGAFDVESLVKNLLRQLAGNQAITVNVYDMTNSSVPLRMYGPDVIGDELSQISQLDFGDPVRKHEMRCRYNQRQPPPWSAITTSAGILVIVLLVGHIFHAAIIRIAKVEDDFRKMEELKGQAEAADIAKSQFLATVSHEIRTPMNGVLGMLQMLMDTELDPTQLDYACTAQASGKALIKLINEVLDQAKIESGRIELEAVPFDLRDILDDVLSLFSGKSRENNVELAVFVSDQVPDFLIGDPGRFLQIIINLVGNSIKFTKQGHIFVCVYLAEQMKTVMETNREILSKWQTEGLKNCSSSWKTLSGYETADGRNSWETFKLVVSNAEHFRSGTSENCVSDTSDTVHLIVSVEDTGIGIPLDKQKHVFVPFMQVDSSTSRKYGGTGIGLSISRCLVELMSGELNFVSRPGVGSTFTFSIVLRKAHTRSQEDLNQSRREALPTCLKGRRAIVVDGRAVRAAVTKSHLQRLGVQVETVHDFNSTLAALLGERNDDNGNSGTGNADVIIVDDEAWGPGTGLAFPQTLRESLGKRKSGTPTSLPKMILLATSINNSESEKAKAAGFLETVIVKPLRASAVAAYLQQALGIGNEKQPGKRITNGPISPRSLLLGKKILVVDDNKVNLRVAAGALEKYGASVECAEGGKIAVAKLQPPHSFDACFMDIQMPEIDGFEATRQVRDLERLTNNKEWHVPILAMTADVIHATCEECLSCCSIPTFSYLKLRDESRLIVSLARMGGQSKPSLLDWIFYSYLTLSPTFESVELACGETIASLYLASPPPSHTHEGRLHPSSARGEPVE*
>Sequoiadendron_giganteum_SEGI_07945
MTCSLEAQMLSQGSGFHGGVAVTKSIHHTSGLTRLAVKWWGESTVSNTKKQIPSKWPKLGRSWHTKLFILWVLGAAMLSMHTFYSMNNDIVERRKETLASMCDERARMLQDQFDVSMNHVHALAILVSTFHHRKNPSAIDQKTFAEYTARTAFERPLLSGVAYAQKVLHSEREQFERQQGWKIKMMKNKEPSPIQDEYAPAIFSQETIFYIESLDMMSGEEDRENILRARATGKGVLTSPFRLLESNHLGVVLTFAVYNTDLPIDATPEERIQATAGYLGGAFDVESLVENLLRQLAGNQAIVVNVYDITNSSNPLIMYGPQVTDNSMPHVSGLDFGDPFRRHVMHCRFNENPATPWSAITTSVGIFVIAALVGHIIHAAKNRIAKVEEDFRKMEELKKQAEAADIAKSQFLATVSHEIRTPMNGVLGMLQMLMDTDLDATQQDYSRTAQASGKALITLINEVLDQAKIESGRLELEAVPFDLRSILDDVLSLFSGKSRDKGIELAVFVSHEVPDFLIGDPGRFRQIITNLVGNSVKFTERGHIYVCVHLAEKVKSVMEANAEACSKHLTEDDKHCSTTSCDSLSGFEAADRRNSWETFRLLLSDVTHQQPAVLVKSTSAEASDTVNLIVSVEDTGVGIPLLAQERVFTPFMQADSSTSRTYGGTGIGLSISRCLVELMNGEMSFVSRPGVGSTFTFTALLKRAHAISQDIKRYHPEPLPTTFKGMRAVVVDGRPVRAEVTKYHLQRLGVQVEIVHDTKSALAILPARRNGDVKCSATLNTDMIIVDKDAWGPGTGLTFPEFLRDSGLGFNAAQRSPVLPKILLLATCINSKESENAKIAGFMETAIMKPLRASMIAACLQQALGIANNRQSKGDGTPSLQSLLLGKNILVVDDNRVNRRVAAGALKKYGANVESADSGKDAIAMLKPPHKFDACFMDVQMPEMDGFEATRKVRDLERLVNEQIECGGTSGEENWNIDKWHVPILAMTADVFQATHEECLICGMDGYVSKPFEEEQMYTAVACFLKPDTTLTS*
>Sequoiadendron_giganteum_SEGI_12692
MTVDEEKLAVFVSNQVPEILIGDPVRFRQIVTNLVGNSIKFTKRGHIFVCVHLVEQLKSVQVNSEASKRYTEIVKNGSKNSWDTLSGYETADGRNRWENLKLLQSDETHELPEASSQTSEAINLCVSVEDTGVGIPLKAQERVFIPFMQADSSTSRQYGGTGIGLSISRCLVELMGGKMDFVSKPHIGSTFTFTATFRKGHACPPDMSENITNFFKGMKALVVDVKAVRAAVTKYHLQRLGVQVEIATEHESAIVTVNGRQNGDVRSSATGNINIMLVDKEAWGRGTGLIISKVLKEMRKNYRISEFPKMILTATSITSEESKEAKAAGFLETVIMKPLRASMVAACLQQALGGEGNRKPPIPSLKGLLSDKQILVVDDNVVNRKVAEGALKKYGAKVECVASGKAALEKLQPPHNFDACFMDVQMPEMDGFEATKKVRNLEYAYNSELGSDPRKEHGNARKFHVPILAMTADVIQATHEKCLRCGMNGYTFFCIKKCKLYKFLNNARMFKTPSWTIVYKFLDWIIA*
>Sequoiadendron_giganteum_SEGI_13395
MCQSKWMKMEENKGGMDGSLDGGEDKKKNCSNGNGNGNGWPYASSRNRGSRIIAGLSSWPQAVDGFLSGRIGGRWYRIMVLLWLIIGTSVAGWTFYSMSREISRRRQESLVNMCEERAKMLQDQFVASMNHVRALTVLVSTFHLEMTPSVLYQGVFAAYTARTAFERPLMSGVAYAQRVMQSEREEFERLQGWNIRHMYTKEVQPTQEEYAPAVFSQETVSYLISLDMMSGQHDRENILRARESGKGALTTPFRLLDSSHLGVVFTFAVYSKELLPDATPQQRTEATVGYLGGAFDVESLVENLLHQLAGNLGIIVNVYDTTNKSDPVLMYGSENNVLNGIHVCELDFADPDRNHEMHCSFSDVPQYPFSAIRTSCGIFVIVVLVGHILFAAINRIKKVEEDFRKMQELKARAEAADVAKSQFLATVSHEIRTPMNGVLGMLQMLMDTNLDATQKDYAQTAQSSGKALITLINEVLDQAKIESGRLELETVPFNIRSVLDSVLSLFSAKVQAKGIELAVFVAERVPEVVIGDPGRFQQIITNLVCNSVKFTMKGHIFICVHLAEDVSMLTQWLSSSKKGTEDPALHNSDTLSGLEAADGRNNWESFKLLFNSDALYLESDGKVKMPRSTDDVKLAVSVEDTGIGIPILAQDRVFTPFMQADSSTSRTHGGTGIGLSISRCLIELMGGEIRFISRPGVGSTFSFTASLKVGHENRESGDILLGSAKPPGYFRGIKALVLDGKPVRSLVTKYHLERFGIEVKTVTSSQLALKLLNGMDGFPTEGCSVKDAIDMVLIEKDAWGPGTGLLFPSEVRAGLFPRGPFLQSKGLLKIILLATSLTVEETQKAKAAGFAETVIMKPLRASMLSICLQLALGFKRREHLIEPPKPSVPLSSVLSGKRLLVVDDNIVNRRVAAGALKKYGANVTCTDSGKSAISLLQPPHNFDACFMDVQMPEMDGFEATRQIRAAELFSTERKSNCGEMQQVHSKRWHVPILAMTADVIQATHEECLRCGMDGYVSKPFEEEQLYKALAPFFDKSSIP*
>Sequoiadendron_giganteum_SEGI_22142
MLSQGDSNKRNPSKVVRGTWLKRFLHFGVVVAIVVPLLIFHYMNAGIVKRREDMLKSMCDERTRMLVDQFNVSMNHIHALALLVSTFHLRKQPSSIDQETFASFAEQTAFERPLTTGVSYAQRVLHSEREQFEKEQGWQILMMPKECNDSLVLCESEYEIAPVQDEYAPVIFSQKTVKKIHKVDVMSGKEDRDNVFRARESGKGVLTHPFTLASGRLGVILTFPVYKTDVPPDATPEERIEAIAGYLGGSFDVEQLVISLLGQLAGNQTIEVYVYDTTNESNPIKMYGKDSTENGQDFTQNGQPHVSELNFGDPMRRHKMVCRFAEKPPFPWSAIMMSSGVLVISLLFLHIFDAALNRIAKVEEDFRKMEELKVRAEAADVAKSQFLATVSHEIRTPMNGVLGMLGMLMDTKLDATQKDFALTAHASGEILVALINEVLDQAKIESGRLELEAVPFHLRSILDNVLSLFSAKSQENGVEVPLACRGTFELLIFISSFVLCAHWINRYRHLICRVDWRTNSLRSWAESEEITWRQQAQELTFDRLYSWVPLATGVQFLKLAEFVLRAHWINRYCHLICRVDWRMDSLRSWAESEEITWRQQAQELTSDRLYSWVPLSYRGAISVKDYHFGCLLTFSIFCL*
>scaffold-ETCJ-2011508-Pilgerodendron_uviferum
RSWHTKLFILWVFGAAILSMHTFYSINNDIVERRKETLASMCDERARMLQDQFDVSMSHVHALAILVSTFHHRKNPSAIDQKTFAEYTARTAFERPLLSGVAYAQKVLHSEREQFERQQGWKIKMMKTKEPSPIQDEYAPAIFSQETIFYLESLDMMSGEEDRENILRARATGKGVLTSPFRLLESNHLGVVLTFAVYNTDLPLDATPEARIQAAAGYLGGAFDIESLVENLLRQLAGNQAIVVNVYDITNSSNPLIMYGPQVTDNSMPHVSSLDFGDPFRRHVMHCRFNENPATPWSAITTSVGIFVIAALVGHIIHAAKNRIAKVEEDFRKMEELKKQAEAADIAKSQFLATVSHEIRTPMNGVLGMLQMLMDTDLDATQQDFARTAQASGKALITLINEVLDQAKIESGRLELEAVPFDLRSILDDVLSLFSGKSRDKGIELAVFVSHQVPDFLIGDPGRFRQIITNLVGNSVKFTERGHIYVSVHLAEKVKAVMEANAETCSKHLSEDDKHCSTTSCDTLSGFEAADRRNSWETFRLLLSDDTHQQASISVNSNSLEASDTVNLVVSVEDTGVGIPLHAQGRVFTPFMQADSSTSRTYGGTGIGLSISRCLVELMNGEMSFVSKPDVGSTFTFTALLKRADAISHDIKRYHPEPLPATFKGMRAVVVDGRPVRAEVTKYHLQRLGVQVEIASDAKSALAILPGRQNGDVKCSATLDRGMIIVDKDAWGPGTGLTFPKFLRDSRQGFIAQKSFVLPKIILLATCINGTDSESAKYAGFMETVIMKPLRASMMAACLQQALGIANNRQGKGDGTPSLQSLLLGKNILVVDDNRVNRRVAAGALRKYGANVEMAESGKVAIAMLKPPHKFDACFMDVQMPEMDGFEATRQVRKLECLVNEQIECGTTSGEEYQNSDKWHVPILAMTADVIQATHEECLRCGMDGYVSKPFEEEQMYTAVACFLK
>scaffold-FHST-2013697-Taxodium_distichum
KLGRTWHTKLFILWVLGAAMLSMHTFYSMNNDIVERRKETLASMCDERARMLQDQFDVSMNHVHALAILVSTFHHRKNPSAIDQKTFAEYTARTAFERPLLSGVAYAQKVLHSEREQFERQQGWKIKMMKTKEPSPIQDEYAPAIFSQETIFYIESLDMMSGEEDRENILRARATGKGVLTSPFRLLESNHLGVVLTFAVYNTDLPSDATPEERIQATAGYLGGAFDVESLVENLLRQLAGNQAIVVNVYDITNSSNPLIMYGPQVTDNSTPHVSSLDFGDPFRRHVMHCRFNENPATPWSAITTSVGIFVIAALVGHIIHAAKNRIAKVEEDFRKMEELKKQAEAADIAKSQFLATVSHEIRTPMNGVLGMLQMLMDTDLDATQQDYARTAQASGKALITLINEVLDQAKIEESGRLELEAVPFDLRSILDDVLSLFSGKSRDKGIELAVFVSHQVPDFLIGDPGRFRQIITNLVGNSVKFTDRGHIYVSVHLAEKVKAVMEANAEACSKNLTEDDKHCSTTSCDSLSGFEAADRRNSWETFRLLLSDGTYQQPAVSVKSISTEASDTVNLIVSVEDTGVGIPLHAQGRVFTPFMQADSSTSRTYGGTGIGLSISRCLVELMNGEMSFVSKPGVGSTFTFTALLKRAGAISQDIKRYHPEPLPTNFKGMRAVVVDGRPVRAEVTKYHLQRLGVQVEIVNDTKSALAILPARQNGDVKFSATINTDMIIVDKDAWGPGTGLTFPKFLKDSRLGFNAQRSPVLPKIILLATCINGSDSESAKIAGFMETVIMKPLRASMVAACLQQALGIANNRQGKGDGTSSLQSLLLGKNILVVDDNRVNRRVAAGALKKYGANVESADSGKVAIAMLKPPHKFDACFMDVQMPEMDGFEATRQVRNLERLVNEQIESGGTSGEEYWNIDKWHVPILAMTADVIQATHEECLRCGMDGYVSKPFEEEQMYTAVACFLKPDSTV
>scaffold-FRPM-2005473-Calocedrus_decurrens
SWHTKLFILWVLGAAMLSMHIFYSMNNDIVERRKETLASMCDERARMLQDQFAVSMNHVHALAILVSTFHHRKNPSAIDQKTFAEYTARTAFERPLLSGVAYAQKVLHSEREQFEKQQGWQIKMMKTKEPSPIQDEYAPAIFSQETIFYLESLDMMSGEEDRENILRARATGKGVLTSPFRLLESNHLGVVLTFAVYNTDLPLDATPEERIQASAGYLGGAFDVESLVENLLRQLAGNQAIVVNVYDITNISNPLIMYGPQVTDNSMPHVSSLDFGDPLRRHVMHCRFNENPATPTTSVGIFVIAVLVGHIIHAAKTRIAKVEEDFRKMEELKKQAEAADIAKSQFLATVSHEIRTPMNGVLGMLQMLMDTDLDATQQDYARTAQASGKALITLINEVLDQAKIESGRLELEAVPFDLRSILDDVLSLFSGKSRDKGIELAVFVSNQVPDFLIGDPGRFRQIITNLVGNSVKFTERGHIYVCVHLAEKVKAVMEANAEACSKHLTEDDKHCSTTACDSLSGFEAADRRNSWEMFKLLLSDDTQHWPAVPVDSKSSEASDIINLIVSVEDTGVGIPLHAQGRVFTPFMQADSSTSRTYGGTGIGLSISRCLVELMNGEMSFVSKPGVGSTFTFTALLKRADAISQDIKRYHPEPLPATFKGMRAVVVDGRSVRAEVTKYHLQRLGVQVEIVNDKTSASAVVPARQNGDVKGSATLNTDMIIVDKDAWGPGTGLTFPKYLRDSRLGFNAQRSPALPKILLLATCINGTDSESAKIAGFMETVIMKPLRASMVAACLQQALGIANNRQGKGDGAPSLQSLLVGKNILVVDDNRVNRRVAAGALKKYGANVESAESGKVAITMLKPPHKFDACFMDVQMPEMDGFEATRQVRNQERLVNKQIECGATSGEEYQNIDKWHVPILAMTADVIQATHEECLRCGMDGYVSKPFEEEQMYTAVACFLK
>scaffold-GMHZ-2017883-Cryptomeria_japonica-2_samples_combined
RTWHTKLFILWVLGAAMLSMHTFYSMNNDIVERRKETLASMCDERARMLQDQFDVSMNHVHALAILVSTFHHRKNPSAIDQKTFAEYTARTAFERPLLSGVAYAQKVLHSEREQFERQQGWKIKMMKTKEPSPIQDEYAPAIFSQETIFYIESLDMMSGEEDRENILRARATGKGVLTSPFRLLESNHLGVVLTFAVYNTDLPSDATPEERIQATAGYLGGAFDVESLVENLLRQLAGNQAIVVNVYDITNSSNPLIMYGPQVADNSTPHVSSLDFGDPFRRHVMHCRFNENPATPWSAITTSVGIFVIAALVGHIIHAAKNRIAKVEEDFRKMEELKKQAEAADIAKSQFLATVSHEIRTPMNGVLGMLQMLMDTDLDATQQDYARTAQASGKALITLINEVLDQAKIESGRLELEAVPFDLRSILDDVLSLFSGKSRDKGIELAVFVSHQVPDFLIGDPGRFRQIITNLVGNSVKFTDRGHIYVSVHLAEKVKALMEANAKACSKNLTEDDKHCSTTSCDSLSGFEAADRRNSWETFRLLLSDGTYQQPAVSVKSTCAEASDTVNLIVSVEDTGVGIPLHAQGRVFTPFMQADSSTSRTYGGTGIGLSISRCLVELMNGEMSFVSKPGVGSTFTFTALLKRADAISQDIKRYHPEPLPTTFKGMRAVVVDGRPVRAEVTKYHLQRLGVQVEIVNDTKSALAILPARQNGDVKFSATLSTDMIIVDKDAWGPGTGLTFPNFLKDSRLGFNAQRSPVLPKIILLATCINGTDSESAKIAGFMETVIMKPLRASMVAACLQQALGIANNRQGKGDGTRSLQSLLLGKNILVVDDNRVNRRVAAGALKKYGANVESADSGKVAIAMLKPPHKFDACFMDVQMPEMDGFEATRQVRNLECLVNEQIESGGTSGEEYWNIDKWHVPILAMTADVIQATHEECLRCGMDGYVSKPFEEEQMYTAVACFLK
>scaffold-GNQG-2008657-Encephalartos_barteri
SWHTKLFILWVLAATVVSLWAFYSMNTDIIERRKETLANMCDERARMLQDQFAVSMNHVHALAILVSTFHHRKQPSAIDQKTFAEYTARTAFERPLLSGVAYAQKVLHSEREQFERQQGWTIKMMKSKEPSPVQDEYAPTIFSQETIFYLACLDMMSGEEDHENILRARATGKGVLTSPFRLLESNHLGVVLTFAVYNTDLPSDATPEERIQATAGYLGGAFDVESLVDNLLHQLAGNQAIVVNVYDITNSSMPLIMYGPLVTDNGMLHVSALDFGDPLRKHVMHCRFNKNLPIPWSAITTSVGILVIAVLVGHIIHAAVNRIAKVEEDFRKMEELKVRAEAADIAKSQFLATVSHEIRTPMNGVLGMLQMLMDTDLDATQQDYARTAQASGKALITLINEVLDQAKIESGRLELEAVPFDLRAILDDVLSLFSGKSRDKGIELAVFVSNQVPDFLIGDPGRFRQIVTNLVGNSVKFTEKGHIYVCVHLAEQVKSVMGANAEACSKLLMENGNHCSKSSWNTLSGFEAADGRNSWETFRLLLSDGMYQQPGILEKSASPETSDSVNLVVSVEDTGVGIPLHAQERVFTPFMQADSSTSRTYGGTGIGLSISRCLVELMGGEMGFVSRPGLGSTFTFTAVLRRAHTITQDMKRHQSEPLPSTFKGMRAVVVDGRPVRSEVTKYHLQRLGVHVEIANDPKSASVVVSGGQNGDIRCGATGNIDMVLVDKEAWGPGTGLTFPRLLRESRQKCRPGKFPESPKMILLATSINSAESEKLRVAGFVDTVIMKPLRASMVAACLQQALGVGNKRQQGKGLEDGPPSLQCLLHGKNILVVDDNRVNRRVAAGALKKYGANVESAESGKAAIALLQPPHRFDACFMDVQMPEMDGFEATRQVRDRERIVNEQIGSGIPSQESYGNTNKWHVTILAMTADVIQATHEECLRCGMDGYVSKPFEEEQLYRAVAQFLESNPTSTS
>scaffold-HILW-2016555-Acmopyle_pancheri
RSWHTTLFILWVLAAAILSMYTFYSMNTDIIERRKETLASMCDERARMLQDQFAVSMNHVHALAILVSTFHHRKDPSAIDQKTFAEYTARTAFERPLLSGVAYAQKVLHSEREQFERQQGWTIKMMKSKEPSPVQDEYAPAIFSQETIVYIESLDMMSGEEDRENILRARATGKGVLTSPFRLLESNHLGVVLTFAVYNTDLPLEATPEERIQATAGYLGGAFDIESLVENLLRQLAGNQAIVVNVYDITNISNPLTMYGPQVPDNRMPPHVSGLDFGDPYRRHVMHCRFNEKPAIPWSAITTSLGIFVIAVLVGHIIHAAKNRIAKVEEDFRKMEELKKQAEAADIAKSQFLATVSHEIRTPMNGVLGMLQMLMDTDLDATQKDFARTAQASGKALITLINEVLDQAKIESGRLELEAVPFDLRSILDDVLSLFSGKSRDKGIELAVFVSDQVPEFLIGDPGRFRQIITNLVGNSIKFTERGHIYVCVHLAENVKAVTEANAESCSKLTEEDEHSSRTSSCDTLSGYEAADRRNSWETFRLLLYPGTSYQQKPQPGVLDKSATCTEADSDTVNLIVSVEDTGVGIPLHAQGRVFTPFMQADSSTSRTYGGTGIGLSISRCLVELMDGEMSFVSRPGVGSTFTFTAILRKAHKVSQDMKRYQCEPLPTTFAGMRAVVVDGRPVRAEVTKYHLQRLGVQVDIVNNKNSALEMEPEGQNGDVKYSAKLNADMILVDKDAWGPGTGLSFPQILRDSRLRYNCGSFPVLPKIILLATSISGQDSENAKIAGFVETVIMKPLRASMVAACLQQALGIGNKRQQGKGLTYGAPPLQSLLFGKNILVVDDNRVNRRVAAGALKKYGANVESAESGKDAITKLKPPHRFDACFMDIQMPEMDGFEATRQIRNLERIVNEQIESGEDYRETYWNIDKWHVPILAMTADVIQATHEECLKCGMDGYVSKPFEEEQLYRAVAGFLKSE
>scaffold-HOUF-2012830-Cryptomeria_japonica-leaf
RTWHTKLFILWVLGAAMLSMHTFYSMNNDIVERRKETLASMCDERARMLQDQFDVSMNHVHALAILVSTFHHRKNPSAIDQKTFAEYTARTAFERPLLSGVAYAQKVLHSEREQFERQQGWKIKMMKTKEPSPIQDEYAPAIFSQETIFYIESLDMMSGEEDRENILRARATGKGVLTSPFRLLESNHLGVVLTFAVYNTDLPSDATPEERIQATAGYLGGAFDVESLVENLLRQLAGNQAIVVNVYDITNSSNPLIMYGPQVADNSTPHVSSLDFGDPFRRHVMHCRFNENPATPWSAITTSVGIFVIAALVGHIIHAAKNRIAKVEEDFRKMEELKKQAEAADIAKSQFLATVSHEIRTPMNGVLGMLQMLMDTDLDATQQDYARTAQASGKALITLINEVLDQAKIESGRLELEAVPFDLRSILDDVLSLFSGKSRDKGIELAVFVSHQVPDFLIGDPGRFRQIITNLVGNSVKFTDRGHIYVSVHLAEKVKALMEANAKACSKNLTEDDKHCSTTSCDSLSGFEAADRRNSWETFRLLLSDGTYQQPAVSVKSTCAEASDTVNLIVSVEDTGVGIPLHAQGRVFTPFMQADSSTSRTYGGTGIGLSISRCLVELMNGEMSFVSKPGVGSTFTFTALLKRADAISQDIKRYHPEPLPTTFKGMRAVVVDGRPVRAEVTKYHLQRLGVQVEIVNDTKSALAILPARQNGDVKFSATLSTDMIIVDKDAWGPGTGLTFPNFLKDSRLGFNAQRSPVLPKIILLATCINGTDSESAKIAGFMETVIMKPLRASMVAACLQQALGIANNRQGKGDGTRSLQSLLLGKNILVVDDNRVNRRVAAGALKKYGANVESADSGKVAIAMLKPPHKFDACFMDVQMPEMDGFEATRQVRNLECLVNEQIESGGTSGEEYWNIDKWHVPILAMTADVIQATHEECLRCGMDGYVSKPFEEEQMYTAVACFLK
>scaffold-IOVS-2016088-Pseudotsuga_wilsoniana
QIGQTWHTKALAIWVLAAFILSVYIFRSMNTDIIERRNEMLVSMCDERARMLQDQFAVSMNHVHALAILVSTFHHRKQPSAIDQKTFAEYTARTAFERPLMSGVAYAQKVLHLEREKFEKQQGWTIKMMKSKEPSPVQDEYAPAIFSQETISYIASLDMMSGEEDRENILRARATGKAVLTSPFKLLESNHLGVVLTFAVYDTDLSPDATEEERIKATAGYLGGAFDVESLVENLLRQLAGNQAIVVNVYDITNNSMPLIMYGPQVKENGMSHISALDFGDPFRKHEMHCRFQQKPPVPWSAITTSIGVFVIAFLIGHILYAAVNHIAKVEDDFRKMEELKVRAEAADVAKSQFLATVSHEIRTPMNGVLGMLQMLLDTDLDATQQDFARTAQASGKALITLINEVLDRAKIESGRLELETVPFDLRAILDDVLSLFSGKTRDKGIELAVFVSDQVPELLIGDPGRFRQIITNLVGNSVKFTEHGHIFVHVHLAERVKSVMEANAEAYSERATEEVKTCSKSSFNTLSGFQAADGRNSWETFKLLLSDGVRQQLGTSDKGISLETSNSVNLVVIVEDTGIGIPLHAQERVFMPFMQADSSTSRTYGGTGIGLSISRCLVELMGGEIKFVSHPHIGSTFTFTALLRKSDTNSLDDLKRPQSESLPTGFKGMKAVVVDGRHVRAQVTKYHLQRLGVEVEVACDIKSALAVISGRRNGNICSQMRMTDMILVDKESWGPGTGLTFPQLLRDSIQNGRGKLSLESLKMILLATSITSLESEKAKAAGFVETVIMKPLRASMVAACLQQELGLGNKRQQGKGLMDGPPFLQSLLFGKKILVVDDNRVNRRVAAGALKKYGANVECAESGKAAIAMLQLPHKFDACFMDVQMPEMDGFEATRQIRNMEDKVNKQIESGTASKEAYGNVKKWHVPIFAMTADVIQATYEECLRCGMDGYVSKPFEEEELYRAVAQFCESNPSSKS
>scaffold-NRXL-2007478-Metasequoia_glyptostroboides
RSWHTKLFILWVLGAAMLSMHTFYSMNNDIVERRKETLASMCDERARMLQDQFDVSMNHVHALAILVSTFHHRKNPSAIDQKTFAEYTARTAFERPLLSGVAYAQKVLHSEREQFERQQGWEIKMMKTKETSPRQDEYAPAIFSQETIFYIESLDMMSGEEDRENILRARATGKGVLTSPFRLLESNHLGVVLTFAVYNTDLPTDATPEERIQATAGYLGGAFDVESLVENLLRQLAGNQAIVVNVYDITNSSNPLIMYGPRVTDNGMPHVSGLDFGDPFRKHVMHCRFNENPATPWSAITTSVGIFVIAALVGHIIHAAKNRIAKVEEDFRKMEELKKQAEAADIAKSQFLATVSHEIRTPMNGVLGMLQMLMDTDLDATQQDYARTAQASGKALITLINEVLDQAKIESGRLELEAVPFDLRSILDDVLSLFSGKSRDKGIELAVFVSHEVPDFLIGDPGRFRQIITNLVGNSVKFTERGHIYVCVHLAEKVKAVMEANAEACSKHLTKDGKHCSTTSCDSLSGFEAADRRNSWETFRLLLSDGTYQQPAVSVKSTSAEASDTVNLIVSVEDTGVGIPLHAQGRVFTPFMQADSSTSRTYGGTGIGLSISRCLVELMNGEMSFVSRPGVGSTFTFTALLKRANAMSQDIKRYHPEPLPTTFKGMRAVVVDGRPVRAEVTKYHLQRLGVQVEIVQDTKSALAILPARQNGDVKRSATLNTDMIIVDKDAWGPGTGLTFPKFLRDSKLGFNAAAQRSPVLPKIILLATCINGKDSENSKIAGFMETVIMKPLRASMVAACLQQALGIANNRQGKGDGTPSLQSLLLGKNILVVDDNRVNRRVAAGALKKYGANVESADSGKDAIAMLKPPHKFDACFMDVQMPEMDGFEATRKVRDLERIVNEQIECGGTSGEDYWNIDKWHVPILAMTADVIQATHEECLRCGMDGYVSKPFEEEQMYTAVACFLK
>scaffold-QNGJ-2009614-Cupressus_dupreziana
RSWHTKLFILWVLGAAMLSMHIFYSMNNDIVKRRKETLASMCDERARMLQDQFSVSMNHVHALAILVSTFHHRKNPSAIDQKTFAEYTARTAFERPLLSGVAYAQKVLHSEREQFEKQQGWKIKMMKTKEPSPIQDEYAPAIFSQETIFYLESLDMMSGEEDRENILRARATGKGVLTSPFRLLESNHLGVVLTFAVYNTDLPLDATPEERIQASAGYLGGAFDVESLVENLLRQLAGNQAIVVNVYDITNSSNPLIMYGPQVTDNSMPHVSSLDFGDPLRRHVMHCRFNENPATPWSAITTSVGIFVIAVLVGHIIHAAKNRIAKVEEDFRKMEELKKQAEAADIAKSQFLATVSHEIRTPMNGVLGMLQMLMDTDLDATQQDFARTAQASGKALITLINEVLDQAKIESGRLELEAVPFDLRSILDDVLSLFSGKSRDKGIELAVFVSNLVPDFLIGDPGRFRQIITNLVGNSVKFTERGHIYVCVHLAEKVKAVMEANAEACSKHLTEDNKHCSTTACGSLSGFEAADRRNSWETFRLLLSDDTHHQPAVPVNSNSSEASDIINLIVSVEDTGVGIPLHAQGRVFTPFMQADSSTSRTYGGTGIGLSISRCLVELMNGEMSFVSKPGVGSTFTFTALLKRADAISQDIKRYHPEPLPTTFKGMRAVVVDGRSVRAEVTKYHLQRLGVQVEIVNDKTSASAILPARQNGDVKGSATLNTDMIIVDKDAWGPGTGLTFPKYLMDSRLGFNAQRSPALPKILLLATSINGTDSESAKIAGFMETVIMKPLRASMVAACLQQALGIANDRQGKGDGTPSLQSLLVGKNILVVDDNRVNRRVAAGALKKYGANVESAESGKVAIAKLKPPHKFDACFMDVQMPEMDGFEATRQVRNLERLVNEQIECRATSGEEYQNIDKWHVPILAMTADVIQATHEECLRCGMDGYVSKPFEEDQMYTAVACYLK
>scaffold-QSNJ-2009632-Taiwania_cryptomerioides
SWHTKLFILWVLGAGMLSMHTFFSMNNDIAERRKETLASMCDERARMLQDQFAVSMNHVHALAILVSTFHHRKNPSAIDQKTFAEYTARTAFERPLLSGVAYAQKVLHSEREQFERQQGWKIKMMKSKEPSPIQDEYAPAIFSQETIFYIESLDMMSGEEDRENILRARATGKGVLTSPFRLLESNHLGVVLTFAVYNTDLPLDATPEERIQATAGYLGGAFDVESLVENLLRQLAGNQAIVVNVYDITNGSNPLIMYGPQVTDNGMPHVSSLDFGDPFRRHVMHCRFNENPATPWSAITTSVGIFVIAALVGHIIHAAKNRIAKVEDDFRKMEELKKQAEAADIAKSQFLATVSHEIRTPMNGVLGMLQMLMDTDLDATQQDYARTAQASGKALITLINEVLDQAKIESGRLELEAVPFDLRSILDDVLSLFSGKSRDKGIELAVFVSHQVPDFLIGDPGRFRQIITNLVGNSIKFTERGHIYVCVHLTEKVKAVIEPNAEACLKHLTEDDKHCSTTSCDSLSGFEAADRRNSWETFRLLLSDGTCQQPAVSDKSTSAEASDTVNLTVSVEDTGVGIPLHAQGRVFTPFMQADSSTSRTYGGTGIGLSISRCLVELMNGEMSFVSRPGVGSTFTFTVLLKRACAISQDIKRCHPEPLPTIFKGMRAVVVDGRPVRAEVTKYHLQRLGVQVEIINDRKSALSILPARQNGDVKCSATLNTDMILVDKDAWGRGTGLTFPNILRDSRRGFNAQRSPVLPKILLLATCINGKDSESAKIAGFMETVIMKPLRASMVAACLQQALGITNYRQGKGDGTPSLQSLLLGKNILVVDDNRVNRRVAAGALKKYGANVESAENGKEAIEMLKPPHKFDACFMDVQMPEMDGFEATRRVRDQEHLVNKQIECGGTSGEEYWNIDKWHVPILAMTADVIQATHEECLRCGMDGYVSKPFEEEQMYTAVARFLKS
>scaffold-RMMV-2007502-Callitris_macleayana
RLWHTRLFILWVFGAAILSMHTFYSMNNDIVERRKETLASMCDERARMLQDQFDVSMNHVHALAILVSTFHHRKNPSAIDQKTFAEYTARTAFERPLLSGVAYAQKVLHSEREQFERQQGWKIKMMKTKEPSPIQDEYAPAIFSQKTIFYIESLDMMSGEEDRENILRARATGKGVLTSPFRLLESNHLGVVLTFAVYNTDLPLDATPEERIQATAGYLGGAFDVESLVENLLRQLAGNQAIVVNVYDITNSSNPLIMYGPQVTDNSMPHVSSLDFGDPFRRHVMHCRFTENPATPWSAITTSVGIFVIAVLVGHIIHAAKNRIAKVEEDFRKMEELKKQAEAADIAKSQFLATVSHEIRTPMNGVLGMLQMLIDTDLDATQQDYARTAQASGKALITLINEVLDQAKIESGKLELEAVPFDLRSILDDVLSLFSGKSRDKGIELAVFVSHQVPDFLIGDPGRFRQIITNLVGNSVKFTERGHIYVSVHLAEKVKAVMEANAEACSKHLSEDGKCCSTTSCDTLSGFEAADRRNSWETFRLLLSDGTHQQPAVSVNSNSSEASDTINLVVCVEDTGVGIPLHAQGRVFMPFMQADSSTSRTYGGTGIGLSISRCLVELMNGEMSFVSKPGVGSTFTFTALLKRAGAISQDIKRYQPEPLPTTFKGMRAVVVDGRHVRAEVTKYHLQRLGVQVEIVSDAKSALAILRARQNCDAKCSAAPNRDMIIVDKDAWGPGTGLSFPNFLRDSRLGFNAQKSLVSPKVLLLATCINGTDSESAKKAGFMETVIMKPLRASMIAACLQQVLGIANNRQGKGDGTPSLQSLLLGKNILVVDDNRVNRRVAAGALQKYGANVESAESGKVAIAMLKPPHKFDACFMDVQMPEMDGFEATRQVRNLERLVNDQIECGATSREEYQNSDKWHVPILAMTADVIQATYEECLRCGMDGYVSKPFEEEQMYTAVACFLK
>scaffold-RSCE-2004057-Wollemia_nobilis
LNSKKQNLSSKSARVAGGTWRRKLLVLWVLGGIVGSLWNFHSMNAGIVERRTEMLATMCDERARMLQDQFAVSMNHVHALALLVSTFHLGRQPSAIDQKTFAEYAARTAFERPLTSGVSYAQKVLHSERDQFEKQQGWKIKKMKTREISPVQDEYAPVIFSQDTVSYIQSLDMMSGPEDRENILRGRASGKGVLTSPFTLESKHLGVVLTFTVYKIDLPQNATPDERIEATAGYLGGAFDVELLVDNLLHQLAGKQAIVVNVYDITNKSHPFIMYGPPDTQNGLSHISPLDFGDPFRKHEMRCRFAQESPLPWSAITTSLGILVIALLVGHIFHAALNRIAKVEEDFRKMEELKVRAEAADIAKSQFLATVSHEIRTPMNGVLGMLGLLMDTELDATQQDFARTAQASGKSLITLINEVLDQAKIESGRLELEEVFFDVRAILDDVISLFSGKSRDKGVELAVFVSDQVPKTLTGDPGRFRQIVTNLVGNSIKFTHRGHIFVCVHLVEQLKLMEVNSGASKKCRQKVKNGSKNNSWETLSGLETADGRNSWENLKLLQAGSTSLQNSETVNLCVSVEDTGVGISKEAQERVFIPFMQADSSTSRTYGGTGIGLSISRCLVERMHGKMEFVSKPGIGSTFTFTAVFKKDQTASQDMKQCQYEALATEFKGIKAVVIDTRPVRAAVTKYHLRRLGVQVDIAVDYESAIVALGRGRNGDNRYGITGNVNMILVDNEAWDEGPIIPRALKELRENGKMINSSKLPKMILLTTSINSADSEVAKAAGFAETVMMKPLRASMVATCLRQALGVENKRQQGKGMLPSLKSLLDGKQILVVDDNMVNRRVAAGALKKYGAKVECAESGKAALELLQPPHKFDACFMDVQMPEMDGFEATRKIRKLERVFNELVQVGAASREAYGNARKWHVPILAMTADVIQATHEECLKCGMDGYVSKPFEEEQLYRAVAQFFET
>scaffold-RSCE-2004058-Wollemia_nobilis
RSWYTKLFILWVLAAATASMYLFYSMNTDIIERRKETLASMCDERSRMLQDQFAVSMNHVHALAILVSTFHHRKNPSAIDQKTFAEYTARTAFERPLLSGVAYAQKVLHLEREQFERQQGWTIKMMKSKETSPIQDEYAPAIFSQETIFYIESLDMMSGEEDRENILRARATGKGVLTSPFRLLESNHLGVVLTFAVYNTDLPPDATPEERVQATAGYLGGAFDVESLVENLLRQLAGNQSIVVNVYDITNSSNPLIMYGPQVVDNGMPPHVSGLDFGDPFRRHVMHCRFNEHPAIPWSAITTSLGIFVIAVLVGHIIHAAKNRIAKVEDDFRKMEELKKQAEAADIAKSQFLATVSHEIRTPMNGVLGMLQMLMDTDLDATQQDYARTAQASGKALITLINEVLDQAKIESGRLELEAVPFDLRSILDDVLSLFSGKSRDKGIELAVFVSDQVPDFLIGDPGRFRQIITNLVGNSVKFTERGHIYVCVHLAEKVKAVMEANAEACSKRLTEEEEHSSMAYSCDTLSGFEAADGRNSWETFRLLLSDGTTYQQQSQPGIWDKSASTDAESDTVNLIVSVEDTGVGIPFHAQGRVFMPFMQADSSTSRTYGGTGIGLSISRCLVELMNGEMSFKSRPGVGSTFTFTAVLKKAYTVTHDMKRYQPEPLPTTFKGMRAVVIDGRPVRAEVTKYHLQRLGVQVRIVNDKKLALAMVQGGQNGDVRCSGKLKTDMILVDKDAWGPGTGLTFPPILRDSRLRHSAGSSPDLPKIILLATSISAKDSESAKIAGFVETVIMKPLRASMVAACLQQALGMGNKRQQGKGLTDGSPSLQSLLLGKNILVVDDNRVNRKVAAGALKKYGANVESAESGKLAITMLKPPHKFDACFMDVQMPEMDGFEATRQVRNLEGVVNKEIESGASSRESYWNIDKWHVPILAMTADVIQATHEECLRCGMDGYVSKPFEEEQMYKAVAGFLKSE
>scaffold-VFYZ-2002174-Thuja_plicata
RSWYTKLFILWVLAAAMVSMHTFYSMNNDIVERRKETLASMCDERARMLQDQFDVSMNHVHALAILVSTFHHRKNPSAIDQKTFAEYTARTAFERPLLSGVAYAQKVLHSEREQFEKQQGWKIKMMKTKEPSPIQDEYAPAVFSQETICYIESLDMMSGEEDRENILRARATGKGVLTNPFRLLESNHLGVVLTFAVYNTDLPLDATPEERIQATAGYLGGAFDVESLVENLLRQLAGNQAILVNVYDITNSSNPLIMYGPQVTDNSMPHVSSLDFGDPFRRHVMHCRFNENPATPWSAITTSVGIFVIAALVGHIIHAAKNRIAKVEEDFRKMEELKKQAEAADIAKSQFLATVSHEIRTPMNGVLGMLQMLMDTDLDATQQDYARTAQASGKALITLINEVLDQAKIESGRLELEAVPFDLRSILDDVLSLFSGKSRDKRIELAVFVSHQVPDFLIGDPGRFRQIITNLVGNSVKFTERGHIYVCVHLAEKVKAVMETNAEACSKHLTEDDKHCSTTSCDSLSGFEAADRGNSWETFRLLLSDDTHHQPAVSVNSNSTEASDTVNLIVSVEDTGVGIPLHAQGRVFTPFMQADSSTSRTYGGTGIGLSISRCLVELMNGEMSFVSKPGVGSTFTFTALLKRADAISQDIKRYHPEPLPTTFKGMRAVVVDGRPVRAEVTKYHLQRLGVQVEIVNDKKSASAILPTRQNGDVKGSATLNTNMIIVDKDAWAQEQGLTFPKFLRDSRLGFNAQRYPVLPKILLLATCINGADSESAKTAGFMETVIMKPLRASMVAACLQQALGIANNRQGKGDGTPSLLSLLLGKNILVVDDNRVNRRVAEGALKKYGANVESAESGKAAIAMLKPPHKFDACFMDVQMPEMDGFEATRQVRDLERLVNEQIECGATSGEEYQNIDKWHVPILAMTADVIQATHEECLRCGMDGYVSKPFEEEQMYTAVACFLK
>scaffold-XIRK-2002683-Athrotaxis_cupressoides
RSWHTKLFILWVLGAAILSMHTFYSMNNDILERRKETLASMCDERARMLQDQFDVSMNHVHALAILVSTFHHRKNPSAIDQKTFAEYTARTAFERPLLSGVAYAQKVLHSEREQFERQQGWKIKMMKSKEPSPIQDEYAPAIFSQETIFYIESLDMMSGEEDRENILRARATGKGVLTSPFRLLESNHLGVVLTFAVYNTDLPLDASPEERIQATAGYLGGAFDVESLVENLLRQLAGNQAIVVNVYDITNSSNPLIMYGPQDTDNSRPHVSSLDFGDPFRRHVMHCRFNENPATPWSAITTSVGIFVIAALVGHIIHAAKNRIAKVEEDFRKMEELKKQAEAADIAKSQFLATVSHEIRTPMNGVLGMLQMLMDTDLDATQQDYARTAQASGKALITLINEVLDQAKIESGRLELEAVPFDLRSILDDVLSLFSGKSRDKGIELAVFVSHQVPDFLIGDPGRFRQIITNLVGNSVKFTERGHIYVCVHLAEKVKAVMEANAEACSKHLTEDDKHCSTTSCDGLSGFEAADRRNSWETFRLLLSDDTYQQPAVSVKSAFPEASDTVNLIVSVEDTGVGIPLHAQGRVFTPFMQADSSTSRTYGGTGIGLSISRCLVELMNGEMSFVSRPGVGSTFTFTALLKRAHAIAQDIKRYHPEPLPTTFKGMRALVVDGRPVRAEITKYHLQRLGVQVDIVNDTKSALAILPARQNGDVKCSATLNTDMILVDKDAWGPGTGLTFPKFLRDSRLGFDAQRLPVLPKILLLATCISGKDSESAKIAGFMETVIMKPLRASMVAACLQQALGIANNRQGKGDGAPSLQCFLLGKNILVVDDNIVNRRVAAGALKKYGANVQSAESGKVAIAMLKPPHKFDACFMDVQMPEMDGFEATRQVRNQEHLVNEQIECGGTTAEEYWNIDKWHVPILAMTADVIQATHEECLRCGMDGYVSKPFEEEQMYTAVACFLK
>scaffold-XQSG-2002502-Microbiota_decussata
AGGSWHTKIFILWVLVAAAISMHIFYSMNNDIVERRKETLASMCDERARMLQDQFAVSMNHVHALAILVSTFHHRKNPSAIDQKTFAEYTARTAFERPLLSGVAYAQKVLHSEREQFEKQQGWKIKMMKTKEPSPIQDEYAPAIFSQETIFYLESLDMMSGEEDRENILRARATGKGVLTSPFRLLESNHLGVVLTFAVYNTDLPSDATPEERIQASAGYLGGAFDVESLVENLLRQLAGNQAIVVNVYDITNCSNPLIMYGPQVTDNSMPHVSSLDFGDPLRRHVMHCRFNENPATPWSAITTSVGIFVIAVLVGHIIHAAKTRIAKVEEDFRKMEELKKQAEAADIAKSQFLATVSHEIRTPMNGVLGMLQMLMDTDLDATQQDYARTAQASGKALITLINEVLDQAKIESGRLELEAVPFDLRSILDDVLSLFSGKSRDKGIELAVFVSNQVPDFLIGDPGRFRQIITNLVGNSVKFTERGHIYVCVHLAEKVMAVMEANAEACSKHLTVDDKHYSTTACNSLSGFEAADRRNSWEMFKLLLSDDTHHQPDVPVNSNSSEASDTINLIVSVEDTGVGIPLHAQGRVFTPFMQADSSTSRTYGGTGIGLSISRCLVELMNGEMSFVSKPGVGSTFTFTAQLKRADAISQDIKRYHPEPLPATFKGMRAVVVDGRSVRAEVTKYHLQRLGVQVEIVNDKTSALAILPARQNGDVKGSATLNTDMIIVDKDAWGPGTGLTFPKYLRDSRLGFNAQRSPALPKILLLATCINGTDSESVKIAGFMETVIMKPLRASMVAACLQQALGIANNRQGKGDGTPSLQSLLVGKNILVVDDNRVNRRVAAGALKKYGANVESAESGKVAIAMLKPPHKFDACFMDVQMPEMDGFEATRQVRNLERLVNEQIECGATSGEEYQNIDKWHVPILAMTADVIQATHEECLRCGMDGYVSKPFEEEQMYTAVACFLK
>scaffold-XTZO-2004905-Araucaria_rulei
RSWHTKLFILWVLAAATVSMYTFYSMNTDIIERRKETLASMCDERARMLQDQFAVSMNHVHALAILVSTFHHRKNPSAIDQKTFAEYTARTAFERPLLSGVAYAQKVLHSEREQFERQQGWTIKMMKSKETSPIQDEYAPAIFSQETIFYIESLDMMSGEEDRENILRARATGKGVLTSPFRLLESNHLGVVLTFAVYNTDLPPDATPEERVQATAGYLGGAFDVESLVENLLRQLAGNQAIVVNVYDITNSSNPLIMYGPQFVDIGMTPHVSGLDFGDPFRRHVMHCRFNENPAIPWSAITTSLGIFVIAVLVGHIIHAAKNRIAKVEDDFRKMEELKKQAEAADIAKSQFLATVSHEIRTPMNGVLGMLQMLMDTDLDATQQDYARTAQASGKALITLINEVLDQAKIESGRLELEAVPFDLRSILDDVLSLFSGKSRDKGIELAVFVSDQVPDLLIGDPGRFRQIITNLVGNSVKFTERGHICVCVHLAEKVKAVMEANAEACSKRLTEEEEHSSMAYSCDTLSGFEAADRRNSWETFRRLLSDGTTYQQQSEPGIWDKSASADTESDAVNLIVSVEDTGVGIPLHAQGRVFMPFMQADSSTSRTYGGTGIGLSISRCLVELMDGEMSFVSRPGVGSTFTFTAVLKKAYTVTQDMKRYQPQPLPTTFKSMRAVVIDGRPVRAEVTKYHLQRLGVQVRIMNDKKCALAMVQGGQNGDVRCSGKLKTDMILVDKDAWGPGTGLTFPPILRDSRLRHSAGSSPDLPKIILLATSISLKDSERAKIAGFVETVIMKPLRASMVAACLQQALGMGNKRQQGKGLTDGSPSLQSLLLGKNILVVDDNRVNRKVAAGALKKYGANVESAESGKVAITMLKPPHKFDACFMDVQMPEMDGFEATRQVRNLEGVVNKEIESGAASREAYGNIDKWHVPILAMTADVIQATHEECLRCGMDGYVSKPFEEEQMYKAVAGFFKSE
>scaffold-YYPE-2012291-Austrocedrus_chilensis
RSWHTKLFILWVFGAAILSMHTFYSMNNDIVERRKETLASMCDERARMLQDQFDVSMNHVHALAILVSTFHHRKNPSAIDQKTFAEYTARTSFERPLLSGVAYAQKVLHSEREQFERQQGWQIKMMKTKEPSPIQDEYAPAIFSQETIVYIESLDMMSGEEDRENILRARATGKGVLTSPFRLLESNHLGVVLTFAVYNTDLPLDATPEERIQAAAGYLGGAFDVESLVENLLRQLAGNQAIVVNVYDITNSSNPLIMYGPQVTYNSMPHVSNLDFGDPFRRHVMHCRFNENPATPWSAITTSVGIFVIAALVGHIIHAAKNRIAKVEEDFRKMEELKKQAEAADIAKSQFLATVSHEIRTPMNGVLGMLQMLMDTDLDATQQDYARTAQASGKALITLINEVLDQAKIESGRLELEAVPFDLRSILDDVLSLFSGKSRDKGIELAVFVSHQVPDFLIGDPGRFRQIITNLVGNSVKFTERGHIYVSVHLAEKVKAVTEANAEACSKHLSEDDKHCSTTSCDTLSGFEAADKRNSWETFRLLLSDGTHQQPAVSVNSNSSEASDTVNLVVSVEDTGVGIPLHAQGRVFTPFMQADSSTSRTYGGTGIGLSISRCLVELMNGEMSFVSKPGVGSTFTFTALLKRAGAISQDIKRYHPEPLPTTFKGMRAVVVDGRPVRAEVTKYHLQRLGVQVEIVSNEKSTLAILPARQNGDVKCSETLNKDMIIVDKDAWGPGTGLTFPKFLRDSRLGFNAQKSFVLPKIILLATCINGTDSESAKNAGFMETVIMKPLRASMMAACLQQALGIANNRQGKGDGTPSLQSLLLGKNILVVDDNRVNRRVAAGALKKYGANVESAESGKFAIAMLKPPHKFDACFMDVQMPEMDGFEATRQVRNLERLVNEQIECGATSGEEYQNSDKWHVPILAMTADVIQATHEECLRCGMDGYVSKPFEEEQMYTAVACFLK
>scaffold-ANON-2007184-Leiosporoceros_dussii-B
WYNHLLVLWILAGLSCSGLLFYYLDKSYLERRQETLSSMCEERAGMLQDQFVASMNHVRALTALVTTFHLEKQPSALDQVTFSTYAARTACERPLMSGVAYAQKVLHEEREAFERLQGWSIKRMYSKDWQLVQQEYAPATLTQDTVGYLNSLDLMSGQEDRENILRARASGKGALTSPFRLLTNHLGIVFTFSVYTEDLPPDATPEHRIEHCAGYLGGAFDVESLVDNLLHQLAGSSAIVVSVYDVTNRSLPLVMYGFTPDAEQYYVRSLDFGDPLRKHEMRCRLVDPRPVSWSAVWASLGLLVICLLVGQIGFAASRRINQVELGYKKMAELKLRAESADVAKSQFLATVSHEIRTPMNGVLGMLQMLMDTKLDPTQMDYARTAQASGQALITLINEVLDQAKIESGRLELESVPFDLHTILDDVVSLFSSKPHDNEIELAVFVSQRVPQVLIGDPGRFRQIITNLVGNSVKFTQRGHIFVCVHLAEDMEKVMKAMNQTDSAPCSRGEGENFRHIACDSLSGFEAADRRNCWEFFKLLLPDDAYETDAAPAARSEDTRDQVSLLFSVEDTGIGIPWHAQKRVFTPFMQADSSTSRTYGGTGIGLSISRCLVELMSGEMSFLSAPGIGTTFFFTLAIRKGHPIIGEDINLESKSKFAGLNALVVDGRHIRAHVTGRHLQRLGIRVHVVTEIPLAISILTKFSENVPTEFLRSSMGVDMVLVDKDAFGPGSGLYEQWTSAGVVSYENPPVFILLAASLTYDEAKQAKKAGFVDTVIRKPLRSSMLASSLEQALGISCKGNIGTQPPESFVALQTFFFGKFILVVDDNVVNRRVATAALKKYGANVDCAESGRTAVKLLHPPHKYHACFMDVQMPEMDGFEATRLIRKEEWAASCGICHNQDEDSRKWHTPIWAMTADLIQATHEECLRSGMDGYVSKPFDEEQLHQAVRR
>scaffold-ANON-2036192-Leiosporoceros_dussii-B
SGRRAAKWWGRSSSTTVASTLSRANCRSAVKMWWYNQLLLLWCIAGACISLFLFRHLHLTSLERRQETLSSLCDERARMLHDQFVASMNHVRALTALVTTFHLEKQPSALDQKTFATYAARTACERPLMSGVAYAQKVLHQEREGFERQQGWSIRKMHSRDWQLVEDEYAPATLTQDTVGYLTSLDLMSGQEDRENILRARASGKGALTSPFRLLTNHLGIVFTFAVYTKDLPHDATPEHRISHCAGYLGGAFDVESLVENLLRQLAGSAAIIVNVYDITNHSLPLVMYGSSADKEVYHVSSLDFGDPLRRHEMRCRLVDPPSVSWSAIWASIGLFVIFLLLGQIGFAALRRIEQVEKDYKKMEELKLRAESADVAKSQFLATVSHEIRTPMNGVLGMLQMLMDTSLDPTQMDYARTAQASGQALVTLINEVLDQAKIESGRLELEAVPFNLCIILDDVLSLFSSKSRDNQIELAVFVSERVPMMLIGDPGRFRQIIINLVGNSVKFTRRGHIFVCVHLAEDMNTVMEAMEHECIRLPAGINSIAQINSNSLSGFEVADGRNCWNTFCQLLSPNECSSMPLLQCGDSNDKVTLFVSVEDTGVGIPLHAQERVFTPFMQADSSTSRTYGGTGIGLSISRCLVELMSGEMSFTSQPGVGTTFTFTAVLRKAPPGTLEDTGLSSVVSSNFAGMKALVVDGRPVRAHVTKQHLRRLGLIVEVASELPSAIACLTSQSDISSGGNSWSTRFDIVVVDKDSFGPGSGISFPRHVPSSRFILGSSGKATIYILLATSLSDEDLQHAKGAGFVNCIIRKPLRASTLVTSLEQALGMSSMEERGRELSKSFLALQKLLCGKFVLVVDDNIVNRRVAAGTLKKYGAKVECAESGKAAIKILHPPHDFDACFMDVQMPEMDGFEATRHIRKAERGAIHSTYADTDRDSNRNVLGWHTPILAMTADVIQATHEECLRSGMDGYVAKPFDEDQLYKAIAEFFSVS
>scaffold-BSNI-2011263-Anthoceros_agrestis-B
TGRLAAKWWGRSSSSLVRPTTVFASQGRRFGKMWWYNELLVLWFIVGFCSSVFLYHHLDTSNLERRQETLSSMCDERARMLQDQFVASMNHVRALTALVTTFHLEKQPSALDQKTFATYAARTACERPLMSGVAYAQKVLHQEREAFEKEQGWSIRKMHSRDWQLVEDEYAPATLTQDTVGYLTSLDLMSGQEDRENILRARASGKGALTSPFRLLTNHLGIVFTFAVYTEDLPPDATPEHRIAHCAGYLGGAFDVESLVEKLLRQLAGSSTIVVNVYDTTNHSLPLVMYGSSPDKEKHYVSSLDFGDPLRKHEMRCRFVDPRPVPWSAVWASVGLFVIFLLLGQIGFAALRRISQVEEDYKKMEELKLRAESADVAKSQFLATVSHEIRTPMNGVLGMLQMLMDTSLDSTQMDYARTAQASGQALITLINEVLDQAKIESGRLELEAVPFDLSAILDDVVSLFSSKSRDKHLELAVFVSDRVPQMLIGDPGRFRQIITNLVGNSIKFTGRGHIFLCVHLAEDMDTVMEALEHDSTSLCCEEGTDGVIRKSCDSLSGFEAADARNCWNTFKLLLQKGGSSRAITDTFGSSDDKVTLFVSVEDTGVGIPLHAQERVFTPFMQADSSTSRTYGGTGIGLSISRCLVELMSGEMSFISQPGVGTTFTFTAVLRKAASGMHEGLKYPLQVSNHFTGKRALVVDGRPVRAHVTQQHLRRLGVQVDIAIDIPSAISFFTWQADIVSTNSRSTSTVDMVLVDKDSFGPGTGLSFPRHILLSNFRSGSSVKLPVLILVATSLTDEELQHARRAGYEDFVIRKPLRASMLATSLELALGLLSKGDQGRELSQSFLALQKLLSGKCILVVDDNIVNRRVAGGTLTKYGAKVECAESGKAAIKMLQPPHDFDACFMDVQMPEMDGFEATRHIRKAEWAIMQGLTSEMNGNMVRKSDTWHTPILAMTADVIQATHEECLRSGMDGYVAKPFDEDQLFKAVSQFF
>scaffold-BSNI-2011264-Anthoceros_agrestis-B
TGRLAAKWWGRSSSSLVRPTTVFASQGRRFGKMWWYNELLVLWFIVGFCSSVFLYHHLDTSNLERRQETLSSMCDERARMLQDQFVASMNHVRALTALVTTFHLEKQPSALDQKTFATYAARTACERPLMSGVAYAQKVLHQEREAFEKEQGWSIRKMHSRDWQLVEDEYAPATLTQDTVGYLTSLDLMSGQEDRENILRARASGKGALTSPFRLLTNHLGIVFTFAVYTEDLPPDATPEHRIAHCAGYLGGAFDVESLVEKLLRQLAGSSTIVVNVYDTTNHSLPLVMYGSSPDKEKHYVSSLDFGDPLRKHEMRCRFVDPRPVPWSAVWASVGLFVIFLLLGQIGFAALRRISQVEEDYKKMEELKLRAESADVAKSQFLATVSHEIRTPMNGVLGMLQMLMDTSLDSTQMDYARTAQASGQALITLINEVLDQAKIESGRLELEAVPFDLSAILDDVVSLFSSKSRDKHLELAVFVSDRVPQMLIGDPGRFRQIITNLVGNSINLVGNSIKVSGCLDVHLRFDCGDVVHLCMSEKLASRPAMCQLFYLTSGSLGRTPLKHRRCIGLGVELPFIFETITQLAGTFLLTILQRMLTFCVTSGPNLRFRSYISDASCMQFTGRGHIFLCVHLAEDMDTVMEALEHDSTSLCCEEGTDGVIRKSCDSLSGFEAADARNCWNTFKLLLQKGGSSRAITDTFGSSDDKVTLFVSVEDTGVGIPLHAQERVFTPFMQADSSTSRTYGGTGIGLSISRCLVELMSGEMSFISQPGVGTTFTFTAVLRKAASGMHEGLKYPLQVSNHFTGKRALVVDGRPVRAHVTQQHLRRLGVQVDIAIDIPSAISFFTWQADIVSTNSRSTSTVDMVLVDKDSFGPGTGLSFPRHILLSNFRSGSSVKLPVLILVATSLTDEELQHARRAGYEDFVIRKPLRASMLATSLELALGLLSKGDQGRELSQSFLALQKLLSGKCILVVDDNIVNRRVAGGTLTKYGAKVECAESGKAAIKMLQPPHDFDACFMDVQMPEMDGFEATRHIRKAEWAIMQGLTSEMNGNMVRKSDTWHTPILAMTADVIQATHEECLRSGMDGYVAKPFDEDQLFKAVSQFF
>scaffold-DXOU-2006035-Nothoceros_aenigmaticus
VIFMLLGQIGFAALRRISQVEKDYKKMEELKLRAESADVAKSQFLATVSHEIRTPMNGVLGMLQMLTDTSLDPTQMDYARTAQGSGQALITLINEVLDQAKIESGRLELEEVPFDLCAVLDDVISLFSSKSRDKHIELAVFVSDRVPQMLIGDPGRFRQIITNLVGNSIKFTRRGHIFLCVYLAEDMDMVMEALDQECTKLRLTGGSSSSIPSSLNSLSGFEAADARNCWTTFSLLLPKEGASVGCGEARGCAGLNDKVTLFVSVEDTGVGIPLHAQERVFTPFMQADSSTSRTYGGTGIGLSISRCLVELMGGEMSFISQPGIGTTFTFTAVLRKACAEMRLPPQVYPNLRGMRALIVDERPVRAHVTQQHLSRLGLLVEIVFDIPSAKLFLLQQKDVQPTADDGPRSRFDMVLVDKDSFGPGTGVTLIQHVPLSNLKLGKPPVFILVATSLNEDEIQHARQSGFHDSVVRKPLRASMLAASLEQALGLSSKGHRGRALSETAQALQKVLSGKCILVVDDNVVNRRVAAGTLKKYGAVVECAESGKAAIKILQPPHQFDACFMDVQMPEMDGFEATRHIRKAELGAIQASSAEVNGESNWKIHGLHTPILAMTADVIQATHEECLRSGMDGYVAKPFDEDQLFKAVAQFFAVK
>scaffold-FAJB-2001038-Paraphymatoceros_hallii
GRLAAKWWGRSSSTLVRPTLATKHFGRFRKMWWYKQLLIFWFTVGLGSSLFLYHHLDVSNSDRRRETLSSMCDERARMLQDQFVASMNHVRALTALVTTFHLEKQPSALDQKTFATYAARTACERPLMSGVAYAQKVLHEERERFEKEQGWSIRKMHSRDWQLVEDEYAPATLTQETVGYLTSLDLMSGQEDRENILRARASGKGALTSPFRLLTNHLGIVFTFAVYTKDLPPDATPEHRIAHCAGYLGGAFDVESLVENLLRQLAGSSTIVVNVYDITNHSYPLVMYGSSADNEMHHVSSLDFGDPMRRHEMRCRFVDPRPVAWSAIWASLGLFVIFMLLGQIGCAALRRISQVEKDYRKMEELKLRAESADVAKSQFLATVSHEIRTPMNGVLGMLQMLMDTSLDPTQMDYARAQASGQALVTLINEVLDQAKIESGRVELEAVPFDLCAVLDDVVSLFSSKSRDKHIELAVFVSDRVPQMLIGDPGRFRQIITNLVGNSIKFTGQGHIFLCVHLAEDMDMVM
>scaffold-FAJB-2001039-Paraphymatoceros_hallii
GRLAAKWWGRSSSTLVRPTLATKHFGRFRKMWWYKQLLIFWFTVGLGSSLFLYHHLDVSNSDRRRETLSSMCDERARMLQDQFVASMNHVRALTALVTTFHLEKQPSALDQKTFATYAARTACERPLMSGVAYAQKVLHEERERFEKEQGWSIRKMHSRDWQLVEDEYAPATLTQETVGYLTSLDLMSGQEDRENILRARASGKGALTSPFRLLTNHLGIVFTFAVYTKDLPPDATPEHRIAHCAGYLGGAFDVESLVENLLRQLAGSSTIVVNVYDITNHSYPLVMYGSSADNEMHHVSSLDFGDPMRRHEMRCRFVDPRPVAWSAIWASLGLFVIFMLLGQIGCAALRRISQVEKDYRKMEELKLRAESADVAKSQFLATVSHEIRTPMNGVLGMLQMLMDTSLDPTQMDYARAQASGQALVTLINEVLDQAKIESGRVELEAVPFDLCAVLDDVVSLFSSKSRDKHIELAVFVSDRVPQMLIGDPGRFRQIITNLVGNSIKFTGQGHIFLCVHLAEDMDMVM
>scaffold-RXRQ-2008044-Phaeoceros_carolinianus-sporophyte
SGRLAAKWWGRSSSSLVRPTLATKHFGRFRKMWWYQQLLIFWFTVGLCSSLFLYHHLDVSNSDRRRETLSSMCDERARMLQDQFVASMNHVRALTALVTTFHLEKQPSALDQKTFATYAARTACERPLMSGVAYAQKVLHEARERFEKEQGWSIRKMHSRDWQPVEDEYAPATLTQETVGYLTSLDLMSGQEDRENILRARASGKGALTSPFRLLTNHLGIVFTFAVYTKDLPPDATPEHRIAHCAGYLGGAFDVESLVENLLRQLAGSSTIVVNVYDITNHSYPLVMYGSSADNEMHHVSSLDFGDPMRRHEMRCRFVDPRPVAWSAIWASLGLLVIFILLGQIGCAALRRISQVEKDYRKMEELKLRAESADVAKSQFLATVSHEIRTPMNGVLGMLQMLMDTSLDPTQMDYARTAQASGRALITLINEVLDQAKIESGRLELEAVPFDLCAVLDDVVSLFSSKSRDKHIELAVFVSDRVPQMLIGDPGRFRQIITNLVGNSVKFTGQGHIFLCVHLAEDMDMVMEALEQDCTSLGVTGGSTSSVRTCLNSISGSEAADGRNCWTTFRLLLPKEGSSTACREARELCSCASTNEKVTLFVSVEDTGVGIPLHAQERVFTPFMQADSSTSRTYGGTGIGLSISRCLVELMGGEMSFISQPGVGTTFTFTAVLRKACAEDIRLPPPVSPRLKGMTALVVDGRPVRAHVTQQHLRRLGLLVEIVFDIPSLKLFLPQHNDALPTADNRPRSRFDMVVVDKDSFGPGTGITLPRHVPLSSLRFSKSPIFILVATALTDDEIQHARQAGFQDSVVRKPLRASMLATSLEQALGMSTKGDRGRELSETGQALEKLLSAKCILVVDDNIVNRRVARKAELGAMQASSAGMNGETNWKVHRCHTPILAMTADVIQATHEECLRSGMDGYVAKPFDEDQLYKAIAQFF
>scaffold-RXRQ-2008046-Phaeoceros_carolinianus-sporophyte
YAQKVLHDEREGFEKEQGWSIRKMHSRDWQLVENEYAPATLTQDTVGYLTSLDLMSGQEDRENILRARASGKGALTSPFRLLTNHLGIVFTFAVYTKDLPLDATPEHRVAHCAGYLGGAFDVESLVENLLRQLAGSSTIVVNVYDITNYSYPLVMYGSSADNGMHYVSSLDFGDPVRRHEMRRRFVDPRPVAWSAIWAPLGLLVIFMLLGQIGCAALRRISQVEKDYRKMEELKLRAESADVAKSGMLQMLIDTSLDPTQMDYARTAQASGQSLIILMNEVLDQAKIESGRLELEAVPFDLCAVLDDVISLFSSKSRDKHVEVLSYSSSCLTPKFIMLVNLSNLVEKCMGVAILTYTCMCPPALTEHMVVDVCSTSHLHVVGCEKLAVFVSDRVPQMLIGDLGRFRQIITNLVGNSIKVATCVDFVEMHTDCNISVALFSCLYLFVHEVLCGDCDLNKVVVTGGGAMQFTGQGHIFLCVHLAEDMDQVMEALEQERASVKLSGGSSSSLLPSLNSLSGFEAADGRNCWTTFSLLLPREGSSTACRETRETRGCAGPNDRVTLFVSVEDTGVGIPLHAQDRVFTPFMQADSSTSRTYGGTGIGLSISRCLVELMGGEMSFISQPGVGTTFTFTAVLRKACAEDIRLPPPVSPRLKGMTALVVDGRPVRAHVTQQHLRRLGLLVEIVFDIPSLKLFLPQHNDALPTADNRPRSRFDMVVVDKDSFGPGTGITLPRHVPLSSLRFSKSPIFILVATALTDDEIQHARQAGFQDSVVRKPLRASMLATSLEQALGMSTKGDRGRELSETGQALEKLLSAKCILVVDDNIVNRRVAAGTLKKYGAVVECAESGKAAIKKLQPPHRFDACFMDVQMPEMDGFEATRHVRKAELGAMQASSAGMNGETNWKVHRCHTPILAMTADVIQATHEECLRSGMDGYVAKPFDEDQLYKAIAQFF
>scaffold-RXRQ-2022609-Phaeoceros_carolinianus-sporophyte
GRLAAKWWGRSSSSLVRPTTVFASQGRRFGKMWWYNQLLVLWFIVGFCSSVFLYHHLDTSNLERRETLSSMCDERARMLQDQFVASMNHGRALTALVTTFHLEKQPSALDQKTFATYAARTACEQPQMSGVACAQKVLHQEIEAFEKEQGWSIRKMHSRDWQLVEDEYAPATLTQDTVGYLTSLDLMSGQEDRENILRARASGKGALTRPFRLLTNHLGIVFTFAVYTEDLTPDATSEHRIAHCAGYLGGAFDVESLVEKLLRQLAGSSTIVVNVYDTTNHSLPLVMYGSSPDKEKHYVSSLDFGHPLQKHEMRCRFVDPRPVPWSAVWASVGLFVIFLLLGQIGFAALRRISQVEEDYKKMEELMLQAESADVAKSQFLATVSHEICTPMNGVLGMLQMLMDTSLDSTQMDYARTAQASGQALITLINEVLDQAKIESGRLELEAVPFDLSAILDDVVSLFSSKSRDKHLELAVFVSDRVPQMLIGDPGRFRQIITNLVGNSIK
>scaffold-RXRQ-2025127-Phaeoceros_carolinianus-sporophyte
LWVIVGVVSSCFLFYWLDSSNSERRQETLSSMCDERARMLQDQLVASMNHVRALTALVTTFHLEKHPSALDQDTFATYASRTAFERPLMSGVAYAQKVLHEEREAFERNQGWSIKSMHSKKSQIPQHEYAPATLTQDSVGYLTSLDLMSGQEDRENILRARASGKGALTSPFRLLTNHLGIVFTFAVYSEDLPLDATVEHRVQHCTGYLGGAFDVESLVENLLHQLAGSTAIVVNVYDITNQSVPLVMYGSAPDDERYYVSSLDFGDPIRRHEMRCRLVDPRPMSWAALWAALGLLVICLLVGQIGYAAVRRITQVEEDYKKMEELKLQAESADVAKSQFLATVSHEIRTPMNGVLGMLQMLMDTNLDPMQIDYARTAQASGQALITLINEVLDQAKIESGRLELENVCFNLREVLDDVLSLFSSKASEKRIELAVYVSKRVPEVLVGDPSRFRQIITNLIGNSVKVSVIICLGFCFSLVLNAKQCTSCNASVCLKLVGLTLWTALSFFSYNDKKMCGVDEYYFPYFGNGVFVSRKAKIGISLCSKFVLEQIFKHMFVFWFLRKLNIKAECLMSRSTFRRVKGKERHQRPSYLPQLRGPDNENSMQFTQYGHVFLCVHLAEDMEELQESIEKDKFSAFLEREEDSQGSWNTLSGVRAADRRYCWEFFKLLLQKTDAESSAAVRSSEENVQSQCDLIDKVKLLISVEDTGVGIPFHAQRRIFTPFMQADSSTSRMYGGTGIGLSISRCLVELMSGKMCFVSLPGIGTTFSFTVALRKPPYAMRQDAKSVVHVSKFVGLKALVLDGRHVRAYVAQQQLHRIGVEAHVVTDMQSASALLAGEHDTQSTIPFCSTGDLDMVFVDKDSFGPGSGLTLALHFYVLNTSAKLAGNSPVFIILATCYTDEEAEQVKKAGLVMIRKPLRASMLATSLEQALGMLGRGDDKREPSEAFVALRNLFNGRHLLVVDDNVVNRRVAAGALKKYGAKVDCVESGKAAINLLRPPHKFDACFMDVQMPEMDGFEATRLIRKEEWAAFMSPSPGKSGDLDGDVHKWHTPIWAMTADVIQATHEECLRAGMDGFVAKPFDENKLHQAV
>scaffold-TCBC-2005604-Nothoceros_vincentianus
GRLAAKWWGRSSSSLVRPTSSTTTFRKIEKMWWYKQLLILWFVVGICSSLFLYRHLDVSNSARRLETLSSMCDERARMLQDQFVASMNHVRALTALVTTFHLEKQPSALDQKTFATYAARTAYERPLMSGVAYAQKVLHEERDRFEKEQGWSIRKMHSRDWQPIEDEYAPATLTQETVGYLTSLDLMSGQEDRENILRARASGKGALTSPFRLLTNHLGIVFTFAVYTKDLPPDATPEHRIAHCAGYLGGSFDVESLVENLLRQLAGSSTIVVNVYDITNHSYPLVMYGSSADNEMHHVSSLDFGDPMRRHEMRCRFVDPRPVAWSAIWASLGLLVIFMLFGQIGFAALRRISQVEKDYKKMEELKLRAESADVAKSQFLATVSHEIRTPMNGVLGMLQMLVDTSLDPTQMDYARTAQASGQALITLINEVLDQAKIESGRLELEAVPFDLCTVLDDVISLFSSKSRDKHIELAVFVSDRVPQMLIGDPGRFRQIITNLVGNSIKFTRRGHIFLCVYLAEDMDMVMETLDQECTKLRLTGGSSSSIPSSLNSLSGFEAADARNCWTTFSLLLPKEGASIECGEARGCAGLNDKVTLFVSVEDTGVGIPLHAQERVFTPFMQADSSTSRTYGGTGIGLSISRCLVELMGGEMSFISQPGIGTTFTFTAVLRKACAEM
>scaffold-TCBC-2005605-Nothoceros_vincentianus
NKVSALVSVQTSAGDNISRMKASEQMKTFATYAARTAYERPLMSGVAYAQKVLHEERDRFEKEQGWSIRKMHSRDWQPIEDEYAPATLTQETVGYLTSLDLMSGQEDRENILRARASGKGALTSPFRLLTNHLGIVFTFAVYTKDLPPDATPEHRIAHCAGYLGGSFDVESLVENLLRQLAGSSTIVVNVYDITNHSYPLVMYGSSADNEMHHVSSLDFGDPMRRHEMRCRFVDPRPVAWSAIWASLGLLVIFMLFGQIGFAALRRISQVEKDYKKMEELKLRAESADVAKSQFLATVSHEIRTPMNGVLGMLQMLVDTSLDPTQMDYARTAQASGQALITLINEVLDQAKIESGRLELEAVPFDLCTVLDDVISLFSSKSRDKHIELAVFVSDRVPQMLIGDPGRFRQIITNLVGNSIKFTRRGHIFLCVYLAEDMDMVMETLDQECTKLRLTGGSSSSIPSSLNSLSGFEAADARNCWTTFSLLLPKEGASIECGEARGCAGLNDKVTLFVSVEDTGVGIPLHAQERVFTPFMQADSSTSRTYGGTGIGLSISRCLVELMGGEMSFISQPGIGTTFTFTAVLRKACAEM
>scaffold-TWUW-2052014-Anthoceros_agrestis-A
TGRLAAKWWGRSSSSLVRPTTVFASQGRRFGKMWWYNELLVLWFIVGFCSSVFLYHHLDTSNLERRQETLSSMCDERARMLQDQFVASMNHVRALTALVTTFHLEKQPSALDQKTFATYAARTACERPLMSGVAYAQKVLHQEREAFEKEQGWSIRKMHSRDWQLVEDEYAPATLTQDTVGYLTSLDLMSGQEDRENILRARASGKGALTSPFRLLTNHLGIVFTFAVYTEDLPPDATPEHRIAHCAGYLGGAFDVESLVEKLLRQLAGSSTIVVNVYDTTNHSLPLVMYGSSPDKEKHYVSSLDFGDPLRKHEMRCRFVDPRPVPWSAVWASVGLFVIFLLLGQIGFAALRRISQVEEDYKKMEELKLRAESADVAKSQFLATVSHEIRTPMNGVLGMLQMLMDTSLDSTQMDYARTAQASGQALITLINEVLDQAKIESGRLELEAVPFDLSAILDDVVSLFSSKSRDKHLELAVFVSDRVPQMLIGDPGRFRQIITNLVGNSIKFTGRGHIFLCVHLAEDMDTVMEALEHDSTSLCCEEGTDGVIRKSCDSLSGFEAADARNCWNTFKLLLQKGGSSRAITDTFGSSDDKVTLFVSVEDTGVGIPLHAQERVFTPFMQADSSTSRTYGGTGIGLSISRCLVELMSGEMSFISQPGVGTTFTFTAVLRKAASGMHEGLKYPLQVSNHFTGKRALVVDGRPVRAHVTQQHLRRLGVQVDIAIDIPSAISFFTWQADIVSTNSRSTSTVDMVLVDKDSFGPGTGLSFPRHILLSNFRSGSSVKLPVLILVATSLTDEELQHARRAGYEDFVIRKPLRASMLATSLELALGLLSKGDQGRELSQSFLALQKLLSGKCILVVDDNIVNRRVAGGTLTKYGAKVECAESGKAAIKMLQPPHDFDACFMDVQMPEMDGFEATRHIRKAEWAIMQGLTSEMNGNMVRKSDTWHTPILAMTADVIQATHEECLRSGMDGYVAKPFDEDQLFKAVSQFF
>scaffold-WCZB-2010876-Phaeoceros_carolinianus-gametophyte
SGRLAAKWWGRSSSTLVRPTLATKHFGRFRKLWWYKQLLIFWFTVGLCSSLFLYHHLDVSNSDRRRETLSSMCDERARMLQDQFVASMNHVRALTALVTTFHLEKQPSALDQKTFATYAARTACERPLMSGVAYAQKVLHEGRERFEKEQGWSIRKMHSRDWQPVEDEYAPATLTQETVGYLTSLDLMSGQEDRENILRARASGKGALTSPFRLLTNHLGIVFTFAVYTKDLPPDATPEHRIDHCAGYLGGAFDVESLVENLLRQLAGSSTIVVNVYDITNHSYPLVMYGSSADNEMHHVSSLDFGDPMRRHEMRCRFVDPRPVAWSAIWASLGLLVIFMLLGQIGCAALRRISQVEKDYRKMEELKLRAESADVAKSQFLATVSHEIRTPMNGVLGMLQMLMDTSLDPTQMDYARTAQASGQALITLINEVLDQAKIESGRLELEAVPFDLCAVLDDVVSLFSSKSRDKHIELAVFVSDRVPQMLIGDPGRFRQIITNLVGNSIKFTGQGHIFLCVHLAEDMDMVMEALEQDCTSLGLTGGSTSSVRTCLNSLSGSEAADGRNCWTTFRLLLPKEGSSTSCREARELRSCASTNEKVTLFVSVEDTGVGIPLHAQERVFTPFMQADSSTSRTYGGTGIGLSISRCLVELMGGEMSFISQPGIGTTFTFTAVLRKALAEDIRLPPPVSPRLKGMTALVVDGRPVRAHVTQQHLRRLGLLVEIVFDIPSVKLFLPQHNDVLSTADNRPRSRFDMVVVDKDSFGPGTGITLPRHVPLSNLRFSKSPIFILVATALTDDEIQHARQAGFQDSVVRKPLRASMLATSLEQALGMSTKGDRGRELSETGQALEKLLSAKCILVVDDNIVNRRVAAGTLKKYGAVVECAESGKAAIKKLQPPHRFDACFMDVQMPEMDGFEATRHIRKAELGAMQASSAGMNGETNWKVHRCHTPILAMTADVIQATHEECLRSGMDGYVAKPFDEDQLYKSIAQFF
>scaffold-WCZB-2010877-Phaeoceros_carolinianus-gametophyte
LDVSNSDRRRETLSSMCDERARMLQDQFVASMNHVRALTALVTTFHLEKQPSALDQKTFATYAARTACERPLMSGVAYAQKVLHEGRERFEKEQGWSIRKMHSRDWQPVEDEYAPATLTQETVGYLTSLDLMSGQEDRENILRARASGKGALTSPFRLLTNHLGIVFTFAVYTKDLPPDATPEHRIDHCAGYLGGAFDVESLVENLLRQLAGSSTIVVNVYDITNHSYPLVMYGSSADNEMHHVSSLDFGDPMRRHEMRCRFVDPRPVAWSAIWASLGLLVIFMLLGQIGCAALRRISQVEKDYRKMEELKLRAESADVAKSQFLATVSHEIRTPMNGVLGMLQMLMDTSLDPTQMDYARTAQASGQALITLINEVLDQAKIESGRLELEAVPFDLCAVLDDVVSLFSSKSRDKHIEVFPYPSSFLEVCLLIDFGSLLGKHVTCAYLSLNSEHIVLWDVCSSCLCLDVRSSKSRDKHIELAVFVSDRVPQMLIGDPGRFRQIITNLVGNSIKFTGQGHIFLCVHLAEDMDMVMEALEQDCTSLGLTGGSTSSVRTCLNSLSGSEAADGRNCWTTFRLLLPKEGSSTSCREARELRSCASTNEKVTLFVSVEDTGVGIPLHAQERVFTPFMQADSSTSRTYGGTGIGLSISRCLVELMGGEMSFISQPGIGTTFTFTAVLRKALAEDIRLPPPVSPRLKGMTALVVDGRPVRAHVTQQHLRRLGLLVEIVFDIPSVKLFLPQHNDVLSTADNRPRSRFDMVVVDKDSFGPGTGITLPRHVPLSNLRFSKSPIFILVATALTDDEIQHARQAGFQDSVVRKPLRASMLATSLEQALGMSTKGDRGRELSETGQALEKLLSAKCILVVDDNIVNRRVAAGTLKKYGAVVECAESGKAAIKKLQPPHRFDACFMDVQMPEMDGFEATRHIRKAELGAMQASSAGMNGETNWKVHRCHTPILAMTADVIQATHEECLRSGMDGYVAKPFDEDQLYKSIAQFF
>scaffold-WEEQ-2012284-Phaeoceros_carolinianus-gametophyte_1575
SGLLAAKWWGRSSSSSAGPTLSNTHFARFGKMWWYKQLLIIWFIVGLCSSLFLFHHLDISDSERRRDTLSSMCDERARMLQDQFVASMNHVRALTALVTTFHLEKQPSALDQKTFATYAARTACERPLMSGVAYAQKVLHDEREGFEKEQGWSIRKMHSRDLQLVENEYAPATLTQDTVGYLTSLDLMSGQEDRENILRARASGKGALTSPFRLLTNHLGIVFTFAVYTKDLPLDATPEHRVAHCAGYLGGAFDVESLVENLLRQLAGSSTIVVNVYDITNYSYPLVMYGSSADNGMHYVSSLDFGDPLRRHEMRCRFVDPRPVAWSAIWAPLGLLVIFTLLGQIGCAALRRISQVEKDYRKMEELKLRAESADVAKSQFLATVSHEIRTPMNGVLGMLQMLMDTSLDPTQMDYARTAQASGQSLITLINEVLDQAKIESGRLELEAVPFDLCAVLDDVISLFSSKSRDKHIELAVFVSDRVPQMLIGDPGRFRQIITNLVGNSIKFTGQGHIFLCVHLAEDMDQVMEALEQGRTSVKLSGGSSSSLLPSLNSLSGFEAADGRNCWTTFSLLLPREGSSTACRETRETRGCAGPNDRVTLFVSVEDTGVGIPLHAQDRVFTPFMQADSSTSRTYGGTGIGLSISRCLVELMGGEMSFISQPGIGTTFTFTAVLEKACPERTRPLPLVSPKLKGMTALVVDGRPVRAHVTQQHLRRLGLLVEIVFDIPSAKRFLPQQNDVSTTTDNRAISRFDMVLVDKDAFGPSTGITLPGRVPLSDLGMSKLPVFILVATALSDEEIQHARHAGFQDSVVRKPLRANMLATSLEQALGMSSKGDTGRELSETGRAMQKLLSGKCILIVDDNIVNRRVAAGTLKKYGASVECAESGKAAIKILQPPHHFDACFMDVQMPEMDGFEATRHIRKAELGAMQTSSAEINGETSRKFHGCHTPILAMTADVIQATREECIRSGMDGYVAKPFDEDQLFKAVAQF
>scaffold-WEEQ-2012285-Phaeoceros_carolinianus-gametophyte_1575
SGLLAAKWWGRSSSSSAGPTLSNTHFARFGKMWWYKQLLIIWFIVGLCSSLFLFHHLDISDSERRRDTLSSMCDERARMLQDQFVASMNHVRALTALVTTFHLEKQPSALDQKTFATYAARTACERPLMSGVAYAQKVLHDEREGFEKEQGWSIRKMHSRDLQLVENEYAPATLTQDTVGYLTSLDLMSGQEDRENILRARASGKGALTSPFRLLTNHLGIVFTFAVYTKDLPLDATPEHRVAHCAGYLGGAFDVESLVENLLRQLAGSSTIVVNVYDITNYSYPLVMYGSSADNGMHYVSSLDFGDPLRRHEMRCRFVDPRPVAWSAIWAPLGLLVIFTLLGQIGCAALRRISQVEKDYRKMEELKLRAESADVAKSQFLATVSHEIRTPMNGVLGMLQMLMDTSLDPTQMDYARTAQASGQSLITLINEVLDQAKIESGRLELEAVPFDLCAVLDDVISLFSSKSRDKHIEVLSYSSSCLTPKFIMLVNLSNLVEKCMGVAILTYTCMCPPALTEHMVVDVCSTSHLHVVGCEKLAVFVSDRVPQMLIGDPGRFRQIITNLVGNSIKFTGQGHIFLCVHLAEDMDQVMEALEQGRTSVKLSGGSSSSLLPSLNSLSGFEAADGRNCWTTFSLLLPREGSSTACRETRETRGCAGPNDRVTLFVSVEDTGVGIPLHAQDRVFTPFMQADSSTSRTYGGTGIGLSISRCLVELMGGEMSFISQPGIGTTFTFTAVLEKACPERTRPLPLVSPKLKGMTALVVDGRPVRAHVTQQHLRRLGLLVEIVFDIPSAKRFLPQQNDVSTTTDNRAISRFDMVLVDKDAFGPSTGITLPGRVPLSDLGMSKLPVFILVATALSDEEIQHARHAGFQDSVVRKPLRANMLATSLEQALGMSSKGDTGRELSETGRAMQKLLSGKCILIVDDNIVNRRVAAGTLKKYGASVECAESGKAAIKILQPPHHFDACFMDVQMPEMDGFEATRHIRKAELGAMQTSSAEINGETSRKFHGCHTPILAMTADVIQATREECIRSGMDGYVAKPFDEDQLFKAVAQF
>scaffold-ZFRE-2019032-Phaeoceros_carolinianus-sporophyte_1575
WYRHLLALWIIVGVVSSCFLFYWLDSSNSERRQETLSSMCDERARMLQDQLVASMNHVRALTALVTTFHLEKDPSALDQDTFATYAARTAFERPLMSGVAYAQKVLHEEREAFERNQGWSIKSMHSKKSQIPQHEYAPATLTQDTVGYLTSLDLMSGQEDRENILRARASGKGALTSPFRLLTNHLGIVFTFAVYSEDLPLDATAEHRIQHCTGVATLLPSYLISFSFCTSLLLHTYNNLPLIWCCSYLGGAFDVESLVENLLHQLAGSTAIVVNVYDITNHSVPLVMYGSAPDVERYHVSSLDFGDPIRRHEMRCRLVDPRPTSWAALWAALGLLVICLLVGQIGYAAVRRITQVEEDYKKMEELKLQAESADVAKSQFLATVSHEIRTPMNGVLGMLQMLMDTNLDPMQIDYARTAQASGKALITLINEVLDQAKIESGRLELENVCFDIREVLDDVLSLFSSKASEKRIELAVYVSKGVPEVLVGDPGRFRQIITNLIGNSVKFTQYGHVFLCVHLAEGMEEWQESIEKENFSAYPEREEDSQGPCNTLSGVRAADRRYCWEFFKLLLQRTGAESTAALQRSEENVQSQCDLRDKVELLISVEDTGVGIPFHAQKRIFTPFMQADSSTSRMYGGTGIGLSISRCLVELMSGKMGFVSLPGTGTTFSFTVALRKPPYAMCQDVKSVVPVSKFVGLKALVLDGRHIRAHVAQQQLHRIGVEAHVVTDMQCASALLAGEQDTQVTIPSCSTGDLDMVFVDKDSFGPGSGLTLAQHFYISNSSAKLAAKSPIFVILATCYTDVEAEQVKKAGLVMMRKPLRASMLGTSLEQALGMLGRGDDRRAPSEAFIALRNLFNGRHLLVVDDNVVNRRVAAGALKKYGAKVDCVESGKAAIKLLRPPHKFDACFMDVQMPEMDGFEATRLIRKEERGAVLSPSPGKSGDVDGDVHRWHTPIWAMTADVIQATHEECLRAGMDGFVAKPFDENKLHQAV
>scaffold-FITN-2016275-Treubia_lacunosa
SGRMELETVPFDLRAVLDDILSLFSAEIKDRGIELAVFVSEKVPDVLVGDPVRLHQIITNLVGNCVKFTGRGHIFVCVHLAEDNFTTANGDIEQLNDADSQRAPVLCDTLSGYETADGRHSWENFKSLVVHENAPAVGATNKKCFELTDIVNLVFSVEDTGIGISFPAQERVFTPFMQADSSTSRNYGGTGIGLSISKCLVELMEGEIRFVSRPGVGTTFTFTVPFKIGEKGMIKSSKFSQGTQSEPKPCITKFRNIKALVVDGKPVRSQVTCYHLQRLGVQVQIANNLHSAISIAAGLPDGIKSVNGAVDMVFVEKDAWSSGSGLMFPKYVREAKQKHGQPPSMPKVILLAMSNNDDESNKAKEAGFVDVVVKPLRASNLALCLQLASGFGNKKLGRVQEGTGLLHSLLAEKWILVVDDNRVNRRVAAGALKKYGAQVECAESGKAAIAMLQPPHKFDACFMDVQMPEMDGFEATRLIRKAERVASEKLQNGEVGHENRRWHIPILAMTADVIHATEEECLMCGMDGYVSKPFEEEQLYKAVVQLLASN
>scaffold-FITN-2091681-Treubia_lacunosa
RIELESVPFNLRAILDDILSLFSAEIKDRKIELAVYVSESVPEVMVGDPVRLHQIITNLVGNSVKFTERGHIFVCVCMADNAIIEMDLKTDYLAKQGETTDSQATYTTLSALEVANGGNSWETFKLVLENEVLQKTRTKEGSVEPTDMVRLVFSVEDTGVGIPLPAQERVFTPFMQADSSTSRNYGGTGIGLSISRRLVELMKGQIGFVSMSGVGTTFKFIVPFHKQDESVLDSGKQAPTNLKYPEIVPLPTKFKGMKALVVDPNLVRSQVSRYHLQRLGVQVEIANDCNAAILKLKSALDPASNKSLSTHIDVVLVEKDAWGPNTGLCFPQQISDAGIRFDMLLGPRLVLLALSIKEEEAQKAKATGFVDTIIKPLRASNVALCLQTALGISSKKRNHGKHLKETHDPLRNLLSGKCILVVDDNRVNRRVAAGALTKYGAQVECVDSGKVAIQMLQPPHKFDACFMDIQMPEMDGFEATRQIRNAESLFCEKRNGETDKGDRQWHVPILAMTADVIQATDEQCVRSGMDGYVSKPFEEEQLYKAVVQFF
>scaffold-ILBQ-2007026-Conocephalum_conicum
APVVYASPAVLYAKMVDVRSYHAISRTLNNARNAGTSAMSPPDQYARIWRVASYLPYFGNHTPNTREERFETCVGWVGVSMDVEKVFGRVLARYQDDEDMDAAVVFIPKSREDWLPSFNCVSTAPYCELPLYDPQSRFVEESTATIAWTYAFQNFELRCYATTSIRLNALRNVIAWPILMMIVVLLCSVIVYLAIKKMQAIQRHMFQVEKMNFDLRAAKQAAESADKAKSRFLATVSHEIRTPMNGVIGMTNLLMGTELTAQQHDYVKIAQASGNNLVSLINEVLDLSKIEAGKMELESVPFDLRVELDDLLCLFEDKVNEKKLEVSAIVHDSVPTCVYGDPGRLRQVLINLVGNSMKFTKHGTIFVCVRIYNPDESLNSLMTSPLSSPTSEGSHRGKRQYDVMSKLVKIVESREWSPADVRINRVGLADAMAPRLSMQEGSLNSKEAIKKWRDWVPKTGIPCESTEDDSKTLSLVISVEDTGIGVPTHLQHRLFQPFLQADSSTSREFGGTGIGLSISKKLVELMGGNLNVASAPDEGSIFEFTVKVGKQADTTNGIEDIKRDCGGYGEEKLEGTTMLLVDNHVVRQEVAASYLRRLHVIVEGTSNWQTALTYLLKKDRPHIHAVIVDLQGMGIYQAIQLVRSLRKEQSLMTLPVLALSCPLNTPAEKKELYDAGFSQTVFKPLRRTTLATGLLQALGIALRPPTKSVNMNASMLAGKRLLVVDDNLINRKVARSMLTRYGATVECVNGGIEAIEAVKNKAASLQFDLILMDIQMPEMDGYEATRRIRRWEVEHCSFCRASDYQAWEQQVTHGVLQQCPHRRVPVVAVTADVMQGTHEMCFSSGMDDYIPKPLDQKVLHQLLDRFLQNDFFNQTGRAAR
>scaffold-IRBN-2167287-Scapania_nemorosa
FLATVSHEIRTPMNGVIGMTNLLMGTDLTPQQHEYVKIAQASGNALVNLINEVLDLSKIEAGRMELESVPFDLRMELDDVLCLFEDKVNQKQIEVCALVHDTVPSTVYGDPGRLRQVLINLVGNAMKFTKQGSVLVCVRCATDEHDIYGSEACFTASGRKEFPKDSLAHRSGRLDRIVESREMYSIVGSKRSQVSQENGFWSPEDEKVSFIEVDSMAPRLSMQPGSLSADEAVEKWRRWKPLSLLGQGPGHLTLVISVEDTGIGIPTHLQHRLFQPFLQADSSTSREFGGTGIGLSISKKLVELMQGKLTVSSAPEKGSIFEFTVKVGVGGDTTENLEASKPEFAEFGIEKLDGSKILMVDWHPVRQEVAASYLRRLGVIVEFAKDTQSALEQLLENDAKFCGVIIDLQAINMGPAIQLTRSVLKQLKKLPVLAISCPLTIEAKKELREAGFSQTVFRPLRRTTLATGLLQALGIRLQTPAKIVAANAKMLTGKRVLVVDDNLINRKVAGSMVGRYGATVECVNGGLEAIEAVKNKAANLQFDLILMDIQMPEMDGCEATRRIRQWEVESCSQCRAAIHSNELTASFRLRESNSFRLRELSPLRACPHSRIPVVAVTADVMKGTNEMCYSSGMDDYLPKPLDQKTLHRLLDRFLGNGNVTQP
>scaffold-JHFI-2018778-Pellia_neesiana
RRTWKRSGTVVSSFWSQVSQNRAKLVALQILIALVGLGIGIAIGYSRYRDTFQTQVQEYKLKCANRQEVVKAELANNLNTSFMVLGILKSPLNLNEETWLLFTNRTSFLRPNSPRVLWLQYVNDSDRASFEESLNSSILQLNLTVCPKAPEYAPILFLSPGNTPLRMVDMTTIPTLNQSVWLSRDTGIQAMSQPDSSGKGFWSVTIFLPYYGQATPTTIQERRDTCIGWIAVALELNRVFAAVLQRYPDDESMDVAVAFLPKGPEEWLPSYNCSSGDSCEPIIYDPANREASKKDNSIAVVPWDYALQNFELRCFPRRNIRSICVNAIYPWPLITIIVVGLCIITVHLGSKKMKAFHMHMMELVEKNTELLAAKLKAESTEQSKSLVLATVSHEIRTPMTGVVGMTNVLMNTPLTEEQQTYVQMGQRSGNNLLTLINQVLDLSKIDAGKMGLESVPFDIRVVVDEVLNSFEKKAQENKLEVCILVHDSVPKYAIGDPAKIHQVLQTLVGNAMEYTKNGSIFVCVRIDDGPDVPLSHIDFQDTRECLSARRPNIMVREISSNQVSFPKNGHSYVHNEWDSRKGNGRLKLSSLGRKQPSLPAEPIAPRLSMHYCTPSTKYEVNQWRKWAPKIQLTETGIDCPKSLTLVISVEDTGVGNIPVEEQRLFLRQFKPPDRTIPKEYGAEGIRITLCDKLVELMDGTMTLNSRPKIGRVFEYSIKVGVPRDASEMPTKGTLNEEERLKGLKVLLVDEHPVLEEILASYLRALGISVECAEDKQLALEILHDKRCNSFQAVVLGLQDEEIELALQMVKTVRKTVPIDKLPILFVCSSSNENLKKEMEKAGVSQTLFRPVQRKTLAIGLLDALQLRLQSPPKVKKGMMLGGKRVLMVDDNIVNGKVGGAMLSRYGATVVCASDGEAALSNLQKKGTQFDLVLMDIRMPQMDGYEVTRRFRQWECSKCSKCINQSISQERSSESAGLSFCRTPVEEYEDCSHERVPVVALSADFDTEILDQCFKSGMDDHLSKPLTTKQIDLLVEKFLRHEL
>scaffold-NRWZ-2002564-Metzgeria_crassipilis
GNSAAANTWNIGLQTFEIRCYPRRSVRLHALKIIVMLLCAVIVYIAFKRMQGTEAHVRQVENMNADLRAAKLAAESADKAKSKFLATVSHEIRTPMNGVIGMTNLLMGTDLTPQQLEYLKVAQASGNTLVGLINAVLDLSKIEAGKMEIEYVPFEIRVELDDVLCLFDEIVHQKQLEVCVLVHHTVPQYVLGDPSRLRQVLVNLIGNAMKFTKHGSIAVCVRVVESAESVRTYSRDLEIGANPAWGPKIPLSSISESPDVSVKESQAGEGRMNGVHKFPLGSADLTPPRLSMQPCAESTIEAVKSWREWEPGVPVIDELEEVVVAQKWMTLGFSVEDTGIGIAAHLQSRLFQPFHQVDTSTTREFGGTGIGLSISKKLVDLMQGKLTVSNAPVSGSVFEFTVKVGKVLKKEDKNFQDKPKSGDSEFGEEKLRGTKVLLVDEHPVRQEAVAALLRRFGVAVESAQDQQSALDLLLEKDRGVPFHAVLVDLQGVNLKFALELVTRVRREQALSKVAILVLTTTLTAEVKKEVHEAGVSQTVIKPIRSATLLNGLQQALGIQHQTPLRKETSNASLLAGKRLLVVDDNMVNRKVARALLVRYGAMVECVNGGAEAIAALKSKSEDTQFDLVLMDIQMPEMDGYEATRRIRQWECDTC
>scaffold-NRWZ-2011601-Metzgeria_crassipilis
EILRAEVVNNLNTSYMILGLVASETNLTESTFLGFTSYTQFLRPMTPRVSFVQRFTDAQRPEYEKRWNTSVLMLNANGSITPRLGRSSEYAVITFGSLEIKRYIFVDIMALPVLNKTLQMARDSSSIAMSAPDQYVNQFRVPVWRVGTYFPYFGDVDVSTFTVEMKREACLGFIGVSLEVETVFNTVLSRYQDELDMETAVVYVPRDKRDWLPNYNCSQRSCELVVYDPGSRAHTASTAKISWEFGFQQWELRCYSTRNIRLFALRNVIAWPILMIIVVMLCSVIVCLAIKKMRAIQIHVSQVEKMNLDLTEAKVAAESADQAKSRFLATVSHEIRTPMNGVIGMTNLLMGTDLTPQQHEYAKIAQASGNALVSLINEVLDLSKIEAGKMELESVPFDLRVELDDVLCLFEDKVHQKQLEVSGLVHDTIPKTVHGDPGRLRQVLINLVGNAMKFTKEGSIFVCVRIIEPPGERSCRSTEASCGEPDNKPESAKQPVGPRSRKLEKVSENQELFPVSNKKSQVSQDRRFWTLEKHIELQKLASLTSPTLSMQPGPLNSVKAVVEWQNWVPKIPIETEKSPEEKRDTLTLAISVEDTGIGIPVHLQHKLFQPFSQADSSTSREFGGTGIGLSISKKLVELMEGQLSVSSVPDKGSTFEFTMKVEVGGEKPNDLLETNPDWTQYGGGTLKGRRVLLVDHHPVRLEVAASYLRRLEVVVVGTADKESAFDLLTEKDAVPFDGLMLDLQAMEMDKAIQFVRSVRNVPSLAALPVLAFSNPLSVEVQKELQDAGFSQTVFKPLRRTTLATGLLQALGIRLQAPAKSAATHAKILLGKRLLVVDDNLINRKVARSMLARFGATVESVNGGEEAISAVKNEDTNQQFDLILMDIQMPEMDGYEATRRIRRWEYESCAKCSAESCPPLKSRDGKVEQLYCTHKRIPVVALTADVMQGTHQLCYNAGMDDFMPKPLDQKTLHLLVDRFLKNELVNRP
>scaffold-NRWZ-2011603-Metzgeria_crassipilis
ILRAEVVNNLNTSYMILGLVASETNLTESTFLGFTSYTQFLRPMTPRVSFVQRFTDAQRPEYEKRWNTSVLMLNANGSITPRLGRSSEYAVITFGSLEIKRYIFVDIMALPVLNKTLQMARDSSSIAMSAPDQYVNQFRVPVWRVGTYFPYFGDVDVSTFTVEMKREACLGFIGVSLEVETVFNTVLSRYQDELDMETAVVYVPRDKRDWLPNYNCSQRSCELVVYDPGSRAHTASTAKISWEFGFQQWELRCYSTRNIRLFALRNVIAWPILMIIVVMLCSVIVCLAIKKMRAIQIHVSQVEKMNLDLTEAKVAAESADQAKSRFLATVSHEIRTPMNGVIGMTNLLMGTDLTPQQHEYAKIAQASGNALVSLINEVLDLSKIEAGKMELESVPFDLRVELDDVLCLFEDKVHQKQLEVSGLVHDTIPKTVHGDPGRLRQVLINLVGNAMKFTKEGSIFVCVRIIEPPGERSCRSTEASCGEPDNKPESAKQPVGPRSRKLEKVSENQELFPVSNKKSQVSQDRRFWTLEKHIELQKLASLTSPTLSMQPGPLNSVKAVVEWQNWVPKIPIETEKSPEEKRDTLTLAISVEDTGIGIPVHLQHKLFQPFSQADSSTSREFGGTGIGLSISKKLVELMEGQLSVSSVPDKGSTFEFTMKVEVGGEKPNDLLETNPDWTQYGGGTLKGRRVLLVDHHPVRLEVAASYLRRLEVVVVGTADKESAFDLLTEKDAVPFDGLMLDLQAMEMDKAIQFVRSVRNVPSLAALPVLAFSNPLSVEVQKELQDAGFSQTVFKPLRRTTLATGLLQALGIRLQAPAKSAATHAKILLGKRLLVVDDNLINRKVARSMLARFGATVESVNGGEEAISAVKNEDTNQQFDLILMDIQMPEMDGYEATRRIRRWEYESCAKCSAESCPPLKSRDGKVEQLYCTHKRIPVVALTADVMQGTHQLCYNAGMDDFMPKPLDQKTLHLLVDRFLKNELVNRP
>scaffold-RTMU-2018919-Calypogeia_fissa
ISNLRDSIQRNTAAREAAEFANRTKSEFLANMSHEIRTPMNGIIGMTQLTLDTEDLKPHPREMLNTVHNLANSLLTIIDDILDISKIEANRMMIESIPFTVRGTIFNALKSLAVKAHEKSLSLAFEVDSTVPDYVVGDPFRLRQIVLNLVGNAIKFTNHGEVKVTIQKATDLVCASDEFPLVSDTGIGIESDKLDLIFDTFQQADGSTTRKFGGTGLGLSISKKLVSLMGGTVWVTSSYGQGSQFHFSCVVKIASPDISVVSSQLHPFRNHRVLFIDEGRTGLEKKIPSMLQQLDLHCLVISPGHEIPQPEKTDSAGKRTGHEYDVMIVDSVETARTLRSREAFKYIPIVLLCPLVSLTLKDALDLGIASYMTTPCQLIDLGNSVIPALEGRSAPVITDHKRSFNILLAEDNEVNQKVAIKILEKYNHVVTVVGNGLEALTTIKNRRFDVILMDVQMPIMGGFEATKEIRQYEKEQGLLRTPIIALTAHAMLGDREKCIQAQMDEYLSKPLKQNLLMQTILR
>scaffold-RTMU-2183916-Calypogeia_fissa
AECVGWVGVSLEVEQVFQTVLSRYQDDVNMDAAVVYVPTDPKDMLQTYNCTSQTYCELVVYDPQSRAHEKSTATIPWDYAFQHFELRCYAVRSIWMYAARNVIAWPILMIVVVLLCSIIVYLAMKKMQAIEKNVCQVEKINSDLRAAKVAAESADKAKSRFLATVSHEIRTPMNGVIGMTNLLMGTDLTPQQHEYVKIAQASGNALVNLINEVLDLSKIEAGRMELESVPFDLRMELDDVLCLFEDKVHQKQIEVCALVHDTVPGTLYGDPGRLRQVLINLVGNAMKFTKQGSVLVCVRCVTNEEEVYGDDASFDVSSRKEGHKDSAGHRSGRLDKILESRELYPVVYSKRSQVSQENGFWSPEDEKGVQKEVDSIAPRLSMQPGTLSNDEAVEKWRLWRPVTSLEIGCANGDKFGSLTLVISVEDTGIGIPIHLQHRLFQPFLQADSSTSREFGGTGIGLSISKKLVELMQGKLTVSSAPEKGSIFEFTLNVGMGGDTPDNSPELKPEFSEFGIERLDGTKILMVDWHPVRQEVAASYLRRLGVNVEFAKDTQSASNKLLEKDLKIPFCGAIVDLQAMEFERAIQLIKSVRKELPRLPVLAISCPLSIEAKKELREAGFSQTVFKPLRRTTLATGLLQALGIRLQTPTKIVTANAKMLTGKRVLVVDDNLINRKVAGSMVARYGATVECVNSGEEAIEAVKNKASNLQFDLILMDIQMPEMDGCEATRRIRQWEVDSCSQCKAALHSGEFTPSFGSREGHSFSQREQPPLRECPHNRIPVVAVTADVMKGTNEMCYSSGMDDYMPKPLDQKTLHRLLDKFLINELGN
>scaffold-TFDQ-2123580-Monoclea_gottschei
QAREAAELANKTKSEFLANMSHEIRTPMNGIIGMTQLTLDTDLTQYQREMLNIVNNLANSLLTIIDDILDLSKIEARRMVIEEIPYTLRGTVFNALKTLAVKANEKFLDLTYKVDSSVPDYVIGDSFRLRQIILNLVGNAIKFTEHGEVSLTINERPDQSDVGPGEYAVEFIVEDTGIGIAKDKLDLIFDTFQQADGSMTRKFGGTGLGLSISKRLVNLMGGDLWVNSEQGKGSEFHFTCRVRLAHDDTEMIEQQIRPYRGHQVLFVDKAQSSSGTAIRGMLEKIGLHPVVVDSEKSTALTRLQTGGALPYDAIIVDSIDTARRLRAVDDFKYLPIVLLAPVVHVSLKSCLDLGITSYMTTPCKLTDLGNGMIPALENRATPSLADNTKSFEILLAEDNTVNQRLAVKILEKYHHVVTVVGNGWEAVEAIKEKKFDVILMDVQMPIMGGFEATGKIREYERGMGTHRTPIIALTAHAMMGDREKCIQAQMDEYLSKPLQQNHLIQTILKCATL
>scaffold-TXVB-2013089-Lunularia_cruciata
VGVGLVLYHNALQSQMQEFKLKCTNRQEITKAELANNLNTSFMILGLLANDPELKQSTWLSFTNKTFFLRPNSPRIAWLKRVKNDQRADFERTVNASILQIDDNLTVTRRAEASEYAPIVLSFETAQFLMMDFTTFAIVNRSVSNARDFGAMAMSPPDNSVGGVWRVGNYLPYYGDGVPTTVEGRREAIQGWVAVSLEVQKVFASVLKRYQDDVSMDVAVIFTTRDRQDWLPSYNCSFSKETCEMAVYDPATRSGYSSTATVPWTYGLQTFELRCYARHSIRLHALKIVIGWPLLMMIVVLLCTVIVHLAIKRMQAIQKHVSDVEKMNSDLRAAKLAAESADSAKSRFLATVSHEIRTPMNGVIGMTNLLMGTDLSSQQLEYLKIAQASGNALVSLINEVLDLSKIEAGKMELESVSFDLRVELDDVLCLFEDKVQNKHLEVLALVHDSVPKIVFGDPGRLRQVLINLVGNAMKFTKEGSIMVCVRVVDLYNTSSISSVETRDEEDILRSRMSLSKVAENPDNSLESQSFNWHLGHKTVKWCGYEENCRGGCRDFVPPRLSMQPGGLSGKETVRRWRNWVPRTKTKSASFGDDNSTTLDLKTLKLVISVEDTGIGIPAHLQHRLFQPFHQADSSTSREFGGTGIGLSISQKLVELMRGKLTVSSTPGKGSVFEFTAKVETKGAERLEQSKAEWSEFGEEKLKGTKVLVVDEHPVRQEVVASYLRRLGIVVEGADDKKMALELLLEENKVPFQAVILDLQGVEFNMALEMVKYMRVQRKLQRVAVLAVSTALSAELMKEIHEAGVTQTVFKPIRRTTLATGLLQALGIKLQAPSRSVNTNAQMLSDKRILVVDDNLVNRKVARAMLARYGATVECVNGGVEAMTALKNKAPDMQFDLIFMDIQMPEMDGYEATRRIRQWEFENCSKCRVNCLQSIFSSCDVESSSFSVRVQDEQAIQQVKICEHKRIPLVAVTADVMNGTHDLCLRAGMDDYVPKPLDQKQLHLLLERFLNNELM
>scaffold-UUHD-2006275-Porella_pinnata
SPKKALALQVGCTIVGLVVAVVIGLVLYYNALQSHRQEFKLRCKNRHEILKAEIINNLNTSHMILGLIASDTNLTSATWQEFTNRTNFLRPMTPRVSYLERVTSEARPAFEKQWNNTILSMDPNYNKSPRAYNGSEYAPIVFGSTELLSLTFVDLMVLPVINKSLQISRDNDSIAMSAPDQYQGVWRVGTYLPYFGDQDLSEASAELRREKCLGWIGVSLEVEKVFATVLQRYQDEVEMDAAIVYVPRDHDNWLPTYNCSAYSSHCELVIYDPRSRARSRSTATITWEYAFQQFELRCYAAQSFRLYALRKVIAWPMLMIIVVMLCSVIVYLVIKKMQAIEKHVGQVEKMNTDLRSAKVAAESADRAKSRFLATVSHEIRTPMNGVIGMTNLLMGTDLTPQQHEYVKIAQASGNALVNLINEVLDLSKIEAGKMELESVPFDLRVELDDVLCLFEDKVHQKQLALSALVHDMVPKIVYGDPGRLRQVLINLVGNAMKFTKEGSILVCVRLLGNSQETYGPEASFHRSGSNGAYQRDSVGYRSSRLDKIGELGPIVCRRRSQVSQDNGFWSPEDEKQGQKVADSMAPRLSMQPGPLSSEEAVKKWRCWTPQTPSQTDTTLGEKPKNLTLVISVEDTGIGIPIHLQHRLFQPFLQADSSTSRQFGGTGIGLSISKKLVELMQGRLTVSSAPEKGSIFEFSMKVEVGEGEAPDKSSDNIKPQWSEYGEQKLKGTNVLLVDRHPVRQEVVASYLRRLGVTVEGTENRQSALSVLLEKNRAPFDGIVLSLQAMEFDQALQLAKCVRNEPTLATLPLLAISWPLGNDAKKELHEAGFSQTVFKPLRRTTLETALLQAFGIRLRTPAKSVAINNAKMLLGKRLLVVDDNLINRKVARSMLARYGATVECVNGGEEALAAVKNKAANLQFDLILMDIQMPEMDGYEATKRIREWEYDSCSQCKAAVGSSELAPPFRAQESLSFRLRDPPPLERECPHNRIPVVAVTADVMKGTHELCYTVGMDDYMPKPLDQKTLHLLLERFLKNDLNNRP
>scaffold-YBQN-2012390-Odontoschisma_prostratum
IVALIGVGATLGVGAVLYNNAFHTQLQEYKLKCYNRQETVAAELVNNLNTSFMALGLIGQAQPPTETAWLIFTNTTNVLRPNNPNVVWFQHVWDSDRAAFEKSRNHSIMQINPNETVFVRPQAPEYAPITLSSSGTEILLNCDLSTYEFINESLWLARVTGLPAMSQPTYKTPTAQQPGMWSAGVYLPYFGLTPIPPEERAKSIVGWIGVSFLLDQVFAEVLYDYEQDKGMDVAVAFIPQSSQDVSSYNCTTATSCVLAIFDPSGRVAKGQTPTASFPWAYGQQNFEIRCFAVKNLHLLALRLILAWPLLLLIVVLLCTVIVSLTCKRIQSMFAHVYQVEKMNSELRLAKSTAESADEAKSRFLATVSHEIRTPMNGVIGMTNLLMGTDLTARQLEYLKIAQASGNALVTLINEVLDLSKIEAGKMELEAVPFDFRLELDDVLCLFEEVVHQKQLEVCALVHDAIPKLVIGDPNRLRQILINLVSNAIKFTRQGSVVVCVRAVDDLEPADDVHLNRESSVSSGFRVSRNKIAENPDAAQANGYSGDVQSWTGSWNLQAADSHDKWNSCGGRDSLVMSESAPPRLSLKPGFLSTREAVEDWRNWKPKLSSTGEIGEDTVRKLTLAISIDDTGVGIPTHVHHKLFEPFHQVDSSTVREFGGTGIGLSISKKLVELMNGQLRFSSGLGTGSVFEFTAKIATTVDSPDRVSETKSRPLASGFGEEKLKDFKVLLIDEHPVRQEVVAGYLRRFGTSVEFAEDKPSALQLLLEKNRKPAFRGVLLDLQGMEFSTALQLVRAVRKEFTHDQLAIIVLTATANAEANRELHEAGSSQIVFKPIRTTTLATTLLTAFGLGVKIPSKSLTGNAKMLEGKRLLVVDDNLVNRKVARAMLARYGATVECVNGGQEAIDAVKGKGGEQPYDLVLMDIQMPKMDGYEATRRIRQWEYDTCPKCRSNWSITMPIDLDSARYSNGPSSQEYELVECSHDKLPVVAVTADAMTGTLDLCLKAGMDDYMSKPLDQKQLQALLDRFLQKNL
>scaffold-YBQN-2012391-Odontoschisma_prostratum
IVALIGVGATLGVGAVLYNNAFHTQLQEYKLKCYNRQETVAAELVNNLNTSFMALGLIGQAQPPTETAWLIFTNTTNVLRPNNPNVVWFQHVWDSDRAAFEKSRNHSIMQINPNETVFVRPQAPEYAPITLSSSGTEILLNCDLSTYEFINESLWLARVTGLPAMSQPTYKTPTAQQPGMWSAGVYLPYFGLTPIPPEERAKSIVGWIGVSFLLDQVFAEVLYDYEQDKGMDVAVAFIPQSSQDVSSYNCTTATSCVLAIFDPSGRVAKGQTPTASFPWAYGQQNFEIRCFAVKNLHLLALRLILAWPLLLLIVVLLCTVIVSLTCKRIQSMFAHVYQVEKMNSELRLAKSTAESADEAKSRFLATVSHEIRTPMNGVIGMTNLLMGTDLTARQLEYLKIAQASGNALVTLINEVLDLSKIEAGKMELEAVPFDFRLELDDVLCLFEEVVHQKQLEVCALVHDAIPKLVIGDPNRLRQILINLVSNAIKFTRQGSVVVCVRAVDDLEPADDVHLNRESSVSSGFRVSRNKIAENPDAAQANGYSGDVQSWTGSWNLQAADSHDKWNSCGGRDSLVMSESAPPRLSLKPGFLSTREAVEDWRNWKPKLSSTGEIGEDTVRKLTLAISIDDTGVGIPTHVHHKLFEPFHQVDSSTVREFGGTGIGLSISKKLVELMNGQLRFSSGLGTGSVFEFTAKIATTVDSPDRVSETKSRPLASGFGEEKLKDFKVLLIDEHPVRQEVVAGYLRRFGTSVEFAEDKPSALQLLLEKNRKPAFRGVLLDLQGMEFSTALQLVRAVRKEFTHDQLAIIVLTATANAEANRELHEAGSSQIVFKPIRTTTLATTLLTAFGLGVKIPSKSLTGNAKMLEGKRLLVVDDNLVNRKVARAMLARYGATVECVNGGQEAIDAVKGKGGEQPYDLVLMDIQMPKMDGYEATRRIRQWEYDTCPKCRSNWSITMPIDLDSARYSNGPSSQEYELVECSHDKLPVVAVTADAMTGTLDLCLKAGMDDYMSKPLDQKQLQALLDRFLQKNL
>scaffold-YBQN-2017376-Odontoschisma_prostratum
GEEDPSPASPAERVEACKGWIGVSLEVEQVFAAVLSRYEDDVNMDTAVVYVPQDPNDWLPSYNCTSPTYCQLVVYDPSNRIDDASTATVGWEYAFQQFELRCYAARSVKLYALRNVIAWPILMIVVVLLFSIIVYLAMKKMQAIEKNVSQVEKINTDLRAAKVAAESADKAKSRFLATVSHEIRTPMNGVIGMTNLLMGTDLTSQQHEYVKIAQASGNALVNLINEVLDLSKIEAGRMELESVPFDLRMELDDVLCLFEDKVTQKQIEVSALVHDMVPVIVYGDPGRLRQVLINLVGNAMKFTKQGSVLVCVRCAINEQDVYGNKASVTASAGKEFPKDSIARSGRLERIVESRLICSKRSQVSQENGFWSPDDEKEVFLEVDSMAPRLSMQPGDLSTDEAVEKWRGWKPVSPLWDGPGELTLVISVEDTGIGIPTHLQHRLFQPFLQADSSTSREFGGTGIGLSISKKLVELMRGKLTVSSAPEKGSIFEFTAEVAKGADTSDNSQESKAEFAEFGMERLDGVKILMVDWHPVRQEVAASYLRRLGVIVEFAKDAKSALERLLANDVNIQFCGVIVDLQAIQIELAIQFIRSIRKDLSRLPVLAISCPLSNESKKELGDAGFSQTVFKPLRRTTLATGLLQALGLRLQTPTRIVTANSKMLTGKRVLVVDDNLINRKVAGSMVGRYGATVECVNGGQEAIEAVKNKAANLQFDLILMDIQMPEMDGCEATRRIRQWEVESCSQCKAVLYSNELTPSFRSREGNSCPLREKEPSRLRACPHNRIPVVAVTADVMKGTNEMCYSSGMDDYLPKPLDQKTLHRLLDKFL
>scaffold-YFGP-2019092-Pallavicinia_lyellii
VKFVSFQMIFAVLGFAAAIGVGVALYHNAIQSQMQQYKLKCINRLDILTAELANNLNTSFMILGLIASEPTLNEEQWLHFTNKTFFLRPNSPRVTWLQHVSNADRAAFEASMNATILQINLVTLQTSRRLEAPEYAPIVFASAETEAFLMIDLTTIELVNDSMWLSRDDGVAAMSQPSIPKLTMASGISQWTSGIFLPFYGSIIPPTVEERRNACRGWIAVSLQLDRVFASVLQRYQDDESMDVAILYVPQSKLQWMPNYNCSATTNICKPAIYDPNHRMNINSGDGSVAIIDWEYALQSFEIRCFPRRSIHLFALRTVVAWPLLMMIVVLLCTIIVYLAIKRMQAIEKHVLEVEKMNQDLRVAKMTAESADKAKSRFLATVSHEIRTPMNGVIGMTNLLMGTDLSPQQQEYLKIAQASGNSLVTLINEVLDLSKIEAGRMELESVPFDLRVELDDVLCLFEDKVHQKPVELCALVHDTVPKLVLGDPGRLRQVLINLVGNAMKFTKQGSIFVCVRMVDSPESAKNDPADIPGKESYSTTGPRISRSKIAENPDLFPINENSWNWQVGGGHSKWDSLIGKEAFLGAFDTSPPRLSMQPGDRCTKDAVKEWRSWVPKLEVTGAGEGETRENLTVAISVEDTGIGIPPHLQHRLFQPFHQVDSSTSREFGGTGIGLSISKKLVELMKGRLTVNSGVEEGSVFEFTVKVGREGSERSTDEKARPHTSEFGEEKLKGSKVLVVDGHPIRQEVVASYLRRFGIEVEGAEDKQSALDILLDKDRGPTFQAVILDLQSVEFNLALQIVRAVRRERTVEKLAILLVTNPLGAEMKKEVHEAGVSITIFKPIRLATLATGLLQATGAGLQTPLKTVNDNAKMLEGKRLLVVDDNLINRKVARAMLARYGATVEVATGGEEALAAIKTRAPDMQFDLVLMDQMPEMDGYEAARMIRQWEYDNCPKCRLTMEANSGASRYNNPTSLGSASLSFEHPQEIKACPHKRVPVVAVTADVMSGTLDLCLNSGMDDHVPKPLDQKIVHSMLERFLNKDLIGK
>scaffold-ABIJ-2000476-Selaginella_lepidophylla
MNKQRHVKYFGEKYHGKLLVLWLILGLGAAVYIYHSLTDSYIERRRETLANMCKERAWMLQDQFNSSMNHVRSLTALVTTFHLAKQPSALDQETFAAYTARTSFERPLMTGVAYAHKVEHWQRGAFEEEMGWSIKEMRSNSPRADHHDEYAPTVLVQQTLSHLASVDMMSGEEDRENILRSRASGKGALTSPFRLLESDHLGVVLTFTVYKSDLPDDATPAQRIHETAGYVGGAFDFESLVENLLRQLSESQTIIVSVKDVTNKSNPLVMYGPNVPADGTEIEVCQLEFGDPFRKHEMRCRFNKEASVVWTAITTTFGIVVIVLLVAQIFYAAGNRIAKVEEDYRKMEDLKVRAESADVAKSQFLATVSHEIRTPMNGVLGMLQMLMDTELDATQRDYAHTAHESGKQLIKLINEVLDQAKIESGRMELETVPFKLRNILDDILTLFSAENKDKGIELAAYVSQRVPEVLLGDPVRLHQIVTNLVGNSIKFTDRGHIFVSVHLEDDVKAATSAQCEAFSKQVTETQEKSDKLDTATLSLSGLEAADRRNSWETFKLILKQEKSRLSSQKAPLDTVRLVFSVEDTGVGIPVHAQERVFSPFMQADSS
>scaffold-ABIJ-2040037-Selaginella_lepidophylla
MNAGNIRRHRELLDNMCDERAWMLQDQFTASMNHVKALAALLRTFHLGKQPSVLDQETFAVYTKRTEFERPLMTGVAYAQRLFHSEREAFERRYGWEIKTMTTKQVQGPQQEYAPSVFTQNSLSYLESLDMLSGKEDRDNILRARSSGKGVLTTPMRLLESNHLGIVVTFTVYKEDLPENASEEERIAASAGYVGGAFDFELLVTNLLKQLAGSQSIIVNVYDVTNKSMPLLMYGPDAYLEGRDVHVTQLDFRDPARKHEIRCRFYNPLPVSWSAITTSVGILVIVFLVGHILHAAINRIQKVEEDYRRMEDLKVLAESADIAKSQFLATVSHEIRTPMNGVLGMLQMLMDTDLDPTQRDYAGTAHESGKQLIKLINEVLDQAKIESGRMELEMVPFDLRTILDDILCLFSAEIKDKGIELAVFVSERVPDVLVGDPARLNQIITNLVGNSVKFTERGHIFVCVHMEDELNTVSSEEEIDACNTLSGVKAADRRLSWDSFKSLVGGLENRTCGELTDVRVVFNVEDTGVGIPLLAQDRVFTPFMQADSSTSRNYGGTGIGLSISKCLVELMQGSMDFVSQPGVGATFRFSVVFKKGELKMPEARYSHISPKHSQMGRPAPCFKNMRALVVDGRPVRSQITRYHLQRLGLQVQVVNDIPSALSGGATSRSFDLVLVDKDSWGPGTGLVVPRKLKEAGGRFLNAKFILLAGSMIDNEPQKTAPSGFLATHHKPVRASSFATFLEKVLGFGSKRLNGREISQGSRLHSLLSGKQILVVDDNKVNRRVAAGALTKYGARVECVESGKAAIARLQPSHEFDACFMDVQMPEMDGFEATRKIREAEGNDSKWRLPILAMTADLIQATRDECTKCGMDGYVSKPFEEEQLYKAVAKYFESSTQSNHVK
>scaffold-CBAE-2009975-Huperzia_myrsinites
NKSRPLIMYGPNTTDMGEVHISSLDFGDPLRKHEMRCRFYDPPAIPWSAITTSSGILVIVLLVGHILYAAVNRIEKVEEDYRKMEELKLRAESADIAKSQFLATVSHEIRTPMNGVLGMLQMLIDTDLDATQIDFANTAYESGKQLIKLINEVLDQAKIESGRMELESVPFDLRAILDDILSLFSAEIKDRRIELAVFVSERVPNVLVGDPARLQQVITNLVGNSVKFTEQGHIFVCVHRAEDVDAVEISRDKELSLDECLGDTLSGSKAVDARNSWSTFKLLLEHKTSKKVPFSSTRSSELKCFTVEDTGVGISLLAQERVFTPFMQADSSTSRNYGGTGIGLSISRYLVELMKGKMDFVSLPGVGTTFSFKVPVKRGEANLLEASKHSHMKSRQSQQISVPINFRGMKALILDGRQVRSQVTRYHLERLGIQVEISHESFGALLHLTGGNSIGNLSCQKLMGSVDMILVDKDAWGPDTGLEIPQFFRKFGSRAKMILLAISMSEDECQKAKELGYVEIIVKPLRASIVDACLQQSLGHGKSRPKGREVHDGSGSLGKVVDDNKVNCRVAAGALRKLGALVECVESGKAAISMLQPPHKFDACFMDIQMPEMDGFEATRQIRAAERAYSERKVLNGDKIFNWHIPILSMTADVIQATFEECQKCGMDAYVSKPLEEEQLYKAVAPFF
>scaffold-GKAG-2017725-Huperzia_lucidula
AAVNRIEKVEEDYRKMEELKLRAESADIAKSQFLATVSHEIRTPMNGVLGMLQMLIDTDLDATQIDFANTAYESGKQLIKLINEVLDQAKIESGRMELESVPFDLRAILDDILSLFSAEIKDRRIFVSERVPNVLVGDPARLQQVITNLVGNSVKFTEQGHIFVCVHRAEDVDAVEVSRVKDLSVDEMVMQDLCSGDTLSGSKAVDARNSWSTFKLLLEHKTSKKTPFSSTRSSELAESVNLVFTVEDTGVGISLLAQERVFTPFMQADSSTSRNYGGTGIGLSISRYLVELMKGKMDFVSLPGVGTTFSFKVPVKRGEANLLEASKHSHMKSRQSQQTTVPTNFRGMKALILDGRPVRSQVTRYHLERLGIQVEISHESFGALLHLTGGNSIGNSSYQKLMGNVDMILVDKDAWGPDTGLEIPQFFRRFGSKGLPKMILLAISISEDECQKAKETGYVEIIVKPLRASIVDACLQQSLGHGKSRPKGREVLDGSGSLGKLLSGKWILVVDDNKVNCRVAAGALRKLGALVECVESGKAAISMLQPPHKFDACFMDIQMPEMDGFEATRQIRAAERAYSERKVLNGDKILNWHIPILSMTADVIQATYEECQKCGMDAYVSKPLEEEQLYKAVAPFF
>scaffold-GKAG-2017726-Huperzia_lucidula
AAVNRIEKVEEDYRKMEELKLRAESADIAKSQFLATVSHEIRTPMNGVLGMLQMLIDTDLDATQIDFANTAYESGKQLIKLINEVLDQAKIESGRMELESVPFDLRAILDDILSLFSAEIKDRRIFVSERVPNVLVGDPARLQQVITNLVGNSVKFTEQGHIFVCVHRAEDVDAVEVSRVKDLSVDEMVMQDLCSGDTLSGSKAVDARNSWSTFKLLLEHKTSKKTPFSSTRSSELAESVNLVFTVEDTGVGISLLAQERVFTPFMQADSSTSRNYGGTGIGLSISRYLVELMKGKMDFVSLPGVGTTFSFKVPVKRGEANLLEASKHSHMKSRQSQQTTVPTNFRGMKALILDGRPVRSQVTRYHLERLGIQVEISHESFGALLHLTGGNSIGNSSYQKLMGNVDMILVDKDAWGPDTGLEIPQFFRRFGSKGLPKMILLAISISEDECQKAKETGYVEIIVKPLRASIVDACLQQSLGHGKSRPKGREVLDGSGSLGKLLSGKWILVVDDNKVNCRVAAGALRKLGALVECVESGKAAISMLQPPHKFDACFMDIQMPEMDGFEATRQIRAAERAYSERKVLNGDKILNWHIPILSMTADVIQATYEECQKCGMDAYVSKPFEEDQLYKAVAHFFK
>scaffold-GKAG-2023533-Huperzia_lucidula
GEQWYMKLLVLSVLAGIITSMWVFYSMNADIVKRRRETLSNMCEERAWMLQDQFVASMNHVRALTALVTTFALEKQPSAFDQATFAAYTARTAFERPLMSGVAYAQRVLHSERDAFEKQQGWIIKRMHTNDVQVARDEYAPTVLTQDTLSHLTSLDMMSGEEDCENILRARASGKGALTGPFRLLESNHLGVVLTFTVYTRDLPPEATTEQRIQVTAGYVGGAFDFESLVENLLRQLAGSQTIIVNVYDITNKSRPLVMYGPSVTDTNEIHTSKLEFGDPLRKHEMRCMFSDLPAIPWSAITTASGILVIVLLVAHILYAAVNRIEKVEEDYRKMEELKVRAESADIAKSQFLATVSHEIRTPMNGVLGMLQMLKDTDLDATQRDYAQTAHESGKQLIKLINEVLDQAKIESGRMELESVPFDLRAILDDILSLFSAESKDRHIELAVFVSDRVPDVLVGDPVRLRQIITNLVGNSVKFTEQGHI
>scaffold-JKAA-2015736-Selaginella_wallacei
LGEKWHNKLLVLWLILGVGAAIYIYHSLTAAFVQRRKETLYNMCKERAWMLQDQFISSMNHVRSLTALVTTFHLATQPSALDQATFAAYTARTSFERPLMSGVAYAQKVLHSERASFERDMQWTIKEMRTKAPRSRQDEYAPTVLTQQTLTHLSFVDLMSGQEDRENILRSRASGKGSLTSPFRLLESDHLGLVLTFTVYKTDLPPDATPEQRVRATAGYVGGAFDFESLVENLLRQLSESQNIVVNVNDVTNKSVPLLMYGPVVADGTDIEISPLEFGDPFRKHEMRCKFNREASVAWSAITTTLGILVIVLLVAQIFFAAGNRIARVEEDYRAMEALKVRAESADVAKSQFLATVSHEIRTPMNGVLGMLQMLMDTELDTMQRDYAHTAHESGKQLIKLINEVLDQAKIESGRMELETVPFNLRTILDDILTLFSAENKDKGIEVAGYVSEGVPDVLLGDPVRLHQILTNLVGNSIKFTDRGHIFVSVYLVEDVNAVLSEQQSDCYNTLSGFEAADGRNSWKTLELIIKRQQQRVATSSWLSDTLSLMFSVEDTGIGIPEAAQKRVFSPFMQADSSTSRNYGGTGIGLSISKCLVELMKGDINFVSRPSVGTTFWFRLPFKIPVRDDTTDASARGDTSSRSSASSTLTATTTHQLKGLTALVVDGRPVRSEVTRHHLTRLGLQVGMAESLESALSDGKSHDILIVDKEAWGSQRDFRVLPPAKLTVMLAFNENEFAQARSSGFVGNLIKKPLRTSHLGNHLEKLLDDGRTSSSSSSSKRAMMQQLRSLQNLLTGKWILVVDDNKVNRRVAEGALQKYGARVECVESAKLAIEMLQPPHKFDACFMDIQMPEMDGFEATRRIRQCEGELWHIPILAMTADVIQATYDECRRCGMDDYVSKPFEEKQLYRAVAKFF
>scaffold-JKAA-2182047-Selaginella_wallacei
MTAVITRRQKEQLENMCEERAWMLKDQFGASMNHVRALAALLRTFHLGKQPPVLDQDTFAAYTRRTQFERPLMTGVAYAQRVFHHEREALEKQYGWQIKTMIEKVVQSVKDEYAPAVFTQNSLSYLESLDMMSGKEDCENILRARASGKGVLTSPMRLLESNHLGIVVTFTVYRTDLPDDATDEERIEATAGYVGGAFDFELLVTNLLKQLAGSQTIIVNVYDITNESMPLLMYGPPTRSEGTNEYVTSLDFGDTVRKHEIRCRFTSPPPTPWSVITTSWGILVIVFLVAHILHAAINRIKRVEHDFRRMEELKVLAESADIAKSQFLATVSHEIRTPMNGVLGMLQMLMDTDLDPTQRDFAGTAHESGKQLIKLINEVLDQAKIESGRMELETVSFDLRTILDDILCLFSAEIKDKGIELAVFVSEKVPRVLVGDPARLHQIITNLVGNSVKFTERGHIFVCVHLAEEANFKEEGQQKESITASMCNSLSGIQAADRRHYWENFRSFVHEEGSDSDKNCGESVNVVFNVEDTGVGIPYSAQERVFTPFMQADSSTSRNYGGTGIGLSISWRLVELMKGNIQFLSKPGVGTTFWLKVPFKIGETQTLEGSRYPRLKHSQVTQLPTRFKGMSALVVDGRAVRSQITKYHLRRLGIQVEVANDLRKGLSLLSSRSFDLLLVDKDAWGSGTGLDFPQKVKELCGTSSRSTKFVLLAASSNDSENQKPEGFLATLHKPVRASSFATFLEKAFGMGRRKLNGSSSPEGSRLHGILAGKQILVVDDNKVNLRVATGALTKYGARVDCVDSGKAAIAKLRPPHQFDACFMDVQMPEMDGFEATRQIREAERAAAAAGEKDSVAPHVPILAMTADVIQATHDECYRCGMDGYVTKPFEEEQLYKTIAKFF
>scaffold-KJYC-2006977-Selaginella_willdenowii
FGEKHTGKLLILWLVLGMLITLYVYHSLSTAFNERRRESLSNMCKERAWMLQDQFNSSMNHVRSLTALVTTFHLEKHPSALDQATFAAYTARTAFERPLMSGVAYAHKVAHWEREAFEKTKGWIIKEMRTNAPCSVHDEYAPTVLTQQTLSHLASVDMMSGEEDRENILRSRASGKGALTSPFRLLESDHLGVVLTFTVYKTDLPEDSTPEQRIQATAGYVGGAFDFESLVENLLRQLSESQTILVNVNDVTNKSNPLVMYGPSIPDGKEIEVCQLEFGDPFRKHEMRCRFNNEASWVWSTINTTFGVFVIVLLVAQIFYAAGNRIARVEEDYRKMEQLKVRAESADVAKSQFLATVSHEIRTPMNGVLGMLQMLMDTELDTTQRDYAHTAHESGKQLIKLINEVLDQAKIESGRMELETVPFKLRNILDDILTLFSAENKDKGIELAAYVSERVPDVLLGDPVRLHQIITNLVGNSIKFTDRGHIFVSVHVEEDVRAVMAAQSESCCKPVSELCQEQKKVKTLSGLEAADRWSNWETFKLVLEQENISALQKPFTDTVRLVFSVEDTGVGIPLHAQERVFSPFMQADSSTSRNYGGTGIGLSISKCLVELMKGEIGFVSSPGVGTTFRFTVSFTVGDAGMLESAQSSGSKHAAATPLTTHLNGLRALVVDGRHIRAQVTRYHLRRLGIQVEVANDVASALTILQRLRSSNTSLELILVDKDAWGAGTGLTFPVRLKEAGFVLERTPSLVLLAFDDFDIHKAKAAGFSENVIKKPLRTSHIANHLEKMLGIEEMMKNKRRPAEVTNSVSSLQNLLRGKRILVVDDNKVNRRVAAGALQKYGALVECVESGKVAIEKLKPPHNFDACFMDIQMPEMDGFEATRRIRALEQGGRHVPILAMTADVIQATYDECRRCGMDDYVSKPFEEKQLYRAVAKFF
>scaffold-KJYC-2007612-Selaginella_willdenowii
MNAENVRRFRESLENMCDERAWMLQDQFTASMNHVKALAALLRTFHLGKQPSVLDQETFAVYTKRTEFERPLMTGVAYAQRLFHSEREEFEKIYGWKIKTMTTKEVQSPQEEYAPAVFTQNSLSYLESLDMLSGKEDRENILRARSSGKGVLTSPMKLLESNHLGIVVTFTVYKTDLPEDATEQERTDASAGYVGGAFDFELLVMNLLKQLAGSQSILVNVYDVTNQSMPLLMYGPHANLEGPGVYVTKLDFRDPVRKHEIRCRFHDPLPTPWSAITTSVGILVIVFLVGHILHAAINRIQKVEEDYRRMEDLKVMAESADIAKSQFLATVSHEIRTPMNGVLGMLQMLMDTDLDPTQRDYAGTAHESGKQLIKLINEVLDQAKIESGRMELEMVPFDLRAILDDILCLFSAEIKDKGIELAVFVSERVPDILVGDPARLHQIITNLVGNSVKFTERGHIFVCVHLEAEMQLDSNLSVEEELIDSCNTLSGIRAADRRLSWENFKNLVVGPEERNSFDVTDVRVVFNVEDTGVGIPLLAQDRVFTPFMQADSSTSRNYGGTGIGLSISKCLVELMLGGMDFVSQPGIGATFRFSVPFKKGEMKVTEASKYPPHISPKHSQMARVTSSFKGMKALVVDGRLVRAQVTRYHLQRIGLQVEVCNDLSSALQGFGRNFDMVLVDKDSWGPSSGLSVPQKLKEANARFQNSKFILLASSTQDSEPQKPAPAGFSATHHKPVRASSFANFLEKVFGFGSKRLNGREMSERSRLHSLLSGKQILVVDDNKVNRRVAAGALTKYGARVVCVESGKAAIARLQPSHDFDACFMDVQMPEMDGFEATRKIREAEGKDCKYRIPILAMTADLIQATRDECTKCGMDGYVSKPFEEEQLYKAVAKYFDPS
>scaffold-PKOX-2003863-Isoetes_tegetiformans
LNADIVERRKEHLANMCEERAWMLQDQFLASMNHVRALTAIVTTFHLGRQPSALDQDTFAAYTARTAFERPLMSGVAYAQRVLHSERDLFEKEHGLIIKNMLTKERQTPQDEYAPTVLTQDTLSHLDSIDMMSGEEDRENILRARSCAKGVLTSPFNLLQSHHLGVVVTFTVYKTDLPPDATPEERIEATAGYVGGAFDFESLVENLIRQLAGSHAIIVNVYDVTNKSKPAIMYGPEVSERNQAHISKLDFGDPYRKYEMRCRFYNRPPIPWSAIMAAIGTFVICVLVGYIIYAAGNRVAKVEEDYRCMENLKVRAEAAGTAKSQFLATVSHEIRTPMNGVLGMLQMLIDTDLDATQRDYARTAHESGKQLIKLINEVLDQAKIESGRMELERVPFDLRAVLDDILSLFSAEIKDRGIELAVFVSEKVPDVLVGDPVRLHQIITNLVGNCVKFTGQGHIFVCVHLAEDNFTTANSDIEQLNDADSQRAPVLCDTLSGYETADGRHSWENFKSLVVHENAPAVGVTNKKCFELTDIVNLVFSVEDTGIGISFPAQERVFTPFMQADSSTSRNYGGTGIGLSISKCLVELMEGEIRFVSRPGVGTTFTFTVPFKIGEKGMIKSSKFSQGTQSEPKPCITKFRNIKALVVDGKPVRSQVTCYHLQRLGVQVQIANNLHSAISIAAGLPDGIKSVNGAVDMVFVEKDAWSSGSGLMFPKYVREAKQKHGQPPGMPKVILLAMSNNDDESNKAKEAGFVDVVVKPLRASNLALCLQLASGFGNKKLGRVQEGTGLLHSLLAKKWILVVDDNRVNRRVAAGALKKYGAQVECAESGKAAIAMLQPPHKFDACFMDVQMPEMDGFEATRLIRKAERVASEKLQNGEVGHENRRWHIPILAMTADVIHATEEECLMCGMDGYVSKPFEEEQLYKAVVQLLAS
>scaffold-PKOX-2101562-Isoetes_tegetiformans
FDKRWRRRLAITWIVAAVIVSVYVFDFLNTGIVHRRKEMLINMCEERAWMLQDQFMSSMNHVRSLTALVTTFHLGKQPSALDQGTFAAYTARTSFERPLMTGVAYAKRVLHSEREAFEREHGWSIKGMYTKELQPVQDEYAPTVLTQETLSHLASLDMMSGEEDRENILRSRASGKGALTSPFRLLESNHLGVVLTFTVYDSDLCLDATPEDRVQATAGYVGGAFDFESLVENLLRQLAESQAIIVNVFDVTNQSMPLVMYGPNVSDDLDTHVSHLDFGDPLRKHEMRCRSCKKPPIPWLAITTAGGIFVIALLAAHILYAAGNRIEKVEEDCRKMEALKVKAESADVAKSQFLATVSHEIRTPMNGVLGMLQMLMDTELEATQCDYARTAHESGKQLIKLINEVLDQAKIESGRIELESVPFNLRAILDDILSLFSAEIKDRKIELAVYVSENVPEVMVGDPVRLHQIITNLVGNSVKFTERGHIFVCVCMADNAIIEMDLKTNYLAKQGEPIDSQATYTTLSALEVANGGNSWETFKLVLENEVLQKASTKEGSVEPTDMVRLVFSVEDTGVGIPLPAQERVFTPFMQADSSTSRNYGGTGIGLSISRRLVELMKGQIGFVSMSGVGTTFKFIVPFHKQDESVLDSGKHAPTNLKYPEIVPLPTKFKGMKALVVDPNLVRSQVSRYHLQRLGVQVEIANDCNAAILKLKSTLDPASNKSLSTHIDVVLVEKDAWGPNTGLCFPQQIKDAGIRFDMLLGPKLVLLALSIKEEEAQKAKATGFVDTIIKPLRASNVALCLQTALGISSKKRNHGKHLKETHDPLRNLLSGKCILVVDDNRVNRRVAAGALTKYGAQVECVDSGKVAIQMLQPPHNFDACFMDIQMPEMDGFEATRQIRNAESLFCEKRNGETDKGDRQWHVPILAMTADVIQATDEQCVRSGMDGYVSKPFEEEQLYKAVVQFF
>scaffold-PQTO-2013123-Lycopodium_deuterodensum
FGEQWYMKLLILWVIAGIIASIWVFYSMNAGIVKRRTETLSNMCEERAWMLQDQFVASMNHVRALTALVTTFALEKQPSALDQATFAAYTARTAFERPLMSGVAYAQRVLRPEREAFERAQGWVIKDMHSKDVQPAREEYAPTVLTQETLSHLASLDMMSGEEDCENILRARASGKGALTGPFRLLESNHLGVVLTFTVYKRDLSSKATAEERIEATAGYVGGAFDFESLVENLLRQLAGSQAIIVNVFDITNKSRPLIMYGPDTTDLNEILVSSLDFGDPVRKHEMRCRFYNPPSIPWSAITTSAGILVIVLLVAHILYAAVNRIEKVEEDYRKMEELKVLAESADVAKSQFLATVSHEIRTPMNGVLGMLQMLKDTELNMTQRDYAHTAYESGKQLIKLINEVLDQAKIESGRMELESVPFDLRAILDDILSLFSAEIKDGRIELAVFVSKRVPDILVGDPVRLRQIITNLVGNSVKFTEQGHIFVCVHLAEDVDAVEASTQKGCSSDDMDMQSLNLGDTLSGFKAVDGRNSWSTFGLLLKNETSQKTTFSSTKSSDIAECVNLVFTVEDTGVGIPLRAQERVFTPFMQADSSTSRNYGGTGIGLSISRFLVELMKGKMEFMSRPNVGTTFSFRVPLKRGDANMLEVS
>scaffold-YHZW-2030481-Huperzia_selago-2_samples_combined
EQWYMKLLVFWVIAGIIFSVWVFYSMNADIVKRRRETLANMCVERAWMLQDQFFSSMNHVRALTALITTFALEKHPSALDKDTFAAYTARTAFERPLMSGVAYAQRVLHSEREIFEKAQGWVIKRMHSYDVQPAHYEYAPTILTQETLSHLASLDMMSGEEDCENIMRARASGKGALTGPFRLLESNHLGVVLTFTVYKKDLSPEATAEERIQATAGYVGGAFDFESLVENLLRQLAGNQGIIVNVYDITNKSRPLIMYGPSTTDTGEIHISSLDFGDPLRKHEMRCRFYDPPSIPWSAITTSSGILVIVLLVGHILYAAVNRIEKVEEDYRKMEELKLRAESADIAKSQFLATVSHEIRTPMNGVLGMLQMLIDTDLDATQIDFANTAYESGKQLIKLINEVLDQAKIESGRMELESVPFDLRAILDDILSLFSAEIKDRRIELAVFVSERVPNVLVGDPARLQQVITNLVGNSVKFTEQGHIFVCVHRAEDVDAVEVSRVKDLSVDEMVMQDLCSGDTLSGSKAVDARNSWSTFKLLLEHKTSKKTPFSSTRSSELAESVNLVFTVEDTGVGISLLAQERVFTPFMQADSSTSRNYGGTGIGLSISRYLVELMKGKMDFVSLPGVGTTFSFKVPVKRGEANLLEAS
>scaffold-ZFGK-2042968-Selaginella_kraussiana
MTADITRRHREQLENMCEERAWMLQDQFGASMNHVKALAALLRTFHLGKQPPVLDQETFAAYTKRTEFERPLMTGVAYAQRVFHHEREALERQYGWKIKTMNEKVVQAVMDEYAPSVFTQNSLSYLESLDMMSGKEDCENILRARKSGKGVLTSPMRLLESNHLGIVVTFTVYKTDLPEEATDEERIEASAGYVGGAFDFELLVMNLLKQLAGSHTIIVNVYDVTNVSMPLLMYGPTVEAQGMDVHVTSLDFGDPVRKHQIRCRFTDPLPTCWSAITTSAGILVIVFLVTHILYAAINRIKRVEQDFRKMEELKVLAESADIAKSQFLATVSHEIRTPMNGVLGMLQMLMDTELDPTQRDFAGTAHESGKQLIKLINEVLDQAKIESGRMELEMVPLDLRTILDDILCLFSAEIKDKGIELAVFVSERVPQILVGDPVRLHQIITNLVGNSVKFTERGHIFVCVHLAEEAEVEDSESCNSLSGMEAADPRNYWENFQKLVHEEEPLSNDSKGSNDGREVNVVFNVEDTGVGIPYLAQKRVFTPFMQADSSTSRNYGGTGIGLSISWRLVELMKGKIDFISKPGVGTTFWLNVPFRIGEMQVPETSRYPRISPKHSQVERLPTRFKEMNALVVDGMAIRSQVTKYHLRRLGIKVEVGNDLQSALSLLSSRTFDMVLVDKDSWGPGSGLDFPQRLREATGRPLNATKFILLAGCSTDAEQHQKPAGYLVPHHKPVRASSLATDLEKAFGFGTKKFNGRSSPEGSRLHGLLSGRRILVVDDNKINLRVATGALTKYGAMVDCVDSGKAAIAKLRPPHKFDACFMDVQMPEMDGFEATRQIREAERQLQQQQRNGEEVVHHVPILAMTADVIQATYEECYRCGMDGYVSKPFEEEQLYKTVAKFLQ
>scaffold-ZYCD-2042972-Selaginella_acanthonota
MNAAITRRHREQLENMCEERAWMLKDQFGASMNHVRALAALLRTFHLGKQPPVLDQDTFAAYTRRTQFERPLMTGVAYAQRVFHHEREALEKQYGWQIKTMNEKVVQSVKDEYAPSVFTQNSLSHLESLDMMSGKEDCENILRARASGKGVLTSPMRLLESNHLGIVVTFTVYKTDVPEDATADERIEATAGYVGGAFDFELLVTNLLKQLAGSHTIIVNVYDITNESMPLLMYGPPTRSEGTNEHVTSLDFGDTVRKHQIRCRFTEPPPTPWSVVTTSSGILVIVFLVAHILHAAINRIKRVEQDYRKMEELKVLAESADIAKSQFLATVSHEIRTPMNGVLGMLQMLMDTDLDPTQRDFAGTAHESGKQLIKLINEVLDQAKIESGRMELEMVSFDLRNILDDILSLFSAEIKDKGIELAVFVSEKVPRVLVGDPVRLQQIITNLVGNSVKFTERGHIFVCVHLAEEDNVKEESQQKETITGSMCNSLSGFQAANQWHYWENFRSFVHEEGSDNDKNCGEYVNVVLNVEDTGVGIPKLAQGRVFTPFMQADSSTSRNYGGTGIGLSISKRLVELMNGTIEFISEQGVGTTFRLNVPFRIGEATQLLEGSRYPLLSPKQPQVTRFKGMSALVVDGRAVRSQITKYHLRRLGIQVEVANDLQKGLSLLSSRSFDLSLVDKDAWGSGTGLYFPQKVKKLWGTSSRNTKFILLAASSNDTEHQKPEGFLATLHKPVRATSFATFLEKAFGLGRRKLNGSASPEGSRLHGLLAGKQILVVDDNKVNLRVATGALTKYGAIVDCVDSGKAAIVKLRPPHQFNACFMDVQMPEMDGFEATRQIREAERAAATAGEKDSAAPHVPILAMTADVIQATQDECYRCGMDGYVTKPFEEEQLYKMLAKFFNA
>scaffold-ZZOL-2009025-Selaginella_stauntoniana
LDEYAPTVLSQNTLAHLASVDMMSGEEDRENILRSRASGKGALTSPFRLLESDHLGVVLTFTVYKTDLPDDATPAQRIQATAGYVGGAFDFESLVENLLRQLSESQTIIVNVNDVTNKSNPLVMYGPNIPDGNEIEVCQLEFGDPFRKHEMRCRFNKEASVVWTAITTTFGIVVIVLLVAQIFYAAGNRIAKVEEDYRKMEDLKVRAESADVAKSQFLATVSHEIRTPMNGVLGMLQMLMDTELDSTQRDYAHTALESGKQLIKLINEVLDQAKIESGRMELETVPFKLRTILDDILTLFSAENKDKGIELAAYVSERVPDVVLGDPVRLHQIVTNLVGNSIKFTDRGHIFVSVHLEEDVKAAMSAQCEACSKQVTETQDHSDKLNTVDAAGSCSTLSGLEAADRRNNWETFKLILKQEKSRLTTHKQPVDTVKLVFSVEDTGVGIPVHAQERVFSPFMQADSSTSRNYGGTGIGLSISKCLVELMKGEIGFVSSLGVGTTFWFTVNFKVGDLEALEAAHSAECSKQQRAAHSSTPLTTQLSGLKALVVDGRPVRSEVTRYHLRRLGIQVDVASDVSSALAHQRSKNLDMILIDKDAWGSSTGLSYPSKIKEAGPTLAPKLVLLAFDDDEHKAKAAGFSDNVIKKPLRASYIANHLEKALGLDLKRRTRESSTPTSSSSDTSASINSGSGSSNNLHSLLTGKWILVVDDNKVNRRVAAGALQKYGARVECVESGRLAIEKLEPPHKFDACFMDIQMPEMDGFEATRRIRCFEKRGGSHVPILAMTADVIQATYDECRRCGMDDYVSKPFEEKQLYRAVAKFF
>scaffold-ZZOL-2054420-Selaginella_stauntoniana
MNAGNIRRHRELLDNMCDERAWMLQDQFTASMNHVKALAALLRTFHLGKQPSVLDQETFAVYTKRTEFERPLMTGVAYAQRLFHSEREAFERRYGWEIKTMTTKKVQSPQAEYAPAVFTQNSLSYLESLDMLSGKEDCDNILRARSSGKGVLTTPMRLLESNHLGIVVTFTVYKEDLPEDASEEERIAASAGYVGGAFDFELLVTNLLKQLAGSQSIIVNVYDVTNESKPLLMYGPDAYLEGRDVHVTELDFRDPARKHEIRCRFHNPLPISWSAITTSVGILVIVFLVGHILHAAINRIQKVEEDYRRMEDLKVLAESADIAKSQFLATVSHEIRTPMNGVLGMLQMLMDTDLDPTQRDYAGTAHESGKQLIKLINEVLDQAKIESGRMELEMVPFDLRTILDDILCLFSAEIKDKGIELAVFVSEKVPDVLVGDPARLHQIITNLVGNSVKFTEQGHIFVCVHMEDELTTVSKEEGFDSCNTLSGVKAADLRLSWDSFKSLVGGLEDRNCGELTDVRIVFNVEDTGVGIPLLAQDRVFTPFMQADSSTSRNYGGTGIGLSISKCLVELMQGSMDFVSQPGIGATFRFSVVFKRGEMKMPEARYPHISPKHSQMARLTPCLKNMRALVVDGRPVRSQITRYHLQRLGMQVEVVNDIPSALSGGANSRSLDMVLVDKDSWGPGSGLVVPQKLKDAGGRFKNAKFILLAGSAIDNEPLKTAPSGFIATHHKPVRASSFATFLEKVFGFGSKRLNGREISQGSRLHSLLSGKQILVVDDNKVNRRVAAGALTKYGARVECVESGKAAIARLQPSHEFDACFMDVQMPEMDGFEATRKIREAEGHDCKCRLPILAMTADLIQATRDECTKCGMDGYVSKPFEEEQLYKAVAKYFESSAKPNALKGKAE
>scaffold-AWOI-2011622-Diphyscium_foliosum
MRRRKESSISQNDQMSNRSAARKGSDSSPCISNGSSRSKVPLKGGNGVYMSKSMHRTTGPGRLGVKWWKDSGNSYAKPTYKDADSKPSRYGPNWHTKLFILWVVVMAFVSLSVFFAMRRDMLKRRRETLANLCEGPARMLEKEFKASMNHVRALTVLLTTFHLGKQPSAINQETFASYAESTAFERPLMSGVAYAERVLHANREFFESIHGWTIKDMLSNERREDCDEYAPTTMSQKTVSYLTSLDMMSGQEDRENILRARESGKGALTHPFRLLESNHLGVVFTFAVYCTELPCHATSEDRIKATAGYLGGAFDVETLVENLLEQMAGSQIIAVNVYDITNESMPLVMYGHTNVERSKNTYISPLDFGDPIRKHEMRCRFKEDALPPWTAISTSIGIFVIAFLVGHMLHASRNLVDKAEENCRIFQELKMRADDAVIAKSQFLATVSHEIRTPMNGVLGMLQMLMDTTLNPTQQDYARTAQASGKALITLINEVLDQAKIESGRLELEHVPFDLCAVLDDVLSLFSGKSRDLGIELAVYVSEKVPNILIGDPGRFRQIIINLVGNSIKFTESGHIFVCVHLNEDVNMAMDGDGGDANDTQDGEVESPGPLIDMSHQFKTLSGKEAADSRNSWEMFERLLAQEHSYRVAGDHDNWDCYDTNDVVNLVVSVEDTGVGIPLHVQERVFTPFMQADSSTSRTYGGTGIGLSISRCLVELMSGEMGFVSRPRVGSTFTFTAEFQRVPANVPERVLREGSGLLQPPLTTCFRGMRALVVDGRPVRCEVTRHHLRRLGIQVEVAHTVSEAAELLTTVADGGTRNTRGSRGSRSTSEANIDMIFVDKDAWGPGTGMIFRSQLAESAIECHLSYQSSRTRINQYRSTAGRLPVGFPVHSMRKMVLVATSVNAPELGMAKANGFMDTVIIKPLRASMVAACLQQILGVVNGRERGQELRGGAVALQNLLSGKRILVVDDNPVNRRVAAGALNKYGAQVECVHSGRAAIQKLKPPHNFDACFMDVQMPEMDGFQATGLIRQAEIEAAEQWISPGMSTLGRRIHIPILAMTADVIQATSDECLRCGMDGYVAKPFEEQQLYNAVAHFFQAN
>scaffold-AWOI-2011623-Diphyscium_foliosum
MRRRKESSISQNDQMSNRSAARKGSDSSPCISNGSSRSKVPLKGGNGVYMSKSMHRTTGPGRLGVKWWKDSGNSYAKPTYKDADSKPSRYGPNWHTKLFILWVVVMAFVSLSVFFAMRRDMLKRRRETLANLCEGPARMLEKEFKASMNHVRALTVLLTTFHLGKQPSAINQETFASYAESTAFERPLMSGVAYAERVLHANREFFESIHGWTIKDMLSNERREDCDEYAPTTMSQKTVSYLTSLDMMSGQEDRENILRARESGKGALTHPFRLLESNHLGVVFTFAVYCTELPCHATSEDRIKATAGYLGGAFDVETLVENLLEQMAGSQIIAVNVYDITNESMPLVMYGHTNVERSKNTYISPLDFGDPIRKHEMRCRFKEDALPPWTAISTSIGIFVIAFLVGHMLHASRNLVDKAEENCRIFQELKMRADDAVIAKSQFLATVSHEIRTPMNGVLGMLQMLMDTTLNPTQQDYARTAQASGKALITLINEVLDQAKIESGRLELEHVPFDLCAVLDDVLSLFSGKSRDLGIELAVYVSEKVPNILIGDPGRFRQIIINLVGNSIKSIFYIDSNSLALSQNLVGNSIKFTESGHIFVCVHLNEDVNMAMDGDGGDANDTQDGEVESPGPLIDMSHQFKTLSGKEAADSRNSWEMFERLLAQEHSYRVAGDHDNWDCYDTNDVVNLVVSVEDTGVGIPLHVQERVFTPFMQADSSTSRTYGGTGIGLSISRCLVELMSGEMGFVSRPRVGSTFTFTAEFQRVPANVPERVLREGSGLLQPPLTTCFRGMRALVVDGRPVRCEVTRHHLRRLGIQVEVAHTVSEAAELLTTVADGGTRNTRGSRGSRSTSEANIDMIFVDKDAWGPGTGMIFRSQLAESAIECHLSYQSSRTRINQYRSTAGRLPVGFPVHSMRKMVLVATSVNAPELGMAKANGFMDTVIIKPLRASMVAACLQQILGVVNGRERGQELRGGAVALQNLLSGKRILVVDDNPVNRRVAAGALNKYGAQVECVHSGRAAIQKLKPPHNFDACFMDVQMPEMDGFQATGLIRQAEIEAAEQWISPGMSTLGRRIHIPILAMTADVIQATSDECLRCGMDGYVAKPFEEQQLYNAVAHFFQAN
>scaffold-FFPD-2059184-Ceratodon_purpureus
MRRRKESSSSQMHQMSNRTGARRGSDSSPCISNGSSRSKVLHKGGSGIYMHKTTRPGRLGVRWWKDHLSNTYEKPTYRDAEAGRGCPSWHTLLFIGWVIGMAYVSFTVYQGMKKEMLHKKNENLANMCEGRARMLEDQFKASMNHVRALTALLTTFHLGKQPSAINQETFATYTERTAFERPLMSGVAYAERVLHGNRASFESTHGWHIKEMFSKKRQQDMDEYAPTTMSQKTVFYLTSLDMMSGQEDRENIIRARESGKGALTNPFRLLESKHLGIVFTFAVYSIDLPEDATKEDRIKATAGYLGGAFDVETLVENLLRQMAGSQIIAVNVYDITNVTMPLVMYGHTNVERSENTYVSELDFGDPDRKHEMRCRLKEDQVPPWTAFTTGIGTFIIAFLVGQMINASMNRIDKVEENCRIFQELKMRADDAVIAKSQFLATVSHEIRTPMNGVLGMLQMLMDTPLNSTQLDYARTAQASGKALITLINEVLDQAKIESGRLELEHVPFDLRAILDDVLSLFHGKSRASGIELAVYVSEKVPKILIGDPGRFRQIIINLVGNSIKFTEEGHIFVCVHLYEDVNMVTDGDGGDLDDIFDGEVESAAPRLDMSHQFNTLSGREAADDLNSWEMFERLLPQEISYRSAAEYGTWKYPESNDFVNLLVSVEDTGVGIPLSVQDRVFTPFMQADSSTSRTYGGTGIGLSISKCLVELMSGEMGFVSRPRVGSTFTFTAEFERIPANIPESILREGSNCLLQTPPLPTCFRGMRVLVVDGRQVRCEVTRHHLRRLGLQVEVAHTVCEAAELLTAVADPGIRGSRNSRGSATADIEMIFVDKDAWGPATGMKFRSLLAESAMECHFSFQNLRNSYQCRSTAGRLPIGYPVHSMRKMVLVATSMTDMELEMVKLCGFVDTVIYKPLRASLVAACLKQILGVGDGGNQGQELQVGVNSLQNLLSGKKILVVDDNPVNRKVAAGALNKYGAQVECVQSGRAAIQKLKPPHNFDACFMDVQMPEMDGFQATGLIRKAEAAAADQLGAAGLSTFGCRFHVPILAMTADVIQATSEECRRCGMDGYVAKPFDEHQLYQAVAKHFFKAN
>scaffold-JADL-2009633-Rhynchostegium_serrulatum
MRRRKESSNSQDHPMSNRSGVRSGARSGARRGSDSSPCISNGSSRSKVPLKGGSGVYMHRTTGPGRLGVKWWKDSGNAFLKPTYKDAEAGPRYGHNWHTKAFVAWVVFMGAVSLSVYIEMRVDLLNRRKENLANMCEGRARMLEDQFKASMNHVRALTALLTTFHLGKQPSAINQETFATYAERTAFERPLMSGVAYAERVLHANRALFESTHGWPIKEMFSKERQQDFDEYAPTTMSQETVSYLKSLDMMSGQEDRENIIRARESGKGALTNPFRLLESKHLGVVFTFAVYSVDLPEDATKEDRIKATAGYLGGAFDVETLVENLLRQMAGSQIIAVNVYDITNDTIPLVMYGHTNVERSENTYVSLLDFGDPSRSHEMRCRFKEEALPPWSAISTSIGIFVIAFLVGHMLHASRNRIDKVEENCRIFQELKMRADDAVIAKSQFLATVSHEIRTPMNGVLGMLQMLVDTPLNSTQLDYAHTAQASGKALITLINEVLDQAKIESGRLELENVPFDLRAILDDVLSLFHGKSRASGIELAVYVSAKVPKILIGDPGRFRQIIINLVGNSIKFTKAGHIFVCVHLNEDVNMVMDGGVADPDDTLDGEVESAGPLVDMSHQFNTLSGRETADYRNSWEMFERLLTQERLAGDHDKWNYSESDDVVNLVVSVEDTGVGIPLHVQDRVFTPFMQADSSTSRTYGGTGIGLSISKCLVELMSGEMEFVSRPRVGSTFTFTAEFQRVPANVPEHILREGSNCLLQTPPLPTCFQGMRVLVVDGRPVRCEVTRHHLRRLGLQVEVAHTVPEAAELLTAEADRGTRVTRVTRGSRGSISADIDMIFVDKDAWGPGTGMNFRSLLAESAIESHLSYQNSRTSYQYRSAAGRVPTWISMKKMVLVATSMNDLELGMVKASGFVDTVIRKPLRASLVAACLKQILGVGDGGNQGQESRDGVNSLQNLLSGKKILVVDDNPVNRKVAAGALNKYGAQVECVHSGRAAIQKLKPPHNFDACFMDVQMPEMDGFQATGLIRKAEATAADMWIAAGLSTIGCRFHVPILAMTADVIQATSEECKRCGMDGYVAKPFDEHQLYQAVATHFIQA
>scaffold-JADL-2009634-Rhynchostegium_serrulatum
MRRRKESSNSQDHPMSNRSGVRSGARSGARRGSDSSPCISNGSSRSKVPLKGGSGVYMHRTTGPGRLGVKWWKDSGNAFLKPTYKDAEAGPRYGHNWHTKAFVAWVVFMGAVSLSVYIEMRVDLLNRRKENLANMCEGRARMLEDQFKASMNHVRALTALLTTFHLGKQPSAINQETFATYAERTAFERPLMSGVAYAERVLHANRALFESTHGWPIKEMFSKERQQDFDEYAPTTMSQETVSYLKSLDMMSGQEDRENIIRARESGKGALTNPFRLLESKHLGVVFTFAVYSVDLPEDATKEDRIKATAGYLGGAFDVETLVENLLRQMAGSQIIAVNVYDITNDTIPLVMYGHTNVERSENTYVSLLDFGDPSRSHEMRCRFKEEALPPWSAISTSIGIFVIAFLVGHMLHASRNRIDKVEENCRIFQELKMRADDAVIAKSQFLATVSHEIRTPMNGVLGMLQMLVDTPLNSTQLDYAHTAQASGKALITLINEVLDQAKIESGRLELENVPFDLRAILDDVLSLFHGKSRASGIELAVYVSAKVPKILIGDPGRFRQIIINLVGNSIKFTKAGHIFVCVHLNEDVNMVMDGGVADPDDTLDGEVESAGPLVDMSHQFNTLSGRETADYRNSWEMFERLLTQERLAGDHDKWNYSESDDVVNLVVSVEDTGVGIPLHVQDRVFTPFMQADSSTSRTYGGTGIGLSISKCLVELMSGEMEFVSRPRVGSTFTFTAEFQRVPANVPEHILREGSNCLLQTPPLPTCFQGMRVLVVDGRPVRCEVTRHHLRRLGLQVEVAHTVPEAAELLTAEADRGTRVTRVTRGSRGSISADIDMIFVDKDAWGPGTGMNFRSLLAESAIESHLSYQNSRTSYQYRSAAGRVPTWISMKKMVLVATSMNDLELGMVKASGFVDTVIRKPLRASLVAACLKQILGVGDGGNQGQESRDGVNSLQNLLSGKKILVVDDNPVNRKVAAGALNKYGAQVECVHSGRAAIQKLKPPHNFDACFMDVQMPEMDGFQATGLIRKAEATAADMWIAAGLSTIGCRFHVPILAMTADVIQATSEECKRCGMDGYVAKPFDEHQLYQAVATHFIQA
>scaffold-LNSF-2004110-Stereodon_subimponens
MRRRKESSNSQDHPMSNRSGVRSGARSGARRGSDSSPCISNGSSRSKVLLKGGSGVYMHRTTGPGRLGVKWWKDSGNTFVKPTYKDAEAGPRYGHNWHTKAFVAWVIFMGAVSLSVYIEMRIDLLNRRKENLANMCEGRARMLEDQFKASMNHVRALTALLTTFHLGKQPSAINQETFATYAERTAFERPLMSGVAYAERVLHANRALFESTHGWPIKEMFSKERQQDFDEYAPTTMSQKTVFCLTSLDMMSGQEDRENIIRARESGKGALTNPFRLLESKHLGVVFTFAVYSVDLPEDATKEDRIKATAGYLGGAFDVETLVENLLRQMAGSQIIAVNVYDITNDTMPLVMYGHTNVERSENTYVSLLDFGDPSRSHEMRCRFKEEALPPWSAISTSIGIFVIAFLVGHMLHASRNRIDKVEENCRIFQELKMRADDAVIAKSQFLATVSHEIRTPMNGVLGMLQMLVDTPLNSTQLDYAHTAQASGKALITLINEVLDQAKIESGRLELEHVPFDLRAILDDVLSLFHGKSRASGIELAVYVSAKVPKILIGDPGRFRQIIINLVGNSIKFTKAGHIFVCVHLNEDVNMVMDGGGADPDDTLDGEVESAGPLVDMSHQFNTLSGRETADYRNSWEMFERLLTQERLAGDHDKWNYSESDDVVNLVVSVEDTGVGIPLHVQDRVFTPFMQADSSTSRTYGGTGIGLSISKCLVELMAGEMDFVSRPRVGSTFTFTAEFQRVPANVPEHILREGSNCLLQTPPLPTCFQGMRVLVVDGRPVRCEVTRHHLRRLGLQVEVAHTVSEAAELLTAEADRGTRVTRGTRGSRDSRGSIAADIDMIFVDKDAWGIGTGMNFRCLLAESAIESHLSYQNSRTSYQYRSTVGRVPTWISMKKMVLVATSMNDLELGMVKASGFVDTVIRKPLRASLVAACLKQILGVGDGGNQGQESRDGVNSLQNLLSGKKILVVDDNPVNRKVAAGALNKYGAQVECVHSGRAAIQKLKPPHNFDACFMDVQMPEMDGFQATGLIRKAEATAADLWIAAGLSTIGCRFHVPILAMTADVIQATSEECKRCGMDGYVAKPFDEHQLYQAVATHFSEA
>scaffold-ORKS-2060389-Philonotis_fontana
MRQRKESSNSEDYQMSNRSGVRSGARRGSDSSPCISNGSSRSKVPLKGGSGVYMHRTTGPGRLGVKWWKDSGNTFVKPTYKDAGAGPRYGHNWHTKAFVVWVIFMGAVSLSVYFEMKIDMLNRRKENLANMCEGRARMLEDQFKASMNHVRALTALLTTFHLGKQPSAINQETFATYAERTAFERPLMSGVAYAERVLHANRALFESTHGWPIKEMFSKERQQDFDEYAPTTMSQKTVSYLTSLDMMSGQEDRENIIRARESGKGALTNPFRLLESKHLGVVFTFAVYSVDLPADATKDDRIKATAGYLGGAFDVETLVENLLRQMAGSQIIAVNVYDITNDTMPLVMYGHTNVERSENTYVSSLDFGDPSRSHEMRCRFKEDALPPWTAISTSIGIFVIAFLVGHMLHASMNRIDKVEENCRIFQELKMRADDAVIAKSQFLATVSHEIRTPMNGVLGMLQMLVDTPLNSTQLDYARTAQASGKALITLINEVLDQAKIESGRLELEHVPFDLRAILDDVLSLFHGKSRASGIELAVYVSAKVPKILIGDPGRFRQIIINLVGNSIKFTEAGHIFVCVHLNEDVNMVMDGGGGDPDDTLDGEVESACPLVGMSHRFNTLSGRETADYRNSWEMFERLLTQENSYRSGGDHDKWNYSESDDVVNLVVSVEDTGVGIPLHVQDRVFTPFMQADSSTSRTYGGTGIGLSISRCLVELMSGEMDFVSRPRVGSTFTFTAEFQRVPANVPESILREGSNCLLQTPPLPTCFQGMRVLVVDGRPVRCEVTRHHLRRLGLQVEVAHTVSEAAELLTAVADRGTRGTRGTRDSHGSVAADIDMIFVDKDAWGPGTGMNFRCLLAESAIECHLGYQNSRTSYQYRSTAGRLPIGFPVHSMKKMVLVATSMNDDELGMVKASGFVDTVIRKPLRASLVAACLKQILGVGDGGDQGQESRDGVNSLQNLLSGKKILVVDDNPVNRKVAAGALNKYGAQVECVHSGRAAIQKLKPPHNFDACFMDVQMPEMDGFQATGLIRKAEAAAEDLWLAAGLSTIGCRFHVPILAMTADVIQATSEECKRCGMDGYVAKPFDEHQLYQAVAMHFIQA
>scaffold-QKQO-2006171-Pseudotaxiphyllum_elegans
RRRKESSNSQDHPMSNRSGARSGARSGARRVSDSSPCISNGSSRSKVPLKGGSGVYMHRTTGPGRLGVKWWKDSGTTFVKPTYKDAEAGPRYGHNWHTKAFVAWVVFMGAVSLSVYFEMRIDLLNRRKENLANMCEGRARMLEDQFKASMNHVRALTALLTTFHLGKQPSAINQETFATYAERTAFERPLMSGVAYAERVLHANRALFESTHGWPIKEMFSKERQQDFDEYAPTTMSQKTVFYLTSLDMMSGQEDRENIIRARESGKGALTNPFRLLESKHLGVVFTFAVYSVDLPEDATKEDRIKATAGYLGGAFDVETLVENLLRQMAGSQIIAVNVYDITNDTMPLVMYGHTNVERSENTYVSLLDFGDPSRSHEMRCRFKEEALPPWSAISTSIGIYVIAFLVGHMLHASRNRIDKVEENCRIFQELKMRADDAVIAKSQFLATVSHEIRTPMNGVLGMLQMLVDTPLNSTQLDYAHTAQASGKALITLINEVLDQAKIESGRLELEHVPFDLRAILDDVLSLFHGKSRASGIELAVYVSAKVPKILIGDPGRFRQIIINLVGNSIKFTKAGHIFVCVHLNEDVNMVMDGGGADPDDTLDGEVESAGPLVDMNHQFNTLSGRETADYRNSWEMFERLLTQERLAGDHDKWNYSESDDVVNLVVSVEDTGVGIPLHVQDRVFTPFMQADSSTSRTYGGTGIGLSISKCLVELMAGEMDFVSRPRVGSTFTFTAEFQRVPANVPEHILREGSNCLLQSPPLPTCFKGMRVLVVDGRPVRCEVTRHHLRRLGLQVEVAHTVSEAAELLTAEADRGTRGTRGTRDSRGSIAADIDMIFVDKDAWGPGTGMNFRCLLAESAIESHLSYQNSRTSYQYRSTAGRLPTWISMKKMVLVATSMNDLELGMVNASGFVDTVIRKPLRASLVAACLKQILGVGDGGNQGQESRDGVNSLQNLLSGKKILVVDDNPVNRKVAAGALNKYGAQVECVHSGRAAIQKLKPPHNFDACFMDVQMPEMDGFQATGLIRKAEATAADMWLAAGLSTIGCRFHVPILAMTADVIQATSEECKRCGMDGYVAKPFDEHQLYQAVATHFIQAN
>scaffold-QKQO-2006172-Pseudotaxiphyllum_elegans
RRRKESSNSQDHPMSNRSGARSGARSGARRVSDSSPCISNGSSRSKVPLKGGSGVYMHRTTGPGRLGVKWWKDSGTTFVKPTYKDAEAGPRYGHNWHTKAFVAWVVFMGAVSLSVYFEMRIDLLNRRKENLANMCEGRARMLEDQFKASMNHVRALTALLTTFHLGKQPSAINQETFATYAERTAFERPLMSGVAYAERVLHANRALFESTHGWPIKEMFSKERQQDFDEYAPTTMSQKTVFYLTSLDMMSGQEDRENIIRARESGKGALTNPFRLLESKHLGVVFTFAVYSVDLPEDATKEDRIKATAGYLGGAFDVETLVENLLRQMAGSQIIAVNVYDITNDTMPLVMYGHTNVERSENTYVSLLDFGDPSRSHEMRCRFKEEALPPWSAISTSIGIYVIAFLVGHMLHASRNRIDKVEENCRIFQELKMRADDAVIAKSQFLATVSHEIRTPMNGVLGMLQMLVDTPLNSTQLDYAHTAQASGKALITLINEVLDQAKIESGRLELEHVPFDLRAILDDVLSLFHGKSRASGIELAVYVSAKVPKILIGDPGRFRQIIINLVGNSIKFTKAGHIFVCVHLNEDVNMVMDGGGADPDDTLDGEVESAGPLVDMNHQFNTLSGRETADYRNSWEMFERLLTQERLAGDHDKWNYSESDDVVNLVVSVEDTGVGIPLHVQDRVFTPFMQADSSTSRTYGGTGIGLSISKCLVELMAGEMDFVSRPRVGSTFTFTAEFQRVPANVPEHILREGSNCLLQSPPLPTCFKGMRVLVVDGRPVRCEVTRHHLRRLGLQVEVAHTVSEAAELLTAEADRGTRGTRGTRDSRGSIAADIDMIFVDKDAWGPGTGMNFRCLLAESAIESHLSYQNSRTSYQYRSTAGRLPTWISMKKMVLVATSMNDLELGMVNASGFVDTVIRKPLRASLVAACLKQILGVGDGGNQGQESRDGVNSLQNLLSGKKILVVDDNPVNRKVAAGALNKYGAQVECVHSGRAAIQKLKPPHNFDACFMDVQMPEMDGFQATGLIRKAEATAADMWLAAGLSTIGCRFHVPILAMTADVIQATSEECKRCGMDGYVAKPFDEHQLYQAVATHFIQAN
>scaffold-QMWB-2010492-Anomodon_attenuatus
MSNRSGVRSGARSGARRGSDSSPCISNGSSRSKVLLKGGSGVYMHRTSGPGRLGVKWWKDSGNIFVKPTYKDAEAGPRYGHNWHTKAFVAWVVIMGAVSLSVYIEMRIDMLNRRKENLANMCEGRARMLEDQFKASMNHVRALTALLTTFHLGKQPSAINQETFATYAERTAFERPLMSGVAYAERVLHANRALFESTHGWPIKEMFSKERQQDFDEYAPTTMSQKTVFYLTSLDMMSGQEDRENIIRARESGKGALTNPFRLLESKHLGVVFTFAVYSVDLPEDATKEDRIKATAGYLGGAFDVETLVENLLRQMAGSQIIAVNVYDITNDTLPLVMYGHTSVERSENTYVSLLDFGDPSRSHEMRCRFKEEALPPWSAISTSIGTFVIAFLVGHMLHASRNRIDKVEENCRIFQELKMRADDAVIAKSQFLATVSHEIRTPMNGVLGMLQMLVDTPLNSTQLDYAHTAQASGKALITLINEVLDQAKIESGRLELEHVPFDLRAILDDVLSLFHGKSRASGIELAVYVSAKVPKILIGDPGRFRQIIINLVGNSIKFTKAGHIFVCVHLNEDVNMVMDGGGADPDDTLDGEVESAGPLVDMSHQFNTLSGRETADYRNSWEMFERLLTQERLAGDHDKWNYSESDDVVNLVVSVEDTGVGIPLHVQDRVFTPFMQADSSTSRTYGGTGIGLSISKCLVELMAGEMDFVSRPRVGSTFTFTAEFQRVPANVPEHILREGSNCLLQTPPLPTCFQGMRVLVVDGRPVRCEVTRHHLRRLGLQVEAAHTVSEAAELLTAEADRGTRGTRGTRGSRGSIAADIDMIFVDKDAWGPGTGMNFRCLLAENAIESHLSYQNSRTSYQYRSTASRLPPWISMKKMVLVATSMNDLELGMVKASGFVDTVIRKPLRASLVAACLKQILGVGDGGNQGQESRDGVNSLQNLLSGKKILVVDDNPVNRKVAAGALNKYGAQVECVHSGRAAIQKLKPPHNFDACFMDVQMPEMDGFQATGLIRKAEATAADMWIAAGLSTIGCRFHVPILAMTADVIQATSEECKRCGMDGYVAKPFDEHQLYQAVATHFIQA
>scaffold-RCBT-2024915-Sphagnum_palustre
MSDRSGGAKKGGRGGGSDSSPCISNGSSRSKVPLKGATGVYMSNSKKQQQQHRSSSAAGGRRPGRLGLQWWGGDSGSSYAAAKPSSSAAPAAATHRRESAATSSSSSSSSVWFEHWHTKLFILWVFFMALVSLSVYLKMNAETVVRRRETLANMCEGRARMLENQFVASMNHVRALTALFTTLHISKQIAMFNQETFSQYAESTAFERPLMSGVAYADRVLHKDRASFEMSHGWMIKEMFSKERQQDRYEYAPTTMSQDTVSYLTSLDMMSGQEDRENILRARASGKGALTNPFRLLESKHLGVVFTFAVYSIHLPAEATPEERIEATAGYIGGAFDVETLVENLLREFPGSEIIAVNVYDITNELCPLVMYGHTNVSKSENTYVSPLDFGDPLRKHEMRCRYNEDALPPWTAISTAVGIFVIGFLVGHMLHASRNRIDKVEENCRMFEKLKDLADEASVAKSQFLATVSHEIRTPMNGVLGMLQMLMDTRLDATQQDYARTAQASGKVLITLINEVLDQAKIESGRLELEAVPFDLRAILDDVLSLFSGKSRDEGIELAVYVSEKVPNILIGDPGRFRQIIINLVGNSIKFTERGHIFVCVHITEDMDMAMEGDYSVDDYNDGEVDGPDLPSDMRHNQFNTLSGYETADDRNSWETFQLLLAQEHSYSVAGLDNDGNDVVNLVVSVEDTGVGIPLQVQERVFTPFMQADSSTSRTYGGTGIGLSISKCLVELMSGEMAFVSRPEIGSTFTFTAEFHRVHDRVPESVLRNTNSVLQTPPLPTCFRGMQALVVDGRPVRSEVTRHHLRRLGVQVQVADSVRSAAAILAAMTDAGPRGFCSSTVGGGIDMILVDKDAWGQGTGINFPRRLCQSASDYLNSRQRYKYLPSSGLSLGFMAARFPKMMLVATSMTANEHNLARENGFTDTAVIKPLRASMLAACLQQALGVENRREQGWELREGSRSLHKLLSGKRVLVVDDNMVNRRVAEGALLKYGAQVECVNSGRAAILKLKPPHIFDACFMDVQMPEMDGFEATRFIRQAEKEASEWMSVGILTKCRPVRIPILAMTADVIQATQARCLQCGMDGYVAKPFDEQQLYNAVAPFFEA
>scaffold-SKQD-2080334-Takakia_lepidozioides
PGRLGVKWWGDSGSSLVRHGAAKGTRSSTWGLGKNWHTKLFVAWVLAMAAVAISVYFSMNTDIVERRRENLANMCEGRARMLENQFVASMNHVRALTALLTTFHLGEEPSAINQETFATYTARTAFERPLMSGVAFAERVLHTDRKLFETTHGWTIKEMHSKVRQEDFDEYAPTTMSQETVSYLKSLDMMSGEEDRENILRARASGKGALTNPFRLLESNHLGVVFTFAVYRTDLPDDATPDDRIKATAGYLGGAFDVETLVENLLLQMAGSQTIAVNVFDITNDSMPLVMYGHTTVSKTKSTYSMLDFGDPLRKHEMRCRFNEDPPPPWTAISTSVGIFVIAFLVGHMLHASRCRIDKVEETCRIFQELKVRADEAVIAKSQFLATVSHEIRTPMNGVLGMLQMLMDTPLNAIQQDYARTAQASGKALITLINEVLDQAKIESGRLELEAVPFDLSAILDDVLSLFSGKSRDEGVELAVYVSERVPNILIGDPGRFRQIITNLVGNSIKFTARGHIFVCVHLAEDMATVLNADGVEDNYEEVDSPVGVDMRNQINTLSGYQTADGTSSWETFERLLAHENSFHSETRQDTWTCFDNDMVNLVVSVEDTGVGIPFNVQERVFTPFMQADSSTSRTYGGTGIGLSISRCLVELMSGEMGFVSQPGIGSTFSFTAVFRRVPDSVLEKVLRDSNCVSQTPPLPDCFQGMQALVVDGRPVQCEVIRHHLRRLGVQVEIAHDVCSATALLAAATDGRTLGLCSTTGNGAIDMIVVDKDAWGPGTGLGFPQFLAQSMGLRLDSTRTRYNRSVYGRFPSSLPLISLPKIILLATSINAGEQEMAQAAGFDSVIIKPLRASMVAASLLPVGFGSRRQQGRELPAGKSSLRKLLSGKRILVVDDNRVNRRVAAGALHKFGAQVECVDSGKAAIALLQPPHNFDACFMDVQMPEMDGFEATRIIRQAELEVAEWMLHHGRPVHIPILAMTADVIQATYEQCLKFGMNGYVAKPFEEEQLYKAVAMFF
>scaffold-VBMM-2011252-Claopodium_rostratum
MRRRKESSNSQDHPMSNRSGVRSGARSGARRGSDSSPCISNGSSRSKVPLKGGSGVYMHRATGPGRLGVKWWKDSGNAFLKPTYKDAEAGPRYGHNWHTKAFVAWVVFMGAVSLSVYIEMRVDLLNRRKENLANMCEGRARMLEDQFKASMNHVRALTALLTTFHLGKQPSAINQETFATYAERTAFERPLMSGVAYAERVLHANRALFESTHGWPIKEMFSKERQQDFDEYAPTTMSQKTVFYLTSLDMMSGQEDRENIIRARESGKGALTNPFRLLESKHLGVVFTFAVYSVDLPEDATKEDRIKATAGYLGGAFDVETLVENLLRQMAGSQIIAVNVYDITNDTMPLVMYGHTNVERSENTYVSLLDFGDPSRSHEMRCRFKEEALPPWSAISTSIGIYVIAFLVGHMLHASRNRIDKVEENCRIFQELKMRADDAVIAKSQFLATVSHEIRTPMNGVLGMLQMLVDTPLNSTQLDYAHTAQASGKALITLINEVLDQAKIESGRLELENVPFDLRAILDDVLSLFHGKSRASGIELAVYVSAKVPKILIGDPGRFRQIIINLVGNSIKFTKAGHIFVCVHLNEDVNMVMDGGVADPDDTLDGEVESAGPLVDMSHQFNTLSGRETADYRNSWEMFERLLTQERLAGDHDNWNYSESDDVVNLVVSVEDTGVGIPLHVQDRVFTPFMQADSSTSRTYGGTGIGLSISKCLVELMSGEMEFVSRPRVGSTFTFTAEFQRVPANVPEHILREGSNCLLQTPPLPTCFQGMRVLVVDGRPVRCEVTRHHLRRLGLQVEVAHTVPEAAELLTAEADRGTRVTRVTRGSRGSIAADIDMIFVDKDAWGPGTGMNFRSLLAESAIESHLSYQNSRTSYQYRSTAGRVPTWISMKKMVLVATSMNDLELGMVKASGFVDTVIRKPLRASLVAACLKQILGVGDGGNQGQESRDGVNSLQNLLSGKKILVVDDNPVNRKVAAGALNKYGAQVECVHSGRAAIQKLKPPHNFDACFMDVQMPEMDGFQATGLIRKAEATAADMWIAAGLSTIGCRFHVPILAMTADVIQATSEECKRCGMDGYVAKPFDEHQLYQAVATHFIQA
>scaffold-VMXJ-2132819-Leucobryum_albidum
MRRRKESNSSQKHQMSNMSGARSGARRGSDSSPCISNGSSRSKVPLKGGNGVYMHRTTGPGRLGVRWWKDHSVNMYTKPTYKDAEAGRGYPSWHTLLFIGWVIGMAFVSRSVYRAMKRDMLDRRYENLANMCEGRARMLEDQFKASMNHVRALTALLTTFHLGKQPSAINQETFATYTERTAFERPLMSGVAYAERVLHANRASFEATHGWHIKEMFSKERQLDFDEYAPTIMSQKTVFYLTSIDMMSGQEDRENIIRARESGKGALTNPFRLLESKHLGIVFTFAVYSTDLPEDATKEDRIKATAGYLGGAFDVETLVENLLRQMAGSQIIAVNVYDITNDTMPLVMYGHTNVERSENTYVSELDFGDPDRQHEMRCRFKEDPLPPWTALTTSIGIFVIAFLVGHMLHASMNRIDKVEENCRIFQTLKMRADEAFIAKSQFLATVSHEIRTPMNGVLGMLQMLMDTPLNSTQLDYARTAQASGKALITLINEVLDQAKIESGRLELEHVPFDLRAILDDVLSLFHGKSRASGIELAVYVSARVPKILIGDPGRFRQIIINLVGNSIKFTEEGHIFVCVHLNEDVNMVMDGDGGDPDDTLDGEVESAGPLVDMSHQYNTLSGRETADYRNSWEMFERLLKQENSYRSAADHDTWNYSESNDVVNLVVSVEDTGVGIPLSVQERVFTPFMQADSSTSRTYGGTGIGLSISRCLVELMSGEMNFVSRPKVGSTFTFTAEFKSVPANVPESILREGSNCLLQTPPLPTCFQGMRVLVVDGRQVRCEVTRHHLRRLGIQVEVAHTVSEAAELLTAVADRGTRGTRDSRGSTSADIEMIFVDKDAWGPGTGMKFRCLLAESAMECHLSYQNLRTSYQYRSTAAGRLPIGFPVHSMRKMVLVATAMTDAELGMVKASGFVDTVIRKPLRASLVAACLKQILGVGDGGNQGQELQVGVNSLQNLLSGKRILVVDDNPVNRKVAAGALNKYGAQVECVHSGRAAIQKLKPPHNFDACFMDVQMPEMDGFQATGLIRKAEAAAADQWLAAGLSTFGCRFHIPILAMTADVIQATSEECRRCGMDGYVAKPFDEHQLYQAVAKHFFKA
>scaffold-WNGH-2090833-Aulacomnium_heterostichum
MRRRKESSNSQDYQMSNRSGARSGVRSGARRGSDSSPCISNGSSRSKVPLKGGSGVYMHRTTGPGRLGVKWWKDSGNTFVKPTYKDAEAGPRYGHNWHTKAFVAWVVFMGAVSLSVYFEMRIDMLNRRKENLANMCEGRARMLEDQFKASMNHVRALTALLTTFHLGKQPSAINQETFATYAERTAFERPLMSGVAYAERVLHANRALFESTHGWPIKEMFSKERQQDFDEYAPTTMSQKTVFYLTSLDMMSGQEDRENIIRARESGKGALTNPFRLLESKHLGVVFTFAVYSVDLPEDATKEDRIKATAGYLGGAFDVETLVENLLRQMAGSQIIAVNVYDITNDTMPLVMYGHTNVERSENTYVSLLDFGDPSRSHEMRCRFKEDALPPWSAISTSIGIFVIAFLVGHMLHASRNRIDKVEENCRIFQELKMRADDAVIAKSQFLATVSHEIRTPMNGVLGMLQMLMDTPLNSTQLDYARTAQASGKALITLINEVLDQAKIESGRLELEHVPFDLRAILDDVLSLFHGKSRASGIELAVYVSAKVPKILIGDPGRFRQIIINLVGNSIKFTKAGHIFVCVHLNEDVNMVMDGGGADPDDTLDGEVESAGPLVDMSHQFNTLSGRETADYRNSWEMFERLLTQERLGGDHDKWNYSESDDVVNLVVSVEDTGVGIPLHVQDRVFTPFMQADSSTSRTYGGTGIGLSISRCLVELMSGEMDFVSRPRVGSTFTFTAEFQRVPANVPESILREGSNCLLQTPPLPTCFQGMRVLVVDGRPVRCEVTRHHLRRLGLQVEVAHTVSEAAELLTAVADRGTRATRGTRDSRGSIAADIEMIFVDKDAWGPGTGMNFRCLLAESAIEPHLSYQNPRTSYQYRSIASRIPSWISMKKMVLVATSMNDVELGMVKASGFVDTVIRKPLRASLVGACLKQILGVGDGGDQGQESRDGVNSLQNLLSGKKILVVDDNPVNRKVAAGALNKYGAQVECVHSGRAAIQKLKPPHNFDACFMDVQMPEMDGFQATGLIRKAEAAAADLWLAAGLSTIGCRFHVPILAMTADVIQATSEECKRCGMDGYVAKPFDEHQLYQAVAKHFIQAN
>scaffold-WSPM-2003570-Loeskeobryum_brevirostre
MRQRKESSNSQDHPMSNRSGVRSGARSGARRGSDSSPCISNGSSRSKVPLKGGSGVYMHRTTGPGRLGVKWWKDSGNTFVKPTYKDAEAGPRYGHNWHTKAFVAWVVFMGAVSLSVYIEMRIDLLNRRKENLANMCEGRARMLEDQFKASMNHVRALTALLTTFHLGKQPSAINQETFATYAERTAFERPLMSGVAYAERVLHANRALFESTHGWPIKEMFSKERQQDFDEYAPTTMSQKTVFYLTSLDMMSGQEDRENIIRARESGKGALTNPFRLLESKHLGVVFTFAVYSVDLPEDATKEDRIKATAGYLGGAFDVETLVENLLRQMAGSQIIAVNVYDITNDTMPLVMYGHTNVERSENTYVSLLDFGDPSRSHEMRCRFKEEALPPWSAISTSIGIYVIAFLVGHMLHASRNRIDKVEENCRIFQELKMRADDAVIAKSQFLATVSHEIRTPMNGVLGMLQMLVDTPLNSTQLDYAHTAQASGKALITLINEVLDQAKIESGRLELEHVPFDLRAILDDVLSLFHGKSRASGIELAVYVSAKVPKILIGDPGRFRQIIINLVGNSIKFTKAGHIFVCVHLNEDVNMVMDGGGADPDDTLDGEVESAGPLVDMSHQFNTLSGRETADYRNSWEIFERLLTQERLAGDHDKWNYSESDDVVNLVVSVEDTGVGIPLHVQDRVFTPFMQADSSTSRTYGGTGIGLSISKCLVELMAGEMDFVSRPRVGSTFTFTAEFQRVPANVPEHILREGSNCLLQTPPLPTCFQGMRVLVVDGRPVRCEVTRHHLRRLGLQVEVAHTVSEAAELLTAEADRGTRGTRGTRGSRGSIAADIDMIFVDKDAWGPGTGMNFRCLLAESAIESHLSYQNSRTSYQYRSTAGRVPTWISMKKMVLVATSMNDLELGMVKASGFVDTVIRKPLRASLVAACLKQILGVGDGGNQGQESRDGVNSLQNLLSGKKILVVDDNPVNRKVAAGALNKYGAQVECVHSGRAAIQKLKPPHNFDACFMDVQMPEMDGFQATGLIRKAEATAADMWIAAGLSTIGCRFHVPILAMTADVIQATSEECKRCGMDGYVAKPFDEHQLYQAVATHFIQA
>scaffold-WSPM-2003571-Loeskeobryum_brevirostre
MRQRKESSNSQDHPMSNRSGVRSGARSGARRGSDSSPCISNGSSRSKVPLKGGSGVYMHRTTGPGRLGVKWWKDSGNTFVKPTYKDAEAGPRYGHNWHTKAFVAWVVFMGAVSLSVYIEMRIDLLNRRKENLANMCEGRARMLEDQFKASMNHVRALTALLTTFHLGKQPSAINQETFATYAERTAFERPLMSGVAYAERVLHANRALFESTHGWPIKEMFSKERQQDFDEYAPTTMSQKTVFYLTSLDMMSGQEDRENIIRARESGKGALTNPFRLLESKHLGVVFTFAVYSVDLPEDATKEDRIKATAGYLGGAFDVETLVENLLRQMAGSQIIAVNVYDITNDTMPLVMYGHTNVERSENTYVSLLDFGDPSRSHEMRCRFKEEALPPWSAISTSIGIYVIAFLVGHMLHASRNRIDKVEENCRIFQELKMRADDAVIAKSQFLATVSHEIRTPMNGVLGMLQMLVDTPLNSTQLDYAHTAQASGKALITLINEVLDQAKIESGRLELEHVPFDLRAILDDVLSLFHGKSRASGIELAVYVSAKVPKILIGDPGRFRQIIINLVGNSIKFTKAGHIFVCVHLNEDVNMVMDGGGADPDDTLDGEVESAGPLVDMSHQFNTLSGRETADYRNSWEIFERLLTQERLAGDHDKWNYSESDDVVNLVVSVEDTGVGIPLHVQDRVFTPFMQADSSTSRTYGGTGIGLSISKCLVELMAGEMDFVSRPRVGSTFTFTAEFQRVPANVPEHILREGSNCLLQTPPLPTCFQGMRVLVVDGRPVRCEVTRHHLRRLGLQVEVAHTVSEAAELLTAEADRGTRGTRGTRGSRGSIAADIDMIFVDKDAWGPGTGMNFRCLLAESAIESHLSYQNSRTSYQYRSTAGRVPTWISMKKMVLVATSMNDLELGMVKASGFVDTVIRKPLRASLVAACLKQILGVGDGGNQGQESRDGVNSLQNLLSGKKILVVDDNPVNRKVAAGALNKYGAQVECVHSGRAAIQKLKPPHNFDACFMDVQMPEMDGFQATGLIRKAEATAADMWIAAGLSTIGCRFHVPILAMTADVIQATSEECKRCGMDGYVAKPFDEHQLYQAVATHFIQA
>scaffold-WSPM-2003572-Loeskeobryum_brevirostre
MRQRKESSNSQDHPMSNRSGVRSGARSGARRGSDSSPCISNGSSRSKVPLKGGSGVYMHRTTGPGRLGVKWWKDSGNTFVKPTYKDAEAGPRYGHNWHTKAFVAWVVFMGAVSLSVYIEMRIDLLNRRKENLANMCEGRARMLEDQFKASMNHVRALTALLTTFHLGKQPSAINQETFATYAERTAFERPLMSGVAYAERVLHANRALFESTHGWPIKEMFSKERQQDFDEYAPTTMSQKTVFYLTSLDMMSGQEDRENIIRARESGKGALTNPFRLLESKHLGVVFTFAVYSVDLPEDATKEDRIKATAGYLGGAFDVETLVENLLRQMAGSQIIAVNVYDITNDTMPLVMYGHTNVERSENTYVSLLDFGDPSRSHEMRCRFKEEALPPWSAISTSIGIYVIAFLVGHMLHASRNRIDKVEENCRIFQELKMRADDAVIAKSQFLATVSHEIRTPMNGVLGMLQMLVDTPLNSTQLDYAHTAQASGKALITLINEVLDQAKIESGRLELEHVPFDLRAILDDVLSLFHGKSRASGIELAVYVSAKVPKILIGDPGRFRQIIINLVGNSIKFTKAGHIFVCVHLNEDVNMVMDGGGADPDDTLDGEVESAGPLVDMSHQFNTLSGRETADYRNSWEIFERLLTQERLAGDHDKWNYSESDDVVNLVVSVEDTGVGIPLHVQDRVFTPFMQADSSTSRTYGGTGIGLSISKCLVELMAGEMDFVSRPRVGSTFTFTAEFQRVPANVPEHILREGSNCLLQTPPLPTCFQGMRVLVVDGRPVRCEVTRHHLRRLGLQVEVAHTVSEAAELLTAEADRGTRGTRGTRGSRGSIAADIDMIFVDKDAWGPGTGMNFRCLLAESAIESHLSYQNSRTSYQYRSTAGRVPTWISMKKMVLVATSMNDLELGMVKASGFVDTVIRKPLRASLVAACLKQILGVGDGGNQGQESRDGVNSLQNLLSGKKILVVDDNPVNRKVAAGALNKYGAQVECVHSGRAAIQKLKPPHNFDACFMDVQMPEMDGFQATGLIRKAEATAADMWIAAGLSTIGCRFHVPILAMTADVIQATSEECKRCGMDGYVAKPFDEHQLYQAVATHFIQA
>scaffold-ZQRI-2068198-Timmia_austriaca
MRRRKESSNSQNCQMSNRSGARSWARRGSDSSPCISNGSSRSKVPLKGGGGVYIHRTTGPGRLGVKWWKDSGITYVKPTYKDAEAGPRYGHNWHTKAFVVWVVFMGAVSLSVYFAMRFDMLERRRENLANMCEGRARMLEDQFKASMNHVRALTALLTTFHLGKQPSAINQETFATYAERTAFERPLMSGVAYAERVLHANRALFESTHGWSIKEMFSKERQQDFDEYAPTTMSQKTVFYLTSLDMMSGQEDRENIIRARESGKGALTNPFRLLESKHLGVVFTFAVYSIDLPDDATKEDRIKATAGYLGGAFDVETLVENLLRQMAGSQIIAVNVYDITNDTMPLVMYGHTNVERSKNTYVSPLDFGDPSRTHEMRCRFKEEALPPWTAISTSIGIFVIAFLVGHMLHASRNRIDKVEENCRIFQELKMRADDAVIAKSQFLATVSHEIRTPMNGVLGMLQMLMDTPLNSTQLDYARTAQASGKALITLINEVLDQAKIESGRLELEHVPFDLRAILDDVLSLFHGKSRDSGIELAVYVSAKVPKILIGDPGRFRQIIINLVGNSIKFTEAGHIFVCVHLCEDVHIVLDGDGGDPDDTLDGEVESAGPLMDMSHRFNTLSGRETADYRNSWEMFERLLAQEQSYRSGGDHDTWNYSESNDVVNLVVSVEDTGVGIPLHVQDRVFTPFMQADSSTSRTYGGTGIGLSISKCLVELMSGEMEFVSVPRVGSTFTFTAEFQRVPANVPESILREGSNCLLQTPPLPTCFQGMRVLVVDGRQVRCEVTRHHLRRLGLQVEVAHLVCEAAELLTAVADRGTRGTRDSRGSIPADIEMIFVDKDAWGPGTGMNFRCLLAESAMDSHMSYQNSRTSYQYRSTAGRLPIGFPAHSLKKMVLVATSMNDAELGMVKASGFVDTVIRKPLRASLVAAGLKQILGVGDVGDPGQGLRGGVNSLQNLLSGKKILVVDDNPVNRKVAAGALNKYGAQVECVHSGRAAIQKLKPPHNFDACFMDVQMPEMDGFQATGLIRKAEAAAADQWLAAGRSTLGCRFHVPILAMTADVIQATSEECKRCGMDGYVAKPFDEHQLYQAVAKHFFQA
