# Supplementary material for: Water‐related innovations in land plants evolved by different patterns of gene cooption and novelty
Source: New Phytol. 2022 Feb 8;235(2):732–42. doi: 10.1111/nph.17981 (PMC9303528; doi:10.1111/nph.17981)
Supplement: Supplementary file 3 — Dataset S3 Fasta alignments and phylogenetic trees. [file NPH-235-732-s005.zip › Supplementary_Data_3_fasta_alignments_trees/Roots/Primary_roots/AHK3_AHK4_Q9C5U0_1_1kp.fasta.aln.trimmed]

>Arabidopsis_thaliana_Q9C5U2_Histidine_kinase_2_AHK2
MLKMLMDLDAKQMDYAQTAHGSGDLTSLINEVLDQAKESGRLELENVPFDMRFILDNVSL
LSGKANEKIPSR
>Arabidopsis_thaliana_Q9C5U0_Histidine_kinase_4_AHK4
MLAMLLELSSTQRDYAQTAQVCGALIALINEVLDRAKEAGKLELESVPFDIRSILDDVLL
FSEESRNKISGR
>Arabidopsis_thaliana_Q9C5U1_Histidine_kinase_3_AHK3
MLHMLMELDVTQQDYVRTAQASGALVSLINEVLDQAKESGKLELEEVRFDLRGILDDVLL
FSSKSQQKVPGR
>Amborella_trichopoda_W1PSE7
MLQMLMNLDATQQDYAVTAQESGALIALINEVLDQAKESGKLELENVPFDLRSVLDMVVL
FSEKSQDKISGR
>Amborella_trichopoda_W1PQ59
MLQMLLELDVTQQDYAKTAQGSGALINLINEVLDQAKESGKLELEAVQFDVRAVLDDILL
FAGKSQDKIPGR
>Brachypodium_distachyon_I1GNZ3
MLDMLLELKSTQRDYAQTAQVCGALISLINEVLDRAKEARKLELESVPFDLRSILDDVVL
FSSKSSEKIPGR
>Brachypodium_distachyon_I1HUP8
MLQMLMDLDTTQQDFVRTAQASGALVSLINEVLDQAKESGKLELEAVPFDLRIVCDDILL
FCGKAQEKLPGR
>Brachypodium_distachyon_I1IFH1
MLDMLLDLTMTQKDFAQTAQMCGALITLINDVLDRAKEAGRLELEAVPFDLRSLMDDVIL
FSSKSREKIPWR
>Bathycoccus_prasinos_K8EJK4_Multi-sensor_hybrid_histidine_kinase
VGQLLEKLDRVQRDLVTTMQSSGTLQALISDILDFSREAEKLSLAKEPFNPEAVIANVLI
VGIHAGRLLAMR
>Bathycoccus_prasinos_K8F6P9_Sensor_histidine_kinase
FNTLAVSMDNFSGELIKNSLTSAALLGLINQVLDYAKKANGLDLSEDSFTLEHLLSQTMS
QQGSTSFKVYFR
>Cyanophora_paradoxa_ConsensusfromContig12070
LTRMLLALDETQRDWLETVRSASTLLGLIADVVEES-------CELVAF-----------
---KAVEKL---
>Cyanophora_paradoxa_ConsensusfromContig12171
MLHLARELPPEAAEYVEMALSSGHLLALVNDVLDIQKEAGLIELQYVPTSVAE------A
VASAADGKMPDR
>Cyanophora_paradoxa_ConsensusfromContig13100
MTDLLLDLSDEQLEYLTTVRRCTTLMQMVC-VLDLEKSAGQLELENSPFLVSEAVEEVTM
CFYIAHQKCAAR
>Cyanophora_paradoxa_ConsensusfromContig13523
MLQLAKELPQQLEECLAGAMVSGHLLSLICDVLDISKEAGKITFSRVPLDIEASIRTCL-
---IAREKLPER
>Cyanophora_paradoxa_ConsensusfromContig14107
---------------------------------------------AVPVDVRHAAVAAAI
VRRKADEKLPDR
>Cyanophora_paradoxa_ConsensusfromContig15066
------------------------------DAVELAGRAGGGSA---------------L
LVAGAAPT-GLH
>Cyanophora_paradoxa_ConsensusfromContig15328
MIDLTLEIPPEAQENLQSALSCSHLLFLVNDILDFQREAGQLELR---------------
------------
>Cyanophora_paradoxa_ConsensusfromContig16464
FTSVLL-LSPEQADMLETIRSSGTLLTVIN-ILDFSKEARRVEFEERAFSLPTIIEECLI
I-----------
>Cyanophora_paradoxa_ConsensusfromContig16622
TTDLLFELDAEQAECLQTIRRCTNLLATTSGLLPIVS-------RERPFVLREALEDVAI
LYPVAQGK----
>Cyanophora_paradoxa_ConsensusfromContig16797
MYELLSKLSLEQR-YVRQIGASA-------DILEYSREEGVAEARPAPFDLLECLETVSM
VAISARSKISVR
>Cyanophora_paradoxa_ConsensusfromContig16817
MAGLLAELDPQQRGAG---GASALLLTLVNDILDFSKEAGKLTFELLDFDLYEAAYMACL
NSEKAETKL---
>Cyanophora_paradoxa_ConsensusfromContig17927
----------------------------MDDILLYSRENKKKSEPQVPFDVLDCLEETLM
AAPSARAK-NNS
>Cyanophora_paradoxa_ConsensusfromContig25857
------------------------------------------------------------
---------PDR
>Cyanophora_paradoxa_ConsensusfromContig27044
-------------------------------------EAGLIELASAPVDVRSAVVNAVI
VKRKADEKLPDR
>Cyanophora_paradoxa_ConsensusfromContig27513
----------------------------------------MVTVESIAFDLRDVIECVAL
VAPACYTKIPTR
>Cyanophora_paradoxa_ConsensusfromContig344
MQQLLSKLTGEQRHYLENIGSASILLSLMSDILEYSKEQPALAVDHLPFDIVDSLEETSM
VAVAARNKISLR
>Cyanophora_paradoxa_ConsensusfromContig40179
MTELLEGLDAEQRDLLHSLRTAGQMLIIVNDLLDLHKEAGKLVLEGVPFCLRSAIEERT-
--------V---
>Cyanophora_paradoxa_ConsensusfromContig40461
MLYLARSLGEEAARCVEDALISGHLLALVNDV-----EAGLMELQVAPTSVVETVQSAA-
--------LADR
>Cyanophora_paradoxa_ConsensusfromContig43066
SAGLLLALDEEARDLAETIQTSGALLALVNDVLDYSREADALALDPRPFDLLELLDASAL
VASRL----RHR
>Cyanophora_paradoxa_ConsensusfromContig43707
MLTLAADMPTEAREFVANAALCGYLQSLIGDVLDVSLEAK----K---------------
---------PPR
>Cyanophora_paradoxa_ConsensusfromContig53536
VSSLLLDRFTEEADFLSTILHSGQLLAFVTNVLEFSREAGHLELDPVKFDLRESLDSVLM
IAPKCHRDI---
>Cyanophora_paradoxa_ConsensusfromContig53756
MLQLAKELSEEAAEFVEAASVSGHLLSIVNDVLDLQKEAGLIELQSAPTQISDL------
--PRAGAKLPDR
>Cyanophora_paradoxa_ConsensusfromContig54299
MSQLLLRLEGEQREFAGVIQSCASLLGIVN----------RL-----------------L
LFDPVFQKLPQR
>Cyanophora_paradoxa_ConsensusfromContig58274
MAQVLEELDGEQRDSLELLAQCSQLLSVVNDLLRA-------------------------
------------
>Cyanophora_paradoxa_ConsensusfromContig7608
MLQLCDPLPSEAADFVRKA-YSSYLQLLISDILDVSLEARKLVLKPASFVVRDLIHSAVL
LAPKAEGKVSDR
>Cyanophora_paradoxa_ConsensusfromContig8298
MLDLARELPQEAAEYIEAASLSGHLLALLNDILDLQKEAGLIELSSAPVDVRSAVVNAVI
VKRKADEKLPDR
>Cyanophora_paradoxa_ConsensusfromContig9463
--------------------------------------------ESIPFDLHAVAEEVIL
VTVTAKKKVPRV
>Cyanophora_paradoxa_ConsensusfromContig10862
FIQLLEQLVGEQKDWLRSIASCSQLLAIVSQLLDLSKEAGKVVLEAAPLLLRDLVDDVVS
LAPQAYRKIPTR
>Cyanophora_paradoxa_ConsensusfromContig15498
------------------------------------------------------------
---------PGV
>Cyanophora_paradoxa_ConsensusfromContig15657
MLQLARTLPAEAAEFVEAASLSGHLLSIVNDVLDLQKEAGLIELQSGPMRVAEIVEASVI
VAPRASAKLADR
>Cyanophora_paradoxa_ConsensusfromContig16689
MHELLAPLSEEQREYVDNIGASGVLLSLMNSILEYSREEGAEAASSTPFDPVHVLETVLM
SAQTARAK----
>Cyanophora_paradoxa_ConsensusfromContig18391
MNALLLRLDPAQR-YAEAVQSIASLRHLADDILTFSANADALRFESVAFGSW-------K
LPKTTRLRVPHR
>Cyanophora_paradoxa_ConsensusfromContig19833
------SLPKVAEDYVKRAFQSGHLLALISDILDISQESGKMQLRHMAFDIRSLLRSAIL
ISPKAEAKL---
>Cyanophora_paradoxa_ConsensusfromContig21432
MHELLAALSEEQREYVANIGSAGVLLSLMNSILEYSGEEG------TPFDPVDVLETVLM
SAQTARGKI---
>Cyanophora_paradoxa_ConsensusfromContig2184
------------------------------DVADTGPETSQQQLSALP------------
---------RPR
>Cyanophora_paradoxa_ConsensusfromContig26443
LGELLGALDEEQRELSHAIHTCSQ------ALLDLHKEAGKIELEAVPFDLRPVLEELIV
VAPTAFSKIPCR
>Cyanophora_paradoxa_ConsensusfromContig26591
LGELLGALDEEQRELSHAIHTCSQMRVIVNALLDLHKEAGKVELEA-------------V
VAPTAFSKIPCR
>Cyanophora_paradoxa_ConsensusfromContig37314
MGELLEPLNEEQRDLLDSMRISSQLHKI---------EAGKLVLESIPFDLRGVVEEVVA
VAPAAFAKVPRG
>Cyanophora_paradoxa_ConsensusfromContig37487
MLQLCMPLPQDAANFLKKANASAYLQILMSDLFDVSLGARKLAIRIAGFTKPEICSNPVR
CSPRLKKKS---
>Cyanophora_paradoxa_ConsensusfromContig41071
MLCLASELPQDVRNYMSTATDCGYLQELISNILDVS-EAK----RLEPFDLAAAVDSAVV
ATARAGARVAGR
>Cyanophora_paradoxa_ConsensusfromContig43106
FTSVLLPLGEERRDMLETIRSSGALMAVINDILDFSKEAQRVEFEARPFPVPSVVEDSLL
VAAGAAKKLAAR
>Cyanophora_paradoxa_ConsensusfromContig45016
---------------------------------------G--------------------
---------PGR
>Cyanophora_paradoxa_ConsensusfromContig53385
MGELLSDLTEHQLEIVHMMRVSAQLHKI---------EAGHMTLESVPFDLRQVIEETVG
VAPAAFAKIPVR
>Cyanophora_paradoxa_ConsensusfromContig53855
----------------------------------------MVTLESIVFDLRDVVEGVCL
VAPACYTKIPTR
>Cyanophora_paradoxa_ConsensusfromContig55177
-------------------------------------EALRVETA---------------
---------GQA
>Cyanophora_paradoxa_ConsensusfromContig56658
------------REYAETIRASGALLTILN-ILDFQKESDKLQFEFQPFDLASCVEEALL
VSPAAAAKLITR
>Cyanophora_paradoxa_ConsensusfromContig56954
------------------------MLVIVN-LLDLHKEAGRIVLEAIPFDLRAVVEDT-A
VAPAAFEKVPCR
>Cyanophora_paradoxa_ConsensusfromContig57624
MLQLARELPRDVADFVEAAS---HLLSIVNDVLDLQKEAGLIELQSAPTVVADLVAAAEI
VQPKAREKLPDR
>Cyanophora_paradoxa_ConsensusfromContig7206
GTQLLLPLTEDQRELASGICFSGSMLDFIGDALDFAKEAGKLQLGSAPFGLRACIDAAL-
----ASSAVETK
>Cyanophora_paradoxa_ConsensusfromContig7410
VQELLSELSPEADDFVRSALSSAHLLFLINDVLDYRIEAGMLELQRVPFSVRSAARMGL-
---------PDR
>Cyanophora_paradoxa_ConsensusfromContig7444
MSELLAPLDEEQVDLVHSVRVSAQLLVIVNDLLDLHKEAR-----DPDPDLE--------
---------RGG
>Cyanophora_paradoxa_ConsensusfromContig8744
MVQLLAELTAEQHDYLLSLRHCSQLISV--NDLLLSKEAGMVSLESVAFDLRDVVECVAL
VAPAGYTKIPTR
>Cyanophora_paradoxa_ConsensusfromContig8830
IAELLATLDEEQRQFVATIRASGGLLKILSDLLDFSKESAAVALEQIDTDIEAALLSCA-
------------
>Ginkgo_biloba_Gb_12720
MLQMLMDLDAKQRDYARTAQTSGDLITLINGVLDQAKESGRLELEAVPFDLRAVLDDVLL
FSEKSRDKIPGR
>Ginkgo_biloba_Gb_05953
MLQMLMNLDATQKDYAQTAQASGALITLINEVLDQAKESGRLELETVPFHVRTVLDSVLL
FSAKTQAKIPGR
>Ginkgo_biloba_Gb_27279
IGHMLASLSDEQREILKMMDASSSMIHILNDVLDMGKEAGKLQLEKQPFNMGELVTSLIA
FKDTLDSKLKHR
>Ginkgo_biloba_Gb_14276
MTSLALNLTEEQREHLVTVSQSACLLHIVNAILDLAKEAGRLELEHVPFKLSDTIGSTMM
LQVRSKQKLAGR
>Ginkgo_biloba_Gb_14997
MLQMLMELDATQQDFARTAQASGALITLINEVLDQAKESGRLELEAVPFDLRAILDDVLL
FSGKSWNKIPGR
>Ginkgo_biloba_Gb_13091
MLQMLLDLDATQQDYARTAQASGALITLINEVLDRAKESGRLELETVPFDLRAILDDVLL
FSGKSRDKIPGR
>Klebsormidium_flaccidum_A0A1Y1IMK8
-------------DYVQGGR---------------------------NYEIR--------
------------
>Klebsormidium_flaccidum_A0A1Y1IM10_Histidine_kinase
MTSLLMNLDATQLDYVRTAQASGALVELVSDVLDLSKEAGHMDIEAVCFDPRGEVDDVLL
FADKARLKLPNR
>Klebsormidium_flaccidum_A0A1Y1IAY0_Putative_histidine_kinase_containing_cheY-homologous_receiver_domain
MLDLLRPLSSEQGRYVRAMQGSASLLTIINDILDFSKEAGHLTLEQIDFHLGVLVEQVAL
FQGKLEEKLPVR
>Klebsormidium_flaccidum_A0A1Y1IK87_Sensory_histidine_protein_kinase
MIGLMADLDMQQKEYVRTARTSGALVALINDVLDLSKEAGHMEIEHIAFAVRPLVETVVL
FVDKARDKLPVR
>Klebsormidium_flaccidum_A0A1Y1IPG7_Putative_histidine_kinase_containing_cheY-homologous_receiver_domain_and_PAS_domain
VAELLLPLSAEQRESVETIRSSGLLLKLINDILDLSKEAKNLQLEALTFGLREEVHQALL
LDQGAREKLPMR
>Klebsormidium_flaccidum_A0A1Y1IFS1_Sensory_histidine_protein_kinase
MLDLLRPMTEVQSLYVSTMQSSASLLGCLNDILDFSKEAGQLRLEEIDLDVAAVVHRVVL
FSGKLLEKLPLR
>Klebsormidium_flaccidum_A0A1Y1I858
MIGLLGKLDIRQQEYVKTAMSSGALVALINDVLDLSKEAGHMEIECTSFSIRETVETVLL
FSDKARQKLPVR
>Klebsormidium_flaccidum_A0A1Y1HM10_Signal_transduction_histidine_kinase
CMSLLLPLNDVQLDYVRTARASGALVALVNDVLDLSKEAGAMELECEPFDIRSLIEDILM
FASTTREKLAGR
>Klebsormidium_flaccidum_A0A1Y1I492_Sensory_transduction_histidine_kinase
CTELCLHVDAEQQEYLELVKFSAHLLNVINDILDFSKEAEKLELERVGFSLRDQLEAATV
LAVRACRRVPGR
>Klebsormidium_flaccidum_A0A1Y1I7Y9_Histidine_kinase
MQSLLLELTPLQLDYVNTGQASGALLSLINDILDFSKDAGKMEIETIPYDFRAAVDDVLL
FQDKSREKVPQR
>Klebsormidium_flaccidum_A0A1Y1HH15_Putative_histidine_kinase_containing_cheY-homologous_receiver_domain_and_PAS_domain
VAELLLDLTTEQRGYVETIISSGTLLALINDVLDFSKESRNMRLESVRFSLRREIQQTLL
LAVNATRKIPMR
>Klebsormidium_flaccidum_A0A1Y1IVF3_Putative_histidine_kinase_containing_cheY-homologous_receiver_domain_and_PAS_domain
VAELLLQLTPEQKMYADTIRSSGFLLNLINDILDFAKEARNIGLESVPFALREEVGQSLL
LQKGAREKLPLR
>Klebsormidium_flaccidum_A0A1Y1IBP1_Putative_histidine_kinase_containing_cheY-homologous_receiver_domain_and_PAS_domain
VAELLLPLSAEQRGFVETIRGSGHLLKLINDILDLAKEGRNLQLETLPFGLRGEVHQTLL
LDRGARDKLPMR
>Klebsormidium_flaccidum_A0A1Y1IMY5_Two-component_system_NarL_family_sensor_histidine_kinase
MADLLMELTKMQEELLHTVQQSSQLSALIDQVLDLNREDGHLDLKESRLDLRTHLEETVS
MSHVCFAKLPVR
>Klebsormidium_flaccidum_A0A1Y1IFF7_Sensory_transduction_histidine_kinase
MTNLLLELDAQQLDYVKTARASGALCSLVNDFLDLSKEAGRMEIDSLLFDVRTELDDVLL
FEERTRQKLPGR
>Klebsormidium_flaccidum_A0A1Y1IQ82_Putative_histidine_kinase_containing_cheY-homologous_receiver_domain_and_PAS_domain
MAALLLPLSVDQREFASTIRSSGALLGIINDILDYSKEAGKMELEEVPLDLRDCIEDSLL
VTQQAVHKLVSR
>Klebsormidium_flaccidum_A0A1Y1IP61_Histidine_kinase
MNTLLMPLSAVQQDYVQTALVSGTLLSLISNILDMSKEAGHMDIESVEFEVRSEVSELLS
FAEQARQQLPNR
>Klebsormidium_flaccidum_A0A1Y1HK64_Sensory_transduction_histidine_kinase
MGGLLLKLDEEQHDYATTIKSSSALLCIINDILDYSKDAGKMELTLEQFNLRRTLEDSIL
IAPLAADKLMQR
>Klebsormidium_flaccidum_A0A1Y1INW5_Sensory_transduction_histidine_kinase
MTNLLLELDAQQLDYVKTARASGALCSLVNDFLDLSKEAGRMEIASILLDIRTELDDVLL
FEERTRQKLPGR
>Klebsormidium_flaccidum_A0A1Y1I3A8_Histidine_kinase
MNTLLLPLTPLQRDYVRTAQMSGALLSLISDVLDFSKEAGHMEIESVEFDVRFEAGETLS
FAEAARQKLPNR
>Klebsormidium_flaccidum_A0A1Y1I8P7_Histidine_kinase
MIALLNQLDPVQQDYVQSAQASGGLSGIINDVLDFCKEAGHMDIENIPYNVRKEMEVVAL
FADKARQKLPNR
>Klebsormidium_flaccidum_A0A1Y1HXQ2_Histidine_kinase
MTNLLLDLDPQQLDYVKTAHASGALVQIVSDVLDLSREAGKMDLEEVIFDIRAELDDILL
FEDKARQRLLGR
>Klebsormidium_flaccidum_A0A1Y1HJ66_Histidine_kinase
MLDLLRPMTEEQSLYVTTMQGSASLLACLNDILDFSKEAGQLRLEEIDFDIRDVVQQVTL
FSGKLQEKLPLR
>Klebsormidium_flaccidum_A0A1Y1II77_Putative_histidine_kinase_containing_cheY-homologous_receiver_domain
CTELCLRITPDQQEYLGLVKFSAHLLNVINDILDFSKEAGKMDLEKIEFSLRSQLEHAVV
LAVRASKRVPGR
>Marchantia_polymorpha_A0A176VTV7
LTSLVLELSLDQRDSLVSVQDCAVLLHIINSILDLAKEAGRIEVEFVTFRMSQLVSSTVM
LHTRASDKLYGK
>Marchantia_polymorpha_A0A176VL11
MLDLLRSLTEEQARFVRVMQGSAGLMQVLNEILDFSKQSGHLALENVNFYIDELLEQVSL
FQGRLAERLPNR
>Marchantia_polymorpha_A0A176W126
MGALLLELNDEQREYVSTIRSSGALLAVINDILDFSKEAGKMDLEVAPFSLTDCIEDSLL
ISSQAASKLVSR
>Marchantia_polymorpha_A0A176WIR2
MTNLLMELTSQQLEYVKIAQASGALVSLINEVLDLSKEAGKMELESVAFDLRVELDDVLL
FEDKVHNKLNGR
>Marchantia_polymorpha_A0A176VL39
MTNLLMELSAQQHEYVKIAQASGNLVSLINEVLDLSKEAGKMELESVPFDLRVELDDLLL
FEDKVNEKLPGR
>Marchantia_polymorpha_A0A176WLU5
MLDLLQSLVPEQQGLMKIMQESAGLMEVINNILDFCKEAGRLILEEIDFSLSDTLEQIYL
SKKDILEKLPVR
>Marchantia_polymorpha_A0A176WGA0
MASLALELTGEQREHLETVAQSACLLHIVNAILDLAKEAGRLELEHVPFSLSDTIGSTMM
LQVRACQKLAGR
>Oryza_sativa_indica_A2WYI4_Probable_histidine_kinase_3_HK3
MLQMLMDLDTTQQDYVRTAQASGALVSLINEVLDQAKESGKLELETVPFDLRTVCDDILL
FCGKAQEKLPGR
>Oryza_sativa_indica_B5TQV4_Hybrid_type_histidine_kinase_isoform_b
MLQMLMDLDTTQQDYVRTAQASGALVSLINEVLDQAKESGKLELETVPFDLRTVCDDILL
FCGKAQEKLPGR
>Oryza_sativa_indica_B8AI44
MLDMLLDLSMTQKDYAQTAQMCGALITLINDVLDRAKEAGKLELEAVPFDLRSLMDDVIL
FSSKSREKIPWR
>Oryza_sativa_indica_B8BGD6
MLQMLMELDTTQRDFVVTAQESGSLINLINEVLDLAKESGKIELEAVRFDVRDILDNVVL
FSEKSWAKIPWR
>Oryza_sativa_indica_B8AQP0
MLDMLLELKSTQRDYAQTAQVCGALISLINEVLDRAKEAGKIDLESVPFDLRSILDDVIL
FSSKSREKIPGR
>Physcomitrella_patens_Q27PX3_CHASE-domain_containing_histidine_kinase_2_CRE2
MLNMLTRLNPAQLDYARTALASGALINLINEVLDQAKESGRVELEHVPFDLRAILDDVLL
FHGQSRDSIPGR
>Physcomitrella_patens_A9S2L4_Sensory_histidine_protein_kinase
MTNLLMKLNPQQLEYVRIAQACGSLVALINDVLDLSKEAGKMEIESVQFNIRDEIDEILL
FVEKESHMLPTR
>Physcomitrella_patens_A0A068JFF6_CHASE-domain_containing_histidine_kinase_1_chk1
MLQMLIPLNPAQLDYAQTALASGALINLINEVLDQAKESGRLEFEHVPFDLRAILDDVLL
FHGKSRASIPGR
>Physcomitrella_patens_Q27PX4_Cytokinin_receptor_1_CRE1
MLQMLIPLNPAQLDYAQTALASGALINLINEVLDQAKESGRLEFEHVPFDLRAILDDVLL
FHGKSRASIPGR
>Physcomitrella_patens_A9RME1_AtCKI1_2-like_cytokinin_receptor_CKI3a
MTNLLMDLTPQQLEYVKIAQASGALVALISDVLDLSKEAGRMEIETVPFDIREELDNILL
FEEKVHQKLPGR
>Physcomitrella_patens_A0A068JG19_CHASE-domain_containing_histidine_kinase_3_chk3
MLQMLMPLNSTQLDYARTAQASGALITLINEVLDQAKESGRLELEHVPFDLRAILDDVLL
FHGKSRASIPGR
>Physcomitrella_patens_A9TCH3_Sensory_histidine_protein_kinase
MTNLLMDLTDQQLEYVKIAQASGALIALINDVLDLSKEAGRMELEAVPFNIRKEVDCVFL
FDETVQQKLPGR
>Physcomitrella_patens_A9TVM0_Sensory_histidine_protein_kinase
MTNLLMELNAQQREYVKIAQASGALLALINDVLDLSKEAGKMEVESVKLDIRNEFDEIFF
LDEKDSNNLPTR
>Physcomitrella_patens_A9TW80_Sensory_histidine_protein_kinase
MLDLLLSLTPEQGGYVKVMQVSASLMQVLNEILDFSRQSGHIDLQTTDFHIGELLDQVKL
FQGKLQEKLPNR
>Physcomitrella_patens_A9T3T9_AtCKI1_2-like_cytokinin_receptor_CKI3c
MTNLLMNLTTQQLEYVKVVQASGTLIALINDVLDLSKEAGRMELESVAYDIRKEVDGVFL
FDDRAQQNIPGR
>Physcomitrella_patens_A9S7Q1_Sensory_histidine_protein_kinase
MASVLLAPTPEQQECLETIRTSGCLLSIINDILDFSKDAGKLTISPVHCNLRNVVEDVGM
LALRAEPKVAVR
>Physcomitrella_patens_A9SEU1
MTNLLMDLSSQQLDYVKVAQSSGALIALINDVLDLSKEAGKMELESVSFNLRKEVDSVFL
FDEKLQQKLPGR
>Physcomitrella_patens_A9SZZ8_Sensory_histidine_protein_kinase
LTALLMELTTDQKESLESVKECALLLHIINSVLDLAKEAGRLEVEKVSFNIRKMVSSTLM
LQARAQQRLVGK
>Physcomitrella_patens_A9RME0_Sensory_histidine_protein_kinase
MANSLMNLTPQQLDYVKFAQASGALLYFILITFDIRRSVLSLSLIGI---------CILI
LDRPRKENVIKR
>Physcomitrella_patens_A9SCY4_Sensory_histidine_protein_kinase
MVDLLHKLVPQQQELVKIMQELAGLLQVINNILDFCKEAGRLFLEEIDFSLSDLIEQVAA
DYGKSDQMLPVE
>Physcomitrella_patens_A9TKN3_Cytokinin_receptor_AtAHK4-like_protein_CRE3
MLQMLMPLNSTQLDYARTAQASGALITLINEVLDQAKESGRLELEHVPFDLRAILDDVLL
FHGKSRASIPGR
>Physcomitrella_patens_A9SJM1_AtCKI1_2-like_cytokinin_receptor_CKI3b
MTNLLMDLSPQQLEYVKIAQASGALVALISDVLDLSKEAGRMEIETVPFDIREELDNILL
FEDKVYQKLPGR
>Physcomitrella_patens_A9S5U9_Cytokinin_receptor_AtAHK4-like_protein_CRE1
MLQMLIPLNPAQLDYAQTALASGALINLINEVLDQAKESGRLEFEHVPFDLRAILDDVLL
FHGKSRASIPGR
>Physcomitrella_patens_A9TAF3_Cytokinin_receptor_AtAHK4-like_protein_CRE2
MLNMLTRLNPAQLDYARTALASGALINLINEVLDQAKESGRVELEHVPFDLRAILDDVLL
FHGQSRDSIPGR
>Selaginella_moellendorffii_D8S5S7_Sensory_histidine_protein_kinase_SHPK1
MASLALNLTEEQREHLDTVAQSASLLHIVNTILDLAKEAGRLELEHVPFNVCDLLSSTMM
LQVSARQKLAGR
>Selaginella_moellendorffii_D8RT92_Sensory_histidine_protein_kinase_SHPR5
CTELCLRTSLEQQEYLDLVRFSAHLLRIITDILDFSKEAGKLEMEEIQFSLYDQLEHAVV
LAARAHKKLPGR
>Selaginella_moellendorffii_D8TAG9_CRE2-2
MLQMLMELDSTQRDYAHTALESGQLIKLINEVLDQAKESGRMELETVPFKLRTILDDILP
FSAENKDKIPVR
>Selaginella_moellendorffii_D8QNR8
MLQMLMKLDSTQKDYTHTALESGQLIKHINEVLDQAKESGRMELETVPFKLHTILENILL
FSAKDKDKIPVR
>Selaginella_moellendorffii_D8SUD5_CRE1-2
MLQMLMDLDPTQRDYAGTAHESGQLIKLINEVLDQAKESGRMELEMVPFDLRTILDDILL
FSAEIKDKIPAR
>Selaginella_moellendorffii_D8QY77_SHPK6-1
MASVLLDPTPDQEECLETIRTSGCLLSIINDILDFSKDAGKLTIAPVPCNLRSLVEDVGM
LALRVEPKVTIR
>Selaginella_moellendorffii_D8SVS7
MGALILDLTDEQREYASTIRSSGALLGIINDILDYSKEAGKMELELQPTEILQCVEESFL
VAPQAAVKLSAR
>Selaginella_moellendorffii_D8RTW3_SHPK6-2
MASVLLDPTPDQEECLETIRTSGCLLSIINDILDFSKDAGKLTIAPVPCNLRSLVEDVGM
LALRVEPKVTIR
>Selaginella_moellendorffii_D8S9C6
MGALILDLTDEQREYASTIRSSGALLGIINDILDYSKEAGKMELELQPTEILQCVEESFL
VAPQAAVKLSAR
>Selaginella_moellendorffii_D8S3K5_cytokinin_response_1_WOL
MLQMLMDLDPTQRDYAGTAHESGQLIKLINEVLDQAKESGRMELEMVPFDLRTILDDILL
FSAEIKDKIPAR
>Selaginella_moellendorffii_D8R8E3
CTELCLQTSTEQQEYLELVRFSAHLLRIITDILDFSKEAGKLEMEDIQFSLYDQLEHAVV
LAARAHKKLPGR
>Selaginella_moellendorffii_D8S874
MSALVLGLTEEQRDNMTTVKDCAMLLHLINGILDVAKEAGRFEVELVSFNLCHVIKSTLI
LEPRAREKLSGK
>Selaginella_moellendorffii_D8R9F4_Cytokinin_receptor_CRE2-1
MLQMLMELDSTQRDYAHTALESGQLIKLINEVLDQAKESGRMELETVPFKLRTILDDILL
FSAENKDKIPVR
>Anthoceros_agrestis_BONN_evm.model.Sc2ySwM_228.1918.3_._AagrBONN_evm.TU.Sc2ySwM_228.1918___Sc2ySwM_228_8254573-8258838(-)
MTNLLLDLTTQQLEYVKIAQQSGALIALINDVLDLSKEAGGMELESVTFDLRLEIDDVLL
FEDKVQQKIPGR
>Anthoceros_agrestis_BONN_evm.model.Sc2ySwM_228.1918.1_._AagrBONN_evm.TU.Sc2ySwM_228.1918___Sc2ySwM_228_8254084-8259256(-)
MTNLLLDLTTQQLEYVKIAQQSGALIALINDVLDLSKEAGGMELESVTFDLRLEIDDVLL
FEDKVQQKIPGR
>Anthoceros_agrestis_BONN_evm.model.Sc2ySwM_228.1918.2_._AagrBONN_evm.TU.Sc2ySwM_228.1918___Sc2ySwM_228_8254573-8259256(-)
MTNLLLDLTTQQLEYVKIAQQSGALIALINDVLDLSKEAGGMELESVTFDLRLEIDDVLL
FEDKVQQKIPGR
>Anthoceros_agrestis_BONN_evm.model.Sc2ySwM_228.1918.4_._AagrBONN_evm.TU.Sc2ySwM_228.1918___Sc2ySwM_228_8254759-8259256(-)
MTNLLLDLTTQQLEYVKIAQQSGALIALINDVLDLSKEAGGMELESVTFDLRLEIDDVLL
FEDKVQQKIPGR
>Anthoceros_agrestis_BONN_evm.model.Sc2ySwM_368.3092.1_._AagrBONN_evm.TU.Sc2ySwM_368.3092___Sc2ySwM_368_13786367-13791134(+)
MLQMLMSLDSTQMDYARTAQASGALITLINEVLDQAKESGRLELEAVPFDLSAILDDVVL
FSSKSRDKLPGR
>Anthoceros_agrestis_BONN_evm.model.Sc2ySwM_368.3092.2_._AagrBONN_evm.TU.Sc2ySwM_368.3092___Sc2ySwM_368_13787104-13791134(+)
MLQMLMSLDSTQMDYARTAQASGALITLINEVLDQAKESGRLELEAVPFDLSAILDDVVL
FSSKSRDKLPGR
>Anthoceros_angustus_001903_locus=scaffold5_size2408775_2378347_2383029_-_len_3147
MTNLLLDLTTQQLEYVKIAQQSGALIALINDVLDLSKEAGGMELESVTFDLRLEIDDVLL
FEDKVQQKIPGR
>Anthoceros_angustus_010452_locus=scaffold54_size787765_81038_85794_+_len_3087
MLQMLMSLDSTQMDYARTAQASGALITLINEVLDQAKESGRLELEAVPFDLSAILDDVVL
FSSKSRDKLPGR
>Anthoceros_punctactus_evm.model.utg000090l.120.1_EVM_Apun_evm.TU.utg000090l.120___utg000090l_625955-631166(-)
MTNLLLDLTTQQLEYVKIAQQSGALIALINDVLDLSKEAGGMELESVTFDLRLEIDDVLL
FEDKVQQKIPGR
>Anthoceros_punctactus_evm.model.utg000133l.25.1_._Apun_evm.TU.utg000133l.25___utg000133l_174793-179264(-)
MLQMLMSLDSTQMDYARTAQASGALITLINEVLDQAKESGRLELEAVPFDLSAILDDVVL
FSSKSRDKLPGR
>Anthoceros_punctactus_evm.model.utg000133l.25.8_._Apun_evm.TU.utg000133l.25___utg000133l_177044-179349(-)
MLQMLMSLDSTQMDYARTAQASGALITLINEVLDQAKESGRLELEAVPFDLSAILDDVVL
FSSKSRDKL---
>Anthoceros_punctactus_evm.model.utg000133l.25.3_._Apun_evm.TU.utg000133l.25___utg000133l_177044-179349(-)
MLQMLMSLDSTQMDYARTAQASGALITLINEVLDQAKESGRLELEAVPFDLSAILDDVVL
FSSKSRDKL---
>Anthoceros_punctactus_evm.model.utg000133l.25.6_._Apun_evm.TU.utg000133l.25___utg000133l_177044-179349(-)
MLQMLMSLDSTQMDYARTAQASGALITLINEVLDQAKESGRLELEAVPFDLSAILDDVVL
FSSKSRDKL---
>Anthoceros_punctactus_evm.model.utg000133l.25.7_._Apun_evm.TU.utg000133l.25___utg000133l_176786-179349(-)
MLQMLMSLDSTQMDYARTAQASGALITLINEVLDQAKESGRLELEAVPFDLSAILDDVVL
FSSKSRDKLPGR
>Anthoceros_punctactus_evm.model.utg000133l.25.2_._Apun_evm.TU.utg000133l.25___utg000133l_176786-179349(-)
MLQMLMSLDSTQMDYARTAQASGALITLINEVLDQAKESGRLELEAVPFDLSAILDDVVL
FSSKSRDKLPGR
>Anthoceros_punctactus_evm.model.utg000133l.25.4_._Apun_evm.TU.utg000133l.25___utg000133l_177044-179349(-)
MLQMLMSLDSTQMDYARTAQASGALITLINEVLDQAKESGRLELEAVPFDLSAILDDVVL
FSSKSRDKL---
>Anthoceros_punctactus_evm.model.utg000133l.25.5_._Apun_evm.TU.utg000133l.25___utg000133l_176786-179349(-)
MLQMLMSLDSTQMDYARTAQASGALITLINEVLDQAKESGRLELEAVPFDLSAILDDVVL
FSSKSRDKLPGR
>Fontinalis_antipyretica_10506-RA__[mRNA]__locus=175861_15519_25406_+_[translate_table__standard]
MTNLLMELTAIQLDYVKVAQASGALIALINDVLDLSKEAGKMELETVAFNLRKEVDSVFL
FDEKLQQKLPGR
>Fontinalis_antipyretica_11862-RA__[mRNA]__locus=181028_7148_13425_+_[translate_table__standard]
MLQMLVPLNSTQLDYAHTAQASGALITLINEVLDQAKESGRLELEHVPFDLRAILDDVLL
FHGKSRASIPGR
>Pleurozium_schreberi_maker-scaffold_1117-snap-gene-0.26-mRNA-1_gene=maker-scaffold_1117-snap-gene-0.26_name=maker-scaffold_1117-snap-gene-0.26_seq_id=scaffold_1117_type=cds
MLQMLVPLNSTQLDYAHTAQASGALITLINEVLDQAKESGRLELEHVPFDLRAILDDVLL
FHGKSRASIPGR
>scaffold-HKZW-2001365-Mesotaenium_caldariorum
MINLLLPVTSAQYELAKRATANGALIDLVNDALDFAKESGEMELDPISINFRALVDEVLT
MAPKVQERVLSR
>scaffold-HKZW-2005140-Mesotaenium_caldariorum
MLNLLSELDPVQSDYVDTACSSGALCALVNDVLDLSKEAGRMTLEKIPFSLRDEVDSVVL
FGEKAREKLPLR
>scaffold-HKZW-2013574-Mesotaenium_caldariorum
TIHQLLPLDALQMDYMKTAEESSSLNNLINDVLDFAKESGNFEMESFPFNVHSLVDEVLE
FASTIQERLPVR
>scaffold-HKZW-2013864-Mesotaenium_caldariorum
MCEMLRSLSHLQEDYVKTALTCGAMVALISDILDFNKEAGKMEIESVAFEVRSEMEDVVM
FAEKARKKVPVR
>scaffold-JOJQ-2003122-Cylindrocystis_cushleckae
MLNLLHALDPVQVDYVETACSSGALCALVNDVLDLSKEAGRMTLERIPFCVREEVDSALL
FGEKAREKMPLR
>scaffold-JOJQ-2008149-Cylindrocystis_cushleckae
MIQLLLPLDPVQMDYASTAQASGALIHLIDDVLDLSKEAQHLQLETGPMDLRALLDDVVL
FGQRALDKIVAR
>scaffold-JOJQ-2041943-Cylindrocystis_cushleckae
MLNLLLRLDATQLDYVETARTSGALCALINDVLDLSKEAGHMELENIPFQLVSEIDDVIM
FAEKAREKIPLR
>scaffold-NBYP-2011030-Mesotaenium_kramstae
MLNLLLRLDATQLDYVETARTSGALCALINDVLDLSKEAGHMELEAIPFQLGSEIDDVIM
FAEKAREKIPLR
>scaffold-RPGL-2007629-Cylindrocystis_brebissonii-M2853
MINLLLNLDPVQQDYARTAEASGALIYLINDVLDFANESGNLELENIAFNLRVLIDEILA
QAPLVHEKLAAR
>scaffold-RPGL-2007631-Cylindrocystis_brebissonii-M2853
MINLLLNLDPVQQDYARTAEASGALIYLINDVLDFANESGNLELENIAFNLRVLIDEILA
QAPLVHEKLAAR
>scaffold-VQBJ-2004565-Coleochaete_scutata
MLNILKNLDAEQAEYAQTASSCASLITLVNDILDLAKESGHMDLERTQFDIRVICGQVLI
FQEEARKKVPHR
>scaffold-WDCW-2006561-Mesotaenium_endlicherianum
MLNLLMQLDATQLDYVETARTSGALCALINDVLDLSKEAGHMELESIPFQICNEVDDVIM
FVEKAREKVPLR
>scaffold-WSJO-2003214-Mesotaenium_braunii
MLNLLQKLDMMQLDYVETARTSGALCALINDVLDLSKEAGSMDLECTPFNLRTEVEDVLM
FTEKARERVAMR
>scaffold-WSJO-2004942-Mesotaenium_braunii
MLNLLMRLDATQLDYVETARSSGALCALINDVLDLSKEAGHMELEAIPFQICNEVDDVIM
FVEKARERVPLR
>scaffold-YLBK-2030366-Cylindrocystis_brebissonii-2_samples_combined
MINLLLNLDPLQQDYARTAEASGALIYLINDVLDFANESGNLELESIAFNLRVLIDEILA
QAPLVYEKLAAR
>scaffold-YOXI-2004715-Cylindrocystis_brebissonii-M2213
MINLLLNLDPLQQDYARTAEASGALIYLINDVLDFANESGNLELESIAFNLRVLIDEILA
QAPLVYEKLAAR
>Azolla_filiculoides_s0007.g010747
MLQMLLELNAAQQDFARTAQASGALVTLINEVLDQAKESGRIELEAVPFDIRAILDDVLL
FSGKTRREIPGR
>Azolla_filiculoides_s0034.g025328
FTELCLQITSEQCEYLSYVCFSAHLLRLISDILDFSKEAGKLEMEEIQFSLFDQLEQAVV
QAAPALKNIPGR
>Azolla_filiculoides_s0074.g037389
MLQMLMDLDTTQQDFARTAQASGALITLINEVLDQAKESGRIELEVVPFDLRSILDDVLL
FSGKTRDKIPGR
>Azolla_filiculoides_s1189.g099176
FTELCLQLTPEQKEYLDYVSFASHLLRLITDILDFSKEAGKLQMEEVQFSLYDQLEHAVV
LAARALQS----
>Salvinia_cucullata_v1.1_s0007.g003497
MTSLALDLTDEQREHLETVSQSACLLHIVNAILDLAKEAGRLELEHVPFNLSGTIESTVM
LQVRAAQKLAGR
>Salvinia_cucullata_v1.1_s0018.g007381
MLQMLMDLDTTQQDFARTAQASGALITLINEVLDQAKESGRIELETVPFDLRTILDDVLL
FSGETRDKIPGR
>Salvinia_cucullata_v1.1_s0019.g007795
MLQMLLQLNATQQDFARTAQASGALINLINEVLDQAKESGRIELEAVPFDLRAILDDVLL
FSGKTRDEIPGR
>Salvinia_cucullata_v1.1_s0034.g011302
MTSLALNLTDEQREHLETVSQSACLLHIVNAILDLAKEAGRLELEHLPFSLATTIESTMM
LQVRATQKLAGR
>Salvinia_cucullata_v1.1_s0044.g012990
MTSLALNLTEEQREHLETVSQSACLLHIVNAILDLAKEAGRLELEHLPFSLSATIESTMM
LQVRATQKLAGR
>Salvinia_cucullata_v1.1_s0077.g017574
MASLALDLTGEQREHLETVSQSACLLHIVNAILDLAKEAGRLELEHMPFSLCGIIESTMM
LQIRAKQKLAGR
>Salvinia_cucullata_v1.1_s0118.g021190
MLQMLMDLNSTQQDFARTAQASGALITLINEVLDQAKESGRIELEAVPFNIRMILDDVVL
FSGKTRDKIPGR
>Salvinia_cucullata_v1.1_s0133.g022269
MASLALNLSDEQREHLETVSQSACLLHIVNAILDLAKEAGRLELERVPFNLLETIGATMM
LQVRANQKLAGR
>Salvinia_cucullata_v1.1_s0145.g022995
MTSLALDLTDEQREHLETVSQSACLLHIVNAILDLAKEAGRLELEHVPFNVCGIVESTMM
LQLRAAQKLAGR
>scaffold-DFHO-2009408-Danaea_nodosa
MLQMLMELDATQQDFARTAQASGSLITLINEVLDQAKESGRIELEAVPFDLRAILDDVLL
FSGKTRDKIPGR
>scaffold-GSXD-2015866-Myriopteris_rufa
MLQMLMELDTTQQDFARTAQASGALITLINEVLDQAKESGRIELEAVPFDLRTIIDDVLL
FSGKTRDKIPGR
>scaffold-LHLE-2018114-Cystopteris_fragilis-young_leaf+unfurling_fiddlehead;_appeared_sterile
MLQMLMDLDTTQQDFARTAQASGALITLINEVLDQAKESGRIELEAVPFDLRTIIDDVLL
FAGKTRDKIPGR
>scaffold-RFMZ-2010375-Osmundastrum_cinnamomeum-B
MLQMLLQLDATQQDFARTAQASGALITLINEVLDQAKESGRIELEAVPFDLRAILDDVLL
FSGKTRGEIPGR
>scaffold-UGNK-2005945-Marattia_attenuata
MLQMLMQLDATQQDFARTAQASGALITLINEVLDQAKESGRIELEAVHFDLRAVLDDVLL
FSGKTRDKIPGR
>scaffold-UGNK-2005946-Marattia_attenuata
MLQMLMQLDATQQDFARTAQASGALITLINEVLDQAKESGRIELEAVHFDLRAVLDDVLL
FSGKTRDKIPGR
>scaffold-UGNK-2005947-Marattia_attenuata
MLQMLMQLDATQQDFARTAQASGALITLINEVLDQAKESGRIELEAVHFDLRAVLDDVLL
FSGKTRDKIPGR
>scaffold-VIBO-2007534-Osmunda_javanica
MLQMLLQLDATQQDFARTAQASGALITLINEVLDQAKESGRIELEAVPFDLRAILDDVLL
FSGKTRGEIPGR
>scaffold-VIBO-2007535-Osmunda_javanica
MLQMLLQLDATQQDFARTAQASGALITLINEVLDQAKESGRIELEAVPFDLRAILDDVLL
FSGKTRGEIPGR
>scaffold-VIBO-2007536-Osmunda_javanica
MLQMLLQLDATQQDFARTAQASGALITLINEVLDQAKESGRIELEAVPFDLRAILDDVLL
FSGKTRGEIPGR
>scaffold-VITX-2011926-Blechnum_spicant
MLQMLMDLDTTQQDFARTAQTSGALITLINEVLDQAKESGRIELEAVAFDLRTIIDDVLL
FSGKTRDKIPGR
>scaffold-WGTU-2005351-Leucostegia_immersa
MLQMLLQLDATQQDFARTAQASGALVMLINEVLDQAKESGRIELEAVPFDLRAILDDVLL
FCGKTRGEIPGR
>scaffold-WGTU-2009207-Leucostegia_immersa
MLQMLMDLDTTQQDFARTAQASGALITLINEVLDQAKESGRIELEAVPFDLRTIIDDVLL
FSGKTRDKIPGR
>scaffold-XDDT-2003886-Argyrochosma_nivea
MLQMLMELDTTQQDFARTAQASGALITLINEVLDQAKESGRIELEAVPFDLRTIIDDVLL
FSGKTRDKIPGR
>scaffold-XWDM-2008823-Cystopteris_fragilis-2_samples_combined
MLQMLMDLDTTQQDFARTAQASGALITLINEVLDQAKESGRIELEAVPFDLRTIIDDVLL
FSGKTRDKIPGR
>scaffold-YJJY-2016341-Woodsia_scopulina
MLQMLLQLDATQQDFARTAQASGALVMLINEVLDQAKESGRIELEAVPFDLRAILDDVLL
FCGKTRGEIPGR
>scaffold-YLJA-2074062-Polypodium_amorphum
MLQMLLRLDATQQDFARTAQASGALVTLINEVLDQAKESGRIELEAVSFDLRAILDDVLL
FCGKTRGEIPGR
>Abies_alba_AALBA5B088331P1_partial_cds
MLQMLLDLDATQQDFARTAQASGALITLINEVLDRAKESGRLELEAVPFDLRAILDDVLL
FSGKTRDKIPGR
>Abies_alba_AALBA5B088331P2_partial_cds
MLQMLLDLDATQQDFARTAQASGALITLINEVLDRAKESGRLELEAVPFDLRAILDDVLL
FSGKTRDKIPGR
>Abies_alba_AALBA5B1146447P1
MLQMLIDLDATQQDYAQTAQASGTLITLINEVLDQAKESGKLELEEVPFDLRSILDDVVL
FSGKSRDKIPGR
>Abies_alba_AALBA5B1146447P2
MLQMLIDLDATQQDYAQTAQASGTLITLINEVLDQAKESGKLELEEVPFDLRSILDDVVL
FSGKSRDKIPGR
>Picea_lambertina_PILA_01685
MLQMLMDLDATQQDYARTAQASGALIALINEVLDQAKESGKLELEEVPFDLRSILDDVLL
FSGKSRDKIPGR
>Picea_lambertina_PILA_23688
MLQMLLDLDATQQDYARTAQASGALITLINEVLDRAKESGRLELETVPFDLRAILDDVLL
FSGKTRDKIPGR
>Picea_lambertina_PILA_31926
MLQMLMDLDATQKDYAQTAQASGALITLINEVLDQAKESGRLELETVPFHIRTVLDSVLL
FSAKTQAKIPGR
>Picea_taeda_PITA_09572
MLQMLMGLDATQQDFARTAQASGALITLINEVLDQAKESGRFELEAVPFDLRAILDDVLL
FSGKSRNKIPGR
>Picea_taeda_PITA_20113
MLQMLLDLDATQQDYARTAQASGALITLINEVLDRAKESGRLELETVPFDLRAILDDVLL
FSGKTRDKIPGR
>Picea_taeda_PITA_36971
MLQMLMDLDATQQDYARTAQASGALIALINEVLDQAKESGKLELEEVPFDLRSILDDVLL
FSGKSRDKIPGR
>Pseudotsuga_menziesii_PSME_39528
MLQMLLDLDATQQDFARTAQASGALITLINEVLDRAKESGRLELETVPFDLRAILDDVLL
FSGKTRDKIPGR
>Pseudotsuga_menziesii_PSME_41468
MLQKLMDLDATQQDYTQTTKTSGALITLINEVLDLAKESGKLELEEVPFDLRAILDDVLL
FSRKTRGKI---
>Pseudotsuga_menziesii_PSME_48687
MLQMLMDLDATQKDYAETAQASGALITLINEVLDQAKESGRLELETVPFHIRTVLDSVLL
FSAKTQAKIPGR
>Pseudotsuga_menziesii_PSME_49332
MLQMLMDLDATQQDYAQTAKASGALITLINEVLDQAKESGKLELEEVPFDLRSILDDVLL
FSGKTRGKLPGR
>Pseudotsuga_menziesii_PSME_50944
MLQMLMELDATQQDYARTAQASGALITLINEVLDQAKESGRLELEAVPFDLRAILDDVLL
FSGKSRDKIPGR
>Sequoiadendron_giganteum_SEGI_06997
MLQMLMELDPTQLDYACTAQASGALIKLINEVLDQAKESGRIELEAVPFDLRDILDDVLL
FSGKSRENVPGR
>Sequoiadendron_giganteum_SEGI_07945
MLQMLMDLDATQQDYSRTAQASGALITLINEVLDQAKESGRLELEAVPFDLRSILDDVLL
FSGKSRDKIPGR
>Sequoiadendron_giganteum_SEGI_12692
------------------------------------------------------------
---------PVR
>Sequoiadendron_giganteum_SEGI_13395
MLQMLMNLDATQKDYAQTAQSSGALITLINEVLDQAKESGRLELETVPFNIRSVLDSVLL
FSAKVQAKIPGR
>Sequoiadendron_giganteum_SEGI_22142
MLGMLMKLDATQKDFALTAHASGILVALINEVLDQAKESGRLELEAVPFHLRSILDNVLL
FSAKSQENVINR
>scaffold-ETCJ-2011508-Pilgerodendron_uviferum
MLQMLMDLDATQQDFARTAQASGALITLINEVLDQAKESGRLELEAVPFDLRSILDDVLL
FSGKSRDKIPGR
>scaffold-FHST-2013697-Taxodium_distichum
MLQMLMDLDATQQDYARTAQASGALITLINEVLDQAKESGRLELEAVPFDLRSILDDVLL
FSGKSRDKIPGR
>scaffold-FRPM-2005473-Calocedrus_decurrens
MLQMLMDLDATQQDYARTAQASGALITLINEVLDQAKESGRLELEAVPFDLRSILDDVLL
FSGKSRDKIPGR
>scaffold-GMHZ-2017883-Cryptomeria_japonica-2_samples_combined
MLQMLMDLDATQQDYARTAQASGALITLINEVLDQAKESGRLELEAVPFDLRSILDDVLL
FSGKSRDKIPGR
>scaffold-GNQG-2008657-Encephalartos_barteri
MLQMLMDLDATQQDYARTAQASGALITLINEVLDQAKESGRLELEAVPFDLRAILDDVLL
FSGKSRDKIPGR
>scaffold-HILW-2016555-Acmopyle_pancheri
MLQMLMDLDATQKDFARTAQASGALITLINEVLDQAKESGRLELEAVPFDLRSILDDVLL
FSGKSRDKIPGR
>scaffold-HOUF-2012830-Cryptomeria_japonica-leaf
MLQMLMDLDATQQDYARTAQASGALITLINEVLDQAKESGRLELEAVPFDLRSILDDVLL
FSGKSRDKIPGR
>scaffold-IOVS-2016088-Pseudotsuga_wilsoniana
MLQMLLDLDATQQDFARTAQASGALITLINEVLDRAKESGRLELETVPFDLRAILDDVLL
FSGKTRDKIPGR
>scaffold-NRXL-2007478-Metasequoia_glyptostroboides
MLQMLMDLDATQQDYARTAQASGALITLINEVLDQAKESGRLELEAVPFDLRSILDDVLL
FSGKSRDKIPGR
>scaffold-QNGJ-2009614-Cupressus_dupreziana
MLQMLMDLDATQQDFARTAQASGALITLINEVLDQAKESGRLELEAVPFDLRSILDDVLL
FSGKSRDKIPGR
>scaffold-QSNJ-2009632-Taiwania_cryptomerioides
MLQMLMDLDATQQDYARTAQASGALITLINEVLDQAKESGRLELEAVPFDLRSILDDVLL
FSGKSRDKIPGR
>scaffold-RMMV-2007502-Callitris_macleayana
MLQMLIDLDATQQDYARTAQASGALITLINEVLDQAKESGKLELEAVPFDLRSILDDVLL
FSGKSRDKIPGR
>scaffold-RSCE-2004057-Wollemia_nobilis
MLGLLMELDATQQDFARTAQASGSLITLINEVLDQAKESGRLELEEVFFDVRAILDDVIL
FSGKSRDKVPGR
>scaffold-RSCE-2004058-Wollemia_nobilis
MLQMLMDLDATQQDYARTAQASGALITLINEVLDQAKESGRLELEAVPFDLRSILDDVLL
FSGKSRDKIPGR
>scaffold-VFYZ-2002174-Thuja_plicata
MLQMLMDLDATQQDYARTAQASGALITLINEVLDQAKESGRLELEAVPFDLRSILDDVLL
FSGKSRDKIPGR
>scaffold-XIRK-2002683-Athrotaxis_cupressoides
MLQMLMDLDATQQDYARTAQASGALITLINEVLDQAKESGRLELEAVPFDLRSILDDVLL
FSGKSRDKIPGR
>scaffold-XQSG-2002502-Microbiota_decussata
MLQMLMDLDATQQDYARTAQASGALITLINEVLDQAKESGRLELEAVPFDLRSILDDVLL
FSGKSRDKIPGR
>scaffold-XTZO-2004905-Araucaria_rulei
MLQMLMDLDATQQDYARTAQASGALITLINEVLDQAKESGRLELEAVPFDLRSILDDVLL
FSGKSRDKIPGR
>scaffold-YYPE-2012291-Austrocedrus_chilensis
MLQMLMDLDATQQDYARTAQASGALITLINEVLDQAKESGRLELEAVPFDLRSILDDVLL
FSGKSRDKIPGR
>scaffold-ANON-2007184-Leiosporoceros_dussii-B
MLQMLMKLDPTQMDYARTAQASGALITLINEVLDQAKESGRLELESVPFDLHTILDDVVL
FSSKPHDNIPGR
>scaffold-ANON-2036192-Leiosporoceros_dussii-B
MLQMLMSLDPTQMDYARTAQASGALVTLINEVLDQAKESGRLELEAVPFNLCIILDDVLL
FSSKSRDNIPGR
>scaffold-BSNI-2011263-Anthoceros_agrestis-B
MLQMLMSLDSTQMDYARTAQASGALITLINEVLDQAKESGRLELEAVPFDLSAILDDVVL
FSSKSRDKLPGR
>scaffold-BSNI-2011264-Anthoceros_agrestis-B
MLQMLMSLDSTQMDYARTAQASGALITLINEVLDQAKESGRLELEAVPFDLSAILDDVVL
FSSKSRDKLPGR
>scaffold-DXOU-2006035-Nothoceros_aenigmaticus
MLQMLTSLDPTQMDYARTAQGSGALITLINEVLDQAKESGRLELEEVPFDLCAVLDDVIL
FSSKSRDKIPGR
>scaffold-FAJB-2001038-Paraphymatoceros_hallii
MLQMLMSLDPTQMDYAR-AQASGALVTLINEVLDQAKESGRVELEAVPFDLCAVLDDVVL
FSSKSRDKIPGR
>scaffold-FAJB-2001039-Paraphymatoceros_hallii
MLQMLMSLDPTQMDYAR-AQASGALVTLINEVLDQAKESGRVELEAVPFDLCAVLDDVVL
FSSKSRDKIPGR
>scaffold-RXRQ-2008044-Phaeoceros_carolinianus-sporophyte
MLQMLMSLDPTQMDYARTAQASGALITLINEVLDQAKESGRLELEAVPFDLCAVLDDVVL
FSSKSRDKIPGR
>scaffold-RXRQ-2008046-Phaeoceros_carolinianus-sporophyte
MLQMLISLDPTQMDYARTAQASGSLIILMNEVLDQAKESGRLELEAVPFDLCAVLDDVIL
FSSKSRDKVLGR
>scaffold-RXRQ-2022609-Phaeoceros_carolinianus-sporophyte
MLQMLMSLDSTQMDYARTAQASGALITLINEVLDQAKESGRLELEAVPFDLSAILDDVVL
FSSKSRDKLPGR
>scaffold-RXRQ-2025127-Phaeoceros_carolinianus-sporophyte
MLQMLMNLDPMQIDYARTAQASGALITLINEVLDQAKESGRLELENVCFNLREVLDDVLL
FSSKASEKIPSR
>scaffold-TCBC-2005604-Nothoceros_vincentianus
MLQMLVSLDPTQMDYARTAQASGALITLINEVLDQAKESGRLELEAVPFDLCTVLDDVIL
FSSKSRDKIPGR
>scaffold-TCBC-2005605-Nothoceros_vincentianus
MLQMLVSLDPTQMDYARTAQASGALITLINEVLDQAKESGRLELEAVPFDLCTVLDDVIL
FSSKSRDKIPGR
>scaffold-TWUW-2052014-Anthoceros_agrestis-A
MLQMLMSLDSTQMDYARTAQASGALITLINEVLDQAKESGRLELEAVPFDLSAILDDVVL
FSSKSRDKLPGR
>scaffold-WCZB-2010876-Phaeoceros_carolinianus-gametophyte
MLQMLMSLDPTQMDYARTAQASGALITLINEVLDQAKESGRLELEAVPFDLCAVLDDVVL
FSSKSRDKIPGR
>scaffold-WCZB-2010877-Phaeoceros_carolinianus-gametophyte
MLQMLMSLDPTQMDYARTAQASGALITLINEVLDQAKESGRLELEAVPFDLCAVLDDVVL
FSSKSRDKIPGR
>scaffold-WEEQ-2012284-Phaeoceros_carolinianus-gametophyte_1575
MLQMLMSLDPTQMDYARTAQASGSLITLINEVLDQAKESGRLELEAVPFDLCAVLDDVIL
FSSKSRDKIPGR
>scaffold-WEEQ-2012285-Phaeoceros_carolinianus-gametophyte_1575
MLQMLMSLDPTQMDYARTAQASGSLITLINEVLDQAKESGRLELEAVPFDLCAVLDDVIL
FSSKSRDKIPGR
>scaffold-ZFRE-2019032-Phaeoceros_carolinianus-sporophyte_1575
MLQMLMNLDPMQIDYARTAQASGALITLINEVLDQAKESGRLELENVCFDIREVLDDVLL
FSSKASEKIPGR
>scaffold-FITN-2016275-Treubia_lacunosa
--------------------------------------SGRMELETVPFDLRAVLDDILL
FSAEIKDRIPVR
>scaffold-FITN-2091681-Treubia_lacunosa
----------------------------------------RIELESVPFNLRAILDDILL
FSAEIKDRIPVR
>scaffold-ILBQ-2007026-Conocephalum_conicum
MTNLLMELTAQQHDYVKIAQASGNLVSLINEVLDLSKEAGKMELESVPFDLRVELDDLLL
FEDKVNEKLPGR
>scaffold-IRBN-2167287-Scapania_nemorosa
MTNLLMDLTPQQHEYVKIAQASGALVNLINEVLDLSKEAGRMELESVPFDLRMELDDVLL
FEDKVNQKIPGR
>scaffold-JHFI-2018778-Pellia_neesiana
MTNVLMPLTEEQQTYVQMGQRSGNLLTLINQVLDLSKDAGKMGLESVPFDIRVVVDEVLS
FEKKAQENLPAK
>scaffold-NRWZ-2002564-Metzgeria_crassipilis
MTNLLMDLTPQQLEYLKVAQASGTLVGLINAVLDLSKEAGKMEIEYVPFEIRVELDDVLL
FDEIVHQKLPSR
>scaffold-NRWZ-2011601-Metzgeria_crassipilis
MTNLLMDLTPQQHEYAKIAQASGALVSLINEVLDLSKEAGKMELESVPFDLRVELDDVLL
FEDKVHQKLPGR
>scaffold-NRWZ-2011603-Metzgeria_crassipilis
MTNLLMDLTPQQHEYAKIAQASGALVSLINEVLDLSKEAGKMELESVPFDLRVELDDVLL
FEDKVHQKLPGR
>scaffold-RTMU-2018919-Calypogeia_fissa
MTQLTLDLKPHPREMLNTVHNLASLLTIIDDILDISKEANRMMIESIPFTVRGTIFNALS
LAVKAHEKLPFR
>scaffold-RTMU-2183916-Calypogeia_fissa
MTNLLMDLTPQQHEYVKIAQASGALVNLINEVLDLSKEAGRMELESVPFDLRMELDDVLL
FEDKVHQKIPGR
>scaffold-TFDQ-2123580-Monoclea_gottschei
MTQLTLDLTQYQREMLNIVNNLASLLTIIDDILDLSKEARRMVIEEIPYTLRGTVFNALT
LAVKANEKLSFR
>scaffold-TXVB-2013089-Lunularia_cruciata
MTNLLMDLSSQQLEYLKIAQASGALVSLINEVLDLSKEAGKMELESVSFDLRVELDDVLL
FEDKVQNKLPGR
>scaffold-UUHD-2006275-Porella_pinnata
MTNLLMDLTPQQHEYVKIAQASGALVNLINEVLDLSKEAGKMELESVPFDLRVELDDVLL
FEDKVHQKLPGR
>scaffold-YBQN-2012390-Odontoschisma_prostratum
MTNLLMDLTARQLEYLKIAQASGALVTLINEVLDLSKEAGKMELEAVPFDFRLELDDVLL
FEEVVHQKLPNR
>scaffold-YBQN-2012391-Odontoschisma_prostratum
MTNLLMDLTARQLEYLKIAQASGALVTLINEVLDLSKEAGKMELEAVPFDFRLELDDVLL
FEEVVHQKLPNR
>scaffold-YBQN-2017376-Odontoschisma_prostratum
MTNLLMDLTSQQHEYVKIAQASGALVNLINEVLDLSKEAGRMELESVPFDLRMELDDVLL
FEDKVTQKIPGR
>scaffold-YFGP-2019092-Pallavicinia_lyellii
MTNLLMDLSPQQQEYLKIAQASGSLVTLINEVLDLSKEAGRMELESVPFDLRVELDDVLL
FEDKVHQKVPGR
>scaffold-ABIJ-2000476-Selaginella_lepidophylla
MLQMLMELDATQRDYAHTAHESGQLIKLINEVLDQAKESGRMELETVPFKLRNILDDILL
FSAENKDKIPVR
>scaffold-ABIJ-2040037-Selaginella_lepidophylla
MLQMLMDLDPTQRDYAGTAHESGQLIKLINEVLDQAKESGRMELEMVPFDLRTILDDILL
FSAEIKDKIPAR
>scaffold-CBAE-2009975-Huperzia_myrsinites
MLQMLIDLDATQIDFANTAYESGQLIKLINEVLDQAKESGRMELESVPFDLRAILDDILL
FSAEIKDRIPAR
>scaffold-GKAG-2017725-Huperzia_lucidula
MLQMLIDLDATQIDFANTAYESGQLIKLINEVLDQAKESGRMELESVPFDLRAILDDILL
FSAEIKDRIPAR
>scaffold-GKAG-2017726-Huperzia_lucidula
MLQMLIDLDATQIDFANTAYESGQLIKLINEVLDQAKESGRMELESVPFDLRAILDDILL
FSAEIKDRIPAR
>scaffold-GKAG-2023533-Huperzia_lucidula
MLQMLKDLDATQRDYAQTAHESGQLIKLINEVLDQAKESGRMELESVPFDLRAILDDILL
FSAESKDRIPVR
>scaffold-JKAA-2015736-Selaginella_wallacei
MLQMLMELDTMQRDYAHTAHESGQLIKLINEVLDQAKESGRMELETVPFNLRTILDDILL
FSAENKDKIPVR
>scaffold-JKAA-2182047-Selaginella_wallacei
MLQMLMDLDPTQRDFAGTAHESGQLIKLINEVLDQAKESGRMELETVSFDLRTILDDILL
FSAEIKDKIPAR
>scaffold-KJYC-2006977-Selaginella_willdenowii
MLQMLMELDTTQRDYAHTAHESGQLIKLINEVLDQAKESGRMELETVPFKLRNILDDILL
FSAENKDKIPVR
>scaffold-KJYC-2007612-Selaginella_willdenowii
MLQMLMDLDPTQRDYAGTAHESGQLIKLINEVLDQAKESGRMELEMVPFDLRAILDDILL
FSAEIKDKIPAR
>scaffold-PKOX-2003863-Isoetes_tegetiformans
MLQMLIDLDATQRDYARTAHESGQLIKLINEVLDQAKESGRMELERVPFDLRAVLDDILL
FSAEIKDRIPVR
>scaffold-PKOX-2101562-Isoetes_tegetiformans
MLQMLMELEATQCDYARTAHESGQLIKLINEVLDQAKESGRIELESVPFNLRAILDDILL
FSAEIKDRIPVR
>scaffold-PQTO-2013123-Lycopodium_deuterodensum
MLQMLKELNMTQRDYAHTAYESGQLIKLINEVLDQAKESGRMELESVPFDLRAILDDILL
FSAEIKDGIPVR
>scaffold-YHZW-2030481-Huperzia_selago-2_samples_combined
MLQMLIDLDATQIDFANTAYESGQLIKLINEVLDQAKESGRMELESVPFDLRAILDDILL
FSAEIKDRIPAR
>scaffold-ZFGK-2042968-Selaginella_kraussiana
MLQMLMELDPTQRDFAGTAHESGQLIKLINEVLDQAKESGRMELEMVPLDLRTILDDILL
FSAEIKDKIPVR
>scaffold-ZYCD-2042972-Selaginella_acanthonota
MLQMLMDLDPTQRDFAGTAHESGQLIKLINEVLDQAKESGRMELEMVSFDLRNILDDILL
FSAEIKDKIPVR
>scaffold-ZZOL-2009025-Selaginella_stauntoniana
MLQMLMELDSTQRDYAHTALESGQLIKLINEVLDQAKESGRMELETVPFKLRTILDDILL
FSAENKDKIPVR
>scaffold-ZZOL-2054420-Selaginella_stauntoniana
MLQMLMDLDPTQRDYAGTAHESGQLIKLINEVLDQAKESGRMELEMVPFDLRTILDDILL
FSAEIKDKIPAR
>scaffold-AWOI-2011622-Diphyscium_foliosum
MLQMLMTLNPTQQDYARTAQASGALITLINEVLDQAKESGRLELEHVPFDLCAVLDDVLL
FSGKSRDLIPGR
>scaffold-AWOI-2011623-Diphyscium_foliosum
MLQMLMTLNPTQQDYARTAQASGALITLINEVLDQAKESGRLELEHVPFDLCAVLDDVLL
FSGKSRDLIPGR
>scaffold-FFPD-2059184-Ceratodon_purpureus
MLQMLMPLNSTQLDYARTAQASGALITLINEVLDQAKESGRLELEHVPFDLRAILDDVLL
FHGKSRASIPGR
>scaffold-JADL-2009633-Rhynchostegium_serrulatum
MLQMLVPLNSTQLDYAHTAQASGALITLINEVLDQAKESGRLELENVPFDLRAILDDVLL
FHGKSRASIPGR
>scaffold-JADL-2009634-Rhynchostegium_serrulatum
MLQMLVPLNSTQLDYAHTAQASGALITLINEVLDQAKESGRLELENVPFDLRAILDDVLL
FHGKSRASIPGR
>scaffold-LNSF-2004110-Stereodon_subimponens
MLQMLVPLNSTQLDYAHTAQASGALITLINEVLDQAKESGRLELEHVPFDLRAILDDVLL
FHGKSRASIPGR
>scaffold-ORKS-2060389-Philonotis_fontana
MLQMLVPLNSTQLDYARTAQASGALITLINEVLDQAKESGRLELEHVPFDLRAILDDVLL
FHGKSRASIPGR
>scaffold-QKQO-2006171-Pseudotaxiphyllum_elegans
MLQMLVPLNSTQLDYAHTAQASGALITLINEVLDQAKESGRLELEHVPFDLRAILDDVLL
FHGKSRASIPGR
>scaffold-QKQO-2006172-Pseudotaxiphyllum_elegans
MLQMLVPLNSTQLDYAHTAQASGALITLINEVLDQAKESGRLELEHVPFDLRAILDDVLL
FHGKSRASIPGR
>scaffold-QMWB-2010492-Anomodon_attenuatus
MLQMLVPLNSTQLDYAHTAQASGALITLINEVLDQAKESGRLELEHVPFDLRAILDDVLL
FHGKSRASIPGR
>scaffold-RCBT-2024915-Sphagnum_palustre
MLQMLMRLDATQQDYARTAQASGVLITLINEVLDQAKESGRLELEAVPFDLRAILDDVLL
FSGKSRDEIPGR
>scaffold-SKQD-2080334-Takakia_lepidozioides
MLQMLMPLNAIQQDYARTAQASGALITLINEVLDQAKESGRLELEAVPFDLSAILDDVLL
FSGKSRDEVPGR
>scaffold-VBMM-2011252-Claopodium_rostratum
MLQMLVPLNSTQLDYAHTAQASGALITLINEVLDQAKESGRLELENVPFDLRAILDDVLL
FHGKSRASIPGR
>scaffold-VMXJ-2132819-Leucobryum_albidum
MLQMLMPLNSTQLDYARTAQASGALITLINEVLDQAKESGRLELEHVPFDLRAILDDVLL
FHGKSRASIPGR
>scaffold-WNGH-2090833-Aulacomnium_heterostichum
MLQMLMPLNSTQLDYARTAQASGALITLINEVLDQAKESGRLELEHVPFDLRAILDDVLL
FHGKSRASIPGR
>scaffold-WSPM-2003570-Loeskeobryum_brevirostre
MLQMLVPLNSTQLDYAHTAQASGALITLINEVLDQAKESGRLELEHVPFDLRAILDDVLL
FHGKSRASIPGR
>scaffold-WSPM-2003571-Loeskeobryum_brevirostre
MLQMLVPLNSTQLDYAHTAQASGALITLINEVLDQAKESGRLELEHVPFDLRAILDDVLL
FHGKSRASIPGR
>scaffold-WSPM-2003572-Loeskeobryum_brevirostre
MLQMLVPLNSTQLDYAHTAQASGALITLINEVLDQAKESGRLELEHVPFDLRAILDDVLL
FHGKSRASIPGR
>scaffold-ZQRI-2068198-Timmia_austriaca
MLQMLMPLNSTQLDYARTAQASGALITLINEVLDQAKESGRLELEHVPFDLRAILDDVLL
FHGKSRDSIPGR
