# Supplementary material for: Water‐related innovations in land plants evolved by different patterns of gene cooption and novelty
Source: New Phytol. 2022 Feb 8;235(2):732–42. doi: 10.1111/nph.17981 (PMC9303528; doi:10.1111/nph.17981)
Supplement: Supplementary file 3 — Dataset S3 Fasta alignments and phylogenetic trees. [file NPH-235-732-s005.zip › Supplementary_Data_3_fasta_alignments_trees/Roots/Primary_roots/AHK3_AHK4_Q9C5U0_1_1kp.treefile]

(Arabidopsis_thaliana_Q9C5U2_Histidine_kinase_2_AHK2:0.3791218224,(((((((((((((((Arabidopsis_thaliana_Q9C5U0_Histidine_kinase_4_AHK4:0.1568602557,(Brachypodium_distachyon_I1GNZ3:0.0486789251,Oryza_sativa_indica_B8AQP0:0.0358494451)100:0.0226205053)95:0.0437007367,(Brachypodium_distachyon_I1IFH1:0.0498376033,Oryza_sativa_indica_B8AI44:0.0000025010)100:0.1525659524)100:0.2564430584,(Amborella_trichopoda_W1PSE7:0.1170539242,Oryza_sativa_indica_B8BGD6:0.3837939199)70:0.1075964899)30:0.0000023142,(Abies_alba_AALBA5B1146447P1:0.0000023876,Abies_alba_AALBA5B1146447P2:0.0000026717)100:0.0361159902)33:0.0177187425,(Pseudotsuga_menziesii_PSME_41468:0.1429184295,Pseudotsuga_menziesii_PSME_49332:0.0164401387)100:0.0569650778)33:0.0177450226,(Picea_lambertina_PILA_01685:0.0000027078,Picea_taeda_PITA_36971:0.0000027078)99:0.0180023973)20:0.0178493148,((Arabidopsis_thaliana_Q9C5U1_Histidine_kinase_3_AHK3:0.1674903095,(Brachypodium_distachyon_I1HUP8:0.0402106712,(Oryza_sativa_indica_A2WYI4_Probable_histidine_kinase_3_HK3:0.0000027078,Oryza_sativa_indica_B5TQV4_Hybrid_type_histidine_kinase_isoform_b:0.0000027078)100:0.0152525515)100:0.1553248159)64:0.0633349827,Amborella_trichopoda_W1PQ59:0.2043228384)42:0.0597418022)46:0.0000020023,scaffold-RMMV-2007502-Callitris_macleayana:0.0176625822)86:0.0174996112,Sequoiadendron_giganteum_SEGI_07945:0.0174860197)25:0.0000020143,(((((((((((scaffold-FHST-2013697-Taxodium_distichum:0.0000000000,scaffold-RSCE-2004058-Wollemia_nobilis:0.0000000000):0.0000000000,scaffold-HOUF-2012830-Cryptomeria_japonica-leaf:0.0000000000):0.0000000000,scaffold-XIRK-2002683-Athrotaxis_cupressoides:0.0000000000):0.0000000000,scaffold-GMHZ-2017883-Cryptomeria_japonica-2_samples_combined:0.0000000000):0.0000000000,scaffold-QSNJ-2009632-Taiwania_cryptomerioides:0.0000000000):0.0000000000,scaffold-VFYZ-2002174-Thuja_plicata:0.0000000000):0.0000000000,scaffold-YYPE-2012291-Austrocedrus_chilensis:0.0000000000):0.0000000000,scaffold-XQSG-2002502-Microbiota_decussata:0.0000000000):0.0000000000,scaffold-XTZO-2004905-Araucaria_rulei:0.0000000000):0.0000000000,scaffold-NRXL-2007478-Metasequoia_glyptostroboides:0.0000000000):0.0000027078,scaffold-FRPM-2005473-Calocedrus_decurrens:0.0000027078)92:0.0000020665)29:0.0000029898,((Sequoiadendron_giganteum_SEGI_22142:0.3660051964,scaffold-HILW-2016555-Acmopyle_pancheri:0.0000020734)62:0.0176012738,(scaffold-ETCJ-2011508-Pilgerodendron_uviferum:0.0000027078,scaffold-QNGJ-2009614-Cupressus_dupreziana:0.0000027078)91:0.0000028675)61:0.0174815013)53:0.0177030100,(((((Ginkgo_biloba_Gb_05953:0.0159866325,Sequoiadendron_giganteum_SEGI_13395:0.0667278956)98:0.0165836151,Picea_lambertina_PILA_31926:0.0000021118)57:0.0000020166,Pseudotsuga_menziesii_PSME_48687:0.0164542667)99:0.1987624187,((((((Selaginella_moellendorffii_D8TAG9_CRE2-2:0.0166249206,(Selaginella_moellendorffii_D8R9F4_Cytokinin_receptor_CRE2-1:0.0000027078,scaffold-ZZOL-2009025-Selaginella_stauntoniana:0.0000027078)94:0.0000026182)99:0.0000021151,Selaginella_moellendorffii_D8QNR8:0.1592458067)100:0.0339472863,scaffold-JKAA-2015736-Selaginella_wallacei:0.0339340210)45:0.0169115589,scaffold-KJYC-2006977-Selaginella_willdenowii:0.0000029413)46:0.0170106807,scaffold-ABIJ-2000476-Selaginella_lepidophylla:0.0000024775)99:0.0840875474,((((((Selaginella_moellendorffii_D8SUD5_CRE1-2:0.0000000000,scaffold-ZZOL-2054420-Selaginella_stauntoniana:0.0000000000):0.0000000000,scaffold-ABIJ-2040037-Selaginella_lepidophylla:0.0000000000):0.0000027078,Selaginella_moellendorffii_D8S3K5_cytokinin_response_1_WOL:0.0000027078)85:0.0000020841,((scaffold-JKAA-2182047-Selaginella_wallacei:0.0217708060,scaffold-ZYCD-2042972-Selaginella_acanthonota:0.0295740002)94:0.0174224764,scaffold-ZFGK-2042968-Selaginella_kraussiana:0.0478961721)97:0.0220293263)64:0.0177846813,scaffold-KJYC-2007612-Selaginella_willdenowii:0.0000020993)91:0.0715942450,((scaffold-FITN-2016275-Treubia_lacunosa:0.0000025308,scaffold-PKOX-2003863-Isoetes_tegetiformans:0.0283966238)94:0.0272176147,((scaffold-FITN-2091681-Treubia_lacunosa:0.0000021111,scaffold-PKOX-2101562-Isoetes_tegetiformans:0.0000028192)100:0.0909844066,((((scaffold-CBAE-2009975-Huperzia_myrsinites:0.0000000000,scaffold-YHZW-2030481-Huperzia_selago-2_samples_combined:0.0000000000):0.0000000000,scaffold-GKAG-2017726-Huperzia_lucidula:0.0000000000):0.0000027078,scaffold-GKAG-2017725-Huperzia_lucidula:0.0000027078)100:0.1093631367,(scaffold-GKAG-2023533-Huperzia_lucidula:0.0271943094,scaffold-PQTO-2013123-Lycopodium_deuterodensum:0.1008609957)91:0.0251139615)52:0.0034725998)49:0.0164935257)87:0.0194977201)79:0.0157097176)99:0.2296833248)59:0.0252969326,(Ginkgo_biloba_Gb_13091:0.0000020958,(((Abies_alba_AALBA5B088331P1_partial_cds:0.0000028282,Abies_alba_AALBA5B088331P2_partial_cds:0.0000028372)100:0.0184218491,(Pseudotsuga_menziesii_PSME_39528:0.0000027078,scaffold-IOVS-2016088-Pseudotsuga_wilsoniana:0.0000027078)93:0.0000020910)99:0.0179566025,(Picea_lambertina_PILA_23688:0.0000027078,Picea_taeda_PITA_20113:0.0000024461)90:0.0000029173)98:0.0179685151)94:0.0366037497)56:0.0178608754)36:0.0000025415,scaffold-GNQG-2008657-Encephalartos_barteri:0.0000023225)34:0.0000020074,(((((Ginkgo_biloba_Gb_14997:0.0180629375,Picea_taeda_PITA_09572:0.0369527399)99:0.0174016097,scaffold-RSCE-2004057-Wollemia_nobilis:0.1586385335)85:0.0000021549,((((((Azolla_filiculoides_s0007.g010747:0.0951757187,((scaffold-WGTU-2005351-Leucostegia_immersa:0.0000029963,scaffold-YJJY-2016341-Woodsia_scopulina:0.0000028778)100:0.0181141794,scaffold-YLJA-2074062-Polypodium_amorphum:0.0367473934)100:0.0187166004)65:0.0174902099,(((scaffold-RFMZ-2010375-Osmundastrum_cinnamomeum-B:0.0000000000,scaffold-VIBO-2007536-Osmunda_javanica:0.0000000000):0.0000000000,scaffold-VIBO-2007535-Osmunda_javanica:0.0000000000):0.0000027078,scaffold-VIBO-2007534-Osmunda_javanica:0.0000027078)97:0.0000020058)65:0.0182371150,Salvinia_cucullata_v1.1_s0019.g007795:0.0359591202)100:0.0360301463,((scaffold-UGNK-2005945-Marattia_attenuata:0.0000000000,scaffold-UGNK-2005947-Marattia_attenuata:0.0000000000):0.0000020602,scaffold-UGNK-2005946-Marattia_attenuata:0.0000020629)100:0.0353590817)100:0.0173215216,(Azolla_filiculoides_s0074.g037389:0.0305411963,((Salvinia_cucullata_v1.1_s0018.g007381:0.0360248241,((((scaffold-GSXD-2015866-Myriopteris_rufa:0.0000020049,scaffold-XDDT-2003886-Argyrochosma_nivea:0.0000020461)100:0.0172526872,scaffold-VITX-2011926-Blechnum_spicant:0.0348431125)71:0.0000022002,(scaffold-WGTU-2009207-Leucostegia_immersa:0.0000027078,scaffold-XWDM-2008823-Cystopteris_fragilis-2_samples_combined:0.0000027078)96:0.0000028390)66:0.0000020753,scaffold-LHLE-2018114-Cystopteris_fragilis-young_leaf_unfurling_fiddlehead__appeared_sterile:0.0173038808)98:0.0175337524)92:0.0000024071,Salvinia_cucullata_v1.1_s0118.g021190:0.1085817625)92:0.0051750562)100:0.0543753227)91:0.0000025534,scaffold-DFHO-2009408-Danaea_nodosa:0.0176975616)99:0.0357373757)96:0.0177529081,Pseudotsuga_menziesii_PSME_50944:0.0000028899)83:0.0000027453,(((((((Physcomitrella_patens_Q27PX3_CHASE-domain_containing_histidine_kinase_2_CRE2:0.0000022501,Physcomitrella_patens_A9TAF3_Cytokinin_receptor_AtAHK4-like_protein_CRE2:0.0000023149)100:0.1289175077,((Physcomitrella_patens_A0A068JFF6_CHASE-domain_containing_histidine_kinase_1_chk1:0.0000000000,Physcomitrella_patens_A9S5U9_Cytokinin_receptor_AtAHK4-like_protein_CRE1:0.0000000000):0.0000028003,Physcomitrella_patens_Q27PX4_Cytokinin_receptor_1_CRE1:0.0000021581)100:0.0471525285)96:0.0892124312,((((((((((Fontinalis_antipyretica_11862-RA___mRNA___locus_181028_7148_13425____translate_table__standard_:0.0000000000,scaffold-WSPM-2003572-Loeskeobryum_brevirostre:0.0000000000):0.0000000000,scaffold-QKQO-2006172-Pseudotaxiphyllum_elegans:0.0000000000):0.0000000000,scaffold-QMWB-2010492-Anomodon_attenuatus:0.0000000000):0.0000000000,scaffold-LNSF-2004110-Stereodon_subimponens:0.0000000000):0.0000000000,scaffold-WSPM-2003570-Loeskeobryum_brevirostre:0.0000000000):0.0000000000,scaffold-QKQO-2006171-Pseudotaxiphyllum_elegans:0.0000000000):0.0000000000,scaffold-WSPM-2003571-Loeskeobryum_brevirostre:0.0000000000):0.0000029552,Pleurozium_schreberi_maker-scaffold_1117-snap-gene-0.26-mRNA-1_gene_maker-scaffold_1117-snap-gene-0.26_name_maker-scaffold_1117-snap-gene-0.26_seq_id_scaffold_1117_type_cds:0.0000021023)94:0.0000023455,((scaffold-JADL-2009633-Rhynchostegium_serrulatum:0.0000000000,scaffold-VBMM-2011252-Claopodium_rostratum:0.0000000000):0.0000021071,scaffold-JADL-2009634-Rhynchostegium_serrulatum:0.0000021071)100:0.0177004496)100:0.0178373798,scaffold-ORKS-2060389-Philonotis_fontana:0.0000026172)93:0.0000025661)91:0.0181095216,((((Physcomitrella_patens_A0A068JG19_CHASE-domain_containing_histidine_kinase_3_chk3:0.0000000000,scaffold-VMXJ-2132819-Leucobryum_albidum:0.0000000000):0.0000000000,scaffold-FFPD-2059184-Ceratodon_purpureus:0.0000000000):0.0000000000,scaffold-WNGH-2090833-Aulacomnium_heterostichum:0.0000000000):0.0000027078,Physcomitrella_patens_A9TKN3_Cytokinin_receptor_AtAHK4-like_protein_CRE3:0.0000027078)91:0.0000026173)93:0.0186825412,scaffold-ZQRI-2068198-Timmia_austriaca:0.0000021317)99:0.1010907813,scaffold-SKQD-2080334-Takakia_lepidozioides:0.0562317972)89:0.0314455108,scaffold-RCBT-2024915-Sphagnum_palustre:0.0323663816)87:0.0303305204)43:0.0177488683)33:0.0183575549,((((((((((((((((((Bathycoccus_prasinos_K8EJK4_Multi-sensor_hybrid_histidine_kinase:1.1752901206,(Cyanophora_paradoxa_ConsensusfromContig2184:1.9254505445,Ginkgo_biloba_Gb_27279:0.0000023285)95:1.4440497610)27:0.2894324209,(((((Cyanophora_paradoxa_ConsensusfromContig12070:0.1730750324,Cyanophora_paradoxa_ConsensusfromContig15066:3.4945665084)87:1.2633719830,((Cyanophora_paradoxa_ConsensusfromContig18391:1.7928133225,(scaffold-RTMU-2018919-Calypogeia_fissa:0.1006251843,scaffold-TFDQ-2123580-Monoclea_gottschei:0.2213371903)99:0.4752521594)79:0.2055204539,(((Ginkgo_biloba_Gb_14276:0.0792980401,((Marchantia_polymorpha_A0A176WGA0:0.0796481350,Selaginella_moellendorffii_D8S5S7_Sensory_histidine_protein_kinase_SHPK1:0.2059386823)95:0.0163467601,Salvinia_cucullata_v1.1_s0133.g022269:0.1056212965)97:0.0198253942)97:0.0241999286,((((((Marchantia_polymorpha_A0A176VTV7:0.4104042785,Physcomitrella_patens_A9SZZ8_Sensory_histidine_protein_kinase:0.3000323533)99:0.2256709746,Selaginella_moellendorffii_D8S874:0.4469047539)100:0.4590418733,Salvinia_cucullata_v1.1_s0077.g017574:0.1053503227)44:0.0000027714,Salvinia_cucullata_v1.1_s0145.g022995:0.0517796740)64:0.0439885617,Salvinia_cucullata_v1.1_s0007.g003497:0.0190305006)50:0.0394369194,(Salvinia_cucullata_v1.1_s0034.g011302:0.0328898763,Salvinia_cucullata_v1.1_s0044.g012990:0.0176560639)100:0.0593752749)48:0.0137519011)100:0.5914420232,((Klebsormidium_flaccidum_A0A1Y1I492_Sensory_transduction_histidine_kinase:0.2603407705,Klebsormidium_flaccidum_A0A1Y1II77_Putative_histidine_kinase_containing_cheY-homologous_receiver_domain:0.1358007622)99:0.1371950653,((Selaginella_moellendorffii_D8RT92_Sensory_histidine_protein_kinase_SHPR5:0.0383021556,Selaginella_moellendorffii_D8R8E3:0.0392654374)100:0.0578536757,(Azolla_filiculoides_s0034.g025328:0.2052914625,Azolla_filiculoides_s1189.g099176:0.1570427365)99:0.1456716656)99:0.1371960465)99:0.5413076773)63:0.0447394264)69:0.0122196161)64:0.1676600261,(((Cyanophora_paradoxa_ConsensusfromContig13100:0.6455519846,Cyanophora_paradoxa_ConsensusfromContig16622:0.8712182019)100:0.4896823450,Cyanophora_paradoxa_ConsensusfromContig54299:0.7822725591)93:0.0701589547,((((Cyanophora_paradoxa_ConsensusfromContig27513:0.0556982637,Cyanophora_paradoxa_ConsensusfromContig8744:0.0992938699)100:0.0769177026,Cyanophora_paradoxa_ConsensusfromContig53855:0.0256260892)100:0.3326353352,Cyanophora_paradoxa_ConsensusfromContig58274:0.6244185951)97:0.1784470756,((((Cyanophora_paradoxa_ConsensusfromContig40179:0.4261047835,(((Cyanophora_paradoxa_ConsensusfromContig9463:0.5989477201,Cyanophora_paradoxa_ConsensusfromContig37314:0.0000024535)76:0.0971981082,(Cyanophora_paradoxa_ConsensusfromContig53385:0.1469492428,Klebsormidium_flaccidum_A0A1Y1IMY5_Two-component_system_NarL_family_sensor_histidine_kinase:1.2933657880)97:0.3922582396)70:0.1481138237,Cyanophora_paradoxa_ConsensusfromContig7444:0.7646764880)73:0.1027689743)22:0.0445222927,(Cyanophora_paradoxa_ConsensusfromContig26443:0.0000028192,Cyanophora_paradoxa_ConsensusfromContig26591:0.0242736892)100:0.4350760943)23:0.0445643716,Cyanophora_paradoxa_ConsensusfromContig56954:0.0702733092)94:0.4278447299,Cyanophora_paradoxa_ConsensusfromContig10862:0.5319065073)15:0.0058871583)93:0.3249592959)88:0.2134520750)58:0.0417370067,(Cyanophora_paradoxa_ConsensusfromContig53536:1.2253236296,(Physcomitrella_patens_A9S7Q1_Sensory_histidine_protein_kinase:0.0565017860,(Selaginella_moellendorffii_D8QY77_SHPK6-1:0.0000022348,Selaginella_moellendorffii_D8RTW3_SHPK6-2:0.0000027078)100:0.1456207431)100:0.6557736846)74:0.0263556811)57:0.0688816445,(((((((Cyanophora_paradoxa_ConsensusfromContig16464:0.4077803024,Cyanophora_paradoxa_ConsensusfromContig43106:0.1601638451)99:0.5351860817,Cyanophora_paradoxa_ConsensusfromContig56658:0.4157800661)57:0.1033575650,(Cyanophora_paradoxa_ConsensusfromContig16817:1.1762116419,Cyanophora_paradoxa_ConsensusfromContig43066:0.9017718841)35:0.3063225998)27:0.0453735765,(Klebsormidium_flaccidum_A0A1Y1IQ82_Putative_histidine_kinase_containing_cheY-homologous_receiver_domain_and_PAS_domain:0.2489473199,((Klebsormidium_flaccidum_A0A1Y1HK64_Sensory_transduction_histidine_kinase:0.6214046987,Marchantia_polymorpha_A0A176W126:0.2285523774)48:0.0041590946,(Selaginella_moellendorffii_D8SVS7:0.0000027078,Selaginella_moellendorffii_D8S9C6:0.0000027078)100:0.3773727411)68:0.0805238607)75:0.1163208279)77:0.1275423271,Cyanophora_paradoxa_ConsensusfromContig7206:1.1598288396)77:0.0877399056,(((Cyanophora_paradoxa_ConsensusfromContig16797:0.4543017918,(Cyanophora_paradoxa_ConsensusfromContig16689:0.0390390700,Cyanophora_paradoxa_ConsensusfromContig21432:0.1254303350)100:0.2895078022)96:0.1633188016,Cyanophora_paradoxa_ConsensusfromContig17927:0.7036988025)93:0.1376682076,Cyanophora_paradoxa_ConsensusfromContig344:0.5075651918)100:0.7780471873)46:0.1155880778,(Cyanophora_paradoxa_ConsensusfromContig8830:1.5622547092,(((Klebsormidium_flaccidum_A0A1Y1IPG7_Putative_histidine_kinase_containing_cheY-homologous_receiver_domain_and_PAS_domain:0.1370960869,Klebsormidium_flaccidum_A0A1Y1IBP1_Putative_histidine_kinase_containing_cheY-homologous_receiver_domain_and_PAS_domain:0.1613352703)100:0.2004041142,Klebsormidium_flaccidum_A0A1Y1IVF3_Putative_histidine_kinase_containing_cheY-homologous_receiver_domain_and_PAS_domain:0.3348922366)99:0.1218179884,Klebsormidium_flaccidum_A0A1Y1HH15_Putative_histidine_kinase_containing_cheY-homologous_receiver_domain_and_PAS_domain:0.4071302055)98:0.2908577316)41:0.1324586045)70:0.0375887580)56:0.1818273506)49:0.0000020872,(((Klebsormidium_flaccidum_A0A1Y1IAY0_Putative_histidine_kinase_containing_cheY-homologous_receiver_domain:0.0000020046,Sequoiadendron_giganteum_SEGI_12692:0.0000025898)90:0.1560902893,((Marchantia_polymorpha_A0A176VL11:0.2352253010,Physcomitrella_patens_A9TW80_Sensory_histidine_protein_kinase:0.2798111864)99:0.2447856557,(Marchantia_polymorpha_A0A176WLU5:0.2997363518,Physcomitrella_patens_A9SCY4_Sensory_histidine_protein_kinase:0.3897765443)96:0.5320862587)72:0.0923866297)78:0.2519773517,(Klebsormidium_flaccidum_A0A1Y1IFS1_Sensory_histidine_protein_kinase:0.2519370782,Klebsormidium_flaccidum_A0A1Y1HJ66_Histidine_kinase:0.0000027078)100:0.2518766738)75:0.6412692450)86:0.1444256759,((((((Cyanophora_paradoxa_ConsensusfromContig12171:0.2443569787,Cyanophora_paradoxa_ConsensusfromContig40461:0.4137397731)73:0.1562978878,((Cyanophora_paradoxa_ConsensusfromContig25857:0.0000022305,(Cyanophora_paradoxa_ConsensusfromContig53756:0.1384573110,Cyanophora_paradoxa_ConsensusfromContig15657:0.2100115199)95:0.0322629724)29:0.0000028258,Cyanophora_paradoxa_ConsensusfromContig57624:0.2150958483)49:0.1539901972)45:0.1488362607,(Cyanophora_paradoxa_ConsensusfromContig14107:0.2358060425,(Cyanophora_paradoxa_ConsensusfromContig27044:0.0275525340,Cyanophora_paradoxa_ConsensusfromContig8298:0.0000020902)97:0.0486749700)95:0.1862366398)69:0.3922119950,Cyanophora_paradoxa_ConsensusfromContig13523:0.7804019278)35:0.0782248118,(((Cyanophora_paradoxa_ConsensusfromContig43707:0.6206532100,Cyanophora_paradoxa_ConsensusfromContig41071:0.8795620059)100:0.4364892549,(Cyanophora_paradoxa_ConsensusfromContig7608:0.0711240802,Cyanophora_paradoxa_ConsensusfromContig37487:1.2319300780)100:0.4899573227)100:0.4157368014,Cyanophora_paradoxa_ConsensusfromContig19833:0.3897758199)100:0.2674971939)44:0.1713842078,(Cyanophora_paradoxa_ConsensusfromContig15328:0.8891552621,Cyanophora_paradoxa_ConsensusfromContig7410:0.5616059642)71:0.2434846756)70:0.4061566706)68:0.2191059616,scaffold-HKZW-2013864-Mesotaenium_caldariorum:0.5894134515)62:0.0788898077,(Klebsormidium_flaccidum_A0A1Y1IMK8:0.9899388853,Klebsormidium_flaccidum_A0A1Y1I7Y9_Histidine_kinase:0.1031909920)91:0.2901077413)61:0.0577726514,(Klebsormidium_flaccidum_A0A1Y1IP61_Histidine_kinase:0.2714073683,Klebsormidium_flaccidum_A0A1Y1I3A8_Histidine_kinase:0.1661069818)80:0.2490606083)74:0.0925308511,((Klebsormidium_flaccidum_A0A1Y1IK87_Sensory_histidine_protein_kinase:0.3390178927,Klebsormidium_flaccidum_A0A1Y1I858:0.1555891610)100:0.2939839940,Klebsormidium_flaccidum_A0A1Y1I8P7_Histidine_kinase:0.4337162140)81:0.1107943924)73:0.0390224887,Klebsormidium_flaccidum_A0A1Y1IM10_Histidine_kinase:0.2760040264)66:0.0435611136,((((((Cyanophora_paradoxa_ConsensusfromContig15498:0.0163475037,Cyanophora_paradoxa_ConsensusfromContig55177:2.2826555227)84:0.4645388514,Klebsormidium_flaccidum_A0A1Y1INW5_Sensory_transduction_histidine_kinase:0.0000022553)81:0.0408610641,Klebsormidium_flaccidum_A0A1Y1IFF7_Sensory_transduction_histidine_kinase:0.0358120144)37:0.2387688878,Cyanophora_paradoxa_ConsensusfromContig45016:0.0000027078)64:0.0000021130,Klebsormidium_flaccidum_A0A1Y1HXQ2_Histidine_kinase:0.2889808411)74:0.0644083444,((((((Marchantia_polymorpha_A0A176WIR2:0.0430104740,scaffold-TXVB-2013089-Lunularia_cruciata:0.0618928605)95:0.0523101819,(((Marchantia_polymorpha_A0A176VL39:0.0174482474,scaffold-ILBQ-2007026-Conocephalum_conicum:0.0171430668)100:0.0406443701,scaffold-JHFI-2018778-Pellia_neesiana:0.6771755577)96:0.0719112374,(((((scaffold-IRBN-2167287-Scapania_nemorosa:0.0000020494,scaffold-YBQN-2017376-Odontoschisma_prostratum:0.0346494260)100:0.0171700674,scaffold-RTMU-2183916-Calypogeia_fissa:0.0000022318)100:0.0198454671,scaffold-YFGP-2019092-Pallavicinia_lyellii:0.1095705651)85:0.0349253738,scaffold-UUHD-2006275-Porella_pinnata:0.0000021014)86:0.0174367973,(scaffold-NRWZ-2011601-Metzgeria_crassipilis:0.0000027078,scaffold-NRWZ-2011603-Metzgeria_crassipilis:0.0000029737)100:0.0173786122)51:0.0000027987)93:0.0180917599)70:0.0000020489,(scaffold-NRWZ-2002564-Metzgeria_crassipilis:0.2066888324,(scaffold-YBQN-2012390-Odontoschisma_prostratum:0.0000024342,scaffold-YBQN-2012391-Odontoschisma_prostratum:0.0000023108)100:0.1274955803)90:0.0787896713)78:0.0761672841,((((Physcomitrella_patens_A9TCH3_Sensory_histidine_protein_kinase:0.0000024748,Physcomitrella_patens_A9RME0_Sensory_histidine_protein_kinase:1.8013759176)97:0.0893603462,(Physcomitrella_patens_A9SEU1:0.0425638482,Fontinalis_antipyretica_10506-RA___mRNA___locus_175861_15519_25406____translate_table__standard_:0.0827170687)100:0.1028569521)77:0.0430295140,Physcomitrella_patens_A9T3T9_AtCKI1_2-like_cytokinin_receptor_CKI3c:0.2007960713)96:0.0964548762,(((((Anthoceros_agrestis_BONN_evm.model.Sc2ySwM_228.1918.3_._AagrBONN_evm.TU.Sc2ySwM_228.1918___Sc2ySwM_228_8254573-8258838_-_:0.0000000000,Anthoceros_agrestis_BONN_evm.model.Sc2ySwM_228.1918.4_._AagrBONN_evm.TU.Sc2ySwM_228.1918___Sc2ySwM_228_8254759-8259256_-_:0.0000000000):0.0000000000,Anthoceros_angustus_001903_locus_scaffold5_size2408775_2378347_2383029_-_len_3147:0.0000000000):0.0000000000,Anthoceros_punctactus_evm.model.utg000090l.120.1_EVM_Apun_evm.TU.utg000090l.120___utg000090l_625955-631166_-_:0.0000000000):0.0000000000,Anthoceros_agrestis_BONN_evm.model.Sc2ySwM_228.1918.2_._AagrBONN_evm.TU.Sc2ySwM_228.1918___Sc2ySwM_228_8254573-8259256_-_:0.0000000000):0.0000029329,Anthoceros_agrestis_BONN_evm.model.Sc2ySwM_228.1918.1_._AagrBONN_evm.TU.Sc2ySwM_228.1918___Sc2ySwM_228_8254084-8259256_-_:0.0000027107)100:0.1344662633)88:0.0889333029)79:0.0423253051,(Physcomitrella_patens_A9RME1_AtCKI1_2-like_cytokinin_receptor_CKI3a:0.0145315931,Physcomitrella_patens_A9SJM1_AtCKI1_2-like_cytokinin_receptor_CKI3b:0.0391611500)97:0.0842817056)31:0.0442775076,(Physcomitrella_patens_A9S2L4_Sensory_histidine_protein_kinase:0.1653112314,Physcomitrella_patens_A9TVM0_Sensory_histidine_protein_kinase:0.2834629758)99:0.2410354818)87:0.0894626009)93:0.1037932932)74:0.0901679790,((scaffold-HKZW-2005140-Mesotaenium_caldariorum:0.0973224115,scaffold-JOJQ-2003122-Cylindrocystis_cushleckae:0.1495073848)100:0.3243176739,(((scaffold-JOJQ-2041943-Cylindrocystis_cushleckae:0.0313743930,scaffold-NBYP-2011030-Mesotaenium_kramstae:0.0260483054)100:0.0674251968,(scaffold-WDCW-2006561-Mesotaenium_endlicherianum:0.0201856219,scaffold-WSJO-2004942-Mesotaenium_braunii:0.0490039349)93:0.0558891555)94:0.0832006014,scaffold-WSJO-2003214-Mesotaenium_braunii:0.2939872675)98:0.0973165999)98:0.2121947633)77:0.0590361265,Klebsormidium_flaccidum_A0A1Y1HM10_Signal_transduction_histidine_kinase:0.4695128286)92:0.1348933639,scaffold-JOJQ-2008149-Cylindrocystis_cushleckae:0.5263650465)87:0.0583783418,(((Bathycoccus_prasinos_K8F6P9_Sensor_histidine_kinase:2.7073613129,((scaffold-RPGL-2007629-Cylindrocystis_brebissonii-M2853:0.0000027684,scaffold-RPGL-2007631-Cylindrocystis_brebissonii-M2853:0.0000020265)98:0.0076944335,(scaffold-YLBK-2030366-Cylindrocystis_brebissonii-2_samples_combined:0.0000020562,scaffold-YOXI-2004715-Cylindrocystis_brebissonii-M2213:0.0000022427)100:0.0456103251)98:0.1897264171)97:0.1168403045,scaffold-HKZW-2001365-Mesotaenium_caldariorum:0.7189527355)98:0.0434468162,scaffold-HKZW-2013574-Mesotaenium_caldariorum:0.5948699737)96:0.3131499585)85:0.0390791476,scaffold-VQBJ-2004565-Coleochaete_scutata:0.9178773011)96:0.2529348000,(scaffold-RXRQ-2025127-Phaeoceros_carolinianus-sporophyte:0.0373606128,scaffold-ZFRE-2019032-Phaeoceros_carolinianus-sporophyte_1575:0.0130991287)100:0.1721634821)81:0.0547865067,((((((((((((((((Anthoceros_agrestis_BONN_evm.model.Sc2ySwM_368.3092.1_._AagrBONN_evm.TU.Sc2ySwM_368.3092___Sc2ySwM_368_13786367-13791134___:0.0000000000,scaffold-RXRQ-2022609-Phaeoceros_carolinianus-sporophyte:0.0000000000):0.0000000000,Anthoceros_punctactus_evm.model.utg000133l.25.2_._Apun_evm.TU.utg000133l.25___utg000133l_176786-179349_-_:0.0000000000):0.0000000000,Anthoceros_punctactus_evm.model.utg000133l.25.7_._Apun_evm.TU.utg000133l.25___utg000133l_176786-179349_-_:0.0000000000):0.0000000000,Anthoceros_punctactus_evm.model.utg000133l.25.1_._Apun_evm.TU.utg000133l.25___utg000133l_174793-179264_-_:0.0000000000):0.0000000000,Anthoceros_punctactus_evm.model.utg000133l.25.5_._Apun_evm.TU.utg000133l.25___utg000133l_176786-179349_-_:0.0000000000):0.0000000000,scaffold-TWUW-2052014-Anthoceros_agrestis-A:0.0000000000):0.0000000000,Anthoceros_angustus_010452_locus_scaffold54_size787765_81038_85794___len_3087:0.0000000000):0.0000000000,scaffold-BSNI-2011264-Anthoceros_agrestis-B:0.0000000000):0.0000000000,scaffold-BSNI-2011263-Anthoceros_agrestis-B:0.0000000000):0.0000027078,Anthoceros_agrestis_BONN_evm.model.Sc2ySwM_368.3092.2_._AagrBONN_evm.TU.Sc2ySwM_368.3092___Sc2ySwM_368_13787104-13791134___:0.0000027078)69:0.0000027078,(((Anthoceros_punctactus_evm.model.utg000133l.25.8_._Apun_evm.TU.utg000133l.25___utg000133l_177044-179349_-_:0.0000000000,Anthoceros_punctactus_evm.model.utg000133l.25.4_._Apun_evm.TU.utg000133l.25___utg000133l_177044-179349_-_:0.0000000000):0.0000000000,Anthoceros_punctactus_evm.model.utg000133l.25.6_._Apun_evm.TU.utg000133l.25___utg000133l_177044-179349_-_:0.0000000000):0.0000027078,Anthoceros_punctactus_evm.model.utg000133l.25.3_._Apun_evm.TU.utg000133l.25___utg000133l_177044-179349_-_:0.0000027078)96:0.0000027078)99:0.0527151523,(scaffold-ANON-2007184-Leiosporoceros_dussii-B:0.1057449177,scaffold-ANON-2036192-Leiosporoceros_dussii-B:0.0742637435)93:0.0292565998)85:0.0159692993,(scaffold-FAJB-2001038-Paraphymatoceros_hallii:0.0000020693,scaffold-FAJB-2001039-Paraphymatoceros_hallii:0.0000020688)100:0.0347076774)70:0.0000020314,((scaffold-RXRQ-2008044-Phaeoceros_carolinianus-sporophyte:0.0000000000,scaffold-WCZB-2010877-Phaeoceros_carolinianus-gametophyte:0.0000000000):0.0000027078,scaffold-WCZB-2010876-Phaeoceros_carolinianus-gametophyte:0.0000022494)79:0.0000029416)86:0.0169438867,((scaffold-DXOU-2006035-Nothoceros_aenigmaticus:0.0530853336,(scaffold-TCBC-2005604-Nothoceros_vincentianus:0.0000027078,scaffold-TCBC-2005605-Nothoceros_vincentianus:0.0000020364)100:0.0354845487)92:0.0000024124,(scaffold-RXRQ-2008046-Phaeoceros_carolinianus-sporophyte:0.0887737473,(scaffold-WEEQ-2012284-Phaeoceros_carolinianus-gametophyte_1575:0.0000024119,scaffold-WEEQ-2012285-Phaeoceros_carolinianus-gametophyte_1575:0.0000027078)85:0.0000020313)99:0.0169283317)87:0.0000020386)96:0.0346628279,(scaffold-AWOI-2011622-Diphyscium_foliosum:0.0000028024,scaffold-AWOI-2011623-Diphyscium_foliosum:0.0000022124)100:0.1015403803)57:0.0358489279)67:0.0212012749,Sequoiadendron_giganteum_SEGI_06997:0.1900641727)61:0.0246265617)82:0.0407528268,Ginkgo_biloba_Gb_12720:0.0925018147);
