# Supplementary material for: Water‐related innovations in land plants evolved by different patterns of gene cooption and novelty
Source: New Phytol. 2022 Feb 8;235(2):732–42. doi: 10.1111/nph.17981 (PMC9303528; doi:10.1111/nph.17981)
Supplement: Supplementary file 3 — Dataset S3 Fasta alignments and phylogenetic trees. [file NPH-235-732-s005.zip › Supplementary_Data_3_fasta_alignments_trees/Roots/Primary_roots/ARR1_ARR14_Q8L9Y3_1_1kp.fasta]

>Arabidopsis_thaliana_Q9FJ16_Putative_two-component_response_regulator-like_APRR4
MQPLNMAEILDHRGVLTDGDDGPFRNLTNFYDMFSSNFPEGLRVLVFDEDPSYLLILERHLQKFQYQVTICNEVNKAMHTLRNHRNRFDLAMIQVNNAEGDIFRFLSEIGSEMDLPIIIISEDDSVKSVKKWMINGAADYLIKPIRPEDLRIVFKHLVKKMRERRSVVTGEAEKAAGEKSSSVGDSTIRNPNKSKRSSCLEAEVNEEDRHDHNDRACASSAKKRRVVWDEELHQNFLNAVDFLGLERAVPKKILDVMKVDYISRENVASHLQVTFLIYNIIVHFQQHFCFYS
>Arabidopsis_thaliana_Q9LYP5_Putative_two-component_response_regulator_ARR21
MASAQSFYNQSSVLKINVMVVDDDHVFLDIMSRMLQHSKYRVIAVDDPKKALSTLKIQRDNIDLIITDYYMPGMNGLQLKKQITQEFGNLPVLVMSSDTNKEEESLSCGAMGFIPKPIHPTDLTKIYQFALSNKRNGKSTLSTEQNHKDADVSVPQQITLVPEQADVLKTKRKNCSFKSDSRTVNSTNGSCVSTDGSRKNRKRKPNGGPSDDGESMSQPAKKKKIQWTDSLHDLFLQAIRHIGLDKAVPKKILAFMSVPYLTRENVASHLQKYRIFLRRVAEQGLYSMLSDRGIDSMFRQTHIKEPYFNYYTPSTSWYDTRLNNRSFYSKPVHGFGQSKLLSTTREPVCFNQMPYNYMNRSSTYEPHRIGSGSNLTLPIQSNLSFPNQPSQNEERRSFFEPPVMANKIAQTSQVLGFGQLGPSAISGHNFNNNMTSRYGSLIPSQPGPSHFSYGMQSFLNNENVTYNPQPPANATTQPNLDELPQLENLNLYNDFGNTSELPYNISNFQFDDNKHQQGEADPTKFELPAAKFSTELNHEDDGDWTFVNINQGQSNGETSNTIASPETNTPILNINHNQNQGQDVPEFNDWSFLDPQELVDDDFMNSLFNNDMN
>Arabidopsis_thaliana_Q9M9B9_Putative_two-component_response_regulator_ARR19
MLVGKISGYEDNTRSLERETSEITSLLSQFPGNTNVLVVDTNFTTLLNMKQIMKQYAYQVSIETDAEKALAFLTSCKHEINIVIWDFHMPGIDGLQALKSITSKLDLPVVIMSDDNQTESVMKATFYGACDYVVKPVKEEVMANIWQHIVRKRLIFKPDVAPPKPRMTWSEVFQPVQSHLVPTDGLDRDHFDSITINGGNGIQNMEKKQGKKPRKPRMTWTEELHQKFLEAIEIIGGIEKANPKVLVECLQEMRIEGITRSNVASHLQKHRINLEENQIPQQTQGNGWATAYGTLAPSLQGSDNVNTTIPSYLMNGPATLNQIQQNQYQNGFLTMNNNQIITNPPPPLPYLDHHHQQQHQSSPQFNYLMNNEELLQASGLSATDLELTYPSLPYDPQEYLINGYNYN
>Arabidopsis_thaliana_Q9ZWJ9_Two-component_response_regulator_ARR2
MVNPGHGRGPDSGTAAGGSNSDPFPANLRVLVVDDDPTCLMILERMLMTCLYRVTKCNRAESALSLLRKNKNGFDIVISDVHMPDMDGFKLLEHVGLEMDLPVIMMSADDSKSVVLKGVTHGAVDYLIKPVRIEALKNIWQHVVRKKRNEWNVSEHSGGSIEDTGGDRDRQQQHREDADNNSSSVNEGNGRSSRKRKEEEVDDQGDDKEDSSSLKKPRVVWSVELHQQFVAAVNQLGVDKAVPKKILEMMNVPGLTRENVASHLQKYRIYLRRLGGVSQHQGNMNHSFMTGQDQSFGPLSSLNGFDLQSLAVTGQLPPQSLAQLQAAGLGRPTLAKPGMSVSPLVDQRSIFNFENPKIRFGDGHGQTMNNGNLLHGVPTGSHMRLRPGQNVQSSGMMLPVADQLPRGGPSMLPSLGQQPILSSSVSRRSDLTGALAVRNSIPETNSRVLPTTHSVFNNFPADLPRSSFPLASAPGISVPVSVSYQEEVNSSDAKGGSSAATAGFGNPSYDIFNDFPQHQQHNKNISNKLNDWDLRNMGLVFSSNQDAATATATAAFSTSEAYSSSSTQRKRRETDATVVGEHGQNLQSPSRNLYHLNHVFMDGGSVRVKSERVAETVTCPPANTLFHEQYNQEDLMSAFLKQEGIPSVDNEFEFDGYSIDNIQV
>Arabidopsis_thaliana_Q9FXD6_Two-component_response_regulator_ARR11
MEKSGFSPVGLRVLVVDDDPTWLKILEKMLKKCSYEVTTCGLAREALRLLRERKDGYDIVISDVNMPDMDGFKLLEHVGLELDLPVIMMSVDGETSRVMKGVQHGACDYLLKPIRMKELKIIWQHVLRKKLQEVRDIEGCGYEGGADWITRYDEAHFLGGGEDVSFGKKRKDFDFEKKLLQDESDPSSSSSKKARVVWSFELHHKFVNAVNQIGCDHKAGPKKILDLMNVPWLTRENVASHLQKYRLYLSRLEKGKELKCYSGGVKNADSSPKDVEVNSGYQSPGRSSYVFSGGNSLIQKATEIDPKPLASASLSDLNTDVIMPPKTKKTRIGFDPPISSSAFDSLLPWNDVPEVLESKPVLYENSFLQQQPLPSQSSYVANSAPSLMEEEMKPPYETPAGGSSVNADEFLMPQDKIPTVTLQDLDPSAMKLQEFNTEAILRSLNWELPESHHSVSLDTDLDLTWLQGERFLANTGLQFQDYSSSPSLLSELPAHLNWYGNERLPDPDEYSFMVDQGLFIS
>Arabidopsis_thaliana_Q9ZVD3_Putative_two-component_response_regulator_ARR13
MAFAQSVYNQSSVLKINVMVVDDNRVFLDIWSRMLEKSKYREITVIAVDYPKKALSTLKNQRDNIDLIITDYYMPGMNGLQLKKQITQEFGNLSVLVMSSDPNKEEESLSCGAMGFIPKPIAPTDLPKIYQFALTYKRNGKSTLSTEQNQKDANVSVPQQIMLVPEQAYVLKTKKKNCSSKSDTRTVNSTNVSHVSTNGSRKNRKRKPKGGPSDDGESLSQPPKKKKIWWTNPLQDLFLQAIQHIGYDKVVPKKILAIMNVPYLTRENVASHLQKYRLFVKRVVHQGRFSMLSDRGKDSMFRQTHIKEPYVNYYTPSTSWYETSLNNRSFYSESVHGHSRLLSEAREPVRYNQMSYNYMNRNISFENQPSQNEETRTVFEPPVMANKISQTSQVLGFGQLGPSAISGHNFNTNMMSSYGSLTPNQPGTSHFSYGMQSVLNNENATYNPQPPANATTQPNLDELPQLENLNLYNDLGNTSELPYNISNFQSDDNKKQGEEDGDWTFVNINQDQSNGESSNTIATPETNTPNFNINPNQNQGQAVPEFTDWSFLDQQELVDDDFMNSLFNNDMN
>Arabidopsis_thaliana_Q940D0_Two-component_response_regulator_ARR1
MMNPSHGRGLGSAGGSSSGRNQGGGGETVVEMFPSGLRVLVVDDDPTCLMILERMLRTCLYEVTKCNRAEMALSLLRKNKHGFDIVISDVHMPDMDGFKLLEHVGLEMDLPVIMMSADDSKSVVLKGVTHGAVDYLIKPVRMEALKNIWQHVVRKRRSEWSVPEHSGSIEETGERQQQQHRGGGGGAAVSGGEDAVDDNSSSVNEGNNWRSSSRKRKDEEGEEQGDDKDEDASNLKKPRVVWSVELHQQFVAAVNQLGVEKAVPKKILELMNVPGLTRENVASHLQKYRIYLRRLGGVSQHQGNLNNSFMTGQDASFGPLSTLNGFDLQALAVTGQLPAQSLAQLQAAGLGRPAMVSKSGLPVSSIVDERSIFSFDNTKTRFGEGLGHHGQQPQQQPQMNLLHGVPTGLQQQLPMGNRMSIQQQIAAVRAGNSVQNNGMLMPLAGQQSLPRGPPPMLTSSQSSIRQPMLSNRISERSGFSGRNNIPESSRVLPTSYTNLTTQHSSSSMPYNNFQPELPVNSFPLASAPGISVPVRKATSYQEEVNSSEAGFTTPSYDMFTTRQNDWDLRNIGIAFDSHQDSESAAFSASEAYSSSSMSRHNTTVAATEHGRNHQQPPSGMVQHHQVYADGNGGSVRVKSERVATDTATMAFHEQYSNQEDLMSALLKQEGIAPVDGEFDFDAYSIDNIPV
>Arabidopsis_thaliana_Q8L9Y3_Two-component_response_regulator_ARR14
MPINDQFPSGLRILVVDDDTSCLFILEKMLLRLMYQVTICSQADVALTILRERKDSFDLVLSDVHMPGMNGYNLLQQVGLLEMDLPVIMMSVDGRTTTVMTGINHGACDYLIKPIRPEELKNIWQHVVRRKCVMKKELRSSQALEDNKNSGSLETVVVSVSECSEESLMKCRNKKKKKKRSVDRDDNEDDLLLDPGNSKKSRVVWSIELHQQFVNAVNKLGIDKAVPKRILELMNVPGLSRENVASHLQKFRLYLKRLSGEASQSNDSESTKRYENIQALVSSGQLHPQTLAALFGQPIDNHHSASFGVWIPNDNLGRSQNEHFSVDVSSASNRPVSVAVHGLSSSANFRQRGDVNNNRIRQGYGSNVNEESWILERSSRQR
>Arabidopsis_thaliana_Q9LZJ8_Putative_two-component_response_regulator_ARR20
MSVFSNILDENSRNLRNEIPCDDGIASPINDDDEEFLTKSNRVLLVGADSNSSLKNLMTQYSYQVTKYESGEEAMAFLMKNKHEIDLVIWDFHMPDINGLDALNIIGKQMDLPVVIMSHEYKKETVMESIKYGACDFLVKPVSKEVIAVLWRHVYRKRMSKSGLDKPGESGTVESDPDEYDDLEQDNLYESNEEGSKNTCDHKEEKSPTKKPRMQWTPELHHKFEVAVEKMGSLEKAFPKTILKYMQEELNVQGLTRNNVASHLQKYRQSSKKTCTPQEPQEDFVWGNAGPDVTLAASKTLLSSHATPSYLINNQAAPRGSYFMNNIPYPSTSCLPVNNNNCFMTNPSTYIDQFQHQLQQQQQHQQYQSTLNSISAMLTKQESRHVPSSAMENSEPLMIYNSNLPFGIDECFPPAGFNIFDQIGHN
>Arabidopsis_thaliana_Q67YH9_Two-component_response_regulator
MMNPSHGRGLGSAGGSSSGRNQGGGGETVVEMFPSGLRVLVVDDDPTCLMILERMLRTCLYEVTKCNRAEMALSLLRKNKHGFDIVISDVHMPDMDGFKLLEHVGLEMDLPVIMMSADDSKSVVLKGVTHGAVDYLIKPVRMEALKNIWQHVVRKRRSEWSVPEHSGSIEETGERQQQQHRGGGGGAAVSGGEDAVDDNSSSVNEGNNWRSSSRKRKDEEGEEQGDDKDEDASNLKKPRVVWSVELHQQFVAAVNQLGVEKAVPKKILELMNVPGLTRENVASHLQKYRIYLRRLGGVSQHQGNLNNSFMTGQDASFGPLSTLNGFDLQALAVTGQLPAQSLAQLQAAGLGRPAMVSKSGLPVSSIVDERSIFSFDNTKTRFGEGLGHHGQQPQQQPQMNLLHGVPTGLQQQLPMGNRMSIQQQIAAVRAGNSVQNNGMLMPLAGQQSLPRGPPPMLTSSQSSIRQPMLSNRISERSGFSGRNNIPESSRVLPTSYTNLTTQHSSSSMPYNNFQPELPVNSFPLASAPGISVPVRKATSYQEEVNSSEAGFTTPSYDMFTTRQNDWDLRNIGIAFDSHQDSESAAFSASEAYSSSSMSRHNTTVAATEHGRNHQQPPSGMVQHHQVYADGNGGSVRVKSERVATDTATMAFHEQYSNQEDLMSALLKQEGIAPVDGEFDFDAYSIDNIPV
>Arabidopsis_thaliana_Q0WRT0_Two-component_response_regulator
MEKSGFSPVGLRVLVVDDDPTWLKILEKMLKKCSYEVTTCGLAREALRLLRERKDGYDIVISDVNMPDMDGFKLLEHVGLELDLPVIMMSVDGETSRVMKGVQHGACDYLLKPIRMKELKIIWQHVLRKKLQEVRDIEGCGYEGGADWITRYDEAHFLGGGEDVSFGKKRKDFDFEKKLLQDESDPSSSSSKKARVVWSFELHHKFVNAVNQIGCDHKAGPKKILDLMNVPWLTRENVASHLQKYRLYLSRLEKGKELKCYSGGVKNADSSPKDVEVNSGYQSPGRSSYVFSGGNSLIQKATEIDPKPLASASLSDLNTDVIMPPKTKKTRIGFDPPISSSAFDSLLPWNDVPEVLESKPVLYENSFLQQQPLPSQSSYVANSAPSLMEEEMKPPYETPAGGSSVNADEFLMPQDKIPTVTLQDLDPSAMKLQEFNTEAILRSLNWELPESHHSVSLDTDLDLTWLQGERFLANTGLQFQDYSSSPSLLSELPAHLNWYGNERLPDPDEYSFMVDQGLFIS


>Amborella_trichopoda_W1PZU7_Two-component_response_regulator
MESVLPSSQFPNGLRVLVVDDDLTWLKILEKMLKKCLYKVTTCNLAEDALKMLRERKDGFDIVISDVNMPDMDGFKLLELVGLEMDLPVLMMSVDDEKSRVMKGVKHGACDYLLKPVRMKELRNIWQHVYRKKLLETKDMDFNEDFQRLRKGSDDSDEGSLFYGGDLKLSKKRKDAKDEDGDDKDTNDPASVKKPRVNWTVDLHEQFVDAVHQIGIDKVGPKKILDLMHVPGLTRENVASHLQKYRLYLARLQRQPEGTMPPNSNSREPPESQGSNSTFSGSSDETILPQNALSEIHDEFTSLHKTVTKRALALSKLDLLDVQKQDPVCHEGLQFISFGNTVYCEDYTSSTFPWQQHANEELPTLQIKQQHANEKIPAMHINQQSCVGDCTNLEVPFQQPDIQIQLNHPLSSGHPYSSDFIERTRMTNKGTFDLLNQTKQPITDCKLDHVSPLGSSADSMITFCLERNYPSTKTYELESYWDFPHININLQGGSTVASSMASQFEELHLRSVQSHGHVKDFVPNGMEMIHLNDSISAAEIPSFFYEETSISSDDLFNLMDDSLLTEGMSNLSHQLISSSISSPMLRDTWSTPINWVEM
>Amborella_trichopoda_W1NTZ9
MAKTLIEELGYPSSFPEGLRVLVVDDDHACLKVMEELLQSCKYEVVTCSEATGALNKIRDGNGRFDVVLCNVHLPDMDGLELLNQVRMEMDLPFIMISVDSEKDIVMKGIENGACDFLIKPVRKGQLKTIWQHVIRNKITKKNNGSKEVVKIMSTEDCGGHHGLLNGLENVHSRNVEDSLGHHEASNGLLHATSLNKGNDKKGNKRKDKGKEENDSRCTSASCTPKKPRIVWTSELHQIFLDAINKLAHNHEEVIPTKIEELMNVPGLCKGSIASHLQKYRKNLRTEIKDEAPQGDSAPIYVGNLPKERHGSVIAETPDLDAQVFASQMNPMASERRVVNRKGHTNTSTNMVSRLPASLGVSMGKEQLMTGSLISPSMAPVHTISNFLNMASLEPCDIQSMLPYYKAGGFLQSCNTVRRYHLGNARDNDIALRSSHSGFGYFDKHSQFHMQNLKIQDISPDMRACTSGAQSCSMGTGENSPLKNLGQVTTEMVSTNELVQENDLKVLYMAPFQNNIVFEGSSEAASVDMLDAALNNEGGSNS
>Amborella_trichopoda_W1PVR0
MANVQKLPHSSISTASSYGSCRGEGVPDQFPAGLRVLVVDDDTTCLRILEQMLRKCMYKVTTCCRATDALDTLRGSKGCFDVVISDVYMPDMDGFKLLEHVGLEMDLPVIMMSADARFSAVMKGIKHGACDYLIKPVRIEELKNIWQHVVRKKWNETKEHDQSGSIEDNERHKRGSDDAEYASSVNEGTDGNWKVQKKRKDSKEEEDDGEQENEDPSAAKKPRVVWSVELHQQFVNAVNQLGIDKAVPKRILELMNVQGLTRENVASHLQKFRLYLKRLSGHQAGVSSSFCGSVDPNSKLGPLSQLDIRALTASGQIPSQTLAALQAELLGRPSNNVAMPVYGQTLVKCQPNLPKQFPQPNLPVDDVQSSLSIWQHHLSSGMPLGGLNPQNNGLLMQQQQQLTIESNRPCNVQPSCHVAPSNGGFTMRNNPTSSNASSVEYNSLLSSQGDVGQISQASGSDLATTVQSNGGFKSLDYRNMGQVSLESTSDLVSTQNNGFKGMELRNVGSLGGYPLSSSVSAGSTKTENGQSFSQVRTGPRMSMGPTGQFVGPPTIRRLPMVDGGTHRNSLGFVGKGVSIPSRFMPDSGSPTGVGEECTLPKQEVDPDFFDSLKVGPVGVQHYASGDLMSVLSKQQQASTGNLDCEFGIDGYQLGNIHVK
>Amborella_trichopoda_U5D3J9
MSALKIEGVPPKFPIGLRVLVVDDDSTCLKILDKMLQKCAYEVWTCSRASDALNLLRERKGGFDIVLSDVYMPDMDGFKLLEHIGLEMDLPVIMMSADDNPTVVMNGVVHGACDYLIKPVRMEAIKNIWQHVIRKKRNGLKEQSGSVEEIDKNKKGSDDVDNASSVNDGNNWKNTKRKKDSKDEEDEGDERDDSSTLKKPRVVWTIELHQQFVTAVKQLGLEKAVPKKILEIMNVPGLTRENVASHLQKYRLYLRRISAGSQQGNINPSILASSDPSFAAMASLDRYEFQAMVTSGRIPQQNFMAMQAALGRSNSNTTVAMAHVDPRNLFKMEMQNPNSSNMLRYGQTQHLSNSQANMLQGFPSPLDSKNISHLHQPFQQFGNMDLQADNLSKLQSHLRPISSPQGDPSFNPSSRAMHSENFPLMRPMSQQPPQQLSLSLQQYQMQANSLHHQQSKGQFLTEMGHMSKLPSSSFGKQMVSNDLSGHILGRNGASAIASSQNDFLGGSNYGVFGQTPSLSYQANHQLDILNSLSLPITGGFDGLGSRGFAPNFNSFNDGSFVQNGGDHFGFGSHGLSVCDQKNGQLQDASSVGKGIFFVEGEEEHRRPGINNIQVHNNVLPGNQPKVKDESSDVDSVLLNEHFGQDYLLSGIFKQE
>Brachypodium_distachyon_I1HUC7_I1HUC7_Two-component_response_regulator_LOC100824670
MAADATVFPYGLRVLVVDDDPTWLKILEKMLRKCSYEVTTCGLARVALEILRERKSKFDIVISDVNMPDMDGFKLLEHIGLEMDLPVIMMSIDGETSRVMKGVQHGACDYLLKPVRMKELRNIWQHVYRKRMHEVKEIEGHDSCDDLQILRYGFEGFDEKGIFITADSDTTRKRKDLDKDHADQDSSDGATAKKARVVWSVDLHQKFVNAVNQIGFDKVGPKKILDLMNVPGITRENVASHLQKYRLYLGRLQKQNEERILGAARQDFSNKGTSENLNLRSSFQDQPSNVSSGYPHASQKIQGQSSMLDSQLEDTKCTVPLPASDKSRNSVNDVADSQNVADASPLSGVLSFKGLPVNQDNNPSETMIMECQTWNGGVPSKQFMQYPKHNHARCDLLGDYACLPKPDLEHPAAPGNFFTPPPLISMSCSMELDARNFSDVKPALLDCIKSLSPALTCTVDSVSVQLSDSVVTSTSSDRKFSTVEGLPYFDQTNSQGPLFRSQEPSTTCGLDLASLPEDLPSYPLQGVPFENIGLSSIDLFHYNDTMLLAGLQSNWYDDQEFISETTDYPLMDGCLFA

>Brachypodium_distachyon_I1H7X3_Two-component_response_regulator
MAPPEEAGGGEFPVGMKVLVVDDDPTCLAVLKQMLVQCRYDATTCSQSTRALSMLRENRRGFDVIISDVHMPDMDGFRLLELVGLEMDLPVIMMSADSRTDIVMKGIKHGACDYLIKPVRMEELKNIWQHVVRKKFSGNKEHEHSGSLDDTDRNRPANNDNEYASSINDGADDSWKSQKKKRDKEEDDSELESGDPSNSSKKPRVVWSVELHQQFVNAVNHLGIDKAVPKKILELMNVPGLTRENVASHLQKFRLYLKRIAQHHAGITNPYCTPASSAQVASLGGLDFQALAASGQIPPQALAALQDELLGRTTTSMVLPGRDQSSLRLAAVKGNKPQGEREIAFGQPIFKCQNNSYGAFPQSSPTVGRLPSFSAWPNNKLGMADSTSTLGNVNNSQNSNIVLHELQQQPDTMLSGTLHALDVKPSGIAMPSQSLNTFPASEGLSPNQSGFLTTIPPSMKPEPALPNSQQSNNLLGGIDLINQASTSQPFSNSHGGNLPGLMNHNSNVMPSQGISNFQTGNIPYLVNNSSIGVGSKPPGVLKTESTDSLNQSFGYICGSSPMDSGLLSSQPRNAQFGFLQSPNDVTGGWSLQNVDNYRNTIGPSHPVSSSSSFQSSNVALGKLPDQGRGKNLGFVGKGTCIPNRFAVDEVESPTNSLSHSIGSSGDIPDIFGFSGQM
>Brachypodium_distachyon_I1H7X4_Two-component_response_regulator
MAPPEEAGGGEFPVGMKVLVVDDDPTCLAVLKQMLVQCRYDATTCSQSTRALSMLRENRRGFDVIISDVHMPDMDGFRLLELVGLEMDLPVIMMSADSRTDIVMKGIKHGACDYLIKPVRMEELKNIWQHVVRKKFSGNKEHEHSGSLDDTDRNRPANNDNEYASSINDGADDSWKSQKKKRDKEEDDSELESGDPSNSSKKPRVVWSVELHQQFVNAVNHLGIDTVPKKILELMNVPGLTRENVASHLQKFRLYLKRIAQHHAGITNPYCTPASSAQVASLGGLDFQALAASGQIPPQALAALQDELLGRTTTSMVLPGRDQSSLRLAAVKGNKPQGEREIAFGQPIFKCQNNSYGAFPQSSPTVGRLPSFSAWPNNKLGMADSTSTLGNVNNSQNSNIVLHELQQQPDTMLSGTLHALDVKPSGIAMPSQSLNTFPASEGLSPNQSGFLTTIPPSMKPEPALPNSQQSNNLLGGIDLINQASTSQPFSNSHGGNLPGLMNHNSNVMPSQGISNFQTGNIPYLVNNSSIGVGSKPPGVLKTESTDSLNQSFGYICGSSPMDSGLLSSQPRNAQFGFLQSPNDVTGGWSLQNVDNYRNTIGPSHPVSSSSSFQSSNVALGKLPDQGRGKNLGFVGKGTCIPNRFAVDEVESPTNSLSHSIGSSGDIPDIFGFSGQM

>Bathycoccus_prasinos_K8EP92_Two-component_response_regulator
MSGRSTPTIPNLRVLVVDDDVLCLKIVTKMLQKCGYTVTSTTSSVTALEYLRTKKEEFDIVLSDVHMPDMDGFKLLEQIALDIDIPVLMMSVNADQSVVLRGIIHGAVDYLLKPVRIHELKNIWQHVVRKNGPDSLQRSGSMSMSPARSGRGSPEKDSGMNATSNGTHMNKKLRTIAAANNAVSTDASAAAKGNKKPSTVEGVAQLQQQQQQQQQTTTSGNDNNNNNNNNSTAPVPLPGGAGPGQQQQQNQINVQGHLGGGHPPLQSTHQQQQQQQHVDGSASAIPSARRPPPMGYLDPNNMMSGNPTTAGGVDMNGMPMQGNGAPGAGQSGGSSGGGSKKPRVVWSAELHQQFVNAVNQLGIDKAVPKRILDLMNVQGLTRENVASHLQKYRLYLKRLQGGPNNPSGPGFLSNKIAGGATGASKPSGSGKSKNNASKVSVPGGSYQFHPGVGAPPQQWNQGMPPQQHQQQQQQQQQQAPPHMVAAGGPGGMPPQQHPPQYSTFPHPQGVITPGPPPPGTVRYGYGPVPIDASSFTPIPLDFDDTGLGLGIGTSKGSFGSKSTDDMLSMFLKDGDPESIL


>Ginkgo_biloba_Gb_27151
MGTLQKLAHDSSMSMKTSTASNYGPKSDEFPAGLRVLVVDDDPTCLKILEKMLSKCLYQVKTCCRATAALSMLRERKGGFDLVISDVYMPDMDGFKLLEQ
VGLEMDLPVIMMSADGGTRTVMKGIKHGACDYLIKPVRLEELKNIWQHVIRKKRNESKEFEHSGNVEDNERHKKGFDDVEYASSVNEGTDGNWRLPKKRK
EAKEEDDDGEQDNEDPSASKKPRVVWSVELHQQFVSAVNQLGIDKAVPKRILELMSVQGLTRENVASHLQKYRLYLKRLSGVAQQQSGMNSSLGGTTETG
VGSMGLLGRLDLQRLGQISPQALGTLPAELIGRVNASNGLGMQGVDQALLVQAAFQGGNCNPVNRVRYGQPLINSHANILQGLPSGLELKQFTQPQQHIP
PFGNVGSSVDDTSSGFPMLQQQLSTTAGIGSAQQINGINNNGALNPQNNAMMVQLIQQQQQQVHQQQQQMHASATQQKQPGGQLHGIQLQNGQVLNLPSA
SLGGAQVLPNDIRGRVNPLSSIGNSSTGICNSIAGASTSGQLNDITPSPYGLIVPESNASVGIGQVSTVDYKNQNVPIPQESQYAIPNSVCVSTPLTSIG
TEGEMSILGIKRLGGMNDIVNSPTLSVPSVSFGNSSSLGQNLNRSGRPGWQVQHPSMNHNLNQTTSPVSSPRHIQPSFGTQGLSAPSIQDQGQVKNFGFF
GKGLRLPGRVVSNAPCPRIVNNAQSQSDLFVTDSGMRLKYEGASDFVANSKNENGLPSEHFSPDDLMNFLFKQQQEGLGLAEGEFSLDGYQLDNIHVN*
>Ginkgo_biloba_Gb_15501
MMQKTYSKLLLHRDNYVSLIWTRNPRITRPKQIVYIEIHQLTSSTPFKCLRLSLHVAAFQCSDTPLPTRRQRTLEFRSNPCRFTAPLANGHVSKTGWKSA
NGSFPRHDAIRSLEAREVRGRLSDGLVRETFIRRKFSDSSSQQLKRLITGDSEQRMFDFRAPYACLQANKTCHKLTVRLSNSGQKVEMMRPRGRLAEESR
SMKQIENFSPKGLKILVVDDDPLCLMVLERMLRQCDYNVTTCTRVSEAVSMVMENKDRFDLVMSDVYMPDEDGFRLLEIIGLSLDLPVISEMHALLIFTL
GCVFYESPVCSVANSDHFNLVGQDSNLKGTHVMSGNGETSTVMKGITHGACDYLIKPVRIEELRNIWQHVVRRRGRDFLKEEYGETDHDNKLVESSESSS
KKRKDAASNLEYSDEIIDDISSLKKSRVHWTVQLHQQFVVAVNQLGIDKAVPKKIIEIMGVQGLTRENVASHLQKYRLYLKRLSGSVPEPYPVASFQAAE
DGKSGGTMQVQPGGKGMASSSGIKGLNLGAGVNPNTGFGMGRLDQATLKSLQQYRTCEQKLAANRAQVLGGIGMISSTQSNVGQLTKPKGGLHRMASVDL
SLLWKAQRDQTANQKSGTSNILDDLAAQSFKKTVKLEDVKPELVSIAPTSLRKSSSRHSRARSMSNVLTNFQNTLPPANLRIAEPGKTMLKEINELNPME
GISWVGSTSGQKADKAITETNVDLFDSLVQEYGISSLSPAAGVPEQSFLQADFEAMSVVRPENEGLLSTAPSDISDYLLDDFLQQRRP*
>Ginkgo_biloba_Gb_37200
MGPMHFSMTMTMTMANTQADGSHNNFPAGLRVLVVDDDLTCLKILEKMLRKCLYQGRVGFALGSYSLLHDVVFYSVVISGWQLPASGHDFNSHWYSYFIQ
VMSTYCLQVLDGAAKAEDFHLLIKTSSQGGHIQHANTTMLVDESSETTSTSLGELALVGHAYHFLPEICAFPVGRFYQLLAFYPCGCMTFAHHIILKDVV
ISMLFFSIAVSDSHECHCKGVINEYGVICLLLSTPSLLPALICSLVHSCLLVGLQVKLYAIAMKFLTFLLVRPGINVTTCCLATEALSMLREKKGSFDLV
ISDVYMPDIDGFKLLEQVGLEMDLPVIMMSSDGETSVVMKGIEHGACDYLIKPVRMEELQNIWQHVIRKKRSESKELDHLGSVEDGERHKKGPDDVDYAS
SMNEGMDWKLSKKRKEPNEDEEDGDQENDDPSSLKKPRVVWSVELHQQFVSAVNQLGLDNNVAQQACGDNGGILNFFRSYMSVKAVPKGILEMMNVPGLT
RENVASHLQKYRLYLRKLGGPGHQQGGMNSSFCMTTETKYGSIDSLGRFDLHALVASGQISPQTLVALQSGLARRTNSNNGLGMPEDALLLQTVFQGVNG
NPPNTIMFGQQLMNDQGNILQGLPSGIEMKRLAQIQQHTPSFKNVGPSMNDMSSGFSMMQQQLATADEAPGTLGQMCGINNESWNPHNNVLMMRLRQKQQ
QQQQHPPPPPPPPHQQQQLLQHQRPCTQLQSAQNQAGHILNLSSDDFLGPQVLSNEIGRRTRALSTIADGSTSINSVIGAPSCVQVNHISPAACDLTAPA
CSTPVAIGRRLAFDCKNNVLPTILVNNISLSSTIGLSDPLTTIGTEVAMHAPVLKNLGCQSDTVNSRILRDSSLNFCTASDLVQNINQSDRQGWQVHNTS
QNLDFSQPINPVLGQGYSQSASGFEGLKVPHAQDQGKVGNLGSVGKDLGLSSRLASDAERLRSVSSVQCQRDETIVDYGLRLKGEDVSDLMGYSKMDGEL
LFEQFSSSYDITDLLFKQILLLCDPLVLGCFSGGSLCIEHLLFNGMFELCDLQQQEGVALADVEFGIDSYQLDNIHVI*
>Ginkgo_biloba_Gb_00604
MATVQNLQHSGLSTASSFPSGSPDGFSENGGFPNQFPAGLRVLVVDDDPICLKIIDKMLRRCLYEVTTCCQATVALSMLRERKGGFDLVLSDVYMPDMDG
FKLLEHVGLEMDLPVIMMSADGETRVVMKGIKHGACDYLLKPVRMEELKNIWQHVIRKKRNGGRELEHSGSVDSDRHKKGSDDIEYASSVNEGMDGNWKT
SKRRKEAKEEDDDFEQENDDPSSLKKPRVVWSVELHQQFVSAVNQLGIDKAVPKRILEMMNVQGLTRENVASHLQKYRLYLRRLSGVAQQQDGINTSFGG
TTEINFDSIGSLGRLDLQALASSGQISPSTLMAWQAGLLGRVNANNCLRIPGETPLLQAALQSKYSNSSNSLSFVKPLLNSQGNSVHGLPNGFQLKQFTQ
PQPHDPSYGNVGFSMNDISSGLSLLQQQQPATAAMGLGDLEQLCVVDKNVALNAHNNVLMKQLIQQQQQKQQWQQLHPQMQTPVELLHQPSAQFQGRKVQ
NLPLASRLAQQVLSNPLSTLGINSQGNSVGACSSQVNHIPALEHASTLLASNAHPEIKQMSAVDYKNHSLRSMTGNSFCLPTSVGASAPLSIGIEGAMCL
PGVKSLCGGPEIVNFQTSRDSGSNSSGLGLSISPSNIQGWQALHFALNQDLSQMVNPVLSPRYSQASSGNQGLNVPGIQDHVQVKTLGCVGKGSCLPNAF
ALDDGCPRTVGNAPCQSDQSTADSGPSLKGDVSDIMEGARLAKGEFSTDCYQLNNARAI*
>Ginkgo_biloba_Gb_10394
MDFVRSFLWFLLPPTGIRPDMPIEVDCFARHQSYRMMTFVRPRVEKMVPVGSYTGKVAEETRSMQQIENFSPAGLKVLVVDDDPLCLMVLERMLRQCSYD
VTTCSLVTQAISMVMENKDRFDLVITDVYLPDEDGFRLLEIAGLGLDLPVIMMSANGETSVVMKGITHGACDYLIKPVRIEELRNIWQHVIRRRGREYLK
EDLGECEDREVVDPPETISKKRKETNNDDYSDEVIDDISSLKRARVHWTVQLHQQFVTAVNQLGIDKAVPKRIVEIMKVQGLSRENVASHLQKYRLYLKR
LSGAVPEPYPVASFQAAEDSLSGGTMHIQPGGKGAASLSGVKGLNLGVGVNSSLGLGRGMDQGTLKSLQQYRAYEQKLAANRAQVFGGIGMLPQKFSNTA
KMPDSSTGSKGGLQRMTSVDMGLLWKAQREQSADTSEKRGTNIEQSAPKRLKNAAKMEDLEHDQTSKQHTVRHLHPRHSRTRSMSNVSTVFHSAKSMTNF
ENTLPSNSMLQQVDELRPMEDISWVESPIKLERDRSVAASSNIFDNFVQEFESSSLSAAPTDQVNKQTFGTVDFEHPRDIGVGSEDFFSTGSTDISDYLV
DDLVPQTSIHMANKMRFFCCNIYIADGLQTQNKLLGGAKLGVDKCSFTSFQCTNCDVELVNTLQGSHPEEE*
>Ginkgo_biloba_Gb_15884
MGRSEGGLAVVTMQQSPQTNIGMSGNLRMKNNNSNNNKVVNEEETNDTFPVGMRVLVVDDDPICLLLLENLLRSCQYQGHRFTRKGLLLRSGYEVRNFAS
FPKGFILAKLCKNFTTCGQAMTALNLLRENKDKFDLVISDVYMPDMDGFKLLELVGLEMDLPVIMMSANGETSAVMKGITHGACDYLLKPVRLEELKNIW
QHVVRKKKTDTKDHDHAGPGDEIDKINRGTEDGEHGSSANDGTDRSWKLNRKRKDQNDDDEEDDENEHDNDDPSALKKPRVVWSVELHQQFVSAVNQLGI
DKAVPKRILELMNVQGLTRENVASHLQKYRLYLKRLSGVANHQGTIGGAFGGGRESSFASLGSVDGLGDLQALAVSGQLSVHALASLQAGVLGRLNGPGG
LGIPGLNSSGMLSLAALQGSNNRAQRVSHSMNNPGNMLPCLPTGLELEQLQQKQQISRLGDLGSPMDDPARFHAIQHQLSAINSLNVGSGGGSGNLAVNP
TNNALLLQLMQQQQQQQQKQCRGLRTLPSAGIVSQRPGPNDISMGISCQLPNTAGLNGSWGNGAALSGFASNTHSLGAPLSNTNNSMQSLRENLLRVSNI
DCKSMDISIPSVNAVIGSPSHNLSTRKDLCLSSVSAINTNMGNINECVPFDNVRPKFPILGNMNVGLRQDMNHIVKQDWQSSPDFGPISNPVLSPQCSQA
SLLNQKFVGTYGAQVPGQTTGFCEQKMNLPIRLPVNSVVPMFGGQCDNEQSTADSQMQQRENSVLEHVKVENGFFSENCNSTDELMNILFKQVDCLSAVN
MGLYDLGELELSLFSWFLQQHESTGLADGEMGCDSYPLETYCHATSGHVWQVHRAWRLEQALCKATGCHSMIIDKCSS*
>Ginkgo_biloba_Gb_02800
MGGSDGGLAVVAMQHSPYTNNNSSSSRSSAKMETNVCMRSRDTDSFPAGMSVLVVDDDPICLLLLENLLRRCQYQGKGNINPPMLMAKTGSACWFGLMLT
ELYLPSRVHKFNSCSIVGANSRLNPRGSTVKCQPSRFWFSVCGLFLQFLRLSSVCMHNIGFNANSRQYPAVVNQGLSLPLTTCGQAVTALKMLRENKDKF
DLVISDVCMPDMDGFKLLELVGLEMDLPVIMMSANGETSAVMKGITHGACDYLLKPVRIEELKNIWQHVVRKKQNGTKDNDHSGMGDKNDRNKREMEDGE
HGSSANDGIEGSWKLNKKRKDQKEDDAENEHENDDPSALKKPRVVWSVELHQQFVSAVNQLGIDKAVPKRIMELMNVQGLTRENVASHLQKYRLYLKRLS
GVANQQGCVGGAFGGGREFSFGSLASVDGLGNLQALAASGQFSTHAITSLQSGVLGRLSSPGGLGISCLNSSGTNQLPALQGSNTNTLGRAQLTLQSMNT
PGKLFPHFPSGHELEQIQQKQQISRLGGVGAPMDEPAQFHTIQHQLTAENGLISAVPSAGASGHLTINPMKNALMLQYMQQQQQKQCRGLVNLPTAGIGS
QQQGPNNTSGVSAQLSNTSGINGNWGNSVALSGVAPNTCPRGDSVNTTNMPVQNMPESFQNVTDTDCKPMDVLVALNGGLTDGVNMVLSAPSLTAVAGPS
QNFIRRKDSGMGNASASSSNMGDLNEIVSSNNDRSNFPLLGRLSIGLRQGLDQNTKQGWESQSKDFRHITNPVSSPQFSRVSTVSQKLVGTYCAQAQAQN
PGFNLQKMSFAVRPPMDLLVPFLGEKHDSEQSTLESQLKFREDHPPDPVKMERSFLTENGNSVDDLMSIVLKQVDCIGLWFPLHVEPVLSIIHCYILSLP
ISADDEQQELQVAGNNWWNLVFYGFIDNDSYDHLGLVRMTGDAIDSSYSDGQGINNLEARQEAT*
>Ginkgo_biloba_Gb_32182
MGSGSAFECPQGLAVPKQETNVMEKLPYSSVTTVNSFSTGSPNGSSTGSPKLEGVPDQFPAGLRVLVVDDDPTCLKILERMLRRCLYEVTTCCRATVALS
MLRERKGSFDLVISDVYMPDMDGFKLLEHVGLEMDLPVIMMSADGETSVVMKGIKHGACDYLLKPVRIEALKNIWQHVIRKKRNESKELEHSGSVEDSDR
HKKGSDDVEYASSVNEGTNGNWKQSKKRKEAKEEEDDGEQDNEDSSTLKKPRVVWSVELHQQFVCAVNQLGIDKAVPKRILELMNVQGLTRENVASHLQK
YRLYLRRLSGVGQQQPGMSSSFGGTMEANFGSIASLERPDLQALAASGQLSRQTLAAFQAGLIGRGNASNGLGMPGVDTAFLLQPELQGVNCSPPDRVRF
GQPLLNSRGNLLQGLPTGLELRELPQSHQHIPSFGNVGLSMDDMASGIPIVQQQLVTASAGVGGVGQVNGMNNIAALNPHNNALMAHMIKQQQRHTVHRH
QQQMPTGVGQQQQPVPLYQGEQLEGGQVLNLSSAGHLLPQTLSNDIGEMANPLSTIGNSSTGLGNTSVDVSNSGQLGRMPTPADNLTLPASHASVGIRRM
PTIDYENQFLPVMPGSNYSLTSTVGPSTPLTSIGTGGDMSIQGVGSFGGMSDIVNSQTLRGSDSNFSTFSGLGQNLSQSNKQGWNAQNLALNSGSSQTGN
LVPSSRYSEAFSATQGLNIPGTQDKGQVRSFGYGGQGLGLPSRLSSDAGHMRVIKNTHCQSEQSVDSGSTLRGEGLSDFMASSKFEDGLLPQQFSQDDLM
SVLFKQQHEGTGIAEGEFNMDGYQLNNIHVK*
>Klebsormidium_flaccidum_A0A0U9HJP7_Putative_B-type_response_regulator
MKVLVVDDDPLCLMILERMLRRCQYTVTTCQRATAALNMLREKKDFYDLVISDVYMPDMDGFKLLELIGLEMDLPVIMMSANGETDVVMKGITHGACDYLLKPVRIEELRNIWQHVIRRKRSDLLPKDQEHSGSVDNSKKRDEEADISSAPETAQNRKKRKEVDSGGGSDRQDDDVDMASLKKQRVVWSVELHQKFVHAVNQLGVDKAVPKRILDIMQVTGLTRENVASHLQKYRLYLKRLSGVQAEEAQHTKKEPSNFSTAAASFPASLGALASSGLLNPLQQQQLVNRGALSNLAAFSGRGSLAGTLGNLDQQTLLSLANLQSLQQPGDAQSDRLGALTESLVGGMGREGGGGGHWRGGMFDMNQAQQLANLQQRERQLHALNGGGGAGQQQLASIQQRIQMAQRQNLPSLGGGGGSGGLQGGLGGQGGAASQNALLLQLLQQQQQNQNRGLQSLQRGGSGGMGRPGPRMGGLETQQAGLTGRRNSGELSMLLNGPGAYAGGDAGAANLLRLHGSGSEDVKGFELGGGGGNYPGLGGYGDGNDGARWGNPGKVGMDPFRGGHWQEGAVRRGKDDGLKSDEYQSLSLGPMGPGNETSAASDQARNDREAGPRQDMPSQDGNQSQDDYLAAFFMKEQGLPEGDLNSEGFQVDDRWKPSDSFVK
>Marchantia_polymorpha_A0A176WK81
MMKSFDTATSTSTSAGRSPDSSTTGDKLNPNDKMTIVEGFSPIGLKVLVVDDDPVCLMILETMLRQCHYSVTTCQKAVDALSLLRENKSNYDLVMSDVYMPDMDGFKLLEAIGLELDLPVIMMSANGETEVVMKGITHGACDYLLKPVRIEELRNIWQHVIRRRGRGETMKDDHSSEWGDDGNRALDSPNDGEQNSRKRKEKQEPVEEPLEDVNSLKKARVVWSVELHQQFVNAVNQLGIDKAVPKRILEIMNVQGLSRENVASHLQKYRQYLKRLSGVNTQPYPVASFQASQGTNFGGTMQIQPGGRGVAAASCGKPMNVLPGPGSNLVGAGMARGITQIDQATLTTLAQLQAHQQRQAASISSPHMLGGLGQLSVGGIRPGLSNPSSNNTSFPGLQRMSSVELDMLMKAAQQDSINNRQQGNMNGDDLVGLGRQNNLHPLPALGFKTEDELVLPSIGLSQVFGAEKFGVELGAPSPYSTMSSTMSSRGFQEANYSSGYSDYGHVDNNNFLPASPSELSVSLLNQVFPHQGEDDYRPGQGQ
>Oryza_sativa_indica_A2XE31_Two-component_response_regulator_RR21
MAPVEDGGGVEFPVGMKVLVVDDDPTCLAVLKRMLLECRYDATTCSQATRALTMLRENRRGFDVIISDVHMPDMDGFRLLELVGLEMDLPVIMMSADSRTDIVMKGIKHGACDYLIKPVRMEELKNIWQHVIRKKFNENKEHEHSGSLDDTDRTRPTNNDNEYASSANDGAEGSWKSQKKKRDKDDDDGELESGDPSSTSKKPRVVWSVELHQQFVNAVNHLGIDKAVPKKILELMNVPGLTRENVASHLQKFRLYLKRIAQHHAGIANPFCPPASSGKVGSLGGLDFQALAASGQIPPQALAALQDELLGRPTNSLVLPGRDQSSLRLAAVKGNKPHGEREIAFGQPIYKCQNNAYGAFPQSSPAVGGMPSFSAWPNNKLGMADSTGTLGGMSNSQNSNIVLHELQQQPDAMLSGTLHSLDVKPSGIVMPSQSLNTFSASEGLSPNQNTLMIPAQSSGFLAAMPPSMKHEPVLATSQPSSSLLGGIDLVNQASTSQPLISAHGGGNLSGLVNRNPNVVPSQGISTFHTPNNPYLVSPNSMGVGSKQPPGVLKTENSDALNHSYGYLGGSNPPMDSGLLSSQSKNTQFGLLGQDDITGSWSPLPNVDSYGNTVGLSHPGSSSSSFQSSNVALGKLPDQGRGKNHGFVGKGTCIPSRFAVDEIESPTNNLSHSIGSSGDIMSPDIFGFSGQM
>Oryza_sativa_indica_A2WY30
MLDSQLEDTKSTVPLPVPDKKRTLASDAADSQNVTSASSLGGVLSFKSMPVNQDRKPSETMILECQAWTGGIPSKQFMQYPKHNHERCDLLGDYSCLPKPDLEHPVGPSNLYAPPPLISMSCGMEGDARDFSDVKPAIMDCIKSLSPALTCTVDSVSVQLSDRVVTSIDGDLKSSGVDGLPSIKDCCLDQTNSQGSLRPSQEPSIIGSTELASLPEDLPSYPLHGVSLENIGLSSIDLLNYSDAMILSGLQSNWYDDLEFSSEMMDYPSIDECLFASS

>Oryza_sativa_indica_B8A7T0_Two-component_response_regulator
MDATAFPYGLRVLVVDDDPTWLKILEKMLRKCSYEVTTCGLARVALDILRERKNKFDIVISDVNMPDMDGFKLLEHIGLEMDLPVIMMSIDGETSRVMKGVQHGACDYLLKPVRMKELRNIWQHVYRKKMHEVKEIEGNDSCDDLQILRNSFEGLDEKSLFMRSDSDTMRKRKDVDKDHADQESSDGNTVKKARVVWSVDLHQKFVNAVNQIGFDKVGPKKILDLMNVPGLTRENVASHLQKYRLYLSRLQKQNEERILGAARQDFSHKGTSENLNLRSSFQEQPSNIANGYPHASQNIQTQANMLDSQLEDTKSTVPLPVPDKKRTLASDAADSQNVTSASSLGGVLSFKSMPVNQDRKPSETMILECQAWTGGIPSKQFMQYPKHNHERCDLLGDYSCLPKPDLEHPVGPSNLYAPPPLISMSCGMEGDARDFSDVKPAIMDCIKSLSPALTCTVDSVSVQLSDTVVTSIDGDLKSSGVDGLPSIKDCCLDQTNSQGSLRPSQEPSIIGSTELASLPEDLPSYPLHGVSLENIGLSSIDLLNYSDAMILSGLQSNWYDDLEFSSEMMDYPSIDECLFASS

>Physcomitrella_patens_A9RHS9
MTSLQQQPLPLIPNPHNSRPCYSATNSSSSNARGANLAKLDTPDAFPAGLRVLVVDDEPVTLMVLEKMLTNCSYRVTTCGRATDALCLLREDIDKFDLVISDVNMPDMDGFKLLELVGLEMDLPVIMMSGNGETSAVMKGITHGACDYLLKPVRQKELRNIWQHVVRKRRQDVKIARETKSVEEGGVCVREKRTGPDDVDYTSSATGDTGDGNWRKKRKGENQTFKDETEEDVEQENDDPSTMKKPRVVWSVELHQQFVSAVNQLGIDRAVPKRILELMGVHGLTRENVASHLQVIRHPTSTLIKTFFISF
>Selaginella_moellendorffii_D8R9R2_Type_B_response_regulator_RR5-1
MDHFSPTGLKVLVVDDDPCCLTLLERMLRECKYAVTTCSRATAALTILRERKESFDVVISDVHMPDMDGFKLLELIGLEMGIPVIMMSASGETDAVMKGVVYGACDYLVKPVRIEELRNIWQHVVRRRTKDSAVRDEAPEEWEDFMRSTPTDSSEEADVDLRLLRKKKRPSCDFGGGGGDESVRSIASNKKARVVWSFDLHQQFVKAINHIGIEKAVPKRILEVMNIQGLTRENVASHLQKYRLYLKRLSGVTPEPFPIASFQAYEGATFGGTMQIHHHQRSSSTLPLLRTRSSGSSGGGAPPYNVDTLATLKQLQALQQAAHEKGQAAGFVGGSGAAAAGIRPGLRVEEEDHHHHHPEFGGGDDDEQHHTGSDHEGELSVRLKCDDSLHSSMPASFQGAVFHRHHHHHHQYQI
>Selaginella_moellendorffii_D8T138_RR4-2
MSDDTTDGEGFPIGMRVLVVDDDPLCLLLLKKMLLQCKYHVTACSRAVEALQLLREKKFQFDLVISDVYMPDMDGFKLLELIGLEMDLPVIMMSGNGETSVVMEGITHGACDYLLKPVRIEELRNIWQHVVRKRGAREAAKEESSGEWDDSSEKFPEYTSKKRKEKDADSSGGDEQIEDISGLKKARVVWSGDLHRLFVKAVNQLGVEKAVPKRILEIMNVQGLTRENVASHLQKYRLGLKRLSGVDMEPHPIASFQADESGSFGGSMFVRPAGSSKSSIARTTSCAGGVFGKGVEQLDPGTLTALKQLQSSIRGGGDGGSGGAQVLKGPRALKMRQVAFDRNRSGGGGGALQRTASIELGNLKMQDEWGSAWSVAPTANAAAIKEEQRSGGESSFSSSVEEQMDLPDLASFKAAAPSNQQPQGLNRITEDSSVELDDFCLPEGSNYFIPPLPPPPFPSLQQQENWSIDF
>Selaginella_moellendorffii_D8SC74_Type_B_response_regulator_RR4-1
MSDDTTDGEGFPIGMRVLVVDDDPLCLLLLKKMLLQCKYHVTACSRAVEALQLLREKKFQFDLVISDVYMPDMDGFKLLELIGLEMDLPVIMMSGNGETSVVMEGITHGACDYLLKPVRIEELRNIWQHVVRKRGAKEAAKEESSGEWDDSSEKFPEYTSKKRKDKDADSSGGDDPIEDMSGLKKARVVWSGDLHRLFVKAVNQLGVEKAVPKRILEIMSVQGLTRENVASHLQKYRLGLKRLSGVDMEPHPIASFQADESGSFGGSMFVRPAGSSKSSIARTTSCAGGVFGKGVEQLDPGTLTALKQLQSSIRGGGGGGSGGAQVLKGPRALKMRQVAFDRNQSGGGGGALQRTASIELGNLKMQDEWGSAWSVAPTANAAAIKEEQRSGGESSFSSSVEEQMDLPDLASFKAAAPSNQQPQGLNRITEDSSVELDDFCLPEGSNYFIPPLPPPPFPSLQQQENWSIDF
>Selaginella_moellendorffii_D8RDF0_Two-component_response_regulator_RR2-1
MRIQASERDMGDQFPAGLRVLVVDDDRTCLAILKKMLLRCAYDVTTCGMARLALAMLRENKERFDVVLSDVCMPDMDGFKLLELVGLEMDLPVIMMSANGETSLVMKGIIHGACDYLLKPIRIKELKNIWQHVFRRKRNILKDADGADHDRQKRKPDEGDSMPAAGSAAAAGSKKRKEIKEDDEEFELDMDDSNTLKKPRVVWSVELHQQFVTAVNQLGIDKAVPKRILELMNVQGLTRENVASHLQKYRLYLKRLSVAQQQNAVTMSMPLGSDPSYNAIDNLQPHPIITPGSSQALAALRSAYLRTLCSSNDPAATNGVVEPPVLVVRPRSIPPNNQRGLLLGVGDMEQLQQSQVPQMRPVQEGILATSASQSNPLTEQIIQQQQQQHTQIQLLQPYNQKQDSYIDYSHYSKDTGDIGARGTTLDDGIIGRGFGGSIVASATGDGISVLMNSGLAKPNIPGMNTGIVKCEEGDSLGSWEGGSSAAFGIASQISWQGQQQQEQQGSQEFIHDTLVPYSSSGTGDGHEYLGMMNCPRIIANSSGSFKVKQEEYDSAPNQFPQAHHAQDELVGLQPYKQEQEHGFFENDLCLDGYIPGSNLYVK

>Selaginella_moellendorffii_D8RRG0_Type_B_response_regulator_RR1-1
MRMTSGDLGQSGYISSPNLSTVSTDGSKDQFPVGMRVLVVDDDQTTLTILEAMLRRCRYNVTTCGKATTALALLREHKNDFDLVISDVYMPDMDGFKLLELVGLEMDLPVIMMSTDGDYNNVMKGITHGACDYLLKPVRMEELRNIWQHLVRKRKNEARETETLTPAEADKLKGGGGDDVEHLSSACSKKRKDVKEEDEGVDHDSEDPSSLKKPRVVWSVELHQQFVNAVNKLNIDKAVPKKILELMDVPGLTRENVASHLQKYRLYLKRISAQQPQNSAGFSFGGADGPVEGRGHGSFSLQAVPAVQQGVIGRIGTTNNLPASTALDQSGLLQLSGGGPVFRPNMTPPVFGSQNSYFPAFSGGYQIEQQAPQVPLYGLNPIQQQVPANASPKLPGMTNLGLTGTFCPNQNGSSNPLVVQLLQHQRQQQQQQPPIGIPGPGLGQQQRTVLSEINLGVNTGLNDEVGYTGLNAAVMRSSGAMENKNGGLLGVVESNFSPASLGGIPPLPPVAPAPMVSFDAAEVAAVKGLNPGAVVSSAGFGMPVYNQNRRPQEWAGTQEQQRLEACSPVMSPPSYNHSVGSHTNNYNAVAAGQDVHQQHKKLLEDEIIVNPGTVRSLRESSEKSTAESSFKPKVETISDSLISAKIGFQIDQQQQAPAADDLLSFYLKQQQQEDMSFVDNDLAFDGYVADNLNLSSELFLCRELR
>Selaginella_moellendorffii_D8SEP1_RR5-2
MDHFSPTGLKVLVVDDDPCCLTLLERMLRECKYAVTTCSRATAALTILRERKESFDVVISDVHMPDMDGFKLLELIGLEMGIPVIMMSASGETDAVMKGVVYGACDYLVKPVRIEELRNIWQHVVRRRTKDSAVRDEAPEEWEDFMRSTPTDSSEEADVDLRLLRKKKRPSCDFGGGGGDESMRSIASNKKARVVWSFDLHQQFVKAINHIGIEKAVPKRILEVMNIQGLTRENVASHLQKYRLYLKRLSGVTPEPFPIASFQAYEGATFGGTMQIHHHQRSSSTLPLLRTRSSGSSGGGAPPYNVDTLATLKQLQALQQAAHEKGQAAGFVGGSGAAAAGIRPGLRVEEEDHHHHHPEFGGGDDDEQHHTGSDHEEELSVRLKCDDSLHSSMPASFQGAVFHRHHHHHQYQI
>Selaginella_moellendorffii_D8RXC1_RR1-2
MRVLVVDDDQTTLTILEAMLRRCRYNVTTCGKATTALALLREHKNDFDLVISDVYMPDMDGFKLLELVGLEMDLPVIMMSTDGDYNNVMKGITHGACDYLLKPVRMEELRNIWQHLVRKRKNEARETETLTPAEADKLKGGGGDDVEHLSSACSKKRKDVKEEDEGVDHDSEDPSSLKKPRVVWSVELHQQFVNAVNKLNIDKAVPKKILELMDVPGLTRENVASHLQKYRLYLKRISAQQPQNSAGFSFGGVDGPAEGRGHGSFSLQAVPAVQQGVLGRIGTTNNLPASTALDQSGLLQLSGGGPVFRPNMTPPVFGSQNSYFPAFSGGYQIEQQAPQVPLYGLNPIQQQVPANASPKLAGMTNLGLTGTFCPNQNGSSNPLVVQLLQHQRQQQQQQPPIGIPGPGLGQQQRTVLSEINLGVNTGLNDEVGYTGLNAAVMRSSGAMENKNGGLLGVVESNFSPASLGGIPPLPPVTPGPLVSFDAAEVAAVKGLNPGAVVSSAGFGMPVYNQNRRPQEWAGTQEQQRLEACSPVMSPPSYNHSVGSHTNNYNAVAGQDVHQQHKKLLEDEIIVNPGTLRSLRESSEKSTAESSFKPKVETISDSLISAKIGFQIDQQQQAPAADDLLSFYLKQQQQEDMSFVDNDLAFDGYVADNLYVK
>Selaginella_moellendorffii_D8RSA6_Two-component_response_regulator_RR2-2
MRIQASERDMGDQFPAGLRVLVVDDDRTCLAILKKMLLRCAYDVTTCGMARLALAMLRENKERFDVVLSDVCMPDMDGFKLLELVGLEMDLPVIMMSANGETSLVMKGIIHGACDYLLKPIRIKELKNIWQHVFRRKRNILKDADGADHDRQKRKPDEGDSMPAAGSAAAAGSKKRKEIKEDDDEFELDMDDSNTLKKPRVVWSVELHQQFVTAVNQLGIDKAVPKRILELMNVQGLTRENVASHLQKYRLYLKRLSVAQQQNAVTMSMPLGSDPSYNAIDNLQPHPIITPGSSQALAALRSVYLRTLCSSNDPAATNGVVDPPVLVVRPRSIPPNNQRGLLLGVGDMEQLQQSQVPQMRPVQEGILATSASQSNPLTEQIIQQQQQQHTQIQLLQPYNQKQDSYIDYSHYSKDTGDIGTRGTTLDDGIIGRGFGGSIVASATGDGISVLMNSGLAKPNIPGMNTGIVKCEEADSLGSWEGGSSAAFGIASQISWQGQQQQQQQQQEQQGSQEFIHDTLVPYGSSGTGDCHEYLGMMNCPRIISNSSGSYKVKQEEYDSAPNQFPQAHHAQDELVGLQPYKQEQEHGFFENDLCLDGYIPGSNLYVK
>Selaginella_moellendorffii_D8S6D8_Type_B_response_regulator_RR3-1
MVGVDKTGIAMPQAKDLGKFPAGLRVLAVDDDPTCLRILAQMLRKCSYEVTMCTRATEALSLLRENKDRFDLMISDVFMPDMDGFKLLEYVGLEMDLPVIMTSSNGETGIVMKGVIHGACDYLIKPVRTEELRNIWQHVVRKKRNEARDVEASGSVEDGGERNHHHHHQQQQHHSSQQQRRASTIDEGEFNSDGGGGGDPNWKLAKRRKDDGDETAEHDNDDSSTLKKQRVVWSVELHQQFVNAVNQLGIDKAVPKKILESMSVHGLTRENVASHLQKYRLYLRRLSGVQPQGSGANGHAVTFCSPAEASFAALNALGEMRTLPPSAQFQNSSPTALASIQGNLGRTGAAAPAATLVDHSVLMQLSGASPVASQGGCRYFSSRPQAAAATTVVPPPLMSIPSRVSLDGLEQVSPRSPVDEFALHQYALANSSNRSNSSSLMIQQQQNGDHPFVTSPSASSYSSDHRHHHALPFFAKSSEQLGGGLLNFQQQQQTCSASSRGFGSRMASLSLQGQHDGSVFGVLPARFAAEPGTSRPYVATAASDHRFTDQAMVVDPVKVEGGSGSANQDDLFSIFLKQAS
>Anthoceros_agrestis_BONN_evm.model.Sc2ySwM_344.3064.2_._AagrBONN_evm.TU.Sc2ySwM_344.3064___Sc2ySwM_344_12998973-13001237(+)
MAGNEGFNPNGLRILVVDDSEVQLLILKHMLVGCCYNVTTTNRAEEALAMLREHPDNFDL
VLSDVMMPDMDGFKLLEMIGLTMDLPVIMMSANAETSVVMKGITHGACDYLIKPVRIEEL
KNIWQHVIRKRVKEHLKDETVGDSDDTARTLGEQDQFPKKRKEKFTAQDEPTEDINSLKK
ARVLWSKELHEQFVQAVNHIGIDKAVPTRILEVMNVQGLTRENVASHLQKYRMYLKRLSG
IPLQPHPVASFKASGSGGFGGVMHIQPGGKVSAASSGPKGVNLGSAPNSNLGRGGGGGAP
IDQSTLLTLSQLQERQRAAAPITTATNAGQISMGSNVRSTASCQFHPLQRLSSAELDNLM
LAAHEDCVAQQQLNCIPLIKDDLGSLPGLGTMRIGEDMSVLAGLGNLGSGEMGTLVDFRT
SKMEHVEVAAVGELGLDKFRDFGSPSPFSTVSTMSGGLGSESSFGTYTEFAAGREFLASS
PPEFGQPVVGGLFQSKGDRSRAGGGFPYGSHSSHGQEEFARHN*
>Anthoceros_agrestis_BONN_evm.model.Sc2ySwM_344.3064.3_._AagrBONN_evm.TU.Sc2ySwM_344.3064___Sc2ySwM_344_12998973-13000690(+)
MAGNEGFNPNGLRILVVDDSEVQLLILKHMLVGCCYNVTTTNRAEEALAMLREHPDNFDL
VLSDVMMPDMDGFKLLEMIGLTMDLPVIMMSANAETSVVMKGITHGACDYLIKPVRIEEL
KNIWQHVIRKRVKEHLKDETVGDSDDTARTLGEQDQFPKKRKEKFTAQDEPTEDINSLKK
ARVLWSKELHEQFVQAVNHIGIDKAVPTRILEVMNVQGLTRENVASHLQAVPLLPLRPMV
ESCCHQKKVLFGRVCTEISDVSEAVEWHTIATAPCSLIQGFWIWRFWRRNAHPTRRKGLG
CFIWTQRSESWFCTKLQPGKGGRGWCSNRSIYATHLIPAAREAEGSCSNHYSNKCRADKH
GFECTIYS*
>Anthoceros_agrestis_BONN_evm.model.Sc2ySwM_344.3064.1_._AagrBONN_evm.TU.Sc2ySwM_344.3064___Sc2ySwM_344_12998973-13001237(+)
MAGNEGFNPNGLRILVVDDSEVQLLILKHMLVGCCYNVTTTNRAEEALAMLREHPDNFDL
VLSDVMMPDMDGFKLLEMIGLTMDLPVIMMSANAETSVVMKGITHGACDYLIKPVRIEEL
KNIWQHVIRKRVKEHLKDETVGDSDDTARTLGEQDQFPKKRKEKFTAQDEPTEDINSLKK
ARVLWSKELHEQFVQAVNHIGIDKAVPTRILEVMNVQGLTRENVASHLQKYRMYLKRLSG
IPLQPHPVASFKASGSGGFGGVMHIQPGGKVSAASSGPKGVNLGSAPNSNLGRGGGGGAP
IDQSTLLTLSQLQERQRAAAPITTATNAGQISMGSNVRSTASCQFHPLQRLSSAELDNLM
LAAHEDCVAQQQLNCIPLIKDDLGSLPGLGTMRIGEDMSVLAGLGNLGSGEMGTLVDFRT
SKMEHVEVAAVGELGLDKFRDFGSPSPFSTVSTMSGGLGSESSFGTYTEFAAGREFLASS
PPEFGQPVVGGLFQSKGDRSRAGGGFPYGSHSSHGQEEFARHN*
>Anthoceros_agrestis_BONN_evm.model.Sc2ySwM_368.2479.3_._AagrBONN_evm.TU.Sc2ySwM_368.2479___Sc2ySwM_368_10994124-10996455(+)
MPDMDGFKLLELVGLEMDLPVIMMSANGETAQVMKGITHGACDYLLKPVRQAELSNIWQH
VVRKKRNENKDAEQSSLEDERHKKGADDGDLTSCVNDTSDGNWKLSKKRKDAKEEDDDNE
QDNDDPSTLKKPRVVWSVELHQQFVSAVNKLGIDKAVPKRILELMSVHGLTRENVASHLQ
KYRLYLKRLSGVTHPQGSPYGGPADPFGSMAALDGVGELRALAAAGQLTPQALAALQANV
LGRMNPGPNGMGLGGLDSSMLLHMSQGGNAGLMPRRVPQHLLNMHMQGMPNALDLDPLCQ
PQQIAMGLGGQAPLEDVAGLTAALQHQLATAGGLSGMGTVGGMNGSMPPNPNNNALMMQL
LQQQQHQQQQQLQNSHAEVGANVSLQGGGLLGQHMLPSDMNLGRAGPLPSMTAVNACLGD
GPGLPSLAGSRGLGVPPINTGCAMSNTLSGLVRPSIEGKLGGGQQPFPCVSSVPSSPVGL
VSPSAMKDLNGGLGSITDCLTSKPVVRGNTGTNFTPLGNLSRGLGQSLNSNSRPNWQSHG
PSLGGPDFSQPLSPVMNGPHQRYGQMNAPAQELNTGYVRGQGFMGQGVPYSGRLSVDTSG
AISLSEQSTADSDMKLKDERPVDSIFSTKLDGGLMAHRDDDLLGMFMEQVSRAPLF*
>Anthoceros_agrestis_BONN_evm.model.Sc2ySwM_368.2479.2_._AagrBONN_evm.TU.Sc2ySwM_368.2479___Sc2ySwM_368_10993296-10996455(+)
MALRSGAAASPVDRMSAMGPGIAGSQMPSSLHQQHHQQQAQQQHQGVMQHSQSPSSGSAQ
AQARRTQKPELSGAPADQFPIGLRVLVVDDDMCCLRVVDKMLKLCGYQVTTCPLATTALE
LLRTNKDAFDLVISDVHMPDMDGFKLLELVGLEMDLPVIMMSANGETAQVMKGITHGACD
YLLKPVRQAELSNIWQHVVRKKRNENKDAEQSSLEDERHKKGADDGDLTSCVNDTSDGNW
KLSKKRKDAKEEDDDNEQDNDDPSTLKKPRVVWSVELHQQFVSAVNKLGIDKAVPKRILE
LMSVHGLTRENVASHLQKYRLYLKRLSGVTHPQGSPYGGPADPFGSMAALDGVGELRALA
AAGQLTPQALAALQANVLGRMNPGPNGMGLGGLDSSMLLHMSQGGNAGLMPRRVPQHLLN
MHMQGMPNALDLDPLCQPQQIAMGLGGQAPLEDVAGLTAALQHQLATAGGLSGMGTVGGM
NGSMPPNPNNNALMMQLLQQQQHQQQQQLQNSHAEVGANVSLQGGGLLGQHMLPSDMNLG
RAGPLPSMTAVNACLGDGPGLPSLAGSRGLGVPPINTGCAMSNTLSGLVRPSIEGKLGGG
QQPFPCVSSVPSSPVGLVSPSAMKDLNGGLGSITDCLTSKPVVRGNTGTNFTPLGNLSRG
LGQSLNSNSRPNWQSHGPSLGGPDFSQPLSPVMNGPHQRYGQMNAPAQELNTGYVRGQGF
MGQGVPYSGRLSVDTSGAISLSEQSTADSDMKLKDERPVDSIFSTKLDGGLMAHRDDDLL
GMFMEQVSRAPLF*
>Anthoceros_agrestis_BONN_evm.model.Sc2ySwM_368.2479.1_._AagrBONN_evm.TU.Sc2ySwM_368.2479___Sc2ySwM_368_10994124-10996455(+)
MPDMDGFKLLELVGLEMDLPVIMMSANGETAQVMKGITHGACDYLLKPVRQAELSNIWQH
VVRKKRNENKDAEQSSLEDERHKKGADDGDLTSCVNDTSDGNWKLSKKRKDAKEEDDDNE
QDNDDPSTLKKPRVVWSVELHQQFVSAVNKLGIDKAVPKRILELMSVHGLTRENVASHLQ
KYRLYLKRLSGVTHPQGSPYGGPADPFGSMAALDGVGELRALAAAGQLTPQALAALQANV
LGRMNPGPNGMGLGGLDSSMLLHMSQGGNAGLMPRRVPQHLLNMHMQGMPNALDLDPLCQ
PQQIAMGLGGQAPLEDVAGLTAALQHQLATAGGLSGMGTVGGMNGSMPPNPNNNALMMQL
LQQQQHQQQQQLQNSHAEVGANVSLQGGGLLGQHMLPSDMNLGRAGPLPSMTAVNACLGD
GPGLPSLAGSRGLGVPPINTGCAMSNTLSGLVRPSIEGKLGGGQQPFPCVSSVPSSPVGL
VSPSAMKDLNGGLGSITDCLTSKPVVRGNTGTNFTPLGNLSRGLGQSLNSNSRPNWQSHG
PSLGGPDFSQPLSPVMNGPHQRYGQMNAPAQELNTGYVRGQGFMGQGVPYSGRLSVDTSG
AISLSEQSTADSDMKLKDERPVDSIFSTKLDGGLMAHRDDDLLGMFMEQVSRAPLF*
>Anthoceros_angustus_002192_locus=scaffold6_size2260148_2199749_2202018_+_len_1572
MAGNEGFNPNGLRILVVDDSEVQLLILKHMLVGCCYNVTTTNRAEEALAMLREHPDNFDL
VLSDVMMPDMDGFKLLEMIGLTMDLPVIMMSANAETSVVMKGITHGACDYLIKPVRIEEL
KNIWQHVIRKRVKEHLKDETVGDSDDMARTLGEQDQFPKKRKEKFTPQDEPTEDINSLKK
ARVLWSKELHEQFVQAVNHIGIDKAVPTRILEVMNVQGLTRENVASHLQKYRMYLKRLSG
IPLQPHPVASFKASGSGGFGGVMHIQPGGKISAASSGSKGVNLGSGPNSNLGRGGGGGAP
IDQSTLLTLSQLQERQRAAAPITTTTNAGQMSLGSNVRAAANWQFHPLQRLSSAELDNLM
FAAHEDCVVQQQLNCIPVIKDDLGSSPGLGTMRIGEDMSVLAGLGNLGSGEMGTLVDLRT
SKMEHVEVADVGELGLDKFRDFGSPSPLSTVSTMSGGLGSESSFGTYTEFAAGREFLASS
PPEFGLPVVGSLFQSKGDRSRAGGGVPYGSHSLHGQEEFARHN*
>Anthoceros_angustus_002995_locus=scaffold8_size2231600_877837_881002_-_len_2403
MALRSGAAASPVDRMSAMGPGIAGSQMPSSLHQQHQQQPQPQQQHQGAMQHSQAPSPGSA
QAQARRTQKLELSGAPGDQFPIGLRVLVVDDDMCCLRVVDQMLKLCGYQVTTCPLATKAL
ELLRTNKDAFDLVISDVHMPDMDGFKLLELVGLEMDLPVIMMSANGETAQVMKGITHGAC
DYLLKPVRQAELSNIWQHVVRKKRNENKDTEQSGSLEDDRHKKGVDDGDLTSSVNDTADG
NWKLSKKRKDAKEDDDDNEQDNDDPSTLKKPRVVWSVELHQQFVSAVNKLGIDKAVPKRI
LELMSVHGLTRENVASHLQKYRLYLKRLSGVTHPQGNPYGGPADPFGSMASLDGVGELRA
LAAAGQLTPQALAALQVNVLGRMNPGPNGMGLGGLDSSMLLHMSQGGNAGLMPRRVPQHL
LNMHMQGMPNALDLDPLCQPQQISMGLGGQAPLEDVAGLTAALQHQLATAGGLSGMGTVG
GMNGSMPPNPNNNALMMQLLQQQQQQQQQHQQQQQLQNSHSEVGANVSLQGAGLLGQHML
PSDMNLGRAGPLPSMTAVNACLGDGSGLPSLAGSRGLGVPPINTGCAMSNTLSGLVRPSI
EGKLGGGQQPFPCVSSVPSSPVGLVSPSAMKDLNGGLGSITDCLASKPVVRGNTGTNFTP
LGNLSRGLGQSLNSNSRPNWQSHGPSLGGPDFSQPLSPVMNGPHQRYGQMNAPSQELNTG
YVRGQGFLGQGVPYSGRLSVDTSGAISLSEQSTADSDMKLKDERAVDSIFSAKLDGGLMA
HRDDDLLGMFMEQVSRAPLF*
>Anthoceros_punctactus_evm.model.utg000132l.20.2_._Apun_evm.TU.utg000132l.20___utg000132l_211790-214121(+)
MPDMDGFKLLELVGLEMDLPVIMMSANGETAQVMKGITHGACDYLLKPVRQAELSNIWQH
VVRKKRNENKDAEQSSLEDERHKKGADDGDLTSCVNDTSDGNWKLSKKRKDAKEEDDDNE
QDNDDPSTLKKPRVVWSVELHQQFVSAVNKLGIDKAVPKRILELMSVHGLTRENVASHLQ
KYRLYLKRLSGVTHPQGSPYGGPADPFGSMAALDGVGELRALAAAGQLTPQALAALQANV
LGRMNPGPNGMGLGGLDSSMLLHMSQGGNAGLMPRRVPQHLLNMHMQGMPNALDLDPLCQ
PQQIAMGLGGQAPLEDVAGLTAALQHQLATAGGLSGMGTGGGMNGSMPPNPNNNALMMQL
LQHQQHQQQQQLQNSHAEVGANVSLQGGGLLGQHMLPSDLNLGRAGPLPSMTAVNACLGD
GSGLPSLAGSRGLGVPPINTGCAMSNTLSGLVRPSIEGKLGGGQQPFPCVSSVPSSPVGL
VSPSAMKDLNGGLGSITDCLTSKPVVRGNTGTNFTPLGNLSRGLGQSLNSNSRPNWQSHG
PSLGGPDFSQPLSPVMNGPHQRYGQMNAPAQELNTGYVRGQGFMGQGVPYSGRLSVDTSG
AISLSEQSTADSDMKLKDERPVDSIFSTKLDGGLMAHRDDDLLGMFMEQVSRAPLF*
>Anthoceros_punctactus_evm.model.utg000132l.20.1_._Apun_evm.TU.utg000132l.20___utg000132l_210966-214121(+)
MALRSGAAASPVDRMSAMGPGIAGSQMPSSLHQQHHQHQAQQQHQGVMQHSQSPSSGSAQ
AQARRTQKPELSGAPADQFPIGLRVLVVDDDMCCLRVVDKMLKLCGYQVTTCPLATTALE
LLRTNKDAFDLVISDVHMPDMDGFKLLELVGLEMDLPVIMMSANGETAQVMKGITHGACD
YLLKPVRQAELSNIWQHVVRKKRNENKDAEQSSLEDERHKKGADDGDLTSCVNDTSDGNW
KLSKKRKDAKEEDDDNEQDNDDPSTLKKPRVVWSVELHQQFVSAVNKLGIDKAVPKRILE
LMSVHGLTRENVASHLQKYRLYLKRLSGVTHPQGSPYGGPADPFGSMAALDGVGELRALA
AAGQLTPQALAALQANVLGRMNPGPNGMGLGGLDSSMLLHMSQGGNAGLMPRRVPQHLLN
MHMQGMPNALDLDPLCQPQQIAMGLGGQAPLEDVAGLTAALQHQLATAGGLSGMGTGGGM
NGSMPPNPNNNALMMQLLQHQQHQQQQQLQNSHAEVGANVSLQGGGLLGQHMLPSDLNLG
RAGPLPSMTAVNACLGDGSGLPSLAGSRGLGVPPINTGCAMSNTLSGLVRPSIEGKLGGG
QQPFPCVSSVPSSPVGLVSPSAMKDLNGGLGSITDCLTSKPVVRGNTGTNFTPLGNLSRG
LGQSLNSNSRPNWQSHGPSLGGPDFSQPLSPVMNGPHQRYGQMNAPAQELNTGYVRGQGF
MGQGVPYSGRLSVDTSGAISLSEQSTADSDMKLKDERPVDSIFSTKLDGGLMAHRDDDLL
GMFMEQVSRAPLF*
>Anthoceros_punctactus_evm.model.utg000132l.20.3_._Apun_evm.TU.utg000132l.20___utg000132l_211790-214121(+)
MPDMDGFKLLELVGLEMDLPVIMMSANGETAQVMKGITHGACDYLLKPVRQAELSNIWQH
VVRKKRNENKDAEQSSLEDERHKKGADDGDLTSCVNDTSDGNWKLSKKRKDAKEEDDDNE
QDNDDPSTLKKPRVVWSVELHQQFVSAVNKLGIDKAVPKRILELMSVHGLTRENVASHLQ
KYRLYLKRLSGVTHPQGSPYGGPADPFGSMAALDGVGELRALAAAGQLTPQALAALQANV
LGRMNPGPNGMGLGGLDSSMLLHMSQGGNAGLMPRRVPQHLLNMHMQGMPNALDLDPLCQ
PQQIAMGLGGQAPLEDVAGLTAALQHQLATAGGLSGMGTGGGMNGSMPPNPNNNALMMQL
LQHQQHQQQQQLQNSHAEVGANVSLQGGGLLGQHMLPSDLNLGRAGPLPSMTAVNACLGD
GSGLPSLAGSRGLGVPPINTGCAMSNTLSGLVRPSIEGKLGGGQQPFPCVSSVPSSPVGL
VSPSAMKDLNGGLGSITDCLTSKPVVRGNTGTNFTPLGNLSRGLGQSLNSNSRPNWQSHG
PSLGGPDFSQPLSPVMNGPHQRYGQMNAPAQELNTGYVRGQGFMGQGVPYSGRLSVDTSG
AISLSEQSTADSDMKLKDERPVDSIFSTKLDGGLMAHRDDDLLGMFMEQVSRAPLF*
>Anthoceros_punctactus_evm.model.utg000247l.164.1_EVM_Apun_evm.TU.utg000247l.164___utg000247l_850670-852943(-)
MRGAWSAPLGTRVHSGRCAPALGIMTLVQILVVDDSEVQLLILKHMLVGCCYNVTTTNRA
EEALAMLREHPDNFDLVLSDVMMPDMDGFKLLEMIGLTMDLPVIMMSANAETSVVMKGIT
HGACDYLIKPVRIEELKNIWQHVIRKRVKEHLKDETVGDSDDTARTLGEQDQFPKKRKEK
FTAQDEQTEDINSLKKARVLWSKELHEQFVQAVNHIGIDKAVPTRILEVMNVQGLTRENV
ASHLQKYRMYLKRLSGIPLQPHPVASFKASGSGGFGGVMHIQPGGKVSAASSGPKGVNLG
SAPNSNLGRGGGGGAPIDQSTLLTLSQLQERQRAGAPITTATNAGQISMGSNLMRIVLHS
NN*
>Fontinalis_antipyretica_08851-RA__[mRNA]__locus=179657_26791_31638_-_[translate_table__standard]
MVIMKPLNPLSVAAAADDSPTTNGSNNRLAQPEGFSPAGLKVLVVDDDLLCLMILERMLR
QCKYAVTTCNSATKALAMLRENRNYFDLVISDVYMPDMDGFKLLEAIGLELDLPVIMMSG
DGETDLVMKGIRHGACDYLLKPVRLEELKNIWQHVVRKLVTPRDLPKEESGEWDDFTRPL
DPDLDSTSRKRKDRVEDENQLLDDVNNLKKARVVWSAELHQQFVNAVDFLGVDKAVPRKI
LDIMNVQGLTRENVASHLQKYRLYLKRLIGVTPQPYPVASFRASESGPFGGTMQIQPGGR
PAASTSSKGLNLGSGSGGGALSTISGLSRGDSQVDAATLNTLVHLQNLHQHQHQHAAAAA
AARGGIQAAELGSPLTSTDSIGLQRMDSFDLDLLMKAQHDASRHQRSRGPEFAALLNGSS
KDVLPYLNSLRGQIDLKPPPPPSSANPEPITAMSMSNLQGVDDVGPSLASMVTARNLLVN
KLGADFTTSTSAFSSTHSNGGAAAVSVSESSFSTNYGDIGDVPPEFLVASPSDLSLLGQL
QAFDQGGEVDYGQLAHPRRPMSYS
>Fontinalis_antipyretica_13852-RA__[mRNA]__locus=181007_7945_11338_+_[translate_table__standard]
MGGVDVMISSSRVAGGEMAERDVVGPTTMASLQQQPQPLPLVNPNNHHSNRPCSSAANSS
STPRGGSNLPKLDTPDEFPVGMRVLVVDDDPICLMMLERMLHRCFYIVTTCGKATDALSL
LREDINKFDLVISDVYMPDMDGFKLLELVGLEMDLPVIMMSGNGETSAVMKGITHGACDY
LLKPVRIEELRNIWQHVVRKKRQDIKVVCQTKSVEEGVVCERQKRTAPGEAEYTSSANDT
TDNNWKGKKRKGEFKEENEEDIDQENDDPSTMKKPRVVWSVELHQQFVSAVNQLGIDKAV
PKRILELMGVHGLTRENVASHLQKYRLYLKRLSGVTSQQSGMSAHFGGQDPFSMMSPDMG
VRINGQLTPQALAGFHMLGRMSSPNGMGFSGGLDPVLNTMLFPDLPQPPPHLNGMLKNNG
GLLSSLPNGLQHLDQLSEPHHLPGVNDLDDFPSNAKVFPQLNGNLDVSIASLGVANGSLG
PNSNNDNLLMHMYQRPTPQGGGSSSLPQPRGLPTSHLLCNDINFAPVGPLPSLAGNLTPA
VGLSAITGSGGGRDLSPTVGGTGTSLSSPLGTLVRRPLMAEESSNLVNSTSTTFSMAPSV
QSPKSGGGGASVNEALDTQQPMWALYNPLTQLGHGHSQGLSHDSVPWSGLAENLGLGDLS
QSLSAGLTSQFSPHSQDHGIGFAPPSRGSYSRQNVSFPVSSALDGRMVRSSYEP
>Pleurozium_schreberi_evm-scaffold_1263-processed-gene-0.26-mRNA-1_gene=evm-scaffold_1263-processed-gene-0.26_name=evm-scaffold_1263-processed-gene-0.26_seq_id=scaffold_1263_type=cds
MGGVEVMLSSSRVAGGEMAERDVVGPTLVNLQQQPQSLPLVNQNNHHSNRPCSSAANSSS
NTTPRGANLPKLDTADEFPAGMRVLVVDDDPICLMVLERMLHRCSYRVTTCGKATDALSL
LREDINKFDLVISDVYMPDMDGFKLLELVGLEMDLPVIMMSGNGETSAVMKGITHGACDY
LLKPVRIEELRNIWQHVVRKKRQDIKVVCQTKSIEEGVICERQKRAAPGEAEYTSSANDT
TDNNWKGKKRKGEFKEENEEDIDQENDDPSTMKKPRVVWSVELHQQFVSAVNQLGIDKAV
PKRILELMGVHGLTRENVASHLQ
>Pleurozium_schreberi_augustus_masked-scaffold_267-processed-gene-1.26-mRNA-1_gene=augustus_masked-scaffold_267-processed-gene-1.26_name=augustus_masked-scaffold_267-processed-gene-1.26_seq_id=scaffold_267_type=cds
MVIMKPLNPLSVAAADDTTTSNNGSNNRLAHPEGFSPAGLKVLVVDDDLLCLMILERMLR
QCKYAVTTCNSATKALAMLRENRNYFDLVISDVYMPDMDGFKLLEAIGLELDLPVIMMSG
DGETDLVMKGIRHGACDYLLKPVRLEELKNIWQHVVRKLVTPRDLPKEESGEWDEFTRPL
DADLDATSRKRKERVEDENQLLDDVNNLKKARVVWSAELHQQFVNAVDFLGVDKAVPRKI
LDIMNVQGLTRENVASHLQKYRLYLKRLIGVTPQPYPVASFRASESGPFGGTMQIQPGGR
PAASTSSKGLNLGSGGALSSISGLNRGESQIDAATLNTLVHLQNLQQQQQQQHAAAAAAR
GGGGGGGGGLAAELGNPLTPADPIGLQRMDSFDLDLLMKAQHDVSRQQRQSGGGPEFAAL
LNGSSKDVLPYLNSLRGQSDLKPQPPPPANPEPITAMSMSNLQGVDDVGPSLASMETARN
LLVNKLGASFTSTSAFSSSTTTHSNGGAAVSESSFSTNYGDIGDVPPEYLVASPSDLSLL
GQLQAFDQGEVDYGQSTHPRRPMSYS*
>scaffold-AZZW-2003766-Chlorokybus_atmophyticus
QFPAGLRVLVVDDDPLCLMIVERMLRRCLYTVTTCGRAATALSVLRENREKFDIVLSDVYMPDMDGFKLMELIGLEMNIPVIMMSANGETHTVMKGIQSGAVDYLLKPIRMEELRNIWQHVVRKTREPIKDLETSESKGGDKDGKSTADDDTSEPTTDDHDAWQKGGAEKKRKPGDEEDEERDELGTLKKPRVVWSVELHQQFVNAVNQLGIDKAVPKRILDLMNVQGLTRENVASHLQKYRLYLKRLSGVHQNASKFPNPSDA
>scaffold-DFDS-2039020-Desmidium_aptogonum
FPAGLRVLVVDDDPMCLMILERMLRQCSYDVTTCSRAAAALSILRENKDKFDIVLSDVYMPDMDGFKLLELVGLEMDLPVIMMSANGETSAVMKGITHGACDYLLKPVRMEELRNIWQHVVRKKTSLRGERERDSTRGDAEGGGAGGAAAGDWENNNTNAGGQGSGGARSGGNQGASLAVQASGSGGGMHVGGEGGGDSEEGRQKRERLDDVIEDASTLKKARVVWSIELHQQFVNAVNKLGVDKAVPKKILEIMNVQGLTRENVASHLQKYRLYLKRLSGVNPQPHPVASFQAAEGSQFGGSLQVQPPGAKTS
>scaffold-FQLP-2032742-Klebsormidium_subtile
DQFPVGMKVLVVDDDPLCLMILERMLRRCQYTVTTCQRATAALNMLREKKDFYDLVISDVYMPDMDGFKLLELIGLEMDLPVIMMSANGETDVVMKGITHGACDYLLKPVRIEELRNIWQHVIRRKRSDLLPKDQEHSGSVDNSKKRDEEADISSAPESAHNKKKRKEVDSGGGSDRQDDDVDMASLKKQRVVWSVELHQKFVHAVNQLGVDKAVPKRILDIMQVTGLTRENVASHLQKYRLYLKRLSGV
>scaffold-GGWH-2014076-Onychonema_laeve
GLRVLVVDDDPLCLMILERMLRQCSYDVTTCSRAAAALSLLRENRDKFDIVLSDVHMPDMDGFKLLETVGLEMDLPVIMMSANGETSAVMKGITHGACDYLLKPVRMEELRNIWQHVVRKKTSLRESTRGDGEVGQGGDWDTSAGANNRSAGGGGRGMPQGSGVLGLPPGMGLPGGAGELGADSDEAQRKRERLEDVIEDASTLKKARVVWSIELHQQFVNAVNKLGVDKAVPKKILEIMNVQGLTRENVASHLQKYRLYLKRLSGVNPQPHPVASFQAAEGSQFGGSLQVQPAGA
>scaffold-HKZW-2004827-Mesotaenium_caldariorum
SDVFPAGLRILVVDDDPLCLVILERMLRTCSYSVKTCSTASSALSILREKKEKFDLVISDVHMPDMDGVKLMEQIGLELDLPVIMMSANSETGAVMQSITHGACDYLLKPVRIEELRNIWQHVVRKKSRDSLDESYTGECEPVSKLHQHQNQCHIQETNLEPHHNQEGDEGKEKSSGSGENKKRKGVDSGESDMGERAEESSGLKKPRVVWSADLHQRFVAAVNKLGLEKAVPKKILEIMKVGGLTRENVASHLQ
>scaffold-HKZW-2004828-Mesotaenium_caldariorum
SDVFPAGLRILVVDDDPLCLVILERMLRTCSYSVKTCSTASSALSILREKKEKFDLVISDVHMPDMDGVKLMEQIGLELDLPVIMMSANSETGAVMQSITHGACDYLLKPVRIEELRNIWQHVVRKKSRDSLDESYTGECEPVSKLHQHQNQCHIQETNLEPHHNQEGDEGKEKSSGSGENKKRKGVDSGESDMGERAEESSGLKKPRVVWSADLHQRFVAAVNKLGLEKAVPKKILEIMKVGGLTRENVASHLQ
>scaffold-NBYP-2010746-Mesotaenium_kramstae
DQRPLQFPAGMRVLVVDDDPLCLMILERMLRRCAYEVTTCGRATTALALLREKRREFDLVISDVYMPDMDGFKLLELVGLEMDLPVIMMSANGETSAVMKGITHGACDYLLKPVRIEELRNIWQHVVRKRSLSHMKGEEHSGSVEDIRQVKRQKREEEGDFTSSANDAGGSQGGVKSVGSAGEAKAQQQQQQQQQGKKGKEAVEEEDAMGDAIGEDEHDIGGGLKKARVVWNVELHQQFVTAVNKLGLDKAVPKRILEMMDVQGLTRENVASHLQKYRMYLKRLSGV
>scaffold-NBYP-2052519-Mesotaenium_kramstae
FPVGLRILVVDDDPLCLLILERMLRQCSYTVTTCSRAATALSLLRENRDKFDLVISDVYMPDMDGFKLLELIGLEMDLPVIMMSANGETSAVMKGITHGACDYLLKPVRIEELRNIWQHVFRKKSREACTEDQSGDWDDNDRLQGGQECSSKKRKDKTEPFSDGHGHGHLEEESSLKKARVVWSIELHQQFVDAVNKLGIDKAVPKKILEIMNVQGLTRENVASHLQKYRLYLKRLSGVDPAPYPVASFQAASEGSTLGGTMRITPGG
>scaffold-NNHQ-2009243-Spirotaenia_minuta
FPAGLRVLLVDDDHLCLMIIERMLQRCNYTVTTCNRASSALALLRSNKDQFDVVLSDVYMPDMDGFKLMEMISLEMDIPVIMMSADGQTNVVMKGITHGAVDYLLKPVRMEELRNIWQHVLRRKKPKEEKKEDKDDATNSSGNSQEGESRDKKRKKDSKEDELAASKKPRVVWTVELHQQFVNAVNQLGIDKAVPKRILDLMDVDGITRENVASHLQKYRLYLKRLNSVQ
>scaffold-QPDY-2006540-Coleochaete_irregularis
QFPVGLRVLVVDDDPLCLMILEKMLKHCSYQVVACQQARQALSLLREKRNDFDIVLSDVMMPDMDGFKLLELVGLEMDLPVIMMSVNGETSAVMKGITHGACDYLLKPVRIEELRNIWQHVVRKRRTELKTERSITVEEKSRTEDYEDNTSGPAADTGTETVVSPGGKAIVSKRRKDFQRLDLEEDEEGEDMDANTSKKPRVLWSVELHQQFVDAVNQLGVERAVPKKILELMDVQGLTRENVASHLQKHRLYLKRLS
>scaffold-QPDY-2028157-Coleochaete_irregularis
GDCFPAGMRILVVDDDPLCLIILERMLRQCSYAVTTCNRAAQALALLRGSKDKFDLVISDVYMPDMDGFKLLEQIGLELDLPVIMMSAHGETSVVMKGITHGACDYLLKPVRIEELRNIWQHVIRKKKIVIKDEHEDDNGETCEGTDKEVFQKKRKDKLDGEEQLVEDMNNLKKARVVWSFELHQQFVSAVNQLGIDKAVPKKIMDIMNVQGLTRENVASHLQKYRLYLKRLSGVENVPHPVATFRQAPPDAAFGGTMQINPGGRGALAAAGHRSMGIGSMGGAGRGAMPPLDPGTLASLAQLQ
>scaffold-QWFV-2014075-Bambusina_borreri
FPAGLRVLVVDDDPLCLMVLERMLRQCSYEVVSCSRAEAALSLLRENHCKFDIVLSDVYMPDMDGFKLLELIGLEMDLPVIMMSANGETSAVMKGITHGACDYLLKPVRMEELRNIWQHVVRRKTSVRDSTGALRGDGDGAGGAGDCETATPANRGNDQATRGAATQGVTAQGSHAGGSHFGGAGDPAIESDELRKRRDRLEDVIEDASTLKKARVVWSIELHQQFVNAVNKLGVDKAVPKKILDIMNVQGLTRENVASHLQKYRLYLKRLSGMDPQPHPVASFQAAEGSLFGGTLQVHPGGASKAA
>scaffold-QWFV-2014076-Bambusina_borreri
FPAGLRVLVVDDDPLCLMVLERMLRQCSYEVVSCSRAEAALSLLRENHCKFDIVLSDVYMPDMDGFKLLELIGLEMDLPVIMMSANGETSAVMKGITHGACDYLLKPVRMEELRNIWQHVVRRKTSVRDSTGALRGDGDGAGGAGDCETATPANRGNDQATRGAATQGVTAQGSHAGGSHFGGAGDPAIESDELRKRRDRLEDVIEDASTLKKARVVWSIELHQQFVNAVNKLGVDKAVPKKILDIMNVQGLTRENVASHLQKYRLYLKRLSGMDPQPHPVASSRAAEGSLFGGTLQVHPGGASKAA
>scaffold-SNOX-2007716-Planotaenium_ohtanii
FPAGLRVLVVDDDPLCLMILERMLRQCSYHVTTCNRAATALSLLRDNRDMFDVVISDVHMPDMDGFKLLELIGLEMDLPVIMMSANGETSSVMEGISHGACDYLLKPVRIEELKNIWQHVIRKKKAAPVGGNPQTANNISNADGGGNNFGYGVTGDSDDGRRLSDNYGDANATGVGAPLNPRGVAGAGAVLSGMKRDSVERECGMTSGVNPPRSYMANVNPSPLNFETFDDGSGLKKARVVWSIELHQQFVNAVNKLGIDKAVPKKILEIMNVQGLSRENVASHLQKYRLYLKRLSGVNPAPHPVASFQANE
>scaffold-VQBJ-2007823-Coleochaete_scutata
DQFPIGMRVLVVDDDPLCLLILDRMLRRCNYQVKTCQRARQALDMLRDENNKFDIVLSDVMMPDMDGFKLLELVGLEMDLPVIMMSANGETSAVMKGITHGACDYLLKPVRIEELKNIWQHVVRKKRSELKAGMEVEQSGSVEENNKKAQEESEYTSSANETGSDWAMKVPKRRKESKTDTFEEDDDGDDGDPNTLKKPRVVWSVELHQQFVNAVNQLGIEKAVPKRILEIMNVQGLTRENVASHLQKYRLYLKRLSGVSDGQGPS
>scaffold-WDCW-2047818-Mesotaenium_endlicherianum
ESFPAGLRVLVVDDDPLCLMILERMLRQCSYAVTTCSRASSALSLLRENRDKYDLVISDVYMPDMDGFKLLELIGLEMDLPVIMMSANGETSAVMKGITHGACDYLLKPVRIEELRNIWQHVLRKKSREVYKEDQTAESDGNGKLEDNAGDTEQGSRKRKEKTDGLDMPLDDSNSIKKARVVWSIELHQQFVNAVNQLDIDKAVPKRILEIMNVQGLTRENVASHLQKYRLYLKRLSGVDPQPHPVASFQASDGIFGGSMQIHPGGRSSLGPAGKSAMNLGQAGGVVSVGGGGGHGVGHEDGSGGGGGGGGMG
>Azolla_filiculoides_s0006.g009615
MNSMIDNTEKMEFPAGLRVLAVDDDRVCLLILSKMLRQCRYRVTTCERAADALKLLRENK
DGFDVVISDVHMPDMDGFKLLELVGLEMDLPVIMMSANGETRAVMKGIKHGACDYLLKPV
RIEELKVIWQHVVRKRKDDSKQRADDSLKSSKKRKDAAQEDEDDAEVDNEDPSASKKPRV
VWTVDLHQKFVGAVDQLGIDKAVPKRILELMDVQGLTRENVASHLQKYRLYLKRLSAPPH
QPGSANYGSIDERYAAGLTDFRTCLPAQALVSSLHRGPSNRTGQNNHLFGQIAALQGRLP
YGLIDSRGLDGGGGFGLHDNSTQSRQIIGIGNNQIGFDQGHNSSVMQPPLPPPSGGILSM
IGSSMPIQDATMNVPNLEPCAGLNSKPYGSSGVGIYNNIPLASNVLPLSSSIHQRNEIGQ
THHLLYNNPVESAASSNNILSSDNLSSRLNPGLGDSWQMDWHAAGFNQSSGTILAPNLNS
QYIRNPPLPLSMNQAPLKVGTDVDLKSHAFPICSSMSSEQCFGESDAKFKEAALLDAFLG
SKGDHGVPEPFRMASPMDDLLASYIKEQQEDVMELMEGDFGS*
>Azolla_filiculoides_s0041.g026716
MTTITTTATSTHSVSPSLSPSTSAHHQSPRAEISSMADNNSNTDNFPIGLRVLIVDDDPI
CLLILDRMLRRCQYQVTAYGKATEALAMLRENRDSFDVIISDVCMPDMDGFKLLELVGLE
MDLPVIMMSANGETSAVMKGIKHGACDYLLKPVRMEELRNIWQHVVRKKWRNTGPSCMNE
DDRVKQVSDDGDYTSSANEGPDVSWKQSKKRKDVKEEDEDLDIDNDDPSTTKKPRVVWSV
DLHQQFVGAVNQLGIDKAVPKRILELMNVQGLTRENVASHLQKYRLYLKRISGGAGHPSG
GLNSPFPTGTTDTNFASVSAANLASLNELRAITGSGPLSPQGLVSTLQAGILGRLGSPNN
IKVDQSILLQLTALQNANNGGLMSRSPVLPTYNSQPLITSQGAFQPGISDVIQGQPTNLG
TYDKGTQQHQQGIKNGLPTIPTAGIIAQSGLISTAETGSWVGGVLNETTARIPLAVSPPL
ASGLDGSLSNEVIMHKFGSKFSGMKQDQDPNWQVFQDYGQVPSNGPIQNINHNQTLSLGG
VGQGQLCSTGFGVDNNNGRFKASRHDHFQGENSLKVKEEGHDWLPEQVSDELLSMVFKQV
RS*
>Azolla_filiculoides_s0064.g035584
MGAETELALLTHAKKMNEKFREETEVFPAGLRVLAVDDDRVCLLILGKMLQQCHYKVTTC
ERAADALKILRENKDGFDVVISDVHMPDMDGFKLLELVGLEMDLPVISELPLFHGIEELK
VIWQHVVRKRKDDGRNRVNDGGDNHGSDSFKCSKKRKDALEEEDDAEVENEDPSSSKKQR
VVWSVDLHQKFVSAVDQLGIDKAVPKRILELMDVRGLTRENVASHLQKYRLYLKRLSGPP
HQQTNFGSMDERYLGVGDFQTHFPTQAMASSLHTGLLDRKSSKNHLLGQVAALHGPNNSI
SVGKIPHGLLNSSTINVGQLALFDKSHNNRLPSISKASGQTANDGVMLAHTNNHLMMQML
QQQNSSQISGGMLSDTDASGQKILSGRMSSLTPSQVTINAPPPHLGSCCELASTVAPNSS
RVYHSSSDIGVYNIPMTSNILATSISHGNEISINIPGQNHLLYDSNLQAASSNSILSTRL
GSGLDNWQEWNDTGYNQPCGQRITSISNSQYIQNLPLSDNPAMEVGGGLLEKGSNWAVDL
KPQVNGLSGSFSAAAIDDLLSSYINQQQHEVMGLSERDLVAQGYALDNNNMYAK*
>Salvinia_cucullata_v1.1_s0002.g001234
MATSAQSLTSSITSTNIRRPSSKTMNCSSDTFPAGLRVLVVDDDPICLLILDRMLRHCQY
QGFSHANAHKKLTIAVTTCGKATEALAMLRENRNSFDVIISDVCMPDMDGFKLLELVGLE
MDLPVIMMSANGETSAVMKGIKHGACDYLLKPVRIEELRNIWQHVVRRKWRNSGQSCISE
DDKARQLPDDSDHYSSANESMDGSWNKGRKRKDAREDDDDVELDNDDPSTTKKPRVVWSV
DLHQQFVNAVNQLGIDKAVPKRILELMNVNGLTRENVASHLQKYRLYLKRISGGAGHQAG
VINSSFPASDSNFSSVSATNLASINELQAFNGSSQLSPQALISTLQTEILGTLGSTNNLG
IGNLDPSILLQLAFQSASNGGFTRSSTTSSYNQPLINNEIAFRPVMSETDQLQAACQGAF
AESVDKKPSGLSLQQQLAVNQASFAGIGQLSVVNNNIQQVNPSSNPLLMQASQQQISKSG
LAIPTSGIVTKPGLSAETSAWASGISNVNSASIMIPQHSSISSRQDPITSAAGNSSVPNV
LRRIGRIYNADTQVRRKPSVGHAIVQNSLDVSLPPDETTDIESKFKLHPRQDQVAYAGHK
SEGTWQGFGLAQDHGQVRNSQTCISLGSQTSTLGVGSEQNQSHNSGFHGPSNDGVGNGCV
KASQIGDFRVENSLKVKEEGNEWLPEHISDELLSIVLKQVRS*
>Salvinia_cucullata_v1.1_s0004.g002150
MGAETELILPTATIVAKPAVKAALGGHHNDVSFDINNSEFPAGLRVLVVDDDPICLLILD
RMLQSCRYKVTTCGGAIEALRILRENKNRFDVVISDVQMPDMDGFKLLELVGLEMDLPVI
MMSSNGATSAVMKGIKHGACDYLLKPVRIEELRNIWQHVVRKKKKDGGSSDNLDDKRHND
AAEYLSNDGVDGPSKILKKRKEDDDDIDLENDDPSTAKKPRVVWSVELHQKFVNAVNQLG
IDKAVPKRILELMDVRGLTRENVASHLQKYRLYLKRISEVPQPHQTGGLGSTILGSPESS
FRISGAGFSDYVTKSSLQTCSLDRNCSPGLAGRDLFALRQLAAIHGVSGSTRASHALQSS
NNMSATLAPSMSTEIHINQGLKIPGSFGQSENSLPAVADVHQLSSMCNMGGGIGPVVSGL
DNCVAVDNANDTLLAQILQQQCNGNMTPCLGGVGNIGLPMASSDGGLKYNPNISSNDGRN
VEAYYNSRAGLTKLTFPASSGNSHNSIKSADVRSLNIPYDMSADLSTPCITLDESIKVSD
ALDMCGSKNTASMLQPGGISVSSYMGPNNSHSWHMLIPNQNSDQKSSLALNQNYGQSFKM
GSLSEHGPGQISGFQESDLYNNKSSLAALMGNQCIKGGAMFKEAAFTTKTLTGVAQEAFP
LLDDALIMYAKQAHAGQSEGDFSVGKYALGNMHVK*
>Salvinia_cucullata_v1.1_s0007.g003588
MATADGAATISSSSVHILVVDDDPLSRMVLERMLKRCQYKVTACGGVAKALELLREKPDF
YNLVISDVYMPDDNGFKLLEVVALEMDMPVIMMSANGETSVVMKGITHGACDYLIKPIKL
EELKMLWQHVGRRKSKDVQVVQSASNREDHGSSDCHLTAPTNGGIENTSTTEANIKWSVP
LHEKFVSAVNGLGVEQATANTILDIMNVPGLTIEQISSHLEKYKSTFTRLNGELEQPLSK
IAMENIKRPNMSMPATLNVNVDSSIIRSSSVDEAAIGAASKLNAVTEQNVAVAKAQAIGG
LASKINALNPGGDQERSADLNTGGLFKAGSVDIGTLTKKQDGMTDAIRDDFQRTFREVPE
QKTRNPGLPPTSANSRSMVPDPSSFIEQTATGGLASKNNALSPGGGQERLADVSSGGLFK
TGSVDIGPLMKKQDGEIVGGDEFQRTFKQVPEKVRNLGWPPINLNNRSMVPDPSSFIEQT
ESSIGISSRWGSSHPDTNSSDKYVNQVPRNQNIPSNEVSQPFSMEVPPRRTAQSSVSQSM
YMNTSENAVPIGGGGLRKGLANDMDMPSGGDFRRGTVRSDSYMPSRRINEDFNMPNDAGR
RRGLYDDVNMPNDESWRRGLNGIPNMSNDGSLRRGLNDDANMPNDGGWRTGSNDGLMPND
ATGWRGPNEDMNMPKDGGRRRGFTENLNMPSDAGWRVNDDVNMPYDASRRRGVHEDMNMY
DGGRRRGVNDDATMPNNAGWRRGTMDDANMSNDGGWSRGIMEDSPNDAVWRRGPNNAMAN
DVSCRRGLFDNMNMPHEVGWRRGPSNDVNFLNDGGWRRGSSDEVSIPNDVGWRRGANNDV
NMPYNGGWRRGSNDDAMMPNDVGWRTAANDDLNVPNHGSWRQGSNDDVNMPNDAGWRGGV
SNDGNLPNDRGWRRGLNNDVNVPSDSGWRRGLNDVNMPTVDGGWRRGLNDDVNMPPGGGG
WRRGLNDNANIHATDGGWRTGPNEDVNIPPSDGGWRRGLNDDANIPPGGGGWRRGPNEGV
DVSLTDGGWRRGALNDVNMQSDGGWRRGGFNDVNMQSDIGWRRGGFNDVNMQSDGGWRRG
GFNDVHRPHPPTNVNVPNDGGWRRGGFNDVNRLPNADVNVPSDEGRRRGGFNDVNRPPAD
VNRPPADVNMPSDGGWRRGGFNDVNVPSDGGWVRGSLNDVNRPSFDMNVPNDGGWRRGGY
NEVNRPPVDVNVPNDGGWVRGPNGGNVLADDVNMPNEGGWR*
>Salvinia_cucullata_v1.1_s0011.g005315
MLENTDSIMEFPAGLRVLVVDDDRVCLHILDAMLRQCHYRVTTCDRATEALRILRENKDG
FDVVISDVHMPDMDGFKLLELVGLEMDLPVIMMSANDKTSAVMKGIKHGACDYLLKPVRM
EELKVIWQHVVRKRKEEDRQQRVIDAGWDALGAAAAAARLAAKKRKDAQQEEEEEAEVEN
EDPSSSSSKKPRVVWSVDLHQKFVAAVDQLGADKAVPKRILELMDVPGLTRENVASHLQK
YRLYLKKLSAPPHQQSFSSASFGVIDDRFVCASPVLSDYRGHLPVKKPAIATQLLLDRAS
PDSHFFAHMAAIHGTNSLGSARLSSAAAANGGAQNIISAARFGVMEKSYGSNLSAVASSC
IAGLEGNNVVQRLPQQSSNPLQIAGGLGMLQDGGNNGHMLLTGNNGVIANNGRAFGRSEV
GIYNIPFTANVVTPSSIPRHSESNILYNDGAESNLQNSRSIFPSGAEGLASSSSSSFASR
LGGASSSTDWLIADADLTSHPSASSLQIFGDRDSKLSNVSAMLPLKLENEASEPLSAAAM
EDLLSGYMKQQQQQQQQQQEVLGLGLGDGDLGGEGFNSDKMYVQ*
>scaffold-BMJR-2015329-Adiantum_raddianum
GSNRPCVKASETTSGDNFPAGLRVLVVDDDPICLLILDRMLRHCQYQVTTCGRATEALEMLRENRNSFDVILSDVYMPDMDGFKLLELVGLEMDLPVIMMSANGETSAVMKGIKHGACDYLLKPVRMEELRNIWQHVVRKKWRSSGQTMSHEADRANRQVVDEGEHTSSANEGQDGVWRSSKKRKDIKEEEDEVDLETDDPSSTKKPRVVWSVELHQQFVTAVNQLGIDKAVPKRILEIMNVQGLTRENVASHLQKYRLYLKRISGVAHHSAGGLNPPPFPLGTDANFGSVSAGGLAGLNELRNLVGPSSSALVPPLQPGALGRLNPTNLGMANMDPSMLLRLAALQG
>scaffold-DCDT-2001318-Gaga_arizonica
AADSTSSDTFPAGLRVLVVDDDPICLLILDRMLRHCQYQVTTCGRATEALAMLRENRNSFDVILSDVYMPDMDGFKLLELVGLEMDLPVIMMSANGETSAVMKGIKHGACDYLLKPVRMEELRNIWQHVVRKKWKSSGQTTSHEVDKARQVLDEGEHTSSANEGQDGTWRQSKKRKDMKEEEDEVDLDNDDPSSTKKPRVVWSVELHQQFVNAVNQLGIDKAVPKRILELMSVQGLTRENVASHLQKYRLYLKRISSVAHQAG
>scaffold-FLTD-2018038-Pteris_ensiformis
SNRACMKADTSSSDTFPAGLRVLVVDDDPICLLILDRMLRHCQYQVTTCGRATEALAMLRENSNSFDVIISDVYMPDMDGFKLLELVGLEMDLPVIMMSANGETSAVMKGIKHGACDYLLKPVRMEELRNIWQHVVRKKWRSSGPTTSHDVDKAKQVVDEGEHTSSGNEGLDGTWRQNKKRKDIKEEEDEVELDHDDPSSTKKPRVVWSVELHQQFVNAVNQLGIDKAVPKRILELMSVQGLTRENVASHLQKYRLYLKRISGVAHQSAGGLHPPFPLGTDANFGPAGLAGLNELRALAGPSSSALVSSLQPGALGRLNPANLGMSNLDPSMLLRLAALQG
>scaffold-KIIX-2013804-Pilularia_globulifera
DIMNNSEFPAGLRVLVVDDDPICLLILDRMLQRCRYRVTTCGGAVEALRLLRENKDGFDVVISDVHMPDMDGFKLLELIGLEMDLPVIMMSANGETGTVMKGIKHGACDYLLKPVRMEELKNIWQHVIRKKKRDGGDSTEDKRLNDSGENQSNDGPDSSSKQQKKRKEEDDDAEVDNEDPSTSKKPRVVWSVELHQKFVSAVNQLGIDKAVPKRILELMDVRGLTRENVASHLQKYRLYLKRISGVAHQGG
>scaffold-NDUV-2005972-Vittaria_appalachiana
KAVDATSDTFPAGLRVLVVDDDPICLLILDRMLRHCQYQVTTCGKATYALAMLRENRNSFDVILSDVYMPDMDGFKLLELVGLEMDLPVIMMSANGETSAVMKGIRHGACDYLLKPVRMEELRNIWQHVVRKKWRSSGQTASLEVDKARQAVDEAEHTSSANEGHDLTWRQSKKRKDFKEEEDEVDLESDDPSSTKKPRVVWSIELHQQFVNAVHQLGIDKAVPKRILELMNAQGLTRENVASHLQKYRLYLKRLSGSGHQSAGGLNNPFHVGPDANFGSVNVAGLAGLNELRNIAGPSSSALVSSLQSGALGRLNA
>scaffold-NDUV-2005973-Vittaria_appalachiana
KAVDATSDTFPAGLRVLVVDDDPICLLILDRMLRHCQYQVTTCGKATYALAMLRENRNSFDVILSDVYMPDMDGFKLLELVGLEMDLPVIMMSANGETSAVMKGIRHGACDYLLKPVRMEELRNIWQHVVRKKWRSSGQTASLEVDKARQAVDEAEHTSSANEGHDLTWRQSKKRKDFKEEEDEVDLESDDPSSTKKPRVVWSIELHQQFVNAVHQLGIDKAVPKRILELMNAQGLTRENVASHLQKYRLYLKRLSGSGHQSAGGLNNPFHVGPDANFGSVNVAGLAGLNELRNIAGPSSSALVSSLQSGALGRLNA
>scaffold-POPJ-2009011-Pteris_vittata
MKAADTTSSDTFPAGLRVLVVDDDPICLLILDRMLQHCQYQVTTCGRATEALAMLRENRNSFDVIISDVYMPDMDGFKLLELVGLEMDLPVIMMSANGETSAVMKGIKHGACDYLLKPVRMEELRNIWQHVVRKKWRSSGQTTSLEVDKSKQVVDEGEHTSSGNDGLDGTWRQNKKRKDIKEEEDEVDLDHDDPSSTKKPRVVWSVELHQQFVNAVNQLGIDKAVPKRILELMSVQGLTRENVASHLQKYRLYLKRISGVAHNSVGGLNPPFPLGTDANFGPVSAAGLAGLNELRTLAGPSSSALVSSLQSGALGRLNPANLGMTNLDPSMLLRLAALQG
>scaffold-RFMZ-2010438-Osmundastrum_cinnamomeum-B
SRGSVKVESANSETFPAGLRVLVVDDDPICLLILDRMLRRCLYQVTTCGKATAALEMLRENRDKFDLVISDVYMPDMDGFKLLELVGLEMDLPVIMMSANGETSAVMKGITHGACDYLLKPVRIEELRNIWQHVVRKKFRGPEQAVSHEDEKHKRGADDGEYTSSVNDGPDGMWKQSKKRKDVKEEEEDADQDNDDPSTTKKPRVVWSVDLHQQFVGAVNQLGIDKAVPKRILELMNVQGLTRENVASHLQKYRLYLKRISGVAHQPGGLNAFAGSPDSNFGAVGAGGLGGLGDLRTLAATGQLSPQALVSTLQAGLLGRLPNNLGIGGVDPSLLLQIAALQGANSSALARPSYGQALLNNQGNL
>scaffold-VIBO-2012121-Osmunda_javanica
SRGSVKVESASSEQFPAGLRVLVVDDDPICLLILDRMLRRCLYQVTTCGKATAALEMLRENRDKFDLVISDVYMPDMDGFKLLELVGLEMDLPVIMMSANGETSAVMKGITHGACDYLLKPVRIEELRNIWQHVVRKKWRGPEQAVSHEDEKHKRGPDDGEYASSANDGPDGMWKQSKKRKDVKEEEEDADQDNDDPSTTKKPRVVWSVDLHQQFVGAVNQLGIDKAVPKRILELMNVQGLTRENVASHLQKYRLYLKRISGVAHQPGGLNAFAGSTDSNFGAVGAGGLGGLGDLRTLAATGQLSPQALVSTLQAGLLGRLGGPPNNLGIGGVDPSLLLQIAALQG
>scaffold-VITX-2012045-Blechnum_spicant
MAMATPTHSGLTPSVSNSSISSGGRACVKADTTSSDTFPAGLRVLVVDDDPICLLILDRMLRHCQYQVTTCGRATEALAMLRENRNSFDVIISDVYMPDMDGFKLLELVGLEMDLPVIMMSANGETSAVMKGIKHGACDYLLKPVRMEELRNIWQHVVRKKWRSSAQTTSHEVDNARQVADEGEHTSSANEGVDGTWKQSKKRKDMKEEEEDLDIDNDDPSSTKKPRVVWSVELHQQFVNAVNQLGIDKAVPKRILELMSVQGLTRENVASHLQKYRLYLKRISGVAHQSGGGLNPPFPIAMDSNFGPVSAAGFTGLNELRTLGGPSPALVSSLQAGVLGRLNPTNMGMANLDPSVLLR
>scaffold-VVRN-2096565-Lonchitis_hirsuta
SGGTFTKADSINSDSFPVGLRVLVVDDDPICLLILDRMLRHCQYQVTTCGRATEALALLRENRNNFDVILSDVYMPDMDGFKLLELVGLEMDLPVIMMSANGETSAVMKGIKHGACDYLLKPVRMEELRNIWQHVVRRKWRSSGQTRSHEVDKVRQVTDDGENNSSANEGLDGTWKQSKKRKDIKEEEEEVDLDNDDPSSTKKPRVVWSVELHQQFVNAVNQLGIDKAVPKRILELMNVQGLTRENVASHLQKYRLYLKRISGVAHQSGGLNPPFSVGTDSNFGPLSAAGLAGFSDLRTLNGSSPQALVSTLQAGILGRFNPATTNLGIGNMDPSVLLRIAALQ
>scaffold-WCLG-2010042-Adiantum_aleuticum
ASDATSSDNFPAGLRVLVVDDDPICLLILDRMLRHCQYQVTTCGRAQEALAKLRENRNSFDVILSDVYMPDMDGFKLLELVGLEMDLPVIMMSANGETSAVMKGIKHGACDYLLKPVRMEELRNIWQHVVRKKWRSSGQTTSHEVDKTRQVVDEGEHTSSANEGQDGTWRLSKKRKDMKEEEDEVDLDNDDPSSTKKPRVVWSVELHQQFVNAVKQLGIDKAVPKRILELMSVQGLTRENVASHLQKYRLYLKRISGGAHQSAGPFPVGTDANFGSVAGLNELRTLAGPSSSALVSSLQSGALGRLNPTNLGMTNLDPSMLLRLAALQ
>scaffold-WQML-2002165-Cryptogramma_acrostichoides
MATATHTHSGVTPTASNSSITSSSRACVKAADTTGSDTFPVGLRVLVVDDDPICLLILDRMLRHCQYQVTTCGRATDALAMLRENRNSFDVIISDVYMPDMDGFKLLELVGLEMDLPVIMMSANGETSAVMKGIKHGACDYLLKPVRMEELRNIWQHVVRKKWRSSGQTTSLEVDKARQVVDEGEHTSANEGLDGTWRQSKKRKDMKEEEDEVDLDNDDPSSTKKPRVVWSVELHQQFVNAVNQLGIDKAVPKRILELMSVQGLTRENVASHLQKYRLYLKRISNVAHQSAGGLNPPFSVGNDAN
>scaffold-XDDT-2015987-Argyrochosma_nivea
PPTSSNSISGNSRALLKADVDSFPAGLRVLVVDDDPICLLILDRMLRRCQYQVTTCGRAADALAMLRENRDSFDVIISDVYMPDMDGFKLLELVGLEMDLPVIMMSANGETSAVMKGIKHGACDYLLKPVRMEELRNIWQHVVRKKWRSSAQQVASEDEKGRHAADDGDHHSSANDGYDGTWKQNKKRRDLKEEDEEADLDPDDPSTTKKPRVVWSVELHQQFVNAVNQLGIDKAVPKRILELMNVNGLTRENVASHLQKYRLYLKRISGVAHQSGSLSPSFPVSNDPSFGPATAAGLGDFRALSGPNELSSQALLSSLQAGVLGRLNQANNLGLGNVEKSNLLQIAALQG
>scaffold-YCKE-2066344-Notholaena_montieliae
AADTTSSDTFPAGLRVLVVDDDPICLLILDRMLRHCQYQVTTCGRATEALAMLRENRNSFDVILSDVYMPDMDGFKLLELVGLEMDLPVIMMSANGETSAVMKGIKHGACDYLLKPVRMEELRNIWQHVVRKKWRSSGQTTSHEVDKSRQLVDEGEHTSSANEGQDGTWRQSKKRKDMKEEEDEIDLDNDDPSSTKKPRVVWSVELHQQFVNAVNQLGIDKAVPKRILELMSVQGLTRENVASHLQKYRLYLKRISSVAHQAGGGLNPPFPGTDASFGSVTAAGLAGLNELRTLAGPSSSALVSSLQPGRLNPSNLGMSNLDPSMLLRLAALQG
>scaffold-YJJY-2005904-Woodsia_scopulina
FPAGLRVLVVDDDPICLLILDRMLRHCQYQVTTCGRATEALAMLRENRNSFDVIISDVYMPDMDGFKLLELVGLEMDLPVIMMSANGETSAVMKGIKHGACDYLLKPVRMEELRNIWQHVVRKKWRSSAPTTSHEVDNARQVADDGENTSSANEGLDGTWKQSKKRKDMKEEEEDLDIDNDDPSSTKKPRVVWSVELHEQFVNAVNQLGIDKAVPKRILELMSVQGLTRENVASHLQKYRLYLKRISGVAHQSAGGLNPPFPLATDSNFGPVTGFSGLNDLRTLGGPSPALVSSLQAGVLGRLNPANLGMANVDPSVLLRIAALQG
>scaffold-YQEC-2013121-Woodsia_ilvensis
FPAGLRVLVVDDDPICLLILDRMLRHCQYQVTTCGRATEALAMLRENRNSFDVIISDVYMPDMDGFKLLELVGLEMDLPVIMMSANGETSAVMKGIKHGACDYLLKPVRMEELRNIWQHVVRKKWRSSAQTTSHEADNARQVADDGENTSSANEGLDGTWKQSKKRKDMKEEEEDLDIDNDDPSSTKKPRVVWSVELHQQFVNAVNTLGIDKAVPKRILELMSVQGLTRENVASHLQKYRLYLKRISGVAHQSAGGLNPPFPLATDTNFGPVSAAGFAGLNDLRTLGGPSPALMSSLQPGVLGRLNPANLGMGNLDPSVLLRIAALQG
>Abies_alba_AALBA5B282073P1
MGAGSAFECPQGLQEFAKKENYSSANTANSVSASSPVMEGVPDQFPAGLRVLVVDDDATC
LKILEKMLQTCLYEVTTCSRATLALSMLRERKGGFDLVISDVYMPDMDGFKLLEHVGLEM
DLPVIMMSADGETSVVMKGIKHGACDYLLKPVRIEALKNIWQHVIRKKRNESKELEHSGS
VDDSDRHKKGSDDVEYASSVNEGTNGMWKHSKKRKEAREEEDDGEQDNDDSSNLKKPRVV
WSVELHQQFVCAVNQLGIDKAVPKRILELMNVQGLTRENVASHLQDVFTPEVSQPRMLGE
MALFHGSPASLLLVLLGPGSSLGELSDLEPMVIHVSTLLSLSILSYITLLSASTWSR*
>Picea_lambertina_PILA_01131
MMDDESCAGKLADECSSMMQIGNFSPFGLKVLVVDDDPLCLLVLERMLRQCNYNVTTCRRVPQAISMVKENRDRFDLVMSEVYLPDDDGFRLLETVGLVFDLPVIMMSTNGDTSVVMKGITHGACDYFIKPIRIEELRNIWQHVVRRRGRESLKDDLGECEDREVSDSPDTYSKKRKDTSSGDYSDEVIDDISSLKRARVHWTVQLHQQFVTAVNQLGIDKAVPKKIVEIMKVQGLSRENVASHLQKYRLYLKRLSGAISEPYPVASFQAADDSISGGMMKLQQGEKGVASSSGAKGLNLGTGVSSSSGVRGLDPSTLKSLQQYRAYQQKLVANRAQILGGIGLHPPKFTDTAKVPESMGGSKSGLQRMSSVDMGLLWKAQREQTADENEKQGAANLQNLPQKRLNSSEQRRFKGSHPKHSRTRTMTDLPVIFQSAKPEVTFQKTPPAKSMLQDVDELQPMEDISWLDNTFKPESPRAAVISFDSFVEDFGGSSLSAATIEESNRHAFASTDFEGQRKAGVENEDFFSSGSTDISDYLVDDLIPHSR*
>Picea_lambertina_PILA_03866
MATGPAFECSQGLPEFAKKESYSSVNPVNSVSVSSPVMEGVPDQFPAGLRVLVVDDDPTCLKILEKMLQTCRYEVTTCSRATRERKGAFDLVISDVYMPDMDGFKLLEHVGLEMDLPVIMMSADGETSVVMKGIKHGACDYLLKPVRIEALKNIWQHVIRKKRNESKELEHSGSVDDSDRHKKGSDDVEYASSVNEGNNGMWKPSKKRKEAREEEDDGEQDNDDSSNLKKPRVVWSVELHQQFVCAVNQLGIDKAVPKRILELMNVQGLTRENVASHLQKYRLYLRRLSGVGQQQSGFNSSFGGSMEANFGSISSLDRSDLQALAASGQISRQTLAAFHGGLLGRVNGNDVGMSGVDPTFLLQPDLQGLNCSLTDRGRFGQPLLNSQRNLLQGLPTGLELKQLAQSHQHMSSFGNLGMTMDDSSPGFPIVQQQLPTASIELGGMGQISSINNNTALNPHNNSLMVQMMQQQQQHPLNHHQQQMPTSAGQQQHPLNHHQQQMPAGSRQQQQSGEQNQNEQLEGVQVLNMPSSNLLQQQMLSNDIGAIANPLPTVGNSSTLLGNTTVGTSVSGQANQIPTSVHGLTLPQSNASVGNGRTPTVDYQSHYHPIMQGNNYSLARAVGTATPLASVGTCGDMSMAGVGNLGGMSEIVNSHTLRSSNTNFGTLNGFGQSLSQSSKQGWHGQNLAHNSVLSQAGNPVPNSRYNQPFSAGQSLNISSIQNKGQVGSFVTCGKGLGLPSRLSTDAGDTRTGTRLQSEQSADSALRLKEDGLSSVMPISKFEGGLLTEHFMQEDLMSVLLKQQQEGVGLAESEFSTDGYQLDMQTFACYHLEQQLQRIRELTREMKLSERHDDCSGAICICFYVIQLFMELAIFSFPLIKGTLNCRRAEGYSEEL*
>Picea_lambertina_PILA_18199
MVMMAAHDSVTNTMGNSYGGGKTDHQFPAGLRVLVVDDDPTCLKILDKMLKRCLYQVTTCCRATAALSMLRENKGAFDLVISDVYMPDMDGFKLLEQVGLEMDLPVIMMSADGGTSTVMKGIKHGACDYLIKPIRLEELKNIWQHVIRKKRNEPKDFDPSGSFEDNDRHRKGSDDVDYASSVNEGTDGNWKLIKKRKEAKEEEDDGEEDNDDPSASKKPRVVWSVELHQQFVNAVNQLGIDKAVPKRILELMHVQGLTRENVASHLQKYRLYLKRLSGVAQQQSGMNSSFGGATEAGVGPMGLLGRLDLQRLAASGQISPQALVTLPAELLGQVNANNGLGLPNFDRTLLLQAAFHGVNSNPLNRGKFGQPLMNSQGNLLQGLPRSIELKQFSQPQQHIPSFGNLGLPTNDTSAGFSMLQQQLNTGAEVGSVDCGINNNGACNSQNNAMVMQLIQQQQQHQINQQQQQLQRSAAQQQPGGQLQGSQLQSGQVLNLPSSNIVGPQVLPNEIRGRATLSSLANGNSSLGNNITGAPGSGQLNRVPTPAYGLGVTESNAPEGIGRMPTVDYKSQNVHILQGNDYSISSTVCLSSPLTSSDIEGGMNISGIKRLGGISDIVGSPTLSGSGISFGTSSVLGQNLSQSGRQGWQVQNLSMNQDLSQTATTILSPCHVQASHRNQGLNVPTVQDPGQARSFGFVGKGPNLSSRLAQNAGYPGMLSNAQSQVELLGTDSGLRLKDKSASDFGLTPKIESDTLSEHLSSEDLMNLFFKQQQEGMGLSESEFNFDGVSIG*
>Picea_lambertina_PILA_23777
MGRSEGGLAVVTMQQPPHTNTGGVPGNMSMKDGKCNDKVKVMNDEEANDDFPIGMRVLVVDDDPICLLLLESLLRRCKYNVTSCGQAITALNLLRENKDKFDLVISDVYMPDMDGFKLLELVGLEMDLPVIMMSANGETSAVMKGITHGACDYLLKPVRLEELKNIWQHVVRKRRTESKDRDNLDQGDANDKFNHGPEDGEHGSSANDGTDRSWKLNRKRKEQNDDEDDDDDEHDMEDPSTSKKPRVVWSVELHQQFVNAVNTLGIDKAVPKRILELMNVQGLTRENVASHLQKYRLYLKRLSGVASQQGSMGNAFGGGRESSFASLCQVDGIGDLQVLAQSGQMSARALESLQAGVLGRLNGSVGLGLPGLNPSGMLQFASLPGLGSNNSIGRAQGIAPGNNPGTAFPCLSTGIELDQLQQKQQITRLGDISSPVDDPAGFRTMQRQLTVTNSLPVGLGGGSSGNISVNSTNNSLVLQLMQQQQQKHGRGLTTLTTERTVGQRLGPSDINMVISSQLPNTNVNNGSWGNGAVVSGLATNARSVGGPLSSTGSGVQNLRESHLNASNVDCMSMDISVPPVNSLVGPNPHLNPTKDISLISINAVNNSTGSISEVVPSDNRRPKLPILGNMNAGLRQGMNQIIKKDWQNHNQDLGSISNPLLSTQLSQASLLNQKVVGTYIAQPQGQNTRFCDQKMILDFKLPANTVVPGIGGRCESEQSTADSQMKLRDSYLMDHVKTENGFLSESGNSGDELMSIFFKQQHEGIGFTDCNAGCDGYPLETFGLQSLSINAVDPFKEDFLTLDPFFTPCGICTTYSCLHMVIFLMSMELLAFPYFPTWLDFANTRRQEARGMISCRRPVAEFVGD*
>Picea_taeda_PITA_03085
NRTSEMVMMAAHDSVTSTMGNSYGGGKTDHQFPAGLRVLVVDDDPTCLKILDKMLKRCLYQVTTCCRATAALSMLRENKGAFDLVISDVYMPDMDGFKLLEQVGLEMDLPVIMMSADGGTSTVMKGIKHGACDYLIKPIRLEELKNIWQHVIRKKRNEPKDFDLSGSFEDNDRHRKGSDDVDYASSVNEGTDGNWKLLKKRKEAKEEEDDGEEDNDDPSASKKPRVVWSVELHQQFVNAVNQLGIDKAVPKRILELMHVQGLTRENVASHLQKYKLYLKRLSGVAQQQSGMNSSFGGTTEAGVGPMGLLGRLDLQRLAASGQISPQALVTLPAELLGQVNPNNGLGLPNIDRTLLLQAAFHGVNSNPLNRGKFGQPLMNSQGNLLQGLPRSIELKQFSQPQQHIPSFGNLGLPTNDASAGFSMLQQQHNTGAEVGSVDCGINNNGASNPQNNVMVMQLIQQQQQHQINQQQQQLQRSAAQQQPGGQLQGSQLQSGQVLNLPSASIVGPQVLPNEIRGRATLSSLANGNSSLGNNIIGAPGSGQLNRMPMPAYGLGATESNVPEGIGRMSTVDYKSQNVHILQGNDYSLSSTVCLSSPLTTSDIEGGMNISGIKRLGGISDIVGSPTLSGSGISFGTSSGIGQNLSQSGRQGWQMQNVSMNQDLSQTATAILSPCHGQASHRTQGLNVPVVHDPGQVRSFGFVGKGPNLSSRLVQNAGYPGMLSNAQSQGELLGIDSGLRLKDKSASDFGLTPKIECGTLSDHFPSEDLMNLLFKQQQDGMGISENEFNLDGVSIG*
>Picea_taeda_PITA_03495
MMDDESSVGKLGDECRSIMQIGNFTPIGLKVLVVDDDPLCLLVLERMLRQCNYNVTTCSRVTQAISMVKENRDRFDLIMSEVYLPDEDGFRLLEIVGLGLDLPVIMMSTNGDTTVVMKGITHGACDYFIKPIRIEELRNIWQHVVRRRGRESLKDDLGECEDREVSDSPDTSSKKRKDTSSGDYSDEVIDDISSLKRARVHWTVQLHQQFVIAVNQLGIEKAVPKKIVEIMKVQGLSRENVASHLQKYRLYLKRLSGAISEPHPVASFQAADDSISGGMMKLQQGEKGVASSSGAKGLNLGTGVSSSLGVRGLDPSTLKSLQQYRAYQQKLVANRAQIFGGIGVRPPKYSDTAKVPESMGGSKSGLQRMSSVDMGLLWKAQRDQTADENKKQGIANLQNLPQKRSNSSEQRRFRGSHPKHSRTRTMTDLPMIFQSAKPEVTFQKTPPAKSMLQDVDELQPMEDISWLDNTFKPESPRAAVISFDSFVQDFEGSSLSAATIEESNRHAFASTDFEGQRKAGVENEEFFSSGSTDISDYLVDDLMPHPR*
>Picea_taeda_PITA_22193
MGRSEGGLAVVTMQQPPHANTGGVPGNMSMKDGKSNDKVKVMNDEEANDDFPIGMRVLVVDDDPICLLLLESLLRRCKYNVTSCGQAITALNLLRENKDKFDLVISDVYMPDMDGFKLLELVGLEMDLPVIMMSANGETSAVMKGITHGACDYLLKPVRLEELKNIWQHVVRKRRTESKDRDNLDHGDANDKFNHGPEDGEHGSSANDGTDRSWKLNRKRKEQNDDEDDDDDEHDMEDPSTSKKPRVVWSVELHQQFVNAVNSLGIDKAVPKRILELMNVQGLTRENVASHLQKYRLYLKRLSGVASQQGSMGNAFGGGRESSFASLCQVDGIGDLQVLAQSGQLSARALESLQAGVLGRLNGSVGLGLPGLNPSGMLQFASLPGLGSNNSIGRAQGIATVNNPGTAFPCLSTGIELDQLQQKQQITRLGDISSSVDDPAGFRTMQRQLTVTNSLPVGLGGGSSGNIPVNSTNNALVLQLMQQQQQKHGRGLTTLTTERTVGQRLGASDINMVISSQLPNTNVNNGSWGNGATVSGLVTNARSVGGPLSSTGSGVQNLRESLLNPSNVDCMPMDVSVNSLVGSNPHLNPTKDTSLSSINAVKNSTGNISEIVPSDNRRPKLPILGNMNAGLRQGMNQIIKKDWQNHNQDLGTFSNPLLSTQLSRASLLNQKVVGTYIAQPQGQNTGFCGQKMNLDFKLPVSTVVPGIGGRCESEQSTADSHMKLGEGYPIDHVKMENGFLSENGNPGDELMSIFFKHQHEGIGFTDCNAGCDGYPLETCM*
>Picea_taeda_PITA_46678
MATGPAFECSQGLPEFAKKESYSTVNPVNSVSASSPVMEGVPDQFPAGLRVLVVDDDPTCLKILEKMLQTCRYEVTTCSRATVALSMLRERKGAFDLVISDVYMPDMDGFKLLEHVGLEMDLPVIMMSADGETSVVMKGIKHGACDYLLKPVRIEALKNIWQHVIRKKRNESKELEHSGSVDDSDRHKKGSEDVEYASSVNEGNNGMWKPSKKRKEAREDEDDGEQDNDDSSNLKKPRVVWSVELHQQFVCAVNQLGIDKAVPKRILELMNVQGLTRENVASHLQKYRLYLRRLSGVGQQQSGFNSSFGGSMEANFGSISSLDRSDLQALAASGQISRQTLAAFQGGLLGRVNGNDVGMSGVDPTFLLQPDLQGLNCSLTDRARFGQPLLNSQRNLLQGLPTGLELKQLAQSHQHMPSFGNLGMSMDDSSPGFPIVQQQLPTASIELGGMGQISSINNNNALNPHNNSLMVQMMQQQQQHPLNHHQQQMPTSAGQQQHPVNHHQQQMPAGSRQQQQSGEQNQNEQLEGVQVLNMPSPNLLQQQMLSNDIGSIANPLSTVGNSSTLLGNTTVGTSVSGQANQIPTGIHGLTLPQSNASVGNGRTPTVDYQNHYHSIMQGNNYSLARAVGTTTPLASVGTCGDMSMAGVGNLGGMSEIVNSHTLRSSNTNFSTLNGFGQNLSQSSKQGWHGQSLSQNSVLSQTGNLVPNSRYSQPFPASQSMNISSTQNKGQVGGFVTCGKGLGLPSRLSTDAGDTRTGTRLQREQSADSALRLKEDGLSSVMPISKFEGGLLNDHYIQEDLMSVLLKQQQEGVGLAESEFSTDGYQLDTFACYHLEHQLQRIRELTREMKLSERHDDYSGAICICFSVIQLFMELAIFSFPLIKGMLNCRRAEGYSEEL*
>Pseudotsuga_menziesii_PSME_13915
MATVQSLQHSSISTASSLPSDSLGVFDENSGFNEQSRFPNQFPAGLRVLVVDDDPICLKIIDKMLRRCLYEVTTCSHATVALSMLRERKGSFDLVISDVYMPDMDGFKLLEHVGLEMDLPVIMMSADGDTSVVMKGIKHGACDYLLKPIRIEELKNIWQHVIRKKRNSGRELEHSGSAEDSEKNKKGSEDIEYASSVNEGTESNSKTSKRRKETKEEDDDFEQENDDPTSLKKPRVVWSVELHQQFVSSVNQLGIDKAVPKRILEMMNVHGLTRENVASHLQKYRLYLRRLSEVAQEQSGINSSFGGTAGISLGSMSALGRLDLQAFAASGPTSPETLVALQAGLLGKINAKNGLGMSGETFCLPTAFQGVSSNSLNSLGFGQPLLNSQGGVLQGLPSGLKLKQLSQPQPYISSYENGAFSMNDTSPGLSLLPQLPTAAVGLGDLDYIYGADNNLGLSLHNNALMLTLLQQQQLHDTPAPLAHQSGVQLHGQEVPNLPSSSRLGQWTPSNTLSTLGNANSSQGSSLIGRGSAQVNLITPEEHNLTVQACNAYFGIKRMEDVNQSLNAMPVNSVFQPRIVGTSNPLSAGAEGVMSSPGMKSPREASEVFNSQALRSSGLNCNLLNSFAPSLMQGNVQGCQVPKAAYNQALGPIANPTLNPHYSQISSGSQGLNLSGIQDHVLSQSLGFPGKGVNISNRLPSNAGHLRTFTNAPCQSDQSRADSGARLKSRVSDLMEGTRLADSEFSVDGYN*
>Pseudotsuga_menziesii_PSME_17559
MGAGSAFECPQGFQELAKKESYSSANTVNSVSASNPVMEGVPDQFPAGLRVLVVDDDPTCLKILEKMLQTCQYEVTTCSRAAAALSLLRERKGAFDLVISDVYMPDMDGFKLLEHVGLEMDLPVIMMSADGETSVVMKGIKHGACDYLLKPVRIEALKNIWQHVIRKKRNESKELEHSGSVDDSDRHKKGSDDVEYASSVNEGNNGMWKHSKKRKEAREEEDDGEQDNDDSSNLKKPRVVWSVELHQQFVCAVNQLGIDKAVPKRILELMNVQGLTRENVASHLQKYRLYLRRLSGVGQQQSGFNSSFGGSMEANFGSISSLDRSDFQALAASGQISRQTLAAFQGGLLGRVNGNDVGISGVDPTFLLQPELQGLNCSLTDRARFGQPLLNTQRNLLQGLPTGLELKQLAQSHQHMSSFGNLGLQMDDSSSGFPIAQQQLPTASIELGGMGQISGINNNTALNPHNNALMVQMMQQQQQHPLNHHQQQMPTSAGQQQHPLNHHQQQIAAGARQQQQSGEQNQSEQLEGVQVLNMQSPNLLQQQMLSNDIGAIANPLPTAGNSSTLLGNTTVGTSVSGQANQIPTTMHGLTLPQSNASVGNGRTPTVDYQNHYHPIMQGNNYSLARAVGTTTPLASVGTCGDMSIAGVGNLGGMNEINSHTLRSPNANFGTLNSFGQSLSQSTKQGWHVQNLAQNSALSQTGNPVSNSRYSQPFSASQGLNIPSIQNKGHVGSFVTCGKGLGLPSRLSADAGDTRTGSRLQSEHSADSALRFKEDGLSSLMANSKFEGGLLTEHFMQEDLMSVLLKQQQEGGGLSESEFTTDGYQLDAEVYHTRREHNTGAESSYTSLTREEFPAVN*
>Pseudotsuga_menziesii_PSME_32147
MMDDAGCAVKLTEECKSMMQIGGFSPTGLKVLVVDNDPLCLLVLERMLRQCNYTVTTCSRVPQAISMVKENRDRFDLVMCDVYLPDEDGFKLLEIVGLGLDLPVIMMSTNGDTTVVMKGITHGACDYFIKPVRIEELRNIWQHVVRRRGRESLKDDLGECEDREASDSPETTSKKRKDTSSGDFSDEVIDDISSLKRARVHWTVQLHQQFVLAVNQLGIDKAVPKKIVEIMKVQGLSRENVASHLQKYRLYLKRLSGAITEPYPVASFQAADDSISGGKMKLQQGEKGVASSSGAKSLNLGTGVSSGLGVRGLDQSTLKSLQQYRAYQQRLVANRAQVLGGIGILHSNVSNPAKVLESTGGTKSGLQRMSSIDMGLLWKAQRQEAADENEKHGIADLQKLPQKKLSSVSREKEIVLHSSSQQQRFRELHPRHSRTRTITDMPMVFQSDKPEVTFKNTLPTKSMLQDVDELLPMEDISWLDSTFKPESPRGAVISFDCFVQDFGGSSLSAATTEESNRHAFASTDFEGQRKTGAGNEDFISSGSTDISDYLVDDLIPHPR*
>Pseudotsuga_menziesii_PSME_39875
MVMMAAHDSVTSSMSMSTGNSYGGGKPDHQFPAGLRVLVVDDDPTCLKILDKMLKRCLYQVTTCCRATAALSMLREKKGAFDLVISDVYMPDMDGFKLLEHVGLEMDLPVIMMSADGGTSTVMKGIKHGACDYLIKPVRLEELKNIWQHVIRKKRNEPKDFDHSGSFEDNDRHRKGSEDVDYASSVNEGTDGSWKLLKKRKEAKEEEDDGEEDNDDPSASKKPRVVWSVELHQQFVNAVNQLGIDKAVPKRILELMHVQGLTRENVASHLQKYRLYLKRLSGVAQQQSGMNSSFGGSTEASVGSMGLLGRLDLQRLAASGQLSPQALVTLPAELLGQVNANNGLGLPNVDRALLLQAAFHGVNPNPLSRVRFGQPLMNSQGNLHQGLPRSIELKQFSQPQQHIPSFGNVGSPTSDTSSGFSMLQQQFNTGAVVGSVDQISGINNNGASNPQNNAMVMQLMQQQQQHQINQQQQQLQRSAGQQQPGGQLQGSHLQSGQVLNLPSASLVGPQVLPNEIRGRATLSSLANGNNITGASGSGQLNRMPTPAYGLGATESNASEGIGRMPTADYKSQNVHILQGNDYSIPTTTCLSAPLTSSDIEGGMSISGIKRLGGISDIVGSPTLTGSGINFGTSNGLSQNLNQSGRQGWQVQNVSMNQDLSQTATPILSPSHGQASHRTQGFNVPGVQDPGQVRGYGFAGKGPNHSSRLSQNAGLPRMLTNSQSQGDLLATDSGLRLKDRGASDFALNPKTECGILSENFSSEDLINLFLKQQQEGLGLSEGEFNLDGVSIG*
>Pseudotsuga_menziesii_PSME_43599
MKPRVRIAEESRCMKQMENFSPRGMKILVVDDDPLCLMVLERMLRQCDYNVTTCSRVSEAISMVREQKDRFDLVMSDVYMPNEDGFKLLEFIGLTLDLPVIMMSANGETSMVMKGITHGACDYLVKPVRMEELRNIWQHVVRRRGREYLREESGDSEHETNKVVETSESSSKKRKDSQNLDHSSEIIDDISSLKKTRIHWTVQLHQQFVAAVNQLGIDKAVPKRIIEIMEVHGLTRENVASHLQKYRLYLKRLSGSIPAPYPVASFQAAEGGKSGGRMHIQPPAKSGALSPVLTKGLNLGFGASPNSPGSFGIGGIDQGTLKSLEQYRAYEQKRAANRAQVLGGIGIMPSKQSSVGQLPGESKGGLHRMASVDLSLLWKAQRDQASNQNPAGSNIVDDSAAQSFKKAVKLENVQLEPITVQPASKHSRAHSMSNVLTDFCNIDLPPTGFQRPGTLKDINELQPMEGISWEGSTSARGELKQMEEMSWEGSTRTRGAGADAGVGVDTSDDLFDDFVEEYGITSLSPPLAEMDEQSFAGADFEGMGEDGNQDPLPIAPADIGDYLFDDFPPRSRSKSIWMCILHVHKWSDYFPFS*
>Sequoiadendron_giganteum_SEGI_01478
MANISRANNKSKFPEGLRVLIVDDDPIFFKVLHTMLRSCLYQVTACGLASVALSMLREKKDSFDIAISDVNMPHMDGFTLLKQVELETNLPVILISGKGDTSAVMKGIEHGACDYLIKPVCIHELKNIWQHVFRRKRNKRKELEHSEGVEDVEGQKTGIENANNTCQGMIRQNNPNEEEDHGDQENDPSSLKKPQFIWTRDLHRQFEHAVNYLGIENAVPKKILELLSVKGLTREIVASHLQKYRLSRKRSYEGRYPQRALHYSFGVTLEENNGSKQYLKAPNETVDCNPLNRIFFGDPLMNTQRNNLQMSPNQIKIEKYSQIQHQISSIDDVGPSMSGTSLGFNKNLQKSATVDVTSGNTHLLSNDFRPFSCIADDSTSGNDIISCSSSLRANHMSPLSSFDYLENGSHPNIDNKNHDIPMLSVENFSLSSSIGLSAPQSSIVRDFKLQAPGLKSPSHIYETRNSQGMYIGPDEKEPDLSQIASSTQFQGYSQAASGFDAHVLGFQDRKVMNLVTEQFDLPGQLVSEAEPQSTVHSTQRQRDHNVVDNGLGLNGGNIRLDRVSTS*
>Sequoiadendron_giganteum_SEGI_07040
MGGGTAYECLQGLAVPKQEAKNSLVNYSNPNEVNGFSRCNSNNINNNNGNNNDVVTPCSEMMERVPDQFPAGLRVLVVDDDPTCLKILHRMLQTCQYEVTTCTRATVALSLLREKKGGFDLVISDVYMPDMDGFKLLEQVGLEMDLPVIMMSADGETSVVMKGIKHGACDYLLKPVRIEALKNIWQHVIRKKRNDSKELEQSGSIEDGDRHRKGSDDVEYASSVNEGINSAWKQSKKRKEVKEEEDDGEQDNDDSSTLKKPRVVWSVELHQQFVCAVNQLGIDKAVPKRILELMNVQGLTRENVASHLQKYRLYLRRLSGVGQQPNGLNASFAGTMEANFGSVPSLERSDLQAFATGQISRHTLAAIQGGLFSRVNAGNAGMPPVVPGFLLQPELQGPNCNQSERGRFVQPFINSQRNLLQGMPASLDIKQLTPSNAHISSFGNVGLSMDDSSSGIPIRQTQVPAASVGLRGVGQMNGISNSAELNTDNNALMVQMIHQQQKQHSLQHHQQQMSTSTGQQQQQHSSQYHQQQMTTSAGQQQQQHSLHNHQQQMTASAGLLQQRANTQFQSEQLEGGQVQNMPSPNLLRHQILLNDIGGISNQLSTVANNITVLGNQAVGVPSSAQVNQIPTSIHGLALPTSNSSQRIGHSTSVDYQNRYLPVNVGNSYSLGSTVGLSTQLTSMGSCDESNLPEVRLNDIVNSQTLRSHDPNFGALNSVGQSLSESAKQGWHSQNLSRNLGLSQTGNPVQNFCYSQSFPASQAMNIPGIQDKAQNSFVSGEKVIGLPNRLPSDARNAGTLSRFHSEQLIDNELRLEHDGASDLMANAKFEGGGLAEQFMQDDLMGLFFKQQHEGLGSADSEFGTDGYQLDNIHVT*
>Sequoiadendron_giganteum_SEGI_08296
MANISIANNKSKFPEGLRVLVVDDDPTFLKVLHTMLRSCLYQVTACGLASAALSMLREKKDSFDIVISDVNMPHMDGFTLLKQVELETNLPVIMVSGNGDTSAVMKGIEHGACDYLIKPVRIHELKNIWQHVFRRKRNKRKELEHSEGVEDVEWQKTGLENAINTSQGTIRKNNPNEEEDHGDQENDPSTLKKPRFIWTRDLHRQFEHAVNYLGIENAVPKKILELLSVKGLTREIVASHLQKYRLSRKRSYEGGYPQRALHYSFGMTPEENYGSNNFHGRFKVPAIIASGQTVPQSWVALQNELSGSSKINNVLKLTEEEFLLQEPNETVDCNPLNRIIFGDPLMNAQRNNLQMSPNQIEIEKYSQIQHQISSIDDVGPSMSGTSLGFNKNFQKSATVDVTSGNVGCSSLNYNYLMNQHENVFTFPEDLKLHVQPQSTQLQGTHALNLSPVDCLQTQLLSNDFRAFSCIADDSTSGNDIISCSSSLRANHMLPLASFDYLENGSHPNIDNRNHDIPMLSVENFSLSSSIGLSAPQSSIVRDFKLQASGLKTPSGIYETRNSQGMYIGPDEKEPDLSQIVSSTQFQGYSQATSGFDAHVLGFQERKVVNLVTEQFDLPGQLASEAEPQSTVHSTQRQRDHNVVDNGLGFNGGNITDLIGYLQVDRRLLLDQFSPSYDTMGLILKQEGAILEKGDYGIDG*
>Sequoiadendron_giganteum_SEGI_17815
MANISIASNKSKFPESLRVLVVDGDPNFLEVLHTMLRSCLYQVTACGLASGALSMLREKKDSFDIVISDVNMPHMDGFTLLKQVELETNLPVILVSGNGDTSAVLKGIEHGACDYLIKPVPIHELKSIWQHVFRRKRNKRKELEHSEGGEDVEGQKTEIENANNTSQGTIRQNNPNEEEDHRNQENDPSTLKRPRFIWTRDLHLQFEHAVNYLGIENAVPKKILQLMSVKGLTREIVASHLQKYRLSRKRSYEGGYPQRALHSSVGVTPEENYGSNNFHGRFKAPAIIASGQTVPQSWVALQNELSGSSKINNKLKLTEEFLLQAPSETVHCNPLNRIFFGDPLMNTQRNNLQMSPNQIQIEKYSQI*
>Sequoiadendron_giganteum_SEGI_34101
MSTASSFHSDGHNPGGLVQMRGFKEKSGFNSESGIANQFPAGLRVLVVDDDPICLKIIDKMLRRCLYEVTTCTRATVALSILRESKGSFDLVISDVYMPDMDGFKLLEHVGLEMDLPVIMMSADGETSVVMKGIKHGACDYLLKPVRIEELKNIWQHVIRKKKNGIKELEKSGSVENSDKLKKGSDDAEYASSVNEGTECNSKTSKKRKELREEEDDFDQDNDDPTSLKKPRVVWSVELHQQFVSAVNQLGIDKAVPKRILEMMNVQGLTRENVASHLQVLKPDKIHRFSDYVQASTRTFFNSHLLGLKIFNEHCSFGSHFAGI*
>Sequoiadendron_giganteum_SEGI_38939
MAIPNMDFKNMESGSANQFPAGLRVLVVDADLICLKNIDQMLRRCLYEVTTCTRATVALSILRERKGSFDLVISDVDMPDMDGFKLLEHVGLEMDLPVILMSADGRTSVVMKGIKYGACDYLLKPVRIEELKNIWQHIIRKKKNGIKELENFGSVENSDKLKKGSDDAEYASSVNEGTEYNSKTSKKRKEPRDDFDQDNDDPTSLKKPRVVWSEELHQQFVSAINQLGIDKAVPKRILEMMNVQGLTRENVASHLQKYRLYLRRKNTEINFGSMGSGRFDLQTLGASGQISPQNLMSLQAGLLGKLNAKNGLGIPGEAFCLPASLQGIDSNSLNSLRFGQPLMNSQGILLQGFPTGFQLKQNNRLHPHIPSYGNIDLPENDTSSGLSLLRRQLATGTVNPGDLGQVCGADNNVGLNLYNNTLMIKLLQQQQQEQLQQQELRQQIQIPAAIPHQSDGQLQGRQVLNFPSANLLGQWALSNCLSAVGNPDSIHGNSLTGTNLEQVNPTSLPEHGFPACTSNSYFGIDQIAVIDYKNHSFHALPGNSVFLPSNLATSAPLSVQAEVEMSLPGMKNPLGTPELFNTQTLGSSNLTFCTSNGLASTRNQSNIHGWQVPNFAGNQDLGQIVTPTQSARYSGSSSVSQGLNFPGIHCHMQATNVGFAGRGLNVSNKLPSDAGHTRAVNDAACLSEQSTAYSGSRFKDSASDLTVTSKN*
>scaffold-GAMH-2007451-Tsuga_heterophylla
QFPAGLRVLVVDDDPICLKIIDKMLRRCLYEVTTCSRATAALSMLRERKGSFDLVISDVYMPDMDGFKLLEHVGLEMDLPVIMMSADGETSVVMKGIKHGACDYLLKPIRIEELKNIWQHVIRKKRNWGRELEHSGSAEDSGKNKKGSDDIEYDSSVNEGTESNSKTSKRRKETKEEDDDFEQENDDPMSLKKPRVVWSVELHQQFVSSVNQLGIDKAVPKRILEMMNVPGLTRENVASHLQKYRLYLRRLSEVAQQQSGLDSSFGGTGEINLGSISALGRLDLQALAESGQTSPQTLVALQA
>scaffold-GNQG-2087327-Encephalartos_barteri
ADQFPAGLRVLVVDDDPTCLKILEKMLRKCLYQVTTCCRARVALSMLRERKGGFDLVISDVYMPDMDGFKLLEHVGLEMDLPVIMMSADGGTSTVMKGIKHGACDYLIKPVRLEELKNIWQHVIRKKRNASKDFDHSGSVEDNERHRKGSDDVEYASSVNEGTDGNWKHARKRKEAKEDEDDGEQDNDDPSASKKPRVVWSVELHQQFVNAVNQLGIDKAVPKRILELMNVEGLTRENVASHLQKYRLYLKRLSGVAQQQSGMNTSFVGSLESNVGSVGSLGRLDLQALAPPGHVSPQALVALQAELLGRVNATNGLGIPGVDQALLLQAALKGVNCNPMNRVRFGQPLMNGQGGLLQGLPIGLEMKQFAQPQQRFPSLSNVGSSIDDTSGFSMLQQQIGTNGVLGSVDQMSGMNNNGSLNPQNNAMIVQLIHQQQQQVNEQQQQ
>scaffold-JBND-2014682-Pinus_ponderosa
DRFPAGLRVLVVDDDPICLKIIEKMLRRCLYEVTTCSHATVALSMLRERKGSFDLVISDVYMPDMDGFKLLEHVGLEMDLPVIMMSADGETSVVMKGIKHGACDYLLKPIRIEELKNIWQHVIRKKRNLGRELEHSGSAEDSDKNKKGSDDIEYASSVNEGTESNSKTSKRRKETKEEDDDFEQENDDPMSLKKPRVVWSVELHQQFVNSVNQLGIDKAVPKRILEMMNVHGLTRENVASHLQKYRLYLRRLSEVAQQQSGLNSSFGGTAEVNLGSMSALGRLDLQAFAASGQTSPQTLVAMQAELLGKINAKNGLGISGETFCLPTAFHGVNSNSLNSLGFGQQLMNNQGGVLQGFP
>scaffold-KAWQ-2012646-Stangeria_eriopus
STGNSYAGPAMADQFPAGLRVLVVDDDPTCLKILEKMLRKCLYQVTTCCRARVALSMLRERKGGFDLVISDVYMPDMDGFKLLEHVGLEMDLPVIMMSADGGTSTVMKGIKHGACDYLIKPVRLEELKNIWQHVIRKKRNASKDFDHSGSVEDNERHRKGSEDVEYASSVNEGTDGNWKHPRKRKEAKEDEDDGEQDNDDPSASKKPRVVWSVELHQQFVNAVNQLGIDKAVPKRILELMNVEGLTRENVASHLQKYRLYLKRLSGVAQQQTGMNTSFVGSLEQNVGSVGSLGRLDLQALAPSGHVSPQALVALQADLLGRVNATNGLGIPAVDQALLLQAALRGTNCNPMNRVRFGQPLM
>scaffold-SCEB-2055672-Podocarpus_coriaceus
QFPVGMRVLVVDDDPTCLKILDKMLKRCLYQVTTCCRATDALSMLRERKGCFDLVISDVYMPDMDGFKLLEHVGLEMDLPVIMMSADGGTSTVMKGVKHGACDYLIKPIRLEELKNIWQHVVRKKRNESKDFDHSGSVEDNERLRKSSDEAEFASSVNEGMDGNWKLIKKRNKEEEDDGEQENEDPSASKKPRVVWSVELHQNFVNAVNQLGIEKAVPKRILELMNVQGLTRENVASHLQKYRLYLKRLSGVTQQQGGLNSSFGGTTEPNVGSMGLLGRLDLQRLAASGQISPQALVTLPAELLGRVNVANGLSMSNVEQTLLWQAALQGANPNPGNRVRFGQPL
>scaffold-UUJS-2011780-Nageia_nagi
QFPVGMRVLVVDDDPTCLKILDKMLKRCLYQVTTCCRATDALSMLRERKGCFDLVISDVYMPDMDGFKLLEHVGLEMDLPVIMMSADGGTSTVMKGVKHGACDYLIKPIRLEELKNIWQHVIRKKRNESKDFDHSGSVEDNERHRKSSDEAEFASSVNEGMDGNWKLIKKRNKEEEDDGEQENEDPSASKKPRVVWSVELHQNFVNAVNQLGIEKAVPKRILELMNVQGLTRENVASHLQKYRLYLKRLSGVTQQQGGLNSSFGGTTEPNVGSMGLLGRLDLQRLAASGQISPQALVTLPAELIGRVNVANGLSMSNVEQTLLWQAALQGANSNPGNRVRYGQPL
>scaffold-VFYZ-2011719-Thuja_plicata
VPDQFPAGLRVLVVDDDPTCLKILHRMLQTCQYEVTTCTRATVALSLLRERKGGFDLVISDVYMPDMDGFKLLEQVGLEMDLPVIMMSADGETSVVMKGIKHGACDYLLKPVRIEALKNIWQHVIRKKRFDSKDLEQSGSVEDGDRHRKGSDDVEYASSVNEGINSAWKHSKKRKDVKEEEDDGEQDNDDSSTLKKPRVVWSVELHQQFVCAVNQLGIDKAVPKRILELMNVQGLTRENVASHLQKYRLYLRRLSGVGQQPNGLNASFGGTMEANFGSVPSLERSDLQALAATGQISRHTLAAIQGGLFSRVNAGNAGMSPVVPGFLLQPEHQGPNCNQTERGRFVQPFISSQRNLLQGMPASLDVKHLAQSNPHIPSFGNVGLSMD
>scaffold-XLGK-2060267-Podocarpus_rubens
QFPVGMRVLVVDDDPTCLKILDKMLKRCLYQVTTCCRATDALSMLRERKGGFDLVISDVYMPDMDGFKLLEHVGLEMDLPVIMMSADGGTSTVMKGVKHGACDYLIKPIRLEELKNIWQHVVRKKRNESKDFDHSGSVEDNERHRKSSDEAEFASSVNEGMDCNWKLIKKRNKEEEDDGEQENEDPSASKKPRVVWSVELHQNFVNAVSQLGIEKAVPKRILELMNVQGLTRENVASHLQKYRLYLKRLNGVTQQQGGLNSSFGGTTEPNVGSMGLLGRFDLQRLAASGQISPQALVTLPAELLGRVNVANGLSMSNVEQTLLWQAALQGANPNPVNKVRFGQPLNCQGNLHQGLP
>scaffold-AKXB-2068257-Phaeomegaceros_coriaceus
DQFPKGLRVLVVDDDVICLKIVDNMLRTCGYHVTTCALATKALELLRANKDNYDLVISDVHMPDMDGFKLLELVGLEMDLPVIMMSANGEIPQVMKGVTHGACDYLIKPVRMLELKNIWQHVVRKKRNENKEAEQSGSLEDGERHKRGGEDSEYTSSLNDGADGSWKLSKKRKDAKEDEDDNEQDNDDPSTLKKPRVVWSVELHQQFVSAVNKLGIDKAVPKRILELMNVQGLTRENVASHLQKYRLYLKRLSGVAHQQGNPFGSANDPFGSMSALDGVELRALAASGQLTPQAIAALQASMLGRMNAN
>scaffold-ANON-2007694-Leiosporoceros_dussii-B
DQFPAGLRVLVVDDDVCCLRVVDKMLKSCGYQVTTCPLATKALELLRANKDAYDLVLSDVHMPDMDGFKLLEYVGLEMDLPVIMMSANGDTAQVMKGVTHGACDYLLKPVRLMELKNIWQHVVRKKRNEHKEAEQSSLEEQRRGADDADYTCSINDTADGSWKHSKKRKEAKEEDDDGEQDNDDPSTLKKPRVVWSVELHQQFVGAVNQLGIDKAFPKRILELMNVQGLTRENVASHLQKYRLYLKRLSGVAHQAGGPFGGPADSFVQMNALEGVGDFRAMAASGQLAQLTPQAL
>scaffold-BSNI-2052793-Anthoceros_agrestis-B
ADQFPIGLRVLVVDDDMCCLRVVDKMLKLCGYQVTTCPLATTALELLRTNKDAFDLVISDVHMPDMDGFKLLELVGLEMDLPVIMMSANGETAQVMKGITHGACDYLLKPVRQAELSNIWQHVVRKKRNENKDAEQSSLEDERHKKGADDGDLTSCVNDTSDGNWKLSKKRKDAKEEDDDNEQDNDDPSTLKKPRVVWSVELHQQFVSAVNKLGIDKAVPKRILELMSVHGLTRENVASHLQKYRLYLKRLSGVTHPQGSPYGGPADPFGSMAALDGVGELRALAAAGQLTPQALAALQANVLGRMNPGPNGMGLGGLDSSMLLHMSQGGNAGLMPRRVPQHLLNMHMQGMPNALDLDPLCQPQQIAMGLGGQAPLEDVAGLTAALQHQLATAGGLSGMGTVGGMNGSMPPNPNNNALMMQLLQQQQHQQQQQLQNSHAEVGANVSLQ
>scaffold-DXOU-2005223-Nothoceros_aenigmaticus
DQFPKGLRVLVVDDDICCLKIVDNMLRTCGYHVTTCALATKALELLRANKDNYDLVISDVHMPDMDGFKLLELVGLEMDLPVIMMSANGEIPQVMKGVTHGACDYLIKPVRMLELKNIWQHVVRKKRNESKEAEQSGSLEDGERHKRGGEDSEYTSSLNDAADGSWKLSKKRKDAKEDEDDNEQDNDDPSTLKKPRVVWSVELHQQFVSAVNKLGIDKAVPKRILELMNVQGLTRENVASHLQKYRLYLQRLRGVAHPQSTNPFGSPNDPFGSMGALDGVELRALAASGQLSPQAIAALQVSMLGR
>scaffold-FAJB-2008284-Paraphymatoceros_hallii
ADQFPKGLRVLVVDDDICCLKIVESMLKSCGYQVTTCALATKALELLRANKDVYDLVISDVHMPDMDGFKLLELVGLEMDLPVIMMSANGETPQVMKGVTHGACDYLIKPVRQLELKNIWQHVVRKKRNESSKEAEQSGSLEDGERHRRGGEDSEYTSSLNDVADGSWKLSKKRKDAKEEEEDEQDNEDPSTLKKPRVVWSVELHQQFVSAVNKLGIDKAVPKRILELMSVQGLTRENVASHLQKYRLYLKRLSGVTHQQGNPFGSPTDPFSPMSGLDGVGELRALAASGQLTPQALAALQANMLSR
>scaffold-RXRQ-2013418-Phaeoceros_carolinianus-sporophyte
ADQFPKGLRVLVVDDDICCLKIVESMLKSCGYQVTTCALATKALELLKANKDVYDLVITDVHMPDMDGFKLLELVGLEMDLPVIMMSANGETPQVMKGVTHGACDYLIKPVRQLELKNIWQHVVRKKSRESSKEAEQSGSLEDGERHRRGGEDSEYTSSLNDAADGSWKLSKKRKDAKDDEEDEQDNEDPSTLKKPRVVWSVELHQQFVGAVNKLGIDKAVPKRILELMNVQGLTRENVASHLQKYRLYLKRLSGVTHQQGNPFGSPTDPFSPMSGLDGVGELRALAASGQLTPQALAALQANMLSR
>scaffold-RXRQ-2013419-Phaeoceros_carolinianus-sporophyte
ADQFPKGLRVLVVDDDICCLKIVESMLKSCGYQVTTCALATKALELLKANKDVYDLVITDVHMPDMDGFKLLELVGLEMDLPVIMMSANGETPQVMKGVTHGACDYLIKPVRQLELKNIWQHVVRKKSRESSKEAEQSGSLEDGERHRRGGEDSEYTSSLNDAADGSWKLSKKRKDAKDDEEDEQDNEDPSTLKKPRVVWSVELHQQFVGAVNKLGIDKAVPKRILELMNVQGLTRENVASHLQKYRLYLKRLSGVTHQQGNPFGSPTDPFSPMSGLDGVGELRALAASGQLTPQALAALQANMLSR
>scaffold-RXRQ-2013420-Phaeoceros_carolinianus-sporophyte
ADQFPKGLRVLVVDDDICCLKIVESMLKSCGYQVTTCALATKALELLKANKDVYDLVITDVHMPDMDGFKLLELVGLEMDLPVIMMSANGETPQVMKGVTHGACDYLIKPVRQLELKNIWQHVVRKKSRESSKEAEQSGSLEDGERHRRGGEDSEYTSSLNDAADGSWKLSKKRKDAKDDEEDEQDNEDPSTLKKPRVVWSVELHQQFVGAVNKLGIDKAVPKRILELMNVQGLTRENVASHLQKYRLYLKRLSGVTHQQGNPFGSPTDPFSPMSGLDGVGELRALAASGQLTPQALAALQANMLSR
>scaffold-RXRQ-2022050-Phaeoceros_carolinianus-sporophyte
MAGNEGFNPNGLRILVVDDSEVQLLILKHMLVGCCYNVTTTNRAEEALAMLREHPDNFDLVLSDVMMPDMDGFKLLEMIGLTMDLPVIMMSANAETSVVMKGITHGACDYLIKPVRIEELKNIWQHVIRKRVKEHLKDETVGDSDDTARTLGEQDQFPKKRKEKFTAQDEPTEDINSLKKARVLWSKELHEQFVQAVNHIGIDKAVPTRILEVMNVQGLTRENVASHLQ
>scaffold-RXRQ-2141577-Phaeoceros_carolinianus-sporophyte
DQFPIGLRVLVVDDDMCCLRVVDKMLKLCGYQVTTCPLATTALELLRTNKDAFDLVISDVHMPDMDGFKLLELVGLEMDLPVIMMSANGETAQVMKGITHGACDYLLKPVRQAELSNIWQHVVRKKRNENKDAEQSSLEDERHKKGADDGDLTSCVNDTSDGNWKLSKKRKDAKEEDDDNEQDNDDPSTLKKPRVVWSVELHQQFVSAVNKLGIDKAVPKRILELMSVHGLTRENVASHLQKYRLYLKRLSGVTH
>scaffold-TCBC-2019238-Nothoceros_vincentianus
DQFPKGLRVLVVDDDICCLKIVENMLRTCGYHVTTCALATKALELLRANKDNYDLVISDVHMPDMDGFKLLELVGLEMDLPVIMMSANGEIPQVMKGVTHGACDYLIKPVRMLELKNIWQHVVRKKRNESKEAEQSGSLEDGERHKRCGEDSEYTSSLNDAADGSWKLSKKRKDAKEDEDDNEQDNDDPSTLKKPRVVWSVELHQQFVSAVNKLGIDKAVPKRILELMNVQGLTRENVASHLQKYRLYLKRLSGVAHQQGNPFGSPNDPFGSMGALDGMELRALAASGQLSPQAIAALQVSMLGR
>scaffold-TWUW-2010182-Anthoceros_agrestis-A
EGFNPNGLRILVVDDSEVQLLILKHMLVGCCYNVTTTNRAEEALAMLREHPDNFDLVLSDVMMPDMDGFKLLEMIGLTMDLPVIMMSANAETSVVMKGITHGACDYLIKPVRIEELKNIWQHVIRKRVKEHLKDETVGDSDDTARTLGEQDQFPKKRKEKFTAQDEPTEDINSLKKARVLWSKELHEQFVQAVNHIGIDKAVPTRILEVMNVQGLTRENVASHLQKYRMYLKRLSGIPLQPHPVASFKASGSGGFGGVMHIQPGG
>scaffold-TWUW-2051993-Anthoceros_agrestis-A
ADQFPIGLRVLVVDDDMCCLRVVDKMLKLCGYQVTTCPLATTALELLRTNKDAFDLVISDVHMPDMDGFKLLELVGLEMDLPVIMMSANGETAQVMKGITHGACDYLLKPVRQAELSNIWQHVVRKKRNENKDAEQSSLEDERHKKGADDGDLTSCVNDTSDGNWKLSKKRKDAKEEDDDNEQDNDDPSTLKKPRVVWSVELHQQFVSAVNKLGIDKAVPKRILELMSVHGLTRENVASHLQKYRLYLKRLSGVTHPQGSPYGGPADPFGSMAALDGVGELRALAAAGQLTPQALAALQANVLGRMNPGPNGMGLGGLDSSMLLHMSQGGNAGLMPRRVPQHLLNMHMQGMPNALDLDPLCQPQQIAMGLGGQAPLEDVAGLTAALQHQLATAGGLSGMGTVGGMNGSMPPNPNNNALMMQLLQQQQHQQQQQLQNSHAEVGANVSLQ
>scaffold-UCRN-2005853-Megaceros_flagellaris
EDFDPAGLRVLVVDDNELTLLIMRHMLQACSYSVTTANRAEKALAMLRENPENFDLVISDVMMPDMDGFKLLEMIGLTMDLPVIMMSANAETSTVMKGITHGACDYLIKPVRIEAIKNIFQHVIRKRVKDSVKDEAVGDSDDSAKNFSDFDLASKKRKEKFLLLDDPGDDLNTMKKARVLWSKELHEQFVQAVNHIGIDRAVPTKILEVMNVQGLTRENVASHLQKYRQYLKRLSGIPVQHHPVAAFQASGN
>scaffold-UCRN-2005854-Megaceros_flagellaris
EDFDPAGLRVLVVDDNELTLLIMRHMLQACSYSVTTANRAEKALAMLRENPENFDLVISDVMMPDMDGFKLLEMIGLTMDLPVIMMSANAETSTVMKGITHGACDYLIKPVRIEAIKNIFQHVIRKRVKDSVKDEAVGDSDDSAKNFSDFDLASKKRKEKFLLLDDPGDDLNTMKKARVLWSKELHEQFVQAVNHIGIDRAVPTKILEVMNVQGLTRENVASHLQKYRQYLKRLSGIPVQHHPVAAFQASGN
>scaffold-UCRN-2053969-Megaceros_flagellaris
DQFPKGLRVLVVDDDICCLKIVDNMLRTCGYHVTTCALATKALELLRANKDNYDLVISDVHMPDMDGFKLLELVGLEMDLPVIMMSANGEIPQVMKGVTHGACDYLIKPVRMLELKNIWQHVVRKKRNESKEAEQSGSLEDGERHKRGEDSEYTSSLNDAADGSWKLSKKRKDAKEDEDDNEQDNDDPSTLKKPRVVWSVELHQQFVSAVNKLGIDKAVPKRILELMNVQGLTRENVASHLQKYRLYLKRLSGVAHQQGNPFGSPNDPFGSLDGVELRALAASGQLTPQAIAALQASMLGRMNAN
>scaffold-WCZB-2010610-Phaeoceros_carolinianus-gametophyte
ADQFPKGLRVLVVDDDICCLKIVEGMLKSCGYQVTTCALATKALELLKANKDVYDLVITDVHMPDMDGFKLLELVGLEMDLPVIMMSANGETPQVMKGVTHGACDYLIKPVRQLELKNIWQHVVRKKSRESSKEAEQSGSLEDGERHRRGGEDSEYTSSLNDAADGSWKLSKKRKDAKDDEEDEQDNEDPSTLKKPRVVWSVELHQQFVGAVNKLGIDKAVPKRILELMSVQGLTRENVASHLQKYRLYLKRLSGVTHQQGNPFGSPTDPFSPMSGLDGVGELRALAASGQLTPQALAALQANMLSR
>scaffold-WCZB-2010611-Phaeoceros_carolinianus-gametophyte
ADQFPKGLRVLVVDDDICCLKIVEGMLKSCGYQVTTCALATKALELLKANKDVYDLVITDVHMPDMDGFKLLELVGLEMDLPVIMMSANGETPQVMKGVTHGACDYLIKPVRQLELKNIWQHVVRKKSRESSKEAEQSGSLEDGERHRRGGEDSEYTSSLNDAADGSWKLSKKRKDAKDDEEDEQDNEDPSTLKKPRVVWSVELHQQFVGAVNKLGIDKAVPKRILELMSVQGLTRENVASHLQKYRLYLKRLSGVTHQQGNPFGSPTDPFSPMSGLDGVGELRALAASGQLTPQALAALQANMLSR
>scaffold-WEEQ-2015067-Phaeoceros_carolinianus-gametophyte_1575
ADQFPKGLRVLVVDDDICCLKIVESMLKSCGYQVTTCALATKALELLKANKDVYDLVITDVHMPDMDGFKLLELVGLEMDLPVIMMSANGETPQVMKGVTHGACDYLIKPVRQLELKNIWQHVVRKKSRESSKEAEQSGSLEDGERHRRGGEDSEYTSSLNDAADGSWKLSKKRKDAKDDEEDEQDNEDPSTLKKPRVVWSVELHQQFVGAVNKLGIDKAVPKRILELMNVQGLTRENVASHLQKYRLYLKRLSGVTHQQGNPFGSPTDPFSPMSGLDGVGELRALAASGQLTPQALAALQANMLSR
>scaffold-ZFRE-2117806-Phaeoceros_carolinianus-sporophyte_1575
DQFPVGLRVLVVDDDVCCLRVVDQMLKQCGYQVTTCPLAIKALELLRTNKDAFDLVISDVHMPDMDGFKLLELVGLEMDLPVIMMSANGETAQVMKGVTHGACDYLLKPVRQAELSNIWQHVVRKKRNENKDAEQSGSLEDDRHRKGADDGDLTSSVNDTADGNWKLSKKRKDAKEDDDDNEQDNDDPSTLKKPRVVWSVELHQQFVSAVNKLGIDKAVPKRILELMSVHGLTRENVASHLQKYRLYLKRLSGVTHPQGNPYGGPADPFGSMAALDGVGELRALAATGQLTPQALAALQANVFGRMNPGPNGLGLGGLDSSMLLHMSQGGNSGLMQRRVPQQHLLNMHMQGMPNALDLDPLCQPQQIAMGLGGQAPIEDVAGLTAALQHQLATAGGLSGMGTVGGMNGSMPPNPNNNALMMQLLQQQQQQHQQQQQQQNSHPEVGANVTLQGGSLL
>scaffold-FITN-2089819-Treubia_lacunosa
EQFPAGMRVLVVDDDPTCLRVLEGLLRKCSYRVTTCGKATVALSMLRENRENFDLVISDVYMPDMDGFKLLELVGLEMDLPVIMMSANGETSAVMKGITHGACDYLLKPVRIEELRNIWQHVVRKKRTETKDMDHSGSVEDERPRRGSDDGDHTSSVNDVSEGNWKISKKRKEEEDNDHESDDPSTLKKQRVVWSVELHQQFVSAVNKLGIDKAVPKRILELMNVQGLTRENVASHLQKYRLYLRRLSGVGHQQQNMGSSFPGTSESSFGHVNSLEGLGDLRTLAASGQLSQHALATLQSGLLGRINSSNGVRIGGVD
>scaffold-HMHL-2003643-Marchantia_paleacea-non_mycorrizal
NDKMTIVEGFSPIGLKVLVVDDDPVCLMILETMLRQCHYSVTTCQKAVDALSLLRENKSNYDLVMSDVYMPDMDGFKLLEAIGLELDLPVIMMSANGETEVVMKGITHGACDYLLKPVRIEELRNIWQHVIRRRGRGETMKDDHSSEWGDDGNRALDSPNDGEQNSRKRKEKQEPVEEPLEDVNSLKKARVVWSVELHQQFVNAVNQLGIDKAVPKRILEIMNVQGLSRENVASHLQKYRQYLKRLSGVNTQPYPVASFQASQGTNFGGTMQIQPGGRGVAAASCGKPMNVLPGPGSNLVGGGMARGITQVDQATLTTLAQLQA
>scaffold-HMHL-2003644-Marchantia_paleacea-non_mycorrizal
NDKMTIVEGFSPIGLKVLVVDDDPVCLMILETMLRQCHYSVTTCQKAVDALSLLRENKSNYDLVMSDVYMPDMDGFKLLEAIGLELDLPVIMMSANGETEVVMKGITHGACDYLLKPVRIEELRNIWQHVIRRRGRGETMKDDHSSEWGDDGNRALDSPNDGEQNSRKRKEKQEPVEEPLEDVNSLKKARVVWSVELHQQFVNAVNQLGIDKAVPKRILEIMNVQGLSRENVASHLQKYRQYMKRLSGVNTPGHLDAQPAALSDLRAKFPFWLQKYRQYLKRLSGVNTQPYPVASFQASQGTNFGGTMQIQPGGRGVAAASCGKPMNVLPGPGSNLVGGGMARGITQVDQATLTTLAQLQA
>scaffold-HPXA-2136345-Ptilidium_pulcherrimum
VNDKMTVVEGFSPAGLKVLVVDDDPVCLMILETMLRQCNYTVTTCQRAAKALALLRENKSAFDLVMSDVYMPDMDGFKLLEAIGLELDLPVIMMSANGETEVVMKGITHGACDYLLKPVRIEELRNIWQHVIRRRGRGESVKDDHSGDWDETGRGLDSPSEGDVNSKKRKEKQEPVDEPLEDVNSLKKARVVWSVELHQQFVNAVNQLGIDKAVPKRILEIMNVQGLSRENVASHLQKYRQYLKRLSGVNTQPYPVASFQAAPAGNFSGSMQILPGGRGVAAASCGKVMNIPLSGPSMGVLARGATQIDAATLTTLAELQAHQHG
>scaffold-IHWO-2012300-Marchantia_paleacea-mycorrizal
NDKMTIVEGFSPIGLKVLVVDDDPVCLMILETMLRQCHYSVTTCQKAVDALSLLRENKSNYDLVMSDVYMPDMDGFKLLEAIGLELDLPVIMMSANGETEVVMKGITHGACDYLLKPVRIEELRNIWQHVIRRRGRGETMKDDHSSEWGDDGNRALDSPNDGEQNSRKRKEKQEPVEEPLEDVNSLKKARVVWSVELHQQFVNAVNQLGIDKAVPKRILEIMNVQGLSRENVASHLQKYRQYMKRLSGVNTPGHLDAQPAALSDLRAKFPFWLQKYRQYLKRLSGVNTQPYPVASFQASQGTNFGGTMQIQPGGRGVAAASCGKPMNVLPGPGSNLVGGGMARGITQVDQATLTTLAQLQA
>scaffold-IRBN-2165117-Scapania_nemorosa
SEKMTIVEGFSPAGLKVLVVDDDPVCLMILETMLRQCNYTVTTCHRASKALSLLRENKSAFDLVMSDVYMPDMDGFKLLEAIGLELDLPVIMMSANGETDVVMKGITHGACDYLLKPVRIEELRNIWQHVIRRRGRGEGVKDDQLGDWDETCRGLDSQSEGDANSRKRKEKQEPADEPLEDVNSLKKARVVWSVELHQQFVNAVNQLGIDKAVPKRILEIMSVQGLSRENVASHLQKYRQYLKRLSGVSTQPYPVASFQAAQAGNFGGSMQVQPGGRGVAATFGKGMSIPVGSNIGGLRRGVSQIDSATLTTLAQLQA
>scaffold-JPYU-2003359-Marchantia_polymorpha
NDKMTIVEGFSPIGLKVLVVDDDPVCLMILETMLRQCHYSVTTCQKAVDALSLLRENKSNYDLVMSDVYMPDMDGFKLLEAIGLELDLPVIMMSANGETEVVMKGITHGACDYLLKPVRIEELRNIWQHVIRRRGRGETMKDDHSSEWGDDGNRALDSPNDGEQNSRKRKEKQEPVEEPLEDVNSLKKARVVWSVELHQQFVNAVNQLGIDKAVPKRILEIMNVQGLSRENVASHLQKYRQYLKRLSGVNTQPYPVASFQASQGTNFGGTMQIQPGGRGVAAASCGKPMNVLPGPGSNLVGAGMARGITQIDQATLTTLAQLQA
>scaffold-JPYU-2003360-Marchantia_polymorpha
NDKMTIVEGFSPIGLKVLVVDDDPVCLMILETMLRQCHYSVTTCQKAVDALSLLRENKSNYDLVMSDVYMPDMDGFKLLEAIGLELDLPVIMMSANGETEVVMKGITHGACDYLLKPVRIEELRNIWQHVIRRRGRGETMKDDHSSEWGDDGNRALDSPNDGEQNSRKRKEKQEPVEEPLEDVNSLKKARVVWSVELHQQFVNAVNQLGIDKAVPKRILEIMNVQGLSRENVASHLQKYRQYLKIDNI
>scaffold-KRUQ-2113158-Porella_navicularis
EGFSPAGLKVLVVDDDPVCLMILETMLRQCNYTVTTCQRASKALSLLREDKSAFDLVMSDVYMPDMDGFKLLEAIGLELDLPVIMMSANGETDVVMKGITHGACDYLLKPVRIEELRNIWQHVIRRRGRGEAAKDDQSGDWDENARGLDSPSEGDTNSRKRKEKQEPADEPLEDVNSLKKARVVWSVELHQQFVNAVNQLGIDKAVPKRILEIMNVQGLARENVASHLQKYRQYLKRLSGVSTQPYPVASFQAAQAGNFGGSMQIQPGGRGVAAASCGKGMNVLATGPGIGGLRRGLAQIDSATLSTLAQLQA
>scaffold-KRUQ-2113648-Porella_navicularis
EGFSPAGLKVLVVDDDPVCLMILETMLLQCNYTVTTCQRAAKALALLRENKSAFDLVMSDVYMPDMDGFKLLEAIGLELDLPVIMMSANGETEVVMKGITHGACDYLLKPVRIEELRNIWQHVIRRRGRGESIKDDHSGDWDETGRGIDSPSEGDHNPKKRKEKQDPLDEPPEDMNSLKKARVVWSVELHQQFVNAVNQLGIDKAVPKRILEIMNVQGLLRENVASHLQKYRQYLKRLSGVNTQPYPVASFQAAQAGNFAGSMQIQPGGRGVAAASCGKVMSIPLTGSSIGGLTRGAAQIDAATLTTLAQLQAHQHGQAG
>scaffold-LFVP-2005258-Marchantia_paleacea-2_samples_combined
NDKMTIVEGFSPIGLKVLVVDDDPVCLMILETMLRQCHYSVTTCQKAVDALSLLRENKSNYDLVMSDVYMPDMDGFKLLEAIGLELDLPVIMMSANGETEVVMKGITHGACDYLLKPVRIEELRNIWQHVIRRRGRGETMKDDHSSEWGDDGNRALDSPNDGEQNSRKRKEKQEPVEEPLEDVNSLKKARVVWSVELHQQFVNAVNQLGIDKAVPKRILEIMNVQGLSRENVASHLQKYRQYLKRLSGVNTQPYPVASFQASQGTNFGGTMQIQPGGRGVAAASCGKPMNVLPGPGSNLVGGGMARGITQVDQATLTTLAQLQA
>scaffold-LFVP-2005259-Marchantia_paleacea-2_samples_combined
NDKMTIVEGFSPIGLKVLVVDDDPVCLMILETMLRQCHYSVTTCQKAVDALSLLRENKSNYDLVMSDVYMPDMDGFKLLEAIGLELDLPVIMMSANGETEVVMKGITHGACDYLLKPVRIEELRNIWQHVIRRRGRGETMKDDHSSEWGDDGNRALDSPNDGEQNSRKRKEKQEPVEEPLEDVNSLKKARVVWSVELHQQFVNAVNQLGIDKAVPKRILEIMNVQGLSRENVASHLQKYRQYMKRLSGVNTPGHLDAQPAALSDLRAKFPFWLQKYRQYLKRLSGVNTQPYPVASFQASQGTNFGGTMQIQPGGRGVAAASCGKPMNVLPGPGSNLVGGGMARGITQVDQATLTTLAQLQA
>scaffold-NRWZ-2009894-Metzgeria_crassipilis
EGFSPAGLKVLVVDDDPVCLMILETMLRQCNYTVTTCQRAAKALTLLRENKNSFDLVMSDVYMPDMDGFKLLEAIGLELDLPVIMMSANGETDVVMKGITHGACDYLLKPVRIEELRNIWQHVIRRRGRGESVKDALTDDHSGDWDETCRGLDSPNEGDYNSKKRKEKQDLADETVEDVNSLKKARVVWSIELHQQFVNAVNQLGIEKAVPKRILEIMNVQGLSRENVASHLQKYRQYLKRLSGVNTQPYPVASFQAAQAGSFGT
>scaffold-TXVB-2013943-Lunularia_cruciata
NDKMTVAEGFSPAGLKVLVVDDDPVCLMILETMLRQCNYSVTTCHRAAKALSLLRENKSNYDLVMSDVYMPDMDGFKLLEAIGLELDLPVIMMSANGETDVVMKGITHGACDYLLKPVRIEELRNIWQHVIRRRGRGETMKDDHSSDWGDDGGKAFDSSNDGEQNSRKRKEKQEPVEEPLEDVNSLKKARVVWSVELHQQFVNAVNQLGIDKAVPKRILEIMNVQGLSRENVASHLQKYRQYLKRLSGVNTQPYPVASFQASQGGNFGGSMQIQPGGRGVAAASCGKAMNALPIAGSTLVGGGLARGLTQIDAATLTTLAQLQA
>scaffold-WJLO-2008761-Ricciocarpos_natans
PAGLKVLVVDDDPVCLMILETMLKQCNYVVTSCARATKALALLRENKSNYDVVLSDVYMPDMDGFKLLEAIGLELDLPVIMMSANGETEVVLKGITHGACDYLLKPVRIEELRNIWQHVVRRRGRGEMMKDDHSSEWGEDGSRALDSPNDGEQNSRKRKEKQEPVEEPLEDVNSLKKARVVWSVELHQQFVNAVNQLGIDKAVPKRILEIMSVQGLSRENVASHLQKYRQYLKRLSGVNTQPYPVASFQASQGGNFGGTMQIQPGG
>scaffold-WZYK-2012266-Bazzania_trilobata
PAGLKVLVVDDDPVCLMILETMLRQCNYTVTTCQRASKALSLLRENKSAFDLVMSDVYMPDMDGFKLLEAIGLELDLPVIMMSANGETDVVMKGITHGACDYLLKPVRIEELRNIWQHVIRRRGRGESVKDDQSGDWDETGRGLDSPSEGDTNSRKRKEKQEPADEPLEDVNSLKKARVVWSVELHQQFVNAVNQLGIDKAVPKRILEIMNVQGLSRENVASHLQKYRQYLKRLSGVSTQPYPVASFQAAQPGNFGGSMQIQPGGRGVAAASCGKGMTIPVAGSNTGALRRGLAQIDSATLSTLAQLQA
>scaffold-WZYK-2012267-Bazzania_trilobata
PAGLKVLVVDDDPVCLMILETMLRQCNYTVTTCQRASKALSLLRENKSAFDLVMSDVYMPDMDGFKLLEAIGLELDLPVIMMSANGETDVVMKGITHGACDYLLKPVRIEELRNIWQHVIRRRGRGESVKDDQSGDWDETGRGLDSPSEGDTNSRKRKEKQEPADEPLEDVNSLKKARVVWSVELHQQFVNAVNQLGIDKAVPKRILEIMNVQGLSRENVASHLQKYRQYLKRLSGVSTQPYPVASFQAAQPGNFGGSMQIQPGGRGVAAASCGKGMTIPVAGSNTGALRRGLAQIDSATLSTLAQLQA
>scaffold-CBAE-2002392-Huperzia_myrsinites
DPFPVGLRVLVVDDDPICLMVLQKMLQRCLYEVTTCGEATVALAMLRQNKNRFDLIISDVYMPDMDGFKLLELVGLEMDLPVIMMSADGETSAVMKGITHGACDYLLKPVRMEELRNIWQHVVRKRRNEVKDVEHSGSADDNEKIKRASEDKDYTCSSISKKRKDVKEEDDDDDHETDDPSALKKPRVVWSVELHQQFVSAVNQLGIDKAVPKRILELMGVQGLTRENVASHLQKYRLYLKRLSVAPCHNAANLPFAGGQDSSMICPLSSLDGISELHSLTASGHLLTQPLTSVQSGILSRLEGIDGLGQGALD
>scaffold-CBAE-2002395-Huperzia_myrsinites
SVVKMEPAKDPFPVGLRVLVVDDDPICLMVLQKMLQRCLYEVTTCGEATVALAMLRQNKNRFDLIISDVYMPDMDGFKLLELVGLEMDLPVIMMSADGETSAVMKGITHGACDYLLKPVRMEELRNIWQHVVRKRRNEVKDVEHSGSADDNEKIKRASEDKDYTCSSISKKRKDVKEEDDDDDHETDDPSALKKPRVVWSVELHQQFVSAVNQLGIDKAVPKRILELMGVQGLTRENVASHLQKYRLYLKRLSITPHHNAANLPFVGGPESSMTRPMSSLDGISELHSLATSGHLLPQPLTSVQSGILSRLGSINGLGPGALDSSVWLQLAALQGSNYGSLGRPKLQTPWLNSPRNIVQDFSGTVELDQLA
>scaffold-ENQF-2085333-Lycopodium_annotinum
DSAHDQFPVGLRVLVVDDDPTCLFILERMLRRCSYNVTTCGQATIALAMLRQNKHRFDLVISDVYMPDMDGFKLLELVGLEMNIPVIMMSVDGEFSVVMKGVTHGACDYLLKPVRMEELRNIWQHVVRKKQRKVRDVAHGDIMEDIEKLKHGSEHLEYTNSKKRRDPKDNDPDTEDSSSLKKQRVVWSPQLHKQFVSAVNQLGVDKAVPKRILEIMNVQGLTRENVASHLQKYRLYLKRLSFEQ
>scaffold-JKAA-2008111-Selaginella_wallacei
KFPAGLRILAVDDDPTCLMILAQQLRKCSYEVTMCTRATEALSILRENKDSFDLVISDVYMPDMDGFKLLEYVGLEMDLPVIMTSSHGETSVVMKGVTHGACDYLIKPVRLEELRNIWQHVVRKRRNSEAKEAEASGSVEDTNERQQQHQQQQQQQQQQHQQQQQQQRRGSDDGEYASSGNDGAEGSWKLSKRRKDDDETEHEYDDPSTLKKQRVVWSVELHQQFVNAVNHLGIDKAVPKKILELMNVQGLTRENVASHLQKYRLYLRRLSGVQ
>scaffold-JKAA-2180718-Selaginella_wallacei
GDRFPVGMRVLVVDDDPVCLVILKKMLQQCKYNVTTCNRAIEALQLLRERKTTFDLVMSDVYMPDIDGFKLLELIGLEMDLPVIMMSANGETSVVMKGITHGACDYLLKPVRLEELRNIWQHVVRKRVTKEVKEESSGEWDDSGEKTPDSASEQSSKKRKETYESGEDQIDSISGLKKPRVVWSGELHRLFVGAVNQLGVEKAVPKKILDIMNVQGLSRENVASHLQKYRLGLKRLSGVDPEPHPIASFQADESGAFGGTMSIQPATSKSGSFKSAGATGGVFGKGLNQLDPGTLAALKQLQVLQQANQARVLKGPRAVRMRQTALGHSHSGVGLQRTCSVELGSLMEDRWTS
>scaffold-KJYC-2003150-Selaginella_willdenowii
KFPAGLRVLAVDDDPTCLMILAQMLKRCNYEVTMCTRATEALSKLREKKDSFDLVISDVYMPDMDGFKLLEQVGLEMDLPVIMTSSHGETSVVMKGVTHGACDYLIKPVRLEELRNIWQHVLRKKKIDASKDAEVSGSAEEIEKHQQKRAGGGGGASDDNEYTSSVNDEGHNWKMTKRRKDDEENDQENEDNSTIKKQRVVWSVELHQQFVGAVNRLGIDKAVPKKILELMGVQGLTRENVASHLQKYRLYLRRLSTVQP
>scaffold-KJYC-2003151-Selaginella_willdenowii
KFPAGLRVLAVDDDPTCLMILAQMLKRCNYEVTMCTRATEALSKLREKKDSFDLVISDVYMPDMDGFKLLEQVGLEMDLPVIMTSSHGETSVVMKGVTHGACDYLIKPVRLEELRNIWQHVLRKKKIDASKDAEVSGSAEEIEKHQQKRAGGGGGASDDNEYTSSVNDEGHNWKMTKRRKDDEENDQENEDNSTIKKQRVVWSVELHQQFVGAVNRLGIDKAVPKKILELMGVQGLTRENVASHLQKYRLYLRRLSTVQP
>scaffold-KUXM-2009323-Selaginella_selaginoides
KFPAGLRVLAVDDDPTCLKILATTLRKCSYEVTTCTRAAEALSLLRENKDNFDLVISDVYMPDMDGFKLLECVGLEMDLPVIMTSSHGETSAVMKGITHGACDYLLKPVRIEELRNIWQHVVRKKRNENSSKDFDTSGSVEDSEKQRRGSDEGDYTSSVNDGLDGNWKLSKRRKDDDDNDHDNEDPSTLKKQRVVWSVELHQQFVNAVNHLGIDKAVPKKILELMNVPGLTRENVASHLQKYRLYLRRLSGVQSQTSANSPFCGTADAYGSICPLDGLTDIRTLAATGQLSQQTLATFQGGLLGRVGGSQQGGGSIVGSLDPSVMMQI
>scaffold-PKOX-2101480-Isoetes_tegetiformans
EQFPAGMRVLVVDDDPTCLRVLEGLLRKCSYRVTTCGKATVALSMLRENRENFDLVISDVYMPDMDGFKLLELVGLEMDLPVIMMSANGETSAVMKGITHGACDYLLKPVRIEELRNIWQHVVRKKRTETKDMDHSGSVEDERPRRGSDDGDHTSSVNDVSEGNWKISKKRKEEEDNDHESDDPSTLKKQRVVWSVELHQQFVSAVNKLGIDKAVPKRILELMNVQGLTRENVASHLQKYRLYLRRLSGVGHQQQNMGSSFPGTSETSFGHVNSLEGLGDLRTLAASGQLSQHALATLQSGLLGRINSSNGVRIGGVD
>scaffold-PQTO-2001031-Lycopodium_deuterodensum
IRVMTMDSAHDQFPVGLRVLVVDDDPTCLFILERMLRRCLYNVTTCGQATIALAMLRQNKHMFDLVISDVYMPDMDGFKLLELVGLEMNIPVIMMSVDGEFKVVLKGVTHGACDYLLKPVRMEQLRNIWQHVVRKKQRKARDVAHGDMMEDIGKPKHGSENLEYTNSNKRKDFKDNDPDSEDASTLKKQRVVWTPQLHKQFVGAVHQLGIDKAVPKRIMEIMNVQGLTRENVASHLQKYRLYLKRLTFEQ
>scaffold-PQTO-2011011-Lycopodium_deuterodensum
SIAKMESTKDPFPAGLRVLVVDDDPICLMILEKMLRHCLYEVTTCAAATSALDMLRQKKNRFDLVISDVYMPDMDGFKLLELVGLEMDLPVIMMSADGETSAVMKGITHGACDYLLKPVRIEELKNIWQHVVRKRRNEVKDVENSASAEDNEGSKRFVEDNEQICPSASKKRKDVKEEEDDNDQETDDPTALKKPRVVWSVELHQQFVSAVNQLGIDKAVPKRILELMGVQGLTRENVASHLQKYRLFLKRLSVAPHHNAGGLPFPGVQESSGINDLRSLATSGQLSAQALSSVHSGILNKLGNINGLGPGTLDSSVWLQLAALQGSNYGSIRPRSQTPWLNAQGNMVQALSGRVEIDHLA
>scaffold-WAFT-2007671-Diphasiastrum_digitatum
STKDPFPAGLRVLVVDDDPICLMILERMLRRCSYEVTTCAAATSALDMLRQNKNRFDLVISDVYMPDMDGFKLLELVGLEMDLPVIMMSTDGETSAVMKGITHGACDYLLKPVRLEELKNIWQHVVRKRRNEGKDVEHSASIEDNERSKRFIEDNEQIGPLISKKRKDVKEEEDDNDQETDDPTAPKKARVVWSVELHQQFVGAVNQLGIDKAVPKRILELMGVQGLTRENVASHLQKYRLFLKRLSVAPHHNPVNLPFAGGQELSGTNDLRSLTTSGHLSAQALASVHSGIPG
>scaffold-WAFT-2007672-Diphasiastrum_digitatum
STKDPFPAGLRVLVVDDDPICLMILERMLRRCSYEVTTCAAATSALDMLRQNKNRFDLVISDVYMPDMDGFKLLELVGLEMDLPVIMMSTDGETSAVMKGITHGACDYLLKPVRLEELKNIWQHVVRKRRNEGKDVEHSASIEDNERSKRFIEDNEQIGPLISKKRKDVKEEEDDNDQETDDPTAPKKARVVWSVELHQQFVGAVNQLGIDKAVPKRILELMGVQGLTRENVASHLQKYRLFLKRLSVAPHHNPVNLPFAGGQELSGTNDLRSLTTSGHLSAQALASVHSGIPG
>scaffold-XNXF-2003944-Dendrolycopodium_obscurum
SIVKMESTKDAFPAGLRVLVVDDDPICLMILGRMLRHCSYEVTTCAAATSALDMLRQNKNRFDLVISDVYMPDMDGFKLLELVGLEMDLPVIMMSADGETSAVMKGITHGACDYLLKPVRIEELKNIWQHVVRKRRNEVKDVEHSASVEENERSKRFVDDNEQIFPSTSKKRKDVKEEEDDNDQEADDPTALKKPRVVWSVELHQQFVSAVNQLGIDKAVPKRILELMGVQGLTRENVASHLQKYRLFLKRLSVAPHHNAVNLPFAGGQESSGINDLRSLATSGQLSAQAVHSGILSTLGNINGLGSGALDSSVWLQLAALQGSNYGSIRPRPQTPWLNAQGNIVQALSGGVEIDHLAQTQQIAALGQQGPLVDNSAGTNSLQHQISLNRLGGMRTMSSTGDSDFDITGSTALMRHLLQQQQQQQQQQ
>scaffold-XNXF-2003945-Dendrolycopodium_obscurum
AKDPFPAGLRVLVVDDDPICLLILEKMLRRCSYEVTTCGEATIALDMLRQNRSRFDLVISDVYMPDMDGFKLLELVGLEMDLPVIMMSADGGTNAVMKGITHGACDYLLKPVRIEELKNIWQHVVRKRKNEAKDVEHSGSVDDNERIKRLVEDKEHPCCSTSKKRKDVKEEEDDNDHETDDPTALKKPRVVWSVELHQQFVSAVNQLGIDKAVPKRILELMGKQGLTRENVASHLQKYRLYLKRLSIAPHHNAVNLPFAAGGQESSMINPGSSLDGINDLHSLATSGQLSPQALASVHSGILSR
>scaffold-ZFGK-2004782-Selaginella_kraussiana
RFPAGLRVLAVDDDPTCLMILAQQLRKCSYEVTMCTRAVEALSILRENRDSFDLVISDVYMPDMDGFKLLEYVGLEMDLPVIMTSSHGETSVVMKGVTHGACDYLLKPVRIEELKNIWQHVVRRKKITETKDVEASGSVEDFERRRSDESEYTSSVNEAPDGSWKLPKKRKDDDDNEHEYDDPSTLKKQRVVWSVDLHQQFVNAVNHLGIEKAVPKKILELMNVHGLTRENVASHLQKYRLYLRRLSGVHPTPGSG
>scaffold-ZYCD-2010464-Selaginella_acanthonota
KFPAGLRILAVDDDPTCLMILAQQLRKCSYEVTMCTRATEALSILRENKDSFDLVISDVYMPDMDGFKLLEYVGLEMDLPVIMTSSHGETSVVMKGVTHGACDYLIKPVRLEELRNIWQHVVRKRRNSEAREAEASGSVEDNTERQLQQQQQQQQQRRGSEDGEYASSVNDGTEGNWKLSKRRKDDDETEHDYDDPSTLKKQRVVWSVELHQQFVNAVNHLGIDKAVPKKILELMNVSGLTRENVASHLQKYRLYLRRLSGVQ
>scaffold-ZYCD-2010585-Selaginella_acanthonota
FPVGMRVLVVDDDPLCLMILKKMLQQCKYDVTTCNRAIEALQLLRERKTKFDLVMSDVYMPDIDGFKLLELIGLEMDLPVIMMSANGETSVVMKGITHGACDYLLKPVRLEELRNIWQHVVRKRVTKEVKEESSGEWDDSGERTPDSASEQSSRKRKDKLDGGEEQIDSISGLKKPRVVWSGELHRLFVNAVNQLGVEKAVPKKILEMMSVQGLSRENVASHFQKYRLGLKRLSGVDPEPHPIASFQADESGSLGGTMSIQPAASKSSGSKSGGGAPGGVFGKGLNQLDPGTLAALKQLQALQQANQARVLKGPRAVRMRQTALGRSHSGVALQRTCSVELGSLMEDQWTSSW
>scaffold-ZZOL-2000519-Selaginella_stauntoniana
MRMTSGDLGQSGYISSPNLSTVSTDGPKDQFPVGMRVLVVDDDQTTLTILEAMLRRCRYNVTTCGKATTALTLLREHKNDFDLVISDVYMPDMDGFKLLELVGLEMDLPVIMMSTDGDYNNVMKGITHGACDYLLKPVRMEELRNIWQHLVRKRKNEARETETLTPAEADKLKGGGGDDVEHLSSACSKKRKDVKEEDEGVDHDSEDPSSLKKPRVVWSVELHQQFVNAVNKLNIDKAVPKKILELMDVPGLTRENVASHLQKYRLYLKRISAQQPQNSAGFSFGGADGPAEGRGHGSFSLQAVPAVQQGVLGRIGTTNNLPASTALDQSGLLQLSGGGPVFRPNMTPPVFGSQNSYFPAFSGGYQLEQQAPQVPLYGLNPIQQQVPANASPKLAGMTNLGLTGTFCPNQNGSSNPLVVQLLQHQRQQQQQQPPIGIPGPGLGQQQRTVLSEINLGVNTGLNDEVGYTGLNAAVMRSSGAMENKNGGLLGVVESNFSPASLGGIPPLPPVTPAPLVSFDAGEVAAAKGLNPGAVVSSAGFGMPVYNQNRRPQEWAGTQEQQRLEACSPVMSPPSYNHSVGSHTNNYNAVAAGQDVHQQHKKLLEDEIIVNPGTVRSLRESSEKSTAESSFKPKIDQQQQAPAADDLLSFYLKQQQQEDMSFVDNDLAFDGYVADNL
>scaffold-AWOI-2014738-Diphyscium_foliosum
EGFSPTGLKVLVVDDDLLCLMILERMLRQCKYAVTTCNSATKALAMLRENRNYFDLVISDVYMPDMDGFKLLEAIGLELDLPVIMMSGDGDTDVVMKGIRHGACDYLLKPVRLEELRNIWQHVVRKLVTPRDLPKEESGEWDDTPRSHDTDYGESSRKRKERLEDESQLVEDVNSLKKARVVWSAELHQQFVNAVNYLGVEKAVPRKILDIMNVQGLTRENVASHLQKYRLYLKRLIGVTPQPYPVASFQASES
>scaffold-BGXB-2010591-Plagiomnium_insigne
SQLQQQPLPLNHSNRPCSSATNSSSNTPRGANLPKLDTADEFPAGMRVLVVDDDPICLMVLERMLHRCSYRVTTCGKATDALSLLREDINKFDLVISDVYMPDMDGFKLLELVGLEMDLPVIMMSGNGETSAVMKGITHGACDYLLKPVRIEELRNIWQHVVRKKRQDIKVVCQTKSVEEGIVCERQKRAAPGEAEYTSSANDTTDNNWKGKKRKGEFKEENEEDIDQENDDPSTMKKPRVVWSVELHQQFVSAVNQLGIDKAVPKRILELMGVHGLTRENVASHLQKYR
>scaffold-BPSG-2001898-Scouleria_aquatica
MTSLQHQPLPLNHNLSNRPCSSVTNSCSNSARGTNLAKLDTPDEFPAGMRVLVVDDDPICLMVLERMLHRCNYRVTTCGKATDALSLLREDINKFDLVISDVYMPDMDGFKLLELVGLEMDLPVIMMSGNGETSAVMKGITHGACDYLLKPVRIEELRNIWQHVVRKKRQDVKVVCQTKSVEEGVVGERQNKRAGAEDAEYTSSANDTTDGNWKKNPGKRKGEFKEENEEDIDQENDDPSTMKKPRVVWSVELHQQFVQAVNQLGIDKAVPKRILELMGVHGLTRENVASHLQKYR
>scaffold-EEMJ-2040305-Thuidium_delicatulum
LDTPDEFPAGMRVLVVDDDPICLMVLERMLHRCSYRVTTCGKATDALSLLREDINKFDLVISDVYMPDMDGFKLLELVGLEMDLPVIMMSGNGETSAVMKGITHGACDYLLKPVRIEELRNIWQHVVRKKRQDIKVVCQTKSVEEGVVCERQKRAAPGEAEYTSSVNDTTDNNWKGKKRKGEFKEENEEDIDQENDDPSTMKKPRVVWSVELHQQFVSAVNQLGIDKAVPKRILELMGVHGLTRENVASHLQKYRLYLKRLSGVTSQ
>scaffold-GOWD-2009040-Sphagnum_lescurii
NDFPAGMRVLVVDDDRTCLVILEKMLRRCAYQVTTCWKATKALELLRAYKDAFDVVISDVHMPDMDGFKLLEHVGLEMDLPVIMMSANGAVSAVMKGITHGACDYLLKPVRIEELRNIWQHVVRKRRNVPKELDKSVSADGVERQNGECVSSANDTTDANWKLSKKRKEAKELEDDNELDGDDPSCLKKPRVVWSVDLHQQFVCAVNQLGVDKAVPKRILELMGVQGLTRENVASHLQKYRLYLRRLTSQQGGDPTFGPGSFDFSSCDGDFRALAGGSGQLPDQTLAALRAGLLTGSRANDFAISGDLDTSSLLQFADMQGSTNVGPVVRPQMSSAPLIGGQTLLFQGVAGGLDLDRLA
>scaffold-IGUH-2167674-Leucodon_julaceus
IVSLQQQPQPLPLVNQNNHHSNRPCSSAASNTTPRGANLPKLDTPDEFPAGMRVLVVDDDPICLMVLERMLHRCSYKVTTCGKATDALSLLREDINKFDLVISDVYMPDMDGFKLLELVGLEMDLPVIMMSGNGETSAVMKGITHGACDYLLKPVRIEELRNIWQHVVRKKRQDIKVVCQTKSVEEGVVCERQKRAAPGEAEYTSSANDTTDNNWKGKKRKGEFKEENEEDIDQENDDPSTMKKPRVVWSVELHQQFVSAVNQLGIDKAVPKRILELMGVHGLTRENVASHLQKYR
>scaffold-JADL-2007775-Rhynchostegium_serrulatum
LDTPDEFPAGMRVLVVDDDPICLMVLERMLHRCSYRVTTCGKATDALSLLREDINKFDLVISDVYMPDMDGFKLLELVGLEMDLPVIMMSGNGETSAVMKGITHGACDYLLKPVRIEELRNIWQHVVRKKRQDIKVVCQTKSVEEGVVCDRQKRAVPGEAEYTSSANDTTDNNWKGKKRKGEFKEENEEDIDQENDDPSTMKKPRVVWSVELHQQFVSAVNQLGIDKAVPKRILELMGVHGLTRENVASHLQKYRLYLKRLSGVTSQ
>scaffold-LNSF-2070137-Stereodon_subimponens
LDAPDEFPAGMRVLVVDDDPICLMVLERMLHRCSYRVTTCGKATDALSLLREDINKFDLVISDVYMPDMDGFKLLELVGLEMDLPVIMMSGNGETSAVMKGITHGACDYLLKPVRIEELRNIWQHVVRKKRQDIKVVCQTKSVEEGVVCERQKRAAPGEAEYTSSANDTTDNNWKGKKRKGEFKEENEEDIDQENDDPSTMKKPRVVWSVELHQQFVSAVNQLGIDKAVPKRILELMGVHGLTRENVASHLQKYRLYLKRLSGVTSQ
>scaffold-ORKS-2011270-Philonotis_fontana
MASLQQQPLPLVNHSNRPCSSATNSSSNTPRGHANLPKLDTPDEFPAGMRVLVVDDDPICLMVLERMLHRCSYRVTTCGKATDALSLLREDINKFDLVISDVYMPDMDGFKLLELVGLEMDLPVIMMSGNGETSAVMKGITHGACDYLLKPVRIEELRNIWQHVVRKKRQDIKVVCQTKSVEEGVICDRQKRAAPGEAEYTSSANDTTDNNWKGKKRKGEFKEENEEDIDQENDDPSTMKKPRVVWSVELHQQFVSAVNQLGIDKAVPKRILELMGVHGLTRENVASHLQKYR
>scaffold-QKQO-2051385-Pseudotaxiphyllum_elegans
LDSPDEFPAGMRVLVVDDDPICLMVLERMLHRCSYRVTTCGKATDALSLLREDINKFDLVISDVYMPDMDGFKLLELVGLEMDLPVIMMSGNGETSAVMKGITHGACDYLLKPVRIEELRNIWQHVVRKKRQDVKVVCQTKSVDEGVVCERQKRAAPGEAEYTSSANDTTDNNWKGKKRKGEFKEENEEDIDQENDDPSTMKKPRVVWSVELHQQFVSAVNQLGIDKAVPKRILELMGVHGLTRENVASHLQKYRLYLKRLSGVTSQ
>scaffold-RGKI-2065274-Leucobryum_glaucum
MERLAHPEGFSPAGLKVLVVDDDLLCLMILERMLRQCKYAVTTCNSATKALAMLRENRNYFDLVISDVYMPDMDGFKLLEAIGLELDLPVIMMSGDGETDSVMKGIRHGACDYLLKPVRLEELKNIWQHVVRKLVTPRDIPKEESGEWDEFSKPLDAADYDTTSRKRKERLEDESQHLDDVNNLKKARVVWSAELHQQFVNAVDYLGVDKAVPRKILDIMNVQGLTRENVASHLQKYRLYLKRLIGVTPKPYPVASFQASEN
>scaffold-TAVP-2013826-Calliergon_cordifolium
LDSADEFPAGMRVLVVDDDPICLMVLERMLHRCSYRVTTCGKATDALSLLREDINKFDLVISDVYMPDMDGFKLLELVGLEMDLPVIMMSGNGETSAVMKGITHGACDYLLKPVRIEELRNIWQHVVRKKRQDIKVVCQTKSVEEGVACERQKRAAPGEAEYTSSANDTTDNNWKGKKRKGEFKEENEEDIDQEIDDPSTMKKPRVVWSVELHQQFVGAVNQLGIDKAVPKRILELMGVQGLTRENVASHLQKYRLYLKRLSGVTSQ
>scaffold-TMAJ-2184372-Neckera_douglasii
LDTPDEFPVGMRVLVVDDDPICLMVLERMLHRCSYRVTTCGKATDALSLLREDINKFDLVISDVYMPDMDGFKLLELVGLEMDLPVIMMSGNGETSAVMKGITHGACDYLLKPVRIEELRNIWQHVVRKKRQDIKVVCQTKSVEEGVVCDRQKRAAPGEAEYTSSANDTTDNNWKGKKRKGEFKEENEEDIDQENDDPSTMKKPRVVWSVELHQQFVGAVNQLGIDKAVPKRILELMGVHGLTRENVASHLQKYRLYLKRLSGVTSQ
>scaffold-VBMM-2054251-Claopodium_rostratum
LDTPDEFPAGMRVLVVDDDPICLMVLERMLHRCSYRVTTCGKATDALSLLREDINKFDLVISDVYMPDMDGFKLLELVGLEMDLPVIMMSGNGETSAVMKGITHGACDYLLKPVRIEELRNIWQHVVRKKRQDIKVVCQTKSVEEGVVCDRQKRAVPGEAEYTSSANDTTDNNWKGKKRKGEFKEENEEDIDQENDDPSTMKKPRVVWSVELHQQFVSAVNQLGIDKAVPKRILELMGVHGLTRENVASHLQKYRLYLKRLSGVTSQ
>scaffold-VMXJ-2132178-Leucobryum_albidum
MERLAHPEGFSPAGLKVLVVDDDLLCLMILERMLRQCKYAVTTCNSATKALAMLRENRNYFDLVISDVYMPDMDGFKLLEAIGLELDLPVIMMSGDGETDSVMKGIRHGACDYLLKPVRLEELKNIWQHVVRKLVTPRDIPKEESGEWDEFSKPLDAADYDTTSRKRKERLEDESQHLDDVNNLKKARVVWSAELHQQFVNAVDYLGVDKAVPRKILDIMNVQGLTRENVASHLQKYRLYLKRLIGVTPKPYPVASFQASEN
>scaffold-WSPM-2047393-Loeskeobryum_brevirostre
LDTPDEFPAGMRVLVVDDDPICLMVLERMLHRCSYRVTTCGKATDALSLLREDINKFDLVISDVYMPDMDGFKLLELVGLEMDLPVIMMSGNGETSAVMKGITHGACDYLLKPVRIEELRNIWQHVVRKKRQDIKVVCQTKSVEEGVVCERQKRAAPGEAEYTSSANDTTDNNWKGKKRKGEFKEENEEDIDQENDDPSTMKKPRVVWSVELHQQFVSAVNQLGIDKAVPKRILELMGVHGLTRENVASHLQKYRLYLKRLSGVTSQ
>scaffold-XWHK-2010700-Rosulabryum_cf._capillare
TPDEFPVGMRVLVVDDDPICLMVLERMLHRCSYRVTTCGKATDALSLLREDINKFDLVISDVYMPDIDGFKLLELVGLEMDLPVIMMSGNGETSAVMKGITHGACDYLLKPVRIEELRNIWQHVVRKKRQDIKVVCQTKSVEEGGVVCGERQKRGAAPGEAEYTSSANDTTDNNWKGKKRKGEFKEENEEDDDPSTMKKPRVVWSVELHQQFVSAVNQLGIDKAVPKRILELMGVHGLTRENVASHLQKYRLYLKRLSGVTN
>scaffold-YWNF-2012091-Hedwigia_ciliata
MASLQQQPLPLVAQNHSNRPCSSATNCSSNTPRGANLPKLDTPDEFPAGMRVLVVDDDPMCLMVLERMLHRCSYRVTTCGKATDALSLLREDINKFDLVISDVYMPDMDGFKLLELVGLEMDLPVIMMSGNGETSAVMKGITHGACDYLLKPVRIEELRNIWQHVVRKKRQDIKVVCQTKSVEEGVVCERQKRAAPGEAEYTSSANDTTDNNWKGKKRKGEFKEENEEDIDQENDDPSTMKKPRVVWSVELHQQFVSAVNQLGIDKAVPKRILELMGVHGLTRENVASHLQKYR
>scaffold-ZACW-2100288-Leucodon_brachypus
IVSLQQQPQPLPLVNQNNHHSNRPCSSAASNTTPRGANLPKLDTPDEFPAGMRVLVVDDDPICLMVLERMLHRCSYKVTTCGKATDALSLLREDINKFDLVISDVYMPDMDGFKLLELVGLEMDLPVIMMSGNGETSAVMKGITHGACDYLLKPVRIEELRNIWQHVVRKKRQDIKVVCQTKSVEEGVVCERQKRAAPGEAEYTSSANDTTDNNWKGKKRKGEFKEENEEDIDQENDDPSTMKKPRVVWSVELHQQFVSAVNQLGIDKAVPKRILELMGVHGLTRENVASHLQKYR
