# Supplementary material for: Water‐related innovations in land plants evolved by different patterns of gene cooption and novelty
Source: New Phytol. 2022 Feb 8;235(2):732–42. doi: 10.1111/nph.17981 (PMC9303528; doi:10.1111/nph.17981)
Supplement: Supplementary file 3 — Dataset S3 Fasta alignments and phylogenetic trees. [file NPH-235-732-s005.zip › Supplementary_Data_3_fasta_alignments_trees/Roots/Primary_roots/ARR1_ARR14_Q8L9Y3_1_1kp.fasta.aln.trimmed]

>Arabidopsis_thaliana_Q9FJ16_Putative_two-component_response_regulator-like_APRR4
FRNLTNFYDMFSSNFPEGLRVLVFDEDPSYLLILERHLQKFQYQVTICNEVNKAMHTLRN
HRNRFDLAMIQVNNAEGDIFRFLSEIGSEMDLPIIIISEDDSVKSVKKWMINGAADYLIK
PIRPEDLRIVFKHLVKKMREEEGEKSSSGDSTI---------------------------
-RNPNKSKRSAEVNEED--RHDHNDRASAKKRRVVWDEELHQNFLNAVDFLGLERAVPKK
ILDVMKVDYISRENVASHFQQHFCFYS---------------------------------
------------------------------------------------------------
------------------------------------------------------------
------------------------------------------------------------
---------------------------------------
>Arabidopsis_thaliana_Q9LYP5_Putative_two-component_response_regulator_ARR21
-MASAQSFYNQSSVL--KINVMVVDDDHVFLDIMSRMLQHSKYRVIAVDDPKKALSTLKI
QRDNIDLIITDYYMPGMNGLQLKKQITQEFNLPVLVMSSDTNKEE--ESLSCGAMGFIPK
PIHPTDLTKIYQFALSNKRNENADVKNCFKSDS----------RTVTNGSCVSD------
-SRKNRKRKP---------GGPSDDGEPAKKKKIQWTDSLHDLFLQAIRHIGLDKAVPKK
ILAFMSVPYLTRENVASHLQKYRIFLRRVAEQGLYSMLTRLNNRSFYSKPGQSKPYNYMN
RSSTYQVLGFGQLGPSALIPSQ--------------------------------------
-PGPSHFSYGMQSFLNNNVTYNPQPPAELPQLENLNLYNDFGNTSELPYNISNFQFDDNK
HQQGEDPTKFELPAAKFSTELPQELVDDDFMNSLFNNDM---------------------
---------------------------------------
>Arabidopsis_thaliana_Q9M9B9_Putative_two-component_response_regulator_ARR19
LERETSEITSLLSQFPGNTNVLVVDTNFTTLLNMKQIMKQYAYQVSIETDAEKALAFLTS
CKHEINIVIWDFHMPGIDGLQALKSITSKLDLPVVIMSDDNQTESVMKATFYGACDYVVK
PVKEEVMANIWQHIVRKRLIPPWSEQSHVPTDG----------RDHSITINGGG------
-IQNMEKKQG-----------------KPRKPRMTWTEELHQKFLEAIEIIGIEKANPKV
LVECLRIEGITRSNVASHLQKHRINLE---------------------------------
-----------------QIPQQ--TQGNGWATAYGTLPSLQGVNTTIPSYLMNGPATM--
-----------------NNNQIITNPPHQQQHQSSPQFNYLMNNEELLQASGLSATDLEL
TYPSLYDPQEYLINGYNYN-----------------------------------------
---------------------------------------
>Arabidopsis_thaliana_Q9ZWJ9_Two-component_response_regulator_ARR2
----TAAGGSNSDPFPANLRVLVVDDDPTCLMILERMLMTCLYRVTKCNRAESALSLLRK
NKNGFDIVISDVHMPDMDGFKLLEHVGLEMDLPVIMMSADDSKSVVLKGVTHGAVDYLIK
PVRIEALKNIWQHVVRKKRNEWNVSEHSGSIEDTDRQQQ----EDANNSSSVNEG-----
-SS--RKRKE--EEVDDQGDDK-EDSSSLKKPRVVWSVELHQQFVAAVNQLGVDKAVPKK
ILEMMNVPGLTRENVASHLQKYRIYLRRLGGV-------SQHQGNMNHSFMTGQDQSFGP
LSSL-NGFDLQSLAVTGQLPPQSLAQLQAAGLGRPTL----AKPGMSVSPLVDQRSIFNF
ERFGDG---HGQTMNNG--NLLHGVPTGSHMRL---------------------------
-----------------------RPGQNVQSSGMMLPVAQ---------GPSMLPSLG--
-------------QQPILSSSVSRRSDLTGALARNSIPE
>Arabidopsis_thaliana_Q9FXD6_Two-component_response_regulator_ARR11
---------MEKSGFPVGLRVLVVDDDPTWLKILEKMLKKCSYEVTTCGLAREALRLLRE
RKDGYDIVISDVNMPDMDGFKLLEHVGLELDLPVIMMSVDGETSRVMKGVQHGACDYLLK
PIRMKELKIIWQHVLRKKLQCYADWAHFGGGED---------------------------
-VSFGKKRKD---------LQDESDPSSSKKARVVWSFELHHKFVNAVNQIGCDKAGPKK
ILDLMNVPWLTRENVASHLQKYRLYLSRLEKGKELKCYSSPKDVEVNSGYGRSSYVFSGG
NSLIQPWNDVPEVLESKPLPSQ--------------------------------------
-----------------SSYVANSAPS---------------------------------
---------------------------------LMEEEMPP--------PQDKIPTVTLQ
DLDPSAMKLQEFNTEAILRSLNWELPESHHSVSDTDLDL
>Arabidopsis_thaliana_Q9ZVD3_Putative_two-component_response_regulator_ARR13
-MAFAQSVYNQSSVL--KINVMVVDDNRVFLDIWSRMLEKSKYRVIAVDYPKKALSTLKN
QRDNIDLIITDYYMPGMNGLQLKKQITQEFNLSVLVMSSDPNKEE--ESLSCGAMGFIPK
PIAPTDLPKIYQFALTYKRNENANVKNCSKSDT----------RTVTNVSHVSN------
-SRKNRKRKP---------GGPSDDGEPPKKKKIWWTNPLQDLFLQAIQHIGYDKVVPKK
ILAIMNVPYLTRENVASHLQKYRLFVKRVVHQGRFSMLTSLNNRSFYSESGHSRSYNYMN
R----QVLGFGQLGPSALTPNQ--------------------------------------
-PGTSHFSYGMQSVLNNNATYNPQPPAELPQLENLNLYNDLGNTSELPYNISNFQSDDNK
KQ-------------------QQELVDDDFMNSLFNNDM---------------------
---------------------------------------
>Arabidopsis_thaliana_Q940D0_Two-component_response_regulator_ARR1
GRNQGGGGETVVEMFPSGLRVLVVDDDPTCLMILERMLRTCLYEVTKCNRAEMALSLLRK
NKHGFDIVISDVHMPDMDGFKLLEHVGLEMDLPVIMMSADDSKSVVLKGVTHGAVDYLIK
PVRMEALKNIWQHVVRKRRSEWSVPEHSGSIEETRQQQQGG--EDADNSSSVNEG----W
RSS--RKRKD--EEGEEQGDDKDEDASNLKKPRVVWSVELHQQFVAAVNQLGVEKAVPKK
ILELMNVPGLTRENVASHLQKYRIYLRRLGGV-------SQHQGNLNNSFMTGQDASFGP
LSTL-NGFDLQALAVTGQLPAQSLAQLQAAGLGRPAM---VSKSGLPVSSIVDERSIFSF
DRFGEGLGHHGQQPQQQQMNLLHGVPTGLQQQLPMGNR--------------------MS
IQQQI----------------AVRAGNSVQNNGMLMPLAQQ--------PPPMLTSSQSS
------------IRQPMLSNRISERSGFSG---RNNIPE
>Arabidopsis_thaliana_Q8L9Y3_Two-component_response_regulator_ARR14
--------MPINDQFPSGLRILVVDDDTSCLFILEKMLLRLMYQVTICSQADVALTILRE
RKDSFDLVLSDVHMPGMNGYNLLQQVGLEMDLPVIMMSVDGRTTTVMTGINHGACDYLIK
PIRPEELKNIWQHVVRRKCVSALEDNKNGSLET----------SECESLMKCR-------
-NKKKKKKRSVDRDDNE--DDLLLDPGNSKKSRVVWSIELHQQFVNAVNKLGIDKAVPKR
ILELMNVPGLSRENVASHLQKFRLYLKRLSGE-------ASQSNDSESTK----------
-----RYENIQALVSSGQLHPQTLAALFGQPIDNHHSSFGVWIPNDN-------------
-SQNEHFSVDVSSASNRVSVAVHGLSSSANFRQRGDVNNN--------------------
---------------------RQGYGSNVNEESWILERSRQ-------------------
---------------------------------------
>Arabidopsis_thaliana_Q9LZJ8_Putative_two-component_response_regulator_ARR20
SNILDENSRNLRNEIPCGIASPINDDDEEFLTSLKNLMTQYSYQVTKYESGEEAMAFLMK
NKHEIDLVIWDFHMPDINGLDALNIIGKQMDLPVVIMSHEYKKETVMESIKYGACDFLVK
PVSKEVIAVLWRHVYRKRMSGSGTVESDDEYDD----------QDNESNEEGSN------
-TCDHKEEKS-----------------PTKKPRMQWTPELHHKFEVAVEKMGLEKAFPKT
ILKYMNVQGLTRNNVASHLQKYRQSSK---------------------------------
-----SKTLLSSHATPSNIPYP--------------------------------------
----------STSCLPVNNNCFMTNPSLQQQQQHQQYQSTLNSISAMLTKQESRHVPSSA
MENSELMI-----------------------------------------YNSNLPFGIDE
CFPPAGFNIFDQIGHN-----------------------
>Arabidopsis_thaliana_Q67YH9_Two-component_response_regulator
GRNQGGGGETVVEMFPSGLRVLVVDDDPTCLMILERMLRTCLYEVTKCNRAEMALSLLRK
NKHGFDIVISDVHMPDMDGFKLLEHVGLEMDLPVIMMSADDSKSVVLKGVTHGAVDYLIK
PVRMEALKNIWQHVVRKRRSEWSVPEHSGSIEETRQQQQGG--EDADNSSSVNEG----W
RSS--RKRKD--EEGEEQGDDKDEDASNLKKPRVVWSVELHQQFVAAVNQLGVEKAVPKK
ILELMNVPGLTRENVASHLQKYRIYLRRLGGV-------SQHQGNLNNSFMTGQDASFGP
LSTL-NGFDLQALAVTGQLPAQSLAQLQAAGLGRPAM---VSKSGLPVSSIVDERSIFSF
DRFGEGLGHHGQQPQQQQMNLLHGVPTGLQQQLPMGNR--------------------MS
IQQQI----------------AVRAGNSVQNNGMLMPLAQQ--------PPPMLTSSQSS
------------IRQPMLSNRISERSGFSG---RNNIPE
>Arabidopsis_thaliana_Q0WRT0_Two-component_response_regulator
---------MEKSGFPVGLRVLVVDDDPTWLKILEKMLKKCSYEVTTCGLAREALRLLRE
RKDGYDIVISDVNMPDMDGFKLLEHVGLELDLPVIMMSVDGETSRVMKGVQHGACDYLLK
PIRMKELKIIWQHVLRKKLQCYADWAHFGGGED---------------------------
-VSFGKKRKD---------LQDESDPSSSKKARVVWSFELHHKFVNAVNQIGCDKAGPKK
ILDLMNVPWLTRENVASHLQKYRLYLSRLEKGKELKCYSSPKDVEVNSGYGRSSYVFSGG
NSLIQPWNDVPEVLESKPLPSQ--------------------------------------
-----------------SSYVANSAPS---------------------------------
---------------------------------LMEEEMPP--------PQDKIPTVTLQ
DLDPSAMKLQEFNTEAILRSLNWELPESHHSVSDTDLDL
>Amborella_trichopoda_W1PZU7_Two-component_response_regulator
-----MESVLPSSQFPNGLRVLVVDDDLTWLKILEKMLKKCLYKVTTCNLAEDALKMLRE
RKDGFDIVISDVNMPDMDGFKLLELVGLEMDLPVLMMSVDDEKSRVMKGVKHGACDYLLK
PVRMKELRNIWQHVYRKK----LLETKDDFNEDG---------SDDEGSLFYGD------
-LKLSKKRKDAKDEDGD--DKDTNDPASVKKPRVNWTVDLHEQFVDAVHQIGIDKVGPKK
ILDLMHVPGLTRENVASHLQKYRLYLARLQRQPEGTMPSNSREPPESQGSSGSSDETILP
QNALSYCEDYTSSTFPW-------------------------------------------
-----------------QQHANEELPTLQIKQQHANEKIPAMHINQQSCVGDCTNLEVPF
QQPDIIQLNHPLSSGHPYS--SDFIERTRMTNKGTFDLLQTFCLERNYPSAAEIPSFFYE
ETSISSDDLFNLMDDSLLTEGMSNLSHQLISSSSSPMLR
>Amborella_trichopoda_W1NTZ9
MAKTLIEELGYPSSFPEGLRVLVVDDDHACLKVMEELLQSCKYEVVTCSEATGALNKIRD
GNGRFDVVLCNVHLPDMDGLELLNQVRMEMDLPFIMISVDSEKDIVMKGIENGACDFLIK
PVRKGQLKTIWQHVIRNKITEVSTEEDSGHHEA----------SNGHATSLNKN------
-DKKGNKRKD---------GKEENDSRTPKKPRIVWTSELHQIFLDAINKLAHNEVIPTK
IEELMNVPGLCKGSIASHLQKYRKNLREAPQGDSAPIYMASERRVVNRKGTSTNKEQLMT
GSLISNARDNDIALRSSNLKIQACSGAQSCSMGTGE------------------------
---------------------------NSPLKNLGQVTTEMVSTNELVQENDLKVLYMAP
FQNNIFEGSSEAASVDMLDAA---------------------------------------
---------------------------------------
>Amborella_trichopoda_W1PVR0
SSYGSCRGEGVPDQFPAGLRVLVVDDDTTCLRILEQMLRKCMYKVTTCCRATDALDTLRG
SKGCFDVVISDVYMPDMDGFKLLEHVGLEMDLPVIMMSADARFSAVMKGIKHGACDYLIK
PVRIEELKNIWQHVVRKKWNETKEHDQSGSIEDNERHKRGS--DDAEYASSVNEGTDGNW
KVQ--KKRKDSKEE-EDDGEQENEDPSAAKKPRVVWSVELHQQFVNAVNQLGIDKAVPKR
ILELMNVQGLTRENVASHLQKFRLYLKRLSGH----------QAGVSSSFGSV--DPNSK
LGPL-SQLDIRALTASGQIPSQTLAALQAELLGRP--SNNVAMPVYGQTLVKCQPNLPKQ
F---------------------PNLPVDDVQSSLSIWQHHLSSGMPLGGLNPQNNGLLMQ
QQQQLIESNRPCNVQPSCHVAPSNGGFTMRNNPTSSNASVEQISQASGSSTSDLVSTQNN
GFKGMELRNVGSLGGYPLSSSVSAGSTKTENGQSFSQVR
>Amborella_trichopoda_U5D3J9
--MSALKIEGVPPKFPIGLRVLVVDDDSTCLKILDKMLQKCAYEVWTCSRASDALNLLRE
RKGGFDIVLSDVYMPDMDGFKLLEHIGLEMDLPVIMMSADDNPTVVMNGVVHGACDYLIK
PVRMEAIKNIWQHVIRKKRN--GLKEQSGSVEE-DKNKK----DDVDNASSVNDG-----
-WKNTKRKKDSKDEEDE--GDERDDSSTLKKPRVVWTIELHQQFVTAVKQLGLEKAVPKK
ILEIMNVPGLTRENVASHLQKYRLYLRRIS--------AGSQQGNINPSILASSDPSFAA
MASL-DRYEFQAMVTSGRIPQQNFMAMQAA-LGRSNSNTTVAMAHVDPRNLFK-MEMQNP
NSSNMLRYGQTQHLSNSQANMLQGFPSPLDSKNISHLHQPFQQFGNMDLQADNLSKLQSH
LRPISPQGDPSFN--------PSSRAMHSENFPLMRPMSQPQQYQMQANGASAIASSQND
FLGGSNYG-------------VFGQTPSLSYQA------
>Brachypodium_distachyon_I1HUC7_I1HUC7_Two-component_response_regulator_LOC100824670
-------MAADATVFPYGLRVLVVDDDPTWLKILEKMLRKCSYEVTTCGLARVALEILRE
RKSKFDIVISDVNMPDMDGFKLLEHIGLEMDLPVIMMSIDGETSRVMKGVQHGACDYLLK
PVRMKELRNIWQHVYRKRMHH-------DSCDDG---------FEGEKGIFITD------
-SDTTRKRKD---------DQDSSDGATAKKARVVWSVDLHQKFVNAVNQIGFDKVGPKK
ILDLMNVPGITRENVASHLQKYRLYLGRLQKQNEERILGAARQDFSNKGT----SENLNL
RSSFQDVADSQNVADASNNPSE--TMIMECQTWNGGVSKQFMKHNHARCDLLGDYALEHP
AVSVQLSDSVVTSTSSDKFSTVEGLPYNSQGPLFRSQEPSTTCGLDLASLPEDL------
-------------------------------------------------PSYPLQGVPFE
NIGLSSIDLFHYNDTMLLAGLQSNWYDDQEFISTTDYPL
>Brachypodium_distachyon_I1H7X3_Two-component_response_regulator
---MAPPEEAGGGEFPVGMKVLVVDDDPTCLAVLKQMLVQCRYDATTCSQSTRALSMLRE
NRRGFDVIISDVHMPDMDGFRLLELVGLEMDLPVIMMSADSRTDIVMKGIKHGACDYLIK
PVRMEELKNIWQHVVRKKFSGNKEHEHSGSLDDTDRNRP----NDNEYASSINDGADDSW
KSQ--KKKRD-----EDDSELESGDPSSSKKPRVVWSVELHQQFVNAVNHLGIDKAVPKK
ILELMNVPGLTRENVASHLQKFRLYLKR----------IAQHHAGITNPYTPASSAQVAS
LGGL----DFQALAASGQIPPQALAALQDELLGRT--TTSMVLPGRDQSS-LRLAAVKGN
KPQGEREIAFGQPIFKCQNNSYGAFPQS--------------------------------
--------SPTVGRLPSFSAWTLGNVNNSQNSNIVLHELQQQSLNTFPAPEPALPNSQQS
NNLLGGIDLINQASTSQPFSNSH-GGNLPGLMNNSNVMP
>Brachypodium_distachyon_I1H7X4_Two-component_response_regulator
---MAPPEEAGGGEFPVGMKVLVVDDDPTCLAVLKQMLVQCRYDATTCSQSTRALSMLRE
NRRGFDVIISDVHMPDMDGFRLLELVGLEMDLPVIMMSADSRTDIVMKGIKHGACDYLIK
PVRMEELKNIWQHVVRKKFSGNKEHEHSGSLDDTDRNRP----NDNEYASSINDGADDSW
KSQ--KKKRD-----EDDSELESGDPSSSKKPRVVWSVELHQQFVNAVNHLGID-TVPKK
ILELMNVPGLTRENVASHLQKFRLYLKR----------IAQHHAGITNPYTPASSAQVAS
LGGL----DFQALAASGQIPPQALAALQDELLGRT--TTSMVLPGRDQSS-LRLAAVKGN
KPQGEREIAFGQPIFKCQNNSYGAFPQS--------------------------------
--------SPTVGRLPSFSAWTLGNVNNSQNSNIVLHELQQQSLNTFPAPEPALPNSQQS
NNLLGGIDLINQASTSQPFSNSH-GGNLPGLMNNSNVMP
>Bathycoccus_prasinos_K8EP92_Two-component_response_regulator
----------MSGRSPTNLRVLVVDDDVLCLKIVTKMLQKCGYTVTSTTSSVTALEYLRT
KKEEFDIVLSDVHMPDMDGFKLLEQIALDIDIPVLMMSVNADQSVVLRGIIHGAVDYLLK
PVRIHELKNIWQHVVRKNGPDSLQRSGSMSMSP-ARSGRGSPEKDSGMNATSN-GTHMNK
KSAAAKGNKKQQQQQQQDNQQQHVDGSGSKKPRVVWSAELHQQFVNAVNQLGIDKAVPKR
ILDLMNVQGLTRENVASHLQKYRLYLKRLQGGPNNPSGSGSGKSKNNASKGGSY------
------------------------------------------------------------
-----------------QFHPGVGAPPQQHQQQQQQQQQQAPPHMVAAGGPGGMPPQQHP
PQYSTPHPQGVIT------------------------------------PGPPPPGTVRY
GYGPVPIDASSFTPIPLDFDDTGLGLGIGTSKGFGSKST
>Ginkgo_biloba_Gb_27151
--STASNYGPKSDEFPAGLRVLVVDDDPTCLKILEKMLSKCLYQVKTCCRATAALSMLRE
RKGGFDLVISDVYMPDMDGFKLLEQVGLEMDLPVIMMSADGGTRTVMKGIKHGACDYLIK
PVRLEELKNIWQHVIRKKRNESKEFEHSGNVEDNERHKKGF--DDVEYASSVNEGTDGNW
RLP--KKRKEAKEE-DDDGEQDNEDPSASKKPRVVWSVELHQQFVSAVNQLGIDKAVPKR
ILELMSVQGLTRENVASHLQKYRLYLKRLSGV-------AQQQSGMNSSLGGTTETGVGS
MGLL-GRLDLQRL---GQISPQALGTLPAELIGRVNASNGLGMQGVDQALLVQ-AAFQGG
NCNPVNRVRYGQPLINSHANILQGLPSGLELKQFTQPQQHIPPFGNVGSSVDDTSSGFPM
LQQQ-LSTTAGIGSAQQINGINNNGALNPQNNAMMVQLIQQQQQQVHQQPGGQLHGIQLQ
NGQVLNLPSASLGGAQVLPNDIRGRVNPLSSIGNSSTGI
>Ginkgo_biloba_Gb_15501
LAEESRSMKQIENFSPKGLKILVVDDDPLCLMVLERMLRQCDYNVTTCTRVSEAVSMVME
NKDRFDLVMSDVYMPDEDGFRLLEIIGLSLDLPVIVMSGNGETSTVMKGITHGACDYLIK
PVRIEELRNIWQHVVRRRGR--DFLKEEGETDH----------DNKLVESS---------
-ESSSKKRKDAASNLEY--DEIIDDISSLKKSRVHWTVQLHQQFVVAVNQLGIDKAVPKK
IIEIMGVQGLTRENVASHLQKYRLYLKRLSGSVPEPYPVASFQAAEDGKSGGTMQVQPGG
KGMA-SSSGIKGLNLGA-------GRLDQATLKSLQQRTCEQKLAANRAQVLGGIG----
-QSNVGQLTKPKGGLHRASVDLSLLWKAQRDQTANQKSGTSNILDDLAAQSFKKTVKLED
VKPELSIAPTSLRKSSSRHSR-----------ARSMSNVTNELNPMEGISLSPAAGVPEQ
SFLQADFEAMSVVRPENEGLLSTAPSDISDYLLDFLQQR
>Ginkgo_biloba_Gb_37200
MTMANTQADGSHNNFPAGLRVLVVDDDLTCLKILEKMLRKCLYQVTTCCLATEALSMLRE
KKGSFDLVISDVYMPDIDGFKLLEQVGLEMDLPVIMMSSDGETSVVMKGIEHGACDYLIK
PVRMEELQNIWQHVIRKKRSESKELDHLGSVEDGERHKKGP--DDVDYASSMNEGMD--W
KLS--KKRKEPNED-EEDGDQENDDPSSLKKPRVVWSVELHQQFVSAVNQLGLDKAVPKG
ILEMMNVPGLTRENVASHLQKYRLYLRKLGGP-------GHQQGGMNSSFCMTTETKYGS
IDSL-GRFDLHALVASGQISPQTLVALQSGLARRTNSNNGLGMP--EDALLLQ-TVFQGV
NGNPPNTIMFGQQLMNDQGNILQGLPSGIEMKRLAQIQQHTPSFKNVGPSMNDMSSGFSM
MQQQLATADEAPGTLGQMCGINNE-SWNPHNNVLMMRLRKQQQQQQHPPPCTQLQSAQNQ
AGHILNLSSDDFLGPQVLSNEIGRRTRALSTIADGSTSI
>Ginkgo_biloba_Gb_00604
SPDGFSENGGFPNQFPAGLRVLVVDDDPICLKIIDKMLRRCLYEVTTCCQATVALSMLRE
RKGGFDLVLSDVYMPDMDGFKLLEHVGLEMDLPVIMMSADGETRVVMKGIKHGACDYLLK
PVRMEELKNIWQHVIRKKRNGGRELEHSGSVDS-DRHKKGS--DDIEYASSVNEGMDGNW
KTS--KRRKEAKEE-DDDFEQENDDPSSLKKPRVVWSVELHQQFVSAVNQLGIDKAVPKR
ILEMMNVQGLTRENVASHLQKYRLYLRRLSGV-------AQQQDGINTSFGGTTEINFDS
IGSL-GRLDLQALASSGQISPSTLMAWQAGLLGRVNANNCLRIPG--ETPLLQ-AALQSK
YSNSSNSLSFVKPLLNSQGNSVHGLPNGFQLKQFTQPQPHDPSYGNVGFSMNDISSGLSL
LQQQQATAAMGLGDLEQLCVVDKNVALNAHNNVLMKQLIQQQQQK---------PSAQFQ
GRKVQNLPLASRLAQQVLS-------NPLSTLGINSQGN
>Ginkgo_biloba_Gb_10394
VAEETRSMQQIENFSPAGLKVLVVDDDPLCLMVLERMLRQCSYDVTTCSLVTQAISMVME
NKDRFDLVITDVYLPDEDGFRLLEIAGLGLDLPVIMMSANGETSVVMKGITHGACDYLIK
PVRIEELRNIWQHVIRRRGR--EYLKEDGECED-------------REVVDPP-------
-ETISKKRKETNNDDYS--DEVIDDISSLKRARVHWTVQLHQQFVTAVNQLGIDKAVPKR
IVEIMKVQGLSRENVASHLQKYRLYLKRLSGAVPEPYPVASFQAAEDSLSGGTMHIQPGG
KGAA-SLSGVKGLNLGVGVNSSGLRGMDQGTLKSLQQRAYEQKLAANRAQVFGGIGMLPQ
KKMPDSSTGSKGGLQRMTSVDMGLLWKAQREQSADTSEKRGTNIEQSAP-KRLKNAAKME
DLEHDTSKQHTVRHLHPRHSRTRSMSNVSTVFHSAKSMTFEELRPMEDISAAPTDQVNKQ
TFGTVDFEHPRDIGVGSEDFFSTGSTDISDYLVDDLVPQ
>Ginkgo_biloba_Gb_15884
NNNKVVNEEETNDTFPVGMRVLVVDDDPICLLLLENLLRSCQYQFTTCGQAMTALNLLRE
NKDKFDLVISDVYMPDMDGFKLLELVGLEMDLPVIMMSANGETSAVMKGITHGACDYLLK
PVRLEELKNIWQHVVRKKKTDTKDHDHAGPGDE-DKINRGT--EDGEHGSSANDGTDRSW
KLN--RKRKDQNDDDEEDDEHDNDDPSALKKPRVVWSVELHQQFVSAVNQLGIDKAVPKR
ILELMNVQGLTRENVASHLQKYRLYLKRLSGVANHQGTIGGAF-----GGRESSFASLGS
VD---GLGDLQALAVSGQLSVHALASLQAGVLGRLNGPGGLGIPGLNSSGMLSLAALQGS
NN----RAQRVSHSMNNPGNMLPCLPTGLELEQLQQKQQISRLGDLGSPMDDPARFHAIQ
HQLSANSLNVGSGGGSGNLAVNPTNNALLLQLMQQQQQQQKQCRGLRTLTNNSMQSLREN
LLRVSNIDCKSMDISIPSVNAVIGSPSHNLSTRKDLCLS
>Ginkgo_biloba_Gb_02800
METNVCMRSRDTDSFPAGMSVLVVDDDPICLLLLENLLRRCQYQLTTCGQAVTALKMLRE
NKDKFDLVISDVCMPDMDGFKLLELVGLEMDLPVIMMSANGETSAVMKGITHGACDYLLK
PVRIEELKNIWQHVVRKKQNGTKDNDHSGMGDKNDRNKR--EMEDGEHGSSANDGIEGSW
KLN--KKRKDQKED---DAEHENDDPSALKKPRVVWSVELHQQFVSAVNQLGIDKAVPKR
IMELMNVQGLTRENVASHLQKYRLYLKRLSGV-------ANQQGCVGGAFGGGREFSFGS
LASVDGLGNLQALAASGQFSTHAITSLQSGVLGRLSSPGGLGISCLNSSGTNQLPALQGS
NTNTLGRAQLTLQSMNTPGKLFPHFPSGHELEQIQQKQQISRLGGVGAPMDEPAQFHTIQ
HQLTANGLISAVPSAGASGHLTINPMKNALMLQYMQQQQKQQQQGPNNTDTDCKPMDVLV
ALNGGLTDGVNMVLSAPSLTAVAGPSQNFIRRKDSGMGN
>Ginkgo_biloba_Gb_32182
SSTGSPKLEGVPDQFPAGLRVLVVDDDPTCLKILERMLRRCLYEVTTCCRATVALSMLRE
RKGSFDLVISDVYMPDMDGFKLLEHVGLEMDLPVIMMSADGETSVVMKGIKHGACDYLLK
PVRIEALKNIWQHVIRKKRNESKELEHSGSVEDSDRHKKGS--DDVEYASSVNEGTNGNW
KQS--KKRKEAKEE-EDDGEQDNEDSSTLKKPRVVWSVELHQQFVCAVNQLGIDKAVPKR
ILELMNVQGLTRENVASHLQKYRLYLRRLSGV-------GQQQPGMSSSFGGTMEANFGS
IASL-ERPDLQALAASGQLSRQTLAAFQAGLIGRGNASNGLGMPGVDTAFLLQ-PELQGV
NCSPPDRVRFGQPLLNSRGNLLQGLPTGLELRELPQSHQHIPSFGNVGLSMDDMASGIPI
VQQQLVTASAGVGGVGQVNGMNNIAALNPHNNALMAHMIKQQQRHTVHR------GEQLE
GGQVLNLSSAGHLLPQTLSNDIGEMANPLSTIGNSSTGL
>Klebsormidium_flaccidum_A0A0U9HJP7_Putative_B-type_response_regulator
------------------MKVLVVDDDPLCLMILERMLRRCQYTVTTCQRATAALNMLRE
KKDFYDLVISDVYMPDMDGFKLLELIGLEMDLPVIMMSANGETDVVMKGITHGACDYLLK
PVRIEELRNIWQHVIRRKRSLPKDQEHSGSVDN-----SKKRDEEADISSAPETA-----
QNR--KKRKEV-----DGSQDDDVDMASLKKQRVVWSVELHQKFVHAVNQLGVDKAVPKR
ILDIMQVTGLTRENVASHLQKYRLYLKRLSGVQAEEAQHTKKEPSNFSTAASFPASLGAL
ASSGLNPLQQQQLVNRGNLAAFSGRGSLAGTLGNLDQQTLLSLANLQSLQQPGDAQSDRL
GALTESLVGGMGREGGGGGHWRGGMFDMNQAQQLANLQQRERQLHALNGGGGAGQQQLAS
IQQRIMAQRQNLPSLGGGGGSGGLQGGLGGQGGAASQNALLQLLQQQQQGDAGAANLLRL
HGSGSEDVKGFELGGGGGNYPGLGGYGDGNDGARWGNPG
>Marchantia_polymorpha_A0A176WK81
KLNPNDKMTIVEGFSPIGLKVLVVDDDPVCLMILETMLRQCHYSVTTCQKAVDALSLLRE
NKSNYDLVMSDVYMPDMDGFKLLEAIGLELDLPVIMMSANGETEVVMKGITHGACDYLLK
PVRIEELRNIWQHVIRRRGR----ETMK---DD------SSEWDDGNRALDSPDG-----
-EQNSRKRKEKQEPVEE-----LEDVNSLKKARVVWSVELHQQFVNAVNQLGIDKAVPKR
ILEIMNVQGLSRENVASHLQKYRQYLKRLSGVNTQPYPVASFQASQGTNFGGTMQIQPGG
RGVAAAASISSPHMLGGSSNNTKFVELGAPSPYSTMSTMSSREANYSSGYSDYGHVSLLN
Q-----------------------------------------------------------
------------------------------------------------------------
---------------------------------------
>Oryza_sativa_indica_A2XE31_Two-component_response_regulator_RR21
---MAPVEDGGGVEFPVGMKVLVVDDDPTCLAVLKRMLLECRYDATTCSQATRALTMLRE
NRRGFDVIISDVHMPDMDGFRLLELVGLEMDLPVIMMSADSRTDIVMKGIKHGACDYLIK
PVRMEELKNIWQHVIRKKFNENKEHEHSGSLDDTDRTRP----NDNEYASSANDGAEGSW
KSQ--KKKRD-----DDDGELESGDPSTSKKPRVVWSVELHQQFVNAVNHLGIDKAVPKK
ILELMNVPGLTRENVASHLQKFRLYLKR----------IAQHHAGIANPFPPASSGKVGS
LGGL----DFQALAASGQIPPQALAALQDELLGRP--TNSLVLPGRDQSS-LRLAAVKGN
KPHGEREIAFGQPIYKCQNNAYGAFPQS--------------------------------
--------SPAVGGMPSFSAWTLGGMSNSQNSNIVLHELQQQSLNTFSAHEPVLATSQPS
SSLLGGIDLVNQASTSQPLISAHGGGNLSGLVNNPNVVP
>Oryza_sativa_indica_A2WY30
------------------------------------------------------------
------------------------------------------------------------
------------------------------------------------------------
------------------------------------------------------------
------------------------------------------------------------
-----DAADSQNVTSASRKPSE--TMILECQAWTGGISKQFMKHNHERCDLLGDYSLEHP
VVSVQLSDRVVTSIDGDKSSGVDGLPSNSQGSLRPSQEPSIIGSTELASLPEDL------
-------------------------------------------------PSYPLHGVSLE
NIGLSSIDLLNYSDAMILSGLQSNWYDDLEFSSMMDYPS
>Oryza_sativa_indica_B8A7T0_Two-component_response_regulator
---------MDATAFPYGLRVLVVDDDPTWLKILEKMLRKCSYEVTTCGLARVALDILRE
RKNKFDIVISDVNMPDMDGFKLLEHIGLEMDLPVIMMSIDGETSRVMKGVQHGACDYLLK
PVRMKELRNIWQHVYRKKMHN-------DSCDDS---------FEGEKSLFMRD------
-SDTMRKRKD---------DQESSDGNTVKKARVVWSVDLHQKFVNAVNQIGFDKVGPKK
ILDLMNVPGLTRENVASHLQKYRLYLSRLQKQNEERILGAARQDFSHKGT----SENLNL
RSSFQDAADSQNVTSASRKPSE--TMILECQAWTGGISKQFMKHNHERCDLLGDYSLEHP
VVSVQLSDTVVTSIDGDKSSGVDGLPSNSQGSLRPSQEPSIIGSTELASLPEDL------
-------------------------------------------------PSYPLHGVSLE
NIGLSSIDLLNYSDAMILSGLQSNWYDDLEFSSMMDYPS
>Physcomitrella_patens_A9RHS9
RG-ANLAKLDTPDAFPAGLRVLVVDDEPVTLMVLEKMLTNCSYRVTTCGRATDALCLLRE
DIDKFDLVISDVNMPDMDGFKLLELVGLEMDLPVIMMSGNGETSAVMKGITHGACDYLLK
PVRQKELRNIWQHVVRKRRQDVKIARETKSVEE-VREKR-TGPDDVDYTSSATDTGDGNW
RK---KRKGEFKDETEEDVEQENDDPSTMKKPRVVWSVELHQQFVSAVNQLGIDRAVPKR
ILELMGVHGLTRENVASHLQVIRHPTSTLIKTFFISF-----------------------
------------------------------------------------------------
------------------------------------------------------------
------------------------------------------------------------
---------------------------------------
>Selaginella_moellendorffii_D8R9R2_Type_B_response_regulator_RR5-1
-----------MDHFPTGLKVLVVDDDPCCLTLLERMLRECKYAVTTCSRATAALTILRE
RKESFDVVISDVHMPDMDGFKLLELIGLEMGIPVIMMSASGETDAVMKGVVYGACDYLVK
PVRIEELRNIWQHVVRRRTK--AVRDEAEEWEDT------------DSSEEADD------
-LRLLRKKKR---------DESVRSIASNKKARVVWSFDLHQQFVKAINHIGIEKAVPKR
ILEVMNIQGLTRENVASHLQKYRLYLKRLSGVTPEPFPIASFQAYEGATFGGTMQIHHHQ
RSSSTPLLRTRSSGSSGTLATLQLQALQQAAHEKGQA-----------------------
-----------AGFVGGSGAAAAGIRPGLRVEEEDHHHHHPEFGG---------------
-----------------------------------------EQHHTGSDCDDSLHSSMPA
SFQGAVFHRH-----------------------------
>Selaginella_moellendorffii_D8T138_RR4-2
----MSDDTTDGEGFPIGMRVLVVDDDPLCLLLLKKMLLQCKYHVTACSRAVEALQLLRE
KKFQFDLVISDVYMPDMDGFKLLELIGLEMDLPVIMMSGNGETSVVMEGITHGACDYLLK
PVRIEELRNIWQHVVRKRGARAAKEESSGEWDD----------SSEKFP-----------
-EYTSKKRKEDSSGGDE----QIEDISGLKKARVVWSGDLHRLFVKAVNQLGVEKAVPKR
ILEIMNVQGLTRENVASHLQKYRLGLKRLSGVDMEPHPIASFQADESGSFGGSMFVRPAG
SSKSS-------------------EQLDPGTLTALKQQSSIRDGGSGGAQVLKGPR----
---------------------------ALKMRQVAFDRNRSGGGGGALQRTASIELGNLK
MQDEWSAWSVAPTA---------------------------NAAAIKEEPPPPFPSLQQQ
ENWSIDF--------------------------------
>Selaginella_moellendorffii_D8SC74_Type_B_response_regulator_RR4-1
----MSDDTTDGEGFPIGMRVLVVDDDPLCLLLLKKMLLQCKYHVTACSRAVEALQLLRE
KKFQFDLVISDVYMPDMDGFKLLELIGLEMDLPVIMMSGNGETSVVMEGITHGACDYLLK
PVRIEELRNIWQHVVRKRGAKAAKEESSGEWDD----------SSEKFP-----------
-EYTSKKRKDDSSGGDD----PIEDMSGLKKARVVWSGDLHRLFVKAVNQLGVEKAVPKR
ILEIMSVQGLTRENVASHLQKYRLGLKRLSGVDMEPHPIASFQADESGSFGGSMFVRPAG
SSKSS-------------------EQLDPGTLTALKQQSSIRGGGSGGAQVLKGPR----
---------------------------ALKMRQVAFDRNQSGGGGGALQRTASIELGNLK
MQDEWSAWSVAPTA---------------------------NAAAIKEEPPPPFPSLQQQ
ENWSIDF--------------------------------
>Selaginella_moellendorffii_D8RDF0_Two-component_response_regulator_RR2-1
-MRIQASERDMGDQFPAGLRVLVVDDDRTCLAILKKMLLRCAYDVTTCGMARLALAMLRE
NKERFDVVLSDVCMPDMDGFKLLELVGLEMDLPVIMMSANGETSLVMKGIIHGACDYLLK
PIRIKELKNIWQHVFRRKRN-LKDADGADH----DRQKR----DEGDSMPAAGSA-----
-AAGSKKRKEIKED-DEEFELDMDDSNTLKKPRVVWSVELHQQFVTAVNQLGIDKAVPKR
ILELMNVQGLTRENVASHLQKYRLYLKRLS--------VAQQQNAV------TMSMPLGS
DPSYNAIDNLQ------IITPGALAALRSAYLRTLCSNDPAATNGVVEPPVLV-------
-------VRPRSIPPNNQRGLLLGVGDMEQLQQSQVPQMRPVQEGILA------------
---------------------TSASQSNPLTEQIIQQQQQHQIQLLQPYTGDGISVLMNS
GLAKPNIPGMNTGIVKCEEGDSLGSWEGGSSAAFGIASQ
>Selaginella_moellendorffii_D8RRG0_Type_B_response_regulator_RR1-1
PNLSTVSTDGSKDQFPVGMRVLVVDDDQTTLTILEAMLRRCRYNVTTCGKATTALALLRE
HKNDFDLVISDVYMPDMDGFKLLELVGLEMDLPVIMMSTDGDYNNVMKGITHGACDYLLK
PVRMEELRNIWQHLVRKRKNEARETETLTPAEA-DKLKGGG--DDVEHLSSAC-S-----
-----KKRKDVKEE-DE--DHDSEDPSSLKKPRVVWSVELHQQFVNAVNKLNIDKAVPKK
ILELMDVPGLTRENVASHLQKYRLYLKRISAQQPQNSAFGGADGPVEGRG----------
-----------------SFSLQAVPAVQQGVIGRIGTNNLPASTALDQSGLLQ-------
-GGPVFRPNMTPPVFGSQNSYFPAFSGGYQIEQQAPQVPL---------------YGLNP
IQQQVANASPKLPGMTNLGLTNQNGSSNPLVVQLLQHQRQQQQQPPIGIPGPGLGQQQRT
VLSEINLGVNTGL------NDEVGYTGLNAAVMRSSGAM
>Selaginella_moellendorffii_D8SEP1_RR5-2
-----------MDHFPTGLKVLVVDDDPCCLTLLERMLRECKYAVTTCSRATAALTILRE
RKESFDVVISDVHMPDMDGFKLLELIGLEMGIPVIMMSASGETDAVMKGVVYGACDYLVK
PVRIEELRNIWQHVVRRRTK--AVRDEAEEWEDT------------DSSEEADD------
-LRLLRKKKR---------DESMRSIASNKKARVVWSFDLHQQFVKAINHIGIEKAVPKR
ILEVMNIQGLTRENVASHLQKYRLYLKRLSGVTPEPFPIASFQAYEGATFGGTMQIHHHQ
RSSSTPLLRTRSSGSSGTLATLQLQALQQAAHEKGQA-----------------------
-----------AGFVGGSGAAAAGIRPGLRVEEEDHHHHHPEFGG---------------
-----------------------------------------EQHHTGSDCDDSLHSSMPA
SFQGAVFHR------------------------------
>Selaginella_moellendorffii_D8RXC1_RR1-2
------------------MRVLVVDDDQTTLTILEAMLRRCRYNVTTCGKATTALALLRE
HKNDFDLVISDVYMPDMDGFKLLELVGLEMDLPVIMMSTDGDYNNVMKGITHGACDYLLK
PVRMEELRNIWQHLVRKRKNEARETETLTPAEA-DKLKGGG--DDVEHLSSAC-S-----
-----KKRKDVKEE-DE--DHDSEDPSSLKKPRVVWSVELHQQFVNAVNKLNIDKAVPKK
ILELMDVPGLTRENVASHLQKYRLYLKRISAQQPQNSAFGGVDGPAEGRG----------
-----------------SFSLQAVPAVQQGVLGRIGTNNLPASTALDQSGLLQ-------
-GGPVFRPNMTPPVFGSQNSYFPAFSGGYQIEQQAPQVPL---------------YGLNP
IQQQVANASPKLAGMTNLGLTNQNGSSNPLVVQLLQHQRQQQQQPPIGIPGPGLGQQQRT
VLSEINLGVNTGL------NDEVGYTGLNAAVMRSSGAM
>Selaginella_moellendorffii_D8RSA6_Two-component_response_regulator_RR2-2
-MRIQASERDMGDQFPAGLRVLVVDDDRTCLAILKKMLLRCAYDVTTCGMARLALAMLRE
NKERFDVVLSDVCMPDMDGFKLLELVGLEMDLPVIMMSANGETSLVMKGIIHGACDYLLK
PIRIKELKNIWQHVFRRKRN-LKDADGADH----DRQKR----DEGDSMPAAGSA-----
-AAGSKKRKEIKED-DDEFELDMDDSNTLKKPRVVWSVELHQQFVTAVNQLGIDKAVPKR
ILELMNVQGLTRENVASHLQKYRLYLKRLS--------VAQQQNAV------TMSMPLGS
DPSYNAIDNLQ------IITPGALAALRSVYLRTLCSNDPAATNGVVDPPVLV-------
-------VRPRSIPPNNQRGLLLGVGDMEQLQQSQVPQMRPVQEGILA------------
---------------------TSASQSNPLTEQIIQQQQQHQIQLLQPYTGDGISVLMNS
GLAKPNIPGMNTGIVKCEEADSLGSWEGGSSAAFGIASQ
>Selaginella_moellendorffii_D8S6D8_Type_B_response_regulator_RR3-1
KTGIAMPQAKDLGKFPAGLRVLAVDDDPTCLRILAQMLRKCSYEVTMCTRATEALSLLRE
NKDRFDLMISDVFMPDMDGFKLLEYVGLEMDLPVIMTSSNGETGIVMKGVIHGACDYLIK
PVRTEELRNIWQHVVRKKRNEARDVEASGSVEDGQQQRRASTIDEGEFNSDGGGGGDPNW
KLA--KRRKD-----DGDEEHDNDDSSTLKKQRVVWSVELHQQFVNAVNQLGIDKAVPKK
ILESMSVHGLTRENVASHLQKYRLYLRRLSGV-------QPQGSGANGHAVTFCSPAEAS
FAALNALGEMRTLPPSANSSPTALASIQGNL-----GRTGAAAPAATLVD----HSVLMQ
LSGASPVASQGGCRYFSSRPQAAAATTVVPPPLMSIPSRVSLDGLEQVSPRSPVDEFALH
QYALASSNRSNSSSLMIQQQQNGDHPFVTSPSASSYSSDRHHHALPFFAPGTSRPYVATA
ASDHRFTDQAMVVDPVKVEGGSGSANQDDLFSIFLKQAS
>Anthoceros_agrestis_BONN_evm.model.Sc2ySwM_344.3064.2_._AagrBONN_evm.TU.Sc2ySwM_344.3064___Sc2ySwM_344_12998973-13001237(+)
-------MAGNEGFNPNGLRILVVDDSEVQLLILKHMLVGCCYNVTTTNRAEEALAMLRE
HPDNFDLVLSDVMMPDMDGFKLLEMIGLTMDLPVIMMSANAETSVVMKGITHGACDYLIK
PVRIEELKNIWQHVIRKRVKELKDETVGDS-------------DDTARTLGEQ-------
-DQFPKKRKEAQDE-------PTEDINSLKKARVLWSKELHEQFVQAVNHIGIDKAVPTR
ILEVMNVQGLTRENVASHLQKYRMYLKRLSGIPLQPHPVASFKASGSGGFGVMHIQPGGK
VSAASGPKGVNLGSAPNGRGGGQLNCIPLIKDDLGSLGLGTMRIGEDMSVLAGLGNLGSG
ETLVDFRTSKMEHVEVAAVGELGLDKFRDFGSPSPFSTVSTMSGGLGSESSFGTYTEFAA
GREFLSSPPEFGQPVVGGLFQSKGDRSRAGGGFPYGSHSHG-------------------
---------------------------------------
>Anthoceros_agrestis_BONN_evm.model.Sc2ySwM_344.3064.3_._AagrBONN_evm.TU.Sc2ySwM_344.3064___Sc2ySwM_344_12998973-13000690(+)
-------MAGNEGFNPNGLRILVVDDSEVQLLILKHMLVGCCYNVTTTNRAEEALAMLRE
HPDNFDLVLSDVMMPDMDGFKLLEMIGLTMDLPVIMMSANAETSVVMKGITHGACDYLIK
PVRIEELKNIWQHVIRKRVKELKDETVGDS-------------DDTARTLGEQ-------
-DQFPKKRKEAQDE-------PTEDINSLKKARVLWSKELHEQFVQAVNHIGIDKAVPTR
ILEVMNVQGLTRENVASHLQAWRFWRRRRKGLKLQPGKPAAREAEGSCSNKCRADKHGFE
CTIYS-------------------------------------------------------
------------------------------------------------------------
------------------------------------------------------------
---------------------------------------
>Anthoceros_agrestis_BONN_evm.model.Sc2ySwM_344.3064.1_._AagrBONN_evm.TU.Sc2ySwM_344.3064___Sc2ySwM_344_12998973-13001237(+)
-------MAGNEGFNPNGLRILVVDDSEVQLLILKHMLVGCCYNVTTTNRAEEALAMLRE
HPDNFDLVLSDVMMPDMDGFKLLEMIGLTMDLPVIMMSANAETSVVMKGITHGACDYLIK
PVRIEELKNIWQHVIRKRVKELKDETVGDS-------------DDTARTLGEQ-------
-DQFPKKRKEAQDE-------PTEDINSLKKARVLWSKELHEQFVQAVNHIGIDKAVPTR
ILEVMNVQGLTRENVASHLQKYRMYLKRLSGIPLQPHPVASFKASGSGGFGVMHIQPGGK
VSAASGPKGVNLGSAPNGRGGGQLNCIPLIKDDLGSLGLGTMRIGEDMSVLAGLGNLGSG
ETLVDFRTSKMEHVEVAAVGELGLDKFRDFGSPSPFSTVSTMSGGLGSESSFGTYTEFAA
GREFLSSPPEFGQPVVGGLFQSKGDRSRAGGGFPYGSHSHG-------------------
---------------------------------------
>Anthoceros_agrestis_BONN_evm.model.Sc2ySwM_368.2479.3_._AagrBONN_evm.TU.Sc2ySwM_368.2479___Sc2ySwM_368_10994124-10996455(+)
------------------------------------------------------------
-------------MPDMDGFKLLELVGLEMDLPVIMMSANGETAQVMKGITHGACDYLLK
PVRQAELSNIWQHVVRKKRNENKDAEQS-SLED-ERHKKGA--DDGDLTSCVNDTSDGNW
KLS--KKRKDAKEE-DDDNEQDNDDPSTLKKPRVVWSVELHQQFVSAVNKLGIDKAVPKR
ILELMSVHGLTRENVASHLQKYRLYLKRLSGV-------TH-PQ---GSPYGGPADPFGS
MAALDGVGELRALAAAGQLTPQALAALQANVLGRMNPGPNGMGLGGLDSS----MLLHMS
QGGNAGLMPRRVP-QHLLNMHMQGMPNALDLDPLCQPQQIAMGLGGQAPLEDVAGLTAAL
QHQLAAGGLSGMGTVGGMNGSMPPNPNNNALMMQLL----QQQQHQQQQSLAGSRGLGVP
PINTGCAMSNTLSGLVRPSIEGKLGGGQQPFPCVSSVPS
>Anthoceros_agrestis_BONN_evm.model.Sc2ySwM_368.2479.2_._AagrBONN_evm.TU.Sc2ySwM_368.2479___Sc2ySwM_368_10993296-10996455(+)
RTQKPELSGAPADQFPIGLRVLVVDDDMCCLRVVDKMLKLCGYQVTTCPLATTALELLRT
NKDAFDLVISDVHMPDMDGFKLLELVGLEMDLPVIMMSANGETAQVMKGITHGACDYLLK
PVRQAELSNIWQHVVRKKRNENKDAEQS-SLED-ERHKKGA--DDGDLTSCVNDTSDGNW
KLS--KKRKDAKEE-DDDNEQDNDDPSTLKKPRVVWSVELHQQFVSAVNKLGIDKAVPKR
ILELMSVHGLTRENVASHLQKYRLYLKRLSGV-------TH-PQ---GSPYGGPADPFGS
MAALDGVGELRALAAAGQLTPQALAALQANVLGRMNPGPNGMGLGGLDSS----MLLHMS
QGGNAGLMPRRVP-QHLLNMHMQGMPNALDLDPLCQPQQIAMGLGGQAPLEDVAGLTAAL
QHQLAAGGLSGMGTVGGMNGSMPPNPNNNALMMQLL----QQQQHQQQQSLAGSRGLGVP
PINTGCAMSNTLSGLVRPSIEGKLGGGQQPFPCVSSVPS
>Anthoceros_agrestis_BONN_evm.model.Sc2ySwM_368.2479.1_._AagrBONN_evm.TU.Sc2ySwM_368.2479___Sc2ySwM_368_10994124-10996455(+)
------------------------------------------------------------
-------------MPDMDGFKLLELVGLEMDLPVIMMSANGETAQVMKGITHGACDYLLK
PVRQAELSNIWQHVVRKKRNENKDAEQS-SLED-ERHKKGA--DDGDLTSCVNDTSDGNW
KLS--KKRKDAKEE-DDDNEQDNDDPSTLKKPRVVWSVELHQQFVSAVNKLGIDKAVPKR
ILELMSVHGLTRENVASHLQKYRLYLKRLSGV-------TH-PQ---GSPYGGPADPFGS
MAALDGVGELRALAAAGQLTPQALAALQANVLGRMNPGPNGMGLGGLDSS----MLLHMS
QGGNAGLMPRRVP-QHLLNMHMQGMPNALDLDPLCQPQQIAMGLGGQAPLEDVAGLTAAL
QHQLAAGGLSGMGTVGGMNGSMPPNPNNNALMMQLL----QQQQHQQQQSLAGSRGLGVP
PINTGCAMSNTLSGLVRPSIEGKLGGGQQPFPCVSSVPS
>Anthoceros_angustus_002192_locus=scaffold6_size2260148_2199749_2202018_+_len_1572
-------MAGNEGFNPNGLRILVVDDSEVQLLILKHMLVGCCYNVTTTNRAEEALAMLRE
HPDNFDLVLSDVMMPDMDGFKLLEMIGLTMDLPVIMMSANAETSVVMKGITHGACDYLIK
PVRIEELKNIWQHVIRKRVKELKDETVGDS-------------DDMARTLGEQ-------
-DQFPKKRKEPQDE-------PTEDINSLKKARVLWSKELHEQFVQAVNHIGIDKAVPTR
ILEVMNVQGLTRENVASHLQKYRMYLKRLSGIPLQPHPVASFKASGSGGFGVMHIQPGGK
ISAASGSKGVNLGSGPNGRGGGQLNCIPVIKDDLGSSGLGTMRIGEDMSVLAGLGNLGSG
ETLVDLRTSKMEHVEVADVGELGLDKFRDFGSPSPLSTVSTMSGGLGSESSFGTYTEFAA
GREFLSSPPEFGLPVVGSLFQSKGDRSRAGGGVPYGSHSHG-------------------
---------------------------------------
>Anthoceros_angustus_002995_locus=scaffold8_size2231600_877837_881002_-_len_2403
RTQKLELSGAPGDQFPIGLRVLVVDDDMCCLRVVDQMLKLCGYQVTTCPLATKALELLRT
NKDAFDLVISDVHMPDMDGFKLLELVGLEMDLPVIMMSANGETAQVMKGITHGACDYLLK
PVRQAELSNIWQHVVRKKRNENKDTEQSGSLED-DRHKKGV--DDGDLTSSVNDTADGNW
KLS--KKRKDAKED-DDDNEQDNDDPSTLKKPRVVWSVELHQQFVSAVNKLGIDKAVPKR
ILELMSVHGLTRENVASHLQKYRLYLKRLSGV-------TH-PQ---GNPYGGPADPFGS
MASLDGVGELRALAAAGQLTPQALAALQVNVLGRMNPGPNGMGLGGLDSS----MLLHMS
QGGNAGLMPRRVP-QHLLNMHMQGMPNALDLDPLCQPQQISMGLGGQAPLEDVAGLTAAL
QHQLAAGGLSGMGTVGGMNGSMPPNPNNNALMMQLLQQQQQQQQHQQQQSLAGSRGLGVP
PINTGCAMSNTLSGLVRPSIEGKLGGGQQPFPCVSSVPS
>Anthoceros_punctactus_evm.model.utg000132l.20.2_._Apun_evm.TU.utg000132l.20___utg000132l_211790-214121(+)
------------------------------------------------------------
-------------MPDMDGFKLLELVGLEMDLPVIMMSANGETAQVMKGITHGACDYLLK
PVRQAELSNIWQHVVRKKRNENKDAEQS-SLED-ERHKKGA--DDGDLTSCVNDTSDGNW
KLS--KKRKDAKEE-DDDNEQDNDDPSTLKKPRVVWSVELHQQFVSAVNKLGIDKAVPKR
ILELMSVHGLTRENVASHLQKYRLYLKRLSGV-------TH-PQ---GSPYGGPADPFGS
MAALDGVGELRALAAAGQLTPQALAALQANVLGRMNPGPNGMGLGGLDSS----MLLHMS
QGGNAGLMPRRVP-QHLLNMHMQGMPNALDLDPLCQPQQIAMGLGGQAPLEDVAGLTAAL
QHQLAAGGLSGMGTGGGMNGSMPPNPNNNALMMQLL----QHQQHQQQQSLAGSRGLGVP
PINTGCAMSNTLSGLVRPSIEGKLGGGQQPFPCVSSVPS
>Anthoceros_punctactus_evm.model.utg000132l.20.1_._Apun_evm.TU.utg000132l.20___utg000132l_210966-214121(+)
RTQKPELSGAPADQFPIGLRVLVVDDDMCCLRVVDKMLKLCGYQVTTCPLATTALELLRT
NKDAFDLVISDVHMPDMDGFKLLELVGLEMDLPVIMMSANGETAQVMKGITHGACDYLLK
PVRQAELSNIWQHVVRKKRNENKDAEQS-SLED-ERHKKGA--DDGDLTSCVNDTSDGNW
KLS--KKRKDAKEE-DDDNEQDNDDPSTLKKPRVVWSVELHQQFVSAVNKLGIDKAVPKR
ILELMSVHGLTRENVASHLQKYRLYLKRLSGV-------TH-PQ---GSPYGGPADPFGS
MAALDGVGELRALAAAGQLTPQALAALQANVLGRMNPGPNGMGLGGLDSS----MLLHMS
QGGNAGLMPRRVP-QHLLNMHMQGMPNALDLDPLCQPQQIAMGLGGQAPLEDVAGLTAAL
QHQLAAGGLSGMGTGGGMNGSMPPNPNNNALMMQLL----QHQQHQQQQSLAGSRGLGVP
PINTGCAMSNTLSGLVRPSIEGKLGGGQQPFPCVSSVPS
>Anthoceros_punctactus_evm.model.utg000132l.20.3_._Apun_evm.TU.utg000132l.20___utg000132l_211790-214121(+)
------------------------------------------------------------
-------------MPDMDGFKLLELVGLEMDLPVIMMSANGETAQVMKGITHGACDYLLK
PVRQAELSNIWQHVVRKKRNENKDAEQS-SLED-ERHKKGA--DDGDLTSCVNDTSDGNW
KLS--KKRKDAKEE-DDDNEQDNDDPSTLKKPRVVWSVELHQQFVSAVNKLGIDKAVPKR
ILELMSVHGLTRENVASHLQKYRLYLKRLSGV-------TH-PQ---GSPYGGPADPFGS
MAALDGVGELRALAAAGQLTPQALAALQANVLGRMNPGPNGMGLGGLDSS----MLLHMS
QGGNAGLMPRRVP-QHLLNMHMQGMPNALDLDPLCQPQQIAMGLGGQAPLEDVAGLTAAL
QHQLAAGGLSGMGTGGGMNGSMPPNPNNNALMMQLL----QHQQHQQQQSLAGSRGLGVP
PINTGCAMSNTLSGLVRPSIEGKLGGGQQPFPCVSSVPS
>Anthoceros_punctactus_evm.model.utg000247l.164.1_EVM_Apun_evm.TU.utg000247l.164___utg000247l_850670-852943(-)
-------MRGAWS-APLGTRILVVDDSEVQLLILKHMLVGCCYNVTTTNRAEEALAMLRE
HPDNFDLVLSDVMMPDMDGFKLLEMIGLTMDLPVIMMSANAETSVVMKGITHGACDYLIK
PVRIEELKNIWQHVIRKRVKELKDETVGDS-------------DDTARTLGEQ-------
-DQFPKKRKEAQDE-------QTEDINSLKKARVLWSKELHEQFVQAVNHIGIDKAVPTR
ILEVMNVQGLTRENVASHLQKYRMYLKRLSGIPLQPHPVASFKASGSGGFGVMHIQPGGK
VSAASGPKGVNLGSAPNGRGGG--------------------------------------
------------------------------------------------------------
------------------------------------------------------------
---------------------------------------
>Fontinalis_antipyretica_08851-RA__[mRNA]__locus=179657_26791_31638_-_[translate_table__standard]
TNGSNNRLAQPEGFSPAGLKVLVVDDDLLCLMILERMLRQCKYAVTTCNSATKALAMLRE
NRNYFDLVISDVYMPDMDGFKLLEAIGLELDLPVIMMSGDGETDLVMKGIRHGACDYLLK
PVRLEELKNIWQHVVRK----------------------SGEWDDFTRPLD-PL------
-DSTSRKRKDRVEDENQ-----LDDVNNLKKARVVWSAELHQQFVNAVDFLGVDKAVPRK
ILDIMNVQGLTRENVASHLQKYRLYLKRLIGVTPQPYPVASFRASESGPFGGTMQIQPGG
RPAASHQHAAAAAAARGLTSTDMSSNLQGVDDVGPSLSMVTALVNKLGADFTTSTSAVSV
SRRPMSYS----------------------------------------------------
------------------------------------------------------------
---------------------------------------
>Fontinalis_antipyretica_13852-RA__[mRNA]__locus=181007_7945_11338_+_[translate_table__standard]
RGGSNLPKLDTPDEFPVGMRVLVVDDDPICLMMLERMLHRCFYIVTTCGKATDALSLLRE
DINKFDLVISDVYMPDMDGFKLLELVGLEMDLPVIMMSGNGETSAVMKGITHGACDYLLK
PVRIEELRNIWQHVVRKKRQDIKVVCQTKSVEE-ERQKR-TAPGEAEYTSSANDTTDNNW
KGK--KRKGEFKEENEEDIDQENDDPSTMKKPRVVWSVELHQQFVSAVNQLGIDKAVPKR
ILELMGVHGLTRENVASHLQKYRLYLKRLSGVTSQQSGMSAHFGGQDPFSMSPDMGVRIN
GQLT-PQALAGFHMLGRMSSPNLNGNLDVSIASLGVAGSLGPNSNNDNLLMHMYQRPTPQ
GG----GSSSLPQPRGLPTSHLLCNDINFAPVGPLPSLAGNLTPAVGLSAITGSGGGRDL
SPTVGTGTSLSSPLGTLVRRPLMAEESSNLVNSTSTTFSAPSVQSPKSG-----------
GASVNEALDTQQPMWALYNPLTQLGHGHSQGLSHDSVPW
>Pleurozium_schreberi_evm-scaffold_1263-processed-gene-0.26-mRNA-1_gene=evm-scaffold_1263-processed-gene-0.26_name=evm-scaffold_1263-processed-gene-0.26_seq_id=scaffold_1263_type=cds
PRGANLPKLDTADEFPAGMRVLVVDDDPICLMVLERMLHRCSYRVTTCGKATDALSLLRE
DINKFDLVISDVYMPDMDGFKLLELVGLEMDLPVIMMSGNGETSAVMKGITHGACDYLLK
PVRIEELRNIWQHVVRKKRQDIKVVCQTKSIEE-ERQKR-AAPGEAEYTSSANDTTDNNW
KGK--KRKGEFKEENEEDIDQENDDPSTMKKPRVVWSVELHQQFVSAVNQLGIDKAVPKR
ILELMGVHGLTRENVASHLQ----------------------------------------
------------------------------------------------------------
------------------------------------------------------------
------------------------------------------------------------
---------------------------------------
>Pleurozium_schreberi_augustus_masked-scaffold_267-processed-gene-1.26-mRNA-1_gene=augustus_masked-scaffold_267-processed-gene-1.26_name=augustus_masked-scaffold_267-processed-gene-1.26_seq_id=scaffold_267_type=cds
NNGSNNRLAHPEGFSPAGLKVLVVDDDLLCLMILERMLRQCKYAVTTCNSATKALAMLRE
NRNYFDLVISDVYMPDMDGFKLLEAIGLELDLPVIMMSGDGETDLVMKGIRHGACDYLLK
PVRLEELKNIWQHVVRK----------------------SGEWDEFTRPLD-AL------
-DATSRKRKERVEDENQ-----LDDVNNLKKARVVWSAELHQQFVNAVDFLGVDKAVPRK
ILDIMNVQGLTRENVASHLQKYRLYLKRLIGVTPQPYPVASFRASESGPFGGTMQIQPGG
RPAASQQQHAAAAAARGLTPADMSSNLQGVDDVGPSLSMETALVNKLGASF-TSTS---V
SRRPMSYS----------------------------------------------------
------------------------------------------------------------
---------------------------------------
>scaffold-AZZW-2003766-Chlorokybus_atmophyticus
-------------QFPAGLRVLVVDDDPLCLMIVERMLRRCLYTVTTCGRAATALSVLRE
NREKFDIVLSDVYMPDMDGFKLMELIGLEMNIPVIMMSANGETHTVMKGIQSGAVDYLLK
PIRMEELRNIWQHVVRKTRESSKGGDKDKSTAD----------DDTSEPTTDDD------
-GGAEKKRKPGDEE-----DEERDELGTLKKPRVVWSVELHQQFVNAVNQLGIDKAVPKR
ILDLMNVQGLTRENVASHLQKYRLYLKRLSGVHQNASKFPNPSDA---------------
------------------------------------------------------------
------------------------------------------------------------
------------------------------------------------------------
---------------------------------------
>scaffold-DFDS-2039020-Desmidium_aptogonum
--------------FPAGLRVLVVDDDPMCLMILERMLRQCSYDVTTCSRAAAALSILRE
NKDKFDIVLSDVYMPDMDGFKLLELVGLEMDLPVIMMSANGETSAVMKGITHGACDYLLK
PVRMEELRNIWQHVVRKKTSDTRGDAEGGAGGA------AGDWEN----NNTNGD-----
-SEEGRQKRERLDDV-------IEDASTLKKARVVWSIELHQQFVNAVNKLGVDKAVPKK
ILEIMNVQGLTRENVASHLQKYRLYLKRLSGVNPQPHPVASFQAAEGSQFGGSLQVQPPG
AKTS--------------------------------------------------------
------------------------------------------------------------
------------------------------------------------------------
---------------------------------------
>scaffold-FQLP-2032742-Klebsormidium_subtile
------------DQFPVGMKVLVVDDDPLCLMILERMLRRCQYTVTTCQRATAALNMLRE
KKDFYDLVISDVYMPDMDGFKLLELIGLEMDLPVIMMSANGETDVVMKGITHGACDYLLK
PVRIEELRNIWQHVIRRKRSLPKDQEHSGSVDN-----SKKRDEEADISSAPESA-----
HNK--KKRKEV-----DGSQDDDVDMASLKKQRVVWSVELHQKFVHAVNQLGVDKAVPKR
ILDIMQVTGLTRENVASHLQKYRLYLKRLSGV----------------------------
------------------------------------------------------------
------------------------------------------------------------
------------------------------------------------------------
---------------------------------------
>scaffold-GGWH-2014076-Onychonema_laeve
-----------------GLRVLVVDDDPLCLMILERMLRQCSYDVTTCSRAAAALSLLRE
NRDKFDIVLSDVHMPDMDGFKLLETVGLEMDLPVIMMSANGETSAVMKGITHGACDYLLK
PVRMEELRNIWQHVVRKKTSETRGDGEV-----------GGDWDTSAGANNRSGD-----
-SDEAQRKRERLEDV-------IEDASTLKKARVVWSIELHQQFVNAVNKLGVDKAVPKK
ILEIMNVQGLTRENVASHLQKYRLYLKRLSGVNPQPHPVASFQAAEGSQFGGSLQVQPAG
A-----------------------------------------------------------
------------------------------------------------------------
------------------------------------------------------------
---------------------------------------
>scaffold-HKZW-2004827-Mesotaenium_caldariorum
-----------SDVFPAGLRILVVDDDPLCLVILERMLRTCSYSVKTCSTASSALSILRE
KKEKFDLVISDVHMPDMDGVKLMEQIGLELDLPVIMMSANSETGAVMQSITHGACDYLLK
PVRIEELRNIWQHVVRKKSRDSLDESYTGECEPSQHQNQNQEGDEGKEKSSGS-G-----
-EN--KKRKGSGES---DMGERAEESSGLKKPRVVWSADLHQRFVAAVNKLGLEKAVPKK
ILEIMKVGGLTRENVASHLQ----------------------------------------
------------------------------------------------------------
------------------------------------------------------------
------------------------------------------------------------
---------------------------------------
>scaffold-HKZW-2004828-Mesotaenium_caldariorum
-----------SDVFPAGLRILVVDDDPLCLVILERMLRTCSYSVKTCSTASSALSILRE
KKEKFDLVISDVHMPDMDGVKLMEQIGLELDLPVIMMSANSETGAVMQSITHGACDYLLK
PVRIEELRNIWQHVVRKKSRDSLDESYTGECEPSQHQNQNQEGDEGKEKSSGS-G-----
-EN--KKRKGSGES---DMGERAEESSGLKKPRVVWSADLHQRFVAAVNKLGLEKAVPKK
ILEIMKVGGLTRENVASHLQ----------------------------------------
------------------------------------------------------------
------------------------------------------------------------
------------------------------------------------------------
---------------------------------------
>scaffold-NBYP-2010746-Mesotaenium_kramstae
--------DQRPLQFPAGMRVLVVDDDPLCLMILERMLRRCAYEVTTCGRATTALALLRE
KRREFDLVISDVYMPDMDGFKLLELVGLEMDLPVIMMSANGETSAVMKGITHGACDYLLK
PVRIEELRNIWQHVV-RKRSHMKGEEHSGSVEDIRQVKRQKREEEGDFTSSANDAQQQQQ
QQG--KKGKEAVEE-EDDAEDEHDIGGGLKKARVVWNVELHQQFVTAVNKLGLDKAVPKR
ILEMMDVQGLTRENVASHLQKYRMYLKRLSGV----------------------------
------------------------------------------------------------
------------------------------------------------------------
------------------------------------------------------------
---------------------------------------
>scaffold-NBYP-2052519-Mesotaenium_kramstae
--------------FPVGLRILVVDDDPLCLLILERMLRQCSYTVTTCSRAATALSLLRE
NRDKFDLVISDVYMPDMDGFKLLELIGLEMDLPVIMMSANGETSAVMKGITHGACDYLLK
PVRIEELRNIWQHVFRKKSR--------ACTED------SGDWDDNDRLQGGQ-------
-ECSSKKRKDKTEPFSD-----LEEESSLKKARVVWSIELHQQFVDAVNKLGIDKAVPKK
ILEIMNVQGLTRENVASHLQKYRLYLKRLSGVDPAPYPVASFQAASEGSTGGTMRITPGG
------------------------------------------------------------
------------------------------------------------------------
------------------------------------------------------------
---------------------------------------
>scaffold-NNHQ-2009243-Spirotaenia_minuta
--------------FPAGLRVLLVDDDHLCLMIIERMLQRCNYTVTTCNRASSALALLRS
NKDQFDVVLSDVYMPDMDGFKLMEMISLEMDIPVIMMSADGQTNVVMKGITHGAVDYLLK
PVRMEELRNIWQHVLRRKKP-EEKKEDK---------------DDATNSSGNSEG-----
-ESRDKKRKK---------DSKEDELAASKKPRVVWTVELHQQFVNAVNQLGIDKAVPKR
ILDLMDVDGITRENVASHLQKYRLYLKRLNSVQ---------------------------
------------------------------------------------------------
------------------------------------------------------------
------------------------------------------------------------
---------------------------------------
>scaffold-QPDY-2006540-Coleochaete_irregularis
-------------QFPVGLRVLVVDDDPLCLMILEKMLKHCSYQVVACQQARQALSLLRE
KRNDFDIVLSDVMMPDMDGFKLLELVGLEMDLPVIMMSVNGETSAVMKGITHGACDYLLK
PVRIEELRNIWQHVVRKRRTELK----TERSITVEEKSRTEDYEDNTSGPAADTGTETVV
SVS--KRRKDQRLDLEEDEEGEDMDANTSKKPRVLWSVELHQQFVDAVNQLGVERAVPKK
ILELMDVQGLTRENVASHLQKHRLYLKRLS------------------------------
------------------------------------------------------------
------------------------------------------------------------
------------------------------------------------------------
---------------------------------------
>scaffold-QPDY-2028157-Coleochaete_irregularis
-----------GDCFPAGMRILVVDDDPLCLIILERMLRQCSYAVTTCNRAAQALALLRG
SKDKFDLVISDVYMPDMDGFKLLEQIGLELDLPVIMMSAHGETSVVMKGITHGACDYLLK
PVRIEELRNIWQHVIRKKKI--IKDEHE---------------DDNGETCEGTK------
-EVFQKKRKDKLDGEEQ-----VEDMNNLKKARVVWSFELHQQFVSAVNQLGIDKAVPKK
IMDIMNVQGLTRENVASHLQKYRLYLKRLSGVENVPHPVATFRQAPPDAAGGTMQINPGG
RGALA-------------------PPLDPGTLASLAQQ----------------------
------------------------------------------------------------
------------------------------------------------------------
---------------------------------------
>scaffold-QWFV-2014075-Bambusina_borreri
--------------FPAGLRVLVVDDDPLCLMVLERMLRQCSYEVVSCSRAEAALSLLRE
NHCKFDIVLSDVYMPDMDGFKLLELIGLEMDLPVIMMSANGETSAVMKGITHGACDYLLK
PVRMEELRNIWQHVVRRKTSDTRGDGDGG----------AGDCETATPANRGNQE-----
-SDELRKRRDRLEDV-------IEDASTLKKARVVWSIELHQQFVNAVNKLGVDKAVPKK
ILDIMNVQGLTRENVASHLQKYRLYLKRLSGMDPQPHPVASFQAAEGSLFGGTLQVHPGG
ASKAA-------------------------------------------------------
------------------------------------------------------------
------------------------------------------------------------
---------------------------------------
>scaffold-QWFV-2014076-Bambusina_borreri
--------------FPAGLRVLVVDDDPLCLMVLERMLRQCSYEVVSCSRAEAALSLLRE
NHCKFDIVLSDVYMPDMDGFKLLELIGLEMDLPVIMMSANGETSAVMKGITHGACDYLLK
PVRMEELRNIWQHVVRRKTSDTRGDGDGG----------AGDCETATPANRGNQE-----
-SDELRKRRDRLEDV-------IEDASTLKKARVVWSIELHQQFVNAVNKLGVDKAVPKK
ILDIMNVQGLTRENVASHLQKYRLYLKRLSGMDPQPHPVASSRAAEGSLFGGTLQVHPGG
ASKAA-------------------------------------------------------
------------------------------------------------------------
------------------------------------------------------------
---------------------------------------
>scaffold-SNOX-2007716-Planotaenium_ohtanii
--------------FPAGLRVLVVDDDPLCLMILERMLRQCSYHVTTCNRAATALSLLRD
NRDMFDVVISDVHMPDMDGFKLLELIGLEMDLPVIMMSANGETSSVMEGISHGACDYLLK
PVRIEELKNIWQHVIRKKKAQANNISNAGGGNNG---------DDGRRLSDNYD------
-VLSGMKRDS---------FETFDDGSGLKKARVVWSIELHQQFVNAVNKLGIDKAVPKK
ILEIMNVQGLSRENVASHLQKYRLYLKRLSGVNPAPHPVASFQANE--------------
------------------------------------------------------------
------------------------------------------------------------
------------------------------------------------------------
---------------------------------------
>scaffold-VQBJ-2007823-Coleochaete_scutata
------------DQFPIGMRVLVVDDDPLCLLILDRMLRRCNYQVKTCQRARQALDMLRD
ENNKFDIVLSDVMMPDMDGFKLLELVGLEMDLPVIMMSANGETSAVMKGITHGACDYLLK
PVRIEELKNIWQHVVRKKRSELMEVEQSGSVEE-NKKAQ----EESEYTSSANE-TGSDW
AMKVPKRRKEKTDTFEEDDDGDDGDPNTLKKPRVVWSVELHQQFVNAVNQLGIEKAVPKR
ILEIMNVQGLTRENVASHLQKYRLYLKRLSGVSDGQGPS---------------------
------------------------------------------------------------
------------------------------------------------------------
------------------------------------------------------------
---------------------------------------
>scaffold-WDCW-2047818-Mesotaenium_endlicherianum
------------ESFPAGLRVLVVDDDPLCLMILERMLRQCSYAVTTCSRASSALSLLRE
NRDKYDLVISDVYMPDMDGFKLLELIGLEMDLPVIMMSANGETSAVMKGITHGACDYLLK
PVRIEELRNIWQHVLRKKSREQTAESDGGKLED------AGDT-----------------
-EQGSRKRKEKTDGLDM-----LDDSNSIKKARVVWSIELHQQFVNAVNQLDIDKAVPKR
ILEIMNVQGLTRENVASHLQKYRLYLKRLSGVDPQPHPVASFQASDGIF-GGSMQIHPGG
RSSLG-------------------------------------------------------
------------------------------------------------------------
------------------------------------------------------------
---------------------------------------
>Azolla_filiculoides_s0006.g009615
--MNSMIDNTEKMEFPAGLRVLAVDDDRVCLLILSKMLRQCRYRVTTCERAADALKLLRE
NKDGFDVVISDVHMPDMDGFKLLELVGLEMDLPVIMMSANGETRAVMKGIKHGACDYLLK
PVRIEELKVIWQHVVRKRKD--DSKQRA---------------DDS--------------
-LKSSKKRKDAAQEDEDDAEVDNEDPSASKKPRVVWTVDLHQKFVGAVDQLGIDKAVPKR
ILELMDVQGLTRENVASHLQKYRLYLKRLSAPPHQPGSVSSLHRGPSNR-TGQNNHLFGQ
IAALQGLIDSRGLDGGGTQSRQPLPPPSGGILSMIGS-----------SMPIQDATMNVP
NLNSKPYGSSGVGIYNNIPLASNVLPLSSSIHQRNE------------------------
-----------------------------------------QTHHLLYNLNPGLGDSWQM
DWHAAGFNQSS----------------------------
>Azolla_filiculoides_s0041.g026716
EISSMADNNSNTDNFPIGLRVLIVDDDPICLLILDRMLRRCQYQVTAYGKATEALAMLRE
NRDSFDVIISDVCMPDMDGFKLLELVGLEMDLPVIMMSANGETSAVMKGIKHGACDYLLK
PVRMEELRNIWQHVVRKKWRNTG---PSCMNED-DRV-K-QVSDDGDYTSSANEGPDVSW
KQS--KKRKDVKEE-DEDLDIDNDDPSTTKKPRVVWSVDLHQQFVGAVNQLGIDKAVPKR
ILELMNVQGLTRENVASHLQKYRLYLKRISGG--AGHPSGGLN-SPFPTGTDTNFASVSA
ANLA-SLNELRAITGSGPLSPQLVSTLQAGILGRLGSPNNI---KVDQSILLQL------
---------------------------------------TALQNANNGGLMSRSPVLPTY
NSQPLTSQGAFQPGISDVIQG-QPTNLGTYDKGTQQHQQIKNGLPTIPT-----------
IIAQSGLISTAETGSWVGGVLNETTARIPLAVSPPLASG
>Azolla_filiculoides_s0064.g035584
AKKMNEKFREETEVFPAGLRVLAVDDDRVCLLILGKMLQQCHYKVTTCERAADALKILRE
NKDGFDVVISDVHMPDMDGFKLLELVGLEMDLPVI----------SELPLFHG-----I-
----EELKVIWQHVVRKRKD-----------------------NDGNHGSDS--------
-FKCSKKRKDALEEEDD--EVENEDPSSSKKQRVVWSVDLHQKFVSAVDQLGIDKAVPKR
ILELMDVRGLTRENVASHLQKYRLYLKRLSGPPHQQTN----------------------
-----GSMDERYLGVGDHFPTQAMSSLHTGLLDRKSS----------KNHLLGQVALHGP
N----------------NSISVGKIPHGLLNSSTINVGQLALFD----------------
-----KSHNNRLPSISKASGQNDGVMLAHTNNHLMMQMLQQ--------SGQKILSGRMS
SLTPSQVTINA------PPPHLGSCCELASTVA------
>Salvinia_cucullata_v1.1_s0002.g001234
RRPSSKTMNCSSDTFPAGLRVLVVDDDPICLLILDRMLRHCQYQVTTCGKATEALAMLRE
NRNSFDVIISDVCMPDMDGFKLLELVGLEMDLPVIMMSANGETSAVMKGIKHGACDYLLK
PVRIEELRNIWQHVVRRKWRNSG---QSCISED-DKA-R-QLPDDSDHYSSANESMDGSW
NKG--RKRKDARED-DDDVELDNDDPSTTKKPRVVWSVDLHQQFVNAVNQLGIDKAVPKR
ILELMNVNGLTRENVASHLQKYRLYLKRISGG--AGHQAGVIN-SSFP-ASDSNFSSVSA
TNLA-SINELQAFNGSSQLSPQLISTLQTEILGTLGSTNNLGIGNLDPSILLQLAFQSAS
NG----GFTRSSTTSSYNQPLINNEIAFRPVMSETDQLQAACQGAFAESVDKKPSGLSLQ
QQLAVQASFAGIGQLSVVNNNIQQVNPSSNPLLMQASQQISKSGLAIPT-----------
IVTKPGLSAETSAWASGISNVNSASIMIPQHSSISSRQD
>Salvinia_cucullata_v1.1_s0004.g002150
GHHNDVSFDINNSEFPAGLRVLVVDDDPICLLILDRMLQSCRYKVTTCGGAIEALRILRE
NKNRFDVVISDVQMPDMDGFKLLELVGLEMDLPVIMMSSNGATSAVMKGIKHGACDYLLK
PVRIEELRNIWQHVVRKKKKDGG---SSDNLDD-----K-RHNDAAEYLS--NDGVDGPS
KIL--KKRK---ED-DDDIDLENDDPSTAKKPRVVWSVELHQKFVNAVNQLGIDKAVPKR
ILELMDVRGLTRENVASHLQKYRLYLKRISEVPQPHQT-GGLGSTILGSPSSFRISGAGF
SDYV-TKSSLQTCSLDRNCSPGSMCNMGGGIGPVVSGDNCVAVDNANDTLLAQILQQQCN
GN----MTPCLGGVGNIGLPMASSDGGLKYNPNISSNDGRNVEAYYNSRAGLTKLTFPAS
SGNSHSIKSADVRSLNIPYDMSADLSTPCITLDESIKVSALDMCGSKNT-----------
MLQPGGISVSSYMGPNNSHSWHMLIPNQNSDQKSSLALN
>Salvinia_cucullata_v1.1_s0007.g003588
-----MATADGAATISSSVHILVVDDDPLSRMVLERMLKRCQYKVTACGGVAKALELLRE
KPDFYNLVISDVYMPDDNGFKLLEVVALEMDMPVIMMSANGETSVVMKGITHGACDYLIK
PIKLEELKMLWQHVGRRKSK----------------------------------------
-VQSASNRED----------HGSSDCHSTTEANIKWSVPLHEKFVSAVNGLGVEQATANT
ILDIMNVPGLTIEQISSHLEKYKSTFTRLNGELEQPLSPATLNVNVDSSISSVDEAAIGA
ASKLNGSVDIGTLTKKQEVPEQ--SFIEQTATGGLASKNNALSPGGGQERLADVSSMKKQ
DIGISSRWGSSHPDTNSSDKYVNQVPRNQNIPSNEVSQPFSMEV----PPRRTAQSSVSQ
SMYMNSENAVPIGGGGLRKGLGLNGIPNMSNDGSLRRGLDDGLMPNDATVNDDATMPNNA
GWRRGTMDDANMSNDGGWSRGIMEDSPNDAVWRGPNNAM
>Salvinia_cucullata_v1.1_s0011.g005315
----MLENTDSIMEFPAGLRVLVVDDDRVCLHILDAMLRQCHYRVTTCDRATEALRILRE
NKDGFDVVISDVHMPDMDGFKLLELVGLEMDLPVIMMSANDKTSAVMKGIKHGACDYLLK
PVRMEELKVIWQHVVRKRKE--------------DRQQR----DAGALGAAAAA------
-RLAAKKRKDAQQEEEE--EVENEDPSSSKKPRVVWSVDLHQKFVAAVDQLGADKAVPKR
ILELMDVPGLTRENVASHLQKYRLYLKKLS--------APPHQQSFSSASGVIDDRFVCA
SPVLSGSARLSSAAAANIISAANLSAVASSCIAGLEGNNVVQRLPQQSSNPLQIAGLTGN
NNNGRAFGRSEVGIYNIPFTANVVTPSSIPRHSESN------------------------
---------------------NDGAESNLQNSRSIFPS-----------GAEGLASSSSS
SFA----------------SRLGGASSSTDWLIDADLTS
>scaffold-BMJR-2015329-Adiantum_raddianum
RPCVKASETTSGDNFPAGLRVLVVDDDPICLLILDRMLRHCQYQVTTCGRATEALEMLRE
NRNSFDVILSDVYMPDMDGFKLLELVGLEMDLPVIMMSANGETSAVMKGIKHGACDYLLK
PVRMEELRNIWQHVVRKKWRSSG---QTMSHEA-DRANR-QVVDEGEHTSSANEGQDGVW
RSS--KKRKDIKEE-EDEVDLETDDPSSTKKPRVVWSVELHQQFVTAVNQLGIDKAVPKR
ILEIMNVQGLTRENVASHLQKYRLYLKRISGV--AHHSAGGLNPPPFPLGTDANFGSVSA
GGLA-GLNELRNLVGP---SSSLVPPLQPGALGRLNP-TNLGMANMDPSMLLRL------
---------------------------------------AALQG----------------
------------------------------------------------------------
---------------------------------------
>scaffold-DCDT-2001318-Gaga_arizonica
-----AADSTSSDTFPAGLRVLVVDDDPICLLILDRMLRHCQYQVTTCGRATEALAMLRE
NRNSFDVILSDVYMPDMDGFKLLELVGLEMDLPVIMMSANGETSAVMKGIKHGACDYLLK
PVRMEELRNIWQHVVRKKWKSSG---QTTSHEV-DKA-R-QVLDEGEHTSSANEGQDGTW
RQS--KKRKDMKEE-EDEVDLDNDDPSSTKKPRVVWSVELHQQFVNAVNQLGIDKAVPKR
ILELMSVQGLTRENVASHLQKYRLYLKRISSV--AHQAG---------------------
------------------------------------------------------------
------------------------------------------------------------
------------------------------------------------------------
---------------------------------------
>scaffold-FLTD-2018038-Pteris_ensiformis
RACM-KADTSSSDTFPAGLRVLVVDDDPICLLILDRMLRHCQYQVTTCGRATEALAMLRE
NSNSFDVIISDVYMPDMDGFKLLELVGLEMDLPVIMMSANGETSAVMKGIKHGACDYLLK
PVRMEELRNIWQHVVRKKWRSSG---PTTSHDV-DKA-K-QVVDEGEHTSSGNEGLDGTW
RQN--KKRKDIKEE-EDEVELDHDDPSSTKKPRVVWSVELHQQFVNAVNQLGIDKAVPKR
ILELMSVQGLTRENVASHLQKYRLYLKRISGV--AHQSAGGLH-PPFPLGTDANFGP---
AGLA-GLNELRALAGP---SSSLVSSLQPGALGRLNP-ANLGMSNLDPSMLLRL------
---------------------------------------AALQG----------------
------------------------------------------------------------
---------------------------------------
>scaffold-KIIX-2013804-Pilularia_globulifera
-------DIMNNSEFPAGLRVLVVDDDPICLLILDRMLQRCRYRVTTCGGAVEALRLLRE
NKDGFDVVISDVHMPDMDGFKLLELIGLEMDLPVIMMSANGETGTVMKGIKHGACDYLLK
PVRMEELKNIWQHVIRKKKRDGG-----DSTED-----K-RLNDSGENQS--NDGPDSSS
KQQ--KKRK---EE-DDDAEVDNEDPSTSKKPRVVWSVELHQKFVSAVNQLGIDKAVPKR
ILELMDVRGLTRENVASHLQKYRLYLKRISGV--AHQG-G--------------------
------------------------------------------------------------
------------------------------------------------------------
------------------------------------------------------------
---------------------------------------
>scaffold-NDUV-2005972-Vittaria_appalachiana
-----KAVDATSDTFPAGLRVLVVDDDPICLLILDRMLRHCQYQVTTCGKATYALAMLRE
NRNSFDVILSDVYMPDMDGFKLLELVGLEMDLPVIMMSANGETSAVMKGIRHGACDYLLK
PVRMEELRNIWQHVVRKKWRSSG---QTASLEV-DKA-R-QAVDEAEHTSSANEGHDLTW
RQS--KKRKDFKEE-EDEVDLESDDPSSTKKPRVVWSIELHQQFVNAVHQLGIDKAVPKR
ILELMNAQGLTRENVASHLQKYRLYLKRLSGS--GHQSAGGLN-NPFHVGPDANFGSVNV
AGLA-GLNELRNIAGP---SSSLVSSLQSGALGRLNA-----------------------
------------------------------------------------------------
------------------------------------------------------------
---------------------------------------
>scaffold-NDUV-2005973-Vittaria_appalachiana
-----KAVDATSDTFPAGLRVLVVDDDPICLLILDRMLRHCQYQVTTCGKATYALAMLRE
NRNSFDVILSDVYMPDMDGFKLLELVGLEMDLPVIMMSANGETSAVMKGIRHGACDYLLK
PVRMEELRNIWQHVVRKKWRSSG---QTASLEV-DKA-R-QAVDEAEHTSSANEGHDLTW
RQS--KKRKDFKEE-EDEVDLESDDPSSTKKPRVVWSIELHQQFVNAVHQLGIDKAVPKR
ILELMNAQGLTRENVASHLQKYRLYLKRLSGS--GHQSAGGLN-NPFHVGPDANFGSVNV
AGLA-GLNELRNIAGP---SSSLVSSLQSGALGRLNA-----------------------
------------------------------------------------------------
------------------------------------------------------------
---------------------------------------
>scaffold-POPJ-2009011-Pteris_vittata
---MKAADTTSSDTFPAGLRVLVVDDDPICLLILDRMLQHCQYQVTTCGRATEALAMLRE
NRNSFDVIISDVYMPDMDGFKLLELVGLEMDLPVIMMSANGETSAVMKGIKHGACDYLLK
PVRMEELRNIWQHVVRKKWRSSG---QTTSLEV-DKS-K-QVVDEGEHTSSGNDGLDGTW
RQN--KKRKDIKEE-EDEVDLDHDDPSSTKKPRVVWSVELHQQFVNAVNQLGIDKAVPKR
ILELMSVQGLTRENVASHLQKYRLYLKRISGV--AHNSVGGLN-PPFPLGTDANFGPVSA
AGLA-GLNELRTLAGP---SSSLVSSLQSGALGRLNP-ANLGMTNLDPSMLLRL------
---------------------------------------AALQG----------------
------------------------------------------------------------
---------------------------------------
>scaffold-RFMZ-2010438-Osmundastrum_cinnamomeum-B
SRGSVKVESANSETFPAGLRVLVVDDDPICLLILDRMLRRCLYQVTTCGKATAALEMLRE
NRDKFDLVISDVYMPDMDGFKLLELVGLEMDLPVIMMSANGETSAVMKGITHGACDYLLK
PVRIEELRNIWQHVVRKKFRGPE---QAVSHED-EKH-K-RGADDGEYTSSVNDGPDGMW
KQS--KKRKDVKEE-EEDADQDNDDPSTTKKPRVVWSVDLHQQFVGAVNQLGIDKAVPKR
ILELMNVQGLTRENVASHLQKYRLYLKRISGV--AHQP-GGLN--AFAGSPDSNFGAVGA
GGLG-GLGDLRTLAATGQLSPQLVSTLQAGLLGRL--PNNLGIGGVDPSLLLQI------
---------------------------------------AALQGANSSALARPSYGQALL
NNQGN-------------------------------------------------------
---------------------------------------
>scaffold-VIBO-2012121-Osmunda_javanica
SRGSVKVESASSEQFPAGLRVLVVDDDPICLLILDRMLRRCLYQVTTCGKATAALEMLRE
NRDKFDLVISDVYMPDMDGFKLLELVGLEMDLPVIMMSANGETSAVMKGITHGACDYLLK
PVRIEELRNIWQHVVRKKWRGPE---QAVSHED-EKH-K-RGPDDGEYASSANDGPDGMW
KQS--KKRKDVKEE-EEDADQDNDDPSTTKKPRVVWSVDLHQQFVGAVNQLGIDKAVPKR
ILELMNVQGLTRENVASHLQKYRLYLKRISGV--AHQP-GGLN--AFAGSTDSNFGAVGA
GGLG-GLGDLRTLAATGQLSPQLVSTLQAGLLGRLGGPNNLGIGGVDPSLLLQI------
---------------------------------------AALQG----------------
------------------------------------------------------------
---------------------------------------
>scaffold-VITX-2012045-Blechnum_spicant
RACV-KADTTSSDTFPAGLRVLVVDDDPICLLILDRMLRHCQYQVTTCGRATEALAMLRE
NRNSFDVIISDVYMPDMDGFKLLELVGLEMDLPVIMMSANGETSAVMKGIKHGACDYLLK
PVRMEELRNIWQHVVRKKWRSSA---QTTSHEV-DNA-R-QVADEGEHTSSANEGVDGTW
KQS--KKRKDMKEE-EEDLDIDNDDPSSTKKPRVVWSVELHQQFVNAVNQLGIDKAVPKR
ILELMSVQGLTRENVASHLQKYRLYLKRISGV--AHQSGGGLN-PPFPIAMDSNFGPVSA
AGFT-GLNELRTLGGP----SPLVSSLQAGVLGRLNP-TNMGMANLDPSVLLR-------
------------------------------------------------------------
------------------------------------------------------------
---------------------------------------
>scaffold-VVRN-2096565-Lonchitis_hirsuta
GGTFTKADSINSDSFPVGLRVLVVDDDPICLLILDRMLRHCQYQVTTCGRATEALALLRE
NRNNFDVILSDVYMPDMDGFKLLELVGLEMDLPVIMMSANGETSAVMKGIKHGACDYLLK
PVRMEELRNIWQHVVRRKWRSSG---QTRSHEV-DKV-R-QVTDDGENNSSANEGLDGTW
KQS--KKRKDIKEE-EEEVDLDNDDPSSTKKPRVVWSVELHQQFVNAVNQLGIDKAVPKR
ILELMNVQGLTRENVASHLQKYRLYLKRISGV--AHQS-GGLN-PPFSVGTDSNFGPLSA
AGLA-GFSDLRTLNGS---SPQLVSTLQAGILGRFNPTTNLGIGNMDPSVLLRI------
---------------------------------------AALQ-----------------
------------------------------------------------------------
---------------------------------------
>scaffold-WCLG-2010042-Adiantum_aleuticum
-----ASDATSSDNFPAGLRVLVVDDDPICLLILDRMLRHCQYQVTTCGRAQEALAKLRE
NRNSFDVILSDVYMPDMDGFKLLELVGLEMDLPVIMMSANGETSAVMKGIKHGACDYLLK
PVRMEELRNIWQHVVRKKWRSSG---QTTSHEV-DKT-R-QVVDEGEHTSSANEGQDGTW
RLS--KKRKDMKEE-EDEVDLDNDDPSSTKKPRVVWSVELHQQFVNAVKQLGIDKAVPKR
ILELMSVQGLTRENVASHLQKYRLYLKRISGG--AHQSAG-----PFPVGTDANFGSV--
---A-GLNELRTLAGP---SSSLVSSLQSGALGRLNP-TNLGMTNLDPSMLLRL------
---------------------------------------AALQ-----------------
------------------------------------------------------------
---------------------------------------
>scaffold-WQML-2002165-Cryptogramma_acrostichoides
RACVKAADTTGSDTFPVGLRVLVVDDDPICLLILDRMLRHCQYQVTTCGRATDALAMLRE
NRNSFDVIISDVYMPDMDGFKLLELVGLEMDLPVIMMSANGETSAVMKGIKHGACDYLLK
PVRMEELRNIWQHVVRKKWRSSG---QTTSLEV-DKA-R-QVVDEGEHTS-ANEGLDGTW
RQS--KKRKDMKEE-EDEVDLDNDDPSSTKKPRVVWSVELHQQFVNAVNQLGIDKAVPKR
ILELMSVQGLTRENVASHLQKYRLYLKRISNV--AHQSAGGLN-PPFSVGNDAN------
------------------------------------------------------------
------------------------------------------------------------
------------------------------------------------------------
---------------------------------------
>scaffold-XDDT-2015987-Argyrochosma_nivea
SGNSRALLKADVDSFPAGLRVLVVDDDPICLLILDRMLRRCQYQVTTCGRAADALAMLRE
NRDSFDVIISDVYMPDMDGFKLLELVGLEMDLPVIMMSANGETSAVMKGIKHGACDYLLK
PVRMEELRNIWQHVVRKKWRSSA---QQVASED-EKG-R-HAADDGDHHSSANDGYDGTW
KQN--KKRRDLKEE-DEEADLDPDDPSTTKKPRVVWSVELHQQFVNAVNQLGIDKAVPKR
ILELMNVNGLTRENVASHLQKYRLYLKRISGV--AHQS-GSLS-PSFPVSNDPSFGPATA
A----GLGDFRALSGPNELSSQLLSSLQAGVLGRLNQANNLGLGNVEKSNLLQI------
---------------------------------------AALQG----------------
------------------------------------------------------------
---------------------------------------
>scaffold-YCKE-2066344-Notholaena_montieliae
-----AADTTSSDTFPAGLRVLVVDDDPICLLILDRMLRHCQYQVTTCGRATEALAMLRE
NRNSFDVILSDVYMPDMDGFKLLELVGLEMDLPVIMMSANGETSAVMKGIKHGACDYLLK
PVRMEELRNIWQHVVRKKWRSSG---QTTSHEV-DKS-R-QLVDEGEHTSSANEGQDGTW
RQS--KKRKDMKEE-EDEIDLDNDDPSSTKKPRVVWSVELHQQFVNAVNQLGIDKAVPKR
ILELMSVQGLTRENVASHLQKYRLYLKRISSV--AHQAGGGLN-PPFP-GTDASFGSVTA
AGLA-GLNELRTLAGP---SSSLVSSLQP---GRLNP-SNLGMSNLDPSMLLRL------
---------------------------------------AALQG----------------
------------------------------------------------------------
---------------------------------------
>scaffold-YJJY-2005904-Woodsia_scopulina
--------------FPAGLRVLVVDDDPICLLILDRMLRHCQYQVTTCGRATEALAMLRE
NRNSFDVIISDVYMPDMDGFKLLELVGLEMDLPVIMMSANGETSAVMKGIKHGACDYLLK
PVRMEELRNIWQHVVRKKWRSSA---PTTSHEV-DNA-R-QVADDGENTSSANEGLDGTW
KQS--KKRKDMKEE-EEDLDIDNDDPSSTKKPRVVWSVELHEQFVNAVNQLGIDKAVPKR
ILELMSVQGLTRENVASHLQKYRLYLKRISGV--AHQSAGGLN-PPFPLATDSNFGPVT-
-GFS-GLNDLRTLGGP----SPLVSSLQAGVLGRLNP-ANLGMANVDPSVLLRI------
---------------------------------------AALQG----------------
------------------------------------------------------------
---------------------------------------
>scaffold-YQEC-2013121-Woodsia_ilvensis
--------------FPAGLRVLVVDDDPICLLILDRMLRHCQYQVTTCGRATEALAMLRE
NRNSFDVIISDVYMPDMDGFKLLELVGLEMDLPVIMMSANGETSAVMKGIKHGACDYLLK
PVRMEELRNIWQHVVRKKWRSSA---QTTSHEA-DNA-R-QVADDGENTSSANEGLDGTW
KQS--KKRKDMKEE-EEDLDIDNDDPSSTKKPRVVWSVELHQQFVNAVNTLGIDKAVPKR
ILELMSVQGLTRENVASHLQKYRLYLKRISGV--AHQSAGGLN-PPFPLATDTNFGPVSA
AGFA-GLNDLRTLGGP----SPLMSSLQPGVLGRLNP-ANLGMGNLDPSVLLRI------
---------------------------------------AALQG----------------
------------------------------------------------------------
---------------------------------------
>Abies_alba_AALBA5B282073P1
VSASSPVMEGVPDQFPAGLRVLVVDDDATCLKILEKMLQTCLYEVTTCSRATLALSMLRE
RKGGFDLVISDVYMPDMDGFKLLEHVGLEMDLPVIMMSADGETSVVMKGIKHGACDYLLK
PVRIEALKNIWQHVIRKKRNESKELEHSGSVDDSDRHKKGS--DDVEYASSVNEGTNGMW
KHS--KKRKEAREE-EDDGEQDNDDSSNLKKPRVVWSVELHQQFVCAVNQLGIDKAVPKR
ILELMNVQGLTRENVASHLQD---------------------------------------
--------------------------------------------------VFT-PEVS--
-----------QPRMLGEMALFHGSPASLLLVLLG-------------------------
-----PGSSLG----------------------------------------------ELS
DLEPMVIHVSTLLSLSILS--------------------
>Picea_lambertina_PILA_01131
LADECSSMMQIGNFSPFGLKVLVVDDDPLCLLVLERMLRQCNYNVTTCRRVPQAISMVKE
NRDRFDLVMSEVYLPDDDGFRLLETVGLVFDLPVIMMSTNGDTSVVMKGITHGACDYFIK
PIRIEELRNIWQHVVRRRGR--ESLKDDGECED-------------REVSDSP-------
-DTYSKKRKDTSSGDYS--DEVIDDISSLKRARVHWTVQLHQQFVTAVNQLGIDKAVPKK
IVEIMKVQGLSRENVASHLQKYRLYLKRLSGAISEPYPVASFQAADDSISGGMMKLQQGE
KGVA-SSSGAKGLNLGTGVSSSGVRGLDPSTLKSLQQRAYQQKLVANRAQILGGIGLHPP
KKVPESMGGSKSGLQRMSSVDMGLLWKAQREQTADENEKQGAANLQNLPQKRL-------
-----SSEQRRFKGSHPKHSRTRTMTDLPVIFQSAKPEVFQELQPMEDISAATIEESNRH
AFASTDFEGQRKAGVENEDFFSSGSTDISDYLVDDLIP-
>Picea_lambertina_PILA_03866
VSVSSPVMEGVPDQFPAGLRVLVVDDDPTCLKILEKMLQTCRYEVTTCSRAT------RE
RKGAFDLVISDVYMPDMDGFKLLEHVGLEMDLPVIMMSADGETSVVMKGIKHGACDYLLK
PVRIEALKNIWQHVIRKKRNESKELEHSGSVDDSDRHKKGS--DDVEYASSVNEGNNGMW
KPS--KKRKEAREE-EDDGEQDNDDSSNLKKPRVVWSVELHQQFVCAVNQLGIDKAVPKR
ILELMNVQGLTRENVASHLQKYRLYLRRLSGV-------GQQQSGFNSSFGGSMEANFGS
ISSL-DRSDLQALAASGQISRQTLAAFHGGLLGRVNGND-VGMSGVDPTFLLQ-PDLQGL
NCSLTDRGRFGQPLLNSQRNLLQGLPTGLELKQLAQSHQHMSSFGNLGMTMDDSSPGFPI
VQQQLPTASIELGGMGQISSINNNTALNPHNNSLMVQMMQQQQQHPLNHSGEQNQNEQLE
GVQVLNMPSSNLLQQQMLSNDIGAIANPLPTVGNSSTLL
>Picea_lambertina_PILA_18199
--GNSYGGGKTDHQFPAGLRVLVVDDDPTCLKILDKMLKRCLYQVTTCCRATAALSMLRE
NKGAFDLVISDVYMPDMDGFKLLEQVGLEMDLPVIMMSADGGTSTVMKGIKHGACDYLIK
PIRLEELKNIWQHVIRKKRNEPKDFDPSGSFEDNDRHRKGS--DDVDYASSVNEGTDGNW
KLI--KKRKEAKEE-EDDGEEDNDDPSASKKPRVVWSVELHQQFVNAVNQLGIDKAVPKR
ILELMHVQGLTRENVASHLQKYRLYLKRLSGV-------AQQQSGMNSSFGGATEAGVGP
MGLL-GRLDLQRLAASGQISPQALVTLPAELLGQVNANNGLGLPNFDRTLLLQ-AAFHGV
NSNPLNRGKFGQPLMNSQGNLLQGLPRSIELKQFSQPQQHIPSFGNLGLPTNDTSAGFSM
LQQQ-LNTGAEVGSVD--CGINNNGACNSQNNAMVMQLIQQQQQHQINQPGGQLQGSQLQ
SGQVLNLPSSNIVGPQVLPNEIRGRAT-LSSLANGNSSL
>Picea_lambertina_PILA_23777
DKVKVMNDEEANDDFPIGMRVLVVDDDPICLLLLESLLRRCKYNVTSCGQAITALNLLRE
NKDKFDLVISDVYMPDMDGFKLLELVGLEMDLPVIMMSANGETSAVMKGITHGACDYLLK
PVRLEELKNIWQHVVRKRRTESKDRDNLDQGDANDKFNHGP--EDGEHGSSANDGTDRSW
KLN--RKRKENDDEDDDDDEHDMEDPSTSKKPRVVWSVELHQQFVNAVNTLGIDKAVPKR
ILELMNVQGLTRENVASHLQKYRLYLKRLSGVASQQGSMGNAF-------GGRESSFASL
CQVD-GIGDLQVLAQSGQMSARALESLQAGVLGRLNGSVGLGLPGLNPSGMLQFASLPGL
GSNNSIGRAQGIAPGNNPGTAFPCLSTGIELDQLQQKQQITRLGDISSPVDDPAGFRTMQ
RQLTVNSLPVGLGGGSSGNISVNSTNNSLVLQLMQQQQQHGRGLTTLTTTGSGVQNLRES
HLNASNVDCMSMDISVPPVNSLVGPNPHLNPTKDISLIS
>Picea_taeda_PITA_03085
--GNSYGGGKTDHQFPAGLRVLVVDDDPTCLKILDKMLKRCLYQVTTCCRATAALSMLRE
NKGAFDLVISDVYMPDMDGFKLLEQVGLEMDLPVIMMSADGGTSTVMKGIKHGACDYLIK
PIRLEELKNIWQHVIRKKRNEPKDFDLSGSFEDNDRHRKGS--DDVDYASSVNEGTDGNW
KLL--KKRKEAKEE-EDDGEEDNDDPSASKKPRVVWSVELHQQFVNAVNQLGIDKAVPKR
ILELMHVQGLTRENVASHLQKYKLYLKRLSGV-------AQQQSGMNSSFGGTTEAGVGP
MGLL-GRLDLQRLAASGQISPQALVTLPAELLGQVNPNNGLGLPNIDRTLLLQ-AAFHGV
NSNPLNRGKFGQPLMNSQGNLLQGLPRSIELKQFSQPQQHIPSFGNLGLPTNDASAGFSM
LQQQ-HNTGAEVGSVD--CGINNNGASNPQNNVMVMQLIQQQQQHQINQPGGQLQGSQLQ
SGQVLNLPSASIVGPQVLPNEIRGRAT-LSSLANGNSSL
>Picea_taeda_PITA_03495
LGDECRSIMQIGNFTPIGLKVLVVDDDPLCLLVLERMLRQCNYNVTTCSRVTQAISMVKE
NRDRFDLIMSEVYLPDEDGFRLLEIVGLGLDLPVIMMSTNGDTTVVMKGITHGACDYFIK
PIRIEELRNIWQHVVRRRGR--ESLKDDGECED-------------REVSDSP-------
-DTSSKKRKDTSSGDYS--DEVIDDISSLKRARVHWTVQLHQQFVIAVNQLGIEKAVPKK
IVEIMKVQGLSRENVASHLQKYRLYLKRLSGAISEPHPVASFQAADDSISGGMMKLQQGE
KGVA-SSSGAKGLNLGTGVSSSGVRGLDPSTLKSLQQRAYQQKLVANRAQIFGGIGVRPP
KKVPESMGGSKSGLQRMSSVDMGLLWKAQRDQTADENKKQGIANLQNLPQKRS-------
-----SSEQRRFRGSHPKHSRTRTMTDLPMIFQSAKPEVFQELQPMEDISAATIEESNRH
AFASTDFEGQRKAGVENEEFFSSGSTDISDYLVDDLMP-
>Picea_taeda_PITA_22193
DKVKVMNDEEANDDFPIGMRVLVVDDDPICLLLLESLLRRCKYNVTSCGQAITALNLLRE
NKDKFDLVISDVYMPDMDGFKLLELVGLEMDLPVIMMSANGETSAVMKGITHGACDYLLK
PVRLEELKNIWQHVVRKRRTESKDRDNLDHGDANDKFNHGP--EDGEHGSSANDGTDRSW
KLN--RKRKENDDEDDDDDEHDMEDPSTSKKPRVVWSVELHQQFVNAVNSLGIDKAVPKR
ILELMNVQGLTRENVASHLQKYRLYLKRLSGVASQQGSMGNAF-------GGRESSFASL
CQVD-GIGDLQVLAQSGQLSARALESLQAGVLGRLNGSVGLGLPGLNPSGMLQFASLPGL
GSNNSIGRAQGIATVNNPGTAFPCLSTGIELDQLQQKQQITRLGDISSSVDDPAGFRTMQ
RQLTVNSLPVGLGGGSSGNIPVNSTNNALVLQLMQQQQQHGRGLTTLTTTGSGVQNLRES
LLNPSNVDCMPMDVS---VNSLVGSNPHLNPTKDTSLSS
>Picea_taeda_PITA_46678
VSASSPVMEGVPDQFPAGLRVLVVDDDPTCLKILEKMLQTCRYEVTTCSRATVALSMLRE
RKGAFDLVISDVYMPDMDGFKLLEHVGLEMDLPVIMMSADGETSVVMKGIKHGACDYLLK
PVRIEALKNIWQHVIRKKRNESKELEHSGSVDDSDRHKKGS--EDVEYASSVNEGNNGMW
KPS--KKRKEARED-EDDGEQDNDDSSNLKKPRVVWSVELHQQFVCAVNQLGIDKAVPKR
ILELMNVQGLTRENVASHLQKYRLYLRRLSGV-------GQQQSGFNSSFGGSMEANFGS
ISSL-DRSDLQALAASGQISRQTLAAFQGGLLGRVNGND-VGMSGVDPTFLLQ-PDLQGL
NCSLTDRARFGQPLLNSQRNLLQGLPTGLELKQLAQSHQHMPSFGNLGMSMDDSSPGFPI
VQQQLPTASIELGGMGQISSINNNNALNPHNNSLMVQMMQQQQQHPLNHSGEQNQNEQLE
GVQVLNMPSPNLLQQQMLSNDIGSIANPLSTVGNSSTLL
>Pseudotsuga_menziesii_PSME_13915
ENSGFNEQSRFPNQFPAGLRVLVVDDDPICLKIIDKMLRRCLYEVTTCSHATVALSMLRE
RKGSFDLVISDVYMPDMDGFKLLEHVGLEMDLPVIMMSADGDTSVVMKGIKHGACDYLLK
PIRIEELKNIWQHVIRKKRNSGRELEHSGSAEDSEKNKKGS--EDIEYASSVNEGTESNS
KTS--KRRKETKEE-DDDFEQENDDPTSLKKPRVVWSVELHQQFVSSVNQLGIDKAVPKR
ILEMMNVHGLTRENVASHLQKYRLYLRRLSEV-------AQEQSGINSSFGGTAGISLGS
MSAL-GRLDLQAFAASGPTSPETLVALQAGLLGKINAKNGLGMSG--ETFCLP-TAFQGV
SSNSLNSLGFGQPLLNSQGGVLQGLPSGLKLKQLSQPQPYISSYENGAFSMNDTSPGLSL
LPQL-PTAAVGLGDLDYIYGADNNLGLSLHNNALMLTLLQQQQLH---------SGVQLH
GQEVPNLPSSSRLGQWTPS-------NTLSTLGNANSSQ
>Pseudotsuga_menziesii_PSME_17559
VSASNPVMEGVPDQFPAGLRVLVVDDDPTCLKILEKMLQTCQYEVTTCSRAAAALSLLRE
RKGAFDLVISDVYMPDMDGFKLLEHVGLEMDLPVIMMSADGETSVVMKGIKHGACDYLLK
PVRIEALKNIWQHVIRKKRNESKELEHSGSVDDSDRHKKGS--DDVEYASSVNEGNNGMW
KHS--KKRKEAREE-EDDGEQDNDDSSNLKKPRVVWSVELHQQFVCAVNQLGIDKAVPKR
ILELMNVQGLTRENVASHLQKYRLYLRRLSGV-------GQQQSGFNSSFGGSMEANFGS
ISSL-DRSDFQALAASGQISRQTLAAFQGGLLGRVNGND-VGISGVDPTFLLQ-PELQGL
NCSLTDRARFGQPLLNTQRNLLQGLPTGLELKQLAQSHQHMSSFGNLGLQMDDSSSGFPI
AQQQLPTASIELGGMGQISGINNNTALNPHNNALMVQMMQQQQQHPLNHSGEQNQSEQLE
GVQVLNMQSPNLLQQQMLSNDIGAIANPLPTAGNSSTLL
>Pseudotsuga_menziesii_PSME_32147
LTEECKSMMQIGGFSPTGLKVLVVDNDPLCLLVLERMLRQCNYTVTTCSRVPQAISMVKE
NRDRFDLVMCDVYLPDEDGFKLLEIVGLGLDLPVIMMSTNGDTTVVMKGITHGACDYFIK
PVRIEELRNIWQHVVRRRGR--ESLKDDGECED-------------REASDSP-------
-ETTSKKRKDTSSGDFS--DEVIDDISSLKRARVHWTVQLHQQFVLAVNQLGIDKAVPKK
IVEIMKVQGLSRENVASHLQKYRLYLKRLSGAITEPYPVASFQAADDSISGGKMKLQQGE
KGVA-SSSGAKSLNLGTGVSSGGVRGLDQSTLKSLQQRAYQQRLVANRAQVLGGIGILHS
NKVLESTGGTKSGLQRMSSIDMGLLWKAQRQEAADENEKHGIADLQKLPQKKLSSVSREK
EIVLHSSQQQRFRELHPRHSRTRTITDMPMVFQSDKPEVFKELLPMEDISAATTEESNRH
AFASTDFEGQRKTGAGNEDFISSGSTDISDYLVDDLIP-
>Pseudotsuga_menziesii_PSME_39875
STGNSYGGGKPDHQFPAGLRVLVVDDDPTCLKILDKMLKRCLYQVTTCCRATAALSMLRE
KKGAFDLVISDVYMPDMDGFKLLEHVGLEMDLPVIMMSADGGTSTVMKGIKHGACDYLIK
PVRLEELKNIWQHVIRKKRNEPKDFDHSGSFEDNDRHRKGS--EDVDYASSVNEGTDGSW
KLL--KKRKEAKEE-EDDGEEDNDDPSASKKPRVVWSVELHQQFVNAVNQLGIDKAVPKR
ILELMHVQGLTRENVASHLQKYRLYLKRLSGV-------AQQQSGMNSSFGGSTEASVGS
MGLL-GRLDLQRLAASGQLSPQALVTLPAELLGQVNANNGLGLPNVDRALLLQ-AAFHGV
NPNPLSRVRFGQPLMNSQGNLHQGLPRSIELKQFSQPQQHIPSFGNVGSPTSDTSSGFSM
LQQQ-FNTGAVVGSVDQISGINNNGASNPQNNAMVMQLMQQQQQHQINQPGGQLQGSHLQ
SGQVLNLPSASLVGPQVLPNEIRGRAT-LSSLAN-----
>Pseudotsuga_menziesii_PSME_43599
IAEESRCMKQMENFSPRGMKILVVDDDPLCLMVLERMLRQCDYNVTTCSRVSEAISMVRE
QKDRFDLVMSDVYMPNEDGFKLLEFIGLTLDLPVIMMSANGETSMVMKGITHGACDYLVK
PVRMEELRNIWQHVVRRRGR-EYLREESGDSEH----------ETNKVVETS--------
-ESSSKKRKDNLDHSSE----IIDDISSLKKTRIHWTVQLHQQFVAAVNQLGIDKAVPKR
IIEIMEVHGLTRENVASHLQKYRLYLKRLSGSIPAPYPVASFQAAEGGKSGRMHIQPPAK
SGALSVLTKGLNLGFGASPGSFGIGGIDQGTLKSLEQRAYEQKRAANRAQVLGGIGIMPS
KSVGQLPGESKGGLHRMASVDLSLLWKAQRDQASNQNPAGSNIVDDSAAQSFKKAVKLEN
VQLEPTVQP------ASKHSRAHSMSNVLTDFCNIDLPPGFELQPMEGILSPPLAEMDEQ
SFAGADFEGMG--EDGNQDPLPIAPADIGDYLFDDFPPR
>Sequoiadendron_giganteum_SEGI_01478
--MANISRANNKSKFPEGLRVLIVDDDPIFFKVLHTMLRSCLYQVTACGLASVALSMLRE
KKDSFDIAISDVNMPHMDGFTLLKQVELETNLPVILISGKGDTSAVMKGIEHGACDYLIK
PVCIHELKNIWQHVFRRKRN--KELEHSEGVED----------VEGTGIENANT------
-CQGMIRQNNPNEEEDH--GDQENDPSSLKKPQFIWTRDLHRQFEHAVNYLGIENAVPKK
ILELLSVKGLTREIVASHLQKYRLSRKR----------GRYPQRALHYSFGVTLEENNGS
KQY-----------------------------------------------------LKAP
NCNPLNRIFFGDPLMNTQRNNLQMSPNQIKIEKYSQIQHQISSIDDVGPSMSGTSLGFNK
NLQKSTV--------------SGN------------------------------------
--------------THLLSNDFRPFSCIADDST-----S
>Sequoiadendron_giganteum_SEGI_07040
VTPCSEMMERVPDQFPAGLRVLVVDDDPTCLKILHRMLQTCQYEVTTCTRATVALSLLRE
KKGGFDLVISDVYMPDMDGFKLLEQVGLEMDLPVIMMSADGETSVVMKGIKHGACDYLLK
PVRIEALKNIWQHVIRKKRNDSKELEQSGSIEDGDRHRKGS--DDVEYASSVNEGINSAW
KQS--KKRKEVKEE-EDDGEQDNDDSSTLKKPRVVWSVELHQQFVCAVNQLGIDKAVPKR
ILELMNVQGLTRENVASHLQKYRLYLRRLSGV-------GQQPNGLNASFAGTMEANFGS
VPSL-ERSDLQAF-ATGQISRHTLAAIQGGLFSRVNAGN-AGMPPVVPGFLLQ-PELQGP
NCNQSERGRFVQPFINSQRNLLQGMPASLDIKQLTPSNAHISSFGNVGLSMDDSSSGIPI
RQTQVPAASVGLRGVGQMNGISNSAELNTDNNALMVQMIQQQKQHSLQHANTQFQSEQLE
GGQVQNMPSPNLLRHQILLNDIGGISNQLSTVANNITVL
>Sequoiadendron_giganteum_SEGI_08296
--MANISIANNKSKFPEGLRVLVVDDDPTFLKVLHTMLRSCLYQVTACGLASAALSMLRE
KKDSFDIVISDVNMPHMDGFTLLKQVELETNLPVIMVSGNGDTSAVMKGIEHGACDYLIK
PVRIHELKNIWQHVFRRKRN--KELEHSEGVED----------VEWTGLENAIT------
-SQGTIRKNNPNEEEDH--GDQENDPSTLKKPRFIWTRDLHRQFEHAVNYLGIENAVPKK
ILELLSVKGLTREIVASHLQKYRLSRKR----------GGYPQRALHYSFGMTPEENYGS
NNFH-GRFKVPAIIASGQTVPQSWVALQNELSGSSKINNVLKLTE-------EEFLLQEP
NCNPLNRIIFGDPLMNAQRNNLQMSPNQIEIEKYSQIQHQISSIDDVGPSMSGTSLGFNK
NFQKSTV--------------SGNVGCSSLNYNYLMNQHNV-------------QSTQLQ
GTHALNLSPVDCLQTQLLSNDFRAFSCIADDST-----S
>Sequoiadendron_giganteum_SEGI_17815
--MANISIASNKSKFPESLRVLVVDGDPNFLEVLHTMLRSCLYQVTACGLASGALSMLRE
KKDSFDIVISDVNMPHMDGFTLLKQVELETNLPVILVSGNGDTSAVLKGIEHGACDYLIK
PVPIHELKSIWQHVFRRKRN--KELEHSEGGED----------VEGTEIENANT------
-SQGTIRQNNPNEEEDH--RNQENDPSTLKRPRFIWTRDLHLQFEHAVNYLGIENAVPKK
ILQLMSVKGLTREIVASHLQKYRLSRKR----------GGYPQRALHSSVGVTPEENYGS
NNFH-GRFKAPAIIASGQTVPQSWVALQNELSGSSKINNKLKLT--------EEFLLQAP
SCNPLNRIFFGDPLMNTQRNNLQMSPNQIQIEKYSQI-----------------------
------------------------------------------------------------
---------------------------------------
>Sequoiadendron_giganteum_SEGI_34101
EKSGFNSESGIANQFPAGLRVLVVDDDPICLKIIDKMLRRCLYEVTTCTRATVALSILRE
SKGSFDLVISDVYMPDMDGFKLLEHVGLEMDLPVIMMSADGETSVVMKGIKHGACDYLLK
PVRIEELKNIWQHVIRKKKNGIKELEKSGSVENSDKLKKGS--DDAEYASSVNEGTECNS
KTS--KKRKELREE-EDDFDQDNDDPTSLKKPRVVWSVELHQQFVSAVNQLGIDKAVPKR
ILEMMNVQGLTRENVASHLQV----LKRFS------------------------------
------------------------DYVQASTRTFFNSLLGLKIFNEHCSFGSHFAG----
------------------------------------------------------------
------------------------------------------------------------
---------------------------------------
>Sequoiadendron_giganteum_SEGI_38939
NMDFKNMESGSANQFPAGLRVLVVDADLICLKNIDQMLRRCLYEVTTCTRATVALSILRE
RKGSFDLVISDVDMPDMDGFKLLEHVGLEMDLPVILMSADGRTSVVMKGIKYGACDYLLK
PVRIEELKNIWQHIIRKKKNGIKELENFGSVEN-DKLKKGS--DDAEYASSVNEGTEYNS
KTS--KKRKEPRDDF----DQDNDDPTSLKKPRVVWSEELHQQFVSAINQLGIDKAVPKR
ILEMMNVQGLTRENVASHLQKYRLYLRRKN-----------------------TEINFGS
MGS--GRFDLQTLGASGQISPQNLMSLQAGLLGKLNAKNGLGIPG--EAFCLP-ASLQGI
DSNSLNSLRFGQPLMNSQGILLQGFPTGFQLKQNNRLHPHIPSYGNIDLPENDTSSGLSL
LRRQLATGTVNPGDLGQVCGADNNVGLNLYNNTLMIKLLQQQLQQQELRAIPHQSDGQLQ
GRQVLNFPSANLLGQWALSNCLSAVGNPDSIHGNSLTGT
>scaffold-GAMH-2007451-Tsuga_heterophylla
-------------QFPAGLRVLVVDDDPICLKIIDKMLRRCLYEVTTCSRATAALSMLRE
RKGSFDLVISDVYMPDMDGFKLLEHVGLEMDLPVIMMSADGETSVVMKGIKHGACDYLLK
PIRIEELKNIWQHVIRKKRNWGRELEHSGSAEDSGKNKKGS--DDIEYDSSVNEGTESNS
KTS--KRRKETKEE-DDDFEQENDDPMSLKKPRVVWSVELHQQFVSSVNQLGIDKAVPKR
ILEMMNVPGLTRENVASHLQKYRLYLRRLSEV-------AQQQSGLDSSFGGTGEINLGS
ISAL-GRLDLQALAESGQTSPQTLVALQA-------------------------------
------------------------------------------------------------
------------------------------------------------------------
---------------------------------------
>scaffold-GNQG-2087327-Encephalartos_barteri
-----------ADQFPAGLRVLVVDDDPTCLKILEKMLRKCLYQVTTCCRARVALSMLRE
RKGGFDLVISDVYMPDMDGFKLLEHVGLEMDLPVIMMSADGGTSTVMKGIKHGACDYLIK
PVRLEELKNIWQHVIRKKRNASKDFDHSGSVEDNERHRKGS--DDVEYASSVNEGTDGNW
KHA--RKRKEAKED-EDDGEQDNDDPSASKKPRVVWSVELHQQFVNAVNQLGIDKAVPKR
ILELMNVEGLTRENVASHLQKYRLYLKRLSGV-------AQQQSGMNTSFVGSLESNVGS
VGSL-GRLDLQALAPPGHVSPQALVALQAELLGRVNATNGLGIPGVDQALLLQ-AALKGV
NCNPMNRVRFGQPLMNGQGGLLQGLPIGLEMKQFAQPQQRFPSLSNVGSSIDDTS-GFSM
LQQQ-IGTNGVLGSVDQMSGMNNNGSLNPQNNAMIVQLIHQQQQQVNEQ-----------
---------------------------------------
>scaffold-JBND-2014682-Pinus_ponderosa
------------DRFPAGLRVLVVDDDPICLKIIEKMLRRCLYEVTTCSHATVALSMLRE
RKGSFDLVISDVYMPDMDGFKLLEHVGLEMDLPVIMMSADGETSVVMKGIKHGACDYLLK
PIRIEELKNIWQHVIRKKRNLGRELEHSGSAEDSDKNKKGS--DDIEYASSVNEGTESNS
KTS--KRRKETKEE-DDDFEQENDDPMSLKKPRVVWSVELHQQFVNSVNQLGIDKAVPKR
ILEMMNVHGLTRENVASHLQKYRLYLRRLSEV-------AQQQSGLNSSFGGTAEVNLGS
MSAL-GRLDLQAFAASGQTSPQTLVAMQAELLGKINAKNGLGISG--ETFCLP-TAFHGV
NSNSLNSLGFGQQLMNNQGGVLQGFP----------------------------------
------------------------------------------------------------
---------------------------------------
>scaffold-KAWQ-2012646-Stangeria_eriopus
STGNSYAGPAMADQFPAGLRVLVVDDDPTCLKILEKMLRKCLYQVTTCCRARVALSMLRE
RKGGFDLVISDVYMPDMDGFKLLEHVGLEMDLPVIMMSADGGTSTVMKGIKHGACDYLIK
PVRLEELKNIWQHVIRKKRNASKDFDHSGSVEDNERHRKGS--EDVEYASSVNEGTDGNW
KHP--RKRKEAKED-EDDGEQDNDDPSASKKPRVVWSVELHQQFVNAVNQLGIDKAVPKR
ILELMNVEGLTRENVASHLQKYRLYLKRLSGV-------AQQQTGMNTSFVGSLEQNVGS
VGSL-GRLDLQALAPSGHVSPQALVALQADLLGRVNATNGLGIPAVDQALLLQ-AALRGT
NCNPMNRVRFGQPLM---------------------------------------------
------------------------------------------------------------
---------------------------------------
>scaffold-SCEB-2055672-Podocarpus_coriaceus
-------------QFPVGMRVLVVDDDPTCLKILDKMLKRCLYQVTTCCRATDALSMLRE
RKGCFDLVISDVYMPDMDGFKLLEHVGLEMDLPVIMMSADGGTSTVMKGVKHGACDYLIK
PIRLEELKNIWQHVVRKKRNESKDFDHSGSVEDNERLRKSS--DEAEFASSVNEGMDGNW
KLI--KKRN--KEE-EDDGEQENEDPSASKKPRVVWSVELHQNFVNAVNQLGIEKAVPKR
ILELMNVQGLTRENVASHLQKYRLYLKRLSGV-------TQQQGGLNSSFGGTTEPNVGS
MGLL-GRLDLQRLAASGQISPQALVTLPAELLGRVNVANGLSMSNVEQTLLWQ-AALQGA
NPNPGNRVRFGQPL----------------------------------------------
------------------------------------------------------------
---------------------------------------
>scaffold-UUJS-2011780-Nageia_nagi
-------------QFPVGMRVLVVDDDPTCLKILDKMLKRCLYQVTTCCRATDALSMLRE
RKGCFDLVISDVYMPDMDGFKLLEHVGLEMDLPVIMMSADGGTSTVMKGVKHGACDYLIK
PIRLEELKNIWQHVIRKKRNESKDFDHSGSVEDNERHRKSS--DEAEFASSVNEGMDGNW
KLI--KKRN--KEE-EDDGEQENEDPSASKKPRVVWSVELHQNFVNAVNQLGIEKAVPKR
ILELMNVQGLTRENVASHLQKYRLYLKRLSGV-------TQQQGGLNSSFGGTTEPNVGS
MGLL-GRLDLQRLAASGQISPQALVTLPAELIGRVNVANGLSMSNVEQTLLWQ-AALQGA
NSNPGNRVRYGQPL----------------------------------------------
------------------------------------------------------------
---------------------------------------
>scaffold-VFYZ-2011719-Thuja_plicata
----------VPDQFPAGLRVLVVDDDPTCLKILHRMLQTCQYEVTTCTRATVALSLLRE
RKGGFDLVISDVYMPDMDGFKLLEQVGLEMDLPVIMMSADGETSVVMKGIKHGACDYLLK
PVRIEALKNIWQHVIRKKRFDSKDLEQSGSVEDGDRHRKGS--DDVEYASSVNEGINSAW
KHS--KKRKDVKEE-EDDGEQDNDDSSTLKKPRVVWSVELHQQFVCAVNQLGIDKAVPKR
ILELMNVQGLTRENVASHLQKYRLYLRRLSGV-------GQQPNGLNASFGGTMEANFGS
VPSL-ERSDLQALAATGQISRHTLAAIQGGLFSRVNAGN-AGMSPVVPGFLLQ-PEHQGP
NCNQTERGRFVQPFISSQRNLLQGMPASLDVKHLAQSNPHIPSFGNVGLSMD--------
------------------------------------------------------------
---------------------------------------
>scaffold-XLGK-2060267-Podocarpus_rubens
-------------QFPVGMRVLVVDDDPTCLKILDKMLKRCLYQVTTCCRATDALSMLRE
RKGGFDLVISDVYMPDMDGFKLLEHVGLEMDLPVIMMSADGGTSTVMKGVKHGACDYLIK
PIRLEELKNIWQHVVRKKRNESKDFDHSGSVEDNERHRKSS--DEAEFASSVNEGMDCNW
KLI--KKRN--KEE-EDDGEQENEDPSASKKPRVVWSVELHQNFVNAVSQLGIEKAVPKR
ILELMNVQGLTRENVASHLQKYRLYLKRLNGV-------TQQQGGLNSSFGGTTEPNVGS
MGLL-GRFDLQRLAASGQISPQALVTLPAELLGRVNVANGLSMSNVEQTLLWQ-AALQGA
NPNPVNKVRFGQPL-NCQGNLHQGLP----------------------------------
------------------------------------------------------------
---------------------------------------
>scaffold-AKXB-2068257-Phaeomegaceros_coriaceus
------------DQFPKGLRVLVVDDDVICLKIVDNMLRTCGYHVTTCALATKALELLRA
NKDNYDLVISDVHMPDMDGFKLLELVGLEMDLPVIMMSANGEIPQVMKGVTHGACDYLIK
PVRMLELKNIWQHVVRKKRNENKEAEQSGSLEDGERHKRGG--EDSEYTSSLNDGADGSW
KLS--KKRKDAKED-EDDNEQDNDDPSTLKKPRVVWSVELHQQFVSAVNKLGIDKAVPKR
ILELMNVQGLTRENVASHLQKYRLYLKRLSGV-------AH-QQ---GNPFGSANDPFGS
MSALDGV-ELRALAASGQLTPQAIAALQASMLGRMNAN----------------------
------------------------------------------------------------
------------------------------------------------------------
---------------------------------------
>scaffold-ANON-2007694-Leiosporoceros_dussii-B
------------DQFPAGLRVLVVDDDVCCLRVVDKMLKSCGYQVTTCPLATKALELLRA
NKDAYDLVLSDVHMPDMDGFKLLEYVGLEMDLPVIMMSANGDTAQVMKGVTHGACDYLLK
PVRLMELKNIWQHVVRKKRNEHKEAEQS-SLEE---QRRGA--DDADYTCSINDTADGSW
KHS--KKRKEAKEE-DDDGEQDNDDPSTLKKPRVVWSVELHQQFVGAVNQLGIDKAFPKR
ILELMNVQGLTRENVASHLQKYRLYLKRLSGV-------AH-QA---GGPFGGPADSFVQ
MNALEGVGDFRAMAASGQLTPQAL------------------------------------
------------------------------------------------------------
------------------------------------------------------------
---------------------------------------
>scaffold-BSNI-2052793-Anthoceros_agrestis-B
-----------ADQFPIGLRVLVVDDDMCCLRVVDKMLKLCGYQVTTCPLATTALELLRT
NKDAFDLVISDVHMPDMDGFKLLELVGLEMDLPVIMMSANGETAQVMKGITHGACDYLLK
PVRQAELSNIWQHVVRKKRNENKDAEQS-SLED-ERHKKGA--DDGDLTSCVNDTSDGNW
KLS--KKRKDAKEE-DDDNEQDNDDPSTLKKPRVVWSVELHQQFVSAVNKLGIDKAVPKR
ILELMSVHGLTRENVASHLQKYRLYLKRLSGV-------TH-PQ---GSPYGGPADPFGS
MAALDGVGELRALAAAGQLTPQALAALQANVLGRMNPGPNGMGLGGLDSS----MLLHMS
QGGNAGLMPRRVP-QHLLNMHMQGMPNALDLDPLCQPQQIAMGLGGQAPLEDVAGLTAAL
QHQLAAGGLSGMGTVGGMNGSMPPNPNNNALMMQLL----QQQQHQQQQ-----------
---------------------------------------
>scaffold-DXOU-2005223-Nothoceros_aenigmaticus
------------DQFPKGLRVLVVDDDICCLKIVDNMLRTCGYHVTTCALATKALELLRA
NKDNYDLVISDVHMPDMDGFKLLELVGLEMDLPVIMMSANGEIPQVMKGVTHGACDYLIK
PVRMLELKNIWQHVVRKKRNESKEAEQSGSLEDGERHKRGG--EDSEYTSSLNDAADGSW
KLS--KKRKDAKED-EDDNEQDNDDPSTLKKPRVVWSVELHQQFVSAVNKLGIDKAVPKR
ILELMNVQGLTRENVASHLQKYRLYLQRLRGV-------AHPQS---TNPFGSPNDPFGS
MGALDGV-ELRALAASGQLSPQAIAALQVSMLGR--------------------------
------------------------------------------------------------
------------------------------------------------------------
---------------------------------------
>scaffold-FAJB-2008284-Paraphymatoceros_hallii
-----------ADQFPKGLRVLVVDDDICCLKIVESMLKSCGYQVTTCALATKALELLRA
NKDVYDLVISDVHMPDMDGFKLLELVGLEMDLPVIMMSANGETPQVMKGVTHGACDYLIK
PVRQLELKNIWQHVVRKKRNESKEAEQSGSLEDGERHRRGG--EDSEYTSSLNDVADGSW
KLS--KKRKDAKEE-EED-EQDNEDPSTLKKPRVVWSVELHQQFVSAVNKLGIDKAVPKR
ILELMSVQGLTRENVASHLQKYRLYLKRLSGV-------TH-QQ---GNPFGSPTDPFSP
MSGLDGVGELRALAASGQLTPQALAALQANMLSR--------------------------
------------------------------------------------------------
------------------------------------------------------------
---------------------------------------
>scaffold-RXRQ-2013418-Phaeoceros_carolinianus-sporophyte
-----------ADQFPKGLRVLVVDDDICCLKIVESMLKSCGYQVTTCALATKALELLKA
NKDVYDLVITDVHMPDMDGFKLLELVGLEMDLPVIMMSANGETPQVMKGVTHGACDYLIK
PVRQLELKNIWQHVVRKKSRESKEAEQSGSLEDGERHRRGG--EDSEYTSSLNDAADGSW
KLS--KKRKDAKDD-EED-EQDNEDPSTLKKPRVVWSVELHQQFVGAVNKLGIDKAVPKR
ILELMNVQGLTRENVASHLQKYRLYLKRLSGV-------TH-QQ---GNPFGSPTDPFSP
MSGLDGVGELRALAASGQLTPQALAALQANMLSR--------------------------
------------------------------------------------------------
------------------------------------------------------------
---------------------------------------
>scaffold-RXRQ-2013419-Phaeoceros_carolinianus-sporophyte
-----------ADQFPKGLRVLVVDDDICCLKIVESMLKSCGYQVTTCALATKALELLKA
NKDVYDLVITDVHMPDMDGFKLLELVGLEMDLPVIMMSANGETPQVMKGVTHGACDYLIK
PVRQLELKNIWQHVVRKKSRESKEAEQSGSLEDGERHRRGG--EDSEYTSSLNDAADGSW
KLS--KKRKDAKDD-EED-EQDNEDPSTLKKPRVVWSVELHQQFVGAVNKLGIDKAVPKR
ILELMNVQGLTRENVASHLQKYRLYLKRLSGV-------TH-QQ---GNPFGSPTDPFSP
MSGLDGVGELRALAASGQLTPQALAALQANMLSR--------------------------
------------------------------------------------------------
------------------------------------------------------------
---------------------------------------
>scaffold-RXRQ-2013420-Phaeoceros_carolinianus-sporophyte
-----------ADQFPKGLRVLVVDDDICCLKIVESMLKSCGYQVTTCALATKALELLKA
NKDVYDLVITDVHMPDMDGFKLLELVGLEMDLPVIMMSANGETPQVMKGVTHGACDYLIK
PVRQLELKNIWQHVVRKKSRESKEAEQSGSLEDGERHRRGG--EDSEYTSSLNDAADGSW
KLS--KKRKDAKDD-EED-EQDNEDPSTLKKPRVVWSVELHQQFVGAVNKLGIDKAVPKR
ILELMNVQGLTRENVASHLQKYRLYLKRLSGV-------TH-QQ---GNPFGSPTDPFSP
MSGLDGVGELRALAASGQLTPQALAALQANMLSR--------------------------
------------------------------------------------------------
------------------------------------------------------------
---------------------------------------
>scaffold-RXRQ-2022050-Phaeoceros_carolinianus-sporophyte
-------MAGNEGFNPNGLRILVVDDSEVQLLILKHMLVGCCYNVTTTNRAEEALAMLRE
HPDNFDLVLSDVMMPDMDGFKLLEMIGLTMDLPVIMMSANAETSVVMKGITHGACDYLIK
PVRIEELKNIWQHVIRKRVKELKDETVGDS-------------DDTARTLGEQ-------
-DQFPKKRKEAQDE-------PTEDINSLKKARVLWSKELHEQFVQAVNHIGIDKAVPTR
ILEVMNVQGLTRENVASHLQ----------------------------------------
------------------------------------------------------------
------------------------------------------------------------
------------------------------------------------------------
---------------------------------------
>scaffold-RXRQ-2141577-Phaeoceros_carolinianus-sporophyte
------------DQFPIGLRVLVVDDDMCCLRVVDKMLKLCGYQVTTCPLATTALELLRT
NKDAFDLVISDVHMPDMDGFKLLELVGLEMDLPVIMMSANGETAQVMKGITHGACDYLLK
PVRQAELSNIWQHVVRKKRNENKDAEQS-SLED-ERHKKGA--DDGDLTSCVNDTSDGNW
KLS--KKRKDAKEE-DDDNEQDNDDPSTLKKPRVVWSVELHQQFVSAVNKLGIDKAVPKR
ILELMSVHGLTRENVASHLQKYRLYLKRLSGV-------TH-------------------
------------------------------------------------------------
------------------------------------------------------------
------------------------------------------------------------
---------------------------------------
>scaffold-TCBC-2019238-Nothoceros_vincentianus
------------DQFPKGLRVLVVDDDICCLKIVENMLRTCGYHVTTCALATKALELLRA
NKDNYDLVISDVHMPDMDGFKLLELVGLEMDLPVIMMSANGEIPQVMKGVTHGACDYLIK
PVRMLELKNIWQHVVRKKRNESKEAEQSGSLEDGERHKRCG--EDSEYTSSLNDAADGSW
KLS--KKRKDAKED-EDDNEQDNDDPSTLKKPRVVWSVELHQQFVSAVNKLGIDKAVPKR
ILELMNVQGLTRENVASHLQKYRLYLKRLSGV-------AH-QQ---GNPFGSPNDPFGS
MGALDGM-ELRALAASGQLSPQAIAALQVSMLGR--------------------------
------------------------------------------------------------
------------------------------------------------------------
---------------------------------------
>scaffold-TWUW-2010182-Anthoceros_agrestis-A
-----------EGFNPNGLRILVVDDSEVQLLILKHMLVGCCYNVTTTNRAEEALAMLRE
HPDNFDLVLSDVMMPDMDGFKLLEMIGLTMDLPVIMMSANAETSVVMKGITHGACDYLIK
PVRIEELKNIWQHVIRKRVKELKDETVGDS-------------DDTARTLGEQ-------
-DQFPKKRKEAQDE-------PTEDINSLKKARVLWSKELHEQFVQAVNHIGIDKAVPTR
ILEVMNVQGLTRENVASHLQKYRMYLKRLSGIPLQPHPVASFKASGSGGFGVMHIQPGG-
------------------------------------------------------------
------------------------------------------------------------
------------------------------------------------------------
---------------------------------------
>scaffold-TWUW-2051993-Anthoceros_agrestis-A
-----------ADQFPIGLRVLVVDDDMCCLRVVDKMLKLCGYQVTTCPLATTALELLRT
NKDAFDLVISDVHMPDMDGFKLLELVGLEMDLPVIMMSANGETAQVMKGITHGACDYLLK
PVRQAELSNIWQHVVRKKRNENKDAEQS-SLED-ERHKKGA--DDGDLTSCVNDTSDGNW
KLS--KKRKDAKEE-DDDNEQDNDDPSTLKKPRVVWSVELHQQFVSAVNKLGIDKAVPKR
ILELMSVHGLTRENVASHLQKYRLYLKRLSGV-------TH-PQ---GSPYGGPADPFGS
MAALDGVGELRALAAAGQLTPQALAALQANVLGRMNPGPNGMGLGGLDSS----MLLHMS
QGGNAGLMPRRVP-QHLLNMHMQGMPNALDLDPLCQPQQIAMGLGGQAPLEDVAGLTAAL
QHQLAAGGLSGMGTVGGMNGSMPPNPNNNALMMQLL----QQQQHQQQQ-----------
---------------------------------------
>scaffold-UCRN-2005853-Megaceros_flagellaris
-----------EDFDPAGLRVLVVDDNELTLLIMRHMLQACSYSVTTANRAEKALAMLRE
NPENFDLVISDVMMPDMDGFKLLEMIGLTMDLPVIMMSANAETSTVMKGITHGACDYLIK
PVRIEAIKNIFQHVIRKRVKDVKDEAVGDS-------------DDSAKNFSDF-------
-DLASKKRKELLDD-------PGDDLNTMKKARVLWSKELHEQFVQAVNHIGIDRAVPTK
ILEVMNVQGLTRENVASHLQKYRQYLKRLSGIPVQHHPVAAFQASGN-------------
------------------------------------------------------------
------------------------------------------------------------
------------------------------------------------------------
---------------------------------------
>scaffold-UCRN-2005854-Megaceros_flagellaris
-----------EDFDPAGLRVLVVDDNELTLLIMRHMLQACSYSVTTANRAEKALAMLRE
NPENFDLVISDVMMPDMDGFKLLEMIGLTMDLPVIMMSANAETSTVMKGITHGACDYLIK
PVRIEAIKNIFQHVIRKRVKDVKDEAVGDS-------------DDSAKNFSDF-------
-DLASKKRKELLDD-------PGDDLNTMKKARVLWSKELHEQFVQAVNHIGIDRAVPTK
ILEVMNVQGLTRENVASHLQKYRQYLKRLSGIPVQHHPVAAFQASGN-------------
------------------------------------------------------------
------------------------------------------------------------
------------------------------------------------------------
---------------------------------------
>scaffold-UCRN-2053969-Megaceros_flagellaris
------------DQFPKGLRVLVVDDDICCLKIVDNMLRTCGYHVTTCALATKALELLRA
NKDNYDLVISDVHMPDMDGFKLLELVGLEMDLPVIMMSANGEIPQVMKGVTHGACDYLIK
PVRMLELKNIWQHVVRKKRNESKEAEQSGSLEDGERHKRG---EDSEYTSSLNDAADGSW
KLS--KKRKDAKED-EDDNEQDNDDPSTLKKPRVVWSVELHQQFVSAVNKLGIDKAVPKR
ILELMNVQGLTRENVASHLQKYRLYLKRLSGV-------AH-QQ---GNPFGSPNDPFGS
---LDGV-ELRALAASGQLTPQAIAALQASMLGRMNAN----------------------
------------------------------------------------------------
------------------------------------------------------------
---------------------------------------
>scaffold-WCZB-2010610-Phaeoceros_carolinianus-gametophyte
-----------ADQFPKGLRVLVVDDDICCLKIVEGMLKSCGYQVTTCALATKALELLKA
NKDVYDLVITDVHMPDMDGFKLLELVGLEMDLPVIMMSANGETPQVMKGVTHGACDYLIK
PVRQLELKNIWQHVVRKKSRESKEAEQSGSLEDGERHRRGG--EDSEYTSSLNDAADGSW
KLS--KKRKDAKDD-EED-EQDNEDPSTLKKPRVVWSVELHQQFVGAVNKLGIDKAVPKR
ILELMSVQGLTRENVASHLQKYRLYLKRLSGV-------TH-QQ---GNPFGSPTDPFSP
MSGLDGVGELRALAASGQLTPQALAALQANMLSR--------------------------
------------------------------------------------------------
------------------------------------------------------------
---------------------------------------
>scaffold-WCZB-2010611-Phaeoceros_carolinianus-gametophyte
-----------ADQFPKGLRVLVVDDDICCLKIVEGMLKSCGYQVTTCALATKALELLKA
NKDVYDLVITDVHMPDMDGFKLLELVGLEMDLPVIMMSANGETPQVMKGVTHGACDYLIK
PVRQLELKNIWQHVVRKKSRESKEAEQSGSLEDGERHRRGG--EDSEYTSSLNDAADGSW
KLS--KKRKDAKDD-EED-EQDNEDPSTLKKPRVVWSVELHQQFVGAVNKLGIDKAVPKR
ILELMSVQGLTRENVASHLQKYRLYLKRLSGV-------TH-QQ---GNPFGSPTDPFSP
MSGLDGVGELRALAASGQLTPQALAALQANMLSR--------------------------
------------------------------------------------------------
------------------------------------------------------------
---------------------------------------
>scaffold-WEEQ-2015067-Phaeoceros_carolinianus-gametophyte_1575
-----------ADQFPKGLRVLVVDDDICCLKIVESMLKSCGYQVTTCALATKALELLKA
NKDVYDLVITDVHMPDMDGFKLLELVGLEMDLPVIMMSANGETPQVMKGVTHGACDYLIK
PVRQLELKNIWQHVVRKKSRESKEAEQSGSLEDGERHRRGG--EDSEYTSSLNDAADGSW
KLS--KKRKDAKDD-EED-EQDNEDPSTLKKPRVVWSVELHQQFVGAVNKLGIDKAVPKR
ILELMNVQGLTRENVASHLQKYRLYLKRLSGV-------TH-QQ---GNPFGSPTDPFSP
MSGLDGVGELRALAASGQLTPQALAALQANMLSR--------------------------
------------------------------------------------------------
------------------------------------------------------------
---------------------------------------
>scaffold-ZFRE-2117806-Phaeoceros_carolinianus-sporophyte_1575
------------DQFPVGLRVLVVDDDVCCLRVVDQMLKQCGYQVTTCPLAIKALELLRT
NKDAFDLVISDVHMPDMDGFKLLELVGLEMDLPVIMMSANGETAQVMKGVTHGACDYLLK
PVRQAELSNIWQHVVRKKRNENKDAEQSGSLED-DRHRKGA--DDGDLTSSVNDTADGNW
KLS--KKRKDAKED-DDDNEQDNDDPSTLKKPRVVWSVELHQQFVSAVNKLGIDKAVPKR
ILELMSVHGLTRENVASHLQKYRLYLKRLSGV-------TH-PQ---GNPYGGPADPFGS
MAALDGVGELRALAATGQLTPQALAALQANVFGRMNPGPNGLGLGGLDSS----MLLHMS
QGGNSGLMQRRVPQQHLLNMHMQGMPNALDLDPLCQPQQIAMGLGGQAPIEDVAGLTAAL
QHQLAAGGLSGMGTVGGMNGSMPPNPNNNALMMQLL---QQQQQHQQQQ-----------
---------------------------------------
>scaffold-FITN-2089819-Treubia_lacunosa
------------EQFPAGMRVLVVDDDPTCLRVLEGLLRKCSYRVTTCGKATVALSMLRE
NRENFDLVISDVYMPDMDGFKLLELVGLEMDLPVIMMSANGETSAVMKGITHGACDYLLK
PVRIEELRNIWQHVVRKKRTETKDMDHSGSVED-ERPRRGS--DDGDHTSSVNDVSEGNW
KIS--KKRKE-----EEDNDHESDDPSTLKKQRVVWSVELHQQFVSAVNKLGIDKAVPKR
ILELMNVQGLTRENVASHLQKYRLYLRRLSGV-------GHQQQNMGSSFPGTSESSFGH
VNSLEGLGDLRTLAASGQLSQHALATLQSGLLGRINSSNGVRIGGVD-------------
------------------------------------------------------------
------------------------------------------------------------
---------------------------------------
>scaffold-HMHL-2003643-Marchantia_paleacea-non_mycorrizal
----NDKMTIVEGFSPIGLKVLVVDDDPVCLMILETMLRQCHYSVTTCQKAVDALSLLRE
NKSNYDLVMSDVYMPDMDGFKLLEAIGLELDLPVIMMSANGETEVVMKGITHGACDYLLK
PVRIEELRNIWQHVIRRRGR----ETMK---DD------SSEWDDGNRALDSPDG-----
-EQNSRKRKEKQEPVEE-----LEDVNSLKKARVVWSVELHQQFVNAVNQLGIDKAVPKR
ILEIMNVQGLSRENVASHLQKYRQYLKRLSGVNTQPYPVASFQASQGTNFGGTMQIQPGG
RGVAA-------------------------------------------------------
------------------------------------------------------------
------------------------------------------------------------
---------------------------------------
>scaffold-HMHL-2003644-Marchantia_paleacea-non_mycorrizal
----NDKMTIVEGFSPIGLKVLVVDDDPVCLMILETMLRQCHYSVTTCQKAVDALSLLRE
NKSNYDLVMSDVYMPDMDGFKLLEAIGLELDLPVIMMSANGETEVVMKGITHGACDYLLK
PVRIEELRNIWQHVIRRRGR----ETMK---DD------SSEWDDGNRALDSPDG-----
-EQNSRKRKEKQEPVEE-----LEDVNSLKKARVVWSVELHQQFVNAVNQLGIDKAVPKR
ILEIMNVQGLSRENVASHLQKYRQYLKRLSGVNTQPYPVASFQASQGTNFGGTMQIQPGG
RGVAA-------------------------------------------------------
------------------------------------------------------------
------------------------------------------------------------
---------------------------------------
>scaffold-HPXA-2136345-Ptilidium_pulcherrimum
---VNDKMTVVEGFSPAGLKVLVVDDDPVCLMILETMLRQCNYTVTTCQRAAKALALLRE
NKSAFDLVMSDVYMPDMDGFKLLEAIGLELDLPVIMMSANGETEVVMKGITHGACDYLLK
PVRIEELRNIWQHVIRRRGR----ESVK---DD------SGDWDETGRGLDSPEG-----
-DVNSKKRKEKQEPVDE-----LEDVNSLKKARVVWSVELHQQFVNAVNQLGIDKAVPKR
ILEIMNVQGLSRENVASHLQKYRQYLKRLSGVNTQPYPVASFQAAPAGNFSGSMQILPGG
RGVAA-------------------------------------------------------
------------------------------------------------------------
------------------------------------------------------------
---------------------------------------
>scaffold-IHWO-2012300-Marchantia_paleacea-mycorrizal
----NDKMTIVEGFSPIGLKVLVVDDDPVCLMILETMLRQCHYSVTTCQKAVDALSLLRE
NKSNYDLVMSDVYMPDMDGFKLLEAIGLELDLPVIMMSANGETEVVMKGITHGACDYLLK
PVRIEELRNIWQHVIRRRGR----ETMK---DD------SSEWDDGNRALDSPDG-----
-EQNSRKRKEKQEPVEE-----LEDVNSLKKARVVWSVELHQQFVNAVNQLGIDKAVPKR
ILEIMNVQGLSRENVASHLQKYRQYLKRLSGVNTQPYPVASFQASQGTNFGGTMQIQPGG
RGVAA-------------------------------------------------------
------------------------------------------------------------
------------------------------------------------------------
---------------------------------------
>scaffold-IRBN-2165117-Scapania_nemorosa
----SEKMTIVEGFSPAGLKVLVVDDDPVCLMILETMLRQCNYTVTTCHRASKALSLLRE
NKSAFDLVMSDVYMPDMDGFKLLEAIGLELDLPVIMMSANGETDVVMKGITHGACDYLLK
PVRIEELRNIWQHVIRRRGR----EGVK---DD------LGDWDETCRGLDSQEG-----
-DANSRKRKEKQEPADE-----LEDVNSLKKARVVWSVELHQQFVNAVNQLGIDKAVPKR
ILEIMSVQGLSRENVASHLQKYRQYLKRLSGVSTQPYPVASFQAAQAGNFGGSMQVQPGG
RGV-A-------------------------------------------------------
------------------------------------------------------------
------------------------------------------------------------
---------------------------------------
>scaffold-JPYU-2003359-Marchantia_polymorpha
----NDKMTIVEGFSPIGLKVLVVDDDPVCLMILETMLRQCHYSVTTCQKAVDALSLLRE
NKSNYDLVMSDVYMPDMDGFKLLEAIGLELDLPVIMMSANGETEVVMKGITHGACDYLLK
PVRIEELRNIWQHVIRRRGR----ETMK---DD------SSEWDDGNRALDSPDG-----
-EQNSRKRKEKQEPVEE-----LEDVNSLKKARVVWSVELHQQFVNAVNQLGIDKAVPKR
ILEIMNVQGLSRENVASHLQKYRQYLKRLSGVNTQPYPVASFQASQGTNFGGTMQIQPGG
RGVAA-------------------------------------------------------
------------------------------------------------------------
------------------------------------------------------------
---------------------------------------
>scaffold-JPYU-2003360-Marchantia_polymorpha
----NDKMTIVEGFSPIGLKVLVVDDDPVCLMILETMLRQCHYSVTTCQKAVDALSLLRE
NKSNYDLVMSDVYMPDMDGFKLLEAIGLELDLPVIMMSANGETEVVMKGITHGACDYLLK
PVRIEELRNIWQHVIRRRGR----ETMK---DD------SSEWDDGNRALDSPDG-----
-EQNSRKRKEKQEPVEE-----LEDVNSLKKARVVWSVELHQQFVNAVNQLGIDKAVPKR
ILEIMNVQGLSRENVASHLQKYRQYLK---------------------------------
------------------------------------------------------------
------------------------------------------------------------
------------------------------------------------------------
---------------------------------------
>scaffold-KRUQ-2113158-Porella_navicularis
-----------EGFSPAGLKVLVVDDDPVCLMILETMLRQCNYTVTTCQRASKALSLLRE
DKSAFDLVMSDVYMPDMDGFKLLEAIGLELDLPVIMMSANGETDVVMKGITHGACDYLLK
PVRIEELRNIWQHVIRRRGR----EAAK---DD------SGDWDENARGLDSPEG-----
-DTNSRKRKEKQEPADE-----LEDVNSLKKARVVWSVELHQQFVNAVNQLGIDKAVPKR
ILEIMNVQGLARENVASHLQKYRQYLKRLSGVSTQPYPVASFQAAQAGNFGGSMQIQPGG
RGVAA-------------------------------------------------------
------------------------------------------------------------
------------------------------------------------------------
---------------------------------------
>scaffold-KRUQ-2113648-Porella_navicularis
-----------EGFSPAGLKVLVVDDDPVCLMILETMLLQCNYTVTTCQRAAKALALLRE
NKSAFDLVMSDVYMPDMDGFKLLEAIGLELDLPVIMMSANGETEVVMKGITHGACDYLLK
PVRIEELRNIWQHVIRRRGR----ESIK---DD------SGDWDETGRGIDSPEG-----
-DHNPKKRKEKQDPLDE-----PEDMNSLKKARVVWSVELHQQFVNAVNQLGIDKAVPKR
ILEIMNVQGLLRENVASHLQKYRQYLKRLSGVNTQPYPVASFQAAQAGNFAGSMQIQPGG
RGVAAAG-----------------------------------------------------
------------------------------------------------------------
------------------------------------------------------------
---------------------------------------
>scaffold-LFVP-2005258-Marchantia_paleacea-2_samples_combined
----NDKMTIVEGFSPIGLKVLVVDDDPVCLMILETMLRQCHYSVTTCQKAVDALSLLRE
NKSNYDLVMSDVYMPDMDGFKLLEAIGLELDLPVIMMSANGETEVVMKGITHGACDYLLK
PVRIEELRNIWQHVIRRRGR----ETMK---DD------SSEWDDGNRALDSPDG-----
-EQNSRKRKEKQEPVEE-----LEDVNSLKKARVVWSVELHQQFVNAVNQLGIDKAVPKR
ILEIMNVQGLSRENVASHLQKYRQYLKRLSGVNTQPYPVASFQASQGTNFGGTMQIQPGG
RGVAA-------------------------------------------------------
------------------------------------------------------------
------------------------------------------------------------
---------------------------------------
>scaffold-LFVP-2005259-Marchantia_paleacea-2_samples_combined
----NDKMTIVEGFSPIGLKVLVVDDDPVCLMILETMLRQCHYSVTTCQKAVDALSLLRE
NKSNYDLVMSDVYMPDMDGFKLLEAIGLELDLPVIMMSANGETEVVMKGITHGACDYLLK
PVRIEELRNIWQHVIRRRGR----ETMK---DD------SSEWDDGNRALDSPDG-----
-EQNSRKRKEKQEPVEE-----LEDVNSLKKARVVWSVELHQQFVNAVNQLGIDKAVPKR
ILEIMNVQGLSRENVASHLQKYRQYLKRLSGVNTQPYPVASFQASQGTNFGGTMQIQPGG
RGVAA-------------------------------------------------------
------------------------------------------------------------
------------------------------------------------------------
---------------------------------------
>scaffold-NRWZ-2009894-Metzgeria_crassipilis
-----------EGFSPAGLKVLVVDDDPVCLMILETMLRQCNYTVTTCQRAAKALTLLRE
NKNSFDLVMSDVYMPDMDGFKLLEAIGLELDLPVIMMSANGETDVVMKGITHGACDYLLK
PVRIEELRNIWQHVIRRRGR----ESVKALTDD------SGDWDETCRGLDSPEG-----
-DYNSKKRKEKQDLADE-----VEDVNSLKKARVVWSIELHQQFVNAVNQLGIEKAVPKR
ILEIMNVQGLSRENVASHLQKYRQYLKRLSGVNTQPYPVASFQAAQAGSFGT--------
------------------------------------------------------------
------------------------------------------------------------
------------------------------------------------------------
---------------------------------------
>scaffold-TXVB-2013943-Lunularia_cruciata
----NDKMTVAEGFSPAGLKVLVVDDDPVCLMILETMLRQCNYSVTTCHRAAKALSLLRE
NKSNYDLVMSDVYMPDMDGFKLLEAIGLELDLPVIMMSANGETDVVMKGITHGACDYLLK
PVRIEELRNIWQHVIRRRGR----ETMK---DD------SSDWDDGGKAFDSSDG-----
-EQNSRKRKEKQEPVEE-----LEDVNSLKKARVVWSVELHQQFVNAVNQLGIDKAVPKR
ILEIMNVQGLSRENVASHLQKYRQYLKRLSGVNTQPYPVASFQASQGGNFGGSMQIQPGG
RGVAA-------------------------------------------------------
------------------------------------------------------------
------------------------------------------------------------
---------------------------------------
>scaffold-WJLO-2008761-Ricciocarpos_natans
---------------PAGLKVLVVDDDPVCLMILETMLKQCNYVVTSCARATKALALLRE
NKSNYDVVLSDVYMPDMDGFKLLEAIGLELDLPVIMMSANGETEVVLKGITHGACDYLLK
PVRIEELRNIWQHVVRRRGR----EMMK---DD------SSEWEDGSRALDSPDG-----
-EQNSRKRKEKQEPVEE-----LEDVNSLKKARVVWSVELHQQFVNAVNQLGIDKAVPKR
ILEIMSVQGLSRENVASHLQKYRQYLKRLSGVNTQPYPVASFQASQGGNFGGTMQIQPGG
------------------------------------------------------------
------------------------------------------------------------
------------------------------------------------------------
---------------------------------------
>scaffold-WZYK-2012266-Bazzania_trilobata
---------------PAGLKVLVVDDDPVCLMILETMLRQCNYTVTTCQRASKALSLLRE
NKSAFDLVMSDVYMPDMDGFKLLEAIGLELDLPVIMMSANGETDVVMKGITHGACDYLLK
PVRIEELRNIWQHVIRRRGR----ESVK---DD------SGDWDETGRGLDSPEG-----
-DTNSRKRKEKQEPADE-----LEDVNSLKKARVVWSVELHQQFVNAVNQLGIDKAVPKR
ILEIMNVQGLSRENVASHLQKYRQYLKRLSGVSTQPYPVASFQAAQPGNFGGSMQIQPGG
RGVAA-------------------------------------------------------
------------------------------------------------------------
------------------------------------------------------------
---------------------------------------
>scaffold-WZYK-2012267-Bazzania_trilobata
---------------PAGLKVLVVDDDPVCLMILETMLRQCNYTVTTCQRASKALSLLRE
NKSAFDLVMSDVYMPDMDGFKLLEAIGLELDLPVIMMSANGETDVVMKGITHGACDYLLK
PVRIEELRNIWQHVIRRRGR----ESVK---DD------SGDWDETGRGLDSPEG-----
-DTNSRKRKEKQEPADE-----LEDVNSLKKARVVWSVELHQQFVNAVNQLGIDKAVPKR
ILEIMNVQGLSRENVASHLQKYRQYLKRLSGVSTQPYPVASFQAAQPGNFGGSMQIQPGG
RGVAA-------------------------------------------------------
------------------------------------------------------------
------------------------------------------------------------
---------------------------------------
>scaffold-CBAE-2002392-Huperzia_myrsinites
------------DPFPVGLRVLVVDDDPICLMVLQKMLQRCLYEVTTCGEATVALAMLRQ
NKNRFDLIISDVYMPDMDGFKLLELVGLEMDLPVIMMSADGETSAVMKGITHGACDYLLK
PVRMEELRNIWQHVVRKRRNEVKDVEHSGSADDNEKIKRAS--EDKDYTCSSI-------
--S--KKRKDVKEE-DDDDDHETDDPSALKKPRVVWSVELHQQFVSAVNQLGIDKAVPKR
ILELMGVQGLTRENVASHLQKYRLYLKRLS-V-------APCHNAANLPFAGGQDSSMIC
PLSSLGISELHSLTASGHLLTQPLTSVQSGILSRLEGIDGLGQGALD-------------
------------------------------------------------------------
------------------------------------------------------------
---------------------------------------
>scaffold-CBAE-2002395-Huperzia_myrsinites
---SVVKMEPAKDPFPVGLRVLVVDDDPICLMVLQKMLQRCLYEVTTCGEATVALAMLRQ
NKNRFDLIISDVYMPDMDGFKLLELVGLEMDLPVIMMSADGETSAVMKGITHGACDYLLK
PVRMEELRNIWQHVVRKRRNEVKDVEHSGSADDNEKIKRAS--EDKDYTCSSI-------
--S--KKRKDVKEE-DDDDDHETDDPSALKKPRVVWSVELHQQFVSAVNQLGIDKAVPKR
ILELMGVQGLTRENVASHLQKYRLYLKRLS-I-------TPHHNAANLPFVGGPESSMTR
PMSSLGISELHSLATSGHLLPQPLTSVQSGILSRLGSINGLGPGALDSSVWLQLAALQGS
NYGSLGRPKLQTPWLNSPRNIVQDFSGTVELDQLA-------------------------
------------------------------------------------------------
---------------------------------------
>scaffold-ENQF-2085333-Lycopodium_annotinum
--------DSAHDQFPVGLRVLVVDDDPTCLFILERMLRRCSYNVTTCGQATIALAMLRQ
NKHRFDLVISDVYMPDMDGFKLLELVGLEMNIPVIMMSVDGEFSVVMKGVTHGACDYLLK
PVRMEELRNIWQHVVRKKQRKVRDVAHGDIMEDIEKLKHGS--EHLEYTNS---------
-----KKRRDPK-----DNDPDTEDSSSLKKQRVVWSPQLHKQFVSAVNQLGVDKAVPKR
ILEIMNVQGLTRENVASHLQKYRLYLKRLS-F-------EQ-------------------
------------------------------------------------------------
------------------------------------------------------------
------------------------------------------------------------
---------------------------------------
>scaffold-JKAA-2008111-Selaginella_wallacei
-------------KFPAGLRILAVDDDPTCLMILAQQLRKCSYEVTMCTRATEALSILRE
NKDSFDLVISDVYMPDMDGFKLLEYVGLEMDLPVIMTSSHGETSVVMKGVTHGACDYLIK
PVRLEELRNIWQHVVRKRRNEAKEAEASGSVEDTQQQRRGS--DDGEYASSGNDGAEGSW
KLS--KRRKD-----DDETEHEYDDPSTLKKQRVVWSVELHQQFVNAVNHLGIDKAVPKK
ILELMNVQGLTRENVASHLQKYRLYLRRLSGV-------Q--------------------
------------------------------------------------------------
------------------------------------------------------------
------------------------------------------------------------
---------------------------------------
>scaffold-JKAA-2180718-Selaginella_wallacei
-----------GDRFPVGMRVLVVDDDPVCLVILKKMLQQCKYNVTTCNRAIEALQLLRE
RKTTFDLVMSDVYMPDIDGFKLLELIGLEMDLPVIMMSANGETSVVMKGITHGACDYLLK
PVRLEELRNIWQHVVRKRVT-EVKEESSGEWDD----------SGEKTPDSAS-------
-EQSSKKRKETYESGED----QIDSISGLKKPRVVWSGELHRLFVGAVNQLGVEKAVPKK
ILDIMNVQGLSRENVASHLQKYRLGLKRLSGVDPEPHPIASFQADESGAFGGTMSIQPAT
SKSGS-------------------NQLDPGTLAALKQQVLQQ---ANQARVLKGPR----
---------------------------AVRMRQTALGHSHSGVG---LQRTCSVELGSL-
MEDRWS------------------------------------------------------
---------------------------------------
>scaffold-KJYC-2003150-Selaginella_willdenowii
-------------KFPAGLRVLAVDDDPTCLMILAQMLKRCNYEVTMCTRATEALSKLRE
KKDSFDLVISDVYMPDMDGFKLLEQVGLEMDLPVIMTSSHGETSVVMKGVTHGACDYLIK
PVRLEELRNIWQHVLRKKKIASKDAEVSGSAEEIHQQKRAS--DDNEYTSSVNDEGH-NW
KMT--KRRKD-----DEENDQENEDNSTIKKQRVVWSVELHQQFVGAVNRLGIDKAVPKK
ILELMGVQGLTRENVASHLQKYRLYLRRLSTV-------QP-------------------
------------------------------------------------------------
------------------------------------------------------------
------------------------------------------------------------
---------------------------------------
>scaffold-KJYC-2003151-Selaginella_willdenowii
-------------KFPAGLRVLAVDDDPTCLMILAQMLKRCNYEVTMCTRATEALSKLRE
KKDSFDLVISDVYMPDMDGFKLLEQVGLEMDLPVIMTSSHGETSVVMKGVTHGACDYLIK
PVRLEELRNIWQHVLRKKKIASKDAEVSGSAEEIHQQKRAS--DDNEYTSSVNDEGH-NW
KMT--KRRKD-----DEENDQENEDNSTIKKQRVVWSVELHQQFVGAVNRLGIDKAVPKK
ILELMGVQGLTRENVASHLQKYRLYLRRLSTV-------QP-------------------
------------------------------------------------------------
------------------------------------------------------------
------------------------------------------------------------
---------------------------------------
>scaffold-KUXM-2009323-Selaginella_selaginoides
-------------KFPAGLRVLAVDDDPTCLKILATTLRKCSYEVTTCTRAAEALSLLRE
NKDNFDLVISDVYMPDMDGFKLLECVGLEMDLPVIMTSSHGETSAVMKGITHGACDYLLK
PVRIEELRNIWQHVVRKKRNSSKDFDTSGSVEDSEKQRRGS--DEGDYTSSVNDGLDGNW
KLS--KRRKD-----DDDNDHDNEDPSTLKKQRVVWSVELHQQFVNAVNHLGIDKAVPKK
ILELMNVPGLTRENVASHLQKYRLYLRRLSGV--------QSQTSANSPF----ADAYGS
ICPLDGLTDIRTLAATGQLSQQTLATFQGGLLGRVGGSQQGGVGSLDPSVMMQI------
------------------------------------------------------------
------------------------------------------------------------
---------------------------------------
>scaffold-PKOX-2101480-Isoetes_tegetiformans
------------EQFPAGMRVLVVDDDPTCLRVLEGLLRKCSYRVTTCGKATVALSMLRE
NRENFDLVISDVYMPDMDGFKLLELVGLEMDLPVIMMSANGETSAVMKGITHGACDYLLK
PVRIEELRNIWQHVVRKKRTETKDMDHSGSVED-ERPRRGS--DDGDHTSSVNDVSEGNW
KIS--KKRKE-----EEDNDHESDDPSTLKKQRVVWSVELHQQFVSAVNKLGIDKAVPKR
ILELMNVQGLTRENVASHLQKYRLYLRRLSGV-------GHQQQNMGSSFPGTSETSFGH
VNSLEGLGDLRTLAASGQLSQHALATLQSGLLGRINSSNGVRIGGVD-------------
------------------------------------------------------------
------------------------------------------------------------
---------------------------------------
>scaffold-PQTO-2001031-Lycopodium_deuterodensum
--IRVMTMDSAHDQFPVGLRVLVVDDDPTCLFILERMLRRCLYNVTTCGQATIALAMLRQ
NKHMFDLVISDVYMPDMDGFKLLELVGLEMNIPVIMMSVDGEFKVVLKGVTHGACDYLLK
PVRMEQLRNIWQHVVRKKQRKARDVAHGDMMEDIGKPKHGS--ENLEYTNS---------
-----NKRKDFK-----DNDPDSEDASTLKKQRVVWTPQLHKQFVGAVHQLGIDKAVPKR
IMEIMNVQGLTRENVASHLQKYRLYLKRLT-F-------EQ-------------------
------------------------------------------------------------
------------------------------------------------------------
------------------------------------------------------------
---------------------------------------
>scaffold-PQTO-2011011-Lycopodium_deuterodensum
---SIAKMESTKDPFPAGLRVLVVDDDPICLMILEKMLRHCLYEVTTCAAATSALDMLRQ
KKNRFDLVISDVYMPDMDGFKLLELVGLEMDLPVIMMSADGETSAVMKGITHGACDYLLK
PVRIEELKNIWQHVVRKRRNEVKDVENSASAEDNEGSKRFV--EDNEQICPSA-------
--S--KKRKDVKEE-EDDNDQETDDPTALKKPRVVWSVELHQQFVSAVNQLGIDKAVPKR
ILELMGVQGLTRENVASHLQKYRLFLKRLS-V-------APHHNAGGLPFPGVQESS---
-----GINDLRSLATSGQLSAQALSSVHSGILNKLGNINGLGPGTLDSSVWLQLAALQGS
NYGSI-RPRSQTPWLNAQGNMVQALSGRVEIDHLA-------------------------
------------------------------------------------------------
---------------------------------------
>scaffold-WAFT-2007671-Diphasiastrum_digitatum
---------STKDPFPAGLRVLVVDDDPICLMILERMLRRCSYEVTTCAAATSALDMLRQ
NKNRFDLVISDVYMPDMDGFKLLELVGLEMDLPVIMMSTDGETSAVMKGITHGACDYLLK
PVRLEELKNIWQHVVRKRRNEGKDVEHSASIEDNERSKRFI--EDNEQIGPLI-------
--S--KKRKDVKEE-EDDNDQETDDPTAPKKARVVWSVELHQQFVGAVNQLGIDKAVPKR
ILELMGVQGLTRENVASHLQKYRLFLKRLS-V-------APHHNPVNLPFAGGQELS---
-----GTNDLRSLTTSGHLSAQALASVHSGIPG---------------------------
------------------------------------------------------------
------------------------------------------------------------
---------------------------------------
>scaffold-WAFT-2007672-Diphasiastrum_digitatum
---------STKDPFPAGLRVLVVDDDPICLMILERMLRRCSYEVTTCAAATSALDMLRQ
NKNRFDLVISDVYMPDMDGFKLLELVGLEMDLPVIMMSTDGETSAVMKGITHGACDYLLK
PVRLEELKNIWQHVVRKRRNEGKDVEHSASIEDNERSKRFI--EDNEQIGPLI-------
--S--KKRKDVKEE-EDDNDQETDDPTAPKKARVVWSVELHQQFVGAVNQLGIDKAVPKR
ILELMGVQGLTRENVASHLQKYRLFLKRLS-V-------APHHNPVNLPFAGGQELS---
-----GTNDLRSLTTSGHLSAQALASVHSGIPG---------------------------
------------------------------------------------------------
------------------------------------------------------------
---------------------------------------
>scaffold-XNXF-2003944-Dendrolycopodium_obscurum
---SIVKMESTKDAFPAGLRVLVVDDDPICLMILGRMLRHCSYEVTTCAAATSALDMLRQ
NKNRFDLVISDVYMPDMDGFKLLELVGLEMDLPVIMMSADGETSAVMKGITHGACDYLLK
PVRIEELKNIWQHVVRKRRNEVKDVEHSASVEENERSKRFV--DDNEQIFPST-------
--S--KKRKDVKEE-EDDNDQEADDPTALKKPRVVWSVELHQQFVSAVNQLGIDKAVPKR
ILELMGVQGLTRENVASHLQKYRLFLKRLS-V-------APHHNAVNLPFAGGQESS---
-----GINDLRSLATSGQLSAQA---VHSGILSTLGNINGLGSGALDSSVWLQLAALQGS
NYGSI-RPRPQTPWLNAQGNIVQALSGGVEIDHLAQTQQIAALGQQGPLVDNSAGTNSLQ
HQISLRLGGMRTMSSTGDSDFDITGSTALMRHLLQQQQQQQQQ-----------------
---------------------------------------
>scaffold-XNXF-2003945-Dendrolycopodium_obscurum
----------AKDPFPAGLRVLVVDDDPICLLILEKMLRRCSYEVTTCGEATIALDMLRQ
NRSRFDLVISDVYMPDMDGFKLLELVGLEMDLPVIMMSADGGTNAVMKGITHGACDYLLK
PVRIEELKNIWQHVVRKRKNEAKDVEHSGSVDDNERIKRLV--EDKEHPCCST-------
--S--KKRKDVKEE-EDDNDHETDDPTALKKPRVVWSVELHQQFVSAVNQLGIDKAVPKR
ILELMGKQGLTRENVASHLQKYRLYLKRLS-I-------APHHNAVNLPFAGGQESSMIN
PGSSLGINDLHSLATSGQLSPQALASVHSGILSR--------------------------
------------------------------------------------------------
------------------------------------------------------------
---------------------------------------
>scaffold-ZFGK-2004782-Selaginella_kraussiana
-------------RFPAGLRVLAVDDDPTCLMILAQQLRKCSYEVTMCTRAVEALSILRE
NRDSFDLVISDVYMPDMDGFKLLEYVGLEMDLPVIMTSSHGETSVVMKGVTHGACDYLLK
PVRIEELKNIWQHVVRRKKIETKDVEASGSVEDF--ERRRS--DESEYTSSVNEAPDGSW
KLP--KKRKD-----DDDNEHEYDDPSTLKKQRVVWSVDLHQQFVNAVNHLGIEKAVPKK
ILELMNVHGLTRENVASHLQKYRLYLRRLSGV----------------------------
----------HPTPGSG-------------------------------------------
------------------------------------------------------------
------------------------------------------------------------
---------------------------------------
>scaffold-ZYCD-2010464-Selaginella_acanthonota
-------------KFPAGLRILAVDDDPTCLMILAQQLRKCSYEVTMCTRATEALSILRE
NKDSFDLVISDVYMPDMDGFKLLEYVGLEMDLPVIMTSSHGETSVVMKGVTHGACDYLIK
PVRLEELRNIWQHVVRKRRNEAREAEASGSVEDNQQQRRGS--EDGEYASSVNDGTEGNW
KLS--KRRKD-----DDETEHDYDDPSTLKKQRVVWSVELHQQFVNAVNHLGIDKAVPKK
ILELMNVSGLTRENVASHLQKYRLYLRRLSGV-------Q--------------------
------------------------------------------------------------
------------------------------------------------------------
------------------------------------------------------------
---------------------------------------
>scaffold-ZYCD-2010585-Selaginella_acanthonota
--------------FPVGMRVLVVDDDPLCLMILKKMLQQCKYDVTTCNRAIEALQLLRE
RKTKFDLVMSDVYMPDIDGFKLLELIGLEMDLPVIMMSANGETSVVMKGITHGACDYLLK
PVRLEELRNIWQHVVRKRVT-EVKEESSGEWDD----------SGERTPDSAS-------
-EQSSRKRKDKLDGGEE----QIDSISGLKKPRVVWSGELHRLFVNAVNQLGVEKAVPKK
ILEMMSVQGLSRENVASHFQKYRLGLKRLSGVDPEPHPIASFQADESGSLGGTMSIQPAA
SKSSG-------------------NQLDPGTLAALKQQALQQ---ANQARVLKGPR----
---------------------------AVRMRQTALGRSHSGVA---LQRTCSVELGSL-
MEDQWSSW----------------------------------------------------
---------------------------------------
>scaffold-ZZOL-2000519-Selaginella_stauntoniana
PNLSTVSTDGPKDQFPVGMRVLVVDDDQTTLTILEAMLRRCRYNVTTCGKATTALTLLRE
HKNDFDLVISDVYMPDMDGFKLLELVGLEMDLPVIMMSTDGDYNNVMKGITHGACDYLLK
PVRMEELRNIWQHLVRKRKNEARETETLTPAEA-DKLKGGG--DDVEHLSSAC-S-----
-----KKRKDVKEE-DE--DHDSEDPSSLKKPRVVWSVELHQQFVNAVNKLNIDKAVPKK
ILELMDVPGLTRENVASHLQKYRLYLKRISAQQPQNSAFGGADGPAEGRG----------
-----------------SFSLQAVPAVQQGVLGRIGTNNLPASTALDQSGLLQ-------
-GGPVFRPNMTPPVFGSQNSYFPAFSGGYQLEQQAPQVPL---------------YGLNP
IQQQVANASPKLAGMTNLGLTNQNGSSNPLVVQLLQHQRQQQQQPPIGIPGPGLGQQQRT
VLSEINLGVNTGL------NDEVGYTGLNAAVMRSSGAM
>scaffold-AWOI-2014738-Diphyscium_foliosum
-----------EGFSPTGLKVLVVDDDLLCLMILERMLRQCKYAVTTCNSATKALAMLRE
NRNYFDLVISDVYMPDMDGFKLLEAIGLELDLPVIMMSGDGDTDVVMKGIRHGACDYLLK
PVRLEELRNIWQHVVRK----------------------SGEWDDTPRSHD-TY------
-GESSRKRKERLEDESQ-----VEDVNSLKKARVVWSAELHQQFVNAVNYLGVEKAVPRK
ILDIMNVQGLTRENVASHLQKYRLYLKRLIGVTPQPYPVASFQASES-------------
------------------------------------------------------------
------------------------------------------------------------
------------------------------------------------------------
---------------------------------------
>scaffold-BGXB-2010591-Plagiomnium_insigne
RG-ANLPKLDTADEFPAGMRVLVVDDDPICLMVLERMLHRCSYRVTTCGKATDALSLLRE
DINKFDLVISDVYMPDMDGFKLLELVGLEMDLPVIMMSGNGETSAVMKGITHGACDYLLK
PVRIEELRNIWQHVVRKKRQDIKVVCQTKSVEE-ERQKR-AAPGEAEYTSSANDTTDNNW
KGK--KRKGEFKEENEEDIDQENDDPSTMKKPRVVWSVELHQQFVSAVNQLGIDKAVPKR
ILELMGVHGLTRENVASHLQKYR-------------------------------------
------------------------------------------------------------
------------------------------------------------------------
------------------------------------------------------------
---------------------------------------
>scaffold-BPSG-2001898-Scouleria_aquatica
RG-TNLAKLDTPDEFPAGMRVLVVDDDPICLMVLERMLHRCNYRVTTCGKATDALSLLRE
DINKFDLVISDVYMPDMDGFKLLELVGLEMDLPVIMMSGNGETSAVMKGITHGACDYLLK
PVRIEELRNIWQHVVRKKRQDVKVVCQTKSVEE-ERQNKRAGAEDAEYTSSANDTTDGNW
KKNPGKRKGEFKEENEEDIDQENDDPSTMKKPRVVWSVELHQQFVQAVNQLGIDKAVPKR
ILELMGVHGLTRENVASHLQKYR-------------------------------------
------------------------------------------------------------
------------------------------------------------------------
------------------------------------------------------------
---------------------------------------
>scaffold-EEMJ-2040305-Thuidium_delicatulum
--------LDTPDEFPAGMRVLVVDDDPICLMVLERMLHRCSYRVTTCGKATDALSLLRE
DINKFDLVISDVYMPDMDGFKLLELVGLEMDLPVIMMSGNGETSAVMKGITHGACDYLLK
PVRIEELRNIWQHVVRKKRQDIKVVCQTKSVEE-ERQKR-AAPGEAEYTSSVNDTTDNNW
KGK--KRKGEFKEENEEDIDQENDDPSTMKKPRVVWSVELHQQFVSAVNQLGIDKAVPKR
ILELMGVHGLTRENVASHLQKYRLYLKRLSGVTSQ-------------------------
------------------------------------------------------------
------------------------------------------------------------
------------------------------------------------------------
---------------------------------------
>scaffold-GOWD-2009040-Sphagnum_lescurii
------------NDFPAGMRVLVVDDDRTCLVILEKMLRRCAYQVTTCWKATKALELLRA
YKDAFDVVISDVHMPDMDGFKLLEHVGLEMDLPVIMMSANGAVSAVMKGITHGACDYLLK
PVRIEELRNIWQHVVRKRRNVPKELDKSVSADG---VER----QNGECVSSANDTTDANW
KLS--KKRKEAKEL-EDDNELDGDDPSCLKKPRVVWSVDLHQQFVCAVNQLGVDKAVPKR
ILELMGVQGLTRENVASHLQKYRLYLRRLTSQQGGDPTFGPGSFDFSSCD----------
-------GDFRALAGGSQLPDQTLAALRAGLLTGSRANDFAISGDLDTSSLLQFADMQGS
TGPVVRPQMSSAPLIGGQTLLFQGVAGGLDLDRLA-------------------------
------------------------------------------------------------
---------------------------------------
>scaffold-IGUH-2167674-Leucodon_julaceus
PRGANLPKLDTPDEFPAGMRVLVVDDDPICLMVLERMLHRCSYKVTTCGKATDALSLLRE
DINKFDLVISDVYMPDMDGFKLLELVGLEMDLPVIMMSGNGETSAVMKGITHGACDYLLK
PVRIEELRNIWQHVVRKKRQDIKVVCQTKSVEE-ERQKR-AAPGEAEYTSSANDTTDNNW
KGK--KRKGEFKEENEEDIDQENDDPSTMKKPRVVWSVELHQQFVSAVNQLGIDKAVPKR
ILELMGVHGLTRENVASHLQKYR-------------------------------------
------------------------------------------------------------
------------------------------------------------------------
------------------------------------------------------------
---------------------------------------
>scaffold-JADL-2007775-Rhynchostegium_serrulatum
--------LDTPDEFPAGMRVLVVDDDPICLMVLERMLHRCSYRVTTCGKATDALSLLRE
DINKFDLVISDVYMPDMDGFKLLELVGLEMDLPVIMMSGNGETSAVMKGITHGACDYLLK
PVRIEELRNIWQHVVRKKRQDIKVVCQTKSVEE-DRQKR-AVPGEAEYTSSANDTTDNNW
KGK--KRKGEFKEENEEDIDQENDDPSTMKKPRVVWSVELHQQFVSAVNQLGIDKAVPKR
ILELMGVHGLTRENVASHLQKYRLYLKRLSGVTSQ-------------------------
------------------------------------------------------------
------------------------------------------------------------
------------------------------------------------------------
---------------------------------------
>scaffold-LNSF-2070137-Stereodon_subimponens
--------LDAPDEFPAGMRVLVVDDDPICLMVLERMLHRCSYRVTTCGKATDALSLLRE
DINKFDLVISDVYMPDMDGFKLLELVGLEMDLPVIMMSGNGETSAVMKGITHGACDYLLK
PVRIEELRNIWQHVVRKKRQDIKVVCQTKSVEE-ERQKR-AAPGEAEYTSSANDTTDNNW
KGK--KRKGEFKEENEEDIDQENDDPSTMKKPRVVWSVELHQQFVSAVNQLGIDKAVPKR
ILELMGVHGLTRENVASHLQKYRLYLKRLSGVTSQ-------------------------
------------------------------------------------------------
------------------------------------------------------------
------------------------------------------------------------
---------------------------------------
>scaffold-ORKS-2011270-Philonotis_fontana
RGHANLPKLDTPDEFPAGMRVLVVDDDPICLMVLERMLHRCSYRVTTCGKATDALSLLRE
DINKFDLVISDVYMPDMDGFKLLELVGLEMDLPVIMMSGNGETSAVMKGITHGACDYLLK
PVRIEELRNIWQHVVRKKRQDIKVVCQTKSVEE-DRQKR-AAPGEAEYTSSANDTTDNNW
KGK--KRKGEFKEENEEDIDQENDDPSTMKKPRVVWSVELHQQFVSAVNQLGIDKAVPKR
ILELMGVHGLTRENVASHLQKYR-------------------------------------
------------------------------------------------------------
------------------------------------------------------------
------------------------------------------------------------
---------------------------------------
>scaffold-QKQO-2051385-Pseudotaxiphyllum_elegans
--------LDSPDEFPAGMRVLVVDDDPICLMVLERMLHRCSYRVTTCGKATDALSLLRE
DINKFDLVISDVYMPDMDGFKLLELVGLEMDLPVIMMSGNGETSAVMKGITHGACDYLLK
PVRIEELRNIWQHVVRKKRQDVKVVCQTKSVDE-ERQKR-AAPGEAEYTSSANDTTDNNW
KGK--KRKGEFKEENEEDIDQENDDPSTMKKPRVVWSVELHQQFVSAVNQLGIDKAVPKR
ILELMGVHGLTRENVASHLQKYRLYLKRLSGVTSQ-------------------------
------------------------------------------------------------
------------------------------------------------------------
------------------------------------------------------------
---------------------------------------
>scaffold-RGKI-2065274-Leucobryum_glaucum
----MERLAHPEGFSPAGLKVLVVDDDLLCLMILERMLRQCKYAVTTCNSATKALAMLRE
NRNYFDLVISDVYMPDMDGFKLLEAIGLELDLPVIMMSGDGETDSVMKGIRHGACDYLLK
PVRLEELKNIWQHVVRK----------------------SGEWDEFSKPLDAAY------
-DTTSRKRKERLEDESQ-----LDDVNNLKKARVVWSAELHQQFVNAVDYLGVDKAVPRK
ILDIMNVQGLTRENVASHLQKYRLYLKRLIGVTPKPYPVASFQASEN-------------
------------------------------------------------------------
------------------------------------------------------------
------------------------------------------------------------
---------------------------------------
>scaffold-TAVP-2013826-Calliergon_cordifolium
--------LDSADEFPAGMRVLVVDDDPICLMVLERMLHRCSYRVTTCGKATDALSLLRE
DINKFDLVISDVYMPDMDGFKLLELVGLEMDLPVIMMSGNGETSAVMKGITHGACDYLLK
PVRIEELRNIWQHVVRKKRQDIKVVCQTKSVEE-ERQKR-AAPGEAEYTSSANDTTDNNW
KGK--KRKGEFKEENEEDIDQEIDDPSTMKKPRVVWSVELHQQFVGAVNQLGIDKAVPKR
ILELMGVQGLTRENVASHLQKYRLYLKRLSGVTSQ-------------------------
------------------------------------------------------------
------------------------------------------------------------
------------------------------------------------------------
---------------------------------------
>scaffold-TMAJ-2184372-Neckera_douglasii
--------LDTPDEFPVGMRVLVVDDDPICLMVLERMLHRCSYRVTTCGKATDALSLLRE
DINKFDLVISDVYMPDMDGFKLLELVGLEMDLPVIMMSGNGETSAVMKGITHGACDYLLK
PVRIEELRNIWQHVVRKKRQDIKVVCQTKSVEE-DRQKR-AAPGEAEYTSSANDTTDNNW
KGK--KRKGEFKEENEEDIDQENDDPSTMKKPRVVWSVELHQQFVGAVNQLGIDKAVPKR
ILELMGVHGLTRENVASHLQKYRLYLKRLSGVTSQ-------------------------
------------------------------------------------------------
------------------------------------------------------------
------------------------------------------------------------
---------------------------------------
>scaffold-VBMM-2054251-Claopodium_rostratum
--------LDTPDEFPAGMRVLVVDDDPICLMVLERMLHRCSYRVTTCGKATDALSLLRE
DINKFDLVISDVYMPDMDGFKLLELVGLEMDLPVIMMSGNGETSAVMKGITHGACDYLLK
PVRIEELRNIWQHVVRKKRQDIKVVCQTKSVEE-DRQKR-AVPGEAEYTSSANDTTDNNW
KGK--KRKGEFKEENEEDIDQENDDPSTMKKPRVVWSVELHQQFVSAVNQLGIDKAVPKR
ILELMGVHGLTRENVASHLQKYRLYLKRLSGVTSQ-------------------------
------------------------------------------------------------
------------------------------------------------------------
------------------------------------------------------------
---------------------------------------
>scaffold-VMXJ-2132178-Leucobryum_albidum
----MERLAHPEGFSPAGLKVLVVDDDLLCLMILERMLRQCKYAVTTCNSATKALAMLRE
NRNYFDLVISDVYMPDMDGFKLLEAIGLELDLPVIMMSGDGETDSVMKGIRHGACDYLLK
PVRLEELKNIWQHVVRK----------------------SGEWDEFSKPLDAAY------
-DTTSRKRKERLEDESQ-----LDDVNNLKKARVVWSAELHQQFVNAVDYLGVDKAVPRK
ILDIMNVQGLTRENVASHLQKYRLYLKRLIGVTPKPYPVASFQASEN-------------
------------------------------------------------------------
------------------------------------------------------------
------------------------------------------------------------
---------------------------------------
>scaffold-WSPM-2047393-Loeskeobryum_brevirostre
--------LDTPDEFPAGMRVLVVDDDPICLMVLERMLHRCSYRVTTCGKATDALSLLRE
DINKFDLVISDVYMPDMDGFKLLELVGLEMDLPVIMMSGNGETSAVMKGITHGACDYLLK
PVRIEELRNIWQHVVRKKRQDIKVVCQTKSVEE-ERQKR-AAPGEAEYTSSANDTTDNNW
KGK--KRKGEFKEENEEDIDQENDDPSTMKKPRVVWSVELHQQFVSAVNQLGIDKAVPKR
ILELMGVHGLTRENVASHLQKYRLYLKRLSGVTSQ-------------------------
------------------------------------------------------------
------------------------------------------------------------
------------------------------------------------------------
---------------------------------------
>scaffold-XWHK-2010700-Rosulabryum_cf._capillare
----------TPDEFPVGMRVLVVDDDPICLMVLERMLHRCSYRVTTCGKATDALSLLRE
DINKFDLVISDVYMPDIDGFKLLELVGLEMDLPVIMMSGNGETSAVMKGITHGACDYLLK
PVRIEELRNIWQHVVRKKRQDIKVVCQTKSVEEGERQKRGAAPGEAEYTSSANDTTDNNW
KGK--KRKGEFKEENEED-----DDPSTMKKPRVVWSVELHQQFVSAVNQLGIDKAVPKR
ILELMGVHGLTRENVASHLQKYRLYLKRLSGVTN--------------------------
------------------------------------------------------------
------------------------------------------------------------
------------------------------------------------------------
---------------------------------------
>scaffold-YWNF-2012091-Hedwigia_ciliata
RG-ANLPKLDTPDEFPAGMRVLVVDDDPMCLMVLERMLHRCSYRVTTCGKATDALSLLRE
DINKFDLVISDVYMPDMDGFKLLELVGLEMDLPVIMMSGNGETSAVMKGITHGACDYLLK
PVRIEELRNIWQHVVRKKRQDIKVVCQTKSVEE-ERQKR-AAPGEAEYTSSANDTTDNNW
KGK--KRKGEFKEENEEDIDQENDDPSTMKKPRVVWSVELHQQFVSAVNQLGIDKAVPKR
ILELMGVHGLTRENVASHLQKYR-------------------------------------
------------------------------------------------------------
------------------------------------------------------------
------------------------------------------------------------
---------------------------------------
>scaffold-ZACW-2100288-Leucodon_brachypus
PRGANLPKLDTPDEFPAGMRVLVVDDDPICLMVLERMLHRCSYKVTTCGKATDALSLLRE
DINKFDLVISDVYMPDMDGFKLLELVGLEMDLPVIMMSGNGETSAVMKGITHGACDYLLK
PVRIEELRNIWQHVVRKKRQDIKVVCQTKSVEE-ERQKR-AAPGEAEYTSSANDTTDNNW
KGK--KRKGEFKEENEEDIDQENDDPSTMKKPRVVWSVELHQQFVSAVNQLGIDKAVPKR
ILELMGVHGLTRENVASHLQKYR-------------------------------------
------------------------------------------------------------
------------------------------------------------------------
------------------------------------------------------------
---------------------------------------
