# Supplementary material for: Water‐related innovations in land plants evolved by different patterns of gene cooption and novelty
Source: New Phytol. 2022 Feb 8;235(2):732–42. doi: 10.1111/nph.17981 (PMC9303528; doi:10.1111/nph.17981)
Supplement: Supplementary file 3 — Dataset S3 Fasta alignments and phylogenetic trees. [file NPH-235-732-s005.zip › Supplementary_Data_3_fasta_alignments_trees/Roots/Primary_roots/ARR1_ARR14_Q8L9Y3_1_1kp.treefile]

(Arabidopsis_thaliana_Q9FJ16_Putative_two-component_response_regulator-like_APRR4:4.8185449822,(((Arabidopsis_thaliana_Q9LYP5_Putative_two-component_response_regulator_ARR21:0.0000022592,Arabidopsis_thaliana_Q9ZVD3_Putative_two-component_response_regulator_ARR13:0.1989511753)100:3.5006287780,(Arabidopsis_thaliana_Q9M9B9_Putative_two-component_response_regulator_ARR19:2.6771412622,Arabidopsis_thaliana_Q9LZJ8_Putative_two-component_response_regulator_ARR20:2.3621363380)100:1.4125275220)100:0.7502278784,Amborella_trichopoda_W1NTZ9:2.0178720151)93:0.2966123664,(((Arabidopsis_thaliana_Q9ZWJ9_Two-component_response_regulator_ARR2:0.1241274845,(Arabidopsis_thaliana_Q940D0_Two-component_response_regulator_ARR1:0.0000023321,Arabidopsis_thaliana_Q67YH9_Two-component_response_regulator:0.0000028827)100:0.1795249199)100:0.4874028549,((((Arabidopsis_thaliana_Q9FXD6_Two-component_response_regulator_ARR11:0.0000028827,Arabidopsis_thaliana_Q0WRT0_Two-component_response_regulator:0.0000028827)100:0.8397997138,(Brachypodium_distachyon_I1HUC7_I1HUC7_Two-component_response_regulator_LOC100824670:0.1275846995,(Oryza_sativa_indica_A2WY30:0.0040284300,Oryza_sativa_indica_B8A7T0_Two-component_response_regulator:0.0000027855)99:0.0627117246)100:0.5418758552)63:0.2623787772,Amborella_trichopoda_W1PZU7_Two-component_response_regulator:0.7474436946)100:0.8093621116,(((Arabidopsis_thaliana_Q8L9Y3_Two-component_response_regulator_ARR14:1.3801599273,((Brachypodium_distachyon_I1H7X3_Two-component_response_regulator:0.0000028827,Brachypodium_distachyon_I1H7X4_Two-component_response_regulator:0.0023485400)100:0.0844323015,Oryza_sativa_indica_A2XE31_Two-component_response_regulator_RR21:0.0581887819)100:0.5001701235)69:0.1022449232,Amborella_trichopoda_W1PVR0:0.5644641670)54:0.0904793064,((((((((Bathycoccus_prasinos_K8EP92_Two-component_response_regulator:1.2974935848,(scaffold-AZZW-2003766-Chlorokybus_atmophyticus:0.5166201163,scaffold-NNHQ-2009243-Spirotaenia_minuta:0.7792844911)99:0.1638800157)98:0.2164616166,((((((((Ginkgo_biloba_Gb_15501:0.2219712143,Pseudotsuga_menziesii_PSME_43599:0.2929021521)98:0.1411297530,(Ginkgo_biloba_Gb_10394:0.1276298545,((Picea_lambertina_PILA_01131:0.0291839255,Picea_taeda_PITA_03495:0.0321153203)100:0.0377247177,Pseudotsuga_menziesii_PSME_32147:0.0896354391)100:0.1650696824)100:0.1422621869)100:0.5423997418,((((((((((Marchantia_polymorpha_A0A176WK81:0.0000024849,((((scaffold-HMHL-2003643-Marchantia_paleacea-non_mycorrizal:0.0000000000,scaffold-LFVP-2005259-Marchantia_paleacea-2_samples_combined:0.0000000000):0.0000000000,scaffold-LFVP-2005258-Marchantia_paleacea-2_samples_combined:0.0000000000):0.0000000000,scaffold-JPYU-2003359-Marchantia_polymorpha:0.0000000000):0.0000000000,scaffold-IHWO-2012300-Marchantia_paleacea-mycorrizal:0.0000000000):0.0000028827)47:0.0000024929,scaffold-HMHL-2003644-Marchantia_paleacea-non_mycorrizal:0.0000028827)71:0.0000028201,scaffold-JPYU-2003360-Marchantia_polymorpha:0.0000028827)100:0.0661077879,scaffold-WJLO-2008761-Ricciocarpos_natans:0.1131033779)99:0.0331319208,scaffold-TXVB-2013943-Lunularia_cruciata:0.0335892033)98:0.1430185932,((scaffold-IRBN-2165117-Scapania_nemorosa:0.0664031321,scaffold-KRUQ-2113158-Porella_navicularis:0.0436923803)63:0.0000028647,(scaffold-WZYK-2012266-Bazzania_trilobata:0.0000028827,scaffold-WZYK-2012267-Bazzania_trilobata:0.0000028827)100:0.0073807495)93:0.0271502150)66:0.0166769802,(scaffold-HPXA-2136345-Ptilidium_pulcherrimum:0.0274464192,scaffold-KRUQ-2113648-Porella_navicularis:0.0764524986)100:0.0173992275)72:0.0486860246,scaffold-NRWZ-2009894-Metzgeria_crassipilis:0.0697692455)100:0.3464254188,(((Fontinalis_antipyretica_08851-RA___mRNA___locus_179657_26791_31638_-__translate_table__standard_:0.0424080095,Pleurozium_schreberi_augustus_masked-scaffold_267-processed-gene-1.26-mRNA-1_gene_augustus_masked-scaffold_267-processed-gene-1.26_name_augustus_masked-scaffold_267-processed-gene-1.26_seq_id_scaffold_267_type_cds:0.0158765643)98:0.0816539118,(scaffold-RGKI-2065274-Leucobryum_glaucum:0.0000028827,scaffold-VMXJ-2132178-Leucobryum_albidum:0.0000028827)100:0.0538311743)98:0.1409344123,scaffold-AWOI-2014738-Diphyscium_foliosum:0.0723225053)100:0.4272108614)97:0.0735808478,(((((Anthoceros_agrestis_BONN_evm.model.Sc2ySwM_344.3064.2_._AagrBONN_evm.TU.Sc2ySwM_344.3064___Sc2ySwM_344_12998973-13001237___:0.0000028827,Anthoceros_agrestis_BONN_evm.model.Sc2ySwM_344.3064.1_._AagrBONN_evm.TU.Sc2ySwM_344.3064___Sc2ySwM_344_12998973-13001237___:0.0000028827)92:0.0000022669,Anthoceros_punctactus_evm.model.utg000247l.164.1_EVM_Apun_evm.TU.utg000247l.164___utg000247l_850670-852943_-_:0.0541148442)65:0.0000023928,(Anthoceros_angustus_002192_locus_scaffold6_size2260148_2199749_2202018___len_1572:0.0359653228,scaffold-TWUW-2010182-Anthoceros_agrestis-A:0.0000028827)62:0.0000022039)60:0.0000028804,(Anthoceros_agrestis_BONN_evm.model.Sc2ySwM_344.3064.3_._AagrBONN_evm.TU.Sc2ySwM_344.3064___Sc2ySwM_344_12998973-13000690___:0.3167581206,scaffold-RXRQ-2022050-Phaeoceros_carolinianus-sporophyte:0.0000028827)51:0.0000022422)99:0.3260702971,(scaffold-UCRN-2005853-Megaceros_flagellaris:0.0000028827,scaffold-UCRN-2005854-Megaceros_flagellaris:0.0000020466)100:0.3322211497)100:1.0588425890)97:0.2010821667)97:0.1203585324,scaffold-QPDY-2028157-Coleochaete_irregularis:0.5278475013)56:0.0476746362,((Selaginella_moellendorffii_D8T138_RR4-2:0.0000026309,Selaginella_moellendorffii_D8SC74_Type_B_response_regulator_RR4-1:0.0259376175)100:0.2780861579,(scaffold-JKAA-2180718-Selaginella_wallacei:0.0725937041,scaffold-ZYCD-2010585-Selaginella_acanthonota:0.0452783981)100:0.1249280398)100:0.4736372804)82:0.1286729419,(Selaginella_moellendorffii_D8R9R2_Type_B_response_regulator_RR5-1:0.0000025443,Selaginella_moellendorffii_D8SEP1_RR5-2:0.0036935901)100:0.9610629009)85:0.0385258311,((((scaffold-DFDS-2039020-Desmidium_aptogonum:0.0967803319,scaffold-GGWH-2014076-Onychonema_laeve:0.0811507691)100:0.0916144310,(scaffold-QWFV-2014075-Bambusina_borreri:0.0000024016,scaffold-QWFV-2014076-Bambusina_borreri:0.0144562303)100:0.1822405293)100:0.3934524445,(((scaffold-HKZW-2004827-Mesotaenium_caldariorum:0.0000028827,scaffold-HKZW-2004828-Mesotaenium_caldariorum:0.0000028827)100:0.9278881998,scaffold-NBYP-2052519-Mesotaenium_kramstae:0.2279331468)88:0.0637756816,scaffold-SNOX-2007716-Planotaenium_ohtanii:0.5347590163)84:0.0362357937)60:0.0322568484,scaffold-WDCW-2047818-Mesotaenium_endlicherianum:0.2573700215)78:0.0582278502)100:0.4266602089,((Klebsormidium_flaccidum_A0A0U9HJP7_Putative_B-type_response_regulator:0.0000028508,scaffold-FQLP-2032742-Klebsormidium_subtile:0.0290380639)100:0.8498498206,scaffold-NBYP-2010746-Mesotaenium_kramstae:0.3279853853)99:0.3590391686)83:0.0829415630)91:0.1709903908,(Selaginella_moellendorffii_D8RDF0_Two-component_response_regulator_RR2-1:0.0027969599,Selaginella_moellendorffii_D8RSA6_Two-component_response_regulator_RR2-2:0.0070889557)100:0.7895030174)55:0.1004849821,(((((((Ginkgo_biloba_Gb_15884:0.1419833736,(Picea_lambertina_PILA_23777:0.0164458287,Picea_taeda_PITA_22193:0.0139630598)100:0.3207783576)100:0.1229028801,Ginkgo_biloba_Gb_02800:0.3408048470)100:0.1996604875,(scaffold-QPDY-2006540-Coleochaete_irregularis:0.7541480844,scaffold-VQBJ-2007823-Coleochaete_scutata:0.2990110047)100:0.3998191034)45:0.0316155740,(((scaffold-CBAE-2002392-Huperzia_myrsinites:0.0590367664,scaffold-CBAE-2002395-Huperzia_myrsinites:0.0240160176)100:0.1051460394,(((scaffold-PQTO-2011011-Lycopodium_deuterodensum:0.0664236747,scaffold-XNXF-2003944-Dendrolycopodium_obscurum:0.0316613618)100:0.0043513320,(scaffold-WAFT-2007671-Diphasiastrum_digitatum:0.0000026904,scaffold-WAFT-2007672-Diphasiastrum_digitatum:0.0000022230)100:0.1145063080)100:0.0870758855,scaffold-XNXF-2003945-Dendrolycopodium_obscurum:0.0714142636)100:0.0484294052)99:0.1620999055,(scaffold-ENQF-2085333-Lycopodium_annotinum:0.0293557063,scaffold-PQTO-2001031-Lycopodium_deuterodensum:0.1961699672)100:0.5169710331)94:0.1830208486)45:0.0737195023,(((Physcomitrella_patens_A9RHS9:0.4382659114,(((((((Fontinalis_antipyretica_13852-RA___mRNA___locus_181007_7945_11338____translate_table__standard_:0.0489982453,scaffold-XWHK-2010700-Rosulabryum_cf._capillare:0.0167431824)83:0.0000022128,scaffold-TMAJ-2184372-Neckera_douglasii:0.0152511167)31:0.0120368442,((((Pleurozium_schreberi_evm-scaffold_1263-processed-gene-0.26-mRNA-1_gene_evm-scaffold_1263-processed-gene-0.26_name_evm-scaffold_1263-processed-gene-0.26_seq_id_scaffold_1263_type_cds:0.0146083757,(scaffold-IGUH-2167674-Leucodon_julaceus:0.0000028827,scaffold-ZACW-2100288-Leucodon_brachypus:0.0000028827)99:0.0072695532)83:0.0148450877,scaffold-LNSF-2070137-Stereodon_subimponens:0.0076003533)38:0.0000021099,scaffold-EEMJ-2040305-Thuidium_delicatulum:0.0075828326)37:0.0000020070,scaffold-WSPM-2047393-Loeskeobryum_brevirostre:0.0000028827)50:0.0000025822)19:0.0000020511,(scaffold-BGXB-2010591-Plagiomnium_insigne:0.0000022781,scaffold-TAVP-2013826-Calliergon_cordifolium:0.0307412869)73:0.0069405182)13:0.0000020189,scaffold-YWNF-2012091-Hedwigia_ciliata:0.0073436864)16:0.0000027207,((scaffold-JADL-2007775-Rhynchostegium_serrulatum:0.0000027287,scaffold-VBMM-2054251-Claopodium_rostratum:0.0000025672)100:0.0075816084,scaffold-ORKS-2011270-Philonotis_fontana:0.0000022142)55:0.0139919807)89:0.0104432288,scaffold-QKQO-2051385-Pseudotaxiphyllum_elegans:0.0160992075)100:0.0909879668)59:0.0000029995,scaffold-BPSG-2001898-Scouleria_aquatica:0.0497255572)100:0.9990171959,((((Azolla_filiculoides_s0041.g026716:0.2832391800,Salvinia_cucullata_v1.1_s0002.g001234:0.3509783954)100:0.0975646520,(((((((scaffold-BMJR-2015329-Adiantum_raddianum:0.1085185918,scaffold-WCLG-2010042-Adiantum_aleuticum:0.0373399297)85:0.0102486672,((scaffold-DCDT-2001318-Gaga_arizonica:0.0221813490,scaffold-YCKE-2066344-Notholaena_montieliae:0.0223006513)100:0.0224914994,(scaffold-NDUV-2005972-Vittaria_appalachiana:0.0000023390,scaffold-NDUV-2005973-Vittaria_appalachiana:0.0000020537)100:0.1932309440)59:0.0000024007)99:0.0133096131,(scaffold-FLTD-2018038-Pteris_ensiformis:0.0403020759,scaffold-POPJ-2009011-Pteris_vittata:0.0311978766)99:0.0346857320)71:0.0000025217,scaffold-WQML-2002165-Cryptogramma_acrostichoides:0.0444953055)100:0.0554630551,(scaffold-VITX-2012045-Blechnum_spicant:0.0297309813,(scaffold-YJJY-2005904-Woodsia_scopulina:0.0245866669,scaffold-YQEC-2013121-Woodsia_ilvensis:0.0290077718)100:0.0175098790)98:0.0391606174)100:0.0759563521,scaffold-VVRN-2096565-Lonchitis_hirsuta:0.0992490754)100:0.0611763602,scaffold-XDDT-2015987-Argyrochosma_nivea:0.2862101690)95:0.0586125771)100:0.0710384764,(Salvinia_cucullata_v1.1_s0004.g002150:0.5705155374,scaffold-KIIX-2013804-Pilularia_globulifera:0.1299604151)100:0.6544729794)99:0.1156416075,(scaffold-RFMZ-2010438-Osmundastrum_cinnamomeum-B:0.0232680817,scaffold-VIBO-2012121-Osmunda_javanica:0.0097572356)100:0.0989092099)99:0.2543790231)87:0.2172312280)40:0.0307104573,((((Selaginella_moellendorffii_D8S6D8_Type_B_response_regulator_RR3-1:0.5591871810,(scaffold-KJYC-2003150-Selaginella_willdenowii:0.0000023807,scaffold-KJYC-2003151-Selaginella_willdenowii:0.0000020148)100:0.3760000236)87:0.0331722569,((scaffold-JKAA-2008111-Selaginella_wallacei:0.0249457286,scaffold-ZYCD-2010464-Selaginella_acanthonota:0.0494628492)100:0.0895094034,scaffold-ZFGK-2004782-Selaginella_kraussiana:0.2632416603)88:0.0329595396)99:0.2453047849,scaffold-KUXM-2009323-Selaginella_selaginoides:0.1477897823)99:0.2950889187,(scaffold-FITN-2089819-Treubia_lacunosa:0.0000026253,scaffold-PKOX-2101480-Isoetes_tegetiformans:0.0049592157)100:0.2193834166)94:0.0718276221)44:0.0664912414,(((Selaginella_moellendorffii_D8RRG0_Type_B_response_regulator_RR1-1:0.0087267583,Selaginella_moellendorffii_D8RXC1_RR1-2:0.0025799064)83:0.0058132038,scaffold-ZZOL-2000519-Selaginella_stauntoniana:0.0000025651)100:0.5945831802,scaffold-GOWD-2009040-Sphagnum_lescurii:0.5887730118)87:0.1562645842)47:0.0510751689)67:0.0249941227,Salvinia_cucullata_v1.1_s0007.g003588:2.1420419473)48:0.0146626575,((((((((Anthoceros_agrestis_BONN_evm.model.Sc2ySwM_368.2479.3_._AagrBONN_evm.TU.Sc2ySwM_368.2479___Sc2ySwM_368_10994124-10996455___:0.0000028827,((Anthoceros_agrestis_BONN_evm.model.Sc2ySwM_368.2479.2_._AagrBONN_evm.TU.Sc2ySwM_368.2479___Sc2ySwM_368_10993296-10996455___:0.0000022099,(((Anthoceros_punctactus_evm.model.utg000132l.20.2_._Apun_evm.TU.utg000132l.20___utg000132l_211790-214121___:0.0000021722,Anthoceros_punctactus_evm.model.utg000132l.20.3_._Apun_evm.TU.utg000132l.20___utg000132l_211790-214121___:0.0000028827)100:0.0000020567,Anthoceros_punctactus_evm.model.utg000132l.20.1_._Apun_evm.TU.utg000132l.20___utg000132l_210966-214121___:0.0000028827)100:0.0042227985,scaffold-RXRQ-2141577-Phaeoceros_carolinianus-sporophyte:0.0000028827)70:0.0000021625)68:0.0000020006,(scaffold-BSNI-2052793-Anthoceros_agrestis-B:0.0000028827,scaffold-TWUW-2051993-Anthoceros_agrestis-A:0.0000028827)79:0.0000010804)98:0.0000021529)53:0.0000029839,Anthoceros_agrestis_BONN_evm.model.Sc2ySwM_368.2479.1_._AagrBONN_evm.TU.Sc2ySwM_368.2479___Sc2ySwM_368_10994124-10996455___:0.0000028827)100:0.0157931070,Anthoceros_angustus_002995_locus_scaffold8_size2231600_877837_881002_-_len_2403:0.0138545160)96:0.0218025823,scaffold-ZFRE-2117806-Phaeoceros_carolinianus-sporophyte_1575:0.0121412939)100:0.1341454922,scaffold-ANON-2007694-Leiosporoceros_dussii-B:0.2103863475)98:0.1367005313,(scaffold-FAJB-2008284-Paraphymatoceros_hallii:0.0115522805,((((scaffold-RXRQ-2013418-Phaeoceros_carolinianus-sporophyte:0.0000000000,scaffold-RXRQ-2013420-Phaeoceros_carolinianus-sporophyte:0.0000000000):0.0000000000,scaffold-WEEQ-2015067-Phaeoceros_carolinianus-gametophyte_1575:0.0000000000):0.0000020593,scaffold-RXRQ-2013419-Phaeoceros_carolinianus-sporophyte:0.0000022349)100:0.0046884925,(scaffold-WCZB-2010610-Phaeoceros_carolinianus-gametophyte:0.0000020230,scaffold-WCZB-2010611-Phaeoceros_carolinianus-gametophyte:0.0000028285)100:0.0067270852)100:0.0359086598)100:0.0523259755)84:0.0810207848,((scaffold-DXOU-2005223-Nothoceros_aenigmaticus:0.0239854270,scaffold-TCBC-2019238-Nothoceros_vincentianus:0.0174798363)71:0.0171626428,scaffold-UCRN-2053969-Megaceros_flagellaris:0.0000025792)59:0.0000022338)51:0.0312126873,scaffold-AKXB-2068257-Phaeomegaceros_coriaceus:0.0000027841)100:0.4510513706)83:0.0691828694,((Azolla_filiculoides_s0006.g009615:0.4887024852,Salvinia_cucullata_v1.1_s0011.g005315:0.5990651583)98:0.1199165242,Azolla_filiculoides_s0064.g035584:0.5377738569)100:0.4732334594)74:0.1001914974,(((Ginkgo_biloba_Gb_27151:0.1222948137,(((Picea_lambertina_PILA_18199:0.0153424172,Picea_taeda_PITA_03085:0.0123983811)100:0.0375705358,Pseudotsuga_menziesii_PSME_39875:0.0240161904)100:0.0753967987,((scaffold-SCEB-2055672-Podocarpus_coriaceus:0.0045325937,scaffold-UUJS-2011780-Nageia_nagi:0.0168211117)99:0.0085687495,scaffold-XLGK-2060267-Podocarpus_rubens:0.0215054309)100:0.1345592250)100:0.0361722593)97:0.0197309765,(scaffold-GNQG-2087327-Encephalartos_barteri:0.0104012569,scaffold-KAWQ-2012646-Stangeria_eriopus:0.0303655708)100:0.1155466046)99:0.0657088836,((Ginkgo_biloba_Gb_37200:0.1445052950,((Sequoiadendron_giganteum_SEGI_01478:0.0779357613,Sequoiadendron_giganteum_SEGI_17815:0.0862520373)100:0.0212539340,Sequoiadendron_giganteum_SEGI_08296:0.0101275123)100:0.8669530742)100:0.1524906203,((Ginkgo_biloba_Gb_00604:0.1491934631,(((Pseudotsuga_menziesii_PSME_13915:0.0625551850,scaffold-JBND-2014682-Pinus_ponderosa:0.0457817095)90:0.0168670947,scaffold-GAMH-2007451-Tsuga_heterophylla:0.0501447470)100:0.1116080452,(Sequoiadendron_giganteum_SEGI_34101:0.2469870400,Sequoiadendron_giganteum_SEGI_38939:0.1487719716)100:0.0950614542)100:0.0653585669)100:0.1237227093,(Ginkgo_biloba_Gb_32182:0.0904630597,((Abies_alba_AALBA5B282073P1:0.2499855977,((Picea_lambertina_PILA_03866:0.0106656257,Picea_taeda_PITA_46678:0.0111705366)100:0.0155733658,Pseudotsuga_menziesii_PSME_17559:0.0234085360)100:0.0282885533)100:0.0422121573,(Sequoiadendron_giganteum_SEGI_07040:0.0343003060,scaffold-VFYZ-2011719-Thuja_plicata:0.0268031332)100:0.1610432393)100:0.0587260309)100:0.0972683941)94:0.0297821493)94:0.0278481877)94:0.1498418332)59:0.0674129930)48:0.0556439080)42:0.0964760384)44:0.1851266093,Amborella_trichopoda_U5D3J9:0.4549751114)56:0.1286207003);
