# Supplementary material for: Water‐related innovations in land plants evolved by different patterns of gene cooption and novelty
Source: New Phytol. 2022 Feb 8;235(2):732–42. doi: 10.1111/nph.17981 (PMC9303528; doi:10.1111/nph.17981)
Supplement: Supplementary file 3 — Dataset S3 Fasta alignments and phylogenetic trees. [file NPH-235-732-s005.zip › Supplementary_Data_3_fasta_alignments_trees/Roots/Primary_roots/ARR12_O49397_1_1kp.fasta]

>Selaginella_moellendorffii_XP_024534380.1_two-component_response_regulator_ARR1_isoform_X1
MLEASKRMRMTSGDLGQSGYISSPNLSTVSTDGSKDQFPVGMRVLVVDDDQTTLTILEAMLRRCRYNVTTCGKATTALAL
LREHKNDFDLVISDVYMPDMDGFKLLELVGLEMDLPVIMMSTDGDYNNVMKGITHGACDYLLKPVRMEELRNIWQHLVRK
RKNEARETETLTPAEADKLKGGGGDDVEHLSSACSKKRKDVKEEDEGVDHDSEDPSSLKKPRVVWSVELHQQFVNAVNKL
NIDKAVPKKILELMDVPGLTRENVASHLQKYRLYLKRISAQQPQNSAGFSFGGADGPVEGRGHGSFSLQAVPAVQQGVIG
RIGTTNNLPASTALDQSGLLQLSGGGPVFRPNMTPPVFGSQNSYFPAFSGGYQIEQQAPQVPLYGLNPIQQQVPANASPK
LPGMTNLGLTGTFCPNQNGSSNPLVVQLLQHQRQQQQQQPPIGIPGPGLGQQQRTVLSEINLGVNTGLNDEVGYTGLNAA
VMRSSGAMENKNGGLLGVVESNFSPASLGGIPPLPPVAPAPMVSFDAAEVAAVKGLNPGAVVSSAGFGMPVYNQNRRPQE
WAGTQEQQRLEACSPVMSPPSYNHSVGSHTNNYNAVAAGQDVHQQHKKLLEDEIIVNPGTVRSLRESSEKSTAESSFKPK
VETISDSLISAKIGFQIDQQQQAPAADDLLSFYLKQQQQEDMSFVDNDLAFDGYVADNLYVK


>Arabidopsis_thaliana_O49397_Two-component_response_regulator_ARR10
MTMEQEIEVLDQFPVGMRVLAVDDDQTCLRILQTLLQRCQYHVTTTNQAQTALELLRENKNKFDLVISDVDMPDMDGFKLLELVGLEMDLPVIMLSAHSDPKYVMKGVKHGACDYLLKPVRIEELKNIWQHVVRKSKLKKNKSNVSNGSGNCDKANRKRKEQYEEEEEEERGNDNDDPTAQKKPRVLWTHELHNKFLAAVDHLGVERAVPKKILDLMNVDKLTRENVASHLQKFRVALKKVSDDAIQQANRAAIDSHFMQMNSQKGLGGFYHHHRGIPVGSGQFHGGTTMMRHYSSNRNLGRLNSLGAGMFQPVSSSFPRNHNDGGNILQGLPLEELQINNNINRAFPSFTSQQNSPMVAPSNLLLLEGNPQSSSLPSNPGFSPHFEISKRLEHWSNAALSTNIPQSDVHSKPDTLEWNAFCDSASPLVNPNLDTNPASLCRNTGFGSTNAAQTDFFYPLQMNQQPANNSGPVTEAQLFRSSNPNEGLLMGQQKLQSGLMASDAGSLDDIVNSLMTQEQSQSDFSEGDWDLDGLAHSEHAYEKLHFPFSLSA
>Arabidopsis_thaliana_Q9FGT7_Two-component_response_regulator_ARR18
MEFGSTEDGRHDKFPVGMRVLAVDDNPTCLRKLEELLLRCKYHVTKTMESRKALEMLRENSNMFDLVISDVEMPDTDGFKLLEIGLEMDLPVIMLSAHSDYDSVMKGIIHGACDYLVKPVGLKELQNIWHHVVKKNIKSYAKLLPPSESDSVPSASRKRKDKVNDSGDEDDSDREEDDGEGSEQDGDGSGTRKKPRVVWSQELHQKFVSAVQQLGLDKAVPKKILDLMSIEGLTRENVASHLQKYRLYLKKIDEGQQQNMTPDAFGTRDSSYFQMAQLDGLRDFTAARQIPSSGLLSRSHLTKLQPPMYSSINLQGMNSSSFIQQGHHQNSSNSANPFGTYHSTLSPRIQNVNLFQRTSSPLEPLQFPRSKSYIGDFKGLGDRAIGGSFLDTCMPFGSSSTSLPSASTNPLMLQANYTQPLHIASDGIQPCIEGTPSNSASPNISFQGLSRFPGHSWQGNLNTTRFPPSSLPLNLAFLPDQVTCAGNNLGDCTSLVSAENPGGEMQCDPQLLGGFMQNVNPLGGQKWEQQNCTMLNNPFGNIEYPLPADNMVFRDNNSTRSKGLDESLMNPIDNSQEYVGKATTMLDPEMKSGKPENDNQHDVFDDIMNEMMKQEENNGMVPVATRFGFDSFPPP
>Arabidopsis_thaliana_P62598_Two-component_response_regulator_ARR12
MTVEQNLEALDQFPVGMRVLAVDDDQTCLKILESLLRHCQYHVTTTNQAQKALELLRENKNKFDLVISDVDMPDMDGFKLLELVGLEMDLPVIMLSAHSDPKYVMKGVTHGACDYLLKPVRIEELKNIWQHVVRSRFDKNRGSNNNGDKRDGSGNEGVGNSDQNNGKGNRKRKDQYNEDEDEDRDDNDDSCAQKKQRVVWTVELHKKFVAAVNQLGYEKAMPKKILDLMNVEKLTRENVASHLQKFRLYLKRISGVANQQAIMANSELHFMQMNGLDGFHHRPIPVGSGQYHGGAPAMRSFPPNGILGRLNTPSGIGVRSLSSPPAGMFLQNQTDIGKFHHVSSLPLNHSDGGNILQGLPMPLEFDQLQTNNNKSRNMNSNKSIAGTSMAFPSFSTQQNSLISAPNNNVVVLEGHPQATPPGFPGHQINKRLEHWSNAVSSSTHPPPPAHNSNSINHQFDVSPLPHSRPDPLEWNNVSSSYSIPFCDSANTLSSPALDTTNPRAFCRNTDFDSNTNVQPGVFYGPSTDAMALLSSSNPKEGFVVGQQKLQSGGFMVADAGSLDDIVNSTMKQEQSQGDLSGGDLGYGGFSSLRTCI
>Arabidopsis_thaliana_Q0WRZ4_Two-component_response_regulator
MTMEQEIEVLDQFPVGMRVLAVDDDQTCLRILQTLLQRCQYHVTTTNQAQTALELLRENKNKFDLVISDVDMPDMDGFKLLELVGLEMDLPVIMLSAHSDPKYVMKGVKHGACDYLLKPVRIEELKNIWQHVVRKSKLKKNKSNVSNGSGNCDKANRKRKEQYEEEEEEERGNDNDDPTAQKKPRVLWTHELHNKFLAAVDHLGVERAVPKKILDLMNVDKLTRENVASHLQKFRVALKKVSDDAIQQANRAAIDSHFMQMNSQKGLGGFYHHHRGIPVGSGQFHGGTTMMRHYSSNRNLGRLNSLGAGMFQPVSSSFPRNHNDGGNILQGLPLEELQINNNINRAFPSFTSQQNSPMVAPSNLLLLEGNPQSSSLPSNPGFSPHFEISKRLEHWSNAALSTNIPQSDVHSKPDTLEWNAFCDSASPLVNPNLDTNPASLCRNTGFGSTNAAQTDFFYPLQMNQQPANNSGPVTEAQLFRSSNPNEGLLMGQQKLQSGLMASDAGSLDDIVNSLMTQEQSQSDFSEGDWDLDGLAHSEHAYEKLHFPFSLSA

>Amborella_trichopoda_W1PBK0
MLPESGRESGRESDFPAGLRVLAVDDDPTCLKLLEGLLRRCEYKVTITGHAITALKLLREKKGEFDLVISDVHMPDMDGFKLLELVKMEMNLPVIMVSVNGDTNAVMKGINCGARDYLLKPVRFEVLKNIWQHVIRKGKIAHGDSNNHGDDDNRRNCGMDDSKGTSTINEIGSTKKHTDQNEREGDEGDDHDSEDPSALKRPRVIWTSELRQKFEAAVHHLGIEKAVPKKILDLMNVPWLTRENVASHLQKYRLSLKKRGSIQSHLYDMYSPLRGHGSSYFSLDSNGGFGGKRHNGALISFDAQNSLDRFNGCRGFGTDGFNPSRIIQFNCSQDMRSFGSYIRRPQRIPFPINQHDNGFPAIIELNKLQQMQDLPEFGDSNISIGSTVYVQQPLASISNFSGDTFTSNSCCIPDLLTTPFMGNAQQQVEYDGLQGNSDKNIAFYDSCDSMQSGLLLIGSAPSQQSAGASVIGLDSSLIEAGSSMLLSGFRDNDGFLPEESFESHKENSGAIISRSIDSFLPSHESVPPLGQSNLGACRASLDREITLLPNEGVSMFSKPGTGDPVMESNHMDLTNKFAGPSRLQSVLYPSDGGNSSNVLLGMMQPEYSDKIFDDVSYPPGACV
>Amborella_trichopoda_W1P5D2_Two-component_response_regulator
MTAEENQKGLREDERKDRFPIGMRVLAVDDDPTCLRLIEALLKRCQYNVTTTGQARTALKMLRENRDKFDLVISDVHMPDMDGFKLLELVGLEMDLPVIMLSAISDPSAVMKGITHGACDYLLKPVRIEELKNIWQHVVRKRKVEPKDPNVTKQGGEDAEKLRHGGPITNGLADRNSKLSRKRKDQNEEDDDDYDENAHESDDPSTQKKPRVVWSIELHQQFVAAVNQLGLEKAVPKRILDLMNVQGLTRENVASHLQKYRLYLKRISTQQGNMAAALGGMGVLGRPNNSSGSLGLSGLPSSGVIQVGHAHNSTNSLNNFSKFHQMNFSKNLQSLPPSSLELEQFQHKQFLSRLGDLATPFEDSLTFPVSQQETNFGGCSNNGSGPNSFNNPFLNDPNNSLMPQVIQNRHKLETQPDPSVGLGAINQDSFEVNGAWHSSAPSMVFSPNPLPVSLPLNTDDISLNNVKTNNMLLRENGFGGQSINYGLKQEWEVPHKQAYAHDPTLLLGSQLSPSLPNENLIMPIGQNQEQGQINGMSDLKMNLVSKEQFGHSFPSVVPHSGSEQSMAGSQMKFQNVFSSDGFPLVDDIMNVMVKQMSIQCCFGMLMLIKSILSRRLVITLL

>Brachypodium_distachyon_I1H0D5_Two-component_response_regulator
MLSDAMMMEARKGLIAREMDQFPVGMRVLAVDDDPVCLKVLETLLRRCQYHVTATNQAITALKLLRENKDMFDLVISDVHMPDMDGFKLLELVGLEMDLPVIMLSVNGETKTVLKGITHGACDYLLKPVRIEELRNVWQHVVRRKFSNREPSNLDFCKEFSKPPSADSYHGLNQVTCGSSDQSSRACKKRKELHSEEEDEGEDNDAQENDEPSASKRPRVVWSVELHRKFVAAVNHLGIDKAVPKRILELMNVEKLTRENVASHLQKYRLYLRRLSAVASQQASIAAAFGGRDPFLHMGAFEGLHSYQTFAPSVALSSFNPHGLLSGAGATAFGLQELAPSKAIQCATSNGAVGHCAGDTNKFHIVSLQENQPASLTQGLTTSLGLPQLQQKWIHQETNDLSSVFSGSALANTMSGTLQRVASSSLPPEELLECRHSQVGVHPSIRLPSASSGLVERSAGVSTNLQDSSISQQGALPINGGFSIDKLPLHCTFDSAGATKLDASFVAPEKSIDPKGKFSERIAVCPSDSLVAANNAKGGASSSGSTMRLSPDTERHSKYLQFGVASNSTHRMDGRQDHIHNQRLNGSFSYNGDASVPEQTNMYDLGITKLQGGFNSSSCNFDGLLNSIIKVESDDVPFSDSDLGCELFPLGACI
>Brachypodium_distachyon_I1IDG8_Two-component_response_regulator
MRPEEMRGVAARGRDQFPVGMRVLAVDDDPVCLKVLETLLRRCQYHVTATNQAVIALRMLRENRDMFDLVISDVHMPDMDGFKLLELVGLEMDLPVIMLSGNGETKTVMKGITHGACDYLLKPVRIEELRNIWQHVVRRKFSTPDYVNLDTYEECNKPPNADSGYVYSQVTCGSPDQNGRPNKKRKDYHSEEEGEDEESNGQDDDDPSAPKRPRVVWSVELHRKFVAAVNHLGIDKAVPKRILELMNVEKLTRENVASHLQKYRLYLRRLSAVASQQAGIVASLGGKDHFLRMGAFEGLQGYQAFTSPTALPSFSAHGLLNSPRNNQTALVIQGLASSRSIQTASGSSTTNHSIVDANKYHLSLRGNQQGNLAQGLVTSLGPAQLQQKFINEETGDLSTILSVNGQANGTPGIFQSVTSSPLLPQDLVEFTQGKVDIQPSIRAPSVRLEHLEGAVGASSGLLESRVSQQCATPLSGYSASRLLTNSSFNNNGATRLCGTTSSAVARDTNVGASSFGGPSPSDTNQKYLNFGSGNSFRQKINERSGDSLLDPKLVWSSSQLTSNFGLGAYHSMSQRTNNDSINSSHCARMTGQTSASAPVVVPQTKLDALFSEDLQMPRNASDLSIPRLQSELSSSTCSFDGLLNSIIKVEKDDISFGDDLGCDFYSLSACI

>Brachypodium_distachyon_I1HXZ9_Two-component_response_regulator
MTVEGRVSVVDDGRDRFPVGMRVLAVDDDPTCLKVLESLLLRCDYHVTTTGQAATALRMLRENKDRFDLVISDVHMPDMDGFKLLELVGLEMDLPVIMLSANGETQTVMKGITHGACDYLLKPVRLEQLKTIWQHVVRRNTKTRGNDNDDAGQKVQNGDGENGGANRNKRQSRRDENGDDGDDSDENSNENADASSQKKPRVVWSVELHRKFVAAVNQLGIDKAVPKKILDLMNVENITRENVASHLQKYRLYLKRMSMDASRQANLVAALGGRNPAYGNMNSLDVFRHYNNAYGRYPPVPTTTHSQSNNLVARMNSPSAFGMHGLLSSQPLQHGHAQTNMGTSLNDLGVNNGNMIRAAQMPTMVTGTSCNSFTNISNGAPLAPANRSVQPLESSNRQHLGQIHLSSTDSFSSFVGESHHFPDLGRTSNTWQTAVPSNIQELGHNGSMSQATLHVNGPRNPVSSFTSASNQIPTLGNGLQSQVASLASNPLPVTFNQDASPFTYGSSTNSREVLNGNLAFSNSGINTSLPNLRIDNPIVPRHTLDGSNAGDVPSLQDGRIDQQAVGNQLHYNNDLVATSRLQRGLSGSLDDIVVDMFRPDSGNGGSFIDADWGLV
>Brachypodium_distachyon_A0A0Q3EKV8
MTRDPVMALQMLREGKDQFDLVISDVHMPDMDGFELLEHIGLEMDLPVIMLSANEEIETVMKGITNGACDYLVKPLCAKELKNIWQHIVRRRNPHLRNDRSSINSGKNYYADEKQGPAKDIRKCPGMIKYHGDVSHEIKENVVLSAQTKPRVRWTKELHGIFLKAVNQLGIDKAVPKKILDMMDVDYLNRENIASHLQVYFIHLKYRLYLKKVKTKVENNTIMNSNPSADASTRLSSSFNAMKEPESFQYYHGHGQYQPSRNNFSTRIDSHSPSSFGADNVMPTQSKQRDDLGMGQIDNGGSMFLKDVTSASSPLPDARQHTSSSNSYANMPADAFSSFRSCGISYSNILCGKPLEASIGNDTGNYFARIPYGGLLVHANQLPVQPSPQLRHGHSSQKNPCGDDNRDIGNFWQDAKLSDHGNTDGRESQANILNINHVTSLATASAGSMCQNKLQNQMGAILSTSEQNVSFNVASNDTSSIQLLNESSTLGITSGIGSYTLPNLQMVSYVTSTHMLNGGSEGGILSMQEQGSVDPEAVNDQPNYNNGPLIGTNELDGSCSWDDILVLNEK

>Brachypodium_distachyon_A0A0Q3NHB5
MASRGEFWSGRRVLAIDANHDSLKALVSALRHLDYNVTPVMDAKTALQTLWEAKEPFKLAIGEVEMPDTNGVDLLRYIKLQTGIPVIAVTANMDTETVMKGMEHGVCNYLLKPVRVEQLRNICQHALRRNPAAWNDEGDANQRVQSAGIVEGDPGPKSTSMKNSERIIDGDADSDENMGLKHSRRPRVTWTKELHDKFEDAYHQLGKADAVPKKICEMMNVDYISRLTVASHLQKYRAYLRRISDPKARASRRRNSSMSNLESSRHYVENRIPRPSSVVASSSSNNPFTTRPIEPRKNLGKKKAVKHGARSRKSKDHAKALCGFLLNTNQGKACSHLDYPFENMPDEETLQPVNQLPVQPPELVSQPSVMMNAPAFFQKQDAPATNLVGALSDASKYFPNLVGNCNPWQTALPSMFPGPSQVNIPEISQLTSFAGTSSSQMPMVTNEMSNPVAAFISSSTPGRL
>Brachypodium_distachyon_I1IYE7
MAAAGDEIWAGMRVLAIDKDRVCLKILEATLHRCNYNNVTSVMDAKTALQRLREAKDPFDLVISELHMPDIDAFKLLRHIAVELGIPVIVLSAYEDTETVMKGLSSGACCYLAKPASTEKLKNIWQHVLRRKGEARNHDNSDNDDDHNVQSGIAQAEQGAKTPNKNSTRNRNNAGDDYHEKNKENTGKKPRVTWTTELHHKFLEAFNRLGDKAVPKRICEMMNVDYISRHNVASHLQKYRIYLQKQSDPSARASMKWNSYSNMSNLESFKHYPASSIFASSSSNNHFATQPIQLGSTLKDVLPPLPSVTSRKTEASANTLRCILLKTNEGTACSHLDYSFVNMPNDKMLEPVNQLPMQPLELVNQSSILMNAPATYVSGALGDASKFPDLFGNFDNSWQTSLGPSLANIPKMNQLISFVGDSSCQIPMAQNELQNPMAAFISNTTPMGGLNEQMTPFNIGSNTSSVEMSNGNFAPGSSSSIILRNIHTDNSATMTRMLNGLSNNYALPNIQAESSVVSTQKLNGGHDVGFLPVQEDTAGQEGLDDQLNDNTEFPLDDILAMDDQNFSQDNDLLNGDWF
>Brachypodium_distachyon_I1HY00_Two-component_response_regulator
MTVEGRVSVVDDGRDRFPVGMRVLAVDDDPTCLKVLESLLLRCDYHVTTTGQAATALRMLRENKDRFDLVISDVHMPDMDGFKLLELVGLEMDLPVIMLSANGETQTVMKGITHGACDYLLKPVRLEQLKTIWQHVVRRNTKTRGNDNDDAGQKVQNGDGENGGANRNKRQSRRDENGDDGDDSDENSNENADASSQKKPRVVWSVELHRKFVAAVNQLGIDKAVPKKILDLMNVENITRENVASHLQKYRLYLKRMSMDASRQANLVAALGGRNPAYGNMNSLDVFRHYNNAYGRYPPVPTTTHSQSNNLVARMNSPSAFGMHGLLSSQPLQHGHAQTNMGTSLNDLGVNNGNMIRAAQMPTMVTGTSCNSFTNISNGAPLAPANRSVQPLESSNRQHLGQIHLSSTDSFSSFVGESHHFPDLGRTSNTWQTAVPSNIQELGHNGSMSQATLHVNGPRNPVSSFTSASNQIPTLGNGLQSQVASLASNPLPVTFNQDASPFTYGSSTNSREVLNGNLAFSNSGINTSLPNLRIDNPIVPRHTLDGSNAGDVPSLQDGRIDQQAVGNQLHYNNDLVATSRLQRGLSGSLDDIVVDMFRPR
>Brachypodium_distachyon_I1GVJ4
MTVRKGLSSGACCYLAKPACADQLKMIWQHVLRRKNELARNHKSSGNIVADQRVQTGIAEAEQGAKCTMKNLTFASSSSKNLFVTPSIQPGTVKHGSSTLKDVLSPLPGESHRSKDFAKALSGLIVNTNQGKAFSYLDGEMVRGLNNQFTSFASASSGHIQTVLNGLQNQQVPNPMAALISNTTPLAGFNQQMAPASNTSSVEMFFNGKVAPSGTSRMSFPSLQTSNCVTPTPMVNDLSNSSAFPNIEASSFVLPTEMLNGGDAVPNIQPGNYITLDQIVNGLRSSSALPNNEANSFVLPTEMLNDADAGSNIQTGNYITLDQIVNGLRNSSALPNIEAESSVVLAQMLNGGDAVGMLPAQEGTADQQVLDGQLNNNDDFSWDYIDVDMFDQNFIEDDALLNHSIEDGGLLMNSEGDALLKSFFEDDDFLKNSIGDDDFLQNSIGDDDLLKNSTEDDALLNNFSEVDDLLNGDWF
>Brachypodium_distachyon_I1IYE8
MAAAGDEIWAGMRVLAIDKDRVCLKILQATLRRCNYNNVTSVMDAKTALQRLREAKDPFDLVISELHMPDMDAFKLLRHIAVELGIPVNVLSAYEDRETVMKGFSGACCYLAKPASTKKFKNVLGRKGEARNHDNSDNDDADHNVQSGIAQAEQGAKTPSKNSMRNRNYAGDDYDEKNKENSGKKPRVTWTTELHDKFLEAFNWLGDKAVPKRICEMMNVDYISRHNVASHLQNPMVAFVSNTTPMAGLNEKMSPFNIGSNTSSVEMSNGNFAPGSSSSIILPNIHTDNSATMTQIVNGLSNNYTLPNIEEESSVVSTQKLNGGDDVGFLPVQEDMADQEGLDGQSNDNTEFPWDDILAMDDQNFSQDNDLLNGDWF
>Brachypodium_distachyon_A0A0Q3H1J2
MAALQLEKRRPTAATSEEWPVGMRVMAVDDDRVCLKILEVTLQMYKYNVTTATNAKEALQMLREKKGWYELVITDLHMPEMDGIELLQQIKLEMDLPCYLQMTNADRETVMKGVRYGACEYTVKPWQHDEQGAKSTRKNSRNKKNDEHHSLESKENDSTKKPRVSWSVELHGQFVDAVNRIGIDKAGPKKISDMMNVDHVSRGSVASHLQKYKRRLSKDPKSKPDNNDGLCHEAEIRKMSNMELSEHSHEDRICLHPSSVVASSSSNNHFASQQPIQPLGMGTVSPGGIMPNYPSASASAGAGATGYGSYPKTLSDMLLEANQRTASSHLGNPSARIPSSGQLFRPLNQFPVQPAAPVNHSSALNMMNAPATNLAAPLGVGDTSMFPGLAGNYNNTWQTLVPSQFPDLLRGDGTYAGPSQANVTNINQLASSGQIPMIQNEMQNLMAASNSNTSSSVVVSIRSNSNRFISGSYLVLVGLGVVQGNQRVGLLVVFS
>Brachypodium_distachyon_I1GVJ3
MAAKKDLCRGMRVLAIDEDRVCLKTLEAKLRRCNHHVIPAKDGKTALRALGKTREPFDVVITELYVPDMDACELIRKIDGEMGIPVIGINSNPIFTLPRFTSFCTCSYFA
>Brachypodium_distachyon_A0A0Q3K8R4
MATANEFWAGTRVLAIDEDRVCLKILEFTLCLYNYDVTPVTDEKTALRALGKAKDPFDLVISEVHVPGTDGFKLLRHIAVKMVYPSSSVIICNAVLSPNADTKTVKKVLSLGACRYLEKPVCAEQLKNIWQHVLRRKNEARSHKSSGNANADQRVQSGIPEAEQGAKSTRKNSRRKKNDGDGFGENEENSSKKPRLRWTKELHGKFVEAINRLVTDHSIKALAGIILETNQGTASSHLDYYFENIPGEEMLEPVNQFPVQPPQLASHSSVLMNAPAFFQKENSPATNLVGALGDTSKFPYLVGNYNNSFWQASVSSKFPDILHKDGSYLGSSKAKANIPKINQLASFEGTSSGQIQMVLNEPHNPMAAFIGNTAQVAGFNQQMAPFNKANNTSLQVEMLNDNFSPGSTSTMSLPSLQKGNSVTLTQMVNDLSNNSTLPNIEADSIVAPTQMLNGGNVVGVLPVQEGTADQQALDFQLNDNNEFAWMIFSACLTSK

>Ginkgo_biloba_Gb_15883
MSFDTDLASGPVNKTEFGTAFSSGFVRTTGFGGALSPGFVVGTVIHVGLVKLKSSVLLSHMEIQIWVKKLAQKIEKLGRSEGGLAVITLQQSPQTNIGIS
GNLSMKNNNSNNNKVVNEEETNDTFPVGMRVLVVDDDPICLLLLENLLCSCQYQVTTCGQAMTALNLLRENKDKFDLVISDDYMPDMDGFKLLELVGLEM
DLPVINGFAVSPLLWIGLFTALKGQSHESYSLL*
>Oryza_sativa_indica_B8B3I4_Two-component_response_regulator_RR22
MLLGALRMEERKGLMGRERDQFPVGMRVLAVDDDPVCLKVLETLLRRCQYHVTSTNQAITALKLLRENRDMFDLVISDVHMPDMDGFKLLELVGLEMDLPVIMLSVNGETKTVMKGITHGACDYLLKPVRIEELRNIWQHVVRRKFGNRERNNLDFSKECNKPQSADTDHGPYQPTCGSSDQNGRSSRKRKELHGEDDDEGDDNDYQENDEPSAAKKPRVVWSVELHRKFVAAVNQLGIDKAVPKRILELMNVEKLTRENVASHLQKYRLYLKRLGAVASQQASIVAAFGGRDPSFLHIGAFEGLQSYQPFAPSAALPSFNPHGLLTRTSAAAAFGLQELAAPSSTIQTSTGNVTVGHCLEENQQANLAQGLTAAIGQPQLQQNWIHQEGNGLSDVFSGSSLTNTLSSTLQRVPSSSLPPQELLECKQAKVSMPPSIRIPPSSSALLERTLGVSTNLGDSSISQQGALPIDGGFSADRLPLHSSFDGAVATKLDTSLAASQREIGQQGKFSVSMLVSPSDNLALAKNAKTGASSSGSTIILPLDTARHSDYLQFGGASNSLQKMDGQKQDHIQSSNIIWSSMPSTQLPSDTQIHNTQSQRLDSGSFNHNIGAHLADQTNASASILPQMKFDTRISEEKMKQKNTYDLGSSKLQGGFNSSGCNFDGLLNSIIKVEKDDLPFMDNELGCDLFPLGACI
>Oryza_sativa_indica_B8AEH1_Two-component_response_regulator_RR23
MRAAEERKGVVPAARRRDQFPVGMRVLAVDDDPVCLKVLETLLLRCQYHVTTTNQAAIALKMLRENRDMFDLVISDVHMPDMDGFKLLELVGLEMDLPVIMLSVNGETKTVLKGITHGACDYLLKPVRIEELRNIWQHVIRRKFSTRDRANLDFYEECNKPPNADSDHVHGHVTCGSPDQSGRPSKKRKEYCSEEEDEGEVNTQDIDDPSAPKKPRVVWSVELHRKFVAAVNQLGIDKAVPKRILELMNVEKLTRENVASHLQKYRLYLKRLSAVASQQVSIVAALGGRDPFLHMGGFEGLQGYQAFTSSAALSSFTPHGLLNSPRNNPAALGTQGVPASKSIQTMSGSHTLSHSINDANKYHLSLPGNQKGNLGQGLAASLGQTQMQQKWIHEETDDLSTILSGNGLSNGMSGTLQSVTSSPLLPQELAECTQAKIVSQPSIRTSSVSSEHIEGAVGVSSGLLESRVSQQSTIPLSGFSANGLLIHGSFNNTCANKLGGTSSSCAPARSSNDLMVARDTKGGASSFGGAMLLPPDTEQKYLNFGGGNGLKQKFDDRTADSLFDPKFVWSSVPSSQLASNIGAHHAMSQRWNNSSSNSSNIGARMIGQATSSGSTVIPQMKTDFLVSGDMAMPKNASDLSIPKLQSELSSSSCSFDGLLNSIVKVEKDDVTFSDDLGCGDFYSLGACI
>Oryza_sativa_indica_A2X1N2_Two-component_response_regulator_RR24
MTVEERQGRVGGHGVSGGGGGRDQFPVGMRVLAVDDDPTCLKILENLLLRCQYHVTTTGQAATALKLLRENKDQFDLVISDVHMPDMDGFKLLELVGLEMDLPVIMLSANGETQTVMKGITHGACDYLLKPVRLEQLRTIWQHVIRRKNCDAKNRGNDDDAGQKAQGMNNEGESIGANRNKRQSRKSRDENGDDGDDSDENSNENGDSSTQKKPRVVWSVELHRKFVAAVNQLGIEKAVPKKILDLMNVENITRENVASHLQKYRLYLKRLSTDASRQANLAAAFGGRNPAYINMNSFGNYNAYGRYRTVPTAGHTQANNILTRMNSPSAFGVHGLLHSQPIQLGHAQNNLSTSLNDLGGLNNGNMIRGAQMSTILTGPSGNSFPNISNGAPLATANRSLQPLESSSQQHLSRVHSSSADPFSTLVGESPQFPDLGRTTNTWQTAVPSNIQDRGHNDNMSQATLHMNGPKIEPVSSFTSSNQIPLLGNEMQGQVASLASNVPIAFNQDTSPFNYGSSTNSRDMLNNSHVFSNSSINTSLPNLSLDNPAVPKQTLDRGNTGIVSPMQDGRIHHQAVSNQLNYNDDLMRTTGLQRGLSGGLDDIVVDMFRPDREDDGVPYIDGDWELV

>Oryza_sativa_indica_A2YFL8
MAATQATATRKFPEGLRVLAVDDSPVCLMLLEALLRRCKYQPTMTRDAATALRMLRERPGDFDLVISDVHMLDMDGFKLLELIGLEMDLPVIMQSANGELETMMKGVTHGACDYLVKPVSLKDIQNIWQHVWRKRKLDIRNHNGGYNDGGELVGATRTKRKYTRKMRNDGDNYGENKENMDSTLKRQRVVWTPELHRDFVIAVHELGVDRAVPRKILRMMKVDYMTRENIASHLQKYRLYLKRISTQTGMDPDQFPEKWKYINELDALKNYCENGRYRLTPAIASSSSSNPFARMNSASALATNGFLPTHSVQLKNSQRNMAMGTVGHGGSPGNNPVFQPLQNSSNARKCFPSGPSGSSFANISNGLVLDTDDSGSSYAGMFCKSMWETSNGSPSCHSGNSCANKSNNGVSAPANQFQVQSKCGFSAPANQFPVQSNCGFSAPANQYQVQSNGGFSVPANQFPVQSNGEFLAPTNQFPVQYPEVNNQPLVQMNQSSTNHFSTIGNDYQFPDLANCSKYWQPTAPSMFPDLGHNDGTSFRPSQANIANINQLSSFAASSGQEPMFGDELHGQMSPIMSTISLSDFDDQMGSFNIGNDTSPAEMMHDNFSLGSDSNISSSTPTDSSFGSTFPDFHLDSPEMPAQMLNGTDGPEGTDTLDDIVAELFNDDFMEGYDAVVDGDQDFVP
>Azolla_filiculoides_s0001.g000617
MGVETESISNTRVISMEKKMVSQGQPDNSSVLSTEFPIGLRVLVVDDDPICLLILDRMLQ
RCRYKVTTCGGAVEALRVLRENKDGFDVVISDVHMPDMDGFKLLELVGLEMDLPVIMMSA
NGETSAVMKGIKHGACDYLLKPVRIEELKNIWQHVVRRKKREGAVSDNVEDQQLNDEAVP
KRVLELMDVRGLTRENVASHLQKYRLYLKRISEVPHHRQAGGLGSTMLGSPDPSFGIAGS
SFGDFVSSKSSLPSGSLDRSVLSTPPGLDLYTLRQLAAVHGANTGAIATRSPYGLPLSNT
ISSGYHINQVGIRQSGTFGQSGNSTLSSGPVELHRLPSLPNMGGLDPIFSSLDSCLPIEN
NSNDALVAQILQQQASASIGLPMTCTEIRPKLQEGRGGGAFFDARPEHNEFILSANSPNS
MRRPVVDNFGSLDIPYGSTSLASDAIVKTPVLSETLDVGGSRNTNASIIQPGNNTGVLVS
KPNASLNGLQGWHSLIQNNPNLGPKSGLESSPHFNQDYGQSFKAGCLSGQPPQLMQGFQE
SGLYNNRSLDQCIRDSKFRLKDTPLSTKACTGMLDDTLISYTKQAQAAVVSQPEGNFNIG
NYTLGNMHGTY*
