# Supplementary material for: Water‐related innovations in land plants evolved by different patterns of gene cooption and novelty
Source: New Phytol. 2022 Feb 8;235(2):732–42. doi: 10.1111/nph.17981 (PMC9303528; doi:10.1111/nph.17981)
Supplement: Supplementary file 3 — Dataset S3 Fasta alignments and phylogenetic trees. [file NPH-235-732-s005.zip › Supplementary_Data_3_fasta_alignments_trees/Roots/Primary_roots/ARR12_O49397_1_1kp.fasta.aln.trimmed]

>Selaginella_moellendorffii_XP_024534380.1_two-component_response_regulator_ARR1_isoform_X1
MRTSGTDGSKDQFPVGMRVLVVDDDQTTLTILEAMLRRCRYNVTTCGKATTALALLREHK
NDFDLVISDVYMPDMDGFKLLELVGLEMDLPVIMMSTDGDYNNVMKGITHGACDYLLKPV
RMEELRNIWQHLVRKKNEARETETPAEADKLGGDDVEH----LSSACSKKRKDV--KEED
D---HDSEDPSSLKKPRVVWSVELHQQFVNAVNKLNIDKAVPKKILELMDVPGLTRENVA
SHLQKYRLYLKRISAQQPQNSAGFS-FGGADG------PVEGRGH-GSFSLQAV--PAVQ
QGVIGRGTTNNLPASTALDQSGLLQLSGGGPVFRPNMTP--IEQQAPQVPLYGL---NPI
QQQVPANASPKLPGMTNLGTFCPNQNGSSNPLQLLQHQRQQQQQQGIPGPGLGQQQRTVG
VNTGLNDEGAMENKLLGVVESNFSP-ASLGGIPPLPPVAPMVSFDAAEVAAVG----LNP
GAVVSSAGFGMPNQNRRPQEWAGTQEQRLACSPVMSPPSYNHSVGSHTVAAGQDVHQQHE
SSEKSTAESSFKPKETISDSLISAKIGFQIDQQQQAPAADDLLSFYLKQQQEDMSFVDND
LAFDGYV
>Arabidopsis_thaliana_O49397_Two-component_response_regulator_ARR10
MTMEQEIEVLDQFPVGMRVLAVDDDQTCLRILQTLLQRCQYHVTTTNQAQTALELLRENK
NKFDLVISDVDMPDMDGFKLLELVGLEMDLPVIMLSAHSDPKYVMKGVKHGACDYLLKPV
RIEELKNIWQHVVRKSKLKKNKSNNGSG--------------NCDKANRKRKEQYEEEEE
EERGNDNDDPTAQKKPRVLWTHELHNKFLAAVDHLGVERAVPKKILDLMNVDKLTRENVA
SHLQKFRVALKKVSDDAIQQANRAAI----DSHFMQMNGLGGFYHHQFHGGTTMMRHYSS
NRNLGRLNS---------LGAGMFQPVSSS-----------RNHNDGGNILQGLPL-EEL
QINNNINR---------------------AFPSFTSQQNSPMVAP----SNLLLLEGNPQ
SSS-----KRLEH-WSNAALSTNIPQSDVHSKPDTLEWNAFCDSA---SPLVNPNLDTNP
ASLCRNTGFGSTNAAQTDFFYPLQMNQPAVTEAQLFRSSNP-------------------
-----------------NEGLLMGQQKLQSGMASDAGSLDDIVNSLMTQEQSQSDFSEGD
WDLDGLA
>Arabidopsis_thaliana_Q9FGT7_Two-component_response_regulator_ARR18
ME---EDGRHDKFPVGMRVLAVDDNPTCLRKLEELLLRCKYHVTKTMESRKALEMLRENS
NMFDLVISDVEMPDTDGFKLLE-IGLEMDLPVIMLSAHSDYDSVMKGIIHGACDYLVKPV
GLKELQNIWHHVVKKNIKSYAKL-PSESD-------------SVPSASRKRKDKSDREED
EGSEQDGDGSGTRKKPRVVWSQELHQKFVSAVQQLGLDKAVPKKILDLMSIEGLTRENVA
SHLQKYRLYLKKIDE-GQQQNMTPDAFGTRDSSYFQMAQLDGLRDF------TAARQIPS
SGLLSRHLTKSSINLQGMNSSSFIQQGHHQNS-SNSANPFG-PRIQNVNLFQRTSSPEPL
QFPRSKSYIGDFKGLGDRAPLMLQANYT-QPLHIASDGIQP----CIEGTPSNSASPNIQ
GLSRFPGH------WQGNLNTTRFP-------PSSLPLNAFL---PDQVTCAGNNL-GDC
TSLVSAENPGGEMQNVNPLG-GQKWEQNCMLNN---PFGNIEYPLPADRSKGLDESLMN-
---------PIDNSEYVGKATTMLDPEMKSGENDNQHDVDDIMNEMMKQEENNG----TR
FGFDSFP
>Arabidopsis_thaliana_P62598_Two-component_response_regulator_ARR12
MTVEQNLEALDQFPVGMRVLAVDDDQTCLKILESLLRHCQYHVTTTNQAQKALELLRENK
NKFDLVISDVDMPDMDGFKLLELVGLEMDLPVIMLSAHSDPKYVMKGVTHGACDYLLKPV
RIEELKNIWQHVVRSFDKNRGSNNNGDKRD-GSGNEGVGNSDNNGKGNRKRKDQYNEDE-
DEDRDDNDDSCAQKKQRVVWTVELHKKFVAAVNQLGYEKAMPKKILDLMNVEKLTRENVA
SHLQKFRLYLKRISGVANQQAIMANS----ELHFMQMNGLDGF--HQYHGGAPAMRSFPP
NGILGRLNTPSGIGVRSLPPAGMFLQNQ---------TDIGLNHSDGGNILQGLPMPDQL
QTNNNKSRNMNSNKSIAGT--------SMAFPSFSTQQNSLISAP---NNNVVVLEGHPQ
ATP-----KRLEH-WSNAVSSSTHPSPLPHSRPDPLEWNSFCDSA---NTLSSPALDTNP
RAFCRNTDFDSNTNVQPGVFYG-------STDAALLSSSNP-------------------
-----------------KEGFVVGQQKLQSGMVADAGSLDDIVNSTMKQEQSQGDLSGGD
LGYGGFS
>Arabidopsis_thaliana_Q0WRZ4_Two-component_response_regulator
MTMEQEIEVLDQFPVGMRVLAVDDDQTCLRILQTLLQRCQYHVTTTNQAQTALELLRENK
NKFDLVISDVDMPDMDGFKLLELVGLEMDLPVIMLSAHSDPKYVMKGVKHGACDYLLKPV
RIEELKNIWQHVVRKSKLKKNKSNNGSG--------------NCDKANRKRKEQYEEEEE
EERGNDNDDPTAQKKPRVLWTHELHNKFLAAVDHLGVERAVPKKILDLMNVDKLTRENVA
SHLQKFRVALKKVSDDAIQQANRAAI----DSHFMQMNGLGGFYHHQFHGGTTMMRHYSS
NRNLGRLNS---------LGAGMFQPVSSS-----------RNHNDGGNILQGLPL-EEL
QINNNINR---------------------AFPSFTSQQNSPMVAP----SNLLLLEGNPQ
SSS-----KRLEH-WSNAALSTNIPQSDVHSKPDTLEWNAFCDSA---SPLVNPNLDTNP
ASLCRNTGFGSTNAAQTDFFYPLQMNQPAVTEAQLFRSSNP-------------------
-----------------NEGLLMGQQKLQSGMASDAGSLDDIVNSLMTQEQSQSDFSEGD
WDLDGLA
>Amborella_trichopoda_W1PBK0
MLPESESGRESDFPAGLRVLAVDDDPTCLKLLEGLLRRCEYKVTITGHAITALKLLREKK
GEFDLVISDVHMPDMDGFKLLELVKMEMNLPVIMVSVNGDTNAVMKGINCGARDYLLKPV
RFEVLKNIWQHVIRKKIAHGDSNNHGDDDNRCGMDDSKGTSTNEIGSTKKHTDQNEREGD
DD--HDSEDPSALKRPRVIWTSELRQKFEAAVHHLGIEKAVPKKILDLMNVPWLTRENVA
SHLQKYRLSLKKRGSIQSHLYDMYSPLRGHGSSYFSLDSNGGF---GGKRHNGALISFDA
QNSLDRFNGCRGFGTDGFNPSRIIQFNCSQDMRSFGSYIRRINQHD-----NGFPAINKL
QQMQDLPEFGD--------------------------SNISIGSTQQPLASISNFSGDTF
TSNSIPDLG-----LQGNSDKNIAFGLLLIGSAPSQQSASVIGLDSSLIEAGSSMLL---
SGFRDNDGF--------------------KENSGAIISRSIDSFLPSHLGQS-NLGACRS
MFSKPGTGDPVMESHMDLTNKFAGPSRLQSVYPSDGGNSSNVLLGMMQPEYSDKIFDD--
-------
>Amborella_trichopoda_W1P5D2_Two-component_response_regulator
MTEENEDERKDRFPIGMRVLAVDDDPTCLRLIEALLKRCQYNVTTTGQARTALKMLRENR
DKFDLVISDVHMPDMDGFKLLELVGLEMDLPVIMLSAISDPSAVMKGITHGACDYLLKPV
RIEELKNIWQHVVRKKVEPKDPN-GEDAEKL--GPITNGLADRNSKLSRKRKDQNEEDDD
DENAHESDDPSTQKKPRVVWSIELHQQFVAAVNQLGLEKAVPKRILDLMNVQGLTRENVA
SHLQKYRLYLKRIS---TQQGNMAAALGG-------------------------------
MGVLGRNNSSGSLGLSGLPSSGVIQVGHAHNS-TNSLNNFS--MNFSKNLQSLPPSSEQF
QHKQFLSRLGDLATPFEDSPFLNDPNNSLMPQVIQNRHKLETQPDGLGAINQDSFE----
----------VNGAWHSSAPSMV--NPLPVSLPLNTDDISLNNVK-------TNNMLLRE
NGFGGQS-----------INYGLKQEEVPAHDPTLLLGSQLSPSLPNEIGQNQEQGQINS
VVPHSGSEQSMAGSQM----------KFQNVFSSDGFPLDDIMNVMVKQMSIQCCFGMKS
ILSRRLV
>Brachypodium_distachyon_I1H0D5_Two-component_response_regulator
MMMEAIAREMDQFPVGMRVLAVDDDPVCLKVLETLLRRCQYHVTATNQAITALKLLRENK
DMFDLVISDVHMPDMDGFKLLELVGLEMDLPVIMLSVNGETKTVLKGITHGACDYLLKPV
RIEELRNVWQHVVRRKFSNREPSNSADSYH-GLNQVTCGSSDQSSRACKKRKELHSEEED
DNDAQENDEPSASKRPRVVWSVELHRKFVAAVNHLGIDKAVPKRILELMNVEKLTRENVA
SHLQKYRLYLRRLSAVASQQASIAAAFGGRDP-FLHMGAFEGLHSYQTFAPSVALSSFNP
HGLLSG-AGATAFGLQELAPSKAIQCATSNGAVGHCAGDTNLQENQPASLTQGLTTSPQL
QQKWIHQETNDLSSVFSGSTLQRVASSSLPPEELLECRHSQVGVHRLPSASSGLVERSAG
VSTNQDSSCTFDSAGATKLDASFV-----APEKSIDP----KGKFSERIAVCSDSLVAAN
NAKGGASSSGSTHSKYLQFGVASNSTRMDI------------------HNQRLN-GSFS-
------------------NMYDLGITKLQGGFNSSSCNFDGLLNSIIKVESDDVPFSDSD
LGC-ELF
>Brachypodium_distachyon_I1IDG8_Two-component_response_regulator
MRPEEAARGRDQFPVGMRVLAVDDDPVCLKVLETLLRRCQYHVTATNQAVIALRMLRENR
DMFDLVISDVHMPDMDGFKLLELVGLEMDLPVIMLSGNGETKTVMKGITHGACDYLLKPV
RIEELRNIWQHVVRRKFSTPDYVNNADSGY-VYSQVTCGSPDQNGRPNKKRKDYHSEEEG
ESNGQDDDDPSAPKRPRVVWSVELHRKFVAAVNHLGIDKAVPKRILELMNVEKLTRENVA
SHLQKYRLYLRRLSAVASQQAGIVASLGGKDH-FLRMGAFEGLQGYQAFTSPTALPSFSA
HGLLNSRNNQTALVIQGLASSRSIQTASGSSTTNHSIVDANLRGNQQGNLAQGLVTSAQL
QQKFINEETGDLSTILSVNIFQSVTSSPLLPQDLVEFTQGKVDIQRAPSVRLEHLEGAVG
ASSGLESRSSFNNNGATRLC----------------------GTTSS---------AVAR
DTNVGASSFGGPNQKYLNFGSGNSFRKINLLDPKLVWS---SSQLTSNMSQRTNNDSINV
VVPQTKLDALFSEDQMPRNASDLSIPRLQSELSSSTCSFDGLLNSIIKVEKDDISFGD-D
LGC-DFY
>Brachypodium_distachyon_I1HXZ9_Two-component_response_regulator
MTVEGVDDGRDRFPVGMRVLAVDDDPTCLKVLESLLLRCDYHVTTTGQAATALRMLRENK
DRFDLVISDVHMPDMDGFKLLELVGLEMDLPVIMLSANGETQTVMKGITHGACDYLLKPV
RLEQLKTIWQHVVRRNTKTRGND-NDDAGQK-NGDGENGGANRNKRQSR--RDENGDDGD
DENSNENADASSQKKPRVVWSVELHRKFVAAVNQLGIDKAVPKKILDLMNVENITRENVA
SHLQKYRLYLKRMSMDASRQANLVAALGGRNPAYGNMNSLDVFRHYGRYPPVPTTTHSQS
NNLVARMNSPSAFGMHGLLSSQPLQHGHAQTNMGTSLND--L-GVNNGNMIRA----AQM
PTMVTGTSCNSFTNISNGAPLAPANR-SVQPLESSNRQHLG----QIHLSSTDSFSSFVG
ESHHFPDLGRTSNTWQTAVPSNIQEATLHVNGPR-NPVSSF--TSSNQIPTLGNGLQSQV
ASLASNP-----NQDASPFTYGSSTNSREVLNGNLAFSNS----------------GINT
SLPNLRIDNPIVPRHTLDGSNAGDVPSLQDG-RIDQQAVGNQLHYNNDLSLDDISFID--
---ADWG
>Brachypodium_distachyon_A0A0Q3EKV8
--------------------------------------------MTRDPVMALQMLREGK
DQFDLVISDVHMPDMDGFELLEHIGLEMDLPVIMLSANEEIETVMKGITNGACDYLVKPL
CAKELKNIWQHIVRRNPHLRNDRSSINSGKNYYADEKQGPAKDIRKCPGMIKYH------
SHEIKENVVLSAQTKPRVRWTKELHGIFLKAVNQLGIDKAVPKKILDMMDVDYLNRENIA
SHLQKYRLYLKKVKTKVENNT-IMNSNPSADASFNAMKEPESFQYYGQYQP-------SR
NNFSTRIDSHSSFGADNVDDLGMGQIDNGGSMFLKDVTSAS---ISYSNILCG----KPL
EASIGNDTGNYFARIPYGGLLVHANQLPVQPSPQLRHGHSSQKNP--------------G
DDNR-----DIGNFWQDAKLSD---RESQANILNINHVTSLATASAG--SMCQNKLQNQM
GAILST------SEQNVSFNVASNDTSIQLLNESSTLGITSGIG---------------Y
TLPNLQMVSYVTSTHMLNGGSEGGILSMQEQGSVDPEAVNDQPNYNNGPSWDDI----K-
-------
>Brachypodium_distachyon_A0A0Q3NHB5
------MASRGEFWSGRRVLAIDANHDSLKALVSALRHLDYNVTPVMDAKTALQTLWEAK
EPFKLAIGEVEMPDTNGVDLLRYIKLQTGIPVIAVTANMDTETVMKGMEHGVCNYLLKPV
RVEQLRNICQHALRRNPAAWNDE--GDANQRGIVEGDPGPKSTSMKNSERIIDG------
DADSDENMGLKHSRRPRVTWTKELHDKFEDAYHQLGKADAVPKKICEMMNVDYISRLTVA
SHLQKYRAYLRRISDPKARASR-----------NSSMSNLESSRHYRIPRPSSVVASSSS
NNPFTRIEPRKNLGKKKAHGARSRKSKDHAKALCGFLLNTN----------QGKACS-HL
DYPFENMPDEE--------TLQPVNQLPVQPPELVSQPSVMMNAPQKQDAPATNLVGALS
DASKFPNLGNCNP-WQTALPSMFP-GPSQVNIPEISQLTSFAGTSSSQMPMVTNEMSNPV
AAFISSSTPGRL------------------------------------------------
------------------------------------------------------------
-------
>Brachypodium_distachyon_I1IYE7
-----MAAAGDEIWAGMRVLAIDKDRVCLKILEATLHRCNYNVTSVMDAKTALQRLREAK
DPFDLVISELHMPDIDAFKLLRHIAVELGIPVIVLSAYEDTETVMKGLSSGACCYLAKPA
STEKLKNIWQHVLRRKGEARNHDNNDD-DHNGIAQAEQGAKTPNKNSTRNRNNA------
GDDYHEKNKENTGKKPRVTWTTELHHKFLEAFNRLG-DKAVPKRICEMMNVDYISRHNVA
SHLQKYRIYLQKQSDPSARASM-----------YSNMSNLESFKHY---PASSIFASSSS
NNHFTQIQLGSTLKDVLPPSVTSRKTEASANTLRCILLKTN----------EGTACS-HL
DYSFVNMPNDK--------MLEPVNQLPMQPLELVNQSSILMN------APATYVSGALG
DASKFPDLGNFDNSWQTSL------GPSLANIPKMNQLISFVGDSSCQIPMAQNELQNPM
AAFISNTTPMGGNEQMTPFNIGSNTSSVEMSNGNFAPGSSSSIILRNIMTRMLNGLSNNY
ALPNIQAESSVVSTQKLNGGHDVGFLPVQED-TAGQEGLDDQLNDNTEFPLDDI----ND
LLNGDWF
>Brachypodium_distachyon_I1HY00_Two-component_response_regulator
MTVEGVDDGRDRFPVGMRVLAVDDDPTCLKVLESLLLRCDYHVTTTGQAATALRMLRENK
DRFDLVISDVHMPDMDGFKLLELVGLEMDLPVIMLSANGETQTVMKGITHGACDYLLKPV
RLEQLKTIWQHVVRRNTKTRGND-NDDAGQK-NGDGENGGANRNKRQSR--RDENGDDGD
DENSNENADASSQKKPRVVWSVELHRKFVAAVNQLGIDKAVPKKILDLMNVENITRENVA
SHLQKYRLYLKRMSMDASRQANLVAALGGRNPAYGNMNSLDVFRHYGRYPPVPTTTHSQS
NNLVARMNSPSAFGMHGLLSSQPLQHGHAQTNMGTSLND--L-GVNNGNMIRA----AQM
PTMVTGTSCNSFTNISNGAPLAPANR-SVQPLESSNRQHLG----QIHLSSTDSFSSFVG
ESHHFPDLGRTSNTWQTAVPSNIQEATLHVNGPR-NPVSSF--TSSNQIPTLGNGLQSQV
ASLASNP-----NQDASPFTYGSSTNSREVLNGNLAFSNS----------------GINT
SLPNLRIDNPIVPRHTLDGSNAGDVPSLQDG-RIDQQAVGNQLHYNNDLSLDDI------
-------
>Brachypodium_distachyon_I1GVJ4
------------------------------------------------------------
--------------------------------M---------TVRKGLSSGACCYLAKPA
CADQLKMIWQHVLRRNELARNHKSNIVADQRGIAEAEQGAKCTMKNLTFASSSS------
------------------------KNLFVTPSIQPGTVKHGSSTLKDVLS----------
------------------------------------------------------------
------------------LPGESHRSKDFAKALSGLIVNTN----------QGKAFS-YL
D----------------------------------------------------------G
EMVR-------------------------------NQFTSFASASSGHIQTVLNGLQNPM
AALISNTTPLAGNQQMAP---ASNTSSVEFFNGKVAPSGTSRMSFPSLPTPMVNDLSNSS
ALPNIEAESSVVLAQMLNGGDAVGMLPAQEG-TADQQVLDGQLNNNDDFSWDYIFFEDDD
LLNGDWF
>Brachypodium_distachyon_I1IYE8
-----MAAAGDEIWAGMRVLAIDKDRVCLKILQATLRRCNYNVTSVMDAKTALQRLREAK
DPFDLVISELHMPDMDAFKLLRHIAVELGIPVNVLSAYEDRETVMKGFS-GACCYLAKPA
STKKFKN----VLGRKGEARNHDNNDDADHNGIAQAEQGAKTPSKNSMRNRNYA------
GDDYDEKNKENSGKKPRVTWTTELHDKFLEAFNWLG-DKAVPKRICEMMNVDYISRHNVA
SHLQ--------------------------------------------------------
------------------------------------------------------------
------------------------------------------------------------
---------------------------------------------------------NPM
VAFVSNTTPMAGNEKMSPFNIGSNTSSVEMSNGNFAPGSSSSIILPNIMTQIVNGLSNNY
TLPNIEEESSVVSTQKLNGGDDVGFLPVQED-MADQEGLDGQSNDNTEFPWDDI----ND
LLNGDWF
>Brachypodium_distachyon_A0A0Q3H1J2
MALQLTAATSEEWPVGMRVMAVDDDRVCLKILEVTLQMYKYNVTTATNAKEALQMLREKK
GWYELVITDLHMPEMDGIELLQQIKLEMDLPCYLQMTNADRETVMKGVRYGACEYTVKP-
--------WQH------------------------DEQGAKSTRKNSRNKKND-------
EHHSLESKENDSTKKPRVSWSVELHGQFVDAVNRIGIDKAGPKKISDMMNVDHVSRGSVA
SHLQKYK---RRLSKDPKSKPDNNDGL-CHEAEIRKMSNMELSEHSICLHPSSVVASSSS
NNHFASQQPIQPLGMGTVAGAGATGYGSYPKTLSDMLLEAN----------QRTASS-HL
GNPSARIPSSG--------LFRPLNQFPVQPAAPVNHSSAL----NMMNAPATNLAAPLG
DTSMFPGLGNYNNTWQTLVPSQFPDGPSQANVTNINQLA-----SSGQIPMIQNEMQNLM
AASNSNTSSSVV--------------SIRSNSNRFISGSYLVLVGLGV------------
---------------------------VQGN------------------QRVGLVFS---
-------
>Brachypodium_distachyon_I1GVJ3
------MAAKKDLCRGMRVLAIDEDRVCLKTLEAKLRRCNHHVIPAKDGKTALRALGKTR
EPFDVVITELYVPDMDACELIRKIDGEMGIPVIGINSN-PIFTLPRFTSFCTCSYFA---
------------------------------------------------------------
------------------------------------------------------------
------------------------------------------------------------
------------------------------------------------------------
------------------------------------------------------------
------------------------------------------------------------
------------------------------------------------------------
------------------------------------------------------------
-------
>Brachypodium_distachyon_A0A0Q3K8R4
------MATANEFWAGTRVLAIDEDRVCLKILEFTLCLYNYDVTPVTDEKTALRALGKAK
DPFDLVISEVHVPGTDGFKLLRHIAVKMVYPSAVLSPNADTKTVKKVLSLGACRYLEKPV
CAEQLKNIWQHVLRRKNEARSHKSNANADQRGIPEAEQGAKSTRKNSRRKKNDG------
--DGFGENEENSSKKPRLRWTKELHGKFVEAINRLVTDHSI-------------------
------------------------------------------------------------
------------------------------KALAGIILETN----------QGTASS-HL
DYYFENIPGEE--------MLEPVNQFPVQPPQLASHSSVLMNAPQKENSPATNLVGALG
DTSKFPYLGNYNNSWQASVSSKFPDSKAKANIPKINQLASFEGTSSGQIQMVLNEPHNPM
AAFIGNTAQVAGNQQMAPFNKANNTSQVEMLNDNFSPGSTSTMSLPSLLTQMVNDLSNNS
TLPNIEADSIVAPTQMLNGGNVVGVLPVQEG-TADQQALDFQLNDNNEF-----------
-------
>Ginkgo_biloba_Gb_15883
MSTLQEEETNDTFPVGMRVLVVDDDPICLLLLENLLCSCQYQVTTCGQAMTALNLLRENK
DKFDLVISDDYMPDMDGFKLLELVGLEMDLPVINGFAVSPLLTALKGQSHESYSLL----
------------------------------------------------------------
------------------------------------------------------------
------------------------------------------------------------
------------------------------------------------------------
------------------------------------------------------------
------------------------------------------------------------
------------------------------------------------------------
------------------------------------------------------------
-------
>Oryza_sativa_indica_B8B3I4_Two-component_response_regulator_RR22
LRMEEMGRERDQFPVGMRVLAVDDDPVCLKVLETLLRRCQYHVTSTNQAITALKLLRENR
DMFDLVISDVHMPDMDGFKLLELVGLEMDLPVIMLSVNGETKTVMKGITHGACDYLLKPV
RIEELRNIWQHVVRRKFGNRERNNSADTDH-GPYQPTCGSSDQNGRSSRKRKELHGEDDD
DNDYQENDEPSAAKKPRVVWSVELHRKFVAAVNQLGIDKAVPKRILELMNVEKLTRENVA
SHLQKYRLYLKRLGAVASQQASIVAAFGGRDPSFLHIGAFEGLQSYQPFAPSAALPSFNP
HGLLTRTSAAAAFGLQELAPSSTIQTSTGNVTVGHC-----LEENQQANLAQGLTAAPQL
QQNWIHQEGNGLSDVFSGSTLQRVPSSSLPPQELLECKQAKVSMPRIPPSSSALLERTLG
VSTNGDSSSSFDGAVATKLDTSLA-----ASQREIGQ----QGKFSVSMLVSSDNLALAK
NAKTGASSSGSTHSDYLQFGGASNSLKMDIQSSNIIWSSMPSTQLPSDQSQRLDSGSFN-
ILPQMKFDTRISEEMKQKNTYDLGSSKLQGGFNSSGCNFDGLLNSIIKVEKDDLPFMDNE
LGC-DLF
>Oryza_sativa_indica_B8AEH1_Two-component_response_regulator_RR23
MRAEEAARRRDQFPVGMRVLAVDDDPVCLKVLETLLLRCQYHVTTTNQAAIALKMLRENR
DMFDLVISDVHMPDMDGFKLLELVGLEMDLPVIMLSVNGETKTVLKGITHGACDYLLKPV
RIEELRNIWQHVIRRKFSTRDRANNADSDH-VHGHVTCGSPDQSGRPSKKRKEYCSEEED
EVNTQDIDDPSAPKKPRVVWSVELHRKFVAAVNQLGIDKAVPKRILELMNVEKLTRENVA
SHLQKYRLYLKRLSAVASQQVSIVAALGGRDP-FLHMGGFEGLQGYQAFTSSAALSSFTP
HGLLNSRNNPAALGTQGVPASKSIQTMSGSHTLSHSINDANLPGNQKGNLGQGLAASTQM
QQKWIHEETDDLSTILSGNTLQSVTSSPLLPQELAECTQAKIVSQRTSSVSSEHIEGAVG
VSSGLESRGSFNNTCANKLG----------------------GTSSSCAPARSNDLMVAR
DTKGGASSFGGAEQKYLNFGGGNGLKKFDLFDPKFVWSSVPSSQLASNMSQRWNNSSSNT
VIPQMKTDFLVSGDAMPKNASDLSIPKLQSELSSSSCSFDGLLNSIVKVEKDDVTFSD-D
LGCGDFY
>Oryza_sativa_indica_A2X1N2_Two-component_response_regulator_RR24
MTVEEGGGGRDQFPVGMRVLAVDDDPTCLKILENLLLRCQYHVTTTGQAATALKLLRENK
DQFDLVISDVHMPDMDGFKLLELVGLEMDLPVIMLSANGETQTVMKGITHGACDYLLKPV
RLEQLRTIWQHVIRRDAKNRGND--DDAGQKMNNEGESIGANRNKRQSRKSRDENGDDGD
DENSNENGDSSTQKKPRVVWSVELHRKFVAAVNQLGIEKAVPKKILDLMNVENITRENVA
SHLQKYRLYLKRLSTDASRQANLAAAFGGRNPAYINMNSFGNY---GRYRTVPTAGHTQA
NNILTRMNSPSAFGVHGLLHSQPIQLGHAQNNLSTSLND--LGGLNNGNMIRG----AQM
STILTGPSGNSFPNISNGAPLATANR-SLQPLESSSQQHLS----RVHSSSADPFSTLVG
ESPQFPDLGRTTNTWQTAVPSNIQDATLHMNGPKIEPVSSF--TSSNQIPLLGNEMQGQV
ASLASN------NQDTSPFNYGSSTNSRDMLNNSHVFSNS----------------SINT
SLPNLSLDNPAVPKQTLDRGNTGIVSPMQDG-RIHHQAVSNQLNYNDDLGLDDIPYID--
---GDWE
>Oryza_sativa_indica_A2YFL8
MA---QATATRKFPEGLRVLAVDDSPVCLMLLEALLRRCKYQPTMTRDAATALRMLRERP
GDFDLVISDVHMLDMDGFKLLELIGLEMDLPVIMQSANGELETMMKGVTHGACDYLVKPV
SLKDIQNIWQHVWRKKLDIRNHNG-NDGGEL-------GATRTKRKYTRKMRN----DGD
GEN-KENMD-STLKRQRVVWTPELHRDFVIAVHELGVDRAVPRKILRMMKVDYMTRENIA
SHLQKYRLYLKRISTQTGMDPDQFPE------KWKYINELDALKNYGRYRLTPAIASSSS
SNPFARMNSASALATNGFLPTHSVQLKNSQRNMAMGTVGHGLDTDDSGSSYAGMFCKSMW
ETSNGSPSCHSGNSCANKSFLAPTNQFPVQYPEVNNQPLVQMN-----QSSTNHFS-TIG
NDYQFPDLANCSKYWQPTAPSMFPDRPSQANIANINQLSSF-AASSGQEPMFGDELHGQM
SPIMSTISL---DDQMGSFNIGNDTSPAEMMHDNFSLGSDSNIS-----SSTPTDSSFGS
TFPDFHLDSPEMPAQMLNGT-------------------DG--------TLDDIAVVDQD
FVP----
>Azolla_filiculoides_s0001.g000617
MGVETSSVLSTEFPIGLRVLVVDDDPICLLILDRMLQRCRYKVTTCGGAVEALRVLRENK
DGFDVVISDVHMPDMDGFKLLELVGLEMDLPVIMMSANGETSAVMKGIKHGACDYLLKPV
RIEELKNIWQHVVRRK--------------------------REGAVSDNVEDQ------
---------------------------------QLN-DEAVPKRVLELMDVRGLTRENVA
SHLQKYRLYLKRISEVPHHRQAGSTMLGSPDPSFGIAG--------SSFGDFVSSKSSLP
SGSLDRVLSTPGLDLYTL------QLAAVHGANTGAIATRSINQRQSGTFGQSGNST---
SGPVELHRLPSLPNMGGLDPIENNSNDALVAQILQQQASASIGLP--------------M
TCTERPKL------QEGRGGGAFFDSPNSMRRPVVDNFG------SLDIPYGSTSLAIVK
TPVLSETLDVGGNTNASIIQPGNNTGLVSIQNNNLGPKSGLESSPHFNYGQSFKAGCLSP
QLMQGFQESGLYNNRSLDQCIRDSKFRLKDTSTKACTGMDDTLISYTKQAQAAV----GN
FNIGNYT
