# Supplementary material for: Water‐related innovations in land plants evolved by different patterns of gene cooption and novelty
Source: New Phytol. 2022 Feb 8;235(2):732–42. doi: 10.1111/nph.17981 (PMC9303528; doi:10.1111/nph.17981)
Supplement: Supplementary file 3 — Dataset S3 Fasta alignments and phylogenetic trees. [file NPH-235-732-s005.zip › Supplementary_Data_3_fasta_alignments_trees/Roots/Primary_roots/ARR12_O49397_1_1kp.treefile]

(Selaginella_moellendorffii_XP_024534380.1_two-component_response_regulator_ARR1_isoform_X1:0.8957480063,((((((Arabidopsis_thaliana_O49397_Two-component_response_regulator_ARR10:0.0000030258,Arabidopsis_thaliana_Q0WRZ4_Two-component_response_regulator:0.0000030258)100:0.3047280505,Arabidopsis_thaliana_P62598_Two-component_response_regulator_ARR12:0.1667914210)100:0.4367761921,Arabidopsis_thaliana_Q9FGT7_Two-component_response_regulator_ARR18:0.9235909643)74:0.1098810681,(((Brachypodium_distachyon_I1H0D5_Two-component_response_regulator:0.1458028074,Oryza_sativa_indica_B8B3I4_Two-component_response_regulator_RR22:0.1326351697)100:0.1888032473,(Brachypodium_distachyon_I1IDG8_Two-component_response_regulator:0.1564131971,Oryza_sativa_indica_B8AEH1_Two-component_response_regulator_RR23:0.1013762851)100:0.1100942805)100:0.4210395915,(((Brachypodium_distachyon_I1HXZ9_Two-component_response_regulator:0.0000030279,Brachypodium_distachyon_I1HY00_Two-component_response_regulator:0.0000030258)100:0.1030285942,Oryza_sativa_indica_A2X1N2_Two-component_response_regulator_RR24:0.1360298022)100:0.1907041542,((Brachypodium_distachyon_A0A0Q3EKV8:0.7262037349,((Brachypodium_distachyon_A0A0Q3NHB5:0.4711108316,((Brachypodium_distachyon_I1IYE7:0.0481813899,Brachypodium_distachyon_I1IYE8:0.0691179489)99:0.2159009543,(Brachypodium_distachyon_I1GVJ4:0.3724671612,(Brachypodium_distachyon_I1GVJ3:1.4358877931,Brachypodium_distachyon_A0A0Q3K8R4:0.1796374822)47:0.0134578741)79:0.0741113270)76:0.0294707299)99:0.1292800376,Brachypodium_distachyon_A0A0Q3H1J2:0.6590581551)100:0.2726920874)65:0.0737828831,Oryza_sativa_indica_A2YFL8:0.5863615243)100:0.2561048704)100:0.3294643193)87:0.1363230698)42:0.1069587738,Amborella_trichopoda_W1P5D2_Two-component_response_regulator:0.5472590976)42:0.0532549208,Amborella_trichopoda_W1PBK0:0.9441621240)77:0.1908373044,(Ginkgo_biloba_Gb_15883:0.9622034290,Azolla_filiculoides_s0001.g000617:0.9715008490)52:0.0615349057);
