# Supplementary material for: Water‐related innovations in land plants evolved by different patterns of gene cooption and novelty
Source: New Phytol. 2022 Feb 8;235(2):732–42. doi: 10.1111/nph.17981 (PMC9303528; doi:10.1111/nph.17981)
Supplement: Supplementary file 3 — Dataset S3 Fasta alignments and phylogenetic trees. [file NPH-235-732-s005.zip › Supplementary_Data_3_fasta_alignments_trees/Roots/Primary_roots/ARR24_F4JZT3_1_1kp.fasta]

>Arabidopsis_thaliana_Q9M8Y4_Two-component_response_regulator_ARR22
MATKSTGGTEKTKSIEVKKKLINVLIVDDDPLNRRLHEMIIKTIGGISQTAKNGEEAVILHRDGEASFDLILMDKEMPERDGVSTTKKLREMKVTSMIVGVTSVADQEEERKAFMEAGLNHCLEKPLTKAKIFPLISHLFDA
>Arabidopsis_thaliana_F4JZT3_Response_regulator_24_RR24
MTRDQVAEELPNLAESKLTALVVDDSFVNQTIHQKLLNRLGIKNDVVTNGKEAVDVYCSGGNYDLILMDMDMPIMNGIQATKRLREMGIESKIAGVTTRANEGEKKEFMEAGLNDFQEKPLTISKLLSILHKLNFYVQT

>Amborella_trichopoda_U5DDQ2
MRCHGCTKARPLGVNSEITAILLTVIGLKNDFLVPKKENGLHGCSLSSCISRAGLYRLLLRVQVESERRGRTMLSGGSSAVPATENGEGNGSPKSHHPRILLVEDIELNRILVRKLLRDLNLQCEEAENGQVAVDLFKQGKQYDLVFMDKEMPVMDGHEATRQLRTLGVQTPIVALTGNNLPSDKESFLAAGVDEFRAKPLTKNELVLLLTQYGLVHSSSQ
>Amborella_trichopoda_W1PLW3
MQVARELRGMGVKCRLVGLSGNAMESDREEFMHAGVDQFHTKPISRDVLLSLMQGLPPSPGLLNLSFQQCQPLDHHHHESYTSALFSRDRSTFQAFT
>Brachypodium_distachyon_I1IWD3
MDFKTQGSSLKVLVIEDSEFQSWFLLAKLRRFSCETTRAKNGREAVDLYLEGKKFDIILCDKEMPIMKGPEAIVKIRSMGSTEVKIVGMSADSNAPEEFMSAGADMFVPKPMDFEVLEAIIKEVINKKNNGVCS
>Brachypodium_distachyon_I1IWD4
MDFKTQGSSLKVLVIEDCEFQSWVLLAKLRRFSCQTTRAKNGREAVDLYLEGKKFDIILCDKEMPIMKGPEAIVKIRSMGSTMGSTEVKIVGMSADSNATEEFMSVGADMFVPKPMDFEVLEAIIKEVINKKNNGVV
>Brachypodium_distachyon_I1HKW5
MDSKTQGSSLKVLVIEDSELQSMILLAMLRRCNCETARAENGKEAVDLYLEGKTFDIILCDKQMPIMNGPEAIVKIRSMGATEVKIVGLSADSDATEEFISDGADMFVAKPMKLEVSRI

>Brachypodium_distachyon_I1GNG9
MAWRLLPMQLRVTARAMDRRRIRVLLVEDEEIHRVVARAVLRGAGADVDEAENGAEAVRLVRERIGGGGGGAYDLILTDRQMPVMDGHEATRRIRAMGVATPIVAVSSDCLPSDVHAFTAAGADDFTPKPLTKEKLGHILAKFQLA


>Ginkgo_biloba_Gb_35675
MLATDWFDLKRLGKGYMRIQTFTGKGLFLQELTSQMPVKGKSVEACMFNGNSYKAESKWKRNWLGKMMRKDYRDSELVEKKWKTRKPGEQKSENRTSAPK
VTDRNSSTMLDESSKQYEDFRWMHHKGEVLCAVGCFSLFILAVLLIHFATEGFIVAFAIPWILTASLSFSLFAYLFLCYESSQIACRYMSVILFLLVSIS
WIIDNSFCRDPAYGKLDSTISRQDLQYIDLSLVFSFPCLLSRTLFLPAKGSYFWFIALAFFGIFILATGWSYVTADFIVPQALYIFGITIILTFATLCIG
YLGSHPDKQLYATIKALEKSLCELKLNEQEAISASDQNKEEYADKINQMRQFIGFIFHEIRVPFNAVVLGIGHMLAGSLSDEQREILKMMDASSSSMIRI
LNDVLDMGKIEAGKLQLEKQPFNMGELVSSLIWAFKDTLDSKGIEFSLCVDAATNQVLSHHELIGDKHRVRQVLANYLSNAAKFTPRNGKVRLRVVCNGT
YTADAGLIRQLEAFPQNGIEQKCKICYLDQEKEKDLLFKEKQPAFLSVTLCVEDTGIGISKEDQARLFEPYTQIKAGSVQGGGGTGLGLCFSKRIVELSG
GTVGVQSEVGKGSTFSFTMPFELAASLPRDRNTENPFDFQKIGGTLARTISLGKFSGSSSIGHKPKVLIVEDNQVNRKILKKLLSSFNVDSEDVEDGKQA
VDLCRNGGAYDMILIDKEMPVMDGLEATRELRAMGIKVPIVGLTGNALDSDRNQFLAAGVDDFFTKPISRHQLFRLLEVHGLVIRSKK*
>Ginkgo_biloba_Gb_27280
MGIKSPIIGLTGNALDSDRNQFLAAGVDDFFTKPISRHQLVRLLEAHHLQCERSCTHYIPAIPGSLESVYHVEDGGFVIVDIFKGSLVASAMSFSRTCWA
WCHVLGGQCSYLFTDVPFVFSQCNIL*
>Ginkgo_biloba_Gb_14189
GGADVQMD*LATRCRRMEPTL*RLRWIFMDFVVLFQRGSWKEEGKGL*QP*AAEAEAGNRH*E*IHERCTSQASWVCLLLQSLWTVFMETLVLKDAQHIA
GTILGIQDPMLDWCRSFSTKFVDSASENLCRMQQHNSRPPKEEPLAFSECAGQEWLHEMVCSNRAKPSDAEEAEEFEIHSKRQRQRHIGLTSTTGPSPAN
CEFLYEPLIEDELTSAACRYCMNLCALGLIAILAAQFLFLGAVDQKGIHDSSCFLASGFNSAVWIMGGCISLCLCAWTVYGMLCNRRKSCSCDQDMEISR
SRAEDADKRAQRAQRSKQQFMTYVFHNIRVPFNAIVLGLGYLRAIGDRETSSDDVKDKMDLVKLMLDCAETMTNVLDDVTDLDQGEDGLMELHMEEFDLL
AVVKFLIWGLKDLLYHKNICFKMDIEPMVENLLAAYHVIGDKHRVVQTLGIFLSNAVKFTPAGGRLDLEIKCEEVMESVSSDMHPQPYSKSPLSSHGFQR
VSFSGFPLSCPAKDVNSELQVDVGVKHKVANVVLSVKDFATGISSQDQAKLFEPYSLATGWVPKSGLSGLGLSMAKRFAERVGGYIGLKVKEGEDSTFCL
SIPYPLVPVQRHEEADLQVKEACKPDAANCKSVCMIQDDLDSPSHIESRIHRCRSIKLKSSFPSQGPGSRRRVLLVEDTEINRIILRKVLQNLNLHCEEA
ENGKVAVDYFKQGRTYDLVLMDKEMPIMDGHEATRQLRMMGVKTPIIALTGNALQSDKDLFFEAGVDDFQTKPLSRDKLVQLLARYGVESSCADNRRG*G
GFIASLYYNSMSLLREKNILS*MMPRGQEDSVF*WSHCSIWLMMFPISRTFYFFTMYRIWSNDVAILWLQLW*YL*MDDIGFRVFSKLWGKGNCRLL*QT
RIGRKRMCFV*MSCSQFFYSPSLGGMVVCTIASTS*SYKSTNTNQX
>Ginkgo_biloba_Gb_10948
MFNGTLYEVESKWNQSWLGKMKDYRDSELVEKKWKTRKPGEQKSENQTSTPKLTYRNSSTMLDKSSKQYEDFQWMHHKGEVLCAVGCFSLIVLAVLLINF
ATGGFIVSFAIPWILTASLSFSLFACLFLCYESSQIACRYIDRPVLCDRGFYSSSSSVYIRDHNLPHICNPLHWIFGSHPDKQLYATIKALEKSLCELKL
NEQAAIHASEQNKEEYADKINQMRQFIETYNSLNIAMPFNAVALGIGHMLAGSLSVEQQEILKMMDASSSSMIRILNGVLDIGPFASRTNWRQAPHPPGG
PDMLFSMIGLTLYIGCMKCEVFFMFKSRCEFLQIISQMLRSLLKFTPRNGKVRLRVVCHGTYTADPGLIKQLEAFPQNGIGQKCKFCYLDQEKEKDLLFK
EKQPAFISVTLCVEDTGIGISKEDQARLFEPYIQIKAGSVQGGGGTGLGLCFSRRSRIPVLLECNQKLVKGVASHLRCLLSWPHLCQETETQNPFDFQTI
GGGLVRTISLGKFAGSSLIGHKPKVIMELVSQTDKSCSRVGLYRERATRLLRAMAIKAPIVGSTGNALDGDRNQFLAAGVDNFFTKPILRHQLFRRLEAH
GLVIR*
>Ginkgo_biloba_Gb_31872
MPIMDGHEATKQLRMMGVKTPIIALTGNALQSDKDLFLEVNGAYTLKIALHFHGFRHSFPMGKLKRRRKRSITTISSRSRSQIKQLAFRYESMNVALARL
HGPTSPLPAMFWLKALISMVPATCELPSLENGLSASIAANNPRTTLSDKLLVHPPQQDIPQIQVCCWFQHLHND*
>Klebsormidium_flaccidum_A0A1Y1HMT7_Putative_histidine_kinase_containing_cheY-homologous_receiver_domain
MPGDRVRALSGKEHWSGHSELAPPVIRRERRDLGRAESLEGDNLDLEGLTTNKRRETDFEQGRLESNLGRNQSSKSGQLLLRTEGKEDSRNLLQSLGSVQSLGRNTPEAPATPVSILSAGGLHSPVGEKPAHHPFPVGVAWSSARARCDAPDDDEPARRCEELEQRIERVTSWVEESPTGGMDEERLKMEDRGSSSDNDSIDTDLASVRSSFEMGDDQRPSFDFTSEFKGEFRPLPTMVPETSQNLEGFADMASETMSGDLDTPSTSSQEFMQMVSDQVDGKMSRSRHNVLLNLIGQGSGALEDEAELILYDHETAEQFVRASLRTQLLYFSLVAIASMTVAGFMLSLLFSSIKINSQLLSEYEGQRAHPPSHGHDWWIFGSMAGQGLVTLLAVLITALVGAYVTDNRRAVQKAQHRAERREQDDLLASRRSERRAMERAKTATRAKQQFMAYVFHNIRVPFNAIVLGLGHMRAAEFGESLPGDKMDLIQMMLDCAETMTSVLDDVTDMSQWEDNKLDLRTDNFDLLAVVRFLSWGLRDLLDQKNINFGMVIDPRARAVLSSHKTVGDKHRVVQVLGQFLSNAVKLTPRNGEINLVMACEDLEWIEEEQLGAIGWRIVRTERKPSRNSSSHSKHPLSDDPLYTSPSMSVGSDPMSSAEEMLPRKVSLTPRAKKSGLGMYSPRRRSRQSFERPSGGDPFVDLPAVQRVDSDDVESGGADSEPGGSDSAAQTSPREEDNAPEASLMEKRSPRMEANKPTQLQIPGETSGAGDSAGAGDALGGSLKTPGGSLSAPSPAGPFEMARIPSITSSTGSGVNRHESLPAMPPMTPKADPTLDLATTSSPSKGRSRRTSLDSATTPPDLTADIAAALASGYSGWSGAYGLQDRIGGVKLSRDAINPASLAAGIERRMSSGGITPQLSAEGDEGGQLEVRDGKTKDEMQKEIRKQRRKGLNETILQLKGGELEGDRGRRPTPRRKVQEARRAHEQKRSFEVEVTELPPEKEKNPLESSHESLSPSGSGRMQSSKSLAQLPIVGFATIRISVKDTGPAITEEEQEKLFEPYSRIATGCMQRAGVSTLGLSLAKRFVRQVGGSIGVDTQTPNGNCFWFSVPFPLVAEDETANDSTASLASSDVEKTSDPGSSEAGPPATPPQGMDAQNEVHRAFTEKLAKKLSGGTQTKTSAVGRALHQAISRSLSGSLRGDLEQMSELRRQLSVEKEESDQEKTQAEKDANDSKRKVLLVEDTEINRIIMRKVLQNLGLLCDEAENGKVAVDLLKQGRNYDLILMDKEMPVMDGHEATRLLRQMGVKTPIIALTGNALKSDRELFFKAGVDEFQTKPLSRDKLVHLLVRLGWKKEQLGKGEGNVFSPKAPPRKAAGTVAKAN
>Marchantia_polymorpha_A0A176WMU1
MRVSFCRQDVVSSTRRPTISLCMEARVRDEVDGNTQESEGYAARRGALEHYPAVGSRTASSSEVDPALGKGRRDDFNLEQSRGKTGFDRRDAQQNSIAKAGFNHSKDEWRLMEDVSQDVSRAFGSKDCSPFKDDYVIRNQSLYERRTRSLPAVSKSKSPSSSISFFQSTSELGKSILVTEQQEAACLHDTIEFHTLRNLSSTLRRQVVKGCLILVVGIAVVYLFMQFLLIAVPPMLHFKNSYLQNITSFTRINQGSSQCQIPLRAHPLPWVFAALILIVVGSRLVELQSKFWKRGRPTCTQCVDGDQNRCRVEEADERAARAQLAKQQFMAYVFHNIRVPFNAIVLGLGHMRATGEGERSLCQVGEKMDLVEMMLDCAETMTSVLDDVTDMGQWEVGQMEVHKDEFGLLGVINFLSWGLKELLDQNQISFKLNIDPTAQELLTMHNVIGDKQRIVQTLGNFLSNAIKFSHPGGNVELEVMCEDVVDAKEVELPSSSSTAPGLLRRGRTSSLSSRKSLKGSGATAELCSKAPKPRSYQKKETENKVARLRISVKDDGVGISEQDQLKLFEPYSFVSSGWVQKAGISGLGLSMARRFVEQVGGRIGVESEEGKGSTFHFCLPFPLVRREPNATQEVPAPCGVSPKDEQSTTSPVRPTACIDETFKEKSAGNCTRSSACSKDKFFRNRNAKTTTCSEPESSSFKRRVLLVEDTQINRIILRKVLQNLNLHCDEAENGKIAVDYYKEGRTYDLILMDKEMPVMDGHEATRQIRRMGVNTPIIALTGNAMPSDRELFFEAGVDDFQTKVNILVRHASL
>Oryza_sativa_indica_A2XLV6
MARKMIRVLLVEDEEINRVVARAALKAAGGGDVVDEAENGEVAVQRVRDAAAPYDLVLMDKQMPVMDGHEATRRIRGMGVTTPIVAVSSDGLPADVDAFITAGADDFTSKPLSKEKLGVILAKFRLA
>Oryza_sativa_indica_A2XQI5
MAFQTQGSNLRALLVEDIKVNRMILSQMLRKFQVETTVVQNGQEAVELFLGGETFDIVLTDNLMPIMTGPEAISKIRAMGATDVMIVGVSVDANSMEEFKDAGADLCVPKLKLEILEHILQETRSKKNKSSA
>Oryza_sativa_indica_A2XQI8
MAFQTQGSNLRALLVEDIKVNRMILSQMLRKFQVETTVVQNGKEAVELFLGGETFDIVLTDNLMPIMTGPEAISKIRAMGATDVMIVGVSVDANSMEEFKDAGADLCVPKLKLEILEHILQETRSKKNKSSA

>Selaginella_moellendorffii_D8TAU9_HK5-1
MAYVFHNIRVPFNAIVLGLGHMRASASGDDSSSGELDLVQLMLDCAETMTNVLDDVTDMGNWEEGRIELHRDVFDLLAVVKFLAWGLKDLLEQKQISLNIDIDPVASKILKSHNIVGDKHRTVQTLGNFLSNAVKFTPTGGKLDLEIKCQELDGVPVSNSKGFETDELEHKSLELFIAVNDSGAGISLDDQDRLFEADSFISSPWVQKAGVSGLGLSVAKRFIEQIGGQIGVRSRDQGSTFFFSAPFQLVPIQKRTNSSVPASGIFYNMRSTDSVSKEKRKLERLSDLDAQLKCSPGAVLQQDASQCRRKVLLVEDTRINRIILRKVLQNLNLQCDEAENGQIAVDLHRQGKSYDLVLMDKEMPVMDGHEATRALRMMGVKTPIVALTGNALQSDKELFFEAGVNEFQTKPLSRDKLIQLLARYGVESSSPPVALQLCRE
>Selaginella_moellendorffii_D8SF44_HK6-1
MALRVACALAGLILLVILSFAVYSSRDLEFISSAPWVLSPFVFLSSVLVSYHGWRSEKELFALACSLKKALSCSRLNTREVQAELRNVKKDSSERIAKMRQFISYIFHEIRVPFNAVVLGIGHLLATNVSEEQQEVLNMMDSSSSSMIRILNDVLDMGKIESGKLQLEKQPFNLAELVSSLIWAFKDTLESKGLEFSLCVDDCTKEFLSTHDLVGDKHRIRQVLANYLSNATKFTPRGGRVKLHVVWNRTKQDGSGDVPADSPASHAKQELSELSKKRCVASVTVSVEDTGIGISKEDQVRLFEPYIQVHTGSTQSQGGTGLGLSFAKRIVELAGGKIGVFSDTGRGSVFSFTIPFEVAGTVSIEGKAAEEVLVNPFDLPEESRVETGVVAASGGLSSSQQPPRPTPKVLIVEDNQVNRRILKKLLASFNIESDAAEDGLQAVDMCRSGAQYDMILIDKEMPVMDGHEATREIRAMGVKTTIVGLTGNALDSDRNQFLAAGVNDFFTKPLSRHQLLRLLEAHGLVR
>Selaginella_moellendorffii_D8SRQ1_HK6-2
MALRVACALAGLVLLVFLSFAVYSSRDLEFISSAPWVLSPFVFLSSVLVSYHGWRSEKELFALACSLKKAVSCSRLNTREVQAELRNVKKDSSERIAKMRQFISYIFHEIRVPFNAVVLGIGHLLATNVSEEQQEVLNMMDSSSSSMIRILNDVLDMGKIESGKLQLEKQPFNLAELVSSLIWAFKDTLESKGLEFSLCVDDCTKEFLSTHDLVGDKHRIRQVLANYLSNATKFTPRGGRVKLHVVWNRTKQDGSGDVPADSPASHAKQELSELSKKRCVASVTVSVEDTGIGISKEDQVRLFEPYIQVHTGSTQSQGGTGLGLSFAKRIVELAGGKIGVFSDTGRGSVFSFTIPFEVAGTVSIEGKAAEEVLVNPFDLPEESRVETGVVAASGGLSSSQQPPRPTPKVLIVEDNQVNRRILKKLLASFNIESDAAEDGLQAVDMCRSGAQYDMILIDKEMPVMDGHEATREIRAMGVKTTIVGLTGNALDSDRNQFLAAGVNDFFTKPLSRHQLLRLLEAHGLVR
>Selaginella_moellendorffii_D8TDQ3_HK5-2
MLARSIGALLSIADDVLSSLVDYRSSNRLGLELEQGGGGAIHNLARAGVMQEGSPSPAVETGKLFKEVSRAFSGSNQKDEFLVASTTSTTSSSSSPHALLASSAQQLKHRFKTSHKRSRLEELLIESTHSEKLGSSHTALPGSGTGTGLDKLVVTLALLLSSAILLVWYLTPAAVLVWAVPAAMVSLAIWTRFVRCDPPSSREICVQGQCSGCRVVSQDKQEEEEQQLAQRAHRAKQQFMAYVFHNIRVPFNAIVLGLGHMRASASGDDSSSGELDLVQLMLDCAETMTNVLDDVTDMGNWEEGRIELHRDVFDLLAVVKFLAWGLKDLLEQKQISLNIDIDPVASKILKSHNIVGDKHRTVQTLGNFLSNAVKFTPTGGKLDLEIKCQELDGVPVSNSKGFETDELEHKSLELFIAVNDSGAGISLDDQDRLFEADSFISSPWVQKAGVSGLGLSVAKRFIEQIGGQIGVRSRDQGSTFFFSAPFLLVPIQKRTNSSVPASGIFYNMRSTDSVSKEKRKLERLSDLDAQLKCSPGAVLPQDASPCRRKVLLVEDTRINRIILRKVLQNLNLQCDEAENGQIAVDLHRQGKSYDLVLMDKEMPVMDGHEATRALRMMGVKTPIVALTGNALQSDKELFFEAGVNEFQTKPLSRDKLIQLLARYGVESSSPPVALQLCRE
>Fontinalis_antipyretica_24166-RA__[mRNA]__locus=142127_1852_2304_-_[translate_table__standard]
MLQEERTVQEKLPGDFSIHYPMNILVAEDNLINQQLIMHILTKLGYETDMVENGLEAVER
AQQQCYDLILMDMQMPEMDGIEATRMIRETISHQPVIIALTANTMQGDQEECLNAGMDDY
LSKPLKLEDLIAKLEKWHRPNIGNTSAVAS
>Fontinalis_antipyretica_11804-RA__[mRNA]__locus=149570_6900_10175_-_[translate_table__standard]
MKEDSQPPTKVELVVTPDVKNGGIAKDSKLDAENGQIAVDLHKQGNTYDLVLMDKEMPVM
DGHEVTRQLHGKGVTTPIVVLTRNALTTDRELFFETGVDDFQTKPLSREKLVQLLVQYGF
ESIPSKSMNSKRLTF
>Pleurozium_schreberi_maker-scaffold_232-augustus-gene-1.64-mRNA-1_gene=maker-scaffold_232-augustus-gene-1.64_name=maker-scaffold_232-augustus-gene-1.64_seq_id=scaffold_232_type=cds
MVLRARVLCWELLASKSYQWEGGQMELHKDEFDILAVIKFLSWGLKDLLEQKEIAFKMNI
DDFASKLLTDYRVIGDKQRVVQTLGNFLSNAVKFTPSGGKLDLDLQCEEVVESKNIEDHI
INPSPNGSTSEGSLLGAAGIQILSKPSFQMKIGEGKVARLRLSVKDNGIGISAQDQAKLF
EPYSFVTSGWVQKAGVSGLGLSMAKRFVERAGGSIGVESEEGSGSNFFFSIPFPLVRVDI
GNERDQSKSDLGGAVLQKSEVIQSKNSSGVTVVHESITLSRRRSNMKEEMKPATKVEPTV
TSDVKNGGFTKDTKHDGVDGSQRKVLLVEDTRINRIILRKVLQNLNLQCDEAENGQIAVD
LHKQGNIYDLVLMDKEMPVMDGHEATRQLRSMGVKTPIVALTGNALTTDRELFFEAGVDD
FQTKPLSREKLVQLLVRYGVETSRSKSTNPKRA*
>Pleurozium_schreberi_IDmodified-mrna-161_gene=IDmodified-gene-53_name=maker-scaffold_232-augustus-gene-1.64_seq_id=scaffold_232_type=cds
MVLRARVLCWELLASKSYQWEGGQMELHKDEFDILAVIKFLSWGLKDLLEQKEIAFKMNI
DDFASKLLTDYRVIGDKQRVVQTLGNFLSNAVKFTPSGGKLDLDLQCEEVVESKNIEDHI
INPSPNGSTSEGSLLGAAGIQILSKPSFQMKIGEGKVARLRLSVKDNGIGISAQDQAKLF
EPYSFVTSGWVQKAGVSGLGLSMAKRFVERAGGSIGVESEEGSGSNFFFSIPFPLVRVDI
GNERDQSKSDLGGAVLQKSEVIQSKNSSGVTVVHESITLSRRRSNMKEEMKPATKVEPTV
TSDVKNGGFTKDTKHDGVDGSQRKVLLVEDTRINRIILRKVLQNLNLQCDEAENGQIAVD
LHKQGNIYDLVLMDKEMPVMDGHEATRQLRSMGVKTPIVALTGNALTTDRELFFEAGVDD
FQTKPLSREKLVQLLVRYGVETSRSKSTNPKRA*
>scaffold-FQLP-2002019-Klebsormidium_subtile
ISVKDTGPAITEEEQEKLFEPYSRIATGCMQRAGVSTLGLSLAKRFVRQVGGSIGVDCQVPSGNCFWFSVPFPLVAEDETGNDSTASLASSDVEKSSDPGSTEAAPPWTAPKGMDAQNELNRAFTEKLAKKLSGGAQAKTSAVGRAIHQAISRSLSGSLRGDLEQMSELRRQLSVEKEGDGLESKSQAEKDANDGKRKVLLVEDTEINRIIMRKVLQNLGLLCDEAENGKVAVDLLKQGRNYDLILMDKEMPVMDGHEATRLLRQMGVKTPIIALTGNALKSDRELFFKAGVDEFQTKPLSRDKLVQLLVRLG
>scaffold-SNOX-2004624-Planotaenium_ohtanii
ISVLLVDTDPVNQSVVLTSMRGFGIMLEIAKSGEEALDACTKAKYDLILLDCYLSEGGGRDGFETAKALRRQENTLGESVGFKQHSCIVGLTHSLLNEEEEKCSEAGMDYFIPKPLKIRDLQMVVSHRL
>Salvinia_cucullata_v1.1_s0130.g022069
MSHAQTFSPRTPTSTSSGAKVIYAAAPAGGGAGAGGANRGKPTLQDVESQLKRGLLTAIS
LLLTLAMSSMATLLLTFSSHLPPTVTPFFSTTHSAALLGGGVDEASEFVTASSRSGGMHT
MVLHLHRLLLRPPPRIRMDDLTSLQQGGSVLEVMVTCYDFLSRAKHVTRIFALVLCTLGC
FSVISFACMINVQRSRIGHYLDATMPLRSKSAMAANSSDSRVSSQASAVGATSIASPVVA
GGGDGNQKSASSSRGAGASGVGMLSSKDSFNRRSSRTSSTTVSARLVPNDYVSASARFSL
QLPTNGDHAQCLETMKRNIMRAEDAEMSAYKARVAKHQFMAYVFHNMRGTYVAIGQEVHN
LHDMMRLDACGFNGPTHVHLKTNPSSPREVTDNKELLQMMLDCAETMTNVFDDVTDMGKI
EDGLMELEFEEFDMVESLNFICGRLKDILREKQSCIVVNIEESASHILSTTKLLGDKNRV
QQILGNFLYNVVAEAGEEGSKIEMSIECAAIYGGEEQDCSSSVSSEEDFICPCTKVGGRA
RMQTSSAMATFSSFACEHDDFTRLLITVRGNCRKLDSLASHCCMFASALHRRTLKVHNDT
CMPTGITGDDQARLFEPCEAFAPSKAEANFGTGLSMARCFAEQVGGFIGVVVAADDENDV
EETATETEGGGGSSVAAMRPGPSNSGSNAMFTLALPFPLIHEDVQEVDDGDQVAEAQRRE
KRKKIKADGKLIIVEGEEELQSENDEEEEELEEEERMHGMGKGEEDVQESKNNGAISGSS
SVAAVIDKGCESAAAPAAVTNVGAKEEEAQQQVVVVEDSTRSVLVVEDTKINRMVIKKVL
QNLNLNCDEAENGQIAVDLLKAGRRYDLILMDKEMPVMDGHEATRRLRSMGVKTPIVALT
ANALESDRELFMQAGVDDFQTKPLSREKLVNVLARFGLDFEGA*
>scaffold-GYFU-2008233-Polypodium_hesperium-A_type
VASITVFVEDTGIGISKEDQELLFEPYIQICAGSSQGGGGTGLGLSFAKRIVELAGGKIGASSELGKGSVFEFTMPFRLVEYVEDKEEAGEPQIATSSNCQTSRPPSTDFSADKPKVLIVEDNLVTRKIIKKLLESFSICSDDAEDGKQAVERVREGHTYDMILIDKEMPVMDGHEATRQLRAMGVKSPIIGLTGNALNSDRNEFIAAGVDDFFTKPISRHQLVKLLEAYGLLR
>scaffold-KIIX-2007288-Pilularia_globulifera
QVVANYISNAAKFTPRGGKVTLRIAYDLMLPVSAEEMNSDIEGLYKRCTSHSSNDAKPVAASGQVAYIKVFVEDTGIGITKEDQALLFEPYIQITANLSQNGGGTGLGLSFAKRIVELAGGKICVCSDVGQGSVFAFSIPFKLVQCLKDKGTDTFAGSSTSATKLSSAKASDQPNHIPRVLIVDDNLLNRKILRKLLDSFKVESDDVENGEQALQVMRAGNTSYDMILVDKEMPVMDGHEATRQLRAMGVKAPIIGLTGNALNSDRNQFLAAGVDDFFTKPLSRHQLMNLLEAYGLI
>scaffold-MTGC-2045687-Dennstaedtia_davallioides
TGLGLSFAKRIVELAGGKIGVFSEVGKGTIFEFTMPFRLVEYVKDRAAEELQRSSVMSRGNCQTFRCPPFDSSAHKPRILIVEDNLLNRKIIRKLLESFNMDSEDAENGKQAVELICEGRSYDMILIDKEMPVMDGHEATRQLRAMGVKSPIIGLTGNALNSDRNEFIAAGVDDFFTKPISRHQLVRLLEAYGLI
>scaffold-NDUV-2106319-Vittaria_appalachiana
MTYVFHNIRVPFNAIVLGLGHLRSMADKNLSGMQISENRDLIQMMLDCAESMTSVLDDVTEIGLWEDGAKELNVEEFDLFGLVKFLLWGLKDLLYQKEIRFSMSVDPLAKTILSSNHVLGDKHRVLQTLGNFLSNAVKFSPSGGKLELSIKCEEVIESDGSKPCHYKDHCNDGSEKAQDATLCPCLRVEGLRKQSKDLSKPCFLHTCCSQRSLAKVLITVKDAGNEISPEDQEKLFEPYSFVSSGWVQMAGVSGLGLSVAKQFVEQAGGYIGVKSKEGEGSMFYFCLPYPLVPITHNVEVKDVWLDNFMSGERERFEVPPTSKKKDVAEQDTSQATDSQAADKGCNRKVLLVEDTEINRLILRKVLQTLGLRCEEAENGQVAVDLMKQGRTYDLILMDKEMPVMDGHEATRQIRLLGVKTPIVALTGNALQSDRKLFLEAGVDDFQTKPLSRDKLVQVLVRFGVE
>scaffold-NOKI-2005616-Lindsaea_linearis
PNVLVVEDNLLNRKIIKKLLESLDINSDDAENGKHAVELVREGRCYDMILIDKEMPVMDGHEATRQLRAMGVTSPIIGLTGNALNSDRNQFLAAGVDDFFTKPISRHQLVKLLEAYGVL
>scaffold-PIVW-2091017-Ceratopteris_thalictroides
QCRKILLVEDTKVNRVILRKVLQTLNLRCEEAENGQVAVNLIKEGRMYDLILMDKEMPVMDGHEATRQIRLLGVLTPIVALTGNALKSDKKLFLEAGVNDFHTKPLTREKLMQVLARFEV
>scaffold-UWOD-2022083-Plagiogyria_japonica
QGGGGTGLGLSFAKRIVELAGGKIGVFSEVGKGSVFEFTMPFQLVEYLKNRDAEELHTCSSTSRGNWGSSRSAPSDRPWHNPRVLIVEDNLLNRKILRKLLESFNVDSDDTENGQQAVELIREGTSYDMILIDKEMPVMDGHEATRQLRAMGVKCPIIGLTGNALNSDRNQFLAAGVDDFFTKPISRHQLVNLLEVYGLI
>scaffold-UWOD-2022084-Plagiogyria_japonica
QGGGGTGLGLSFAKRIVELAGGKIGVFSEVGKGSVFEFTMPFQLVEYLKNRDAEELHTCSSTSRGNWGSSRSAPSDRPWHNPRVLIVEDNLLNRKILRKLLESFNVDSDDTENGQQAVELIREGTSYDMILIDKEMPVMDGHEATRQLRAMGVKCPIIGLTGNALNSDRNQFLAAGVDDFFTKPISRHQLVNLLEVYGLI
>scaffold-WQML-2060448-Cryptogramma_acrostichoides
RNVLLVEDTEINRIILRKVLQNLNLSCEEAENGQVAVDLLKQGRTYDLILMDKEMPVMDGHEATRQIRLLGIKTPIVALTGNALQSDRKLFLEAGVDDFQTKPMSRDKLVQVLVRFGVE
>scaffold-YIXP-2056432-Lindsaea_microphylla
EMVSSLVWAFKDTMESKGIEFSLCIDPMTKQLLTSYDLLGDKHRVRQVLANYLSNATKFTPRGGKVTLKIMYNGTLVSKALAGDFDTTESSSFDDEAYPKVFKRGGHPGNGSRLSVKPMDTVASITMFVEDTGIGISKEDQAMLFEPYIQISASLLQSGGGTGLGLSFAKRIVELAGGKIGVVSEIGKGSVFEFTMPFRLVEYVRYEEAEKQHGPHDDVQASSEVPSTAASHKPKVLVVEDNLLNRKIIKKLLESLDINSDDAENGKHAIELVREGRCYDMILIDKEMPVMDGHEATRQLRAMGVTSPIIGLTGNALNSDRNQFLAAGVDDFFTKPISRHQLVKLLEAYGVL
>Abies_alba_AALBA5B1156518P1_partial_cds
VLANYLSNAAKFTPREGKIGLGVICNGTYTTDPTFLEQLEPVPLNGVHNCKFCSWDWKQK
ESKKKSAFVSLTLSVEDTGIGISKEDQVRLFEPYTQINAGSVQGSGGTGLGLCFSKRIVE
LSGGTVGVQSEVGKGSIFSFVMPFEISQSVIRGREREINAFDIQKVGRGLARTISISNFT
DSSLIGHKPKVLIVEDNHVNQKILKKLLSSFNIDSEDAEDGKAAVELCRGGRSFDMILID
KEMPVMDGLEATRELRAMGINIPIVGLTGNALDSDRNQFLAAGVDDFFTKPISRHQLVRL
LETHCLITRSKK*
>Picea_lambertina_PILA_12248
MIQARVQEAQCSKGFITSVFHNTRDCRSKCIIWNDLHTSSQTETRSHRVKNVEPKNSMISQDSSVSPRRILLVEDTEINRIILGRVLQTLNLRCEEAENGKVAVDYFKQGRTYDLVLMDKEMPVMDGHEATRQLRSMGVKTPIVALTTNTMQSDKDLFFDAGVDDFQAKPLSRDRLVQLLARYGVEGCAGNRRG*
>Picea_lambertina_PILA_12252
MGVALVACLAMGVALVVCLAILGMVWKRRRTWSCCGSMQEEDARQRAQETQCPQGFMTVFHNTRDCKSGRITWDDIHISSQTETRSQTVRTVKSKSSMISQDSCSSPRRILLVEDTQINRIIFGRVLQTLNLHCEEAENGKVAVDYFKQGKTYDLVLMDKEMPVMDGHEATRQLRSMGVKTPIVALTANTLQSDKDLFFEAGVDDFQEKPLSRDRLVQLLNRYGVEGCAGNRRG*
>Picea_taeda_PITA_05353
MAVPQHLVLGHQYLSGTEGGDGLYFLRAGSNWVLLIMGVALVACLAIFGMVWKRRRTWSYCGAMQKEDASQRAQEAQCSKGCMTNVLPNTRACRGAHIIWDDFHTSSQIETKSHRVRTIKPKNSTISQDTCSSPRRILLVEDTEINRIIFGRVLQTLNLRCEEAENGKVAVDYFKQGRTYDLVLMDKEMPVMDGHEATRQLRSMGVKTPIVALTANTLQSDKDLFFEAGVDDFQAKPLSRDKLVQLLARYGVEGCAANRRV*
>Picea_taeda_PITA_13191
MQIMGVALVACLAILGMVWKRRRTWSYCEGLQEEDAGQRAQETQCSKGFNTRDCKSARIIWDNIHISSQTETRSQKVRTVKSKSSMISQNSCSSPRRILVVEDTQINRIIFGRVLQSLNLYCEDAENGKVAVDYFKQGRTYDLVLMDKEMPVMDGREATRQLRSMGVKTPIFALTANTLQSDKDLFFEAGVDDFQAKPLSRDRLVQLLDQYGVDGCAGNREG*
>Picea_taeda_PITA_20751
MAVSQHLFLSAQHLNGREGEDSLYVLRAGLNWVLLIMGVALVACLAILGMVWKRRRTWSYCEGLQEEDAGQRAQETQCSKGFMTNVFHNTRDCRSERIIWDDIHISSQTETRSQKVRTVKSKSSMISRDSCSSPRRILLVEDTQINRIIFGRVLQSLNLYCEEAENGKVAVDYFKQGRTYDLVLMDKEMPVMDGHEATRQLRSMGVKTPIVALTANTLQSDKDLFFEAGVDDFQSKPLSRDKLVQLLDQYGVDGCAGNRRG*
>Picea_taeda_PITA_43294
MAVPQHLFLGHQDLNGTEGEEGLYFLRAWLNWVLLIMDVALVACLVIFGMVWKRRRTWFYCGAMQKEDANQRAPATHSFKAFMTNVLPNTRESRAAHIIWDDFHTLSQTETKSHRVRTVKPTNSMISQDSCSSPRRILLVEDTEINRIIFGKLLQTLNLRYEEAENGKVAVDYFKQGRTYDLVLMDKEMPVMDGHEATRQLRSMGVKTPIVALTTNTLQSDKDLFFEAGVDDFQAKPLSRDRLVQLLARYGVEGCASNRRV*
>Picea_taeda_PITA_44933
MAVSQHLFLSAQHLNGREGEDSLYVLRAGLNWVLLIMGVALVACLAILGMVWKRRRTWSYCEGLQEEDAGQRAQETQCSKGFMTNVFHNTRDCRSERIIWDDIHISSQTETRSQKVRTVKSKSSMISRDSCSSPRRILLVEDTQINRIIFGRVLQSLNLYCEEAENGKVAVDYFKQGRTYDLVLMDKEMPVMDGHEATRQLRSMGVKTPIVALTANTLQSDKDLFFEAGVDDFQSKPLSRDKLVQLLDQYGVDGCAGNRRG*
>Picea_taeda_PITA_47749
MAVPQHLFLGHQDLNGTEGEEGLYFLRAWLNWVLLIMDVALVACLVIFGMVWKRRRTWFYCGAMQKEDANQRAPATHSFKAFMTNVLPNTRESRAAHIIWDDFHTLSQTETKSHRVRTVKPTNSMISQDSCSSPRRILLVEDTEINRIIFGKLLQTLNLRYEEAENGKVAVDYFKQGRTYDLVLMDKEMPVMDGHEATRQLRSMGVKTPIVALTTNTLQSDKDLFFEAGVDDFQAKPLSRDRLVQLLARYGVEGCASNRRV*
>Picea_taeda_PITA_50030
MIEKKGFEVLCCRKRPPRIKTTIRDLYGCVGEALSETRFGKTKMRFGLIIMLLGNFRKCVPETHFEWRFGCMKHQASEYEAYGSRASSMFFFVLANYLSNAAKFTPREGKIRLAIICNGMYTTDPTFLEQLEPVPLNGVHNCKFCSQDWKQKESKKQSTFVSLTLCVEDSGIGISKEDQAKLFEPYSQIRAGSVQGIGGTGLGLYFSKRIVELSGGTVGVQSEVGKGSIFSFVMPFEIFQSVIRGREREINAFDIQKAGGELARNMSMSNFAVSSLIGQKPKVLIVEDNHVNQKILKKLLSSFNIDSEDVEDGKAAVELCRGGRSYDMILIDKEMPIMDGLEATRELRAMGINAPIVGLTGNALDSDRNQFLAAGVDDFFTKPISRHQLVLANYLSNAAKFTPREGKIRLAIICNGMYTTDPTFLEQLEPVPLNGVHNCKFCSQDWKQKESKKQSTFVSLTLCVEDSGIGISKEDQAKLFEPYSQIRAGSVQGIGGTGLGLYFSKRIVELSGGTVGVQSEVGKGSIFSFVMPFEIFQSVIRGREREINAFDIQKAGGELARNMSMSNFAVSSLIGQKPKVLIVEDNHVNQKILKKLLSSFNIDSEDVEDGKAAVELCRGGRSYDMILIDKEMPIMDGLEATRELRAMGINAPIVGLTGNALDSDRNQFLAAGVDDFFTKPISRHQLVRLLETHCLITRSK*
>Pseudotsuga_menziesii_PSME_29544
MGTLAFSDAGAAKSIVAIEEGFSLKCSVDSSIRMQEEQEEEECTAISGLECCELLQEMVCRNQVLGTNEGEEEEKTGGCEIRCEFIGSEKKSWGSVFDIAEPLIEQDLVSEAFRYCVSFCLFGFIAMFIVHYLFLGALELKGPGDEESLCVVRAGLNSALRIMGGAVVVCLCTWGFFGVVWRHRRRCSCSQDIELSRTRADDADERAQKAQCSKQQFMTYVFHNIRVPFNAIVLGLGHLRAIGDGETSSAGVKEKKDLVKLMLDCAETMTNVLDDVTDLGQGEDGSLQLHLEDFDLLQVVNFLVWGLKDLLYHNKIAFKMNIEPMVENLLMTYRVIGDKHRVVQTLGIFLSNAVKFTPPGGRIELEVNCEDIVEATAADLWQQSCFQSAVPAQNLQNSLMLPNNGVGPKHKVAKIVLSVKDFATGISSQDQSKWFEPYSLVTGQDPNYGHSGLGLSMAKRFAERVGGFIGVKSINGKDSTFCLSIPYPLVLVQSCAGPNAEGVDVYKMDTTDYKSACDFRDELKNSSQLESKVQSVRTVKSKSTFESHDPSSRRRVLLVEDTLINRIILRKVLENLNLHCEEAENGKVAVDFFKQGRTYDLVLMDKEMPVMDGHEATRQLRSMGVKTPIIALTGNALQSDKDLFFEAGVDDFQTKPLSRDKLVQLLARYGVESCAGNIRG*
>Pseudotsuga_menziesii_PSME_31580
MAVARYLCLGSTACIQSMSFYLSGLIAMAVAQYLSLGAQELKGMEDEDGHGLYFVKVRLNSVMLIMGVGLVSCLGIFGMVWKRKSTCCYCQDMKVDDADQRAQNAQCPQELMTNVFHNTRDSKSACIVWDDLHTGSQIDTRSQRIRTVESKSSLMSQDSSTSSTRILLVEDREINRIIFGKVLQTLNLHCEEAENGKVAVDYFKQGRTFDLVLMDKEMPVMDGHEATRQLRSMGVKTPIVALTGNTLQSDKDLFFEAGVDDFQTKPLSRDRLVQLLARYGVEGCAENRRG*
>scaffold-ACWS-2066053-Agathis_macrophylla
EETSFNPFDFHKIGSSMTRSASSNKFAESSSMDHKPKVLIVEDNQVNRKILKKLLSSFSVDTEEAENGQQALDLCRSGVIYDMILIDKEMPVMDGLEATSELRAMGIKYPIVGITGNALDSDRNQFLAAGVDDFFTKPISRHQLVRLLEAHNLV
>scaffold-AWQB-2052272-Picea_engelmannii
FSRRIVELAGGKIGVQSEVGKGSTFSFTLPFELVTSLAKDREEATSQNPFDFHKVSYSLARTTSVRKLAGSSLTGHKPKVLIVEDNQVNRKILKKLLSSFDVDSEDAEDGKQALDLCRNGATYDMILIDKEMPVMDGLEATRELRAMGVKSPIVGLTGNALDSDRNQFLAAGVDDFFTKPISRHQLVRLLEAHNLV
>scaffold-FMWZ-2052764-Dacrycarpus_compactus
PKVLIAEDNQVNRKILRKLLSSFGIDCEDAETGKQVVDLCHKGNSYDLILMDKEMPVMDGLEATRELRTMGIKVPIVGLTGYSFDGGRDHFLAAGVDDCFLKPISRHQLIKILEAHNIL
>scaffold-FMWZ-2052814-Dacrycarpus_compactus
PKVLIVEDNQVNRKILKKLLSSFSIDSEEAENGKQALDLCGTGASYDMILIDKEMPVMDGLEATRELRAMGIKYPIVGVTGNALDSDRNQFLAAGVDDFFTKPISRHQLLKLLEAHNLV
>scaffold-GNQG-2012110-Encephalartos_barteri
LIVEDNQVNRKILKKLLSSLNVDSEDVEDGKQAVELCRNGGAYDMILIDREMPVMDGLEATRELRAMGIKAPIVGLTGNDRNQFLAAGVDDFFTKPISRHQLVRLLEAHNLV
>scaffold-HILW-2015992-Acmopyle_pancheri
PKVLIAEDNQVNRKILRKLLSSFGIDCEDAENGKQVVDLCHKGNSYDLILMDKEMPLMDGLEATRELRTMGIKVPIVGLTGYSFDSARDHFLAAGVDDCFLKPISRHQLIRILEAHNIL
>scaffold-IOVS-2051943-Pseudotsuga_wilsoniana
VEDNQVNRKILKKLLSSFDIDSEDAEDGKQALDLCRNGATYDMILIDKEMPVMDGLEATRELRAMGVKSPIVGLTGNALDSDRNQFLAAGVDDFFTKPISRHQLVRLLQAHNLV
>scaffold-JBND-2066862-Pinus_ponderosa
VLIVEDNQVNRKILKKLLSSFDVDSEDAEDGKQALDLCRKGVTYDMILIDKEMPVMDGLEATRELRAMGVKSPIVGLTGNALDSDRNQFLAAGVDDFFTKPISRHQLVRLLQAHNLV
>scaffold-JUWL-2087343-Keteleeria_evelyniana
LIVEDNQVNRKILKKLLSSFDVESEDAEDGKQALDLCRNGATYDMILIDKEMPVMDGLEATRELRAMGVKSPIVGLTGNALDSDRNQFLAAGVDDFFTKPISRHQLVRLLEAHNLV
>scaffold-KLGF-2090461-Sundacarpus_amarus
GTGLGLCLCKMIVELAGGSVGVESDVGKGSTFSFTMPFELGKSLTGNSKAEINPFEIQMVRGDLVRSMSRKKMAMSSLSGDNPKVLIAEDNQVNRKILRKLLSSFGIDCEDAENGKQVIDLCHNGNSYDLILMDKEMPVMDGLEATRELRTMGIRIPIVGLTGYSFDSCRDQFLAAGVDDCFLKPISRHQLIRILEAHNIL
>scaffold-MFTM-2080790-Pinus_jeffreyi
LDSKGIAFSLCVDEVTQTIFSHHDLLGDKHRVRQVLANYLSNAAKFTPRNGSVRLRVICDGRLTTDPVGLNRFDPFPRNGALSKCRICMWDEEQEENYFVKEKRPTLVSVTLSVEDTGIGISKEDQERLFEPYTQIKAGSLQGGGGTGLGLCFSRRIVELAGGKIGVQSEVGKGSTFSFTLPFELVTSVAKDREEATYQNPFDFKKVSYSLARTTSVSKLAGSSLTGHKPKVLIVEDNQVNRKILKKLLSSFDVDSEDAEDGKQALDLCRKGVTYDMILIDKEMPVMDGLEATRELRAMGVKSPIVGLTGNALDSDRNQFLAAGVDDFFTKPISRHQLVRLLQAHNLV
>scaffold-VGSX-2069378-Retrophyllum_minus
RQVLANYLSNAAKFTPRNGSVKLQVVCDGMYSSDTGSLSQFEPLPANGTSTKCKICMWDKELHCKEKQPTVISITLSVEDTGIGISKEDQEKLFEPYSQVKAGPLQEGGTGLGLCFSRRIVELAGGKIGVQSEVGKGSTFSFTLPFELVTSGREEETSHNPFDFHKTGNSMTRSASMSKFAESSLIGHKPKVLIVEDNQVNRKILKKLLSSFSIDSEEAENGKQALDLCGTGATYDMILIDKEMPVMDGLEATRELRAMGIKYPIVGVTGNALDSDRNQFLAAGVDDFFTKPISRHQLLKLLEAHNLV
>scaffold-XTZO-2058647-Araucaria_rulei
FSFTLPFELVTSGGNEETSFNPFDFHKIGTSMTRSASLNELAESSSMDHKPKVLIVEDNQVNRKILKKLLSSFSVDSEEAENGQQALDLCRSGAIYDMILIDKEMPVMDGLEATCELRAMGIKYPIVGITGNALDSDRNQFLAAGVDDFFTKPISRHQLVRLLEAHNLV
>scaffold-XZUY-2048621-Cycas_micholitzii
SFTMPFELAACLNRGREAETMQNPFDFQKVGGALARTISLSKFAGSSLIGHKPKVLIVEDNQVNRKILKTLLSSFNIDSEDVEDGKQAVELCRNGGVYDMILIDKEMPVMDGLEATRELRGMGIKAPIVGLTGNALDSDRNQFLAAGVDDFFTKPISRHQLVRLLEAHNLL
>scaffold-RXRQ-2136438-Phaeoceros_carolinianus-sporophyte
IARVTLSVEDTGIGISEKDQTRLFEPYMQVHATSSQAGGGTGLGLCFSKRIVELASGTIGVQSKLGKGSTFLCTFPFELVQTSPNGQVQPCRSTFDVSRALGGRPLHRCSSTNSLSAASLEGRVPKVLVVEDNQVNRRILNKLLSSFSVESQEVENGQEAVDLCKSGARFDMILIDKEMPVMDGPEATRQLRAMGITSPIVGLTGNALESERDHFLAAGVDDFFTKPLSRNQLLKLLEAYGLM
>scaffold-WEEQ-2008703-Phaeoceros_carolinianus-gametophyte_1575
KGVEFSLCIDDKTNQLLSSWDVMGDKHRVGQVLANYLSNAAKFTPRGGKVCLRVTATSLGLESLSELTGDAVMDVSSLHSQGEAWATKGPDGGRQSPDASKQQNVPAAIARVTLSVEDTGIGISEEDQTRLFEPYMQVHATSSQAGGGTGLGLCFSKRIVELASGTIGVQSKLGKGSTFLCTFPFELVQTSPNGQVQPCRSTFDVSRALGGRPLHRCSSTNSLSAASLEGRVPKVLVVEDNQVNRRILNKLLSSFSVESHEVENGQEAVDLCKSGARFDMILIDKEMPVMDGPEATRQLRAMGITSPIVGLTGNALESERDHFLAAGVDDFFTKPLSRNQLLKLLEAYGLM
>scaffold-ZFRE-2114147-Phaeoceros_carolinianus-sporophyte_1575
TGIGISKEDQKRLFEPYMQIHATSTQAGGGTGLGLCFSRRIVELAGGTIGVHSEVGKGSTFLCTIPLELASSSSTDTAPHGHGRQTSRSTFDLSSRFVGGRSIHRCSSGHSFTEFLEDRTPKVLIVEDNQVNRRILQKLLSSFNVDSETAENGEQALELCRNGAKYDMILIDKEMPVMDGHEATRQLRAMGLTTPIIGLTGNALESDRNQFLAAGVDDFFTKPLSRHQLVKLLEAYGLM
>scaffold-ZFRE-2114421-Phaeoceros_carolinianus-sporophyte_1575
DKHRVGQVLANYLSNAAKFTPRGGKVCLRVSATSLGLESLSELTGDAVMDVSSLHSQGEAWATKGPDGGRQSPDASKQQNVPAAIARVTLSVEDTGIGISEEDQKRLFEPYMQVHATSSQAGGGTGLGLCFSKRIVELASGTIGVQSELGKGSTFLCTFPFELVQTSPNGQVQPCRSTFDVSRALGGRPLHRCSSTNSLSAASLEGRVPKVLVVEDNQVNRRILNKLLSSFSVESHEVENGQEAVDLCKSGARFDMILIDKEMPVMDGPEATRQLRAMGITSPIVGLTGNALESERDHFLAAGVDDFFTKPLSRNQLLKLLEAYGLM
>scaffold-HMHL-2051353-Marchantia_paleacea-non_mycorrizal
EPESSAFKRRVLLVEDTQINRIILRKVLQNLNLHCDEAENGKIAVDYYKEGRTYDLILMDKEMPVMDGHEATRQIRKMGVNTPIIALTGNAMPSDRELFFEAGVDDFQTKPLSRDKLVQLLSKFGVESS
>scaffold-IHWO-2062594-Marchantia_paleacea-mycorrizal
LRISVKDDGVGISEQDQLKLFEPYSFVSSGWVQKAGISGLGLSMARRFVEQVGGRIGVESEEGKGSTFHFCLPFPLVRRESNATQEVPAPCGVSPKDDQSTTSPARPTACIDETFKEQGAGNCTRSSACSKDKFFRNRNAKTTTCSEPESSAFKRRVLLVEDTQINRIILRKVLQNLNLHCDEAENGKIAVDYYKEGRTYDLILMDKEMPVMDGHEATRQIRKMGVNTPIIALTGNAMPSDRELFFEAGVDDFQTKPLSRDKLVQLLSKFG
>scaffold-ILBQ-2003473-Conocephalum_conicum
CVDGDQNRCRVEEADERAERAQLAKQQFMAYVFHNIRVPFNAIVLGLGHMRATGEGEGSLGQVGEKMNLVQMMLDCAETMTSVLDDVTDMGQWEVGQMEVNKDEFSLLGVVNFLSWGLKDLIDQNHLNFNMNIDPRAQELLSRHNVIGDKQRVVQTLGNFLSNAIKFSHPGGKLELELKCEDMIDGKNAERSTISSVTEVRRNRNSSSISSRNCSKPSSSTAELCPKAPKPRSYQKKEPEEKVARFKISVKDDGVGISKQDQLKLFEPYSFVTSGWVQKGGISGLGLSMARRFVEQAGGCIGVESEEGKGSTFFFSLPFPLVGRESSGNQEIPGTSTLSEANMDEQCMSNCTRTTVCSKEKMKNRSTKSTCVSEPESNSFKRRVLLVEDTQVNRLILRKVLHGLNLHCDEAENGKIAVDYYKEGRTYDLILMDKEMPVMDGHEATRQIRKMGVNTPIIALTGNAMASDRELFFRAGVDDFQTKPLSRDRLVQLLSKFGVESS
>scaffold-ILBQ-2003474-Conocephalum_conicum
CVDGDQNRCRVEEADERAERAQLAKQQFMAYVFHNIRVPFNAIVLGLGHMRATGEGEGSLGQVGEKMNLVQMMLDCAETMTSVLDDVTDMGQWEVGQMEVNKDEFSLLGVVNFLSWGLKDLIDQNHLNFNMNIDPRAQELLSRHNVIGDKQRVVQTLGLVDSTSCVCIFLFSKLYVPLKSCWCRNSSYLSLCMFISLSNLSAMKLSSGNFLSNAIKFSHPGGKLELELKCEDMIDGKNAERSTISSVTEVRRNRNSSSISSRNCSKPSSSTAELCPKAPKPRSYQKKEPEEKVARFKISVKDDGVGISKQDQLKLFEPYSFVTSGWVQKGGISGLGLSMARRFVEQAGGCIGVESEEGKGSTFFFSLPFPLVGRESSGNQEIPGTSTLSEANMDEQCMSNCTRTTVCSKEKMKNRSTKSTCVSEPESNSFKRRVLLVEDTQVNRLILRKVLHGLNLHCDEAENGKIAVDYYKEGRTYDLILMDKEMPVMDGHEATRQIRKMGVNTPIIALTGNAMASDRELFFRAGVDDFQTKPLSRDRLVQLLSKFGVESS
>scaffold-JPYU-2006398-Marchantia_polymorpha
CVDGDQNRCRVEEADERAARAQLAKQQFMAYVFHNIRVPFNAIVLGLGHMRATGDGERSLCQVGEKMDLVEMMLDCAETMTSVLDDVTDMGQWEVGQMEVHKDEFGLLGVINFLSWGLKELLDQNQISFKLNIDPMAQELLTMHNVIGDKQRIVQTLGNFLSNAIKFSHPGGNVELEVMCEDVVDAKEVELPSSSSTAPGLLRRGRTSSLSSRKSLKGSGATAELCSKAPKPRSYQKKETENKVARLRISVKDDGVGISEQDQLKLFEPYSFVSSGWVQKAGISGLGLSMARRFVEQVGGRIGVESEEGKGSTFHFCLPFPLVRREPNATQEVPAPCGVSPKDEQSTTSPVRPTACIDETFKEKSAGNCTRSSACSKDKFFRNRNAKTTTCSEPESSSFKRRVLLVEDTQINRIILRKVLQNLNLHCDEAENGKIAVDYYKEGRTYDLILMDKEMPVMDGHEATRQIRRMGVNTPIIALTGNAMPSDRELFFEAGVDDFQTKPLSRDKLVQLLSKFGVESS
>scaffold-LFVP-2016203-Marchantia_paleacea-2_samples_combined
CVDGDQNRCRVEEADERAARAQLAKQQFMAYVFHNIRVPFNAIVLGLGHMRATGDGERSLCQVGEKMDLVEMMLDCAETMTSVLDDVTDMGQWEVGQMEVHKDEFGLLGVINFLSWGLKELLDQNQISFKMNIDPTAQELLTMHNVIGDKQRIVQTLGNFLSNAIKFSHPGGNLELEVICEDVVDAKDVELPSSSSTAPGVLRRGRTSSLSSRKSVKGSGTTAELRSKAPKPRSYQKKETENKVARLRISVKDDGVGISEQDQLKLFEPYSFVSSGWVQKAGISGLGLSMARRFVEQVGGRIGVESEEGKGSTFHFCLPFPLVRRESNATQEVPAPCGVSPKDDQSTTSPARPTACIDETFKEQGAGNCTRSSACSKDKFFRNRNAKTTTCSEPESSAFKRRVLLVEDTQINRIILRKVLQNLNLHCDEAENGKIAVDYYKEGRTYDLILMDKEMPVMDGHEATRQIRKMGVNTPIIALTGNAMPSDRELFFEAGVDDFQTKPLSRDKLVQLLSKFGVESS
>scaffold-NRWZ-2001018-Metzgeria_crassipilis
VTDMGQWEGGQMELHKDEFDILAVIKFLSWGLKDLLEQKEIAFNMNIDEFASKLLTDHRVIGDKQRVVQTLGNFLSNAVKFTPSGGKLDLDLQCEEVVESRNTEDHIINPSPNGSTSEGSLLGAAGIQILSKPSFQMKIGEGKVARLRLSVKDNGIGISAQDQAKLFEPYSFVTSGWVLKAGVSGLGLSMSIGVESEEGSGSNFFFSIPFPLVRVDVGNERDQNKSDLGGALNSSGVTVVHESITLSRRRSNMKEEMRPATKAEPTVTSDVKNGGLTKDSKLDGVHEFQSKVLLVEDTRINRIILRKVLQNLNLQCDEAENGQIAVDLHKQGNTDLVLMDKEMPVMDGHEATRQLRSMGVKTPIVALTGNALTTDRELFFEAGVDDFQTKPLSRDKLVQLLIRYGVESS
>scaffold-NRWZ-2001019-Metzgeria_crassipilis
VTDMGQWEGGQMELHKDEFDILAVIKFLSWGLKDLLEQKEIAFNMNIDEFASKLLTDHRVIGDKQRVVQTLGNFLSNAVKFTPSGGKLDLDLQCEEVVESRNTEDHIINPSPNGATSEGSLLGAAGIQILTKPSFQLKIGEGKVARLRLSVKDNGIGISAQDQAKLFEPYSFVTSGWVLKAGVSGLGLSMSIGVESEEGSGSNFFFSIPFPLVRVDVGNERDQNKSDLGGALNSSGVTVVHESITLSRRRSNMKEEMRPATKAEPTVTSDVKNGGLTKDSKLDGVHEFQSKVLLVEDTRINIILRKVLQNLNLQCDEAENGQIAVDLHKQGNTDLVLMDKEMPVMDGHEATRQLRSMGVKTPIVALTGNALTTDRELFFEAGVDDFQTKPLSRDKLVQLLIRYGVESS
>scaffold-TFYI-2073618-Marchantia_emarginata
SVKDEGVGISEQDQLKLFEPYSFVSSGWVQKAGISGLGLSMARRFVEQVGGRIGVESEEGKGSTFHFCLPFPLVKRESSVSQEVPAACGVSPINEQSTISPVRLTAFVDEKFVEQSTSNCTRSTPCSKEKFFRNRNAKTTSLSEPESSSFKRKVLLVEDTQINRIILRKVLQNLNLHCDEAENGKIAVDYYKEGRTYDLILMDKEMPVMDGHEATRQIRKMGVNTPIIALTGNAMPSDRELFFEAGVDDFQTKPLSRDKLVQLLSKFGVESS
>scaffold-WJLO-2009154-Ricciocarpos_natans
CISGDQNHCRVEEADERAERAQLAKQQFMAYVFHNIRVPFNAIVLGLGHMRATGEGEGSLGQAGEKMDLVQMMLDCAETMTSVLDDVTDMGQWEVGKMEVNKDEFSLLGVINFLSWGLKDLIDQNQISFKMNIDPMAQELLSMHNVIGDKQRIVQTLGNFLSNAIKFSHPGGNLELELKCEDMVEAKDAEILSSSSPVPGVRRGRSSSMLMRKSSTPSGSTADLCPAAPKPRLYQTKEPEERVARFRISVKDDGVGISAKDQLKLLEPYSFVTSGWVQKAGISGLGLSMARRFVEQVGGRIGVESEEGKGSTFHFSLPFPLVKRESSANQEIPAACGVSTRQEQSTISASPPRACNDGKLKLQSIGNCTRTTSCSKEKFFKYRSPRTACVSERESSSFKRRVLLVEDTQINRIILKKVLQNLNLHCEEAENGKVAVDYYKEGRTYDLILMDKEMPVMDGHEATRQIRKMGVNTPIIALTGNAMPSDRELFFEAGVDDFQTKPLSRDKLVQLLSKFGVESS
>scaffold-YPSN-2017687-Noteroclada_confluens
RVLVVEDDRVSRELSSKFLQVFGCAIDVAVDGIHAVDKMNLEKYDLVLMDIVMPNLDGVAATSLIREFDARTPIISMTSNSDPKELLNYMSSGMNDVLPKPFTKEGLLNML
>scaffold-ABIJ-2003229-Selaginella_lepidophylla
MLARGISVTEDLLSSLVDYHGSPRNLVELEQDRRGSIHDLGQASGMPQESPAHRSVEAGKLIKEVARAIAKNTKIQEEIPVSSSSATNAISSTTSSLSSRHHALLTTTAQQLKQSLKRSSGLDELEASSSPSLPPRLPSSSGSVDYYGTTVDELTHTGTGNGLGLDRLVVTLAVVLSSAILLVWYLTPAAVLVWVVPVAIVSLGIWTRVVRHDHDLDHRQFSKQRPNKFFREEGECSGCRFVSREEEQQLAQRAHRAKQQFMAYVFHNIRVPFNAIVLGLGHMRASASGDDANSGELDLVQLMLDCAETMTNVLDDVTDMGNWEEGRIDLNRDEFDLLAVVKFLAWGLKDLLEQKQISLNIDIDPVASKILEFHNIVGDKHRTVQTLGNFLSNAVKFTPAGGKLDLEIKCQELDGESVSGSERNDMYTTDHKSMELHIAVNDTGAGISIDDQDKVFEADSFISSPWVQKAGVSGLGLSVAKRFIEQIGGEIGVRSRAQGSTFFFSATFPLVRIQKRASTSVPASGIFYSRCTDFEREKKRLIGAAVKFSSDPALSRAAPCRRKVLLVEDTRINRIILRKVLQNLNLQCDEAENGQIAVDLHKQGNSYDLILMDKEMPVMDGHEATRSLRVMGVKTPIVALTGNALQSDRELFFEAGVNEFQTKPLSRDKLIQLLARYGVESSPPVALQLCQ
>scaffold-CBAE-2007812-Huperzia_myrsinites
PYTQIGSGSSQGGGTGLGLSFSKRIVELAGGNIGVFSEVGKGSIFFVTLPLKLAEETPLNQIDINVEHIHLISKNREISHSHLAAGRSPNVLVVEDNHVNRKIMRRILASFNVECEDAEDGKQAELCRSGASFDMIFVDKEMPVMDGHQATRELRAMGIKVPIVGLTGNALESDRNEFLAAGVDDFFTKPLSRHQLVKLLE
>scaffold-JKAA-2008932-Selaginella_wallacei
CCQCQALTQMEQQEEQDSAQRAQTAKQQFIAYVFHNIRVPFNAIVLGLGHIRASGSGGYPLDAMDLVQLMLDSAETMTNVLDDVTDLGNWADGPLELNRDEFDLLAVVKFLVWGLRDLLEQKQISLNMDVDRVSTAVLKSHSIVSDKNRVVQTLGNFLSNALKFSHRGGKLELVIKCEELDSSLVPLEDNFVAARHQSVKLLVAVKGTGAGISSKQQPNIFEPDSFLTSPWVQSLGLKVPKRFIEQIGGNIGIHSSSEGSTFYFVAPFALVPVQELKSSVSGREALPQGEQHGPTCGAHQTAKDATDSTCKRRVLLVEDTKINRIILGKVLQKLNLQCDEAENGQVAVDLHRKGKSYDLVLMDKEMPVMDGHEATRALRKMGVKTPIIALTGNALQSDKKLFFEAGVNEFQTKPLSRDKLVQLLARYGVGSS
>scaffold-KJYC-2048198-Selaginella_willdenowii
QAEHKSIKLFIAVNDTGAGISLDDQDKLFEADSFISSSWIQKIGVRSRDQGSTFFFSAPFPLVPIQKRANCSVPASVNFYTEKVKQRDLCGTAEALSQSDTVKHSPTQASPCRRKVLLVEDTRINRIILRKVLQNLNLQCDEAENGQVAVDLHRQGKSYDLVLMDKEMPVMDGHEATRTLRMMGVTTPIVALTGNALQSDKELFFEAGVNEFQTKPLSRDKLIQLLARYGVESS
>scaffold-LGDQ-2000170-Selaginella_apoda
DMGNWEEGRIELNRDEFDLLAVVKFLAWGLKDLLEQKQVSLDIDIDTVASKILESHNIVGDKHRTVQTLGNFLSNAVKFTPAGGKLELEIKCQELDGQPVSGSGSGSGSDQSNDMYTTQHRSMELHIAVNDTGAGISIDDQDRVFEADSFISSPWVQRAGVSGLGLSVAKRFIEQIGGKIGVRSRDKGNTFFFSATFPLVRIHKRSTASVPAYGIVYGRCADFDRKERENPNPKRSTTGAGGGGGGGGGGAAVKCSSDPALSRRKVLLVEDTRINRIILRKVLQNLNLQCDEAENGQIAVDLHREGNAYDLILMDKEMPVMDGHEATRCLRVMGVQTPIVALTGNALQSDRELFFEAGVNEFQTKPLSRDKLIQLLARYGVESSPPVALQLC
>scaffold-NYBX-2012557-Huperzia_selago-A
SLTISVEDTGIGISKEDQAKLFEPYIQIGAGSSQGGGTGLGLSFSKRIVELAGGNIGVFSEVGKGSIFFVTLPLELAATSSQGKRVDTPLNQIDSNVENGHLVSKNGETSNSHLAAGRNPKVLVVEDNHVNRKIMRRILASFNVECEDAEDGKQAIELCQSGASFDMILVDKEMPVMDGHQATRELRAMGIKVPIVGLTGNALESDRNEFLAAGVDDFFTKPLSRHQLVKLLEAYGLI
>scaffold-PQTO-2078581-Lycopodium_deuterodensum
AALSKKKILLVEDTEMNRIILRRVLENHNLDCDEAENGKVAVDLHKQGRSYDLVIMDKEMPVMDGYEATRQLRTMGVKTPIVALTGNALESDRELFFEAGVDDFQTKPLSKDRLLQVLAKYGVES
>scaffold-XNXF-2006095-Dendrolycopodium_obscurum
KHRVRQVLANYLSNAAKFTPRGGKVKLRVVCNGISVSQLSSIEGDAKIGSRVESIQNNILLKLSTSFPGEQEKKMSSKKSVRVVSLTISVEDTGIGISKEDQAKLFEPYIQIGAGSAQAGGGTGLGLSFAKRIVELAAGNIGVFSEVGKGSTFFITLPFELAETSRHDKKVDALSNQIDFRIENGQLLAKALDTSNSLLTTGRTPKVLVVEDNQMNRKILRRLLASFNVECEDAEDGKQAIELCKAGRAFDMILIDKEMPVMDGHEATRELRAMGIKVPIVGLTGNALESDRNQFLAAGVDDFFTKPLSRHQLVKLLAAYGLI
>scaffold-YHZW-2013203-Huperzia_selago-2_samples_combined
RIVELAGGNIGVFSEVGKGSIFFVTLPLELAATSSQGKRVDTPLNQIDSNVENGHLVSKNGETSNSHLAAGRNPKVLVVEDNHVNRKIMRRILASFNVECEDAEDGKQAIELCQSGASFDMILVDKEMPVMDGHQATRELRAMGIKVPIVGLTGNALESDRNEFLAAGVDDFFTKPLSRHQLVKLLEAYGLI
>scaffold-YHZW-2013204-Huperzia_selago-2_samples_combined
VLANDLSKAAKFTPRGGKVKLRVVCNGIYVSEYLLTKEDATICSKSELSMQDSISSKVNSFLQGEQEKTISSMKAAKYTSLTISVEDTGIGISKEDQAKLFEPYIQIGAGSSQGGGTGLGLSFSKRIVELAGGNIGVFSEVGKGSIFFVTLPLELAATSSQGKRVDTPLNQIDSNVENGHLVSKNGETSNSHLAAGRNPKVLVVEDNHVNRKIMRRILASFNVECEDAEDGKQAIELCQSGASFDMILVDKEMPVMDGHQATRELRAMGIKVPIVGLTGNALESDRNEFLAAGVDDFFTKPLSRHQLVKLLEAYGLI
>scaffold-ZYCD-2005189-Selaginella_acanthonota
CCQCQVLTRTKEQEERDLAQRAQTAKQQFITYVFHNIRVPFNAIVLGLGHIRASGCGDYSLETMDLVQLMLDSAETMTSVLDDVTDLGNWADGPLELNRDEFDFLGVVKFLVWGLKDLLGQKQISLNMDVDRVSTAVLKSHNVVSDKHRVVQTLGNFLSNAVKFSPSGGKLELVIKCEELDSSLVPLEDNFVAARHQSMKLFVAVKGTGTGISFKHQQNIFEPGSFLTSHWVQSLGLKVPKRFIEQIGGNIGIHSRKGSTFYFVAPFALVPVQKRASSVSEISYNGCGVLPRGEQHRPASEAEVAKDATSDSSGKRKVLLVEDTKINRIILRKVLQKLNLQCDEAENGQVAVDLHKKGKSYDLVLMDKEMPVMDGHEATRALRKMGVKTPIIALTGNALQSDKKLFFEAGVNEFQTKPLSRDKLVQLLARHGV
>scaffold-ZZOL-2011157-Selaginella_stauntoniana
MLARSIGALLSIADDVLSSLVDYRSSNRLGLELEQGGGGAIHNLARAGVMQEGSPSPAVETGKLFKEVSRAFSGSNQKDEFLVASTTSTTSSSSSPHALLASSAQQLKHRFKTSHKRSRLEELLIESTHSEKLGSSHTALPGSGTGTGLDKLVVTLALLLSSAILLVWYLTPAAVLVWAVPAAMVSLAIWTRFARCDPPSSREICVQGQCSGCRVVSQDKQEEEEQQLAQRAHRAKQQFMAYVFHNIRVPFNAIVLGLGHMRASASGDDSNSGELDLVQLMLDCAETMTNVLDDVTDMGNWEEGRIELHRDVFDLLAVVKFLAWGLKDLLEQKQISLNIDIDPVASKILKSHNIVGDKHRTVQTLGNFLSNAVKFTPTGGKLDLEIKCQELDGVPVSNSKGFETDETEHKSLELFISVNDSGAGISLDDQDRLFEADSFISSPWVQKAGVSGLGLSVAKRFIEQIGGQIGVRSRDQGSTFFFSAPFLLVPIQKRTNSSVPASGIFYNMRSTDSLSKEKRRLERLSDLDAQLKCPPGAVLPQDASPCRRKVLLVEDTRINRIILRKVLQNLNLQCDEAENGQIAVDLHRQGKSYDLVLMDKEMPVMDGHEATRALRMMGVKTPIVALTGNALQSDKELFFEAGVNEFQTKPLSRDKLIQLLARYGVESSSPPVALQLCRE
>scaffold-FFPD-2000800-Ceratodon_purpureus
EKRAAGSQRKVLLVEDTRINRIILRKVLLNLNLECDEAENGQIAVDLHRQGKRYDLVLMDKEMPVMDGHEATRQLRNMGVKTPIVALTGNALTTDRELFFEAGVDDFQTKPLSRDKLVQLLARYGVENS
>scaffold-FFPD-2000801-Ceratodon_purpureus
EKRASGSQRKVLLVEDTRINRIILRKVLLNLNLECDEAENGQIAVDLHRQGKRYDLVLMDKEMPVMDGHEATRQLRNMGVKTPIVALTGNALTTDRELFFEAGVDDFQTKPLSRDKLVQLLARYGVENS
>scaffold-GOWD-2009155-Sphagnum_lescurii
IGVKSSIGEGSTFFFSIPFPLVPRNSNNKAEVSPSNSNTHTNSEASESTRKYDLSMDQKSISRQQKSMEQEVKSVQKEPDTKPAGNMQKDSGPRQRKVLLVEDTRINRIILRKVLQNLNLLCDEAENGQVAVDLHRQGKTYDLVLMDKEMPVMDGHQATRQLRMMGVKTPIIALTGNAMQSDRELFFEAGVNDFQTKPLSRDKLVQLLIRHGVESAIP
>scaffold-GRKU-2004749-Syntrichia_princeps
RRKVLLVEDTRINRIITRKVLQNLNLDCDEAENGQIAVDLHRQGRRYDLVLMDKEMPVMDGHEATRQLRNMGVKTPIVALTGNALTTDKELFFEAGVDDFQTKPLTRERLVQLLTRYGVENS
>scaffold-RCBT-2021691-Sphagnum_palustre
KVARIHISVKDNGIGISAEDQAKLFEPYSFVTSGWVQKGGVSGLGLSMAKHYVERVGGNIGVESSVGEGSTFFFSIPFPLVPRDDNNKTEVLLSNSEASESTRNNFSVPQKTIARRRKSMEQDGTFVQNIAATKPAESKQKDSGHRQRKVLLVEDTRINRIILRKVLQNLNLLCDEAENGKIAVDLHVQGNSYDLVLMDKEMPVMDGHEATRQLRLMGVKTPIIALTGNALQSDRELFFEAGVNDFQTKPLSRDKLVQLLIRHGVESSIP
>scaffold-RCBT-2021692-Sphagnum_palustre
MMLDCAETMTSVLDDVTDMGQWEVGQMELHSDAFDILAVINFLSWGLKDLLQQKEIAFNMDVDEIVSRLLSSHFVVADKQRIVQTLGNFLSNAVKFTPVGGRLDLKVHCERVKTFPLLPEMSSSSIEPVTRTGDTLLGVTGTSILTKTSSQTNHIVEKVARLCISVKDNGIGISAEDQAKLFEPYSFVTSGWVEKSGVSGLGLSMAKRYVEKVGGNIGVKSSLGKGSTFFFSIPFPLVPRNDNNKPEVLQSNFGALPQYAPETTRIYDVSITQKSISRRQKSMELQLKLVKKESAIKRAEEKQKELAHKQRKVLLVEDTRINRIILRRVLQNLNLQCDEAENGQVAVDLHRQGKTYDLVLMDKEMPVMDGHQATRQLRMMGVKTPIIALTGNAMQSDRELFFEAGVNDFQTKPLSRDKLVQLLIRHGVESAIP
>scaffold-RCBT-2021693-Sphagnum_palustre
MAKRYVERVGGSIGVKSSIGEGSTFFFSIPFPLVPRNSDNKAEVSPSNSDTHRNSEASESTGKYNLTMAQKSISRQQKSTEQEVKSVQKEPDTKPASNMQKDSGPRQRKVLLVEDTRINRIILRKVLQNLNLLCDEAENGQVAVDLHRQGKTYDLVLMDKEMPVMDGHQATRQLRMMGVKTPIIALTGNAMQSDRELFFEAGVNDFQTKPLSRDKLVQLLIRHGVESA
>scaffold-RCBT-2021694-Sphagnum_palustre
MMLDCAETMTSVLDDVTDMGQWEVGQMELHSDAFDILAVINFLSWGLKDLLQQKEIAFNMDVDEIVSRLLSSHFVVADKQRIVQTLGNFLSNAVKFTPVGGRLDLKVHCERVKTFPLLPEMSSSSIEPVTRTGDTLLGVTGTSILTKTSSQTNHIVEKVARLCISVKDNGIGISAEDQAKLFEPYSFVTSGWVEKSGVSGLGLSMAKRYVEKVGGNIGVKSSLGKGSTFFFSIPFPLVPRNDNNKPEVLQSNFGALPQYAPETTRIYDVSITQKSISRRQKSMELQLKLVKKESAIKRAEEKQKELAHKQRKVLLVEDTRINRIILRRVLQNLNLQCDEAENGQVAVDLHAQDLHAQGNSYDLVLMDKEMPVMDGHEATRKLRMMGVKTPIIALTGNALQSDRELFFEAGVNDFQTKPLSRDKLVQLLIRHGVESSASAI
>scaffold-VMXJ-2124454-Leucobryum_albidum
KVLLVEDTRINRIILRKVLQNLNLQCDEAENGQIAVDLHKQGNTYDLVLMDKEMPVMDGHEATRQLRSMGVKTPIVALTGNALTTDRELFFEAGVDDFQTKPLSREKLVQLLIRYGVESS
>scaffold-ZTHV-2084022-Atrichum_angustatum
EEADEKVQRAHRSKQQFMAYVFHNIRVPFNAIVLGLGHIRATADGTSSVGTVADKMDLVQMMLDCAETMTSVLDDVTDMGQWEVGQMELHRDEFDLLTVIKFLSWGLKDLIEQKSITFNMNVDDVANKLLTTNRVVGDKQRIVQTLGNFLSNAVKFTPSGGKLELDLQCEEVVDSKDATPAPNFTAYTPSDSSEGSLLGATGIQILTKSTSHAKLANQKVARLRLSVKDNGIGISAADQAKLFEPYSFVTSGWVLKAGVSGLGLSMAKRFVERAGGSIGVESVEGSGSTFFFSIPFPLVPVDLDSEREQSKVDPVAALLQKSEVTQSTSSSGVTVVHESITVSRRRSNMGSKEDLKPSSKTQPLQIREGTREETDGIERKVLLVEDTRINRIILRKVLQNLNIQCDEAENGQVAVDFYKEGRTYDLVLMDKEMPVMDGHEATRQLRTMGVKTPIVALTGNALATDRQSFFEAGVDDFQTKPLSRDKLVQLLARYGVECS
