# Supplementary material for: Water‐related innovations in land plants evolved by different patterns of gene cooption and novelty
Source: New Phytol. 2022 Feb 8;235(2):732–42. doi: 10.1111/nph.17981 (PMC9303528; doi:10.1111/nph.17981)
Supplement: Supplementary file 3 — Dataset S3 Fasta alignments and phylogenetic trees. [file NPH-235-732-s005.zip › Supplementary_Data_3_fasta_alignments_trees/Roots/Primary_roots/ARR24_F4JZT3_1_1kp.fasta.aln.trimmed]

>Arabidopsis_thaliana_Q9M8Y4_Two-component_response_regulator_ARR22
IVDDDPLNRRLHEMIIKTIGGISQTAKNGEEAVILHRDSDLILMDKEMPERDGVSTTKKL
REMKVTSMIVGVTSVAEERKAFMEAGLNHCLEKPLTKAKIFPLISHLF
>Arabidopsis_thaliana_F4JZT3_Response_regulator_24_RR24
VVDDSFVNQTIHQKLLNRLGIKNDVVTNGKEAVDVYCSNDLILMDMDMPIMNGIQATKRL
REMGIESKIAGVTTRAGEKKEFMEAGLNDFQEKPLTISKLLSILHKLN
>Amborella_trichopoda_U5DDQ2
LVEDIELNRILVRKLLRDLNLQCEEAENGQVAVDLFKQQDLVFMDKEMPVMDGHEATRQL
RTLGVQTPIVALTGNNSDKESFLAAGVDEFRAKPLTKNELVLLLTQYG
>Amborella_trichopoda_W1PLW3
-----------------------------------------------------MQVAREL
RGMGVKCRLVGLSGNASDREEFMHAGVDQFHTKPISRDVLLSLLDHHH
>Brachypodium_distachyon_I1IWD3
VIEDSEFQSWFLLAKLRRFSCETTRAKNGREAVDLYLEKDIILCDKEMPIMKGPEAIVKI
RSMGSTEVIVGMSADSNAPEEFMSAGADMFVPKPMDFEVLEAIIKEVI
>Brachypodium_distachyon_I1IWD4
VIEDCEFQSWVLLAKLRRFSCQTTRAKNGREAVDLYLEKDIILCDKEMPIMKGPEAIVKI
RSMGSTEVIVGMSADSNATEEFMSVGADMFVPKPMDFEVLEAIIKEVI
>Brachypodium_distachyon_I1HKW5
VIEDSELQSMILLAMLRRCNCETARAENGKEAVDLYLETDIILCDKQMPIMNGPEAIVKI
RSMGATEVIVGLSADSDATEEFISDGADMFVAKPMKLEVSRI------
>Brachypodium_distachyon_I1GNG9
LVEDEEIHRVVARAVLRGAGADVDEAENGAEAVRLVREADLILTDRQMPVMDGHEATRRI
RAMGVATPIVAVSSDCSDVHAFTAAGADDFTPKPLTKEKLGHILAKFQ
>Ginkgo_biloba_Gb_35675
IVEDNQVNRKILKKLLSSFNVDSEDVEDGKQAVDLCRNADMILIDKEMPVMDGLEATREL
RAMGIKVPIVGLTGNASDRNQFLAAGVDDFFTKPISRHQLFRLLEVHG
>Ginkgo_biloba_Gb_27280
------------------------------------------------------------
--MGIKSPIIGLTGNASDRNQFLAAGVDDFFTKPISRHQLVRLLEAHH
>Ginkgo_biloba_Gb_14189
LVEDTEINRIILRKVLQNLNLHCEEAENGKVAVDYFKQTDLVLMDKEMPIMDGHEATRQL
RMMGVKTPIIALTGNASDKDLFFEAGVDDFQTKPLSRDKLVQLLARYG
>Ginkgo_biloba_Gb_10948
L----ECNQKLVKGVASHLRCLCQETETGKFAGSLIGHIELVSQDKSCSRVGLYRATRLL
RAMAIKAPIVGSTGNAGDRNQFLAAGVDNFFTKPILRHQLFRRLEAHG
>Ginkgo_biloba_Gb_31872
-----------------------------------------------MPIMDGHEATKQL
RMMGVKTPIIALTGNASDKDLFLEVGAYTLISSR-SRSQIKQLAFRYE
>Klebsormidium_flaccidum_A0A1Y1HMT7_Putative_histidine_kinase_containing_cheY-homologous_receiver_domain
LVEDTEINRIIMRKVLQNLGLLCDEAENGKVAVDLLKQNDLILMDKEMPVMDGHEATRLL
RQMGVKTPIIALTGNASDRELFFKAGVDEFQTKPLSRDKLVHLLVRLG
>Marchantia_polymorpha_A0A176WMU1
LVEDTQINRIILRKVLQNLNLHCDEAENGKIAVDYYKETDLILMDKEMPVMDGHEATRQI
RRMGVNTPIIALTGNASDRELFFEAGVDDFQTK-------VNILVRHA
>Oryza_sativa_indica_A2XLV6
LVEDEEINRVVARAALKAAGGGVDEAENGEVAVQRVRDPDLVLMDKQMPVMDGHEATRRI
RGMGVTTPIVAVSSDGADVDAFITAGADDFTSKPLSKEKLGVILAKFR
>Oryza_sativa_indica_A2XQI5
LVEDIKVNRMILSQMLRKFQVETTVVQNGQEAVELFLGTDIVLTDNLMPIMTGPEAISKI
RAMGATDVIVGVSVDANSMEEFKDAGADLCVPK-LKLEILEHILQETR
>Oryza_sativa_indica_A2XQI8
LVEDIKVNRMILSQMLRKFQVETTVVQNGKEAVELFLGTDIVLTDNLMPIMTGPEAISKI
RAMGATDVIVGVSVDANSMEEFKDAGADLCVPK-LKLEILEHILQETR
>Selaginella_moellendorffii_D8TAU9_HK5-1
LVEDTRINRIILRKVLQNLNLQCDEAENGQIAVDLHRQSDLVLMDKEMPVMDGHEATRAL
RMMGVKTPIVALTGNASDKELFFEAGVNEFQTKPLSRDKLIQLLARYG
>Selaginella_moellendorffii_D8SF44_HK6-1
IVEDNQVNRRILKKLLASFNIESDAAEDGLQAVDMCRSQDMILIDKEMPVMDGHEATREI
RAMGVKTTIVGLTGNASDRNQFLAAGVNDFFTKPLSRHQLLRLLEAHG
>Selaginella_moellendorffii_D8SRQ1_HK6-2
IVEDNQVNRRILKKLLASFNIESDAAEDGLQAVDMCRSQDMILIDKEMPVMDGHEATREI
RAMGVKTTIVGLTGNASDRNQFLAAGVNDFFTKPLSRHQLLRLLEAHG
>Selaginella_moellendorffii_D8TDQ3_HK5-2
LVEDTRINRIILRKVLQNLNLQCDEAENGQIAVDLHRQSDLVLMDKEMPVMDGHEATRAL
RMMGVKTPIVALTGNASDKELFFEAGVNEFQTKPLSRDKLIQLLARYG
>Fontinalis_antipyretica_24166-RA__[mRNA]__locus=142127_1852_2304_-_[translate_table__standard]
VAEDNLINQQLIMHILTKLGYETDMVENGLEAVERAQQCDLILMDMQMPEMDGIEATRMI
RETISHQPIIALTANTGDQEECLNAGMDDYLSKPLKLEDLIAKLEKWH
>Fontinalis_antipyretica_11804-RA__[mRNA]__locus=149570_6900_10175_-_[translate_table__standard]
MKEDSQPPTKVELVVTPDVKNGKLDAENGQIAVDLHKQTDLVLMDKEMPVMDGHEVTRQL
HGKGVTTPIVVLTRNATDRELFFETGVDDFQTKPLSREKLVQLLVQYG
>Pleurozium_schreberi_maker-scaffold_232-augustus-gene-1.64-mRNA-1_gene=maker-scaffold_232-augustus-gene-1.64_name=maker-scaffold_232-augustus-gene-1.64_seq_id=scaffold_232_type=cds
LVEDTRINRIILRKVLQNLNLQCDEAENGQIAVDLHKQIDLVLMDKEMPVMDGHEATRQL
RSMGVKTPIVALTGNATDRELFFEAGVDDFQTKPLSREKLVQLLVRYG
>Pleurozium_schreberi_IDmodified-mrna-161_gene=IDmodified-gene-53_name=maker-scaffold_232-augustus-gene-1.64_seq_id=scaffold_232_type=cds
LVEDTRINRIILRKVLQNLNLQCDEAENGQIAVDLHKQIDLVLMDKEMPVMDGHEATRQL
RSMGVKTPIVALTGNATDRELFFEAGVDDFQTKPLSREKLVQLLVRYG
>scaffold-FQLP-2002019-Klebsormidium_subtile
LVEDTEINRIIMRKVLQNLGLLCDEAENGKVAVDLLKQNDLILMDKEMPVMDGHEATRLL
RQMGVKTPIIALTGNASDRELFFKAGVDEFQTKPLSRDKLVQLLVRLG
>scaffold-SNOX-2004624-Planotaenium_ohtanii
LVDTDPVNQSVVLTSMRGFGIMLEIAKSGEEALDACTKKDLILLDCYLSEGGGRETAKAL
RRVGFKQHIVGLTHSLEEEEKCSEAGMDYFIPKPLKIRDLQMVVSHRL
>Salvinia_cucullata_v1.1_s0130.g022069
VVEDTKINRMVIKKVLQNLNLNCDEAENGQIAVDLLKARDLILMDKEMPVMDGHEATRRL
RSMGVKTPIVALTANASDRELFMQAGVDDFQTKPLSREKLVNVLARFG
>scaffold-GYFU-2008233-Polypodium_hesperium-A_type
IVEDNLVTRKIIKKLLESFSICSDDAEDGKQAVERVRETDMILIDKEMPVMDGHEATRQL
RAMGVKSPIIGLTGNASDRNEFIAAGVDDFFTKPISRHQLVKLLEAYG
>scaffold-KIIX-2007288-Pilularia_globulifera
IVDDNLLNRKILRKLLDSFKVESDDVENGEQALQVMRASDMILVDKEMPVMDGHEATRQL
RAMGVKAPIIGLTGNASDRNQFLAAGVDDFFTKPLSRHQLMNLLEAYG
>scaffold-MTGC-2045687-Dennstaedtia_davallioides
IVEDNLLNRKIIRKLLESFNMDSEDAENGKQAVELICESDMILIDKEMPVMDGHEATRQL
RAMGVKSPIIGLTGNASDRNEFIAAGVDDFFTKPISRHQLVRLLEAYG
>scaffold-NDUV-2106319-Vittaria_appalachiana
LVEDTEINRLILRKVLQTLGLRCEEAENGQVAVDLMKQTDLILMDKEMPVMDGHEATRQI
RLLGVKTPIVALTGNASDRKLFLEAGVDDFQTKPLSRDKLVQVLVRFG
>scaffold-NOKI-2005616-Lindsaea_linearis
VVEDNLLNRKIIKKLLESLDINSDDAENGKHAVELVRECDMILIDKEMPVMDGHEATRQL
RAMGVTSPIIGLTGNASDRNQFLAAGVDDFFTKPISRHQLVKLLEAYG
>scaffold-PIVW-2091017-Ceratopteris_thalictroides
LVEDTKVNRVILRKVLQTLNLRCEEAENGQVAVNLIKEMDLILMDKEMPVMDGHEATRQI
RLLGVLTPIVALTGNASDKKLFLEAGVNDFHTKPLTREKLMQVLARFE
>scaffold-UWOD-2022083-Plagiogyria_japonica
IVEDNLLNRKILRKLLESFNVDSDDTENGQQAVELIRESDMILIDKEMPVMDGHEATRQL
RAMGVKCPIIGLTGNASDRNQFLAAGVDDFFTKPISRHQLVNLLEVYG
>scaffold-UWOD-2022084-Plagiogyria_japonica
IVEDNLLNRKILRKLLESFNVDSDDTENGQQAVELIRESDMILIDKEMPVMDGHEATRQL
RAMGVKCPIIGLTGNASDRNQFLAAGVDDFFTKPISRHQLVNLLEVYG
>scaffold-WQML-2060448-Cryptogramma_acrostichoides
LVEDTEINRIILRKVLQNLNLSCEEAENGQVAVDLLKQTDLILMDKEMPVMDGHEATRQI
RLLGIKTPIVALTGNASDRKLFLEAGVDDFQTKPMSRDKLVQVLVRFG
>scaffold-YIXP-2056432-Lindsaea_microphylla
VVEDNLLNRKIIKKLLESLDINSDDAENGKHAIELVRECDMILIDKEMPVMDGHEATRQL
RAMGVTSPIIGLTGNASDRNQFLAAGVDDFFTKPISRHQLVKLLEAYG
>Abies_alba_AALBA5B1156518P1_partial_cds
IVEDNHVNQKILKKLLSSFNIDSEDAEDGKAAVELCRGSDMILIDKEMPVMDGLEATREL
RAMGINIPIVGLTGNASDRNQFLAAGVDDFFTKPISRHQLVRLLETHC
>Picea_lambertina_PILA_12248
LVEDTEINRIILGRVLQTLNLRCEEAENGKVAVDYFKQTDLVLMDKEMPVMDGHEATRQL
RSMGVKTPIVALTTNTSDKDLFFDAGVDDFQAKPLSRDRLVQLLARYG
>Picea_lambertina_PILA_12252
LVEDTQINRIIFGRVLQTLNLHCEEAENGKVAVDYFKQTDLVLMDKEMPVMDGHEATRQL
RSMGVKTPIVALTANTSDKDLFFEAGVDDFQEKPLSRDRLVQLLNRYG
>Picea_taeda_PITA_05353
LVEDTEINRIIFGRVLQTLNLRCEEAENGKVAVDYFKQTDLVLMDKEMPVMDGHEATRQL
RSMGVKTPIVALTANTSDKDLFFEAGVDDFQAKPLSRDKLVQLLARYG
>Picea_taeda_PITA_13191
VVEDTQINRIIFGRVLQSLNLYCEDAENGKVAVDYFKQTDLVLMDKEMPVMDGREATRQL
RSMGVKTPIFALTANTSDKDLFFEAGVDDFQAKPLSRDRLVQLLDQYG
>Picea_taeda_PITA_20751
LVEDTQINRIIFGRVLQSLNLYCEEAENGKVAVDYFKQTDLVLMDKEMPVMDGHEATRQL
RSMGVKTPIVALTANTSDKDLFFEAGVDDFQSKPLSRDKLVQLLDQYG
>Picea_taeda_PITA_43294
LVEDTEINRIIFGKLLQTLNLRYEEAENGKVAVDYFKQTDLVLMDKEMPVMDGHEATRQL
RSMGVKTPIVALTTNTSDKDLFFEAGVDDFQAKPLSRDRLVQLLARYG
>Picea_taeda_PITA_44933
LVEDTQINRIIFGRVLQSLNLYCEEAENGKVAVDYFKQTDLVLMDKEMPVMDGHEATRQL
RSMGVKTPIVALTANTSDKDLFFEAGVDDFQSKPLSRDKLVQLLDQYG
>Picea_taeda_PITA_47749
LVEDTEINRIIFGKLLQTLNLRYEEAENGKVAVDYFKQTDLVLMDKEMPVMDGHEATRQL
RSMGVKTPIVALTTNTSDKDLFFEAGVDDFQAKPLSRDRLVQLLARYG
>Picea_taeda_PITA_50030
IVEDNHVNQKILKKLLSSFNIDSEDVEDGKAAVELCRGSDMILIDKEMPIMDGLEATREL
RAMGINAPIVGLTGNASDRNQFLAAGVDDFFTKPISRHQLVRLLETHC
>Pseudotsuga_menziesii_PSME_29544
LVEDTLINRIILRKVLENLNLHCEEAENGKVAVDFFKQTDLVLMDKEMPVMDGHEATRQL
RSMGVKTPIIALTGNASDKDLFFEAGVDDFQTKPLSRDKLVQLLARYG
>Pseudotsuga_menziesii_PSME_31580
LVEDREINRIIFGKVLQTLNLHCEEAENGKVAVDYFKQTDLVLMDKEMPVMDGHEATRQL
RSMGVKTPIVALTGNTSDKDLFFEAGVDDFQTKPLSRDRLVQLLARYG
>scaffold-ACWS-2066053-Agathis_macrophylla
IVEDNQVNRKILKKLLSSFSVDTEEAENGQQALDLCRSIDMILIDKEMPVMDGLEATSEL
RAMGIKYPIVGITGNASDRNQFLAAGVDDFFTKPISRHQLVRLLEAHN
>scaffold-AWQB-2052272-Picea_engelmannii
IVEDNQVNRKILKKLLSSFDVDSEDAEDGKQALDLCRNTDMILIDKEMPVMDGLEATREL
RAMGVKSPIVGLTGNASDRNQFLAAGVDDFFTKPISRHQLVRLLEAHN
>scaffold-FMWZ-2052764-Dacrycarpus_compactus
IAEDNQVNRKILRKLLSSFGIDCEDAETGKQVVDLCHKSDLILMDKEMPVMDGLEATREL
RTMGIKVPIVGLTGYSGGRDHFLAAGVDDCFLKPISRHQLIKILEAHN
>scaffold-FMWZ-2052814-Dacrycarpus_compactus
IVEDNQVNRKILKKLLSSFSIDSEEAENGKQALDLCGTSDMILIDKEMPVMDGLEATREL
RAMGIKYPIVGVTGNASDRNQFLAAGVDDFFTKPISRHQLLKLLEAHN
>scaffold-GNQG-2012110-Encephalartos_barteri
IVEDNQVNRKILKKLLSSLNVDSEDVEDGKQAVELCRNADMILIDREMPVMDGLEATREL
RAMGIKAPIVGLTGN--DRNQFLAAGVDDFFTKPISRHQLVRLLEAHN
>scaffold-HILW-2015992-Acmopyle_pancheri
IAEDNQVNRKILRKLLSSFGIDCEDAENGKQVVDLCHKSDLILMDKEMPLMDGLEATREL
RTMGIKVPIVGLTGYSSARDHFLAAGVDDCFLKPISRHQLIRILEAHN
>scaffold-IOVS-2051943-Pseudotsuga_wilsoniana
-VEDNQVNRKILKKLLSSFDIDSEDAEDGKQALDLCRNTDMILIDKEMPVMDGLEATREL
RAMGVKSPIVGLTGNASDRNQFLAAGVDDFFTKPISRHQLVRLLQAHN
>scaffold-JBND-2066862-Pinus_ponderosa
IVEDNQVNRKILKKLLSSFDVDSEDAEDGKQALDLCRKTDMILIDKEMPVMDGLEATREL
RAMGVKSPIVGLTGNASDRNQFLAAGVDDFFTKPISRHQLVRLLQAHN
>scaffold-JUWL-2087343-Keteleeria_evelyniana
IVEDNQVNRKILKKLLSSFDVESEDAEDGKQALDLCRNTDMILIDKEMPVMDGLEATREL
RAMGVKSPIVGLTGNASDRNQFLAAGVDDFFTKPISRHQLVRLLEAHN
>scaffold-KLGF-2090461-Sundacarpus_amarus
IAEDNQVNRKILRKLLSSFGIDCEDAENGKQVIDLCHNSDLILMDKEMPVMDGLEATREL
RTMGIRIPIVGLTGYSSCRDQFLAAGVDDCFLKPISRHQLIRILEAHN
>scaffold-MFTM-2080790-Pinus_jeffreyi
IVEDNQVNRKILKKLLSSFDVDSEDAEDGKQALDLCRKTDMILIDKEMPVMDGLEATREL
RAMGVKSPIVGLTGNASDRNQFLAAGVDDFFTKPISRHQLVRLLQAHN
>scaffold-VGSX-2069378-Retrophyllum_minus
IVEDNQVNRKILKKLLSSFSIDSEEAENGKQALDLCGTTDMILIDKEMPVMDGLEATREL
RAMGIKYPIVGVTGNASDRNQFLAAGVDDFFTKPISRHQLLKLLEAHN
>scaffold-XTZO-2058647-Araucaria_rulei
IVEDNQVNRKILKKLLSSFSVDSEEAENGQQALDLCRSIDMILIDKEMPVMDGLEATCEL
RAMGIKYPIVGITGNASDRNQFLAAGVDDFFTKPISRHQLVRLLEAHN
>scaffold-XZUY-2048621-Cycas_micholitzii
IVEDNQVNRKILKTLLSSFNIDSEDVEDGKQAVELCRNVDMILIDKEMPVMDGLEATREL
RGMGIKAPIVGLTGNASDRNQFLAAGVDDFFTKPISRHQLVRLLEAHN
>scaffold-RXRQ-2136438-Phaeoceros_carolinianus-sporophyte
VVEDNQVNRRILNKLLSSFSVESQEVENGQEAVDLCKSRDMILIDKEMPVMDGPEATRQL
RAMGITSPIVGLTGNASERDHFLAAGVDDFFTKPLSRNQLLKLLEAYG
>scaffold-WEEQ-2008703-Phaeoceros_carolinianus-gametophyte_1575
VVEDNQVNRRILNKLLSSFSVESHEVENGQEAVDLCKSRDMILIDKEMPVMDGPEATRQL
RAMGITSPIVGLTGNASERDHFLAAGVDDFFTKPLSRNQLLKLLEAYG
>scaffold-ZFRE-2114147-Phaeoceros_carolinianus-sporophyte_1575
IVEDNQVNRRILQKLLSSFNVDSETAENGEQALELCRNKDMILIDKEMPVMDGHEATRQL
RAMGLTTPIIGLTGNASDRNQFLAAGVDDFFTKPLSRHQLVKLLEAYG
>scaffold-ZFRE-2114421-Phaeoceros_carolinianus-sporophyte_1575
VVEDNQVNRRILNKLLSSFSVESHEVENGQEAVDLCKSRDMILIDKEMPVMDGPEATRQL
RAMGITSPIVGLTGNASERDHFLAAGVDDFFTKPLSRNQLLKLLEAYG
>scaffold-HMHL-2051353-Marchantia_paleacea-non_mycorrizal
LVEDTQINRIILRKVLQNLNLHCDEAENGKIAVDYYKETDLILMDKEMPVMDGHEATRQI
RKMGVNTPIIALTGNASDRELFFEAGVDDFQTKPLSRDKLVQLLSKFG
>scaffold-IHWO-2062594-Marchantia_paleacea-mycorrizal
LVEDTQINRIILRKVLQNLNLHCDEAENGKIAVDYYKETDLILMDKEMPVMDGHEATRQI
RKMGVNTPIIALTGNASDRELFFEAGVDDFQTKPLSRDKLVQLLSKFG
>scaffold-ILBQ-2003473-Conocephalum_conicum
LVEDTQVNRLILRKVLHGLNLHCDEAENGKIAVDYYKETDLILMDKEMPVMDGHEATRQI
RKMGVNTPIIALTGNASDRELFFRAGVDDFQTKPLSRDRLVQLLSKFG
>scaffold-ILBQ-2003474-Conocephalum_conicum
LVEDTQVNRLILRKVLHGLNLHCDEAENGKIAVDYYKETDLILMDKEMPVMDGHEATRQI
RKMGVNTPIIALTGNASDRELFFRAGVDDFQTKPLSRDRLVQLLSKFG
>scaffold-JPYU-2006398-Marchantia_polymorpha
LVEDTQINRIILRKVLQNLNLHCDEAENGKIAVDYYKETDLILMDKEMPVMDGHEATRQI
RRMGVNTPIIALTGNASDRELFFEAGVDDFQTKPLSRDKLVQLLSKFG
>scaffold-LFVP-2016203-Marchantia_paleacea-2_samples_combined
LVEDTQINRIILRKVLQNLNLHCDEAENGKIAVDYYKETDLILMDKEMPVMDGHEATRQI
RKMGVNTPIIALTGNASDRELFFEAGVDDFQTKPLSRDKLVQLLSKFG
>scaffold-NRWZ-2001018-Metzgeria_crassipilis
LVEDTRINRIILRKVLQNLNLQCDEAENGQIAVDLHKQTDLVLMDKEMPVMDGHEATRQL
RSMGVKTPIVALTGNATDRELFFEAGVDDFQTKPLSRDKLVQLLIRYG
>scaffold-NRWZ-2001019-Metzgeria_crassipilis
LVEDTRIN-IILRKVLQNLNLQCDEAENGQIAVDLHKQTDLVLMDKEMPVMDGHEATRQL
RSMGVKTPIVALTGNATDRELFFEAGVDDFQTKPLSRDKLVQLLIRYG
>scaffold-TFYI-2073618-Marchantia_emarginata
LVEDTQINRIILRKVLQNLNLHCDEAENGKIAVDYYKETDLILMDKEMPVMDGHEATRQI
RKMGVNTPIIALTGNASDRELFFEAGVDDFQTKPLSRDKLVQLLSKFG
>scaffold-WJLO-2009154-Ricciocarpos_natans
LVEDTQINRIILKKVLQNLNLHCEEAENGKVAVDYYKETDLILMDKEMPVMDGHEATRQI
RKMGVNTPIIALTGNASDRELFFEAGVDDFQTKPLSRDKLVQLLSKFG
>scaffold-YPSN-2017687-Noteroclada_confluens
VVEDDRVSRELSSKFLQVFGCAIDVAVDGIHAVDKMNLKDLVLMDIVMPNLDGVAATSLI
REFDARTPIISMTSNSKELLNYMSSGMNDVLPKPFTKEGLLNML----
>scaffold-ABIJ-2003229-Selaginella_lepidophylla
LVEDTRINRIILRKVLQNLNLQCDEAENGQIAVDLHKQSDLILMDKEMPVMDGHEATRSL
RVMGVKTPIVALTGNASDRELFFEAGVNEFQTKPLSRDKLIQLLARYG
>scaffold-CBAE-2007812-Huperzia_myrsinites
VVEDNHVNRKIMRRILASFNVECEDAEDGKQA-ELCRSSDMIFVDKEMPVMDGHQATREL
RAMGIKVPIVGLTGNASDRNEFLAAGVDDFFTKPLSRHQLVKLLE---
>scaffold-JKAA-2008932-Selaginella_wallacei
LVEDTKINRIILGKVLQKLNLQCDEAENGQVAVDLHRKSDLVLMDKEMPVMDGHEATRAL
RKMGVKTPIIALTGNASDKKLFFEAGVNEFQTKPLSRDKLVQLLARYG
>scaffold-KJYC-2048198-Selaginella_willdenowii
LVEDTRINRIILRKVLQNLNLQCDEAENGQVAVDLHRQSDLVLMDKEMPVMDGHEATRTL
RMMGVTTPIVALTGNASDKELFFEAGVNEFQTKPLSRDKLIQLLARYG
>scaffold-LGDQ-2000170-Selaginella_apoda
LVEDTRINRIILRKVLQNLNLQCDEAENGQIAVDLHREADLILMDKEMPVMDGHEATRCL
RVMGVQTPIVALTGNASDRELFFEAGVNEFQTKPLSRDKLIQLLARYG
>scaffold-NYBX-2012557-Huperzia_selago-A
VVEDNHVNRKIMRRILASFNVECEDAEDGKQAIELCQSSDMILVDKEMPVMDGHQATREL
RAMGIKVPIVGLTGNASDRNEFLAAGVDDFFTKPLSRHQLVKLLEAYG
>scaffold-PQTO-2078581-Lycopodium_deuterodensum
LVEDTEMNRIILRRVLENHNLDCDEAENGKVAVDLHKQSDLVIMDKEMPVMDGYEATRQL
RTMGVKTPIVALTGNASDRELFFEAGVDDFQTKPLSKDRLLQVLAKYG
>scaffold-XNXF-2006095-Dendrolycopodium_obscurum
VVEDNQMNRKILRRLLASFNVECEDAEDGKQAIELCKAADMILIDKEMPVMDGHEATREL
RAMGIKVPIVGLTGNASDRNQFLAAGVDDFFTKPLSRHQLVKLLAAYG
>scaffold-YHZW-2013203-Huperzia_selago-2_samples_combined
VVEDNHVNRKIMRRILASFNVECEDAEDGKQAIELCQSSDMILVDKEMPVMDGHQATREL
RAMGIKVPIVGLTGNASDRNEFLAAGVDDFFTKPLSRHQLVKLLEAYG
>scaffold-YHZW-2013204-Huperzia_selago-2_samples_combined
VVEDNHVNRKIMRRILASFNVECEDAEDGKQAIELCQSSDMILVDKEMPVMDGHQATREL
RAMGIKVPIVGLTGNASDRNEFLAAGVDDFFTKPLSRHQLVKLLEAYG
>scaffold-ZYCD-2005189-Selaginella_acanthonota
LVEDTKINRIILRKVLQKLNLQCDEAENGQVAVDLHKKSDLVLMDKEMPVMDGHEATRAL
RKMGVKTPIIALTGNASDKKLFFEAGVNEFQTKPLSRDKLVQLLARHG
>scaffold-ZZOL-2011157-Selaginella_stauntoniana
LVEDTRINRIILRKVLQNLNLQCDEAENGQIAVDLHRQSDLVLMDKEMPVMDGHEATRAL
RMMGVKTPIVALTGNASDKELFFEAGVNEFQTKPLSRDKLIQLLARYG
>scaffold-FFPD-2000800-Ceratodon_purpureus
LVEDTRINRIILRKVLLNLNLECDEAENGQIAVDLHRQRDLVLMDKEMPVMDGHEATRQL
RNMGVKTPIVALTGNATDRELFFEAGVDDFQTKPLSRDKLVQLLARYG
>scaffold-FFPD-2000801-Ceratodon_purpureus
LVEDTRINRIILRKVLLNLNLECDEAENGQIAVDLHRQRDLVLMDKEMPVMDGHEATRQL
RNMGVKTPIVALTGNATDRELFFEAGVDDFQTKPLSRDKLVQLLARYG
>scaffold-GOWD-2009155-Sphagnum_lescurii
LVEDTRINRIILRKVLQNLNLLCDEAENGQVAVDLHRQTDLVLMDKEMPVMDGHQATRQL
RMMGVKTPIIALTGNASDRELFFEAGVNDFQTKPLSRDKLVQLLIRHG
>scaffold-GRKU-2004749-Syntrichia_princeps
LVEDTRINRIITRKVLQNLNLDCDEAENGQIAVDLHRQRDLVLMDKEMPVMDGHEATRQL
RNMGVKTPIVALTGNATDKELFFEAGVDDFQTKPLTRERLVQLLTRYG
>scaffold-RCBT-2021691-Sphagnum_palustre
LVEDTRINRIILRKVLQNLNLLCDEAENGKIAVDLHVQSDLVLMDKEMPVMDGHEATRQL
RLMGVKTPIIALTGNASDRELFFEAGVNDFQTKPLSRDKLVQLLIRHG
>scaffold-RCBT-2021692-Sphagnum_palustre
LVEDTRINRIILRRVLQNLNLQCDEAENGQVAVDLHRQTDLVLMDKEMPVMDGHQATRQL
RMMGVKTPIIALTGNASDRELFFEAGVNDFQTKPLSRDKLVQLLIRHG
>scaffold-RCBT-2021693-Sphagnum_palustre
LVEDTRINRIILRKVLQNLNLLCDEAENGQVAVDLHRQTDLVLMDKEMPVMDGHQATRQL
RMMGVKTPIIALTGNASDRELFFEAGVNDFQTKPLSRDKLVQLLIRHG
>scaffold-RCBT-2021694-Sphagnum_palustre
LVEDTRINRIILRRVLQNLNLQCDEAENGQVAVDLHAQSDLVLMDKEMPVMDGHEATRKL
RMMGVKTPIIALTGNASDRELFFEAGVNDFQTKPLSRDKLVQLLIRHG
>scaffold-VMXJ-2124454-Leucobryum_albidum
LVEDTRINRIILRKVLQNLNLQCDEAENGQIAVDLHKQTDLVLMDKEMPVMDGHEATRQL
RSMGVKTPIVALTGNATDRELFFEAGVDDFQTKPLSREKLVQLLIRYG
>scaffold-ZTHV-2084022-Atrichum_angustatum
LVEDTRINRIILRKVLQNLNIQCDEAENGQVAVDFYKETDLVLMDKEMPVMDGHEATRQL
RTMGVKTPIVALTGNATDRQSFFEAGVDDFQTKPLSRDKLVQLLARYG
