# Supplementary material for: Water‐related innovations in land plants evolved by different patterns of gene cooption and novelty
Source: New Phytol. 2022 Feb 8;235(2):732–42. doi: 10.1111/nph.17981 (PMC9303528; doi:10.1111/nph.17981)
Supplement: Supplementary file 3 — Dataset S3 Fasta alignments and phylogenetic trees. [file NPH-235-732-s005.zip › Supplementary_Data_3_fasta_alignments_trees/Roots/Primary_roots/ARR24_F4JZT3_1_1kp.treefile]

(Arabidopsis_thaliana_Q9M8Y4_Two-component_response_regulator_ARR22:0.9620407646,Arabidopsis_thaliana_F4JZT3_Response_regulator_24_RR24:0.4734291096,((((((Amborella_trichopoda_U5DDQ2:0.3433803281,(((((((((Amborella_trichopoda_W1PLW3:0.8750665499,scaffold-JUWL-2087343-Keteleeria_evelyniana:0.0103145857)26:0.0000021277,(scaffold-AWQB-2052272-Picea_engelmannii:0.0000021357,(scaffold-IOVS-2051943-Pseudotsuga_wilsoniana:0.0102282751,(scaffold-JBND-2066862-Pinus_ponderosa:0.0000021357,scaffold-MFTM-2080790-Pinus_jeffreyi:0.0000021357)98:0.0104964566)97:0.0104457041)32:0.0000022351)60:0.0178533308,((scaffold-ACWS-2066053-Agathis_macrophylla:0.0202949949,scaffold-XTZO-2058647-Araucaria_rulei:0.0000023355)99:0.0397226227,(scaffold-FMWZ-2052814-Dacrycarpus_compactus:0.0104277144,scaffold-VGSX-2069378-Retrophyllum_minus:0.0000021357)99:0.0606129004)95:0.0626928430)34:0.0000025068,Ginkgo_biloba_Gb_27280:0.0561902419)62:0.0290175898,((Ginkgo_biloba_Gb_35675:0.0426155486,(((Abies_alba_AALBA5B1156518P1_partial_cds:0.0236598927,Picea_taeda_PITA_50030:0.0095379171)100:0.0970325783,scaffold-XZUY-2048621-Cycas_micholitzii:0.0369542366)92:0.0047050461,scaffold-GNQG-2012110-Encephalartos_barteri:0.0219819221)91:0.0127008231)58:0.0183540209,(Ginkgo_biloba_Gb_10948:1.0954745323,((scaffold-FMWZ-2052764-Dacrycarpus_compactus:0.0410190291,scaffold-HILW-2015992-Acmopyle_pancheri:0.0119012829)99:0.0226793218,scaffold-KLGF-2090461-Sundacarpus_amarus:0.0403596950)100:0.1956445632)38:0.0488709160)42:0.0047656934)50:0.0573058095,(Selaginella_moellendorffii_D8SF44_HK6-1:0.0000021357,Selaginella_moellendorffii_D8SRQ1_HK6-2:0.0000021357)100:0.1739520919)45:0.0364169320,((scaffold-CBAE-2007812-Huperzia_myrsinites:0.0119875451,((scaffold-NYBX-2012557-Huperzia_selago-A:0.0000000000,scaffold-YHZW-2013204-Huperzia_selago-2_samples_combined:0.0000000000):0.0000021357,scaffold-YHZW-2013203-Huperzia_selago-2_samples_combined:0.0000021357)100:0.0094387788)100:0.0715905138,scaffold-XNXF-2006095-Dendrolycopodium_obscurum:0.0519562355)100:0.0918810047)50:0.0326989832,((scaffold-RXRQ-2136438-Phaeoceros_carolinianus-sporophyte:0.0000020672,(scaffold-WEEQ-2008703-Phaeoceros_carolinianus-gametophyte_1575:0.0000021357,scaffold-ZFRE-2114421-Phaeoceros_carolinianus-sporophyte_1575:0.0000028499)99:0.0104554036)100:0.2202886581,scaffold-ZFRE-2114147-Phaeoceros_carolinianus-sporophyte_1575:0.0710091134)83:0.0468831912)49:0.0480202455,(((scaffold-GYFU-2008233-Polypodium_hesperium-A_type:0.1017828179,scaffold-MTGC-2045687-Dennstaedtia_davallioides:0.0505045025)93:0.0232203219,(scaffold-NOKI-2005616-Lindsaea_linearis:0.0000026715,scaffold-YIXP-2056432-Lindsaea_microphylla:0.0104426604)100:0.0955219811)92:0.0222568218,(scaffold-KIIX-2007288-Pilularia_globulifera:0.1759012889,(scaffold-UWOD-2022083-Plagiogyria_japonica:0.0000021357,scaffold-UWOD-2022084-Plagiogyria_japonica:0.0000021357)100:0.0269629265)91:0.0357649550)95:0.0856641271)72:0.4704696850)46:0.0486291028,(((((Ginkgo_biloba_Gb_14189:0.0000020589,Ginkgo_biloba_Gb_31872:0.6247027215)99:0.0222871691,(((((Picea_lambertina_PILA_12248:0.0215098811,(Picea_taeda_PITA_43294:0.0000021502,Picea_taeda_PITA_47749:0.0000021357)100:0.0328253262)90:0.0109085893,Picea_taeda_PITA_05353:0.0106815555)90:0.0111786803,(Picea_lambertina_PILA_12252:0.0144833152,(Picea_taeda_PITA_13191:0.0448817396,(Picea_taeda_PITA_20751:0.0000021357,Picea_taeda_PITA_44933:0.0000021357)100:0.0207729984)100:0.0404324377)100:0.0224961940)99:0.0322871356,Pseudotsuga_menziesii_PSME_31580:0.0110338303)100:0.0673536386,Pseudotsuga_menziesii_PSME_29544:0.0337859756)51:0.0000021025)95:0.0444112813,(Marchantia_polymorpha_A0A176WMU1:0.0580868168,((((((scaffold-HMHL-2051353-Marchantia_paleacea-non_mycorrizal:0.0000000000,scaffold-LFVP-2016203-Marchantia_paleacea-2_samples_combined:0.0000000000):0.0000000000,scaffold-TFYI-2073618-Marchantia_emarginata:0.0000000000):0.0000021357,scaffold-IHWO-2062594-Marchantia_paleacea-mycorrizal:0.0000021357)64:0.0000026363,scaffold-WJLO-2009154-Ricciocarpos_natans:0.0318021195)49:0.0000020204,(scaffold-ILBQ-2003473-Conocephalum_conicum:0.0000021357,scaffold-ILBQ-2003474-Conocephalum_conicum:0.0000021357)100:0.0668985067)91:0.0105366740,scaffold-JPYU-2006398-Marchantia_polymorpha:0.0000022745)91:0.0270036769)100:0.0875260630)80:0.0213443541,(Klebsormidium_flaccidum_A0A1Y1HMT7_Putative_histidine_kinase_containing_cheY-homologous_receiver_domain:0.0106147150,scaffold-FQLP-2002019-Klebsormidium_subtile:0.0000021357)100:0.1306547203)69:0.0271058045,((((((((Selaginella_moellendorffii_D8TAU9_HK5-1:0.0000000000,scaffold-ZZOL-2011157-Selaginella_stauntoniana:0.0000000000):0.0000021357,Selaginella_moellendorffii_D8TDQ3_HK5-2:0.0000021357)80:0.0000024303,(scaffold-ABIJ-2003229-Selaginella_lepidophylla:0.0127802371,scaffold-LGDQ-2000170-Selaginella_apoda:0.0425058317)99:0.0418771255)84:0.0104804635,scaffold-KJYC-2048198-Selaginella_willdenowii:0.0212414688)86:0.0078069346,(scaffold-JKAA-2008932-Selaginella_wallacei:0.0111633349,scaffold-ZYCD-2005189-Selaginella_acanthonota:0.0208219903)100:0.0691035489)96:0.0423279032,(((scaffold-GOWD-2009155-Sphagnum_lescurii:0.0000021357,scaffold-RCBT-2021693-Sphagnum_palustre:0.0000021357)96:0.0112389875,scaffold-RCBT-2021692-Sphagnum_palustre:0.0094186248)76:0.0148283744,(scaffold-RCBT-2021691-Sphagnum_palustre:0.0535360649,scaffold-RCBT-2021694-Sphagnum_palustre:0.0223785383)70:0.0157575344)98:0.0355182579)98:0.0380322242,(((((Fontinalis_antipyretica_11804-RA___mRNA___locus_149570_6900_10175_-__translate_table__standard_:0.5392277150,(Pleurozium_schreberi_maker-scaffold_232-augustus-gene-1.64-mRNA-1_gene_maker-scaffold_232-augustus-gene-1.64_name_maker-scaffold_232-augustus-gene-1.64_seq_id_scaffold_232_type_cds:0.0000021357,Pleurozium_schreberi_IDmodified-mrna-161_gene_IDmodified-gene-53_name_maker-scaffold_232-augustus-gene-1.64_seq_id_scaffold_232_type_cds:0.0000021357)99:0.0211454740)75:0.0000028750,scaffold-VMXJ-2124454-Leucobryum_albidum:0.0000027488)91:0.0103016205,(scaffold-NRWZ-2001018-Metzgeria_crassipilis:0.0000021357,scaffold-NRWZ-2001019-Metzgeria_crassipilis:0.0000021357)71:0.0000022639)95:0.0154003236,((scaffold-FFPD-2000800-Ceratodon_purpureus:0.0000021357,scaffold-FFPD-2000801-Ceratodon_purpureus:0.0000021357)100:0.0117906270,scaffold-GRKU-2004749-Syntrichia_princeps:0.0795443207)96:0.0435243693)89:0.0137727347,scaffold-ZTHV-2084022-Atrichum_angustatum:0.0713162739)89:0.0111600682)93:0.0130477087,scaffold-PQTO-2078581-Lycopodium_deuterodensum:0.1746956841)83:0.0231225127)52:0.0122276421)51:0.0320071590,((scaffold-NDUV-2106319-Vittaria_appalachiana:0.0261987378,scaffold-PIVW-2091017-Ceratopteris_thalictroides:0.1939732466)99:0.0222519897,scaffold-WQML-2060448-Cryptogramma_acrostichoides:0.0311736150)99:0.0801198370)52:0.1363664938,Salvinia_cucullata_v1.1_s0130.g022069:0.0684962013)80:0.2552983299,((((Brachypodium_distachyon_I1IWD3:0.0218573925,Brachypodium_distachyon_I1IWD4:0.0335976583)100:0.1936641511,Brachypodium_distachyon_I1HKW5:0.1414167619)100:0.3010840108,(Oryza_sativa_indica_A2XQI5:0.0102077200,Oryza_sativa_indica_A2XQI8:0.0000020842)100:0.4356662680)100:0.9481332654,(Brachypodium_distachyon_I1GNG9:0.1439447945,Oryza_sativa_indica_A2XLV6:0.2339285541)89:0.2663431094)86:0.2646440646)86:0.2702612803,((Fontinalis_antipyretica_24166-RA___mRNA___locus_142127_1852_2304_-__translate_table__standard_:0.5624106351,scaffold-SNOX-2004624-Planotaenium_ohtanii:2.1312444341)72:0.2444893163,scaffold-YPSN-2017687-Noteroclada_confluens:1.2630692265)68:0.2810540497)72:0.5058088375);
