# Supplementary material for: Water‐related innovations in land plants evolved by different patterns of gene cooption and novelty
Source: New Phytol. 2022 Feb 8;235(2):732–42. doi: 10.1111/nph.17981 (PMC9303528; doi:10.1111/nph.17981)
Supplement: Supplementary file 3 — Dataset S3 Fasta alignments and phylogenetic trees. [file NPH-235-732-s005.zip › Supplementary_Data_3_fasta_alignments_trees/Roots/Primary_roots/ARR7_ARR8_ARR22_O80365_1_1kp.fasta.aln.trimmed]

>Physcomitrium_patens_XP_024360075.1_two-component_response_regulator_ARR15-like
QYHVLAVDDSRIDQRVIEKLLKTSSYKVTTVNSALRALELLGLSDSS-PSSIKKLDINLI
MTDYCMPEMTGYDLLKRVKDTSALKEIPVVVMSSENDSNRIERCLAEGAEEFIIKPVQMA
DVKRLRGHIRP
>Arabidopsis_thaliana_Q9SB04_Two-component_response_regulator_ARR5
MLHVLAVDDSMVDRKFIERLLRVSSCKVTVVDSATRALQYLGLDGENSSVGFEDLKINLI
MTDYSMPGMTGYELLKKIKESSAFREIPVVIMSSENILPRIDRCLEEGAEDFLLKPVKLA
DVKRLRDSLMK
>Arabidopsis_thaliana_Q9ZWS7_Two-component_response_regulator_ARR7
ELHVLAVDDSIVDRKVIERLLRISSCKVTTVESGTRALQYLGL-DGGGASNLKDLKVNLI
VTDYSMPGLSGYDLLKKIKESSAFREVPVVIMSSENILPRIQECLKEGAEEFLLKPVKLA
DVKRIKQLIMR
>Arabidopsis_thaliana_O80366_Two-component_response_regulator_ARR9
QFHVLAVDDSLFDRKLIERLLQKSSCQVTTVDSGSKALEFLGLTDSNPNAFSKVVEVNLI
ITDYCMPGMTGYDLLKKVKESSAFRDIPVVIMSSENVPARISRCLEEGAEEFFLKPVRLA
DLNKLKPHMMK
>Arabidopsis_thaliana_Q7G8V2_Two-component_response_regulator_ARR15
ELHVLAVDDSFVDRKVIERLLKISACKVTTVESGTRALQYLGL-DGDGSSGLKDLKVNLI
VTDYSMPGLTGYELLKKIKESSALREIPVVIMSSENIQPRIEQCMIEGAEEFLLKPVKLA
DVKRLKELIMR
>Arabidopsis_thaliana_O82798_Two-component_response_regulator_ARR4
EVHVLAVDDSLVDRIVIERLLRITSCKVTAVDSGWRALEFLGL-DNEASAEFDRLKVDLI
ITDYCMPGMTGYELLKKIKESSNFREVPVVIMSSENVLTRIDRCLEEGAQDFLLKPVKLA
DVKRLRSHLTK
>Arabidopsis_thaliana_O80365_Two-component_response_regulator_ARR8
KFHVLAVDDSLFDRKMIERLLQKSSCQVTTVDSGSKALEFLGLVDDNPNALSTEVEINLI
ITDYCMPGMTGYDLLKKVKESAAFRSIPVVIMSSENVPARISRCLEEGAEEFFLKPVKLA
DLTKLKPHMMK
>Arabidopsis_thaliana_Q9FPR6_Two-component_response_regulator_ARR17
ELHVLAVDDNLIDRKLVERILKISSCKVTTAENGLRALEYLGLGDPQTDSLTNVMKVNLI
ITDYCMPGMTGFELLKKVKESSNLKEVPVVILSSENIPTRINKCLASGAQMFMQKPLKLS
DVEKLKCHLLN
>Arabidopsis_thaliana_Q9ZWS9_Two-component_response_regulator_ARR3
QVHVLAVDDSLVDRIVIERLLRITSCKVTAVDSGWRALEFLGL-DDDAAVEFDRLKVDLI
ITDYCMPGMTGYELLKKIKESTSFKEVPVVIMSSENVMTRIDRCLEEGAEDFLLKPVKLA
DVKRLRSYLTR
>Arabidopsis_thaliana_Q9ZWS6_Two-component_response_regulator_ARR6
MLHVLAVDDSHVDRKFIERLLRVSSCKVTVVDSATRALQYLGL-DVEKSVGFEDLKVNLI
MTDYSMPGMTGYELLKKIKESSAFREVPVVIMSSENILPRIDRCLEEGAEDFLLKPVKLS
DVKRLRDSLMK
>Arabidopsis_thaliana_Q29PQ8
QVHVLAVDDSLVDRIVIERLLRITSCKVTAVDSGWRALEFLGL-DDDAAVEFDRLKVDLI
ITDYCMPGMTGYELLKKIKESTSFKEVPVVIMSSENVMTRIDRCLEEGAEDFLLKPVKLA
DVKRLRSYLTR
>Arabidopsis_thaliana_Q2HIV3
EVHVLAVDDSLVDRIVIERLLRITSCKVTAVDSGWRALEFLGL-DNEASAEFDRLKVDLI
ITDYCMPGMTGYELLKKIKESSNFREVPVVIMSSENVLTRIDRCLEEGAQDFLLKPVKLA
DVKRLRSHLTK
>Arabidopsis_thaliana_Q9ZQJ8_Putative_two-component_response_regulator_protein
----MMARDVKW------------------------------------------------
-------------------ESAAFRSIHVVIMSSENVPTRISRCLEKGAEEFFLKPVKLV
DHTKLKPHMMK
>Arabidopsis_thaliana_Q0WRG3_Putative_two-component_response_regulator_3_protein
KFHVLAVDDSLFDRKMIERLLQKSSCQVTTVDSGSKALEFLGLVDDNPNALSTEVEINLI
ITDYCMPGMTGYDLLKKVKESAAFRSIPVVIMSSENVPARISRCLEEGAEEFFLKPVKLA
DLTKLKPHMMK
>Arabidopsis_thaliana_Q9SHC2_Two-component_response_regulator_ARR16
ELHVLAVDDNLIDRKLVERLLKISCCKVTTAENALRALEYLGLQNQHDALTCNVMKVSLI
ITDYCMPGMTGFELLKKVKESSNLREVPVVIMSSENIPTRINKCLASGAQMFMQKPLKLA
DVEKLKCHLMN
>Arabidopsis_thaliana_Q0WSS6_Response_regulator_6
MLHVLAVDDSHVDRKFIERLLRVSSCKVTVVDSATRALQYLGL-DVEKSVGFEDLKVNLI
MTDYSMPGMTGYELLKKIKESSAFREVPVVIMSSENILPRIDRCLEEGAEDFLLKPVKLS
DVKRLRDSLMK
>Arabidopsis_thaliana_Q2HIJ6
ELHVLAVDDSIVDRKVIERLLRISSCKVTTVESGTRALQYLGL-DGGGASNLKDLKVNLI
VTDYSMPGLSGYDLLKKIKESSAFREVPVVIMSSENILPRIQECLKEGAEEFLLKPVKLA
DVKRIKQLIMR
>Arabidopsis_thaliana_Q0WW39_Response_reactor_2
MLHVLAVDDSMVDRKFIERLLRVSSCKVTVVDSATRALQYLGLDGENSSVGFEDLKINLI
MTDYSMPGMTGYELLKKIKESSAFREIPVVIMSSENILPRIDRCLEEGAEDFLLKPVKLA
DVKRLRDSLMK
>Amborella_trichopoda_W1P2W4
----------------------------------------MNW-------------VNLI
ITDYCMPGMTGYELLKTIKESSTLKEIPVVIVSSENFPTRIERCIEGGALEYIVKPLQVS
DVKRLKCYIKL
>Amborella_trichopoda_U5DAC9
QLHVLAVDDSVVDRKVIERLLRISSCKVTTVDSGRRALQFLGLDEEQTA----DIDVNMI
ITDYCMPGMTGYELLKKIKESSTFREVPVVVMSSENILARIDRCLEEGAEDFIVKPVKLS
DVKRLREYVER
>Amborella_trichopoda_W1P068
EFHVLAVDDSLLDRKLLERLLTTSSFQVTSVDSGSKALEFLGLLDSLPSPHQQDVKVNLI
ITDYCMPGMTGYDLLKKIKESSSYKDIPVVIMSSENLPSRISRCLEGGAEEFLLKPVQLS
DMNRLRPHLLK
>Amborella_trichopoda_U5D7A3
QFHVLAVDDSLIDRKLIEKLLKTSSYQVTTVDSGSKALEYLGLQDNQDP-ALCEVEVNLI
ITDYCMPGMTGYDLLKKIKESSYLKNIPVVIMSSENVPSRITRCLEEGAEEFFLKPVQLS
DMIKLKPHLMK
>Amborella_trichopoda_W1NWM4
------------MEMITQAC-----------------------------------KVDII
LTDYCMPEMSGYDLLALVKGNKGMKDIPVVMMSSENVPQRIRSCLAIGAEEFILKPLRLG
DVMKLRNYIRP
>Amborella_trichopoda_W1PN71
ELHVLAVDDSLIDRIVIERLLRSSAYKVTTAESGPRALELLGLEESYNP------KVNMI
ITDYCMPEMTGYDLLKRVKESKTLKEIPVVIMSSENVPTRINRCLAEGAEDFILKPLKLS
DVKRLRNHMIG
>Brachypodium_distachyon_I1HX06
--HVLVVDDTRGDRLVLTYLLQRSHVRVTAVEGVKEALEFLDS------------DVNMI
VSDYCMPEMNGYDLLMEVKNSPPLAHIPVVIASSDNIPERIQKCLDGGAKEYIVKPVQIP
DVLRILRYI--
>Brachypodium_distachyon_I1IUJ3
-FHVLAVDDSLPDRKLIERLLKTSSFQVTTVDSGTKALEFLGI-HGQTPISLHEVNVNLI
ITDYCMPGMTGYDLLKKIKESSSLRDIPVVIMSSENVPSRINRCLEEGANEFFLKPVRLS
DMSKLKPHIMK
>Brachypodium_distachyon_I1IFQ6
ELHVLAVDDSLVDRAIISRLLRSSKYQVTTVDSGKRALEVLSL------------EVHMI
ITDYCMPEMTGYELLKRVKETAELREIPVVIMSSENSPARIRRCLEEGAEEFLIKPVRPS
DVSRLCSLLLP
>Brachypodium_distachyon_I1IUJ4
-FHVLAVDDSLPDRKLIERLLKTSSFQVTTVDSGTKALEFLGI-HGQTPISLHEVNVNLI
ITDYCMPGMTGYDLLKKIKESSSLRDIPVVIMSSENVPSRINRCLEEGANEFFLKPVRLS
DMSKLKPHIMK
>Brachypodium_distachyon_I1IAK1
-LRVLVVDDSPVDRKIVQLLLNNSAFHVTVVDSGKKAMELLGQR-----------SIDIV
LTDYCMPEMTGYDLLKAIKALNSPNPIPVVVMSSENEPQRINRCLTAGAEDFIVKPLRTK
DVQRLRNSCSA
>Brachypodium_distachyon_I1GUS8
EPYVMAVDDSSVDRAVITALLRRSKYKVTAVDSGKRALEILDS------------NVSMI
ITDYWMPEMTGYDLLKKVKESSELKQIPVVIMSSENVPTRITRCLEEGAEEFLLKPVRPS
DISRISTRMLQ
>Brachypodium_distachyon_I1IBT9
-LHVLAVDDSSVDRAVIAGILRSSRFRVTAVDSGKRALELLGL------------NVSMI
ITDYWMPEMTGYELLKKVKESSKLKQIPVVIMSSENVPTRISRCLEEGAEDFLVKPVRPS
DVSRVFSRVLP
>Brachypodium_distachyon_I1IZT4
-PHVLAVDDSSVDRAVITGILRSSKFRVTAVDSAKRALELLGS------------NVSMI
ITDYWMPDMTGYELLKKVKESSKLREIPVVIMSSENVPTRINRCLEEGAEDFLLKPVRRS
DVSRLCSRVLP
>Brachypodium_distachyon_I1IY70
-MRVLLVDDSPVDRKVVELVLGSGSFHVIAVDSAKKAMEFLGL------------DIDMV
LTDYCMPEMTGYDLLKAIKALSPLKPIPVIVMSSENEPQRISRCLKAGAEDYIVKPLRSK
DVPRLMSCSNV
>Brachypodium_distachyon_I1HVA2
RFHVLAVDDSVIDRKLIEMLLKTSSYQVTTVDSGSKALEVLGLSSASSPSSSSEVDVNLI
ITDYCMPGMTGYDLLRRVKGSSSLKDIPVVIMSSENVPARINRCLEDGAEEFFLKPVKLA
DMKKLKSHLLR
>Brachypodium_distachyon_I1IAK2
-LRVLVVDDSPVDRKIVQLLLNNSAFHVTVVDSGKKAMELLGQR-----------SIDIV
LTDYCMPEMTGYDLLKAIKALNSPNPIPVVVMSSENEPQRINRCLTAGAEDFIVKPLRTK
DVQRLRNSCSA
>Brachypodium_distachyon_I1IY72
---MLLFFFCPGERACVQ---STNSVFVIAVDSAKKAMEFLGL------------DIDMV
LTDYCMPEMTGYDLLKAIKALSPLKPIPVIVMSSENEPQRISRCLKAGAEDYIVKPLRSK
DVPRLMSCSNV
>Brachypodium_distachyon_I1J396
ELHVLAVDDSVVDRAVIAKILRSSKYRVTTVESATRALELLGL------------NVNMI
ITDYWMPGMTGYELLKRVKESSELKEIPVVIMSSENVPNRINRCLEEGAEDFLLKPVRPS
DVSRLCSRIR-
>Brachypodium_distachyon_I1IY71
-MRVLLVDDSPVDRKVVELVLGSGSFHVIAVDSAKKAMEFLGL------------DIDMV
LTDYCMPEMTGYDLLKAIKALSPLKPIPVIVMSSENEPQRISRCLKAGAEDYIVKPLRSK
DVPRLMSCSNV
>Ginkgo_biloba_Gb_07568
QLHVLAVDDSIIDRKVIEKLLKTSSYKVTTVDSGRRALEFLGLGDDNGSVNINDLKVNMI
ITDYCMPGMTGYDLLKRIKESSTLKEIPVVIMSSENVPTRINRCLAEGAEEFILKPVQLS
DVKRLKSHMLR
>Ginkgo_biloba_Gb_03975
QIHVLAVDDCLIDRKVIERLLKTSFYKVTTVDSAPRALEVLGVNEQQASDCNNDLKVNMI
ITDYCMPGMTGYDLLKTVKETKGLKEIPVVIMSSENVPQRVTRCLAEGAEDFIIKPLRLG
DIKKLRSHIKS
>Ginkgo_biloba_Gb_10442
QFHVLAVDDSIVDRKVIERLLKISAYKVTTVDSGRRALEFLGLDEEPNSVNIDNLKVNMI
ITDYCMPGMTGYDLLKRVKESSTLKEIPVVIMSSENVLARIDRCLEEGAEEFILKPVKLS
DVKRLKGHIVK
>Ginkgo_biloba_Gb_33947
DIHVLAVDDCLIDRKVIERLLKTNSFKVTTVDSAARALEVLGINEEQTCACNNAFKVNMI
ITDYCMPGMTGYDLLKKVKETKGLKEIPVVIMSSENVPQRVTSCLAEGAEDFIIKPVKVA
DIMKLKGHLKP
>Ginkgo_biloba_Gb_15621
ETHVLAVDDCLIDRRVIERLLKTDSFKVTTVDSATRALEILGVGEEQTSACHNAFNFNMI
ITDYCMPGMTGYDLLKKVKEIKSLKEIPVVIMSSENVPQRIQRCLAEGAEDFIIKPVQLA
DIKRLRGHIKL
>Ginkgo_biloba_Gb_10430
EFHVLAVDDSALDRKIIEKLLKISSYQVTTVDSVRKALEFLGLEEDEDDLDIDDINVNLI
ITDYCMPGLTGYDLLKRVKESSSLKDIPVVIMSSENVQSRISRCLEEGAEDFILKPVQLS
DVKRLKSHML-
>Marchantia_polymorpha_A0A176WJH5
EIHVLAVDDNNLDRRLIEMLLKTSSFKVTTVNSAVKALEVLGLVKGTSASNSKGFEVDLI
ITDYCMPEMTGYELLKRVKESSSLKEVPVVIMSSENVPYRINRCLAEGAEEFLIKPVQLA
DVKRLRGHVRQ
>Oryza_sativa_indica_Q4GZK8_Two-component_response_regulator_RR3
EPHVLAVDDSIVDRTVISRLLRSSKYRVTTVDSGKRALEVLSL------------NVHMI
ITDYCMPEMTGFDLLKRVKESAELKEIPVVLMSSENSPTRIRRCLEEGAEDFLIKPVRPS
DVSRLCNRVIM
>Oryza_sativa_indica_Q4GZK7_Two-component_response_regulator_RR4
-FHVLAVDDSLIDRKLIEMLLKNSSYQVTTVDSGSKALELLGLDDSSSPSSSSEIDVNLI
ITDYCMPGMTGYDLLKRVKGSSSLKDIPVVIMSSENVPARINRCLEDGAEEFFLKPVKLA
DMKKLKSHLLK
>Oryza_sativa_indica_Q4GZK6_Two-component_response_regulator_RR5
-PHVLAVDDSSVDRAVISGILRSSQFRVTAVDSGKRALELLGS------------NVSMI
ITDYWMPEMTGYELLKKVKESSRLKEIPVVIMSSENVSTRINRCLEEGAEDFLLKPVQPS
DVSRLCSRVLR
>Oryza_sativa_indica_Q4GZK4_Two-component_response_regulator_RR7
EPYVMAVDDSSVDRAVITALLRRSKYR----DSGKRALEILGS------------NVSMI
ITDYWMPEMTGYDLLKKIKESSELKQIPVVIMSSENVPTRISRCLEEGAEDFLLKPVRPA
DISRITSRMLQ
>Oryza_sativa_indica_Q4GZK2_Two-component_response_regulator_RR9
-FHVLAVDDSLPDRKLIERLLKTSSFQVTTVDSGSKALEFLGLHDHESPISTQEVAVNLI
ITDYCMPGMTGYDLLKKIKESSYLRDIPVVIMSSDNIPSRINRCLEEGADEFFLKPVRLS
DMSKLKPHILK
>Oryza_sativa_indica_Q4GZL0_Two-component_response_regulator_RR1
-TRVLLVDDSPVDRRVVQLLLSSGSFHVIAVDSAKKAMEFLGL------------AIDMV
LTDYCMPEMTGYELLKAIKALSPLKPIPVIVMSSENEPQRISRCMNAGAEDFIVKPLQSK
DVQRLRKCS--
>Oryza_sativa_indica_B8AFR8_Two-component_response_regulator_RR11
-PHVLAVDDSSVDRAVIAGILRSSRFRVTAVDSGKRALELLGS------------NVSMI
ITDYWMPEMTGYELLKKVKESSKLKKIPVVIMSSENVPTRISRCLEEGAEDFLVKPVRPS
DVSRLFSRVLP
>Oryza_sativa_indica_A2XYV5_Two-component_response_regulator_RR6
EMHVLAVDDSSVDRAVIAKILRSSKYRVTTVESATRALELLCL------------NVNMI
ITDYWMPGMTGYELLKRVKESSQLKEIPVVIMSSENVPNRISRCLEEGAEDFLLKPVRPS
DVSRLCSRIR-
>Oryza_sativa_indica_Q4GZK3_Two-component_response_regulator_RR8
--HVLVVDDTHVDRHVVSMALMRHNVRVTAVESVMQALMFLDS------------DVDMI
VSDYCMPDMTGYNLLMEVKKSPKLAHLPVVIASSDNIPERIRKCLDGGAKDYILKPVKIV
DVPRIMKYI--
>Oryza_sativa_indica_B8BLZ4_Two-component_response_regulator_RR10
-FHVLAVDDSLPDRKLIERLLKTSSFQVTTVDSGSKALEFLGLHDHESPISTQEVGVNLI
ITDYCMPGMTGYDLLKKIKESSYLRDIPVVIMSSDNIPSRINRCLEEGADEFFLKPVRLS
DMSKLKPHILK
>Oryza_sativa_indica_Q4GZK9_Two-component_response_regulator_RR2
-VRVLVVDDSPVDRRVVELLLRAAPFHVTAVDSGKKAMELLGRSSPAAAAAND--AIDIV
LTDYCMPEMTGYDLLKAIKALGSPNPIPVVVMSSENEPQRISRCLTAGAEDFILKPLKMN
DVQRLRKCSGA
>Oryza_sativa_indica_A2YUP8
--HVLVVDDTHVDRHVVSMALMRHNVRVTAVESVMQALMFLDS------------DVDMI
VSDYCMPDMTGYNLLMEVKKSPTLAHLPVVIAFSDNIPERIRKCLDGGAKDYILKPVKIV
DVPRIMNYI--
>Oryza_sativa_indica_A2YUD9
--MIEIIDEKKADIE--------ENTRVTAVESVMQALVFLDS------------DVNMI
VSDYCMPEMTGYDLLMASE-------------------ERIRKCFDGGAKDYILKPVKIA
DVPRILNYI--
>Oryza_sativa_indica_B8BAA6
-------------------------MGMTAVESVMQALMFLDS------------DVDMI
VSDYCMPDMTDYDLLMEVK----WIHFDID------------------------------
-----------
>Oryza_sativa_indica_A2X633
-VRVLVVDDSPVDRRVVELLLRAAPFHVTAVDSGKKAMELLGRSSPAAAAAND--AIDIV
LTDYCMPEMTGYDLLKAIKALGSPNPIPVVVMSSENEPQRISRCLTAGAEDFILKPLKMN
DVQRLRKCSGA
>Oryza_sativa_indica_B8AUE5
---MGLILGVPCEL-------------NTGVEQ----------------------AIDMV
LTDYCMPEMTGYELLKAIKALSPLKPIPVIVMSSENEPQRISR-----------------
-----------
>Oryza_sativa_indica_B8AFS7
------------------------------------------------------------
-----------------MQESSKLKKIPVAIMSSENVPTRISRCLEEGAEDFLVKPVRPS
DVSRLFSRVLP
>Oryza_sativa_indica_A2YKV9
EPYVMAVDDSSVDRAVITALLRRSKYRVTAVDSGKRALEILGS------------NVSMI
ITDYWMPEMTGYDLLKKIKESSELKQIPVVIMSSENVPTRISRCLEEGAEDFLLKPVRPA
DISRITSRMLQ
>Oryza_sativa_indica_A2YUQ2
--HVGQL-GLRVQRRPHRSLFPLRSIRVTAVESVMQALMFLDS------------DVNMI
VSDYCMPDMTGYDLLMEVKKSPKLAHLPVVIASSDNIPERIRKCLDGGAKDYILKPVKIV
DLPRILNYI--
>Selaginella_moellendorffii_D8SLQ8_Type_A_response_regulator_RR6-1
EIHVLAVDDSHLDRKVVERLLKNSSYKVTTVDSAFRALEVLGI--VGAPVVINAIKINLI
ITDYCMPEMTGYDLLKKVKESSALKEIPVVIMSSENVAERITMCMAEGAKEFILKPLRVA
DVKRLRSHIQR
>Selaginella_moellendorffii_D8SLQ9_Type_A_response_regulator_RR6-1
EIHVLAVDDSHLDRKVVERLLKNSSYKVTTVDSAFRALEVLGI--VGAPVVINAIKINLI
ITDYCMPEMTGYDLLKKVKESSALKEIPVVIMSSENVAERITMCMAEGAKEFILKPLRVA
DVKRLRSHIQR
>Selaginella_moellendorffii_D8SBX2_RR7-2
QIHVLAVDDSLVDRTVIERLLKTSSFKVTAVDSALRALEILGIVDGQSPAAAPGIQISMI
ITDYCMPHMTGYDLLKRVKGVSSLKEIPVVIMSSENVEQRINSCYEEGAEDFIIKPVKLA
DVKRLVSGHLG
>Selaginella_moellendorffii_D8QTE7_Type_A_response_regulator_RR7-1
QIHVLAVDDSLVDRTVIERLLKTSSFKVTAVDSALRALEILGIVDGQSPAAAPGIQISMI
ITDYCMPHMTGYDLLKRVKGVSSLKEIPVVIMSSENVEQRINSCYEEGAEDFIIKPVKLA
DVKRLVSGHLG
>Selaginella_moellendorffii_D8RMM4_RR6-2
EIHVLAVDDSHLDRKVVERLLKNSSYKVTTVDSAFRALEVLGI--VGAPVVINAIKINLI
ITDYCMPEMTGYDLLKKVKESSALKEIPVVIMSSENVAERITMCMAEGAKEFILKPLRVA
DVKRLRSHIQR
>Anthoceros_agrestis_BONN_evm.model.Sc2ySwM_117.3808.1_._AagrBONN_evm.TU.Sc2ySwM_117.3808___Sc2ySwM_117_15440263-15441241(-)
EFHVLAVDDSSIDRKLIERLLKTSSYKVTSVDSALRALEILGLTEEHSPLPPQPFEINLI
ITDYCMPAMTGYDLLKRVKETSALKEIPVVIMSSENVTSRIEDCKAVGAEDFILKPVQLE
DVKKLRGFITG
>Anthoceros_angustus_005439_locus=scaffold17_size1614773_541668_542692_+_len_612
EFHVLAVDDSSIDRKLIERLLKTSSYKVTSVDSALRALEILGLAEEHSPLTTQPFEINLI
ITDYCMPAMTGYDLLKRVKETSALKEIPVVIMSSENVSSRIEDCKAEGAEDFILKPVQLE
DVKRLRGFITG
>Anthoceros_punctactus_evm.model.utg000272l.170.1_._Apun_evm.TU.utg000272l.170___utg000272l_728340-729319(-)
EFHVLAVDDSSIDRKLIERLLKTSSYKVTSVDSALRALEILGLTEEHSPLPPQPFEINLI
ITDYCMPAMTGYDLLKRVKETSALKEIPVVIMSSENVTSRIEDCKAEGAEDFILKPVQLE
DVKKLRGFITG
>Fontinalis_antipyretica_03798-RA__[mRNA]__locus=177592_33736_36666_-_[translate_table__standard]
EYHVLAVDDSNFDRRIVERFLKASSYKVTTVDSALRALEYLGLSETCTSLEPNKVAVDLI
ITDYCMPGMTGYELLKIVKDTSGCKEIPVIVMSSESDSNRINRCLAEGAGAYIIKPVKME
DVKRLRDHMRS
>Fontinalis_antipyretica_00723-RA__[mRNA]__locus=179182_2261_4711_+_[translate_table__standard]
QYHILAVDDSRTDQRVIEKLLRTSAYKVTTVSSALKALEVLGLSDDR-PHSTEKLDISLI
MTDYCMPEMTGYDLLKRVKETSALKNIPVVVMSSENDSSRIKRCLAEGAEEFIIKPVQMA
DVKRLRGHIRP
>Fontinalis_antipyretica_06879-RA__[mRNA]__locus=179461_8228_9573_+_[translate_table__standard]
EYHVLTVDDSKIDQKVIERLLKTSFYKVTTVNSAVRALEYLGLSESCSPGKANRISLNLI
MTDYCMPGMTGYDLLKIVK-SSAFKEVPVIVMSSENNSNRIESCLAEGAEEFIIKPVQME
DVKRLRGHIRP
>Pleurozium_schreberi_augustus_masked-scaffold_800-processed-gene-0.37-mRNA-1_gene=augustus_masked-scaffold_800-processed-gene-0.37_name=augustus_masked-scaffold_800-processed-gene-0.37_seq_id=scaffold_800_type=cds
QYH--------------------------------------------------KLDISLI
MTDYCMPEMTGYDLLKRVKSTSALKDIPVVVMSSENDSARIKRCLAEGAEEFIIKPVRMA
DVKRMRDHIRP
>Pleurozium_schreberi_augustus_masked-scaffold_124-processed-gene-2.38-mRNA-1_gene=augustus_masked-scaffold_124-processed-gene-2.38_name=augustus_masked-scaffold_124-processed-gene-2.38_seq_id=scaffold_124_type=cds
EYHVLTVDDSKIDQKVIERLLKTSSYKVTTVNSAVRALEYLGLSESCSPGKANRVSVNLI
MTDYCMPEMTGYDLLKIVK-SSAFKEVPVIVMSSENDSNRIKSCLAEGAEEFIIKPVQME
DVKRLRGHIRP
>scaffold-FFGR-2003899-Netrium_digitus
-MNVLAVDDSPLERRVVERLFLEQQCNVTLAESAIRAMELLGF------------TFDLV
VTDYRMPRMTGEDLLGKIKEVAALQDVPLILVSSENCSELQRRCLQSGALAFISKPLKLS
DV---------
>scaffold-WSJO-2047567-Mesotaenium_braunii
--HVLAVDDSNLDRKVVERILKKEHCRVTAVPDAFEAMKMLGL------------RYDLI
ITDYSMPGMSGEEFLVKVKEQSSLQHVPVVLLSSETEPTKVNSCLAQGAMDYLAKPVQWV
DIKRL------
>scaffold-XRTZ-2026740-Roya_obtusa
-LRVLVVDDSDAERRVVERFFTKLSCSVTCLRSAVEATRFLGL-DGSVSEDSKALGFHLV
VTDYCMPGMTGEELLRKIKESS-MRDTPVVVMSSDNISSRISSCLSTGAMDFLLKPVQWE
DAKRI------
>Azolla_filiculoides_s0001.g000106
HIHVLVVDDSPIDRKIIEKLLTKASYKVTAVDSGRKALEVLDS------------NIDLI
FTDYCMPEMSGYELLRQVKESNVFGDKPVVIMSSENVPSRIERCLKDGAEEFILKPVRLA
DARRLSSFVHD
>Azolla_filiculoides_s0042.g026826
EVHVLAVDDSVIDRRVIESLLKTSSYKVTTVDSARGALELLGLVDSFGPVNLNAVEVHLI
ITDYCMPGMTGYELLKKVKGTSYLNNIPVVVMSSENIPNRIHRCLAEGAEEFWLKPVQLS
DVKRLKDHVRN
>Azolla_filiculoides_s0048.g030590
QIHVLVVDDRLLDRKIVERLLKSNSCKVTVVDTGSKALEVLSS------------KIDLI
ITDYCMPEMSGYQLLKLIKERNAWQDIPVVIMSSENVPERIERCLKDGAEEFLLKPIRLA
DVRRLKASVSA
>Azolla_filiculoides_s0074.g037451
EVHVLAVDDSILDRKVIEKLLKTSSYKVTVVDSGIKALEFLGIEEGATSM---QINVSLI
ITDYCMPGMTGYELLKRVKETSSLSEIPVVVMSSENIPTRIQRCMEEGAKEFLIKPVQMA
DVERIKAHICP
>Azolla_filiculoides_s0186.g056700
QIHVLAVDDSILDRKVIEKLLRTSSYK---------------------------------
--DYCMPGMTGYDLLKRVKETSALKDIPIVIMSSENVPTRIQRCLDEGAKEFIMKPVQMA
DVERLKAHVRP
>Azolla_filiculoides_s0252.g060320
EFYMIC---SSVDAMGFEPA-------VTTVDSGRRALEILGL------------EINLI
ITDYCMPGMSGYDLLKAIK-------------------VRFYSLL------FY-------
-----------
>Salvinia_cucullata_v1.1_s0003.g001562
DVHVLAVDDSFVDRKVIEKLLKNSSYRVTAVDSGQRALEILGL-----------------
----------GQDFDSKSLDSSAWKEIPVVIMSSENVPQRINRCLAEGAEEFILKPVKLA
DVRRLRGHIHQ
>Salvinia_cucullata_v1.1_s0004.g002351
NVHVLAVDDSFVDRKLIEKMLKHSSYRVTTVDSGRRALEILGLAGEEASESLNEYEINLI
ITDYCMPGMSGYDLLKAIKESSALKEIPVVIMSSENVPHRIHRCLEEGAEEFLLKPVKLS
DVKRLRVHVRR
>Salvinia_cucullata_v1.1_s0018.g007480
EIHVLAVDDSVLDRKVIEKLLRTSSFKVTTVDSGSKALEFLGINGDQSV----QINISLI
ITDYCMPGMTGYELLKRVKESSAFKETPVVIMSSENIPTRIEKCLEEGAKEFIMKPVQMS
DVERIKAHIRP
>Salvinia_cucullata_v1.1_s0025.g009340
EVHVLAVDDSLIDRRVIEKLLRTSAYKVTVVDSGIKALEILGITNDSSPVNLNEFEFNLI
ITDYCMPEMTGYDLLKKIKATSTLKEIPVVIMSSENVPNRISSCLAEGAEEFLLKPVQLS
DVQRLRGHVKQ
>Salvinia_cucullata_v1.1_s0035.g011394
-----------------------------------------------------------M
VSFFKLSFQ----------ETTAFRDIPVVVMSSENVSSRIEMCLKDGAEEFVLKPVRLA
DAKRLTKYLRC
>Salvinia_cucullata_v1.1_s0193.g025367
-MTILST-ENSG--TIVEECLLQ---RFTAVHSGKKALEVLTS------------KIDIL
ITDYCMPEMSGYELLRHVKEDSALRNIPVVIMSSEDVPKRIQRCLEDGAEEFLLKPIHLS
DVRRLKSNIWS
>scaffold-AFPO-2000514-Blechnum_spicant_gametophyte
EVHVLAVDDSLIDRKVIEKLLKNSAYKVTAVDSGRRALEILGLGGEAGSVSVNAFEINLI
ITDYCMPGMSGYDLLKKIKESSVLKEIPVVIMSSENVPNRIRRCLDEGAEEFLLKPVKLA
DVKRLRGHVRV
>scaffold-CQPW-2093261-Anemia_tomentosa
EIHVLAVDDSSIDRKVIERLLKNSAYKVTTVESGRKALEVLGV-EESNTVGVNAYKVNLI
ITDYCMPGMTGYDLLKKVKETSALREIPVVIMSSENVPNRISRCLAEGAEEFLLKPVKLS
DVKRLRAHVRQ
>scaffold-DFHO-2055795-Danaea_nodosa
EVHVLAVDDSMIDRKVIERLLKTSSYKVTTVESGSRALEILGVGESHGSLSINAYQINLI
LTDYCMPGMTGYELLKRVKEVSALKNIPVVIMSSENVPTRINRCLEEGAEEFILKPVQLA
DVKRLRAHIRR
>scaffold-HNDZ-2003189-Cystopteris_utahensis
EVHVLAVDDSVLDRKMIERLLRTSSYKVTTVDSGNKALEVLGIEG--------SLNISLI
ITDYCMPGMTGYDLLKRVKESSALKEIPVVIMSSENIPNRIKRCLEEGAEEFIMKPVKMA
DVERLKSHIRS
>scaffold-HTFH-2007761-Onoclea_sensibilis
EVHVLAVDDSVLDRKMIERLLRTSSYKVTTVDSGNKALEVLGIEG--------SLNISLI
ITDYCMPGMTGYDLLKRVKESSALKEIPVVIMSSENVPNRIQRCLEEGAEEFIMKPVKMA
DVQRLKSHIRA
>scaffold-KJZG-2011271-Asplenium_platyneuron
EVHVLAVDDSLIDRKVIERLLRNSAYKVTAVDSGRRALEILGLGGEAGSVSVNAFEINLI
ITDYCMPGMSGYDLLKKIKESSVLKEIPVVIMSSENVPNRIRRCLDEGAEEFLLKPVKPA
DVKRLRGHVRV
>scaffold-LHLE-2008268-Cystopteris_fragilis-young_leaf+unfurling_fiddlehead;_appeared_sterile
EVHVLAVDDSLIDRKVIERLLKNSAYKVTAVDSGRRALEILGLGGESGSVSVNAFEINLI
ITDYCMPGMSGYDLLKKIKESSVLKEIPVVIMSSENVPNRIRSCLDEGAEEFLLKPVKLA
DVKRLRGHVRV
>scaffold-NDUV-2003572-Vittaria_appalachiana
ELHVLAVDDSILDRKVIERLLRTSSYKVTTVDSGTKALEVLGIEG--------SINISLI
ITDYCMPGMTGYDLLKRIKETSSLKEIPVVIMSSENVPNRIQRCLEEGAKEFIMKPVQLA
DVERLKLHIQK
>scaffold-NDUV-2013807-Vittaria_appalachiana
--HVLAVDDSLIDRKVIEKLLRNSAYKVTAVDSGNRALEILGLGGEASSVRANAFEVNLI
ITDYCMPGMSGYDLLKRVKESSVLREIPVVIMSSENVPNRIRRCLEEGAEDFILKPVKPA
DVQRLRGHV--
>scaffold-RWYZ-2040391-Blechnum_spicant_&_Athyrium_sp.-2_samples_combined
EVHVLAVDDSLIDRKVIEKLLKNSAYKVTAVDSGRRALEILGLGGEAGSVSVNAFEINLI
ITDYCMPGMSGYDLLKKIKESSVLKEIPVVIMSSENVPNRIRRCLDEGAEEFLLKPVKLA
DVKRLRGHVRV
>scaffold-RWYZ-2040392-Blechnum_spicant_&_Athyrium_sp.-2_samples_combined
EVHVLAVDDSLIDRKVIEKLLKNSAYKVTAVDSGRRALEILGLGGEAGSVSVNAFEINLI
ITDYCMPGMSGYDLLKKIKESSVLKEIPVVIMSSENVPNRIRRCLDEGAEEFLLKPVKLA
DVKRLRGHVRV
>scaffold-SKYV-2017738-Vittaria_lineata
ELHVLAVDDSILDRKVIERLLRTSSYKVTTVDSGTKALEVLGIEG--------SINISLI
ITDYCMPGMTGYDLLKRIKETSSLKEIPVVIMSSENVPNRIQRCLEEGAKEFIMKPVQLA
DVERLKLHIQK
>scaffold-UGNK-2022185-Marattia_attenuata
EVHVLAVDDSIIDRKVIERLLKTSSYKVTTVESGSRALEILGVGESRGS----AYQVNLI
ITDYCMPGMTGYELLKKVKEISALKEIPVVIMSSENVPTRINRCLEEGAEEFILKPVQLA
DVKRLRAHIRR
>scaffold-VITX-2016721-Blechnum_spicant
EVHVLAVDDSVLDRKMIERLLRTSSYKVTTVDSGNKALEVLGIEG--------SLNISLI
ITDYCMPGMTGYELLKRVKESSALKEIPVVIMSSENVPNRIQRCLEEGAEEFIMKPVKMA
DVQRLKSHIRA
>scaffold-VVRN-2018101-Lonchitis_hirsuta
DVHVLAVDDSMIDRKVIERLLKNSAYKVTAVDSGRRALEILGLGEEAGSVSINAYEINLI
ITDYCMPGMSGYDLLKKIKESSALKEIPVVIMSSENVPNRIRRCLDEGAEEFLLKPVKLA
DVKRLRGHV--
>scaffold-XWDM-2123250-Cystopteris_fragilis-2_samples_combined
ELHVLAVDDSIVDRKVIERLLRISACKVTTVESGARALQYLGL-DGNGASDLKDLKVNLI
VTDYSMPGLTGYDLLKKIKESSTFREIPVVIMSSENILPRIEQCLKEGAEDFLLKPVKLA
DVKRIKQLIMR
>scaffold-XWDM-2126186-Cystopteris_fragilis-2_samples_combined
EVHVLAVDDSLIDRKVIERLLKNSAYKVTAVDSGRRALEILGLGGESGSVSVNAFEINLI
ITDYCMPGMSGYDLLKKIKESSVLKEIPVVIMSSENVPNRIRSCLDEGAEEFLLKPVKLA
DVKRLRGHVRV
>scaffold-XXHP-2082007-Cystopteris_fragilis-fronds
ELHVLAVDDSIVDRKVIERLLRISACKVTTVESGARALQYLGL-DGNGASDLKDLKVNLI
VTDYSMPGLTGYDLLKKIKESSTFREIPVVIMSSENILPRIEQCLKEGAEDFLLKPVKLA
DVKRIKQLIMR
>scaffold-YQEC-2006693-Woodsia_ilvensis
ELHVLAVDDSVLDRKMIERLLRTSSYKVTTVDSGNKALEVLGIEG--------SLNISLI
ITDYCMPGMTGYDLLKRVKESSALKEIPVVIMSSENVPNRIQRCLEEGAEEFIMKPVKMA
DVERLKAHIRV
>scaffold-ZXJO-2070550-Parahemionitis_cordata
EVHVLAVDDSLIDRKVIERLLKNSAYKVTAVDSGRRALEILGLGGEASSVSVNAFEINLI
ITDYCMPGMSGYDLLKIVKESSVLREIPVVIMSSENVPNRIRRCLDEGAEDFLLKPVKPA
DVKRLRGHVRM
>Abies_alba_AALBA5B276688P1
QLHVLAVDDSITDRKVIEMLLKNSCYKVTTVDSGKRALEYLELGGHHA---VNDLQVNMI
ITDYSMPEMSGYDLLKKVKESSKLKEIPVVVMSSENEPSRKSRCLDEGAEDFIVKPVQVS
DVKRLRNIMGR
>Abies_alba_AALBA5B566527P1
QLHVLAVDDSIIDRKVIEKLLKKSCYKVTTVDSGRRALDFLGLGDDHA---VNDLEVNMI
ITDYCMPEMSGYDLLKRVKESSKLKEIPVVVMSSENVPSRKRRCLDEGAEEFILKPVQVS
DVKRLREYMGR
>Abies_alba_AALBA5B899318P1
QLHVLAVDDSIIDRKVIEKLLKNSCYKVTTVDSGNRALEFLGLGDDHA---VNNLQVNMI
ITDYSMPGMSGYDLLKGVKESSKLKDIPVVVMSSENVPSRKRRCLDEGAEEFIVKPVQAS
DVKRLKNYIVR
>Picea_lambertina_PILA_17875
QFHVLAVDDSIVDRKVIERLLKISAYKVTTVDSGRRALEYLGLDEDHSSVDLDNLNVNMI
ITDYCMPGMTGYDLLKRIKESKKLKEIPVVIMSSENVVPRINRCLEEGAEEFILKPVKLA
DVERFKGHIIK
>Picea_lambertina_PILA_34736
EFHVLAVDDSVLDRKLIEKLLKISSYRVTTVDSVRKALQFLGLEDDEDDLNVDNIQVNMI
ITDYCMPGMTGYDLLRRVKESSVVKDIPVVIMSSENVESRISRCMSEGAEEFLLKPVQLS
DVKKLRSHILN
>Picea_lambertina_PILA_38061
QLHVLAVDDSNIDRKVIEKLLKNSCYRVTTVDSGRRALDFLGLGDDHA---VNDLQVNMI
ITDYCMPGISGYDLLKRVKESSKLKEIPVVVMSSENVPSRKSRCLDEGAEEFILKPVQIS
DVKRLREYMGR
>Picea_taeda_PITA_18933
ELHVLAVDDSVLDRKLIEKLLKISSYRVTTVDSVRKALQFLGLEDDEDDLNVDNIQVNMI
ITDYCMPGMTGYDLLRRVKESSAVKDIPVVIMSSENVESRISRCMSEGAEEFLLKPVQLS
DVKKLRSHILN
>Picea_taeda_PITA_33076
QFHVLAVDDSIVDRKVIERLLKISAYKVTTVDSGRRALEFLGLDENHSSVDLDNLNVNMI
ITDYCMPGMTGYDLLKRIKESKKLKEIPVVIMSSENVVPRINRCLEEGAEEFILKPVKLA
DVERFKGHIIK
>Picea_taeda_PITA_42717
QFHVLAVDDSIVDRKVIERLLKISAYKVTTVDSGRRALEFLGLDENHSSVDLDNLNVNMI
ITDYCMPGMTGYDLLKRIKESKKLKEIPVVIMSSENVVPRINRCLEEGAEEFILKPVKLA
DVERFKGHIIK
>Picea_taeda_PITA_50780
QLHVLAVDDSTIDRKVIEKLLKNSCYRVTTVDSGRRALDFLGLGDDHA---VNDLQVNMI
ITDYCMPGISGYDLLKRVKESSKLKEIPVVVMSSENVPSRKRRCLDEGAEEFILKPVQIS
DVKRLREYMSR
>Pseudotsuga_menziesii_PSME_10732
QFHVLAVDDSIVDRKVIERLLKISAYKVTTVDSGRRALEFLGLDEDHNSVDLDNLNVNMI
ITDYCMPGMTGYDLLKRIKESKKLKEIPVVIMSSENVVPRINRCLEEGAEEFILKPVKLA
DVERFKGHIIK
>Pseudotsuga_menziesii_PSME_17065
QLHVLAVDDSIIDRKVVEKLLKKSCYKVTTVDSGQSALEFLGLGDGHV---VNELQVNMI
ITDYSMPGMSGYDLLKTVKESSKLKEIPVVVMSSENVSSRKRRCLEEGAEEFIVKPVQVS
DVKRLRNYICT
>Pseudotsuga_menziesii_PSME_19483
QFHVLAVDDSKVDRKVIEKLLKKSYYKVTTVDSGRRALEFLGIGDDHT---VNELQVNMI
ITDYSMPGMSGYDLLKRVKESSKLKEIPVVLMSSENAPSRKRRCLDEGAEEFIMKPVQVS
DVKRLKNYICK
>Pseudotsuga_menziesii_PSME_25825
QLHVLAVDDSIIDRKVIEKLLKNSCYKVTTVDSGRRALDFLGLGDDQI---VNDLQVNMI
ITDYCMPGMTGHDLLKRVKESSKLKEIPVVVMSSENEPSRKRRCLDEGAEEFILKPVQIS
DVKRLRNYICR
>Pseudotsuga_menziesii_PSME_34593
QFHVLAVDDSVLDRKLIEKLLKISSYRVTTVDSVRKALQFLGLEDDENDLNVDNIKVNMI
ITDYCMPGMTGYDLLRRVKESSAVQDIPVVIMSSENVESRISRCMSEGAEEFLLKPVQLS
DVKKLRSHILN
>Pseudotsuga_menziesii_PSME_51121
QLHVLAVDDSIIDRKVIEKLLKNSCYKVTTVDSGRRALDFLGLGDEHA-VNVNDLQVNMI
ITDYCMPGMSGYDLLKRVKESSKLREIPVVVMSSENVPSRKRRCLDEGAEEFILKPVQVS
DVKRLREYMGG
>Pseudotsuga_menziesii_PSME_51363
QLHVLAVDDSKVDRKVIEKLLKNSYYKVTTVDSGRRALEFLGLGDDHA---VINREVNMI
ITDYSMPGMSGYDLLKRVKESSKLKEIPVVLMSSENTPCKKRRCLDEGAEEFIMKPVKVS
DVKRLKSYICK
>Sequoiadendron_giganteum_SEGI_00382
QPHVLAVDDSAIDRKLIENLLKNSSYKVTAVDSGRKALEFLGLDDDHTVNNNNELKVNMI
ITDYCMPGMTGYELLKTIKE-SRLKDIPVVIMSSENEPSRMSRCMDGGAEDFILKPVQMS
DVKRLKNS---
>Sequoiadendron_giganteum_SEGI_03632
QFHVLAVDDSIVDRKVIERLLKISAYKVTTVESGRRALEFLGLDEEQSSVKIDSLKVNMI
ITDYCMPGMTGYDLLKKIKESSTLKEIPVVIMSSENVLARIDRCLEEGAEEFILKPVKLS
DVKRLKDHIVK
>Sequoiadendron_giganteum_SEGI_38095
KPHVLAVDDSITDRKLIEKLLNISSYQVTTVDSGKRALEFLGLGDDIIV-QTNKLKVDMI
ITDYCMPGMTGYELLKRIKE-SRLKEIPVVIMSSENVPSRINRCMEEGAEGFILKPVQMS
DVRRLRSYTEF
>scaffold-EGLZ-2036991-Prumnopitys_andina
QFHVLAVDDSLVDRKIIERLLKISSYKVTTVESAIRALEFLGLDDPQSSVYKDRIKVNMI
ITDYTMPGMTGYELLKKIKKSSALKEIPVVIVSSENVSPRIDRCLEEGAEEFIIKPVKLS
DVNRLKDHIVR
>scaffold-FMWZ-2053897-Dacrycarpus_compactus
QFHVLAVDDSLVDRKIIERLLKISAYKVTAVESAIRALEFLGLDEEQKSLYNDRIKVNMI
ITDYTMPGMTGYELLKKIKESSALKEIPVVIVSSENVIPRIDRCLEEGAEEFIIKPVKLS
DVNRLKGHIIR
>scaffold-GNQG-2002974-Encephalartos_barteri
QFHVLAVDDSTVDRKVIERLLKISAYKVTTVDSGRRALEFLGLDEEHNSVNIDDIKVNMI
ITDYCMPGMTGYDLLKRIKESSTLKEIPVVIMSSENVLARVDRCLEGGAEEFILKPVKLA
DVKRLKGHIVK
>scaffold-GTHK-2055035-Gnetum_montanum
QFHVLAVDDSVVDRKVIEKLLRISAYKVTTVDSGRRALEFLGLDEEQNSVAMENIKVNMI
ITDYCMPGMTGYDLLKKIKESATFKEIPVVIMSSENIMARINRCLEEGAEEFLLKPVKLS
DVKRLKGHIVK
>scaffold-KAWQ-2009459-Stangeria_eriopus
QFHVLAVDDSTVDRKVIERLLKISAYKVTTVDSGRRALEFLGLDEGRSSVNIDNIKVNMI
ITDYCMPGMTGYDLLKRIKESSALKEIPVVIMSSENVLARVDRCLEGGAEEFILKPVKLA
DVKRLKGHIVK
>scaffold-KLGF-2012935-Sundacarpus_amarus
QFHVLAVDDSLVDRKIIERLLKISSYKVTTVESAIRALEFLGLDDHQNSVYKDRIKVNMI
ITDYTMPGMTGYELLKKIKKSSALKEIPVVIVSSENVIPRIDRCLEEGAEEFIIKPVKLS
DVNRLKDHIVR
>scaffold-MHGD-2003636-Microcachrys_tetragona
QFHVLAVDDSLVDRKIIERLLKISAYKVTMVESAIRALEFLGLDEHQNSVYDDRIKVNMI
ITDYTMPGMTGYELLKKIKKSSALKEIPVVIVSSENVIPRIDRCLEEGAEEFIIKPVKLS
DVNRLKSHITR
>scaffold-NKIN-2049514-Thujopsis_dolabrata
QFHVLAVDDSIIDRKVIERLLKISAYKVTTVESGRRALEFLGLDEEQSSVKIDSLKVNMI
ITDYCMPGMTGYDLLKKIKESSTLKEIPVVIMSSENVLARIDRCLEEGAEEFILKPVKLS
DVKRLKDHIVK
>scaffold-OXGJ-2007870-Glyptostrobus_pensilis
QFHVLAVDDSIVDRKVIERLFKNSAYKVTTVESGRRALEFLGLDEEQSAVKFDSLKVNMI
ITDYCMPGMTGYDLLKKIKESSTLKEIPVVIMSSENVLTRIDRCLEEGAEEFILKPVKLS
DVKRLKDHIVK
>scaffold-PLYX-2013448-Falcatifolium_taxoides-2_samples_combined
QFHVLAVDDSLVDRKIIERLLKISAYKVTAVESAIRALEFLGLDEHQNSLYNDRIKVNMI
ITDYTMPGMTGYELLKKIKESSALKEIPVVIVSSENVIPRIDRCLEEGAEEFIIKPVKLS
DVSRLKGHIIR
>scaffold-PLYX-2083368-Falcatifolium_taxoides-2_samples_combined
QFHVLAVDDSLVDRKVIERLLKISAYKVTAVESGRRALEFLGLDEEHKSVNIESLKVNMI
ITDYCMPGMTGYDLLKKIKESSALREIPVVVMSSENVLPRIDRCLKEGAEEFILKPVKLA
DVKRLKGHIVK
>scaffold-QHBI-2053851-Falcatifolium_taxoides-A
QFHVLAVDDSLVDRKIIERLLKISAYKVTAVESAIRALEFLGLDEHQNSLYNDRIKVNMI
ITDYTMPGMTGYELLKKIKESSALKEIPVVIVSSENVIPRIDRCLEEGAEEFIIKPVKLS
DVSRLKGHIIR
>scaffold-QNGJ-2013031-Cupressus_dupreziana
QFHVLAVDDSIVDRKVIERLLKISAYKVTTVESGRRALEFLGLDEQQSSVKLDSLKVNMI
ITDYCMPGMTGYDLLKKIKESSTLKEIPVVIMSSENVLARIDRCLEEGAEEFILKPVKLA
DVKRLKDHIVK
>scaffold-SCEB-2052849-Podocarpus_coriaceus
QFHVLAVDDSLVDRKIIERLLKISAYKVTVVESAMRALEFLGLDEHQNSVYNESIKVNMI
ITDYTMPGMTGYDLLKKIKESSALKEIPVVIVSSENVIPRIDRCLEEGAEEFIIKPVKLS
DVTRLKGHIIR
>scaffold-VGSX-2069281-Retrophyllum_minus
QFHVLAVDDSLVDRKIIERLLKISAYKVTVVESAIRALEFLGLDEHQNCVYNDRIKVNMI
ITDYTMPGMTGYELLKKIKESSALKEIPVVIVSSENVIPRIDRCLEEGAEEFIIKPVKLS
DVNRLKGHIMR
>scaffold-XLGK-2056738-Podocarpus_rubens
QFHVLAVDDSLVDRKIIERLLKISAYKVTAVESAIRALEFLGLDEHQNSVYNDRIKVNMI
ITDYTMPGMTGYELLKKIKESSALKEIPVVIVSSENVIPRIDRCLEEGAKEFIIKPVKLS
DVNRLKGHIIR
>scaffold-XQSG-2011427-Microbiota_decussata
QFHVLAVDDSIVDRKVIERLLKISAYKVTTVESGRRALEFLGLDEEQSSVKIDSLKVNMI
ITDYCMPGMTGYDLLKKIKESSTLKEIPVVIMSSENVLTRIDRCLEEGAEEFILKPVKLA
DVKRLKDHIVK
>scaffold-YYPE-2068907-Austrocedrus_chilensis
QFHVLAVDDSIVDRKVIEKLLKISAYKVTTVESGRRALEFLGLDEEQSSVKIDSLKVNMI
ITDYCMPGMTGYDLLKKIKESSTLKEIPVVIMSSENVLARIDRCLEEGAEEFILKPVKLS
DVKRLKDHIVK
>scaffold-AKXB-2066397-Phaeomegaceros_coriaceus
QLHVLAVDDSTIDRKLIERLLKTSSYKVTSVDSALRALEVLGLAEGRSSLNTQAFDFNLI
ITDYCMPAMTGYDLLKRVKETSALKEIPVVIMSSENVRSRIEDCKAEGAEDFILKPVQLE
DVKRLKSFIR-
>scaffold-BSNI-2050646-Anthoceros_agrestis-B
EFHVLAVDDSSIDRKLIERLLKTSSYKVTSVDSALRALEILGLTEEHSPLPPQPFEINLI
ITDYCMPAMTGYDLLKRVKETSALKEIPVVIMSSENVTSRIEDCKAVGAEDFILKPVQLE
DVKKLRGFITG
>scaffold-DXOU-2033344-Nothoceros_aenigmaticus
QFHVLAVDDSTIDRKLIERLLKTSSYKVTSVDSALRALEVLGLAEGR-PLSNQAFDFNLI
ITDYCMPAMTGYDLLKRVKETSALKEIPVVIMSSENVRSRIEDCKAEGAEDFILKPVQLE
DVKRLRRFIR-
>scaffold-FAJB-2008416-Paraphymatoceros_hallii
QFHVLAVDDSTIDRKLIERLLKNSSYKVTVVDSAVRALEVLGLSEGRSCLNAEAFEFNLI
ITDYCMPSMTGYDLLKKVKETSALREIPVVIMSSENVRSRIEDCKAEGAEDFILKPVQLE
DVKRLRGFIR-
>scaffold-RXRQ-2134415-Phaeoceros_carolinianus-sporophyte
EFHVLAVDDSSIDRKLIERLLKTSSYKVTSVDSALRALEILGLTEEHSPLPPQPFEINLI
ITDYCMPAMTGYDLLKRVKETSALKEIPVVIMSSENVSSRIEDCKAEGAEDFILKPVQLE
DVKKLRGFITG
>scaffold-RXRQ-2138369-Phaeoceros_carolinianus-sporophyte
QFHVLAVDDSTIDRKLIERLLKNSSYKVTVVDSAVRALEVLGLSERRSSLNSQAFEFNLI
ITDYCMPSMTGYDLLKKVKETSALREIPVVIMSSENVRSRIEDCKAEGAEDFILKPVQLE
DVKRLR-----
>scaffold-TCBC-2020470-Nothoceros_vincentianus
QFHVLAVDDSTIDRKLIERLLKTSSYKVTSVDSALRALEVLGLAEGRSSLNNQAFDFNLI
ITDYCMPAMTGYDLLKRVKETSALKEIPVVIMSSENVRSRIEDCKAEGAEDFILKPVQLE
DVKRLR-----
>scaffold-TWUW-2049669-Anthoceros_agrestis-A
EFHVLAVDDSSIDRKLIERLLKTSSYKVTSVDSALRALEILGLTEEHSPLPPQPFEINLI
ITDYCMPAMTGYDLLKRVKETSALKEIPVVIMSSENVTSRIEDCKAVGAEDFILKPVQLE
DVKKLRGFITG
>scaffold-UCRN-2052301-Megaceros_flagellaris
-FHVLAVDDSTIDRKLIERLLKTSSYKVTSVDSALRALEVLGLAEGRSSLNTQAFEFNLI
ITDYCMPAMTGYDLLKRVKETSSLKEIPVVIMSSENVRSRIEDCKAEGAEDFILKPVQLE
DVKRL------
>scaffold-WCZB-2117231-Phaeoceros_carolinianus-gametophyte
EFHVLAVDDSTIDRKLIERLLKNSSYKVTVVDSAVRALEVLGLSEGRSSLNAQAFEFNLI
ITDYCMPSMTGYDLLKKVKETSALREIPVVIMSSENVRSRIEDCKAEGAEDFILKPVQLE
DVKRLRGFIR-
>scaffold-WEEQ-2009814-Phaeoceros_carolinianus-gametophyte_1575
QFHVLAVDDSTIDRKLIERLLKNSSYKVTVVDSAVRALEVLGLSEGRSSLNAQAFEFNLI
ITDYCMPSMTGYDLLKKVKETSALREIPVVIMSSENVRSRIEDCKAEGAEDFILKPVQLE
DVKRLRGFIR-
>scaffold-ZFRE-2112011-Phaeoceros_carolinianus-sporophyte_1575
QFHVLAVDDSSIDRKLIERLLKTSSYKVTSVDSALRALEILGLTEEHSSLATQPFEINLI
ITDYCMPAMTGYDLLKRVKETSALKEIPVVIMSSENVTSRIEDCKAEGAEDFILKPVQLE
DVKRLRGFI--
>scaffold-BNCU-2014750-Radula_lindenbergiana
---VLAVDDNAIDRKLIEMLLKTSKFKVTAVNSAKRAAEVLGLSGKTPPPPGADLDFDLI
ITDYCMPEMTGYDLLTRVKDSSAWKDVPVVIMSSENVPRRINRCMVEGAQEFLIKPVRLQ
DVQRLKGHVRQ
>scaffold-FITN-2018017-Treubia_lacunosa
-VHVLAVDDSIVDRVVIRKLLMACSYKVTVVDSASRALEFLGL----NPSNANGLDVNLI
ITDYGMPGMTGYDLLKKLKETSAFKEIPVVIVSSENVPSRTSMCLAEGAE-FLMKPLQKA
DIERLQGQIIE
>scaffold-FITN-2018188-Treubia_lacunosa
EIHVLAVDDSNIDRKVIERLLKNFSYKVTAVDSAERALEILGIVEGCSSLSSNAYQINLI
ITDYCMPDMTGFDLLKKVKETSSLKEIPVVIMSSENVPQRIKRCMAEGAEEFIMKPVQVS
DIKRLRGHVRR
>scaffold-FITN-2018267-Treubia_lacunosa
EIHVLAVDDSNIDRKVIERLLKTSSFKVTAVDSALRALEVLGVADGCTSIATNAYHINLI
ITDYCMPDMAGYDLLKRVKEVSSLREIPVVIMSSENVPNRIKRCLEEGAEEFIIKPVRLA
DVKRLRRHVVK
>scaffold-HPXA-2013467-Ptilidium_pulcherrimum
---VLAVDDNNIDRKLIEMLLKTSSFKVTTCNSALRALEVLGMSGKGSPQRRKNLEFDLI
ITDFCMPEMTGYDLLKRVKESSAWKDIPVIIMSSENRPRRITKCIAEGAEEFLLKPVKLS
DVHRLKGHV--
>scaffold-KRUQ-2015749-Porella_navicularis
---VLAVDDNKIDRRLIEMLLKTSAFQVTAVSSAKKALELLGLSGKGSPREGNDLDFDLI
ITDYCMPEMTGYDLLMRVKDSSAWKDIPVVVMSSENRSSRINRCMAEGAQEFLIKPVQLT
DVQRLKGHI--
>scaffold-TFYI-2075568-Marchantia_emarginata
EIHVLAVDDNNLDRRLIEMLLKTSSFKVTTVNSAVKALEVLGLVKGTSAGSSKGFEVDLI
ITDYCMPEMTGYELLKRVKDNSALKEVPVVIMSSENVPYRINRCLAEGAEEFLIKPVQLA
DVKRLRGHV--
>scaffold-UUHD-2149478-Porella_pinnata
---VLAVDDNKIDRKLIEMLLKTSSFQVTAVSSAKAALELLGLSGKGSPRQGKDLDFDLI
ITDYCMPEMTGYDLLMRVKDSSAWKDIPVVVMSSENRSSRINRCMAEGAQEFIIKPVQLT
DVQRLKGHI--
>scaffold-WJLO-2037388-Ricciocarpos_natans
EIHVLAVDDNNIDRRLIEMLLKNSSFKVTTVNSPLKALEVLGLGKGTSPVNAKDFHVDLI
ITDYCMPEMTGYELLKRVKESSALKEVPVVIMSSENVPYRINRCLAEGAEEFLIKPVQLA
DVKRLRGHIRQ
>scaffold-YFGP-2018839-Pallavicinia_lyellii
MMNVLAVDDNNIDRKMIEMLLKTSNFEVTAVNSAKRALDVLGLGKAAPRGRDKAVQFDLI
ITDYCMPEMTGYELLKRLKESSEWKEVPVVVMSSENVPFRIDRCMAEGAEEFLLKPVQLS
DVRRLKQHVRQ
>scaffold-ABIJ-2008368-Selaginella_lepidophylla
EIHVLAVDDSHLDRKVVERLLKNSCYKVTTVDSASRALEVLGI--VGAPLVINAIKINLI
ITDYCMPEMTGYDLLKKVKESSALKEIPVVIMSSENVSERITRCLAEGAKEFIIKPLRVA
DVKRLRSHINH
>scaffold-GKAG-2020194-Huperzia_lucidula
EIHVLAVDDSIIDRKVVERLLKTSSFKVTSVDSALRALEILGIEQGHSSDNVNRTKIDMI
ITDYCMPDMIGFELLRKVKASPVLKEIPVVIMSSENVPTRIERCLEEGAKEFIIKPVQLE
DVKRLAKHIMV
>scaffold-GKAG-2097328-Huperzia_lucidula
ELHVLAVDDSMIDRKVIERLLKISSCKVTTVSSALRACEILGIVEGQSLPDNASLKVNLI
ITDYCMPDMTGYDLLKKVKESAALKEIPVVIMSSENVPTRIKRCLEEGAKEFIIKPVRLA
DIKRLSGHF--
>scaffold-JKAA-2177286-Selaginella_wallacei
QIHVLAVDDSVVDRKLIEMLLKTSSYKVTTVDSAVSALEILGIDVDGSPAAAS--KFNMI
ITDYCMPKMTGYELLKKVKGTSFLREIPVVIMSSENVETRIKSCYNEGAEDFIIKPVKAD
DVKRLGDHFRP
>scaffold-KUXM-2001818-Selaginella_selaginoides
DVHVLAVDDSLIDRKVVERLLKNSSYKVTTVDSALRALEVLGMV--GSPLVMNAVKINLI
ITDYCMPEMTGYDLLKKIKESSALKQIPVVIMSSENVPSRISMCLAEGAEEFILKPLQVA
DVKRLKVHIKP
>scaffold-KUXM-2001819-Selaginella_selaginoides
DVHVLAVDDSLIDRKVVERLLKNSSYKVTTVDSALRALEVLGMV--GSPLVMNAVKINLI
ITDYCMPEMTGYDLLKKIKESSALKQIPVVIMSSENVPSRISMCLAEGAEEFILKPLQVA
DVKRLKVHIKP
>scaffold-PKOX-2005077-Isoetes_tegetiformans
EIHVLAVDDSNIDRKVIERLLKNFSYKVTAVDSAERALEILGIVEGCSSLSANAYQINLI
ITDYCMPDMTGFDLLKKVKETSSLKEIPVVIMSSENVPQRIKRCMAEGAEEFIMKPVQVS
DIKRLRGHVRR
>scaffold-PKOX-2006340-Isoetes_tegetiformans
-VHVLAVDDSIVDRVVIRKLLMACSYKVTVVDSASRALEFLGL----NPSNAKGLDVNLI
ITDYGMPGMTGYDLLKKLKETSAFKEIPVVIVSSENVPSRTSMCLAEGAEEFLMKPLQKA
DIERLQGQIIE
>scaffold-PKOX-2098398-Isoetes_tegetiformans
EIHVLAVDDSNIDRKVIERLLKTSSFKVTAVDSALRALEVLGVADGCTSIATNAYHINLI
ITDYCMPDMAGYDLLKRVKEVSSLREIPVVIMSSENVPNRIKRCLEEGAEEFIIKPVRLA
DVKRLRRHVVK
>scaffold-PQTO-2078726-Lycopodium_deuterodensum
KIHVLAVDDNILDRKVIEKLLKISCYEVTTVDSASRALEILGFIEGTPPLTPNAFKINLI
ITDYCMPGMTGYDLLKTVKECSSLKEIPVVIMSSENVPNRIKTCLAEGAEEFLLKPVQIA
DVRRLEWHVR-
>scaffold-PQTO-2081490-Lycopodium_deuterodensum
DIHILAVDDSLIDRKVIERLLKTASYKVTTADTALRALEVLGVVDGTEAAATNAIQVNLI
LTDYCMPGMTGYDLLRRVKETSALKEIPVVIMSTEDVPDRISMCLADGAEEFILKPLRLA
DVKRLKAHVRQ
>scaffold-ULKT-2019450-Lycopodiella_appressa
DIHVLAVDDSLIDRKVIERLLKTASYRVTTADTALRALEVLGVTDGTGSAVTNALQINLI
LTDYCMPGMTGYDLLRKVKETSSLKEIPVVIMSTEDVPDRIKTCLADGAEEFILKPLRLA
DVKRLKVHVR-
>scaffold-ZYCD-2040881-Selaginella_acanthonota
QIHVLAVDDSVVDRKLIEMLLKTSSYKVTTVDSAVSALEILGIDVDGSPAGAS--KFNMI
ITDYCMPKMTGYELLKKVKGTSFLREIPVVIMSSENVETRINSCYKEGAEDFIIKPVKAD
DVKRL------
>scaffold-ZZEI-2020950-Phylloglossum_drummondii
EVHILTVDDSIIDRKVVERLLKTSSYKVTSVDSALRALEILGLEQGHSSSKVNRIEVDMI
ITDYCMPDMIGFELLRKVKASPVLKEIPVVIMSSENVPTRIERCLEEGAKDFLIKPVQLE
DVKRL------
>scaffold-ZZEI-2024704-Phylloglossum_drummondii
EVHVLAVDDSIIDRKVIEHLLKSSSYKVTSVDSALRALEILGIEQGPSSDGVNRVQVDMI
ITDYCMPDMIGFELLRKVKACPVLKEIPVVIMSSENIPKRIERCLEEGAKEFLIKPVQLE
DVKRLAKHIIV
>scaffold-ZZEI-2025254-Phylloglossum_drummondii
ELHVLAVDDSLIDRKVIEKLLKVSSFKVTTVSSALGACEILGIVEGRSIPDNATFNVNLI
ITDYCMPEMTGYDLLKKVKESAALKEIPVVIMSSENVPTRIERCLEEGAKEFIIKPVRLA
DIKRISGHF--
>scaffold-ABCD-2075072-Racomitrium_elongatum
EFHVLAVDDSLVDRKVIERLLKVSSYKVTTVNSALQALEYLGLADSCTSVKSNNVSVNLI
ITDYCMPGMTGYELLKAVKGTSAFKDIPVVIMSSENDSNRIKSCLAEGAEEFIIKPVQMK
DVKRL------
>scaffold-AWOI-2013740-Diphyscium_foliosum
EYHVLAVDDSTVDRKVIERLLKTSSYKVTIVNSAFRALEFLGLSESCPSMRANRVSVNLI
MTDYCMPGMSGYDLLKIVKETSALKEVPVIVMSSENDSSRIQRCLAEGAEEFLIKPVQME
DVRRL------
>scaffold-BPSG-2090309-Scouleria_aquatica
EYHVLAVDDSMIDQKVIERLLKTSSYKVTTVNSALRALEYLGLSESCSSVKANRVSVNLI
MTDYCMPGMTGYDLLKIVKESSAFKEIPVIVMSSENDSNRIKSCLAEGAEEFIIKPVQMA
DVKRL------
>scaffold-FFPD-2012955-Ceratodon_purpureus
DYHVLAVDDSMVDQKVIERLLKTSSYKVTTVNSALRALEYLGLSESCLPAKPNRVSVNLI
MTDYCMPGMTGYDFLKIVKESSAFKEVPVIVMSSENDSNRIKRCLAEGAKEFLIKPVQMA
DVKRL------
>scaffold-GOWD-2011364-Sphagnum_lescurii
EAHVLAVDDSIVDRKLIEGLLKTSLYKVTAVNSALKALEFLGVPDECTSLKPNACQVNLI
ITDYCMPGMTGYDLLKAVK-STALREIPVVVMSSENSPNRIESCLKEGAEEFLIKPVKIS
DVKRL------
>scaffold-GRKU-2008351-Syntrichia_princeps
EYHILAVDDSMVDQKVITRLLKTSSYKVTTVNSALRALEYLGLSESCLPVKPNRVSVNLI
MTDYCMPGMTGYDFLKIVKESSAFKEVPVIVMSSENDSTRIKRCLAEGAEEFLIKPVQMA
DVKRL------
>scaffold-JMXW-2041899-Bryum_argenteum
QYHVLAVDDSRMDRRVIEKLLKTSSYKVTTVNSAVEALEVLGLSENC-STTIEKLEVNLI
MTDYCMPEMTGYDLLKKVKETSALKEIPVVIMSSENDSTRIKRCLAEGAEEFIIKPVQMA
DVKRLREHI--
>scaffold-KEFD-2010794-Encalypta_streptocarpa
EYHVLAVDDSMIDRKVIERLLKTSSYKVTTVNSALRALEYLGLSESCSSVKANRVSVNLI
MTDYCMPGMTGYDFLKIVKETSAFKELPVIVMSSENDSNRINRCLAEGAEEFIIKPVQME
DVKRL------
>scaffold-NGTD-2100914-Dicranum_scoparium
EYHVLAVDDSMIDQKVIERLLKISSYKVTTVNSALRALEYLGLSEGCLPVKPNRVSVNLI
MTDYCMPGMTGYDFLKIVKESSAFKEVPVIVMSSENDSNRIKRCLAEGAEEFIIKPVQMA
DVKRL------
>scaffold-RCBT-2002204-Sphagnum_palustre
EAHVLAVDDSNIDRKIIEGLLKTSLYKVTTVDSALRALEVLGVSAGCTSVKPNAFQVNLI
ITDYCMPGMTGYDLLKTIK-TTALHEIPVVIMSSENIPKRIKSCLNEGAEEFIIKPVKMS
DVKRL------
>scaffold-RDOO-2017959-Racomitrium_varium
EFHVLAVDDSLVDRKVIERLLKVSSYKVTTVNSALQALEYLGLADSCTSVKPNNVSVSLI
ITDYCMPGMTGYELLKAVKGTSAFKDIPVVIMSSENDSNRIKSCLAEGAEDFIIKPVQMK
DVKRL------
>scaffold-RDOO-2119537-Racomitrium_varium
EYHVLAVDDSMIDQKVIERLLKTSSYKVTTVNSALLALEYLGLSESCLSVKPNRVSVNLI
MTDYCMPGMTGYDFLKIVKESSAFKEVPVIVMSSENDSSRIKRCLAEGAEEFLIKPVQMA
DVKRL------
>scaffold-RGKI-2008122-Leucobryum_glaucum
EYHVLAVDDSMIDQKVIEKLLKTSSYKVTTVNSALRALEYLGLSESCLSVKPSRVSVNLI
MTDYCMPGMTGYDFLKIVKESSAFKEVPVIVMSSENDSNRIKRCLAEGAEEFIIKPVQMS
DVKRL------
>scaffold-SKQD-2005545-Takakia_lepidozioides
EVHVLAVDDSVIDRKVIERLLKISSFKVTTVDSAPRALEFLGLHEGRPSISVNVFGVNLI
VTDYCMPGMTGYDLLKRVKQTSALKDIPVVIMSSENVPSRIERCLAEGAEEFLIKPVKLA
DMKRL------
>scaffold-SKQD-2005546-Takakia_lepidozioides
EVHVLAVDDSVIDRKVIERLLKISSFKVTTVDSAPRALEFLGLHEGRPSISVNVFGVNLI
VTDYCMPGMTGYDLLKRVKQTSALKDIPVVIMSSENVPSRIERCLAEGAEEFLIKPVKLA
DMKRL------
>scaffold-SKQD-2076689-Takakia_lepidozioides
-HHVLAVDDSIIDRKVIEKLLKTSSYKVTTVDSAARALEMLGLSEGRPSLSSDAFRVNLI
ITDYCMPGMTGYDLLKRVKKTSALKEIPVVIMSSENVPNRIKRCLAEGAEEFIIKPVQMA
DVKRLQGHI--
>scaffold-UHLI-2094541-Sphagnum_recurvum
EAHVLAVDDSNIDRKIIEGLLKTSLYKVTTVDSALRALEVLGVSAGCTSVKPNAFQVNLI
ITDYCMPGMTGYDLLKTIK-TTALHEIPVVIMSSENIPKRIKSCLNEGAEEFIIKPVKMS
DVKRL------
>scaffold-VMXJ-2015312-Leucobryum_albidum
EYHVLAVDDSMIDQKVIEKLLKTSSYKVTTVNSALRALEYLGLSESCLSVKPSRVSVNLI
MTDYCMPGMTGYDFLKIVKESSAFKEVPVIVMSSENDSNRIKRCLAEGAEEFIIKPVQMS
DVKRL------
>scaffold-VMXJ-2130344-Leucobryum_albidum
EYHVLAVDDSLVDRKVIERLLKISSYKVTTVNSALQALEYLGLSESCTSIKPNDVSVNLI
MTDYCMPGMTGYELLKIVKEASAFKDIPVIVMSSENDSNRINSCLAEGAEEFILKPVQMK
DVKRL------
>scaffold-ZQRI-2018088-Timmia_austriaca
EYHVLAVDDNMIDRKVIEKLLKTSSYKVTTVNSALRALEYLGLSESCSSVKTKRVSVNLI
MTDYCMPEMTGYDLLKRVKETSSCKEIPVIVMSSENDSIRIKSCLEEGAEDFIIKPVQME
DVKRL------
