# Supplementary material for: Water‐related innovations in land plants evolved by different patterns of gene cooption and novelty
Source: New Phytol. 2022 Feb 8;235(2):732–42. doi: 10.1111/nph.17981 (PMC9303528; doi:10.1111/nph.17981)
Supplement: Supplementary file 3 — Dataset S3 Fasta alignments and phylogenetic trees. [file NPH-235-732-s005.zip › Supplementary_Data_3_fasta_alignments_trees/Roots/Primary_roots/ARR7_ARR8_ARR22_O80365_1_1kp.treefile]

(Physcomitrium_patens_XP_024360075.1_two-component_response_regulator_ARR15-like:0.0557097647,(((((((((((((((((((((Arabidopsis_thaliana_Q9SB04_Two-component_response_regulator_ARR5:0.0000028672,Arabidopsis_thaliana_Q0WW39_Response_reactor_2:0.0000028672)100:0.0347532007,(Arabidopsis_thaliana_Q9ZWS6_Two-component_response_regulator_ARR6:0.0000028672,Arabidopsis_thaliana_Q0WSS6_Response_regulator_6:0.0000023445)100:0.0602126920)100:0.1046723204,(((Arabidopsis_thaliana_Q9ZWS7_Two-component_response_regulator_ARR7:0.0000028672,Arabidopsis_thaliana_Q2HIJ6:0.0000028672)100:0.0798500053,(scaffold-XWDM-2123250-Cystopteris_fragilis-2_samples_combined:0.0000028672,scaffold-XXHP-2082007-Cystopteris_fragilis-fronds:0.0000021172)100:0.0313617105)99:0.0580718187,Arabidopsis_thaliana_Q7G8V2_Two-component_response_regulator_ARR15:0.0871311064)100:0.2245527819)100:0.1033503940,((Arabidopsis_thaliana_O82798_Two-component_response_regulator_ARR4:0.0000025259,Arabidopsis_thaliana_Q2HIV3:0.0000021828)100:0.0646368807,(Arabidopsis_thaliana_Q9ZWS9_Two-component_response_regulator_ARR3:0.0000023025,Arabidopsis_thaliana_Q29PQ8:0.0000024770)100:0.0640643752)100:0.2413361755)98:0.1006172448,Amborella_trichopoda_U5DAC9:0.1222034870)100:0.1617754123,scaffold-GTHK-2055035-Gnetum_montanum:0.0742768838)97:0.0664558299,((((Sequoiadendron_giganteum_SEGI_03632:0.0000028672,((scaffold-QNGJ-2013031-Cupressus_dupreziana:0.0193854039,scaffold-XQSG-2011427-Microbiota_decussata:0.0094690444)74:0.0095154532,scaffold-YYPE-2068907-Austrocedrus_chilensis:0.0094276745)2:0.0000020944)3:0.0000023443,scaffold-NKIN-2049514-Thujopsis_dolabrata:0.0094209824)4:0.0000020002,scaffold-OXGJ-2007870-Glyptostrobus_pensilis:0.0497428276)93:0.0330703716,((((((scaffold-EGLZ-2036991-Prumnopitys_andina:0.0293566680,scaffold-KLGF-2012935-Sundacarpus_amarus:0.0000024066)100:0.0558711399,scaffold-MHGD-2003636-Microcachrys_tetragona:0.0298261329)93:0.0223432961,((scaffold-FMWZ-2053897-Dacrycarpus_compactus:0.0209650490,(scaffold-PLYX-2013448-Falcatifolium_taxoides-2_samples_combined:0.0000022070,scaffold-QHBI-2053851-Falcatifolium_taxoides-A:0.0000021178)100:0.0096584204)92:0.0096023759,scaffold-XLGK-2056738-Podocarpus_rubens:0.0095129785)90:0.0094382056)68:0.0000021801,scaffold-VGSX-2069281-Retrophyllum_minus:0.0194507822)89:0.0493504414,scaffold-SCEB-2052849-Podocarpus_coriaceus:0.0000026974)100:0.1833548126,scaffold-PLYX-2083368-Falcatifolium_taxoides-2_samples_combined:0.0644858016)94:0.0460418004)90:0.0192215462)90:0.0158072514,Ginkgo_biloba_Gb_10442:0.0193563043)43:0.0000028623,(((Picea_lambertina_PILA_17875:0.0096611281,(Picea_taeda_PITA_33076:0.0000028672,Picea_taeda_PITA_42717:0.0000028672)100:0.0095597606)100:0.0095841430,Pseudotsuga_menziesii_PSME_10732:0.0000025827)100:0.1259446294,(scaffold-GNQG-2002974-Encephalartos_barteri:0.0086673267,scaffold-KAWQ-2009459-Stangeria_eriopus:0.0396041289)100:0.0413045071)91:0.0099449432)98:0.1411591377,((((((Arabidopsis_thaliana_O80366_Two-component_response_regulator_ARR9:0.0187741733,((Arabidopsis_thaliana_O80365_Two-component_response_regulator_ARR8:0.0000028672,Arabidopsis_thaliana_Q0WRG3_Putative_two-component_response_regulator_3_protein:0.0000028672)84:0.0000020514,Arabidopsis_thaliana_Q9ZQJ8_Putative_two-component_response_regulator_protein:0.3705734051)100:0.1133229910)100:0.1910625270,(Brachypodium_distachyon_I1HVA2:0.0780041221,Oryza_sativa_indica_Q4GZK7_Two-component_response_regulator_RR4:0.0169237407)100:0.1570838771)67:0.0812939783,((Brachypodium_distachyon_I1IUJ3:0.0000024723,Brachypodium_distachyon_I1IUJ4:0.0000025157)100:0.0797427831,(Oryza_sativa_indica_Q4GZK2_Two-component_response_regulator_RR9:0.0097533507,Oryza_sativa_indica_B8BLZ4_Two-component_response_regulator_RR10:0.0000020379)100:0.0939272623)100:0.0968479079)50:0.0135919158,Amborella_trichopoda_U5D7A3:0.1187682875)54:0.0603515355,Amborella_trichopoda_W1P068:0.2427430574)100:0.2067934539,(Ginkgo_biloba_Gb_10430:0.0846912086,((Picea_lambertina_PILA_34736:0.0093163748,Picea_taeda_PITA_18933:0.0093358339)100:0.0093930468,Pseudotsuga_menziesii_PSME_34593:0.0284557428)100:0.1698559018)100:0.1510691916)87:0.0990120024)72:0.0455798419,((((Amborella_trichopoda_W1P2W4:0.6106095308,Sequoiadendron_giganteum_SEGI_00382:0.1574125425)93:0.0581016901,Sequoiadendron_giganteum_SEGI_38095:0.2206177951)92:0.1203269383,(((Abies_alba_AALBA5B276688P1:0.1711736837,((Abies_alba_AALBA5B899318P1:0.0669864820,(Pseudotsuga_menziesii_PSME_19483:0.0548542517,Pseudotsuga_menziesii_PSME_51363:0.1026390246)100:0.0850648181)99:0.0108167611,Pseudotsuga_menziesii_PSME_17065:0.1269822436)90:0.0051848114)89:0.0309857043,((Abies_alba_AALBA5B566527P1:0.0323966511,Pseudotsuga_menziesii_PSME_51121:0.0306632575)63:0.0000025957,(Picea_lambertina_PILA_38061:0.0209043033,Picea_taeda_PITA_50780:0.0118967948)100:0.0427714127)95:0.0298119584)93:0.0163991473,Pseudotsuga_menziesii_PSME_25825:0.0615713292)100:0.1407895068)92:0.0778055738,Ginkgo_biloba_Gb_07568:0.0336653052)49:0.0127688676)72:0.0676492349,(((Arabidopsis_thaliana_Q9FPR6_Two-component_response_regulator_ARR17:0.0802539560,Arabidopsis_thaliana_Q9SHC2_Two-component_response_regulator_ARR16:0.1318217504)100:0.5099197646,Amborella_trichopoda_W1PN71:0.1675210185)68:0.1181355619,((Brachypodium_distachyon_I1IFQ6:0.1669761249,Oryza_sativa_indica_Q4GZK8_Two-component_response_regulator_RR3:0.1183765803)100:0.1442341083,(((Brachypodium_distachyon_I1GUS8:0.0664410775,(Oryza_sativa_indica_Q4GZK4_Two-component_response_regulator_RR7:0.0000028672,Oryza_sativa_indica_A2YKV9:0.0000028672)100:0.0395140763)100:0.2031090292,(((Brachypodium_distachyon_I1IBT9:0.0541256665,(Oryza_sativa_indica_B8AFR8_Two-component_response_regulator_RR11:0.0000028672,Oryza_sativa_indica_B8AFS7:0.0823012625)74:0.0000021924)99:0.0782349060,Brachypodium_distachyon_I1IZT4:0.0596540141)46:0.0000020766,Oryza_sativa_indica_Q4GZK6_Two-component_response_regulator_RR5:0.0813492206)90:0.0399852317)97:0.1180235228,(Brachypodium_distachyon_I1J396:0.0000022979,Oryza_sativa_indica_A2XYV5_Two-component_response_regulator_RR6:0.0718420881)100:0.1307018441)98:0.0345900050)100:0.3448606780)57:0.0229368004)83:0.1524853485,(scaffold-DFHO-2055795-Danaea_nodosa:0.0621387412,scaffold-UGNK-2022185-Marattia_attenuata:0.0138091873)100:0.0948980275)65:0.0282632925,((((Azolla_filiculoides_s0074.g037451:0.1886445543,Salvinia_cucullata_v1.1_s0018.g007480:0.1453202155)100:0.0471085382,Azolla_filiculoides_s0186.g056700:0.0867440350)100:0.0532914131,(scaffold-NDUV-2003572-Vittaria_appalachiana:0.0000028672,scaffold-SKYV-2017738-Vittaria_lineata:0.0000028672)100:0.0927361358)98:0.0209748845,((scaffold-HNDZ-2003189-Cystopteris_utahensis:0.0335778531,(scaffold-HTFH-2007761-Onoclea_sensibilis:0.0000028672,scaffold-VITX-2016721-Blechnum_spicant:0.0111181313)99:0.0124535589)96:0.0165984755,scaffold-YQEC-2006693-Woodsia_ilvensis:0.0190483332)97:0.0789994554)100:0.2416297277)64:0.0721063436,((((((((((((((Amborella_trichopoda_W1NWM4:0.9171886403,Salvinia_cucullata_v1.1_s0193.g025367:0.5230937860)71:0.3555248618,Azolla_filiculoides_s0048.g030590:0.3884146281)28:0.0468271929,(Azolla_filiculoides_s0001.g000106:0.2007416446,Salvinia_cucullata_v1.1_s0035.g011394:1.0257451698)99:0.1581842953)68:0.1267850849,(((Brachypodium_distachyon_I1IAK1:0.0000026654,Brachypodium_distachyon_I1IAK2:0.0000020575)100:0.1581938632,(((Brachypodium_distachyon_I1IY70:0.0000028672,Brachypodium_distachyon_I1IY71:0.0000028672)100:0.0315759427,(Brachypodium_distachyon_I1IY72:0.0812989903,Oryza_sativa_indica_B8AUE5:0.5628665224)93:0.1469890669)93:0.1289603438,Oryza_sativa_indica_Q4GZL0_Two-component_response_regulator_RR1:0.0683088897)100:0.2930847666)94:0.1053118152,(Oryza_sativa_indica_Q4GZK9_Two-component_response_regulator_RR2:0.0000028672,Oryza_sativa_indica_A2X633:0.0000026396)100:0.1034644011)100:0.9831514366)93:0.3190034486,Salvinia_cucullata_v1.1_s0003.g001562:0.2665353936)53:0.0330895687,Salvinia_cucullata_v1.1_s0004.g002351:0.1813430040)75:0.1026664545,(((Azolla_filiculoides_s0252.g060320:0.9970424742,(scaffold-LHLE-2008268-Cystopteris_fragilis-young_leaf_unfurling_fiddlehead__appeared_sterile:0.0000028672,scaffold-XWDM-2126186-Cystopteris_fragilis-2_samples_combined:0.0000028672)87:0.0000021762)84:0.0196032275,(scaffold-KJZG-2011271-Asplenium_platyneuron:0.0080874117,(scaffold-NDUV-2013807-Vittaria_appalachiana:0.1119359022,scaffold-ZXJO-2070550-Parahemionitis_cordata:0.0127382668)98:0.0517242033)98:0.0114039186)64:0.0000021870,((scaffold-AFPO-2000514-Blechnum_spicant_gametophyte:0.0000000000,scaffold-RWYZ-2040392-Blechnum_spicant___Athyrium_sp.-2_samples_combined:0.0000000000):0.0000021203,scaffold-RWYZ-2040391-Blechnum_spicant___Athyrium_sp.-2_samples_combined:0.0000021232)98:0.0096961739)78:0.0528565255)81:0.0188297346,scaffold-VVRN-2018101-Lonchitis_hirsuta:0.0000021450)94:0.1639219475,scaffold-CQPW-2093261-Anemia_tomentosa:0.1272367715)92:0.0642277333,Salvinia_cucullata_v1.1_s0025.g009340:0.2622768973)57:0.0506167303,Azolla_filiculoides_s0042.g026826:0.3247046070)72:0.0391391026,(((Marchantia_polymorpha_A0A176WJH5:0.0122477191,scaffold-TFYI-2075568-Marchantia_emarginata:0.0382270175)99:0.0600437050,(((scaffold-BNCU-2014750-Radula_lindenbergiana:0.1472935580,(scaffold-HPXA-2013467-Ptilidium_pulcherrimum:0.2297262896,(scaffold-KRUQ-2015749-Porella_navicularis:0.0479157897,scaffold-UUHD-2149478-Porella_pinnata:0.0216344813)100:0.1584041269)94:0.0431423697)100:0.1284705313,scaffold-YFGP-2018839-Pallavicinia_lyellii:0.2810815337)100:0.2043373272,scaffold-WJLO-2037388-Ricciocarpos_natans:0.0547862819)25:0.0095520519)98:0.1724134585,((scaffold-FFGR-2003899-Netrium_digitus:1.3315666575,scaffold-XRTZ-2026740-Roya_obtusa:0.7634424923)99:0.2330730783,scaffold-WSJO-2047567-Mesotaenium_braunii:0.8903988188)99:0.4498256092)73:0.0794332017)22:0.0000020735,scaffold-PQTO-2078726-Lycopodium_deuterodensum:0.3318353489)36:0.0212140222,((((((Selaginella_moellendorffii_D8SLQ8_Type_A_response_regulator_RR6-1:0.0000000000,Selaginella_moellendorffii_D8RMM4_RR6-2:0.0000000000):0.0000028672,Selaginella_moellendorffii_D8SLQ9_Type_A_response_regulator_RR6-1:0.0000028672)100:0.0289756410,scaffold-ABIJ-2008368-Selaginella_lepidophylla:0.0668795170)100:0.1689943361,(scaffold-KUXM-2001818-Selaginella_selaginoides:0.0000028672,scaffold-KUXM-2001819-Selaginella_selaginoides:0.0000028672)100:0.0931840352)100:0.1655137639,(scaffold-PQTO-2081490-Lycopodium_deuterodensum:0.0444254963,scaffold-ULKT-2019450-Lycopodiella_appressa:0.0970268517)100:0.2105459235)97:0.0540978983,(scaffold-FITN-2018017-Treubia_lacunosa:0.0000021070,scaffold-PKOX-2006340-Isoetes_tegetiformans:0.0103443343)100:0.5032194291)62:0.0478032602)46:0.0562308297)23:0.0000025634,(((((((Anthoceros_agrestis_BONN_evm.model.Sc2ySwM_117.3808.1_._AagrBONN_evm.TU.Sc2ySwM_117.3808___Sc2ySwM_117_15440263-15441241_-_:0.0000000000,scaffold-TWUW-2049669-Anthoceros_agrestis-A:0.0000000000):0.0000023337,scaffold-BSNI-2050646-Anthoceros_agrestis-B:0.0000025581)100:0.0099784236,Anthoceros_punctactus_evm.model.utg000272l.170.1_._Apun_evm.TU.utg000272l.170___utg000272l_728340-729319_-_:0.0000022024)99:0.0099742449,scaffold-RXRQ-2134415-Phaeoceros_carolinianus-sporophyte:0.0000022152)97:0.0318280651,Anthoceros_angustus_005439_locus_scaffold17_size1614773_541668_542692___len_612:0.0109620048)94:0.0381824546,scaffold-ZFRE-2112011-Phaeoceros_carolinianus-sporophyte_1575:0.0068238854)97:0.0915591382,(((scaffold-AKXB-2066397-Phaeomegaceros_coriaceus:0.0276109036,(scaffold-DXOU-2033344-Nothoceros_aenigmaticus:0.0270320791,scaffold-TCBC-2020470-Nothoceros_vincentianus:0.0000029472)100:0.0130894433)99:0.0128814048,scaffold-UCRN-2052301-Megaceros_flagellaris:0.0108432979)72:0.0000024237,((scaffold-FAJB-2008416-Paraphymatoceros_hallii:0.0196860565,(scaffold-WCZB-2117231-Phaeoceros_carolinianus-gametophyte:0.0097059721,scaffold-WEEQ-2009814-Phaeoceros_carolinianus-gametophyte_1575:0.0000028672)72:0.0000022954)88:0.0000025909,scaffold-RXRQ-2138369-Phaeoceros_carolinianus-sporophyte:0.0207865688)99:0.0847144335)89:0.0202181134)100:0.2282535016)40:0.0286832174,((((((Brachypodium_distachyon_I1HX06:0.2888803199,(((Oryza_sativa_indica_Q4GZK3_Two-component_response_regulator_RR8:0.0061953021,Oryza_sativa_indica_A2YUP8:0.0374974140)98:0.0616804976,Oryza_sativa_indica_B8BAA6:0.4853243526)98:0.0737602423,(Oryza_sativa_indica_A2YUD9:0.4691410685,Oryza_sativa_indica_A2YUQ2:0.2750371469)98:0.0578895000)100:0.1821789729)100:1.3076112110,(scaffold-GKAG-2020194-Huperzia_lucidula:0.0165348780,(scaffold-ZZEI-2020950-Phylloglossum_drummondii:0.0810967049,scaffold-ZZEI-2024704-Phylloglossum_drummondii:0.1060684281)99:0.0405624465)100:0.2723367835)79:0.0176504419,(scaffold-GKAG-2097328-Huperzia_lucidula:0.0272713681,scaffold-ZZEI-2025254-Phylloglossum_drummondii:0.1172211241)100:0.2061708085)81:0.0597048937,((Selaginella_moellendorffii_D8SBX2_RR7-2:0.0000020451,Selaginella_moellendorffii_D8QTE7_Type_A_response_regulator_RR7-1:0.0000020072)100:0.2425610387,(scaffold-JKAA-2177286-Selaginella_wallacei:0.0103846044,scaffold-ZYCD-2040881-Selaginella_acanthonota:0.0229070521)100:0.2821613213)100:0.2087857820)71:0.0533480251,((Ginkgo_biloba_Gb_03975:0.1681418675,Ginkgo_biloba_Gb_33947:0.0981244668)99:0.0630062934,Ginkgo_biloba_Gb_15621:0.1253579777)99:0.1576274445)72:0.0836102691,(scaffold-SKQD-2005545-Takakia_lepidozioides:0.0000027988,scaffold-SKQD-2005546-Takakia_lepidozioides:0.0000023569)100:0.2437886707)38:0.0181869408)40:0.0151154238,scaffold-SKQD-2076689-Takakia_lepidozioides:0.1296285549)45:0.0141942665,(((scaffold-FITN-2018188-Treubia_lacunosa:0.0093357685,scaffold-PKOX-2005077-Isoetes_tegetiformans:0.0000024907)100:0.1768483538,(scaffold-FITN-2018267-Treubia_lacunosa:0.0000028141,scaffold-PKOX-2098398-Isoetes_tegetiformans:0.0000022336)100:0.1660820142)98:0.0792725711,(scaffold-GOWD-2011364-Sphagnum_lescurii:0.2638105485,(scaffold-RCBT-2002204-Sphagnum_palustre:0.0000028672,scaffold-UHLI-2094541-Sphagnum_recurvum:0.0000028672)100:0.0562519322)100:0.2095884853)59:0.0300330138)100:0.1239245010,(((Fontinalis_antipyretica_03798-RA___mRNA___locus_177592_33736_36666_-__translate_table__standard_:0.3448794991,scaffold-KEFD-2010794-Encalypta_streptocarpa:0.0236255654)77:0.0069047018,(((Fontinalis_antipyretica_06879-RA___mRNA___locus_179461_8228_9573____translate_table__standard_:0.0488823017,Pleurozium_schreberi_augustus_masked-scaffold_124-processed-gene-2.38-mRNA-1_gene_augustus_masked-scaffold_124-processed-gene-2.38_name_augustus_masked-scaffold_124-processed-gene-2.38_seq_id_scaffold_124_type_cds:0.0096213488)100:0.0607912356,(scaffold-BPSG-2090309-Scouleria_aquatica:0.0000024933,((((scaffold-FFPD-2012955-Ceratodon_purpureus:0.0328987604,scaffold-GRKU-2008351-Syntrichia_princeps:0.0333851639)100:0.0209404789,scaffold-RDOO-2119537-Racomitrium_varium:0.0217382631)77:0.0107284427,scaffold-NGTD-2100914-Dicranum_scoparium:0.0323981973)93:0.0000027963,(scaffold-RGKI-2008122-Leucobryum_glaucum:0.0000028214,scaffold-VMXJ-2015312-Leucobryum_albidum:0.0000029122)100:0.0321388415)100:0.0540174758)77:0.0102164587)98:0.0188510587,(((scaffold-ABCD-2075072-Racomitrium_elongatum:0.0088495648,scaffold-RDOO-2017959-Racomitrium_varium:0.0226894223)100:0.1134797928,scaffold-VMXJ-2130344-Leucobryum_albidum:0.0505864061)100:0.1192074156,scaffold-ZQRI-2018088-Timmia_austriaca:0.1218063582)69:0.0000026118)76:0.0096271036)76:0.0134547580,scaffold-AWOI-2013740-Diphyscium_foliosum:0.1555072763)99:0.0965165284)100:0.1230835522,scaffold-JMXW-2041899-Bryum_argenteum:0.1063921169)100:0.0643469963,(Fontinalis_antipyretica_00723-RA___mRNA___locus_179182_2261_4711____translate_table__standard_:0.0346459630,Pleurozium_schreberi_augustus_masked-scaffold_800-processed-gene-0.37-mRNA-1_gene_augustus_masked-scaffold_800-processed-gene-0.37_name_augustus_masked-scaffold_800-processed-gene-0.37_seq_id_scaffold_800_type_cds:0.1033456359)100:0.1179228064);
