# Supplementary material for: Water‐related innovations in land plants evolved by different patterns of gene cooption and novelty
Source: New Phytol. 2022 Feb 8;235(2):732–42. doi: 10.1111/nph.17981 (PMC9303528; doi:10.1111/nph.17981)
Supplement: Supplementary file 3 — Dataset S3 Fasta alignments and phylogenetic trees. [file NPH-235-732-s005.zip › Supplementary_Data_3_fasta_alignments_trees/Roots/Primary_roots/ASA1_F4K0T5_1_1kp.fasta]

>Phytophthora_megakarya_OWZ03924.1_Anthranilate_synthase_component_I
MSFQPQLERVAQLQAQHQDKNLVPVYLDAVADLDTPVSVLLKLRQGQRHSFLLESVAPGEKIARYSFIGAGPLKVQATGK
GQSLQGDPLVHLEQEMKNFRTVTLPELNVPMTGGAVGYCGFDAIRHFEPKIAPYVEKQKDVLQVPESIYMFFDTVVIFDH
VFHSLKIVSHCRLDTGDLAAAYKEATDKILAVNAALEKPLVRPSSVAHASAPATSKIDLEAASNVGKAGYMGFVEKLKEH
IVDGDIFQAVPSQRLAVDLPKDVTPLDLYRQMRVINPSPYMFFLDMGDDFQIVGASPEMLVKVDHDRIVETHPIAGTRHR
GANDEEDEALVKDLLADEKERAEHIMLVDLGRNDVGRVAKPGTVRVERLMQIEKYSHVMHIVSVVKGDLREDRTVYDAYR
AMFPAGTLSGAPKVRAMELICSLETERRGVYSGSVGYFSFSGFLDTAIAIRTMVVKSGKVYSQAGGGIVYDSDPQAEYME
TVNKLGSAVKTLEKCAAHMAPTAQ


>Arabidopsis_thaliana_P32069_Anthranilate_synthase_alpha_subunit_2_chloroplastic_ASA2
MSAVSISAVKSDFFTVEAIAVTHHRTPHPPHFPSLRFPLSLKSPPATSLNLVAGSKLLHFSRRLPSIKCSYTPSLDLSEEQFTKFKKASEKGNLVPLFRCVFSDHLTPILAYRCLVKEDDRDAPSFLFESVEPGSQSSNIGRYSVVGAQPTIEIVAKGNVVTVMDHGASLRTEEEVDDPMMVPQKIMEEWNPQGIDELPEAFCGGWVGYFSYDTVRYVEKKKLPFSNAPEDDRSLPDVNLGLYDDVIVFDHVEKKAYVIHWVRIDKDRSVEENFREGMNRLESLTSRIQDQKPPKMPTGFIKLRTQLFGPKLEKSTMTSEAYKEAVVEAKEHILAGDIFQIVLSQRFERRTFADPFEIYRALRIVNPSPYMAYLQVRGCILVASSPEILLRSKNRKITNRPLAGTVRRGKTPKEDLMLEKELLSDEKQCAEHIMLVDLGRNDVGKVSKPGSVEVKKLKDIEWFSHVMHISSTVVGELLDHLTSWDALRAVLPVGTVSGAPKVKAMELIDELEVTRRGPYSGGFGGISFNGDMDIALALRTMVFPTNTRYDTLYSYKHPQRRREWIAHIQAGAGIVADSNPDDEHRECENKAAALARAIDLAESSFLEAPEFTTITPHINNI
>Arabidopsis_thaliana_P32068_Anthranilate_synthase_alpha_subunit_1_chloroplastic_ASA1
MSSSMNVATMQALTFSRRLLPSVASRYLSSSSVTVTGYSGRSSAYAPSFRSIKCVSVSPEASIVSDTKKLADASKSTNLIPIYRCIFSDQLTPVLAYRCLVKEDDREAPSFLFESVEPGSQMSSVGRYSVVGAQPAMEIVAKENKVIVMDHNNETMTEEFVEDPMEIPRKISEKWNPDPQLVQDLPDAFCGGWVGFFSYDTVRYVEKRKLPFSKAPEDDRNLPDMHLGLYDDVVVFDHVEKKAYVIHWIRLDGSLPYEKAYSNGMQHLENLVAKLHDIEPPKLAAGNVNLQTRQFGPSLDNSNVTCEEYKEAVVKAKEHILAGDIFQIVLSQRFERRTFADPFEVYRALRVVNPSPYMGYLQARGCILVASSPEILTKVKQNKIVNRPLAGTSKRGKNEVEDKRLEKELLENEKQCAEHIMLVDLGRNDVGKVTKYGSVKVEKLMNIERYSHVMHISSTVTGELQDGLTCWDVLRAALPVGTVSGAPKVKAMELIDELEPTRRGPYSGGFGGVSFTGDMDIALSLRTIVFPTACQYNTMYSYKDANKRREWVAYLQAGAGVVADSDPQDEHCECQNKAAGLARAIDLAESAFVKK
>Arabidopsis_thaliana_F4IY44_ADC_synthase_superfamily_protein
MIKRLQVSFSNLLSQDITLPLFVVGAHPKMEIVAKENKVTVMDHVKGTKTTEEVEDPMMIPRRISETWKPQLIDDLPDVFCGGWVGYFSYDTVPYAEKRKLPLSKAPVDDRNLPDMHLGLYDDVVVFDHVEKKIHIIHWVRLSENSSFDDVYANAVKHLEELVSRIKCMNPPKLPYGSVDLHTNQFGTPLEKSSMTSDAYKNAVLQAKEHILAGDIFQIVLSQRFERHTFAHPFEVYRALRIVNPSPSMCYLQARGCILVASSPEILTRVKKNKIVNRPLAGTARRGKSFEEDQMLEEALLKDEKQCAEHIMLVDLGRNDVGKVSKNGSVKVERLMNIERYSHVMHISSTVIGELQENLTCWDTLRAALPVGTVSGAPKVKAMELIDELEVTRRGPYSGGFGSVSFTGDMDIALALRTIVFPTQARYDTMYSYKDKDTPRREWIAYLQAGAGIVADSDPEDEHRECQNKAAGLARAIDLAESAFVDKSDTTI
>Arabidopsis_thaliana_Q9LY58_Anthranilate_synthase_alpha-1_chain-like_protein
MKFAEGSKKENLVPLRHTIFSDHLTPVLAYRCLVKEDDQEAPSFLFESVEPGHHSSTVGRYSVVGAHPKMEIVAKENKVTVMDHVKGTKTTEEVEDPMMIPRRISETWKPQLIDDLPDVFCGGWVGYFSYDTVPYAEKRKLPLSKAPVDDRNLPDMHLGLYDDVVVFDHVEKKIHIIHWVRLSENSSFDDVYANAVKHLEELVSRIKCMNPPKLPYGSVDLHTNQFGTPLEKSSMTSDAYKNAVLQAKEHILAGDIFQIVLSQRFERHTFAHPFEVYRALRIVNPSPSMCYLQARGCILVASSPEILTRVKKNKIVNRPLAGTARRGKSFEEDQMLEEALLKDEKQCAEHIMLVDLGRNDVGKVSKNGSVKVERLMNIERYSHVMHISSTVIGELQENLTCWDTLRAALPVGTVKAMELIDELEVTRRGPYSGGFGSVSFTGDMDIALALRTIVFPTQARYDTMYSYKDKDTPRREWIAYLQAGAGIVADSDPEDEHRECQNKAAGLARAIDLAESAFVDKSDTTI


>Amborella_trichopoda_W1PIF1
MQSHSLSLYISFSTSPLSNGFNGYCRGASFHRFARSPLPSIKCSATSTASVDAAKFIEASKKGNLVPLYRCIFSDHLTPVLAYRCLVKEDDREAPSFLFESVEQGYRGTNVGRYSIVGAQPTVEIVATENFVTIMDHEKGSRKEEFVEDPMDVPQRIMENWNPQLIDELPDAFVGGWVGFFSYDTVRYVERKKLPFSSAPVDDRNLPDVHLGLYDDVIVFDHVEKKVYVIHWVHLDRHSSIEDAYENGMNCLEILISRVHDIDTPRLSSGSIKLCTQLFGESLKNSSMTSEAYKQAVIQAKEHILAGDIFQIVLSQRFERRTFADPFEVYRALRVVNPSPYMTYLQARGCILVASSPEILIRKKKNMIINRPLAGTIRRGKTAKEDMMLEKELLNDEKQRAEHIMLVDLGRNDVGKVSKPGSVKVEKLMGIERYSHVMHISSTVTGELMDHLSCWDALSATLPVGTVSGAPKVRAMELIDELEVIRRGPYSGGFGGISFSGDLDIALALRTIVFPMGKHYDTMYSYKDASRRREWVAHLQAGAGIVADSKPDDEQRECENKAAGLARAIDLAESAFVNK
>Brachypodium_distachyon_I1GLE1
MPASLSMRLAPLSPPSSGRVAPSPSLLPTHGHITAVGCRANAPPCPPPQLPPQPHSAGRFFVGCRATTAATFQKLDPVAVREEEATFRNAAAAGHNLLPLKRCIFSDHLTPVLAYRCLVREDDREAPSFLFESVEQGSQGTNVGRYSVVGAQPAMEIVAKANQVTVMDHEMKSKKEQYAADPMEIPRDIMEQWNPQVTEGLPDAFCGGWVGFFSYDTVRYVETKKLPFSMAPQDDRNLPDIHLGLYNDVVVFDHVEKKTHVIHWVRVDCYHSVDEAYEDGKNRLEALLSRLHSRNVPTLSAGSVKLNVGHFGSALQKSSMSSEDYKKAVVQAKEHILAGDIFQVVLSQRFERRTFADPFEVYRALRIVNPSPYMAYLQARGCILVASSPEILTRVEKRTIVNRPLAGTIRRGKTKAEDKVLEQLLLSDEKQCAEHIMLVDLGRNDVGKVSKPGSVKVEKLMNVERYSHVMHISSTVTGELRDDLTCWDALRAALPVGTVSGAPKVRAMELIDEMEGKMRGPYSGGFGGISFRGDMDIALALRTIVFPTGSRFDTMYSYADSSARQEWVAHLQAGAGIVADSKPDDEHQECLNKAAGLARAIDLAESTFLDEQSVSV
>Brachypodium_distachyon_A0A0Q3LH69
MESLAATAFSPSRLAAHPAPAAAPAPVPFRARAGGRRRSRRGSSGVRCCAASASVSPLINGSAAAKAEEEDRRRFFESAARGSGQGNLVPMWECIVSDHLTPVLAYRCLVPEDDMDAPSFLFESVEQGLEGTTNVGRYSILGAHPALEIVAKENKVTIMDHEKGVVTEQVVDDPMQVPRSIMEGWHPQQIDQLPEAFSGGWVGFFSYDTVRYVEKKKIPFSGAPEDDRNLPDVHLGLYDDVLVFDHVEKKVYVIHWVSLDRHASTEDAYQDGKSRLKQLLSKVHNANVPKLSPGFVKLHTRQFGTPLNKSTMTSDEYKNAVIQAKEHILAGNIFQIVLSQRFERRTYATPFEVYRALRIVNPSPYMAYVQARGCILVASSPEILTKVQKGKVINRPLAGTTRRGKTESEDKLQEEQLLSDQKQCAEHIMLVDLGRNDVGKVSKSGSVKVEKLMNIERYSHVMHISSTVSGQLDDQLQSWDALRAALPVGTVSGAPKVKAMELIDQLEVTRRGPYSGGLGGISFDGDMQIALALRTIVFSTAPSHNTMFSYKNSDRRREWVAHLQAGAGIVADSIPDDEQKECENKAAALARAIDLAESAFVDKE
>Brachypodium_distachyon_I1H762
MESLAATAFSPSRLAAHPAPAAAPAPVPFRARAGGRRRSRRGSSGVRCCAASASVSPLINGSAAAKAEEEDRRRFFESAARGSGQGNLVPMWECIVSDHLTPVLAYRCLVPEDDMDAPSFLFESVEQGLEGTTNVGRYSILGAHPALEIVAKENKVTIMDHEKGVVTEQVVDDPMQVPRSIMEGWHPQQIDQLPEAFSGGWVGFFSYDTVRYVEKKKIAFSGAPEDDRNLPDVHLGLYDDVLVFDHVEKKVYVIHWVSLDRHASTEDAYQDGKSRLKQLLSKVHNANVPKLSPGFVKLHTRQFGTPLNKSTMTSDEYKNAVIQAKEHILAGNIFQIVLSQRFERRTYATPFEVYRALRIVNPSPYMAYVQARGCILVASSPEILTKVQKGKVINRPLAGTTRRGKTESEDKLQEEQLLSDQKQCAEHIMLVDLGRNDVGKVSKSGSVKVEKLMNIERYSHVMHISSTVSGQLDDQLQSWDALRAALPVGTVSGAPKVKAMELIDQLEVTRRGPYSGGLGGISFDGDMQIALALRTIVFSTAPSHNTMFSYKNSDRRREWVAHLQAGAGIVADSIPDDEQKECENKAAALARAIDLAESAFVDKE

>Bathycoccus_prasinos_K8ES14_Anthranilate_synthase_component_I
MEALSSASSSTLLNNAARRFETASKNVSSSSYSHKNQSSLQNHQSRGDVRARGGGGRGGRFVTRNHLSSRRTSVNAAAAAAAQKEQTNNASSNDDDAFELDRKNTFLSAVEKDKANVVPVFRRIFDDQLTPILAYRLLVKDDAREAPSFLFESVVGGTQIGRYSFLGRRPKVEVLASENRVRIMNHAKPEENKEDYFEEDPMTVMAKLGEHWKPAKHPDLPDAFAGGWVGFAGYDTVRYQYINKLPFDNVREQDDRDLPDVHMGLYEEVIVFDHATKQVYGVKWVMLEDYTSKDGTVDAEKAYSEGIKGLDDLMKELQPETMGTIPFGSVDMRLSGKPEPMKDSNMSKESFLDAVATTKEHIKAGDIFQLVLSHRFERKTKVDPFEVYRALRVVNPSPYMIYYQGKDCILIASSPEILCRVDDSRTVVNRPLAGTRARGKTQAEDLALEEDLLADEKERAEHVMLVDLGRNDVGRVSQMGTVKVEKLMEIERYSHVMHISSTVTGKLIEDLNPWDVLRAALPVGTVSGAPKVRAMQIIDDLEVSKRGPYGGGIGYVGFAGEMDIALALRTMVVPTKQKKGDEWTIHVQAGAGIVADSNPESEYQETVNKSAALGRSIDLAERAFLKKK

>Cyanidioschyzon_merolae_M1UU32_Anthranilate_synthase_component_I
MELAAFASAATGTSPILGGSACARVQQTRASCGTLEGRCAHPRAISVKDQRRDSWGRSKSILAPASSASKGLPLCGRRKNSARRFTLRAQGSGRLSDMFIEYYERNRVTLPAGIGKQTLLPVYRRIFADDLTPVMAYRRLVHDASGDPRPSFLFESVVGGDQIGRFSYVGSSPCMQIIAYQNDIQIIDSSEHLQHKLHVPDPWVFMRQLTEQIKVAEKGPVPEAFCGGWVGFGGYDTVRYSEPKKLPFSAAPRDDRGLPDLHFALYQEVVIFDNVTKTVYIVVWVPLEDHRSIEAARAHGWSRSEQLVRVLTCAERDHLLLPSSEVLLDPVEKPEPMRSNMTKEQFFHALERISEYIYLGDTFQTVFSQRFERDTFADPFQVYRALRIVNPSPYMLYMRARDCILISSSPEILCKTRGRKVWNRPLAGTRPRGSSPEEDARLEQELLADEKDRAEHVMLVDLGRNDVGRIAELGSVQVEKLFEIERYSHVMHISSTVTGKLRAELSCWDALRATLPAGTISGAPKIRSMQIIDELEPTKRGPYGGGIGYVSFDGNEMDVALALRTMVIPTAMRSSNGAWRVHIQAGAGIVLDSNPESEYLETINKAAALGRAIDVAEHAFVQSPTEQIAEDLLNSSPDAASVAPSRD

>Cyanophora_paradoxa_ConsensusfromContig38915
MFSTAPSSASEFLGERAGRRFLAGRRAARSAAVAASVALPAVASSQQVKDASSTESQSATARDAQFMEHAKAGYNLIPIYRRIFSDQLTPVMAYRRLNPTDDPTVPSFLLESVVNGDQQGRYSFVSDPAMEILARGDGVELVKEVQQEWNPVPAQSVGLPDAFCGGWSGYVSYDTVRYTEASLPFENAPEDDRRLPDVVVFDNVSKLAYAILWVDMREHSAEEALGTGKLELEELVAKLTKPTAADDGLPEFMKGFDGAMHHIGEGNSFQIVLSQRFERKTQATPLEIYRALRVVNPSPYMIYMQCRGCVLVSSPEILTRIHKREITNRPLAGTRWRGKTPEEDAALECELLADEKDRAEHVMLVDLGRNDRL*

>Ginkgo_biloba_Gb_33984
MEIVAKENTVTVMDHEQGTMKEEFVDDPMAVPPMIMSNWKPMLIDELPAAFCGGWVGYFSYDTVRYVEKKKLPFSKAPADDRGLPDMHLGLYNDVVVFDH
VEKKAYVIHWVRADQYSSAEEAFKDGERRLDILVSRVQDIVPPRLSSGSVKLHTKLFGSAQKKSNMTNEEYKKAILKAQEHILAGDIFQIVLSQRFERRT
FADPFEIYRALRVVNPSPYMIYLQARGCILVASSPEILTRIKQGKVINRPLAGTRRRGKTEMEDEVMERELLNDEKECAEHIMLVDLGRNDVGKVSKPGS
VKVEKLMNVERYSHVMHISSTVTGELLEGLTCWDALRAALPVGTVSGAPKVKAMELIDELEPTRRGPYSGGIGGVSFTGDMDIALALRTMVFPTVTRYDT
MYSYKDIGKRREWVVHLQAGAGIVADSNADDEHRECINKAAGLGRAIDLAEATFVDT*

>Klebsormidium_flaccidum_A0A1Y1I1C3_Anthranilate_synthase
MAQAGLQARLLRGPLLLGSASAQAGSGVGEADALVRQGLAVCCGSRRACLANSSYQGPSPTLGPQYVAGNSRTTFKADERPTVKRRAVAVAVAPAVETPQEVTEDYASFSKAAERGNLVPMFRRIFSDQLTPVLAYKCLVRGDDKEAPSFLLESVEDGIRAGRYSFVGAHPSLEVIAKEELVTILDHAKGGREEKLSQDPLQVPVELSEDWRPATVDGLPDCFCGGWVGYTSYDTVRYVESKKLPFANAPDDDRGLPDIHLGLYHDVVVFDHVTKIIYVIHWVMLDDFESVSDAYSNGQRALARLVQRLQTSDGPVLSSGCVQLSLGENTTTEAVSNMTKSDFIAAIEDAKEHILAGDIFQIVLSQRFERRTFADPYEIYRALRIVNPSPYMIYLQARGAILVASSPEILCRITDRKVVNRPLAGTRRRGATEMEDQALEDELLADEKERAEHVMLVDLGRNDVGKVSKAGSVKVEALMKIERYSHVMHISSTVTGELKEDLTSWDALKATLPVGTVSGAPKVRAMELIDELEVARRGPYSGGIGMVSFTGDMDIALALRTMVIPTFAHDTLYDYRGEVPRREWVVHLQAGAGIVADSNPELEYQETVNKSMAMARAIDLAETAFRPDSAGLGT

>Marchantia_polymorpha_A0A176W3N5
MAIRGALGATALRVRCPSLECTKCSSNAGSSSSGIRRGRSHGRVSFSAKDVSAFGRNASLLPGGGVAVGDVGVRSTQRRRPQGIYAEVKVQLEASGKDTADSLPLTNKILELLKDDGDPVNSASSDSDRAEFLDAAKKGNLVPVYRRIFSDQLTPVMAYRILVNEDERDAPSFLFESVEHATYGSSVGRFSMLGAQPAMEIIAKENILTILNHEDGFREEKIVDDPMNAPSEITDQWKPVMLDGLPEVFCGGWVGYFSYDTMRYVERKKLPFSHAPEDDRGLPDIHLSLYKDVVIFDHVSKLVYAIHWVQTDSEKFKTAEDAYENGKAQLARLVNRLQNGQRQKLSTGAVGIKIGHYWDNKQVSNLTEEEYKANIVKAKEHILAGDIFQIVLSQRFERRTFADPFEVYRALRIVNPSPYMIYLQGKVVNRPLAGTRRRGKTVEEDLQLEADLRQDKKEVAEHVMLVDLGRNDVGKVSKPGSVKVDRLMDVERYSHVMHLSSTVTGELLDDMKSWDALRAALPVGTVSGAPKVRAMELIDELEPTRRGPYSGGIGHVSFNGDMDIALALRTMIFPTFDRYNTLYSHSTTAGTKNRREWQVYLQAGAGIVADSNPDSEHRECINKAAGLSRAIDLAESAFIQQ

>Oryza_sativa_indica_A2XNK3_Anthranilate_synthase_alpha_subunit_1_chloroplastic_ASA1
MASLVLSLRIAPSTPPLGLGGGRFRGRRGAVACRAATFQQLDAVAVREEESKFKAGAAEGCNILPLKRCIFSDHLTPVLAYRCLVREDDREAPSFLFESVEQGSEGTNVGRYSVVGAQPAMEIVAKANHVTVMDHKMKSRREQFAPDPMKIPRSIMEQWNPQIVEGLPDAFCGGWVGFFSYDTVRYVETKKLPFSNAPEDDRNLPDIHLGLYNDIVVFDHVEKKTHVIHWVRVDCHESVDEAYEDGKNQLEALLSRLHSVNVPTLTAGSVKLNVGQFGSALQKSSMSREDYKKAVVQAKEHILAGDIFQVVLSQRFERRTFADPFEVYRALRIVNPSPYMAYLQARGCILVASSPEILTRVEKRTIVNRPLAGTIRRGKSKAEDKVLEQLLLSDEKQCAEHIMLVDLGRNDVGKVSKPGSVKVEKLMNVERYSHVMHISSTVTGELRDDLTCWDALRAALPVGTVSGAPKVRAMELIDQMEGKMRGPYSGGFGGVSFRGDMDIALALRTIVFPTGSRFDTMYSYTDKNARQEWVAHLQAGAGIVADSKPDDEHQECLNKAAGLARAIDLAESTFVDE

>Oryza_sativa_indica_B8AKD7
MESIAAATFTPSRLAARPATPAAAAAPVRARAAVAAGGRRRTSRRGGVRCSAGKPEASAVINGSAAARAAEEDRRRFFEAAERGSGKGNLVPMWECIVSDHLTPVLAYRCLVPEDNMETPSFLFESVEQGPEGTTNVGRYSMVGAHPVMEVVAKEHKVTIMDHEKGKVTEQVVDDPMQIPRSMMEGWHPQQIDQLPDSFTGGWVGFFSYDTVRYVEKKKLPFSGAPQDDRNLPDVHLGLYDDVLVFDNVEKKVYVIHWVNLDRHATTEDAFQDGKSRLNLLLSKVHNSNVPKLSPGFVKLHTRQFGTPLNKSTMTSDEYKNAVMQAKEHIMAGDIFQIVLSQRFERRTYANPFEVYRALRIVNPSPYMAYVQARGCVLVASSPEILTRVRKGKIINRPLAGTVRRGKTEKEDEMQEQQLLSDEKQCAEHIMLVDLGRNDVGKVSKPGSVKVEKLMNIERYSHVMHISSTVSGELDDHLQSWDALRAALPVGTVSGAPKVKAMELIDELEVTRRGPYSGGLGGISFDGDMLIALALRTIVFSTAPSHNTMYSYKDTERRREWVAHLQAGAGIVADSSPDDEQRECENKAAALARAIDLAESAFVDKE

>Physcomitrella_patens_A9SGW3
MIHLSLRIISGRSQFLEAAQRGNVVPVYRRIFSDHLTPVLAYRCLIKEDDRDAPSFLFESVENGKSINMGRYSIVGVQPSLEIIAKEDRIIILNHEKGTREEKQSDDPLNEPQEIASKWNPVKIDSIPDIFCGGWVGYFSYDTVRYVEKKKLAFSSAPKDDRGLPDIHLGLYNDVLVFDHVTKLLYVLHWVHVDQFDSLESAFEDGCKKLDHLVARLQAPEGVELPSASVEMSVEKYGQSATKSNFTPEQFKDSILQVKEHILAGDIFQLVLSQRFERRTFAYPFEVYRALRIVNPSPYMIYLQARGAIMVASSPEILTRISKGTVVNRPLAGTRKRGKTPEEDMAMERDLLGDEKECAEHVMLVDLGRNDVGKVSKAGTVKVEKFMEIERYSHVMHISSTVTGELLDELSSWDALRAALPVGTVSGAPKVRAMELIDELEPTRRGPYSGGIGGVSFTGQMDIALALRTMVFPTQRNDAMYSYKDANSRREWVVHLQAGAGIVADSDAESEYLETINKAAGLARAIDLAEAAFCKTIT
>Physcomitrella_patens_A9T2B2
MIYLPFKIITGRSQFLEAAQRGNLVPVYRRIFADHLTPVLAYRCLVKEDDREAPSFLFESVENGKSINMGRFSMVGAQPSMEIIGKEDRIIILNHEEGTRIEKQSDNPLNEPQEIASKWNPVKIDSLPDVFCGGWVGYFSYDTVRYVEKKKLPFSSAPNDDRGLPDIHLGLYNDVLVFDHVTKLVYVLHWVHVDRFDSPESAYEDGCKRLELLVARLQTPGGVKLSSGSVELSIGQCGQRTAKSNYTPEQFKDSILQVKEHILAGDIFQLVLSQRFERRTFADPFEVYRALRIVNPSPYMIYLQARGAIMVASSPEILTRIAERTVVNRPLAGTRRRGKTPDEDMAMEKDLLADEKECAEHVMLVDLGRNDVGKVSKAGTVKVEKLMEVERYSHVMHISSTVTGELLDELSSWDALRAALPVGTVSGAPKVRAMELIDKLEPTRRGPYSGGIGGVSFTGQMDIALALRTMVFPTQRNDTMYSYKQANSRREWVVHLQAGAGIVADSDPESEYQETVNKAAGLARAIDLAESAFVKIDT
>Physcomitrella_patens_A9T285
MIYLPFKRILGRSQFLEAAQRGNLVPVYRRIFADHLTPVLAYRCLVKEDDREAPSFLFESVENGKSINMGRYSMVGAQPSMEIIAKEDRITILNHEEGTRVEKQSDNPLNEPQEIASKWNPVKFDSLPDVFCGGWVGYFSYDTVRYVEKKKLPFSSAPIDDRGLPDIHLGLYNDVLVFDHVTKLVYVLHWVHVDRFDNPESAYEDGCKRLDLLVARLQTPGRVKLSSGSVELSIEQYGQRTAKSNYTPEQFKNSISLVKEHILAGDIFQLVLSQRFERRTFADPFEVYRALRIVNPSPYMIYLQARGAIMVASSPEILTRIAEGTVVNRPLAGTRRRGKTPEEDMALERDLLADEKECAEHVMLVDLGRNDVGKVSKAGTVKVEKLMEVERYSHVMHISSTVTGELLDELSSWDALRAALPVGTVSGAPKVRAMELIDELEPTRRGPYSGGIGGVSFTGQMDIALALRTMVFPTQRNDAMYSYKQANSRREWVVHLQAGAGIVADSDPESEYQETVNKAAGLARAIDLAESAFVKTDT

>Selaginella_moellendorffii_D8RT93
MAACGAFEFQAIVDLPRRRIHRQRQLTKWRSGSAVRASSQAQAQFHEACKRGNLVPLFQRIFSDHLTPVLAYRCLVKEDDREAPSFLFESVEHTNGVSNVGRYSMVGAQPAMEIVAKENMLTIISHEDGYENERIVDDPMKEPEEITSDWSPVPVDGLPNVFCGGWVGYFSYDTVRYSEKKKIPFASAPLDDRGLPDMHLGLYKDVIVFDHVTKIAYAVHWVDIRRYEDPNTAFQDGKKRLQELIDRVQNTEVPRLSHGNVNLSVGHYGNRVNKSNMSLDQFKGAVLAAKEHILAGDIFQIVLSQRFERRTAADPFEVYRALRIVNPSPYMIYLQARGSILVASSPEILTRIKHGKVINRPLAGTRRRGVSDEEDKKLEESLLKDEKECAEHVMLVDLGRNDVGKVSKAGSVQVEKFMEVERYSHVMHISSTVTGELQEGLSSWDALRAALPVGTVSGAPKVRAMQLIDELELTRRGPYSGGIGSISFNGDMDVALALRTMVFPTRSQDKNGSWLAHLQAGAGVVADSIPDEEYNETVNKAAGLGRAIDLAETAFPAEKLMEDNVLEKKSNLGSESRKPSDYFWKVPS
>Azolla_filiculoides_s0185.g056617
MAVMEFAANLVTPICSLSPSSSFIPKTFGCVRFCDNGGRQLEGKKKNWFSFAVRSESIQI
LSKEVKKEASRNSSSEFDKFRDACQHGNLVPIYKRIFSDQLTPVLAYRCLVKEDDREAPS
FLFESVENSESGNHVGRYSMVGSQPEIEIVAKQDRVTILNHKEASRVEHVTEDPFVTASD
LVSKWKAAPVEGLPDAFCGGWVGFFSYDTVRYAEKKKLPFEKAPKDDRALPDIHLGLYKD
VVVFDHVSKIVYVFHWICIDEFNTEEEAYEHGQTKLESLVARLQSFDIFPIKVFLLSSTS
EFELLISRPKLSPGSVDLSIEKYGSSKKESNMSKDEYVKAIQKAKEHILAGDIFQIVLSQ
RFERRTYADPFEVYRALRIVNPSPYMIYLQARGCIMVASSPEILTRINKGKIVNRPLAGT
RKRGQTQEDDKRLEEELLQDEKECAEHVMLVDLGRNDVGKVSKAGSVKVEKFMEIERYSH
VMHISSTVTGKLQDGLTSWDVLRAALPVGTVSGAPKVRAMELIDELEPTRRGPYSGGIGC
ISFQGDMDIALALRTIVFPTNVRHDTIYSYRDLTNRREWVAHLQAGAGIVADSNPEDEYN
ECVNKAAGLGRAIDLAEIAFT*
>Salvinia_cucullata_v1.1_s0114.g020888
MAYLQARGCVLVAASPEILTRVSPQGKVTNRPLAGTRKRGRSREEDEMLEEELRQDEKEC
SEHQVAKFGSVKVEKLMTIERYSHVMHLSSMVTGQLKDGFTPWDVLRAALPVGTVTGAPK
VRAMQLIDKPERRRRGPYGGGLGCIGFRRGMDVALTLRTMVFQLSTCTKPAAPAAFSFHG
CGGSGSRRYAAEEDTQRRINPCWRPIRHRREWVVHLQAGAGIVADSIPENEHQECINKAA
ALERAIDIAETAFLH*
>Salvinia_cucullata_v1.1_s0114.g020889
MAYRCLVEEDDHESPSFVVEAGRYSMVGAHPEMEIIAKGGWVGFFSYDTVRYVEKKKLSF
EVAPEDDRGLPDINLGLYKDVIVFDQVFKVMYVVHWVQVNDFKTMEEEMPPAAVDALSRA
EEEGMRAVTRRKKMMGIIGMDEDDIDGHGGASIHDSSNDERYIQQQLRRRAADHEYMAAV
EAVKEHIRAGDMFQVVLSQRMERRTFAHPFQA*
>Salvinia_cucullata_v1.1_s0147.g023121
MALSSHHSPRQHVPPCFILDSCILHLDRSSLAAPRSKLPLFPSPSRLLQARPLQRKNVRS
VITDRITTNEDSSTHPSTQTDARNSTMATPDYSEFKQACKCGNLVPISKRIFSDNLTPVL
AYRCMVREDDREAPSFLFESVENNQDGNRMVMGSVVMPSNICQGSLSNDCGSFGGGMKPY
SIIFIGYRYFSIKSFLYLITGGWVGFFSYDTVRYVEKKKLPLEKAPKDDRGLPDIHLGLY
KHVMVFDHVSKIVHVVHWVCTDQFSSLEEAYKDGQKQLESLVARLQSIDLPRLSPGSIEL
SIDKHGSAKVQSNMTKDEYTNAIRKAKEHILAGDIFQIVLSQRFERRTYADPFEIYRALR
IVNPSPYMAYLQARGCILVASSPEILTRIKKGKIINRPLAGTRKRGQTKEEDEKLERELL
QDEKECAEHVMLVDLGRNDVGKVAKAGSVAVKRLMQIERYSHVMHISSTVTGELHDDLTS
WDALRAALPVGTVSGAPKVRAMELIDKLEPTRRGPYSGGIGCVSFQGDMDIALALRTMVF
PASTRYDTVYSYGGRNRRREWVVHLQAGAGIVADSDPESEYSECVNKAAGLARAIDLAEN
AFI*
>scaffold-JVSZ-2008428-Equisetum_hyemale
KFQEASKKGNLVPIFQRIFSDHLTPVLAYRCLVKEDDREAPSFLFESVENGQKGCNVGRYSIVGAQPAMEVVAKEDLVTILNHEEGSRIEKLMDDPMRVAQDLMSKWKSVTIDGLPDAFCGGWVGYFSYDTVRYVEKKKLPFEKAPQDDRGLPDIHLGLYKEVLVFDHVSKVIYVLHWVNMDQYNSAEEAFISGHKQLKALIARLQRSDTPTLSSGSVDLSIGLHGRATQDSNMTKEGYQKAILDAKEHILAGDIFQIVLSQRFERRTFADPFEIYRALRIVNPSPYMLYLQARGCILVASSPEILTRIKRGEVINRPLAGTRRRGRTHEEDKALERELLSDEKECAEHVMLVDLGRNDVGKVAKAGSVNVKKLMEVERYSHVMHISSTVTGELLDNLTCWDALRAALPVGTVSGAPKVRAMELIDELEPTRRGPYSGGIGGISFTGDMDIALALRTMVFPTFARYDTMYSYKEGHHRREWVAHLQAGAGIVADSNPDDEYNECVNKAAGLGRAIDLAEVAFIE
>scaffold-VIBO-2078336-Osmunda_javanica
TKFLEATQKGNLVPIFRRIFSDHLTPVLAYRCLVKEDDREAPSFLFESVENGETGNNVGRYSMVGAQPAMEIVAKGDLITILNHEEGSRVERLMDDPMTVPADILSKWKAVPIDGLPDSFCGGWVGYFSYDTVRYVEKKKLPLDKAPEDDRCLPDIHLGLYKDLVVFDHVSKIVYVLHWVHTDQYNSPEEAYRDGQRQLEVLTSRLQNIDPPKLSSGSVDVPIGQHGSVMKQSNMTKEEYKAAIHKAKEHILAGDIFQIVLSQRFERRTFADPFEIYRALRVVNPSPYMIYLQARGCILVASSPEILTRIKKGKIVNRPLAGTRKRGETREEDLMLAKELLEDEKECAEHVMLVDLGRNDVGKVAKAGSVKVEKYMEVERYSHVMHISSTVTGELLDDLTSWDALRAALPVGTVSGAPKVRAMQLIDELERTRRGPYSGGIGGVSFTGDMDIALALRTMVFPTFARYDTMYSYRERTNRREWIVHLQAGAGIVADSNPDDEYRECINKAAGLARAIDLAESAFV
>Abies_alba_AALBA5B1157727P1_partial_cds
GWVGYFSYDTVRYTEKRKLPFSKAPKDDRRLPDIHLGLYNDVVVFDNVEKKAYVIHWVRV
DDYSSADEAFKDGQRRLNILVSRVQDIEPPRLSSGSVKLQTGLFGAALKESSMTSEEFKN
AVVKAQEHILAGDIFQIVLSQRFERRTFADPFEVYRALRVVNPSPYMIYLQARGCILVAS
SPEILTRVKQ
>Picea_lambertina_PILA_38107
MECLMPIPSGHGCHGRLSRTGIKSLVPPSRPRLRRMQMKATENQQRSCSSTKSHVAARSVAGATSSLTKPAADDPLPSHPVSSSDYVKFVEMSKDGNLIPLYRCIFSDHLTPVLAYRCLVSQDDREAPSFLFESVEQGHKSINVGRFSFVGAQPAMEIVAKENSVTIMDHERGTREEEFTEDPMTVPPRIMSNWKPVLTDELPIAFCGGWVGYFSYDTVRYVEKRKLPFSNAPEDDRGLPDMHLGLYNDVVVFDNVEKKAYVIHWVRVDDYSSADEAFKDGQRRLDILVSRVQDIDPPRLSSGSVKLQTGLFGAALKESSMTSEQYKKAVLKAQEHILAGDIFQIVLSQRFERRTFADPFEVYRALRVVNPSPYMIYLQARGCILVASSPEILTHVKQGKVTNRPLAGTRKRGKTQAEDEILEKELLNDEKECAEHIMLVDLGRNDVGKVSKPGSVKVEKYMNVERYSHVMHISSTVTGELQENLTSWDALRAALPVGTVSGAPKVKAMELIDEIEPTRRGPYSGGIGGISYAGDMDIALALRTMVFSTVPRYDTMYSYKDISKRRDWVVHLQVGAGIVADSNPDDEHRECINKAAGLGRAIDLAEATFVDT*
>Picea_taeda_PITA_18176
MECLMPIPSGHAFHGRLSRISIKSRVPSSRPTFRRMQMKAIENQHRSCSSPKRHVVIRSVAGATSALTEMAEDPVPSHPVSSSGTILFNLWSLAFAFNLVKMECLMRIPFGQTCHGRARSSDIKSLLPFAASSSTLRSRQLKVFQSQQGSCFPKGHVTARSATEATDTLTTTAADPLPSLPSSSSDYVKFVEMSKNGNLIPLYRCIFSDHLTPVLAYRCLVSQDDRDAPSFLFESVEQGQMGTNVGRFSIVGAQPAMEIVAKENSVTIMDHERGTREEEFTEDPMTVPPRIMSNWKPVLTNELPIAFCGGWIGYFSYDTVRYVEKRKLPFSKAPADDRGLPDMHLGLYNDVVVFDNVEKKAYVIHWVRVDDYSSADEAFKDGQRRLDILVSRVQDIDPPRLSSGSVKLQTGLFGAALKESSMTSEQYKKAVLKAQEHILAGDIFQIVLSQRFERRTFADPFEVYRALRVVNPSPYMIYLQARGCILVASSPEILTRVKQVIEADTACACLKLSYRILVS*
>Picea_taeda_PITA_43341
MPPWALTLDLTCSYKLCICALHSVGAPSCKSPSDNSSLGTASNVFLKSTKQHHNSLSMLYVFFIMCLQVLFSLPEYGKDEVDCPVFWNPSLIIATAVCWLRWFWPHFRCAGCGWIGYFSYDTVRYVEKRKLPFSKAPEDDRGLPDMHLGLYNDVVVFDNVEKKAYVIHWVRVDDYSSADEAFKDGQRRLDILVSRVQDIDPPRLSSGSIKLQTGLFGAALKESSMTSEQYKKAVLKAHEHILAGDIFQIVLSQRFERRTFADPFEVYRALRVVNPSPYMIYLQARGCILVASSPEILTRVKQVIEADTACACLKLGYRILVS*
>Pseudotsuga_menziesii_PSME_07868
MTASIKIQPDIDSLKQLQQQNDDSSINMYPVYAYLPSLDLTPHVAYLKLAQLNNPDRKESFLLESAKTNNELDRYSFIGISPRKTIKTGPTEGIETDPLEILEKEMSTFKVAENVPGLPKLSGGAIGYISYDCVRYFEPKTRRPLKDVLRLPEAYLMLCDTIIAFDNVFQRFQIIHNINTNETSLEEGYQAAAQIITDIVSKLTDDSSPIPYPEQPPIKLNQTFESNVGKEGYENHVSTLKKHIKKGDIIQGVPSQRVARPTSLHPFNIYRHLRTVNPSPYLFYIDCLDFQIIGASPELLCKSDSKNRVITHPIAGTVKRGATTEEDDALADQLRGSLKDRAEHVMLVDLARNDINRICDPLTTSVDKLLTIQKFSHVQHLVSQVSGVLRPEKTRFDAFRSIFPAGTVSGAPKVRAMELIAELEGERRGVYAGAVGHWSYDGKTMDNCIALRTMVYKDGIAYLQAGGGIVYDSDEYDEYVETMNKMMANHSTIVQAEELWADIVGSA*
>Pseudotsuga_menziesii_PSME_24020
MHLGLYNDVVVFDNVEKKAYMIHWVRVDDYPSLDEAFKDGQRRLDILVSRVQDIDPPRLSSGSVKMQTELFGDALQESSMTNPFEVYRALRVVNPSPYMIYLQARGRILIASSLEILIRVKQGKVTNRPLAGTRKRGKTQAKDQILEKDLLNDEKECAEHIMFVDLGRNDVGKVSKPRSVKVEKYMNVERYSHVMHISSTVTGELQENLTSWDALRAALPVGTVSGVPKVKAMELIDEIEPNRRGLYSGDIGHISYTGDMDIALALRTMVFSTEPRHDTMYSCKDASKHRDWVVHLQAGAGIVADSNPDDEHKECINKVVGLGRAIDLAEATFFNT*
>Pseudotsuga_menziesii_PSME_43781
MHLGLYNDVVVFDNVEKKAYMIHWVRVDDYSSLDEAFKDGQHRLDILVSRVQDIDPPRLSSCSVKMQTKLFGDALQESSMTNPFEVLYRALRVVNPIPYMKYLQARGRILIASSLEILICVKQGKVTNHPLAGTRKRGKTQAEDQILEKDLLNDEKECAEHIMFVDLGRNDVGKVSKPGSVKVEKYMNVERYSHVMHISSTVTGELQENLTSWDALRAALPVGTVSGVPKVKAIELIDEIEPNRRGLYSGGIGHISYTGDMDIALALRTMVFSTEPHHDTMYSCKDASKHRDWVVHLQAGAGIVADSNPDDEHKECINKAAGLGRAIDLAEATFVNT*
>Pseudotsuga_menziesii_PSME_50489
MMERLMAIPSGHPCHGRLSSSAIKSLLPFAPSSPTCRIRQIKAIQNQQRPCFPKRHVTARSVTGPTSPPTTTADDPLLSPPASSPDYVKFVEMSKKGNLIPVHRCIFSDHLTPVLAFRCLVSQDDREAPSFLFESVEQGQRGPKGAYMGRFSFVGAQPAMEIVAKENIVTIMDHEQGTRKEEFVEDPMTVPPCIMSNWKPVLTDELPIAFCGGWVGYFSYDTVRYVEKRKLPFSKAPKDDRRLPDMHLGLYNDVIVFDNVEKKAYVIHWVRVDDYSSLDEAFKDGQRRLDILVSRVQDIDPPRLSSGSVKQQTELFGAVLQESSMTSEQYKEAVVKSQEHILAGDIFQIVLSQRFERRTFADPFEVYRALRVVNPSPYMIYLQARGCILVASSPEILTRVKQGKVTNRPLAGTRKRGKTQAEDEILEKDLLNDEKECAEHIMLVDLGRNDVGKVSKPGSVKVEKYMNVERYSHVMHISSTVTGELQENLTSWDALRAALPVGTVSGAPKVKAMELIDEIEPTRRGPYSGGIGHISYTGEMDIALALRTMVFSTEPRHDTMYSYKDASKRRDWVVHLQAGAGIVADSNPDDEHRECINKAAGLGRAIDLAEATFVNT*
>Sequoiadendron_giganteum_SEGI_34086
MHTINGLQRAYVIHWVRVDQYSSAEEAFWDGQRQLDILVSRVQDIDPPRLSSGSVKLQTGLFGAVPKKSNMTEVEYKKAVLEAQEHIAAGDIFQIVLSQRFERRTFADPFEVYRALRVVNPSPYMIYLQARGCILVASSPEILTRIKEGKVINRPLAGTRRRGKTEIEDEMLEKELLNDEKECAEHIMLVDLGRNDVGKISKPGSVKVERLMNVERYSHVMHISSTVVGELQEDLTSWDALRAALPVGTVSGAPKVVMFLKFTISTSST*
>scaffold-AWQB-2055997-Picea_engelmannii
SSSDYVKFVEMSKNGNLIPLYRCIFSDHLTPVLAYRCLVSQDDREAPSFLFESVEQGQKGVNVGRFSIVGAQPAMEIVAKENSVTIMDHERGTREEEFTEDPMTVPPRIMSTWKPVLTDELPIAFCGGWIGYFSYDTVRYVEKKKLPFSKAPEDDRGLPDMHLGLYNDVVVFDNVEKKAYVIHWVRVKDYSSPDEAFKDGQRRLDILVSRVQDIDPPRLSSGSIKLQTGLFGAALKESSMTSEQYKKAVVKAQEHILAGDIFQIVLSQRFERRTFADPFEVYRALRVVNPSPYMIYLQARGCILVASSPEILTRVKQGKVTNRPLAGTRKRGKTQVEDEILEKELLNDEKECAEHIMLVDLGRNDVGKVSKPGSVKVEKYMNVERYSHVMHISSTVTGELQENLTSWDALRAALPVGTVSGAPKVKAMELIDEIEPTRRGPYSGGIGGVSYTGDMDIALALRTMVFSTVPRYDTMYSYKDVSKRRDWVVHLQAGAGIVADSNPDDEHRECINKAAGLGRAIDLAEATFV
>scaffold-BTTS-2079473-Austrotaxus_spicata
FVEVSKKGNLIPLYRCIFSDHLTPVLAYRCLVNEDDRDAPSFLFESVEQGHEGTNVGRFSIVGAQPTIEIVAKENRVTIMDHEQGTRKEEFSEDPMSLPPSIMSDWKPVLIDELPDVFCGGWVGYFSYDTVRYVEKRKLPFSKAPEDDRELPDIHLGLYNDVVVFDHVEKKAYVIHWVRVDQFSSAEEAFQDGQRRLDFLVSRVQDIDPPRLSSGSVKLQTGLFGAAIKKSNMTQAEYKNAILKSQEHIAAGDIFQIVLSQRFERRTFADPFEVYRALRVVNPSPYMIYLQARGCILVASSPEILTRIKKGKVINRPLAGTRRRGKTQMEDEMLEKELLNDEKECAEHIMLVDLGRNDVGKVSKPGSVKVERLMNVERYSHVMHISSTVVGELREDLTSWDVLRAALPVGTVSGAPKVKAMELIDEYEPTRRGPYSGGIGGVSFTGDMDIALALRTMVFPTGTRYDTMYSYKDINKRREWVVHLQAGAGIVADSNPDDELSECINKAAGLGRAIDLAESTFVD
>scaffold-CDFR-2064726-Manoao_colensoi
KFMEMSKKGNLIPLYRCIFSDHLTPVLAYRCLVNEDDREAPSFLFESVEQGHKTTNVGRFSIVGSQPTMEIVAKENLVTIMDHDQGTRREEFVEDPMTVPPSIMSDWKPMLIDELPSAFCGGWVGYFSYDTVRYVEKRKLPFSKAPLDDRGLPDIHLGLYNDVVVFDHVEKKAYVIHWVRVDQYSSVEDAFEDGHRRLDVLVSRVQDIDPPRLSSGSVKLQTGLFGTTNKMSNMTAEEYKKAVLKSQEHILAGNIFQIVISQRFERRTFADPFEVYRALRVVNPSPYMIYLQARGCILVASSPEILTRIKKGKVVNRPLAGTRRRGKTQMEDEMLEKELLNDEKECAEHIMLVDLGRNDVGKVAKPGSVKVERLMNVERYSHVMHISSTVVGELREDLTSWDALRAALPVGTVSGAPKVKAMELIDEFEPTRRGPYSGGIGGISYTGDMDIALALRTMVFPTKARYDTMYSYKDISKRREWVVHLQSGAGIVADSKPDDEHRECVNKAAGLGRAIDLAESTFVD
>scaffold-DZQM-2010347-Pinus_radiata
PSSSSDYVKFVEMSKNGNLIPLYRCIFSDHLTPVLGYRCLVSQDDRDAPSFLFESVEQGQMGTNVGRFSIVGAQPAMEIVAKENSVTIMDHERGTREEEFTEDPMTVPPRIMSNWKPVLTNELPIAFCGGWIGYFSYDTVRYVEKRKLPFSKAPEDDRGLPDMHLGLYNDVVVFDNVEKKAYVIHWVRVDDYSSADEAFKDGQRRLDILVSRVQDIDPPRLSSGSVKLQTGLFGAALKESSMTSEQYKKAVLKAQEHILAGDIFQIVLSQRFERRTFADPFEVYRALRVVNPSPYMIYLQARGCILVASSPEILTRVKQGKVTNRPLAGTRKRGKTQAEDEILEKELLSDEKECAEHIMLVDLGRNDVGKVSKPGSVKVEKYMNVERYSHVMHISSTVTGQLQENLTSWDALRAALPVGTVSGAPKVKAMELIDEIEPTRRGPYSGGIGGISYNGDMDIALALRTMVFSTVPRYDTMYSYKDVGKRRDWVVHLQAGAGIVADSNPGDEHRECINKAAGLGRAIDLAEATFVD
>scaffold-EFMS-2006683-Torreya_taxifolia
FAATRPVVNNNTILTTADPPASDLLNFVEVSKKGNLIPLYRCIFSDHLTPVLAYRCLVKEDDREAPSFLFESVEQGHKGTNVGRFSIVGAQPTMEIVAKENTVTIMDHEQGTMKEEFVEDPMTLPPSIMSDWNPVLVDELPDAFCGGWVGYFSYDTVRYVEKRKLPFSKAPEDDRGLPDIHLGLYNDVVVFDHVEKKAYVIHWVRVDQYSSAEEAFQDGHRRLDFLVSRVQDIDPPRLSSGSVELETGLFGAAVNKSNMTEAEYKNAVLDAQEHIAAGDIFQIVLSQRFERRTFADPFEVYRALRVVNPSPYMIYLQARGCILVASSPEILTRIKEGKVINRPLAGTRRRGKTEMEDEMLEKELLDDEKECAEHIMLVDLGRNDVGKVSKPGSVKVERLMNVERYSHVMHISSTVVGELQEDLTSWDVLRALPVGTVSGAPKVKAMELIDEYEPTRRGPYSGGIGGVSYNGDMDIALALRTMVFPLRTRYDTMYSYKDISKRREWVVHLQAGAGIVADSNPDDEHRECINKAAGLGRAIDLAESTFVD
>scaffold-EGLZ-2010458-Prumnopitys_andina
KFVEMSKKGNLIPLYRCIFSDHLTPVLAYRCLVNEDDREAPSFLFESVEQGQNTSNVGRYSIVGSQPTMEIVAKENLVTIMDHDQGTRREEFVEDPMTVPPSIMSDWKPMLTDELPSAFCGGWVGYFSYDTVRYVEKRKLPFSKAPLDDRGLPDIHLGLYNDVVVFDHVEKKAYVIHWVRVDQYSSVEDAFQDGHRRLDVLVSRVQDIDPPRLSSGSVKLHTGLFGMTNKMSNMTEEEYKKGVLKAQEHIAAGNIFQIVFSQRFERRTFADPFEIYRALRVVNPSPYMIYLQARGCILVASSPEILTRIKKGKVVNRPLAGTRRRGKTEMEDKMLETELLDDEKECAEHIMLVDLGRNDVGKVAKPGSVKVEKLMNVERYSHVMHISSTVVGELREDLTSWDALRAALPVGTVSGAPKVKSMELIDEFEPTRRGPYSGGIGGISYTGDMDIALALRTMVFPTKTRYDTMYSYKDISKRREWVVHLQAGAGIVADSKPDDEHRECVNKAAGLGRAIDLAESTFVD
>scaffold-FMWZ-2012609-Dacrycarpus_compactus
KFMEMSKKGNLIPLHRCIFSDHLTPVLAYRCLVSEDDREAPSFLFESVEQGLKTTNVGRFSIVGSRPTMEIIAKENLVTIMDHDQGTRREEFVEDPMTVPPSIMSDWKPMLTDELPSAFCGGWVGYFSYDTVRYVEKRKLPFSKAPFDDRDLPDIHLGLYNDVVVFDHVEKKAYVIHWVRIDQYSSAEEAFQDGHRRLDVLVSRVQDIDPPRLSSGSIKLHTGLFGTTNKMSNMTDEEYKKAVLKAQEHIAGGNIFQIVLSQRFERRTFADPFEVYRALRVVNPSPYMIYLQARGCILVASSPEILTQIKKGKVVNRPLAGTRRRGKTETEDEMLEKELLNDEKECAEHIMLVDLGRNDVGKVAKPGSVMVERLKNVERYSHVMHISSTVVGELMEDLTSWDALRAALPVGTVSGAPKVKAMELIDEFEPTRRGPYSGGIGGISYNGDMDIALALRTMVFPTKTRYDTMYSYKDISKRREWVVHLQSGAGIVADSKPDDEHRECLNKAAGLGRAIDLAESTFVD
>scaffold-GJTI-2012848-Cephalotaxus_harringtonia-leaves
FVEVSKKGNLIPLYRCIFSDHLTPVLAYRCLVNEDDREAPSFLFESVEQSHKGTNVGRFSIVGAQPTMEIVAKENTVTIMDHEQGTRKEEFVEDPMTLPPSIMSDWKPMLIDELPDAFCGGWVGYFSYDTVRYVEKRKLPFSKAPKDDRGLPDINLGLYNDVVVFDHVEKKAYVIHWVRVDQYSSAEEAFQDGQRRLDILVSRVQDTDPPRLSSGSIKLQTGLFGAAVKKSNMTEAEYKNAVLEAQEHIAAGDIFQIVLSQRFERRTFADPFEVYRALRVVNPSPYMIYLQARGCILVASSPEILTRIKEGKVINRPLAGTRRRGKTEMEDEMLEKELLNDEKECAEHIMLVDLGRNDVGKVSKPGSVKVERLMNVERYSHVMHISSTVVGELREDVTSWDVLRAALPVGTVSGAPKVKAMELIDEYEPTRRGPYSGGIGGVSYTGDMDIALALRMLVFPTGTRYDTMYSYKDISNRREWVVHLQAGAGVVADSDPDDEHRECINKAAGLGRAIDLAESTFVD
>scaffold-JZVE-2006467-Parasitaxus_usta
ADSPSCDLMKFVDMSKKGNLIPLYRCIFSDHLTPVLAYRCLVNEDDREAPSFLFESVEQGHKTTNVGRFSIVGSQPTMEIVAKENLVTIMDHDQGTRREEFVEDPMTVPPSIMSDWKPMLIDELPSAFCGGWVGYFSYDTVRYVEKRKLPFSKAPSDDRGLPDIHLGLYNDVVVFDHVEKKAYVIHWVRLDQYSSVEEAFQDGNRRLDVLVSRVQDIDPPRLSSGSVKLHTGLCGTTNKMSNTTEEEYKKAVLKAQEHIVAGNIFQIVISQRFERRTFADPFEVYRALRVVNPSPYMIYLQARGCILVASSPEILTQIKKGKVVNRPLAGTRRRGKTKMEDEMLERELLNDEKECAEHIMLVDLGRNDVGKVAKPGSVKVERLMNVERYSHVMHISSTVVGEVREDLTSWDVLRAALPVGTVSGAPKVKAMELIDEFEPTRRGPYSGGIGGISYTGDMDIALALRTMVFPTRTRYDTMYSYKDISKRREWVVHLQTGAGIVADSKPDDEHRECVNKAAGLGRAIDLAESTFVD
>scaffold-KAWQ-2005522-Stangeria_eriopus
PSPDLLKFVEVAKRGNLIPLYRCIFSDHLTPVLAYRCLVKEDDREAPSFLFESVEQGPKSTNVGRFSIVGAQPALEIVTKENLVTIMDHAQGTRKEEFVDDPLAVPSRLMSDWKPMLVDELPAAFCGGWVGCFSYDTVRYVEKRKLPFSKAPKDDRGLPDMHLGLYNDVIVFDHVEKKAYVIHWVRVERHSSVEEAFKEGQRQLDVLVSRVQDTDLPRLSSGSVKLHTGQFGSAQKKSNMTEEEYKKAVLKAQEHILAGDIFQIVLSQRFERRTFADPFEIYRALRVVNPSPYMIYLQARGCVLVASSPEILTRIKQGKVVNRPLAGTRRRGKTRMEDEMLEKELLNDEKECAEHIMLVDLGRNDVGKVSKPGSVKVEKLMNVERYSHVMHISSTVTGELLDSLSCWDALRAALPVGTVSGAPKVKAMELIDELEPTRRGPYSGGIGGVSFTGDMDIALALRTMVFPTAARYDTMYSYKDINKRREWVVHLQAGAGIVADSNPDDEHRECINKAAGLGRAIDLAEATFVD
>scaffold-MFTM-2012826-Pinus_jeffreyi
PSSSSDYVKFVEMSKNGNLIPLYRCIFSDHLTPVLGYRCLVSQDDRDAPSFLFESVEQGQMGTNVGRFSIVGAQPAMEIVAKENSVTIMDHERGTREEEFTEDPMTVPPRIMSNWKPVLTNELPIAFCGGWIGYFSYDTVRYVEKRKLPFSKAPEDDRGLPDMHLGLYNDVVVFDNVEKKAYVIHWVRVDDYSSADEAFKDGQRRLDILVSRVQDIDPPRLSSGSVKLQTGLFGAALKESSMTSEQYKKAVLKAQEHILAGDIFQIVLSQRFERRTFADPFEVYRALRVVNPSPYMIYLQARGCILVASSPEILTRVKQGKVTNRPLAGTRKRGKTQAEDEILEKELLNDEKECAEHIMLVDLGRNDVGKVSKPGSVKVEKYMNVERYSHVMHISSTVTGQLQENLTSWDALRAALPVGTVSGAPKVKAMELIDEIEPTRRGPYSGGIGGISYNGDMDIALALRTMVFSTVPRYDTMYSYKDVGKRRDWVVHLQAGAGIVADSNPDDEHRECINKAAGLGRAIDLAEATFVD
>scaffold-NVGZ-2022246-Cephalotaxus_harringtonia-2_samples_combined
FVEVSKKGNLIPLYRCIFSDHLTPVLAYRCLVNEDDREAPSFLFESVEQSHKGTNVGRFSIVGAQPTMEIVAKENTVTIMDHEQGTRKEEFVEDPMTLPPSIMSDWKPMLIDELPDAFCGGWVGYFSYDTVRYVEKRKLPFSKAPKDDRGLPDINLGLYNDVVVFDHVEKKAYVIHWVRVDQYSSAEEAFQDGQRRLDILVSRVQDTDPPRLSSGSIKLQTGLFGAAVKKSNMTEAEYKNAVLEAQEHIAAGDIFQIVLSQRFERRTFADPFEVYRALRVVNPSPYMIYLQARGCILVASSPEILTRIKEGKVINRPLAGTRRRGKTEMEDEMLEKELLNDEKECEHIMLVDLGRNDVGKVSKPGSVKVERLMNVERYSHVMHISSTVVGELREDVTSWDVLRAALPVGTVSGAPKVKAMELIDEYEPTRRGPYSGGIGGVSYTGDMDIALALRMLVFPTGTRYDTMYSYKDISNRREWVVHLQAGAGVVADSDPDDEHRECINKAAGLGRAIDLAESTFVD
>scaffold-RSCE-2008925-Wollemia_nobilis
STLRTTADSPPSDLVKFVEASKAGNLIPLYHCIFSDHLTPVLAYRCLVKEDDREAPSFLYESVEKGHKTSNVGRFSIVGAQPKMEIVAKENLVTIMDHEQGTRREEFVEDPMTVPSSIMSDWKPVLTEELPSAFCGGWTGYFSYDTVRYVEKRKLPFAKAPEDDRGLPDIHLGLYNDVVVFDHVEKKAYVIHWVRVDQYSSAEEAFQDGQRQLDMLVSRVQDIDPPRLSSGSIKLQTALFGAANKRSNMTDEEYKKAVLKSQEHILAGDIFQIVLSQRFERRTFADPFEVYRALRVVNPSPYMIYMQARGCILVASSPEILTRIKKGKVTNRPLAGTRRRGKTEMEDEMLEKELLNDEKECAEHIMLVDLGRNDVGKVSKAGSVKVEKFMNIERYSHVMHISSTVVGELREDLTSWDALRAALPVGTVSGAPKIKAMELIDEFEPTRRGPYSGGIGGICYTGDTDIALALRTMVIPTRTRYDTMYSYKDISKRREWVVHLQAGAGIVADSNPDDEHRECINKVAGLGRAIDLAESTFVDE
>scaffold-SCEB-2055319-Podocarpus_coriaceus
KFVEMSKKGNLIPLYRCIFSDHLTPVLAYRCLVTEDDREAPSFLFESVEQGLNTTNVGRFSIVGSQPTMEIVAKENLVTIMDHDQGTRIEEFVEDPMTVPPSIMSDWKPMLTDELPSVFCGGWVGYFSYDTVRYVEKRKLPFSKAPFDDRDLPDIHLGLYNDIVVFDHVEKKAYVIHWVRIDRYSSAEEAFQDGHRRLDVLVSRVQDIDPPRLSSGSIKLHTGLFGATNKMSNMTEEEFKKSVLKAQEHIAGGNIFQIVLSQRFERRTFADPFEVYRALRVVNPSPYMIYLQARGCILVASSPEILTQIKKGKVVNRPLAGTRRRGKTETQDKMLEKELLNDEKECAEHIMLVDLGRNDVGKVAKPGSVMVERLKNVERYSHVMHISSTVVGELREDLTSWDALRAALPVGTVSGAPKVKAMELIDEFEPTRRGPYSGGIGGISYTGDMDIALALRTMVFPTKTRYDTMYSYKDISKRREWVVHLQSGAGIVADSKPDDEHRECVNKAAGLGRAIDLAESTFVD
>scaffold-WYAJ-2003513-Cephalotaxus_harringtonia-branch_apex_including_needles
FVEVSKKGNLIPLYRCIFSDHLTPVLAYRCLVNEDDREAPSFLFESVEQSHKGTNVGRFSIVGAQPTMEIVAKENTVTIMDHEQGTRKEEFVEDPMTLPPSIMSDWKPMLIDELPDAFCGGWVGYFSYDTVRYVEKRKLPFSKAPKDDRGLPDINLGLYNDVVVFDHVEKKAYVIHWVRVDQYSSAEEAFQDGQRRLDILVSRVQDTDPPRLSSGSIKLQTGLFGAAVKKSNMTEAEYKNAVLEAQEHIAAGDIFQIVLSQRFERRTFADPFEVYRALRVVNPSPYMIYLQARGCILVASSPEILTRIKEGKVINRPLAGTRRRGKTEMEDEMLEKELLNDEKECAEHIMLVDLGRNDVGKVSKPGSVKVERLMNVERYSHVMHISSTVVGELREDVTSWDVLRAALPVGTVSGAPKVKAMELIDEYEPTRRGPYSGGIGGVSYTGDMDIALALRMLVFPTGTRYDTMYSYKDISNRREWVVHLQAGAGVVADSDPDDEHRECINKAAGLGRAIDLAESTFVD
>scaffold-CBAE-2014522-Huperzia_myrsinites
EFVKASKSGNLIPIFQRIFGDHLTPVLAYRCLVKEDDREAPSFLFESVEHGHEGSNTGRYSMVGAQPAMEIVAKENFITILNHEEGSRVEKVTNDPMRAPVDIASNWKPVFLSGLPNVFCGGWVGYFSYDTVRYVETKKLSFQHAPEDDRGLPDIHLGLYKDVVVFDHVSKIIYLIHWVHLEIYTSIAEAYDDGKRKLAQLVSRLQYTQVPRLSSGSVELSLGKYGSTIQQSNTTKEEYEAAIASAKEHILAGDIFQLVLSQRFERRTFADPFEVYRALRIVNPSPYMIYLQARGAILVASSPEILTRIKERKVTNRPLAGTRKRGKTIDEDKVLEKELLMDEKECAEHVMLVDLGRNDVGKVSKAGAVKVDKLMEVERYSHVMHISSTVTGELMDELTSWDALRAALPVGTVSGAPKVRAMQLIDELEPTRRGPYSGGIGHISFNGDMDIALALRTMVFPTFARYNNLYSHNGSPARREWIVHLQTGAGIVADSNPEDEFEECVNKAAGLGRAIDLAESAFVE
>scaffold-CMEQ-2006735-Orthotrichum_lyellii
RTQFLEAAQRGNLVPMYRRIFADHLTPVLAYRCLVKEDDREAPSFLFESVENGKSVNMGRYSMVGAQPSMEIIAKEDRITILNHEEGTREEKISDDPLNEPAEIASKWDPVKIDSLPDVFCGGWVGYFSYDTVRYVEKKKLPFSTAPKDDRGLPDIHLGLYNDVLVFDHVTKLVYVLHWVHVDQFNSPESAFKDGCRRLDLMVARLQTTEGVKLSSGSVELNIEHYGQSMSKSNVTPEQFKDSILQVKEHILAGDIFQLVLSQRFERRTFADPFEVYRALRIVNPSPYMIYLQARGAIMVASSPEILTRIAKGTVVNRPLAGTRRRGKTPEEDLAMEQDLLADEKECAEHVMLVDLGRNDVGKVSKAGTVKVENLMVVERYSHVMHISSTVTGELLEDLTSWDALRAALPVGTVSGAPKVRAMELIDELEPTRRGPYSGGIGGVSFTGNMDIALALRTMVFPTQRNDTMYSYKQANSRREWVVHLQAGAGIVADSDPESEFQETVNKAAGLARAIDLAEAAFLKLDT
>scaffold-IGUH-2019024-Leucodon_julaceus
QAQFLEAAQRGNLVPVYRRIFADHLTPVLAYRCLVTGDDREAPSFLFESVENGKSINMGRYSLVGAQPSMEIIAKEDRITVLNHEKGTREEKVSDDPLNEPSKIASEWEPVKIDSLPDVFCGGWVGYFSYDTVRYVEKKKIPFSTAPKDDRGLPDVHLGLYNDVLVFDHVTKLVYVLHWVHVDQFDSPESAFTDGCKRLDLLVARLQTTGGVKLSSGSVELNIEQYGRSMSKSNFTPEQFKDSILQVKEHILAGDIFQLVLSQRFERRTFADPFEVYRALRIVNPSPYMIYLQARGAILVASSPEILTRIAKGTVVNRPLAGTRRRGKTPEEDMAMESDLLADEKECAEHVMLVDLGRNDVGKVSKAGTVKVEKFMEVERYSHVMHISSTVTGELLDELSSWDALRAALPVGTVSGAPKVRAMELIDELEPTRRGPYSGGIGGVSFTGQMDIALALRTMVFPTQRNDTIYSYKQPNNRREWVVHLQAGAGIVADSDPESEFQETVNKAAGLSRAIDLAEAAFLKLGT
>scaffold-JMXW-2004464-Bryum_argenteum
AQFLEAAQRGNLVPVYRRIFADHLTPVLAYRCLVKEDDRQAPSFLFESVENGKSINMGRYSMVGAQPSMEIVAKENRITILNHEQGTREEKISDDPLNEPAEIASKWDPVKIDSLPDVFCGGWVGYFSYDTVRYVEKKKIPFSAAAKDDRGLPDIHLGLYNDVLVFDHVTKLVYVLHWVHLDQFDSPKSAFEEGCTKLDQLVARLQNTGGVKLSSGSVELNTDQYGQSMSNSNFTPEQFKDSILQVKEHILAGDIFQLVLSQRFERRTFADPFEVYRALRIVNPSPYMIYLQARGAIMVASSPEILTRIAKGTVVNRPLAGTRRRGKTPEEDLAMERDLLSDEKECAEHVMLVDLGRNDVGKVSKPGTVKVEKLMEIERYSHVMHISSTVTGELLDNLSSWDALRAALPVGTVSGAPKVRAMELIDELEPTRRGPYSGGIGGVSFTGQMDIALALRTMVFPTERNDTMYSYKQSNSRREWVVHLQAGAGIVADSDPESEFQETVNKAAGLARAIDLAEAAFL
>scaffold-KEFD-2006302-Encalypta_streptocarpa
GLSQFLEAAQRGNLVPVYRRIFADHLTPVLAYRCLVKEDDREAPSFLFESVENGKSINMGRYSMVGAQPSMEIIAKEDRITILNHEEGTRVEKLSDDPLNEPQEIASKWQAVKIDSLPDVFCGGWVGYFSYDTVRYVEKKKLPFSSAPKDDRALPDIHLGLYNDVLVFDHVTKLVYVMHWVHMDQFKSPESAFKDGLKKLDQLVARQAPGGVKLSSGSVEMSIEQYGQSTPKSNFTPEQFKDSILQVKEHILAGDIFQLVLSQRFERRTFADPFEVYRALRVVNPSPYMIYLQARGAIMVASSPEILTRIAKGTVVNRPLAGTRRRGKTPEEDMAMEKDLLADEKECAEHVMLVDLGRNDVGKVSKAGTVKVEKLMEVERYSHVMHISSTVTGELLDELSSWDALRAALPVGTVSGAPKVRAMELIDELEPTRRGPYSGGIGGVSFTGQMDIALALRTMVFPTQRNDTMYSYKQANSRREWVVHLQAGAGIVADSDPESEFQETVNKAAGLARAIDLAEAAFVKIDT
>scaffold-MIRS-2008768-Climacium_dendroides
RDQFLEAAQRGNLVPVYRRIFADHLTPVLAYRCLVREDDREAPSFLFESVENGKSINMGRYSMVGAQPSMEIIAKEDRITVLNHEKGTREEKVSDDPLNEPSEIASEWEPVKIDSLPDVFCGGWVGYFSYDTVRYVEKKKVPFSAAPKDDRGLPDIHLGLYNDVLVFDHVTKLVYVLHWVHVDQFDSPESAFTDGCERLDLLVSRLQTTGGVKLSSGSVEMSTEKYGRSMSKSNFTPEEFKDSILQVKEHILAGDIFQLVLSQRFERRTFADPFEVYRALRIVNPSPYMIYLQARGAIMVASSPEILTRIAKGTVVNRPLAGTRKRGKTPEEDLAMEIDLLADEKECAEHVMLVDLGRNDVGKVSKAGTVKVEKFMEVERYSHVMHISSTVTGELLDELSAWDALRAALPVGTVSGAPKVRAMELIDELEPTRRGPYSGGIGGVSFTGQMDIALALRTMVFPTQRNDTMYSYKQANSRREWVVHLQAGAGIVADSDPESEIQETVNKAAGLARAIDLAEAAFL
>scaffold-ORKS-2059180-Philonotis_fontana
RAQFLEAAQRGNLVPVYRRIFADHLTPVLAYRCLVKEDDREAPSFLFESVENGKSVNMGRYSMVGAQPSMEIIAKEDRITILNHEEGTREEKISDDPLNEPSQIASKWEPVKIDSLPDVFCGGWVGYFSYDTVRYVEKKKLPFSTAPKDDRGLPDIHLGLYNDVLVFDHVTKLVYVLHWVHVDQFNSPESAFKDGCKRLDLFVARLQTTEGVKLSSGSVELSIEQYGQSMSKSNFTPEQFKDSILQVKEHILAGDIFQLVLSQRFERRTFADPFEVYRALRIVNPSPYMIYLQARGAIMVASSPEILTRIAKGTVVNRPLAGTRRRGKTPEEDMAMERDLLADEKECAEHVMLVDLGRNDVGKVSKAGTVKVEKLMEVERYSHVMHISSTVTGELLDELSSWDALRAALPVGTVSGAPKVRAMELIDELEPTRRGPYSGGIGGVSFTGQMDIALALRTMVFPTQRNDTMYSYKQANSRREWVVHLQAGAGIVADSDPESEFQETVNKAAGLARAIDLAESAFLKTDT
>scaffold-QKQO-2050557-Pseudotaxiphyllum_elegans
RDQFLEAAQRGNLVPVYRRIFADHLTPVLAYRCLVTEDDREAPSFLFESVENGKSINMGRYSMVGAQPSMEIIAKEDHITVLNHEKGTREEKVSDDPLNEPSKIASEWEPVKIDSLPDVFCGGWVGYFSYDTVRYVEKKKVPFSTAPKDDRGLPDIHLGLYNDVLVFDHVTKLVYVLHWVHVDQFDSPESAFTDGCKRLDLLVARLQTTGGVKLSSGSVEMNIEQYGRSMSKSNFTPEHFKDTILQVKEHILAGDIFQLVLSQRFERRTFADPFEVYRALRIVNPSPYMIYLQARGAILVASSPEILTRIAKGTVVNRPLAGTRRRGKTPEEDMAMESDLLADEKECAEHVMLVDLGRNDVGKVSKAGSVKVEKFMEVERYSHVMHISSTVTGELLDELSSWDALRAALPVGTVSGAPKVRAMELIDELEPTRRGPYSGGIGGVSFTGQMDIALALRTMVFPTQRNDTIYSYKQANNRREWVVHLQAGAGIVADSDPESELQETVNKAAGLARAIDLAEAAFLELDT
>scaffold-UHLI-2094582-Sphagnum_recurvum
QSTFLEACQKGNLVPVFRRIFSDHMTPVIAYRCLVKEDDREAPSFLFESVENGQKTVNMGRYSMVGAQPSMEIVAKENRITVLNHEEGTRVEKTSEDPLGEPSEIASKWQPVPVDGLPDVFCGGWVGYFSYDTVRYTEKKKLPFSAAPDDDRRLPDIHLGLYNDVLVFDHVSKLVYVIHWVHIDQFDTPEHAYKDGKCRLDLLVARLQAVGGLKLPSGSVDMSISQFGHTSAVSNFSYEQFKDAILKVKEHILAGDIFQLVLSQRFERRTFADPFEIYRALRIVNPSPYMIYLQARGSILVASSPEILTRITKGKVVNRPLAGTRRRGKTDKEDQLMEQELLADEKECAEHVMLVDLGRNDVGKVSKAGTVKVEKFMQVERYSHVMHISSTVTGELLDNLSSWDALRAALPVGTVSGAPKVRAMELIDELEPTQRGPYSGGIGGISFTGDMDMALALRTMVFPASRTDTIYSYKDVNHRREWVVHIQAGAGIVADSDPESEYQETMNKAAGLGRAIDLAEASFLQ
>scaffold-VBMM-2012122-Claopodium_rostratum
RAQFLEAAQRGNLVPVYRRIFADHLTPVLAYRCLVSEDDREAPSFLFESVENGKSINMGRYSMVGAQPSMEIIAKEDRITVLNHEKGTREEKVSDDPLNEPSKIASEWEPVKIDSLPDVFCGGWVGYFSYDTVRYVEKKKVPFSTAPKDDRGLPDIHLGLYNDVLVFDHVTKLVYVLHWVHVDQFDSPESAFTDGCERLDLLVARLKNTGGVKLSSGSVEMNIEQYGQSMSKSNFTPEQFKDSILQVKEHILAGDIFQLVLSQRFERRTFADPFEVYRALRIVNPSPYMIYLQARGAILVASSPEILTRIAKGTVVNRPLAGTRRRGKTPEEDMAMEIDLLADEKECAEHVMLVDLGRNDVGKVSKAGTVKVEKFMEVERYSHVMHISSTVTGELLDELSSWDALRAALPVGTVSGAPKVRAMELIDELEPTRRGPYSGGIGGVSFTGQMDIALALRTMVFPTQRNDTIYSYKQSNNRREWVVHLQAGAGIVADSDPESEIQETANKAAGLARAIDLAEAAFL
>scaffold-VMXJ-2013974-Leucobryum_albidum
GRAQFLEAAQRGNLVPVYRRIFADHLTPVLAYRCLVKEDDREAPSFLFESVENGKSINMGRYSMVGAQPSMEIIAKEDRITVLNHEKGTREEKISDDPLNEPSEIASKWEPVKIDSLPDVFCGGWVGYFSYDTVRYVEKKKLPFSSAPKDDRGLPDVHLGLYNDVLVFDHVTKLVYVLHWVHVDQFDSPESAFKDGSKKLDLLVARLQAPGGVKLSSGSVEMSIEQYGQSTTKSNFTPEHFKDAILQVKEHILAGDIFQLVLSQRFERRTFADPFEVYRALRIVNPSPYMIYLQARGAIMVASSPEILTRIAKGIVVNRPLAGTRRRGKTPEEDMAMEKDLLADEKECAEHVMLVDLGRNDVGKVSKAGTVKVEKLMEVERYSHVMHISSTVTGELLDELSSWDALRAALPVGTVSGAPKVRAMELIDELEPTRRGPYSGGIGGVSFTGQMDIALALRTMVFPTQRNDTMYSYKHANSRREWVVHLQAGAGIVADSDPESEFQETVNKAAGLARAIDLAEAAFVKIDT
>scaffold-XWHK-2001847-Rosulabryum_cf._capillare
AQFLEASQRGNLVPVYRRIFADHLTPVLAYRCLVKEDDRQAPSFLFESVENGKSINMGRYSMVGAQPSMEIVAKENRITILNHEQGTREEKVSDDPLNEPAEIASKWEPVKIDSLPDVFCGGWVGYFSYDTVRYVEKKKIPFSTAPKDDRGLPDIHLGLYNDVLVFDHVTKLVYVLHWVHVDQFDSPKSAFEDGCTRLDHLVARLQNTGGVKLSSGSVELNTDQYGQSMSNSNFTPEQFKDSILQVKEHILAGDIFQLVLSQRFERRTFADPFEVYRALRIVNPSPYMIYLQARGAIMVASSPEILTRIAKGTVVNRPLAGTRRRGKTPEEDMAMERDLLSDEKECAEHVMLVDLGRNDVGKVSKAGTVKVEKLMEIERYSHVMHISSTVTGELLDDLSSWDALRAALPVGTVSGAPKVRAMELIDELEPTRRGPYSGGIGGVSFTGQMDIALALRTMVFPTERNDTMYSYKQSNSRREWVVHLQAGAGIVADSDPESEFQETVNKAAGLARAIDLAEAAFL
>scaffold-YWNF-2051971-Hedwigia_ciliata
TQFLEAAQRGNLVPVYRRIFADHLTPVLAYRCLVKEDDREAPSFLFESVENGKNINMGRYSMVGAQPSMEIIAKEDRVTVLNHAKGTREEKLSDDPLNEPSAIASKWQPVKIDTLPDVFCGGWVGYFSYDTVRYVEKKKLPFSTAPKDDRGLPDVHLGLYNDVLVFDHVTKLVYVLHWVHVDQFDSPESAFKDGCKRLDLLVARLQTPGVKLSSGSVELSLEQYGRSMAKSNFTPEQFKDSILQVKEHILAGDIFQLVLSQRFERRTFADPFEVYRALRIVNPSPYMIYLQARGAIMVASSPEILTRIAKGTVVNRPLAGTRRRGKTPEEDMAMERDLLADEKECAEHVMLVDLGRNDVGKVSKAGTVKVEKLMEVERYSHVMHISSTVTGKLLDELTSWDALRAALPVGTVSGAPKVRAMELIDELEPTRRGPYSGGIGGVSFTGQMDIALALRTMVFPTQRNDTMYSYKQANCRREWVVHLQAGAGIVADSDPESEFQETVNKAAGLARAIDLAEAAFLKTDT
>scaffold-ZACW-2013236-Leucodon_brachypus
QAQFLEAAQRGNLVPVYRRIFADHLTPVLAYRCLVTEDDREAPSFLFESVENGKSINMGRYSLVGAQPSMEIIAKEDRITVLNHEKGTREEKVSDDPLNEPSKIASEWEPVKIDSLPDVFCGGWVGYFSYDTVRYVEKKKIPFSTAPKDDRGLPDVHLGLYNDVLVFDHVTKLVYVLHWVHVDQFDSPESAFTDGCKRLDLLVARLQTTGGVKLSSGSVELNIEQYGRSMSKSNFTPEQFKDSILQVKEHILAGDIFQLVLSQRFERRTFADPFEVYRALRIVNPSPYMIYLQARGAILVASSPEILTRIAKGTVVNRPLAGTRRRGKTPEEDMAMESDLLADEKECAEHVMLVDLGRNDVGKVSKAGTVKVEKFMEVERYSHVMHISSTVTGELLDELSSWDALRAALPVGTVSGAPKVRAMELIDELEPTRRGPYSGGIGGVSFTGQMDIALALRTMVFPTQRNDTIYSYKQPNNRREWVVHLQAGAGIVADSDPESEFQETVNKAAGLSRAIDLAEAAFLKLGT
>scaffold-ZACW-2013237-Leucodon_brachypus
QAQFLEAAQRGNLVPVYRRIFADHLTPVLAYRCLVTEDDREAPSFLFESVENGKSINMGRYSLVGAQPSMEIIAKEDRITVLNHEKGTREEKVSDDPLNEPSKIASEWEPVKIDSLPDVFCGGWVGYFSYDTVRYVEKKKIPFSTAPKDDRGLPDVHLGLYNDVLVFDHVTKLVYVLHWVHVDQFDSPESAFTDGCKRLDLLVARLQTTGGVKLSSGSVELNIEQYGRSMSKSNFTPEQFKDSILQVKEHILAGDIFQLVLSQRFERRTFADPFEVYRALRIVNPSPYMIYLQARGAILVASSPEILTRIAKGTVVNRPLAGTRRRGKTPEEDMAMESDLLADEKECAEHVMLVDLGRNDVGKVSKAGTVKVEKFMEVERYSHVMHISSTVTGELLDELSSWDALRAALPVGTVSGAPKVRAMELIDELEPTRRGPYSGGIGGVSFTGQMDIALALRTMVFPTQRNDTIYSYKQPNNRREWVVHLQAGAGIVADSDPESEFQETVNKAAGLSRAIDLAEAAFLKLGT
>scaffold-ZQRI-2067548-Timmia_austriaca
GQAEFLEAAQRGNLVPVYRRIFADHLTPVLAYRCLVKEDDREAPSFLFESVENGKNINVGRYSMVGAQPSMEIIAKEDRITILNHEEGTRIEKISDDPLNEPSSIASEWEPVKIDSLPDVFCGGWVGYFSYDTVRYVEKKKLPFSSAPEDDRGLPDIHLGLYNDVLVFDHVTKLVYVLHWVHVEKFESPESAFKDGCKKLDLLVARLQGPAGVKLSSGSVEMSIEQYGQSTAKSNFTPEQFKDSILQVKEHILAGDIFQLVLSQRFERRTFADPFEVYRALRIVNPSPYMIYLQARGAIMVASSPEILTRIAKGIVVNRPLAGTRRRGKTPEEDLAMERDLLADEKECAEHVMLVDLGRNDVGKVSKAGTVRVPKIMEVERYSHVMHISSTVTGELLDGLSSWDALRAALPVGTVSGAPKVRAMELIDELEPTRRGPYSGGIGGVSFTGQMDIALALRTMVFPTQRNDTMYSYKQANSRREWVVHLQAGAGIVADSDPETEFQETVNKAAGLARAIDLAEAAFVKID
