# Supplementary material for: Water‐related innovations in land plants evolved by different patterns of gene cooption and novelty
Source: New Phytol. 2022 Feb 8;235(2):732–42. doi: 10.1111/nph.17981 (PMC9303528; doi:10.1111/nph.17981)
Supplement: Supplementary file 3 — Dataset S3 Fasta alignments and phylogenetic trees. [file NPH-235-732-s005.zip › Supplementary_Data_3_fasta_alignments_trees/Roots/Primary_roots/ASA1_F4K0T5_1_1kp.fasta.aln.trimmed]

>Phytophthora_megakarya_OWZ03924.1_Anthranilate_synthase_component_I
LQAQHQDKNLVPVYLDAVADLDTPV---SVLLKLRQGQRHSFLLESVAPGKIARYSFIGA
GP-LKVQA------------TGKGQSLQGDPLVHLEQEMKNFRTVTLPELNVPMTGGAVG
YCGFDAIRHFEPKIAPYVEKQKDVLQVPESIYMFFDTVVIFDHVFHSLKIVSHCRLD-TG
DLAAAYKEATDKILAVNAALEK---PLVRPSSVAAPATSKIDLEAASNVGKAGYMGFVEK
LKEHIVDGDIFQAVPSQRLAVDLPKDPLDLYRQMRVINPSPYMFFLDMGDDFIVGASPEM
LVKVDDRIVETHPIAGTRHRGANDEEDEALVKDLLADEKERAEHIMLVDLGRNDVGRVAK
PGTVRVERLMQIEKYSHVMHIVSVVKGDLREDRTVYDAYRAMFPAGTLSGAPKVRAMELI
CSLETERRGVYSGSVGYFSFSGFLDTAIAIRTMVVKSK------------------VYSQ
AGGGIVYDSDPQAEYMETVNKLGSAVKTLEKCAAHMA
>Arabidopsis_thaliana_P32069_Anthranilate_synthase_alpha_subunit_2_chloroplastic_ASA2
FKKASEKGNLVPLFRCVFSDHLTPILAYRCLVKEDDRDAPSFLFESVEPGNIGRYSVVGA
QPTIEIVAKGNVVTVMDHGASLRTEEEVDDPMMVPQKIMEEWNPQGIDELPEAFCGGWVG
YFSYDTVRYVEKKKLPFSNAPEDDRSLPDVNLGLYDDVIVFDHVEKKAYVIHWVRIDKDR
SVEENFREGMNRLESLTSRIQDQKPPKMPTGFIKLRTQLFGPKLEKSTMTSEAYKEAVVE
AKEHILAGDIFQIVLSQRFERRTFADPFEIYRALRIVNPSPYMAYLQVRGCILVASSPEI
LLRSKNRKITNRPLAGTVRRGKTPKEDLMLEKELLSDEKQCAEHIMLVDLGRNDVGKVSK
PGSVEVKKLKDIEWFSHVMHISSTVVGELLDHLTSWDALRAVLPVGTVSGAPKVKAMELI
DELEVTRRGPYSGGFGGISFNGDMDIALALRTMVFPTTRYDTLYSYKHPQRRREWIAHIQ
AGAGIVADSNPDDEHRECENKAAALARAIDLAESSFL
>Arabidopsis_thaliana_P32068_Anthranilate_synthase_alpha_subunit_1_chloroplastic_ASA1
LADASKSTNLIPIYRCIFSDQLTPVLAYRCLVKEDDREAPSFLFESVEPGSVGRYSVVGA
QPAMEIVAKENKVIVMDHNNETMTEEFVEDPMEIPRKISEKWNPQLVQDLPDAFCGGWVG
FFSYDTVRYVEKRKLPFSKAPEDDRNLPDMHLGLYDDVVVFDHVEKKAYVIHWIRLDGSL
PYEKAYSNGMQHLENLVAKLHDIEPPKLAAGNVNLQTRQFGPSLDNSNVTCEEYKEAVVK
AKEHILAGDIFQIVLSQRFERRTFADPFEVYRALRVVNPSPYMGYLQARGCILVASSPEI
LTKVKQNKIVNRPLAGTSKRGKNEVEDKRLEKELLENEKQCAEHIMLVDLGRNDVGKVTK
YGSVKVEKLMNIERYSHVMHISSTVTGELQDGLTCWDVLRAALPVGTVSGAPKVKAMELI
DELEPTRRGPYSGGFGGVSFTGDMDIALSLRTIVFPTCQYNTMYSYKDANKRREWVAYLQ
AGAGVVADSDPQDEHCECQNKAAGLARAIDLAESAFV
>Arabidopsis_thaliana_F4IY44_ADC_synthase_superfamily_protein
---------MIKRLQVSFSNLLS-----------QDITLPLF--------------VVGA
HPKMEIVAKENKVTVMDHVKGTKTTEEVEDPMMIPRRISETWKPQLIDDLPDVFCGGWVG
YFSYDTVPYAEKRKLPLSKAPVDDRNLPDMHLGLYDDVVVFDHVEKKIHIIHWVRLSENS
SFDDVYANAVKHLEELVSRIKCMNPPKLPYGSVDLHTNQFGTPLEKSSMTSDAYKNAVLQ
AKEHILAGDIFQIVLSQRFERHTFAHPFEVYRALRIVNPSPSMCYLQARGCILVASSPEI
LTRVKKNKIVNRPLAGTARRGKSFEEDQMLEEALLKDEKQCAEHIMLVDLGRNDVGKVSK
NGSVKVERLMNIERYSHVMHISSTVIGELQENLTCWDTLRAALPVGTVSGAPKVKAMELI
DELEVTRRGPYSGGFGSVSFTGDMDIALALRTIVFPTARYDTMYSYKDKTPRREWIAYLQ
AGAGIVADSDPEDEHRECQNKAAGLARAIDLAESAFV
>Arabidopsis_thaliana_Q9LY58_Anthranilate_synthase_alpha-1_chain-like_protein
FAEGSKKENLVPLRHTIFSDHLTPVLAYRCLVKEDDQEAPSFLFESVEPGTVGRYSVVGA
HPKMEIVAKENKVTVMDHVKGTKTTEEVEDPMMIPRRISETWKPQLIDDLPDVFCGGWVG
YFSYDTVPYAEKRKLPLSKAPVDDRNLPDMHLGLYDDVVVFDHVEKKIHIIHWVRLSENS
SFDDVYANAVKHLEELVSRIKCMNPPKLPYGSVDLHTNQFGTPLEKSSMTSDAYKNAVLQ
AKEHILAGDIFQIVLSQRFERHTFAHPFEVYRALRIVNPSPSMCYLQARGCILVASSPEI
LTRVKKNKIVNRPLAGTARRGKSFEEDQMLEEALLKDEKQCAEHIMLVDLGRNDVGKVSK
NGSVKVERLMNIERYSHVMHISSTVIGELQENLTCWDTLRAALPVGT------VKAMELI
DELEVTRRGPYSGGFGSVSFTGDMDIALALRTIVFPTARYDTMYSYKDKTPRREWIAYLQ
AGAGIVADSDPEDEHRECQNKAAGLARAIDLAESAFV
>Amborella_trichopoda_W1PIF1
FIEASKKGNLVPLYRCIFSDHLTPVLAYRCLVKEDDREAPSFLFESVEQGNVGRYSIVGA
QPTVEIVATENFVTIMDHEKGSRKEEFVEDPMDVPQRIMENWNPQLIDELPDAFVGGWVG
FFSYDTVRYVERKKLPFSSAPVDDRNLPDVHLGLYDDVIVFDHVEKKVYVIHWVHLDRHS
SIEDAYENGMNCLEILISRVHDIDTPRLSSGSIKLCTQLFGESLKNSSMTSEAYKQAVIQ
AKEHILAGDIFQIVLSQRFERRTFADPFEVYRALRVVNPSPYMTYLQARGCILVASSPEI
LIRKKKNMIINRPLAGTIRRGKTAKEDMMLEKELLNDEKQRAEHIMLVDLGRNDVGKVSK
PGSVKVEKLMGIERYSHVMHISSTVTGELMDHLSCWDALSATLPVGTVSGAPKVRAMELI
DELEVIRRGPYSGGFGGISFSGDLDIALALRTIVFPMKHYDTMYSYKDASRRREWVAHLQ
AGAGIVADSKPDDEQRECENKAAGLARAIDLAESAFV
>Brachypodium_distachyon_I1GLE1
FRNAAAAGNLLPLKRCIFSDHLTPVLAYRCLVREDDREAPSFLFESVEQGNVGRYSVVGA
QPAMEIVAKANQVTVMDHEMKSKKEQYAADPMEIPRDIMEQWNPQVTEGLPDAFCGGWVG
FFSYDTVRYVETKKLPFSMAPQDDRNLPDIHLGLYNDVVVFDHVEKKTHVIHWVRVDCYH
SVDEAYEDGKNRLEALLSRLHSRNVPTLSAGSVKLNVGHFGSALQKSSMSSEDYKKAVVQ
AKEHILAGDIFQVVLSQRFERRTFADPFEVYRALRIVNPSPYMAYLQARGCILVASSPEI
LTRVEKRTIVNRPLAGTIRRGKTKAEDKVLEQLLLSDEKQCAEHIMLVDLGRNDVGKVSK
PGSVKVEKLMNVERYSHVMHISSTVTGELRDDLTCWDALRAALPVGTVSGAPKVRAMELI
DEMEGKMRGPYSGGFGGISFRGDMDIALALRTIVFPTSRFDTMYSYADSSARQEWVAHLQ
AGAGIVADSKPDDEHQECLNKAAGLARAIDLAESTFL
>Brachypodium_distachyon_A0A0Q3LH69
FFESSGQGNLVPMWECIVSDHLTPVLAYRCLVPEDDMDAPSFLFESVEQGNVGRYSILGA
HPALEIVAKENKVTIMDHEKGVVTEQVVDDPMQVPRSIMEGWHPQQIDQLPEAFSGGWVG
FFSYDTVRYVEKKKIPFSGAPEDDRNLPDVHLGLYDDVLVFDHVEKKVYVIHWVSLDRHA
STEDAYQDGKSRLKQLLSKVHNANVPKLSPGFVKLHTRQFGTPLNKSTMTSDEYKNAVIQ
AKEHILAGNIFQIVLSQRFERRTYATPFEVYRALRIVNPSPYMAYVQARGCILVASSPEI
LTKVQKGKVINRPLAGTTRRGKTESEDKLQEEQLLSDQKQCAEHIMLVDLGRNDVGKVSK
SGSVKVEKLMNIERYSHVMHISSTVSGQLDDQLQSWDALRAALPVGTVSGAPKVKAMELI
DQLEVTRRGPYSGGLGGISFDGDMQIALALRTIVFSTPSHNTMFSYKNSDRRREWVAHLQ
AGAGIVADSIPDDEQKECENKAAALARAIDLAESAFV
>Brachypodium_distachyon_I1H762
FFESSGQGNLVPMWECIVSDHLTPVLAYRCLVPEDDMDAPSFLFESVEQGNVGRYSILGA
HPALEIVAKENKVTIMDHEKGVVTEQVVDDPMQVPRSIMEGWHPQQIDQLPEAFSGGWVG
FFSYDTVRYVEKKKIAFSGAPEDDRNLPDVHLGLYDDVLVFDHVEKKVYVIHWVSLDRHA
STEDAYQDGKSRLKQLLSKVHNANVPKLSPGFVKLHTRQFGTPLNKSTMTSDEYKNAVIQ
AKEHILAGNIFQIVLSQRFERRTYATPFEVYRALRIVNPSPYMAYVQARGCILVASSPEI
LTKVQKGKVINRPLAGTTRRGKTESEDKLQEEQLLSDQKQCAEHIMLVDLGRNDVGKVSK
SGSVKVEKLMNIERYSHVMHISSTVSGQLDDQLQSWDALRAALPVGTVSGAPKVKAMELI
DQLEVTRRGPYSGGLGGISFDGDMQIALALRTIVFSTPSHNTMFSYKNSDRRREWVAHLQ
AGAGIVADSIPDDEQKECENKAAALARAIDLAESAFV
>Bathycoccus_prasinos_K8ES14_Anthranilate_synthase_component_I
FLSAKDKANVVPVFRRIFDDQLTPILAYRLLVKDDAREAPSFLFESVVGGQIGRYSFLGR
RPKVEVLASENRVRIMNHAKENKEDYFEEDPMTVMAKLGEHWKPAKHPDLPDAFAGGWVG
FAGYDTVRYQYINKLPFDNVEQDDRDLPDVHMGLYEEVIVFDHATKQVYGVKWVMLEDYT
SAEKAYSEGIKGLDDLMKELQPETMGTIPFGSVDMRLSGKPEPMKDSNMSKESFLDAVAT
TKEHIKAGDIFQLVLSHRFERKTKVDPFEVYRALRVVNPSPYMIYYQGKDCILIASSPEI
LCRVDDSRVVNRPLAGTRARGKTQAEDLALEEDLLADEKERAEHVMLVDLGRNDVGRVSQ
MGTVKVEKLMEIERYSHVMHISSTVTGKLIEDLNPWDVLRAALPVGTVSGAPKVRAMQII
DDLEVSKRGPYGGGIGYVGFAGEMDIALALRTMVVPTQ-----------KKGDEWTIHVQ
AGAGIVADSNPESEYQETVNKSAALGRSIDLAERAFL
>Cyanidioschyzon_merolae_M1UU32_Anthranilate_synthase_component_I
LPAGIGKQTLLPVYRRIFADDLTPVMAYRRLVHDASGDPPSFLFESVVGGQIGRFSYVGS
SPCMQIIAYQNDIQIIDSSEHLQHKLHVPDPWVFMRQLTEQIKVAEKGPVPEAFCGGWVG
FGGYDTVRYSEPKKLPFSAAPRDDRGLPDLHFALYQEVVIFDNVTKTVYIVVWVPLEDHR
SIEAARAHGWSRSEQLVRVLTCAERLLLPSSEVLLDPVE-KPEPMRSNMTKEQFFHALER
ISEYIYLGDTFQTVFSQRFERDTFADPFQVYRALRIVNPSPYMLYMRARDCILISSSPEI
LCKTRGRKVWNRPLAGTRPRGSSPEEDARLEQELLADEKDRAEHVMLVDLGRNDVGRIAE
LGSVQVEKLFEIERYSHVMHISSTVTGKLRAELSCWDALRATLPAGTISGAPKIRSMQII
DELEPTKRGPYGGGIGYVSFDGEMDVALALRTMVIPTMR----------SSNGAWRVHIQ
AGAGIVLDSNPESEYLETINKAAALGRAIDVAEHAFV
>Cyanophora_paradoxa_ConsensusfromContig38915
FMEHAKAGNLIPIYRRIFSDQLTPVMAYRRLNPTDDPTVPSFLLESVVNGQQGRYSFV-S
DPAMEILARGDGVELV-------------------KEVQQEWNPAQSVGLPDAFCGGWSG
YVSYDTVRYTEA-SLPFENAPEDDRRLPD--------VVVFDNVSKLAYAILWVDMREHS
-AEEALGTGKLELEELVAKLTK---------------------PTAADDGLPEFMKGFDG
AMHHIGEGNSFQIVLSQRFERKTQATPLEIYRALRVVNPSPYMIYMQCRGCVLV-SSPEI
LTRIHKREITNRPLAGTRWRGKTPEEDAALECELLADEKDRAEHVMLVDLGRND------
-------RL---------------------------------------------------
------------------------------------------------------------
-------------------------------------
>Ginkgo_biloba_Gb_33984
------------------------------------------------------------
---MEIVAKENTVTVMDHEQGTMKEEFVDDPMAVPPMIMSNWKPMLIDELPAAFCGGWVG
YFSYDTVRYVEKKKLPFSKAPADDRGLPDMHLGLYNDVVVFDHVEKKAYVIHWVRADQYS
SAEEAFKDGERRLDILVSRVQDIVPPRLSSGSVKLHTKLFGSAQKKSNMTNEEYKKAILK
AQEHILAGDIFQIVLSQRFERRTFADPFEIYRALRVVNPSPYMIYLQARGCILVASSPEI
LTRIKQGKVINRPLAGTRRRGKTEMEDEVMERELLNDEKECAEHIMLVDLGRNDVGKVSK
PGSVKVEKLMNVERYSHVMHISSTVTGELLEGLTCWDALRAALPVGTVSGAPKVKAMELI
DELEPTRRGPYSGGIGGVSFTGDMDIALALRTMVFPTTRYDTMYSYKDIGKRREWVVHLQ
AGAGIVADSNADDEHRECINKAAGLGRAIDLAEATFV
>Klebsormidium_flaccidum_A0A1Y1I1C3_Anthranilate_synthase
FSKAAERGNLVPMFRRIFSDQLTPVLAYKCLVRGDDKEAPSFLLESVEDGRAGRYSFVGA
HPSLEVIAKEELVTILDHAKGGREEKLSQDPLQVPVELSEDWRPATVDGLPDCFCGGWVG
YTSYDTVRYVESKKLPFANAPDDDRGLPDIHLGLYHDVVVFDHVTKIIYVIHWVMLDDFE
SVSDAYSNGQRALARLVQRLQTSDGPVLSSGCVQLSLGENTTTEAVSNMTKSDFIAAIED
AKEHILAGDIFQIVLSQRFERRTFADPYEIYRALRIVNPSPYMIYLQARGAILVASSPEI
LCRITDRKVVNRPLAGTRRRGATEMEDQALEDELLADEKERAEHVMLVDLGRNDVGKVSK
AGSVKVEALMKIERYSHVMHISSTVTGELKEDLTSWDALKATLPVGTVSGAPKVRAMELI
DELEVARRGPYSGGIGMVSFTGDMDIALALRTMVIPTA-HDTLYDYRGEVPRREWVVHLQ
AGAGIVADSNPELEYQETVNKSMAMARAIDLAETAFR
>Marchantia_polymorpha_A0A176W3N5
FLDAAKKGNLVPVYRRIFSDQLTPVMAYRILVNEDERDAPSFLFESVEHASVGRFSMLGA
QPAMEIIAKENILTILNHEDGFREEKIVDDPMNAPSEITDQWKPVMLDGLPEVFCGGWVG
YFSYDTMRYVERKKLPFSHAPEDDRGLPDIHLSLYKDVVIFDHVSKLVYAIHWVQTDKFK
TAEDAYENGKAQLARLVNRLQNGQRQKLSTGAVGIKIGHYWDNKQVSNLTEEEYKANIVK
AKEHILAGDIFQIVLSQRFERRTFADPFEVYRALRIVNPSPYMIYLQ-------------
------GKVVNRPLAGTRRRGKTVEEDLQLEADLRQDKKEVAEHVMLVDLGRNDVGKVSK
PGSVKVDRLMDVERYSHVMHLSSTVTGELLDDMKSWDALRAALPVGTVSGAPKVRAMELI
DELEPTRRGPYSGGIGHVSFNGDMDIALALRTMIFPTDRYNTLYSHSTTKNRREWQVYLQ
AGAGIVADSNPDSEHRECINKAAGLSRAIDLAESAFI
>Oryza_sativa_indica_A2XNK3_Anthranilate_synthase_alpha_subunit_1_chloroplastic_ASA1
FKAGAAEGNILPLKRCIFSDHLTPVLAYRCLVREDDREAPSFLFESVEQGNVGRYSVVGA
QPAMEIVAKANHVTVMDHKMKSRREQFAPDPMKIPRSIMEQWNPQIVEGLPDAFCGGWVG
FFSYDTVRYVETKKLPFSNAPEDDRNLPDIHLGLYNDIVVFDHVEKKTHVIHWVRVDCHE
SVDEAYEDGKNQLEALLSRLHSVNVPTLTAGSVKLNVGQFGSALQKSSMSREDYKKAVVQ
AKEHILAGDIFQVVLSQRFERRTFADPFEVYRALRIVNPSPYMAYLQARGCILVASSPEI
LTRVEKRTIVNRPLAGTIRRGKSKAEDKVLEQLLLSDEKQCAEHIMLVDLGRNDVGKVSK
PGSVKVEKLMNVERYSHVMHISSTVTGELRDDLTCWDALRAALPVGTVSGAPKVRAMELI
DQMEGKMRGPYSGGFGGVSFRGDMDIALALRTIVFPTSRFDTMYSYTDKNARQEWVAHLQ
AGAGIVADSKPDDEHQECLNKAAGLARAIDLAESTFV
>Oryza_sativa_indica_B8AKD7
FFEASGKGNLVPMWECIVSDHLTPVLAYRCLVPEDNMETPSFLFESVEQGNVGRYSMVGA
HPVMEVVAKEHKVTIMDHEKGKVTEQVVDDPMQIPRSMMEGWHPQQIDQLPDSFTGGWVG
FFSYDTVRYVEKKKLPFSGAPQDDRNLPDVHLGLYDDVLVFDNVEKKVYVIHWVNLDRHA
TTEDAFQDGKSRLNLLLSKVHNSNVPKLSPGFVKLHTRQFGTPLNKSTMTSDEYKNAVMQ
AKEHIMAGDIFQIVLSQRFERRTYANPFEVYRALRIVNPSPYMAYVQARGCVLVASSPEI
LTRVRKGKIINRPLAGTVRRGKTEKEDEMQEQQLLSDEKQCAEHIMLVDLGRNDVGKVSK
PGSVKVEKLMNIERYSHVMHISSTVSGELDDHLQSWDALRAALPVGTVSGAPKVKAMELI
DELEVTRRGPYSGGLGGISFDGDMLIALALRTIVFSTPSHNTMYSYKDTERRREWVAHLQ
AGAGIVADSSPDDEQRECENKAAALARAIDLAESAFV
>Physcomitrella_patens_A9SGW3
FLEAAQRGNVVPVYRRIFSDHLTPVLAYRCLIKEDDRDAPSFLFESVENGNMGRYSIVGV
QPSLEIIAKEDRIIILNHEKGTREEKQSDDPLNEPQEIASKWNPVKIDSIPDIFCGGWVG
YFSYDTVRYVEKKKLAFSSAPKDDRGLPDIHLGLYNDVLVFDHVTKLLYVLHWVHVDQFD
SLESAFEDGCKKLDHLVARLQAPEGVELPSASVEMSVEKYGQSATKSNFTPEQFKDSILQ
VKEHILAGDIFQLVLSQRFERRTFAYPFEVYRALRIVNPSPYMIYLQARGAIMVASSPEI
LTRISKGTVVNRPLAGTRKRGKTPEEDMAMERDLLGDEKECAEHVMLVDLGRNDVGKVSK
AGTVKVEKFMEIERYSHVMHISSTVTGELLDELSSWDALRAALPVGTVSGAPKVRAMELI
DELEPTRRGPYSGGIGGVSFTGQMDIALALRTMVFPTQRNDAMYSYKDANSRREWVVHLQ
AGAGIVADSDAESEYLETINKAAGLARAIDLAEAAFC
>Physcomitrella_patens_A9T2B2
FLEAAQRGNLVPVYRRIFADHLTPVLAYRCLVKEDDREAPSFLFESVENGNMGRFSMVGA
QPSMEIIGKEDRIIILNHEEGTRIEKQSDNPLNEPQEIASKWNPVKIDSLPDVFCGGWVG
YFSYDTVRYVEKKKLPFSSAPNDDRGLPDIHLGLYNDVLVFDHVTKLVYVLHWVHVDRFD
SPESAYEDGCKRLELLVARLQTPGGVKLSSGSVELSIGQCGQRTAKSNYTPEQFKDSILQ
VKEHILAGDIFQLVLSQRFERRTFADPFEVYRALRIVNPSPYMIYLQARGAIMVASSPEI
LTRIAERTVVNRPLAGTRRRGKTPDEDMAMEKDLLADEKECAEHVMLVDLGRNDVGKVSK
AGTVKVEKLMEVERYSHVMHISSTVTGELLDELSSWDALRAALPVGTVSGAPKVRAMELI
DKLEPTRRGPYSGGIGGVSFTGQMDIALALRTMVFPTQRNDTMYSYKQANSRREWVVHLQ
AGAGIVADSDPESEYQETVNKAAGLARAIDLAESAFV
>Physcomitrella_patens_A9T285
FLEAAQRGNLVPVYRRIFADHLTPVLAYRCLVKEDDREAPSFLFESVENGNMGRYSMVGA
QPSMEIIAKEDRITILNHEEGTRVEKQSDNPLNEPQEIASKWNPVKFDSLPDVFCGGWVG
YFSYDTVRYVEKKKLPFSSAPIDDRGLPDIHLGLYNDVLVFDHVTKLVYVLHWVHVDRFD
NPESAYEDGCKRLDLLVARLQTPGRVKLSSGSVELSIEQYGQRTAKSNYTPEQFKNSISL
VKEHILAGDIFQLVLSQRFERRTFADPFEVYRALRIVNPSPYMIYLQARGAIMVASSPEI
LTRIAEGTVVNRPLAGTRRRGKTPEEDMALERDLLADEKECAEHVMLVDLGRNDVGKVSK
AGTVKVEKLMEVERYSHVMHISSTVTGELLDELSSWDALRAALPVGTVSGAPKVRAMELI
DELEPTRRGPYSGGIGGVSFTGQMDIALALRTMVFPTQRNDAMYSYKQANSRREWVVHLQ
AGAGIVADSDPESEYQETVNKAAGLARAIDLAESAFV
>Selaginella_moellendorffii_D8RT93
FHEACKRGNLVPLFQRIFSDHLTPVLAYRCLVKEDDREAPSFLFESVEHTNVGRYSMVGA
QPAMEIVAKENMLTIISHEDGYENERIVDDPMKEPEEITSDWSPVPVDGLPNVFCGGWVG
YFSYDTVRYSEKKKIPFASAPLDDRGLPDMHLGLYKDVIVFDHVTKIAYAVHWVDIRRYE
DPNTAFQDGKKRLQELIDRVQNTEVPRLSHGNVNLSVGHYGNRVNKSNMSLDQFKGAVLA
AKEHILAGDIFQIVLSQRFERRTAADPFEVYRALRIVNPSPYMIYLQARGSILVASSPEI
LTRIKHGKVINRPLAGTRRRGVSDEEDKKLEESLLKDEKECAEHVMLVDLGRNDVGKVSK
AGSVQVEKFMEVERYSHVMHISSTVTGELQEGLSSWDALRAALPVGTVSGAPKVRAMQLI
DELELTRRGPYSGGIGSISFNGDMDVALALRTMVFPTSQ----------DKNGSWLAHLQ
AGAGVVADSIPDEEYNETVNKAAGLGRAIDLAETAFP
>Azolla_filiculoides_s0185.g056617
FRDACQHGNLVPIYKRIFSDQLTPVLAYRCLVKEDDREAPSFLFESVENSHVGRYSMVGS
QPEIEIVAKQDRVTILNHKEASRVEHVTEDPFVTASDLVSKWKAAPVEGLPDAFCGGWVG
FFSYDTVRYAEKKKLPFEKAPKDDRALPDIHLGLYKDVVVFDHVSKIVYVFHWICIDEFN
TEEEAYEHGQTKLESLVARLQSFDIPKLSPGSVDLSIEKYGSSKKESNMSKDEYVKAIQK
AKEHILAGDIFQIVLSQRFERRTYADPFEVYRALRIVNPSPYMIYLQARGCIMVASSPEI
LTRINKGKIVNRPLAGTRKRGQTQEDDKRLEEELLQDEKECAEHVMLVDLGRNDVGKVSK
AGSVKVEKFMEIERYSHVMHISSTVTGKLQDGLTSWDVLRAALPVGTVSGAPKVRAMELI
DELEPTRRGPYSGGIGCISFQGDMDIALALRTIVFPTVRHDTIYSYRDLTNRREWVAHLQ
AGAGIVADSNPEDEYNECVNKAAGLGRAIDLAEIAFT
>Salvinia_cucullata_v1.1_s0114.g020888
------------------------------------------------------------
------------------------------------------------------------
------------------------------------------------------------
------------------------------------------------------------
------------------------------------------MAYLQARGCVLVAASPEI
LTRVSQGKVTNRPLAGTRKRGRSREEDEMLEEELRQDEKECSEH------------QVAK
FGSVKVEKLMTIERYSHVMHLSSMVTGQLKDGFTPWDVLRAALPVGTVTGAPKVRAMQLI
DKPERRRRGPYGGGLGCIGFRRGMDVALTLRTMVFQLTRYDTQRCWRPIRHRREWVVHLQ
AGAGIVADSIPENEHQECINKAAALERAIDIAETAFL
>Salvinia_cucullata_v1.1_s0114.g020889
-------------------------MAYRCLVEEDDHESPSFVVEA------GRYSMVGA
HPEMEIIAK----------------------------------------------GGWVG
FFSYDTVRYVEKKKLSFEVAPEDDRGLPDINLGLYKDVIVFDQVFKVMYVVHWVQVNDFK
TMEEAAVDALSRAEEVTRRKKMMGIIGMDEDDIDSNDERYIQQQLRRRAADHEYMAAVEA
VKEHIRAGDMFQVVLSQRMERRTFAHPFQA------------------------------
------------------------------------------------------------
------------------------------------------------------------
------------------------------------------------------------
-------------------------------------
>Salvinia_cucullata_v1.1_s0147.g023121
FKQACKCGNLVPISKRIFSDNLTPVLAYRCMVREDDREAPSFLFESVENNRMVMGSVVMP
SNICQGSLSNDCGS-------------FGGGMKPYSIIFIGYRYFSIKSFLYLITGGWVG
FFSYDTVRYVEKKKLPLEKAPKDDRGLPDIHLGLYKHVMVFDHVSKIVHVVHWVCTDQFS
SLEEAYKDGQKQLESLVARLQSIDLPRLSPGSIELSIDKHGSAKVQSNMTKDEYTNAIRK
AKEHILAGDIFQIVLSQRFERRTYADPFEIYRALRIVNPSPYMAYLQARGCILVASSPEI
LTRIKKGKIINRPLAGTRKRGQTKEEDEKLERELLQDEKECAEHVMLVDLGRNDVGKVAK
AGSVAVKRLMQIERYSHVMHISSTVTGELHDDLTSWDALRAALPVGTVSGAPKVRAMELI
DKLEPTRRGPYSGGIGCVSFQGDMDIALALRTMVFPATRYDTVYSYGGRNRRREWVVHLQ
AGAGIVADSDPESEYSECVNKAAGLARAIDLAENAFI
>scaffold-JVSZ-2008428-Equisetum_hyemale
FQEASKKGNLVPIFQRIFSDHLTPVLAYRCLVKEDDREAPSFLFESVENGNVGRYSIVGA
QPAMEVVAKEDLVTILNHEEGSRIEKLMDDPMRVAQDLMSKWKSVTIDGLPDAFCGGWVG
YFSYDTVRYVEKKKLPFEKAPQDDRGLPDIHLGLYKEVLVFDHVSKVIYVLHWVNMDQYN
SAEEAFISGHKQLKALIARLQRSDTPTLSSGSVDLSIGLHGRATQDSNMTKEGYQKAILD
AKEHILAGDIFQIVLSQRFERRTFADPFEIYRALRIVNPSPYMLYLQARGCILVASSPEI
LTRIKRGEVINRPLAGTRRRGRTHEEDKALERELLSDEKECAEHVMLVDLGRNDVGKVAK
AGSVNVKKLMEVERYSHVMHISSTVTGELLDNLTCWDALRAALPVGTVSGAPKVRAMELI
DELEPTRRGPYSGGIGGISFTGDMDIALALRTMVFPTARYDTMYSYKEGHHRREWVAHLQ
AGAGIVADSNPDDEYNECVNKAAGLGRAIDLAEVAFI
>scaffold-VIBO-2078336-Osmunda_javanica
FLEATQKGNLVPIFRRIFSDHLTPVLAYRCLVKEDDREAPSFLFESVENGNVGRYSMVGA
QPAMEIVAKGDLITILNHEEGSRVERLMDDPMTVPADILSKWKAVPIDGLPDSFCGGWVG
YFSYDTVRYVEKKKLPLDKAPEDDRCLPDIHLGLYKDLVVFDHVSKIVYVLHWVHTDQYN
SPEEAYRDGQRQLEVLTSRLQNIDPPKLSSGSVDVPIGQHGSVMKQSNMTKEEYKAAIHK
AKEHILAGDIFQIVLSQRFERRTFADPFEIYRALRVVNPSPYMIYLQARGCILVASSPEI
LTRIKKGKIVNRPLAGTRKRGETREEDLMLAKELLEDEKECAEHVMLVDLGRNDVGKVAK
AGSVKVEKYMEVERYSHVMHISSTVTGELLDDLTSWDALRAALPVGTVSGAPKVRAMQLI
DELERTRRGPYSGGIGGVSFTGDMDIALALRTMVFPTARYDTMYSYRERTNRREWIVHLQ
AGAGIVADSNPDDEYRECINKAAGLARAIDLAESAFV
>Abies_alba_AALBA5B1157727P1_partial_cds
------------------------------------------------------------
--------------------------------------------------------GWVG
YFSYDTVRYTEKRKLPFSKAPKDDRRLPDIHLGLYNDVVVFDNVEKKAYVIHWVRVDDYS
SADEAFKDGQRRLNILVSRVQDIEPPRLSSGSVKLQTGLFGAALKESSMTSEEFKNAVVK
AQEHILAGDIFQIVLSQRFERRTFADPFEVYRALRVVNPSPYMIYLQARGCILVASSPEI
LTRVKQ------------------------------------------------------
------------------------------------------------------------
------------------------------------------------------------
-------------------------------------
>Picea_lambertina_PILA_38107
FVEMSKDGNLIPLYRCIFSDHLTPVLAYRCLVSQDDREAPSFLFESVEQGNVGRFSFVGA
QPAMEIVAKENSVTIMDHERGTREEEFTEDPMTVPPRIMSNWKPVLTDELPIAFCGGWVG
YFSYDTVRYVEKRKLPFSNAPEDDRGLPDMHLGLYNDVVVFDNVEKKAYVIHWVRVDDYS
SADEAFKDGQRRLDILVSRVQDIDPPRLSSGSVKLQTGLFGAALKESSMTSEQYKKAVLK
AQEHILAGDIFQIVLSQRFERRTFADPFEVYRALRVVNPSPYMIYLQARGCILVASSPEI
LTHVKQGKVTNRPLAGTRKRGKTQAEDEILEKELLNDEKECAEHIMLVDLGRNDVGKVSK
PGSVKVEKYMNVERYSHVMHISSTVTGELQENLTSWDALRAALPVGTVSGAPKVKAMELI
DEIEPTRRGPYSGGIGGISYAGDMDIALALRTMVFSTPRYDTMYSYKDISKRRDWVVHLQ
VGAGIVADSNPDDEHRECINKAAGLGRAIDLAEATFV
>Picea_taeda_PITA_18176
FVEMSKNGNLIPLYRCIFSDHLTPVLAYRCLVSQDDRDAPSFLFESVEQGNVGRFSIVGA
QPAMEIVAKENSVTIMDHERGTREEEFTEDPMTVPPRIMSNWKPVLTNELPIAFCGGWIG
YFSYDTVRYVEKRKLPFSKAPADDRGLPDMHLGLYNDVVVFDNVEKKAYVIHWVRVDDYS
SADEAFKDGQRRLDILVSRVQDIDPPRLSSGSVKLQTGLFGAALKESSMTSEQYKKAVLK
AQEHILAGDIFQIVLSQRFERRTFADPFEVYRALRVVNPSPYMIYLQARGCILVASSPEI
LTRVKQ----------------------VIEAD-----TACA------------------
------------------------------------------------------------
------------------------CLKLSYRILVS-------------------------
-------------------------------------
>Picea_taeda_PITA_43341
--------DLTCSYKCICALH--SVGAPSCKSPSDNSSASNVFLKSTKQH----------
----NSLSMLYVFFIMCLQVLFSLPEYGKDEVDCP----VFWNPSLI--IATAVCCGWIG
YFSYDTVRYVEKRKLPFSKAPEDDRGLPDMHLGLYNDVVVFDNVEKKAYVIHWVRVDDYS
SADEAFKDGQRRLDILVSRVQDIDPPRLSSGSIKLQTGLFGAALKESSMTSEQYKKAVLK
AHEHILAGDIFQIVLSQRFERRTFADPFEVYRALRVVNPSPYMIYLQARGCILVASSPEI
LTRVKQ----------------------VIEAD-----TACA------------------
------------------------------------------------------------
------------------------CLKLGYRILVS-------------------------
-------------------------------------
>Pseudotsuga_menziesii_PSME_07868
LQQQDDSSNMYPVYAYLPSLDLTPHVAYLKLAQLNNPDRESFLLESAKTNELDRYSFIGI
SPRKTIK-------------TGPTEGIETDPLEILEKEMSTFKAENVPGLP-KLSGGAIG
YISYDCVRYFEPKRRP----LKDVLRLPEAYLMLCDTIIAFDNVFQRFQIIHNINTN-ET
SLEEGYQAAAQIITDIVSKLTDDSSPIPYPEQPP----IKLNQTFESNVGKEGYENHVST
LKKHIKKGDIIQGVPSQRVARPTSLHPFNIYRHLRTVNPSPYLFYIDCLDFQIIGASPEL
LCKSDKNRVITHPIAGTVKRGATTEEDDALADQLRGSLKDRAEHVMLVDLARNDINRICD
PLTTSVDKLLTIQKFSHVQHLVSQVSGVLRPEKTRFDAFRSIFPAGTVSGAPKVRAMELI
AELEGERRGVYAGAVGHWSYDGTMDNCIALRTMVYKDI------------------AYLQ
AGGGIVYDSDEYDEYVETMNKMMANHSTIVQAEELWA
>Pseudotsuga_menziesii_PSME_24020
------------------------------------------------------------
------------------------------------------------------------
-----------------------------MHLGLYNDVVVFDNVEKKAYMIHWVRVDDYP
SLDEAFKDGQRRLDILVSRVQDIDPPRLSSGSVKMQTELFGDALQESSMT----------
-------------------------NPFEVYRALRVVNPSPYMIYLQARGRILIASSLEI
LIRVKQGKVTNRPLAGTRKRGKTQAKDQILEKDLLNDEKECAEHIMFVDLGRNDVGKVSK
PRSVKVEKYMNVERYSHVMHISSTVTGELQENLTSWDALRAALPVGTVSGVPKVKAMELI
DEIEPNRRGLYSGDIGHISYTGDMDIALALRTMVFSTPRHDTMYSCKDASKHRDWVVHLQ
AGAGIVADSNPDDEHKECINKVVGLGRAIDLAEATFF
>Pseudotsuga_menziesii_PSME_43781
------------------------------------------------------------
------------------------------------------------------------
-----------------------------MHLGLYNDVVVFDNVEKKAYMIHWVRVDDYS
SLDEAFKDGQHRLDILVSRVQDIDPPRLSSCSVKMQTKLFGDALQESSMT----------
-------------------------NPFEVYRALRVVNPIPYMKYLQARGRILIASSLEI
LICVKQGKVTNHPLAGTRKRGKTQAEDQILEKDLLNDEKECAEHIMFVDLGRNDVGKVSK
PGSVKVEKYMNVERYSHVMHISSTVTGELQENLTSWDALRAALPVGTVSGVPKVKAIELI
DEIEPNRRGLYSGGIGHISYTGDMDIALALRTMVFSTPHHDTMYSCKDASKHRDWVVHLQ
AGAGIVADSNPDDEHKECINKAAGLGRAIDLAEATFV
>Pseudotsuga_menziesii_PSME_50489
FVEMSKKGNLIPVHRCIFSDHLTPVLAFRCLVSQDDREAPSFLFESVEQGYMGRFSFVGA
QPAMEIVAKENIVTIMDHEQGTRKEEFVEDPMTVPPCIMSNWKPVLTDELPIAFCGGWVG
YFSYDTVRYVEKRKLPFSKAPKDDRRLPDMHLGLYNDVIVFDNVEKKAYVIHWVRVDDYS
SLDEAFKDGQRRLDILVSRVQDIDPPRLSSGSVKQQTELFGAVLQESSMTSEQYKEAVVK
SQEHILAGDIFQIVLSQRFERRTFADPFEVYRALRVVNPSPYMIYLQARGCILVASSPEI
LTRVKQGKVTNRPLAGTRKRGKTQAEDEILEKDLLNDEKECAEHIMLVDLGRNDVGKVSK
PGSVKVEKYMNVERYSHVMHISSTVTGELQENLTSWDALRAALPVGTVSGAPKVKAMELI
DEIEPTRRGPYSGGIGHISYTGEMDIALALRTMVFSTPRHDTMYSYKDASKRRDWVVHLQ
AGAGIVADSNPDDEHRECINKAAGLGRAIDLAEATFV
>Sequoiadendron_giganteum_SEGI_34086
------------------------------------------------------------
------------------------------------------------------------
-----------------------------MHT---------INGLQRAYVIHWVRVDQYS
SAEEAFWDGQRQLDILVSRVQDIDPPRLSSGSVKLQTGLFGAVPKKSNMTEVEYKKAVLE
AQEHIAAGDIFQIVLSQRFERRTFADPFEVYRALRVVNPSPYMIYLQARGCILVASSPEI
LTRIKEGKVINRPLAGTRRRGKTEIEDEMLEKELLNDEKECAEHIMLVDLGRNDVGKISK
PGSVKVERLMNVERYSHVMHISSTVVGELQEDLTSWDALRAALPVGTVSGAPKV------
--------------------------VMFLKFTISTST----------------------
-------------------------------------
>scaffold-AWQB-2055997-Picea_engelmannii
FVEMSKNGNLIPLYRCIFSDHLTPVLAYRCLVSQDDREAPSFLFESVEQGNVGRFSIVGA
QPAMEIVAKENSVTIMDHERGTREEEFTEDPMTVPPRIMSTWKPVLTDELPIAFCGGWIG
YFSYDTVRYVEKKKLPFSKAPEDDRGLPDMHLGLYNDVVVFDNVEKKAYVIHWVRVKDYS
SPDEAFKDGQRRLDILVSRVQDIDPPRLSSGSIKLQTGLFGAALKESSMTSEQYKKAVVK
AQEHILAGDIFQIVLSQRFERRTFADPFEVYRALRVVNPSPYMIYLQARGCILVASSPEI
LTRVKQGKVTNRPLAGTRKRGKTQVEDEILEKELLNDEKECAEHIMLVDLGRNDVGKVSK
PGSVKVEKYMNVERYSHVMHISSTVTGELQENLTSWDALRAALPVGTVSGAPKVKAMELI
DEIEPTRRGPYSGGIGGVSYTGDMDIALALRTMVFSTPRYDTMYSYKDVSKRRDWVVHLQ
AGAGIVADSNPDDEHRECINKAAGLGRAIDLAEATFV
>scaffold-BTTS-2079473-Austrotaxus_spicata
FVEVSKKGNLIPLYRCIFSDHLTPVLAYRCLVNEDDRDAPSFLFESVEQGNVGRFSIVGA
QPTIEIVAKENRVTIMDHEQGTRKEEFSEDPMSLPPSIMSDWKPVLIDELPDVFCGGWVG
YFSYDTVRYVEKRKLPFSKAPEDDRELPDIHLGLYNDVVVFDHVEKKAYVIHWVRVDQFS
SAEEAFQDGQRRLDFLVSRVQDIDPPRLSSGSVKLQTGLFGAAIKKSNMTQAEYKNAILK
SQEHIAAGDIFQIVLSQRFERRTFADPFEVYRALRVVNPSPYMIYLQARGCILVASSPEI
LTRIKKGKVINRPLAGTRRRGKTQMEDEMLEKELLNDEKECAEHIMLVDLGRNDVGKVSK
PGSVKVERLMNVERYSHVMHISSTVVGELREDLTSWDVLRAALPVGTVSGAPKVKAMELI
DEYEPTRRGPYSGGIGGVSFTGDMDIALALRTMVFPTTRYDTMYSYKDINKRREWVVHLQ
AGAGIVADSNPDDELSECINKAAGLGRAIDLAESTFV
>scaffold-CDFR-2064726-Manoao_colensoi
FMEMSKKGNLIPLYRCIFSDHLTPVLAYRCLVNEDDREAPSFLFESVEQGNVGRFSIVGS
QPTMEIVAKENLVTIMDHDQGTRREEFVEDPMTVPPSIMSDWKPMLIDELPSAFCGGWVG
YFSYDTVRYVEKRKLPFSKAPLDDRGLPDIHLGLYNDVVVFDHVEKKAYVIHWVRVDQYS
SVEDAFEDGHRRLDVLVSRVQDIDPPRLSSGSVKLQTGLFGTTNKMSNMTAEEYKKAVLK
SQEHILAGNIFQIVISQRFERRTFADPFEVYRALRVVNPSPYMIYLQARGCILVASSPEI
LTRIKKGKVVNRPLAGTRRRGKTQMEDEMLEKELLNDEKECAEHIMLVDLGRNDVGKVAK
PGSVKVERLMNVERYSHVMHISSTVVGELREDLTSWDALRAALPVGTVSGAPKVKAMELI
DEFEPTRRGPYSGGIGGISYTGDMDIALALRTMVFPTARYDTMYSYKDISKRREWVVHLQ
SGAGIVADSKPDDEHRECVNKAAGLGRAIDLAESTFV
>scaffold-DZQM-2010347-Pinus_radiata
FVEMSKNGNLIPLYRCIFSDHLTPVLGYRCLVSQDDRDAPSFLFESVEQGNVGRFSIVGA
QPAMEIVAKENSVTIMDHERGTREEEFTEDPMTVPPRIMSNWKPVLTNELPIAFCGGWIG
YFSYDTVRYVEKRKLPFSKAPEDDRGLPDMHLGLYNDVVVFDNVEKKAYVIHWVRVDDYS
SADEAFKDGQRRLDILVSRVQDIDPPRLSSGSVKLQTGLFGAALKESSMTSEQYKKAVLK
AQEHILAGDIFQIVLSQRFERRTFADPFEVYRALRVVNPSPYMIYLQARGCILVASSPEI
LTRVKQGKVTNRPLAGTRKRGKTQAEDEILEKELLSDEKECAEHIMLVDLGRNDVGKVSK
PGSVKVEKYMNVERYSHVMHISSTVTGQLQENLTSWDALRAALPVGTVSGAPKVKAMELI
DEIEPTRRGPYSGGIGGISYNGDMDIALALRTMVFSTPRYDTMYSYKDVGKRRDWVVHLQ
AGAGIVADSNPGDEHRECINKAAGLGRAIDLAEATFV
>scaffold-EFMS-2006683-Torreya_taxifolia
FVEVSKKGNLIPLYRCIFSDHLTPVLAYRCLVKEDDREAPSFLFESVEQGNVGRFSIVGA
QPTMEIVAKENTVTIMDHEQGTMKEEFVEDPMTLPPSIMSDWNPVLVDELPDAFCGGWVG
YFSYDTVRYVEKRKLPFSKAPEDDRGLPDIHLGLYNDVVVFDHVEKKAYVIHWVRVDQYS
SAEEAFQDGHRRLDFLVSRVQDIDPPRLSSGSVELETGLFGAAVNKSNMTEAEYKNAVLD
AQEHIAAGDIFQIVLSQRFERRTFADPFEVYRALRVVNPSPYMIYLQARGCILVASSPEI
LTRIKEGKVINRPLAGTRRRGKTEMEDEMLEKELLDDEKECAEHIMLVDLGRNDVGKVSK
PGSVKVERLMNVERYSHVMHISSTVVGELQEDLTSWDVLR-ALPVGTVSGAPKVKAMELI
DEYEPTRRGPYSGGIGGVSYNGDMDIALALRTMVFPLTRYDTMYSYKDISKRREWVVHLQ
AGAGIVADSNPDDEHRECINKAAGLGRAIDLAESTFV
>scaffold-EGLZ-2010458-Prumnopitys_andina
FVEMSKKGNLIPLYRCIFSDHLTPVLAYRCLVNEDDREAPSFLFESVEQGNVGRYSIVGS
QPTMEIVAKENLVTIMDHDQGTRREEFVEDPMTVPPSIMSDWKPMLTDELPSAFCGGWVG
YFSYDTVRYVEKRKLPFSKAPLDDRGLPDIHLGLYNDVVVFDHVEKKAYVIHWVRVDQYS
SVEDAFQDGHRRLDVLVSRVQDIDPPRLSSGSVKLHTGLFGMTNKMSNMTEEEYKKGVLK
AQEHIAAGNIFQIVFSQRFERRTFADPFEIYRALRVVNPSPYMIYLQARGCILVASSPEI
LTRIKKGKVVNRPLAGTRRRGKTEMEDKMLETELLDDEKECAEHIMLVDLGRNDVGKVAK
PGSVKVEKLMNVERYSHVMHISSTVVGELREDLTSWDALRAALPVGTVSGAPKVKSMELI
DEFEPTRRGPYSGGIGGISYTGDMDIALALRTMVFPTTRYDTMYSYKDISKRREWVVHLQ
AGAGIVADSKPDDEHRECVNKAAGLGRAIDLAESTFV
>scaffold-FMWZ-2012609-Dacrycarpus_compactus
FMEMSKKGNLIPLHRCIFSDHLTPVLAYRCLVSEDDREAPSFLFESVEQGNVGRFSIVGS
RPTMEIIAKENLVTIMDHDQGTRREEFVEDPMTVPPSIMSDWKPMLTDELPSAFCGGWVG
YFSYDTVRYVEKRKLPFSKAPFDDRDLPDIHLGLYNDVVVFDHVEKKAYVIHWVRIDQYS
SAEEAFQDGHRRLDVLVSRVQDIDPPRLSSGSIKLHTGLFGTTNKMSNMTDEEYKKAVLK
AQEHIAGGNIFQIVLSQRFERRTFADPFEVYRALRVVNPSPYMIYLQARGCILVASSPEI
LTQIKKGKVVNRPLAGTRRRGKTETEDEMLEKELLNDEKECAEHIMLVDLGRNDVGKVAK
PGSVMVERLKNVERYSHVMHISSTVVGELMEDLTSWDALRAALPVGTVSGAPKVKAMELI
DEFEPTRRGPYSGGIGGISYNGDMDIALALRTMVFPTTRYDTMYSYKDISKRREWVVHLQ
SGAGIVADSKPDDEHRECLNKAAGLGRAIDLAESTFV
>scaffold-GJTI-2012848-Cephalotaxus_harringtonia-leaves
FVEVSKKGNLIPLYRCIFSDHLTPVLAYRCLVNEDDREAPSFLFESVEQSNVGRFSIVGA
QPTMEIVAKENTVTIMDHEQGTRKEEFVEDPMTLPPSIMSDWKPMLIDELPDAFCGGWVG
YFSYDTVRYVEKRKLPFSKAPKDDRGLPDINLGLYNDVVVFDHVEKKAYVIHWVRVDQYS
SAEEAFQDGQRRLDILVSRVQDTDPPRLSSGSIKLQTGLFGAAVKKSNMTEAEYKNAVLE
AQEHIAAGDIFQIVLSQRFERRTFADPFEVYRALRVVNPSPYMIYLQARGCILVASSPEI
LTRIKEGKVINRPLAGTRRRGKTEMEDEMLEKELLNDEKECAEHIMLVDLGRNDVGKVSK
PGSVKVERLMNVERYSHVMHISSTVVGELREDVTSWDVLRAALPVGTVSGAPKVKAMELI
DEYEPTRRGPYSGGIGGVSYTGDMDIALALRMLVFPTTRYDTMYSYKDISNRREWVVHLQ
AGAGVVADSDPDDEHRECINKAAGLGRAIDLAESTFV
>scaffold-JZVE-2006467-Parasitaxus_usta
FVDMSKKGNLIPLYRCIFSDHLTPVLAYRCLVNEDDREAPSFLFESVEQGNVGRFSIVGS
QPTMEIVAKENLVTIMDHDQGTRREEFVEDPMTVPPSIMSDWKPMLIDELPSAFCGGWVG
YFSYDTVRYVEKRKLPFSKAPSDDRGLPDIHLGLYNDVVVFDHVEKKAYVIHWVRLDQYS
SVEEAFQDGNRRLDVLVSRVQDIDPPRLSSGSVKLHTGLCGTTNKMSNTTEEEYKKAVLK
AQEHIVAGNIFQIVISQRFERRTFADPFEVYRALRVVNPSPYMIYLQARGCILVASSPEI
LTQIKKGKVVNRPLAGTRRRGKTKMEDEMLERELLNDEKECAEHIMLVDLGRNDVGKVAK
PGSVKVERLMNVERYSHVMHISSTVVGEVREDLTSWDVLRAALPVGTVSGAPKVKAMELI
DEFEPTRRGPYSGGIGGISYTGDMDIALALRTMVFPTTRYDTMYSYKDISKRREWVVHLQ
TGAGIVADSKPDDEHRECVNKAAGLGRAIDLAESTFV
>scaffold-KAWQ-2005522-Stangeria_eriopus
FVEVAKRGNLIPLYRCIFSDHLTPVLAYRCLVKEDDREAPSFLFESVEQGNVGRFSIVGA
QPALEIVTKENLVTIMDHAQGTRKEEFVDDPLAVPSRLMSDWKPMLVDELPAAFCGGWVG
CFSYDTVRYVEKRKLPFSKAPKDDRGLPDMHLGLYNDVIVFDHVEKKAYVIHWVRVERHS
SVEEAFKEGQRQLDVLVSRVQDTDLPRLSSGSVKLHTGQFGSAQKKSNMTEEEYKKAVLK
AQEHILAGDIFQIVLSQRFERRTFADPFEIYRALRVVNPSPYMIYLQARGCVLVASSPEI
LTRIKQGKVVNRPLAGTRRRGKTRMEDEMLEKELLNDEKECAEHIMLVDLGRNDVGKVSK
PGSVKVEKLMNVERYSHVMHISSTVTGELLDSLSCWDALRAALPVGTVSGAPKVKAMELI
DELEPTRRGPYSGGIGGVSFTGDMDIALALRTMVFPTARYDTMYSYKDINKRREWVVHLQ
AGAGIVADSNPDDEHRECINKAAGLGRAIDLAEATFV
>scaffold-MFTM-2012826-Pinus_jeffreyi
FVEMSKNGNLIPLYRCIFSDHLTPVLGYRCLVSQDDRDAPSFLFESVEQGNVGRFSIVGA
QPAMEIVAKENSVTIMDHERGTREEEFTEDPMTVPPRIMSNWKPVLTNELPIAFCGGWIG
YFSYDTVRYVEKRKLPFSKAPEDDRGLPDMHLGLYNDVVVFDNVEKKAYVIHWVRVDDYS
SADEAFKDGQRRLDILVSRVQDIDPPRLSSGSVKLQTGLFGAALKESSMTSEQYKKAVLK
AQEHILAGDIFQIVLSQRFERRTFADPFEVYRALRVVNPSPYMIYLQARGCILVASSPEI
LTRVKQGKVTNRPLAGTRKRGKTQAEDEILEKELLNDEKECAEHIMLVDLGRNDVGKVSK
PGSVKVEKYMNVERYSHVMHISSTVTGQLQENLTSWDALRAALPVGTVSGAPKVKAMELI
DEIEPTRRGPYSGGIGGISYNGDMDIALALRTMVFSTPRYDTMYSYKDVGKRRDWVVHLQ
AGAGIVADSNPDDEHRECINKAAGLGRAIDLAEATFV
>scaffold-NVGZ-2022246-Cephalotaxus_harringtonia-2_samples_combined
FVEVSKKGNLIPLYRCIFSDHLTPVLAYRCLVNEDDREAPSFLFESVEQSNVGRFSIVGA
QPTMEIVAKENTVTIMDHEQGTRKEEFVEDPMTLPPSIMSDWKPMLIDELPDAFCGGWVG
YFSYDTVRYVEKRKLPFSKAPKDDRGLPDINLGLYNDVVVFDHVEKKAYVIHWVRVDQYS
SAEEAFQDGQRRLDILVSRVQDTDPPRLSSGSIKLQTGLFGAAVKKSNMTEAEYKNAVLE
AQEHIAAGDIFQIVLSQRFERRTFADPFEVYRALRVVNPSPYMIYLQARGCILVASSPEI
LTRIKEGKVINRPLAGTRRRGKTEMEDEMLEKELLNDEKEC-EHIMLVDLGRNDVGKVSK
PGSVKVERLMNVERYSHVMHISSTVVGELREDVTSWDVLRAALPVGTVSGAPKVKAMELI
DEYEPTRRGPYSGGIGGVSYTGDMDIALALRMLVFPTTRYDTMYSYKDISNRREWVVHLQ
AGAGVVADSDPDDEHRECINKAAGLGRAIDLAESTFV
>scaffold-RSCE-2008925-Wollemia_nobilis
FVEASKAGNLIPLYHCIFSDHLTPVLAYRCLVKEDDREAPSFLYESVEKGNVGRFSIVGA
QPKMEIVAKENLVTIMDHEQGTRREEFVEDPMTVPSSIMSDWKPVLTEELPSAFCGGWTG
YFSYDTVRYVEKRKLPFAKAPEDDRGLPDIHLGLYNDVVVFDHVEKKAYVIHWVRVDQYS
SAEEAFQDGQRQLDMLVSRVQDIDPPRLSSGSIKLQTALFGAANKRSNMTDEEYKKAVLK
SQEHILAGDIFQIVLSQRFERRTFADPFEVYRALRVVNPSPYMIYMQARGCILVASSPEI
LTRIKKGKVTNRPLAGTRRRGKTEMEDEMLEKELLNDEKECAEHIMLVDLGRNDVGKVSK
AGSVKVEKFMNIERYSHVMHISSTVVGELREDLTSWDALRAALPVGTVSGAPKIKAMELI
DEFEPTRRGPYSGGIGGICYTGDTDIALALRTMVIPTTRYDTMYSYKDISKRREWVVHLQ
AGAGIVADSNPDDEHRECINKVAGLGRAIDLAESTFV
>scaffold-SCEB-2055319-Podocarpus_coriaceus
FVEMSKKGNLIPLYRCIFSDHLTPVLAYRCLVTEDDREAPSFLFESVEQGNVGRFSIVGS
QPTMEIVAKENLVTIMDHDQGTRIEEFVEDPMTVPPSIMSDWKPMLTDELPSVFCGGWVG
YFSYDTVRYVEKRKLPFSKAPFDDRDLPDIHLGLYNDIVVFDHVEKKAYVIHWVRIDRYS
SAEEAFQDGHRRLDVLVSRVQDIDPPRLSSGSIKLHTGLFGATNKMSNMTEEEFKKSVLK
AQEHIAGGNIFQIVLSQRFERRTFADPFEVYRALRVVNPSPYMIYLQARGCILVASSPEI
LTQIKKGKVVNRPLAGTRRRGKTETQDKMLEKELLNDEKECAEHIMLVDLGRNDVGKVAK
PGSVMVERLKNVERYSHVMHISSTVVGELREDLTSWDALRAALPVGTVSGAPKVKAMELI
DEFEPTRRGPYSGGIGGISYTGDMDIALALRTMVFPTTRYDTMYSYKDISKRREWVVHLQ
SGAGIVADSKPDDEHRECVNKAAGLGRAIDLAESTFV
>scaffold-WYAJ-2003513-Cephalotaxus_harringtonia-branch_apex_including_needles
FVEVSKKGNLIPLYRCIFSDHLTPVLAYRCLVNEDDREAPSFLFESVEQSNVGRFSIVGA
QPTMEIVAKENTVTIMDHEQGTRKEEFVEDPMTLPPSIMSDWKPMLIDELPDAFCGGWVG
YFSYDTVRYVEKRKLPFSKAPKDDRGLPDINLGLYNDVVVFDHVEKKAYVIHWVRVDQYS
SAEEAFQDGQRRLDILVSRVQDTDPPRLSSGSIKLQTGLFGAAVKKSNMTEAEYKNAVLE
AQEHIAAGDIFQIVLSQRFERRTFADPFEVYRALRVVNPSPYMIYLQARGCILVASSPEI
LTRIKEGKVINRPLAGTRRRGKTEMEDEMLEKELLNDEKECAEHIMLVDLGRNDVGKVSK
PGSVKVERLMNVERYSHVMHISSTVVGELREDVTSWDVLRAALPVGTVSGAPKVKAMELI
DEYEPTRRGPYSGGIGGVSYTGDMDIALALRMLVFPTTRYDTMYSYKDISNRREWVVHLQ
AGAGVVADSDPDDEHRECINKAAGLGRAIDLAESTFV
>scaffold-CBAE-2014522-Huperzia_myrsinites
FVKASKSGNLIPIFQRIFGDHLTPVLAYRCLVKEDDREAPSFLFESVEHGNTGRYSMVGA
QPAMEIVAKENFITILNHEEGSRVEKVTNDPMRAPVDIASNWKPVFLSGLPNVFCGGWVG
YFSYDTVRYVETKKLSFQHAPEDDRGLPDIHLGLYKDVVVFDHVSKIIYLIHWVHLEIYT
SIAEAYDDGKRKLAQLVSRLQYTQVPRLSSGSVELSLGKYGSTIQQSNTTKEEYEAAIAS
AKEHILAGDIFQLVLSQRFERRTFADPFEVYRALRIVNPSPYMIYLQARGAILVASSPEI
LTRIKERKVTNRPLAGTRKRGKTIDEDKVLEKELLMDEKECAEHVMLVDLGRNDVGKVSK
AGAVKVDKLMEVERYSHVMHISSTVTGELMDELTSWDALRAALPVGTVSGAPKVRAMQLI
DELEPTRRGPYSGGIGHISFNGDMDIALALRTMVFPTARYNNLYSHNGSPARREWIVHLQ
TGAGIVADSNPEDEFEECVNKAAGLGRAIDLAESAFV
>scaffold-CMEQ-2006735-Orthotrichum_lyellii
FLEAAQRGNLVPMYRRIFADHLTPVLAYRCLVKEDDREAPSFLFESVENGNMGRYSMVGA
QPSMEIIAKEDRITILNHEEGTREEKISDDPLNEPAEIASKWDPVKIDSLPDVFCGGWVG
YFSYDTVRYVEKKKLPFSTAPKDDRGLPDIHLGLYNDVLVFDHVTKLVYVLHWVHVDQFN
SPESAFKDGCRRLDLMVARLQTTEGVKLSSGSVELNIEHYGQSMSKSNVTPEQFKDSILQ
VKEHILAGDIFQLVLSQRFERRTFADPFEVYRALRIVNPSPYMIYLQARGAIMVASSPEI
LTRIAKGTVVNRPLAGTRRRGKTPEEDLAMEQDLLADEKECAEHVMLVDLGRNDVGKVSK
AGTVKVENLMVVERYSHVMHISSTVTGELLEDLTSWDALRAALPVGTVSGAPKVRAMELI
DELEPTRRGPYSGGIGGVSFTGNMDIALALRTMVFPTQRNDTMYSYKQANSRREWVVHLQ
AGAGIVADSDPESEFQETVNKAAGLARAIDLAEAAFL
>scaffold-IGUH-2019024-Leucodon_julaceus
FLEAAQRGNLVPVYRRIFADHLTPVLAYRCLVTGDDREAPSFLFESVENGNMGRYSLVGA
QPSMEIIAKEDRITVLNHEKGTREEKVSDDPLNEPSKIASEWEPVKIDSLPDVFCGGWVG
YFSYDTVRYVEKKKIPFSTAPKDDRGLPDVHLGLYNDVLVFDHVTKLVYVLHWVHVDQFD
SPESAFTDGCKRLDLLVARLQTTGGVKLSSGSVELNIEQYGRSMSKSNFTPEQFKDSILQ
VKEHILAGDIFQLVLSQRFERRTFADPFEVYRALRIVNPSPYMIYLQARGAILVASSPEI
LTRIAKGTVVNRPLAGTRRRGKTPEEDMAMESDLLADEKECAEHVMLVDLGRNDVGKVSK
AGTVKVEKFMEVERYSHVMHISSTVTGELLDELSSWDALRAALPVGTVSGAPKVRAMELI
DELEPTRRGPYSGGIGGVSFTGQMDIALALRTMVFPTQRNDTIYSYKQPNNRREWVVHLQ
AGAGIVADSDPESEFQETVNKAAGLSRAIDLAEAAFL
>scaffold-JMXW-2004464-Bryum_argenteum
FLEAAQRGNLVPVYRRIFADHLTPVLAYRCLVKEDDRQAPSFLFESVENGNMGRYSMVGA
QPSMEIVAKENRITILNHEQGTREEKISDDPLNEPAEIASKWDPVKIDSLPDVFCGGWVG
YFSYDTVRYVEKKKIPFSAAAKDDRGLPDIHLGLYNDVLVFDHVTKLVYVLHWVHLDQFD
SPKSAFEEGCTKLDQLVARLQNTGGVKLSSGSVELNTDQYGQSMSNSNFTPEQFKDSILQ
VKEHILAGDIFQLVLSQRFERRTFADPFEVYRALRIVNPSPYMIYLQARGAIMVASSPEI
LTRIAKGTVVNRPLAGTRRRGKTPEEDLAMERDLLSDEKECAEHVMLVDLGRNDVGKVSK
PGTVKVEKLMEIERYSHVMHISSTVTGELLDNLSSWDALRAALPVGTVSGAPKVRAMELI
DELEPTRRGPYSGGIGGVSFTGQMDIALALRTMVFPTERNDTMYSYKQSNSRREWVVHLQ
AGAGIVADSDPESEFQETVNKAAGLARAIDLAEAAFL
>scaffold-KEFD-2006302-Encalypta_streptocarpa
FLEAAQRGNLVPVYRRIFADHLTPVLAYRCLVKEDDREAPSFLFESVENGNMGRYSMVGA
QPSMEIIAKEDRITILNHEEGTRVEKLSDDPLNEPQEIASKWQAVKIDSLPDVFCGGWVG
YFSYDTVRYVEKKKLPFSSAPKDDRALPDIHLGLYNDVLVFDHVTKLVYVMHWVHMDQFK
SPESAFKDGLKKLDQLVAR-QAPGGVKLSSGSVEMSIEQYGQSTPKSNFTPEQFKDSILQ
VKEHILAGDIFQLVLSQRFERRTFADPFEVYRALRVVNPSPYMIYLQARGAIMVASSPEI
LTRIAKGTVVNRPLAGTRRRGKTPEEDMAMEKDLLADEKECAEHVMLVDLGRNDVGKVSK
AGTVKVEKLMEVERYSHVMHISSTVTGELLDELSSWDALRAALPVGTVSGAPKVRAMELI
DELEPTRRGPYSGGIGGVSFTGQMDIALALRTMVFPTQRNDTMYSYKQANSRREWVVHLQ
AGAGIVADSDPESEFQETVNKAAGLARAIDLAEAAFV
>scaffold-MIRS-2008768-Climacium_dendroides
FLEAAQRGNLVPVYRRIFADHLTPVLAYRCLVREDDREAPSFLFESVENGNMGRYSMVGA
QPSMEIIAKEDRITVLNHEKGTREEKVSDDPLNEPSEIASEWEPVKIDSLPDVFCGGWVG
YFSYDTVRYVEKKKVPFSAAPKDDRGLPDIHLGLYNDVLVFDHVTKLVYVLHWVHVDQFD
SPESAFTDGCERLDLLVSRLQTTGGVKLSSGSVEMSTEKYGRSMSKSNFTPEEFKDSILQ
VKEHILAGDIFQLVLSQRFERRTFADPFEVYRALRIVNPSPYMIYLQARGAIMVASSPEI
LTRIAKGTVVNRPLAGTRKRGKTPEEDLAMEIDLLADEKECAEHVMLVDLGRNDVGKVSK
AGTVKVEKFMEVERYSHVMHISSTVTGELLDELSAWDALRAALPVGTVSGAPKVRAMELI
DELEPTRRGPYSGGIGGVSFTGQMDIALALRTMVFPTQRNDTMYSYKQANSRREWVVHLQ
AGAGIVADSDPESEIQETVNKAAGLARAIDLAEAAFL
>scaffold-ORKS-2059180-Philonotis_fontana
FLEAAQRGNLVPVYRRIFADHLTPVLAYRCLVKEDDREAPSFLFESVENGNMGRYSMVGA
QPSMEIIAKEDRITILNHEEGTREEKISDDPLNEPSQIASKWEPVKIDSLPDVFCGGWVG
YFSYDTVRYVEKKKLPFSTAPKDDRGLPDIHLGLYNDVLVFDHVTKLVYVLHWVHVDQFN
SPESAFKDGCKRLDLFVARLQTTEGVKLSSGSVELSIEQYGQSMSKSNFTPEQFKDSILQ
VKEHILAGDIFQLVLSQRFERRTFADPFEVYRALRIVNPSPYMIYLQARGAIMVASSPEI
LTRIAKGTVVNRPLAGTRRRGKTPEEDMAMERDLLADEKECAEHVMLVDLGRNDVGKVSK
AGTVKVEKLMEVERYSHVMHISSTVTGELLDELSSWDALRAALPVGTVSGAPKVRAMELI
DELEPTRRGPYSGGIGGVSFTGQMDIALALRTMVFPTQRNDTMYSYKQANSRREWVVHLQ
AGAGIVADSDPESEFQETVNKAAGLARAIDLAESAFL
>scaffold-QKQO-2050557-Pseudotaxiphyllum_elegans
FLEAAQRGNLVPVYRRIFADHLTPVLAYRCLVTEDDREAPSFLFESVENGNMGRYSMVGA
QPSMEIIAKEDHITVLNHEKGTREEKVSDDPLNEPSKIASEWEPVKIDSLPDVFCGGWVG
YFSYDTVRYVEKKKVPFSTAPKDDRGLPDIHLGLYNDVLVFDHVTKLVYVLHWVHVDQFD
SPESAFTDGCKRLDLLVARLQTTGGVKLSSGSVEMNIEQYGRSMSKSNFTPEHFKDTILQ
VKEHILAGDIFQLVLSQRFERRTFADPFEVYRALRIVNPSPYMIYLQARGAILVASSPEI
LTRIAKGTVVNRPLAGTRRRGKTPEEDMAMESDLLADEKECAEHVMLVDLGRNDVGKVSK
AGSVKVEKFMEVERYSHVMHISSTVTGELLDELSSWDALRAALPVGTVSGAPKVRAMELI
DELEPTRRGPYSGGIGGVSFTGQMDIALALRTMVFPTQRNDTIYSYKQANNRREWVVHLQ
AGAGIVADSDPESELQETVNKAAGLARAIDLAEAAFL
>scaffold-UHLI-2094582-Sphagnum_recurvum
FLEACQKGNLVPVFRRIFSDHMTPVIAYRCLVKEDDREAPSFLFESVENGNMGRYSMVGA
QPSMEIVAKENRITVLNHEEGTRVEKTSEDPLGEPSEIASKWQPVPVDGLPDVFCGGWVG
YFSYDTVRYTEKKKLPFSAAPDDDRRLPDIHLGLYNDVLVFDHVSKLVYVIHWVHIDQFD
TPEHAYKDGKCRLDLLVARLQAVGGLKLPSGSVDMSISQFGHTSAVSNFSYEQFKDAILK
VKEHILAGDIFQLVLSQRFERRTFADPFEIYRALRIVNPSPYMIYLQARGSILVASSPEI
LTRITKGKVVNRPLAGTRRRGKTDKEDQLMEQELLADEKECAEHVMLVDLGRNDVGKVSK
AGTVKVEKFMQVERYSHVMHISSTVTGELLDNLSSWDALRAALPVGTVSGAPKVRAMELI
DELEPTQRGPYSGGIGGISFTGDMDMALALRTMVFPASRTDTIYSYKDVNHRREWVVHIQ
AGAGIVADSDPESEYQETMNKAAGLGRAIDLAEASFL
>scaffold-VBMM-2012122-Claopodium_rostratum
FLEAAQRGNLVPVYRRIFADHLTPVLAYRCLVSEDDREAPSFLFESVENGNMGRYSMVGA
QPSMEIIAKEDRITVLNHEKGTREEKVSDDPLNEPSKIASEWEPVKIDSLPDVFCGGWVG
YFSYDTVRYVEKKKVPFSTAPKDDRGLPDIHLGLYNDVLVFDHVTKLVYVLHWVHVDQFD
SPESAFTDGCERLDLLVARLKNTGGVKLSSGSVEMNIEQYGQSMSKSNFTPEQFKDSILQ
VKEHILAGDIFQLVLSQRFERRTFADPFEVYRALRIVNPSPYMIYLQARGAILVASSPEI
LTRIAKGTVVNRPLAGTRRRGKTPEEDMAMEIDLLADEKECAEHVMLVDLGRNDVGKVSK
AGTVKVEKFMEVERYSHVMHISSTVTGELLDELSSWDALRAALPVGTVSGAPKVRAMELI
DELEPTRRGPYSGGIGGVSFTGQMDIALALRTMVFPTQRNDTIYSYKQSNNRREWVVHLQ
AGAGIVADSDPESEIQETANKAAGLARAIDLAEAAFL
>scaffold-VMXJ-2013974-Leucobryum_albidum
FLEAAQRGNLVPVYRRIFADHLTPVLAYRCLVKEDDREAPSFLFESVENGNMGRYSMVGA
QPSMEIIAKEDRITVLNHEKGTREEKISDDPLNEPSEIASKWEPVKIDSLPDVFCGGWVG
YFSYDTVRYVEKKKLPFSSAPKDDRGLPDVHLGLYNDVLVFDHVTKLVYVLHWVHVDQFD
SPESAFKDGSKKLDLLVARLQAPGGVKLSSGSVEMSIEQYGQSTTKSNFTPEHFKDAILQ
VKEHILAGDIFQLVLSQRFERRTFADPFEVYRALRIVNPSPYMIYLQARGAIMVASSPEI
LTRIAKGIVVNRPLAGTRRRGKTPEEDMAMEKDLLADEKECAEHVMLVDLGRNDVGKVSK
AGTVKVEKLMEVERYSHVMHISSTVTGELLDELSSWDALRAALPVGTVSGAPKVRAMELI
DELEPTRRGPYSGGIGGVSFTGQMDIALALRTMVFPTQRNDTMYSYKHANSRREWVVHLQ
AGAGIVADSDPESEFQETVNKAAGLARAIDLAEAAFV
>scaffold-XWHK-2001847-Rosulabryum_cf._capillare
FLEASQRGNLVPVYRRIFADHLTPVLAYRCLVKEDDRQAPSFLFESVENGNMGRYSMVGA
QPSMEIVAKENRITILNHEQGTREEKVSDDPLNEPAEIASKWEPVKIDSLPDVFCGGWVG
YFSYDTVRYVEKKKIPFSTAPKDDRGLPDIHLGLYNDVLVFDHVTKLVYVLHWVHVDQFD
SPKSAFEDGCTRLDHLVARLQNTGGVKLSSGSVELNTDQYGQSMSNSNFTPEQFKDSILQ
VKEHILAGDIFQLVLSQRFERRTFADPFEVYRALRIVNPSPYMIYLQARGAIMVASSPEI
LTRIAKGTVVNRPLAGTRRRGKTPEEDMAMERDLLSDEKECAEHVMLVDLGRNDVGKVSK
AGTVKVEKLMEIERYSHVMHISSTVTGELLDDLSSWDALRAALPVGTVSGAPKVRAMELI
DELEPTRRGPYSGGIGGVSFTGQMDIALALRTMVFPTERNDTMYSYKQSNSRREWVVHLQ
AGAGIVADSDPESEFQETVNKAAGLARAIDLAEAAFL
>scaffold-YWNF-2051971-Hedwigia_ciliata
FLEAAQRGNLVPVYRRIFADHLTPVLAYRCLVKEDDREAPSFLFESVENGNMGRYSMVGA
QPSMEIIAKEDRVTVLNHAKGTREEKLSDDPLNEPSAIASKWQPVKIDTLPDVFCGGWVG
YFSYDTVRYVEKKKLPFSTAPKDDRGLPDVHLGLYNDVLVFDHVTKLVYVLHWVHVDQFD
SPESAFKDGCKRLDLLVARLQTP-GVKLSSGSVELSLEQYGRSMAKSNFTPEQFKDSILQ
VKEHILAGDIFQLVLSQRFERRTFADPFEVYRALRIVNPSPYMIYLQARGAIMVASSPEI
LTRIAKGTVVNRPLAGTRRRGKTPEEDMAMERDLLADEKECAEHVMLVDLGRNDVGKVSK
AGTVKVEKLMEVERYSHVMHISSTVTGKLLDELTSWDALRAALPVGTVSGAPKVRAMELI
DELEPTRRGPYSGGIGGVSFTGQMDIALALRTMVFPTQRNDTMYSYKQANCRREWVVHLQ
AGAGIVADSDPESEFQETVNKAAGLARAIDLAEAAFL
>scaffold-ZACW-2013236-Leucodon_brachypus
FLEAAQRGNLVPVYRRIFADHLTPVLAYRCLVTEDDREAPSFLFESVENGNMGRYSLVGA
QPSMEIIAKEDRITVLNHEKGTREEKVSDDPLNEPSKIASEWEPVKIDSLPDVFCGGWVG
YFSYDTVRYVEKKKIPFSTAPKDDRGLPDVHLGLYNDVLVFDHVTKLVYVLHWVHVDQFD
SPESAFTDGCKRLDLLVARLQTTGGVKLSSGSVELNIEQYGRSMSKSNFTPEQFKDSILQ
VKEHILAGDIFQLVLSQRFERRTFADPFEVYRALRIVNPSPYMIYLQARGAILVASSPEI
LTRIAKGTVVNRPLAGTRRRGKTPEEDMAMESDLLADEKECAEHVMLVDLGRNDVGKVSK
AGTVKVEKFMEVERYSHVMHISSTVTGELLDELSSWDALRAALPVGTVSGAPKVRAMELI
DELEPTRRGPYSGGIGGVSFTGQMDIALALRTMVFPTQRNDTIYSYKQPNNRREWVVHLQ
AGAGIVADSDPESEFQETVNKAAGLSRAIDLAEAAFL
>scaffold-ZACW-2013237-Leucodon_brachypus
FLEAAQRGNLVPVYRRIFADHLTPVLAYRCLVTEDDREAPSFLFESVENGNMGRYSLVGA
QPSMEIIAKEDRITVLNHEKGTREEKVSDDPLNEPSKIASEWEPVKIDSLPDVFCGGWVG
YFSYDTVRYVEKKKIPFSTAPKDDRGLPDVHLGLYNDVLVFDHVTKLVYVLHWVHVDQFD
SPESAFTDGCKRLDLLVARLQTTGGVKLSSGSVELNIEQYGRSMSKSNFTPEQFKDSILQ
VKEHILAGDIFQLVLSQRFERRTFADPFEVYRALRIVNPSPYMIYLQARGAILVASSPEI
LTRIAKGTVVNRPLAGTRRRGKTPEEDMAMESDLLADEKECAEHVMLVDLGRNDVGKVSK
AGTVKVEKFMEVERYSHVMHISSTVTGELLDELSSWDALRAALPVGTVSGAPKVRAMELI
DELEPTRRGPYSGGIGGVSFTGQMDIALALRTMVFPTQRNDTIYSYKQPNNRREWVVHLQ
AGAGIVADSDPESEFQETVNKAAGLSRAIDLAEAAFL
>scaffold-ZQRI-2067548-Timmia_austriaca
FLEAAQRGNLVPVYRRIFADHLTPVLAYRCLVKEDDREAPSFLFESVENGNVGRYSMVGA
QPSMEIIAKEDRITILNHEEGTRIEKISDDPLNEPSSIASEWEPVKIDSLPDVFCGGWVG
YFSYDTVRYVEKKKLPFSSAPEDDRGLPDIHLGLYNDVLVFDHVTKLVYVLHWVHVEKFE
SPESAFKDGCKKLDLLVARLQGPAGVKLSSGSVEMSIEQYGQSTAKSNFTPEQFKDSILQ
VKEHILAGDIFQLVLSQRFERRTFADPFEVYRALRIVNPSPYMIYLQARGAIMVASSPEI
LTRIAKGIVVNRPLAGTRRRGKTPEEDLAMERDLLADEKECAEHVMLVDLGRNDVGKVSK
AGTVRVPKIMEVERYSHVMHISSTVTGELLDGLSSWDALRAALPVGTVSGAPKVRAMELI
DELEPTRRGPYSGGIGGVSFTGQMDIALALRTMVFPTQRNDTMYSYKQANSRREWVVHLQ
AGAGIVADSDPETEFQETVNKAAGLARAIDLAEAAFV
