# Supplementary material for: Water‐related innovations in land plants evolved by different patterns of gene cooption and novelty
Source: New Phytol. 2022 Feb 8;235(2):732–42. doi: 10.1111/nph.17981 (PMC9303528; doi:10.1111/nph.17981)
Supplement: Supplementary file 3 — Dataset S3 Fasta alignments and phylogenetic trees. [file NPH-235-732-s005.zip › Supplementary_Data_3_fasta_alignments_trees/Roots/Primary_roots/ASA1_F4K0T5_1_1kp.treefile]

(Phytophthora_megakarya_OWZ03924.1_Anthranilate_synthase_component_I:0.9456500484,((((((((((((Arabidopsis_thaliana_P32069_Anthranilate_synthase_alpha_subunit_2_chloroplastic_ASA2:0.2628499313,Amborella_trichopoda_W1PIF1:0.1275207701)49:0.0337709753,((Brachypodium_distachyon_A0A0Q3LH69:0.0000020300,Brachypodium_distachyon_I1H762:0.0022383886)100:0.0719792563,Oryza_sativa_indica_B8AKD7:0.0567705676)100:0.2109619018)47:0.0143470523,(Arabidopsis_thaliana_P32068_Anthranilate_synthase_alpha_subunit_1_chloroplastic_ASA1:0.1969838041,(Arabidopsis_thaliana_F4IY44_ADC_synthase_superfamily_protein:0.0407137835,Arabidopsis_thaliana_Q9LY58_Anthranilate_synthase_alpha-1_chain-like_protein:0.0000020778)100:0.2077417235)98:0.0755035523)88:0.0263824782,(Brachypodium_distachyon_I1GLE1:0.0362988348,Oryza_sativa_indica_A2XNK3_Anthranilate_synthase_alpha_subunit_1_chloroplastic_ASA1:0.0448684130)100:0.2219494607)100:0.1001466292,((Ginkgo_biloba_Gb_33984:0.0593373211,(((Abies_alba_AALBA5B1157727P1_partial_cds:0.0406648293,((Pseudotsuga_menziesii_PSME_24020:0.0279930388,Pseudotsuga_menziesii_PSME_43781:0.0358343590)100:0.0645362171,Pseudotsuga_menziesii_PSME_50489:0.0155819776)100:0.0271986729)98:0.0169133388,(Picea_lambertina_PILA_38107:0.0153692841,(((Picea_taeda_PITA_18176:0.0000020422,Picea_taeda_PITA_43341:0.3830033013)100:0.0491827776,(scaffold-DZQM-2010347-Pinus_radiata:0.0046630467,scaffold-MFTM-2012826-Pinus_jeffreyi:0.0000021506)99:0.0047757260)99:0.0094038098,scaffold-AWQB-2055997-Picea_engelmannii:0.0190418699)98:0.0034660681)93:0.0110671534)100:0.0699238958,(((Sequoiadendron_giganteum_SEGI_34086:0.1386974451,((scaffold-BTTS-2079473-Austrotaxus_spicata:0.0473377104,scaffold-EFMS-2006683-Torreya_taxifolia:0.0313786991)83:0.0044311136,((scaffold-GJTI-2012848-Cephalotaxus_harringtonia-leaves:0.0000028899,scaffold-WYAJ-2003513-Cephalotaxus_harringtonia-branch_apex_including_needles:0.0000024778)54:0.0000025069,scaffold-NVGZ-2022246-Cephalotaxus_harringtonia-2_samples_combined:0.0000025907)100:0.0275367339)82:0.0121536789)91:0.0224731038,(((scaffold-CDFR-2064726-Manoao_colensoi:0.0204448751,scaffold-JZVE-2006467-Parasitaxus_usta:0.0295166106)81:0.0075196346,(scaffold-FMWZ-2012609-Dacrycarpus_compactus:0.0200730181,scaffold-SCEB-2055319-Podocarpus_coriaceus:0.0232456232)100:0.0253746467)87:0.0035282319,scaffold-EGLZ-2010458-Prumnopitys_andina:0.0254727233)100:0.0378326965)84:0.0059070970,scaffold-RSCE-2008925-Wollemia_nobilis:0.0720882264)96:0.0288460768)94:0.0281708452)88:0.0140838696,scaffold-KAWQ-2005522-Stangeria_eriopus:0.0652354960)100:0.0602547362)100:0.1411782138,((((Azolla_filiculoides_s0185.g056617:0.1081411649,Salvinia_cucullata_v1.1_s0114.g020889:0.9077013856)67:0.0548538079,(Salvinia_cucullata_v1.1_s0114.g020888:0.6602584740,Salvinia_cucullata_v1.1_s0147.g023121:0.2549522403)91:0.0963597288)66:0.1024976708,scaffold-JVSZ-2008428-Equisetum_hyemale:0.1563588190)49:0.0228169479,scaffold-VIBO-2078336-Osmunda_javanica:0.1128962724)63:0.0321775310)53:0.0258439619,(Marchantia_polymorpha_A0A176W3N5:0.2967407505,scaffold-CBAE-2014522-Huperzia_myrsinites:0.1964380546)84:0.0518981968)55:0.0237009044,Selaginella_moellendorffii_D8RT93:0.3623491968)66:0.0388125892,((((Physcomitrella_patens_A9SGW3:0.0926243009,(Physcomitrella_patens_A9T2B2:0.0271279195,Physcomitrella_patens_A9T285:0.0223542837)100:0.0253159695)90:0.0095328876,scaffold-KEFD-2006302-Encalypta_streptocarpa:0.0255166826)81:0.0037411825,((((((scaffold-CMEQ-2006735-Orthotrichum_lyellii:0.0377126978,scaffold-ORKS-2059180-Philonotis_fontana:0.0066649494)91:0.0069883372,(scaffold-JMXW-2004464-Bryum_argenteum:0.0242222286,scaffold-XWHK-2001847-Rosulabryum_cf._capillare:0.0040229317)100:0.0489657766)47:0.0048287589,((((scaffold-IGUH-2019024-Leucodon_julaceus:0.0023185352,(scaffold-ZACW-2013236-Leucodon_brachypus:0.0000028899,scaffold-ZACW-2013237-Leucodon_brachypus:0.0000028899)88:0.0000024044)100:0.0154124320,scaffold-QKQO-2050557-Pseudotaxiphyllum_elegans:0.0108474363)79:0.0051599395,scaffold-VBMM-2012122-Claopodium_rostratum:0.0153691298)78:0.0136578887,scaffold-MIRS-2008768-Climacium_dendroides:0.0244236492)99:0.0198745488)49:0.0046128268,scaffold-YWNF-2051971-Hedwigia_ciliata:0.0312817585)61:0.0131783427,scaffold-VMXJ-2013974-Leucobryum_albidum:0.0189214537)48:0.0071418420,scaffold-ZQRI-2067548-Timmia_austriaca:0.0417965520)53:0.0019198104)100:0.1016673723,scaffold-UHLI-2094582-Sphagnum_recurvum:0.1212381387)100:0.1116351525)97:0.1788587216,Klebsormidium_flaccidum_A0A1Y1I1C3_Anthranilate_synthase:0.2600235963)96:0.0862140560,Cyanophora_paradoxa_ConsensusfromContig38915:0.7900934440)94:0.0607107848,(Bathycoccus_prasinos_K8ES14_Anthranilate_synthase_component_I:0.5203904215,Cyanidioschyzon_merolae_M1UU32_Anthranilate_synthase_component_I:0.7700253808)91:0.1266902918)100:1.4894348640,Pseudotsuga_menziesii_PSME_07868:1.3317155873);
