# Supplementary material for: Water‐related innovations in land plants evolved by different patterns of gene cooption and novelty
Source: New Phytol. 2022 Feb 8;235(2):732–42. doi: 10.1111/nph.17981 (PMC9303528; doi:10.1111/nph.17981)
Supplement: Supplementary file 3 — Dataset S3 Fasta alignments and phylogenetic trees. [file NPH-235-732-s005.zip › Supplementary_Data_3_fasta_alignments_trees/Roots/Primary_roots/ASB1_F4IAW5_1_1kp.fasta]

>Calditrichaeota_bacterium_RMF59986.1_aminodeoxychorismate/anthranilate_synthase_component_II
MILVIDNYDSFTYNLVQYLGELGADVDVRRNDRVTLAEIRALRPRGVVISPGPGRPEHAGVSVALIREFAPEVPILGVCL
GHQALAVAFGGRIVPAPVLMHGKTSRISHQQDLLFANLPNPFEATRYHSLVVAREGLPSSLLVTAESEDGVIMGLRHKQF
PASGVQFHPESVLTVEGKRLLRNFLDSCGVKNGGKRP


>Arabidopsis_thaliana_Q42565_Anthranilate_synthase_beta_subunit_1_chloroplastic_ASB1
MAASTLYKSCLLQPKSGSTTRRLNPSLVNPLTNPTRVSVLGKSRRDVFAKASIEMAESNSIPSVVVNSSKQHGPIIVIDNYDSFTYNLCQYMGELGCHFEVYRNDELTVEELKKKNPRGVLISPGPGTPQDSGISLQTVLELGPLVPLFGVCMGLQCIGEAFGGKIVRSPFGVMHGKSSMVHYDEKGEEGLFSGLSNPFIVGRYHSLVIEKDTFPSDELEVTAWTEDGLVMAARHRKYKHIQGVQFHPESIITTEGKTIVRNFIKIVEKKESEKLT
>Arabidopsis_thaliana_Q9FJM5_Anthranilate_synthase_beta_subunit_2_chloroplastic_ASB2
MAATTLYNSCLLQPKYGFTTRRLNQSLVNSLTNPTRVSVLWKSRRDVIAKASIEMAESNSISSVVVNSSGPIIVIDNYDSFTYNLCQYMGELGCHFEVYRNDELTVEELKRKKPRGLLISPGPGTPQDSGISLQTVLELGPLVPLFGVCMGLQCIGEAFGGKIVRSPFGVMHGKSSMVHYDEKGEEGLFSGLSNPFLVGRYHSLVIEKDSFPSDELEVTAWTEDGLVMAARHRKYKHIQGVQFHPESIITTEGKTIVRNFIKLVEKKESEKLA
>Arabidopsis_thaliana_Q9FXK1
MAESNSIPSVVINSSKQNGPIIVIDNYDSFTYNLCQYKQNFENCYLFLQYMGELQCHFEVYRNDELTVEELKRKNPRGVLISPGPGTPQDSGISLQTVLELGPLVPLFGVCMGLQCIGEAFGGKIVRSPFGVMHGKSSMVHYDEKGEEGLFSGLSNPFIVGRYHSLVIEKDTFPSDELEVTAWTEDGLVMAARHRKYKHIQGVQFHPESIITTEGKTIVRNFIKIVEKKDSEKLT
>Arabidopsis_thaliana_Q9FE37_Anthranilate_synthase_beta_subunit_F4F7.41
MAESNSIPSVVINSSKQNGPIIVIDNYDSFTYNLCQYMGELQCHFEVYRNDELTVEELKRKNPRGVLISPGPGTPQDSGISLQTVLELGPLVPLFGVCMGLQCIGEAFGGKIVRSPFGVMHGKSSMVHYDEKGEEGLFSGLSNPFIVGRYHSLVIEKDTFPSDELEVTAWTEDGLVMAARHRKYKHIQGVQFHPESIITTEGKTIVRNFIKIVEKKDSEKLT


>Amborella_trichopoda_W1PUM4
MAFSVSLNPTTQINAFSRRHQVQSTFSLQTCNRQNAGFNIHGFETTGNKIFRTLRASAITEVGSAKDQIKEKNSVNPIIVIDNYDSFTYNLCQYLGELGAIYEVYRNDQITVTDIKRRKPRGILISPGPGTPQDSGISLQSVLELGPEFPLLGVCMGLQCIGEAYGGKIVRSPFGVMHGKSSLVYYDEKGEDGLLLGLSNPFIAGRYHSLVIENKTFPSDKLEITAWTEDGLIMAARHKEYKHMQGVQFHPESIITTEGKRIVRNFIGLIEQAEAHLKYGLLGA
>Amborella_trichopoda_W1NML3
MALSMSLSPAAQTKAFSIRTQLQFSSSPRTCSRQSFGSLSFKSIGNKGFRPLRASTMTKVRSANDQIKDINSVNPIIVIDNYDSFTYNLCQYLGELGAAFEVYRNDELTVAEIRRRRPRGILISPGPGTPQDSGISLQSVLELGPELPLFGVCMGLQCIGEAYGGKIVRSPYGVMHGKSSLVYYDEKGEAGLLSGLPNPFTAARYHSLVIEHDSFPRDKLEIIAWTEDGLIMAVRHKEYKNMQGVQFHPESIITNEGKRIVRNFISLIEQAEARLQSGIMGA
>Brachypodium_distachyon_I1IYJ4
MACSQLAAASSPAATASALRSRATSPTVSFARIPATLRPGSGGLVISSRRAAASVVVAAGPAAAAPVSDLDGRPATVKRPIIVIDNYDSFTYNLCQYMGELGLNFEVYRNDELTVEDVKRMNPRGILISPGPGEPQDSGISLQTVLELGPTIPIFGVCMGLQCMGEAFGGKIVRVPSGVMHGKSSPVYYDEELGKAIFDGLANPFTAARYHSLVIEKESFPHDALEITAWTEDGLVMAARHKKYKHIQGVQFHPESIITPEGKRIIQNFARYVEEFEKESSKGN
>Bathycoccus_prasinos_K8F161_Anthranilate_synthase_component_II
MEASTSQSSFSMMSVMKKKRCSRSSFNENNNRRREENFVVRAASEANTNNNDASSNVSSSRPIVVIDNYDSFTYNLVQYLGDCGIKNPLVFKNDEKTVEEIRAMNPRGILVSPGPGRPEDSGISLEVCEKLGPEFGVFGVCMGHQCIGQVFGGTITRAPLGLMHGKSSPVFHKTDVDTVLSGLSSPFEAARYHSLVISNDDFPHDALESVAWTEDEVCMAVKHKKYPKIQGVQFHPESIITDNGLLIIKNWVKLINEV
>Cyanidioschyzon_merolae_Q85G32_Anthranilate_synthase_component_II
MILLIDNYDSFTFNLVHSLSHSDLILCRNDELDLSSLSLLPIRSIIISPGPGHPRDLSHAIPFLSHYLPRVPILGVCLGHQLLAQLFHWHVKPAPSPLHGKVSLIFHQHDFLFQDVPNPFQATRYHSLLAYPTPHSPLLAIAHSSDGLVMAFKHSSFPLYGVQFHPESILTTHGLQIFRNFLSLSSP
>Cyanophora_paradoxa_ConsensusfromContig37701
MPNDIARAEPAALPARRLRTLIINYDSYTFNLFQMIAEANGEVPLVVRNDQIPWAELERLAPFDNVVLSPGPGRPDREADFGACRDAILEARVPVLGVCLGHQGIAHVFGGRVEHAPEVMHGRLSTVEHDGSALFRGVPQHTRVVRYHSLVANPELPQCLRKTAWTPDGVVMALEHTSRAVYGVQFHPESICTQHGKQLLANFRDITAARPAPAKPAAPAALSWD

>Ginkgo_biloba_Gb_29004
MASSVSIGFAGTKAPTKFEVGHKRLIKLCPSQSISVTKLQTHRGGCATAAMRFKVLPPVQATAIKEINTSTELNQPSKTERSILVIDNYDSFTYNLCQYL
GDLGANFEVYRNDELTVEELKEKNPRGILVSPGPGTPQDSGISLQTVSELGPEIPLFGVCMGLQCIGEAFGGKIVRSPYGVMHGKKSPVYYDEKGENGVF
AGLPNPFTAGRYHSLVIEKESFPHDELEITAWTEDGLIMGVRHKKYKHIQAVQFHPESIITSEGKKIVQNFINIIEHMEAQNAI*
>Klebsormidium_flaccidum_A0A1Y1IEU6_A0A1Y1IEU6_Anthranilate_synthase_beta_subunit_003390170
MEAACQACNVVRVLDLPEPRSRAWSNSIPVSPLPRRRYQARKGAGTSPGAAPCLRDTERGHSRPLRRITCAVAAPEAPGSINAPIHTTDNRQGPVVVIDNYDSFTYNLCQYLGDLGCEHVVFRNDEISVPELREMAPRGLLISPGPGTPEDSGISLETVRELGPSVPLFGVCMGLQCIGQAFGGRIVRAPHGVMHGKTSPVYHNQTDQESGLLVGLSNPFTAARYHSLVIERETFPNDELEITAWTEDGLVMGARHRKYPHIEGVQFHPESIITQNGKQIVNNFISKLVLMKASQGTGS
>Marchantia_polymorpha_A0A176WQ25
MAVPATATSALFQSAFVRLDGGPQRFVRFQSAGLRSNVGFTSQKGSQYRGVKRSSAFFPCLKAQASQSAASSTPLGPVIVIDNYDSFTYNLCQYLGDLGCNYQVYRNDEISIEELKEKNPRGILISPGPGTPQDSGIALQSILELGADVPIFGVCMGLQCMGEAYGGKIVRAPNGVVHGKSSPIFYDEKGEDGLLGGLSNPFEAARYHSLVIEKASFPSDELEVTAWTDDGLIMGIRHRKYRHVQGVQFHPESIITPEGKKIVANFLSIIAKKWSGEGLLEAVPA
>Oryza_sativa_indica_A2XUC4
MACSHLAAAAAAASPAAARSPAASSAATASAFARLSAMPRVASGGLAVRGQRGVAAVVAAAAGAAAATPVADFEDRRATEKQPIIVIDNYDSFTYNLCQYMGELGLNFEVYRNDELTIEDVKRKNPRGILISPGPGEPQDSGISLQTVLELGPTIPIFGVCMGLQCIGEAFGGKIIRAPSGVMHGKSSPVRYDEELGKALFNGLPNPFTAARYHSLVIEQETFPHDALEATAWTEDGLIMAARHKKYRHIQGVQFHPESIITPEGKRIILNFVRFIEELEKQRAGEKN
>Oryza_sativa_indica_B8AQP1
MATAARLLPKIQSPASPAVAEARRRRPSSLRLGVTSGPARTLKQKLVAKSAVSVVEGENAFDGVKQDTRPIIVIDNYDSFTYNLCQYMGEVGANFEVYRNDDITVEEIKKISPRGILISPGPGTPQDSGISLQTVQDLGPSTPLFGVCMGLQCIGEAFGGKVVRSPYGVVHGKGSLVHYEEKLDGTLFSGLPNPFQAGRYHSLVIEKDSFPHDALEITAWTDDGLIMAARHRKYKHIQGVQFHPESIITTEGRLMVKNFIKIIEGYEALNCLP
>Physcomitrella_patens_A9TZ60
MTRRSHGQFALRVQAAVGVKERVLERNDKEKGSVVVIDNYDSFTYNLCQYLGDLGCKIEVYRNDEITVEEIRKKKPRGILISPGPGTPQDSGISLEIVRKLGPTIPLFGVCMGLQCMGEAFGGKIVRAPNGVMHGKTSPVFYDEGGEPGVLDGLPSPFTACRYHSLVIEEATFPADQLQATAWTEDGLVMAVRHRVYKHIQGVQFHPESIRTQNGMQIVSNFLKILDWKEALEAEAKVLETD

>Selaginella_moellendorffii_D8QXJ4
MSKWSKVADSSSAPLRRAWVQIPLLTSILFTFIRNKGEASCKAVPRLGVHRPTVCGILDASERNQRTLLEFGKHMDQINVTTFVGLTVSCNCTNAFIALVNLKARSDELEITAWTEDGLIMGMRHSKYKHVQFHPEGIISQNGKQILENYIRFVNLQESRGPFLAGTRGGGGGA
>Selaginella_moellendorffii_D8SDZ2
MAKWSKVADSSSAPLKRAWVQIPLLTSILFTFIRNKGEASCKAVPRLGVHRPTVCGILNASERNQRTLLEFGKHMDQINVTTFVGLTARSDELEITAWTEDGLIMGMRHSKYKHVQFHPEGIISQNGKQILENYICFMNLQESRGPFLAGRRGGGGGA
>Anthoceros_agrestis_BONN_evm.model.Sc2ySwM_362.1213.3_._AagrBONN_evm.TU.Sc2ySwM_362.1213___Sc2ySwM_362_5531410-5532921(-)
MAAATLAGAAAAAGNRAATPAEAERRSLVQGLAVPNVVRCRGGQVRSLAGLKVVATAAEK
APERAEAAGFVVTNESSGASSSRRVAVVDNYDSFTYNLCQYLGQLKCAYEVYRNDELSVE
ELARKNPRGILISPGPGCPQDSGISLETVLKLGPTIPIFGVCMGLQCMGEAFGGSIVRAP
HGVMHGKTSLVYHDSREEGLLAGLPNPFVACRYHSLVIDKATFPSDELEVTAWTSDGLIM
GVRHKKYTHIEVRSENESASRCTFGPCPHVLSCSVDQGVQFHPESIITENGMKIVENFVK
AVDQFELKKLTTAAHKVPAK*
>Anthoceros_agrestis_BONN_evm.model.Sc2ySwM_362.1213.4_._AagrBONN_evm.TU.Sc2ySwM_362.1213___Sc2ySwM_362_5531729-5532921(-)
MAAATLAGAAAAAGNRAATPAEAERRSLVQGLAVPNVVRCRGGQVRSLAGLKVVATAAEK
APERAEAAGFVVTNESSGASSSRRVAVVDNYDSFTYNLCQYLGQLKCAYEVYRNDELSVE
ELARKNPRGILISPGPGCPQDSGISLETVLKLGPTIPIFGVCMGLQCMGEAFGGRLRPFV
AMWLLGRLHSVLMCFLTVVAQVALYEPPMVLCMARRHWFITTVGRKVFWLVFPSTYRIAM
LFMPAVGQAGDVPYLSKLHCVIGHCVCWQPFCSVSLS*
>Anthoceros_agrestis_BONN_evm.model.Sc2ySwM_362.1213.5_._AagrBONN_evm.TU.Sc2ySwM_362.1213___Sc2ySwM_362_5531745-5532921(-)
MAAATLAGAAAAAGNRAATPAEAERRSLVQGLAVPNVVRCRGGQVRSLAGLKVVATAAEK
APERAEAAGFVVTNESSGASSSRRVAVVDNYDSFTYNLCQYLGQLKCAYEVYRNDELSVE
ELARKNPRGILISPGPGCPQDSGISLETVLKLGPTIPIFGVCMGLQCMGEAFGGSIVRAP
HGVMHGKTSLVYHDSREEGLLAGLPKYVPHCYAFYACCWSSRRCPVLVQAPLCDRTLCLL
AALL*
>Anthoceros_agrestis_BONN_evm.model.Sc2ySwM_362.1213.1_._AagrBONN_evm.TU.Sc2ySwM_362.1213___Sc2ySwM_362_5531410-5532921(-)
MAAATLAGAAAAAGNRAATPAEAERRSLVQGLAVPNVVRCRGGQVRSLAGLKVVATAAEK
APERAEAAGFVVTNESSGASSSRRVAVVDNYDSFTYNLCQYLGQLKCAYEVYRNDELSVE
ELARKNPRGILISPGPGCPQDSGISLETVLKLGPTIPIFGVCMGLQCMGEAFGGSIVRAP
HGVMHGKTSLVYHDSREEGLLAGLPNPFVACRYHSLVIDKATFPSDELEVTAWTSDGLIM
GVRHKKYTHIEGVQFHPESIITENGMKIVENFVKAVDQFELKKLTTAAHKVPAK*
>Anthoceros_agrestis_BONN_evm.model.Sc2ySwM_362.1213.2_._AagrBONN_evm.TU.Sc2ySwM_362.1213___Sc2ySwM_362_5531745-5532921(-)
MAAATLAGAAAAAGNRAATPAEAERRSLVQGLAVPNVVRCRGGQVRSLAGLKVVATAAEK
APERAEAAGFVVTNESSGASSSRRVAVVDNYDSFTYNLCQYLGQLKCAYEVYRNDELSVE
ELARKNPRGILISPGPGCPQDSGISLETVLKLGPTIPIFGVCMGLQCMGEAFGGSIVRAP
HGVMHGKTSLVYHDSREEGLLAGLPKYVPHCYAFYACCWSSRRCPVLVQAPLCDRTLCLL
AALL*
>Anthoceros_agrestis_BONN_evm.model.Sc2ySwM_362.1213.6_._AagrBONN_evm.TU.Sc2ySwM_362.1213___Sc2ySwM_362_5531729-5532921(-)
MAAATLAGAAAAAGNRAATPAEAERRSLVQGLAVPNVVRCRGGQVRSLAGLKVVATAAEK
APERAEAAGFVVTNESSGASSSRRVAVVDNYDSFTYNLCQYLGQLKCAYEVYRNDELSVE
ELARKNPRGILISPGPGCPQDSGISLETVLKLGPTIPIFGVCMGLQCMGEAFGGRLRPFV
AMWLLGRLHSVLMCFLTVVAQVALYEPPMVLCMARRHWFITTVGRKVFWLVFPSTYRIAM
LFMPAVGQAGDVPYLSKLHCVIGHCVCWQPFCSVSLS*
>Anthoceros_angustus_004631_locus=scaffold14_size1789341_1268343_1269866_-_len_888
MAAATLAGAVAAAGNRAVTPAEAERRSLVQGLAVRKVVGCRGGQVRSLAGLKVVATAAAG
KASERAEAASFVVTKESSDSSSSRRVAVVDNYDSFTYNLCQYLGQLKCAYEVYRNDELGV
EELARLNPRGILISPGPGRPQDSGISLETVLKLGPTIPIFGVCMGLQCMGEAFGGSVVRA
PHGVMHGKTSLVYHNSREEGLLAGLPNPFVACRYHSLVIDKATFPSDELEVTAWTSDGLI
MGVRHKKYTHIEGVQFHPESIITENGMKIVENFVKALDQFELKKRTTAADTVPAK*
>Anthoceros_punctactus_evm.model.utg000282l.28.2_._Apun_evm.TU.utg000282l.28___utg000282l_182045-183222(-)
MAAPTWAGAAAAAGNRAATPAEAERRSLVQGLAVPNVVRCRGGQVRSLAGLKVVATAAEK
APERAEAAGFVVTKESSGASSSRRVAVVDNYDSFTYNLCQYLGQLKCAYEVYRNDELSVE
ELARKNPRGILISPGPGCPQDSGISLETVLKLGPTIPIFGVCMGLQCMGEAFGGSIVRAP
HGVMHGKTSLVYHDSREEGLLAGLPKYVPHCYAFYACCRSSRRCPVFVQAPLCDRTLCLL
AALL*
>Anthoceros_punctactus_evm.model.utg000282l.28.6_._Apun_evm.TU.utg000282l.28___utg000282l_182029-183222(-)
MAAPTWAGAAAAAGNRAATPAEAERRSLVQGLAVPNVVRCRGGQVRSLAGLKVVATAAEK
APERAEAAGFVVTKESSGASSSRRVAVVDNYDSFTYNLCQYLGQLKCAYEVYRNDELSVE
ELARKNPRGILISPGPGCPQDSGISLETVLKLGPTIPIFGVCMGLQCMGEAFGGRLRPFV
AMWPLGRLHSVLMCFLTVVAQVALYEPPMVLCMARRHWFITTVGRKVFWLVFPSTYRIAM
LFMPAVGQAGDVLYLSKLHCVIGHCVCWQPFCSVSLS*
>Anthoceros_punctactus_evm.model.utg000282l.28.1_._Apun_evm.TU.utg000282l.28___utg000282l_181706-183222(-)
MAAPTWAGAAAAAGNRAATPAEAERRSLVQGLAVPNVVRCRGGQVRSLAGLKVVATAAEK
APERAEAAGFVVTKESSGASSSRRVAVVDNYDSFTYNLCQYLGQLKCAYEVYRNDELSVE
ELARKNPRGILISPGPGCPQDSGISLETVLKLGPTIPIFGVCMGLQCMGEAFGGSIVRAP
HGVMHGKTSLVYHDSREEGLLAGLPNPFVACRYHSLVIDKATFPSDELEVTAWTSDGLIM
GVRHKKYTHIEGVQFHPESIITENGMKIVENFVKAVDQFELKKLTTAAHKVPAK*
>Anthoceros_punctactus_evm.model.utg000282l.28.5_._Apun_evm.TU.utg000282l.28___utg000282l_182045-183222(-)
MAAPTWAGAAAAAGNRAATPAEAERRSLVQGLAVPNVVRCRGGQVRSLAGLKVVATAAEK
APERAEAAGFVVTKESSGASSSRRVAVVDNYDSFTYNLCQYLGQLKCAYEVYRNDELSVE
ELARKNPRGILISPGPGCPQDSGISLETVLKLGPTIPIFGVCMGLQCMGEAFGGSIVRAP
HGVMHGKTSLVYHDSREEGLLAGLPKYVPHCYAFYACCRSSRRCPVFVQAPLCDRTLCLL
AALL*
>Anthoceros_punctactus_evm.model.utg000282l.28.4_._Apun_evm.TU.utg000282l.28___utg000282l_181842-183222(-)
MAAPTWAGAAAAAGNRAATPAEAERRSLVQGLAVPNVVRCRGGQVRSLAGLKVVATAAEK
APERAEAAGFVVTKESSGASSSRRVAVVDNYDSFTYNLCQYLGQLKCAYEVYRNDELSVE
ELARKNPRGILISPGPGCPQDSGISLETVLKLGPTIPIFGVCMGLQCMGEAFGGSIVRAP
HGVMHGKTSLVYHDSREEGLLAGLPNPFVACRYHSLVIDKATFPSDELEVTAWTSDGLIM
GVRHKKYTHIEVRSENESASRCTFGPCPHALILLLC*
>Anthoceros_punctactus_evm.model.utg000282l.28.7_._Apun_evm.TU.utg000282l.28___utg000282l_182045-183222(-)
MAAPTWAGAAAAAGNRAATPAEAERRSLVQGLAVPNVVRCRGGQVRSLAGLKVVATAAEK
APERAEAAGFVVTKESSGASSSRRVAVVDNYDSFTYNLCQYLGQLKCAYEVYRNDELSVE
ELARKNPRGILISPGPGCPQDSGISLETVLKLGPTIPIFGVCMGLQCMGEAFGGRLRPFV
AMWPLGRLHSVLMCFLTVVAQVALYEPPMVLCMARRHWFITTVGRKVFWLVFPTLL*
>Anthoceros_punctactus_evm.model.utg000282l.28.3_._Apun_evm.TU.utg000282l.28___utg000282l_182045-183222(-)
MAAPTWAGAAAAAGNRAATPAEAERRSLVQGLAVPNVVRCRGGQVRSLAGLKVVATAAEK
APERAEAAGFVVTKESSGASSSRRVAVVDNYDSFTYNLCQYLGQLKCAYEVYRNDELSVE
ELARKNPRGILISPGPGCPQDSGISLETVLKLGPTIPIFGVCMGLQCMGEAFGGRLRPFV
AMWPLGRLHSVLMCFLTVVAQVALYEPPMVLCMARRHWFITTVGRKVFWLVFPTLL*
>Fontinalis_antipyretica_03887-RA__[mRNA]__locus=176517_84758_86085_-_[translate_table__standard]
MACAALASGVCLERFRVRRCPRSNRRNERACSLRVEAAAAHSRERALETKDKGTVFVIDN
YDSFTYNLCQYLGDWGCKVEVFRNDEITVEELRAKKPRGILISPGPGTPQDSGISLEVVR
KLGPSIPLFGVCMGMQCMGEAFGGKIVRAPNGVVHGKTSAVFYDEKGEPGLLDGLPSPFI
ACRYHSLVIEEGSFPADQLEVTAWTEDGLVMGVRHRVYTHIQGVQFHPESIRTQNGMQIV
GNFLKMLDRKEAADEEGIEAKALEVA
>Pleurozium_schreberi_augustus_masked-scaffold_155-processed-gene-1.29-mRNA-1_gene=augustus_masked-scaffold_155-processed-gene-1.29_name=augustus_masked-scaffold_155-processed-gene-1.29_seq_id=scaffold_155_type=cds
MASAALASGVCLESLVPHARFTNWRISQSRQQHQQLALISTVRASSPFLGFRVRHCTRRN
DRGCSLRVEAXAALSRERVSETKEKGSVIVIDNYDSFTYNLCQYLGDLGCKIEVFRNDEI
TVEELRAKKPRGILISPGPGTPQDSGISLEVVRKLGPSIPLFGVCMGLQCMGEAFGGKIV
RAPNGVMHGKTSAIFYDEKGEPGLLDGLPSPFIACRYHSLVIEEESFPADQLEVTAWTED
GLVMGVRHRVYTHIQGVQFHPESIRTQNGMQIVGNFLKMLDRKDAADEEGTEAKVLETA*
>scaffold-BHBK-2009430-Cosmarium_tinctum
ERGPVVVVDNYDSFTYNLCQYLGDLGCHYVVHRNDDLTVEELKSLQPRGILISPGPGTPDDSGISLEVVKTLGPEVPLFGVCMGLQCIGQAFGGNIVRAPQGVMHGKTSPVFHNQEAAELGLLAGLPSPFTACRYHSLVIDRDTFPGEELEMTAWTEDGLVMAAKHKKYPHLEGVQFHPESVITSNGMDIVRNFIKTIE
>scaffold-FMRU-3026629-Cosmarium_ochthodes_&_Zygnema_sp.-2_samples_combined
ERGPVVVVDNYDSFTYNLCQYLGNLGCEYIVYRNDDISVQELERLKPRGLLISPGPGTPDDSGISLEVVQTLGPHIPLFGVCMGLQCIGQAFGGDIVRAPKGVMHGKTSPVYHNQETVELGLLAGLPNPFTACRYHSLVIDKGTFPESELEITAWTEDGLVMGARHRKFPHLEGVQFHPESVITSNGMDIVRNFVKTVD
>scaffold-FMRU-3026630-Cosmarium_ochthodes_&_Zygnema_sp.-2_samples_combined
ERGPVVVVDNYDSFTYNLCQYLGNLGCEYIVYRNDDISVQELERLKPRGLLISPGPGTPDDSGISLEVVQTLGPHIPLFGVCMGLQCIGQAFGGDIVRAPKGVMHGKTSPVYHNQETVELGLLAGLPNPFTACRYHSLVIDKGTFPESELEITAWTEDGLVMGARHRKFPHLEGVQFHPESVITSNGMDIVRNFVKTVD
>scaffold-GBGT-2025593-Xanthidium_antilopaeum
ERGPVVVVDNYDSFTYNLCQYLGNLGCHYVVYRNDDITVEELERLRPRGLLISPGPGTPEDSGISLEVVKTLGPQIPLFGVCMGLQCIGQAFGGSIVRAPQGVMHGKTSPVFHDQEASDFGLLAGLPSPFTACRYHSLVIDRATFPDEDLEITAWTEDGLVMGARHRQFPHLEGVQFHPESVITSNGMDIVRNFLKRID
>scaffold-HIDG-2066085-Cosmarium_broomei
ERGPVVVIDNYDSFTYNLCQYLGSLGCQHTVYRNDALTVEELERLKPRGLLISPGPGTPEDSGISLAVVRQLGPTIPLFGVCMGLQCIGQAFGGRIVRAPQGVMHGKTSPVYHIQRDSELGLLAGLPSPFTACRYHSLVIERETFPEGELEMTAWTEDGLIMAARHRAYPHVEGVQFHPESIITSNGMDIVNNFLKQID
>scaffold-HJVM-2008301-Cosmarium_ochthodes-ASW_07133
ERGPVVVVDNYDSFTYNLCQYLGNLGCEYIVYRNDDISVQELERLKPRGLLISPGPGTPDDSGISLEVVQTLGPRIPLFGVCMGLQCIGQAFGGDIVRAPKGVMHGKTSPVYHNQETVELGLLAGLPNPFTACRYHSLVIDKGTFPESELEITAWTEDGLVMGARHRKFPHLEGVQFHPESVITSNGMDIVRNFVKTVD
>scaffold-HJVM-2008302-Cosmarium_ochthodes-ASW_07133
ERGPVVVVDNYDSFTYNLCQYLGNLGCEYIVYRNDDISVQELERLKPRGLLISPGPGTPDDSGISLEVVQTLGPRIPLFGVCMGLQCIGQAFGGDIVRAPKGVMHGKTSPVYHNQETVELGLLAGLPNPFTACRYHSLVIDKGTFPESELEITAWTEDGLVMGARHRKFPHLEGVQFHPESVITSNGMDIVRNFVKTVD
>scaffold-HKZW-2047339-Mesotaenium_caldariorum
KQGPVVVIDNYDSFTYNLCQYLGDLGCEYTVYRNDDITLQELQGLNPRGVLISPGPGTPEDSGISLDVVRILGPNVPLFGVCMGLQCMGQAFGGDIVRAPGGVMHGKTSNVFHNQSDAAEGDGLLAGLPSPFTACRYHSLVIDNDTFPKNELEVTAWTEDGLVMGVRHRKYRHVEGVQFHPESIITHNGKKIVANFVKSLDR
>scaffold-ISHC-2044978-Staurastrum_sebaldi
RGPVVVVDNYDSFTYNLCQYLGNLGCDYVVYRNDDISVEDLERMQPRGILISPGPGTPDDSGISLDVVRTLGPKIPLFGVCMGLQCIGQAFGGKIVRAPMGVMHGKTSPVFHNQEHEELGLMAGIPSPFTACRYHSLVIEKETFPEDQLEVTAWTEDGLVMGVRHKHHPHMEAVQFHPESVITSNGMDIVRNFVKIID
>scaffold-MCHJ-2063811-Micrasterias_fimbriata
ERGPVVVVDNYDSFTYNLCQYLGNLGCHYVVYRNDDITLEDLDRLQPRGILISPGPGTPDDSGISLDVVRRLGPKVPLFGVCMGLQCIGQAYGGEIVRAPQGVMHGKTSPVFHNQQDVALGLLAGLPSPFTACRYHSLVIDRDTFPEEELEITAWTEDGLVMGARHRQFPHLEGVQFHPESVITSNGMDIVRNFLKTVEK
>scaffold-MWXT-2007256-Chara_vulgaris
GPVIVIDNYDSFTYNLCQYLGDLGCEFHVYRNDDITVSELKDLNPSGIVISPGPGTPDDSGISLETVLELGPTVPMFGVCMGLQCMGQAYGGKIVRAPRGVMHGKTSEVFHSQCEGETGLLVSMPSPFRAARYHSLVIDKDTFPANELEVTAWTSDGLIMGVRHKKYRHVEGVQFHPESIITSNGMKIVENFL
>scaffold-QPDY-2028617-Coleochaete_irregularis
VVVIDNYDSFTYNLCQYLGDLGCDFVVYRNDEISVDELREMQPRGILISPGPGTPEDSGISMATVRELGPTVPLFGVCMGLQCMGQVYGGKIVRAPSGVMHGKTSLVYHTQAEEETGLMAGLPNPFTAARYHSLVIERSSFPSEELEITAWTDNGLVMGVRHMRYRHVEGVQFHPESIITQNGKKIVANFLRGLDLREA
>scaffold-QWFV-2000065-Bambusina_borreri
DRGPVVVVDNYDSFTYNLCQYLGHLGCEYVVYRNDDITLAELERLQPRGILISPGPGTPEEDSGISLEAVHTLGPTIPLFGFCMGLQCIGQAFGGRILRAPQGVMHGKTSPVYHNQGEAELGLLAGLPNPFTACRYHSLVIDRDTFPADALEVTAWTEDGLIMGARHRTFKHLEGVQFHPESIMTDNGMLIVSNFLKLVD
>scaffold-QWFV-2000066-Bambusina_borreri
DRGPVVVVDNYDSFTYNLCQYLGHLGCEYVVYRNDDITLAELERLQPRGILISPGPGTPEEDSGISLEAVHTLGPTIPLFGFCMGLQCIGQAFGGRILRAPQGVMHGKTSPVYHNQGEAELGLLAGLPNPFTACRYHSLVIDRDTFPADALEVTAWTEDGLIMGARHRTFKHLEGVQFHPESIMTDNGMLIVSNFLKLVD
>scaffold-RQFE-2006854-Cosmocladium_cf._constrictum
RGPVVVVDNYDSFTYNLCQYLGDLGCEYVVYRNDDISIEDLERMKPKGVLISPGPGTPDDSGISLDIVKVLGPKVPLFGVCMGLQCMGQAYGGRIVRAPMGVMHGKTSPVFHNETDTDLGLLAGISSPFTACRYHSLVIEKDTFPTEELEVTAWTEDGLVMGVRHKVYRHVEGVQFHPESVITSNGMDIVRNFTRTVE
>scaffold-WCQU-2011427-Staurodesmus_convergens
RGPVVVVDNYDSFTYNLCQYLGNLGCHYTVYRNDDISIEDLDRLQPRGVLISPGPGTPDDSGISLDVVKTIGPKVPLFGVCMGLQCIGQAFGGHIVRAPQGVMHGKTSPVFHSQEHEELGLLSGLPSPFTACRYHSLVIDKATFPENELEITAWTEDGLIMAARHREHRHLEGVQFHPESVITSHGMDIVRNFLK
>scaffold-WSJO-2046072-Mesotaenium_braunii
RRQVVVIDNYDSFTYNLCQYLGDAGCDFVVFRNDEVTVDDLERMRPRGILISPGPGTPEDSGISLEVVRRLGPTVPLFGVCMGLQCMGQAFGGRIVRAPNGVMHGKTSEVFHNQAGPDGLMAGLPNPFVACRYHSLVIERQTFPEEELEVTAWTSDDLVMGVRHRRYRFLEGVQFHPESIITENGRKIVENFVRAIETHE
>scaffold-YSQT-2006601-Penium_exiguum
GPVVVVDNYDSFTYNLCQYLGDLGCQIAVYRNDDISIEDLLRLDPRGVLISPGPGTPDDSGISLDVVRRVGPSVPLFGVCMGLQCMGQAFGGQIVRAPQGVMHGKTSPVFHNQTEAASGLLAGLPSPFTACRYHSLVIEKDSFPDSELEITAWTEDGLVMGVRHRKFPHIEGVQFHPESIMTNNGKEIVNNFLKTVER
>Azolla_filiculoides_s0236.g059540
MSNSTSEPNMQWQLVLFCRQDHKLSQIRLREHCSPLRKNTKFSKTLSIRPNSPPGAMSCQ
ILHQSQFISGIVLSFANKPTNLSSDRSQIRLQEHCSPLRKNTKFSKTLSIRPNSPPGAMS
CQILHQSQICSGNLFCFADKITNLSSDRFQIRLQEHRFPSRKHIKFSKTSSIKAMEPATE
FKLEKPVVVIDNYDSFTYNLCQYLGSLGCPYVVYRNDELTVEELIEKQPSGILISPGPGT
PKDSGISLEIVVKLGLDVPLFGVCMGAQCFGEAFGGKVIRSPHGVVHGKKSLVYYDEHGE
DGLLSGLPNPFVAGRYHSLVIDRQTFPSHELEITAWTDDGLIMGVRHKTYRHIQGVQFHP
ESIITENGMQIMENFLRILQKKASTPK*
>Salvinia_cucullata_v1.1_s0024.g008997
MYLCMDIFTWPRLLCEWVCPFTAGRYHSLVIDRETFPSDKLEITAWTDDGLVMGVRNKVH
LHIQGVQFHPESIITERIVQTFLMSLGVKNQVTTVDKNRSCW*
>Salvinia_cucullata_v1.1_s0177.g024648
MAFLRSASLVPSHQHLRAHPSPPSCGKLSTPPSSKNLITRRALSISNDIVGSAAKYMPEK
PIIVIDNYDSFTYNLCQYIGGLGCPFEVYRNDELTIEELREKQPSGILISPGPGTPKDSG
NSLEIVIEFGAHVPLFGVCMGLQCIGEAFGGKIVRSPFGVVHGKKSLVYYDEHGEDGLLA
GLPNPFTAGRYHSLVIDRETFPNDKLEITAWTDDGLIMGVRHKVHRHIQGVQFHPESIIT
ENGMRIVQNFFNVIRSKEASNYSK*
>scaffold-BEGM-2102394-Botrypus_virginianus
PIVVIDNYDSFTYNLCQYLGELGCNFEVYRNDELTIEQLKEKGPCGILISPGPGSPHDSGISLETVVKLGPTIPLFGVCMGLQCIGEAFGGKIVRSPYGVMHGKKSEVYYDEHGEDGLLAGLPDPFIAGRYHSLVIDKDTFPYDNLEITAWTEDSLIMGVRHHQYRHIQGVQFHPESIITENGLRIVENFLKLVHSIETVK
>scaffold-DCDT-2073947-Gaga_arizonica
SLRCTASSATPQPLFSAPFSQGAQVPFSPSIRLLPFSAKVATLENVSLQATQDFKLEKPVIVIDNYDSFTYNLVQYLGSLGCPLEVHRNDELTIEELQMKDPSGILISPGPGTPQDSGISLETVIKLGPHIPLFGVCMGLQCMGEAFGGKIVRSPLGVMHGKKSLVYYDEHGEDGLLAGLPNPFVAGRYHSLVIDKETFPSEELEVTAWTEDGLVMGVRHKKYRHVQGVQFHPESIITENGMKIIENFLKILARK
>scaffold-EWXK-2122628-Thyrsopteris_elegans
PVIVIDNYDSFTYNLCQYLGSLGCPFEVYRNDELTIEELKQKDPSGILISPGPGTPQDSGISLETVIKLGPSIPLFGVCMGLQCMGEAFGGKIVRSPLGVMHGKKSLVYYDEHGEDGLLAGLPNPFVAGRYHSLVIDRESFPSNELEVTAWTEDGLIMGVRHNIYRHVQGVQFHPESIITENGMKIMENFLRILLKKST
>scaffold-HTFH-2039801-Onoclea_sensibilis
SKAAVLENAPIQTSQEFKLEKPVIVIDNYDSFTYNLVQYLGSLGCPMEVYRNDELTVEELKMKEPSGILISPGPGTPQDSGISLETVIKLGPYIPLFGVCMGLQCMGEAFGGKIVRSPRGVMHGKKSLVYYDEHGEDGLLAGLPNPFVAGRYHSLVIDKENFPSNELEVTAWTEDGLVMGVRHKKYRHVQGVQFHPESIITESGMKIIENFLNILVQKD
>scaffold-LHLE-2010344-Cystopteris_fragilis-young_leaf+unfurling_fiddlehead;_appeared_sterile
SKAAILENAPIQISQEFKLEKPVIVIDNYDSFTYNLVQYLGSLGCPMEVYRNDELTVEELKMKEPSGILISPGPGTPQDSGISLETVIKLGPYIPLFGVCMGLQCMGEAFGGKIVRSPLGVMHGKKSLVYYDEHGEDGLLAGLPNPFVAGRYHSLVIDKENFPSNELEVTAWTEDGLVMGVRHKRYRHVQGVQFHPESIITERGMKIIENFLNILVQK
>scaffold-MTGC-2046866-Dennstaedtia_davallioides
MAATSSVYDTLSQLCQRSSSFCCKLSNSTSSHCTTNPLQKPLSVPLKGVQIPFSPSRRLLAFRAMHVDLQINSTQAISNSKLEKPVIVIDNYDSFTYNLCQYLGSLGCPMEVYRNDELTVEELKMKEPAGILISPGPGTPQDSGISLETVIKLGPSVPLFGVCMGLQCMGEAFGGKVVRSPRGVMHGKKSLVYYDEHGEDGLLAGLPNPFIAGRYHSLVIDKEDFPSDELEVTAWTEDGLVMGVRHKRYRHVQGVQFHPESIITENGMKIMENFLNILAR
>scaffold-OQWW-2029236-Davallia_fejeensis
SKAAVLDSAPIQTSQDIKLKKPVIVIDNYDSFTYNLVQYLGSLGCPVEVYRNDELTVEELKMKDPAGILISPGPGAPQESGISLETVLKLGPAIPLFGVCMGLQCMGEAYGGKIVRSPLGVMHGKKSLVYYDEHGEDGLLAGLPNPFVAGRYHSLVIDKESFPSNELEVTAWTEDGLVMGVRHKRYRHVQGVQFHPESIITQGGMSIIENFLNILEQR
>scaffold-PNZO-2025384-Culcita_macrocarpa
PVIVIDNYDSFTYNLCQYLGSLGCPFEVYRNDELTIEELKQKQPSGILISPGPGTPQDSGISLETVIKLGPSIPLFGVCMGLQCMGEAFGGKIVRSPLGVMHGKKSLVHYDEHGEDGLLAGLPNPFVAGRYHSLVIDRESFPSNELEVTAWTEDGLIMGVRHKIYRHVQGVQFHPESIITENGMKIMENFLSILLKKHT
>scaffold-QVMR-2055943-Psilotum_nudum
SSKLNKSVVVIDNYDSFTYNLCQFLGELGCSFEVYRNDELTIEQLQQKEPCGILISPGPGTPHDSGISLETVLKLGPTIPLFGVCMGLQCIGEAFGGKIVRSPYGVMHGKKSMVYYDEHGEDGLLAGLPNPFVAGRYHSLVIDKDSFPNDKLEITAWTEDGLIMGVRHREFQHIQGVQFHPESIITQNGLHIVRNFLGLL
>scaffold-RFMZ-2005281-Osmundastrum_cinnamomeum-B
VSNQKGRSYLLSKRLLTLVEATTAKKREHFIQAEQEFKLEKPVVVIDNYDSFTYNLCQYLGDLGCTFEVYRNDELTVEELKGKQPSGVLISPGPGTPQDSGISLETVLKLGPSIPLFGVCMGLQCMGEAFGGKIVRSPLGVMHGKKSLVYYDEHGEDGLLAGLPNPFVAGRYHSLVIEKETFPHDELEITAWTEDGLIMGVRHLKYRHMQGVQFHPESIITENGMKIVENFLKLL
>scaffold-RFRB-2035175-Didymochlaena_truncatula
PVIVIDNYDSFTYNLVQYLGTLGCPMEVYRNDELTVEELKMKKPSGILISPGPGTPQDSGISLETVINLGPYIPLFGVCMGLQCIGEAFGGKIVRSPLGVMHGKKSLVYYDEHGEDGLLAGLPNPFVAGRYHSLVIDKENFPSNELEITAWTEDGLVMGVRHKKYRHVQGVQFHPESIITVNGMKIIENFLNILVQK
>scaffold-URCP-2006384-Athyrium_filix-femina
SKAAVLENAPIQTSQEFKLEKPVIVIDNYDSFTYNLVQYLGSLGCPMEVYRNDELTVEELKMKEPSGILISPGPGTPQDSGISLETVIKLGPYIPLFGVCMGLQCMGEAFGGKIVRSPLGVMHGKKSLVYYDEHGEDGLLAGLPNPFVAGRYHSLVIDKENFPSNELEVTAWTEDGLVMGVRHKKYRHVQGVQFHPESIITENGMKIIENFLNILVQK
>scaffold-URCP-2006385-Athyrium_filix-femina
NAPIQTSQEFKLEKPVIVIDNYDSFTYNLVQYLGSLGCPMEVYRNDELTVEELKMKEPSGILISPGPGTPQDSGISLETVIKLGPYIPLFGVCMGLQCMGEAFGGKIVRSPLGVMHGKKSLVYYDEHGEDGLLAGLPNPFVAGRYHSLVIDKENFPSNELEVTAWTEDGLVMGVRHKKYRHVQGVQFHPESIITENGMKIIENFLNILVQK
>scaffold-UWOD-2024351-Plagiogyria_japonica
PVIVIDNYDSFTYNLCQYLGSLGCPFEVYRNDELTIEELKQKEPSGILISPGPGTPQDSGISLETVIKLGPSIPLFGVCMGLQCMGEAFGGKIVRSPLGVMHGKKSLVHYDEHGEDGLLAGLPNPFVAGRYHSLVIDRESFPSNELEVTAWTEDGLIMGVRHKIYRHVQGVQFHPESIITENGMKIMENFLSILVKKHT
>scaffold-VIBO-2074327-Osmunda_javanica
PVFVIDNYDSFTYNLCQYLGDLGCPFEVYRNDELTVEELKGKQPSGVLISPGPGIPKDSGISLETVLKLGPSIPLFGVCMGLQCMGEAFGGKIVRSPLGVMHGKKSLVYYDEHGEDGLLAGLPNPFVAGRYHSLVIEKETFPHDELEITAWTEDGLIMGVRHLKYRHMQGVQFHPESIITENGMKIVENFLKLLQSKQS
>scaffold-WQML-2066073-Cryptogramma_acrostichoides
NVPTQSTQDLKLEKPVIVIDNYDSFTYNLVQYLGSLGCPLEVYRNDELTVDELKKKEPSGILISPGPGTPQDSGISLETVIKLGPYIPLFGVCMGLQCMGEAFGGKIVRSPLGVMHGKKSLVYFDEHGEDGLLAGLPNPFIAGRYHSLVIDKETFPSDELEVTAWTEDGLVMGVRHKKYRHMQGVQFHPESIITENGMKIMENFLKVLTKK
>scaffold-XDDT-2010710-Argyrochosma_nivea
FSQGTQVSFSPSIRLLPFNAKVATLENIPLQATQDYKLEKPVIVIDNYDSFTYNLVQYLGTLGCEVYRNDELTIEELQMKEPSGILISPGPGTPQDSGISLETVIKLGPNIPLFGVCMGLQCMGEAFGGKIVRSPLGVMHGKKSLVYYDEHGEDGLLAGLPNPFVAGRYHSLVIDKETFPSEELEVTAWTEDGLVMGVRHKKYRHVQGVQFHPESIITENGMKIIENFMKILARK
>scaffold-YCKE-2063703-Notholaena_montieliae
NVPLQATQDFKLDRPVIVIDNYDSFTYNLVQYLGSLGCPLEVYRNDELTIEELQMKDPSGILISPGPGTPQDSGISLETVIKLGPSIPLFGVCMGLQCMGEAFGGKIVRSPLGVMHGKKSLVYYDEHGEDGLLAGLPNPFVAGRYHSLVIDKESFPTDELEVTAWTEDGLVMGVRHNKYRDVQGVQFHPESIITENGMKIIENFLKILARK
>scaffold-ZXJO-2012290-Parahemionitis_cordata
SLRCATSSATPQTLFSAPFSQRAQVRISPSIRLLSFSSNVATLGNVPLQATQDFKLEKPVIVIDNYDSFTYNLVQYLGSLGCPLEVYRNDELSIEELQMKDPSGILISPGPGTPQDSGISLETVIKLGPNVPLFGVCMGLQCMGEAFGGKIVRSPLGVMHGKKSLVYYDEHGEDGLLAGLPNPFVAGRYHSLVIDKETFPSEELEVTAWTEDGLVMGVRHKKYRHVQGVQFHPESIITENGMKIIENFLKIMAQK
>Abies_alba_AALBA5B1157371P1_partial_cds
KNPRGILISPGPGTPHDSGISLQTVNELGPTIPLFGVCMGLQCIGEAFGGKIVRSPFGVM
HGKSSLIYYDEKGEDGIFVGLP
>Picea_lambertina_PILA_20886
MMATACSASPGLIGSRLDTAITKSEQSHSKFVKFSPSQSSIATKFLANSNDFSSVSLRIKGAYPAQATKTKEIEIPTDLPEHGKPEPTILVIDNYDSFTYNLCQYLGDLGASFEVCRNDELTVEEVRKKNPRGILISPGPGTPHDSGISLQTVYELGPTIPLFGVCMGLQCIGEAFGGKIVRSPFGVMHGKSSLIHYDEKGEGGIFEGLPNPFTAGRYHSLVIEKESFPHDELEITAWTDDGLIMGVRHKKYRYIQAVQFHPESIITPEGKKIVQNFINIIEQHKVLLTTGSCVGESPSIVG*
>Picea_taeda_PITA_24174
SVHRHLNFSAIIMMMATAFSASPGLIGSKLDTAITKSEPSHSKFVKFSASQSSIATKFLANSNDFSSVSLRIKGAYPAQATKTKEIEIPIDLPEHGKPEPTILVIDNYDSFTYNLCQYLGDLGAGFEVCRNDELTVEEVRKKNPRGILISPGPGTPHDSGISLQTVYELGPTIPLFGVCMGLQCIGEAFGGKIVRSPFGVMHGKSSLVHYDEKGEGGIFVGLPSPFTAGRYHSLVIEKESFPHNELEITAWTDDGLIMGVRHKKYRHIQAVQFHPESIITPEGKKIVQNFINIIEQHKILLTTGSCMG*
>Picea_taeda_PITA_47104
MMMATAFSASPGLIGSNLDTAITKSEPSHSKFVKFSPSQSSIATKFLANSNDFSSVSLRTKGAYPAQVTKTKEIEIPIDLPEHGKPEPTILVIDNYDSFTYNLCQYLGDLGAGFEVCRNDELTVEEIRKKNPRGILISPGPGTPHDSGISLQTVYELGPTIPLFGVCMGLQCIGEAFGGKIVRSPFGVMHGKSSLIHYDEKGEGGIFVGLPSPFTAGRYHSLVIEKESFPHDELEITAWTDDGLIMGIRHKKYRHIQAVQFHPESIITPEGKKIVQNFINIIEQHKILLTTGSCVGESPSIVG*
>Pseudotsuga_menziesii_PSME_12175
MAGAISASTGFGVSKTDTAIAKCELSHSKFVKFRPSPSFIATKFPAHPNGFSSVSLRIKGAYPAQATTTRDIEIPTDLPEHGKPERPILVIDNYDSFTYNLCQYLGDLGASFEVCRNDELTVEEVRKKNPRGILISPGPGTPHDSGISLKTVYELGPTIPLFGVCMGLQCIGEAFGGKIVRSPFGVMHGKRSLVYYDEKGEDGIFVGLPNPFTAGRYHSLVIEKESFPHDELEITAWTDDGLIMGVRHKKYRHIQAVQFHPESIITPEGKNIVQNFINIIEQSKILLTTGLCVGESPSIAG*
>Pseudotsuga_menziesii_PSME_14410
MSVHAATNPINKHVVLIDNYDSFTWNVYEYLCQEGAKVSVYRNDAITVPEIAALNPDTLLISPGPGHPKTDSGISRDCIRYFTGKIPVFGICMGQQCMFDVFGGEVAYAGEIVHGKTSPISHDNCGIFKNVPQGIAVTRYHSLAGTESSLPSCLKVTASTENGIIMGVRHKKYTVEGVQFHPESILTEEGHLMIRNILNVSGGTWEENKSSPSNSILDRIYARRKIDVNEQSKIPGFTFQDLQSNYDLGLAPPLQDFYTVLSSSHKRAVVLAEVKRASPSKGPICLKAVAAEQALKYAEAGASAISVLTEPHWFHGSLQDLVNGPALIQRRPKYHQ*
>Sequoiadendron_giganteum_SEGI_15310
MAAAISTGSAVQKLYTNQFEVYHSSLINFRPSQSFSRTRLPGCPNKSSRVSFRMSGVQPVQATITEDSKTHSDLPIHGNVGSPILVIDNYDSFTYNLCQYLGDLGARFDVYRNDELTVEEVKKKNPRGILISPGPGTPHDSGISLQIVVELGPTVPLFGVCMGLQCIGEAFGGNIVRSPYGVMHGKKSLIHYDEKGEDGILEGLSNPFTAARYHSLVIDKKTFPHDELEITAWTDDGLIMGVRHKRYKHIQAVQFHPESIITTEGKKIVQNFINMIERLEEQKPF*
>scaffold-AQFM-2079812-Pseudolarix_amabilis
ILVIDNYDSFTYNLCQYLGDLGASFEVCRNDELTVEEVRKKTPRGILISPGPGTPHDSGISLQTVYELGPTIPLFGVCMGLQCIGEAFGGKIVRSPFGVMHGKSSLIYYDEKGEDGIFLGLPNPFTAGRYHSLVIEKESFPYDELEITAWTDDGLIMGVRHKKYKHIQGVQFHPESIITPDGKKIVQNFINIIEQRK
>scaffold-AREG-2066201-Nothotsuga_longibracteata
NDFSSVSLRIKGAYPAQATTTKDIEIPTDLPENGKSERAILVIDNYDSFTYNLCQYLGDLGASFEVCRNDELTVEEVRKKNPRGILVSPGPGTPHDSGISLQTVYELGPTIPLFGVCMGLQCIGEAFGGKIVRSHFGVMHGKSSLIYYDEKGEDGIFTGLPNPFTAGRYHSLVIEKESFPHDELEITAWTDDGLIMGVRHKKYRHIQAVQFHPESIITPDGKKIVQNFINIIEQR
>scaffold-CDFR-2001757-Manoao_colensoi
SNAVSSASLRIRCIYPLQATLANNVQMPTNVKKQENSEGCILVIDNYDSFTYNLCQYLGDLGAKFDVYRNDELTLEQVKEKNPRGILISPGPGTPHDSGISLQTVVELGPTVPLFGVCMGLQCIGEAFGGNVVRSPYGVMHGKKSLIYYDEKGEDGILAGLPNPFTAGRYHSLVVDEKSFPHNELEITAWTDDGLIMAVRHKKYRHIQAVQFHPESIITSEGKTIVQNFINIIEQLE
>scaffold-DZQM-2011573-Pinus_radiata
ILVIDNYDSFTYNLCQYLGDLGAGFEVCRNDELTVEEIRKKNPRGILISPGPGTPHDSGISLQTVYELGPTIPLFGVCMGLQCIGEAFGGKIVRSPFGVMHGKSSLIHYDEKGEGGIFVGLPSPFTAGRYHSLVIEKESFPHDELEITAWTDDGLIMGIRHKKYRHIQAVQFHPESIITPEGKKIVQNFINIIEQHK
>scaffold-GAMH-2054113-Tsuga_heterophylla
NDFSSVSLRIKGAYPAQATTTKDIETPTDLPENGKSERAILVIDNYDSFTYNLCQYLGDLGASFEVCRNDELTVEEVRKKNPNGILISPGPGTPHDSGISLQTVYELGPTIPLFGVCMGLQCIGEAFGGKIVRSPFGVMHGKSSLIYYDEKGEDGIFAGLPNPFTAGRYHSLVIEKESFPHDELEITAWTDDGLIMGVRHKKYRHIQAVQFHPESIITPDGKMIVQNFINIIEQRK
>scaffold-GTHK-2008466-Gnetum_montanum
IIVIDNYDSFTYNLCQYLGDLGTRFEVYRNDELTVEELKQMNPDGILISPGPGAPKDSGVSLQTVSELGPEIPLFGVCMGLQCMGEAFGGQIVRSPNGVMHGKNSLVYYDEKGEDGIFAGLTNPFIAGRYHSLVIDKESFPHNELEITAWTEDGLIMGVRHKKYKHIQGVQFHPESIITPEGKNIVQNFINLVEKKILG
>scaffold-JBND-2003574-Pinus_ponderosa
NFSPSQSSIATKFLANSNDFSSVSLRIKGAYPAQATKTKEIEIPIDLPEHGKPEPTILVIDNYDSFTYNLCQYLGDLGAGFEVCRNDELTVEEIRKKNPRGILISPGPGTPHDSGISLQTVYELGPTIPLFGVCMGLQCIGEAFGGKIVRSPFGVMHGKSSLIHYDEKGEGGIFVGLPSPFTAGRYHSLVIEKESFPHDELEITAWTDDGLIMGIRHKKYRHIQAVQFHPESIITPEGKKIVQNFINIIEQHK
>scaffold-JUWL-2011583-Keteleeria_evelyniana
PILVIDNYDSFTYNLCQYLGDLGADFEVFRNDELTVEEVRKKNPRGILISPGPGTPHDSGISLQTVYELGPTIPLFGVCMGLQCIGEAFGGKIVRSPFGVMHGKSSLIDYDEKGEDGIFAGLPNPFTAGRYHSLVIEKESFPHDELEITAWTDGDLIMGVRHKKYRHIQAVQFHPESIITPDGKKIVQNFINIIEQRK
>scaffold-MFTM-2003036-Pinus_jeffreyi
ILVIDNYDSFTYNLCQYLGDLGAGFEVCRNDELTVEEIRKKNPRGILISPGPGTPHDSGISLQTVYELGPTIPLFGVCMGLQCIGEAFGGKIVRSPFGVMHGKSSLIHYDEKGEGGIFVGLPSPFTAGRYHSLVIEKESFPHDELEITAWTDDGLIMGVRHKKYRHIQAVQFHPESIITPEGKKIVQNFINIIEQHK
>scaffold-MHGD-2012988-Microcachrys_tetragona
FCPVQATLANDIQMPTSIKQQDKAERSILVIDNYDSFTYNLCQYLGDLGAKFDVYRNDELTLEEVKEKNPRGILISPGPGTPHDSGISLQTVVELGPTVPLFGVCMGLQCIGEAFGGNVVRSPYGVMHGKKSLIHYDEKGEDGILAGLPNPFVAGRYHSLVVDEKTFPHDELEITAWTDDELIMGVRHKKYRHIQAVQFHPESIITSEGKTIVQNFINIIEQLEKQ
>scaffold-NPRL-2012228-Cathaya_argyrophylla
NDFSSVSLRIKGAYPAQATTSKEIEIPTDLSEHGKPQRAILVIDNYDSFTYNLCQYLGDLGASFEVCRNDELTVEEVRKKNPRGILISPGPGTPHDSGISLQTVYELGPTIPLFGVCMGLQCIGEAFGGKIVRSPFGVMHGKRSLIYYDEKGEDGIFVGLPNPFTAGRYHSLVIEKESFPHDELEITAWTDDGLIMGVRHKKYRHIQAVQFHPESIITPEGKKIVQNFINIIEQHK
>scaffold-NRXL-2062910-Metasequoia_glyptostroboides
SPILVIDNYDSFTYNLCQCLGDLGARFDVYRNDELTVEEVKKKNPRGILISPGPGTPHDSGISLQIVVELGPIVPLFGVCMGLQCIGEAFGGNIVRSPYGVMHGKKSLIHYDEKGEDGILAGLSNPFTAARYHSLVIDKKSFPHDELEITAWTDDDLIMGVRHKRYKHIQAVQFHPESIITTEGKKIVQNFINMIERLE
>scaffold-OUOI-2051544-Cunninghamia_lanceolata-young_shoot
ILVIDNYDSFTYNLCQYLGDLGARFDVYRNDELTLEEVKEKNPRGILISPGPGTPQDSGISLQIVVELGPTVPLFGVCMGLQCIGEAFGGNIVRSPYGVMHGKKSLIHYDEKGEDGILAGLSNPFVAGRYHSLVIDEESFPHDELEITARTDDGLIMGVRHKKYKHIQAVQFHPESIITSEGKKIVQNFINMIERLE
>scaffold-OXGJ-2045803-Glyptostrobus_pensilis
ILVIDNYDSFTYNLCQYLGDLGTRFDVYRNDELTLEEVKEKNPKGILISPGPGTPKDSGISLQIVVELGPTVPLFGVCMGLQCIGEAFGGNIVRSPYGVMHGKTSLIHYDEKGEDGILAGLSNPFTAARYHSLVIDKESFPHDELEITAWTDDGLIMGVRHKRYKHIQAVQFHPESIITSEGKQIVQNFIDMIERLE
>scaffold-SGTW-2005968-Ginkgo_biloba
ATAIKEINTSTELNQPSKTERSILVIDNYDSFTYNLCQYLGDLGANFEVYRNDELTVEELKEKNPRGILVSPGPGTPQDSGILQTVSELGPEIPLFGVCMGLQCIGEAFGGKIVRSPYGVMHGKKSPVYYDEKGENGVFAGLPNPFTAGRYHSLVIEKESFPHDELEITAWTEDGLIMGVRHKKYKHIQAVQFHPESIITSEGKKIVQNFINIIEHMEAQN
>scaffold-VSRH-2054335-Abies_lasiocarpa
ILVIDNYDSFTYNLCQYLGDLGASFEVCRNDELTVEEVRKKNPRGILISPGPGTPHDSGISLQTVNELGPTIPLFGVCMGLQCIGEAFGGKIVRSPFGVMHGKSSLIYYDEKGEDGIFVGLPNPFTAGRYHSLVIEKESFPHDELEITAWTDDGLIMGVRHKKYRHIQAVQFHPESIITPDGKKIVQNFIKIIEQRK
>scaffold-WVWN-2051252-Larix_speciosa
PILVIDNYDSFTYNLCQYLGDLGASFEVCRNDELTVEEVRKKNPRGILISPGPGTPHDSGISLQTVYELGPTIPLFGVCMGLQCIGEAFGGKIVRSPFGVMHGKRSLIYYDEKGEDGIFVGLPNPFTAGRYHSLVIEKESFPHDELEITAWTDDGLIMGIRHKKYRHIQAVQFHPESIITPEGKTIVQNFINII
>scaffold-XTZO-2063784-Araucaria_rulei
ILVIDNYDSFTYNLCQYLGDLGAMFDVYRNDDLTLEEVKEKNPRGILISPGPGTPRDSGISLQTVVQLGPTVPLFGVCMGLQCMGEAFGGKVVRSPYGVMHGKKSLIYYDEKGEDGILAGLPNPFIAGRYHSLVVDEKSFPHNELEITAWTEDGLIMAARHKKYRHIQGVQFHPESIITSEGKQIVRNFISMVERLE
>scaffold-XZUY-2048878-Cycas_micholitzii
PVLVIDNYDSFTYNLCQYLGDLGADFEVYRNDELTVEEMKGINPRGILISPGPGTPQDSGISLQTVVELGPTTPLFGVCMGLQCIGEAFGGKIVRSPYGVMHGKKSLVYYDEKGENGLLAGLPNPFTASRYHSLVIEEESFPHDELEITAWTEDGLVMGIRHKKYKHIQGVQFHPESIITFEGKKIVQNFINMVE
>scaffold-ZQVF-2100297-Cunninghamia_lanceolata-2_samples_combined
ILVIDNYDSFTYNLCQYLGDLGARFDVYRNDELTLEEVKEKNPRGILISPGPGTPQDSGISLQIVVELGPTVPLFGVCMGLQCIGEAFGGNIVRSPYGVMHGKKSLIHYDEKGEDGILAGLSNPFVAGRYHSLVIDEESFPHDELEITARTDDGLIMGVRHKKYKHIQAVQFHPESIITSEGKKIVQNFINMIERLE
>scaffold-AKXB-2009795-Phaeomegaceros_coriaceus
VIVIDNYDSFTYNLCQYLGDLNCAFEVYRNDQLTVDEIARMNPRGILISPGPGTPQDSGISLETVLKLGPTIPLFGVCMGLQCMGEAFGGNVVRAPNGVMHGKTSLVYHKDTGLMAGLPNPFVACRYHSLVIDKATFPSAELEITAWTQDDLVMGVRHKKYRHIEGVQFHPESIITEFGRKVVENFVKSLDRFEA
>scaffold-AKXB-2009796-Phaeomegaceros_coriaceus
VIVIDNYDSFTYNLCQYLGDLNCAFEVYRNDQLTVDEIARMNPRGILISPGPGTPQDSGISLETVLKLGPTIPLFGVCMGLQCMGEAFGGNVVRAPNGVMHGKTSLVYHKDTGLMAGLPNPFVACRYHSLVIDKATFPSAELEITAWTQDDLVMGVRHKKYRHIEGVQFHPESIITEFGRKVVENFVKSLDRFEA
>scaffold-BSNI-2049429-Anthoceros_agrestis-B
VAVVDNYDSFTYNLCQYLGQLKCAYEVYRNDELSVEELARKNPRGILISPGPGCPQDSGISLETVLKLGPTIPIFGVCMGLQCMGEAFGGSIVRAPHGVMHGKTSLVYHDSREEGLLAGLPNPFVACRYHSLVIDKATFPSDELEVTAWTSDGLIMGVRHKKYTHIEGVQFHPESIITENGMKIVENFVKAVDQFE
>scaffold-DXOU-2005711-Nothoceros_aenigmaticus
IVVIDNYDSFTYNLCQYLGDLNCAFEVFRNDELTVEEIARRNPRGILISPGPGTPHDSGISLETVLRLGPTIPLFGVCMGLQCMGEAFGGNVVRAPNGVMHGKTSLVYHNNSGLMAGLPNPFVACRYHSLVIDKATFPSEELEITAWTQDDLVMGVRHKKYRHIEGVQFHPESIITEFGTKIVQNFVMSLDQ
>scaffold-FAJB-2054853-Paraphymatoceros_hallii
VIVIDNYDSFTYNLCQYLGDLKCMFEVYRNDELSVEELARKNPRGILISPGPGTPQDSGISLETVLKLGPTIPLFGVCMGLQCMGEAFGGNVVRAPNGVMHGKTSLVHHNDSGDGLMTGLPNPFVACRYHSLVIDKATFPSDELEITAWTEDDLVMGVRHKKYRHIEGVQFHPESIITENGMKIVENFVKGLDR
>scaffold-RXRQ-2019740-Phaeoceros_carolinianus-sporophyte
VAVVDNYDSFTYNLCQYLGQLKCAYEVYRNDELSVEELARKNPRGILISPGPGCPQDSGISLETVLKLGPTIPIFGVCMGLQCMGEAFGGSIVRAPHGVMHGKTSLVYHDSREEGLLAGLPNPFVACRYHSLVIDKATFPSDELEVTAWTSDGLIMGVRHKKYTHIEGVQFHPESIITENGMKIVENFVKAVDQFELKKLT
>scaffold-RXRQ-2137036-Phaeoceros_carolinianus-sporophyte
VIVIDNYDSFTYNLCQYLGDLKCLFEVYRNDELSVDEIARRNPRGILISPGPGAPQDSGISLETVLKLGPTIPLFGVCMGLQCMGEAFGGNVVRAPNGVMHGKTSLVYHNDSADGLMTGLPNPFVACRYHSLVIDKATFPSDELEITAWTEDDLVMGVRHKNYRHIEGVQFHPESIITENGMKIVENFVKGLDR
>scaffold-TCBC-2000401-Nothoceros_vincentianus
VVVIDNYDSFTYNLCQYLGDLNCAFEVFRNDELTVEEIARRNPRGILISPGPGTPHDSGISLETVLKLGPTIPLFGVCMGLQCMGEAFGGNVVRAPNGVMHGKTSLVYHNNSGLMAGLPNPFVACRYHSLVIDKATFPSDELEITAWTQDDLVMGVRHKKYRHIEGVQFHPESIITEFGTKIVQNFVMSLDQ
>scaffold-TWUW-2048864-Anthoceros_agrestis-A
VAVVDNYDSFTYNLCQYLGQLKCAYEVYRNDELSVEELARKNPRGILISPGPGCPQDSGISLETVLKLGPTIPIFGVCMGLQCMGEAFGGSIVRAPHGVMHGKTSLVYHDSREEGLLAGLPNPFVACRYHSLVIDKATFPSDELEVTAWTSDGLIMGVRHKKYTHIEGVQFHPESIITENGMKIVENFVKAVDQFE
>scaffold-WCZB-2017663-Phaeoceros_carolinianus-gametophyte
VIVIDNYDSFTYNLCQYLGDLKCLFEVYRNDELSVDEIARRNPRGILISPGPGAPQDSGISLETVLKLGPTIPLFGVCMGLQCMGEAFGGNVVRAPNGVMHGKTSLVYHNDSADGLMTGLPNPFVACRYHSLVIDKATFPSDELEITAWTEDDLVMGVRHKKYRHIEGVQFHPESIITENGMKIVENFVKGLDRFAALKGEA
>scaffold-WEEQ-2005174-Phaeoceros_carolinianus-gametophyte_1575
VIVIDNYDSFTYNLCQYLGDLKCLFEVYRNDELSVDEIARRNPRGILISPGPGAPQDSGISLETVLKLGPTIPLFGVCMGLQCMGEAFGGNVVRAPNGVMHGKTSLVYHNDSADGLMTGLPNPFVACRYHSLVIDKATFPSDELEITAWTEDDLVMGVRHKKYRHIEGVQFHPESIITENGMKIVENFVKGLDR
>scaffold-WEEQ-2005175-Phaeoceros_carolinianus-gametophyte_1575
PVIVIDNYDSFTYNLCQYLGDLKCLFEVYRNDELSVDEIARRNPRGILISPGPGAPQDSGISLETVLKLGPTIPLFGVCMGLQCMGEAFGGNVVRAPNGVMHGKTSLVYHNDSADSADGLMTGLPNPFVACRYHSLVIDKATFPSDELEITAWTEDDLVMGVRHKKYRHIEGVQFHPESIITENGMKIVENFVKGLDRFAAL
>scaffold-ZFRE-2015217-Phaeoceros_carolinianus-sporophyte_1575
PGAPQDSGISLETVLKLGPTIPLFGVCMGLQCMGEAFGGNVVRAPNGVMHGKTSLVYHNDSADGLMTGLPNPFVACRYHSLVIDKATFPSDELEITAWTEDDLVMGVRHKKYRHIEGVQFHPESIITENGMKIVENFVKGLDR
>scaffold-ZFRE-2115603-Phaeoceros_carolinianus-sporophyte_1575
VIVVDNYDSFTYNLCQYLGHLKCPFEVYRNDELTVEELAGKNPRGILISPGPGCPQDSGISLETVLKLGPTIPIFGVCMGLQCMGEAYGGSIVRAPHGVMHGKTSLVYHDGREEGLLAGLPNPFVACRYHSLVIDTATFPSDELEITAWTSDDLIMGVRHKKYKHMEGVQFHPESIITEHGMKIVENFVKALDKFE
>scaffold-BNCU-2085605-Radula_lindenbergiana
VVVIDNYDSFTYNLCQYLGDLGCDYDVFRNDEITVAELEEKKPRGILISPGPGKPQDSGISLASIVQLGSEVPIFGVCMGLQCMGEAFGGKIVLAPNGVVHGKTSPVFYDEKGEDGLLSGLPNPFLACRYHSLVIEKESFPSRELEITAWTEDGIIMGVRHRRYRHIQGVQFHPESIITQDGKRIVSNFLRILE
>scaffold-FITN-2001171-Treubia_lacunosa
PVVVIDNYDSFTYNLCQYLGDLGCSFKVYRNDDLTVEELEQMRPKGIVISPGPGTPQDSGISLQTVLKLGPTIPLFGVCMGLQCIGEAFGGKIVRAPNGVVHGKVSKIYYDEKDEPGILAGLPNPFVACRYHSLVIERESFPHDELEITAWTEDGLIMGVRHKKYKHIQAVQFHPESIISEKGKDILAGFTRIVD
>scaffold-FITN-2001172-Treubia_lacunosa
PVVVIDNYDSFTYNLCQYLGDLGCSFKVYRNDDLTVEELEQMRPKGIVISPGPGTPQDSGISLQTVLKLGPTIPLFGVCMGLQCIGEAFGGEKIVRAPNGVVHGKVSKIYYDEKDEPGILAGLPNPFVACRYHSLVIERESFPHDELEITAWTEDGLIMGVRHKKYKHIQAVQFHPESIISEKGKDILAGFTRIVD
>scaffold-HMHL-2052001-Marchantia_paleacea-non_mycorrizal
GPVVVIDNYDSFTYNLCQYLGDLGCNYQVYRNDEISIEELKEKNPRGILISPGPGTPQDSGIALQSILELGAEVPIFGVCMGLQCMGEAYGGRVVRAPNGVVHGKSSLMLYDEKGEDGLLAGLSNPFEAARYHSLVIENTSFPSEELEVTAWTEDGLIMGIRHRKYRHVQGVQFHPESIITPEGKKIVANFLSIIAQKWSRE
>scaffold-HPXA-2019826-Ptilidium_pulcherrimum
VIVIDNYDSFTYNLCQYLGDLGCDYEVVRNDEITIEELKERKPRGILISPGPGTPKDSGISLASILHLGSRVPIFGVCMGLQCMGEAFGGKIVRAPNGVVHGKTSPVYYDEKGEEGLLAGLPNPFIACRYHSLVIERESFPSQELEVTAWTEDGLIMGIRHRRYKHIQGVQFHPESIITQDGKKIVANFLKILDQKDA
>scaffold-IHWO-2007639-Marchantia_paleacea-mycorrizal
GPVVVIDNYDSFTYNLCQYLGDLGCNYQVYRNDEISIEELKEKNPRGILISPGPGTPQDSGIALQSILELGAEVPIFGVCMGLQCMGEAYGGRVVRAPNGVVHGKSSLMLYDEKGEDGLLAGLSNPFEAARYHSLVIENTSFPSEELEVTAWTEDGLIMGIRHRKYRHVQGVQFHPESIITPEGKKIVANFLSIIAQKWSRE
>scaffold-ILBQ-2043005-Conocephalum_conicum
SSKPLGPVIVIDNYDSFTYNLCQYLGALGCKYEVYRNDEITIEELKEKNPRGILISPGPGTPQDSGIALQSVVQLGPDVPIFGVCMGLQCMGEAYGGKIIRSPNGVVHGKSSPVYYDEKGEPGLLAEISNPFEAARYHSLVIEKENFPSDELEITAWTDDGLIMGVRHRKYRHVQGVQFHPESIITPEGKKIVQNFLNIIAEK
>scaffold-JHFI-2111489-Pellia_neesiana
VIVIDNYDSFTYNLCQYLGDLGCKYQVFRNDEITIDELKEKKPSGILISPGPGTPQDSGISLQSILHLGSEIPIFGVCMGLQCMGEAFGGKIVRAPNGVVHGKTSLVYYDEKGEDGLLAGLPNPFTACRYHSLVIERESFPSEELEITAWTEDGLIMGIRHRKYRHIQGVQFHPESIITVGGKKIVANFLKMLEDRDA
>scaffold-JPYU-2004221-Marchantia_polymorpha
GPVIVIDNYDSFTYNLCQYLGDLGCNYQVYRNDEISIEELKEKNPRGILISPGPGTPQDSGIALQSILELGAEVPIFGVCMGLQCMGEAFGGKIVRAPNGVVHGKSSLILYDEKGEDGLLAGLSNPFEAARYHSLVIEKASFPFDELEVTAWTDDGLIMGIRHRKYRHVQGVQFHPESIITPDGKKIVANFLSIIAQKWSRE
>scaffold-KRUQ-2112394-Porella_navicularis
VIVIDNYDSFTYNLCQYLGDLGCDYEVVRNDAITIEELKERKPRGILISPGPGAPKDSGIALASILQLGSQVPIFGVCMGLQCMGEAFGGKIVRAPNGVMHGKTSKVYYDEKGEDGLLAGLPNPFVACRYHSLVIEKESFPSDELEVTAWTMDGLIMGIRHRKYKHIQGVQFHPESIITPDGKNIIANFLKILEQKNADQ
>scaffold-LFVP-2082953-Marchantia_paleacea-2_samples_combined
GPVVVIDNYDSFTYNLCQYLGDLGCNYQVYRNDEISIEELKEKNPRGILISPGPGTPQDSGIALQSILELGAEVPIFGVCMGLQCMGEAYGGRVVRAPNGVVHGKSSLMLYDEKGEDGLLAGLSNPFEAARYHSLVIENTSFPSEELEVTAWTEDGLIMGIRHRKYRHVQGVQFHPESIITPEGKKIVANFLSIIAQKWSRE
>scaffold-PIUF-2016134-Pellia_sp._(cf_epiphylla_(L.)_Corda)
VIVIDNYDSFTYNLCQYLGDLGCKYQVFRNDEITIDELKEKKPRGILISPGPGTPQDSGISLQSILHLGSEIPIFGVCMGLQCMGEAFGGKIVRAPNGVVHGKTSPVYYDEKGEDGLLAGLPNPFTACRYHSLVIERESFPSEELEITAWTEDGLIMGVRHRKYRHIQGVQFHPESIITVGGKKIVANFLKMLEKDAA
>scaffold-RTMU-2177305-Calypogeia_fissa
VVVIDNYDSFTYNLCQYLGDLGCDYEVVRNDEITIEELKARKPRGILVSPGPGTPQDSGISLASILHLGSEVPIFGVCMGLQCMGEAFGGKIVRAPNGVVHGKTSPVYYDENGEDGLLAGLPNPFIACRYHSLVIEKETFPHEELEVTAWTEDGLIMGVRHRKYRHIQGVQFHPESIITQDGKRIVANFMKILDQKDA
>scaffold-TFYI-2070821-Marchantia_emarginata
SSNPLGPVIVIDNYDSFTYNLCQYLGDLGCNYQVYRNDEITIEELKEKNPRGILISPGPGTPQDSGIALQSILQLGAEVPIFGVCMGLQCMGEAYGGKVVRAPNGVVHGKMSLMHYDEKGEDGLLAGLSNPFEAARYHSLVIEKSSFPSEELEVTAWTEDGLIMGVRHRKYKHVQGVQFHPESIITPEGKKIVANFLKIIAQKWSQ
>scaffold-TXVB-2072967-Lunularia_cruciata
GPVIVIDNYDSFTYNLCQYLGDLGCDYEVYRNDEISIAELKAMNPRGILISPGPGTPQDSGIALQSIVQLGADIPIFGVCMGLQCMGEAYGGKIVRAPNGVVHGKSSLVHYDEKGDEGLLAGLSNPFTACRYHSLVIEKESFPSEELEVTAWTDDGLIMGVRHLKHRHVQGVQFHPESIITTEGKRIVANFLEIMDRRWSQ
>scaffold-UUHD-2004306-Porella_pinnata
NVVVIDNYDSFTYNLCQYLGDLGCDYEVVRNDAITIEELKERKPRGILISPGPGAPKDSGISLASILQLGSQVPIFGVCMGLQCMGEAFGGKIVRAPNGVMHGKTSKVYYDEKGEDGLLAGLPNPFVACRYHSLVIEKESFPSDELEVTAWTKDGLIMGIRHRNFRHIQGVQFHPESIITPDGKNIIANFLKILEQKDA
>scaffold-YFGP-2016248-Pallavicinia_lyellii
VIVIDNYDSFTYNLCQYLGDLGCNYEVFRNDEITIEELKAKKPRGILISPGPGSPQDSGISLDVVLQLGSEIPIFGVCMGLQCMGEAYGGKIVRSPFGVVHGKTSPVYHDEKGEDGLLAGLPNPFTACRYHSLVIDKESFPAEELEITAWTADGLIMGVRHRKYRHVQGVQFHPESIITQDGKKIVANFLKILDAKDA
>scaffold-ABIJ-2002181-Selaginella_lepidophylla
KSQSPVVVIDNYDSFTYNICQYLGDLGCEFVVYRNDEISVQDLRSKRPRGILISPGPGTPQDSGISLETVKELGPSIPLFGVCMGLQCIGEAFGGVRAPNGVMHGKVSPVYYDEKGEPGIFSGLPNPFTACRYHSLVIERETFPGDELEITAWTEDGLVMGVRHRKYRHIQAVQFHPESIITQNGKQILRNYTKLMN
>scaffold-ENQF-2009195-Lycopodium_annotinum
RSKNSVVVIDNYDSFTYNLCQYLGDLGCKFDVYRNDEISVEELEKINPRGILISPGPGVPKDSGISLEVVIKLGPTIPLFGVCMGLQCIGEAFGGHIVRAPNGVMHGKTSPVYYNESGEPGLFSGLPNPFTACRYHSLVIEKESFPSKELEVTAWTDDGLIMGVRHVKHRHMQAVQFHPESIITQSGKKIVENFIKIMDAVE
>scaffold-GKAG-2007560-Huperzia_lucidula
KPKSSVVVIDNYDSFTYNLCQYLGDLGCNFNVYRNDEISVEELEKINPRGILISPGPGVPKDSGISLDVVKKLGPTIPLFGVCMGLQCIGEAFGGKIVRAPNGVMHGKSSLIYHNENGELGLFSGLPNPFTACRYHSLVIENESFPSKELEMTAWTDDGLVMGVRHNKHRHMQAVQFHPESIITQAGKTIVENFIKIMEAVE
>scaffold-JKAA-2006288-Selaginella_wallacei
RQRSTIAVIDNYDSFTYNICQYLGDLGCHFEVYRNDEITVDELRRKCPSGIVISPGPGTPKDSGISLETIIELGPSIPLFGVCMGLQCIGEAYGGKVVRAPNGVVHGKVSPVHYDEKGEPGIFSDLPNPFIACRYHSLVVDRGTFPSEELEITAWTDDGLVMGVRHRKHKHIQAVQFHPESIITKNGKQILENFINMLELK
>scaffold-KJYC-2046942-Selaginella_willdenowii
QNPVVVIDNYDSFTYNICQYLGDLGCNFEVYRNDEITVQELKKKNPCGIVISPGPGTPQDSGISLNTVKELGPSIPLFGVCMGLQCIGEAFGGKIIRAPNGVMHGKASPVYYDEKGEPGIFAGLPNPFTACRYHSLVIESETFPSEELEITAWTEDGLIMGVRHLKHKHIQAVQFHPESIIT
>scaffold-KUXM-2002155-Selaginella_selaginoides
LVKVQNPVVIIDNYDSFTYNICQYLGDLGCNFEVYRNDEITVEELKSKRPRGIVISPGPGTPQDSGISLRTVKELGPIIPLFGVCMGLQCIGEAFGGSVAWGRFTIMCCVGKIVRAPNGVMHGKTSKVYYDEKGEAGIFSGLPNPFIACRYHSLVIEKETFPIDELEITAWTEDGLIMGVRHLKYRHIQ
>scaffold-NYBX-2005405-Huperzia_selago-A
KPKSSVVVIDNYDSFTYNLCQYLGDLGCNFNVYRNDEISVEELEKINPRGILISPGPGVPKDSGISLDVVKKLGPCMGLQCIGEAFGGKIVRAPNGVMHGKSSLIYHNENGELGLFSGLPNPFTACRYHSLVIENESFPSKELEMTAWTEDGLVMGVRHNKHRHMQAVQFHPESIITQAGKTIVENFIKIMEAVE
>scaffold-PKOX-2011345-Isoetes_tegetiformans
VVVIDNYDSFTYNLCQYLGDLGCSFKVYRNDDLTVEELEQMRPKGIVISPGPGTPQDSGISLQTVLKLGPTIPLFGVCMGLQCIGEAFGGKIVRAPNGVVHGKASKIYYDEKDEPGILAGLPNPFVACRYHSLVIERESFPHDELEITAWTEDGLIMGVRHKKYKHIQAVQFHPESIISEKGKDILAGFTRIVN
>scaffold-PQTO-2005637-Lycopodium_deuterodensum
KTKTPVVVIDNYDSFTYNLCQYLGDLGCRFDVYRNDEISVEELKKMNPRGILISPGPGVPKDSGISLEAVIKLGPTIPLFGVCMGLQCIGEAFGGQIVRAPSGVMHGKTSLVYYDESGEPGLFSGLPNPFTACRYHSLIIEKESFPSKELEVTACTDDGLIMGVRHVKHRHIQAVQFHPESIITQSGKKIVENFIKIMDAVEN
>scaffold-ULKT-2016003-Lycopodiella_appressa
KRKHSVVVIDNYDSFTYNLCQYLGDLGCEYGVYRNDELSVEELKKLNPGGILISPGPGLPKDSGISLEVVRELGPTIPLFGVCMGLQCIGEAFGGHIVRAPNGVMHGKTSAVFYEENGDPGLFAGLPNPFTACRYHSLVIEKESFPSKELEITAWTTDGLIMGVRHVKYRHIQAVQFHPESIITESGKSIVKNFIQIMD
>scaffold-WAFT-2067838-Diphasiastrum_digitatum
TKKPVVVIDNYDSFTYNLCQYLGDLGCKFDVYRNDEISVEELEKINPRGILISPGPGIPKDSGISLEVVIKLGPTIPLFGVCMGLQCIGEAFGGQIVRAPNGVMHGKTSPVYYDESGEPGLFSGLPNPFTACRYHSLVIEKESFPLKELEVTAWTDDGLIMGVRHVKHRHMQAVQFHPESIITQSGKKIVENFIKIMDAVE
>scaffold-XNXF-2012610-Dendrolycopodium_obscurum
TKGPVVVIDNYDSFTYNLCQYLGDLGCKFDVYRNDEISVEELEKMNPRGILISPGPGVPKDSGISLEVVIKLGPTVPLFGVCMGLQCIGEAFGGQIVRAPNGVMHGKTSPVYYDESGEPGLFSGLPNPFTACRYHSLIIEKESFPSKELEVTAWTDDGLIMGVRHVKHRHMQAVQFHPESIITQSGKKGKKIVENFIKIMDAVE
>scaffold-YHZW-2007673-Huperzia_selago-2_samples_combined
KPKSSVVVIDNYDSFTYNLCQYLGDLGCNFNVYRNDEISVEELEKINPRGILISPGPGVPKDSGISLDVVKKLGPTIPLFGVCMGLQCIGEAFGGKIVRAPNGVMHGKSSLIYHNENGELGLFSGLPNPFTACRYHSLVIENESFPSKELEMTAWTDDGLVMGVRHNKHRHMQAVQFHPESIITQAGKTIVENFIKIMEAVE
>scaffold-ZYCD-2040898-Selaginella_acanthonota
RQRNLIAVIDNYDSFTYNICQYLGDLGSRFEVYRNDEITVDELRRKCPAGIVISPGPGTPKDSGISLETVTELGEIIPLFGVCMGLQCIGEAYGGKVVRAPNGVVHGKVSPVHYDEKGEPGIFSGLPNPFIACRYHSLVVDRDTFPSEELEITAWTDDGLVMGVRHRKHKHIQAVQFHPESIITKNGKQILENFIKMLELK
>scaffold-ZZEI-2018449-Phylloglossum_drummondii
RKRGSVVVIDNYDSFTYNLCQYIGELGWAFEVFRNDEISVEQIQKVNPRGILISPGPGTPKESGISMEVVRKLGPRIPLLGVCMGLQCIGEAFGGKIIRAPSGAMHGKTSPVFYQEDGDLNLFSGLPNPFRACRYHSLIIEHETFPSTELEITAWTSDGIIMGICHVKHRHMQGVQFHPESIITQEGKKIIENFLEMMELRSS
>scaffold-ZZOL-2003749-Selaginella_stauntoniana
KSRSPVVVIDNYDSFTYNICQYLGDLGCEFVVYRNDEISVQALKSKRPRGILISPGPGTPQDSGISLQTVKELGPSIPLFGVCMGLQCIGEAFGGKIVRAPNGVMHGKVSSVYYDEKGEPGIFSGLPNPFTACRYHSLVIERETFPGNELEITAWTDDGLIMGVRHRKYKHIQAVQFHPESIITQNGKQILENYTRLMNLQESRVEDEEPFLAGRRGGTGA
>scaffold-ZZOL-2003750-Selaginella_stauntoniana
KSRSPVVVIDNYDSFTYNICQYLGDLGCEFVVYRNDEISVQALKSKRPRGILISPGPGTPQDSGISLQTVKELGPSIPLFGVCMGLQCIGEAFGGKIVRAPNGVMHGKVSSVYYDEKGEPGIFSGLPNPFTACRYHSLVIERETFPGNELEITAWTDDGLIMGVRHRKYKHIQAVQFHPESIITQNGKQILENYTRLMNLQESRVEDEEPFLAGRRGGTGA
>scaffold-AWOI-2010224-Diphyscium_foliosum
GRSSLRVEAAAGLEEIVLEAKVVDGERAVVVIDNYDSFTYNLVQYLGDLGCKIEVFRNDEITVEELRKKNPRGILISPGPGTPQDSGISLEIVRELGPSIPLFGVCMGLQCMGEAFGGNIVRAPNGVMHGKTSPVFYDEKGEPGLLDGLPSPFTACRYHSLVIEKDTFPADELEVTAWTEDGLVMGVRHRIHKHIQGVQFHPESIRTENGMQIVSNFLKMLERKEGAGEESEAKVFDT
>scaffold-GOWD-2005124-Sphagnum_lescurii
SVIVIDNYDSFTYNLCQYLGDLGCKIEVYRNDDLTVEELRLKNPRGILISPGPGTPQDSGISLETVVKLGPSIPLFGVCMGLQCMGEAYGGKIVRAPKGVMHGKTSAVFYDEKGESGLLDGLPNPFTACRYHSLVIEEESFPSDQLEITAWTEDGLVMGVRHRIHKHIQGVQFHPESIRTENGMQIVGNFLKLLEKKEA
>scaffold-HRWG-2005129-Buxbaumia_aphylla
RVEAAGGHTERRVAASGGRDVGSVVVIDNYDSFTYNLVQYLGSLGCEIEVYRNDEITVEELRAKEPRGILISPGPGTPQDSGISLEIVRKLGPTIPLFGVCMGLQCMGEAFGGKIVRAPNGVMHGKTSLVYYDEKGEPGLLDGLPSPFVACRYHSLVIEKDTFPYDQLEVTAWTEDGLVMGVRHRVHKHIQGVQFHPESIRTENGIHIVGNFLKIIGMKEDVSAAKCLE
>scaffold-IGUH-2005685-Leucodon_julaceus
SLRVEATAVLLRERASETKEKGSVIVIDNYDSFTYNLCQYLGDLGCKIEVFRNDEITVEELRAKKPRGILISPGPGTPQDSGISLEVVRELGPSIPLFGVCMGLQCMGEAFGGKIVRAPNGVMHGKTSAVFYDEKGEPGLLDNLPSPFTACRYHSLVIEEESFPADQLEVTAWTEDGLVMGIRHRVYSHIQGVQFHPESIRTQNGMQIVGNFLKMLDRKEAADDEGIEANVLET
>scaffold-JADL-2005887-Rhynchostegium_serrulatum
FTRRNARGCSLRVEATAAHSRERVSETKEKGSVIVIDNYDSFTYNLCQYLGDLGCKIEVFRNDEITVEELRAKKPRGILISPGPGTPQDSGISLEVVRKLGPSIPLFGVCMGLQCMGEAFGGKIVRAPNGVMHGKTSSVFYDEKGEPGLLDGLPSPFTACRYHSLVIEEESFPADQLEVTAWTEDGIVMGVRHRVYTHIQGVQFHPESIRTLNGMQIVGNFLRILDRKEATDDEGMEAKVLET
>scaffold-LNSF-2005868-Stereodon_subimponens
TRRSERGCSLRVEATAAHTRERVSETKEKGSVFVIDNYDSFTYNLCQYLGDLGCKIEVFRNDEITVEELRAKKPRGILISPGPGTPQDSGISLEVVRKLGPSIPLFGVCMGLQCMGEAFGGKIVRAPNGVMHGKTSAVFYDEKGEPGLLDGLPSPFTACRYHSLVIEEESFPADQLEVTAWTEDGLVMGVRHRVYTHIQGVQFHPESIRTENGMQIVGNFLKMLDRKEAADDEGIETKVLET
>scaffold-MIRS-2085480-Climacium_dendroides
TRRIERGCGLRVEATAAHLRERASETKEKGSVIVIDNYDSFTYNLCQYLGDLGCEIEVFRNDEITVEELRAKKPRGILISPGPGTPQDSGISLEVVRKLGPSIPLFGVCMGLQCMGEAFGGKIVRAPNGVMHGKTSAVFYDEKGQPGLLDGLPSPFTACRYHSLVIEEESFPADQLEVTAWTEDGLVMGVRHRVYTHIQGVQFHPESIRTQNGMQIVNNFLKMLDRKEAAGDEEIEAKVLET
>scaffold-ORKS-2057070-Philonotis_fontana
LTRRNERGLNALRVEAAAAVVSVETKEKGSVVVIDNYDSFTYNLCQYLGDLGCKIEVFRNDEITVEELRAKKPRGILISPGPGTPQDSGISLEIVRKLGPSIPLFGVCMGLQCMGEAFGGKIVRAPNGVMHGKTSPVYYDEKGEPGLLDGLPSPFTACRYHSLVIEEETFPADQLEVTAWTEDGLVMGVRHRVYKHIQGVQFHPESICTQNGMQIVGNFLKMLDRKEAADEEGTEAKVLE
>scaffold-QMWB-2012161-Anomodon_attenuatus
TRRNERGWNVRADATAAHSREQASETKEKGSVIVIDNYDSFTYNLCQYLGDLGCKIEVFRNDEITVEELRAKKPRGILISPGPGTPQDSGISLEIVRKLGPSIPLFGVCMGLQCMGEAFGGKIVRAPNGVMHGKTSAVFYDEKGEPGLLDGLPSPFTACRYHSLVIEEESFPADQLEVTAWTEDGLVMGVRHRVYPHIQGVQFHPESIRTQNGMQIVGNFLKLLDRKEAADDEGIEAKVLET
>scaffold-RCBT-2035209-Sphagnum_palustre
SVIVIDNYDSFTYNLCQYLGDLGCKIEVYRNDDLTVEELQLKNPRGILISPGPGTPQDSGISLDTVVKLGPSIPLFGVCMGLQCMGEAYGGKIVRAPKGVMHGKTSAVFYDEKGEPGLLDGLPNPFTACRYHSLVIEEESFPSDELEITAWTEDGLVMGVRHRIHKHIQGVQFHPESIRTENGMQIVGNFLKLLEKKEA
>scaffold-SKQD-2006597-Takakia_lepidozioides
GAVVVIDNYDSFTYNLCQYLGDLGCKIEVYRNDELTVEELGLKKPRGILISPGPGTPHDSGISLETVLKLGPTVPLFGVCMGLQCMGEAFGGNIVRAPNGVMHGKTSPVFYDEKGEAGLLAGLPNPFTACRYHSLVIDRETFPCDHLEITAWTEDGLVMGVRHRTYRHIQGVQFHPESIRTENGMQIVGNFIKLLERKEA
>scaffold-TAVP-2005591-Calliergon_cordifolium
KEKGSVIVIDNYDSFTYNLCQYLGDLGCKIEVFRNDEITVEELRAKKPRGILISPGPGTPQDSGISLEVVRKLGPSIPLFGVCMGLQCMGEAFGGKIVRAPNGVMHGKTSAVFYDEKGEPGLLDGLPSPFTACRYHSLVIEEESFPADQLEVTAWTEDGLVMGVRHREYTHIQGVQFHPESIRTENGMQIVDNFLKMLDRKEAADKEGIEAKVLET
>scaffold-TMAJ-2022855-Neckera_douglasii
TRRTERGCSLRVESTAAHSREQASETKEKGSVIVIDNYDSFTYNLCQYLGDLGCKIEVFRNDEITVEELRAKKPRGILISPGPGTPRDSGISLEVVRKLGPSIPLFGVCMGLQCMGEAFGGKIVRAPNGVMHGKTSAVFYDEKGEPGLLDGLPSPFTACRYHSLVIEEESFPADQLEVTAWTEDGLVMGVRHRVYPHIQGVQFHPESIRTQNGMQIVGNFLKMLERKETADEEGIEAKVLET
>scaffold-UHLI-2016077-Sphagnum_recurvum
SVIVIDNYDSFTYNLCQYLGNLGCKIEVYRNDDLTVEELRLKNPRGILISPGPGTPQDSGISLETVVKLGPSIPLFGVCMGLQCMGEAYGGKIVRAPKGVMHGKTSAVFYDEKGEPGLLDGLPNPFTACRYHSLVIEEESFPSDQLEITAWTEDGLVMGVRHRIHKHIQGVQFHPESIRTENGMQIVGNFLKLLEKKEA
>scaffold-VBMM-2051710-Claopodium_rostratum
TRRNERRCSLRVEATAAHSRERASETKEKGSVIVIDNYDSFTYNLCQYLGDLGCKIEVFRNDEITVEELRAKKPRGILISPGPGTPQDSGISLEVVRKLGPSIPLFGVCMGLQCMGEAFGGKIVRAPNGVMHGKTSAVFYDEKGEPGLLDGLPSPFTACRYHSLVIEEESFPADQLEVTAWTEDGLVMGVRHRVYTHIQGVQFHPESIRTQNGMQIVGNFLKILDRKEATDEEGMESKVLET
>scaffold-WNGH-2087809-Aulacomnium_heterostichum
VTRRNERGCALRVEAAANVREQVAETKEKGSVVVIDNYDSFTYNLCQYLGDLGCKIEVFRNDEITVEELRAKKPRGILISPGPGTPQDSGISLEIVRKLGPSVPLFGVCMGLQCMGEAFGGKIVRAPNGVMHGKTSPVYYDQKGEPGLLDGLPSPFTACRYHSLVIEEESFPADQLEVTAWTEDGLVMGVRHRVYKHIQGVQFHPESIRTQNGMQIVGNFLKMLDRKEAADEEGAEAKVLET
>scaffold-YWNF-2049191-Hedwigia_ciliata
LTRRNERGCALRVEAAAGATERIVETKEQGSVLVIDNYDSFTYNLCQYLGDLGCKIEVFRNDEITVEELRAKKPRGILISPGPGTPQDSGISLEIVRKLGPSIPLFGVCMGLQCMGEAFGGKIVRAPNGVMHGKTSPVYHDEKGEPGLLDGLPSPFTACRYHSLVIEEETFPADQLEVTAWTEDGLVMGVRHRVHKHIQGVQFHPESIRTQNGMQIVGNFLKMLDKKEAADEEGTEAKVLET
>scaffold-ZACW-2005653-Leucodon_brachypus
SLRVKATAVLLRERASETKEKGSVIVIDNYDSFTYNLCQYLGDLGCKIEVFRNDEITVEELRAKKPRGILISPGPGTPQDSGISLEVVRELGPSIPLFGVCMGLQCMGEAFGGKIVRAPNGVMHGKTSAVFYDEKGEPGLLDNLPSPFTACRYHSLVIEEESFPADQLEVTAWTEDGLVMGIRHRVYSHIQGVQFHPESIRTQNGMQIVGNFLKMLDRKEAADDEGIEANVLET
>scaffold-ZQRI-2005369-Timmia_austriaca
VAHRSKEWSALCVGAAAGLKERVVETKVEGSVVVIDNYDSFTYNLCQYLGDLGCKIEVFRNDEITVEELRAKKPRGILISPGPGTPQDSGISLEVVRKLGPSIPLFGVCMGLQCMGEAFGGKIVRAPNGVMHGKTSPVYYDEKGEPGLLDGLPSPFTACRYHSLVIEEDTFPADQLEVTAWTEDGLVMGVRHRVYKHIQGVQFHPESIRTENGMQIVGNFLKMLDRKEAADEKGTEAKALET
