# Supplementary material for: Water‐related innovations in land plants evolved by different patterns of gene cooption and novelty
Source: New Phytol. 2022 Feb 8;235(2):732–42. doi: 10.1111/nph.17981 (PMC9303528; doi:10.1111/nph.17981)
Supplement: Supplementary file 3 — Dataset S3 Fasta alignments and phylogenetic trees. [file NPH-235-732-s005.zip › Supplementary_Data_3_fasta_alignments_trees/Roots/Primary_roots/ASB1_F4IAW5_1_1kp.fasta.aln.trimmed]

>Calditrichaeota_bacterium_RMF59986.1_aminodeoxychorismate/anthranilate_synthase_component_II
ILVIDNYDSFTYNLVQYLGELGADVDVRRNDRVTLAEIRALRPRGVVISPGPGRPEHAGV
SVALIREFAPEVPILGVCLGHQALAVAFGGRIVPAPV-LMHGKTSRISHQ--QDLLFANL
PNPFEATRYHSLVVAREGLPS-SLLVTAESEDGVIMGLRHKQFP-ASGVQFHPESVLTVE
GKRLLRNFLDSCG
>Arabidopsis_thaliana_Q42565_Anthranilate_synthase_beta_subunit_1_chloroplastic_ASB1
IIVIDNYDSFTYNLCQYMGELGCHFEVYRNDELTVEELKKKNPRGVLISPGPGTPQDSGI
SLQTVLELGPLVPLFGVCMGLQCIGEAFGGKIVRSPFGVMHGKSSMVHYDEKEEGLFSGL
SNPFIVGRYHSLVIEKDTFPSDELEVTAWTEDGLVMAARHRKYKHIQGVQFHPESIITTE
GKTIVRNFIKIVE
>Arabidopsis_thaliana_Q9FJM5_Anthranilate_synthase_beta_subunit_2_chloroplastic_ASB2
IIVIDNYDSFTYNLCQYMGELGCHFEVYRNDELTVEELKRKKPRGLLISPGPGTPQDSGI
SLQTVLELGPLVPLFGVCMGLQCIGEAFGGKIVRSPFGVMHGKSSMVHYDEKEEGLFSGL
SNPFLVGRYHSLVIEKDSFPSDELEVTAWTEDGLVMAARHRKYKHIQGVQFHPESIITTE
GKTIVRNFIKLVE
>Arabidopsis_thaliana_Q9FXK1
IIVIDNYDSFTYNLCQYMGELQCHFEVYRNDELTVEELKRKNPRGVLISPGPGTPQDSGI
SLQTVLELGPLVPLFGVCMGLQCIGEAFGGKIVRSPFGVMHGKSSMVHYDEKEEGLFSGL
SNPFIVGRYHSLVIEKDTFPSDELEVTAWTEDGLVMAARHRKYKHIQGVQFHPESIITTE
GKTIVRNFIKIVE
>Arabidopsis_thaliana_Q9FE37_Anthranilate_synthase_beta_subunit_F4F7.41
IIVIDNYDSFTYNLCQYMGELQCHFEVYRNDELTVEELKRKNPRGVLISPGPGTPQDSGI
SLQTVLELGPLVPLFGVCMGLQCIGEAFGGKIVRSPFGVMHGKSSMVHYDEKEEGLFSGL
SNPFIVGRYHSLVIEKDTFPSDELEVTAWTEDGLVMAARHRKYKHIQGVQFHPESIITTE
GKTIVRNFIKIVE
>Amborella_trichopoda_W1PUM4
IIVIDNYDSFTYNLCQYLGELGAIYEVYRNDQITVTDIKRRKPRGILISPGPGTPQDSGI
SLQSVLELGPEFPLLGVCMGLQCIGEAYGGKIVRSPFGVMHGKSSLVYYDEKEDGLLLGL
SNPFIAGRYHSLVIENKTFPSDKLEITAWTEDGLIMAARHKEYKHMQGVQFHPESIITTE
GKRIVRNFIGLIE
>Amborella_trichopoda_W1NML3
IIVIDNYDSFTYNLCQYLGELGAAFEVYRNDELTVAEIRRRRPRGILISPGPGTPQDSGI
SLQSVLELGPELPLFGVCMGLQCIGEAYGGKIVRSPYGVMHGKSSLVYYDEKEAGLLSGL
PNPFTAARYHSLVIEHDSFPRDKLEIIAWTEDGLIMAVRHKEYKNMQGVQFHPESIITNE
GKRIVRNFISLIE
>Brachypodium_distachyon_I1IYJ4
IIVIDNYDSFTYNLCQYMGELGLNFEVYRNDELTVEDVKRMNPRGILISPGPGEPQDSGI
SLQTVLELGPTIPIFGVCMGLQCMGEAFGGKIVRVPSGVMHGKSSPVYYDEEGKAIFDGL
ANPFTAARYHSLVIEKESFPHDALEITAWTEDGLVMAARHKKYKHIQGVQFHPESIITPE
GKRIIQNFARYVE
>Bathycoccus_prasinos_K8F161_Anthranilate_synthase_component_II
IVVIDNYDSFTYNLVQYLGDCGIKNPVFKNDEKTVEEIRAMNPRGILVSPGPGRPEDSGI
SLEVCEKLGPEFGVFGVCMGHQCIGQVFGGTITRAPLGLMHGKSSPVFHKTDVDTVLSGL
SSPFEAARYHSLVISNDDFPHDALESVAWTEDEVCMAVKHKKYPKIQGVQFHPESIITDN
GLLIIKNWVKLIN
>Cyanidioschyzon_merolae_Q85G32_Anthranilate_synthase_component_II
ILLIDNYDSFTFNLVHSLSH--SDLILCRNDELDLSSLSLLPIRSIIISPGPGHPRDLSH
AIPFLSHYLPRVPILGVCLGHQLLAQLFHWHVKPAPS-PLHGKVSLIFHQ--HDFLFQDV
PNPFQATRYHSLLAYPT--PHSPLLAIAHSSDGLVMAFKHSSFP-LYGVQFHPESILTTH
GLQIFRNFLSLSS
>Cyanophora_paradoxa_ConsensusfromContig37701
RTLIINYDSYTFNLFQMIAEANGEVPVVRNDQIPWAELERLAPDNVVLSPGPGRPADFGA
CRDAI--LEARVPVLGVCLGHQGIAHVFGGRVEHAPE-VMHGRLSTVEHD--GSALFRGV
PQHTRVVRYHSLVANPEL-P-QCLRKTAWTPDGVVMALEHTS-RAVYGVQFHPESICTQH
GKQLLANFRDITA
>Ginkgo_biloba_Gb_29004
ILVIDNYDSFTYNLCQYLGDLGANFEVYRNDELTVEELKEKNPRGILVSPGPGTPQDSGI
SLQTVSELGPEIPLFGVCMGLQCIGEAFGGKIVRSPYGVMHGKKSPVYYDEKENGVFAGL
PNPFTAGRYHSLVIEKESFPHDELEITAWTEDGLIMGVRHKKYKHIQAVQFHPESIITSE
GKKIVQNFINIIE
>Klebsormidium_flaccidum_A0A1Y1IEU6_A0A1Y1IEU6_Anthranilate_synthase_beta_subunit_003390170
VVVIDNYDSFTYNLCQYLGDLGCEHVVFRNDEISVPELREMAPRGLLISPGPGTPEDSGI
SLETVRELGPSVPLFGVCMGLQCIGQAFGGRIVRAPHGVMHGKTSPVYHNQTESGLLVGL
SNPFTAARYHSLVIERETFPNDELEITAWTEDGLVMGARHRKYPHIEGVQFHPESIITQN
GKQIVNNFISKLV
>Marchantia_polymorpha_A0A176WQ25
VIVIDNYDSFTYNLCQYLGDLGCNYQVYRNDEISIEELKEKNPRGILISPGPGTPQDSGI
ALQSILELGADVPIFGVCMGLQCMGEAYGGKIVRAPNGVVHGKSSPIFYDEKEDGLLGGL
SNPFEAARYHSLVIEKASFPSDELEVTAWTDDGLIMGIRHRKYRHVQGVQFHPESIITPE
GKKIVANFLSIIA
>Oryza_sativa_indica_A2XUC4
IIVIDNYDSFTYNLCQYMGELGLNFEVYRNDELTIEDVKRKNPRGILISPGPGEPQDSGI
SLQTVLELGPTIPIFGVCMGLQCIGEAFGGKIIRAPSGVMHGKSSPVRYDEEGKALFNGL
PNPFTAARYHSLVIEQETFPHDALEATAWTEDGLIMAARHKKYRHIQGVQFHPESIITPE
GKRIILNFVRFIE
>Oryza_sativa_indica_B8AQP1
IIVIDNYDSFTYNLCQYMGEVGANFEVYRNDDITVEEIKKISPRGILISPGPGTPQDSGI
SLQTVQDLGPSTPLFGVCMGLQCIGEAFGGKVVRSPYGVVHGKGSLVHYEEKDGTLFSGL
PNPFQAGRYHSLVIEKDSFPHDALEITAWTDDGLIMAARHRKYKHIQGVQFHPESIITTE
GRLMVKNFIKIIE
>Physcomitrella_patens_A9TZ60
VVVIDNYDSFTYNLCQYLGDLGCKIEVYRNDEITVEEIRKKKPRGILISPGPGTPQDSGI
SLEIVRKLGPTIPLFGVCMGLQCMGEAFGGKIVRAPNGVMHGKTSPVFYDEGEPGVLDGL
PSPFTACRYHSLVIEEATFPADQLQATAWTEDGLVMAVRHRVYKHIQGVQFHPESIRTQN
GMQIVSNFLKILD
>Selaginella_moellendorffii_D8QXJ4
WVQIPLLTSILFTFIRNKGEASCK------------------------------------
----------AVPRLGVHRPTVC------G-ILDASE-----QRTLLEFGKHDQTTFVGL
TVSCNCTNAFIALVNLK-ARSDELEITAWTEDGLIMGMRHSKYKH---VQFHPEGIISQN
GKQILENYIRFVN
>Selaginella_moellendorffii_D8SDZ2
WVQIPLLTSILFTFIRNKGEASCK------------------------------------
----------AVPRLGVHRPTVC------G-ILNASE-----QRTLLEFGKHDQTTFVGL
T-----------------ARSDELEITAWTEDGLIMGMRHSKYKH---VQFHPEGIISQN
GKQILENYICFMN
>Anthoceros_agrestis_BONN_evm.model.Sc2ySwM_362.1213.3_._AagrBONN_evm.TU.Sc2ySwM_362.1213___Sc2ySwM_362_5531410-5532921(-)
VAVVDNYDSFTYNLCQYLGQLKCAYEVYRNDELSVEELARKNPRGILISPGPGCPQDSGI
SLETVLKLGPTIPIFGVCMGLQCMGEAFGGSIVRAPHGVMHGKTSLVYHDSREEGLLAGL
PNPFVACRYHSLVIDKATFPSDELEVTAWTSDGLIMGVRHKKYTHIEGVQFHPESIITEN
GMKIVENFVKAVD
>Anthoceros_agrestis_BONN_evm.model.Sc2ySwM_362.1213.4_._AagrBONN_evm.TU.Sc2ySwM_362.1213___Sc2ySwM_362_5531729-5532921(-)
VAVVDNYDSFTYNLCQYLGQLKCAYEVYRNDELSVEELARKNPRGILISPGPGCPQDSGI
SLETVLKLGPTIPIFGVCMGLQCMGEAFGGRVAMWLLGRLHS------------VLMCFL
TVVAQVALYEPPMV-------------------LCMARRH--------------WFITTV
GRKVFMLFMPAVG
>Anthoceros_agrestis_BONN_evm.model.Sc2ySwM_362.1213.5_._AagrBONN_evm.TU.Sc2ySwM_362.1213___Sc2ySwM_362_5531745-5532921(-)
VAVVDNYDSFTYNLCQYLGQLKCAYEVYRNDELSVEELARKNPRGILISPGPGCPQDSGI
SLETVLKLGPTIPIFGVCMGLQCMGEAFGGSIVRAPHGVMHGKTSLVYHDSREEGLLAGL
PKAFYACCWSSPVLVQAPLCDRTLCLLA--------------------------------
--ALL--------
>Anthoceros_agrestis_BONN_evm.model.Sc2ySwM_362.1213.1_._AagrBONN_evm.TU.Sc2ySwM_362.1213___Sc2ySwM_362_5531410-5532921(-)
VAVVDNYDSFTYNLCQYLGQLKCAYEVYRNDELSVEELARKNPRGILISPGPGCPQDSGI
SLETVLKLGPTIPIFGVCMGLQCMGEAFGGSIVRAPHGVMHGKTSLVYHDSREEGLLAGL
PNPFVACRYHSLVIDKATFPSDELEVTAWTSDGLIMGVRHKKYTHIEGVQFHPESIITEN
GMKIVENFVKAVD
>Anthoceros_agrestis_BONN_evm.model.Sc2ySwM_362.1213.2_._AagrBONN_evm.TU.Sc2ySwM_362.1213___Sc2ySwM_362_5531745-5532921(-)
VAVVDNYDSFTYNLCQYLGQLKCAYEVYRNDELSVEELARKNPRGILISPGPGCPQDSGI
SLETVLKLGPTIPIFGVCMGLQCMGEAFGGSIVRAPHGVMHGKTSLVYHDSREEGLLAGL
PKAFYACCWSSPVLVQAPLCDRTLCLLA--------------------------------
--ALL--------
>Anthoceros_agrestis_BONN_evm.model.Sc2ySwM_362.1213.6_._AagrBONN_evm.TU.Sc2ySwM_362.1213___Sc2ySwM_362_5531729-5532921(-)
VAVVDNYDSFTYNLCQYLGQLKCAYEVYRNDELSVEELARKNPRGILISPGPGCPQDSGI
SLETVLKLGPTIPIFGVCMGLQCMGEAFGGRVAMWLLGRLHS------------VLMCFL
TVVAQVALYEPPMV-------------------LCMARRH--------------WFITTV
GRKVFMLFMPAVG
>Anthoceros_angustus_004631_locus=scaffold14_size1789341_1268343_1269866_-_len_888
VAVVDNYDSFTYNLCQYLGQLKCAYEVYRNDELGVEELARLNPRGILISPGPGRPQDSGI
SLETVLKLGPTIPIFGVCMGLQCMGEAFGGSVVRAPHGVMHGKTSLVYHNSREEGLLAGL
PNPFVACRYHSLVIDKATFPSDELEVTAWTSDGLIMGVRHKKYTHIEGVQFHPESIITEN
GMKIVENFVKALD
>Anthoceros_punctactus_evm.model.utg000282l.28.2_._Apun_evm.TU.utg000282l.28___utg000282l_182045-183222(-)
VAVVDNYDSFTYNLCQYLGQLKCAYEVYRNDELSVEELARKNPRGILISPGPGCPQDSGI
SLETVLKLGPTIPIFGVCMGLQCMGEAFGGSIVRAPHGVMHGKTSLVYHDSREEGLLAGL
PKAFYACCRSSPVFVQAPLCDRTLCLLA--------------------------------
--ALL--------
>Anthoceros_punctactus_evm.model.utg000282l.28.6_._Apun_evm.TU.utg000282l.28___utg000282l_182029-183222(-)
VAVVDNYDSFTYNLCQYLGQLKCAYEVYRNDELSVEELARKNPRGILISPGPGCPQDSGI
SLETVLKLGPTIPIFGVCMGLQCMGEAFGGRVAMWPLGRLHS------------VLMCFL
TVVAQVALYEPPMV-------------------LCMARRH--------------WFITTV
GRKVFMLFMPAVG
>Anthoceros_punctactus_evm.model.utg000282l.28.1_._Apun_evm.TU.utg000282l.28___utg000282l_181706-183222(-)
VAVVDNYDSFTYNLCQYLGQLKCAYEVYRNDELSVEELARKNPRGILISPGPGCPQDSGI
SLETVLKLGPTIPIFGVCMGLQCMGEAFGGSIVRAPHGVMHGKTSLVYHDSREEGLLAGL
PNPFVACRYHSLVIDKATFPSDELEVTAWTSDGLIMGVRHKKYTHIEGVQFHPESIITEN
GMKIVENFVKAVD
>Anthoceros_punctactus_evm.model.utg000282l.28.5_._Apun_evm.TU.utg000282l.28___utg000282l_182045-183222(-)
VAVVDNYDSFTYNLCQYLGQLKCAYEVYRNDELSVEELARKNPRGILISPGPGCPQDSGI
SLETVLKLGPTIPIFGVCMGLQCMGEAFGGSIVRAPHGVMHGKTSLVYHDSREEGLLAGL
PKAFYACCRSSPVFVQAPLCDRTLCLLA--------------------------------
--ALL--------
>Anthoceros_punctactus_evm.model.utg000282l.28.4_._Apun_evm.TU.utg000282l.28___utg000282l_181842-183222(-)
VAVVDNYDSFTYNLCQYLGQLKCAYEVYRNDELSVEELARKNPRGILISPGPGCPQDSGI
SLETVLKLGPTIPIFGVCMGLQCMGEAFGGSIVRAPHGVMHGKTSLVYHDSREEGLLAGL
PNPFVACRYHSLVIDKATFPSDELEVTAWTSDGLIMGVRHKKYTHIE-------------
-------------
>Anthoceros_punctactus_evm.model.utg000282l.28.7_._Apun_evm.TU.utg000282l.28___utg000282l_182045-183222(-)
VAVVDNYDSFTYNLCQYLGQLKCAYEVYRNDELSVEELARKNPRGILISPGPGCPQDSGI
SLETVLKLGPTIPIFGVCMGLQCMGEAFGGRVAMWPLGRLHS------------VLMCFL
TVVAQVALYEPPMV-------------------LCMARRH--------------WFITTV
GRKVF--------
>Anthoceros_punctactus_evm.model.utg000282l.28.3_._Apun_evm.TU.utg000282l.28___utg000282l_182045-183222(-)
VAVVDNYDSFTYNLCQYLGQLKCAYEVYRNDELSVEELARKNPRGILISPGPGCPQDSGI
SLETVLKLGPTIPIFGVCMGLQCMGEAFGGRVAMWPLGRLHS------------VLMCFL
TVVAQVALYEPPMV-------------------LCMARRH--------------WFITTV
GRKVF--------
>Fontinalis_antipyretica_03887-RA__[mRNA]__locus=176517_84758_86085_-_[translate_table__standard]
VFVIDNYDSFTYNLCQYLGDWGCKVEVFRNDEITVEELRAKKPRGILISPGPGTPQDSGI
SLEVVRKLGPSIPLFGVCMGMQCMGEAFGGKIVRAPNGVVHGKTSAVFYDEKEPGLLDGL
PSPFIACRYHSLVIEEGSFPADQLEVTAWTEDGLVMGVRHRVYTHIQGVQFHPESIRTQN
GMQIVGNFLKMLD
>Pleurozium_schreberi_augustus_masked-scaffold_155-processed-gene-1.29-mRNA-1_gene=augustus_masked-scaffold_155-processed-gene-1.29_name=augustus_masked-scaffold_155-processed-gene-1.29_seq_id=scaffold_155_type=cds
VIVIDNYDSFTYNLCQYLGDLGCKIEVFRNDEITVEELRAKKPRGILISPGPGTPQDSGI
SLEVVRKLGPSIPLFGVCMGLQCMGEAFGGKIVRAPNGVMHGKTSAIFYDEKEPGLLDGL
PSPFIACRYHSLVIEEESFPADQLEVTAWTEDGLVMGVRHRVYTHIQGVQFHPESIRTQN
GMQIVGNFLKMLD
>scaffold-BHBK-2009430-Cosmarium_tinctum
VVVVDNYDSFTYNLCQYLGDLGCHYVVHRNDDLTVEELKSLQPRGILISPGPGTPDDSGI
SLEVVKTLGPEVPLFGVCMGLQCIGQAFGGNIVRAPQGVMHGKTSPVFHNQEELGLLAGL
PSPFTACRYHSLVIDRDTFPGEELEMTAWTEDGLVMAAKHKKYPHLEGVQFHPESVITSN
GMDIVRNFIKTIE
>scaffold-FMRU-3026629-Cosmarium_ochthodes_&_Zygnema_sp.-2_samples_combined
VVVVDNYDSFTYNLCQYLGNLGCEYIVYRNDDISVQELERLKPRGLLISPGPGTPDDSGI
SLEVVQTLGPHIPLFGVCMGLQCIGQAFGGDIVRAPKGVMHGKTSPVYHNQEELGLLAGL
PNPFTACRYHSLVIDKGTFPESELEITAWTEDGLVMGARHRKFPHLEGVQFHPESVITSN
GMDIVRNFVKTVD
>scaffold-FMRU-3026630-Cosmarium_ochthodes_&_Zygnema_sp.-2_samples_combined
VVVVDNYDSFTYNLCQYLGNLGCEYIVYRNDDISVQELERLKPRGLLISPGPGTPDDSGI
SLEVVQTLGPHIPLFGVCMGLQCIGQAFGGDIVRAPKGVMHGKTSPVYHNQEELGLLAGL
PNPFTACRYHSLVIDKGTFPESELEITAWTEDGLVMGARHRKFPHLEGVQFHPESVITSN
GMDIVRNFVKTVD
>scaffold-GBGT-2025593-Xanthidium_antilopaeum
VVVVDNYDSFTYNLCQYLGNLGCHYVVYRNDDITVEELERLRPRGLLISPGPGTPEDSGI
SLEVVKTLGPQIPLFGVCMGLQCIGQAFGGSIVRAPQGVMHGKTSPVFHDQEDFGLLAGL
PSPFTACRYHSLVIDRATFPDEDLEITAWTEDGLVMGARHRQFPHLEGVQFHPESVITSN
GMDIVRNFLKRID
>scaffold-HIDG-2066085-Cosmarium_broomei
VVVIDNYDSFTYNLCQYLGSLGCQHTVYRNDALTVEELERLKPRGLLISPGPGTPEDSGI
SLAVVRQLGPTIPLFGVCMGLQCIGQAFGGRIVRAPQGVMHGKTSPVYHIQRELGLLAGL
PSPFTACRYHSLVIERETFPEGELEMTAWTEDGLIMAARHRAYPHVEGVQFHPESIITSN
GMDIVNNFLKQID
>scaffold-HJVM-2008301-Cosmarium_ochthodes-ASW_07133
VVVVDNYDSFTYNLCQYLGNLGCEYIVYRNDDISVQELERLKPRGLLISPGPGTPDDSGI
SLEVVQTLGPRIPLFGVCMGLQCIGQAFGGDIVRAPKGVMHGKTSPVYHNQEELGLLAGL
PNPFTACRYHSLVIDKGTFPESELEITAWTEDGLVMGARHRKFPHLEGVQFHPESVITSN
GMDIVRNFVKTVD
>scaffold-HJVM-2008302-Cosmarium_ochthodes-ASW_07133
VVVVDNYDSFTYNLCQYLGNLGCEYIVYRNDDISVQELERLKPRGLLISPGPGTPDDSGI
SLEVVQTLGPRIPLFGVCMGLQCIGQAFGGDIVRAPKGVMHGKTSPVYHNQEELGLLAGL
PNPFTACRYHSLVIDKGTFPESELEITAWTEDGLVMGARHRKFPHLEGVQFHPESVITSN
GMDIVRNFVKTVD
>scaffold-HKZW-2047339-Mesotaenium_caldariorum
VVVIDNYDSFTYNLCQYLGDLGCEYTVYRNDDITLQELQGLNPRGVLISPGPGTPEDSGI
SLDVVRILGPNVPLFGVCMGLQCMGQAFGGDIVRAPGGVMHGKTSNVFHNQSGDGLLAGL
PSPFTACRYHSLVIDNDTFPKNELEVTAWTEDGLVMGVRHRKYRHVEGVQFHPESIITHN
GKKIVANFVKSLD
>scaffold-ISHC-2044978-Staurastrum_sebaldi
VVVVDNYDSFTYNLCQYLGNLGCDYVVYRNDDISVEDLERMQPRGILISPGPGTPDDSGI
SLDVVRTLGPKIPLFGVCMGLQCIGQAFGGKIVRAPMGVMHGKTSPVFHNQEELGLMAGI
PSPFTACRYHSLVIEKETFPEDQLEVTAWTEDGLVMGVRHKHHPHMEAVQFHPESVITSN
GMDIVRNFVKIID
>scaffold-MCHJ-2063811-Micrasterias_fimbriata
VVVVDNYDSFTYNLCQYLGNLGCHYVVYRNDDITLEDLDRLQPRGILISPGPGTPDDSGI
SLDVVRRLGPKVPLFGVCMGLQCIGQAYGGEIVRAPQGVMHGKTSPVFHNQQALGLLAGL
PSPFTACRYHSLVIDRDTFPEEELEITAWTEDGLVMGARHRQFPHLEGVQFHPESVITSN
GMDIVRNFLKTVE
>scaffold-MWXT-2007256-Chara_vulgaris
VIVIDNYDSFTYNLCQYLGDLGCEFHVYRNDDITVSELKDLNPSGIVISPGPGTPDDSGI
SLETVLELGPTVPMFGVCMGLQCMGQAYGGKIVRAPRGVMHGKTSEVFHSQEETGLLVSM
PSPFRAARYHSLVIDKDTFPANELEVTAWTSDGLIMGVRHKKYRHVEGVQFHPESIITSN
GMKIVENFL----
>scaffold-QPDY-2028617-Coleochaete_irregularis
VVVIDNYDSFTYNLCQYLGDLGCDFVVYRNDEISVDELREMQPRGILISPGPGTPEDSGI
SMATVRELGPTVPLFGVCMGLQCMGQVYGGKIVRAPSGVMHGKTSLVYHTQAETGLMAGL
PNPFTAARYHSLVIERSSFPSEELEITAWTDNGLVMGVRHMRYRHVEGVQFHPESIITQN
GKKIVANFLRGLD
>scaffold-QWFV-2000065-Bambusina_borreri
VVVVDNYDSFTYNLCQYLGHLGCEYVVYRNDDITLAELERLQPRGILISPGPGTPEDSGI
SLEAVHTLGPTIPLFGFCMGLQCIGQAFGGRILRAPQGVMHGKTSPVYHNQGELGLLAGL
PNPFTACRYHSLVIDRDTFPADALEVTAWTEDGLIMGARHRTFKHLEGVQFHPESIMTDN
GMLIVSNFLKLVD
>scaffold-QWFV-2000066-Bambusina_borreri
VVVVDNYDSFTYNLCQYLGHLGCEYVVYRNDDITLAELERLQPRGILISPGPGTPEDSGI
SLEAVHTLGPTIPLFGFCMGLQCIGQAFGGRILRAPQGVMHGKTSPVYHNQGELGLLAGL
PNPFTACRYHSLVIDRDTFPADALEVTAWTEDGLIMGARHRTFKHLEGVQFHPESIMTDN
GMLIVSNFLKLVD
>scaffold-RQFE-2006854-Cosmocladium_cf._constrictum
VVVVDNYDSFTYNLCQYLGDLGCEYVVYRNDDISIEDLERMKPKGVLISPGPGTPDDSGI
SLDIVKVLGPKVPLFGVCMGLQCMGQAYGGRIVRAPMGVMHGKTSPVFHNETDLGLLAGI
SSPFTACRYHSLVIEKDTFPTEELEVTAWTEDGLVMGVRHKVYRHVEGVQFHPESVITSN
GMDIVRNFTRTVE
>scaffold-WCQU-2011427-Staurodesmus_convergens
VVVVDNYDSFTYNLCQYLGNLGCHYTVYRNDDISIEDLDRLQPRGVLISPGPGTPDDSGI
SLDVVKTIGPKVPLFGVCMGLQCIGQAFGGHIVRAPQGVMHGKTSPVFHSQEELGLLSGL
PSPFTACRYHSLVIDKATFPENELEITAWTEDGLIMAARHREHRHLEGVQFHPESVITSH
GMDIVRNFLK---
>scaffold-WSJO-2046072-Mesotaenium_braunii
VVVIDNYDSFTYNLCQYLGDAGCDFVVFRNDEVTVDDLERMRPRGILISPGPGTPEDSGI
SLEVVRRLGPTVPLFGVCMGLQCMGQAFGGRIVRAPNGVMHGKTSEVFHNQAPDGLMAGL
PNPFVACRYHSLVIERQTFPEEELEVTAWTSDDLVMGVRHRRYRFLEGVQFHPESIITEN
GRKIVENFVRAIE
>scaffold-YSQT-2006601-Penium_exiguum
VVVVDNYDSFTYNLCQYLGDLGCQIAVYRNDDISIEDLLRLDPRGVLISPGPGTPDDSGI
SLDVVRRVGPSVPLFGVCMGLQCMGQAFGGQIVRAPQGVMHGKTSPVFHNQTASGLLAGL
PSPFTACRYHSLVIEKDSFPDSELEITAWTEDGLVMGVRHRKFPHIEGVQFHPESIMTNN
GKEIVNNFLKTVE
>Azolla_filiculoides_s0236.g059540
VVVIDNYDSFTYNLCQYLGSLGCPYVVYRNDELTVEELIEKQPSGILISPGPGTPKDSGI
SLEIVVKLGLDVPLFGVCMGAQCFGEAFGGKVIRSPHGVVHGKKSLVYYDEHEDGLLSGL
PNPFVAGRYHSLVIDRQTFPSHELEITAWTDDGLIMGVRHKTYRHIQGVQFHPESIITEN
GMQIMENFLRILQ
>Salvinia_cucullata_v1.1_s0024.g008997
---------------MYL------------------------------------------
-----------------CM-----------DIFTWP------------------RLLCEW
VCPFTAGRYHSLVIDRETFPSDKLEITAWTDDGLVMGVRNKVHLHIQGVQFHPESIITE-
--RIVQTFLMSLG
>Salvinia_cucullata_v1.1_s0177.g024648
IIVIDNYDSFTYNLCQYIGGLGCPFEVYRNDELTIEELREKQPSGILISPGPGTPKDSGN
SLEIVIEFGAHVPLFGVCMGLQCIGEAFGGKIVRSPFGVVHGKKSLVYYDEHEDGLLAGL
PNPFTAGRYHSLVIDRETFPNDKLEITAWTDDGLIMGVRHKVHRHIQGVQFHPESIITEN
GMRIVQNFFNVIR
>scaffold-BEGM-2102394-Botrypus_virginianus
IVVIDNYDSFTYNLCQYLGELGCNFEVYRNDELTIEQLKEKGPCGILISPGPGSPHDSGI
SLETVVKLGPTIPLFGVCMGLQCIGEAFGGKIVRSPYGVMHGKKSEVYYDEHEDGLLAGL
PDPFIAGRYHSLVIDKDTFPYDNLEITAWTEDSLIMGVRHHQYRHIQGVQFHPESIITEN
GLRIVENFLKLVH
>scaffold-DCDT-2073947-Gaga_arizonica
VIVIDNYDSFTYNLVQYLGSLGCPLEVHRNDELTIEELQMKDPSGILISPGPGTPQDSGI
SLETVIKLGPHIPLFGVCMGLQCMGEAFGGKIVRSPLGVMHGKKSLVYYDEHEDGLLAGL
PNPFVAGRYHSLVIDKETFPSEELEVTAWTEDGLVMGVRHKKYRHVQGVQFHPESIITEN
GMKIIENFLKILA
>scaffold-EWXK-2122628-Thyrsopteris_elegans
VIVIDNYDSFTYNLCQYLGSLGCPFEVYRNDELTIEELKQKDPSGILISPGPGTPQDSGI
SLETVIKLGPSIPLFGVCMGLQCMGEAFGGKIVRSPLGVMHGKKSLVYYDEHEDGLLAGL
PNPFVAGRYHSLVIDRESFPSNELEVTAWTEDGLIMGVRHNIYRHVQGVQFHPESIITEN
GMKIMENFLRILL
>scaffold-HTFH-2039801-Onoclea_sensibilis
VIVIDNYDSFTYNLVQYLGSLGCPMEVYRNDELTVEELKMKEPSGILISPGPGTPQDSGI
SLETVIKLGPYIPLFGVCMGLQCMGEAFGGKIVRSPRGVMHGKKSLVYYDEHEDGLLAGL
PNPFVAGRYHSLVIDKENFPSNELEVTAWTEDGLVMGVRHKKYRHVQGVQFHPESIITES
GMKIIENFLNILV
>scaffold-LHLE-2010344-Cystopteris_fragilis-young_leaf+unfurling_fiddlehead;_appeared_sterile
VIVIDNYDSFTYNLVQYLGSLGCPMEVYRNDELTVEELKMKEPSGILISPGPGTPQDSGI
SLETVIKLGPYIPLFGVCMGLQCMGEAFGGKIVRSPLGVMHGKKSLVYYDEHEDGLLAGL
PNPFVAGRYHSLVIDKENFPSNELEVTAWTEDGLVMGVRHKRYRHVQGVQFHPESIITER
GMKIIENFLNILV
>scaffold-MTGC-2046866-Dennstaedtia_davallioides
VIVIDNYDSFTYNLCQYLGSLGCPMEVYRNDELTVEELKMKEPAGILISPGPGTPQDSGI
SLETVIKLGPSVPLFGVCMGLQCMGEAFGGKVVRSPRGVMHGKKSLVYYDEHEDGLLAGL
PNPFIAGRYHSLVIDKEDFPSDELEVTAWTEDGLVMGVRHKRYRHVQGVQFHPESIITEN
GMKIMENFLNILA
>scaffold-OQWW-2029236-Davallia_fejeensis
VIVIDNYDSFTYNLVQYLGSLGCPVEVYRNDELTVEELKMKDPAGILISPGPGAPQESGI
SLETVLKLGPAIPLFGVCMGLQCMGEAYGGKIVRSPLGVMHGKKSLVYYDEHEDGLLAGL
PNPFVAGRYHSLVIDKESFPSNELEVTAWTEDGLVMGVRHKRYRHVQGVQFHPESIITQG
GMSIIENFLNILE
>scaffold-PNZO-2025384-Culcita_macrocarpa
VIVIDNYDSFTYNLCQYLGSLGCPFEVYRNDELTIEELKQKQPSGILISPGPGTPQDSGI
SLETVIKLGPSIPLFGVCMGLQCMGEAFGGKIVRSPLGVMHGKKSLVHYDEHEDGLLAGL
PNPFVAGRYHSLVIDRESFPSNELEVTAWTEDGLIMGVRHKIYRHVQGVQFHPESIITEN
GMKIMENFLSILL
>scaffold-QVMR-2055943-Psilotum_nudum
VVVIDNYDSFTYNLCQFLGELGCSFEVYRNDELTIEQLQQKEPCGILISPGPGTPHDSGI
SLETVLKLGPTIPLFGVCMGLQCIGEAFGGKIVRSPYGVMHGKKSMVYYDEHEDGLLAGL
PNPFVAGRYHSLVIDKDSFPNDKLEITAWTEDGLIMGVRHREFQHIQGVQFHPESIITQN
GLHIVRNFLGLL-
>scaffold-RFMZ-2005281-Osmundastrum_cinnamomeum-B
VVVIDNYDSFTYNLCQYLGDLGCTFEVYRNDELTVEELKGKQPSGVLISPGPGTPQDSGI
SLETVLKLGPSIPLFGVCMGLQCMGEAFGGKIVRSPLGVMHGKKSLVYYDEHEDGLLAGL
PNPFVAGRYHSLVIEKETFPHDELEITAWTEDGLIMGVRHLKYRHMQGVQFHPESIITEN
GMKIVENFLKLL-
>scaffold-RFRB-2035175-Didymochlaena_truncatula
VIVIDNYDSFTYNLVQYLGTLGCPMEVYRNDELTVEELKMKKPSGILISPGPGTPQDSGI
SLETVINLGPYIPLFGVCMGLQCIGEAFGGKIVRSPLGVMHGKKSLVYYDEHEDGLLAGL
PNPFVAGRYHSLVIDKENFPSNELEITAWTEDGLVMGVRHKKYRHVQGVQFHPESIITVN
GMKIIENFLNILV
>scaffold-URCP-2006384-Athyrium_filix-femina
VIVIDNYDSFTYNLVQYLGSLGCPMEVYRNDELTVEELKMKEPSGILISPGPGTPQDSGI
SLETVIKLGPYIPLFGVCMGLQCMGEAFGGKIVRSPLGVMHGKKSLVYYDEHEDGLLAGL
PNPFVAGRYHSLVIDKENFPSNELEVTAWTEDGLVMGVRHKKYRHVQGVQFHPESIITEN
GMKIIENFLNILV
>scaffold-URCP-2006385-Athyrium_filix-femina
VIVIDNYDSFTYNLVQYLGSLGCPMEVYRNDELTVEELKMKEPSGILISPGPGTPQDSGI
SLETVIKLGPYIPLFGVCMGLQCMGEAFGGKIVRSPLGVMHGKKSLVYYDEHEDGLLAGL
PNPFVAGRYHSLVIDKENFPSNELEVTAWTEDGLVMGVRHKKYRHVQGVQFHPESIITEN
GMKIIENFLNILV
>scaffold-UWOD-2024351-Plagiogyria_japonica
VIVIDNYDSFTYNLCQYLGSLGCPFEVYRNDELTIEELKQKEPSGILISPGPGTPQDSGI
SLETVIKLGPSIPLFGVCMGLQCMGEAFGGKIVRSPLGVMHGKKSLVHYDEHEDGLLAGL
PNPFVAGRYHSLVIDRESFPSNELEVTAWTEDGLIMGVRHKIYRHVQGVQFHPESIITEN
GMKIMENFLSILV
>scaffold-VIBO-2074327-Osmunda_javanica
VFVIDNYDSFTYNLCQYLGDLGCPFEVYRNDELTVEELKGKQPSGVLISPGPGIPKDSGI
SLETVLKLGPSIPLFGVCMGLQCMGEAFGGKIVRSPLGVMHGKKSLVYYDEHEDGLLAGL
PNPFVAGRYHSLVIEKETFPHDELEITAWTEDGLIMGVRHLKYRHMQGVQFHPESIITEN
GMKIVENFLKLLQ
>scaffold-WQML-2066073-Cryptogramma_acrostichoides
VIVIDNYDSFTYNLVQYLGSLGCPLEVYRNDELTVDELKKKEPSGILISPGPGTPQDSGI
SLETVIKLGPYIPLFGVCMGLQCMGEAFGGKIVRSPLGVMHGKKSLVYFDEHEDGLLAGL
PNPFIAGRYHSLVIDKETFPSDELEVTAWTEDGLVMGVRHKKYRHMQGVQFHPESIITEN
GMKIMENFLKVLT
>scaffold-XDDT-2010710-Argyrochosma_nivea
VIVIDNYDSFTYNLVQYLGTLGC--EVYRNDELTIEELQMKEPSGILISPGPGTPQDSGI
SLETVIKLGPNIPLFGVCMGLQCMGEAFGGKIVRSPLGVMHGKKSLVYYDEHEDGLLAGL
PNPFVAGRYHSLVIDKETFPSEELEVTAWTEDGLVMGVRHKKYRHVQGVQFHPESIITEN
GMKIIENFMKILA
>scaffold-YCKE-2063703-Notholaena_montieliae
VIVIDNYDSFTYNLVQYLGSLGCPLEVYRNDELTIEELQMKDPSGILISPGPGTPQDSGI
SLETVIKLGPSIPLFGVCMGLQCMGEAFGGKIVRSPLGVMHGKKSLVYYDEHEDGLLAGL
PNPFVAGRYHSLVIDKESFPTDELEVTAWTEDGLVMGVRHNKYRDVQGVQFHPESIITEN
GMKIIENFLKILA
>scaffold-ZXJO-2012290-Parahemionitis_cordata
VIVIDNYDSFTYNLVQYLGSLGCPLEVYRNDELSIEELQMKDPSGILISPGPGTPQDSGI
SLETVIKLGPNVPLFGVCMGLQCMGEAFGGKIVRSPLGVMHGKKSLVYYDEHEDGLLAGL
PNPFVAGRYHSLVIDKETFPSEELEVTAWTEDGLVMGVRHKKYRHVQGVQFHPESIITEN
GMKIIENFLKIMA
>Abies_alba_AALBA5B1157371P1_partial_cds
----------------------------------------KNPRGILISPGPGTPHDSGI
SLQTVNELGPTIPLFGVCMGLQCIGEAFGGKIVRSPFGVMHGKSSLIYYDEKEDGIFVGL
P-----------------------------------------------------------
-------------
>Picea_lambertina_PILA_20886
ILVIDNYDSFTYNLCQYLGDLGASFEVCRNDELTVEEVRKKNPRGILISPGPGTPHDSGI
SLQTVYELGPTIPLFGVCMGLQCIGEAFGGKIVRSPFGVMHGKSSLIHYDEKEGGIFEGL
PNPFTAGRYHSLVIEKESFPHDELEITAWTDDGLIMGVRHKKYRYIQAVQFHPESIITPE
GKKIVQNFINIIE
>Picea_taeda_PITA_24174
ILVIDNYDSFTYNLCQYLGDLGAGFEVCRNDELTVEEVRKKNPRGILISPGPGTPHDSGI
SLQTVYELGPTIPLFGVCMGLQCIGEAFGGKIVRSPFGVMHGKSSLVHYDEKEGGIFVGL
PSPFTAGRYHSLVIEKESFPHNELEITAWTDDGLIMGVRHKKYRHIQAVQFHPESIITPE
GKKIVQNFINIIE
>Picea_taeda_PITA_47104
ILVIDNYDSFTYNLCQYLGDLGAGFEVCRNDELTVEEIRKKNPRGILISPGPGTPHDSGI
SLQTVYELGPTIPLFGVCMGLQCIGEAFGGKIVRSPFGVMHGKSSLIHYDEKEGGIFVGL
PSPFTAGRYHSLVIEKESFPHDELEITAWTDDGLIMGIRHKKYRHIQAVQFHPESIITPE
GKKIVQNFINIIE
>Pseudotsuga_menziesii_PSME_12175
ILVIDNYDSFTYNLCQYLGDLGASFEVCRNDELTVEEVRKKNPRGILISPGPGTPHDSGI
SLKTVYELGPTIPLFGVCMGLQCIGEAFGGKIVRSPFGVMHGKRSLVYYDEKEDGIFVGL
PNPFTAGRYHSLVIEKESFPHDELEITAWTDDGLIMGVRHKKYRHIQAVQFHPESIITPE
GKNIVQNFINIIE
>Pseudotsuga_menziesii_PSME_14410
VVLIDNYDSFTWNVYEYLCQEGAKVSVYRNDAITVPEIAALNPDTLLISPGPGHPTDSGI
SRDCIRYFTGKIPVFGICMGQQCMFDVFGGEVAYAGE-IVHGKTSPISHD--NCGIFKNV
PQGIAVTRYHSLAGTESSLPS-CLKVTASTENGIIMGVRHKKYT-VEGVQFHPESILTEE
GHLMIRNILNVSG
>Sequoiadendron_giganteum_SEGI_15310
ILVIDNYDSFTYNLCQYLGDLGARFDVYRNDELTVEEVKKKNPRGILISPGPGTPHDSGI
SLQIVVELGPTVPLFGVCMGLQCIGEAFGGNIVRSPYGVMHGKKSLIHYDEKEDGILEGL
SNPFTAARYHSLVIDKKTFPHDELEITAWTDDGLIMGVRHKRYKHIQAVQFHPESIITTE
GKKIVQNFINMIE
>scaffold-AQFM-2079812-Pseudolarix_amabilis
ILVIDNYDSFTYNLCQYLGDLGASFEVCRNDELTVEEVRKKTPRGILISPGPGTPHDSGI
SLQTVYELGPTIPLFGVCMGLQCIGEAFGGKIVRSPFGVMHGKSSLIYYDEKEDGIFLGL
PNPFTAGRYHSLVIEKESFPYDELEITAWTDDGLIMGVRHKKYKHIQGVQFHPESIITPD
GKKIVQNFINIIE
>scaffold-AREG-2066201-Nothotsuga_longibracteata
ILVIDNYDSFTYNLCQYLGDLGASFEVCRNDELTVEEVRKKNPRGILVSPGPGTPHDSGI
SLQTVYELGPTIPLFGVCMGLQCIGEAFGGKIVRSHFGVMHGKSSLIYYDEKEDGIFTGL
PNPFTAGRYHSLVIEKESFPHDELEITAWTDDGLIMGVRHKKYRHIQAVQFHPESIITPD
GKKIVQNFINIIE
>scaffold-CDFR-2001757-Manoao_colensoi
ILVIDNYDSFTYNLCQYLGDLGAKFDVYRNDELTLEQVKEKNPRGILISPGPGTPHDSGI
SLQTVVELGPTVPLFGVCMGLQCIGEAFGGNVVRSPYGVMHGKKSLIYYDEKEDGILAGL
PNPFTAGRYHSLVVDEKSFPHNELEITAWTDDGLIMAVRHKKYRHIQAVQFHPESIITSE
GKTIVQNFINIIE
>scaffold-DZQM-2011573-Pinus_radiata
ILVIDNYDSFTYNLCQYLGDLGAGFEVCRNDELTVEEIRKKNPRGILISPGPGTPHDSGI
SLQTVYELGPTIPLFGVCMGLQCIGEAFGGKIVRSPFGVMHGKSSLIHYDEKEGGIFVGL
PSPFTAGRYHSLVIEKESFPHDELEITAWTDDGLIMGIRHKKYRHIQAVQFHPESIITPE
GKKIVQNFINIIE
>scaffold-GAMH-2054113-Tsuga_heterophylla
ILVIDNYDSFTYNLCQYLGDLGASFEVCRNDELTVEEVRKKNPNGILISPGPGTPHDSGI
SLQTVYELGPTIPLFGVCMGLQCIGEAFGGKIVRSPFGVMHGKSSLIYYDEKEDGIFAGL
PNPFTAGRYHSLVIEKESFPHDELEITAWTDDGLIMGVRHKKYRHIQAVQFHPESIITPD
GKMIVQNFINIIE
>scaffold-GTHK-2008466-Gnetum_montanum
IIVIDNYDSFTYNLCQYLGDLGTRFEVYRNDELTVEELKQMNPDGILISPGPGAPKDSGV
SLQTVSELGPEIPLFGVCMGLQCMGEAFGGQIVRSPNGVMHGKNSLVYYDEKEDGIFAGL
TNPFIAGRYHSLVIDKESFPHNELEITAWTEDGLIMGVRHKKYKHIQGVQFHPESIITPE
GKNIVQNFINLVE
>scaffold-JBND-2003574-Pinus_ponderosa
ILVIDNYDSFTYNLCQYLGDLGAGFEVCRNDELTVEEIRKKNPRGILISPGPGTPHDSGI
SLQTVYELGPTIPLFGVCMGLQCIGEAFGGKIVRSPFGVMHGKSSLIHYDEKEGGIFVGL
PSPFTAGRYHSLVIEKESFPHDELEITAWTDDGLIMGIRHKKYRHIQAVQFHPESIITPE
GKKIVQNFINIIE
>scaffold-JUWL-2011583-Keteleeria_evelyniana
ILVIDNYDSFTYNLCQYLGDLGADFEVFRNDELTVEEVRKKNPRGILISPGPGTPHDSGI
SLQTVYELGPTIPLFGVCMGLQCIGEAFGGKIVRSPFGVMHGKSSLIDYDEKEDGIFAGL
PNPFTAGRYHSLVIEKESFPHDELEITAWTDGDLIMGVRHKKYRHIQAVQFHPESIITPD
GKKIVQNFINIIE
>scaffold-MFTM-2003036-Pinus_jeffreyi
ILVIDNYDSFTYNLCQYLGDLGAGFEVCRNDELTVEEIRKKNPRGILISPGPGTPHDSGI
SLQTVYELGPTIPLFGVCMGLQCIGEAFGGKIVRSPFGVMHGKSSLIHYDEKEGGIFVGL
PSPFTAGRYHSLVIEKESFPHDELEITAWTDDGLIMGVRHKKYRHIQAVQFHPESIITPE
GKKIVQNFINIIE
>scaffold-MHGD-2012988-Microcachrys_tetragona
ILVIDNYDSFTYNLCQYLGDLGAKFDVYRNDELTLEEVKEKNPRGILISPGPGTPHDSGI
SLQTVVELGPTVPLFGVCMGLQCIGEAFGGNVVRSPYGVMHGKKSLIHYDEKEDGILAGL
PNPFVAGRYHSLVVDEKTFPHDELEITAWTDDELIMGVRHKKYRHIQAVQFHPESIITSE
GKTIVQNFINIIE
>scaffold-NPRL-2012228-Cathaya_argyrophylla
ILVIDNYDSFTYNLCQYLGDLGASFEVCRNDELTVEEVRKKNPRGILISPGPGTPHDSGI
SLQTVYELGPTIPLFGVCMGLQCIGEAFGGKIVRSPFGVMHGKRSLIYYDEKEDGIFVGL
PNPFTAGRYHSLVIEKESFPHDELEITAWTDDGLIMGVRHKKYRHIQAVQFHPESIITPE
GKKIVQNFINIIE
>scaffold-NRXL-2062910-Metasequoia_glyptostroboides
ILVIDNYDSFTYNLCQCLGDLGARFDVYRNDELTVEEVKKKNPRGILISPGPGTPHDSGI
SLQIVVELGPIVPLFGVCMGLQCIGEAFGGNIVRSPYGVMHGKKSLIHYDEKEDGILAGL
SNPFTAARYHSLVIDKKSFPHDELEITAWTDDDLIMGVRHKRYKHIQAVQFHPESIITTE
GKKIVQNFINMIE
>scaffold-OUOI-2051544-Cunninghamia_lanceolata-young_shoot
ILVIDNYDSFTYNLCQYLGDLGARFDVYRNDELTLEEVKEKNPRGILISPGPGTPQDSGI
SLQIVVELGPTVPLFGVCMGLQCIGEAFGGNIVRSPYGVMHGKKSLIHYDEKEDGILAGL
SNPFVAGRYHSLVIDEESFPHDELEITARTDDGLIMGVRHKKYKHIQAVQFHPESIITSE
GKKIVQNFINMIE
>scaffold-OXGJ-2045803-Glyptostrobus_pensilis
ILVIDNYDSFTYNLCQYLGDLGTRFDVYRNDELTLEEVKEKNPKGILISPGPGTPKDSGI
SLQIVVELGPTVPLFGVCMGLQCIGEAFGGNIVRSPYGVMHGKTSLIHYDEKEDGILAGL
SNPFTAARYHSLVIDKESFPHDELEITAWTDDGLIMGVRHKRYKHIQAVQFHPESIITSE
GKQIVQNFIDMIE
>scaffold-SGTW-2005968-Ginkgo_biloba
ILVIDNYDSFTYNLCQYLGDLGANFEVYRNDELTVEELKEKNPRGILVSPGPGTPQDSGI
-LQTVSELGPEIPLFGVCMGLQCIGEAFGGKIVRSPYGVMHGKKSPVYYDEKENGVFAGL
PNPFTAGRYHSLVIEKESFPHDELEITAWTEDGLIMGVRHKKYKHIQAVQFHPESIITSE
GKKIVQNFINIIE
>scaffold-VSRH-2054335-Abies_lasiocarpa
ILVIDNYDSFTYNLCQYLGDLGASFEVCRNDELTVEEVRKKNPRGILISPGPGTPHDSGI
SLQTVNELGPTIPLFGVCMGLQCIGEAFGGKIVRSPFGVMHGKSSLIYYDEKEDGIFVGL
PNPFTAGRYHSLVIEKESFPHDELEITAWTDDGLIMGVRHKKYRHIQAVQFHPESIITPD
GKKIVQNFIKIIE
>scaffold-WVWN-2051252-Larix_speciosa
ILVIDNYDSFTYNLCQYLGDLGASFEVCRNDELTVEEVRKKNPRGILISPGPGTPHDSGI
SLQTVYELGPTIPLFGVCMGLQCIGEAFGGKIVRSPFGVMHGKRSLIYYDEKEDGIFVGL
PNPFTAGRYHSLVIEKESFPHDELEITAWTDDGLIMGIRHKKYRHIQAVQFHPESIITPE
GKTIVQNFINII-
>scaffold-XTZO-2063784-Araucaria_rulei
ILVIDNYDSFTYNLCQYLGDLGAMFDVYRNDDLTLEEVKEKNPRGILISPGPGTPRDSGI
SLQTVVQLGPTVPLFGVCMGLQCMGEAFGGKVVRSPYGVMHGKKSLIYYDEKEDGILAGL
PNPFIAGRYHSLVVDEKSFPHNELEITAWTEDGLIMAARHKKYRHIQGVQFHPESIITSE
GKQIVRNFISMVE
>scaffold-XZUY-2048878-Cycas_micholitzii
VLVIDNYDSFTYNLCQYLGDLGADFEVYRNDELTVEEMKGINPRGILISPGPGTPQDSGI
SLQTVVELGPTTPLFGVCMGLQCIGEAFGGKIVRSPYGVMHGKKSLVYYDEKENGLLAGL
PNPFTASRYHSLVIEEESFPHDELEITAWTEDGLVMGIRHKKYKHIQGVQFHPESIITFE
GKKIVQNFINMVE
>scaffold-ZQVF-2100297-Cunninghamia_lanceolata-2_samples_combined
ILVIDNYDSFTYNLCQYLGDLGARFDVYRNDELTLEEVKEKNPRGILISPGPGTPQDSGI
SLQIVVELGPTVPLFGVCMGLQCIGEAFGGNIVRSPYGVMHGKKSLIHYDEKEDGILAGL
SNPFVAGRYHSLVIDEESFPHDELEITARTDDGLIMGVRHKKYKHIQAVQFHPESIITSE
GKKIVQNFINMIE
>scaffold-AKXB-2009795-Phaeomegaceros_coriaceus
VIVIDNYDSFTYNLCQYLGDLNCAFEVYRNDQLTVDEIARMNPRGILISPGPGTPQDSGI
SLETVLKLGPTIPLFGVCMGLQCMGEAFGGNVVRAPNGVMHGKTSLVYHKDT--GLMAGL
PNPFVACRYHSLVIDKATFPSAELEITAWTQDDLVMGVRHKKYRHIEGVQFHPESIITEF
GRKVVENFVKSLD
>scaffold-AKXB-2009796-Phaeomegaceros_coriaceus
VIVIDNYDSFTYNLCQYLGDLNCAFEVYRNDQLTVDEIARMNPRGILISPGPGTPQDSGI
SLETVLKLGPTIPLFGVCMGLQCMGEAFGGNVVRAPNGVMHGKTSLVYHKDT--GLMAGL
PNPFVACRYHSLVIDKATFPSAELEITAWTQDDLVMGVRHKKYRHIEGVQFHPESIITEF
GRKVVENFVKSLD
>scaffold-BSNI-2049429-Anthoceros_agrestis-B
VAVVDNYDSFTYNLCQYLGQLKCAYEVYRNDELSVEELARKNPRGILISPGPGCPQDSGI
SLETVLKLGPTIPIFGVCMGLQCMGEAFGGSIVRAPHGVMHGKTSLVYHDSREEGLLAGL
PNPFVACRYHSLVIDKATFPSDELEVTAWTSDGLIMGVRHKKYTHIEGVQFHPESIITEN
GMKIVENFVKAVD
>scaffold-DXOU-2005711-Nothoceros_aenigmaticus
IVVIDNYDSFTYNLCQYLGDLNCAFEVFRNDELTVEEIARRNPRGILISPGPGTPHDSGI
SLETVLRLGPTIPLFGVCMGLQCMGEAFGGNVVRAPNGVMHGKTSLVYHNNS--GLMAGL
PNPFVACRYHSLVIDKATFPSEELEITAWTQDDLVMGVRHKKYRHIEGVQFHPESIITEF
GTKIVQNFVMSLD
>scaffold-FAJB-2054853-Paraphymatoceros_hallii
VIVIDNYDSFTYNLCQYLGDLKCMFEVYRNDELSVEELARKNPRGILISPGPGTPQDSGI
SLETVLKLGPTIPLFGVCMGLQCMGEAFGGNVVRAPNGVMHGKTSLVHHNDSGDGLMTGL
PNPFVACRYHSLVIDKATFPSDELEITAWTEDDLVMGVRHKKYRHIEGVQFHPESIITEN
GMKIVENFVKGLD
>scaffold-RXRQ-2019740-Phaeoceros_carolinianus-sporophyte
VAVVDNYDSFTYNLCQYLGQLKCAYEVYRNDELSVEELARKNPRGILISPGPGCPQDSGI
SLETVLKLGPTIPIFGVCMGLQCMGEAFGGSIVRAPHGVMHGKTSLVYHDSREEGLLAGL
PNPFVACRYHSLVIDKATFPSDELEVTAWTSDGLIMGVRHKKYTHIEGVQFHPESIITEN
GMKIVENFVKAVD
>scaffold-RXRQ-2137036-Phaeoceros_carolinianus-sporophyte
VIVIDNYDSFTYNLCQYLGDLKCLFEVYRNDELSVDEIARRNPRGILISPGPGAPQDSGI
SLETVLKLGPTIPLFGVCMGLQCMGEAFGGNVVRAPNGVMHGKTSLVYHNDSADGLMTGL
PNPFVACRYHSLVIDKATFPSDELEITAWTEDDLVMGVRHKNYRHIEGVQFHPESIITEN
GMKIVENFVKGLD
>scaffold-TCBC-2000401-Nothoceros_vincentianus
VVVIDNYDSFTYNLCQYLGDLNCAFEVFRNDELTVEEIARRNPRGILISPGPGTPHDSGI
SLETVLKLGPTIPLFGVCMGLQCMGEAFGGNVVRAPNGVMHGKTSLVYHNNS--GLMAGL
PNPFVACRYHSLVIDKATFPSDELEITAWTQDDLVMGVRHKKYRHIEGVQFHPESIITEF
GTKIVQNFVMSLD
>scaffold-TWUW-2048864-Anthoceros_agrestis-A
VAVVDNYDSFTYNLCQYLGQLKCAYEVYRNDELSVEELARKNPRGILISPGPGCPQDSGI
SLETVLKLGPTIPIFGVCMGLQCMGEAFGGSIVRAPHGVMHGKTSLVYHDSREEGLLAGL
PNPFVACRYHSLVIDKATFPSDELEVTAWTSDGLIMGVRHKKYTHIEGVQFHPESIITEN
GMKIVENFVKAVD
>scaffold-WCZB-2017663-Phaeoceros_carolinianus-gametophyte
VIVIDNYDSFTYNLCQYLGDLKCLFEVYRNDELSVDEIARRNPRGILISPGPGAPQDSGI
SLETVLKLGPTIPLFGVCMGLQCMGEAFGGNVVRAPNGVMHGKTSLVYHNDSADGLMTGL
PNPFVACRYHSLVIDKATFPSDELEITAWTEDDLVMGVRHKKYRHIEGVQFHPESIITEN
GMKIVENFVKGLD
>scaffold-WEEQ-2005174-Phaeoceros_carolinianus-gametophyte_1575
VIVIDNYDSFTYNLCQYLGDLKCLFEVYRNDELSVDEIARRNPRGILISPGPGAPQDSGI
SLETVLKLGPTIPLFGVCMGLQCMGEAFGGNVVRAPNGVMHGKTSLVYHNDSADGLMTGL
PNPFVACRYHSLVIDKATFPSDELEITAWTEDDLVMGVRHKKYRHIEGVQFHPESIITEN
GMKIVENFVKGLD
>scaffold-WEEQ-2005175-Phaeoceros_carolinianus-gametophyte_1575
VIVIDNYDSFTYNLCQYLGDLKCLFEVYRNDELSVDEIARRNPRGILISPGPGAPQDSGI
SLETVLKLGPTIPLFGVCMGLQCMGEAFGGNVVRAPNGVMHGKTSLVYHNDSADGLMTGL
PNPFVACRYHSLVIDKATFPSDELEITAWTEDDLVMGVRHKKYRHIEGVQFHPESIITEN
GMKIVENFVKGLD
>scaffold-ZFRE-2015217-Phaeoceros_carolinianus-sporophyte_1575
---------------------------------------------------PGAPQDSGI
SLETVLKLGPTIPLFGVCMGLQCMGEAFGGNVVRAPNGVMHGKTSLVYHNDSADGLMTGL
PNPFVACRYHSLVIDKATFPSDELEITAWTEDDLVMGVRHKKYRHIEGVQFHPESIITEN
GMKIVENFVKGLD
>scaffold-ZFRE-2115603-Phaeoceros_carolinianus-sporophyte_1575
VIVVDNYDSFTYNLCQYLGHLKCPFEVYRNDELTVEELAGKNPRGILISPGPGCPQDSGI
SLETVLKLGPTIPIFGVCMGLQCMGEAYGGSIVRAPHGVMHGKTSLVYHDGREEGLLAGL
PNPFVACRYHSLVIDTATFPSDELEITAWTSDDLIMGVRHKKYKHMEGVQFHPESIITEH
GMKIVENFVKALD
>scaffold-BNCU-2085605-Radula_lindenbergiana
VVVIDNYDSFTYNLCQYLGDLGCDYDVFRNDEITVAELEEKKPRGILISPGPGKPQDSGI
SLASIVQLGSEVPIFGVCMGLQCMGEAFGGKIVLAPNGVVHGKTSPVFYDEKEDGLLSGL
PNPFLACRYHSLVIEKESFPSRELEITAWTEDGIIMGVRHRRYRHIQGVQFHPESIITQD
GKRIVSNFLRILE
>scaffold-FITN-2001171-Treubia_lacunosa
VVVIDNYDSFTYNLCQYLGDLGCSFKVYRNDDLTVEELEQMRPKGIVISPGPGTPQDSGI
SLQTVLKLGPTIPLFGVCMGLQCIGEAFGGKIVRAPNGVVHGKVSKIYYDEKEPGILAGL
PNPFVACRYHSLVIERESFPHDELEITAWTEDGLIMGVRHKKYKHIQAVQFHPESIISEK
GKDILAGFTRIVD
>scaffold-FITN-2001172-Treubia_lacunosa
VVVIDNYDSFTYNLCQYLGDLGCSFKVYRNDDLTVEELEQMRPKGIVISPGPGTPQDSGI
SLQTVLKLGPTIPLFGVCMGLQCIGEAFGGKIVRAPNGVVHGKVSKIYYDEKEPGILAGL
PNPFVACRYHSLVIERESFPHDELEITAWTEDGLIMGVRHKKYKHIQAVQFHPESIISEK
GKDILAGFTRIVD
>scaffold-HMHL-2052001-Marchantia_paleacea-non_mycorrizal
VVVIDNYDSFTYNLCQYLGDLGCNYQVYRNDEISIEELKEKNPRGILISPGPGTPQDSGI
ALQSILELGAEVPIFGVCMGLQCMGEAYGGRVVRAPNGVVHGKSSLMLYDEKEDGLLAGL
SNPFEAARYHSLVIENTSFPSEELEVTAWTEDGLIMGIRHRKYRHVQGVQFHPESIITPE
GKKIVANFLSIIA
>scaffold-HPXA-2019826-Ptilidium_pulcherrimum
VIVIDNYDSFTYNLCQYLGDLGCDYEVVRNDEITIEELKERKPRGILISPGPGTPKDSGI
SLASILHLGSRVPIFGVCMGLQCMGEAFGGKIVRAPNGVVHGKTSPVYYDEKEEGLLAGL
PNPFIACRYHSLVIERESFPSQELEVTAWTEDGLIMGIRHRRYKHIQGVQFHPESIITQD
GKKIVANFLKILD
>scaffold-IHWO-2007639-Marchantia_paleacea-mycorrizal
VVVIDNYDSFTYNLCQYLGDLGCNYQVYRNDEISIEELKEKNPRGILISPGPGTPQDSGI
ALQSILELGAEVPIFGVCMGLQCMGEAYGGRVVRAPNGVVHGKSSLMLYDEKEDGLLAGL
SNPFEAARYHSLVIENTSFPSEELEVTAWTEDGLIMGIRHRKYRHVQGVQFHPESIITPE
GKKIVANFLSIIA
>scaffold-ILBQ-2043005-Conocephalum_conicum
VIVIDNYDSFTYNLCQYLGALGCKYEVYRNDEITIEELKEKNPRGILISPGPGTPQDSGI
ALQSVVQLGPDVPIFGVCMGLQCMGEAYGGKIIRSPNGVVHGKSSPVYYDEKEPGLLAEI
SNPFEAARYHSLVIEKENFPSDELEITAWTDDGLIMGVRHRKYRHVQGVQFHPESIITPE
GKKIVQNFLNIIA
>scaffold-JHFI-2111489-Pellia_neesiana
VIVIDNYDSFTYNLCQYLGDLGCKYQVFRNDEITIDELKEKKPSGILISPGPGTPQDSGI
SLQSILHLGSEIPIFGVCMGLQCMGEAFGGKIVRAPNGVVHGKTSLVYYDEKEDGLLAGL
PNPFTACRYHSLVIERESFPSEELEITAWTEDGLIMGIRHRKYRHIQGVQFHPESIITVG
GKKIVANFLKMLE
>scaffold-JPYU-2004221-Marchantia_polymorpha
VIVIDNYDSFTYNLCQYLGDLGCNYQVYRNDEISIEELKEKNPRGILISPGPGTPQDSGI
ALQSILELGAEVPIFGVCMGLQCMGEAFGGKIVRAPNGVVHGKSSLILYDEKEDGLLAGL
SNPFEAARYHSLVIEKASFPFDELEVTAWTDDGLIMGIRHRKYRHVQGVQFHPESIITPD
GKKIVANFLSIIA
>scaffold-KRUQ-2112394-Porella_navicularis
VIVIDNYDSFTYNLCQYLGDLGCDYEVVRNDAITIEELKERKPRGILISPGPGAPKDSGI
ALASILQLGSQVPIFGVCMGLQCMGEAFGGKIVRAPNGVMHGKTSKVYYDEKEDGLLAGL
PNPFVACRYHSLVIEKESFPSDELEVTAWTMDGLIMGIRHRKYKHIQGVQFHPESIITPD
GKNIIANFLKILE
>scaffold-LFVP-2082953-Marchantia_paleacea-2_samples_combined
VVVIDNYDSFTYNLCQYLGDLGCNYQVYRNDEISIEELKEKNPRGILISPGPGTPQDSGI
ALQSILELGAEVPIFGVCMGLQCMGEAYGGRVVRAPNGVVHGKSSLMLYDEKEDGLLAGL
SNPFEAARYHSLVIENTSFPSEELEVTAWTEDGLIMGIRHRKYRHVQGVQFHPESIITPE
GKKIVANFLSIIA
>scaffold-PIUF-2016134-Pellia_sp._(cf_epiphylla_(L.)_Corda)
VIVIDNYDSFTYNLCQYLGDLGCKYQVFRNDEITIDELKEKKPRGILISPGPGTPQDSGI
SLQSILHLGSEIPIFGVCMGLQCMGEAFGGKIVRAPNGVVHGKTSPVYYDEKEDGLLAGL
PNPFTACRYHSLVIERESFPSEELEITAWTEDGLIMGVRHRKYRHIQGVQFHPESIITVG
GKKIVANFLKMLE
>scaffold-RTMU-2177305-Calypogeia_fissa
VVVIDNYDSFTYNLCQYLGDLGCDYEVVRNDEITIEELKARKPRGILVSPGPGTPQDSGI
SLASILHLGSEVPIFGVCMGLQCMGEAFGGKIVRAPNGVVHGKTSPVYYDENEDGLLAGL
PNPFIACRYHSLVIEKETFPHEELEVTAWTEDGLIMGVRHRKYRHIQGVQFHPESIITQD
GKRIVANFMKILD
>scaffold-TFYI-2070821-Marchantia_emarginata
VIVIDNYDSFTYNLCQYLGDLGCNYQVYRNDEITIEELKEKNPRGILISPGPGTPQDSGI
ALQSILQLGAEVPIFGVCMGLQCMGEAYGGKVVRAPNGVVHGKMSLMHYDEKEDGLLAGL
SNPFEAARYHSLVIEKSSFPSEELEVTAWTEDGLIMGVRHRKYKHVQGVQFHPESIITPE
GKKIVANFLKIIA
>scaffold-TXVB-2072967-Lunularia_cruciata
VIVIDNYDSFTYNLCQYLGDLGCDYEVYRNDEISIAELKAMNPRGILISPGPGTPQDSGI
ALQSIVQLGADIPIFGVCMGLQCMGEAYGGKIVRAPNGVVHGKSSLVHYDEKDEGLLAGL
SNPFTACRYHSLVIEKESFPSEELEVTAWTDDGLIMGVRHLKHRHVQGVQFHPESIITTE
GKRIVANFLEIMD
>scaffold-UUHD-2004306-Porella_pinnata
VVVIDNYDSFTYNLCQYLGDLGCDYEVVRNDAITIEELKERKPRGILISPGPGAPKDSGI
SLASILQLGSQVPIFGVCMGLQCMGEAFGGKIVRAPNGVMHGKTSKVYYDEKEDGLLAGL
PNPFVACRYHSLVIEKESFPSDELEVTAWTKDGLIMGIRHRNFRHIQGVQFHPESIITPD
GKNIIANFLKILE
>scaffold-YFGP-2016248-Pallavicinia_lyellii
VIVIDNYDSFTYNLCQYLGDLGCNYEVFRNDEITIEELKAKKPRGILISPGPGSPQDSGI
SLDVVLQLGSEIPIFGVCMGLQCMGEAYGGKIVRSPFGVVHGKTSPVYHDEKEDGLLAGL
PNPFTACRYHSLVIDKESFPAEELEITAWTADGLIMGVRHRKYRHVQGVQFHPESIITQD
GKKIVANFLKILD
>scaffold-ABIJ-2002181-Selaginella_lepidophylla
VVVIDNYDSFTYNICQYLGDLGCEFVVYRNDEISVQDLRSKRPRGILISPGPGTPQDSGI
SLETVKELGPSIPLFGVCMGLQCIGEAFGG--VRAPNGVMHGKVSPVYYDEKEPGIFSGL
PNPFTACRYHSLVIERETFPGDELEITAWTEDGLVMGVRHRKYRHIQAVQFHPESIITQN
GKQILRNYTKLMN
>scaffold-ENQF-2009195-Lycopodium_annotinum
VVVIDNYDSFTYNLCQYLGDLGCKFDVYRNDEISVEELEKINPRGILISPGPGVPKDSGI
SLEVVIKLGPTIPLFGVCMGLQCIGEAFGGHIVRAPNGVMHGKTSPVYYNESEPGLFSGL
PNPFTACRYHSLVIEKESFPSKELEVTAWTDDGLIMGVRHVKHRHMQAVQFHPESIITQS
GKKIVENFIKIMD
>scaffold-GKAG-2007560-Huperzia_lucidula
VVVIDNYDSFTYNLCQYLGDLGCNFNVYRNDEISVEELEKINPRGILISPGPGVPKDSGI
SLDVVKKLGPTIPLFGVCMGLQCIGEAFGGKIVRAPNGVMHGKSSLIYHNENELGLFSGL
PNPFTACRYHSLVIENESFPSKELEMTAWTDDGLVMGVRHNKHRHMQAVQFHPESIITQA
GKTIVENFIKIME
>scaffold-JKAA-2006288-Selaginella_wallacei
IAVIDNYDSFTYNICQYLGDLGCHFEVYRNDEITVDELRRKCPSGIVISPGPGTPKDSGI
SLETIIELGPSIPLFGVCMGLQCIGEAYGGKVVRAPNGVVHGKVSPVHYDEKEPGIFSDL
PNPFIACRYHSLVVDRGTFPSEELEITAWTDDGLVMGVRHRKHKHIQAVQFHPESIITKN
GKQILENFINMLE
>scaffold-KJYC-2046942-Selaginella_willdenowii
VVVIDNYDSFTYNICQYLGDLGCNFEVYRNDEITVQELKKKNPCGIVISPGPGTPQDSGI
SLNTVKELGPSIPLFGVCMGLQCIGEAFGGKIIRAPNGVMHGKASPVYYDEKEPGIFAGL
PNPFTACRYHSLVIESETFPSEELEITAWTEDGLIMGVRHLKHKHIQAVQFHPESIIT--
-------------
>scaffold-KUXM-2002155-Selaginella_selaginoides
VVIIDNYDSFTYNICQYLGDLGCNFEVYRNDEITVEELKSKRPRGIVISPGPGTPQDSGI
SLRTVKELGPIIPLFGVCMGLQCIGEAFGGKIVRAPNGVMHGKTSKVYYDEKEAGIFSGL
PNPFIACRYHSLVIEKETFPIDELEITAWTEDGLIMGVRHLKYRHIQ-------------
-------------
>scaffold-NYBX-2005405-Huperzia_selago-A
VVVIDNYDSFTYNLCQYLGDLGCNFNVYRNDEISVEELEKINPRGILISPGPGVPKDSGI
SLDVVKKLGP-------CMGLQCIGEAFGGKIVRAPNGVMHGKSSLIYHNENELGLFSGL
PNPFTACRYHSLVIENESFPSKELEMTAWTEDGLVMGVRHNKHRHMQAVQFHPESIITQA
GKTIVENFIKIME
>scaffold-PKOX-2011345-Isoetes_tegetiformans
VVVIDNYDSFTYNLCQYLGDLGCSFKVYRNDDLTVEELEQMRPKGIVISPGPGTPQDSGI
SLQTVLKLGPTIPLFGVCMGLQCIGEAFGGKIVRAPNGVVHGKASKIYYDEKEPGILAGL
PNPFVACRYHSLVIERESFPHDELEITAWTEDGLIMGVRHKKYKHIQAVQFHPESIISEK
GKDILAGFTRIVN
>scaffold-PQTO-2005637-Lycopodium_deuterodensum
VVVIDNYDSFTYNLCQYLGDLGCRFDVYRNDEISVEELKKMNPRGILISPGPGVPKDSGI
SLEAVIKLGPTIPLFGVCMGLQCIGEAFGGQIVRAPSGVMHGKTSLVYYDESEPGLFSGL
PNPFTACRYHSLIIEKESFPSKELEVTACTDDGLIMGVRHVKHRHIQAVQFHPESIITQS
GKKIVENFIKIMD
>scaffold-ULKT-2016003-Lycopodiella_appressa
VVVIDNYDSFTYNLCQYLGDLGCEYGVYRNDELSVEELKKLNPGGILISPGPGLPKDSGI
SLEVVRELGPTIPLFGVCMGLQCIGEAFGGHIVRAPNGVMHGKTSAVFYEENDPGLFAGL
PNPFTACRYHSLVIEKESFPSKELEITAWTTDGLIMGVRHVKYRHIQAVQFHPESIITES
GKSIVKNFIQIMD
>scaffold-WAFT-2067838-Diphasiastrum_digitatum
VVVIDNYDSFTYNLCQYLGDLGCKFDVYRNDEISVEELEKINPRGILISPGPGIPKDSGI
SLEVVIKLGPTIPLFGVCMGLQCIGEAFGGQIVRAPNGVMHGKTSPVYYDESEPGLFSGL
PNPFTACRYHSLVIEKESFPLKELEVTAWTDDGLIMGVRHVKHRHMQAVQFHPESIITQS
GKKIVENFIKIMD
>scaffold-XNXF-2012610-Dendrolycopodium_obscurum
VVVIDNYDSFTYNLCQYLGDLGCKFDVYRNDEISVEELEKMNPRGILISPGPGVPKDSGI
SLEVVIKLGPTVPLFGVCMGLQCIGEAFGGQIVRAPNGVMHGKTSPVYYDESEPGLFSGL
PNPFTACRYHSLIIEKESFPSKELEVTAWTDDGLIMGVRHVKHRHMQAVQFHPESIITQS
GKKIVENFIKIMD
>scaffold-YHZW-2007673-Huperzia_selago-2_samples_combined
VVVIDNYDSFTYNLCQYLGDLGCNFNVYRNDEISVEELEKINPRGILISPGPGVPKDSGI
SLDVVKKLGPTIPLFGVCMGLQCIGEAFGGKIVRAPNGVMHGKSSLIYHNENELGLFSGL
PNPFTACRYHSLVIENESFPSKELEMTAWTDDGLVMGVRHNKHRHMQAVQFHPESIITQA
GKTIVENFIKIME
>scaffold-ZYCD-2040898-Selaginella_acanthonota
IAVIDNYDSFTYNICQYLGDLGSRFEVYRNDEITVDELRRKCPAGIVISPGPGTPKDSGI
SLETVTELGEIIPLFGVCMGLQCIGEAYGGKVVRAPNGVVHGKVSPVHYDEKEPGIFSGL
PNPFIACRYHSLVVDRDTFPSEELEITAWTDDGLVMGVRHRKHKHIQAVQFHPESIITKN
GKQILENFIKMLE
>scaffold-ZZEI-2018449-Phylloglossum_drummondii
VVVIDNYDSFTYNLCQYIGELGWAFEVFRNDEISVEQIQKVNPRGILISPGPGTPKESGI
SMEVVRKLGPRIPLLGVCMGLQCIGEAFGGKIIRAPSGAMHGKTSPVFYQEDDLNLFSGL
PNPFRACRYHSLIIEHETFPSTELEITAWTSDGIIMGICHVKHRHMQGVQFHPESIITQE
GKKIIENFLEMME
>scaffold-ZZOL-2003749-Selaginella_stauntoniana
VVVIDNYDSFTYNICQYLGDLGCEFVVYRNDEISVQALKSKRPRGILISPGPGTPQDSGI
SLQTVKELGPSIPLFGVCMGLQCIGEAFGGKIVRAPNGVMHGKVSSVYYDEKEPGIFSGL
PNPFTACRYHSLVIERETFPGNELEITAWTDDGLIMGVRHRKYKHIQAVQFHPESIITQN
GKQILENYTRLMN
>scaffold-ZZOL-2003750-Selaginella_stauntoniana
VVVIDNYDSFTYNICQYLGDLGCEFVVYRNDEISVQALKSKRPRGILISPGPGTPQDSGI
SLQTVKELGPSIPLFGVCMGLQCIGEAFGGKIVRAPNGVMHGKVSSVYYDEKEPGIFSGL
PNPFTACRYHSLVIERETFPGNELEITAWTDDGLIMGVRHRKYKHIQAVQFHPESIITQN
GKQILENYTRLMN
>scaffold-AWOI-2010224-Diphyscium_foliosum
VVVIDNYDSFTYNLVQYLGDLGCKIEVFRNDEITVEELRKKNPRGILISPGPGTPQDSGI
SLEIVRELGPSIPLFGVCMGLQCMGEAFGGNIVRAPNGVMHGKTSPVFYDEKEPGLLDGL
PSPFTACRYHSLVIEKDTFPADELEVTAWTEDGLVMGVRHRIHKHIQGVQFHPESIRTEN
GMQIVSNFLKMLE
>scaffold-GOWD-2005124-Sphagnum_lescurii
VIVIDNYDSFTYNLCQYLGDLGCKIEVYRNDDLTVEELRLKNPRGILISPGPGTPQDSGI
SLETVVKLGPSIPLFGVCMGLQCMGEAYGGKIVRAPKGVMHGKTSAVFYDEKESGLLDGL
PNPFTACRYHSLVIEEESFPSDQLEITAWTEDGLVMGVRHRIHKHIQGVQFHPESIRTEN
GMQIVGNFLKLLE
>scaffold-HRWG-2005129-Buxbaumia_aphylla
VVVIDNYDSFTYNLVQYLGSLGCEIEVYRNDEITVEELRAKEPRGILISPGPGTPQDSGI
SLEIVRKLGPTIPLFGVCMGLQCMGEAFGGKIVRAPNGVMHGKTSLVYYDEKEPGLLDGL
PSPFVACRYHSLVIEKDTFPYDQLEVTAWTEDGLVMGVRHRVHKHIQGVQFHPESIRTEN
GIHIVGNFLKIIG
>scaffold-IGUH-2005685-Leucodon_julaceus
VIVIDNYDSFTYNLCQYLGDLGCKIEVFRNDEITVEELRAKKPRGILISPGPGTPQDSGI
SLEVVRELGPSIPLFGVCMGLQCMGEAFGGKIVRAPNGVMHGKTSAVFYDEKEPGLLDNL
PSPFTACRYHSLVIEEESFPADQLEVTAWTEDGLVMGIRHRVYSHIQGVQFHPESIRTQN
GMQIVGNFLKMLD
>scaffold-JADL-2005887-Rhynchostegium_serrulatum
VIVIDNYDSFTYNLCQYLGDLGCKIEVFRNDEITVEELRAKKPRGILISPGPGTPQDSGI
SLEVVRKLGPSIPLFGVCMGLQCMGEAFGGKIVRAPNGVMHGKTSSVFYDEKEPGLLDGL
PSPFTACRYHSLVIEEESFPADQLEVTAWTEDGIVMGVRHRVYTHIQGVQFHPESIRTLN
GMQIVGNFLRILD
>scaffold-LNSF-2005868-Stereodon_subimponens
VFVIDNYDSFTYNLCQYLGDLGCKIEVFRNDEITVEELRAKKPRGILISPGPGTPQDSGI
SLEVVRKLGPSIPLFGVCMGLQCMGEAFGGKIVRAPNGVMHGKTSAVFYDEKEPGLLDGL
PSPFTACRYHSLVIEEESFPADQLEVTAWTEDGLVMGVRHRVYTHIQGVQFHPESIRTEN
GMQIVGNFLKMLD
>scaffold-MIRS-2085480-Climacium_dendroides
VIVIDNYDSFTYNLCQYLGDLGCEIEVFRNDEITVEELRAKKPRGILISPGPGTPQDSGI
SLEVVRKLGPSIPLFGVCMGLQCMGEAFGGKIVRAPNGVMHGKTSAVFYDEKQPGLLDGL
PSPFTACRYHSLVIEEESFPADQLEVTAWTEDGLVMGVRHRVYTHIQGVQFHPESIRTQN
GMQIVNNFLKMLD
>scaffold-ORKS-2057070-Philonotis_fontana
VVVIDNYDSFTYNLCQYLGDLGCKIEVFRNDEITVEELRAKKPRGILISPGPGTPQDSGI
SLEIVRKLGPSIPLFGVCMGLQCMGEAFGGKIVRAPNGVMHGKTSPVYYDEKEPGLLDGL
PSPFTACRYHSLVIEEETFPADQLEVTAWTEDGLVMGVRHRVYKHIQGVQFHPESICTQN
GMQIVGNFLKMLD
>scaffold-QMWB-2012161-Anomodon_attenuatus
VIVIDNYDSFTYNLCQYLGDLGCKIEVFRNDEITVEELRAKKPRGILISPGPGTPQDSGI
SLEIVRKLGPSIPLFGVCMGLQCMGEAFGGKIVRAPNGVMHGKTSAVFYDEKEPGLLDGL
PSPFTACRYHSLVIEEESFPADQLEVTAWTEDGLVMGVRHRVYPHIQGVQFHPESIRTQN
GMQIVGNFLKLLD
>scaffold-RCBT-2035209-Sphagnum_palustre
VIVIDNYDSFTYNLCQYLGDLGCKIEVYRNDDLTVEELQLKNPRGILISPGPGTPQDSGI
SLDTVVKLGPSIPLFGVCMGLQCMGEAYGGKIVRAPKGVMHGKTSAVFYDEKEPGLLDGL
PNPFTACRYHSLVIEEESFPSDELEITAWTEDGLVMGVRHRIHKHIQGVQFHPESIRTEN
GMQIVGNFLKLLE
>scaffold-SKQD-2006597-Takakia_lepidozioides
VVVIDNYDSFTYNLCQYLGDLGCKIEVYRNDELTVEELGLKKPRGILISPGPGTPHDSGI
SLETVLKLGPTVPLFGVCMGLQCMGEAFGGNIVRAPNGVMHGKTSPVFYDEKEAGLLAGL
PNPFTACRYHSLVIDRETFPCDHLEITAWTEDGLVMGVRHRTYRHIQGVQFHPESIRTEN
GMQIVGNFIKLLE
>scaffold-TAVP-2005591-Calliergon_cordifolium
VIVIDNYDSFTYNLCQYLGDLGCKIEVFRNDEITVEELRAKKPRGILISPGPGTPQDSGI
SLEVVRKLGPSIPLFGVCMGLQCMGEAFGGKIVRAPNGVMHGKTSAVFYDEKEPGLLDGL
PSPFTACRYHSLVIEEESFPADQLEVTAWTEDGLVMGVRHREYTHIQGVQFHPESIRTEN
GMQIVDNFLKMLD
>scaffold-TMAJ-2022855-Neckera_douglasii
VIVIDNYDSFTYNLCQYLGDLGCKIEVFRNDEITVEELRAKKPRGILISPGPGTPRDSGI
SLEVVRKLGPSIPLFGVCMGLQCMGEAFGGKIVRAPNGVMHGKTSAVFYDEKEPGLLDGL
PSPFTACRYHSLVIEEESFPADQLEVTAWTEDGLVMGVRHRVYPHIQGVQFHPESIRTQN
GMQIVGNFLKMLE
>scaffold-UHLI-2016077-Sphagnum_recurvum
VIVIDNYDSFTYNLCQYLGNLGCKIEVYRNDDLTVEELRLKNPRGILISPGPGTPQDSGI
SLETVVKLGPSIPLFGVCMGLQCMGEAYGGKIVRAPKGVMHGKTSAVFYDEKEPGLLDGL
PNPFTACRYHSLVIEEESFPSDQLEITAWTEDGLVMGVRHRIHKHIQGVQFHPESIRTEN
GMQIVGNFLKLLE
>scaffold-VBMM-2051710-Claopodium_rostratum
VIVIDNYDSFTYNLCQYLGDLGCKIEVFRNDEITVEELRAKKPRGILISPGPGTPQDSGI
SLEVVRKLGPSIPLFGVCMGLQCMGEAFGGKIVRAPNGVMHGKTSAVFYDEKEPGLLDGL
PSPFTACRYHSLVIEEESFPADQLEVTAWTEDGLVMGVRHRVYTHIQGVQFHPESIRTQN
GMQIVGNFLKILD
>scaffold-WNGH-2087809-Aulacomnium_heterostichum
VVVIDNYDSFTYNLCQYLGDLGCKIEVFRNDEITVEELRAKKPRGILISPGPGTPQDSGI
SLEIVRKLGPSVPLFGVCMGLQCMGEAFGGKIVRAPNGVMHGKTSPVYYDQKEPGLLDGL
PSPFTACRYHSLVIEEESFPADQLEVTAWTEDGLVMGVRHRVYKHIQGVQFHPESIRTQN
GMQIVGNFLKMLD
>scaffold-YWNF-2049191-Hedwigia_ciliata
VLVIDNYDSFTYNLCQYLGDLGCKIEVFRNDEITVEELRAKKPRGILISPGPGTPQDSGI
SLEIVRKLGPSIPLFGVCMGLQCMGEAFGGKIVRAPNGVMHGKTSPVYHDEKEPGLLDGL
PSPFTACRYHSLVIEEETFPADQLEVTAWTEDGLVMGVRHRVHKHIQGVQFHPESIRTQN
GMQIVGNFLKMLD
>scaffold-ZACW-2005653-Leucodon_brachypus
VIVIDNYDSFTYNLCQYLGDLGCKIEVFRNDEITVEELRAKKPRGILISPGPGTPQDSGI
SLEVVRELGPSIPLFGVCMGLQCMGEAFGGKIVRAPNGVMHGKTSAVFYDEKEPGLLDNL
PSPFTACRYHSLVIEEESFPADQLEVTAWTEDGLVMGIRHRVYSHIQGVQFHPESIRTQN
GMQIVGNFLKMLD
>scaffold-ZQRI-2005369-Timmia_austriaca
VVVIDNYDSFTYNLCQYLGDLGCKIEVFRNDEITVEELRAKKPRGILISPGPGTPQDSGI
SLEVVRKLGPSIPLFGVCMGLQCMGEAFGGKIVRAPNGVMHGKTSPVYYDEKEPGLLDGL
PSPFTACRYHSLVIEEDTFPADQLEVTAWTEDGLVMGVRHRVYKHIQGVQFHPESIRTEN
GMQIVGNFLKMLD
