# Supplementary material for: Water‐related innovations in land plants evolved by different patterns of gene cooption and novelty
Source: New Phytol. 2022 Feb 8;235(2):732–42. doi: 10.1111/nph.17981 (PMC9303528; doi:10.1111/nph.17981)
Supplement: Supplementary file 3 — Dataset S3 Fasta alignments and phylogenetic trees. [file NPH-235-732-s005.zip › Supplementary_Data_3_fasta_alignments_trees/Roots/Primary_roots/ASB1_F4IAW5_1_1kp.treefile]

(Calditrichaeota_bacterium_RMF59986.1_aminodeoxychorismate_anthranilate_synthase_component_II:0.2461860995,(((((((((((((((Arabidopsis_thaliana_Q42565_Anthranilate_synthase_beta_subunit_1_chloroplastic_ASB1:0.0059728402,(Arabidopsis_thaliana_Q9FXK1:0.0000022750,Arabidopsis_thaliana_Q9FE37_Anthranilate_synthase_beta_subunit_F4F7.41:0.0000022750)100:0.0061785175)99:0.0086735206,Arabidopsis_thaliana_Q9FJM5_Anthranilate_synthase_beta_subunit_2_chloroplastic_ASB2:0.0235417908)100:0.1313662551,((Brachypodium_distachyon_I1IYJ4:0.0696127406,Oryza_sativa_indica_A2XUC4:0.0577373846)100:0.1582441590,Oryza_sativa_indica_B8AQP1:0.1876200026)94:0.0126499815)94:0.0201523033,(Amborella_trichopoda_W1PUM4:0.1323478904,Amborella_trichopoda_W1NML3:0.0708734563)100:0.1220296272)97:0.0700741467,(((Ginkgo_biloba_Gb_29004:0.0000022101,scaffold-SGTW-2005968-Ginkgo_biloba:0.0000020012)100:0.0354311323,(((((Abies_alba_AALBA5B1157371P1_partial_cds:0.0000028136,scaffold-VSRH-2054335-Abies_lasiocarpa:0.0000024466)100:0.0125978203,(scaffold-AQFM-2079812-Pseudolarix_amabilis:0.0323509656,(scaffold-AREG-2066201-Nothotsuga_longibracteata:0.0183950490,(scaffold-GAMH-2054113-Tsuga_heterophylla:0.0128150405,scaffold-JUWL-2011583-Keteleeria_evelyniana:0.0330238116)44:0.0032563694)40:0.0031927438)26:0.0000023543)41:0.0061886435,(Picea_lambertina_PILA_20886:0.0126999084,(Picea_taeda_PITA_24174:0.0126848037,(((Picea_taeda_PITA_47104:0.0000000000,scaffold-JBND-2003574-Pinus_ponderosa:0.0000000000):0.0000021039,scaffold-DZQM-2011573-Pinus_radiata:0.0000022750)100:0.0062830976,scaffold-MFTM-2003036-Pinus_jeffreyi:0.0000026282)100:0.0062262148)100:0.0127560758)99:0.0125528234)41:0.0062744128,((Pseudotsuga_menziesii_PSME_12175:0.0187101225,scaffold-WVWN-2051252-Larix_speciosa:0.0126010247)93:0.0002774250,scaffold-NPRL-2012228-Cathaya_argyrophylla:0.0000025568)89:0.0000025292)100:0.0609515319,((((Sequoiadendron_giganteum_SEGI_15310:0.0120203741,scaffold-NRXL-2062910-Metasequoia_glyptostroboides:0.0187283309)100:0.0252064470,scaffold-OXGJ-2045803-Glyptostrobus_pensilis:0.0382960207)97:0.0157152275,(scaffold-OUOI-2051544-Cunninghamia_lanceolata-young_shoot:0.0000022750,scaffold-ZQVF-2100297-Cunninghamia_lanceolata-2_samples_combined:0.0000022750)100:0.0211142794)97:0.0268842217,((scaffold-CDFR-2001757-Manoao_colensoi:0.0063940328,scaffold-XTZO-2063784-Araucaria_rulei:0.1016597772)100:0.0172195037,scaffold-MHGD-2012988-Microcachrys_tetragona:0.0199518014)100:0.0358768777)100:0.0630861424)98:0.0350082909)75:0.0172004695,scaffold-GTHK-2008466-Gnetum_montanum:0.1517802245)76:0.0148187483)53:0.0125653398,scaffold-XZUY-2048878-Cycas_micholitzii:0.1019637875)96:0.1098414472,((((Azolla_filiculoides_s0236.g059540:0.1214579324,(Salvinia_cucullata_v1.1_s0024.g008997:0.3914297402,Salvinia_cucullata_v1.1_s0177.g024648:0.0357653565)100:0.1406589789)95:0.0735509047,((((((scaffold-DCDT-2073947-Gaga_arizonica:0.0125605804,(scaffold-XDDT-2010710-Argyrochosma_nivea:0.0191388750,scaffold-ZXJO-2012290-Parahemionitis_cordata:0.0188638833)46:0.0000022651)73:0.0151342703,scaffold-YCKE-2063703-Notholaena_montieliae:0.0232083933)99:0.0241747772,((((scaffold-HTFH-2039801-Onoclea_sensibilis:0.0125322458,scaffold-LHLE-2010344-Cystopteris_fragilis-young_leaf_unfurling_fiddlehead__appeared_sterile:0.0125528100)27:0.0000022750,(scaffold-URCP-2006384-Athyrium_filix-femina:0.0000022750,scaffold-URCP-2006385-Athyrium_filix-femina:0.0000022750)59:0.0000022750)16:0.0000029434,scaffold-RFRB-2035175-Didymochlaena_truncatula:0.0384916374)36:0.0183248471,scaffold-OQWW-2029236-Davallia_fejeensis:0.0908121161)80:0.0165147568)47:0.0076733487,scaffold-WQML-2066073-Cryptogramma_acrostichoides:0.0610433239)87:0.0075026876,scaffold-MTGC-2046866-Dennstaedtia_davallioides:0.0534315302)99:0.0285729550,(scaffold-EWXK-2122628-Thyrsopteris_elegans:0.0147414261,(scaffold-PNZO-2025384-Culcita_macrocarpa:0.0052699160,scaffold-UWOD-2024351-Plagiogyria_japonica:0.0071121373)91:0.0120167262)92:0.0390021653)84:0.0312588715)94:0.0433849631,(scaffold-RFMZ-2005281-Osmundastrum_cinnamomeum-B:0.0056662778,scaffold-VIBO-2074327-Osmunda_javanica:0.0214835067)100:0.0392752065)93:0.0252874929,(scaffold-BEGM-2102394-Botrypus_virginianus:0.1057442145,scaffold-QVMR-2055943-Psilotum_nudum:0.0972517619)100:0.0992525862)98:0.0406183192)73:0.0432644556,((((((((((Anthoceros_agrestis_BONN_evm.model.Sc2ySwM_362.1213.3_._AagrBONN_evm.TU.Sc2ySwM_362.1213___Sc2ySwM_362_5531410-5532921_-_:0.0000000000,Anthoceros_punctactus_evm.model.utg000282l.28.1_._Apun_evm.TU.utg000282l.28___utg000282l_181706-183222_-_:0.0000000000):0.0000000000,scaffold-TWUW-2048864-Anthoceros_agrestis-A:0.0000000000):0.0000000000,scaffold-RXRQ-2019740-Phaeoceros_carolinianus-sporophyte:0.0000000000):0.0000000000,scaffold-BSNI-2049429-Anthoceros_agrestis-B:0.0000000000):0.0000029388,Anthoceros_agrestis_BONN_evm.model.Sc2ySwM_362.1213.1_._AagrBONN_evm.TU.Sc2ySwM_362.1213___Sc2ySwM_362_5531410-5532921_-_:0.0000022750)77:0.0000024474,(((((Anthoceros_agrestis_BONN_evm.model.Sc2ySwM_362.1213.4_._AagrBONN_evm.TU.Sc2ySwM_362.1213___Sc2ySwM_362_5531729-5532921_-_:0.0000026343,Anthoceros_agrestis_BONN_evm.model.Sc2ySwM_362.1213.6_._AagrBONN_evm.TU.Sc2ySwM_362.1213___Sc2ySwM_362_5531729-5532921_-_:0.0000022800)100:0.0087943783,Anthoceros_punctactus_evm.model.utg000282l.28.6_._Apun_evm.TU.utg000282l.28___utg000282l_182029-183222_-_:0.0000021023)73:0.0000026530,Anthoceros_punctactus_evm.model.utg000282l.28.3_._Apun_evm.TU.utg000282l.28___utg000282l_182045-183222_-_:0.0000020272)40:0.0000025998,Anthoceros_punctactus_evm.model.utg000282l.28.7_._Apun_evm.TU.utg000282l.28___utg000282l_182045-183222_-_:0.0000020491)100:0.5820157058,((Anthoceros_agrestis_BONN_evm.model.Sc2ySwM_362.1213.5_._AagrBONN_evm.TU.Sc2ySwM_362.1213___Sc2ySwM_362_5531745-5532921_-_:0.0000024925,Anthoceros_agrestis_BONN_evm.model.Sc2ySwM_362.1213.2_._AagrBONN_evm.TU.Sc2ySwM_362.1213___Sc2ySwM_362_5531745-5532921_-_:0.0000020943)76:0.0000023113,(Anthoceros_punctactus_evm.model.utg000282l.28.2_._Apun_evm.TU.utg000282l.28___utg000282l_182045-183222_-_:0.0000025471,Anthoceros_punctactus_evm.model.utg000282l.28.5_._Apun_evm.TU.utg000282l.28___utg000282l_182045-183222_-_:0.0000028593)100:0.0172267986)97:0.1035440387)99:0.1737027046)54:0.0000020383,Anthoceros_punctactus_evm.model.utg000282l.28.4_._Apun_evm.TU.utg000282l.28___utg000282l_181842-183222_-_:0.0000029690)99:0.0056700522,Anthoceros_angustus_004631_locus_scaffold14_size1789341_1268343_1269866_-_len_888:0.0322855320)99:0.0442023583,scaffold-ZFRE-2115603-Phaeoceros_carolinianus-sporophyte_1575:0.0545659306)100:0.0692909005,(((scaffold-AKXB-2009795-Phaeomegaceros_coriaceus:0.0000022750,scaffold-AKXB-2009796-Phaeomegaceros_coriaceus:0.0000022750)100:0.0525164184,(scaffold-DXOU-2005711-Nothoceros_aenigmaticus:0.0184518669,scaffold-TCBC-2000401-Nothoceros_vincentianus:0.0000022750)100:0.0451195219)100:0.0296970938,(scaffold-FAJB-2054853-Paraphymatoceros_hallii:0.0186364460,((scaffold-RXRQ-2137036-Phaeoceros_carolinianus-sporophyte:0.0061956312,((scaffold-WCZB-2017663-Phaeoceros_carolinianus-gametophyte:0.0000000000,scaffold-WEEQ-2005175-Phaeoceros_carolinianus-gametophyte_1575:0.0000000000):0.0000022750,scaffold-WEEQ-2005174-Phaeoceros_carolinianus-gametophyte_1575:0.0000022750)65:0.0000022750)86:0.0000024508,scaffold-ZFRE-2015217-Phaeoceros_carolinianus-sporophyte_1575:0.0000022750)99:0.0257065084)83:0.0276746029)100:0.0559267031)100:0.1126842868)61:0.0150214644,((((((Physcomitrella_patens_A9TZ60:0.0896157536,(((((((Fontinalis_antipyretica_03887-RA___mRNA___locus_176517_84758_86085_-__translate_table__standard_:0.0388179323,Pleurozium_schreberi_augustus_masked-scaffold_155-processed-gene-1.29-mRNA-1_gene_augustus_masked-scaffold_155-processed-gene-1.29_name_augustus_masked-scaffold_155-processed-gene-1.29_seq_id_scaffold_155_type_cds:0.0061565745)67:0.0063265429,((scaffold-JADL-2005887-Rhynchostegium_serrulatum:0.0253163462,scaffold-VBMM-2051710-Claopodium_rostratum:0.0000025403)99:0.0062442417,(scaffold-LNSF-2005868-Stereodon_subimponens:0.0063376879,scaffold-TAVP-2005591-Calliergon_cordifolium:0.0128419366)67:0.0061618556)25:0.0000025249)31:0.0000021445,scaffold-MIRS-2085480-Climacium_dendroides:0.0187195945)74:0.0000024441,(scaffold-IGUH-2005685-Leucodon_julaceus:0.0000021397,scaffold-ZACW-2005653-Leucodon_brachypus:0.0000026307)100:0.0250706255)97:0.0063664901,scaffold-TMAJ-2022855-Neckera_douglasii:0.0127001013)96:0.0062133651,scaffold-QMWB-2012161-Anomodon_attenuatus:0.0064098997)97:0.0262024796,scaffold-WNGH-2087809-Aulacomnium_heterostichum:0.0128670567)84:0.0061383818)27:0.0000024648,scaffold-ORKS-2057070-Philonotis_fontana:0.0063164322)33:0.0000020264,scaffold-YWNF-2049191-Hedwigia_ciliata:0.0191578127)57:0.0067871221,((scaffold-AWOI-2010224-Diphyscium_foliosum:0.0583636374,scaffold-HRWG-2005129-Buxbaumia_aphylla:0.0931961865)96:0.0227286442,scaffold-ZQRI-2005369-Timmia_austriaca:0.0061834519)66:0.0062256882)95:0.0782497368,(scaffold-GOWD-2005124-Sphagnum_lescurii:0.0062768707,(scaffold-RCBT-2035209-Sphagnum_palustre:0.0191007166,scaffold-UHLI-2016077-Sphagnum_recurvum:0.0062968110)56:0.0000022163)99:0.0710057683)96:0.0476908943,scaffold-SKQD-2006597-Takakia_lepidozioides:0.0722692274)100:0.0975130856)58:0.0251646806,(((((Marchantia_polymorpha_A0A176WQ25:0.0063122122,((((scaffold-HMHL-2052001-Marchantia_paleacea-non_mycorrizal:0.0000000000,scaffold-LFVP-2082953-Marchantia_paleacea-2_samples_combined:0.0000000000):0.0000026426,scaffold-IHWO-2007639-Marchantia_paleacea-mycorrizal:0.0000022354)100:0.0224306014,scaffold-TFYI-2070821-Marchantia_emarginata:0.0508958157)79:0.0308189054,scaffold-JPYU-2004221-Marchantia_polymorpha:0.0194784138)79:0.0186406300)98:0.0512151314,scaffold-ILBQ-2043005-Conocephalum_conicum:0.0961485347)99:0.0485490346,scaffold-TXVB-2072967-Lunularia_cruciata:0.1032768167)100:0.0884518141,scaffold-YFGP-2016248-Pallavicinia_lyellii:0.0836210274)47:0.0142989276,((scaffold-BNCU-2085605-Radula_lindenbergiana:0.1295013701,((scaffold-HPXA-2019826-Ptilidium_pulcherrimum:0.0373194054,(scaffold-KRUQ-2112394-Porella_navicularis:0.0166730380,scaffold-UUHD-2004306-Porella_pinnata:0.0220240187)100:0.0852654151)100:0.0223095061,scaffold-RTMU-2177305-Calypogeia_fissa:0.0533678768)99:0.0239712347)98:0.0287861101,(scaffold-JHFI-2111489-Pellia_neesiana:0.0190077501,scaffold-PIUF-2016134-Pellia_sp.__cf_epiphylla__L.__Corda_:0.0000022750)100:0.0589510927)72:0.0000020189)100:0.1333538259)59:0.0096109085,(((((((Selaginella_moellendorffii_D8QXJ4:0.0315543989,Selaginella_moellendorffii_D8SDZ2:0.0000026591)100:3.8976755490,(scaffold-ZZOL-2003749-Selaginella_stauntoniana:0.0000022750,scaffold-ZZOL-2003750-Selaginella_stauntoniana:0.0000022750)86:0.0000028916)71:0.0412757542,scaffold-ABIJ-2002181-Selaginella_lepidophylla:0.0266749392)75:0.0733210093,scaffold-KUXM-2002155-Selaginella_selaginoides:0.0952419050)52:0.0168978702,((scaffold-JKAA-2006288-Selaginella_wallacei:0.0376666118,scaffold-ZYCD-2040898-Selaginella_acanthonota:0.0327516322)100:0.1800175242,scaffold-KJYC-2046942-Selaginella_willdenowii:0.0672991899)89:0.0298836550)55:0.0446292613,((scaffold-FITN-2001171-Treubia_lacunosa:0.0000021362,scaffold-FITN-2001172-Treubia_lacunosa:0.0000022750)75:0.0000021379,scaffold-PKOX-2011345-Isoetes_tegetiformans:0.0124208597)100:0.2011632095)81:0.0463493115,(((((scaffold-ENQF-2009195-Lycopodium_annotinum:0.0043261185,(((scaffold-GKAG-2007560-Huperzia_lucidula:0.0000023051,scaffold-YHZW-2007673-Huperzia_selago-2_samples_combined:0.0000022750)81:0.0000024704,scaffold-NYBX-2005405-Huperzia_selago-A:0.0060992383)100:0.0866989876,scaffold-ZZEI-2018449-Phylloglossum_drummondii:0.3166017426)98:0.0385494326)57:0.0077830547,scaffold-WAFT-2067838-Diphasiastrum_digitatum:0.0123536163)56:0.0094572056,scaffold-XNXF-2012610-Dendrolycopodium_obscurum:0.0085917515)56:0.0126684527,scaffold-PQTO-2005637-Lycopodium_deuterodensum:0.0330424598)96:0.0291464472,scaffold-ULKT-2016003-Lycopodiella_appressa:0.1456857793)100:0.1097811230)84:0.0348568387)93:0.1209362217,(Klebsormidium_flaccidum_A0A1Y1IEU6_A0A1Y1IEU6_Anthranilate_synthase_beta_subunit_003390170:0.1811675599,(scaffold-MWXT-2007256-Chara_vulgaris:0.2986216629,scaffold-QPDY-2028617-Coleochaete_irregularis:0.1564226987)35:0.0241308517)29:0.0405255476)28:0.0309688923,(((((((scaffold-BHBK-2009430-Cosmarium_tinctum:0.1083020884,(((scaffold-ISHC-2044978-Staurastrum_sebaldi:0.0653958658,scaffold-RQFE-2006854-Cosmocladium_cf._constrictum:0.1784764387)96:0.0814282352,scaffold-WCQU-2011427-Staurodesmus_convergens:0.1147269053)83:0.0212347964,scaffold-MCHJ-2063811-Micrasterias_fimbriata:0.0608226035)65:0.0240487834)60:0.0074534140,(((scaffold-FMRU-3026629-Cosmarium_ochthodes___Zygnema_sp.-2_samples_combined:0.0000022750,scaffold-FMRU-3026630-Cosmarium_ochthodes___Zygnema_sp.-2_samples_combined:0.0000020264)100:0.0063302621,(scaffold-HJVM-2008301-Cosmarium_ochthodes-ASW_07133:0.0000022750,scaffold-HJVM-2008302-Cosmarium_ochthodes-ASW_07133:0.0000022750)90:0.0000027367)100:0.1128701100,scaffold-GBGT-2025593-Xanthidium_antilopaeum:0.0789455881)52:0.0210927974)62:0.0620227360,(scaffold-QWFV-2000065-Bambusina_borreri:0.0000022750,scaffold-QWFV-2000066-Bambusina_borreri:0.0000025422)100:0.1803025242)65:0.0257381603,scaffold-HIDG-2066085-Cosmarium_broomei:0.1595238483)67:0.0966168933,scaffold-YSQT-2006601-Penium_exiguum:0.1721857865)88:0.0789859165,scaffold-HKZW-2047339-Mesotaenium_caldariorum:0.1778757721)23:0.0621097032,scaffold-WSJO-2046072-Mesotaenium_braunii:0.2187270191)17:0.0000026722)92:0.2297952435,Bathycoccus_prasinos_K8F161_Anthranilate_synthase_component_II:0.6305600754)99:0.3136761629,(Cyanophora_paradoxa_ConsensusfromContig37701:1.3500872731,Pseudotsuga_menziesii_PSME_14410:0.8078641769)98:0.5421187576)99:0.5195362927,Cyanidioschyzon_merolae_Q85G32_Anthranilate_synthase_component_II:1.5609265123);
