# Supplementary material for: Water‐related innovations in land plants evolved by different patterns of gene cooption and novelty
Source: New Phytol. 2022 Feb 8;235(2):732–42. doi: 10.1111/nph.17981 (PMC9303528; doi:10.1111/nph.17981)
Supplement: Supplementary file 3 — Dataset S3 Fasta alignments and phylogenetic trees. [file NPH-235-732-s005.zip › Supplementary_Data_3_fasta_alignments_trees/Roots/Primary_roots/AUX1_Q96247_1_1kp.fasta]

>Monoraphidium_neglectum_XP_013899956.1_Auxin_transporter-like_protein_3
MSKDVDYSDGKLADAEALVQGVDTGDDLDQHPGHGAPASEVSQSPLWKKLIWEGGFPLDGFLTAASAQVILNLPNSMAKL
SLVGGIFTQVGCAAFAVYTLFLLVALYHEYKRDEVRKGTWYNNGGKTRTRVTQYHSIITNVTGLRWLGEFARIVNIVELV
GLGVAQIIASASNFYSLGTGLSKRDYTFIFGALALLTTLIPSFRNMRLFSLLALIGTTYTSWYMMAESWKHGLNAAAATQ
PPLGLDAFFQGFSNIVFTFGGHCMIMELVDSQFRPSKFSKTFATALTYVTLTLTLPNALFTFLAFPAEAAVKGNAFAIFP
PSAAKNVGIVLMVAHQLVAFALFLLPVSIMWEKLVGTHYKALRWRLSSRIPVGLFVWFIALMLPFFGVINDLLGAFAVTF
ETYIIPCVAWSLYYRTQERRDNAILKPPRWLGGWTGAFILNAFITLSMAVAGLGFGGYSSVVGLIDAVSSFGLFAKCYNC


>Arabidopsis_thaliana_Q96247_Auxin_transporter_protein_1_AUX1
MSEGVEAIVANDNGTDQVNGNRTGKDNEEHDGSTGSNLSNFLWHGGSVWDAWFSCASNQVAQVLLTLPYSFSQLGMLSGIVLQIFYGLLGSWTAYLISVLYVEYRARKEKEGKSFKNHVIQWFEVLDGLLGSYWKALGLAFNCTFLLFGSVIQLIACASNIYYINDHLDKRTWTYIFGACCATTVFIPSFHNYRIWSFLGLGMTTYTAWYLAIASIIHGQAEGVKHSGPTKLVLYFTGATNILYTFGGHAVTVEIMHAMWKPQKFKYIYLMATLYVFTLTIPSAAAVYWAFGDALLDHSNAFSLMPKNAWRDAAVILMLIHQFITFGFACTPLYFVWEKVIGMHDTKSICLRALARLPVVIPIWFLAIIFPFFGPINSAVGALLVSFTVYIIPSLAHMLTYRSASARQNAAEKPPFFMPSWTAMYVLNAFVVVWVLIVGFGFGGWASVTNFVRQVDTFGLFAKCYQCKPAAAAAHAPVSALHHRL
>Arabidopsis_thaliana_Q9LFB2_Auxin_transporter-like_protein_1_LAX1
MSGEKQAEESIVVSGEDEVAGRKVEDSAAEEDIDGNGGNGFSMKSFLWHGGSAWDAWFSCASNQVAQVLLTLPYSFSQLGMLSGILLQIFYGLMGSWTAYLISVLYVEYRARMEKQEAKSFKNHVIQWFEVLDGLLGPYWKAAGLAFNCTFLLFGSVIQLIACASNIYYINDRLDKRTWTYIFGACCATTVFIPSFHNYRIWSFLGLGMTTYTAWYLTIASFLHGQAEGVTHSGPTKLVLYFTGATNILYTFGGHAVTVEIMHAMWKPRKFKSIYLMATLYVFTLTLPSASAVYWAFGDQLLNHSNAFSLLPKTRFRDTAVILMLIHQFITFGFACTPLYFVWEKAIGMHHTKSLCLRALVRLPVVVPIWFLAIIFPFFGPINSAVGALLVTFTVYIIPALAHMLTYRTASARRNAAEKPPFFIPSWAGVYVINAFIVVWVLVLGFGFGGWASMTNFIRQIDTFGLFAKCYQCKPPPAPIAAGAHHRR
>Arabidopsis_thaliana_Q9CA25_Auxin_transporter-like_protein_3_LAX3
MAAEKIETVVAGNYLEMEREEENISGNKKSSTKTKLSNFFWHGGSVYDAWFSCASNQVAQVLLTLPYSFSQLGMMSGILFQLFYGLMGSWTAYLISVLYVEYRTRKEREKFDFRNHVIQWFEVLDGLLGKHWRNLGLIFNCTFLLFGSVIQLIACASNIYYINDKLDKRTWTYIFGACCATTVFIPSFHNYRIWSFLGLAMTTYTSWYLTIASLLHGQAEDVKHSGPTTMVLYFTGATNILYTFGGHAVTVEIMHAMWKPQKFKAIYLLATIYVLTLTLPSASAVYWAFGDKLLTHSNALSLLPKTGFRDTAVILMLIHQFITFGFASTPLYFVWEKLIGVHETKSMFKRAMARLPVVVPIWFLAIIFPFFGPINSAVGSLLVSFTVYIIPALAHMLTFAPAPSRENAVERPPRVVGGWMGTYCINIFVVVWVFVVGFGFGGWASMVNFVRQIDTFGLFTKCYQCPPHKP
>Arabidopsis_thaliana_Q9S836_Auxin_transporter-like_protein_2_LAX2
MENGEKAAETVVVGNYVEMEKDGKALDIKSKLSDMFWHGGSAYDAWFSCASNQVAQVLLTLPYSFSQLGMLSGILFQLFYGILGSWTAYLISILYVEYRTRKEREKVNFRNHVIQWFEVLDGLLGKHWRNVGLAFNCTFLLFGSVIQLIACASNIYYINDNLDKRTWTYIFGACCATTVFIPSFHNYRIWSFLGLLMTTYTAWYLTIASILHGQVEGVKHSGPSKLVLYFTGATNILYTFGGHAVTVEIMHAMWKPQKFKSIYLFATLYVLTLTLPSASAVYWAFGDLLLNHSNAFALLPKNLYRDFAVVLMLIHQFITFGFACTPLYFVWEKLIGMHECRSMCKRAAARLPVVIPIWFLAIIFPFFGPINSTVGSLLVSFTVYIIPALAHIFTFRSSAARENAVEQPPRFLGRWTGAFTINAFIVVWVFIVGFGFGGWASMINFVHQIDTFGLFTKCYQCPPPVMVSPPPISHPHFNHTHGL

>Arabidopsis_thaliana_F4K7Z8_Like_AUXIN_RESISTANT_1_LAX1
MLSGILLQIFYGLMGSWTAYLISVLYVEYRARMEKQEAKSFKNHVIQWFEVLDGLLGPYWKAAGLAFNCTFLLFGSVIQLIACASNIYYINDRLDKRTWTYIFGACCATTVFIPSFHNYRIWSFLGLGMTTYTAWYLTIASFLHGQAEGVTHSGPTKLVLYFTGATNILYTFGGHAVTVEIMHAMWKPRKFKSIYLMATLYVFTLTLPSASAVYWAFGDQLLNHSNAFSLLPKTRFRDTAVILMLIHQFITFGFACTPLYFVWEKAIGMHHTKSLCLRALVRLPVVVPIWFLAIIFPFFGPINSAVGALLVTFTVYIIPALAHMLTYRTASARRNAAEKPPFFIPSWAGVYVINAFIVVWVLVLGFGFGGWASMTNFIRQIDTFGLFAKCYQCKPPPAPIAAGAHHRR

>Amborella_trichopoda_W1PPM7
MLPQKQAEEAIVATYNETEVDGKEEQREDNSKFSMKNILWHGGSVYDAWFSCASNQVAQVLLTLPYSFSQLGMLSGILFQLFYGFMGSWTAYLISVLYIEYRSRKEKENYNFKNHVIQWFEVLDGLLGHRWKAIGLAFNCTFLLFGSVIQLIACASNIYYINDRLDKRTWTYIFGACCATTVFIPSFHNYRIWSFLGLGMTTYTAWYLTIAGLIHGQVEGVKHSAPSKLVLYFTGATNILYTFGGHAVTVEIMHAMWKPQKFKSIYLLATLYVFTLTLPSAAAMYWAFGDLLLNHSNAFSLLPKTRFRDSAVILMLIHQFITFGFACTPLYFVWEKVIGMHDTKSICLRALARLPVVIPIWFLAIIFPFFGPINSAVGALLVSFTVYIIPSLAHMLTYRKASARQNAVEKPPFFLPSWTGMYIVNTFVVVWVFLVGFGFGGWASMTNFIRQVDTFGLFAKCYQCPRRTSPPLPHH
>Amborella_trichopoda_W1PYI7
MASDKVESAIVGNYVEMEIEGKPITVKSRLSRLFWHGGSVYDAWFSCASNQVAQVLLTLPYSFSQLGMLSGILFQLFYGLMGSWTAYLISVLYIEYRTRKEREKVDFRNHVIQWFEVLDGLLGKHWRNVGLAFNCTFLLFGSVIQLIACASNIYYINDNLDKRTWTYIFGACCATTVFIPSFHNYRMWSFLGLIMTTYTAWYMTIASLLHGQVEGVKHSGPAKMVLYFTGATNILYTFGGHAVTVEIMHAMWKPRRFKSIYLLATLYVLTLTLPSAASVYWAFGDLLLNHSNAFSLLPKSPFRDMAVVLMLIHQFITFGFACTPLYFVWEKVLGIHDVKSILKRAVARLPVVIPIWFLAIVFPFFGPINSTVGSLLVSFTVYIIPALAHMLTFRSASARENAVERPPKFMGSWAGSYAMNMFVVGWVLVVGFGFGGWASIINFVHQIDTFGLFTKCYQCPPPLPPLNSTSMAPPPKPHHP
>Amborella_trichopoda_W1PLU0
MASEKVETVIAGSYMEMETEEKPKTLEGRLSRLFWHGGSVYDAWFSCSSNQVAQVLLTLPYSFSQLGMASGIAFQLFYGLMGSWTAYLISVLYVEYRTRKEREKIDFRNHVIQWFEVLDGLLGKHWRNIGLLFNCTFLLFGSVIQLIACASNIYYINDNLDKRTWTYIFGACCATTVFIPSFHNYRIWSFLGLMMTTYTAWYLTAAALIHGQVDGVIHSGPSKLVLYFTGATNILYTFGGHAVTVEIMHAMWKPQKFKSIYLLATLYVLTLTLPSAAAVYWAFGDMLLNHSNAFSLLPRSPFRDTAVILMLIHQFITFGFACTPLYLVWEKAIGMHETKSVLRRALARLPVVIPIWFLAIMFPFFGPINSTVGSLLVSFTVYIIPAVAHMLTFRTASSRENAVERPPRFVGGWTGTYSINMFVVGWVFIVGFGFGGWASMLNFIRQVDSFGLFTKCYQCPPPKNLPPSNSTFSPSHKS
>Brachypodium_distachyon_I1HTI2
MVPREHGDEAIVADGNGKEEEVGVMGVGAADGDEEQHGAGGKFSVTSFLWHGGSVWDAWFSCASNQVAQVLLTLPYSFSQLGMLSGVLLQLFYGFLGSWTAYLISVLYVEYRSRKEKEGVSFKNHVIQWFEVLDGLLGPYWKAAGLAFNCTFLLFGTVIQLIACASNIYYINDRLDKRTWTYIFGACCATTVFIPSFHNYRIWSFLGLGMTTYTAWYLAIAALINGQVEGVTHTGPNKLVLYFTGATNILYTFGGHAVTVEIMHAMWKPAKFKYIYLLATLYVFTLTLPSASAMYWAYGDELLSHANAFSLLPKTAWRDAAVVLMLIHQFITFGFACTPLYFVWEKVIGMHDCKSICLRALARLPIVVPIWFLAIIFPFFGPINSAVGALLVSFTVYIIPALAHILTYRTASARANAAEKPPFFLPSWTGMFVLNAFIVVWVFVVGFGLGGWASMVNFIRQIDTFGLFAKCYQCPKPPVMAAAPSSSHH
>Brachypodium_distachyon_I1I2Y6
MASETAAGSALADEKAEAMEQQEAGGKSRLSGLLWHGGSAYDAWFSCASNQVAQVLLTLPYSFAQLGMLSGILFQLFYGLLGSWTAYLISILYLEYRTRKEKDKVDFRNHVIQWFEVLDGLLGRHWRNVGLAFNCTFLLFGSVIQLIGCASNIYYVNDHLDKRTWTYIFGACCATTVFIPSFHNYRVWSFLGLLMTTYTAWYIAVASLVHGQVEGVRHSGPTTIMLYFTGATNILYTFGGHAVTVEIMHAMWRPQKFKAIYLLATLYVLTLTLPSASAAYWAFGDQLLTHSNALSLLPRDAWRDAAVVLMLIHQFITFGFACTPLYFVWEKLIGLHDCKSLCKRAAARLPVVVPIWFLAIIFPFFGPINSAVGSLLVSFTVYIIPAMAHMVTFRSPQSRENAVERPPRFAGGWTGAYVINSFVVAWVLVVGFGFGGWASITNFVQQVSTFGLFAKCYQCPPRPAASPFLSPPVAFSPSMPPTPFSFNFTGIFAPMSSTPSPAPAPMPFGLGHHHHRHHRHGL
>Brachypodium_distachyon_I1H7I8
MAAAANGSLADEKAPETIGVGRYVEMEQDGNSGSTAKSRLSGLLWHGGSAYDAWFSCASNQVAQVLLTLPYSFSQLGMLSGILFQLFYGLMGSWTAYLISILYVEYRTRKEREKADFRNHVIQWFEVLDGLLGRHWRNVGLAFNCTFLLFGSVIQLIACASNIYYINDRLDKRTWTYIFGACCATTVFIPSFHNYRIWSFLGLVMTTYTAWYLAIASILHGQVDGVKHSGPTKMVLYFTGATNILYTFGGHAVTVEVMHAMWRPQKFKAIYLMATLYVLTLTLPSAASVYWAFGDDLLTHSNALSLLPRTAFRDAAVVLMLVHQFITFGFACTPLYFVWEKLIGLHDCRSLCKRAAARLPVVVPIWFLAIVFPFFGPINSAVGSLLVSFTVYIIPALAHMITYRSAPARENAVEPPPRFVGRWTGTYMINAFVVAWVLVVGFGFGGWASMTNFIRQIDTFGLFTKCYQCPTTAQPGLAPPLPSAAPDASWPFPGVLSNFTMPAPAPSPAHFFRHPRHHSHGPALK
>Ginkgo_biloba_Gb_31741
MVMEKQGEEAIVGKMELEGKEEDTTEDKSLKANITRLFWHGGSVYDAWFSCASNQVAQVLLTLPYSFSQLGMVSGIIFQIFYGLLGSWTAYLISVLYVEY
RTRKEREKVDFRNHVIQWFEVLDGLLGRYWKAVGLAFNCTFLLFGSVIQLIACASNIYYINDNLDKRTWTYIFGACCATTVFIPSYHNYRIWSFFGLVMT
TYTAWYLTIASILHGQVEGVAHSGPTKLVLYFTGATNILYTFGGHAVTVEIMHAMWKPRKFKAIYFLATLYVFTLTLPSAISVYWAFGDMLLDHSNAFSL
LPKSPWRDIAVILMLIHQFITFGFACTPLYFVWEKLIRMHDTRSIFKRALARLPVVIPIWFLAIIFPFFGPINSAVGSLLVSFTVYIIPALAHMLTYRTA
SARENAVERPPKFVSHWVGMYVMNIFVVAWVFIVGFGFGGWASMTNFAHQVNTFGLFTKCYQCPPTKKLPSPPHKG*
>Ginkgo_biloba_Gb_28004
MAAMDEAMGTEMKTSKGKAEETSVDLLQVGQEINGGKHKYWGLKEAWKACIWHGGSVYDAWLNAVAAQVGSVILTLPYTLSQMGYGFGIGFQFLYGAFGI
WTVYLLGHLYAEASNRGRRTGILHERHILQYHEVIGIVAGKWLGRITFGFNMTALTFGCVLQLIACSSDVYYMNSSWNKRQWLYLFGFVALPIVLLPTLH
NFRLVSLLGIATTTLTSAYMTTAAIQHGQIEHVKHQGPKSMVQFFSGATNILFAFGSHGLCIELMEAMWKPKSYKYAYIAAVLYTYILTIPDSVSVYWAY
GDTLLHNSNAFGVLPPSKMKNVSIIAMILHQYVALMLNINPIFLAWEKALGVHTSKRFGVKAVLRVPVVLVIWFLALAIPFFGPINSVMGAFLISFSVYI
IPSISFMRAYIKKEFPEMQSNKMQWKWKVMFGISGFVATWVFVVGFGFGGWASMTNFSRQIHTFGLFEKCYQCPSKS*
>Ginkgo_biloba_Gb_28005
GTTVDSCS*RGRYAS*VTWASNMTILKTQAMSRHKLQKLFD*SHFCI*L*SRFLLVP*IRDRQTVEILCKSALLSIRTMNLFR*ICGS*QIATSG*PWKK
RAMAALDEAMGTEMKTGKGKAEETSVDLLQVGQELNGGKHKYWGLKEAWKACIWHGGSVYDAWLNAVAAQVGSVILTLPYTLSQMGYGFGIGFQFLYGAF
GIWTVYLLGCLYAEASNRARRTGILHERHILQYHEVIGIVAGKWFGRITFGFNMTALTFACVLQLIAWSSDVYYMNSSWNKRQWLYLFGFVALPIVLLPT
LHNFRLVSLLGIATTTLTSAYMTTAAIQHGQIEHVKHQGPKSMVQFFSGATNILFAFGSHGLCIELMEAMWKPKSYKYAYIAAVLYTYLLTIPDSASVYW
AYGDTLLHNSNAFGVLPPSKMKNVSIIAMSLHQYVALMMNINPIFLAWEKTLGIHTSKRFGVKAVLRVPVVLVIWFLALAIPFFGPINSVIGAFIISFSV
YIIPSVSFMRAYIKKEFPEMQSDKMQWKLKVLFGISGFVATWVFVVGFGFGGWASVTNFSRQIHTFGLFEKCYQCPSKS*EVLS*TLFRLHKIWSIMVNL
NYCHLWH*ENDL*QYNK*FKQYF*IFKSF
>Ginkgo_biloba_Gb_22661
MGEVEEGLGDFSAKNSGDVITPMEFSTQSVDKRCSKPGSTSENSGIKTWVQKTLWHGGSEYDAWLNAVSGQVGQVILSMPYSYSQMGLGLGIFFHLLYAT
VGIWTCYMLSCLYMEYRARKEREGANFKKHVIQYHEVMGYLVGPWLRRTSLFFNIVTMGSVAVVQIIACASNAYYLNSKYNKREWAIIFGAISMLTALLP
SFQNFRVWSFIGMLTTTYTAWYMVIAGLIHGKNADVKHSAPETLESFFTGTTNILFAFGGHAITIEIMHAMWEPRKYKYVYLLTVGYVITITLPHSVILY
WAFGDELLTHSNAFSVLPSSTFRSIGLGFMIIHQAIAFGLFVMPLNFMWEKVLGVHQSHYLIRVVSRLPVAILLWFLALLFPFFGPLNSLIGSIIMSFST
YIIPCVAYLTVFRTKTSRQEAADKPASWMPRWRGLVACNLSIVALIGVLGFGFGSWASVSNLVKQVHTFGVFDKCYQCSSTK*
>Ginkgo_biloba_Gb_22662
MGEVEEGLGDLSAKNNGDVITPMEFITQAVDEKRSKLGSASENSGFKKWVQKTLWHGGSEYDAWLNAVSGQVGQVILSMPYSYSQMGFGLGIFFHVLYAT
VGIWTCYMLSCLYMEYRARKEREGANFKKHIIQYHEVMGYLVGPWLRRTSLFFNIITMGSVAVVQIIACASNAYYLNSKYNKREWAIIFGAISMLTALLP
SFHNFRIWSFIGMLTTTYTAWYMVIAGLLHGKNADVKHSAPETMESFFSGTTNILFAFGGHAITIEIMHAMWEPRKYKYVYLITVAYVMTITMPHSVILY
WAFGDELLTHSNAFSVLPSTAFRSIGLCFMIIHQAIAFGLFVMPLNFMWEKVLGVHQSHYLIRVVSRLPVAILLWFLALLFPFFGPLNSLIGSIIMSFST
YIIPCVAYLTVFRTKTSRQEAADKPASWMPRWRGLVALNLGIVALIGVLGFGFGSWASVSNLVKQVDTFGVFGKCYQCSSTK*
>Ginkgo_biloba_Gb_14852
MVTEKQGEEAIVANGFDMELEGLPTTTLEEEDKSIKGNIAKLFWHGGSVYDAWFNCASNQALIGLVAQVLLTLPYSFSQLGMVSGIVFQIFYGLMGSWTA
YLISILYIEYRTRREKEKVDFKNHVIQWFEVLDGLLGRYWKAVGLGFNCTFLLFGSVIQLIACASNIYYINDHLDKRTWTYIFGACCATTVFIPSYHNYR
IWSFVGLIMTTYTAWYMTIAAAIHGQVKDVTHSAPNKLVLYFTGATNILYTFGGHAITVEIMHAMWKPKKFKAIYLLATLYVLTLTLPSAISVYWAFGDM
LLEHSNAFSLLPKSPFRDIAVILMLIHQFITFGFACTPLYFVWEKVIGMHDTKSICKRALARLPVVIPIWFLAIIFPFFGPINSAVGALLVSFTVYIIPA
LAYMLTYRTATARKNAVEKPPMFVSSWVGMYIVNIFIVAWVFVVGFGFGGWASLTNFVRQVDTFGLFAKCFQCPPTGKLPSPPHKG*
>Ginkgo_biloba_Gb_25859
MVTQKQAEEAIVVNYGEMEVEGKESQERSDDKSFKGNIKSFFWHGGSVYDAWFSCASNQVAQVLLTLPYSFSQLGMVSGILFQIFYGLMGSWTAYLISIL
YVEYRSRKEKENVSFKNHVIQWFEVLDGLLGSYWKAVGLAFNCTFLVFGSVIQLIACASNIYYINDNLDKRTWTYIFGACCATTVFIPSFHNYRIWSFLG
LGMTTYTAWYLTIAALVNGQVEGVKHTAPSKMVLYFTGATNILYTFGGHAVTVEIMHAMWKPQKFKSIYLLATLYVMTLTLPSAISVYWAFGDQLLNHSN
AFSLLPNSAFRDIAVILMLIHQFITFGFACTPLYFVWEKVIGMHDTKSIFLRALARLPVVIPIWFLAIIFPFFGPINSAVGALLVSFTVYIIPALAHMIT
YRTAFARQNSVEKPPFFLPSWVAIYLLNIFIVGWVFIVGFGFGGWASMTNFVHQVDTFGLFAKCYQCPPRVTPSAGPAPKASPKLHTPPPHKS*
>Klebsormidium_flaccidum_A0A1Y1IDR9_Putative_AUX1_LAX_family_of_auxin_influx_carriers
MAPHVGDAAPVAHVSEPVVKGEAKDGTSHDNTQGTYEDSYHYEDGSHGSGFSEWVQKLIWRGGSKYDAWLNAASAQVGQVILTLPTAMAQMGFALGLVTQFAFAALGCWTAYLLSALYAEHRVRGERARGPKAFQGHVIQYHEIAGSLVGPWARWAVVVFNLLSLGGLTVVQIIACASDMYYLSSVLSKRSWALVFGGMSLLTVLLPTFHNYRVWSFLGLVATTYTSWLMVGESLHVGQAPGVKHRGPHDITSFFSGLTTVLFAYGGHSITIEILHAMWHPRKYPLTYVTAVAYVFTLTVPNSVSVYWAYGDQVLKKSNAFGVLPPSPQRNVGIILMVLHQGVAFGLFVTPLYFLWEKLLGTHQASYIVRVSSRIPVVLVIWFLAVAFPFFGPINSILGALTTTFATYLLPVALHWITFRTSEARANAVIKPPRWLGRNWNVAFLISGVTFLTVAILGVGFGGYASIHTLIDQISTFGVFDECYQCPAPPKPKRF
>Marchantia_polymorpha_A0A176VZ94_
MAPTKTGSLGGSDTDGIVGSYGEMQEQHQKIEQLENDEQLTIGGRAKDLLWHGGSATDAWFSAASNQVAQVLLTLPYSFSQLGIASGVTFQIFYGLVGCWTCYLITTLYCEYRARKEKEGQDFKNHVIQWFEVLGGLLGPYWRMAGLVFNCVFLLFGSVIQLIACASNIYLINDKLDKRTWTYIFGACCATTVFIPTFHNFRVWSFLGLIMITYTAWYMTISSLIHGQVDNVEHSGPTSQVLYFTGATNILYTFGGHAVTVEIMHAMYKPAKFKVVYLLATIYVFTLTLPSAVAVYWAFGDKLLKASNALSLLPRTKWRDAAVVLMLIHQFITFGFASMPLYFVWEKFLGVHKTKNLLFRALCRMPVVLPIWFLAIIFPFFGPINSAVGALLVTFTVYIIPCAAHMAVYRSSYARMVSSQSSAIIAFDHLLSSLNVSGCLTTKRRSDVCQWSGASKCRLQTSEIPSQLDSDVHVQHLPPDLDPSGGSRFRRLGEYDQLRQADRYVRPIRQVLPVPSSRGCGCGTVLEIGLNDRCCCQLYTTDPYYYIIINTTQHRRADEDRIMTDMLQTADAMNCPRKTEVQDMEQDCTGRGESAWIVVSRGPSVSFYSAWPSRERSDSRERAVEEDEDEDEKEEEEEEKRRDEKRRERAGQIYVSYLYMTFGAAECAHACIANQQSGLCPALRCHAMRCPTDLPPVTLSDFAVTS
>Oryza_sativa_indica_A2Z521_Putative_AUX1-like_permease_OsRAU4
MASGSSGGGYADEKGPGAATMQALGLQQQHGGGGEVEEESSEMGEKTAARTRLSGLLWHGGSAYDAWFSCASNQVAQVLLTLPYSFAQLGMASGILFQLFYGLLGSWTAYLISILYLEYRTRKERDKVDFRNHVIQWFEVLDGLLGRHWRNVGLAFNCTFLLFGSVIQLIGCASNIYYINDHLDKRTWTYIFGACCATTVFIPSFHNYRIWSFLGLLMTTYTAWYIAVASLIHGQVEGVAHSGPTSIVLYFTGATNILYTFGGHAVTVEIMHAMWRPQKFKAIYLLATVYVLTLTLPSASAAYWAFGDALLTHSNALALLPRTPWRDAAVVLMLIHQFITFGFACTPLYFVWEKLVGLHGCPSLCKRAAARLPVVLPIWFLAIIFPFFGPINSAVGSLLVSFTVYIIPSLAYMVTFRSPQSRQNAVERPPRFAGGWTGAYVINSFVVAWVLVVGFGFGGWASITNFVHQVDTFGLFAKCYQCPPHPAAAALSPPGAIAPAPASMLPPFNSTAAGIFAAPVPSPAPAPAPMHFVLGHHHHHRHHRHGL
>Oryza_sativa_indica_A4GZ23_Putative_AUX1-like_permease_OsRAU2
MGSAADGSLANEKAPAETVGVGRYVEMEQDGGGPSTAKSRLSGLLWHGGSAYDAWFSCASNQVAQVLLTLPYSFSQLGMLSGILFQLFYGLLGSWTAYLISILYVEYRTRKEREKVDFRNHVIQWFEVLDGLLGRHWRNVGLAFNCTFLLFGSVIQLIACASNIYYINDKLDKRTWTYIFGACCATTVFIPSFHNYRIWSFLGLVMTTYTAWYLAVASLIHGQVDGVKHSGPTKMVLYFTGATNILYTFGGHAVTVEIMHAMWRPQKFKAIYLMATLYVLTLTLPSAASVYWAFGDELLTHSNALALLPRTAFRDAAVVLMLIHQFITFGFACTPLYFVWEKLIGLHDCRSLCKRAAARLPVVVPIWFLAIIFPFFGPINSAVGSLLVSFTVYIIPALAHMITFRSAHARENAVEPPPRFVGRWTGTFIINAFVVAWVLVVGFGFGGWASMTNFVRQIDTFGLFTKCYQCPPPPLPPAGAAPNATWPPFPATPFNATTAGLAPAPAPSPAHFFGRHHRHHSHGL
>Oryza_sativa_indica_A2WX46_Putative_AUX1-like_permease_OsRAU1
MVPREQAEEAIVADSNGKEEEVGVMGVSAGEHGADFHHGGGGKFSMKNLLWHGGSVWDAWFSCASNQVAQVLLTLPYSFSQLGMLSGVLLQLFYGFMGSWTAYLISVLYVEYRSRKEKEGVSFKNHVIQWFEVLDGLLGPYWKAAGLAFNCTFLLFGSVIQLIACASNIYYINDRLDKRTWTYIFGACCATTVFIPSFHNYRIWSFLGLGMTTYTAWYLAIAALLNGQAEGITHTGPTKLVLYFTGATNILYTFGGHAVTVEIMHAMWKPAKFKYIYLLATLYVFTLTLPSASAMYWAFGDELLTHSNAFSLLPKTGWRDAAVILMLIHQFITFGFACTPLYFVWEKVIGMHDTKSICLRALARLPIVVPIWFLAIIFPFFGPINSAVGALLVSFTVYIIPALAHILTYRTASARMNAAEKPPFFLPSWTGMFVLNMFIVVWVLVVGFGLGGWASMVNFIRQIDTFGLFAKCYQCPKPAPALAQSPVPLPHH
>Oryza_sativa_indica_A2ZBW0
MASEKVETIVAGNYVEMEREGAATAGDGVGGAAAASGRRRGKLAVSSLFWHGGSVYDAWFSCASNQVAQVLLTLPYSFSQLGMASGVAFQVFYGLMGSWTAYLISVLYVEYRTRRERDKVDFRNHVIQWFEVLDGLLGRHWRNAGLLFNCTFLLFGSVIQLIACASNIYYINDRLDKRTWTYIFGACCATTVFVPSFHNYRVWSFLGLLMTSYTAWYLTVAAVVHGKVDGAAPRAGPSKTMVLYFTGATNILYTFGGHAVTVEIMHAMWRPRRFKMIYLAATAYVLTLTLPSAAAMYWAFGDALLDHSNAFALLPRTPWRDAAVVLMLIHQFITFGFACTPLYFVWEKAIGVHGGAGVLRRAAARLPVVLPIWFLAVIFPFFGPINSTVGSFLVSFTVYIIPAMAHMATFAPAAARENAVEPPPRALGGWPGTFAANCFVVAWVLVVGFGFGGWASTVNFVRQVDTFGLFTKCYQCPPRH
>Oryza_sativa_indica_A2Y580
MVPAGDQAEEAIVADAGKEEAEVRAAMGVEQDGKFSMTSLLWHGGSVWDAWFSCASNQVAQVLLTLPYSFSQLGMLSGLLLQVFYGLMGSWTAYLISVLYVEYRARKEKEGVSFKNHVIQWFEVLDGLLGPYWKAAGLAFNCTFLLFGSVIQLIACASNIYYINDRLDKRTWTYIFGACCSTTVFIPSFHNYRIWSFLGLGMTTYTAWYLAIAAAVHGQVDGVTHSGPSKMVLYFTGATNILYTFGGHAVTVEIMHAMWKPQKFKYIYLVATLYVFTLTLPSASAMYWAFGDALLTHSNAFSLLPRSGWRDAAVILMLIHQFITFGFACTPLYFVWEKAIGMHGTRSVLARALARLPIVVPIWFLAIIFPFFGPINSAVGALLVSFTVYIIPSLSHILTYRSASARLIWNGPHKYCDQSKCSLPLWHQSTSATRTNSAVTPRALSLCCSGQTPTGSRSLVPPNNDGAATRIGAGLFGRVRLLDRSAATGMAGADGSLSLFRLSPAVPAPGTYAWTVYLITQLAGRRQHGVKNAAEKPPPFLPSWSGMFVVNVFVVAWVLVVGFGLGGWASVTNFIKQIDTFGLFAKCYQCPPRAHAGAPLPAPPRH
>Oryza_sativa_indica_A4GZ24_Putative_AUX1-like_permease_OsRAU3
MVPAGDQAEEAIVADAGKEEAEVRAAMGVEQDGKFSMTSLLWHGGSVWDAWFSCASNQVAQVLLTLPYSFSQLGMLSGLLLQVFYGLMGSWTAYLISVLYVEYRARKEKEGVSFKNHVIQWFEVLDGLLGPYWKAAGLAFNCTFLLFGSVIQLIACASNIYYINDRLDKRTWTYIFGACCSTTVFIPSFHNYRIWSFLGLGMTTYTAWYLAIAAAVHGQVDGVTHSGPSKMVLYFTGATNILYTFGGHAVTVEIMHAMWKPQKFKYIYLVATLYVFTLTLPSASAMYWAFGDALLTHSNAFSLLPRSGWRDAAVILMLIHQFITFGFACTPLYFVWEKAIGMHGTRSVLARALARLPIVVPIWFLAIIFPFFGPINSAVGALLVSFTVYIIPSLSHILTYRSASARLNAAEKPPPFLPSWSGMFVVNVFVVAWVLVVGFGLGGWASVTNFIKQIDTFGLFAKCYQCPPRAHAGAPLPAPPRH
>Physcomitrella_patens_A9TPA9_pplax4
MEEQNERLESEIFNIPDPSVKGRVNGFLFYGGSVYDVWFSACSNQIAQVLLTLPTSFAQLGYPSGVALQLFYGIVGCWATYMITWLYMEYRSRMEREGHTFKIHIIQWFEVLDGLLGRKWKFLGLGFNCVYLLFSAITQLIACGSNIFLLNNDLNKREWTYIFGACCLVTIFIPSFRNYRLWSFFGVVTITYTSWYMTVAALFYGQAPGATHDGPNSLLLYFTGATNILYTFGSHAVTVEIMHAMYRPVKFKYVYLFATLYIFTLTIPSSMAVYWAFGDSLLVNANALALLPKSAARDVAVLLMLIHQFITVGFAVTPLYFVWEKILGVHQTTNMLLRATCRVPVILPIWFFAIAFPFFGLINSVGGCLLVTFTVYIIPCLAHIVYFSNSSLRAPSVEKPPFFLPTWTAVYVVNIFVIVWIVAVGVGFGGWASVSVFIKQVQTFGVFAKCYQCPEAS
>Physcomitrella_patens_A9TEE3_pplax3
MELQNQRLESDRNIPDPSMKGKINRLLWHGGSVGDAWFSAASNQVAQVLLTLPTSFAQLGYGSGVAFQVFYGIVGCWACYMISWLYMEYRIRKEREGHNFKNHIIQWFEVLDGLLGSRWKWVGLTFNCTYCLFGAVIQLIACASNTFLINDHINKREWTYIFGAVSMLTIFIPSFKNYRIWSFFGLIMITYTAWYMTIASIIYGQTSGVTHNGPVSRVLYFTGATNILYTFGSHAVTVEIMHAMYKPSKFKYVFLLATLYVFTLTIPSAVAVYWAFGDTLLTHANALSLLPRSAARDVAVVLMLIHQFITVGFAVTPLYIMWEKMLGVHRSSRAWVVRALCRAPVMVPIWFFAIAFPFFGPINSMVGALLVTFTVYIIPCVAHMAFYRSAASRQSSVEKPPRFLPSWTAVYGGNIVLCVWILVVGLGFGGWASVTNFIKQIETFGIFAECYQCPVKSVHSVANVSYHT
>Physcomitrella_patens_A9S8E9
MAAVDIHQESEVELGGKRRCSNGFGGWGLKGLLQPTSVVASASAFDAWLVAAAGQIGQVLVTLPYTMAQMGIALGVVAFILYGALGAWTVYLLVWLYLEHKARYAADGKVQPERHILQYHEIITGLTGKLGGNITYFFIVFTMFLICIVQLVASSSDLYYANDNLNKREWQYIVGAVAFLTVFVPDFKHFRLGSLIGVLTTSITSVYMLIAAISQGQGAGVTHSGVADKVEFFTGATVILSAFGGHGITIEILESMKRPASYKWVCIAVTVYALLVTVPSAIAVYWSAGDILLVRSNAFAVLPPSGWRTMAVASLVIHQAAGFVLFSHPVFLLCEKAVGVHTKAFFLRILARIPVVAAMCFFALLLPFFGPINSIIGAFGVAIGMYIIPSVAFLFTYRSSFARQNSAVRLPALLPSWKLLFLVNGTIIVWCLVIGVGFGGWACIVNLVRQINSFGLFDKCYQCPPNP
>Physcomitrella_patens_A9SL62_pplax2
MKRLLWHGGSVWDAWFSAASNQVAQVLLTLPYSFAQLGFASGIAFQFFYGVIGCWSCYMITWLYVEYRTRKEREGVIFKNHVIQWFEVLDGLLGRNWKIVGLVFNCTFLLFGAVIQLIACASNIFLINDHLNKREWTYIFGACCMLTVLVPSFRNYRLWSFFGLIMISYTAWYMTIAALAHGQVANVVHSAPTTKVLYFTGATNILYTFGGHAVTVEIMHAMYKPVRFKFVYVFATLYVFTLTIPSAVAVYWAFGDDLLKHSNALSLLPRTMARDVAVVLMLIHQFITVGFAVTPLYFVWEKMIGIHNTKSLLLRAVSRMPVILPVWFFAIAFPFFGPINSTVGALLVTFTVYIIPCVAHMVVYRAATARQNAVEKPPFFMPSWVGVYLVNIFIVVWIIVIGIGWGGWASVTNFVQQIDTFGVFAPCYQCPPRAPVAATPPKLHA
>Physcomitrella_patens_A9RP70
MGSCSNNCERNCADKGEELEAGVCPVDGVPDHNRHGSFLKKAIWHGGSIYDAWLNVVSAQVGQVILSLPTSYTQMGYKLGLFFHFFHVAIGMYTCYVLSRLYVEYRDWKEEGEDFKKHVIQVTNLQSSISSVILDFLARDLLMKWVRCAHLCEHPKIVSMISSCRLINEAYYLNPHLTKRTWVLIFEAASLGINLLPSIHNFRVFSITGVLTTTHTSWFLLIAAKSRGQSPGVKHSAPIDLKSFFTGTTNILFGSGGHAANIQKLNTKSCIFVVKNVAAAG
>Physcomitrella_patens_A9TDX7_pplax1
MEEQNQRLESLQEGPHDVSMSGKMKRLLWHGGSVWDAWFSAASNQVAQVLLTLPYSFAQLGYASGVAFQLFYGVVGCWSCYMITWLYVEYRTRKEREGVIFKNHVIQWFEVLDGLLGRNWKILGLVFNCTFLLFGAVIQLIACASNIFLINDHLNKREWTYIFGACCMLTVLVPSFRNYRLWSFFGLIMISYTAWYMTIAALAHGQVANVVHTAPTTKVLYFTGATNILYTFGGHAVTVEIMHAMYKPVKFKYVYVLATLYVFTLTIPSAVAVYWAFGDDLLRHSNALSLLPRTMARDVAVVLMLIHQFITVGFAVTPLYFVWEKVIGIHNTKSLPLRAVCRMPVILPVWFFAIAFPFFGPINSTVGALLVTFTVYIIPCVAHMVVYRGATARQNAVEKPPFFLPSWTGVYLINIFIVVWIIVIGIGWGGWASVTNFIQQIDTFGIFAPCYQCPPRAPVAATPPKLHD
>Physcomitrella_patens_A9SFN1
MATGGDFNNPSAVGESMESGVADAGHGHIEKESPTARGGSWEIMRLMPSSLWQGNSVFNSWLVASAAQIGQVLLTLPYSMSQMGYAYGASALILYGALGAWSVYLLVWLYLEFKARTELQGKVRAEGHILQYHEVIGGLIGRWGGKTTYFFVILSLAIASVIQLIASSSDLYYANSNLNKREWQYIVGAVAFLAVFVPDYAHFRSGVAIGILTTTITSLYMFIAALSVGQVSGIRHTGGVSDKVEFLTGATNILFAFGGHGITIEILESMKRPSRFKFVYLAVCFYTLCITLPSTVAVYWAYGDILLKRSNAFSVLPPSRWRTVAILSMVVHQAMGFVVFTHPVFLVCEKAVGVHTKSILRRVLVRLPIVAIMWFLALAVPFFGPINSVMGALLVTSSVYIIPLAAFIITYSTKSARQNSAVQLPLFLPSWSFVFFVNAIIILWIVIVGIGLGGWASITNFVRQINTFGFFDECFQCPSKSK
>Physcomitrella_patens_A9SP65_pplax5
MDSHSGNGRSNGVVDKGEELENGISVADGVHDHTGGHGRGSFIKKVVWHGGSVYDAWLNAVSAQVGQVILSMPTSYAQMGFKLGLFFHFFYVIIGVYTCYLLARLYVEYRARKEKEGVDFKRHVIQYHELLGALVGPWAMRISLFFNVVTVGAVSVVQIIACASNAYYLNPNLSKRSWALIFGGLSLSVDLLPTIHNFRVFSFLGALTTTYTSWYMLTAAISRGQSPGVKHSAPINVESFFTGTTNILFGAGGHAVTIEIMHAMWKPVRYKYVYLACTIYVLFITVPHSYALYWSFGDELLLKNNALGILPNSYARDTALVFMIIHQIVAFALYIMPLNFIWEKFWGVHQSHYVKRVLVRLPLGCVLWLLALMFPFFGPLNSLIGSLFMTFSVFIIPSIVYTITFWTPTARENAAEQPGKVRKAIGWWGMVTLNFTVIVLIAVLGVGFGSYASFSNIIRQVENFGIFQACYQCKL
>Selaginella_moellendorffii_D8QU36
MASTQSSKQSWFYVLFLEGTSVFDAWLNSSSFQVSQVLLTLPYSFAQLGFVSGIAYQILYAAMGCWSCYMTSSLYVIYREKRAMRANTFVDYEAQSILWYEVLDGLLGSNWKLAGLVVNLGYQILTCVIFLVGCSSLSYLLNSYVDKRTWTILLVFCFILIVFIPRAQHYRIWSCIGIVATSYTAWYITIATIYHGKNSNATHSAPNNTAGYFVGATNLLYTFGGHAVTIEIVDAMKKPEKFKTVYFYCSAYILTLTLPSAIAVYWAFGDSMAHHAYSIVVLPDSMFRVTAIVLMLVHQFMQFGFLSLPVFMKWERLLGIHGSSNYYLKSISRIPVVLVMWFVAIMVPFIGLIDSVVGAVFASFSVYVLPCTAHMISVEQPPSWMPWNWIGMYCVNLAVVLWVLIVGVGFGGWASLVALRHNINSFGLFPQCYQCKSS
>Selaginella_moellendorffii_D8QUL7
MGCWTCYMITSLYADYRAAKEKENPKAFENHTIQWYEVLGGLLGPYWRAAGIFFNTVLLFCTATIQVIACGSTVYYIKDSLPKRTWTIIFGACCLVTVLIPSAHNYRVLSFSGILMTTYTAWYLTITAVIHGKDPDVTHSGAKNVVQYFTGATNILYAFGSTVTVEIMHAMWKPRKFKLVYLYAIVYIFTLTLPSAIAVYWRFGDKMLDNANAFAVFPKTKFRDAAVILMLMHQFIQFGLISLPIFIIWEKFVGVHHSKYYVLRAIARIPVVLATWFIAIMIPFFGPINSAVGSLLVTFSVYLIPCSAHMVANFKSTARKAAIEQPPTWILRSWTLVYLLNSFITVWVLIVGFGFGVYASVRNLVDQIDSFGLFARCYQCTRKY
>Selaginella_moellendorffii_D8R533
MALLLVLGRHFYLRCLAQCLFVPGTVSCFCGESLVLNLFVCGSLQISQVLLTFPYSFAQLGLVSGILYQLLYAAMGCWSCYMTTSLYIIYKERRAKQKNPMDCHEYRSIQAMLLLILFLDSLQWYEVMDGLLGWRWKIAGLVFNTGDQFLTCVIFLVGCSSLTHSLNHHLNKRTWTLVLTGCFLTMVLIPRAQHYRIWSSIGIVATTYTAWYLTIASILLGPEPDVKHTAPPSTVQYFVGATNMLYAFGGHAITIEIADAMREPKNFKVVYFYCILYILTLTLPSAIAMYWAFGDTMLHNTYALAVLPRSKFHVAANVLMLFHQFMQFGFMALPIFMKWEKLLGIHRSKNYWLKAVSRIPVVLLVWFFAIMTPFTGLIDSIVGSIFTSFSVYIIPCLAHMVLHKTFTARKDAIEQPPFFMPSWVGIYCLNLAVVLWVLIAGVGLGGWSAISTLLENIRSFGPFPKCFQCQAK
>Selaginella_moellendorffii_D8R2W1
MQITNVEESNNFTAGRSIQEKITGAFLVGGSSFDAWLTTTTAQVAQVLLTLPHTLAQMGITSGIVFQLLYGALGCWSCYITMCLYMDYVAILERHNARRKNHIIQWYEVLDGHLGRWWRASGLLFNCALMVSSATIQLIACANTIWYMNNSLDKRTWTFIFGALCFLTVLIPTARNYRLWVFIGIFMTTYTAWYFTIASIFFEKHDKHVQHSAPVSKIQYFTGATNNIYTFGNHALTLEIVEAMDKPRKYKITNVYAILYIFTLTLPSAVSVYWRFGDQMLNYPNALAVLSPSKFRNVAIILMLTHQFIEFSAFVVPVFAMWEKLLGIHCSQNYTLKCIARMPIVLGICFLAIMLPFFGSINSVVGAIISSIGVYILPCLAFMVIRRHKESRENAIEQPPFWIKSWVGVYCINLGLVLWVGIIGAGFGSWASMHNIMHKVEKFGLFAKCFQC
>Selaginella_moellendorffii_D8SAG6
MDAWLNIGSTKIAQILLTIPFSYAQAGLPSSIAFQVWWGGYIINILYLTYREKHNLPLAHNQKCNTQLHEVLGGLLGKWWSVATLVVMVPFLFVVCVTGCSNIVFEINDQFPKRTWTVIFGALFSLSIIMPSAQNYRAWSFVGIIATVYTSCYQVLQPAFPKLSWETTFSVNLRIIIWMAAMSGLGLWPA
>Selaginella_moellendorffii_D8RSR0
MSSTSNASGSAGNQRNSDPENPLLLPSRKGFSARDEIARVFFRGGSSFDAWLTACTAQVAQVLLTLPYSFAQMGMVPGILFQLVYGLLGCWSCYMTTSLYADYVRILDRQNSRRDDHIIQWYEVLGGLLGKGWKMAGLASNCILLLCTATIQLIACGSTVWYINDSFEKRTWTYIFGAGCFLTVFVPTARNYRLWAFVGIFMTTYTAWFMTISAVIHGKVENVEHSGAKSSVQYFTGGTNILYAFGGHAVTLEIMDAMHKPRSFKIVYLCAVLYIFTLTIPSAASVYWRFGDAMLHNPNALAVFPRTRFRDAAVVLMLAHQFIEFGVLALPIFVMWEKLLGVHHSKKHYIVKSLSRIPIVLVIWFIAIMIPFFGPINSVVGALLASVAVYILPCVAFMYARQAPESRKGALEQPPCWLLRSWVPMYCINLGSVLWVAIVGVGFGGWASVSNLMEKISSFGFFARCYQCNSTRH
>Selaginella_moellendorffii_D8R2W6
MESFGNRSTRTSAMEDQISRVFLRRGSAFDAWLTATTVQVAQVLLTLPHSFAQMGLASGVVFQLLYGALGCWSCYMTTSLYADYIWILDSQKLRKENHIIQWYEVLEALLGRWWKALGLLFNCMLMLSAATIQLVACGNTVWYINDNLDKRTWTYIFGAICFSTLFIRMARNYHLWMFLGVFMTSYTAWYMTIAALFFEKHQNAVHTGPTSSVEYFTGTTNIIYTFGSHALTLEIIEAMDQPRKFKFVYVYAILYILTLTLPSAISVYWRFGDKMLEHPNALAVFSPSKFKTIAVILMLAHQIIEFAAFIVPVFAMWEKMLGIHHSNNQTIKYFARIPIVLIICLFALMLPFFGSINSVVGSFLSSIAVYILPCVAFMVIRQHEESRENAIEQPPIWIFNSWVGVYCINLGIVLWVAIVGMGFGAWASMYSLFHKVERFGLFSKCFECNKL
>Selaginella_moellendorffii_D8QVH5
MGNALDCQQFLNTALWDGHLAQHWLCHSPIAQILLTIPFSYAQAGLPSSIAFQLHEVLGGLLGKWWSVATLVVMVPFLFVVCVIELSGCSNIVFEINDQFPKRTWTVIFGALFSLSIIMPSAQNYRAWSFVGVIATVYTSCYQFIVFGILSSPLYLFCEKFFRVHNSKENFGAPTCLSKVELGNNLQRQPEDHNLDGSDEWTRTMASIAAYSRQAGEVGLFTKCYMCKSDVR
>Selaginella_moellendorffii_D8QUL6
MGSEASYYDHENNASTTTPDYSSPIPILHGKAGNQSTGNDQQEQHHQDHAILSRDDSWFGTFKSIFWHGGSAFDAWLNATSTQIAQVLLTFPYSFAQLGLASGIVFQLLYGFMGCWTCYMITSLYADYRAAKEKENPKAFEKHTIQWYEVLGGLLGPYWRAAGIFFNTALLFCTATIQVIACGSTVYYINDSLPKRTWTIIFGACCIITVLIPTAHNYRVLSFTGILMTTYTAWYLTIAAGIHDKVPNVTHSGPKNIVQYFTGATNILYAFGGHAVTVEIMHAMWKPRKFKLVYLYAILYIFTLTLPSAITVYWRFGDTMLHSANAFGVFPKNKFRDAAVILMLMHQFIEFGLIGLPVFLIWEKFLGVHHSKYYILRAIARIPVVLAIWFIAIMIPFFGPINSAVGSLLVTFSVYLIPCAAHMVVNSKSTARKAAIEQPPRWIRSWTVVYVLNSLIIVWVVIVGFGFGVYASVKNLVDQIDTFGLFARCYQCPKKH
>Selaginella_moellendorffii_D8SSP5
MGSRHPWHDFLLRVLWHGGSTFDAWLNISSVKMASRLLTMPQSTAQMGLPSAIAYQLFQGGMGAWVQHVIGILFLKYRLHHQSGASDRTRFTTTTQVESLHEVIGGHLGPRWRAVSFVLNIVCVFYVCSLQLVACSNIVYNLNRTLDKRTWTSVFTAVFSLTIFIPNAHNYRIWSFLGVITTTYVAAYLVVAGVKYTTPHSYEEYFTGLSGLTILGHVVVPVEIMDAMWKPQEFSMANAYSVIYILLVTMIPSISMNRRFGDILLKHPNALSLLPSSKFRDTAIILLLVHLFINFGMYSLAVYAMWEKLLRVHDSPSYGKKILSRVPVFLAFWLTALAFPFFGIISKILDATFIIWNFYVIPCAAYNLVFWSRTVQQQSKSLSTFGWVTDFSLNLGVILWVVIVECGLALWGDMVSLLSLKDDLRLFAKCYNC
>Selaginella_moellendorffii_D8R2V9
MGITSGIIFQLLYGALGCWSCYITMCLYMDYVKILERHNTRRKSHIIQWYEVLNGLLGRWWRAPGLLFNCALLVSTATIQLIACANTIWYMNNSLDKRTWTFIFGALCFLTVLIPTARNYRLWVFFGIFMTTYTAWYFTIASIFFEKHDKHVQHSAPVSTIQYFSGATNILFTFGNHALTLEIAEAMDTPRKYKTTNVYAILYTFTLTLPSAVSVYWRFGDQMLDHPNALAVFSPSKFKNVAIILMLTHQFIEFAALVVPVFAMWEKLLGIHCSQNYTLKCVARMPIVLGICFLAIMLPFFGSINSVVGATLSSIGIYILPCLAFMVIRQHKESRENAVEQPPFWIKSWVGVYCINLGLVIWVGIIGIGFGSWASMHNLMHKVEKFGWFAKCFQC
>Selaginella_moellendorffii_D8SZ87
MVDIYEPDSRRHAQGHHGHEFGDDPYRYDGQRAWIQTKRGYIMHKFKQWTASPSANLLWRSSSSFDAFLIAAAAQIGQALTLLPQTLAFMGYGWGVFFLILYAAFGSWAVFLLVWLYLEYRIRNQREARDDLQMGHILQYHEVIYGLTGRYLGNLTLVFNILALAMAGVVQLISSASNLHYLNSNVHKREWQILVGILSLLSVFMPGFSHFRFAAFIGVLTTTITAVYLAVAARTNGQEFGITHRGAGNMREFFTGATTILFAFGGHGITIEILEAMHSPEKFGFVYPLAVLYILVLSIASSTSVYWAYGDDLLEESNAFAVLPPSHWKRFAIFSMFVHQSIAFIIYMYPVFLVAEKTFRVHTRRFAYKVLARLPVVLLVWFVAMAMPFFGTIAAVFGSLLVSISVYFIPLLAFYLAYRDKEAQKVSVVKLSLHYPIWKFLFLINALIMVWIFIIGFCVGAWATMSQFIRDIHTYGFFDKCYQCRR
>Selaginella_moellendorffii_D8RYL3
MESFGNRSSRTSAMEDQISRVFLRRGSAFDAWLTATTVQVAQVLLTLPHSFAQMGLASGVVFQLLYGALGCWSCYMTTSLYADYIWILDSQKLRKENHIIQWYEVLEALLGRWWKALGLLFNCMLMLSAATIQLVACGNTVWYINDNLDKRTWTYIFGAICFSTLFIRMARNYHLWMFLGVFMTSYTAWYMTIAALFFEKHQNAVHTGPTSSVEYFTGTTNIIYTFGSHALTLEIIEAMDQPRKFKFVYVYAILYILTLTLPSAISVYWRFGDKMLEHPNALAVFSPSKFKTIAVILMLAHQIIEFAAFIVPVFAMWEKMLGIHHSNNQTIKYLARIPIVLIICLFALMLPFFGSINSVVGSFLSSIAVYILPCVAFMVIRRHEESRENAIEQPPVWIFNSWVGVYCINLGIVLWVAIVGMGFGAWASMYSLFHKVERFGLFSKCFECNKL
>Selaginella_moellendorffii_D8QYV1
MDSSSISLSVWDESSQLDLVDTSSSQRQEPASSAIVPQETVGASRYREFIDRVLWNGGSSFDAWLNAASFQVSQVLLNLPFTFAQMGMASGITFQLLYGMMGSWVSYIMTSVYLTYLATQGSQQKKNHVVQWYEVMEFFLGPWGKGATLLLYFCGLSSAAMIQMVACASAAYYINDNLDKRTWTLVLGPFMFLGVLLPSPRNYRMWSFAGIIMTTYVAWYLTIAAAVQGRDPGVKHTGPHSLENYFLGASNIIYTFGGHGLTVELAGSMWKPRDFKRVYFYAVLYTLTLTLPSASTVYWAFGDRMLHNANAFAVLPRTKFRDAAVVLIIIHQFFEFGLVALPFFIMCEKLFGIHHSNYYLLKVAARIPVFLLIWFCAIMLPFFGPIDSFNGSFFTTLAVYFLPCLTHMIVFRSEKARKSSFEQPPFWIRSWAGMYCINLGVILWVVVVGVGIGGWATISNLTRQVRTFGLFARCYQCPPKS
>Selaginella_moellendorffii_D8RYL8
MESFCKDESTVGIEMQITNVEESNNFTAGRSIQEKITGAFLVGGSSFDAWLTTTTAQVAQVLLTLPHTLAQMGITSGIGFQLLYGALGCWSCYITMCLYMDYVAILERHNARRKNHIIQWYEVLDGHLGRWWRASGLLFNCALMVSSATIQLIACANTIWYMNNSLDKRTWTYIFGALCFLTVLIPTARNYRLWVFIGIFMTTYTAWYFTIASIFFEKHDKHVQHSGPVSKIQYFTGATNNIYTFGNHALTLEIVEAMDKPRKYKITNVYAILYIFTLTLPSAFIEFAAFVVPVFAMWEKLLGIHCSQNYILKSIMLPFFGSINSVVGAIISSIGVYILPCLAFMVIRRHKESREV

>Selaginella_moellendorffii_D8SAK3
MSATNSWDQAALRLLWHGGSTFDAWLNIVAAKLASRLLTFPQSTAQLGLPSAIVFQLLLSAMGLWAQSAINVLYLRHKRMVNPETTANQPWHTTQLHEVIGGLLGSKWKIVSLVFNIVTLFYVSSAQLIACSNVAYTVNDNMDKRTWTFVFGAIFSLPILFPSAHNYRVWSFLGVVTIIFDSAYMTIATLLYFSIITKTFPQAGNVRHSSPRSSQEYFTGLVGMLTFPSLCKIMEIMDAMWKPDEYQAANLYGMACILVVVMLPSISMERKFGDKLLATPNAMLLLPRSKFHDSANVLILLHVVINFGMYSLALYATWEKIVRIHDSPSYVKRTLSRIPVFLALWITALAFPFFSAINKLLDAILVSWNFFIIPCAAYIAVFWLPQPRRGSKSLSRLGWAVDLSVCLGTILWMLVMQCGLGLWGNVHTFVKVLEGTRPFPKCYRCAPPK
>Selaginella_moellendorffii_D8RAA7
MDSSSISLSVWDESSQLDLVDTSSSQRQEPTSSAIVPQETVGASRYREFIDRVLWNGGSSFDAWLNAASFQVSQVLLNLPFTFAQMGMASGITFQLLYGMMGSWVSYIMTSVYLTYLATQGSQQKKNHVVQWYEVMEFFLGPWGKGATLLLYFCGLSSAAMIQMVACASAAYYINDNLDKRTWTLVLGPFMFLGVLLPSPRNYRMWSFAGIIMTTYVAWYLTIAAAVHGRDPGVKHTGPHSLENYFLGASNIIYTFGGHGLTVELAGSMWKPRDFKRVYFYAVLYTLTLTLPSASTVYWAFGDRMLHNANAFAVLPRTKFRDAAVVLIIIHQVCQRVFILFSLFTVLNLGNLQDPGVKHTGPHSLENYFLGASNIIYTFGGHGLTVELAGSMWKPRDFKRVYFYVVLYTLTLTLPSASTVYWAFGDRMLHNANAFAVLPRTKFRDAAVVLIIIHQFFEFGLLALPFFIMCEKLFGIHHSNYYLLKVAARIPVFLLIWFCAIMLPFFGPIDSFNGSFFTTLAVYFLPCLAHMIVFRSEKARKSSFEEPPFWIRSWAGMYCINLGVILWVVVVGVGIGGWATISNLTRQVRNFGLFARCYQCPPKS
>Selaginella_moellendorffii_D8SZA8
MGSRHPWHDFLLRVLWHGGSTFDAWLNISSAKMASRLLTMPQSTTQMGLPSAIVYQLFQGGMGAWVQHVIGILFLKYRLHHQSGASDRTRFTTTTQVESLHEVIGGHLGPRWRAVSFVLNIVCVFYVCSLQLVACSNIVYNLNRTLDKRTWTSVFTAVFSLTIFIPNAHNYRIWSFLGVITTTYVAGYLVVAGVKYTTPHSYEEYFTGLSGLTILGHVVVPVEIMDAMWKPQEFSMANAYSVIYILLVTMIPTISMNRRFGDILLKHPNALSLLPSSKFRDTAIILLLVHLFINFGMYSLAVYAMWEKLLRVHDSPSYGKKILSRVPVFLAFWLTALAFPFFGIISKILDATFIIWNFYVIPCAAYNLVFWSRTVQQQSKSLSTFGWVTDFSLNLGVILWVVIVECGLALWGDMVSLLSLKDDLRLFAKCYNC
>Selaginella_moellendorffii_D8R183_AUX1A-1
MVVEGKEEMVGNYTEMELDRKEQDGLVENNQNRVQGIKALFWHGGSVYDAWFSCASNQVAQVLLTLPYSFSQLGFASGIVFQVFYGLLGAWTAYLISWLYVEYRNRKEKENVSFKNHIIQWFEVLDGLLGPYWKAIGFGFNCTFLLFGSVIQLIACASNIYYINDSLSKRTWTYIFGACCMTTVLIPSFHNYRVWSFLGLGMTTYTAWYMTIAAIVHGQADNVKHTGASKLVLYFTGATNILYTFGGHAVTVEIMHAMWKPQKFKWVYLVATIYVFTLTLPSATAVYWAFGDNLLTKSNALALLPKNAFRDIAFITFGFACTPLYIVWEKILGIHKTANLPVRALARVPVVLPIWFLAIIFPFFGPINSAVGALLVTFTVYIIPSLAHMITYRTAFARANSVEKPPFFLPSWTLVYLVNFFIVVWIAVIGVGFGGWASVTNFVHQIDTFGLFAKCYQCPPNKTGPPKH
>Selaginella_moellendorffii_D8SAH9_AUX1B-2
MGLQSLVALATHTGENNSYTEVEKDRQEQDGLVDNSMRALAKKLLWHGGSVYDAWFSCASNQVAQVLLTLPYSFSQLGIVWGVTFQVFYGLLGSWTAYLISCLYVEYRARKEKENVNFKNHVIQWFEVLDGLLGPYWKAAGFTFNCTFLLFGSVIQLIACGSNIYYISDRFDKRTWTIIFGACCMTTVLVPSFHNYRIWSFLGLGMTTYTAWYMTITALVHGKDPGVKHSAPNNLVQYFTGATNILYTFGGHAVTVEIMHAMWKPSKFKSVYLFSTLYVLTLTIPSATAVYWAFGDELLHNGNALALLPKNVFRDLAVVLMLLHQFITFGFACTPLYFVWEKIIGVHRSPRFLLRAAARIPVVIPIWFMAVIFPFFGPINSAVGSLLVTFTVYIIPCLAHMLTFRTAFARENAVEKPPFIMPSWAAVYVFNFFVVVWVFVVGVGFGGWASTVNFVHQIKTFGIFAKCYQCPNNSHRH
>Selaginella_moellendorffii_D8QVG4_AUX1B-1
MGLQSLVALATHTGENNSYTEVEKDRQEQDGLVDNSMRALAKKFLWHGGSVYDAWFSCASNQVAQVLLTLPYSFSQLGIVWGVTFQVFYGLLGSWTAYLISCLYVEYRARKEKENVNFKNHVIQWFEVLDGLLGPYWKAAGFTFNCTFLLFGSVIQLIACGSNIYYISDRFDKRTWTIIFGACCMTTVLVPSFHNYRIWSFLGLGMTTYTAWYMTITALVHGKDPGVKHSAPNNLVQYFTGATNILYTFGGHAVTVEIMHAMWKPSKFKSVYLFSTLYVLTLTIPSATAVYWAFGDELLHNGNALALLPKNVFRDLAVVLMLLHQFITFGFACTPLYFVWEKIIGVHRSPRFLLRAAARIPVVIPIWFMAVIFPFFGPINSAVGSLLVTFTVYIIPCLAHMLTFRTAFARENAVEKPPFIMPSWAAVYVFNFFVVVWVFVVGVGFGGWASTVNFVHQIKTFGIFAKCYQCPNNSHRH
>Selaginella_moellendorffii_D8S1F2_AUX1A-2
MVVEGKEEMVGNYTEMELDRKEQDGLVENNQNRVQGIKALFWHGGSVYDAWFSCASNQVAQVLLTLPYSFSQLGFASGIVFQIFYGLLGAWTAYLISWLYVEYRNRKEKENVSFKNHIIQWFEVLDGLLGPYWKAIGFGFNCTFLLFGSVIQLIACASNIYYINDSLSKRTWTYIFGACCMTTVLIPSFHNYRVWSFLGLGMTTYTAWYMTIAAIVHGQADNVKHTGASKLVLYFTGATNILYTFGGHAVTVEIMHAMWKPQKFKWVYLVATIYVFTLTLPSATAVYWAFGDNLLTKSNALALLPKNAFRDIAVFITFGFACTPLYIVWEKILGIHKTANLPVRALARVPVVLPIWFLAIIFPFFGPINSAVGALLVTFTVYIIPSLAHMITYRTAFARANSVEKPPFFLPSWTLVYLVNFFIVVWIAVIGVGFGGWASVTNFVHQIDTFGLFAKCYQCPPNKTGPPKH
>Selaginella_moellendorffii_D8T338
MWGHSRRLTRIASTILNGSSVIDAWFNATSYQVGQVLLTLPNSFAQLGLVSGILFQLLYGTLGAWACYMTTWLYMNYRKRFEREALYNDKHEIQWYEVLDGLLGTFWKYLGLIFNTGLQVLQSAITLIGASNLAHILNDRLDKRSWTLVLGACVIPSILIPRAQNYRVLSSVGIVMTTYTAWYMVLASIFQGKDGPVKHSAPHSSLDYFLGASNILYAFGGHGLTIELTHAMKKPQKFKEIYLYAVLYIWTLTLPSAIAVYWTYGEEMLHHSYALTRFHKSKYRDCSLLQFVQFGFSVLPIYLTWEKFCGIHSLPGRYLLKSAARLPVVILVWLVALMIPFIGVINIVAAAFFTSFTIYIVPCVAFMVYHRSTSARKAKGPPFWLPSWIWIYAINVGVVVWILVIGVGFGAWAGVRNLRRKFHLFGFFTRCYEC
>Selaginella_moellendorffii_D8RYM0
MQITNVEESNNFTAARSIQKKIGAFLVGGSSFDAWLTTTTAQVAQVLLTLPHTIAQMGITSGIGFQLLYGALGCWSCYITMCLYMDYVKILERHNARRKSHIIQWYEVLNGLLGRWWRAPGLLFNCALLVSTATIQLIACANTIWYMNNSLDKRTWTYIFGALCFLTVLIPTARNYRLWVFFGIFMTTYTAWYFTIASIFFEKHDKHVQHSAPGSTIQYFSGATNILFTFGNHALTLEIAEAMDTPRKYKTTNVYAILYTFTLTLPSAVSVYWRFGDQMLDHPNALAVFSPSKFKNVAIILMLTHQFIEFAALVVPVFAMWEKLLGIHCSQNYTLKCVARMPIVLGICFLAIMLPFFGSINSVVGATLSSIGIYILPCLAFMVIRQHKESRENAVEQPPFWIKSWVGVYCINLGLVIWVGIIGIGFGSWASMHNLMQKVEKFGWFAKCFQC
>Selaginella_moellendorffii_D8SYB9
MSKGTSSITYPVGGEIEFVCASQSHQRRPSATRISNVSLEDITSTLLKTEQVAAEWLQLVAKVFWKGGSTFDAWLNASSAQIAQVLLTFPYSFAQMGLASGMAFMLLYGLLGCWSSYTMTCLYADYRKLKEMQNVTFEHHTIQWYEVLDGLLGPWWKAAGLIFNGALLFCTATIQLIACGSTVYYIGDDLDKRSWTLIFGACCSLSILIPTAHNYRMWSFAGIIMTTYTAWYLALASLSIKREPSVTHHGPVSTEEYFTGATNFLYAFGGHAVTIEIMDAMWEPKKFKSVYVYAIAYVLLILLIPSAVTVYLRFGDKMLINPNAFAVLPKTKFRDAAVILMVIHQFIEFGLLAIPIYIIWEKFLGVHHKQCYIMKVIARVPVILGIWFVALMIPFFGPINSIVGSFLTSSSIYILPCAAHITYYGMRASRSGSAEPHSWIGAYYLNLGTIAWVLIVGVGFGAWASIQNMKKEIDTFGLFAKCYQCDQEP
>Selaginella_moellendorffii_D8QVI0
MNLFRRWGNALDCQQFLITAFWNGGSSFDTWLNIGSTKIAQILLTIPFSYAQAGLPSAIAFQVLHLLMGWWGVYIINILYLTYQKKQNPPLQHNQKRNTQLHEVLGGLLGKWWSVATLVSMVPYLFTVCVIQLTACSNIVFEMNDQLPKRTWTVIFGALFSLSIIMPSAQNYRAWSFLGVIATVYTSCYLGVSDVQMSLAPRGYIGYFSALSNFLAVGTEMIPVELMDAMWKPEDFKTPWFYGIIYVCMVSMPASMTVNVVFGDQTLSHPSALKLFPKSKFRDIAIVMLLLHQFVVFGILSWPLYMFCEKFFKVQDSPSFTRRSLLRVPVFLAIWLAALAFPFLQVSAPTGIFGAWSIYIIPCIAYIVIFWEKALSGVPQPAFPKLSWETTFSINLSIIIWMAAMSGLALWVSIAAYIRQGEQVGIFTKCYMCK
>Selaginella_moellendorffii_D8RCZ9
MSSTPNASGSAGNQRNSDQEKPLLLPTTKGFSARDEIARVFFRGGSSFDAWLTACTAQVAQVLLTLPYSFAQMGMVQGILFQLVYGLLGCWSCYMTTSLYADYVRILDRQNSRRDDHIIQWYEVLGGLLGEGWKMAGLVYNCILLLCTATIQLIACGSTVWYINDSFEKRTWTYIFGAGCFLTIFVPTARNYRLWAFVGIFMTTYTAWFMTISAVIHGKVESVEHSGAKSSVQYFTGGTNILYAFGGHAVTLEIMDAMHKPKSFKIVYLCAVLYIFTLTIPSAASVYWRFGDAMLHNPNALAVFPRTRFRDAAVVLMLAHQFIEFGVLALPIFVMWEKLLGVHHSKKHYIVKSLSRIPIVLVIWFIAIMIPFFGPINSVVGALLSSVAVYILPCVAFMYARQAPESRKGALEQPPCWLLRSWVPMYCINLGSVLWVAIVGVGFGGWASVSNLMEKISSFGFFARCYQCNSTRH
>Selaginella_moellendorffii_D8SAG1
MGNALDCQQFLITAFWNGGSSFDAWLNIGSTKIAQILLTIPFSYAQAGLPSAIAFHVLHLLMGWWAVYIINILYLTYQKKQNPPLQHNQKRNTQLHEVLGGLLGKWWSVATLVLMVPCLFTVCVIQLHACSNIVFEMNDQLPKRTWTVIFGALFSLSIIMPSVQNYRAWSFLGVIATVSDVQMSLAPHGYTGYFSALSNFLAVGTEMIPV

>Selaginella_moellendorffii_D8T1C9
MGSEASYYDHENNASTTTPDYSSPIPILHGKAGNQSTGNDQQEQHHQDHAILSRDESWFGTFKSIFWHGGSAFDAWLNATSTQIAQVLLTFPYSFAQLGLASGIVFQLLYGFMGCWTCYMITSLYADYRAAKEKENPKAFEKHTIQWYEVLGGLLGPYWRAAGIFFNTALLFCTATIQVIACGSTVYYINDSLPKRTWTIIFGACCIITVLIPTAHNYRVLSFTGILMTTYTAWYLTIAAGIHDKVPNVTHSGPKNIVQYFTGATNILYAFGGHAVTVEIMHAMWKPRKFKLVYLYAILYIFTLTLPSAITVYWRFGDTMLHSANAFGVFPKNKFRDAAVILMLMHQFIEFGLIGLPVFLIWEKFLGVHHSKYYILRAIARIPVVLAIWFIAIMIPFFGPINSAVGSLLVTFSVYLIPCAAHMVVNSKSTARKAAIEQPPRWIRSWTVVYVLNSLIIVWVVIVGFGFGVYASVKNLVDQIDTFGLFARCYQCPKKH
>Selaginella_moellendorffii_D8RC90
MWRHSRRLTRIASTILNGSSVIDAWFNATSYQVGQVLLTLPNSFAQLGLVSGILFQLFYGTLGAWACYMTTWLYMNYRKRFEREALYSDKHEIQWYEVLDGLLGTFWKYLGLIFNTGLQVLQSAITLIGASNLAHILNDRLDKRSWTVVLGACVIPSILIPRAQNYRVLSSVGIVMTTYTAWYMVLASIFQGKDGPVKHNAPHSSLDYFLGASNILYAFGGHGLTIELTHAMKKPQKFKEIYLYAVLYIWTLTLPSAIAVYWTYGEEMLQHSYALTRFHKSKYRDVAIVLMIIHQARRKNFFVQFGFSVLPIYLTWEKFCGIHSLPGRYLLKSAARLPVVILVWLVALMIPFIGVINIVAAAFFTSFTIYIVPCVAFMVYHRSTSARKAKGPPFWLPSWIWIYAINVGVVVWILVIGVGFGAWAGVRNLRRKFHLFGFFTRCYEC
>Selaginella_moellendorffii_D8T754
MSKGTSSITYPVGGEIEFVCASQSHQRRPSATRISNVSLEDITSTLLKTEQVAAEWLQLVAKVFWKGGSTFDAWLNASSAQIAQVLLTFPYSFAQMGLASGMAFMLLYGLLGCWSSYTMTCLYADYRKLKEMQNVTFEHHTIQWYEVLDGLLGPWWKAAGLIFNGALLFCTATIQLIACGSTVYYISDDLDKRSWTLIFGACCSLSILIPTAHNYRMWSFAGIIMTTYTAWYLALASLSIKREPSVTHHGPVSTEEYFTGATNFLYAFGGHAVTIEIMDAMWEPKKFKSVYVYAIAYVLLILVIPSAVTVYLRFGDKMLINPNAFAVLPKTKFRDAAVILMVIHQFIEFGLLAIPIYIIWEKFLGVHHKQCYIMKVIARVPVILGIWFVALMIPFFGPINSIVGSFLTSSSIYILPCAAHITYYGIGASRSDSAEPHSWIGAYYLNLGTIAWVLIVGVGFGAWASIQNMKKEIDTFGLFAKCYQCDQEP
>Selaginella_moellendorffii_D8QWB4
MSATKSWDQAALRLLWHGGSTFDAWLNIVAAKLASRLLTFPQSTAQLGLPSAIVFQLLLSAMGLWSQSAINVLYLRHKRMVNPETTANQPWHTTQLHEVIGGLLGSKWKIVSLVFNIVTLFYVSSAQLIACSNVAYTVNDNLDKRTWTFVFGAIFSLPILFPSAHNYRVWSFLGVVTIIFDSAYMTIATLQDYTFQSLLKSFPQAGNVSHSSPRSSQEYFTGLVGMLILGNVPIPVEIMDAMWKPDEYQAANLYGMACILVVVMLPSISMERKFGDKLLATPNAMLLLPRSKFHDSANVLILLHVVINFGMYSLALYATWEKIVRIHDSPSYVKRTLSRIPVFLALWITALAFPFFGAINKLLDAILVSWNFFIIPCAAYIAVFWLPRPRRGSKSLSRLGWGVDLSVCLGIILWMLVMQCGLGLWGDVHTFVKVLEGTRPFPKCYRCAPPK
>Selaginella_moellendorffii_D8S3X1
MALLLVLGRHFYLRCLAQCLFVPGTVSCFYGKSLVLNLFVCGSLQISQVLLTFPYSFAQLGLVSGILYQLLYAVMGCWSCYMTTSLYIIYKERRAKQNNPMDCHEYRSIQAMLLLILFLDSLQWYEVMDGLLGWRWKIAGLVFNTGDQFLTCVIFLVGCSSLTHSLNHHLNKRTWTLVLTGCFLTMVLIPRAQHYRIWSSIGIVATTYTAWYLTIASILLGPEPDVKHTAPPSTVQYFVGATNMLYAFGGHAITIEIADAMREPKKFKVVYFYCILYILTLTLPSAIAMYWAFGDTMLHNTYALAVLPRSKFHVAANVLMLFHQFMQFGFMALPIFMKWEKLLGIHRSKNYWLKAVSRIPVVLLVWFFAIMTPFTGLIDSIVGSIFTSFSVYIIPCLAHMVLHKTFTARKDAIEQPPFFMPSWVGIYCLNLAVVLWVLIAGVGLGGWSAISTLLENIRSFGPFPKCFQCQAK
>Selaginella_moellendorffii_D8S642
MAMECGRLGNLLWDGGSTFDAWLNICSTKIAELLLTIPHSWAQAGLPSAIVVQFVHLCIGWWSGYTTNLLYLEYKKVAQKRDPHRFDNHTIQLHEVLGGLMGKWWERVSLFFNIGTLGTIATVEILASSNLDKRTWALIFGGIFSLSVFTPSAQNYRAWSFLGVIATIYTAFYLIIAGIVHKEIPDVNRPFSPREFSEYFIPMTNFIALGTEAIPVEIMDAMWKPEEYKLPWLFGMVYTGLVSLIPTMSLFWRFGDKLLKQANAIALLPKSIFRDAAVILLLLHQARALEKPPLIWNVCEQFVVFGIFTLPIYLIFEKLFKVHNSPSFGKRILVRVPVFLVIWVAALAFPFFGLSTPISVALFATWGQHILPCSAYIFTFWKRASEASIVDKHFCLLRWETILSINLGIVLWMLFMSGFGLWANIVAIANQVHQVGLFTKCYNCKRG
>Anthoceros_agrestis_BONN_evm.model.Sc2ySwM_228.2024.1_EVM_AagrBONN_evm.TU.Sc2ySwM_228.2024___Sc2ySwM_228_8755942-8758036(+)
MGAAEEQAGSAQTGVLGEGLPPSVDVEDPNVSYEDVAVKYGPATALFNKLIWHGGSVYDA
WFNAVSAQVGQVILTMPTSYSQMGFGLGIFIHLLYASLGTWTCYLLAALYVEYRARREKE
GDVFRRHVIQYHEVMGYLIGPWGKRAALFFNICSMGSIAIVQIIACASDVYYLNPHLDKR
QWALIFGAMGLFTVFIPTIHNFRIWALVGVITTTYTAWYMTIASLKAGQAPGVKHSAPQN
LHLFFTGSSNIIFAFGGHAVTVEIMHAMWKPRKYKYVYLFTVLYVLTITMPHSISVYWAF
GDQLIKHSNAFSVLPSSNFRSAGIVMMIFHQAVAFGIYIMPLFFMWEKLLGIHQSYFPLR
VVARIPIVLLIWLIALAFPFFGPFNSLIGAAILSFSTYIIPCVAYLITFWSPTARQNAAE
KHPKWWPSWSVQVGINFFVIGLLLVFGTGFGSWASIYNIVNQVKSFGLFEKCYQC*
>Anthoceros_agrestis_BONN_evm.model.Sc2ySwM_344.3838.1_EVM_AagrBONN_evm.TU.Sc2ySwM_344.3838___Sc2ySwM_344_16299892-16301927(+)
MGAGERNGVGAGDLEGSGWAVGNGSLHDQIEEDGGNGRGKGSSRGGVLYRALWNGGSSFD
AWMNAASTQVAQVLLTLPYSFSQLGMVSGIFFQIFYGLMGAWTCYLITCLYADYRARKEK
ENPAAFEKHTIQWFEVLGGLLGPRWRMAGLVFNGFVLFCTATIQLIACASNVYYLNDHLD
KRTWTYIFGASFMITILVPAAHNYRVLSAMGITMTTYTAWFLTISAAKHGQIPNVQYKGS
HHGKVAYFTGATNILYTFGGHAVTVEMMHSMWKPRRFKVVYLVAVLYIFTLTIPSAVAMY
WAFGDKLFKNANAFAVLPKTKWRDAAVVLMLGHQFFEYGMVSLPLYIMWEKLVGVHGKHY
LVTTISRVPVVMAMWFTALMIPFFGPINSAVGSLFVAFGVYIIPAAAYIAFYKSASARAS
AVEKPPFFLFRSWFTVFAVNIVVVLWVLVVGFGFGAWASITNIVDQIHTFGLFAKCYQCP
KRS*
>Anthoceros_agrestis_BONN_evm.model.Sc2ySwM_344.3841.2_._AagrBONN_evm.TU.Sc2ySwM_344.3841___Sc2ySwM_344_16307014-16309074(-)
MGLEGAAANSQSRPADEEEGLELRELRLSSGQEDSFLAGTFRKYIWHGGSTYDAWFSSAS
NQVAQVLLTLPTSFAQMGLASGVTAQLLYAFLGCWAAYLMNSLYLEYRGRKEKESDNFKN
HVIQWFEVLDGLLGPYWKAVSLFFNVTFLLFGSVIQLIACASNIYLINDSLEKRTWTYIF
GAVCGLTVFIPTFHNYRLWSFLGIVMTTYTAWYITIGSIVHGQVQPTTHVGAHDKELYFT
GGTNILYTFGGHAATVEIMDAMWKPAKFKLVYVYATLYVLTLTIPSAITGYWAFGDRLLK
QNNVLYLLPRTPWRDMAVILMLIHQFITFGFAITPVYFVWEKIIGIHQTGGLLLKAVARI
PVVLPVWFFAIIFPFFGPINSAVGALLVTFTVYIIPAAAHMMVFRTDNARRKAVAKPPFF
FPSWTVVYLINAFVIVWIAVIGVGWGGWASVKHFVSLVSTFGVFDKCFQCPPKAH*
>Anthoceros_agrestis_BONN_evm.model.Sc2ySwM_344.3841.1_._AagrBONN_evm.TU.Sc2ySwM_344.3841___Sc2ySwM_344_16307270-16309074(-)
MGLEGAAANSQSRPADEEEGLELRELRLSSGQEDSFLAGTFRKYIWHGGSTYDAWFSSAS
NQVAQVLLTLPTSFAQMGLASGVTAQLLYAFLGCWAAYLMNSLYLEYRGRKEKESDNFKN
HVIQWFEVLDGLLGPYWKAVSLFFNVTFLLFGSVIQLIACASNIYLINDSLEKRTWTYIF
GAVCGLTVFIPTFHNYRLWSFLGIVMTTYTAWYITIGSIVHGQVQPTTHVGAHDKELYFT
GGTNILYTFGGHAATVEIMDAMWKPAKFKLVYVYATLYVLTLTIPSAITGYWAFGDRLLK
QNNVLYLLPRTPWRDMAVILMLIHQFITFGFAITPVYFVWEKIIGIHQTGGLLLKAVARI
PVVLPVWFFAIIFPFFGPINSAVGALLVTFTVYIIPAAAHMMVFRTDNARRVSSV*
>Anthoceros_agrestis_BONN_evm.model.Sc2ySwM_344.3837.1_EVM_AagrBONN_evm.TU.Sc2ySwM_344.3837___Sc2ySwM_344_16296594-16299092(+)
MLFTEYEARKVHPIRAARCRLHIVGRESLGRCLYAKCVKMQARHCQCVGSAVATSGFGRL
SYTMSRHASWDCLVGPLLGTLSMGAEHGSEEGQGNGGFHADADVDAAWGYSEREASIVGG
SATQRHSGPWRELGFRALVAEILWHGGSAGDAWLTSASHQLGYASGIIFQLFYGLVGCWT
CFCVASLYAEHRFRQQRDGVTLENHTVQWFEVLDELLGRRWKVAGLLVNCTFLITAATIQ
IIACGSTVYLINDKLDKRTWTYVFGAGCMLSVFIPTLHNFRVWSLTGLLMTTYTAWYMTI
AALVHGQKPGPVKHTGPQSLVPFFTGATNILYTFGGHATTVEVMDSMWRPQKFKWVYVLS
TLYVFTLTLPSAISVYWAFGDSMASMPNALSALPRTPFRDAAVILMLIHQFFTFALISIP
IYTMWEKLLGIHTSMANKFLLRVAIRLPVGLFIWFMALAIPFFGPINSAVGATLVTFGVY
IIPAAAYNAFYSSPSARENAMEKPPFFIPSWRAIFVLNTFIVIWVFIVGFGLGCWSSISN
FIKLVHTFGLFAKCYECPVKY*
>Anthoceros_angustus_005054_locus=scaffold15_size1693813_1125479_1127201_+_len_1200
MGLASGVTAQLLYAFLGCWAAYLMNSLYLEYRSRKEKESDNFKNHVIQWFEVLDGLLGPY
WKTVSLFFNVTFLLFGSVIQLIACASNIYLINDSLDKRTWTYIFGAVCGLTVFIPTFHNY
RIWSFLGIVMTTYTAWYITIGSIVHGQVQPTTHVGAHDKELYFTGGTNILYTFGGHAATV
EIMDAMWKPAKFKLVYVYATLYVLTLTIPSAISGYWAFGDRLLKQNNVLYLLPRTPWRDM
AVILMLIHQFITFGFAITPVYFVWEKIIGIHRTGGLLLKAVARIPVVLPVWFFAIIFPFF
GPINSAVGALLVTVTVYIIPAAAHMMVFRTDQARRKAVAKPPFFFPSWTVVYLINAFVIV
WIAVIGVGWGGWASVKHFVSLVSTFGVFDKCFQCPPKAH*
>Anthoceros_angustus_005056_locus=scaffold15_size1693813_1132360_1134361_-_len_1452
MEAGERNGVGSTDLEGTGWTVGNRSLHDQIEEDVGNGRGKGSSRGSFLYRAVWNGGSSFD
AWMNAASTQVAQVLLTLPYSFSQLGMVSGVFFQIFYGLMGAWTCYLITCLYADYRSRKEK
ENPAAFERHTIQWFEVLGGLLGPRWRMAGLVFNGFVLFCTATIQLIACASNVYYLNDHLD
KRTWTYIFGAGFMVTILVPAAHNYRVLSAMGITMTTYTAWFLTISAARHGQIANVQYKGG
HHGKVAYFTGASNILYTFGGHAVTVEMMHSMWKPRRFKVVYLVAVLYIFTLTIPSAVAMY
WAFGDKLFKNANAFAVLPKTKWRDTAVVLMLGHQFFEFGMVSLPLYIMWEKLVGVHGKHY
LVTTISRVPVVMIMWFTALMIPFFGPINSAVGSLFVAFGVYIIPAAAYIVFYRSASARTN
AVEKPPFFLFRSWFAVFAVNIVVVLWVLLVGFGFGSWASITNIVDQVHTFGLFAKCYQCP
KRS*
>Anthoceros_angustus_005057_locus=scaffold15_size1693813_1135073_1137236_-_len_1500
MGVEHGSEEGQGNGGFHAASDLHAALGDSERKASIAGGSATQRHSGSWRELGFRALVAEI
LWHGGSAGDAWLTSASHQVAQVLLTLPYSFAQLGYASGIIFQLFYGLVGCWTCFCVASLY
AEHRFRQQRDGVTLENHTVQWFEVLEELLGRRWKLAGLLVNSTFLITAATIQIIACGSTV
YLINDNLDKRTWTYVFGAGCMLSVFIPTLHNFRVWSFTGLFMTTYTAWYMTIAALVHGQT
PGPVKHTGPQNLVPFFTGATNILYTFGGHATTVEVMDSMWKPQKFKWVYVLSTLYVFTLT
LPSAISVYWAFGDSMASIPNALSALPRTPFRDTAVILMLIHQFFTFTLISIPVYTMWEKL
LGIHTSMASKFLLRVAIRLPVGLFIWFMALAIPFFGPINSAVGATLVTFGVYIIPAAAYN
AFYSSPSARENAVEKPPFFIPSWRAIFVLNTFIVIWVFTVGFGLGCWSSISNFVKLVHTF
GLFAKCYECPVKDEPASVR*
>Anthoceros_punctactus_evm.model.utg000028l.508.1_._Apun_evm.TU.utg000028l.508___utg000028l_2339944-2341996(-)
MGLEGAAANSQPRAADEEEGLELRELRLSSGQEDSSLAGTFRKYIWHGGSTYDAWFSSAS
NQVAQVLLTLPTSFAQMGLASGVTAQLLYAFLGCWAAYLMNSLYLEYRGRKEKESDNFKN
HVIQWFEVLDGLLGPYWKAVSLFFNVTFLLFGSVIQLIACASNIYLINNSLEKRTWTYIF
GAVCGLTVFIPTFHNYRLWSFLGIVMTTYTAWYITIGSIVHGQVQPTTHVGAHDKELYFT
GGTNILYTFGGHAATVEIMDAMWKPAKFKLVYVYATLYVLTLTIPSAITGYWAFGDRLLK
QNNVLYLLPRTPWRDMAVILMLIHQFITFGFAITPVYFVWEKIIGIHQTGGLLLKAVARI
PVVLPVWFFAIIFPFFGPINSAVGALLVTFTVYIIPAAAHMMVFRTDNARRKAVAKPPFF
FPSWTVVYLINAFVIVWIAVIGVGWGGWASVKHFVSLVSTFGVFDKCFQCPPKAH*
>Anthoceros_punctactus_evm.model.utg000028l.508.4_._Apun_evm.TU.utg000028l.508___utg000028l_2340200-2341996(-)
MGLEGAAANSQPRAADEEEGLELRELRLSSGQEDSSLAGTFRKYIWHGGSTYDAWFSSAS
NQVAQVLLTLPTSFAQMGLASGVTAQLLYAFLGCWAAYLMNSLYLEYRGRKEKESDNFKN
HVIQWFEVLDGLLGPYWKAVSLFFNVTFLLFGSVIQLIACASNIYLINNSLEKRTWTYIF
GAVCGLTVFIPTFHNYRLWSFLGIVMTTYTAWYITIGSIVHGQVQPTTHVGAHDKELYFT
GGTNILYTFGGHAATVEIMDAMWKPAKFKLVYVYATLYVLTLTIPSAITGYWAFGDRLLK
QNNVLYLLPRTPWRDMAVILMLIHQFITFGFAITPVYFVWEKIIGIHQTGGLLLKAVARI
PVVLPVWFFAIIFPFFGPINSAVGALLVTFTVYIIPAAAHMMVFRTDNARRVSSV*
>Anthoceros_punctactus_evm.model.utg000028l.508.5_._Apun_evm.TU.utg000028l.508___utg000028l_2340200-2341676(-)
MGLASGVTAQLLYAFLGCWAAYLMNSLYLEYRGRKEKESDNFKNHVIQWFEVLDGLLGPY
WKAVSLFFNVTFLLFGSVIQLIACASNIYLINNSLEKRTWTYIFGAVCGLTVFIPTFHNY
RLWSFLGIVMTTYTAWYITIGSIVHGQVQPTTHVGAHDKELYFTGGTNILYTFGGHAATV
EIMDAMWKPAKFKLVYVYATLYVLTLTIPSAITGYWAFGDRLLKQNNVLYLLPRTPWRDM
AVILMLIHQFITFGFAITPVYFVWEKIIGIHQTGGLLLKAVARIPVVLPVWFFAIIFPFF
GPINSAVGALLVTFTVYIIPAAAHMMVFRTDNARRVSSV*
>Anthoceros_punctactus_evm.model.utg000028l.508.3_._Apun_evm.TU.utg000028l.508___utg000028l_2339944-2341676(-)
MGLASGVTAQLLYAFLGCWAAYLMNSLYLEYRGRKEKESDNFKNHVIQWFEVLDGLLGPY
WKAVSLFFNVTFLLFGSVIQLIACASNIYLINNSLEKRTWTYIFGAVCGLTVFIPTFHNY
RLWSFLGIVMTTYTAWYITIGSIVHGQVQPTTHVGAHDKELYFTGGTNILYTFGGHAATV
EIMDAMWKPAKFKLVYVYATLYVLTLTIPSAITGYWAFGDRLLKQNNVLYLLPRTPWRDM
AVILMLIHQFITFGFAITPVYFVWEKIIGIHQTGGLLLKAVARIPVVLPVWFFAIIFPFF
GPINSAVGALLVTFTVYIIPAAAHMMVFRTDNARRKAVAKPPFFFPSWTVVYLINAFVIV
WIAVIGVGWGGWASVKHFVSLVSTFGVFDKCFQCPPKAH*
>Anthoceros_punctactus_evm.model.utg000028l.505.4_._Apun_evm.TU.utg000028l.505___utg000028l_2332749-2334469(+)
MGAGERNGVGAGDLEGSGWAVGNGSLHDQIEEDGGNGRGKGSSRGGVLYRALWNGGSSFD
AWMNAASTQVAQVLLTLPYSFSQLGMVSGIFFQIFYGLMGAWTCYLITCLYADYRARKEK
ENPAAFEKHTIQWFEVLGGLLGPRWRMAGLVFNGFVLFCTATIQLIACASNVYYLNDQLD
KRTWTYIFGASFMITILVPAAHNYRVLSAMGITMTTYTAWFLTISAAKHGQIPNVQYKGS
HHGKVAYFTGATNILYTFGGHAVTVEMMHSMWKPRRFKVVYLVAILYIFTLTIPSAVAMY
WAFGDKLFKNANAFAVLPKTKWRDAAVVLMLGHQFFEYGMVSLPLYIMWEKLVGVHGKHY
LVTTISRVPVVMAMWFTALMIPFFGPINSAVGSLFVAFGVYIIPAAAYIAFYKSASARAV
SSR*
>Anthoceros_punctactus_evm.model.utg000028l.504.1_EVM_Apun_evm.TU.utg000028l.504___utg000028l_2329441-2331953(+)
MLFTEYEARTVHPIRAALAQRGVGYISLEERALEDACTRSMLLGTVWLGLCWELLSMGAE
HGSEEGQGNGGFHADADVDAAWGYSEREASIVGGSATQRHSGPWRELGFRALVAEILWHG
GSAGDAWLTSASHQVAQVLLTLPYSFAQLGYASGIIFQLFYGLVGCWTCFCVASLYAEHR
FRQQRDGVTLENHTVQWFEVLDELLGRRWKVAGLLVNCTFLITAATIQIIACGSTVYLIN
DKLDKRTWTYVFGAGCMLSVFIPTLHNFRVWSFTGLLMTTYTAWYMTIAALVHGQKPGPV
KHTGPQSLVPFFTGATNILYTFGGHATTVEVMDSMWRPQKFKWVYVLSTLYVFTLTLPSA
ISVYWAFGDSMASMPNALSALPRTPFRDASVILMLIHQFFTFALISIPIYTMWEKLLGIH
TSMANKFLLRVAIRLPVGLFIWFMALAIPFFGPINSAVGATLVTFGVYIIPAAAYNAFYS
RPSARENAMEKPPFFIPSWRAIFVLNTFIVIWVFIVGFGLGCWSSISNFIKLVHTFGLFA
KCYECPVKD*
>Anthoceros_punctactus_evm.model.utg000090l.19.1_._Apun_evm.TU.utg000090l.19___utg000090l_100648-103003(+)
MGKIGSHDQNGTGTIEPAAGSSAAISVVNSNGHQCAVDSPESYSRLSLLTVAAAAASSPQ
YHVTHHQAYDQHKVLRDEEAGAGMSGCMDATSLYWKLIVWHGGSVYDAWLNAVSVQVGQV
ILSMPSSFAQTGMVFGIFFQLLYAGIGVWTCYLLSALYLEYRHRREREGITFKHHVIQYP
EVMGYLIGPWARRAALFFNSMSMGSMAVVQLIACASNVYYLDGTHGLDKRQWTIVFGALS
MLAVLIPTIYNYRVFSFLGAITTTYTAWYMFFAALTSGQVKGVKHSGPQSLQLFFTGTTN
LLFAFGGHAITVEIMHAMWRPKSYKLVYVLTVVYVLTITMPHSVAVYWAYGDLLLHKSNA
FALLPKSSLRDASIILMVIHQTIAFGMYMVPLNLTWEKTVGVHQSRFLWRVLTRIPIALL
LWCIALAFPFFGPLNSLIGSLITSISTHIIPCAAYLITFKNTAARQNAAEKPSKWMPRWP
GMVFINSSIIAVILVLGTGFGSWASISSIVAQVHSFGIFQRCYQCSVTYVPQE*
>Anthoceros_punctactus_evm.model.utg000090l.17.1_EVM_Apun_evm.TU.utg000090l.17___utg000090l_87039-89136(+)
MGAAEEQAGSAQTAVLGEGLPPSVDVEDPNVSYEDVAVKYGPATALFNKLIWHGGSVYDA
WFNAVSAQVGQVILTMPTSYSQMGFGLGIFIHLLYASLGTWTCYLLAALYVEYRARREKE
GDVFRRHVIQYHEVMGYLIGPWGKRAALFFNICSMGSIAIVQIIACASDVYYLNPHLDKR
QWALIFGAMGLFTVFIPTIHNFRIWALVGVITTTYTAWYMTIASLKAGQAPGVKHSAPQN
LHLFFTGSSNIIFAFGGHAVTVEIMHAMWKPRKYKYVYLFTVLYVLTITMPHSISVYWAF
GDQLIKHSNAFSVLPSSNFRSAGIVMMIFHQAVAFGIYIMPLFFMWEKLLGIHQSYFPLR
VVARIPIVLLIWLIALAFPFFGPFNSLIGAAILSFSTYIIPCVAYLVTFWSPTARQNAAE
KHPKWWPSWSVQVVINFFVIGLLLVFGTGFGSWASIYNIVNQVKSFGLFEKCYQC*
>Fontinalis_antipyretica_16886-RA__[mRNA]__locus=172698_9367_15682_+_[translate_table__standard]
MASEERLSGSYGEMEEQNERIECATYNIPDPSVKGRINMVLFQGPSVYDAWFSATSNQIA
QVLLTLPTSFAQLGYASGVALQVVYGIMGCWACYMITWLYMEYRTRMEREGHTFKTHVIQ
WFEVLDGLLGWKWKYVGLAFNCVYLLFAAITQLIACGSNIFLLNNDLDKREWTYVFGACC
LVTIFIPSFRNYRLYSCFGCVAITYASWYMTVAALVYGQAPGATHRGPKSLVLYFTGATN
ILYTFGSQAVTVEIMHAMCRPVKFKYVYLFATLYIFTLTIPSSMAVYWAFGDALLDNANA
LQLLPKSPARDVAVLLMLIHQFITVGFAVTPLYFVWEKLLGVHQAPNMLLRASCRVPILL
PIWFFAVAFPFFGSINSMVGCLLVTFTVYLIPCLAHMVYFCKASLRAPSVEKPPFFLPSW
TAVYVVNVIVIAWAVAVGMGFGGWASISTFIKQIRTFGVFTACYQCPKSSR
>Fontinalis_antipyretica_07966-RA__[mRNA]__locus=178317_23301_27731_-_[translate_table__standard]
MGTVVEGGQGQLVGSYGEMEEQNQKLESMQEGPHDVTLGGQMKNLLWHGGSTWDAWFSAA
SNQVAQVLLTLPYSFAQLGFASGIVFQIFYGVIGCWSCYMITWLYVEYRTRKEREGVIFK
NHVIQWFEVLDGLLGRNWKVVGLAFNCTFLLFGAVIQLIACASNIFLINDHLSKREWTYI
FGACCMLTVLVPSFRNYRLWSFFGLIMISYTAWYMTIAALAHGQIANVVHSAPSTKVLYF
TGATNILYTFGGHAVTVEIMHAMYKPVKFKYVYVLATLYVFTLTIPSAVAVYWAFGDSLL
KHSNALSLLPRTMARDVAVVLMLIHQFITVGFAVTPLYFVWEKLIGIHNTKSLLLRAVAR
MPVILPVWFFAIAFPFFGPINSTVGALLVTFTVYIIPCVAHMAVFRGATARQNAVEKPPF
FMPSWTGVYLVNIFIVVWIFVIGVGWGGWASVTNFVQQIDTFGVFAQCYQCPTAATSKSH
V
>Pleurozium_schreberi_genemark-scaffold_626-processed-gene-0.14-mRNA-1_gene=genemark-scaffold_626-processed-gene-0.14_name=genemark-scaffold_626-processed-gene-0.14_seq_id=scaffold_626_type=cds
MAVEIGKVFAPAAAGSYGEMEEQNQRLESERNIPDPTVKGKVGRLLWHGGSVYDAWFSAA
SNQVAQVLLTLPTSFVQLGYASGATFQIFYGMMGCWACYMIAWLYMEYRLRKEREGHSFK
NHVIQWFEVLDGLLGPRWKFAGLAFNSVNIFLLNDHIDKRRWTYIFGAVCMSTVFIPSFR
NYRLWSFFGLIMITYTAWYMTIASIIHGQEPGVKHEGPVSKVLYFTGATNILYTFGSHAV
TVEIMHAMYKPAKFKNIFLLATLYVFTLTIPSAIAFITVGFAVTPLYFMWEKLIGIHHTK
SLLFRAVCRVPVMLPIWFFAIAFPFFGPINSTVGALLVTFTVYIIPCIAHMMYYCTPGAR
QSSVGRPPFFLPSWTAVYVMNIMLCVYIVVVGVGFGGAEMFFWNSGCAMEDVLEGKPNTE
RAKGSPSTIGKLTPLLPISQGLWPPYLRMFDHP*
>Pleurozium_schreberi_maker-scaffold_743-augustus-gene-0.59-mRNA-1_gene=maker-scaffold_743-augustus-gene-0.59_name=maker-scaffold_743-augustus-gene-0.59_seq_id=scaffold_743_type=cds
MGTPVEGGQGQLVGSYGEMEEQNQKLESMQEGPHDATLGGQMKNLLWHGGSTWDAWFSAA
SNQVAQVLLTLPYSFAQLGFASGIVFQIFYGVIGCWSCYMITWLYVEYRTRKEREGVIFK
NHVIQWFEVLDGLLGRYWKIIGLAFNCTFLLFGAVIQLIACASNIFLINDHLNKREWTYI
FGACCMLTVLVPSFRNYRLWSFFGLIMISYTAWYMTIAALAHGQIADVVHSAPTTKVLYF
TGATNILYTFGGHAVTVEIMHAMYKPVKFKYVYVFATLYVFTLTIPSAVAVYWAFGDSLL
KHSNALSLLPRTMARDVAVVLMLIHQFITVGFAVTPLYFVWEKLIGIHNTKSLLLRAVAR
MPVILPVWFFAIAFPFFGPINSTVGALLVTFTVYIIPCVAHMAVYRGATARQNAVEKPPF
FLPSWTGVYLVNIFIVIWIAVIGVGWGGWASVTNFVQQIDTFGVFAPCYQCPPPATATAS
KPHA*
>scaffold-FFGR-2008020-Netrium_digitus
FYSGASVLFSAFGGHAMALEIMDAMDQPERYASPYLFSFLYIFTLTMPTPHNGNVYGALPVSMWKKVSIVLMLLHQLVAFALYSAPLYFMWEKLIHTHQLPLSRRLPSRLPFIWFLALAFPFYGTINAVVGSISSPAIAFILPCLTFTWVHRTTHDRETSPRLPPKFLRLGIGSSVWCWLPVFTLNIFIVVFFLINGVALGIFFSCQQFIEDVHNFHLFADCYQC
>scaffold-GYRP-2036133-Euastrum_affine
KHLAWEGGSPSDVFLTAASSQVGQVLINLPNSMAKLVVTGGILCQAACAAVVVYTLALMQSLYHEVKLLGLACTHIISAVSNFSYLEPDSKALTIRDFQCVFGAVATCFILVPSFRNVRLFVFIAILGSSYVSWYMMGTSIV
>scaffold-JOJQ-2002853-Cylindrocystis_cushleckae
GSLQDAWLTTCSSQIGQIMLTLPNAYAKVGLTAGVILSVSCASMSLWTMYMLIALYVERKRKLVNKGEWFDKNGQRRIITQYHEVMGDLLGRWAKIIVQIVICISLVGTGVSQIVACSSDVYYYNQDLTKRTWAFIFGGLCMLSVLLPTMRHFRIVNILALLGTTYTAWYIVVTAASHGITPGAASRQPRSVQNFYTGASVLFSAFGGHAIALEIMDSMFKPERYSLAYLGSYLYIFSLTMPHSIAVQLAYPDNSLKNGNVYAVLPANDWRRASIVFMLMHQLAAFALYTSPLYYMWEKLIGTHNKPLWLRLPTRLPIALFVWFLAMAFPFYGTLNAVIGAITSPAIAFMFPALAYTWVYRSSAARAECPYPPPRWMLFLGGTWTFPFLLNAFIVLFFLINGTGFGIYYSMKTFINDVDKFSVFAKCYQC
>scaffold-JOJQ-2002854-Cylindrocystis_cushleckae
ITQYHEVMGDLLGRWAKIIVQIVICISLVGTGVSQIVACSSDVYYYNQDLTKRTWAFIFGGLCMLSVLLPTMRHFRIVNILALLGTTYTAWYIVVTAASHGITPGAASRQPRSVQNFYTGASVLFSAFGGHAIALEIMDSMFKPERYSLAYLGSYLYIFSLTMPHSIAVQLAYPDNSLKNGNVYAVLPANDWRRASIVFMLMHQLAAFALYTSPLYYMWEKLIGTHNKPLWLRLPTRLPIALFVWFLAMAFPFYGTLNAVIGAITSPAIAFMFPALAYTWVYRSSAARAECPYPPPRWMLFLGGTWTFPFLLNAFIVLFFLINGTGFGIYYSMKTFINDVDKFSVFAKCYQC
>scaffold-JOJQ-2002855-Cylindrocystis_cushleckae
ITQYHEVMGDLLGRWAKIIVQIVICISLVGTGVSQIVACSSDVYYYNQDLTKRTWAFIFGGLCMLSVLLPTMRHFRIVNILALLGTTYTAWYIVVTAASHGITPGAASRQPRSVQNFYTGASVLFSAFGGHAIALEIMDSMFKPERYSLAYLGSYLYIFSLTMPHSIAVQLAYPDNSLKNGNVYAVLPANDWRRASIVFMLMHQLAAFALYTSPLYYMWEKLIGTHNKPLWLRLPTRLPIALFVWFLAMAFPFYGTLNAVIGAITSPAIAFMFPALAYTWVYRSSAARAECPYPPPRWMLFLGGTWTFPFLLNAFIVLFFLINGTGFGIYYSMKTFINDVDKFSVFAKCYQC
>scaffold-KMNX-2036065-Nucleotaenium_eifelense
VSQTVARASDAYYISSAFSKRSWALIFGSVCCLSVFLPSLRHFRFINLVALFGTTYTAVFITWTAVTGRLDVTALLRLPLSVEQFYTGLPILLSAFGGHAMAMEIMDSMDDPHHYSSPYFHAFLYIFLLTVPHSLTSTMAFFDSVAVNANIFSAIPPSIPLTISILLMLTHQLAAFALYATPLFFMWERVIHTHTAPLAVRLPSRLPVVLTVWLFALAFPFYGTLNAIIGAITSPFIAFIIPCPA
>scaffold-WSJO-2008512-Mesotaenium_braunii
GSFEDAWLTTCASQIGQIMLTLPNAYAKVGLTAGIILSVGCGTFSLWTMYQLITLYIERKKRLEKKGEWFDANRQRKKITQYHEVMGDLLGVWAKYVVLIVIVISLLGTNVSQIVASSSDVYYYNDSLNKRTWGLIFGGIAMLSVFLPTLRHFRIINIIALIGTTYTAWYIVATAASHGVTPGAASRGPLNIENFYVGASVLFSAFGGHAMALEIMDAMFKPEKYARAYFWSYVYIFSITMPHSISVQLAYPTASLNNGNVLGVLPVNNYKRAAIVLMLMHQMVAFALYSSPLYYMWEKLIGTHNKPYWLRCPTRLPVALLVWVIALAFPFYGTLNAVIGALTSPAIAFIFPCLAYVWVYRTPRARAECAYPPPGWMLAAGGNTWTLPFLLNALIVVFFLVNGFGIFYSMKAFVQDVNQFSVFAACYQCPAK
>Azolla_filiculoides_s0003.g007341
MGANKEVHEPSGGGIVGNYREMQLASSTEQYAASHEQDNVNLQDGCITDDSFKGRLKAFL
WDGGSAYDAWFSCASNQVAQVLLTLPYSFAQLGMASGVLLQVFYGLMGSWTAYLISALYL
EYRSRVQSCKLAPHDAAGGGEGAHHDHLAKNVNVDFKHHVIQWFEVLDGLLGPYWKAVGL
AFNCTFLLFGSVIQLIACGSNIYYINDHLDKRTWTYIFGACCSLTVFIPSFHNYRICHDN
LHSLVADVKHSGPTSMVLYFTGATNILYTFGGHAVTVEIMHAMWKPRKFKWVYLGATLYV
FTLTLPSATSVYWAYGDQLLTHSNAFALLQRCRGRPHAHSSVHNLRVCLYAALLHVGEGF
HTSTRNIFVRALIRFPVVLPIWFLAIAFPFFGPINSAIGALLVTFTVYIIPAAAHMVTYR
TTFARENAVEKPPPFLRRSWVAVYLVNIFVVVWTLVVGFGFGGWASITNFVHQIDSFGVF
AKCYQCPPKTLPSPSTSTTH*
>Azolla_filiculoides_s0124.g048489
MGSDHIIKDVNIEAEQAMVGITYRAMAALQLDGHEEVVEDELTTSVVVDSTNMNMVSIAT
GRILMKRFLWHGGSVFDAWFSCASNQVAQVLLTLPYSFSQLGMASGVSFQIFYGLLGSWT
AYLISCLYVEYRSRKEKENVSFKNHIIQWFEVLDGLLGPYWKVVGLAFNCIFLLFGSVIQ
LIACGSNIYYINDHFDKRTWTYIFGACCSLTVFIPSFHNYRVWSFLGLGMTTYTAWYLTI
AAAIHGQVLDVKHSAPSKLVLYFTGATNILYTFGGHAVTVEIMHAMWKPKKFKTVYFTAT
LYVFTLTLPSAITMYWAFGDELLDHANAFSLLPKTGARDLAVVLMLIHQVTGFHDTNRSI
LIRGLVRIPVILPIWFLAIIFPFFGPINSAVGSLLVTFTVYIIPALAHMMTYRTSVAREN
AIEKPPFFLPSWTYMYVANIFVVVWTLVVGVGFGGWASITNFVHQIDNFGLFAKCYQCPP
KPSH*
>Azolla_filiculoides_s0192.g057057
MDRVNSDSSFQGVMKRLLWHGGSAYDAWFSCASNQVAQVLLTLPYSFSQLGMASGIAFQV
FYGVLGSWTAYLISSLYLEYRSRVEKANVISPDNHVIQWFEILDGLLGPYWKVMGLAFNC
TFLLFGSVIQLIACGSNIYYISDHFDKRTWTYIFGACCCLTVPDVKHSAPQKLVLYFTGA
TNILYTFGGHAITVEIMHAMWKPSKFKTIYLYATMYVWTLTLPSAIAVYWAFGDMLLDHS
NAFALLPKTRARDAAVILMLIHQFITFGFACTPLYFVWEKLIRVHTSTNMFLRAMVRIPV
VLPIWFLAIIFPFFGPINSAVGALLVTFTVYIIPAMAHMITYRTTLARENAVDKGPSFFG
RSPWAIMYAINIFTVVWTLVVGVGLGGWASITNFVRQIDTFGLFAKCYQCPPSYIAPPPS
FPPK*
>Azolla_filiculoides_s0380.g067367
MGANKEVHEPSGGGGSIVGNYREMQLASSTDQYAASHEQDNVNLQDGCITDDSFKGRLKA
FLWDGGSAYDAWFSCASNQVAQVLLTLPYSFAQLGMASGVLLQVFYGLMGSWTAYLISAL
YLEYRSRVQSCKLAPHDGEGAHHDHLAKNVNVDFKHHVIQWFEVLDGLLGPYWKAVGLAF
NCTFLLFGSVIQLIACGSNIYYINDHLDKRTWTYIFGACCSLTVFIPSFHNYRIWSFLGL
AMTTFTAWYLTIAALAHGQVADVKHSGPTSMVLYFTGATNILYTFGGHAVTVEIMHAMWK
PRKFKWVYLGATLYVFTLTLPSATSVYWAYGDQLLTHSNAFALLPRSHARDVAVVLMLIH
QFITFGFACTPLYFVWEKVTGFHTSTRNIFVRALIRFPVVLPIWFLAIAFPFFGPINSAI
GALLVTFTVYIIPAAAHMVTYRTTFAREVRAKAEIRRNVMD*
>Azolla_filiculoides_s1203.g099631
MDRVNSDSSFQGVMKRLLWHGGSAYDAWFSCASNQVAQVLLTLPYSFSQLGMASGIAFQV
FYGVLGSWTAYLISSLYLEYRSRVEKANVISPDNHVIQWFEILDGLLGPYWKVMGLAFNC
TFLLFGSVIQLIACGRLVPDVKHSAPQKLVLYFTGATNILYTFGGHAITVEIMHAMWKPS
KFKTIYLYATMYVWTLTLPSAIAVYWAFGDMLLDHSNAFALLPKTRARDAAVILMLIHQF
ITFGFACTPLYFVWEKLIRVHTSTNMFLRAMVRIPVVLPIWFLAIIFPFFGPINSAVGAL
LVTFTVYIIPAMAHMITYRTTLARENAVDKGPSFFGRSPWAIMYAINIFTVVWTLVVGVG
LGGWASITNFVRQIDTFGLFAKCYQCPPRYIAPPPSFPPK*
>Salvinia_cucullata_v1.1_s0001.g000004
MVELRVQSGGAGAAHSALLLLANGDGVGDLVPAPLQLGGELDFLPHHLPVSRVLDGLLGR
RWKALGLSITAVVLLFGSVIQIIACGSNIYYINDSLDKRTWTYIFGACCTLTVLIPSYHN
YRVWSFLGLCMTTYTAWYLTIAAILHGKSVEGVVHSGPTKLIPYFTGATNILYTFGGHAI
TVETMHAMWKPRKFKSVYLYSTLYVLLFMTLPSAIAMYWAFGDLLLTHSNAFSLLPRTPA
RDAAVVLMLIHQFIIFGAACTPLYFMWEKMIGFHSRSSNILLRALVRIPVVLPIWFLAIM
FPFFGPINSAVGALLVTFTVYIIPAAAHMATFRTATARENSVEKPPELVLGGSWRAMFAL
NAMVIVWTLVVGVGLGSWASIANFVRQIHTFGLFAKQMQKVLKTAALTLPIAPYSSYL*
>Salvinia_cucullata_v1.1_s0003.g002021
MEEDRREQDGLDDAKSYKGLVKKLFWHGGSVYDAWFSCASNQVAQVLLTLPYSFSQLGMA
SGIAFQVFYGVMGSWTAYLISCLYLEYRSRKEKENVNFNNHVIQWFEVLDGLLGPYWKAI
GLAFNCTFLLFGSVIQLIACGSNIYYVSDHFDKRTWTYIFGACCSLTVFIPSFHNYRVWS
FLGLGMTTYTAWYLTIAALIHGQVAGVRHSGPQKLVLYFTGATNILYTFGGHAVTVEIMH
AMWKPSKFKTIYLYATMYVWTLTLPSAIAMYWAFGDMLLDHANAFSLLPKSGARDLAVVL
MLIHQVSTS*
>Salvinia_cucullata_v1.1_s0003.g002022
MLFRALVRLPVVLPIWFLAIIFPFFGPINSAVGSLLVTFTVYIIPAAAHMITYRSAFARE
NAVDKGPVFLRSWAGIYAINLFIVVWTVVVGVGFGGWASITNFIRQIDTFGLFASCYQCP
KPKPPTPSPAPK*
>Salvinia_cucullata_v1.1_s0032.g010922
MVASKEVERGMHMVGNYREVRLAAAVEQQREDIVQDGVTDDSFKGRMKAVLWEGGSVYDA
WFSCASNQVAQVLLTLPYSFSQLGMVSGVLLQIFYGLMGSWTAYLISWLYVEYRSRKEKA
NANFKDHVIQWFEVLDGLLGPRWKAVGLAFNCTFLLFGSVIQLIACGSNIYYINDRMDKR
TWTYVFGACCSLTVFIPSFRNYRIWSFLGLAMTTYTAWYLTIASLLHGQIAGVKHSGPSK
AVLYFTGATNILYTFGGHAVTVEIMHAMWEPRKFKKVYLAATIYVFTLTLPSAISVYWAF
GDELLNHANAFALLPKSGARDMAVILMLIHQFITFGFACTPLYMVWEKATGWHDHMQNVS
ALRRAALRLPVVLPIVFLALLFPFFGPINSAIGALLVTFTVYIIPAAAHIVTYRTTVARE
NSVEKPPALLRRSWVAVYVLNMVVVVWTLVVGLGFGGWASITNFVHQIDSFGLFAKCYQC
PPRSH*
>scaffold-ALVQ-2000826-Tmesipteris_parva
VKVLFWHGGSVYDAWFSCASNQVAQVLLTLPYSFSQLGMVSGVLLQILYGLLGSWTAYLISCLYIEYRTRKEKENANFKNHVIQWFEVLDGLLGPYWKAVGLAFNCTFLLFGSVIQLIACGSNIYYINDRLDKRTWTYIFGACCSVTVFIPSFHNYRIWSFLGLGMTTYTSWYLTIAALVHGQVPNVKHSAPTRLVLYFTGATNILYTFGGHAVTVEIMHAMWKPKKFKSIYLMATLYVFTLTLPSAISVYWAFGDQLLDHSNAFSLLPKSGARDVAIVLMLIHQFITFGFACTPLYFVWEKIIGFHTTKSMLLRALIRLPVVAPIWFLAIIFPFFGPINSAVGALLVTFTVYIIPAAAHMMTYRTASARRNAVEKPPFFLPSWIAVYVVNTFIVVWTLVVGFGLGGWASITNFVHQVKSFGIFAKCYQCPPKI
>scaffold-ALVQ-2000828-Tmesipteris_parva
MAQKEVEQAIVGNYTEMELNRKEQDGLMNKSLKGKVKVLFWHGGSVYDAWFSCASNQVAQVLLTLPYSFSQLGMVSGVLLQILYGLLGSWTAYLISCLYIEYRTRKEKENANFKNHVIQWFEVLDGLLGPYWKAVGLAFNCTFLLFGSVIQLIACGSNIYYINDRLDKRTWTYIFGACCSVTVFIPSFHNYRIWSFLGLGMTTYTSWYLTIAALVHGQVPNVKHSAPTRLVLYFTGATNILYTFGGHAVTVEIMHAMWKPKKFKSIYLMATLYVFTLTLPSAISVYWAFGDQLLDHSNAFSLLPKSGARDVAIVLMLIHQFITFGFACTPLYFVWEKIIGFHTTKSMLLRALIRLPVVAPIWFLAIIFPFFGPINSAVGALLVTFTVYIIPAAAHMMTYRTASARRNAVEKPPFFLPSWIAVYVVNTFIVVWTLVVGFGLGGWASITNFVHQVKSFGIFAKCYQCPP
>scaffold-BEGM-2020440-Botrypus_virginianus
MVAHKEAEQAMVGNYTEMELDRKEQDGLNDNSLKGQLTSLFWHGGSVYDAWFSCASNQVAQVLLTLPYSFSQLGMVSGVIFQIFYGLVGSWTAYLISCLYVEYRNRKEKENANFKNHVIQWFEVLDGLLGPYWKAVGLAFNCTFLLFGSVIQLIACSSNIYYINDHLDKRTWTYIFGACCCFTVFIPSFHNYRVWSFLGLGMTTYTAWYMTIASLVHGQVPNVKHSAPAKLVLYFTGATNILYTFGGHAVTVEIMHAMWKPRKFKSIYLVATLYVFTLTLPSAISVYWAFGDELLDHGNAFALLPRTGFRDFAVVLMLIHQFITFGFACTPLYFVWEKVTGFHTTKNMFLKALVRFPVVIPIWFLAIIFPFFGPINSAVGALLVSFTVYVIPAAAHMMTYRTAFARENAVEKPPFFLPSWTAVYLLNTFVVVWSLVVGFGFGGWASVTNFVRQIDSFGLFAKCYQCPPKGPPK
>scaffold-CAPN-2010996-Equisetum_diffusum
EAVASVGSNGSLSHSVKKLFWHGGSVYDAWFSCASNQVAQVLLTLPYSFSQLGMVSGILFQIFYGLLGSWTAYLISCLYVEYRTRKEKENFNFQNHVIQWFEVLDGLLGPYWKAAGLAFNCTFLLFGSVIQLIACGSNIYYINDHLDKRTWTYIFGACCTLTVFIPSFHNYRVWSFLGLGMTTYTAWYLTIAAIMHGQVPDVQHSAPSKLVLYFTGATNILYTFGGHAVTVEIMHAMWKPRKFKYIYLIATIYVFTLTIPSAVSVYWAFGDRLLDHANAFSVLPKSPARDLAVILMLIHQFITFGFACTPLYFVWEKVIGIHTRSGIWLRALVRLPVVLPIWFLAIIFPFFGPINSAVGALLVTFTVYIIPAAAHMMTYRTASARENAVEKPPFFAPSWVAMYLLNIFIVIWTLVVGFGFGSWASLINFVRQIDTFGLFAKCYQC
>scaffold-DFHO-2057614-Danaea_nodosa
MVAQNEAEQAMVGTYTEMELDRKEQDGLNDNSCKGQLKKLFWHGGSVYDAWFSCASNQVAQVLLTLPYSFSQLGMVSGVLLQIFYGLMGSWTAYLISCLYVEYRSRKEKENVNFKNHVIQWFEVLDGLLGPYWKAVGLAFNCTFLLLGSVIQLIACGSNIYYINDHFDKRTWTYIFGACCSLTVFIPSFHNYRVWSFLGLGMTTYTAWYLAIAALMHGQIEDVKHSAPNRLVLYFTGATNILYTFGGHAVTVEIMHAMWKPSKFKSIYLFATLYVLTLTLPSAVCVYWAFGDQLLDHSNAFSLLPKSGFRDVAVVLMLIHQFITFGFACTPLYFVWEKVLGFHTTRNIFLRALIRIPVVIPIWFLAIIFPFFGPINSAVGALLVTFTVYIIPSVAHMMTYRTAFARENAVEKPPFFLPSWVAVYLLNAFVVIWTLVVGFGFGGWASITNFVHQITSFGLFAKCYQCPPKTRPMTGLPPP
>scaffold-DJSE-2004509-Ophioglossum_petiolatum-2_samples_combined
IMAQKEAELAMVGNYTDMEVDLKEQDGLTDQSLKGQVKRLFWHGGSVYDAWFSCASNQVAQVLLTLPYSFSQLGMVSGVVLQVFYGIMGSWTAYLISCLYVEYRARKERENVNFKNHVIQWFEVLDGLLGPYWKAVGLAFNCTFLLFGSVIQLIACASNIYYINDHLNKRTWTYIFGACCSLTVFIPSFHNYRVWSFLGLGMTTFTAWYLTIAALIHGQIDGVKHSAPSKLVLYFTGATNILYTFGGHAVTVEIMHAMWKPHKFKSIYLLATLYVFTLTLPSAISVYWAFGDLLLDHSNAFALLPKSPARDLAVILMLIHQFITFGFACTPLYFVWEKVIGARNLFLRALVRLPVVFPIWFLAIIFPFFGPINSAVGSLLVTFTVYIIPAAAHMMTYRTSFARANAVEKPPFFLPSWGAMFVLNMFVVIWTLVVGFGFGGWASVTNFVHQVDSFGLFAKCYQCPPKM
>scaffold-EEAQ-2016144-Sceptridium_dissectum
MVAHKEAEVAMVGNYTEMEVDRKEQDGLNDNSLKGQLKSLFWHGGSVYDAWFSCASNQVAQVLLTLPYSFSQLGMVSGVIFQIFYGVIGSWTAYLISCLYVEYRNRKEKENVNFKNHVIQWFEVLDGLLGPYWKAVGLAFNCTFLLFGSVIQLIACSSNIYYINDHLDKRTWTYIFGACCCFTVFIPSFHNYRVWSFLGLGMTTYTAWYMTIASLVHGQVPDVKHSAPAKLVLYFTGATNILYTFGGHAVTVEIMHAMWKPRKFKSIYLVATLYVFTLTLPSAISVYWAFGDQLLDHGNAFALLPRTGFRDFAVILMLIHQFITFGFACTPLYFVWEKVTGFHTTKNMFLKALVRFPVVIPIWFLAIIFPFFGPINSAVGALLVSFTVYVIPAAAHMMTYRTAFARENAVEKPPFFLPSWTAIYLLNTFVVVWTLVVGFGFGGWASVTNFVHQIDSFGLFAKCYQCPPKGPPK
>scaffold-JVSZ-2010411-Equisetum_hyemale
MGMEKESELAMVSTTEEIGKEEAVISAGNGDSLSHSVKKLFWHGGSVYDAWFSCASNQVAQVLLTLPYSFSQLGMVSGVLFQIFYGLLGSWTAYLISCLYVEYRTRKEKENFNFQNHVIQWFEVLDGLLGPYWKAAGLAFNCTFLLFGSVIQLIACGSNIYYINDHLDKRTWTYIFGACCTLTVFIPSFHNYRVWSFLGLGMTTYTAWYLTIAAIIHGQAPDVQHSAPSKLVLYFTGATNILYTFGGHAVTVEIMHAMWKPRKFKCIYLIATLYVFTLTIPSAVAVYWAFGDRLLDHANAFSVLPKSPARDLAVILMLIHQFITFGFACTPLYFVWEKVIGIHTRSGILLRALVRLPVVLPIWFLAIIFPFFGPINSAVGALLVTFTVYIIPAAAHMMTYRTASARENAVEKPPFFAPSWVAMYLLNIFIVIWTLVVGFGFGSWASLINFVHQINTFGLFAKCYQC
>scaffold-NHCM-2065355-Angiopteris_evecta
QKEAEQAMVGNYTEMELDRKEQDGLNDNSCKGQLKKLFWHGGSVYDAWFSCASNQVAQVLLTLPYSFSQLGMVSGVLFQIFYGLMGSWTAYLIICLYIEYRSRKEKENVNFKNHVIQWFEVLDGLLGPYWKAVGLAFNCTFLLFGSVIQLIACGSNIYYINDHFNKRTWTYIFGACCSLTVFIPSFHNYRVWSFLGLGMTTYTAWYLTIAAVVHGQIEDVKHSAPTRLVLYFTGATNILYTFGGHAVTVEIMHAMWKPRKFKSIYLYATLYVMTLTLPSAVSVYWAFGDKLLDHSNAFALLPKSGFRDFAVVLMLIHQFITFGFACTPLYFVWEKVTGFHTSRNLLLRALIRLPVVFPIWFLAIIFPFFGPINSAVGSLLVTFTVYIIPASAHMMTYRSAFARENAVEKPPFFLPSWVAVFLLNGFIVVWTLIVGFGFGGWASITNFIHQIDSFGLFAKCYQCPPKTSPA
>scaffold-RFMZ-2000194-Osmundastrum_cinnamomeum-B
MVAQKEAEQAIVGNYTEMELDRKEQDGLNDKSFKGQAKRLFWHGGSVYDAWFSCASNQVAQVLLTLPYSFSQLGMVSGVLFQIFYGVMGSWTAYLISCLYIEYRSRKEKENVNFKNHVIQWFEVLDGLLGPYWKAVGLAFNCTFLLFGSVIQLIACGSNIYYISDHFDKRTWTYIFGACCSLTVFIPSFHNYRVWSFLGLGMTTYTAWYMTIAALVHGQIPDVKHSAPNKLVLYFTGATNILYTFGGHAVTVEIMHAMWKPRKFKSIYLFATLYVFTLTLPSAISVYWAFGDQLLDHSNAFALLPKSGARDFAVILMLIHQFITFGFACTPLYFVWEKIIGFHTTKNMLLRALVRFPVVLPIWFLAIIFPFFGPINSAVGSLLVTFTVYIIPAMAHMMTYRSAFARENAVEKPPRFLPSWTAMFLVNSFVVVWTLVVGFGFGGWASITNFVHQIDSFGLFAKCYQCPPHAAAP
>scaffold-RFMZ-2000195-Osmundastrum_cinnamomeum-B
MVAQKEAEQAIVGNYTEMELDRKEQDGLNDKSFKGQAKRLFWHGGSVYDAWFSCASNQVAQVLLTLPYSFSQLGMVSGVLFQIFYGVMGSWTAYLISCLYIEYRSRKEKENVNFKNHVIQWFEVLDGLLGPYWKAVGLAFNCTFLLFGSVIQLIACGSNIYYISDHFDKRTWTYIFGACCSLTVFIPSFHNYRVWSFLGLGMTTYTAWYMTIAALVHGQIPDVKHSAPNKLVLYFTGATNILYTFGGHAVTVEIMHAMWKPRKFKSIYLFATLYVFTLTLPSAISVYWAFGDQLLDHSNAFALLPKSGARDFAVILMLIHQFITFGFACTPLYFVWEKIIGFHTTKNMLLRALVRFPVVLPIWFLAIIFPFFGPINSAVGALLVTFTVYIIPAGAHMMTFRTAFARQNAVEKPPFFLPSWTAIFLLNMFVVVWTFVVGFGFGGWASITNFVHQIDSFGLFAKCYQCPPKTSTAPAP
>scaffold-RFMZ-2000196-Osmundastrum_cinnamomeum-B
MVANKEAEQAMVGTYTEMELDRQEQDGLTDKSFKGQLKKFFWHGGSVYDAWFSCASNQVAQVLLTLPYSFSQLGMVSGVLFQIFYGLFGSWTAYLISCLYIEYRSRKEKENVNFKNHVIQWFEVLEGLLGPYWKAVGLAFNCTFLLFGSVIQLIACGSNIYYINDHLDKRTWTYIFGACCSLTVFIPSFHNYRIWSFLGLAMTTYTAWYMTIAALVHGQVADVKHSAPSKLVLYFTGATNILYTFGGHAVTVEIMHAMWKPRKFKSIYLLATLYVFTLTLPSAISVYWAFGDQLLDHSNAFALLPKSGARDFAVVLMLIHQFITFGFACTPLYFVWEKVLGFHTSRSMLLKALIRLPVVIPIWFLAIIFPFFGPINSAVGALLVTFTVYIIPAGAHMMTFRTAFARQNAVEKPPFFLPSWTAIFLLNMFVVVWTFVVGFGFGGWASITNFVHQIDSFGLFAKCYQCPPKTSTAPAPPPHRVPKH
>scaffold-UGNK-2017965-Marattia_attenuata
QKEAEQAMVGNYTEMELDRKEQDGLNDNSCKGQLKKLFWHGGSVYDAWFSCASNQVAQVLLTLPYSFSQLGMVSGVLFQIFYGLMGSWTAYLISCLYIEYRSRKEKENVNFKNHVIQWFEVLDGLLGPYWKAVGLAFNCTFLLFGSVIQLIACGSNIYYINDHFNKRTWTYIFGACCSLTVFIPSFHNYRVWSFLGLGMTTYTAWYLTIAAVVHGQIEDVKHSAPTRLVLYFTGATNILYTFGGHAVTVEIMHAMWKPRKFKSIYLYATLYVMTLTLPSAVSVYWAFGDKLLDHSNAFALLPKSGFRDFAVVLMLIHQFITFGFACTPLYFVWEKVTGFHTSRNLLLRALIRLPVVFPIWFLAIIFPFFGPINSAVGSLLVTFTVYIIPASAHMMTYRSAFARENAVEKPPFFLPSWVAVFLLNGFIVVWTLIVGFGFGGWASITNFIHQIDSFGLFAKCYQCPPKTSP
>scaffold-UGNK-2018036-Marattia_attenuata
MVAQNEAEQAMVGTYTEMELDRKEQDGLNDNSCKGQLKKLFWHGGSVYDAWFSCASNQVAQVLLTLPYSFSQLGMVSGVLFQIFYGLMGSWTAYLISCLYVEYRSRKEKENVNFKNHVIQWFEVLDGLLGPYWKAVGLAFNCTFLLFGSVIQLIACGSNIYYINDHFDKRTWTYIFGACCAFTVFIPSFHNYRVWSFLGLGMTTYTAWYLTIAALAHGQIEDVKHSAPARLVLYFTGATNILYTFGGHAVTVEIMHAMWKPRKFKSIYLFATLYVLTLTLPSAISVYWAFGDKLLDHANAFALLPKSGFRDLAVVLMLIHQFITFGFACTPLYFVWEKVLGFHTTRNIFIRALIRIPVVIPIWFLAIIFPFFGPINSAVGSLLVTFTVYIIPSAAHMMTYRTAFARENAVEKPPFFLPSWVAVYLLNAFVVIWTLVVGFGFGGWASITNFVHQIDSFGLFAKCYQCPPKVHP
>scaffold-VIBO-2006987-Osmunda_javanica
MVAQKESEQAIVGNYTEMELDRKEQDGLNDKSFKGQAKRLFWHGGSVYDAWFSCASNQVAQVLLTLPYSFSQLGMVSGVLFQIFYGVMGSWTAYLISCLYIEYRSRKEKENVNFKNHVIQWFEVLDGLLGHYWKAVGLAFNCTFLLFGSVIQLIACGSNIYYINDHFDKRTWTYIFGACCSLTVFIPSFHNYRVWSFLGLGMTTYTAWYMTIAALVHGQIADVKHSAPNKLVLYFTGATNILYTFGGHAVTVEIMHAMWKPRKFKSIYLYATLYVFTLTLPSAISVYWAFGDKLLDHSNAFSLLPKSGARDFAVILMLIHQFITFGFACTPLYFVWEKIIGFHTSRNMLLRALVRFPVVLPIWFLAIIFPFFGPINSAVGSLLVTFTVYIIPATAHMMTYRSAFARQNAVEKPPFFLPSWTAMYLVNSFVVVWTLVVGFGFGGWASITNFVHQIDSFGLFAKCYQCPP
>scaffold-VIBO-2078269-Osmunda_javanica
MVAHKEAEQAMVGTYTEMELDRQEQDGLTDKSFKGQLKKFFWDGGSVYDAWFSCASNQVAQVLLTLPYSFSQLGMVSGVLFQIFYGLFGSWTAYLISCLYIEYRTRKEKENVDFKNHVIQWFEVLEGLLGPYWKAVGLAFNCTFLLFGSVIQLIACGSNIYYINDHLDKRTWTYIFGACCSLTVFIPSFHNYRVWSFLGLAMTTYTAWYLTIAALVHGQVADVKHSAPSKLVLYFTGATNILYTFGGHAVTVEIMHAMWKPRKFKSVYLMATLYVFTLTLPSAISVYWAFGDQLLDHSNAFALLPKSGARDFAVVLMLIHQFITFGFACTPLYFVWEKVTGFHSSRSVLLKALIRLPVVIPIWFLAIIFPFFGPINSAVGALLVTFTVYIIPAGAHMMTFRTAFARQNAVEKPPFFLPSWTAMFLLNMFVVVWTFVVGFGFGGWASITNFVHQIDSFGLFAKCYQCPPRTSVPIAAPAPPPT
>scaffold-WGTU-2007222-Leucostegia_immersa
MVANKESEQAMVGNYTEMELDRQDQDGLADDSFKGRLKTFLWDGGSVYDAWFSCASNQVAQVLLTLPYSFSQLGMVSGVIFQVFYGLLGSWTAYLISCLYVEYRSRKEKENVNFKNHVIQWFEVLDGLIGPFWKAVGLAFNCTFLLFGSVIQLIACGSNIYYINDHLDKRTWTYIFGACCSLTVFIPSFHNYRIWSFLGLGMTTYTAWYMTIAALVNGQIEDVKHSAPSKMVLYFTGATNILYTFGGHAVTVEIMHAMWKPRKFKWVYLVATLYVFTLTLPSAISVYWAFGDKLLDHSNAFALLPRSRVRDSAVVLMLIHQFITFGFACTPLYFVWEKVTGFHTSHNMLVRAIVRLPVVVPIWFLAIIFPFFGPINSAIGALLVTFTVYIIPAAAHMITYRTTFARENAVEKPPRFLRSWAAVYLLNLFVVVWTLVVGFGFGGWASITNFVHQIDSFGLFAKCYQCPPKKATPLPAH
>Abies_alba_AALBA5B211948P1
MVSGIIFQIFYGLLGSWTAYLIGVLYVEYRTRKEKEEKVEFTNHVIQWFEVLDGLLGRYW
KAVGLAFNCTFLLFGSVIQLIGCASNIYYINDKLDKRTWTYIFGACCATTVFIPSFHNYR
LWSFFGLMMTTYTAWYMTFAALLHGQVEGVTHSAPSTMVLYFTGATNILYTFGGHAVTVE
IMHAMWKPQKFRKVYFLATLYIFTLTLPSAIAMYWAYGDILLDHSNALSVLPRSAFRDVA
VILMLIHQFITFGFACTPLYFVWEKVIRVHDTSSSILKRALARLPVVLPIWFLAILVPFF
GPINSAVGSLLVSFTVYIIPALAHMLTYRTASARQNAVEKLPRFLPTWVGMFLLDMFVVV
WVLVVGFGFGGWASLTNFVHQVGTFGLFAKCYQCPPSPTANHHS*
>Abies_alba_AALBA5B211948P2
MSSDKKLREVAMVPPGKVEEEQNLEAVEVLEKSLKATIKRMLWHGGSVYDAWFSCSSNQV
AQVLLTLPYSFSQLGMVSGIIFQIFYGLLGSWTAYLIGVLYVEYRTRKEKEEKVEFTNHV
IQWFEVLDGLLGRYWKAVGLAFNCTFLLFGSVIQLIGCASNIYYINDKLDKRTWTYIFGA
CCATTVFIPSFHNYRLWSFFGLMMTTYTAWYMTFAALLHGQVEGVTHSAPSTMVLYFTGA
TNILYTFGGHAVTVEIMHAMWKPQKFRKVYFLATLYIFTLTLPSAIAMYWAYGDILLDHS
NALSVLPRSAFRDVAVILMLIHQFITFGFACTPLYFVWEKVIRVHDTSSSILKRALARLP
VVLPIWFLAILVPFFGPINSAVGSLLVSFTVYIIPALAHMLTYRTASARQNAVEKLPRFL
PTWVGMFLLDMFVVVWVLVVGFGFGGWASLTNFVHQVGTFGLFAKCYQCPPSPTANHHS*
>Abies_alba_AALBA5B931478P1
MSQKQAEEAIVMNYSEMEVEGKEPEGAQHDPSVKGNIRRLFWHGGSAYDAWFSCASNQVA
QVLLTLPYSFSQLGMVSGVLFQVFYGLMGSWTAYLISVLYIEYRTRKEKENMNFKNHVIQ
WFEVLDGLLGPFWKVLGLAFNCTFLLCGSVIQLIGCASNIYYINDHLDKRTWTYIFGACC
ATTVFIPSFHNYRLWSFLGLGMTTYTAWYLTIASLVHGQTEDVKHSAPSKLVLYFTGATN
ILYTFGGHAVTVEIMHAMWKPKKFKAIYLLATLYVFTLTLPSAISVYWAFGDELLDHANA
LALLPKSGFRDLAVVLMLIHQFITFGFACTPLYFVWEKVIGMHDTKSIVKRALARLPVVI
PIWFLAIIFPFFGPINSAVGALLVSFTVYIIPAMAYILTYRTAFARKNAVEKPPFFLPSW
TAVYLVNIFVVIWVLIVGFGFGGWASLTNFVRQVDTFGLFAKCYQCPPRTVTAATPPPYA
AAAPTPPSHKT*
>Picea_lambertina_PILA_09665
MATVKDVEMQSEGNGITTNNRNDMAPMEVATHLDENEGNSSDPKPGFKTWVQKTLWHGGSNYDAWCNAVSGQVGQVILSMPYSYSQMGFGLGIFFHLLYSVVGIWTCYMLSCLYLEYRARKAKEGVNFKKHVIQYHEVMGYLVAPWLKGVCLFFNIVTMAAVAVVQIIACASNAYYLNSKYNKREWAIIFGAISMLTILLPSFHNFRIWSIIGVVTTTYTAWYMVIAGLLHGQVDNVKHSAPVSMEQFFTGTTNILFAFGGHAITIEIMHAMWTPRSYKYVYLATVGYVMTITMPHCIILYWAFGDELLTHSNALSVFPASTFRSIGLGFMIVHQAVAFGLYVMPLNFMWEKLLRVHQSRYLVRVITRLPVGILLWFLALMFPFFGPLNSVIGSLIMSFSVYIIPCTAYLVVFKTKTSRQDASEKGGKWMPKWKGILTINLGIVILVGVLGFGFGSWASLSNLVKQVSSFGIFDKCYQC*
>Picea_lambertina_PILA_13718
MVTQKQAEEAIVTNYGEMEVEGRDTHDTSDGSSMKGAIKSFFWHGGSVYDAWFSCASNQVAQVLLTLPYSFSQLGMASGIVFQIFYGILGSWTAYLISVLYVEYRTRKEKENVRFKNHVIQWFEVLDGLLGPYWKAIGLAFNCTFLLFGSVIQLIGCASNIYYIDDHLDKRTWTYIFGACCATTVFIPSFHNYRIWSFIGLGMTTYTAWYMTIASAVHGQVENVQHSAPTKMVLYFTGATNILYTFGGHAVTVEIMHAMWKPQKFKYIYLLATLYVFTLTLPSAISVYWAFGDELLNHANAFSLLPKSVFRDIAVILMLIHQFITFGFACTPLYFVWEKVIGMHDTKSIFLRALARLPVVIPIWFLAIIFPFFGPINSAVGALLVSFTVYIIPSLAHMCTYRTALARQNSVEKPPFFLPSWAGMYILNIFIVVWVAIVGFGFGGWASITNFVEQVGTFGLFAKIRGDGLHRHGDVSVQV*
>Picea_lambertina_PILA_21985
MSQKQAEEAIVMNYSEMEVEGKEPEGAQDDTSVKGSIRRLFWHGGSVYDAWFSCASNQVAQVLLTLPYSFSQLGMVSGVLFQVFYGLMGSWTAYLISVLYVEYRTRKEKENVSFKNHVIQWFEVLDGLLGPFWKVLGLAFNCTFLLCGSVIQLIGCASNIYYINDHLDKRTWTYIFGACCATTVFIPSFHNYRLWSFLGLGMTTYTAWYLTIASLVHGQIEDVKHSAPTKLVLYFTGATNILYTFGGHAVTVEIMHAMWKPKKFKAIYLLATLYVFTLTLPSAISVYWAYGDTLLEHANALSLLPKTGFRDLAVVLMLIHQFITFGFACTPLYFVWEKVIGMHDTKSIVKRALARLPVVIPIWFLAIIFPFFGPINSAVGALLVSFTVYIIPAMAYILTYRTAFARKNAVEKPPFFLPSWTAVYLVNIFVVLWVLIVGFGFGGWASVTNFVRQVDSFGLFAKCYQCPPRAVAAPPN*
>Picea_lambertina_PILA_26760
MQSEGNEITTNFTSDIAPMEVATDLDENVGNSSYPKPGLKAWLQKTLWHGGSNYDAWCNAVSGQVGQVILSMPYSYSQMGFGLGIFFHLLYSIVGIWTCYMLSCLYLEYRARKAKEGVSFKKHIIQYHEVMGYLVAPWLKGVCLFFNIVTMGTVAVVQIIACASNAYYLNSNYNKREWAIIFGAISMLTVLLPSFHNFRIWSIIGVLTTTYTAWYMVVAGLLHGQIANVKHSGPASMEQFFTGTTNVLFAFGGHAITIEIMHAMWTPKSYKYVYVATVGYVISITMPHCVILYWAFGDELLTHSNAFSVLPDSTFRSIGLGFMIAHQAIAFGLYVMPLNFMWEKLLHVHQSHYLVRVVARLPVAILLWFLALLFPFFGPLNSVIGSFIMSFSVYIIPCAAYLIVFRTKTSRQDASEKGGTWMPKWKGIFTINLGIVVIVGVLGFSFGSWASLSNLVKQVNSFGIFDKCYQCSHK*
>Picea_taeda_PITA_05931
MEIVKDMEMQSEGNGVTNNLISDIAPMEVVTDLEENVGNSSYPEPGLKAWVQKTLWHGGSNYDAWFNAVSGQVGQVILSMPYSYSQMGFGLGIFFHLLYSIVGIWTCYMLACLYLEYRARKEKDGVSFKNHIIQYHEVMGYLVAPWLKGACLFFNIVTMGTVAVVQIIACASNAYYLNSDYSKREWAIIFGAISMLTVLLPSFHNFRIWSIIGVLTTTYTAWYMVIAGLLHGQIENVKHSAPVSMEQFFTGTTNILFAFGGHAITIEIMHAMWTPKSYKYVYLATVGYVMTITMPHCIILYWAFGDELLTHSNAFSVLPTSTFRSIGLGFMIAHQAIAFGLYVMPLNFMWEKLLHVHQSHYLVRIVARIPVAILLWFLALMFPFFGPLNSVIGSFIMSFSVYIIPCAAYLIVFRTKTSRQDASEKGGTWIPKWKGICTINLGIVVVIGVLGFGFGSWASLSNLVKQVNTFGIFDKCFQCSHK*
>Picea_taeda_PITA_32816
MSQKQAEEAIVMNYSEMEVEGKEAEGAQNDASVKGSIRRLFWHGGSVYDAWFSCASNQVAQVLLTLPYSFSQLGMVSGVLFQVFYGLMGSWTAYLISVLYIEYRTRKEKENVSFKNHVIQWFEVLDGLLGPFWKVLGLAFNCTFLLCGSVIQLIGCASNIYYINDHLDKRTWTYIFGACCATTVFIPSFHNYRLWSFLGLGMTTYTAWYLTIASLVHGQIDDVKHSAPTKLVLYFTGATNILYTFGGHAVTVEIMHAMWKPKKFKAIYLLATLYVFTLTLPSAISVYWAFGDTLLDHANALSLLPKSGFRDLAVVLMLIHQFITFGFACTPLYFVWEKVIGMHDTKSIVKRALARLPVVIPIWFLAIIFPFFGPINSAVGALLVSFTVYIIPAMAHILTYRTAVARKNAVEKPPFFLPSWTAVYLVNIFVVIWVLIVGFAFGGWASVTNFVRQGYFCLLYCTGLWLWIQRNGDSSSNSTPLLMETDKLLKLTATAMQGLLFLFTLLFSPIILYHHHGCCLFFPACSPPLFFSTIMYGGA*
>Picea_taeda_PITA_36137
MEMETVKDMEMQSEKNEITSNIRNDMAPMEVATHLDENAGNSSHAKPGLKAWVQKALWHGGSNYDAWCNAVSGQVGQVILSMPYSYSQMGFGLGIFFHVLYSVVGIWTCYMLSCLYLEYRARKEKEGVNFKKHIIQYHEVMGYLVAPWLKGVCLFFNIVTMATVAVVQIIACASNAYYLNSNYNKREWALIFGAISMLTVLLPSFENFRIWSIIGVVTTTYTAWYMVVAGLLHGQIANVKHSAPVSMEQFFTGTTNVLFAFGGHAITIEIMHAMWTPKAYKYVYLATVGYVMTITMPHCIILYWAFGDELLTHSNALSVLPASTFRSIGLGFMIIHQAVAFGLYVMPLNFMWEKLLGVHQSRYLVRIIARLPVAIVLWLFALLFPFFGPLNSVIGSLIMSFSVYIIPCTAYLIVFRTKASRQDASEKGGKWMPKWKGILTMNLGIVILVGVLGFGFGSWASLSNLVKQVNSFGILDKCYQC*
>Picea_taeda_PITA_48964
ILGFGQIIPTSYRFSVFMEMETVKDMEMQSEKNEITSNIRNDMAPMEVATHLDENAGNSSHAKPGLKAWVQKALWHGGSNYDAWCNAVSGQVGQVILSMPYSYSQMGFGLGIFFHVLYSVVGIWTCYMLSCLYLEYRARKEKEGVNFKKHIIQYHEVMGYLVAPWLKGVCLFFNIVTMATVAVVQIIACASNAYYLNSNYNKREWALIFGAISMLTVLLPSFENFRIWSIIGVVTTTYTAWYMVVAGLLHGQIANVKHSAPVSMEQFFTGTTNVLFAFGGHAITIEIMHAMWTPKAYKYVYLATVGYVMTITMPHCIILYWAFGDELLTHSNALSVLPASTFRSIGLGFMIIHQAVAFGLYVMPLNFMWEKLLGVHQSRYLVRIIARLPVAIVLWLFALLFPFFGPLNSVIGSLIMSFSVYIIPCTAYLIVFRTKASRQDASEKGGKWMPKWKGILTMNLGIVILVGVLGFGFGSWASLSNLVKQVNSFGILDKCYQC*
>Picea_taeda_PITA_49058
MVTQKQAEEAIVTNYGEMEVEARDTHDTSDGSSMKGAIKSFFWHGGSVYDAWFSCASNQVAQVLLTLPYSFSQLGMASGIVFQIFYGIMGSWTAYLISVLYVEYRTRKEKENVRFKNHVIQWFEVLDGLLGPYWKAIGLAFNCTFLLFGSVIQLIGCASNIYYIDDHLDKRTWTYIFGACCATTVFIPSFHNYRIWSFIGLGMTTYTAWYMTIAAAVHGQVENVEHSAPTKMVLYFTGATNILYTFGGHAVTVEIMHAMWKPQKFKYIYLLATLYVFTLTLPSAISVYWAFGDELLNHANAFALLPKSVFRDIAVILMLIHQFITFGFACTPLYFVWEKVIGMHDTKSLFLRALARLPVVIPIWFLAIIFPFFGPINSAVGALLVSFTVYIIPAMAHMCTFRTALARQNSIEKPPFFLPSWAGMYILNIFIVGWVAIVGFGFGGWASVTNFVQQVGTFGLFAKCYQCPPRVSPLATGVPTMSPKLHALPPHHKG*
>Pseudotsuga_menziesii_PSME_13016
MSQKQAEEAIVMNYSEMEVEGKEPEAAQNDTSVKGNIRRLFWHGGSVYDAWFSCASNQVAQVLLTLPYSFSQLGMVSGVLFQVFYGLMGSWTAYLISVLYIEYRTRKEKENVSFKNHVIQWFEVLDGLLGPFWKVLGLAFNCTFLLCGSVIQLIGCASNIYYINDHLDKRTWTYIFGACCATTVFIPSFHNYRLWSFLGLGMTTYTAWYLTIASLVHGQTEDVKHSAPTKLVLYFTGATNILYTFGGHAVTVEIMHAMWKPKKFKAIYLVATLYVFTLTLPSAISVYWAYGDALLDHANALSLLPKSGFRDLAVVLMLIHQFITFGFACTPLYFVWEKVIGMHDTKSIVKRALARLPVVIPIWFLAIIFPFFGPINSAVGALLVSFTVYIIPAMAHILTYRTAFARKNAIEKPPFFLPSWTAIYLVNIFVVIWVLIVGFGFGGWASVTNFVRQVDSFGLFAKCYQCPPRAVAAHTPPPYAAAAPKSHFAPPPPHKT*
>Pseudotsuga_menziesii_PSME_25962
MAPVKDMEMQSEGNGITTNSTSGITPMEVGIPVHENMEDSVSYAKPGLKAWVQKTLWHGGSNYDAWCNAVSGQVGQVILSMPYSYSQMGFGLGIFFHLLYSVVGIWTCYMLSCLYLEYRARKAKEGVNFKNHVIQYHEVMGYLVAPWLKRVSLCFNIVTMGSVAVVQIIACASNAYYLNSNYNKREWALIFGGISMLTVLLPSFHNFRIWSIIGVVTTTYTAWYMVIAGLLHGQTANVKHSAPASMEQFFTGTTNILFAFGGHAITIEIMHAMWTPRAYKYVYLATVGYVMTISMPHCVILYWAFGDELLTHSNALSVLPASTFRSMGLGFMIAHQAIAFGLFVMPLNFMWEKLLHVHQSHYMIRVIARLPVAILLWFLALLFPFFGPLNSIIGSIIMSFSTYIIPCVAYLIVFRTKSARQDSAEKGGKWMPKWRGILTINWGIVVLVGVLGFGFGSWASLSNLIKQVNTFGVFDKCYQCPPK*
>Pseudotsuga_menziesii_PSME_27136
MREVARVGKMEEAERIETADDQVLADQSWKTTLKRMLWHGGSVYDAWFSCSSNQVAQVLLTLPYSFSQLGMASGIIFQIFYGLLGSWTAYLIGVLYVEYRTRKEKEEKVEFTNHVIQWFEVLDGLLGRYWKAVGLAFNCTFLLFGSVIQLIGCASNIYYINDKLDKRTWTYIFGACCATTVFIPSFYNYRLWSFFGLTMTTYTAWYMTFAALLHGQAEGVTHSAPSTMVLYFTGATNILYTFGGHARNNARHVETTEIQKGILSGNPLYFHSDSAVCHSGILGIRRHTLGSFQRPLRATKITVQRRGCDSHAHSSGKFITFGFACTPLYLVWEKVIGVHADTKRSILKRALQRLPVVVPIWFLAILVPFFGPINSAVGSLLVSFTVYIIPALAHMFTYRTASARQNAVGKLPRFLPSWVGMFILNMFVVVWIFVVGFGFGGWASLTNFLRQVGTFGLFAKCYQCPRRTT*
>Pseudotsuga_menziesii_PSME_28774
MVTQKQAEEAIVANYGEMEVEGRDTQDTSDGSSMKEAIKSFFWHGGSVYDAWFSCASNQVAQVLLTLPYSFSQLGMASGIVFQIFYGIMGSWTAYLISVLYVEYRTRKEKENVRFKNHVIQWFEVLDGLLGPYWKAIGLAFNCTFLMFGSVIQLIACASNIYYIDDHLDKRTWTYIFGACCATTVFIPSFHNYRIWSFIGLGMTTYTAWYLTIAAVVNGQVENVKHSAPTKMVLYFTGATNILYTFGGHAVTVEIMHAMWKPQKFKSIYLLATLYVFTLTLPSAISVYWAFGDELLDHSNAFALLPKSAFRDIAVVLMLIHQFITFGFACTPLYFVWEKVIGMHDTKSIFLRALARLPVVIPIWFLAIIFPFFGPINSAVGALLVSFTVYIIPALAHMCTYRTALARQNSVEKPPFFLPSWAAMFILNIFIVGWIAVVGFGFGGWASMTNFVQQVGTFGLFAKCYQCPPRVPPTGVPTMSPKLHAPPHHKS*
>Pseudotsuga_menziesii_PSME_46325
MAPIKDMEMQLEGNGITTNSTGGVTPMEAGIPVHENMEDSASYAKRGLKAWVQKTLWHGGSNYDAWCNAVSGQVGQVILSMPYSYSQMGFGLGIFFHLLYSVVGIWTCYMLSCLYLEYRARKAKEGVNFKKHVIQYHEVMGYLVAPWLKRVSLFFNIVTMGSVAVVQIIACASNAYYLNSNYNKREWALIFGGISMLTVLLPSFHNFRIWSIIGVVTTTYTAWYMVIAGLLHGQTANVKHSAPASTEQFFTGTTNILFAFGGHAITIEIMHAMWTPRAYKYVYLATVGYVMTITMPHCVILYWAFGDELLTHSNALSVLPASTFRSIGLGFMIAHQAIAFGLFVMPLNFMWEKLLHVHQSHYMIRVIARLPVAILLWFLALLFPFFGPLNSIIGSLIMSFSTYIIPCVAYLIVFRTKTARQDSAEKGGKWMSKWRGILTINWGIVVLVGVLGFGFGSWASLSNLIKQVNTFGVFDKCYQCPPK*
>Sequoiadendron_giganteum_SEGI_04501
MAQKQAEEAIVANYSEMEVEGKDAEGMETDNDASLKGGVFKRMFWHGGSVYDAWFSCASNQVAQVLLTLPYSFSQLGMLSGILFQIFYGLMGSWTAYLISILYVEYRTRKEKENFNFRNHVIQWFEVLDGLLGPYWKAVGLAFNCTFLLFGSVIQLIACASNIYYINDHLDKRTWTYIFGACCATTVFIPSFHNYRLWSFLGLGMTTYTAWYLTIAALVHGQVEGVEHSAPTTMVLYFTGATNILYTFGGHAVTVEIMHAMWKPQKFKAIYLLATLYVLTLTLPSAISVYWAFGDQLLDHSNAFSLLPRSGWRDMAVILMLIHQFITFGFACTPLYFVWEKVIGMHDAKSIFRRALARLPVVIPIWFLAIIFPFFGPINSAVGALLVSFTVYIIPALAHMLTYRTSLSRKNAVEKPPFFIPSWIAIYLVNMFVVFWVLIVGFGFGGWASMTNFVRQVNTFGLFAKCYQCSHHPPMVGAPPLVPKSNVSELAPSAAGPSPHSL*
>Sequoiadendron_giganteum_SEGI_22322
MEQTDIERDNTTSGITPMEVNIVVDESQKNHSANEKPGFTGLVQKALWHGGSNYDAWCNAVSGQVGQVILSMPYSYSQMGLKLGIFFHLLYAIVGIWTCYMLSCLYLEYRSRKEKEGATFKKHVIQYHEVMGYLVGPWLKYTSLFFNIVTMGSVAVVQIIACASNAYYLNSDYSKRTWAIIFGGISTLTILLPSFHNFRVWSIIGVLTTTYTAWYMVVAGLHHGQLPNVKHSAPISMEKFFTGTTNILFAFGGHAITIEIMHAMWQPRAYKYVYLLTVGYVLTITMPHCIILYWAFGDELLEHSNALSVLPASTFRSVALCFMIAHQAIAFGLFVMPLNFMWEKVLGVHKSHYLTRVVARLPVAILLWFLALLFPFFGPLNSIIGSIIMSFSTYIIPCLAYLIVFRTTASRQEAADKPKKWMPRRSGIVVLNWGIVVLIAVLGFGFGSWASLSNLIKQVNTFGVFDKCYQCS*
>Sequoiadendron_giganteum_SEGI_28075
MKMVTQKQAEEAIVANYGEMEVEGKDLQNKSTDETSIKGTLKSFFWHGGSVYDAWFSCASNQVAQVLLTLPYSFSQLGMVSGVLFQIFYGLMGSWTAYLISVLYVEYRSRKEKENVNFKNHVIQWFEVLDGLLGAYWKAIGLAFNCTFLLFGSVIQLIACASNIYYINDNLDKRTWTYIFGACCATTVFIPSFHNYRIWSFIGLGMTTYTAWYMTIVSLVNGQVEGVKHSAPTRLVLYFTGATNILYTFGGHAVTVEIMHAMWKPQKFKSIYLLATLYVLTLTLPSAISVYWAFGDELLNHSNAFSLLPKSAFRDIAVTLMLIHQFITFGFACTPLYFVWEKVIGMHDTKSIFLRALARLPVVIPIWFLAIIFPFFGPINSAVGALLVSFTVYIIPSMAHMFTYRTALARQNCVEKPPFFLPSWTAMYILNIFIVGWVLIVGFGFGGWASMTNFIQQVNTFGLFAKCYQCPPRVASSATAAPHAFPPPPPHKS*
>scaffold-AWQB-2056147-Picea_engelmannii
MSLKQAEEAIVMNYSEMEVEGKEPEGAQNDTSVKGNIRRLFWHGGSVYDAWFSCASNQVAQVLLTLPYSFSQLGMVSGVLFQVFYGLMGSWTAYLISVLYIEYRTRKEKENVSFKNHVIQWFEVLDGLLGSFWKVLGLAFNCTFLLCGSVIQLIGCASNIYYINDHLDKRTWTYIFGACCATTVFIPSFHNYRLWSFLGLGMTTYTAWYLTIASIIHGQTEDVKHSAPTKMVLYFTGATNILYTFGGHAVTVEIMHAMWKPKKFKAIYLLATLYVYTLTLPSAISVYWAFGDALLDHANALSLLPKSGFRDLAVVLMLIHQFITFGFACTPLYFVWEKVIGMHDTKSIVKRALARLPVVIPIWFLAIIFPFFGPINSAVGALLVSFTVYIIPAMAHILTYRTAFARKNAVEKPPFFLPSWTAVYLVNIFVVIWVLIVGFAFGGWASLTNFVRQVDSFGLFAKCYQCPPRAVAASTP
>scaffold-BUWV-2013041-Platycladus_orientalis
MVPQRQAEEAIVANYGEMEVEGKDLQNKGTDEASIKGTIKSFFWHGGSVYDAWFSCASNQVAQVLLTLPYSFSQLGMVSGIVFQIFYGIMGSWTAYLISVLYVEYRSRKEKENVSFKNHVIQWFEVLDGLLGPYWKALGLAFNCTFLLFGSVIQLIACASNIYYINDNLDKRTWTYIFGACCATTVFIPSFHNYRIWSFIGLGMTTYTAWYMTIASLVHGQVEDVKHSAPTRLVLYFTGATNILYTFGGHAVTVEIMHAMWKPQKFKSIYLLATLYVLTLTLPSAISVYWAFGDELLTHSNAFSMLPRSAFRDIAVVLMLIHQFITFGFACTPLYFVWEKVIGMHDTKSIFLRALARLPVVIPIWFLAIIFPFFGPINSAVGALLVSFTVYIIPSMAHMLTYRTALARQNCVEKPPFFLPSWTAIYILNTFIVGWVLVVGFGFGGWASMTNFIQQVNTFGLFAKCYQCPPRVAASATVAPHPPLSHH
>scaffold-ESYX-2017029-Cunninghamia_lanceolata-branch_apex_with_needles
MVTQKQAEEAIVANYGEMEVEGKDLQNKSTDETSMKGAIKSFFWHGGSVYDAWFSCASNQVAQVLLTLPYSFSQLGMVSGVLFQIFYGLMGSWTAYLISVLYVEYRSRKEKENVSFKNHVIQWFEVLDGLLGAYWKAIGLAFNCTFLLFGSVIQLIACASNIYYINDNLDKRTWTYIFGACCATTVFIPSFHNYRIWSFIGLGMTTYTAWYMTIASLVNGQVEDVKHSAPTRLVLYFTGATNILYTFGGHAVTVEIMHAMWKPQKFKSIYLLATLYVFSLTLPSAISVYWAFGDELLNHSNAFSLLPKSAFRDIAVTLMLIHQFITFGFACTPLYFVWEKVIGMHDTKSIFLRALARLPVVIPIWFLAIIFPFFGPINSAVGALLVSFTVYIIPSLAHMFTYRTALARQNCVEKPPFFLPSWTAMYILNIFIVGWVLIVGFGFGGWASMTNFIQQVNTFGLFAKCYQCPPRVAASATAAPH
>scaffold-ETCJ-2064489-Pilgerodendron_uviferum
MGTQKQAEEAIVANYGEMEVEGKDLQNKGTDEMSIEGTIKSFFWHGGSVYDAWFSCASNQVAQVLLTLPYSFSQLGMVSGILFQIFYGLMGSWTAYLISVLYVEYRTRKEKENVSFKNHVIQWFEVLDGLLGPYWKAIGLAFNCTFLLFGSVIQLIACASNIYYVNDNLDKRTWTYIFGACCATTVFIPSFHNYRIWSFIGLAMTTYTAWYLTIASLVHGQVEDVKHSAPTRLVLYFTGATNILYTFGGHAVTVEIMHAMWKPQKFKSIYLLATIYVMTLTLPSAISVYWAFGDELLTHSNAFSMLPRSAFRDIAVVLMLIHQFITFGFACTPLYFVWEKVIGMHDTKSLFLRALARLPVVIPIWFLAIVFPFFGPINSAVGALLVTFTVYIIPSMAHMLTYRTALARQNSVEKPPFFLPSWTAMYILNIFIVGWVIVVGFGFGGWASMTNFIQQVDTFGLFAKCYQCPPKVAPSATAAPHPPLSHH
>scaffold-FHST-2006045-Taxodium_distichum
MVTQKQAEEAIVANYGEMEVEGKDLQNKSTDEASMKGTIKSFFWHGGSVYDAWFSCASNQVAQVLLTLPYSFSQLGMVSGVLFQIFYGLMGSWTAYLISVLYVEYRSRKEKENVSFKNHVIQWFEVLDGLLGAYWKAIGLAFNCTFLLFGSVIQLIACASNIYYINDNLDKRTWTYIFGACCATTVFIPSFHNYRIWSFIGLGMTTYTAWYMTIAALVHGQVEDVKHSAPSRLVLYFTGATNILYTFGGHAVTVEIMHAMWKPQKFKSIYLLATLYVLTLTLPSAISVYWAFGDELLNHSNAFSLLPDSAFRDIAVILMLIHQFITFGFACTPLYFVWEKVIGMHDTKSIFLRALARLPVVIPIWFLAIIFPFFGPINSAVGALLVSFTVYVIPSMAHMFTYRTALARQNSVEKPPFFLPSWTAMYILNIFIVGWVLIVGFGFGGWASMTNFIQQVNTFGLFAKCYQCPPRVASSATAAPHPPLSHH
>scaffold-FRPM-2014277-Calocedrus_decurrens
MVPQRQAEEAIVPNYGEMEVEGKDLQNKGTDEASMKGAIKSFFWHGGSVYDAWFSCASNQVAQVLLTLPYSFSQLGMVSGIVFQIFYGIMGSWTAYLISVLYVEYRSRKEKENVSFKNHVIQWFEVLDGLLGPYWKALGLAFNCTFLLFGSVIQLIACASNIYYINDNLDKRTWTYIFGACCATTVFIPSFHNYRIWSFIGLGMTTYTAWYMTIASLVHGQVEDVKHSAPHRLVLYFTGATNILYTFGGHAVTVEIMHAMWKPQKFKSIYLLATLYVLTLTLPSAISVYWAFGDELLTHSNAFSMLPRSAFRDIAVVLMLIHQFITFGFACTPLYFVWEKVIGMHDTKSIFLRALARLPVVIPIWFLAIIFPFFGPINSAVGALLVSFTVYIIPSMAHMLTYRTSLARQNCVEKPPFFLPSWTAMYILNTFIVVWVLIVGFGFGGWASMTNFIQQVNTFGLFAKCYQCPPRVAASATAAPH
>scaffold-GAMH-2057384-Tsuga_heterophylla
MVTQKQAEEAIVANYGEMEVEGRDTHDTSDGSSMKGAIKSFFWHGGSVYDAWFSCASNQVAQVLLTLPYSFSQLGMVSGIVFQIFYGILGSWTAYLISVLYVEYRSRKEKENVRFKNHVIQWFEVLDGLLGPYWKALGLAFNCTFLLFGSVIQLIACASNIYYIDDHLDKRTWTYIFGACCATTVFIPSFHNYRIWSFIGLGMTTYTAWYMAIASLVHGQVEDVKHSAPTKMVLYFTGATNILYTFGGHAVTVEIMHAMWKPQKFKYIYLLATLYVFTLTLPSAISVYWAFGDELLNHANAFALLPKSAFRDIAVILMLIHQFITFGFACTPLYFVWEKVIGMHDTKSIFLRALARLPVVIPIWFLAIIFPFFGPINSAVGALLVSFTVYIIPALAHMCTYRTALARQNSVEKPPFFLPSWAAMYILNIFIVGWVLVVGFGFGGWASMTNFVQQVGTFGLFAKCYQCPPRVAPSATGVP
>scaffold-HOUF-2012944-Cryptomeria_japonica-leaf
MVTQKQAEEAIVANYGEMEVEGKDLQNKSTDEASIKGTIKSFFWHGGSVYDAWFSCASNQVAQVLLTLPYSFSQLGMVSGVLFQIFYGLMGSWTAYLISVLYVEYRSRKEKENVNFKNHVIQWFEVLDGLLGAYWKAIGLAFNCTFLLFGSVIQLIACASNIYYINDNLDKRTWTYIFGACCATTVFIPSFHNYRIWSFIGLGMTTYTAWYMTIVSLVHGQVEGVKHSAPNRLVLYFTGATNILYTFGGHAVTVEIMHAMWKPQKFKSIYLLASLYVLTLTLPSAISVYWAFGDELLNHSNAFSLLPQSAFRDIAVVLMLIHQFITFGFACTPLYFVWEKVIGMHDTKSIFLRALARLPVVIPIWFLAIIFPFFGPINSAVGALLVSFTVYIIPSMAHMFTYRTALARQNSVEKPPFFLPSWTAMYILNIFIVGWVLIVGFGFGGWASMTNFVQQVNTFGLFAKCYQCPPRVASSATAAPH
>scaffold-IOVS-2057337-Pseudotsuga_wilsoniana
MSQKQAEEAIVMNYSEMEVEGKEPEAAQNDTSVKGNIRRLFWHGGSVYDAWFSCASNQVAQVLLTLPYSFSQLGMVSGVLFQVFYGLMGSWTAYLISVLYIEYRTRKEKENVSFKNHVIQWFEVLDGLLGPFWKVLGLAFNCTFLLCGSVIQLIGCASNIYYINDHLDKRTWTYIFGACCATTVFIPSFHNYRLWSFLGLGMTTYTAWYLTIASLVHGQTEDVKHSAPTKLVLYFTGATNILYTFGGHAVTVEIMHAMWKPKKFKAIYLVATLYVFTLTLPSAISVYWAYGDALLDHANALSLLPKSGFRDLAVVLMLIHQFITFGFACTPLYFVWEKVIGMHDTKSIVKRALARLPVVIPIWFLAIIFPFFGPINSAVGALLVSFTVYIIPAMAHILTYRTAFARKNAIEKPPFFLPSWTAIYLVNIFVVIWVLIVGFGFGGWASVTNFVRQVDSFGLFAKCYQCPPRAVAAHTP
>scaffold-NKIN-2014686-Thujopsis_dolabrata
MVTQKQAEEAIVANYGEMEVEGKDLQNKGTDETSLKGNIKSFFWHGGSVYDAWFSCASNQVAQVLLTLPYSFSQLGMVSGILFQIFYGLMGSWTAYLISVLYVEYRSRKEKENVSFKNHVIQWFEVLDGLLGPYWKALGLAFNCTFLLFGSVIQLIACASNIYYINDNLDKRTWTYIFGACCATTVFIPSFHNYRIWSFIGLGMTTYTAWYMTIASLVHGQVEDVKHSAPNKLVLYFTGATNILYTFGGHAVTVEIMHAMWKPQKFKSIYLLATLYVLTLTLPSAISVYWAFGIDELLTHSNAFSMLPRSAFRDIAVVLMLIHQFITFGFACTPLYFVWEKVIGMHDTKSIFLRALARLPVVIPIWFLAIIFPFFGPINSAVGALLVSFTVYIIPSMAHMLTYRTALARQNCVEKPPFFLPSWTAMYILNTFIVGWVFIVGFGFGGWASMTNFIQQVNTFGLFAKCYQCPPRVAASATAAPHPTLSH
>scaffold-NRXL-2065777-Metasequoia_glyptostroboides
MVTQKQAEEAIVANYGEMEVEGKDLQNKSTDETSIKGNLKSFFWHGGSVYDAWFSCASNQVAQVLLTLPYSFSQLGMVSGVLFQIFYGLMGSWTAYLISVLYVEYRSRKEKENVSFKNHVIQWFEVLDGLLGAYWKAIGLAFNCTFLLFGSVIQLIACASNIYYINDNLDKRTWTYIFGACCATTVFIPSFHNYRIWSFIGLGMTTYTAWYMTIASLVNGQVEDVKHSAPTRLVLYFTGATNILYTFGGHAVTVEIMHAMWKPQKFKSIYLLATLYVFSLTLPSAISVYWAFGDELLNHSNAFSLLPKSAFRDIAVTLMLIHQFITFGFACTPLYFVWEKVIGMHDTKSIFLRALARLPVVIPIWFLAIIFPFFGPINSAVGALLVSFTVYIIPSLAHMFTYRTAAARQNCVEKPPFFLPSWTAMYILNIFIVGWVLIVGFGFGGWASMTNFIQQVNTFGLFAKCYQCPPRVASSATAAPH
>scaffold-OVIJ-2085373-Papuacedrus_papuana
KQAEEAIVANHGEMEVEGKDLQNKGTDEMSIEGTIKSFFWHGGSVYDAWFSCASNQVAQVLLTLPYSFSQLGMVSGILFQIFYGIMGSWTAYLISVLYVEYRSRKEKENVSFKNHVIQWFEVLDGLLGPYWKAIGLAFNCTFLLFGSVIQLIACASNIYYVNDNLDKRTWTYIFGACCATTVFIPSFHNYRIWSFIGLGMTTYTAWYLTIASLVHGQVEDVKHSAPDRLVLYFTGATNILYTFGGHAVTVEIMHAMWKPQKFKSIYLLATIYVLTLTLPSAISVYWAFGDELLTHSNAFSMLPRSAFRDIAVILMLIHQFITFGFACTPLYFVWEKVIGMHDTKSLFLRALARLPVVIPIWFLAIIFPFFGPINSAVGALLVSFTVYVIPSMAHMLTYRTAVARQNTVEKPPFFLPSWTAMYIVNIFIVGWVLIVGFGFGGWASMTNFIQQVDTFGLFAKCYQCPPKVAPSATAAPHPPLSHH
>scaffold-OXGJ-2013245-Glyptostrobus_pensilis
MVTQKQAEEAIVANYGEMEVEGKDLQNKSTDEASIKGSIKSFFWHGGSVYDAWFSCASNQVAQVLLTLPYSFSQLGMVSGVLFQIFYGLMGSWTAYLISVLYVEYRSRKEKENVSFKNHVIQWFEVLDGLLGAYWKAIGLAFNCTFLLFGSVIQLIACASNIYYINDNLDKRTWTYIFGACCATTVFIPSFHNYRIWSFIGLGMTTYTAWYMTIASLVHGQVEDVKHSAPSRLVLYFTGATNILYTFGGHAVTVEIMHAMWKPQKFKSIYLLATLYVLTLTLPSAISVYWAFGDELLNHSNAFSLLPDSAFRDIAVILMLIHQFITFGFACTPLYFVWEKVIGMHDTKSIFLRALARLPVVIPIWFLAIIFPFFGPINSAVGALLVSFTVYIIPSMAHMFTYRTALARQNCVEKPPFFLPSWTAMYILNIFIVGWVLIVGFGFGGWASMTNFIQQVNTFGLFAKCYQCPPRVASSATAAPHPPLSHH
>scaffold-QNGJ-2013392-Cupressus_dupreziana
MVPQRQAEEAIVANYGEMEVEGKDLQNKGTDEASFKGTVKSFFWHGGSVYDAWFSCASNQVAQVLLTLPYSFSQLGMVSGIVFQIFYGIMGSWTAYLISVLYVEYRSRKEKENVSFKNHVIQWFEVLDGLLGPYWKALGLAFNCTFLLFGSVIQLIACASNIYYINDNLDKRTWTYIFGACCATTVFIPSFHNYRIWSFIGLGMTTYTAWYMTIAALVHGQVEDVKHSAPSRLVLYFTGATNILYTFGGHAVTVEIMHAMWKPQKFKSIYLLATLYVLTLTLPSAISVYWAFGDELLTHSNAFSMLPRSAFRDIAVVLMLIHQFITFGFACTPLYFVWEKVIGMHDTKSIFLRALARLPVVIPIWFLAIIFPFFGPINSAVGALLVSFTVYIIPSIAHMLTYRTALARQNCVEKPPFFLPSWTAMYILNTFIVGWVLIVGFGFGGWASMTNFIQQVNTFGLFAKCYQCPPRVAASATAAPH
>scaffold-VFYZ-2041878-Thuja_plicata
MVTQKQAEEAIVANYGEMEVEGKDLQNKGTDETSLKGTIKSFFWHGGSVYDAWFSCASNQVAQVLLTLPYSFSQLGMVSGILFQIFYGLMGSWTAYLISVLYVEYRSRKEKENVSFKNHVIQWFEVLDGLLGPYWKAIGLAFNCTFLLFGSVIQLIACASNIYYINDNLDKRTWTYIFGACCATTVFIPSFHNYRIWSFIGLGMTTYTAWYMTIASLVHGQVEDVKHSAPNRLVLYFTGATNILYTFGGHAVTVEIMHAMWKPQKFKSIYLLATLYVLTLTLPSAISVYWAFGDELLTHSNAFSMLPRSAFRDIAVVLMLIHQFITFGFACTPLYFVWEKVIGMHDTKSIFLRALARLPVVIPIWFLAIIFPFFGPINSAVGALLVSFTVYIIPSMAHMLTYRTALARQNCVEKPPFFLPSWTAMYILNSFIVGWVFIVGFGFGGWASMTNFIQQVNTFGLFAKCYQCPPRVASSATAAPHPPLSHH
>scaffold-VSRH-2058196-Abies_lasiocarpa
MVTQKQAEEAIVANYGEMEVEGRDRQDTSDGSSMKGAIKSFFWHGGSVYDAWFSCASNQVAQVLLTLPYSFSQLGMVSGIVFQIFYGILGSWTAYLISVLYVEYRSRKEKENVRFKNHVIQWFEVLDGLLGPYWKALGLAFNCTFLLFGSVIQLIACASNIYYIDDHLDKRTWTYIFGACCATTVFIPSFHNYRIWSFIGLGMTTYTAWYLTIAALVHGQVEDVKHSAPSKMVLYFTGATNILYTFGGHAVTVEIMHAMWKPQKFKSIYLLATLYVFTLTLPSAISVYWAFGDQLLNHANAFALLPKSAFRDIAVILMLIHQFITFGFACTPLYFVWEKVIGMHDTKSIFLRALARLPVVIPIWFLAIIFPFFGPINSAVGALLVSFTVYIIPALAHMCTYRTALARQNSVEKPPFFLPSWAAMFILNIFIVVWVLIVGFGFGGWASMTNFVQQVGTFGLFAKCYQCPPRVAPSATGVPTVSPKLH
>scaffold-XMGP-2014097-Juniperus_scopulorum
MVPQRQAEEAIVANYGEMEVEGKDLQNKGTDEASIKGTVKSFFWHGGSVYDAWFSCASNQVAQVLLTLPYSFSQLGMVSGIVFQIFYGILGSWTAYLISVLYVEYRSRKEKENVSFKNHVIQWFEVLDGLLGPYWKALGLAFNCTFLLFGSVIQLIACASNIYYVNDNLDKRTWTYIFGACCATTVFIPSFHNYRIWSFIGLGMTTYTAWYMTIASLVHGQVEDVKHSAPTRLVLYFTGATNILYTFGGHAVTVEIMHAMWKPQKFKSIYLLATLYVLTLTLPSAISVYWAFGDELLTHSNAFSMLPRSAFRDIAVVLMLIHQFITFGFACTPLYFVWEKVIGMHDTKSIFLRALARLPVVIPIWFLAIIFPFFGPINSAVGALLVSFTVYIIPSIAHMLTYRTALARQNCVEKPPFFLPSWTAMYILNAFIVGWVLIVGFGFGGWASMTNFIQQVNTFGLFAKCYQCPPRVAASATAAPH
>scaffold-XQSG-2057622-Microbiota_decussata
MVPQRQAEEAIVANYGEMEVEGKDLQNKGTDEASIKGTIKSFFWHGGSVYDAWFSCASNQVAQVLLTLPYSFSQLGMVSGIVFQIFYGIMGSWTAYLISVLYVEYRSRKEKENVSFKNHVIQWFEVLDGLLGPYWKALGLAFNCTFLLFGSVIQLIACASNIYYINDNLDKRTWTYIFGACCATTVFIPSFHNYRIWSFIGLGMTTYTAWYMTIASLVHGQVEDVKHSAPARLVLYFTGATNILYTFGGHAVTVEIMHAMWKPQKFKSIYLLATLYVLTLTLPSAISVYWAFGDELLTHSNAFSMLPRSAFRDIAVVLMLIHQFITFGFACTPLYFVWEKVIGMHDTKSIFLRALARLPVVIPIWFLAIIFPFFGPINSAVGALLVSFTVYIIPSMAHMLTYRTALARQNCVEKPPFFLPSWTAMYILNTFIVGWVLIVGFGFGGWASMTNFIQQVNTFGLFAKCYQCPPRVAASATVAPHPPLSHH
>scaffold-ZQVF-2021939-Cunninghamia_lanceolata-2_samples_combined
MVTQKQAEEAIVANYGEMEVEGKDLQNKSTDETSMKGAIKSFFWHGGSVYDAWFSCASNQVAQVLLTLPYSFSQLGMVSGVLFQIFYGLMGSWTAYLISVLYVEYRSRKEKENVSFKNHVIQWFEVLDGLLGAYWKAIGLAFNCTFLLFGSVIQLIACASNIYYINDNLDKRTWTYIFGACCATTVFIPSFHNYRIWSFIGLGMTTYTAWYMTIASLVNGQVEDVKHSAPTRLVLYFTGATNILYTFGGHAVTVEIMHAMWKPQKFKSIYLLATLYVFSLTLPSAISVYWAFGDELLNHSNAFSLLPKSAFRDIAVTLMLIHQFITFGFACTPLYFVWEKVIGMHDTKSIFLRALARLPVVIPIWFLAIIFPFFGPINSAVGALLVSFTVYIIPSLAHMFTYRTALARQNCVEKPPFFLPSWTAMYILNIFIVGWVLIVGFGFGGWASMTNFIQQVNTFGLFAKCYQCPPRVAASATAAPH
>scaffold-AKXB-2011664-Phaeomegaceros_coriaceus
TERKEQLIASPEPADDSTLSGKVKKLLWHGGSTYDAWFSSASNQVAQVLLTLPTSFAQLGLVSGVVAQLLYALMGCWAAYLMNTLYLEYRSRKEKENANFKNHVIQWFEVLDGLLGPYWKAVGLFFNVTFLLFGSVIQLIACASNIYLINDSLEKRTWTYIFGGICGLSVFIPTFHNYRVWSFLGIVMTSYTAWYITIGSLVKGQVKNATHVGAHDKELYFTGATNVLYTFGGHAATVEIMHAMWKPSRFKLVYVYATLYVLTLTLPSAVSGYWAFGDNLLKQNNVLYLLPRNGWRDTAVIFMLLHQFITFGFAITPVYFIWEKLLGIHTTGGLLLKAIARIPVVLPVWFFAIIFPFFGPINSAVGALLVTFTVYIIPCAAHMMVYRSEFARRKAVSKPPFFFPSWTILYLINASIILWILVIGVGWGGWASVKHFVDLVSTFGVFDSCFQCPP
>scaffold-AKXB-2066548-Phaeomegaceros_coriaceus
LWSGGTSFDAFLNAASTQVAQVLLTLPYSFSQLGMASGIFFQILYGLMGAWSCYLVSCLYADYRARQEKENPKAFDRHTIQWYEILGGLLGPKWRVAGLVVNGLVLFCTATIQLIACASNVYYLNDTLDKRTWTYIFGAAFMCTILVPSAHNYRLWSGMGIVMTTYTAWFLTISAVRQGQIPNVQYKGGHHGRVAYFTGATNILYTFGGHAVTVEIMHAMWKPRKFKIVYLIAILYIFTLTIPSAVAMYWAFGDKLYHNANSFGVLPRTRWRDAAVVLMLGHQFFEFGMISLPLYFMWEKLVGVHGKHYIVTSLARVPVVMAMWFIALMIPFFGPINSAVGSLFVSFGVYIIPAAAYTVFYSRSENQSSAVEKPPFFLRSWRAVFAVNIPVMVWVLVVGFGFGAWASITNIKNQINTFGIFASCYQCPK
>scaffold-ANON-2035113-Leiosporoceros_dussii-B
HSASAEDESSMTAFFNKYFWDGGSAYDAWFSSASNQVAQVLLTLPTSFAQMGMASGLAAQLLYAFMGCWAAYLMNSLYLEYRSRREKDEGNPTNHVIQWFEVLDGLLGPYWKAVSLFFNVTFLLCGSVIQLIACASNIYLINDGLDKRTWTFIFGAICALTVFIPSFHNYRVWSFLGILMTSYTAWYITIGSLVHGQVRSATHRGAHKLDLYFTGATNVLYTFGGHAATVEIMDAMWKPDKFKLVYVCATLYVLTLTVPTAVSGYWAFGDTLLKQNNVLALLPRTGWRDAAVVLMLLHQFITFGFAITPVYLVWEKLIGVHRTGSLLLKALVRIPVVLPVWFLAIIFPFFGPINSTVGALLVTFTVYIIPAAAHMMVYRTAYSRRKAVTKPPFFLPHWQLVFFVNILVILWVVVFGVGLGGWASVKHFVQLVSTFGVFDKCFQCP
>scaffold-BSNI-2011508-Anthoceros_agrestis-B
GVLYRALWNGGSSFDAWMNAASTQVAQVLLTLPYSFSQLGMVSGIFFQIFYGLMGAWTCYLITCLYADYRARKEKENPAAFEKHTIQWFEVLGGLLGPRWRMAGLVFNGFVLFCTATIQLIACASNVYYLNDHLDKRTWTYIFGASFMITILVPAAHNYRVLSAMGITMTTYTAWFLTISAAKHGQIPNVQYKGSHHGKVAYFTGATNILYTFGGHAVTVEMMHSMWKPRRFKVVYLVAVLYIFTLTIPSAVAMYWAFGDKLFKNANAFAVLPKTKWRDAAVVLMLGHQFFEYGMVSLPLYIMWEKLVGVHGKHYLVTTISRVPVVMAMWFTALMIPFFGPINSAVGSLFVAFGVYIIPAAAYIAFYKSASARASAVEKPPFFLFRSWFTVFAVNIVVVLWVLVVGFGFGAWASITNIVDQIHTFGLFAKCYQCPKR
>scaffold-BSNI-2051002-Anthoceros_agrestis-B
RKYIWHGGSTYDAWFSSASNQVAQVLLTLPTSFAQMGLASGVTAQLLYAFLGCWAAYLMNSLYLEYRGRKEKESDNFKNHVIQWFEVLDGLLGPYWKAVSLFFNVTFLLFGSVIQLIACASNIYLINDSLEKRTWTYIFGAVCGLTVFIPTFHNYRLWSFLGIVMTTYTAWYITIGSIVHGQVQPTTHVGAHDKELYFTGGTNILYTFGGHAATVEIMDAMWKPAKFKLVYVYATLYVLTLTIPSAITGYWAFGDRLLKQNNVLYLLPRTPWRDMAVILMLIHQFITFGFAITPVYFVWEKIIGIHQTGGLLLKAVARIPVVLPVWFFAIIFPFFGPINSAVGALLVTFTVYIIPAAAHMMVFRTDNARRKAVAKPPFFFPSWTVVYLINAFVIVWIAVIGVGWGGWASVKHFVSLVSTFGVFDKCFQCPPKA
>scaffold-FAJB-2010177-Paraphymatoceros_hallii
KFKKVFWHGGSAYDAWFSSASNQVAQVLLTLPTSFAQMGLVSGVVAQLLYALMGCWAAYLMNTLYLEYRSRKEKENASFKNHVIQWFEVLDGLLGPYWKAVSLFFNVTFLLFGSVIQLIACASNIYLINDSLEKRTWTYIFGGVCGLTIFIPTFHNYRVWSFLGIVMTSYTAWYITIGSLVNGQVRNVTHIGAHEKELYFTGATNILYTFGGHAATVEIMHAMWKPSRFKLVYVYATLYVLTLTLPSAISGYWAFGDNLVKQNNVLYLLPRNGWRDTAVVLMLLHQFITFGFAITPVFFIWEKLLGIHTTAGLLLKALARIPVVLPVWFFAVIFPFFGPINSAVGALLVTFTVYIIPCAAHMMVYRTDFARRKAVSKPPFFLPSWSILYVINASIILWILVIGVGWGGWASVKHFVDLVSTFGVFDRCFQCPP
>scaffold-RXRQ-2025195-Phaeoceros_carolinianus-sporophyte
RKYIWHGGSTYDAWFSSASNQVAQVLLTLPTSFAQMGLASGVTAQLLYAFLGCWAAYLMNSLYLEYRGRKEKESDNFKNHVIQWFEVLDGLLGPYWKAVSLFFNVTFLLFGSVIQLIACASNIYLINDSLEKRTWTYIFGAVCGLTVFIPTFHNYRLWSFLGIVMTTYTAWYITIGSIVHGQVQPTTHVGAHDKELYFTGGTNILYTFGGHAATVEIMDAMWKPAKFKLVYVYATLYVLTLTIPSAITGYWAFGDRLLKQNNVLYLLPRTPWRDMAVILMLIHQFITFGFAITPVYFVWEKIIGIHQTGGLLLKAVARIPVVLPVWFFAIIFPFFGPINSAVGALLVTFTVYIIPAAAHMMVFRTDNARRKAVAKPPFFFPSWTVVYLINAFVIVWIAVIGVGWGGWASVKHFVSLVSTFGVFDKCFQCPPKA
>scaffold-RXRQ-2139580-Phaeoceros_carolinianus-sporophyte
ELGFRALVAEILWHGGSAGDAWLTSASHQVAQVLLTLPYSFAQLGYASGIIFQLFYGLVGCWTCFCVASLYAEHRFRQQRDGVTLENHTVQVWFEVLDELLGRRWKVAGLLVNCTFLITAATIQIIACGSTVYLINDKLDKRTWTYVFGAGCMLSVLIPTLHNFRVWSFTGLLMTTYTAWYMTIAALVHGQKPRPVKHTGPQSLVPFFTGATNILYTFGGHATTVEVMDSMWRPQKFKWVYVLSTLYVFTLTLPSAISVYWAFGDSMASMPNALSALPRTPFRDAAVILMLIHQFFTFALISIPVYTMWEKLLGIHTSMANKFLLRVAIRLPVGLFIWFMALAIPFFGPINSAVGATLVTFGVYIIPAAAYYAFYSSPSARENAMEKPPFFIPSWRAIFVLNTFIVIWVFIVGFGLGCWSSISNFIKLVHTFGLFAKCYECP
>scaffold-RXRQ-2140937-Phaeoceros_carolinianus-sporophyte
HWREWGIRTLLAEVLWHGGSATDAWLTSASHQVAQVLLTLPYSFSQLGMPSGIFFQLFYGFVGCWTCYCITVLYAEHRHLQDKQGIKLKNHTVQWFEVLENLLGRTWKYAGIGFNCLYLICAATIQIIACGSTVYLINDNLDKRTWTYVFGACCMLSVLIPSMHNFRIWSFAGLLMTTYTAWYMTIAAAVHGQNPGPVEHTAPRNPIPYVTGATNMLYTFGGHAFTVEVMDSMRKPRKYKWVYLLSTLYVFTLTLPSAISVYWNFGDQLRSIPNGLAILPRTTFRDIAVILMLVHQFFTFAAAAMPVYTVWEKLLGLHTTETRNHLLRVLVRLPVGLLIWFLALAIPFFGPVNSAVGALLVTFGVYIIPAAAYNVFFWNPAARENAVEKPPFFIPSWRAIFLLNTFIVVWVLIVGFGIGAWATVSTFIKLIDTFGLFASCYQCPKP
>scaffold-RXRQ-2142299-Phaeoceros_carolinianus-sporophyte
KFKKVFWHGGSAYDAWFSSASNQVAQVLLTLPTSLAQMGLVSGVVGQLLYALMGCWAAYVMNTLYLEYRSRKEKENTSFKNHVIQWFEVLDGLLGPYWKAVSLFFNVTFLLFGSVIQLIACASNIYLINDSLEKRTWTYIFGGICGLTVFIPTFHNYRVWSFLGIIMTSYTAWYITIGSLVNGQVRNATHTGAQEKELYFTGATNILYTFGGHAATVEIMHAMWKPSRFKLVYVYATLYVLTLTLPSAISGYWAFGDNLVKQNNVLYLLPRNGWRDTAVILMLLHQFITFGFAITPVYFIWEKMLGIHTTAGLLLKALARIPVVLPVWFFAIIFPFFGPINSAVGALLVTFTVYIIPCAAHMMVYRTEFARRKAVSKPPFFLPSWSILYVINASIILWILVIGVGWGGWASVKHFVDLVSTFGVFDRCFQCPP
>scaffold-TCBC-2019405-Nothoceros_vincentianus
TERKEQLIASPEPADDGTVSGKVKKLLWHGGSTYDAWFSSASNQVAQVLLTLPTSFAQLGLVSGVVAQLLYALMGCWAAYLMNTLYLEYRSRKEKENADFKNHVIQWFEVLDGLLGPYWKAVSLFFNVTFLLFGSVIQLIACASNIYLINDNLEKRTWTYIFGGVCGLTVFIPTFHNYRVWSFLGIVMTSYTAWYITIGSLVKGQVPNATHVGAHDKELYFTGATNILYTFGGHAATVEIMHAMWKPSKFKLVYVYATLYVLTLTLPSAVSGYWAFGDGLLKQNNVLYLLPRNGWRHTAVIFMLLHQFITFGFAITPVYFVWEKLLGIHTTGGLLLKAIARIPVVLPVWFFAIIFPFFGPINSAVGALLVTFTVYIIPCAAHMMVYRSEFARRKAVSKP
>scaffold-TWUW-2001413-Anthoceros_agrestis-A
RKYIWHGGSTYDAWFSSASNQVAQVLLTLPTSFAQMGLASGVTAQLLYAFLGCWAAYLMNSLYLEYRGRKEKESDNFKNHVIQWFEVLDGLLGPYWKAVSLFFNVTFLLFGSVIQLIACASNIYLINDSLEKRTWTYIFGAVCGLTVFIPTFHNYRLWSFLGIVMTTYTAWYITIGSIVHGQVQPTTHVGAHDKELYFTGGTNILYTFGGHAATVEIMDAMWKPAKFKLVYVYATLYVLTLTIPSAITGYWAFGDRLLKQNNVLYLLPRTPWRDMAVILMLIHQFITFGFAITPVYFVWEKIIGIHQTGGLLLKAVARIPVVLPVWFFAIIFPFFGPINSAVGALLVTFTVYIIPAAAHMMVFRTDNARRKAVAKPPFFFPSWTVVYLINAFVIVWIAVIGVGWGGWASVKHFVSLVSTFGVFDKCFQCPPKA
>scaffold-TWUW-2001415-Anthoceros_agrestis-A
RKYIWHGGSTYDAWFSSASNQVAQVLLTLPTSFAQMGLASGVTAQLLYAFLGCWAAYLMNSLYLEYRGRKEKESDNFKNHVIQWFEVLDGLLGPYWKAVSLFFNVTFLLFGSVIQLIACASNIYLINDSLEKRTWTYIFGAVCGLTVFIPTFHNYRLWSFLGIVMTTYTAWYITIGSIVHGQVQPTTHVGAHDKELYFTGGTNILYTFGGHAATVEIMDAMWKPAKFKLVYVYATLYVLTLTIPSAITGYWAFGDRLLKQNNVLYLLPRTPWRDMAVILMLIHQFITFGFAITPVYFVWEKIIGIHQTGGLLLKAVARIPVVLPVWFFAIIFPFFGPINSAVGALLVTFTVYIIPAAAHMMVFRTDNARRKAVAKPPFFFPSWTVVYLINAFVIVWIAVIGVGWGGWASVKHFVSLVSTFGVFDKCFQCPPKA
>scaffold-TWUW-2011157-Anthoceros_agrestis-A
GVLYRALWNGGSSFDAWMNAASTQVAQVLLTLPYSFSQLGMVSGIFFQIFYGLMGAWTCYLITCLYADYRARKEKENPAAFEKHTIQWFEVLGGLLGPRWRMAGLVFNGFVLFCTATIQLIACASNVYYLNDHLDKRTWTYIFGASFMITILVPAAHNYRVLSAMGITMTTYTAWFLTISAAKHGQIPNVQYKGSHHGKVAYFTGATNILYTFGGHAVTVEMMHSMWKPRRFKVVYLVAVLYIFTLTIPSAVAMYWAFGDKLFKNANAFAVLPKTKWRDAAVVLMLGHQFFEYGMVSLPLYIMWEKLVGVHGKHYLVTTISRVPVVMAMWFTALMIPFFGPINSAVGSLFVAFGVYIIPAAAYIAFYKSASARASAVEKPPFFLFRSWFTVFAVNIVVVLWVLVVGFGFGAWASITNIVDQIHTFGLFAKCYQCPKR
>scaffold-UCRN-2005269-Megaceros_flagellaris
ERKEHLMASPEPEDDNTLSGKVKTLLWHGGSTYDAWFSSASNQVAQVLLTLPTSFAQLGLVSGVIAQLIYALMGCWAAYLMNTLYLEYRSRKEKENTNFKNHVIQWFEVLDGLLGPYWKVVSLFFNVTFLLFGSVIQLIACASNIYLINDSLEKRTWTYIFGGICGLSVLIPTFHNYRVWSFLGIVMTSYTAWYITIGSLVKGQVPNATHAGARNKELYFTGATNILYTFGGHAATVEIMHAMWKPSKFKLVYVYATLYVLTLTLPSAVSGYWAFGDGLLKQNNVLYLLPRNGWRDTAVILMLLHQFITFGFAITPVYFVWEKLLGIHTSGGLLLKAIARIPVVLPVWFFAIIFPFFGPINSAVGALLVTFTVYIIPCAAHMMVYRSEFARRKAVSKPPFFFPSWTILYLINASIILWILVIGVGWGGWASIKHFVGLVSTFGVFDSCFQCPPKK
>scaffold-WCZB-2017625-Phaeoceros_carolinianus-gametophyte
KFKKVFWHGGSAYDAWFSSASNQVAQVLLTLPTSFAQMGLVSGVVGQLLYALMGCWAAYVMNTLYLEYRSRKEKENTSFKNHVIQWFEVLDGLLGPYWKAVSLFFNVTFLLFGSVIQLIACASNIYLINDSLEKRTWTYIFGGICGLTVFIPTFHNYRVWSFLGIIMTSYTAWYITIGSLVNGQVRNATHTGAHEKELYFTGATNILYTFGGHAATVEIMHAMWKPSRFKLVYVYATLYVLTLTLPSAISGYWAFGDNLVKQNNVLYLLPRNGWRDTAVILMLLHQFITFGFAITPVYFIWEKMLGIHTTAGLLLKALARIPVVLPVWFFAIIFPFFGPINSAVGALLVTFTVYIIPCAAHMMVYRTEFARRKAVSKPPFFLPSWSILYVINASIILWILVIGVGWGGWASVKHFVDLVSTFGVFDRCFQCPP
>scaffold-WEEQ-2091098-Phaeoceros_carolinianus-gametophyte_1575
FKKVFWHGGSAYDAWFSSASNQVAQVLLTLPTSFAQMGLVSGVVGQLLYALMGCWAAYVMNTLYLEYRSRKEKENTSFKNHVIQWFEVLDGLLGPYWKAVSLFFNVTFLLFGSVIQLIACASNIYLINDSLEKRTWTYIFGGICGLTVFIPTFHNYRVWSFLGIIMTSYTAWYITIGSLVNGQVRNATHTGAHEKELYFTGATNILYTFGGHAATVEIMHAMWKPSRFKLVYVYATLYVLTLTLPSAISGYWAFGDNLVKQNNVLYLLPRNGWRDTAVILMLLHQFITFGFAITPVYFIWEKMLGIHTTAGLLLKALARIPVVLPVWFFAIIFPFFGPINSAVGALLVTFTVYIIPCAAHMMVYRTEFARRKAVSKPPFFLPSWSILYVINASIILWILVIGVGWGGWASVKHFVHLVSTFGVFDRCFQCPPKHKPT
>scaffold-ZFRE-2001239-Phaeoceros_carolinianus-sporophyte_1575
FKKVFWHGGSAYDAWFSSASNQVAQVLLTLPTSFAQMGLVSGVVGQLLYALMGCWAAYVMNTLYLEYRSRKEKENTSFKNHVIQWFEVLDGLLGPYWKAVSLFFNVTFLLFGSVIQLIACASNIYLINDSLEKRTWTYIFGGICGLTVFIPTFHNYRVWSFLGIIMTSYTAWYITIGSLVNGQVRNATHTGAHEKELYFTGATNILYTFGGHAATVEIMHAMWKPSRFKLVYVYATLYVLTLTLPSAISGYWAFGDNLVKQNNVLYLLPRNGWRDTAVILMLLHQFITFGFAITPVYFIWEKMLGIHTTAGLLLKALARIPVVLPVWFFAIIFPFFGPINSAVGALLVTFTVYIIPCAAHMMVYRTEFARRKAVSKPPFFLPSWSILYVINASIILWILVIGVGWGGWASVKHFVDLVSTFGVFDRCFQCPPKLKPT
>scaffold-ZFRE-2008351-Phaeoceros_carolinianus-sporophyte_1575
LWHGGSAADAWFTTASSQVAQVLLTLPYSFAQLGYASGIIFQLFYGLIGCWTCFCVSSLYAEHRWRQERQGVTLENHTVQWFEVLNALLGRRWKVAGLLVNCVYLVTAATIQIIACGSTVYLINDKLDKRTWTYLFGAVCMLSVFIPTLHNFRVWSFTGLLMTTYTAWYMTIAAAVHGQKPGPVKHTGPQSLVPYFTGATNILYTFGAHATTVEVMDSMWRPQKYNLVYVLSTLYVFTLTLPSAITVYWAFGDDMASMPNALSALPRTPFRATAVILMLIHQFFTFALISIPIYAMWEKLLGIHTSMANNFLLRVAIRVPIGLFIWFLALAIPFFGPINSAVGAFVVTFGVYIIPAAAYNAFYSSPSARENAVVKPPFFIPSWRAIFVLNTCIVIWVLIVGFGLGCWSSISNFIKLVHSFGLFAKCYECSVK
>scaffold-ZFRE-2008353-Phaeoceros_carolinianus-sporophyte_1575
LWHGGSAADAWFTTASSQVAQVLLTLPYSFAQLGYASGIIFQLFYGLIGCWTCFCVSSLYAEHRWRQERQGVTLENHTVQWFEVLNALLGRRWKVAGLLVNCVYLVTAATIQIIACGSTVYLINDKLDKRTWTYLFGAVCMLSVFIPTLHNFRVWSFTGLLMTTYTAWYMTIAAAVHGQKPGPVKHTGPQSLVPYFTGATNILYTFGAHATTVEVMDSMWRPQKYNLVYVLSTLYVFTLTLPSAITVYWAFGDDMASMPNALSALPRTPFRATAVILMLIHQFFTFALISIPIYAMWEKLLGIHTSMANNFLLRVAIRVPIGLFIWFLALAIPFFGPINSAVGAFVVTFGVYIIPAAAYNAFYSSPSARENAVVKPPFFIPSWRAIFVLNTCIVIWVLIVGFGLGCWSSISNFIKLVHSFGLFAKCYECSVK
>scaffold-FITN-2016828-Treubia_lacunosa
SYTEMELDRKQQDGLVDNSVKANLKKLFWHGGSVYDAWFSCASNQVAQVLLTLPYSFSQLGIVWGVTFQILYGLLGSWTAYLVSWLYIEYRTRKEKENVNFKNHVIQWFEVLDGLLGSYWKAAGFAFNCTFLLFGSVIQLIACASNIYYISDQFDKRTWTYIFGACCMMTVFVPSFHNYRIWSFMGVGMTTYTAWYMTIGALIHGRHEGVRHTAPQSLVLYFTGATNILYTFGGHAVTVEIMHAMWKPQKFKSVYFFSSMYVLTLTLPSATAVYWAYGDELLHNSNALALLPKNVFRDLAVILMLLHQFITFGFACTPLYFVWEKVIGIHNKINNLFLRGLARIPVVLPIWFMAIIFPFFGPINSAVGALLVTFTVYIIPCTAHMLTYRTAFARENSVEQPPFFMPSWAAVYIFNICVVAWIFVVGVAFGGWASMVNFVRQVDTFGVFAKCYQCP
>scaffold-FITN-2092178-Treubia_lacunosa
MVAQKQEEAIVGNYTEMELDRKEQDGLVESRPTPQGNLKRLFWHGGSAYDAWFSCASNQVAQVLLTLPYSFSQLGIASGIVFQIFYGLLGAWTAYLISWLYVEYRSRKEKEGVSFKNHIIQWFEVLDGLLGPYWKAVGFGFNCTFLLFGSVIQLIACASNIYYINDSLDKRTWTYIFGACCMVTVLVPSFHNYRVWSFLGLGMTTYTAWYLTIASLVHGQVEGVKHTGPNKLVLYFTGATNILYTFGGHAVTVEIMHAMWKPQKFKYIYLFATLYVLTLTLPSATSVYWAFGDLLLTKSNALALLPKNGFRDVAVILMLIHQFITFGFACTPLYIVWEKILGIHKTANMFTRAIARIPVVLPIWFLAIIFPFFGPINSAVGALLVTFTVYIIPSAAHMVTYRSACARLNSIEKPPFFMRSWVAVYLLNIFIVIWVLIVGVGFGGWASLTNFIRQIDSFGLFAKCYQCPPNK
>scaffold-HMHL-2002463-Marchantia_paleacea-non_mycorrizal
QHQKIEQLENDEQVTIGGRAKDLLWHGGSATDAWFSAASNQVAQVLLTLPYSFSQLGIASGVTFQIFYGLVGCWTCYLITTLYCEYRARKEKEGQDFKNHVIQWFEVLGGLLGPYWRMAGLVFNCVFLLFGSVIQLIACASNIYLINDKLDKRTWTYIFGACCATTVFIPTFHNFRVWSFLGLIMITYTAWYMTISALIHGQVDNIEHSGPTSQVLYFTGATNILYTFGGHAVTVEIMHAMYKPSKFKVVYLLATIYVFTLTLPSAVAVYWAFGDKLLKASNALALLPRTKWRDAAVVLMLIHQFITFGFASMPLYFVWEKFLGVHKTKNLLFRALCRMPVVLPIWFLAIIFPFFGPINSAVGALLVTFTVYIIPCAAHMAVYRSSYARMNAVFKPPRFLPSWTLMYMFNIFLLIWILVVGVGFGGWASMTNFVRQIDTFGLFAKCFQCPPRSVA
>scaffold-HPXA-2136233-Ptilidium_pulcherrimum
MQEQNQKIEQLEGDPPSCGGRFKSLLWHGGSAGDAWFSAASNQVAQVLLTLPYSFSQLGIPSGIAFQVFYGFLGCWTCYLITSLYMEYRTRKEKEGVNFKNHTIQWFEVLDGLLGPYWKAAGLAFNCTFLLFGSVIQLIGCASNIYLLNDHLDKRTWTYIFGAICMTTTLLPSFHNFRVWSFFGLIMITYTGWYMTIGSLIHGQVGDVVHSGPTSQVLFFTGATNILYTFGGHAVTVEIMHAMYKPAKFRYVYLLATLYVFTVTIPSATSVYWAFGDTLLHTSNALTLLPRTRWRDVAVVLMLIHQFITFGFAAMPLYFVWEKVVGVHNTKNLLFRALCRIPVVLPIWFLAIIFPFFGPINSAVGALLVTFTVYIIPCAAHIVVYRSAYARMNAVLKPVWSWTWVYILNIFIILWILVVGVGFGGWASITNFVDQVKTFGLFAKCYQCPHPEHVFAPAP
>scaffold-IHWO-2011316-Marchantia_paleacea-mycorrizal
QHQKIEQLENDEQVTIGGRAKDLLWHGGSATDAWFSAASNQVAQVLLTLPYSFSQLGIASGVTFQIFYGLVGCWTCYLITTLYCEYRARKEKEGQDFKNHVIQWFEVLGGLLGPYWRMAGLVFNCVFLLFGSVIQLIACASNIYLINDKLDKRTWTYIFGACCATTVFIPTFHNFRVWSFLGLIMITYTAWYMTISALIHGQVDNIEHSGPTSQVLYFTGATNILYTFGGHAVTVEIMHAMYKPSKFKVVYLLATIYVFTLTLPSAVAVYWAFGDKLLKASNALALLPRTKWRDAAVVLMLIHQFITFGFASMPLYFVWEKFLGVHKTKNLLFRALCRMPVVLPIWFLAIIFPFFGPINSAVGALLVTFTVYIIPCAAHMAVYRSSYARMNAVFKPPRFLPSWTLMYMFNIFLLIWILVVGVGFGGWASMTNFVRQIDTFGLFAKCFQCPPRSVA
>scaffold-ILBQ-2006972-Conocephalum_conicum
QHQKIEQLENDEQPSLGGRAKALLWHGGSATDAWFSAASNQVAQVLLTLPYSFSQLGIASGVTFQIFYGLVGCWTCYLITSLYCEYRARKEREGHDFKNHVIQWFEVLGGLLGPYWRTAGLVFNCVFLLLGSVIQLIACASNIYLISDKYDKRTWTYIFGACCATTVFIPSFHNFRVWSFLGLLMITYTAWYMTIGALVNGQAEDIKHSGPTSEVLYFTGATNILYTFGGHAVTVEIMHAMYKPAKFKVVYFLATIYVFTLTLPSAIAVYWAFGDKLLKVSNALALLPRTRWRDAAVILMLIHQFITFGFASMPLYFVWEKFLGVHKTKSLLFRALCRMPVVLPIWFLAIIFPFFGPINSAVGALLVTFTVYIIPCAAHMAVYRSSYARMNAVFKPPRFLPSWILMYMFNIFLVLWIIVVGIGFGGWASMTNFIRQINSFGLFAKCFQCPP
>scaffold-JHFI-2113025-Pellia_neesiana
MQEQNQKIEQLEGDAPSFGGKFKALLWHGGSATDAWFSAASNQVAQVLLTLPYSFSQLGITSGIIFQVFYGILGCWTCYLITTLYCEYRSRKEKEGINFKNHVIQWFEVLDGLLGPYWKAIGLAFNCTFLLFGSVIQLIACASNIYLINDHIDKRTWTYIFGACCLTTTLVPSFHNFRVWSFFGLIMITYTGWYMTIGALLHGQVGDVVHSGPTSKVLYFTGATNILYTFGGHAVTVEIMHAMYKPSKFKMVYVLATLYVFTVTLPSATAVYWAFGDKLLKTSNALALFPRNAWRDIAVVLMLIHQFITFGFASMPLYFVWEKILGIHKTKNLLFRALCRVPVVIPIWFLAIIFPFFGPINSAVGALLVTFTVYLIPCTAHMVVYRSAYARMNAVFKPPAFLRSWTLVYVVNVFVILWILTVGVGFGGWASITNFVRQVASFGLFAKCYQCPKKHMAAPAPVHLN
>scaffold-JPYU-2009422-Marchantia_polymorpha
QHQKIEQLENDEQLTIGGRAKDLLWHGGSATDAWFSAASNQVAQVLLTLPYSFSQLGIASGVTFQIFYGLVGCWTCYLITTLYCEYRARKEKEGQDFKNHVIQWFEVLGGLLGPYWRMAGLVFNCVFLLFGSVIQLIACASNIYLINDKLDKRTWTYIFGACCATTVFIPTFHNFRVWSFLGLIMITYTAWYMTISSLIHGQVDNVEHSGPTSQVLYFTGATNILYTFGGHAVTVEIMHAMYKPAKFKVVYLLATIYVFTLTLPSAVAVYWAFGDKLLKASNALSLLPRTKWRDAAVVLMLIHQFITFGFASMPLYFVWEKFLGVHKTKNLLFRALCRMPVVLPIWFLAIIFPFFGPINSAVGALLVTFTVYIIPCAAHMAVYRSSYARMNAVFKPPRFLPSWTLMYMFNIFLLIWILVVGVGFGGWASMTNFVRQIDTFGLFAKCFQCPPRAVA
>scaffold-LFVP-2015209-Marchantia_paleacea-2_samples_combined
QHQKIEQLENDEQVTIGGRAKDLLWHGGSATDAWFSAASNQVAQVLLTLPYSFSQLGIASGVTFQIFYGLVGCWTCYLITTLYCEYRARKEKEGQDFKNHVIQWFEVLGGLLGPYWRMAGLVFNCVFLLFGSVIQLIACASNIYLINDKLDKRTWTYIFGACCATTVFIPTFHNFRVWSFLGLIMITYTAWYMTISALIHGQVDNIEHSGPTSQVLYFTGATNILYTFGGHAVTVEIMHAMYKPSKFKVVYLLATIYVFTLTLPSAVAVYWAFGDKLLKASNALALLPRTKWRDAAVVLMLIHQFITFGFASMPLYFVWEKFLGVHKTKNLLFRALCRMPVVLPIWFLAIIFPFFGPINSAVGALLVTFTVYIIPCAAHMAVYRSSYARMNAVFKPPRFLPSWTLMYMFNIFLLIWILVVGVGFGGWASMTNFVRQIDTFGLFAKCFQCPPRSVA
>scaffold-NRWZ-2099953-Metzgeria_crassipilis
MQEQHQKIDQLEGDAPSFGGRAKSLLWHGGSSADAWFSAASNQVAQVLLTLPYSFSQLGTASGITFQIFYGLLGCWTCYLITTLYCEYRQRKEKEGVNFKNHVIQWFEVLGGLLGPFWKYLGLAFNCTFLLFGSVIQLIACASNIYLINDHIDKRTWTYIFGAVCMLTTLMPSFHNFRVWSFFGLIMITYTGWYMTIGALVHGQVPNVKHSGPTSEVLFFTGATNILYTFGGHAVTVEIMHAMYKPAKFKIVYVLATLYVFTVTLPSATAVYWAFGDELLKHSNALSLLPRTAWRDVAVILMLIHQFITFGFAAMPLYFVWEKVIGIHNTKNLLFRAICRIPVVLPIWFLAIIFPFFGPINSAVGALLVTFTVYIIPCAAHMVVYRSASARMGAVFKPPAFLRSWAVVYVINTLIVMWIIVVGVGFGGWASITNFVHQIDSFGLFAKCYQCPPRA
>scaffold-PIUF-2013132-Pellia_sp._(cf_epiphylla_(L.)_Corda)
EEAPVGTYVEMQEQNQKIEQLEGDAPSFGGKFKALLWHGGSATDAWFSAASNQVAQVLLTLPYSFSQLGLTSGIIFQVFYGMLGCWTCYLITTLYCEYRSRKEKEGINFKNHVIQWFEVLDGLLGPYWKAIGLAFNCTFLLFGSVIQLIACASNIYLINDHIDKRTWTFIFGACCLTTTLVPSFHNFRVWSFFGLIMITYTGWYMTIGALLHGQVEEVVHSGPTSKVLYFTGATNILYTFGGHAVTVEIMHAMYKPSKFKIVYVLATLYVFTVTLPSATAVYWAFGDKLLKTSNALALFPRNAWRDIAVVLMLIHQFITFGFASMPLYFVWEKILGIHKTKNLLFRALCRVPVVIPIWFLAITFPFFGPINSAVGALLVTFTVYLIPCTAHMVVYRSAYARMNAVFKPPAFLRSWTLVYVVNVFVILWILIVGVGFGGWASITNFVKQVASFGLFAKCYQCPKK
>scaffold-RTMU-2182708-Calypogeia_fissa
MQEQHQKIEQLESDPPSLGGRLKSMLWHGGSAGDAWFSAASNQVAQVLLTLPYSFSQLGTASGITLQIFYGVLGCWTCYLITTLYCEYRTRKEKEGHSFKNHVIQWFEVLDGLLGPRWKALGLAFNCTFLLFGSVIQLIACASNIYLINDSIDKRTWTYIFGAICMLTTLVPSFHNFRIWSFFGLVMITYTGWYMTIGSLVNGQIQDVAHSGPTNEVLFFTGATNILYTFGGHAVTVEIMHAMYKPAKFKFVYVLATLYVFTVTIPSATAVYWAFGDELLKHSNALALLPRTGWRDVAVILMLIHQIITFGFASMPLYFVWEKVLGVHKTKNLLFRAFCRIPVVLPIWFLAIIFPFFGPINSAVGALLVTFTVYIIPCAAHMAVYRSAFARMNAVFKPPRLLRSWVMLYILNIFIILWIIVVGVGFGGWASITNFVKQVATFGLFAKCYQCPP
>scaffold-TXVB-2006219-Lunularia_cruciata
QHEKLDKLETDEQPSIGGRAKALLWHGGSATDAWFSAASNQVAQVLLTLPYSFSQLGIASGVTFQIFYGLVGCWTCYLITTLYCEYRARKEKEGQDFKNHVIQWFEVLGGLLGPAWRNVGLVFNCVFLLFGSVIQLIACASNIYLISDKMDKRTWTYIFGACCATTVLIPTFHNFRVWSFLGLIMITYTAWYMTIGALIHGQVDDIKHSGPTSQVLYFTGATNILYTFGGHAVTVEIMHAMYKPAKFKVVYLLATIYVFTLTLPSAVAVYWAFGDKLLKVSNALALLPRTRWRDAAVILMLIHQFITFGFASMPLYFVWEKFLGIHKTKNLLFRALCRIPVVLPIWFLAIIFPFFGPINSAVGALLVTFTVYVIPCAAHMAVYRSSYARMNAVFKPPRFLPNWTLIYMFNIFLVIWILVVGVGFGGWASMTNFVRQIKTFGLFAKCFQCP
>scaffold-WJLO-2004444-Ricciocarpos_natans
MQEQNQKIEQLENDDQPTLAGRAKILLWHGGSATDAWFTAASNQVAQVLLTLPYSFSQLGIASGITFQIFYGLVGCWTCYLITNLYCEYRARKEREGKEFKNHVIQWFEVLDGLLGPYWRTAGLVFNCIFLLFGSVIQLIACASNIYLISAKYDKRTWTYIFGACCATTVFIPSFHNFRVWSISGLVMITYTAWYMTIASLIHGQADDVQHSGPTSEVLYFTGATNILYTFGGHAVTVEIMHAMYKPAKFKVVYLLATLYVFTLTIPSATAVYWAFGDKLLKVSNALAILPRTRWRDAAVVLMLIHQFITFGFACMPLYFVWEKFLGVHKTKSLPFRALCRMPVVLPIWFLAIIFPFFGPINSAVGALLVTFTVYIIPCAAHMAVYRSSYARMNAVFKPPRFLPSWILVYLFNIFLVLWIVVVGVAFGGWASMTNFLRQIKYFGLFAKCYQCPPRGHLASPPPPM
>scaffold-WZYK-2019014-Bazzania_trilobata
MQDQNQKIEQLEGPPPSFGGRLKSVLWHGGSATDAWFSAASNQVAQVLLTLPYSFSQLGIASGITLQIFYGLLGCWTCYLITTLYCEYRTRKEKEGHSFKNHVIQWFEVLDGLLGPRWKAVGLAFNCTFLLFGSVIQLIACASNIYLINDQIDKRTWTYIFGAICMLTTLVPSFHNFRIWSFFGLIMITYTGWYMTIGALVHGQVKSSTHSGPTSEVLFFTGATNILYTFGGHAVTVEIMHAMYKPAKFKLVYVLATLYVFTVTIPSATAMYWAFGDELLVNANALALLPRTAFRDMAVVLMLIHQFITFGFASMPLYFVWEKVLGVHKIKNILFKALCRIPVVLPIWFLAIIFPFFGPINSAVGALLVTFTVYLIPCAAHMVVYRSAYARMNAVFKPPAILKSWVTVYIINTFIIVWILVVGVGFGGWASITNFVKQVSNFGLFAKCYQCPPHEHVIFAP
>scaffold-YBQN-2000042-Odontoschisma_prostratum
MQEQAQKIEQLEGDPPSFGGRLKSVLWHGGSATDAWFSASSNQVAQVLLTLPYSFSQLGTASGVILQIFYGLLGCWTCYLITTLYCEYRSRKEKEGHSFKNHVIQWFEVLDGLLGPTWKYIGLTFNCTFLLFGSVIQLIACASNIYLLNDHLDKRTWTFIFGAVCMLTTLVPSFHNFRIWSFFGLIMITYTGWYMTIGSLVHGQVSGVAHSGPTSQILYFTGATNILYTFGGHAVTVEIMHAMYKPAKFKLVYVLATLYVFTVTIPSATAVYWAFGDELLQNSNALALLPRTGWRDIAVILMLIHQFITFGFASMPLYFVWEKVLGVHKTKNLLFRAICRIPVVLPIWFLAIIFPFFGPINSAVGALLVTFTVYIIPSAAHMTVYRSAYARMNAVFKPPRILRSWVMVYLFNIFIIVWILVVGVGYGGWASITNFVDQVHTFGLFAKCFQCPP
>scaffold-YBQN-2000043-Odontoschisma_prostratum
MQEQAQKIEQLEGDPPSFGGRLKSVLWHGGSATDAWFSASSNQVAQVLLTLPYSFSQLGTASGVILQIFYGLLGCWTCYLITTLYCEYRSRKEKEGHSFKNHVIQWFEVLDGLLGPTWKYIGLTFNCTFLLFGSVIQLIACASNIYLLNDHLDKRTWTFIFGAVCMLTTLVPSFHNFRIWSFFGLIMITYTGWYMTIGSLVHGQVSGVAHSGPTSQILYFTGATNILYTFGGHAVTVEIMHAMYKPAKFKLVYVLATLYVFTVTIPSATAVYWAFGDELLQNSNALALLPRTGWRDIAVILMLIHQFITFGFASMPLYFVWEKVLGVHKTKNLLFRAICRIPVVLPIWFLAIIFPFFGPINSAVGALLVTFTVYIIPSAAHMTVYRSAYARMNAVFKPPRILRSWVMVYLFNIFIIVWILVVGVGYGGWASITNFVDQVHTFGLFAKCFQCPP
>scaffold-YBQN-2000044-Odontoschisma_prostratum
MQEQAQKIEQLEGDPPSFGGRLKSVLWHGGSATDAWFSASSNQVAQVLLTLPYSFSQLGTASGVILQIFYGLLGCWTCYLITTLYCEYRSRKEKEGHSFKNHVIQWFEVLDGLLGPTWKYIGLTFNCTFLLFGSVIQLIACASNIYLLNDHLDKRTWTFIFGAVCMLTTLVPSFHNFRIWSFFGLIMITYTGWYMTIGSLVHGQVSGVAHSGPTSQILYFTGATNILYTFGGHAVTVEIMHAMYKPAKFKLVYVLATLYVFTVTIPSATAVYWAFGDELLQNSNALALLPRTGWRDIAVILMLIHQFITFGFASMPLYFVWEKVLGVHKTKNLLFRAICRIPVVLPIWFLAIIFPFFGPINSAVGALLVTFTVYIIPSAAHMTVYRSAYARMNAVFKPPRILRSWVMVYLFNIFIIVWILVVGVGYGGWASITNFVDQVHTFGLFAKCFQCPP
>scaffold-YFGP-2006426-Pallavicinia_lyellii
GGRFKSMMWHGGSATDAWFSAASNQVAQVLLTLPYSFSQLGIASGITLQIFYGLVGCWTCYLITALYCEYRTRKEKEGVSFKNHVIQWFEVLDGLLGPYWKAIGLAFNCTFLVFGAVIQLIACASNIYLINDKLDKRTWTYIFGACCMTTTLMPSFHNFRVWSFFGLIMITYTGWYMTIGSLVHGQVEAVQHSGPTNLVLYFTGATNILYTFGGHAVTVEIMHAMYKPAKFRFIYVLATLYVFTVTIPSATAVYWAFGDNLLKASNALSLLPRTAWRDIAVVLMLIHQFITFGFAAMPLYFVWEKLLGIHRTKNLLFRAFCRVPVVIPIWFLAIIFPFFGPINSTVGAMLVTFTVYLIPCSAHMLVYRSAYARMNSVFKPPAFVRSWTAMYIINILIVGWILVVGIGFGGWASITNFINQVATFGLFAKCYQCPKKLA
>scaffold-ABIJ-2010656-Selaginella_lepidophylla
MVVEGKEEMVGNYTEMELDRKEQDGLVDNNQNRVQGIKALFWHGGSVYDAWFSCASNQVAQVLLTLPYSFSQLGFASGIVFQVFYGLLGAWTAYLISWLYVEYRNRKEKENVSFKNHIIQWFEVLDGLLGPYWKAVGFGFNCTFLLFGSVIQLIACASNIYYINDSLDKRTWTYIFGACCMTTVLIPSFHNYRVWSFLGLGMTTYTAWYMTIAAVVHGQVENVKHSGPNKLVLYFTGATNILYTFGGHAVTVEIMHAMWKPQKFKWVYLGATIYVFTLTLPSATAVYWAFGDNLLTKSNALALLPKNPFRDIAVILMLIHQFITFGFACTPLYIVWEKILGIHKTAGLPLKALARVPVVLPIWFLAIIFPFFGPINSAVGALLVTFTVYIIPSLAHMITYRTAFARANSVEKPPFFLPSWTLVYLLNLFVVVWIAIIGVGFGGWASLTNFVHQIDNFGLFAKCYQCPPSKAGVPPKH
>scaffold-CBAE-2061470-Huperzia_myrsinites
QEARVGSYTEMEQDRKEQDGLADASCYEELKNFFWHGGSVYDAWFSTASNQVAQVLLTLPCSLSQLGYASGIVFQLFYGIMGSWTAYLISTLYLEYRTRKEKENRCFNNHVIQWFEVLDGLLGTYWKIIGLGFNCVFLLFGSVIQLIACASNIYYINDHLEKRTWTYIFAGCCMFTIFVPSFHNYRVWSILGLGMTTYTAWYMTISAAVHGQVEGVKHSGPQNMVLYFTGATNILYTFGGHAVTVEIMHAMWKPQKFKVIYFLATLYVFTLTLPSAITVYWAFGDLLLEKSNAFALLPKTGFRDLAVILMLIHQFITFGFACTPLYFVWEKILKIHDSASLLRRALARIPVVLVISFLAVLIPFFGPINSAVGALLVTFTVYIIPAMAHMITYRTAFSRDNAIAKPPIFLNRSWTAVYILNSFVVIWILVVGVGFGGWASITNLIHQIDTFGLFAKCFQCPHKTQP
>scaffold-ENQF-2010094-Lycopodium_annotinum
SYREMEQDLKQQDGLLDNSYIAQFKNLFWHGGSVYDAWFSCASNQVAQVLLTLPYSFSQIGIVWGVIFQIFYGLLGSWTAYLISCLYTEYRTRKERENENFKNHVIQWYEVLDGLLGPHWKAAGFVFNCTFLLFGSVIQLIACASNIYYIHDGLDKRTWTYIFGVCCMTTVLVPSFHNYRIWSFLGLGMTSYTAWYMTISAIVHGKVKGVSHSAPTSLVLYFTGATNILYTFGGHAVTVEIMHAMWKPHKFKGVYLLSTLYVLTMTLPSAIAMYWAFGDELLHNANALALLPKNGFRDLAVILMLIHQFITFGFACTPLYFVWEKLIGIHGTKRLLLRAVARLPVVLPIFFVAIIFPFFGPINSMVGAFLVTFTVYIIPCAAHMVTFRTAFARENAVEKPPFVMPSWEAMYIFNCFAIIWVLIVGTGFGGWASMTNFVHQVNTFGLFAKCYQCPSN
>scaffold-ENQF-2010095-Lycopodium_annotinum
SYREMEQDLKQQDGLLDNSYIAQFKNLFWHGGSVYDAWFSCASNQVAQVLLTLPYSFSQIGIVWGVIFQIFYGLLGSWTAYLISCLYTEYRTRKERENENFKNHVIQWYEVLDGLLGPHWKAAGFVFNCTFLLFGSVIQLIACASNIYYIHDGLDKRTWTYIFGVCCMTTVLVPSFHNYRIWSFLGLGMTSYTAWYMTISAIVHGKVKGVSHSAPTSLVLYFTGATNILYTFGGHAVTVEIMHAMWKPHKFKGVYLLSTLYVLTMTLPSAIAMYWAFGDELLHNANALALLPKNGFRDLAVILMLIHQFITFGFACTPLYFVWEKLIGIHGTKRLLLRAVARLPVVLPIFFVAIIFPFFGPINSMVGAFLVTFTVYIIPCAAHMVTFRTAFARENAVEKPPFVMPSWEAMYIFNCFAIIWVLIVGTGFGGWASMTNFVHQVNTFGLFAKCYQCPSN
>scaffold-GAON-2007832-Huperzia_squarrosa
SYTEMEQDRKQQDGLLDNSYTAQFKKFFWHGGSVFDAWFSCASNQVAQVLLTLPYSFSQIGIVWGVIFQIFYGLLGSWTAYLISCLYTEYRTRKERDNVNFKNHVIQWYEVLDGLLGPQWKAAGFFFNCTFLLFGSVIQLIACASNIYYIHDGLDKRTWTYIFGVCCMTTVLVPSFHNYRIWSFLGLGMTSYTAWYMTIAAIVHGKIEGVRHSAPTSLVLYFTGATNILYTFGGHAVTVEIMHAMWKPNKFKGVYLLSTLYVLTMTVPSATSVYWAFGDELMHNANALALNGFRDLAVILMLIHQFITFGFACTPLYFVWEKLIGVHGTKSLLIRSLARLPVVLPIFFLAIIFPFFGAINSMVGAFLVTFTVYIIPCAAHMVTFRSAFARENAVEKPPFIMPSWEAMFIFNCFAIVWILIVGTGFGGWASMTHFVHQVNTFGLFAKCYQCPSN
>scaffold-GAON-2007833-Huperzia_squarrosa
SYTEMEQDRKQQDGLLDNSYTAQFKKFFWHGGSVFDAWFSCASNQVAQVLLTLPYSFSQIGIVWGVIFQIFYGLLGSWTAYLISCLYTEYRTRKERDNVNFKNHVIQWYEVLDGLLGPQWKAAGFFFNCTFLLFGSVIQLIACASNIYYIHDGLDKRTWTYIFGVCCMTTVLVPSFHNYRIWSFLGLGMTSYTAWYMTIAAIVHGKIEGVRHSAPTSLVLYFTGATNILYTFGGHAVTVEIMHAMWKPNKFKGVYLLSTLYVLTMTVPSATSVYWAFGDELMHNANALALNGFRDLAVILMLIHQFITFGFACTPLYFVWEKLIGVHGTKSLLIRSLARLPVVLPIFFLAIIFPFFGAINSMVGAFLVTFTVYIIPCAAHMVTFRSAFARENAVEKPPFIMPSWEAMFIFNCFAIVWVSIVGIGFGGWASMINFVHQVDTFGLFAKCYQCPSN
>scaffold-JKAA-2181679-Selaginella_wallacei
MVVEGKEEAMVGNYTEMELDRKEQDGLVENHQNMGVQGIKSLFWHGGSVYDAWFSCASNQVAQVLLTLPYSFSQLGYASGIVFQIFYGLLGAWTAYLISWLYVEYRNRKEKENVSFKNHIIQWFEVLDGLLGPYWKAVGFGFNCTFLLFGSVIQLIACASNIYYINDSMDKRTWTYIFGACCMATVLIPSYHNYRVWSFLGLGMTTYTAWYMTIAAVVNGQVEGVVHSGPKKLVLYFTGATNILYTFGGHAVTVEIMHAMWKPQKFKYVYLIATLYVFTLTLPSATAMYWAFGDKLLVKSNAFALLPKNAFRDIAVVLMLIHQFITFGFACTPLYIVWEKILGIHKTAGLPLRAVARIPVVLPIWFLAIIFPFFGPINSAVGALLVTFTVYIIPSVAHMATYRTAFARANSAEKPPFFLPSWTLVYAFNVFIVVWIAIVGVGFGGWASLTNFVHQIDTFGLFAKCYQCPPSKSGVP
>scaffold-KJYC-2008162-Selaginella_willdenowii
MVVEGKEEVMVGNYTEMELDRKEQDGLVDNNPNTVQGFKAFFWHGGSVYDAWFSCASNQVAQVLLTLPYSFSQLGFASGIVFQIFYGLLGSWTAYLISWLYVEYRNRKEKENVSFKNHIIQWFEVLDGLLGPYWKAIGFGFNCTFLLFGSVIQLIACASNIYYINDSLDKRTWTYIFGACCMTTVLIPSFHNYRVWSFLGLGMTTYTAWYLTIAALVDGQVDNVKHSGPKKLVYYFTGATNILYTFGGHAVTVEIMHAMWKPQKFKWIYLFATLYVFTLTLPSATAMYWAYGDLLLNKSNAFALLPRNVFRDIAVILMLIHQFITFGFACTPLYIVWEKILGIHKTAGLPVRALARTLVVLPIWFLAIIFPFFGPINSAVGALLVTFTVYIIPSVAHMYTYRTAFARANSVEKPPFFAPSWTLVYLINIFVVLWTLVIGVGFGGWASLTNFVHQIDTFGLFAKCYQCPKSGGGKH
>scaffold-KJYC-2008164-Selaginella_willdenowii
GFKAFFWHGGSVYDAWFSCASNQVAQVLLTLPYSFSQLGFASGIVFQIFYGLLGSWTAYLISWLYVEYRNRKEKENVSFKNHIIQWFEVLDGLLGPYWKAIGFGFNCTFLLFGSVIQLIACASNIYYINDSLDKRTWTYIFGACCMTTVLIPSFHNYRVWSFLGLGMTTYTAWYLTIAALVDGQVDNVKHSGPKKLVYYFTGATNILYTFGGHAVTVEIMHAMWKPQKFKWIYLFATLYVFTLTLPSATAMYWAYGDLLLNKSNAFALLPRNVFRDIAVILMLIHQFITFGFACTPLYIVWEKILGIHKTAGLPVRALARTLVVLPIWFLAIIFPFFGPINSAVGALLVTFTVYIIPSVAHMYTYRTAFARANSVEKPPFFAPSWTLVYLINIFVVLWTLVIGVGFGGWASLTNFVHQIDTFGLFAKCYQCPKSGGGKH
>scaffold-KUXM-2009901-Selaginella_selaginoides
MVVERKEDEMIVGNYTEMEMDRKEQDGLVDNHEQTVQGIKSFFWHGGSAYDAWFSCASNQVAQVLLTLPYSFSQLGYASGIAFQVFYGILGSWTAYLISWLYVEYRNRKEKENVSFKNHIIQWFEVLDGLLGPYWKAIGFGFNCTFLLFGSVIQLIACASNIYYINDSMDKRTWTYIFGACCMMTVLIPSYHNYRVWSFLGLGMTTYTAWYMTIASVVHGQVENVRHTGPKELVLYFTGATNILYTFGGHAVTVEIMHAMWKPQKFKYIYLFATLYVFTLTLPSATAVYWAFGDQLLTKSNALALLPRNAFRDIAVVLMLIHQFITFGFACTPLYIVWEKILGIHKTANLPTRALARIPVVLPIWFLAIIFPFFGPINSAVGALLVTFTVYIIPALAHMCTFVSAVARENSKEKPPFFVYRSWTLVYLVNIFIVVWTLVIGVGFGGWASITNFIHQINTFGLFAKCYQCPPSK
>scaffold-LGDQ-2012103-Selaginella_apoda
MVEGKEEMVGNYTEMELDRKEQDGLVDNNQRVQGIKALFWHGGSVYDAWFSCASNQVAQVLLTLPYSFSQLGFASGIVFQVFYGLLGAWTAYLISWLYVEYRNRKEKENVSFKNHIIQWFEVLDGLLGPYWKAVGFGFNCTFLLFGSVIQLIACASNIYYINDSLDKRTWTYIFGACCMTTVLIPSFHNYRVWSFLGLGMTTYTAWYMTIAAVVHGQVDNVVHSGPNKLVLYFTGATNILYTFGGHAVTVEIMHAMWKPQKFKWVYLVATIYVFTLTLPSATAVYWAFGDNLLTKSNALALLPKTAFRDIAVILMLIHQFITFGFACTPLYIVWEKILGIHKTANLPVRALARVPVVLPIWFLAIIFPFFGPINSAVGALLVTFTVYIIPSLAHMITYRTAFARANSVEKPPFFLPSWTLIYLVNLFTVVWIAVIGVGFGGWASLTNFVRQIDTFGLFAKCYQCPPSKTGMMPPKH
>scaffold-PKOX-2101151-Isoetes_tegetiformans
MVAQKQEEAIVGNYTEMELDRKEQDGLVESRPTPQGNLKRLFWHGGSAYDAWFSCASNQVAQVLLTLPYSFSQLGIASGIVFQIFYGLLGAWTAYLISWLYVEYRSRKEKEGVSFKNHIIQWFEVLDGLLGPYWKAVGFGFNCTFLLFGSVIQLIACASNIYYINDSLDKRTWTYIFGACCMVTVLVPSFHNYRVWSFLGLGMTTYTAWYLTIASLVHGQVEGVKHTGPNKLVLYFTGATNILYTFGGHAVTVEIMHAMWKPQKFKYIYLFATLYVLTLTLPSATSVYWAFGDLLLTKSNALALLPKNGFRDVAVILMLIHQFITFGFACTPLYIVWEKILGIHKTANMFTRAIARIPVVLPIWFLAIIFPFFGPINSAVGALLVTFTVYIIPSAAHMVTYRSACARLNSIEKPPFFMRSWVAVYLLNIFIVIWVLIVGVGFGGWASLTNFIRQINSFGLFAKCYQCPPNK
>scaffold-PKOX-2101156-Isoetes_tegetiformans
SYTEMELDRKQQDGLVDNSVKANLKKLFWHGGSVYDAWFSCASNQVAQVLLTLPYSFSQLGIVWGVTFQILYGLLGSWTAYLVSWLYIEYRTRKEKENVNFKNHVIQWFEVLDGLLGSYWKAAGFAFNCTFLLFGSVIQLIACASNIYYISDQFDKRTWTYIFGACCMMTVFVPSFHNYRIWSFMGVGMTTYTAWYMTIGALIHGRHEGVRHTAPESLVLYFTGATNILYTFGGHAVTVEIMHAMWKPQKFKSVYFFSSMYVLTLTLPSATAVYWAYGDELLHNSNALALLPKNVFRDLAVILMLLHQFITFGFACTPLYFVWEKVIGIHNKINNLFLRGLARIPVVLPIWFMAIIFPFFGPINSAVGALLVTFTVYIIPCTAHMLTYRTAFARENSVEQPPFFMPSWAAVYIFNICVVAWIFVVGVAFGGWASMVNFVRQVDTFGVFAKCYQCPADS
>scaffold-ZFGK-2001501-Selaginella_kraussiana
MVVEGKEEAMVGNYTEMEMDRKEQDGLVENHQIGVQGIKSLFWHGGSVYDAWFSCASNQVAQVLLTLPYSFSQLGYASGIVFQIFYGLLGSWTAYLISWLYVEYRNRKEKENVSFKNHIIQWFEVLDGLLGPYWKAIGFGFNCTFLLFGSVIQLIACASNIYYINDKSIDKRTWTYIFGACCMTTVLIPSFHNYRVWSFLGLGMTTYTAWYLTIAAILNGQVTPIVYLDRPNFSGVVDLIYVCVCAFQAEDVVHTGPKHLVLYFTGATNILYTFGGHAVTVEIMHAMWKPQKFKYIYLIATVYVFTLTLPSATAMYWAFGDKLLTKSNAFALLPKTAFRDIAVVLMLIHQFITFGFACTPLYIVWEKILGIHKTAGLPLRALARIPVVLPIWFLAIIFPFFGPINSAVGALLVTFTVYIIPSVAHMITYRTAFARANSVEKPPFFLPSWTLVYLLNIFIVIWIVIVGVGFGGWASLTNFVRQINTFGLFAKCYQCPPRGPAAVKH
>scaffold-ZYCD-2000490-Selaginella_acanthonota
MVVEGKEEAMVGNYTEMELDRKEQDGLVENHQNMGVQGIKSLFWHGGSVYDAWFSCASNQVAQVLLTLPYSFSQLGYASGIVFQIFYGLLGAWTAYLISWLYVEYRNRKEKENVSFKNHIIQWFEVLDGLLGPYWKAIGFGFNCTFLLFGSVIQLIACASNIYYINDSLDKRTWTYIFGACCMTTVLIPSYHNYRVWSFLGLGMTTYTAWYMTIAAVVNGQVEGVVHSGPKKLVLYFTGATNILYTFGGHAVTVEIMHAMWKPQKFKYVYLVATLYVFTLTLPSATAMYWAFGDKLLVKSNAFALLPKNAFRDIAVILMLIHQFITFGFACTPLYIVWEKILGIHKTAGLPLRALARIPVVLPIWFLAIIFPFFGPINSAVGALLVTFTVYIIPSVAHMATYRTAFARANSAEKPPFFLPSWTLVYAFNVFVVVWIAIVGVGFGGWASLTNFVHQIDTFGLFAKCYQCPP
>scaffold-ZYCD-2000491-Selaginella_acanthonota
MVVEGKEEAMVGNYTEMELDRKEQDGLVENHQNMGVQGIKSLFWHGGSVYDAWFSCASNQVAQVLLTLPYSFSQLGYASGIVFQIFYGLLGAWTAYLISWLYVEYRNRKEKENVSFKNHIIQWFEVLDGLLGPYWKAIGFGFNCTFLLFGSVIQLIACASNIYYINDSLDKRTWTYIFGACCMTTVLIPSYHNYRVWSFLGLGMTTYTAWYMTIAAVVNGQVEGVVHSGPKKLVLYFTGATNILYTFGGHAVTVEIMHAMWKPQKFKYVYLVATLYVFTLTLPSATAMYWAFGDKLLVKSNAFALLPKNAFRDIAVILMLIHQFITFGFACTPLYIVWEKILGIHKTAGLPLRALARIPVVLPIWFLAIIFPFFGPINSAVGALLVTFTVYIIPSVAHMATYRTAFARANSAEKPPFFLPSWTLVYAFNVFVVVWIAIVGVGFGGWASLTNFVHQIDTFGLFAKCYQCPP
>scaffold-ZZEI-2018846-Phylloglossum_drummondii
QEMPVGGYTEMEQDRKEQDGLTDATCYEQMKHFFWHGGSVYDAWFSTASNQVAQVLLTLPTSFSQLGYTSGIAFQLFYGIMGSWTAYLISTLYLEYRTRKEKENHSFKNHVIQWFEVLDGLLGTYWKVIGLTFNCIFLLFGSVIQLIACASNIYYINDHLEKRTWTYIFAACCMVTIFVPSFHNYRVWSILGLGMTTYTAWYMTISAAVHGQVEGVKHSAPQHMVLYFTGATNILYTFGGHAVTVEIMHAMWKPKKFKAVYLLATLYVFTLTLPSASTVYWAFGDRLLEKSNAFALLPKTGFRDLAVILMLIHQFITFGFACTPLYFVWEKLLKIHDSANLLQKALARIPVVLVISFLALLIPFFGPINSAVGALLVTFTVYMIPAVAHMITYRTAYARENAIEKPPIFLNRSWTAVFLINSFIVVWILVVGVCFGGWASITNLVRQIHTFGVFAKCFQCPP
>scaffold-ZZOL-2054285-Selaginella_stauntoniana
MVVEGKEEMVGNYTEMELDRKEQDGLVENNQNRVQGIKALFWHGGSVYDAWFSCASNQVAQVLLTLPYSFSQLGFASGIVFQVFYGLLGAWTAYLISWLYVEYRNRKEKENVSFKNHIIQWFEVLDGLLGPYWKAIGFGFNCTFLLFGSVIQLIACASNIYYINDSLSKRTWTYIFGACCMTTVLIPSFHNYRVWSFLGLGMTTYTAWYMTIAAIVHGQADNVKHTGASKLVLYFTGATNILYTFGGHAVTVEIMHAMWKPQKFKWVYLVATIYVFTLTLPSATAVYWAFGDNLLTKSNALALLPKNAFRDIAVILMLIHQFITFGFACTPLYIVWEKILGIHKTANLPVRALARVPVVLPIWFLAIIFPFFGPINSAVGALLVTFTVYIIPSLAHMITYRTAFARANSVEKPPFFLPSWTLVYLVNFFIVVWIAVIGVGFGGWASVTNFVHQIDTFGLFAKCYQCPPNKTGPPKH
>scaffold-AWOI-2014638-Diphyscium_foliosum
MEEQNQKIEALQEGPHDVSRSGQLKRLLWHGGSVWDAWFSAASNQVAQVLLTLPYSFAQLGFASGVVFQIFYGVIGCWSCYMITWLYVEYRTRKEREGVIFKNHVIQWFEVLDGLLGRYWKIVGLAFNCTFLLFGAVIQLIACASNIFLINDHLNKREWTYIFGACCMLTVLVPSFRNYRLWSFFGLIMISYTAWYMTIAALAHGQIADVVHSAPTTKVLYFTGATNILYTFGGHAVTVEIMHAMYKPVKFKYVYVFATLYVFTLTIPSAVAVYWAFGDTLLKHSNALSLLPRTGARDVAVVLMLIHQFITVGFAVTPLYFVWEKLIGIHNTKSLLLRSVARMPVILPVWFFAIAFPFFGPINSTVGALLVTFTVYIIPCVAHMAVYRAATARQNAVEKPPFFMPSWTGVYLVNIFIVLWIIVIGVGWGGWASVTNFVRQINTFGVFAPCYQCPSTTPAKATAASPPKLH
>scaffold-EEMJ-2040184-Thuidium_delicatulum
MEEQNQKLESLQEGPHDATLGGQMKNLLWHGGSTWDAWFSAASNQVAQVLLTLPYSFAQLGYASGIVFQIFYGVIGCWSCYMITWLYVEYRTRKEREGVIFKNHVIQWFEVLDGLLGRYWKMIGLAFNCTFLLFGAVIQLIACASNIFLINDHLNKREWTYIFGACCMLTVLVPSFRNYRLWSFFGLIMISYTAWYMTIAAVAHGQIADVVHSAPTTKVLYFTGATNILYTFGGHAVTVEIMHAMYKPVKFKYVYVFATLYVFTLTIPSAVAVYWAFGDSLLKHSNALSLLPRTMARDVAVVLMLIHQFITVGFAVTPLYFVWEKVIGIHNTKSLLLRAVARMPVILPVWFFAIAFPFFGPINSTVGALLVTFTVYIIPCVAHMAVYRGAAARQNAVEKPPFFLPSWIGVYLVNIFIVIWIIVVGIGWGGWASVTNFVQQIDTFGVFAPCYQCPPATATATKP
>scaffold-FFPD-2058584-Ceratodon_purpureus
MEEQNQKLESLQEGPHDMTMGGQMKRLLWHGGSVWDAWFSAASNQVAQVLLTLPYSFAQLGFASGIVFQIFYGVIGCWSCYMITWLYVEYRTRKEREGVIFKNHVIQWFEVLDGLLGRYWKIVGLVFNCTFLLFGAVIQLIACASNIFLINDHLNKREWTYIFGACCMLTVLVPSFRNYRLWSFFGLIMISYTAWYMTIAALAHGQIANVVHSAPTTKVLYFTGATNILYTFGGHAVTVEIMHAMYKPVKFKYVYVFATLYVFTLTIPSAVAVYWAFGDSLLKHSNALSLLPRTRARDVAVVLMLIHQFITVGFAVTPLYFVWEKLIGIHNTKSLLLRAVARMPVILPVWFFAIAFPFFGPINSTVGALLVTFTVYIIPCVAHMVVYRAATARQNAVEKPPFFMPSWTGVYLVNIFIVIWIFVIGVGWGGWASVTNFVQQIDTFGVFAPCYQCPTPASATPAPPKLH
>scaffold-GRKU-2000287-Syntrichia_princeps
MEEQNQKLESLQQEHDMGTMGMGGKMKNLLFHGGSVWDAWFSAASNQVAQVLLTLPYSFAQLGFASGIVFQIFYGVIGCWSCYMITWLYCEYRTRKEREGVIFKNHVIQWFEVLDGLLGRRWKVLGLVFNCTFLLFGAVIQLIACASNIFLINDDINKREWTYIFGACCMLTVLVPSFRNYRLWSFFGLIMISYTAWYMTVAALAHGQVPNVVHSAPTTKVLYFTGATNILYTFGGHAVTVEIMHAMYKPVKFKYVYVFATLYVFTLTIPSAVAVYWAFGDSLLKHSNALSLLPRTRARDVAVVLMLIHQFITVGFAVTPLYFVWEKMIGIHKTKSLLLRAVARMPVILPVWFFAIAFPFFGPINSAVGALLVTFTVYIIPCVAHMAVYRGATARQNAVEKPPFFMPSWTGVYLVNMFIVIWIAVVGVGWGGWASVTNFVRQVDTFGVFAPCYQCPPKS
>scaffold-GRKU-2000288-Syntrichia_princeps
MEEQNQKLESLQQEHDMGTMGMGGKMKNLLFHGGSVWDAWFSAASNQVAQVLLTLPYSFAQLGFASGIVFQIFYGVIGCWSCYMITWLYCEYRTRKEREGVIFKNHVIQWFEVLDGLLGRRWKVLGLVFNCTFLLFGAVIQLIACASNIFLINDDINKREWTYIFGACCMLTVLVPSFRNYRLWSFFGLIMISYTAWYMTVAALAHGQVPNVVHSAPTTKVLYFTGATNILYTFGGHAVTVEIMHAMYKPVKFKYVYVFATLYVFTLTIPSAVAVYWAFGDSLLKHSNALSLLPRTRARDVAVVLMLIHQFITVGFAVTPLYFVWEKMIGIHKTKSLLLRAVARMPVILPVWFFAIAFPFFGPINSAVGALLVTFTVYIIPCVAHMAVYRGATARQNAVEKPPFFMPSWTGVYLVNMFIVIWIAVVGVGWGGWASVTNFVRQVDTFGVFAPCYQCPPKS
>scaffold-GRKU-2000289-Syntrichia_princeps
MEEQNQKLESLQQEHDMGTMGMGGKMKNLLFHGGSVWDAWFSAASNQVAQVLLTLPYSFAQLGFASGIVFQIFYGVIGCWSCYMITWLYCEYRTRKEREGVIFKNHVIQWFEVLDGLLGRRWKVLGLVFNCTFLLFGAVIQLIACASNIFLINDDINKREWTYIFGACCMLTVLVPSFRNYRLWSFFGLIMISYTAWYMTVAALAHGQVPNVVHSAPTTKVLYFTGATNILYTFGGHAVTVEIMHAMYKPVKFKYVYVFATLYVFTLTIPSAVAVYWAFGDSLLKHSNALSLLPRTRARDVAVVLMLIHQFITVGFAVTPLYFVWEKMIGIHKTKSLLLRAVARMPVILPVWFFAIAFPFFGPINSAVGALLVTFTVYIIPCVAHMAVYRGATARQNAVEKPPFFMPSWTGVYLVNMFIVIWIAVVGVGWGGWASVTNFVRQVDTFGVFAPCYQCPPKS
>scaffold-JADL-2009542-Rhynchostegium_serrulatum
MEEQNQKLESLQEGPHDATLGGQMKNLLWHGGSTWDAWFSAASNQVAQVLLTLPYSFAQLGFASGIVFQIFYGVIGCWSCYMITWLYVEYRTRKEREGVIFKNHVIQWFEVLDGLLGRYWKMIGLAFNCTFLLFGAVIQLIACASNIFLINDHLNKREWTYIFGACCMLTVLVPSFRNYRLWSFFGLIMISYTAWYMTIAALAHGQIADVVHSAPTTKVLYFTGATNILYTFGGHAVTVEIMHAMYKPVKFKYVYVFATLYVFTLTIPSAVAVYWAFGDSLLKHSNALSLLPRTMARDVAVVLMLIHQFITVGFAVTPLYFVWEKVIGIHNTKSLLLRAVARMPVILPVWFFAIAFPFFGPINSTVGALLVTFTVYIIPCVAHMAVYRGATARQNAVEKPPFFLPSWTGVYLVNIFIVIWIIVIGIGWGGWASVTNFVQQIDTFGVFAPCYQCPPPATAAASKP
>scaffold-KEFD-2001413-Encalypta_streptocarpa
MEEQNQKLESLQEAPYDVTMSGQMKRLLWHGGSVWDAWFSAASNQVAQVLLTLPYSFAQLGYASGIVFQIFYGVIGCWSCYMITWLYVEYRTRKEREGVIFKNHVIQWFEVLDGLLGKYWKMVGLVFNCTFLLFGAVIQLIACASNIFLINDHLNKREWTYIFGACCMLTVLVPSFRNYRLWSFFGLIMISYTAWYMTIAALAHGQVANVVHSAPTTKVLYFTGATNILYTFGGHAVTVEIMHAMYKPVKFKYVYVFATLYVFTLTIPSAVAVYWAFGDSLLKHSNALSLLPRTMARDVAVVLMLIHQFITVGFAVTPLYFVWEKMIGIHNTKSILLRAVSRMPVILPVWFFAIAFPFFGPINSTVGALLVTFTVYIIPCVAHMAVYRTATARQNTVEKPPFFMPSWTGVYLVNIFIVVWIFVIGVGWGGWASVTNFVQQIDTFGVFAPCYQCPPAATKTSPKLH
>scaffold-KEFD-2001414-Encalypta_streptocarpa
MEEQNQKLESLQEGPHDVTMGGQMKRLLWHGGSVWDAWFSAASNQVAQVLLTLPYSFAQLGFASGIVFQMFYGVIGCWSCYMITWLYVEYRTRKEREGVIFKNHVIQWFEVLDGLLGRYWKIVGLVFNCTFLLFGAVIQLIACASNIFLINDHLNKREWTYIFGACCMLTVLVPSFRNYRLWSFFGLIMISYTAWYMTIAALAHGQVANVVHSAPTTKVLYFTGATNILYTFGGHAVTVEIMHAMYKPVKFKYVYVFATLYVFTLTIPSAVAVYWAFGDDLLKHSNALSLLPRSMARDVAVVLMLIHQFITVGFAVTPLYFVWEKMIGIHNTKSLLLRAVSRMPVILPVWFFAIAFPFFGPINSTVGALLVTFTVYIIPCVAHMVVYRTATARQNTVEKPPFFMPSWTGVYLINIFIVVWIVVIGVGWGGWASVTNFVQQIDTFGVFAPCYQCPPRASPAAHAPSPPKLH
>scaffold-LNSF-2069939-Stereodon_subimponens
MEEQNQKLESLQEGPHDATLGGQMKNLLWHGGSTWDAWFSAASNQVAQVLLTLPYSFAQLGFASGIVFQIFYGVIGCWSCYMITWLYVEYRTRKEREGVIFKNHVIQWFEVLDGLLGRYWKMIGLAFNCTFLLFGAVIQLIACASNIFLINDHLNKREWTYIFGACCMLTVLVPSFRNYRLWSFFGLIMISYTAWYMTIAALAHGQIADVVHSAPTTKVLYFTGATNILYTFGGHAVTVEIMHAMYKPVKFKYVYVFATLYVFTLTIPSAVAVYWAFGDSLLKHSNALSLLPRTMARDVAVVLMLIHQFITVGFAVTPLYFVWEKLIGIHNTKSLLLRAVARMPVILPVWFFAIAFPFFGPINSTVGALLVTFTVYIIPCIAHMAVYRGATARQNAVEKPPFFLPSWTGVYLVNIFIVIWIFVIGVGWGGWASVTNFVQQIDTFGVFAPCYQCPPPATATASKP
>scaffold-NGTD-2101616-Dicranum_scoparium
EEQNQKLESLQEGPDDVSMGGQMKRLLWHGGSVYDAWFSAASNQVAQVLLTLPYSFAQLGFASGIVFQIFYGVIGCWSCYMITWLYVEYRTRKEREGVIFKNHVIQWFEVLDGLLGRYWKIVGLVFNCTFLLFGAVIQLIACASNIFLINDHLNKREWTYIFGACCMLTVLVPSFRNYRLWSFFGLIMISYTAWYMTIAALAHGQIANVVHSAPTTKVLYFTGATNILYTFGGHAVTVEIMHAMYKPAKFKYVYVFATLYVFTLTIPSAVSVYWAFGDSLLKHSNALSLLPRTRARDVAVVLMLIHQFITVGFAVTPLYFVWEKVIGIHKTKSLLLRAVARMPVILPVWFFAIAFPFFGPINSTVGALLVTFTVYIIPCVAHMMVYRAATARQNAVEKPPFFMPSWTGVYLVNIFIVIWIFVIGVGWGGWASVTNFVQQIDTFGVFAPCYQCPTTAAPPTPAPPKLH
>scaffold-ORKS-2006128-Philonotis_fontana
MEEQNQKLESLQEGPHDVSLGGQMKRLLWHGGSVWDAWFSAASNQVAQVLLTLPYSFAQLGFASGIVFQIFYGVIGCWSCYMITWLYVEYRTRKEREGVIFKNHVIQWFEVLDGLLGRYWKMVGLAFNCTFLLFGAVIQLIACASNIFLINDHLNKREWTYIFGACCMLTVLVPSFRNYRLWSFFGLIMISYTAWYMTIAALAHGQIADVVHSAPSTKVLYFTGATNILYTFGGHAVTVEIMHAMYKPVKFKYVYVFATLYVFTLTIPSAVAVYWAFGDSLLKHSNALSLLPRTMARDVAVVLMLIHQFITVGFAVTPLYFVWEKLIGIHNTKSLLLRAVARMPVILPVWFFAIAFPFFGPINSTVGALLVTFTVYIIPCVAHMAVYRAATARQNAVEKPPFFMPSWTGVYLVNIFIVIWIFVIGVGWGGWASVTNFVQQIDTFGVFAPCYQCPPTAAASNATLTPSKPH
>scaffold-ORKS-2006129-Philonotis_fontana
MEEQNQKLESLQEGPHDVSLGGQMKRLLWHGGSVWDAWFSAASNQVAQVLLTLPYSFAQLGFASGIVFQIFYGVIGCWSCYMITWLYVEYRTRKEREGVIFKNHVIQWFEVLDGLLGRYWKMVGLAFNCTFLLFGAVIQLIACASNIFLINDHLNKREWTYIFGACCMLTVLVPSFRNYRLWSFFGLIMISYTAWYMTIAALAHGQIADVVHSAPSTKVLYFTGATNILYTFGGHAVTVEIMHAMYKPVKFKYVYVFATLYVFTLTIPSAVAVYWAFGDSLLKHSNALSLLPRTMARDVAVVLMLIHQFITVGFAVTPLYFVWEKLIGIHNTKSLLLRAVARMPVILPVWFFAIAFPFFGPINSTVGALLVTFTVYIIPCVAHMAVYRAATARQNAVEKPPFFMPSWTGVYLVNIFIVIWIFVIGVGWGGWASVTNFVQQIDTFGVFAPCYQCPPTAAASNATLTPSKPH
>scaffold-QKQO-2007152-Pseudotaxiphyllum_elegans
MEEQNQKLESLQEGPHDVTLGGRMKNLLWHGGSTWDAWFSAASNQVAQVLLTLPYSFAQLGFASGIVFQIFYGVIGCWSCYMITWLYVEYRTRKEREGVIFKNHVIQWFEVLDGLLGRYWKMLGLAFNCTFLLFGAVIQLIACASNIFLINDHLNKREWTYIFGACCMLTVLVPSFRNYRLWSFFGLIMISYTAWYMTIAALAHGQIANVVHSAPTTKVLYFTGATNILYTFGGHAVTVEIMHAMYKPVKFKYVYVFATLYVFTLTIPSAVAVYWAFGDSLLEHSNALSLLPRTMARDVAVVLMLIHQFITVGFAVTPLYFVWEKLIGIHNTKSLLLRAVARMPVILPVWFFAIAFPFFGPINSTVGALLVTFTVYIIPCVAHMAVFRGATARQNAVEKPPFFMPSWTGVYLVNIFIVIWIFVIGVGWGGWASVTNFVQQIDTFGVFAPCYQCPPAAKASASKP
>scaffold-QMWB-2061733-Anomodon_attenuatus
MEEQNQKLESLQEGPHDATLGGQMKNLLWHGGSTWDAWFSAASNQVAQVLLTLPYSFAQLGYASGIVFQIFYGVIGCWSCYMITWLYVEYRTRKEREGVIFKNHVIQWFEVLDGLLGRYWKMIGLAFNCTFLLFGAVIQLIACASNIFLINDHLNKREWTYIFGACCMLTVLVPSFRNYRLWSFFGLIMISYTAWYMTIAALAHGQIADVVHSAPTTKVLYFTGATNILYTFGGHAVTVEIMHAMYKPVKFKYVYVFATLYVFTLTIPSAVAVYWAFGDSLLKHSNALSLLPRTMARDIAVVLMLIHQFITVGFAVTPLYFVWEKLIGIHNTKSLLLRAVARMPVILPVWFFAIAFPFFGPINSTVGALLVTFTVYIIPCVAHMAVYRGATARQNAVEKPPFFMPSWTGVYLVNIFIVIWIFVIGVGWGGWASVTNFVQQIDTFGVFAPCYQCPPPATATASKP
>scaffold-TAVP-2010211-Calliergon_cordifolium
MEEQNQKLESLQEGPHDATLGGQMKNLLWHGGSTWDAWFSAASNQVAQVLLTLPYSFAQLGFASGIVFQIFYGVIGCWSCYMITWLYVEYRTRKEREGVIFKNHVIQWFEVLDGLLGRYWKIIGLTFNCTFLLFGAVIQLIACASNIFLINDHLNKREWTYIFGACCMLTVLVPSFRNYRLWSFFGLIMISYTAWYMTIAALAHGQIADVVHSAPTTKVLYFTGATNILYTFGGHAVTVEIMHAMYKPVKFKYVYVFATLYVFTLTIPSAVAVYWAFGDSLLKHSNALSLLPRTMARDVAVVLMLIHQFITVGFAVTPLYFVWEKLIGIHNTKNLLLRAVARMPVILPVWFFAIAFPFFGPINSTVGALLVTFTVYIIPCVAHMAVYRGATARQNAVEKPPFFMPSWTAVYLVNIFIVIWIIVIGIGWGGWASVTNFVQQIDTFGVFAPCYQCPPPASATASKP
>scaffold-VBMM-2007147-Claopodium_rostratum
MEEQNQKLESLQEGPHDATLGGQMKNLLWHGGSTWDAWFSAASNQVAQVLLTLPYSFAQLGYASGIVFQIFYGVIGCWSCYMITWLYVEYRTRKEREGVIFKNHVIQWFEVLDGLLGRYWKMIGLAFNCTFLLFGAVIQLIACASNIFLINDHLNKREWTYIFGACCMLTVLVPSFRNYRLWSFFGLIMISYTAWYMTIAALAHGQVADVVHSAPTTKVLYFTGATNILYTFGGHAVTVEIMHAMYKPVKFKYVYVFATLYVFTLTIPSAVAVYWAFGDSLLKHSNALSLLPRTMARDVAVVLMLIHQFITVGFAVTPLYFVWEKVIGIHNTKSLLLRAVARMPVILPVWFFAIAFPFFGPINSTVGALLVTFTVYIIPCVAHMAVYRGAIARQNAVEKPPFFLPSWTGVYLVNIFIVIWIVVIGVGWGGWASVTNFVQQIDTFGVFAPCYQCPPAATATASKP
>scaffold-WNGH-2090115-Aulacomnium_heterostichum
MEEQNQKLESLQEGPHDVTLGGQMKRLLWHGGSVWDAWFSAASNQVAQVLLTLPYSFAQLGFASGIVFQIFYGVIGCWSCYMITWLYVEYRTRKEREGVIFKNHVIQWFEVLDGLLGRYWKIAGLAFNCTFLLFGAVIQLIACASNIFLINDHLNKREWTYIFGACCMLTVLVPSFRNYRLWSFFGLIMISYTAWYMTIAALAHGQIADVVHSAPTTKVLYFTGATNILYTFGGHAVTVEIMHAMYKPVKFKYVYVFATLYVFTLTIPSAVAVYWAFGDSLLKHSNALSLLPRTRARDVAVVLMLIHQFITVGFAVTPLYFVWEKLIGIHNTKSLMLRAVARMPVILPVWFFAIAFPFFGPINSTVGALLVTFTVYIIPCVAHMVVYRAATARQNAVEKPPFFMPSWTGVYLVNIFIVIWIFVIGVGWGGWASVTNFVQQIDTFGVFAPCYQCPPATKATPTTP
>scaffold-WSPM-2009784-Loeskeobryum_brevirostre
MEEQNQKLESLQEGPHDATLGGQMKSLLWHGGSTWDAWFSAASNQVAQVLLTLPYSFAQLGFASGIVFQIFYGVIGCWSCYMITWLYVEYRTRKEREGVIFKNHVIQWFEVLDGLLGRYWKMIGLAFNCTFLLFGAVIQLIACASNIFLINDHLNKREWTYIFGACCMLTVLVPSFRNYRLWSFFGLIMISYTAWYMTIAALAHGQVADVVHSAPTTKVLYFTGATNILYTFGGHAVTVEIMHAMYKPVKFKYVYVFATLYVFTLTIPSAVAVYWAFGDSLLKHSNALSLLPRTMARDVAVVLMLIHQFITVGFAVTPLYFVWEKLIGIHNTKSLLLRAVARMPVILPVWFFAIAFPFFGPINSTVGALLVTFTVYIIPCVAHMAVYRGATARQNAVEKPPFFMPSWTGVYLVNIFIVIWIFVIGVGWGGWASVTNFVQQIDTFGVFAPCYQCPPPATATASKP
>scaffold-YWNF-2052114-Hedwigia_ciliata
MEEQNQKLESLQESPHDVTVGGQMKRLLWHGGSVYDAWFSAASNQVAQVLLTLPYSFAQLGFASGIVFQIFYGVIGCWSCYMITWLYVEYRTRKEREGVIFKNHVIQWFEVLDGLLGRNWKIVGLAFNCTFLLFGAVIQLIACASNIFLINDHLNKREWTYIFGACCMLTVLVPSFRNYRLWSFFGLIMISYTAWYMTIAALAHGQVADVVHSAPTTKVLYFTGATNILYTFGGHAVTVEIMHAMYKPAKFKYVYVFATLYVFTLTIPSAVAVYWAFGDSLLKHSNALSLLPRTKARDIAVVLMLIHQFITVGFAVTPLYFVWEKLIGIHNTKSIVLRAVARMPVILPVWFFAIAFPFFGPINSAVGALLVTFTVYIIPCVAHMVVYRHATARQNAVEKPPFFMPSWTGVYLVNIFIVVWIVMIGVGWGGWASVTNFVRQIDTFGVFAPCYQCPPK
