# Supplementary material for: Water‐related innovations in land plants evolved by different patterns of gene cooption and novelty
Source: New Phytol. 2022 Feb 8;235(2):732–42. doi: 10.1111/nph.17981 (PMC9303528; doi:10.1111/nph.17981)
Supplement: Supplementary file 3 — Dataset S3 Fasta alignments and phylogenetic trees. [file NPH-235-732-s005.zip › Supplementary_Data_3_fasta_alignments_trees/Roots/Primary_roots/AUX1_Q96247_1_1kp.fasta.aln.trimmed]

>Monoraphidium_neglectum_XP_013899956.1_Auxin_transporter-like_protein_3
KKLIWEGGFPLDGFLTAASA---QVILNLPNSMAKLSLVGGIFTQVGCAAFAVYTLFLLV
ALYHEYKR----------DEVRQYHSIITNVTGRWLGEFARIVNIVELVGLGVAQIIASA
SNFYSLGTGLSKRDYTFIFGALALLTTLIPSFRNMRLFSLLALIGTTYTSWYMMAESWKH
GLN--AAATPPLGLDAFFQGFSNIVFTFGGHCMIMELVDSQFRPSKFSKTFATALTYVLT
LTLPNALFTFLAFPAEAAVKGNAFAIFPPSAAKNVGIVLMVAHQLVAFALFLLPVSIMWE
KLVGTHYKALRWRLSSRIPVGLFVWFIALMLPFFGVINDLLGAFAVTFETYIIPCVAWSL
YYRTQERRDNAILKPPRWLG-WTGAFILNAFITLSMAVAGLGFGGYSSVVGLIDAVSSFG
LFAKCYNC
>Arabidopsis_thaliana_Q96247_Auxin_transporter_protein_1_AUX1
SNFLWHGGSVWDAWFSCASNQVAQVLLTLPYSFSQLGMLSGIVLQIFYGLLGSWTAYLIS
VLYVEYRARKEKEGKSFKNHVIQWFEVLDGLLGSYWKALGLAFNCTFLLFGSVIQLIACA
SNIYYINDHLDKRTWTYIFGACCATTVFIPSFHNYRIWSFLGLGMTTYTAWYLAIASIIH
GQAEGVKHSGPTKLVLYFTGATNILYTFGGHAVTVEIMHAMWKPQKFKYIYLMATLYVFT
LTIPSAAAVYWAFGDALLDHSNAFSLMPKNAWRDAAVILMLIHQFITFGFACTPLYFVWE
KVIGMHDKSICLRALARLPVVIPIWFLAIIFPFFGPINSAVGALLVSFTVYIIPSLAHML
TYRSASARQNAAEKPPFFMPSWTAMYVLNAFVVVWVLIVGFGFGGWASVTNFVRQVDTFG
LFAKCYQC
>Arabidopsis_thaliana_Q9LFB2_Auxin_transporter-like_protein_1_LAX1
KSFLWHGGSAWDAWFSCASNQVAQVLLTLPYSFSQLGMLSGILLQIFYGLMGSWTAYLIS
VLYVEYRARMEKEAKSFKNHVIQWFEVLDGLLGPYWKAAGLAFNCTFLLFGSVIQLIACA
SNIYYINDRLDKRTWTYIFGACCATTVFIPSFHNYRIWSFLGLGMTTYTAWYLTIASFLH
GQAEGVTHSGPTKLVLYFTGATNILYTFGGHAVTVEIMHAMWKPRKFKSIYLMATLYVFT
LTLPSASAVYWAFGDQLLNHSNAFSLLPKTRFRDTAVILMLIHQFITFGFACTPLYFVWE
KAIGMHHKSLCLRALVRLPVVVPIWFLAIIFPFFGPINSAVGALLVTFTVYIIPALAHML
TYRTASARRNAAEKPPFFIPSWAGVYVINAFIVVWVLVLGFGFGGWASMTNFIRQIDTFG
LFAKCYQC
>Arabidopsis_thaliana_Q9CA25_Auxin_transporter-like_protein_3_LAX3
SNFFWHGGSVYDAWFSCASNQVAQVLLTLPYSFSQLGMMSGILFQLFYGLMGSWTAYLIS
VLYVEYRTRKEREKFDFRNHVIQWFEVLDGLLGKHWRNLGLIFNCTFLLFGSVIQLIACA
SNIYYINDKLDKRTWTYIFGACCATTVFIPSFHNYRIWSFLGLAMTTYTSWYLTIASLLH
GQAEDVKHSGPTTMVLYFTGATNILYTFGGHAVTVEIMHAMWKPQKFKAIYLLATIYVLT
LTLPSASAVYWAFGDKLLTHSNALSLLPKTGFRDTAVILMLIHQFITFGFASTPLYFVWE
KLIGVHEKSMFKRAMARLPVVVPIWFLAIIFPFFGPINSAVGSLLVSFTVYIIPALAHML
TFAPAPSRENAVERPPRVVG-WMGTYCINIFVVVWVFVVGFGFGGWASMVNFVRQIDTFG
LFTKCYQC
>Arabidopsis_thaliana_Q9S836_Auxin_transporter-like_protein_2_LAX2
SDMFWHGGSAYDAWFSCASNQVAQVLLTLPYSFSQLGMLSGILFQLFYGILGSWTAYLIS
ILYVEYRTRKEREKVNFRNHVIQWFEVLDGLLGKHWRNVGLAFNCTFLLFGSVIQLIACA
SNIYYINDNLDKRTWTYIFGACCATTVFIPSFHNYRIWSFLGLLMTTYTAWYLTIASILH
GQVEGVKHSGPSKLVLYFTGATNILYTFGGHAVTVEIMHAMWKPQKFKSIYLFATLYVLT
LTLPSASAVYWAFGDLLLNHSNAFALLPKNLYRDFAVVLMLIHQFITFGFACTPLYFVWE
KLIGMHERSMCKRAAARLPVVIPIWFLAIIFPFFGPINSTVGSLLVSFTVYIIPALAHIF
TFRSSAARENAVEQPPRFLGRWTGAFTINAFIVVWVFIVGFGFGGWASMINFVHQIDTFG
LFTKCYQC
>Arabidopsis_thaliana_F4K7Z8_Like_AUXIN_RESISTANT_1_LAX1
-------------------------------------MLSGILLQIFYGLMGSWTAYLIS
VLYVEYRARMEKEAKSFKNHVIQWFEVLDGLLGPYWKAAGLAFNCTFLLFGSVIQLIACA
SNIYYINDRLDKRTWTYIFGACCATTVFIPSFHNYRIWSFLGLGMTTYTAWYLTIASFLH
GQAEGVTHSGPTKLVLYFTGATNILYTFGGHAVTVEIMHAMWKPRKFKSIYLMATLYVFT
LTLPSASAVYWAFGDQLLNHSNAFSLLPKTRFRDTAVILMLIHQFITFGFACTPLYFVWE
KAIGMHHKSLCLRALVRLPVVVPIWFLAIIFPFFGPINSAVGALLVTFTVYIIPALAHML
TYRTASARRNAAEKPPFFIPSWAGVYVINAFIVVWVLVLGFGFGGWASMTNFIRQIDTFG
LFAKCYQC
>Amborella_trichopoda_W1PPM7
KNILWHGGSVYDAWFSCASNQVAQVLLTLPYSFSQLGMLSGILFQLFYGFMGSWTAYLIS
VLYIEYRSRKEKENYNFKNHVIQWFEVLDGLLGHRWKAIGLAFNCTFLLFGSVIQLIACA
SNIYYINDRLDKRTWTYIFGACCATTVFIPSFHNYRIWSFLGLGMTTYTAWYLTIAGLIH
GQVEGVKHSAPSKLVLYFTGATNILYTFGGHAVTVEIMHAMWKPQKFKSIYLLATLYVFT
LTLPSAAAMYWAFGDLLLNHSNAFSLLPKTRFRDSAVILMLIHQFITFGFACTPLYFVWE
KVIGMHDKSICLRALARLPVVIPIWFLAIIFPFFGPINSAVGALLVSFTVYIIPSLAHML
TYRKASARQNAVEKPPFFLPSWTGMYIVNTFVVVWVFLVGFGFGGWASMTNFIRQVDTFG
LFAKCYQC
>Amborella_trichopoda_W1PYI7
SRLFWHGGSVYDAWFSCASNQVAQVLLTLPYSFSQLGMLSGILFQLFYGLMGSWTAYLIS
VLYIEYRTRKEREKVDFRNHVIQWFEVLDGLLGKHWRNVGLAFNCTFLLFGSVIQLIACA
SNIYYINDNLDKRTWTYIFGACCATTVFIPSFHNYRMWSFLGLIMTTYTAWYMTIASLLH
GQVEGVKHSGPAKMVLYFTGATNILYTFGGHAVTVEIMHAMWKPRRFKSIYLLATLYVLT
LTLPSAASVYWAFGDLLLNHSNAFSLLPKSPFRDMAVVLMLIHQFITFGFACTPLYFVWE
KVLGIHDKSILKRAVARLPVVIPIWFLAIVFPFFGPINSTVGSLLVSFTVYIIPALAHML
TFRSASARENAVERPPKFMGSWAGSYAMNMFVVGWVLVVGFGFGGWASIINFVHQIDTFG
LFTKCYQC
>Amborella_trichopoda_W1PLU0
SRLFWHGGSVYDAWFSCSSNQVAQVLLTLPYSFSQLGMASGIAFQLFYGLMGSWTAYLIS
VLYVEYRTRKEREKIDFRNHVIQWFEVLDGLLGKHWRNIGLLFNCTFLLFGSVIQLIACA
SNIYYINDNLDKRTWTYIFGACCATTVFIPSFHNYRIWSFLGLMMTTYTAWYLTAAALIH
GQVDGVIHSGPSKLVLYFTGATNILYTFGGHAVTVEIMHAMWKPQKFKSIYLLATLYVLT
LTLPSAAAVYWAFGDMLLNHSNAFSLLPRSPFRDTAVILMLIHQFITFGFACTPLYLVWE
KAIGMHEKSVLRRALARLPVVIPIWFLAIMFPFFGPINSTVGSLLVSFTVYIIPAVAHML
TFRTASSRENAVERPPRFVGGWTGTYSINMFVVGWVFIVGFGFGGWASMLNFIRQVDSFG
LFTKCYQC
>Brachypodium_distachyon_I1HTI2
TSFLWHGGSVWDAWFSCASNQVAQVLLTLPYSFSQLGMLSGVLLQLFYGFLGSWTAYLIS
VLYVEYRSRKEKEGVSFKNHVIQWFEVLDGLLGPYWKAAGLAFNCTFLLFGTVIQLIACA
SNIYYINDRLDKRTWTYIFGACCATTVFIPSFHNYRIWSFLGLGMTTYTAWYLAIAALIN
GQVEGVTHTGPNKLVLYFTGATNILYTFGGHAVTVEIMHAMWKPAKFKYIYLLATLYVFT
LTLPSASAMYWAYGDELLSHANAFSLLPKTAWRDAAVVLMLIHQFITFGFACTPLYFVWE
KVIGMHDKSICLRALARLPIVVPIWFLAIIFPFFGPINSAVGALLVSFTVYIIPALAHIL
TYRTASARANAAEKPPFFLPSWTGMFVLNAFIVVWVFVVGFGLGGWASMVNFIRQIDTFG
LFAKCYQC
>Brachypodium_distachyon_I1I2Y6
SGLLWHGGSAYDAWFSCASNQVAQVLLTLPYSFAQLGMLSGILFQLFYGLLGSWTAYLIS
ILYLEYRTRKEKDKVDFRNHVIQWFEVLDGLLGRHWRNVGLAFNCTFLLFGSVIQLIGCA
SNIYYVNDHLDKRTWTYIFGACCATTVFIPSFHNYRVWSFLGLLMTTYTAWYIAVASLVH
GQVEGVRHSGPTTIMLYFTGATNILYTFGGHAVTVEIMHAMWRPQKFKAIYLLATLYVLT
LTLPSASAAYWAFGDQLLTHSNALSLLPRDAWRDAAVVLMLIHQFITFGFACTPLYFVWE
KLIGLHDKSLCKRAAARLPVVVPIWFLAIIFPFFGPINSAVGSLLVSFTVYIIPAMAHMV
TFRSPQSRENAVERPPRFAGGWTGAYVINSFVVAWVLVVGFGFGGWASITNFVQQVSTFG
LFAKCYQC
>Brachypodium_distachyon_I1H7I8
SGLLWHGGSAYDAWFSCASNQVAQVLLTLPYSFSQLGMLSGILFQLFYGLMGSWTAYLIS
ILYVEYRTRKEREKADFRNHVIQWFEVLDGLLGRHWRNVGLAFNCTFLLFGSVIQLIACA
SNIYYINDRLDKRTWTYIFGACCATTVFIPSFHNYRIWSFLGLVMTTYTAWYLAIASILH
GQVDGVKHSGPTKMVLYFTGATNILYTFGGHAVTVEVMHAMWRPQKFKAIYLMATLYVLT
LTLPSAASVYWAFGDDLLTHSNALSLLPRTAFRDAAVVLMLVHQFITFGFACTPLYFVWE
KLIGLHDRSLCKRAAARLPVVVPIWFLAIVFPFFGPINSAVGSLLVSFTVYIIPALAHMI
TYRSAPARENAVEPPPRFVGRWTGTYMINAFVVAWVLVVGFGFGGWASMTNFIRQIDTFG
LFTKCYQC
>Ginkgo_biloba_Gb_31741
TRLFWHGGSVYDAWFSCASNQVAQVLLTLPYSFSQLGMVSGIIFQIFYGLLGSWTAYLIS
VLYVEYRTRKEREKVDFRNHVIQWFEVLDGLLGRYWKAVGLAFNCTFLLFGSVIQLIACA
SNIYYINDNLDKRTWTYIFGACCATTVFIPSYHNYRIWSFFGLVMTTYTAWYLTIASILH
GQVEGVAHSGPTKLVLYFTGATNILYTFGGHAVTVEIMHAMWKPRKFKAIYFLATLYVFT
LTLPSAISVYWAFGDMLLDHSNAFSLLPKSPWRDIAVILMLIHQFITFGFACTPLYFVWE
KLIRMHDRSIFKRALARLPVVIPIWFLAIIFPFFGPINSAVGSLLVSFTVYIIPALAHML
TYRTASARENAVERPPKFVSHWVGMYVMNIFVVAWVFIVGFGFGGWASMTNFAHQVNTFG
LFTKCYQC
>Ginkgo_biloba_Gb_28004
KEAWWHGGSVYDAWLNAVAAQVGSVILTLPYTLSQMGYGFGIGFQFLYGAFGIWTVYLLG
HLYAEASNRGRRE-----RHILQYHEVIGIVAGKWLGRITFGFNMTALTFGCVLQLIACS
SDVYYMNSSWNKRQWLYLFGFVALPIVLLPTLHNFRLVSLLGIATTTLTSAYMTTAAIQH
GQIEHVKHQGPKSMVQFFSGATNILFAFGSHGLCIELMEAMWKPKSYKYAYIAAVLYTYI
LTIPDSVSVYWAYGDTLLHNSNAFGVLPPSKMKNVSIIAMILHQYVALMLNINPIFLAWE
KALGVHTKRFGVKAVLRVPVVLVIWFLALAIPFFGPINSVMGAFLISFSVYIIPSISFMR
AYIKKEFPE------------WKVMFGISGFVATWVFVVGFGFGGWASMTNFSRQIHTFG
LFEKCYQC
>Ginkgo_biloba_Gb_28005
KEAWWHGGSVYDAWLNAVAAQVGSVILTLPYTLSQMGYGFGIGFQFLYGAFGIWTVYLLG
CLYAEASNRARRE-----RHILQYHEVIGIVAGKWFGRITFGFNMTALTFACVLQLIAWS
SDVYYMNSSWNKRQWLYLFGFVALPIVLLPTLHNFRLVSLLGIATTTLTSAYMTTAAIQH
GQIEHVKHQGPKSMVQFFSGATNILFAFGSHGLCIELMEAMWKPKSYKYAYIAAVLYTYL
LTIPDSASVYWAYGDTLLHNSNAFGVLPPSKMKNVSIIAMSLHQYVALMMNINPIFLAWE
KTLGIHTKRFGVKAVLRVPVVLVIWFLALAIPFFGPINSVIGAFIISFSVYIIPSVSFMR
AYIKKEFPE------------LKVLFGISGFVATWVFVVGFGFGGWASVTNFSRQIHTFG
LFEKCYQC
>Ginkgo_biloba_Gb_22661
QKTLWHGGSEYDAWLNAVSGQVGQVILSMPYSYSQMGLGLGIFFHLLYATVGIWTCYMLS
CLYMEYRARKEREGANFKKHVIQYHEVMGYLVGPWLRRTSLFFNIVTMGSVAVVQIIACA
SNAYYLNSKYNKREWAIIFGAISMLTALLPSFQNFRVWSFIGMLTTTYTAWYMVIAGLIH
GKNADVKHSAPETLESFFTGTTNILFAFGGHAITIEIMHAMWEPRKYKYVYLLTVGYVIT
ITLPHSVILYWAFGDELLTHSNAFSVLPSSTFRSIGLGFMIIHQAIAFGLFVMPLNFMWE
KVLGVHQSHYLIRVVSRLPVAILLWFLALLFPFFGPLNSLIGSIIMSFSTYIIPCVAYLT
VFRTKTSRQEAADKPASWMPRWRGLVACNLSIVALIGVLGFGFGSWASVSNLVKQVHTFG
VFDKCYQC
>Ginkgo_biloba_Gb_22662
QKTLWHGGSEYDAWLNAVSGQVGQVILSMPYSYSQMGFGLGIFFHVLYATVGIWTCYMLS
CLYMEYRARKEREGANFKKHIIQYHEVMGYLVGPWLRRTSLFFNIITMGSVAVVQIIACA
SNAYYLNSKYNKREWAIIFGAISMLTALLPSFHNFRIWSFIGMLTTTYTAWYMVIAGLLH
GKNADVKHSAPETMESFFSGTTNILFAFGGHAITIEIMHAMWEPRKYKYVYLITVAYVMT
ITMPHSVILYWAFGDELLTHSNAFSVLPSTAFRSIGLCFMIIHQAIAFGLFVMPLNFMWE
KVLGVHQSHYLIRVVSRLPVAILLWFLALLFPFFGPLNSLIGSIIMSFSTYIIPCVAYLT
VFRTKTSRQEAADKPASWMPRWRGLVALNLGIVALIGVLGFGFGSWASVSNLVKQVDTFG
VFGKCYQC
>Ginkgo_biloba_Gb_14852
AKLFWHGGSVYDAWFNCASNQVAQVLLTLPYSFSQLGMVSGIVFQIFYGLMGSWTAYLIS
ILYIEYRTRREKEKVDFKNHVIQWFEVLDGLLGRYWKAVGLGFNCTFLLFGSVIQLIACA
SNIYYINDHLDKRTWTYIFGACCATTVFIPSYHNYRIWSFVGLIMTTYTAWYMTIAAAIH
GQVKDVTHSAPNKLVLYFTGATNILYTFGGHAITVEIMHAMWKPKKFKAIYLLATLYVLT
LTLPSAISVYWAFGDMLLEHSNAFSLLPKSPFRDIAVILMLIHQFITFGFACTPLYFVWE
KVIGMHDKSICKRALARLPVVIPIWFLAIIFPFFGPINSAVGALLVSFTVYIIPALAYML
TYRTATARKNAVEKPPMFVSSWVGMYIVNIFIVAWVFVVGFGFGGWASLTNFVRQVDTFG
LFAKCFQC
>Ginkgo_biloba_Gb_25859
KSFFWHGGSVYDAWFSCASNQVAQVLLTLPYSFSQLGMVSGILFQIFYGLMGSWTAYLIS
ILYVEYRSRKEKENVSFKNHVIQWFEVLDGLLGSYWKAVGLAFNCTFLVFGSVIQLIACA
SNIYYINDNLDKRTWTYIFGACCATTVFIPSFHNYRIWSFLGLGMTTYTAWYLTIAALVN
GQVEGVKHTAPSKMVLYFTGATNILYTFGGHAVTVEIMHAMWKPQKFKSIYLLATLYVMT
LTLPSAISVYWAFGDQLLNHSNAFSLLPNSAFRDIAVILMLIHQFITFGFACTPLYFVWE
KVIGMHDKSIFLRALARLPVVIPIWFLAIIFPFFGPINSAVGALLVSFTVYIIPALAHMI
TYRTAFARQNSVEKPPFFLPSWVAIYLLNIFIVGWVFIVGFGFGGWASMTNFVHQVDTFG
LFAKCYQC
>Klebsormidium_flaccidum_A0A1Y1IDR9_Putative_AUX1_LAX_family_of_auxin_influx_carriers
QKLIWRGGSKYDAWLNAASAQVGQVILTLPTAMAQMGFALGLVTQFAFAALGCWTAYLLS
ALYAEHRVRGERAPKAFQGHVIQYHEIAGSLVGPWARWAVVVFNLLSLGGLTVVQIIACA
SDMYYLSSVLSKRSWALVFGGMSLLTVLLPTFHNYRVWSFLGLVATTYTSWLMVGESLHV
GQAPGVKHRGPHDITSFFSGLTTVLFAYGGHSITIEILHAMWHPRKYPLTYVTAVAYVFT
LTVPNSVSVYWAYGDQVLKKSNAFGVLPPSPQRNVGIILMVLHQGVAFGLFVTPLYFLWE
KLLGTHQASYIVRVSSRIPVVLVIWFLAVAFPFFGPINSILGALTTTFATYLLPVALHWI
TFRTSEARANAVIKPPRWLGRWNVAFLISGVTFLTVAILGVGFGGYASIHTLIDQISTFG
VFDECYQC
>Marchantia_polymorpha_A0A176VZ94_
KDLLWHGGSATDAWFSAASNQVAQVLLTLPYSFSQLGIASGVTFQIFYGLVGCWTCYLIT
TLYCEYRARKEKEGQDFKNHVIQWFEVLGGLLGPYWRMAGLVFNCVFLLFGSVIQLIACA
SNIYLINDKLDKRTWTYIFGACCATTVFIPTFHNFRVWSFLGLIMITYTAWYMTISSLIH
GQVDNVEHSGPTSQVLYFTGATNILYTFGGHAVTVEIMHAMYKPAKFKVVYLLATIYVFT
LTLPSAVAVYWAFGDKLLKASNALSLLPRTKWRDAAVVLMLIHQFITFGFASMPLYFVWE
KFLGVHKKNLLFRALCRMPVVLPIWFLAIIFPFFGPINSAVGALLVTFTVYIIPCAAHMA
VYRSSYARMSAIIAFDHLLSSWSGAYVRPIRQVLWIVVSSVSFSAWPSRERYVSYLMTFG
A-AECAHC
>Oryza_sativa_indica_A2Z521_Putative_AUX1-like_permease_OsRAU4
SGLLWHGGSAYDAWFSCASNQVAQVLLTLPYSFAQLGMASGILFQLFYGLLGSWTAYLIS
ILYLEYRTRKERDKVDFRNHVIQWFEVLDGLLGRHWRNVGLAFNCTFLLFGSVIQLIGCA
SNIYYINDHLDKRTWTYIFGACCATTVFIPSFHNYRIWSFLGLLMTTYTAWYIAVASLIH
GQVEGVAHSGPTSIVLYFTGATNILYTFGGHAVTVEIMHAMWRPQKFKAIYLLATVYVLT
LTLPSASAAYWAFGDALLTHSNALALLPRTPWRDAAVVLMLIHQFITFGFACTPLYFVWE
KLVGLHGPSLCKRAAARLPVVLPIWFLAIIFPFFGPINSAVGSLLVSFTVYIIPSLAYMV
TFRSPQSRQNAVERPPRFAGGWTGAYVINSFVVAWVLVVGFGFGGWASITNFVHQVDTFG
LFAKCYQC
>Oryza_sativa_indica_A4GZ23_Putative_AUX1-like_permease_OsRAU2
SGLLWHGGSAYDAWFSCASNQVAQVLLTLPYSFSQLGMLSGILFQLFYGLLGSWTAYLIS
ILYVEYRTRKEREKVDFRNHVIQWFEVLDGLLGRHWRNVGLAFNCTFLLFGSVIQLIACA
SNIYYINDKLDKRTWTYIFGACCATTVFIPSFHNYRIWSFLGLVMTTYTAWYLAVASLIH
GQVDGVKHSGPTKMVLYFTGATNILYTFGGHAVTVEIMHAMWRPQKFKAIYLMATLYVLT
LTLPSAASVYWAFGDELLTHSNALALLPRTAFRDAAVVLMLIHQFITFGFACTPLYFVWE
KLIGLHDRSLCKRAAARLPVVVPIWFLAIIFPFFGPINSAVGSLLVSFTVYIIPALAHMI
TFRSAHARENAVEPPPRFVGRWTGTFIINAFVVAWVLVVGFGFGGWASMTNFVRQIDTFG
LFTKCYQC
>Oryza_sativa_indica_A2WX46_Putative_AUX1-like_permease_OsRAU1
KNLLWHGGSVWDAWFSCASNQVAQVLLTLPYSFSQLGMLSGVLLQLFYGFMGSWTAYLIS
VLYVEYRSRKEKEGVSFKNHVIQWFEVLDGLLGPYWKAAGLAFNCTFLLFGSVIQLIACA
SNIYYINDRLDKRTWTYIFGACCATTVFIPSFHNYRIWSFLGLGMTTYTAWYLAIAALLN
GQAEGITHTGPTKLVLYFTGATNILYTFGGHAVTVEIMHAMWKPAKFKYIYLLATLYVFT
LTLPSASAMYWAFGDELLTHSNAFSLLPKTGWRDAAVILMLIHQFITFGFACTPLYFVWE
KVIGMHDKSICLRALARLPIVVPIWFLAIIFPFFGPINSAVGALLVSFTVYIIPALAHIL
TYRTASARMNAAEKPPFFLPSWTGMFVLNMFIVVWVLVVGFGLGGWASMVNFIRQIDTFG
LFAKCYQC
>Oryza_sativa_indica_A2ZBW0
SSLFWHGGSVYDAWFSCASNQVAQVLLTLPYSFSQLGMASGVAFQVFYGLMGSWTAYLIS
VLYVEYRTRRERDKVDFRNHVIQWFEVLDGLLGRHWRNAGLLFNCTFLLFGSVIQLIACA
SNIYYINDRLDKRTWTYIFGACCATTVFVPSFHNYRVWSFLGLLMTSYTAWYLTVAAVVH
GKVDGAARAGPSKMVLYFTGATNILYTFGGHAVTVEIMHAMWRPRRFKMIYLAATAYVLT
LTLPSAAAMYWAFGDALLDHSNAFALLPRTPWRDAAVVLMLIHQFITFGFACTPLYFVWE
KAIGVHGAGVLRRAAARLPVVLPIWFLAVIFPFFGPINSTVGSFLVSFTVYIIPAMAHMA
TFAPAAARENAVEPPPRALGGWPGTFAANCFVVAWVLVVGFGFGGWASTVNFVRQVDTFG
LFTKCYQC
>Oryza_sativa_indica_A2Y580
TSLLWHGGSVWDAWFSCASNQVAQVLLTLPYSFSQLGMLSGLLLQVFYGLMGSWTAYLIS
VLYVEYRARKEKEGVSFKNHVIQWFEVLDGLLGPYWKAAGLAFNCTFLLFGSVIQLIACA
SNIYYINDRLDKRTWTYIFGACCSTTVFIPSFHNYRIWSFLGLGMTTYTAWYLAIAAAVH
GQVDGVTHSGPSKMVLYFTGATNILYTFGGHAVTVEIMHAMWKPQKFKYIYLVATLYVFT
LTLPSASAMYWAFGDALLTHSNAFSLLPRSGWRDAAVILMLIHQFITFGFACTPLYFVWE
KAIGMHGRSVLARALARLPIVVPIWFLAIIFPFFGPINSAVGALLVSFTVYIIPSLSHIL
TYRSASARKNAAEKPPPFLPSWSGMFVVNVFVVAWVLVVGFGLGGWASVTNFIKQIDTFG
LFAKCYQC
>Oryza_sativa_indica_A4GZ24_Putative_AUX1-like_permease_OsRAU3
TSLLWHGGSVWDAWFSCASNQVAQVLLTLPYSFSQLGMLSGLLLQVFYGLMGSWTAYLIS
VLYVEYRARKEKEGVSFKNHVIQWFEVLDGLLGPYWKAAGLAFNCTFLLFGSVIQLIACA
SNIYYINDRLDKRTWTYIFGACCSTTVFIPSFHNYRIWSFLGLGMTTYTAWYLAIAAAVH
GQVDGVTHSGPSKMVLYFTGATNILYTFGGHAVTVEIMHAMWKPQKFKYIYLVATLYVFT
LTLPSASAMYWAFGDALLTHSNAFSLLPRSGWRDAAVILMLIHQFITFGFACTPLYFVWE
KAIGMHGRSVLARALARLPIVVPIWFLAIIFPFFGPINSAVGALLVSFTVYIIPSLSHIL
TYRSASARLNAAEKPPPFLPSWSGMFVVNVFVVAWVLVVGFGLGGWASVTNFIKQIDTFG
LFAKCYQC
>Physcomitrella_patens_A9TPA9_pplax4
NGFLFYGGSVYDVWFSACSNQIAQVLLTLPTSFAQLGYPSGVALQLFYGIVGCWATYMIT
WLYMEYRSRMEREGHTFKIHIIQWFEVLDGLLGRKWKFLGLGFNCVYLLFSAITQLIACG
SNIFLLNNDLNKREWTYIFGACCLVTIFIPSFRNYRLWSFFGVVTITYTSWYMTVAALFY
GQAPGATHDGPNSLLLYFTGATNILYTFGSHAVTVEIMHAMYRPVKFKYVYLFATLYIFT
LTIPSSMAVYWAFGDSLLVNANALALLPKSAARDVAVLLMLIHQFITVGFAVTPLYFVWE
KILGVHQTNMLLRATCRVPVILPIWFFAIAFPFFGLINSVGGCLLVTFTVYIIPCLAHIV
YFSNSSLRAPSVEKPPFFLPTWTAVYVVNIFVIVWIVAVGVGFGGWASVSVFIKQVQTFG
VFAKCYQC
>Physcomitrella_patens_A9TEE3_pplax3
NRLLWHGGSVGDAWFSAASNQVAQVLLTLPTSFAQLGYGSGVAFQVFYGIVGCWACYMIS
WLYMEYRIRKEREGHNFKNHIIQWFEVLDGLLGSRWKWVGLTFNCTYCLFGAVIQLIACA
SNTFLINDHINKREWTYIFGAVSMLTIFIPSFKNYRIWSFFGLIMITYTAWYMTIASIIY
GQTSGVTHNGPVSRVLYFTGATNILYTFGSHAVTVEIMHAMYKPSKFKYVFLLATLYVFT
LTIPSAVAVYWAFGDTLLTHANALSLLPRSAARDVAVVLMLIHQFITVGFAVTPLYIMWE
KMLGVHRRAWVVRALCRAPVMVPIWFFAIAFPFFGPINSMVGALLVTFTVYIIPCVAHMA
FYRSAASRQSSVEKPPRFLPSWTAVYGGNIVLCVWILVVGLGFGGWASVTNFIKQIETFG
IFAECYQC
>Physcomitrella_patens_A9S8E9
PTSVVASASAFDAWLVAAAGQIGQVLVTLPYTMAQMGIALGVVAFILYGALGAWTVYLLV
WLYLEHKARYAADKVQPERHILQYHEIITGLTGKLGGNITYFFIVFTMFLICIVQLVASS
SDLYYANDNLNKREWQYIVGAVAFLTVFVPDFKHFRLGSLIGVLTTSITSVYMLIAAISQ
GQGAGVTHSGVADKVEFFTGATVILSAFGGHGITIEILESMKRPASYKWVCIAVTVYALL
VTVPSAIAVYWSAGDILLVRSNAFAVLPPSGWRTMAVASLVIHQAAGFVLFSHPVFLLCE
KAVGVHTKAFFLRILARIPVVAAMCFFALLLPFFGPINSIIGAFGVAIGMYIIPSVAFLF
TYRSSFARQNSAVRLPALLPSWKLLFLVNGTIIVWCLVIGVGFGGWACIVNLVRQINSFG
LFDKCYQC
>Physcomitrella_patens_A9SL62_pplax2
KRLLWHGGSVWDAWFSAASNQVAQVLLTLPYSFAQLGFASGIAFQFFYGVIGCWSCYMIT
WLYVEYRTRKEREGVIFKNHVIQWFEVLDGLLGRNWKIVGLVFNCTFLLFGAVIQLIACA
SNIFLINDHLNKREWTYIFGACCMLTVLVPSFRNYRLWSFFGLIMISYTAWYMTIAALAH
GQVANVVHSAPTTKVLYFTGATNILYTFGGHAVTVEIMHAMYKPVRFKFVYVFATLYVFT
LTIPSAVAVYWAFGDDLLKHSNALSLLPRTMARDVAVVLMLIHQFITVGFAVTPLYFVWE
KMIGIHNKSLLLRAVSRMPVILPVWFFAIAFPFFGPINSTVGALLVTFTVYIIPCVAHMV
VYRAATARQNAVEKPPFFMPSWVGVYLVNIFIVVWIIVIGIGWGGWASVTNFVQQIDTFG
VFAPCYQC
>Physcomitrella_patens_A9RP70
KKAIWHGGSIYDAWLNVVSAQVGQVILSLPTSYTQMGYKLGLFFHFFHVAIGMYTCYVLS
RLYVEYRDWKE-EGEDFKKHVIQVTNLQSSLLMKWVRCAHLCEHPKIVSMISSCRLI---
NEAYYLNPHLTKRTWVLIFEAASLGINLLPSIHNFRVFSITGVLTTTHTSWFLLIAAKSR
GQSPGVKHSAPIDLKSFFTGTTNILFGSGGHAANIQ------------------------
---------------KLNTKSC--------------------------------IF----
------------------------------------------------------------
---------------------------------------------------VVKNVAAAG
--------
>Physcomitrella_patens_A9TDX7_pplax1
KRLLWHGGSVWDAWFSAASNQVAQVLLTLPYSFAQLGYASGVAFQLFYGVVGCWSCYMIT
WLYVEYRTRKEREGVIFKNHVIQWFEVLDGLLGRNWKILGLVFNCTFLLFGAVIQLIACA
SNIFLINDHLNKREWTYIFGACCMLTVLVPSFRNYRLWSFFGLIMISYTAWYMTIAALAH
GQVANVVHTAPTTKVLYFTGATNILYTFGGHAVTVEIMHAMYKPVKFKYVYVLATLYVFT
LTIPSAVAVYWAFGDDLLRHSNALSLLPRTMARDVAVVLMLIHQFITVGFAVTPLYFVWE
KVIGIHNKSLPLRAVCRMPVILPVWFFAIAFPFFGPINSTVGALLVTFTVYIIPCVAHMV
VYRGATARQNAVEKPPFFLPSWTGVYLINIFIVVWIIVIGIGWGGWASVTNFIQQIDTFG
IFAPCYQC
>Physcomitrella_patens_A9SFN1
PSSLWQGNSVFNSWLVASAAQIGQVLLTLPYSMSQMGYAYGASALILYGALGAWSVYLLV
WLYLEFKARTELQKVRAEGHILQYHEVIGGLIGRWGGKTTYFFVILSLAIASVIQLIASS
SDLYYANSNLNKREWQYIVGAVAFLAVFVPDYAHFRSGVAIGILTTTITSLYMFIAALSV
GQVSGIRHTGVSDKVEFLTGATNILFAFGGHGITIEILESMKRPSRFKFVYLAVCFYTLC
ITLPSTVAVYWAYGDILLKRSNAFSVLPPSRWRTVAILSMVVHQAMGFVVFTHPVFLVCE
KAVGVHTKSILRRVLVRLPIVAIMWFLALAVPFFGPINSVMGALLVTSSVYIIPLAAFII
TYSTKSARQNSAVQLPLFLPSWSFVFFVNAIIILWIVIVGIGLGGWASITNFVRQINTFG
FFDECFQC
>Physcomitrella_patens_A9SP65_pplax5
KKVVWHGGSVYDAWLNAVSAQVGQVILSMPTSYAQMGFKLGLFFHFFYVIIGVYTCYLLA
RLYVEYRARKEKEGVDFKRHVIQYHELLGALVGPWAMRISLFFNVVTVGAVSVVQIIACA
SNAYYLNPNLSKRSWALIFGGLSLSVDLLPTIHNFRVFSFLGALTTTYTSWYMLTAAISR
GQSPGVKHSAPINVESFFTGTTNILFGAGGHAVTIEIMHAMWKPVRYKYVYLACTIYVLF
ITVPHSYALYWSFGDELLLKNNALGILPNSYARDTALVFMIIHQIVAFALYIMPLNFIWE
KFWGVHQSHYVKRVLVRLPLGCVLWLLALMFPFFGPLNSLIGSLFMTFSVFIIPSIVYTI
TFWTPTARENAAEQPGKVRKAWWGMVTLNFTVIVLIAVLGVGFGSYASFSNIIRQVENFG
IFQACYQC
>Selaginella_moellendorffii_D8QU36
----LEGTSVFDAWLNSSSFQVSQVLLTLPYSFAQLGFVSGIAYQILYAAMGCWSCYMTS
SLYVIYREKRAMRANTFVDYEALWYEVLDGLLGSNWKLAGLVVNLGYQILTCVIFLVGCS
SLSYLLNSYVDKRTWTILLVFCFILIVFIPRAQHYRIWSCIGIVATSYTAWYITIATIYH
GKNSNATHSAPNNTAGYFVGATNLLYTFGGHAVTIEIVDAMKKPEKFKTVYFYCSAYILT
LTLPSAIAVYWAFGDSMAHHAYSIVVLPDSMFRVTAIVLMLVHQFMQFGFLSLPVFMKWE
RLLGIHGSNYYLKSISRIPVVLVMWFVAIMVPFIGLIDSVVGAVFASFSVYVLPCTAHMI
----------SVEQPPSWMPNWIGMYCVNLAVVLWVLIVGVGFGGWASLVALRHNINSFG
LFPQCYQC
>Selaginella_moellendorffii_D8QUL7
--------------------------------------------------MGCWTCYMIT
SLYADYRAAKEKENPKAENHTIQWYEVLGGLLGPYWRAAGIFFNTVLLFCTATIQVIACG
STVYYIKDSLPKRTWTIIFGACCLVTVLIPSAHNYRVLSFSGILMTTYTAWYLTITAVIH
GKDPDVTHSGAKNVVQYFTGATNILYAFGS-TVTVEIMHAMWKPRKFKLVYLYAIVYIFT
LTLPSAIAVYWRFGDKMLDNANAFAVFPKTKFRDAAVILMLMHQFIQFGLISLPIFIIWE
KFVGVHHKYYVLRAIARIPVVLATWFIAIMIPFFGPINSAVGSLLVTFSVYLIPCSAHMV
ANFKSTARKAAIEQPPTWIRSWTLVYLLNSFITVWVLIVGFGFGVYASVRNLVDQIDSFG
LFARCYQC
>Selaginella_moellendorffii_D8R533
----FCGESLVLNLFVCGSLQISQVLLTFPYSFAQLGLVSGILYQLLYAAMGCWSCYMTT
SLYIIYKERRAKQKNPMDCHEYQWYEVMDGLLGWRWKIAGLVFNTGDQFLTCVIFLVGCS
SLTHSLNHHLNKRTWTLVLTGCFLTMVLIPRAQHYRIWSSIGIVATTYTAWYLTIASILL
GPEPDVKHTAPPSTVQYFVGATNMLYAFGGHAITIEIADAMREPKNFKVVYFYCILYILT
LTLPSAIAMYWAFGDTMLHNTYALAVLPRSKFHVAANVLMLFHQFMQFGFMALPIFMKWE
KLLGIHRKNYWLKAVSRIPVVLLVWFFAIMTPFTGLIDSIVGSIFTSFSVYIIPCLAHMV
LHKTFTARKDAIEQPPFFMPSWVGIYCLNLAVVLWVLIAGVGLGGWSAISTLLENIRSFG
PFPKCFQC
>Selaginella_moellendorffii_D8R2W1
TGAFLVGGSSFDAWLTTTTAQVAQVLLTLPHTLAQMGITSGIVFQLLYGALGCWSCYITM
CLYMDYVAILERHNARRKNHIIQWYEVLDGHLGRWWRASGLLFNCALMVSSATIQLIACA
NTIWYMNNSLDKRTWTFIFGALCFLTVLIPTARNYRLWVFIGIFMTTYTAWYFTIASIFF
EKHDKVQHSAPVSKIQYFTGATNNIYTFGNHALTLEIVEAMDKPRKYKITNVYAILYIFT
LTLPSAVSVYWRFGDQMLNYPNALAVLSPSKFRNVAIILMLTHQFIEFSAFVVPVFAMWE
KLLGIHCQNYTLKCIARMPIVLGICFLAIMLPFFGSINSVVGAIISSIGVYILPCLAFMV
IRRHKESRENAIEQPPFWIKSWVGVYCINLGLVLWVGIIGAGFGSWASMHNIMHKVEKFG
LFAKCFQC
>Selaginella_moellendorffii_D8SAG6
----------MDAWLNIGSTKIAQILLTIPFSYAQAGLPSSIAFQV------WWGGYIIN
ILYLTYREKHNLPAHNQKCNT-QLHEVLGGLLGKWWSVATLVVMVPFLFVVCV---TGCS
NIVFEINDQFPKRTWTVIFGALFSLSIIMPSAQNYRAWSFVGIIATVYTSCY--------
------------------------------------------------------------
------------------------------------------------------------
------------------------------------------------------------
---------------------WETTFSVNLRIIIWMAAMS-GLGLWPA------------
--------
>Selaginella_moellendorffii_D8RSR0
ARVFFRGGSSFDAWLTACTAQVAQVLLTLPYSFAQMGMVPGILFQLVYGLLGCWSCYMTT
SLYADYVRILDRQNSRRDDHIIQWYEVLGGLLGKGWKMAGLASNCILLLCTATIQLIACG
STVWYINDSFEKRTWTYIFGAGCFLTVFVPTARNYRLWAFVGIFMTTYTAWFMTISAVIH
GKVENVEHSGAKSSVQYFTGGTNILYAFGGHAVTLEIMDAMHKPRSFKIVYLCAVLYIFT
LTIPSAASVYWRFGDAMLHNPNALAVFPRTRFRDAAVVLMLAHQFIEFGVLALPIFVMWE
KLLGVHHKHYIVKSLSRIPIVLVIWFIAIMIPFFGPINSVVGALLASVAVYILPCVAFMY
ARQAPESRKGALEQPPCWLRSWVPMYCINLGSVLWVAIVGVGFGGWASVSNLMEKISSFG
FFARCYQC
>Selaginella_moellendorffii_D8R2W6
SRVFLRRGSAFDAWLTATTVQVAQVLLTLPHSFAQMGLASGVVFQLLYGALGCWSCYMTT
SLYADYIWILDSQKLRKENHIIQWYEVLEALLGRWWKALGLLFNCMLMLSAATIQLVACG
NTVWYINDNLDKRTWTYIFGAICFSTLFIRMARNYHLWMFLGVFMTSYTAWYMTIAALFF
EKHQNV-HTGPTSSVEYFTGTTNIIYTFGSHALTLEIIEAMDQPRKFKFVYVYAILYILT
LTLPSAISVYWRFGDKMLEHPNALAVFSPSKFKTIAVILMLAHQIIEFAAFIVPVFAMWE
KMLGIHHNNQTIKYFARIPIVLIICLFALMLPFFGSINSVVGSFLSSIAVYILPCVAFMV
IRQHEESRENAIEQPPIWINSWVGVYCINLGIVLWVAIVGMGFGAWASMYSLFHKVERFG
LFSKCFEC
>Selaginella_moellendorffii_D8QVH5
NTALWDGHL-AQHWL--CHSPIAQILLTIPFSYAQAGLPSSIAF----------------
----------------------QLHEVLGGLLGKWWSVATLVVMVPFLFVVCVIELSGCS
NIVFEINDQFPKRTWTVIFGALFSLSIIMPSAQNYRAWSFVGVIATVYTSCY--------
------------------------------------------------------------
-------------------------------------------QFIVFGILSSPLYLFCE
KFFRVHNENF----------------------------GA-------------PTCLSKV
ELGNNLQRQ------------WTRT--------------------MASIAAYSRQAGEVG
LFTKCYMC
>Selaginella_moellendorffii_D8QUL6
KSIFWHGGSAFDAWLNATSTQIAQVLLTFPYSFAQLGLASGIVFQLLYGFMGCWTCYMIT
SLYADYRAAKEKENPKAEKHTIQWYEVLGGLLGPYWRAAGIFFNTALLFCTATIQVIACG
STVYYINDSLPKRTWTIIFGACCIITVLIPTAHNYRVLSFTGILMTTYTAWYLTIAAGIH
DKVPNVTHSGPKNIVQYFTGATNILYAFGGHAVTVEIMHAMWKPRKFKLVYLYAILYIFT
LTLPSAITVYWRFGDTMLHSANAFGVFPKNKFRDAAVILMLMHQFIEFGLIGLPVFLIWE
KFLGVHHKYYILRAIARIPVVLAIWFIAIMIPFFGPINSAVGSLLVTFSVYLIPCAAHMV
VNSKSTARKAAIEQPPRWIRSWTVVYVLNSLIIVWVVIVGFGFGVYASVKNLVDQIDTFG
LFARCYQC
>Selaginella_moellendorffii_D8SSP5
LRVLWHGGSTFDAWLNISSVKMASRLLTMPQSTAQMGLPSAIAYQLFQGGMGAWVQHVIG
ILFLKHQSGASDRRFTTTTQVESLHEVIGGHLGPRWRAVSFVLNIVCVFYVCSLQLVACS
NIVYNLNRTLDKRTWTSVFTAVFSLTIFIPNAHNYRIWSFLGVITTTYVAAYLVVA----
----GVKYTTPHSYEEYFTGLSGLT-ILGHVVVPVEIMDAMWKPQEFSMANAYSVIYILL
VTMIPSISMNRRFGDILLKHPNALSLLPSSKFRDTAIILLLVHLFINFGMYSLAVYAMWE
KLLRVHDPSYGKKILSRVPVFLAFWLTALAFPFFGIISKILDATFIIWNFYVIPCAAYNL
VFWSRTVQQ------------WVTDFSLNLGVILWVVIVECGLALWGDMVSLLSLKDDLR
LFAKCYNC
>Selaginella_moellendorffii_D8R2V9
-----------------------------------MGITSGIIFQLLYGALGCWSCYITM
CLYMDYVKILERHNTRRKSHIIQWYEVLNGLLGRWWRAPGLLFNCALLVSTATIQLIACA
NTIWYMNNSLDKRTWTFIFGALCFLTVLIPTARNYRLWVFFGIFMTTYTAWYFTIASIFF
EKHDKVQHSAPVSTIQYFSGATNILFTFGNHALTLEIAEAMDTPRKYKTTNVYAILYTFT
LTLPSAVSVYWRFGDQMLDHPNALAVFSPSKFKNVAIILMLTHQFIEFAALVVPVFAMWE
KLLGIHCQNYTLKCVARMPIVLGICFLAIMLPFFGSINSVVGATLSSIGIYILPCLAFMV
IRQHKESRENAVEQPPFWIKSWVGVYCINLGLVIWVGIIGIGFGSWASMHNLMHKVEKFG
WFAKCFQC
>Selaginella_moellendorffii_D8SZ87
ANLLWRSSSSFDAFLIAAAAQIGQALTLLPQTLAFMGYGWGVFFLILYAAFGSWAVFLLV
WLYLEYRIRNQRERDDLQGHILQYHEVIYGLTGRYLGNLTLVFNILALAMAGVVQLISSA
SNLHYLNSNVHKREWQILVGILSLLSVFMPGFSHFRFAAFIGVLTTTITAVYLAVAARTN
GQEFGITHRGAGNMREFFTGATTILFAFGGHGITIEILEAMHSPEKFGFVYPLAVLYILV
LSIASSTSVYWAYGDDLLEESNAFAVLPPSHWKRFAIFSMFVHQSIAFIIYMYPVFLVAE
KTFRVHTRRFAYKVLARLPVVLLVWFVAMAMPFFGTIAAVFGSLLVSISVYFIPLLAFYL
AYRDKEAQKVSVVKLSLHYPIWKFLFLINALIMVWIFIIGFCVGAWATMSQFIRDIHTYG
FFDKCYQC
>Selaginella_moellendorffii_D8RYL3
SRVFLRRGSAFDAWLTATTVQVAQVLLTLPHSFAQMGLASGVVFQLLYGALGCWSCYMTT
SLYADYIWILDSQKLRKENHIIQWYEVLEALLGRWWKALGLLFNCMLMLSAATIQLVACG
NTVWYINDNLDKRTWTYIFGAICFSTLFIRMARNYHLWMFLGVFMTSYTAWYMTIAALFF
EKHQNV-HTGPTSSVEYFTGTTNIIYTFGSHALTLEIIEAMDQPRKFKFVYVYAILYILT
LTLPSAISVYWRFGDKMLEHPNALAVFSPSKFKTIAVILMLAHQIIEFAAFIVPVFAMWE
KMLGIHHNNQTIKYLARIPIVLIICLFALMLPFFGSINSVVGSFLSSIAVYILPCVAFMV
IRRHEESRENAIEQPPVWINSWVGVYCINLGIVLWVAIVGMGFGAWASMYSLFHKVERFG
LFSKCFEC
>Selaginella_moellendorffii_D8QYV1
DRVLWNGGSSFDAWLNAASFQVSQVLLNLPFTFAQMGMASGITFQLLYGMMGSWVSYIMT
SVYLTYLATQGS-----KNHVVQWYEVMEFFLGPWGKGATLLLYFCGLSSAAMIQMVACA
SAAYYINDNLDKRTWTLVLGPFMFLGVLLPSPRNYRMWSFAGIIMTTYVAWYLTIAAAVQ
GRDPGVKHTGPHSLENYFLGASNIIYTFGGHGLTVELAGSMWKPRDFKRVYFYAVLYTLT
LTLPSASTVYWAFGDRMLHNANAFAVLPRTKFRDAAVVLIIIHQFFEFGLVALPFFIMCE
KLFGIHHSNYLLKVAARIPVFLLIWFCAIMLPFFGPIDSFNGSFFTTLAVYFLPCLTHMI
VFRSEKARKSSFEQPPFWIRSWAGMYCINLGVILWVVVVGVGIGGWATISNLTRQVRTFG
LFARCYQC
>Selaginella_moellendorffii_D8RYL8
TGAFLVGGSSFDAWLTTTTAQVAQVLLTLPHTLAQMGITSGIGFQLLYGALGCWSCYITM
CLYMDYVAILERHNARRKNHIIQWYEVLDGHLGRWWRASGLLFNCALMVSSATIQLIACA
NTIWYMNNSLDKRTWTYIFGALCFLTVLIPTARNYRLWVFIGIFMTTYTAWYFTIASIFF
EKHDKVQHSGPVSKIQYFTGATNNIYTFGNHALTLEIVEAMDKPRKYKITNVYAILYIFT
LTLPSA--------------------------------------FIEFAAFVVPVFAMWE
KLLGIHCQNYILK--------------SIMLPFFGSINSVVGAIISSIGVYILPCLAFMV
IRRHKESREV--------------------------------------------------
--------
>Selaginella_moellendorffii_D8SAK3
LRLLWHGGSTFDAWLNIVAAKLASRLLTFPQSTAQLGLPSAIVFQLLLSAMGLWAQSAIN
VLYLRHKRMVNPETANQPWHTTQLHEVIGGLLGSKWKIVSLVFNIVTLFYVSSAQLIACS
NVAYTVNDNMDKRTWTFVFGAIFSLPILFPSAHNYRVWSFLGVVTIIFDSAYMTIATLIT
KTFGNVRHSSPRSSQEYFTGLVGML-TFPSLCKIMEIMDAMWKPDEYQAANLYGMACILV
VVMLPSISMERKFGDKLLATPNAMLLLPRSKFHDSANVLILLHVVINFGMYSLALYATWE
KIVRIHDPSYVKRTLSRIPVFLALWITALAFPFFSAINKLLDAILVSWNFFIIPCAAYIA
VFWLPQPRR------------WAVDLSVCLGTILWMLVMQCGLGLWGNVHTFVKVLEGTR
PFPKCYRC
>Selaginella_moellendorffii_D8RAA7
DRVLWNGGSSFDAWLNAASFQVSQVLLNLPFTFAQMGMASGITFQLLYGMMGSWVSYIMT
SVYLTYLATQGS-----KNHVVQWYEVMEFFLGPWGKGATLLLYFCGLSSAAMIQMVACA
SAAYYINDNLDKRTWTLVLGPFMFLGVLLPSPRNYRMWSFAGIIMTTYVAWYLTIAAAVH
GRDPGVKHTGPHSLENYFLGASNIIYTFGGHGLTVELAGSMWKPRDFKRVYFYAVLYTLT
LTLPSASTVYWAFGDRMLHNANAFAVLPRTKFRDAAVVLIIIHQFFEFGLLALPFFIMCE
KLFGIHHSNYLLKVAARIPVFLLIWFCAIMLPFFGPIDSFNGSFFTTLAVYFLPCLAHMI
VFRSEKARKSSFEEPPFWIRSWAGMYCINLGVILWVVVVGVGIGGWATISNLTRQVRNFG
LFARCYQC
>Selaginella_moellendorffii_D8SZA8
LRVLWHGGSTFDAWLNISSAKMASRLLTMPQSTTQMGLPSAIVYQLFQGGMGAWVQHVIG
ILFLKHQSGASDRRFTTTTQVESLHEVIGGHLGPRWRAVSFVLNIVCVFYVCSLQLVACS
NIVYNLNRTLDKRTWTSVFTAVFSLTIFIPNAHNYRIWSFLGVITTTYVAGYLVVA----
----GVKYTTPHSYEEYFTGLSGLT-ILGHVVVPVEIMDAMWKPQEFSMANAYSVIYILL
VTMIPTISMNRRFGDILLKHPNALSLLPSSKFRDTAIILLLVHLFINFGMYSLAVYAMWE
KLLRVHDPSYGKKILSRVPVFLAFWLTALAFPFFGIISKILDATFIIWNFYVIPCAAYNL
VFWSRTVQQ------------WVTDFSLNLGVILWVVIVECGLALWGDMVSLLSLKDDLR
LFAKCYNC
>Selaginella_moellendorffii_D8R183_AUX1A-1
KALFWHGGSVYDAWFSCASNQVAQVLLTLPYSFSQLGFASGIVFQVFYGLLGAWTAYLIS
WLYVEYRNRKEKENVSFKNHIIQWFEVLDGLLGPYWKAIGFGFNCTFLLFGSVIQLIACA
SNIYYINDSLSKRTWTYIFGACCMTTVLIPSFHNYRVWSFLGLGMTTYTAWYMTIAAIVH
GQADNVKHTGASKLVLYFTGATNILYTFGGHAVTVEIMHAMWKPQKFKWVYLVATIYVFT
LTLPSATAVYWAFGDNLLTKSNALALLPKNAFRDIA--------FITFGFACTPLYIVWE
KILGIHKANLPVRALARVPVVLPIWFLAIIFPFFGPINSAVGALLVTFTVYIIPSLAHMI
TYRTAFARANSVEKPPFFLPSWTLVYLVNFFIVVWIAVIGVGFGGWASVTNFVHQIDTFG
LFAKCYQC
>Selaginella_moellendorffii_D8SAH9_AUX1B-2
KKLLWHGGSVYDAWFSCASNQVAQVLLTLPYSFSQLGIVWGVTFQVFYGLLGSWTAYLIS
CLYVEYRARKEKENVNFKNHVIQWFEVLDGLLGPYWKAAGFTFNCTFLLFGSVIQLIACG
SNIYYISDRFDKRTWTIIFGACCMTTVLVPSFHNYRIWSFLGLGMTTYTAWYMTITALVH
GKDPGVKHSAPNNLVQYFTGATNILYTFGGHAVTVEIMHAMWKPSKFKSVYLFSTLYVLT
LTIPSATAVYWAFGDELLHNGNALALLPKNVFRDLAVVLMLLHQFITFGFACTPLYFVWE
KIIGVHRPRFLLRAAARIPVVIPIWFMAVIFPFFGPINSAVGSLLVTFTVYIIPCLAHML
TFRTAFARENAVEKPPFIMPSWAAVYVFNFFVVVWVFVVGVGFGGWASTVNFVHQIKTFG
IFAKCYQC
>Selaginella_moellendorffii_D8QVG4_AUX1B-1
KKFLWHGGSVYDAWFSCASNQVAQVLLTLPYSFSQLGIVWGVTFQVFYGLLGSWTAYLIS
CLYVEYRARKEKENVNFKNHVIQWFEVLDGLLGPYWKAAGFTFNCTFLLFGSVIQLIACG
SNIYYISDRFDKRTWTIIFGACCMTTVLVPSFHNYRIWSFLGLGMTTYTAWYMTITALVH
GKDPGVKHSAPNNLVQYFTGATNILYTFGGHAVTVEIMHAMWKPSKFKSVYLFSTLYVLT
LTIPSATAVYWAFGDELLHNGNALALLPKNVFRDLAVVLMLLHQFITFGFACTPLYFVWE
KIIGVHRPRFLLRAAARIPVVIPIWFMAVIFPFFGPINSAVGSLLVTFTVYIIPCLAHML
TFRTAFARENAVEKPPFIMPSWAAVYVFNFFVVVWVFVVGVGFGGWASTVNFVHQIKTFG
IFAKCYQC
>Selaginella_moellendorffii_D8S1F2_AUX1A-2
KALFWHGGSVYDAWFSCASNQVAQVLLTLPYSFSQLGFASGIVFQIFYGLLGAWTAYLIS
WLYVEYRNRKEKENVSFKNHIIQWFEVLDGLLGPYWKAIGFGFNCTFLLFGSVIQLIACA
SNIYYINDSLSKRTWTYIFGACCMTTVLIPSFHNYRVWSFLGLGMTTYTAWYMTIAAIVH
GQADNVKHTGASKLVLYFTGATNILYTFGGHAVTVEIMHAMWKPQKFKWVYLVATIYVFT
LTLPSATAVYWAFGDNLLTKSNALALLPKNAFRDIAV-------FITFGFACTPLYIVWE
KILGIHKANLPVRALARVPVVLPIWFLAIIFPFFGPINSAVGALLVTFTVYIIPSLAHMI
TYRTAFARANSVEKPPFFLPSWTLVYLVNFFIVVWIAVIGVGFGGWASVTNFVHQIDTFG
LFAKCYQC
>Selaginella_moellendorffii_D8T338
----LNGSSVIDAWFNATSYQVGQVLLTLPNSFAQLGLVSGILFQLLYGTLGAWACYMTT
WLYMNYRKRFEREALYNDKHEIQWYEVLDGLLGTFWKYLGLIFNTGLQVLQSAITLIGAS
NLAHILNDRLDKRSWTLVLGACVIPSILIPRAQNYRVLSSVGIVMTTYTAWYMVLASIFQ
GKDGPVKHSAPHSSLDYFLGASNILYAFGGHGLTIELTHAMKKPQKFKEIYLYAVLYIWT
LTLPSAIAVYWTYGEEMLHHSYALTRFHKSKYRDCSLL-----QFVQFGFSVLPIYLTWE
KFCGIHSGRYLLKSAARLPVVILVWLVALMIPFIGVINIVAAAFFTSFTIYIVPCVAFMV
YHRSTSARK--AKGPPFWLPSWIWIYAINVGVVVWILVIGVGFGAWAGVRNLRRKFHLFG
FFTRCYEC
>Selaginella_moellendorffii_D8RYM0
-GAFLVGGSSFDAWLTTTTAQVAQVLLTLPHTIAQMGITSGIGFQLLYGALGCWSCYITM
CLYMDYVKILERHNARRKSHIIQWYEVLNGLLGRWWRAPGLLFNCALLVSTATIQLIACA
NTIWYMNNSLDKRTWTYIFGALCFLTVLIPTARNYRLWVFFGIFMTTYTAWYFTIASIFF
EKHDKVQHSAPGSTIQYFSGATNILFTFGNHALTLEIAEAMDTPRKYKTTNVYAILYTFT
LTLPSAVSVYWRFGDQMLDHPNALAVFSPSKFKNVAIILMLTHQFIEFAALVVPVFAMWE
KLLGIHCQNYTLKCVARMPIVLGICFLAIMLPFFGSINSVVGATLSSIGIYILPCLAFMV
IRQHKESRENAVEQPPFWIKSWVGVYCINLGLVIWVGIIGIGFGSWASMHNLMQKVEKFG
WFAKCFQC
>Selaginella_moellendorffii_D8SYB9
AKVFWKGGSTFDAWLNASSAQIAQVLLTFPYSFAQMGLASGMAFMLLYGLLGCWSSYTMT
CLYADYRKLKEMQNVTFEHHTIQWYEVLDGLLGPWWKAAGLIFNGALLFCTATIQLIACG
STVYYIGDDLDKRSWTLIFGACCSLSILIPTAHNYRMWSFAGIIMTTYTAWYLALASLSI
KREPSVTHHGPVSTEEYFTGATNFLYAFGGHAVTIEIMDAMWEPKKFKSVYVYAIAYVLI
LLIPSAVTVYLRFGDKMLINPNAFAVLPKTKFRDAAVILMVIHQFIEFGLLAIPIYIIWE
KFLGVHHQCYIMKVIARVPVILGIWFVALMIPFFGPINSIVGSFLTSSSIYILPCAAHIT
YYGMRASRSGSAEP-----HSWIGAYYLNLGTIAWVLIVGVGFGAWASIQNMKKEIDTFG
LFAKCYQC
>Selaginella_moellendorffii_D8QVI0
ITAFWNGGSSFDTWLNIGSTKIAQILLTIPFSYAQAGLPSAIAFQVLHLLMGWWGVYIIN
ILYLTYQKKQNPPQHNQKRNT-QLHEVLGGLLGKWWSVATLVSMVPYLFTVCVIQLTACS
NIVFEMNDQLPKRTWTVIFGALFSLSIIMPSAQNYRAWSFLGVIATVYTSCYLGVS----
----DVQMSAPRGYIGYFSALSNFL-AVGTEMIPVELMDAMWKPEDFKTPWFYGIIYVCM
VSMPASMTVNVVFGDQTLSHPSALKLFPKSKFRDIAIVMLLLHQFVVFGILSWPLYMFCE
KFFKVQDPSFTRRSLLRVPVFLAIWLAALAFPFLQVSAPTGI--FGAWSIYIIPCIAYIV
IFWEKA-LS------------WETTFSINLSIIIWMAAMS-GLALWVSIAAYIRQGEQVG
IFTKCYMC
>Selaginella_moellendorffii_D8RCZ9
ARVFFRGGSSFDAWLTACTAQVAQVLLTLPYSFAQMGMVQGILFQLVYGLLGCWSCYMTT
SLYADYVRILDRQNSRRDDHIIQWYEVLGGLLGEGWKMAGLVYNCILLLCTATIQLIACG
STVWYINDSFEKRTWTYIFGAGCFLTIFVPTARNYRLWAFVGIFMTTYTAWFMTISAVIH
GKVESVEHSGAKSSVQYFTGGTNILYAFGGHAVTLEIMDAMHKPKSFKIVYLCAVLYIFT
LTIPSAASVYWRFGDAMLHNPNALAVFPRTRFRDAAVVLMLAHQFIEFGVLALPIFVMWE
KLLGVHHKHYIVKSLSRIPIVLVIWFIAIMIPFFGPINSVVGALLSSVAVYILPCVAFMY
ARQAPESRKGALEQPPCWLRSWVPMYCINLGSVLWVAIVGVGFGGWASVSNLMEKISSFG
FFARCYQC
>Selaginella_moellendorffii_D8SAG1
ITAFWNGGSSFDAWLNIGSTKIAQILLTIPFSYAQAGLPSAIAFHVLHLLMGWWAVYIIN
ILYLTYQKKQNPPQHNQKRNT-QLHEVLGGLLGKWWSVATLVLMVPCLFTVCVIQLHACS
NIVFEMNDQLPKRTWTVIFGALFSLSIIMPSVQNYRAWSFLGVIAT--------VS----
----DVQMSAPHGYTGYFSALSNFL-AVGTEMIPV-------------------------
------------------------------------------------------------
------------------------------------------------------------
------------------------------------------------------------
--------
>Selaginella_moellendorffii_D8T1C9
KSIFWHGGSAFDAWLNATSTQIAQVLLTFPYSFAQLGLASGIVFQLLYGFMGCWTCYMIT
SLYADYRAAKEKENPKAEKHTIQWYEVLGGLLGPYWRAAGIFFNTALLFCTATIQVIACG
STVYYINDSLPKRTWTIIFGACCIITVLIPTAHNYRVLSFTGILMTTYTAWYLTIAAGIH
DKVPNVTHSGPKNIVQYFTGATNILYAFGGHAVTVEIMHAMWKPRKFKLVYLYAILYIFT
LTLPSAITVYWRFGDTMLHSANAFGVFPKNKFRDAAVILMLMHQFIEFGLIGLPVFLIWE
KFLGVHHKYYILRAIARIPVVLAIWFIAIMIPFFGPINSAVGSLLVTFSVYLIPCAAHMV
VNSKSTARKAAIEQPPRWIRSWTVVYVLNSLIIVWVVIVGFGFGVYASVKNLVDQIDTFG
LFARCYQC
>Selaginella_moellendorffii_D8RC90
----LNGSSVIDAWFNATSYQVGQVLLTLPNSFAQLGLVSGILFQLFYGTLGAWACYMTT
WLYMNYRKRFEREALYSDKHEIQWYEVLDGLLGTFWKYLGLIFNTGLQVLQSAITLIGAS
NLAHILNDRLDKRSWTVVLGACVIPSILIPRAQNYRVLSSVGIVMTTYTAWYMVLASIFQ
GKDGPVKHNAPHSSLDYFLGASNILYAFGGHGLTIELTHAMKKPQKFKEIYLYAVLYIWT
LTLPSAIAVYWTYGEEMLQHSYALTRFHKSKYRDVAIVLMIIHQFVQFGFSVLPIYLTWE
KFCGIHSGRYLLKSAARLPVVILVWLVALMIPFIGVINIVAAAFFTSFTIYIVPCVAFMV
YHRSTSARK--AKGPPFWLPSWIWIYAINVGVVVWILVIGVGFGAWAGVRNLRRKFHLFG
FFTRCYEC
>Selaginella_moellendorffii_D8T754
AKVFWKGGSTFDAWLNASSAQIAQVLLTFPYSFAQMGLASGMAFMLLYGLLGCWSSYTMT
CLYADYRKLKEMQNVTFEHHTIQWYEVLDGLLGPWWKAAGLIFNGALLFCTATIQLIACG
STVYYISDDLDKRSWTLIFGACCSLSILIPTAHNYRMWSFAGIIMTTYTAWYLALASLSI
KREPSVTHHGPVSTEEYFTGATNFLYAFGGHAVTIEIMDAMWEPKKFKSVYVYAIAYVLI
LVIPSAVTVYLRFGDKMLINPNAFAVLPKTKFRDAAVILMVIHQFIEFGLLAIPIYIIWE
KFLGVHHQCYIMKVIARVPVILGIWFVALMIPFFGPINSIVGSFLTSSSIYILPCAAHIT
YYGIGASRSDSAEP-----HSWIGAYYLNLGTIAWVLIVGVGFGAWASIQNMKKEIDTFG
LFAKCYQC
>Selaginella_moellendorffii_D8QWB4
LRLLWHGGSTFDAWLNIVAAKLASRLLTFPQSTAQLGLPSAIVFQLLLSAMGLWSQSAIN
VLYLRHKRMVNPETANQPWHTTQLHEVIGGLLGSKWKIVSLVFNIVTLFYVSSAQLIACS
NVAYTVNDNLDKRTWTFVFGAIFSLPILFPSAHNYRVWSFLGVVTIIFDSAYMTIATLLL
KSFGNVSHSSPRSSQEYFTGLVGML-ILGNVPIPVEIMDAMWKPDEYQAANLYGMACILV
VVMLPSISMERKFGDKLLATPNAMLLLPRSKFHDSANVLILLHVVINFGMYSLALYATWE
KIVRIHDPSYVKRTLSRIPVFLALWITALAFPFFGAINKLLDAILVSWNFFIIPCAAYIA
VFWLPRPRR------------WGVDLSVCLGIILWMLVMQCGLGLWGDVHTFVKVLEGTR
PFPKCYRC
>Selaginella_moellendorffii_D8S3X1
----FYGKSLVLNLFVCGSLQISQVLLTFPYSFAQLGLVSGILYQLLYAVMGCWSCYMTT
SLYIIYKERRAKQNNPMDCHEYQWYEVMDGLLGWRWKIAGLVFNTGDQFLTCVIFLVGCS
SLTHSLNHHLNKRTWTLVLTGCFLTMVLIPRAQHYRIWSSIGIVATTYTAWYLTIASILL
GPEPDVKHTAPPSTVQYFVGATNMLYAFGGHAITIEIADAMREPKKFKVVYFYCILYILT
LTLPSAIAMYWAFGDTMLHNTYALAVLPRSKFHVAANVLMLFHQFMQFGFMALPIFMKWE
KLLGIHRKNYWLKAVSRIPVVLLVWFFAIMTPFTGLIDSIVGSIFTSFSVYIIPCLAHMV
LHKTFTARKDAIEQPPFFMPSWVGIYCLNLAVVLWVLIAGVGLGGWSAISTLLENIRSFG
PFPKCFQC
>Selaginella_moellendorffii_D8S642
GNLLWDGGSTFDAWLNICSTKIAELLLTIPHSWAQAGLPSAIVVQFVHLCIGWWSGYTTN
LLYLEYKKVAQKRPHRFDNHTIQLHEVLGGLMGKWWERVSLFFNIGTLGTIATVEILASS
N--------LDKRTWALIFGGIFSLSVFTPSAQNYRAWSFLGVIATIYTAFYLIIAGIVH
KEIPDVNRPSPREFSEYFIPMTNFI-ALGTEAIPVEIMDAMWKPEEYKLPWLFGMVYTGL
VSLIPTMSLFWRFGDKLLKQANAIALLPKSIFRDAAVILLLLHQFVVFGIFTLPIYLIFE
KLFKVHNPSFGKRILVRVPVFLVIWVAALAFPFFGLSTPISVALFATWGQHILPCSAYIF
TFWKRASEA------------WETILSINLGIVLWMLFMS-GFGLWANIVAIANQVHQVG
LFTKCYNC
>Anthoceros_agrestis_BONN_evm.model.Sc2ySwM_228.2024.1_EVM_AagrBONN_evm.TU.Sc2ySwM_228.2024___Sc2ySwM_228_8755942-8758036(+)
NKLIWHGGSVYDAWFNAVSAQVGQVILTMPTSYSQMGFGLGIFIHLLYASLGTWTCYLLA
ALYVEYRARREKEGDVFRRHVIQYHEVMGYLIGPWGKRAALFFNICSMGSIAIVQIIACA
SDVYYLNPHLDKRQWALIFGAMGLFTVFIPTIHNFRIWALVGVITTTYTAWYMTIASLKA
GQAPGVKHSAPQNLHLFFTGSSNIIFAFGGHAVTVEIMHAMWKPRKYKYVYLFTVLYVLT
ITMPHSISVYWAFGDQLIKHSNAFSVLPSSNFRSAGIVMMIFHQAVAFGIYIMPLFFMWE
KLLGIHQSYFPLRVVARIPIVLLIWLIALAFPFFGPFNSLIGAAILSFSTYIIPCVAYLI
TFWSPTARQNAAEKHPKWWPSWSVQVGINFFVIGLLLVFGTGFGSWASIYNIVNQVKSFG
LFEKCYQC
>Anthoceros_agrestis_BONN_evm.model.Sc2ySwM_344.3838.1_EVM_AagrBONN_evm.TU.Sc2ySwM_344.3838___Sc2ySwM_344_16299892-16301927(+)
YRALWNGGSSFDAWMNAASTQVAQVLLTLPYSFSQLGMVSGIFFQIFYGLMGAWTCYLIT
CLYADYRARKEKENPAAEKHTIQWFEVLGGLLGPRWRMAGLVFNGFVLFCTATIQLIACA
SNVYYLNDHLDKRTWTYIFGASFMITILVPAAHNYRVLSAMGITMTTYTAWFLTISAAKH
GQIPNVQYKGSHHKVAYFTGATNILYTFGGHAVTVEMMHSMWKPRRFKVVYLVAVLYIFT
LTIPSAVAMYWAFGDKLFKNANAFAVLPKTKWRDAAVVLMLGHQFFEYGMVSLPLYIMWE
KLVGVHGKHYLVTTISRVPVVMAMWFTALMIPFFGPINSAVGSLFVAFGVYIIPAAAYIA
FYKSASARASAVEKPPFFLRSWFTVFAVNIVVVLWVLVVGFGFGAWASITNIVDQIHTFG
LFAKCYQC
>Anthoceros_agrestis_BONN_evm.model.Sc2ySwM_344.3841.2_._AagrBONN_evm.TU.Sc2ySwM_344.3841___Sc2ySwM_344_16307014-16309074(-)
RKYIWHGGSTYDAWFSSASNQVAQVLLTLPTSFAQMGLASGVTAQLLYAFLGCWAAYLMN
SLYLEYRGRKEKESDNFKNHVIQWFEVLDGLLGPYWKAVSLFFNVTFLLFGSVIQLIACA
SNIYLINDSLEKRTWTYIFGAVCGLTVFIPTFHNYRLWSFLGIVMTTYTAWYITIGSIVH
GQVQPTTHVGAHDKELYFTGGTNILYTFGGHAATVEIMDAMWKPAKFKLVYVYATLYVLT
LTIPSAITGYWAFGDRLLKQNNVLYLLPRTPWRDMAVILMLIHQFITFGFAITPVYFVWE
KIIGIHQGGLLLKAVARIPVVLPVWFFAIIFPFFGPINSAVGALLVTFTVYIIPAAAHMM
VFRTDNARRKAVAKPPFFFPSWTVVYLINAFVIVWIAVIGVGWGGWASVKHFVSLVSTFG
VFDKCFQC
>Anthoceros_agrestis_BONN_evm.model.Sc2ySwM_344.3841.1_._AagrBONN_evm.TU.Sc2ySwM_344.3841___Sc2ySwM_344_16307270-16309074(-)
RKYIWHGGSTYDAWFSSASNQVAQVLLTLPTSFAQMGLASGVTAQLLYAFLGCWAAYLMN
SLYLEYRGRKEKESDNFKNHVIQWFEVLDGLLGPYWKAVSLFFNVTFLLFGSVIQLIACA
SNIYLINDSLEKRTWTYIFGAVCGLTVFIPTFHNYRLWSFLGIVMTTYTAWYITIGSIVH
GQVQPTTHVGAHDKELYFTGGTNILYTFGGHAATVEIMDAMWKPAKFKLVYVYATLYVLT
LTIPSAITGYWAFGDRLLKQNNVLYLLPRTPWRDMAVILMLIHQFITFGFAITPVYFVWE
KIIGIHQGGLLLKAVARIPVVLPVWFFAIIFPFFGPINSAVGALLVTFTVYIIPAAAHMM
VFRTDNARR-------------------------------------------VSSV----
--------
>Anthoceros_agrestis_BONN_evm.model.Sc2ySwM_344.3837.1_EVM_AagrBONN_evm.TU.Sc2ySwM_344.3837___Sc2ySwM_344_16296594-16299092(+)
AEILWHGGSAGDAWLTSASHQ--------------LGYASGIIFQLFYGLVGCWTCFCVA
SLYAEHRFRQQRDGVTLENHTVQWFEVLDELLGRRWKVAGLLVNCTFLITAATIQIIACG
STVYLINDKLDKRTWTYVFGAGCMLSVFIPTLHNFRVWSLTGLLMTTYTAWYMTIAALVH
GQKPGVKHTGPQSLVPFFTGATNILYTFGGHATTVEVMDSMWRPQKFKWVYVLSTLYVFT
LTLPSAISVYWAFGDSMASMPNALSALPRTPFRDAAVILMLIHQFFTFALISIPIYTMWE
KLLGIHTNKFLLRVAIRLPVGLFIWFMALAIPFFGPINSAVGATLVTFGVYIIPAAAYNA
FYSSPSARENAMEKPPFFIPSWRAIFVLNTFIVIWVFIVGFGLGCWSSISNFIKLVHTFG
LFAKCYEC
>Anthoceros_angustus_005054_locus=scaffold15_size1693813_1125479_1127201_+_len_1200
-----------------------------------MGLASGVTAQLLYAFLGCWAAYLMN
SLYLEYRSRKEKESDNFKNHVIQWFEVLDGLLGPYWKTVSLFFNVTFLLFGSVIQLIACA
SNIYLINDSLDKRTWTYIFGAVCGLTVFIPTFHNYRIWSFLGIVMTTYTAWYITIGSIVH
GQVQPTTHVGAHDKELYFTGGTNILYTFGGHAATVEIMDAMWKPAKFKLVYVYATLYVLT
LTIPSAISGYWAFGDRLLKQNNVLYLLPRTPWRDMAVILMLIHQFITFGFAITPVYFVWE
KIIGIHRGGLLLKAVARIPVVLPVWFFAIIFPFFGPINSAVGALLVTVTVYIIPAAAHMM
VFRTDQARRKAVAKPPFFFPSWTVVYLINAFVIVWIAVIGVGWGGWASVKHFVSLVSTFG
VFDKCFQC
>Anthoceros_angustus_005056_locus=scaffold15_size1693813_1132360_1134361_-_len_1452
YRAVWNGGSSFDAWMNAASTQVAQVLLTLPYSFSQLGMVSGVFFQIFYGLMGAWTCYLIT
CLYADYRSRKEKENPAAERHTIQWFEVLGGLLGPRWRMAGLVFNGFVLFCTATIQLIACA
SNVYYLNDHLDKRTWTYIFGAGFMVTILVPAAHNYRVLSAMGITMTTYTAWFLTISAARH
GQIANVQYKGGHHKVAYFTGASNILYTFGGHAVTVEMMHSMWKPRRFKVVYLVAVLYIFT
LTIPSAVAMYWAFGDKLFKNANAFAVLPKTKWRDTAVVLMLGHQFFEFGMVSLPLYIMWE
KLVGVHGKHYLVTTISRVPVVMIMWFTALMIPFFGPINSAVGSLFVAFGVYIIPAAAYIV
FYRSASARTNAVEKPPFFLRSWFAVFAVNIVVVLWVLLVGFGFGSWASITNIVDQVHTFG
LFAKCYQC
>Anthoceros_angustus_005057_locus=scaffold15_size1693813_1135073_1137236_-_len_1500
AEILWHGGSAGDAWLTSASHQVAQVLLTLPYSFAQLGYASGIIFQLFYGLVGCWTCFCVA
SLYAEHRFRQQRDGVTLENHTVQWFEVLEELLGRRWKLAGLLVNSTFLITAATIQIIACG
STVYLINDNLDKRTWTYVFGAGCMLSVFIPTLHNFRVWSFTGLFMTTYTAWYMTIAALVH
GQTPGVKHTGPQNLVPFFTGATNILYTFGGHATTVEVMDSMWKPQKFKWVYVLSTLYVFT
LTLPSAISVYWAFGDSMASIPNALSALPRTPFRDTAVILMLIHQFFTFTLISIPVYTMWE
KLLGIHTSKFLLRVAIRLPVGLFIWFMALAIPFFGPINSAVGATLVTFGVYIIPAAAYNA
FYSSPSARENAVEKPPFFIPSWRAIFVLNTFIVIWVFTVGFGLGCWSSISNFVKLVHTFG
LFAKCYEC
>Anthoceros_punctactus_evm.model.utg000028l.508.1_._Apun_evm.TU.utg000028l.508___utg000028l_2339944-2341996(-)
RKYIWHGGSTYDAWFSSASNQVAQVLLTLPTSFAQMGLASGVTAQLLYAFLGCWAAYLMN
SLYLEYRGRKEKESDNFKNHVIQWFEVLDGLLGPYWKAVSLFFNVTFLLFGSVIQLIACA
SNIYLINNSLEKRTWTYIFGAVCGLTVFIPTFHNYRLWSFLGIVMTTYTAWYITIGSIVH
GQVQPTTHVGAHDKELYFTGGTNILYTFGGHAATVEIMDAMWKPAKFKLVYVYATLYVLT
LTIPSAITGYWAFGDRLLKQNNVLYLLPRTPWRDMAVILMLIHQFITFGFAITPVYFVWE
KIIGIHQGGLLLKAVARIPVVLPVWFFAIIFPFFGPINSAVGALLVTFTVYIIPAAAHMM
VFRTDNARRKAVAKPPFFFPSWTVVYLINAFVIVWIAVIGVGWGGWASVKHFVSLVSTFG
VFDKCFQC
>Anthoceros_punctactus_evm.model.utg000028l.508.4_._Apun_evm.TU.utg000028l.508___utg000028l_2340200-2341996(-)
RKYIWHGGSTYDAWFSSASNQVAQVLLTLPTSFAQMGLASGVTAQLLYAFLGCWAAYLMN
SLYLEYRGRKEKESDNFKNHVIQWFEVLDGLLGPYWKAVSLFFNVTFLLFGSVIQLIACA
SNIYLINNSLEKRTWTYIFGAVCGLTVFIPTFHNYRLWSFLGIVMTTYTAWYITIGSIVH
GQVQPTTHVGAHDKELYFTGGTNILYTFGGHAATVEIMDAMWKPAKFKLVYVYATLYVLT
LTIPSAITGYWAFGDRLLKQNNVLYLLPRTPWRDMAVILMLIHQFITFGFAITPVYFVWE
KIIGIHQGGLLLKAVARIPVVLPVWFFAIIFPFFGPINSAVGALLVTFTVYIIPAAAHMM
VFRTDNARR-------------------------------------------VSSV----
--------
>Anthoceros_punctactus_evm.model.utg000028l.508.5_._Apun_evm.TU.utg000028l.508___utg000028l_2340200-2341676(-)
-----------------------------------MGLASGVTAQLLYAFLGCWAAYLMN
SLYLEYRGRKEKESDNFKNHVIQWFEVLDGLLGPYWKAVSLFFNVTFLLFGSVIQLIACA
SNIYLINNSLEKRTWTYIFGAVCGLTVFIPTFHNYRLWSFLGIVMTTYTAWYITIGSIVH
GQVQPTTHVGAHDKELYFTGGTNILYTFGGHAATVEIMDAMWKPAKFKLVYVYATLYVLT
LTIPSAITGYWAFGDRLLKQNNVLYLLPRTPWRDMAVILMLIHQFITFGFAITPVYFVWE
KIIGIHQGGLLLKAVARIPVVLPVWFFAIIFPFFGPINSAVGALLVTFTVYIIPAAAHMM
VFRTDNARR-------------------------------------------VSSV----
--------
>Anthoceros_punctactus_evm.model.utg000028l.508.3_._Apun_evm.TU.utg000028l.508___utg000028l_2339944-2341676(-)
-----------------------------------MGLASGVTAQLLYAFLGCWAAYLMN
SLYLEYRGRKEKESDNFKNHVIQWFEVLDGLLGPYWKAVSLFFNVTFLLFGSVIQLIACA
SNIYLINNSLEKRTWTYIFGAVCGLTVFIPTFHNYRLWSFLGIVMTTYTAWYITIGSIVH
GQVQPTTHVGAHDKELYFTGGTNILYTFGGHAATVEIMDAMWKPAKFKLVYVYATLYVLT
LTIPSAITGYWAFGDRLLKQNNVLYLLPRTPWRDMAVILMLIHQFITFGFAITPVYFVWE
KIIGIHQGGLLLKAVARIPVVLPVWFFAIIFPFFGPINSAVGALLVTFTVYIIPAAAHMM
VFRTDNARRKAVAKPPFFFPSWTVVYLINAFVIVWIAVIGVGWGGWASVKHFVSLVSTFG
VFDKCFQC
>Anthoceros_punctactus_evm.model.utg000028l.505.4_._Apun_evm.TU.utg000028l.505___utg000028l_2332749-2334469(+)
YRALWNGGSSFDAWMNAASTQVAQVLLTLPYSFSQLGMVSGIFFQIFYGLMGAWTCYLIT
CLYADYRARKEKENPAAEKHTIQWFEVLGGLLGPRWRMAGLVFNGFVLFCTATIQLIACA
SNVYYLNDQLDKRTWTYIFGASFMITILVPAAHNYRVLSAMGITMTTYTAWFLTISAAKH
GQIPNVQYKGSHHKVAYFTGATNILYTFGGHAVTVEMMHSMWKPRRFKVVYLVAILYIFT
LTIPSAVAMYWAFGDKLFKNANAFAVLPKTKWRDAAVVLMLGHQFFEYGMVSLPLYIMWE
KLVGVHGKHYLVTTISRVPVVMAMWFTALMIPFFGPINSAVGSLFVAFGVYIIPAAAYIA
FYKSASARAVSSR-----------------------------------------------
--------
>Anthoceros_punctactus_evm.model.utg000028l.504.1_EVM_Apun_evm.TU.utg000028l.504___utg000028l_2329441-2331953(+)
AEILWHGGSAGDAWLTSASHQVAQVLLTLPYSFAQLGYASGIIFQLFYGLVGCWTCFCVA
SLYAEHRFRQQRDGVTLENHTVQWFEVLDELLGRRWKVAGLLVNCTFLITAATIQIIACG
STVYLINDKLDKRTWTYVFGAGCMLSVFIPTLHNFRVWSFTGLLMTTYTAWYMTIAALVH
GQKPGVKHTGPQSLVPFFTGATNILYTFGGHATTVEVMDSMWRPQKFKWVYVLSTLYVFT
LTLPSAISVYWAFGDSMASMPNALSALPRTPFRDASVILMLIHQFFTFALISIPIYTMWE
KLLGIHTNKFLLRVAIRLPVGLFIWFMALAIPFFGPINSAVGATLVTFGVYIIPAAAYNA
FYSRPSARENAMEKPPFFIPSWRAIFVLNTFIVIWVFIVGFGLGCWSSISNFIKLVHTFG
LFAKCYEC
>Anthoceros_punctactus_evm.model.utg000090l.19.1_._Apun_evm.TU.utg000090l.19___utg000090l_100648-103003(+)
KLIVWHGGSVYDAWLNAVSVQVGQVILSMPSSFAQTGMVFGIFFQLLYAGIGVWTCYLLS
ALYLEYRHRREREGITFKHHVIQYPEVMGYLIGPWARRAALFFNSMSMGSMAVVQLIACA
SNVYYLDGTHDKRQWTIVFGALSMLAVLIPTIYNYRVFSFLGAITTTYTAWYMFFAALTS
GQVKGVKHSGPQSLQLFFTGTTNLLFAFGGHAITVEIMHAMWRPKSYKLVYVLTVVYVLT
ITMPHSVAVYWAYGDLLLHKSNAFALLPKSSLRDASIILMVIHQTIAFGMYMVPLNLTWE
KTVGVHQSRFLWRVLTRIPIALLLWCIALAFPFFGPLNSLIGSLITSISTHIIPCAAYLI
TFKNTAARQNAAEKPSKWMPRWPGMVFINSSIIAVILVLGTGFGSWASISSIVAQVHSFG
IFQRCYQC
>Anthoceros_punctactus_evm.model.utg000090l.17.1_EVM_Apun_evm.TU.utg000090l.17___utg000090l_87039-89136(+)
NKLIWHGGSVYDAWFNAVSAQVGQVILTMPTSYSQMGFGLGIFIHLLYASLGTWTCYLLA
ALYVEYRARREKEGDVFRRHVIQYHEVMGYLIGPWGKRAALFFNICSMGSIAIVQIIACA
SDVYYLNPHLDKRQWALIFGAMGLFTVFIPTIHNFRIWALVGVITTTYTAWYMTIASLKA
GQAPGVKHSAPQNLHLFFTGSSNIIFAFGGHAVTVEIMHAMWKPRKYKYVYLFTVLYVLT
ITMPHSISVYWAFGDQLIKHSNAFSVLPSSNFRSAGIVMMIFHQAVAFGIYIMPLFFMWE
KLLGIHQSYFPLRVVARIPIVLLIWLIALAFPFFGPFNSLIGAAILSFSTYIIPCVAYLV
TFWSPTARQNAAEKHPKWWPSWSVQVVINFFVIGLLLVFGTGFGSWASIYNIVNQVKSFG
LFEKCYQC
>Fontinalis_antipyretica_16886-RA__[mRNA]__locus=172698_9367_15682_+_[translate_table__standard]
NMVLFQGPSVYDAWFSATSNQIAQVLLTLPTSFAQLGYASGVALQVVYGIMGCWACYMIT
WLYMEYRTRMEREGHTFKTHVIQWFEVLDGLLGWKWKYVGLAFNCVYLLFAAITQLIACG
SNIFLLNNDLDKREWTYVFGACCLVTIFIPSFRNYRLYSCFGCVAITYASWYMTVAALVY
GQAPGATHRGPKSLVLYFTGATNILYTFGSQAVTVEIMHAMCRPVKFKYVYLFATLYIFT
LTIPSSMAVYWAFGDALLDNANALQLLPKSPARDVAVLLMLIHQFITVGFAVTPLYFVWE
KLLGVHQPNMLLRASCRVPILLPIWFFAVAFPFFGSINSMVGCLLVTFTVYLIPCLAHMV
YFCKASLRAPSVEKPPFFLPSWTAVYVVNVIVIAWAVAVGMGFGGWASISTFIKQIRTFG
VFTACYQC
>Fontinalis_antipyretica_07966-RA__[mRNA]__locus=178317_23301_27731_-_[translate_table__standard]
KNLLWHGGSTWDAWFSAASNQVAQVLLTLPYSFAQLGFASGIVFQIFYGVIGCWSCYMIT
WLYVEYRTRKEREGVIFKNHVIQWFEVLDGLLGRNWKVVGLAFNCTFLLFGAVIQLIACA
SNIFLINDHLSKREWTYIFGACCMLTVLVPSFRNYRLWSFFGLIMISYTAWYMTIAALAH
GQIANVVHSAPSTKVLYFTGATNILYTFGGHAVTVEIMHAMYKPVKFKYVYVLATLYVFT
LTIPSAVAVYWAFGDSLLKHSNALSLLPRTMARDVAVVLMLIHQFITVGFAVTPLYFVWE
KLIGIHNKSLLLRAVARMPVILPVWFFAIAFPFFGPINSTVGALLVTFTVYIIPCVAHMA
VFRGATARQNAVEKPPFFMPSWTGVYLVNIFIVVWIFVIGVGWGGWASVTNFVQQIDTFG
VFAQCYQC
>Pleurozium_schreberi_genemark-scaffold_626-processed-gene-0.14-mRNA-1_gene=genemark-scaffold_626-processed-gene-0.14_name=genemark-scaffold_626-processed-gene-0.14_seq_id=scaffold_626_type=cds
GRLLWHGGSVYDAWFSAASNQVAQVLLTLPTSFVQLGYASGATFQIFYGMMGCWACYMIA
WLYMEYRLRKEREGHSFKNHVIQWFEVLDGLLGPRWKFAGLAFN-------SV-------
-NIFLLNDHIDKRRWTYIFGAVCMSTVFIPSFRNYRLWSFFGLIMITYTAWYMTIASIIH
GQEPGVKHEGPVSKVLYFTGATNILYTFGSHAVTVEIMHAMYKPAKFKNIFLLATLYVFT
LTIPSAI------------------------------------AFITVGFAVTPLYFMWE
KLIGIHHKSLLFRAVCRVPVMLPIWFFAIAFPFFGPINSTVGALLVTFTVYIIPCIAHMM
YYCTPGARQSSVGRPPFFLPSWTAVYVMNIMLCVYIVVVGVGFGGWNSGCA-----STIG
KLTPLLP-
>Pleurozium_schreberi_maker-scaffold_743-augustus-gene-0.59-mRNA-1_gene=maker-scaffold_743-augustus-gene-0.59_name=maker-scaffold_743-augustus-gene-0.59_seq_id=scaffold_743_type=cds
KNLLWHGGSTWDAWFSAASNQVAQVLLTLPYSFAQLGFASGIVFQIFYGVIGCWSCYMIT
WLYVEYRTRKEREGVIFKNHVIQWFEVLDGLLGRYWKIIGLAFNCTFLLFGAVIQLIACA
SNIFLINDHLNKREWTYIFGACCMLTVLVPSFRNYRLWSFFGLIMISYTAWYMTIAALAH
GQIADVVHSAPTTKVLYFTGATNILYTFGGHAVTVEIMHAMYKPVKFKYVYVFATLYVFT
LTIPSAVAVYWAFGDSLLKHSNALSLLPRTMARDVAVVLMLIHQFITVGFAVTPLYFVWE
KLIGIHNKSLLLRAVARMPVILPVWFFAIAFPFFGPINSTVGALLVTFTVYIIPCVAHMA
VYRGATARQNAVEKPPFFLPSWTGVYLVNIFIVIWIAVIGVGWGGWASVTNFVQQIDTFG
VFAPCYQC
>scaffold-FFGR-2008020-Netrium_digitus
------------------------------------------------------------
------------------------------------------------------------
------------------------------------------------------------
----------------FYSGASVLFSAFGGHAMALEIMDAMDQPERYASPYLFSFLYIFT
LTMP------------TPHNGNVYGALPVSMWKKVSIVLMLLHQLVAFALYSAPLYFMWE
KLIHTHQLPLSRRLPSRLP---FIWFLALAFPFYGTINAVVGSISSPAIAFILPCLTFTW
VHRTTHDRETSPRLPPKFL--WLPVFTLNIFIVVFFLINGVALGIFFSCQQFIEDVHNFH
LFADCYQC
>scaffold-GYRP-2036133-Euastrum_affine
KHLAWEGGSPSDVFLTAASSQVGQVLINLPNSMAKLVVTGGILCQAACAAVVVYTLALMQ
SLYHE----------------------------------------VKLLGLACTHIISAV
SNFSYLSKALTIRDFQCVFGAVATCFILVPSFRNVRLFVFIAILGSSYVSWYMM------
----------------------G-------------------------------------
------------------------------------------------------------
------------------------------------------------------------
----------------------------------------------TSIV----------
--------
>scaffold-JOJQ-2002853-Cylindrocystis_cushleckae
-------GSLQDAWLTTCSSQIGQIMLTLPNAYAKVGLTAGVILSVSCASMSLWTMYMLI
ALYVERKRKLVNEDKNGQRRIIQYHEVMGDLLGRWAKIIVQIVICISLVGTGVSQIVACS
SDVYYYNQDLTKRTWAFIFGGLCMLSVLLPTMRHFRIVNILALLGTTYTAWYIVVTAASH
GITPGAASRQPRSVQNFYTGASVLFSAFGGHAIALEIMDSMFKPERYSLAYLGSYLYIFS
LTMPHSIAVQLAYPDNSLKNGNVYAVLPANDWRRASIVFMLMHQLAAFALYTSPLYYMWE
KLIGTHNKPLWLRLPTRLPIALFVWFLAMAFPFYGTLNAVIGAITSPAIAFMFPALAYTW
VYRSSAARAECPYPPPRWMFGWTFPFLLNAFIVLFFLINGTGFGIYYSMKTFINDVDKFS
VFAKCYQC
>scaffold-JOJQ-2002854-Cylindrocystis_cushleckae
------------------------------------------------------------
---------------------IQYHEVMGDLLGRWAKIIVQIVICISLVGTGVSQIVACS
SDVYYYNQDLTKRTWAFIFGGLCMLSVLLPTMRHFRIVNILALLGTTYTAWYIVVTAASH
GITPGAASRQPRSVQNFYTGASVLFSAFGGHAIALEIMDSMFKPERYSLAYLGSYLYIFS
LTMPHSIAVQLAYPDNSLKNGNVYAVLPANDWRRASIVFMLMHQLAAFALYTSPLYYMWE
KLIGTHNKPLWLRLPTRLPIALFVWFLAMAFPFYGTLNAVIGAITSPAIAFMFPALAYTW
VYRSSAARAECPYPPPRWMFGWTFPFLLNAFIVLFFLINGTGFGIYYSMKTFINDVDKFS
VFAKCYQC
>scaffold-JOJQ-2002855-Cylindrocystis_cushleckae
------------------------------------------------------------
---------------------IQYHEVMGDLLGRWAKIIVQIVICISLVGTGVSQIVACS
SDVYYYNQDLTKRTWAFIFGGLCMLSVLLPTMRHFRIVNILALLGTTYTAWYIVVTAASH
GITPGAASRQPRSVQNFYTGASVLFSAFGGHAIALEIMDSMFKPERYSLAYLGSYLYIFS
LTMPHSIAVQLAYPDNSLKNGNVYAVLPANDWRRASIVFMLMHQLAAFALYTSPLYYMWE
KLIGTHNKPLWLRLPTRLPIALFVWFLAMAFPFYGTLNAVIGAITSPAIAFMFPALAYTW
VYRSSAARAECPYPPPRWMFGWTFPFLLNAFIVLFFLINGTGFGIYYSMKTFINDVDKFS
VFAKCYQC
>scaffold-KMNX-2036065-Nucleotaenium_eifelense
------------------------------------------------------------
----------------------------------------------------VSQTVARA
SDAYYISSAFSKRSWALIFGSVCCLSVFLPSLRHFRFINLVALFGTTYTAVFITWTAVTG
RLDVTALLRLPLSVEQFYTGLPILLSAFGGHAMAMEIMDSMDDPHHYSSPYFHAFLYIFL
LTVPHSLTSTMAFFDSVAVNANIFSAIPPSIPLTISILLMLTHQLAAFALYATPLFFMWE
RVIHTHTAPLAVRLPSRLPVVLTVWLFALAFPFYGTLNAIIGAITSPFIAFIIPCPA---
------------------------------------------------------------
--------
>scaffold-WSJO-2008512-Mesotaenium_braunii
-------GSFEDAWLTTCASQIGQIMLTLPNAYAKVGLTAGIILSVGCGTFSLWTMYQLI
TLYIERKKRLEKEDANRQRKKIQYHEVMGDLLGVWAKYVVLIVIVISLLGTNVSQIVASS
SDVYYYNDSLNKRTWGLIFGGIAMLSVFLPTLRHFRIINIIALIGTTYTAWYIVATAASH
GVTPGAASRGPLNIENFYVGASVLFSAFGGHAMALEIMDAMFKPEKYARAYFWSYVYIFS
ITMPHSISVQLAYPTASLNNGNVLGVLPVNNYKRAAIVLMLMHQMVAFALYSSPLYYMWE
KLIGTHNKPYWLRCPTRLPVALLVWVIALAFPFYGTLNAVIGALTSPAIAFIFPCLAYVW
VYRTPRARAECAYPPPGWMAGWTLPFLLNALIVVFFLVN--GFGIFYSMKAFVQDVNQFS
VFAACYQC
>Azolla_filiculoides_s0003.g007341
KAFLWDGGSAYDAWFSCASNQVAQVLLTLPYSFAQLGMASGVLLQVFYGLMGSWTAYLIS
ALYLEYRSRVQSVNVDFKHHVIQWFEVLDGLLGPYWKAVGLAFNCTFLLFGSVIQLIACG
SNIYYINDHLDKRTWTYIFGACCSLTVFIPSFHNYRICH-----------------DNLH
SLVADVKHSGPTSMVLYFTGATNILYTFGGHAVTVEIMHAMWKPRKFKWVYLGATLYVFT
LTLPSATSVYWAYGDQLLTHSNAFALLQRCRGRPHA------HSSVHNLRVC--LYAALL
HVEGFHTRNIFVRALIRFPVVLPIWFLAIAFPFFGPINSAIGALLVTFTVYIIPAAAHMV
TYRTTFARENAVEKPPPFLRSWVAVYLVNIFVVVWTLVVGFGFGGWASITNFVHQIDSFG
VFAKCYQC
>Azolla_filiculoides_s0124.g048489
KRFLWHGGSVFDAWFSCASNQVAQVLLTLPYSFSQLGMASGVSFQIFYGLLGSWTAYLIS
CLYVEYRSRKEKENVSFKNHIIQWFEVLDGLLGPYWKVVGLAFNCIFLLFGSVIQLIACG
SNIYYINDHFDKRTWTYIFGACCSLTVFIPSFHNYRVWSFLGLGMTTYTAWYLTIAAAIH
GQVLDVKHSAPSKLVLYFTGATNILYTFGGHAVTVEIMHAMWKPKKFKTVYFTATLYVFT
LTLPSAITMYWAFGDELLDHANAFSLLPKTGARDLAVVLMLIHQ----------------
-VTGFHDRSILIRGLVRIPVILPIWFLAIIFPFFGPINSAVGSLLVTFTVYIIPALAHMM
TYRTSVARENAIEKPPFFLPSWTYMYVANIFVVVWTLVVGVGFGGWASITNFVHQIDNFG
LFAKCYQC
>Azolla_filiculoides_s0192.g057057
KRLLWHGGSAYDAWFSCASNQVAQVLLTLPYSFSQLGMASGIAFQVFYGVLGSWTAYLIS
SLYLEYRSRVEKANVISDNHVIQWFEILDGLLGPYWKVMGLAFNCTFLLFGSVIQLIACG
SNIYYISDHFDKRTWTYIFGACCCLTV---------------------------------
---PDVKHSAPQKLVLYFTGATNILYTFGGHAITVEIMHAMWKPSKFKTIYLYATMYVWT
LTLPSAIAVYWAFGDMLLDHSNAFALLPKTRARDAAVILMLIHQFITFGFACTPLYFVWE
KLIRVHTTNMFLRAMVRIPVVLPIWFLAIIFPFFGPINSAVGALLVTFTVYIIPAMAHMI
TYRTTLARENAVDKGPSFFRPWAIMYAINIFTVVWTLVVGVGLGGWASITNFVRQIDTFG
LFAKCYQC
>Azolla_filiculoides_s0380.g067367
KAFLWDGGSAYDAWFSCASNQVAQVLLTLPYSFAQLGMASGVLLQVFYGLMGSWTAYLIS
ALYLEYRSRVQSVNVDFKHHVIQWFEVLDGLLGPYWKAVGLAFNCTFLLFGSVIQLIACG
SNIYYINDHLDKRTWTYIFGACCSLTVFIPSFHNYRIWSFLGLAMTTFTAWYLTIAALAH
GQVADVKHSGPTSMVLYFTGATNILYTFGGHAVTVEIMHAMWKPRKFKWVYLGATLYVFT
LTLPSATSVYWAYGDQLLTHSNAFALLPRSHARDVAVVLMLIHQFITFGFACTPLYFVWE
KVTGFHTRNIFVRALIRFPVVLPIWFLAIAFPFFGPINSAIGALLVTFTVYIIPAAAHMV
TYRTTFARE------------------------------------VRAKAEIRRNVD---
--------
>Azolla_filiculoides_s1203.g099631
KRLLWHGGSAYDAWFSCASNQVAQVLLTLPYSFSQLGMASGIAFQVFYGVLGSWTAYLIS
SLYLEYRSRVEKANVISDNHVIQWFEILDGLLGPYWKVMGLAFNCTFLLFGSVIQLIACG
R-------------LV--------------------------------------------
---PDVKHSAPQKLVLYFTGATNILYTFGGHAITVEIMHAMWKPSKFKTIYLYATMYVWT
LTLPSAIAVYWAFGDMLLDHSNAFALLPKTRARDAAVILMLIHQFITFGFACTPLYFVWE
KLIRVHTTNMFLRAMVRIPVVLPIWFLAIIFPFFGPINSAVGALLVTFTVYIIPAMAHMI
TYRTTLARENAVDKGPSFFRPWAIMYAINIFTVVWTLVVGVGLGGWASITNFVRQIDTFG
LFAKCYQC
>Salvinia_cucullata_v1.1_s0001.g000004
------AGAAHSALLLLANGDVGD-LVPAPL---QLG-----------------G-----
-------------ELDFPHHLP-VSRVLDGLLGRRWKALGLSITAVVLLFGSVIQIIACG
SNIYYINDSLDKRTWTYIFGACCTLTVLIPSYHNYRVWSFLGLCMTTYTAWYLTIAAILH
GKSEGVVHSGPTKLIPYFTGATNILYTFGGHAITVETMHAMWKPRKFKSVYLYSTLYVLF
MTLPSAIAMYWAFGDLLLTHSNAFSLLPRTPARDAAVVLMLIHQFIIFGAACTPLYFMWE
KMIGFHSSNILLRALVRIPVVLPIWFLAIMFPFFGPINSAVGALLVTFTVYIIPAAAHMA
TFRTATARENSVEKPPELVGSWRAMFALNAMVIVWTLVVGVGLGSWASIANFVRQIHTFG
LFAKQMQK
>Salvinia_cucullata_v1.1_s0003.g002021
KKLFWHGGSVYDAWFSCASNQVAQVLLTLPYSFSQLGMASGIAFQVFYGVMGSWTAYLIS
CLYLEYRSRKEKENVNFNNHVIQWFEVLDGLLGPYWKAIGLAFNCTFLLFGSVIQLIACG
SNIYYVSDHFDKRTWTYIFGACCSLTVFIPSFHNYRVWSFLGLGMTTYTAWYLTIAALIH
GQVAGVRHSGPQKLVLYFTGATNILYTFGGHAVTVEIMHAMWKPSKFKTIYLYATMYVWT
LTLPSAIAMYWAFGDMLLDHANAFSLLPKSGARDLAVVLMLIHQVSTS------------
------------------------------------------------------------
------------------------------------------------------------
--------
>Salvinia_cucullata_v1.1_s0003.g002022
------------------------------------------------------------
------------------------------------------------------------
------------------------------------------------------------
------------------------------------------------------------
------------------------------------------------------------
---------MLFRALVRLPVVLPIWFLAIIFPFFGPINSAVGSLLVTFTVYIIPAAAHMI
TYRSAFARENAVDKGPVFLRSWAGIYAINLFIVVWTVVVGVGFGGWASITNFIRQIDTFG
LFASCYQC
>Salvinia_cucullata_v1.1_s0032.g010922
KAVLWEGGSVYDAWFSCASNQVAQVLLTLPYSFSQLGMVSGVLLQIFYGLMGSWTAYLIS
WLYVEYRSRKEKANANFKDHVIQWFEVLDGLLGPRWKAVGLAFNCTFLLFGSVIQLIACG
SNIYYINDRMDKRTWTYVFGACCSLTVFIPSFRNYRIWSFLGLAMTTYTAWYLTIASLLH
GQIAGVKHSGPSKAVLYFTGATNILYTFGGHAVTVEIMHAMWEPRKFKKVYLAATIYVFT
LTLPSAISVYWAFGDELLNHANAFALLPKSGARDMAVILMLIHQFITFGFACTPLYMVWE
KATGWHDQNVLRRAALRLPVVLPIVFLALLFPFFGPINSAIGALLVTFTVYIIPAAAHIV
TYRTTVARENSVEKPPALLRSWVAVYVLNMVVVVWTLVVGLGFGGWASITNFVHQIDSFG
LFAKCYQC
>scaffold-ALVQ-2000826-Tmesipteris_parva
KVLFWHGGSVYDAWFSCASNQVAQVLLTLPYSFSQLGMVSGVLLQILYGLLGSWTAYLIS
CLYIEYRTRKEKENANFKNHVIQWFEVLDGLLGPYWKAVGLAFNCTFLLFGSVIQLIACG
SNIYYINDRLDKRTWTYIFGACCSVTVFIPSFHNYRIWSFLGLGMTTYTSWYLTIAALVH
GQVPNVKHSAPTRLVLYFTGATNILYTFGGHAVTVEIMHAMWKPKKFKSIYLMATLYVFT
LTLPSAISVYWAFGDQLLDHSNAFSLLPKSGARDVAIVLMLIHQFITFGFACTPLYFVWE
KIIGFHTKSMLLRALIRLPVVAPIWFLAIIFPFFGPINSAVGALLVTFTVYIIPAAAHMM
TYRTASARRNAVEKPPFFLPSWIAVYVVNTFIVVWTLVVGFGLGGWASITNFVHQVKSFG
IFAKCYQC
>scaffold-ALVQ-2000828-Tmesipteris_parva
KVLFWHGGSVYDAWFSCASNQVAQVLLTLPYSFSQLGMVSGVLLQILYGLLGSWTAYLIS
CLYIEYRTRKEKENANFKNHVIQWFEVLDGLLGPYWKAVGLAFNCTFLLFGSVIQLIACG
SNIYYINDRLDKRTWTYIFGACCSVTVFIPSFHNYRIWSFLGLGMTTYTSWYLTIAALVH
GQVPNVKHSAPTRLVLYFTGATNILYTFGGHAVTVEIMHAMWKPKKFKSIYLMATLYVFT
LTLPSAISVYWAFGDQLLDHSNAFSLLPKSGARDVAIVLMLIHQFITFGFACTPLYFVWE
KIIGFHTKSMLLRALIRLPVVAPIWFLAIIFPFFGPINSAVGALLVTFTVYIIPAAAHMM
TYRTASARRNAVEKPPFFLPSWIAVYVVNTFIVVWTLVVGFGLGGWASITNFVHQVKSFG
IFAKCYQC
>scaffold-BEGM-2020440-Botrypus_virginianus
TSLFWHGGSVYDAWFSCASNQVAQVLLTLPYSFSQLGMVSGVIFQIFYGLVGSWTAYLIS
CLYVEYRNRKEKENANFKNHVIQWFEVLDGLLGPYWKAVGLAFNCTFLLFGSVIQLIACS
SNIYYINDHLDKRTWTYIFGACCCFTVFIPSFHNYRVWSFLGLGMTTYTAWYMTIASLVH
GQVPNVKHSAPAKLVLYFTGATNILYTFGGHAVTVEIMHAMWKPRKFKSIYLVATLYVFT
LTLPSAISVYWAFGDELLDHGNAFALLPRTGFRDFAVVLMLIHQFITFGFACTPLYFVWE
KVTGFHTKNMFLKALVRFPVVIPIWFLAIIFPFFGPINSAVGALLVSFTVYVIPAAAHMM
TYRTAFARENAVEKPPFFLPSWTAVYLLNTFVVVWSLVVGFGFGGWASVTNFVRQIDSFG
LFAKCYQC
>scaffold-CAPN-2010996-Equisetum_diffusum
KKLFWHGGSVYDAWFSCASNQVAQVLLTLPYSFSQLGMVSGILFQIFYGLLGSWTAYLIS
CLYVEYRTRKEKENFNFQNHVIQWFEVLDGLLGPYWKAAGLAFNCTFLLFGSVIQLIACG
SNIYYINDHLDKRTWTYIFGACCTLTVFIPSFHNYRVWSFLGLGMTTYTAWYLTIAAIMH
GQVPDVQHSAPSKLVLYFTGATNILYTFGGHAVTVEIMHAMWKPRKFKYIYLIATIYVFT
LTIPSAVSVYWAFGDRLLDHANAFSVLPKSPARDLAVILMLIHQFITFGFACTPLYFVWE
KVIGIHTSGIWLRALVRLPVVLPIWFLAIIFPFFGPINSAVGALLVTFTVYIIPAAAHMM
TYRTASARENAVEKPPFFAPSWVAMYLLNIFIVIWTLVVGFGFGSWASLINFVRQIDTFG
LFAKCYQC
>scaffold-DFHO-2057614-Danaea_nodosa
KKLFWHGGSVYDAWFSCASNQVAQVLLTLPYSFSQLGMVSGVLLQIFYGLMGSWTAYLIS
CLYVEYRSRKEKENVNFKNHVIQWFEVLDGLLGPYWKAVGLAFNCTFLLLGSVIQLIACG
SNIYYINDHFDKRTWTYIFGACCSLTVFIPSFHNYRVWSFLGLGMTTYTAWYLAIAALMH
GQIEDVKHSAPNRLVLYFTGATNILYTFGGHAVTVEIMHAMWKPSKFKSIYLFATLYVLT
LTLPSAVCVYWAFGDQLLDHSNAFSLLPKSGFRDVAVVLMLIHQFITFGFACTPLYFVWE
KVLGFHTRNIFLRALIRIPVVIPIWFLAIIFPFFGPINSAVGALLVTFTVYIIPSVAHMM
TYRTAFARENAVEKPPFFLPSWVAVYLLNAFVVIWTLVVGFGFGGWASITNFVHQITSFG
LFAKCYQC
>scaffold-DJSE-2004509-Ophioglossum_petiolatum-2_samples_combined
KRLFWHGGSVYDAWFSCASNQVAQVLLTLPYSFSQLGMVSGVVLQVFYGIMGSWTAYLIS
CLYVEYRARKERENVNFKNHVIQWFEVLDGLLGPYWKAVGLAFNCTFLLFGSVIQLIACA
SNIYYINDHLNKRTWTYIFGACCSLTVFIPSFHNYRVWSFLGLGMTTFTAWYLTIAALIH
GQIDGVKHSAPSKLVLYFTGATNILYTFGGHAVTVEIMHAMWKPHKFKSIYLLATLYVFT
LTLPSAISVYWAFGDLLLDHSNAFALLPKSPARDLAVILMLIHQFITFGFACTPLYFVWE
KVIG---RNLFLRALVRLPVVFPIWFLAIIFPFFGPINSAVGSLLVTFTVYIIPAAAHMM
TYRTSFARANAVEKPPFFLPSWGAMFVLNMFVVIWTLVVGFGFGGWASVTNFVHQVDSFG
LFAKCYQC
>scaffold-EEAQ-2016144-Sceptridium_dissectum
KSLFWHGGSVYDAWFSCASNQVAQVLLTLPYSFSQLGMVSGVIFQIFYGVIGSWTAYLIS
CLYVEYRNRKEKENVNFKNHVIQWFEVLDGLLGPYWKAVGLAFNCTFLLFGSVIQLIACS
SNIYYINDHLDKRTWTYIFGACCCFTVFIPSFHNYRVWSFLGLGMTTYTAWYMTIASLVH
GQVPDVKHSAPAKLVLYFTGATNILYTFGGHAVTVEIMHAMWKPRKFKSIYLVATLYVFT
LTLPSAISVYWAFGDQLLDHGNAFALLPRTGFRDFAVILMLIHQFITFGFACTPLYFVWE
KVTGFHTKNMFLKALVRFPVVIPIWFLAIIFPFFGPINSAVGALLVSFTVYVIPAAAHMM
TYRTAFARENAVEKPPFFLPSWTAIYLLNTFVVVWTLVVGFGFGGWASVTNFVHQIDSFG
LFAKCYQC
>scaffold-JVSZ-2010411-Equisetum_hyemale
KKLFWHGGSVYDAWFSCASNQVAQVLLTLPYSFSQLGMVSGVLFQIFYGLLGSWTAYLIS
CLYVEYRTRKEKENFNFQNHVIQWFEVLDGLLGPYWKAAGLAFNCTFLLFGSVIQLIACG
SNIYYINDHLDKRTWTYIFGACCTLTVFIPSFHNYRVWSFLGLGMTTYTAWYLTIAAIIH
GQAPDVQHSAPSKLVLYFTGATNILYTFGGHAVTVEIMHAMWKPRKFKCIYLIATLYVFT
LTIPSAVAVYWAFGDRLLDHANAFSVLPKSPARDLAVILMLIHQFITFGFACTPLYFVWE
KVIGIHTSGILLRALVRLPVVLPIWFLAIIFPFFGPINSAVGALLVTFTVYIIPAAAHMM
TYRTASARENAVEKPPFFAPSWVAMYLLNIFIVIWTLVVGFGFGSWASLINFVHQINTFG
LFAKCYQC
>scaffold-NHCM-2065355-Angiopteris_evecta
KKLFWHGGSVYDAWFSCASNQVAQVLLTLPYSFSQLGMVSGVLFQIFYGLMGSWTAYLII
CLYIEYRSRKEKENVNFKNHVIQWFEVLDGLLGPYWKAVGLAFNCTFLLFGSVIQLIACG
SNIYYINDHFNKRTWTYIFGACCSLTVFIPSFHNYRVWSFLGLGMTTYTAWYLTIAAVVH
GQIEDVKHSAPTRLVLYFTGATNILYTFGGHAVTVEIMHAMWKPRKFKSIYLYATLYVMT
LTLPSAVSVYWAFGDKLLDHSNAFALLPKSGFRDFAVVLMLIHQFITFGFACTPLYFVWE
KVTGFHTRNLLLRALIRLPVVFPIWFLAIIFPFFGPINSAVGSLLVTFTVYIIPASAHMM
TYRSAFARENAVEKPPFFLPSWVAVFLLNGFIVVWTLIVGFGFGGWASITNFIHQIDSFG
LFAKCYQC
>scaffold-RFMZ-2000194-Osmundastrum_cinnamomeum-B
KRLFWHGGSVYDAWFSCASNQVAQVLLTLPYSFSQLGMVSGVLFQIFYGVMGSWTAYLIS
CLYIEYRSRKEKENVNFKNHVIQWFEVLDGLLGPYWKAVGLAFNCTFLLFGSVIQLIACG
SNIYYISDHFDKRTWTYIFGACCSLTVFIPSFHNYRVWSFLGLGMTTYTAWYMTIAALVH
GQIPDVKHSAPNKLVLYFTGATNILYTFGGHAVTVEIMHAMWKPRKFKSIYLFATLYVFT
LTLPSAISVYWAFGDQLLDHSNAFALLPKSGARDFAVILMLIHQFITFGFACTPLYFVWE
KIIGFHTKNMLLRALVRFPVVLPIWFLAIIFPFFGPINSAVGSLLVTFTVYIIPAMAHMM
TYRSAFARENAVEKPPRFLPSWTAMFLVNSFVVVWTLVVGFGFGGWASITNFVHQIDSFG
LFAKCYQC
>scaffold-RFMZ-2000195-Osmundastrum_cinnamomeum-B
KRLFWHGGSVYDAWFSCASNQVAQVLLTLPYSFSQLGMVSGVLFQIFYGVMGSWTAYLIS
CLYIEYRSRKEKENVNFKNHVIQWFEVLDGLLGPYWKAVGLAFNCTFLLFGSVIQLIACG
SNIYYISDHFDKRTWTYIFGACCSLTVFIPSFHNYRVWSFLGLGMTTYTAWYMTIAALVH
GQIPDVKHSAPNKLVLYFTGATNILYTFGGHAVTVEIMHAMWKPRKFKSIYLFATLYVFT
LTLPSAISVYWAFGDQLLDHSNAFALLPKSGARDFAVILMLIHQFITFGFACTPLYFVWE
KIIGFHTKNMLLRALVRFPVVLPIWFLAIIFPFFGPINSAVGALLVTFTVYIIPAGAHMM
TFRTAFARQNAVEKPPFFLPSWTAIFLLNMFVVVWTFVVGFGFGGWASITNFVHQIDSFG
LFAKCYQC
>scaffold-RFMZ-2000196-Osmundastrum_cinnamomeum-B
KKFFWHGGSVYDAWFSCASNQVAQVLLTLPYSFSQLGMVSGVLFQIFYGLFGSWTAYLIS
CLYIEYRSRKEKENVNFKNHVIQWFEVLEGLLGPYWKAVGLAFNCTFLLFGSVIQLIACG
SNIYYINDHLDKRTWTYIFGACCSLTVFIPSFHNYRIWSFLGLAMTTYTAWYMTIAALVH
GQVADVKHSAPSKLVLYFTGATNILYTFGGHAVTVEIMHAMWKPRKFKSIYLLATLYVFT
LTLPSAISVYWAFGDQLLDHSNAFALLPKSGARDFAVVLMLIHQFITFGFACTPLYFVWE
KVLGFHTRSMLLKALIRLPVVIPIWFLAIIFPFFGPINSAVGALLVTFTVYIIPAGAHMM
TFRTAFARQNAVEKPPFFLPSWTAIFLLNMFVVVWTFVVGFGFGGWASITNFVHQIDSFG
LFAKCYQC
>scaffold-UGNK-2017965-Marattia_attenuata
KKLFWHGGSVYDAWFSCASNQVAQVLLTLPYSFSQLGMVSGVLFQIFYGLMGSWTAYLIS
CLYIEYRSRKEKENVNFKNHVIQWFEVLDGLLGPYWKAVGLAFNCTFLLFGSVIQLIACG
SNIYYINDHFNKRTWTYIFGACCSLTVFIPSFHNYRVWSFLGLGMTTYTAWYLTIAAVVH
GQIEDVKHSAPTRLVLYFTGATNILYTFGGHAVTVEIMHAMWKPRKFKSIYLYATLYVMT
LTLPSAVSVYWAFGDKLLDHSNAFALLPKSGFRDFAVVLMLIHQFITFGFACTPLYFVWE
KVTGFHTRNLLLRALIRLPVVFPIWFLAIIFPFFGPINSAVGSLLVTFTVYIIPASAHMM
TYRSAFARENAVEKPPFFLPSWVAVFLLNGFIVVWTLIVGFGFGGWASITNFIHQIDSFG
LFAKCYQC
>scaffold-UGNK-2018036-Marattia_attenuata
KKLFWHGGSVYDAWFSCASNQVAQVLLTLPYSFSQLGMVSGVLFQIFYGLMGSWTAYLIS
CLYVEYRSRKEKENVNFKNHVIQWFEVLDGLLGPYWKAVGLAFNCTFLLFGSVIQLIACG
SNIYYINDHFDKRTWTYIFGACCAFTVFIPSFHNYRVWSFLGLGMTTYTAWYLTIAALAH
GQIEDVKHSAPARLVLYFTGATNILYTFGGHAVTVEIMHAMWKPRKFKSIYLFATLYVLT
LTLPSAISVYWAFGDKLLDHANAFALLPKSGFRDLAVVLMLIHQFITFGFACTPLYFVWE
KVLGFHTRNIFIRALIRIPVVIPIWFLAIIFPFFGPINSAVGSLLVTFTVYIIPSAAHMM
TYRTAFARENAVEKPPFFLPSWVAVYLLNAFVVIWTLVVGFGFGGWASITNFVHQIDSFG
LFAKCYQC
>scaffold-VIBO-2006987-Osmunda_javanica
KRLFWHGGSVYDAWFSCASNQVAQVLLTLPYSFSQLGMVSGVLFQIFYGVMGSWTAYLIS
CLYIEYRSRKEKENVNFKNHVIQWFEVLDGLLGHYWKAVGLAFNCTFLLFGSVIQLIACG
SNIYYINDHFDKRTWTYIFGACCSLTVFIPSFHNYRVWSFLGLGMTTYTAWYMTIAALVH
GQIADVKHSAPNKLVLYFTGATNILYTFGGHAVTVEIMHAMWKPRKFKSIYLYATLYVFT
LTLPSAISVYWAFGDKLLDHSNAFSLLPKSGARDFAVILMLIHQFITFGFACTPLYFVWE
KIIGFHTRNMLLRALVRFPVVLPIWFLAIIFPFFGPINSAVGSLLVTFTVYIIPATAHMM
TYRSAFARQNAVEKPPFFLPSWTAMYLVNSFVVVWTLVVGFGFGGWASITNFVHQIDSFG
LFAKCYQC
>scaffold-VIBO-2078269-Osmunda_javanica
KKFFWDGGSVYDAWFSCASNQVAQVLLTLPYSFSQLGMVSGVLFQIFYGLFGSWTAYLIS
CLYIEYRTRKEKENVDFKNHVIQWFEVLEGLLGPYWKAVGLAFNCTFLLFGSVIQLIACG
SNIYYINDHLDKRTWTYIFGACCSLTVFIPSFHNYRVWSFLGLAMTTYTAWYLTIAALVH
GQVADVKHSAPSKLVLYFTGATNILYTFGGHAVTVEIMHAMWKPRKFKSVYLMATLYVFT
LTLPSAISVYWAFGDQLLDHSNAFALLPKSGARDFAVVLMLIHQFITFGFACTPLYFVWE
KVTGFHSRSVLLKALIRLPVVIPIWFLAIIFPFFGPINSAVGALLVTFTVYIIPAGAHMM
TFRTAFARQNAVEKPPFFLPSWTAMFLLNMFVVVWTFVVGFGFGGWASITNFVHQIDSFG
LFAKCYQC
>scaffold-WGTU-2007222-Leucostegia_immersa
KTFLWDGGSVYDAWFSCASNQVAQVLLTLPYSFSQLGMVSGVIFQVFYGLLGSWTAYLIS
CLYVEYRSRKEKENVNFKNHVIQWFEVLDGLIGPFWKAVGLAFNCTFLLFGSVIQLIACG
SNIYYINDHLDKRTWTYIFGACCSLTVFIPSFHNYRIWSFLGLGMTTYTAWYMTIAALVN
GQIEDVKHSAPSKMVLYFTGATNILYTFGGHAVTVEIMHAMWKPRKFKWVYLVATLYVFT
LTLPSAISVYWAFGDKLLDHSNAFALLPRSRVRDSAVVLMLIHQFITFGFACTPLYFVWE
KVTGFHTHNMLVRAIVRLPVVVPIWFLAIIFPFFGPINSAIGALLVTFTVYIIPAAAHMI
TYRTTFARENAVEKPPRFLRSWAAVYLLNLFVVVWTLVVGFGFGGWASITNFVHQIDSFG
LFAKCYQC
>Abies_alba_AALBA5B211948P1
-------------------------------------MVSGIIFQIFYGLLGSWTAYLIG
VLYVEYRTRKEKEKVEFTNHVIQWFEVLDGLLGRYWKAVGLAFNCTFLLFGSVIQLIGCA
SNIYYINDKLDKRTWTYIFGACCATTVFIPSFHNYRLWSFFGLMMTTYTAWYMTFAALLH
GQVEGVTHSAPSTMVLYFTGATNILYTFGGHAVTVEIMHAMWKPQKFRKVYFLATLYIFT
LTLPSAIAMYWAYGDILLDHSNALSVLPRSAFRDVAVILMLIHQFITFGFACTPLYFVWE
KVIRVHDSSILKRALARLPVVLPIWFLAILVPFFGPINSAVGSLLVSFTVYIIPALAHML
TYRTASARQNAVEKLPRFLPTWVGMFLLDMFVVVWVLVVGFGFGGWASLTNFVHQVGTFG
LFAKCYQC
>Abies_alba_AALBA5B211948P2
KRMLWHGGSVYDAWFSCSSNQVAQVLLTLPYSFSQLGMVSGIIFQIFYGLLGSWTAYLIG
VLYVEYRTRKEKEKVEFTNHVIQWFEVLDGLLGRYWKAVGLAFNCTFLLFGSVIQLIGCA
SNIYYINDKLDKRTWTYIFGACCATTVFIPSFHNYRLWSFFGLMMTTYTAWYMTFAALLH
GQVEGVTHSAPSTMVLYFTGATNILYTFGGHAVTVEIMHAMWKPQKFRKVYFLATLYIFT
LTLPSAIAMYWAYGDILLDHSNALSVLPRSAFRDVAVILMLIHQFITFGFACTPLYFVWE
KVIRVHDSSILKRALARLPVVLPIWFLAILVPFFGPINSAVGSLLVSFTVYIIPALAHML
TYRTASARQNAVEKLPRFLPTWVGMFLLDMFVVVWVLVVGFGFGGWASLTNFVHQVGTFG
LFAKCYQC
>Abies_alba_AALBA5B931478P1
RRLFWHGGSAYDAWFSCASNQVAQVLLTLPYSFSQLGMVSGVLFQVFYGLMGSWTAYLIS
VLYIEYRTRKEKENMNFKNHVIQWFEVLDGLLGPFWKVLGLAFNCTFLLCGSVIQLIGCA
SNIYYINDHLDKRTWTYIFGACCATTVFIPSFHNYRLWSFLGLGMTTYTAWYLTIASLVH
GQTEDVKHSAPSKLVLYFTGATNILYTFGGHAVTVEIMHAMWKPKKFKAIYLLATLYVFT
LTLPSAISVYWAFGDELLDHANALALLPKSGFRDLAVVLMLIHQFITFGFACTPLYFVWE
KVIGMHDKSIVKRALARLPVVIPIWFLAIIFPFFGPINSAVGALLVSFTVYIIPAMAYIL
TYRTAFARKNAVEKPPFFLPSWTAVYLVNIFVVIWVLIVGFGFGGWASLTNFVRQVDTFG
LFAKCYQC
>Picea_lambertina_PILA_09665
QKTLWHGGSNYDAWCNAVSGQVGQVILSMPYSYSQMGFGLGIFFHLLYSVVGIWTCYMLS
CLYLEYRARKAKEGVNFKKHVIQYHEVMGYLVAPWLKGVCLFFNIVTMAAVAVVQIIACA
SNAYYLNSKYNKREWAIIFGAISMLTILLPSFHNFRIWSIIGVVTTTYTAWYMVIAGLLH
GQVDNVKHSAPVSMEQFFTGTTNILFAFGGHAITIEIMHAMWTPRSYKYVYLATVGYVMT
ITMPHCIILYWAFGDELLTHSNALSVFPASTFRSIGLGFMIVHQAVAFGLYVMPLNFMWE
KLLRVHQSRYLVRVITRLPVGILLWFLALMFPFFGPLNSVIGSLIMSFSVYIIPCTAYLV
VFKTKTSRQDASEKGGKWMPKWKGILTINLGIVILVGVLGFGFGSWASLSNLVKQVSSFG
IFDKCYQC
>Picea_lambertina_PILA_13718
KSFFWHGGSVYDAWFSCASNQVAQVLLTLPYSFSQLGMASGIVFQIFYGILGSWTAYLIS
VLYVEYRTRKEKENVRFKNHVIQWFEVLDGLLGPYWKAIGLAFNCTFLLFGSVIQLIGCA
SNIYYIDDHLDKRTWTYIFGACCATTVFIPSFHNYRIWSFIGLGMTTYTAWYMTIASAVH
GQVENVQHSAPTKMVLYFTGATNILYTFGGHAVTVEIMHAMWKPQKFKYIYLLATLYVFT
LTLPSAISVYWAFGDELLNHANAFSLLPKSVFRDIAVILMLIHQFITFGFACTPLYFVWE
KVIGMHDKSIFLRALARLPVVIPIWFLAIIFPFFGPINSAVGALLVSFTVYIIPSLAHMC
TYRTALARQNSVEKPPFFLPSWAGMYILNIFIVVWVAIVGFGFGGWASITNFVEQVGTFG
LFAKIRQV
>Picea_lambertina_PILA_21985
RRLFWHGGSVYDAWFSCASNQVAQVLLTLPYSFSQLGMVSGVLFQVFYGLMGSWTAYLIS
VLYVEYRTRKEKENVSFKNHVIQWFEVLDGLLGPFWKVLGLAFNCTFLLCGSVIQLIGCA
SNIYYINDHLDKRTWTYIFGACCATTVFIPSFHNYRLWSFLGLGMTTYTAWYLTIASLVH
GQIEDVKHSAPTKLVLYFTGATNILYTFGGHAVTVEIMHAMWKPKKFKAIYLLATLYVFT
LTLPSAISVYWAYGDTLLEHANALSLLPKTGFRDLAVVLMLIHQFITFGFACTPLYFVWE
KVIGMHDKSIVKRALARLPVVIPIWFLAIIFPFFGPINSAVGALLVSFTVYIIPAMAYIL
TYRTAFARKNAVEKPPFFLPSWTAVYLVNIFVVLWVLIVGFGFGGWASVTNFVRQVDSFG
LFAKCYQC
>Picea_lambertina_PILA_26760
QKTLWHGGSNYDAWCNAVSGQVGQVILSMPYSYSQMGFGLGIFFHLLYSIVGIWTCYMLS
CLYLEYRARKAKEGVSFKKHIIQYHEVMGYLVAPWLKGVCLFFNIVTMGTVAVVQIIACA
SNAYYLNSNYNKREWAIIFGAISMLTVLLPSFHNFRIWSIIGVLTTTYTAWYMVVAGLLH
GQIANVKHSGPASMEQFFTGTTNVLFAFGGHAITIEIMHAMWTPKSYKYVYVATVGYVIS
ITMPHCVILYWAFGDELLTHSNAFSVLPDSTFRSIGLGFMIAHQAIAFGLYVMPLNFMWE
KLLHVHQSHYLVRVVARLPVAILLWFLALLFPFFGPLNSVIGSFIMSFSVYIIPCAAYLI
VFRTKTSRQDASEKGGTWMPKWKGIFTINLGIVVIVGVLGFSFGSWASLSNLVKQVNSFG
IFDKCYQC
>Picea_taeda_PITA_05931
QKTLWHGGSNYDAWFNAVSGQVGQVILSMPYSYSQMGFGLGIFFHLLYSIVGIWTCYMLA
CLYLEYRARKEKDGVSFKNHIIQYHEVMGYLVAPWLKGACLFFNIVTMGTVAVVQIIACA
SNAYYLNSDYSKREWAIIFGAISMLTVLLPSFHNFRIWSIIGVLTTTYTAWYMVIAGLLH
GQIENVKHSAPVSMEQFFTGTTNILFAFGGHAITIEIMHAMWTPKSYKYVYLATVGYVMT
ITMPHCIILYWAFGDELLTHSNAFSVLPTSTFRSIGLGFMIAHQAIAFGLYVMPLNFMWE
KLLHVHQSHYLVRIVARIPVAILLWFLALMFPFFGPLNSVIGSFIMSFSVYIIPCAAYLI
VFRTKTSRQDASEKGGTWIPKWKGICTINLGIVVVIGVLGFGFGSWASLSNLVKQVNTFG
IFDKCFQC
>Picea_taeda_PITA_32816
RRLFWHGGSVYDAWFSCASNQVAQVLLTLPYSFSQLGMVSGVLFQVFYGLMGSWTAYLIS
VLYIEYRTRKEKENVSFKNHVIQWFEVLDGLLGPFWKVLGLAFNCTFLLCGSVIQLIGCA
SNIYYINDHLDKRTWTYIFGACCATTVFIPSFHNYRLWSFLGLGMTTYTAWYLTIASLVH
GQIDDVKHSAPTKLVLYFTGATNILYTFGGHAVTVEIMHAMWKPKKFKAIYLLATLYVFT
LTLPSAISVYWAFGDTLLDHANALSLLPKSGFRDLAVVLMLIHQFITFGFACTPLYFVWE
KVIGMHDKSIVKRALARLPVVIPIWFLAIIFPFFGPINSAVGALLVSFTVYIIPAMAHIL
TYRTAVARKNAVEKPPFFLPSWTAVYLVNIFVVIWVLIVGFAFGGWASVTNFVRQ----G
YFCLLYNS
>Picea_taeda_PITA_36137
QKALWHGGSNYDAWCNAVSGQVGQVILSMPYSYSQMGFGLGIFFHVLYSVVGIWTCYMLS
CLYLEYRARKEKEGVNFKKHIIQYHEVMGYLVAPWLKGVCLFFNIVTMATVAVVQIIACA
SNAYYLNSNYNKREWALIFGAISMLTVLLPSFENFRIWSIIGVVTTTYTAWYMVVAGLLH
GQIANVKHSAPVSMEQFFTGTTNVLFAFGGHAITIEIMHAMWTPKAYKYVYLATVGYVMT
ITMPHCIILYWAFGDELLTHSNALSVLPASTFRSIGLGFMIIHQAVAFGLYVMPLNFMWE
KLLGVHQSRYLVRIIARLPVAIVLWLFALLFPFFGPLNSVIGSLIMSFSVYIIPCTAYLI
VFRTKASRQDASEKGGKWMPKWKGILTMNLGIVILVGVLGFGFGSWASLSNLVKQVNSFG
ILDKCYQC
>Picea_taeda_PITA_48964
QKALWHGGSNYDAWCNAVSGQVGQVILSMPYSYSQMGFGLGIFFHVLYSVVGIWTCYMLS
CLYLEYRARKEKEGVNFKKHIIQYHEVMGYLVAPWLKGVCLFFNIVTMATVAVVQIIACA
SNAYYLNSNYNKREWALIFGAISMLTVLLPSFENFRIWSIIGVVTTTYTAWYMVVAGLLH
GQIANVKHSAPVSMEQFFTGTTNVLFAFGGHAITIEIMHAMWTPKAYKYVYLATVGYVMT
ITMPHCIILYWAFGDELLTHSNALSVLPASTFRSIGLGFMIIHQAVAFGLYVMPLNFMWE
KLLGVHQSRYLVRIIARLPVAIVLWLFALLFPFFGPLNSVIGSLIMSFSVYIIPCTAYLI
VFRTKASRQDASEKGGKWMPKWKGILTMNLGIVILVGVLGFGFGSWASLSNLVKQVNSFG
ILDKCYQC
>Picea_taeda_PITA_49058
KSFFWHGGSVYDAWFSCASNQVAQVLLTLPYSFSQLGMASGIVFQIFYGIMGSWTAYLIS
VLYVEYRTRKEKENVRFKNHVIQWFEVLDGLLGPYWKAIGLAFNCTFLLFGSVIQLIGCA
SNIYYIDDHLDKRTWTYIFGACCATTVFIPSFHNYRIWSFIGLGMTTYTAWYMTIAAAVH
GQVENVEHSAPTKMVLYFTGATNILYTFGGHAVTVEIMHAMWKPQKFKYIYLLATLYVFT
LTLPSAISVYWAFGDELLNHANAFALLPKSVFRDIAVILMLIHQFITFGFACTPLYFVWE
KVIGMHDKSLFLRALARLPVVIPIWFLAIIFPFFGPINSAVGALLVSFTVYIIPAMAHMC
TFRTALARQNSIEKPPFFLPSWAGMYILNIFIVGWVAIVGFGFGGWASVTNFVQQVGTFG
LFAKCYQC
>Pseudotsuga_menziesii_PSME_13016
RRLFWHGGSVYDAWFSCASNQVAQVLLTLPYSFSQLGMVSGVLFQVFYGLMGSWTAYLIS
VLYIEYRTRKEKENVSFKNHVIQWFEVLDGLLGPFWKVLGLAFNCTFLLCGSVIQLIGCA
SNIYYINDHLDKRTWTYIFGACCATTVFIPSFHNYRLWSFLGLGMTTYTAWYLTIASLVH
GQTEDVKHSAPTKLVLYFTGATNILYTFGGHAVTVEIMHAMWKPKKFKAIYLVATLYVFT
LTLPSAISVYWAYGDALLDHANALSLLPKSGFRDLAVVLMLIHQFITFGFACTPLYFVWE
KVIGMHDKSIVKRALARLPVVIPIWFLAIIFPFFGPINSAVGALLVSFTVYIIPAMAHIL
TYRTAFARKNAIEKPPFFLPSWTAIYLVNIFVVIWVLIVGFGFGGWASVTNFVRQVDSFG
LFAKCYQC
>Pseudotsuga_menziesii_PSME_25962
QKTLWHGGSNYDAWCNAVSGQVGQVILSMPYSYSQMGFGLGIFFHLLYSVVGIWTCYMLS
CLYLEYRARKAKEGVNFKNHVIQYHEVMGYLVAPWLKRVSLCFNIVTMGSVAVVQIIACA
SNAYYLNSNYNKREWALIFGGISMLTVLLPSFHNFRIWSIIGVVTTTYTAWYMVIAGLLH
GQTANVKHSAPASMEQFFTGTTNILFAFGGHAITIEIMHAMWTPRAYKYVYLATVGYVMT
ISMPHCVILYWAFGDELLTHSNALSVLPASTFRSMGLGFMIAHQAIAFGLFVMPLNFMWE
KLLHVHQSHYMIRVIARLPVAILLWFLALLFPFFGPLNSIIGSIIMSFSTYIIPCVAYLI
VFRTKSARQDSAEKGGKWMPKWRGILTINWGIVVLVGVLGFGFGSWASLSNLIKQVNTFG
VFDKCYQC
>Pseudotsuga_menziesii_PSME_27136
KRMLWHGGSVYDAWFSCSSNQVAQVLLTLPYSFSQLGMASGIIFQIFYGLLGSWTAYLIG
VLYVEYRTRKEKEKVEFTNHVIQWFEVLDGLLGRYWKAVGLAFNCTFLLFGSVIQLIGCA
SNIYYINDKLDKRTWTYIFGACCATTVFIPSFYNYRLWSFFGLTMTTYTAWYMTFAALLH
GQAEGVTHSAPSTMVLYFTGATNILYTFGGHARTTEI-----Q----KGILSGNPLYFHS
--------------DSAVCHSGILGIRRHTPLRATKITVQRAHKFITFGFACTPLYLVWE
KVIGVHARSILKRALQRLPVVVPIWFLAILVPFFGPINSAVGSLLVSFTVYIIPALAHMF
TYRTASARQNAVGKLPRFLPSWVGMFILNMFVVVWIFVVGFGFGGWASLTNFLRQVGTFG
LFAKCYQC
>Pseudotsuga_menziesii_PSME_28774
KSFFWHGGSVYDAWFSCASNQVAQVLLTLPYSFSQLGMASGIVFQIFYGIMGSWTAYLIS
VLYVEYRTRKEKENVRFKNHVIQWFEVLDGLLGPYWKAIGLAFNCTFLMFGSVIQLIACA
SNIYYIDDHLDKRTWTYIFGACCATTVFIPSFHNYRIWSFIGLGMTTYTAWYLTIAAVVN
GQVENVKHSAPTKMVLYFTGATNILYTFGGHAVTVEIMHAMWKPQKFKSIYLLATLYVFT
LTLPSAISVYWAFGDELLDHSNAFALLPKSAFRDIAVVLMLIHQFITFGFACTPLYFVWE
KVIGMHDKSIFLRALARLPVVIPIWFLAIIFPFFGPINSAVGALLVSFTVYIIPALAHMC
TYRTALARQNSVEKPPFFLPSWAAMFILNIFIVGWIAVVGFGFGGWASMTNFVQQVGTFG
LFAKCYQC
>Pseudotsuga_menziesii_PSME_46325
QKTLWHGGSNYDAWCNAVSGQVGQVILSMPYSYSQMGFGLGIFFHLLYSVVGIWTCYMLS
CLYLEYRARKAKEGVNFKKHVIQYHEVMGYLVAPWLKRVSLFFNIVTMGSVAVVQIIACA
SNAYYLNSNYNKREWALIFGGISMLTVLLPSFHNFRIWSIIGVVTTTYTAWYMVIAGLLH
GQTANVKHSAPASTEQFFTGTTNILFAFGGHAITIEIMHAMWTPRAYKYVYLATVGYVMT
ITMPHCVILYWAFGDELLTHSNALSVLPASTFRSIGLGFMIAHQAIAFGLFVMPLNFMWE
KLLHVHQSHYMIRVIARLPVAILLWFLALLFPFFGPLNSIIGSLIMSFSTYIIPCVAYLI
VFRTKTARQDSAEKGGKWMSKWRGILTINWGIVVLVGVLGFGFGSWASLSNLIKQVNTFG
VFDKCYQC
>Sequoiadendron_giganteum_SEGI_04501
KRMFWHGGSVYDAWFSCASNQVAQVLLTLPYSFSQLGMLSGILFQIFYGLMGSWTAYLIS
ILYVEYRTRKEKENFNFRNHVIQWFEVLDGLLGPYWKAVGLAFNCTFLLFGSVIQLIACA
SNIYYINDHLDKRTWTYIFGACCATTVFIPSFHNYRLWSFLGLGMTTYTAWYLTIAALVH
GQVEGVEHSAPTTMVLYFTGATNILYTFGGHAVTVEIMHAMWKPQKFKAIYLLATLYVLT
LTLPSAISVYWAFGDQLLDHSNAFSLLPRSGWRDMAVILMLIHQFITFGFACTPLYFVWE
KVIGMHDKSIFRRALARLPVVIPIWFLAIIFPFFGPINSAVGALLVSFTVYIIPALAHML
TYRTSLSRKNAVEKPPFFIPSWIAIYLVNMFVVFWVLIVGFGFGGWASMTNFVRQVNTFG
LFAKCYQC
>Sequoiadendron_giganteum_SEGI_22322
QKALWHGGSNYDAWCNAVSGQVGQVILSMPYSYSQMGLKLGIFFHLLYAIVGIWTCYMLS
CLYLEYRSRKEKEGATFKKHVIQYHEVMGYLVGPWLKYTSLFFNIVTMGSVAVVQIIACA
SNAYYLNSDYSKRTWAIIFGGISTLTILLPSFHNFRVWSIIGVLTTTYTAWYMVVAGLHH
GQLPNVKHSAPISMEKFFTGTTNILFAFGGHAITIEIMHAMWQPRAYKYVYLLTVGYVLT
ITMPHCIILYWAFGDELLEHSNALSVLPASTFRSVALCFMIAHQAIAFGLFVMPLNFMWE
KVLGVHKSHYLTRVVARLPVAILLWFLALLFPFFGPLNSIIGSIIMSFSTYIIPCLAYLI
VFRTTASRQEAADKPKKWMPRRSGIVVLNWGIVVLIAVLGFGFGSWASLSNLIKQVNTFG
VFDKCYQC
>Sequoiadendron_giganteum_SEGI_28075
KSFFWHGGSVYDAWFSCASNQVAQVLLTLPYSFSQLGMVSGVLFQIFYGLMGSWTAYLIS
VLYVEYRSRKEKENVNFKNHVIQWFEVLDGLLGAYWKAIGLAFNCTFLLFGSVIQLIACA
SNIYYINDNLDKRTWTYIFGACCATTVFIPSFHNYRIWSFIGLGMTTYTAWYMTIVSLVN
GQVEGVKHSAPTRLVLYFTGATNILYTFGGHAVTVEIMHAMWKPQKFKSIYLLATLYVLT
LTLPSAISVYWAFGDELLNHSNAFSLLPKSAFRDIAVTLMLIHQFITFGFACTPLYFVWE
KVIGMHDKSIFLRALARLPVVIPIWFLAIIFPFFGPINSAVGALLVSFTVYIIPSMAHMF
TYRTALARQNCVEKPPFFLPSWTAMYILNIFIVGWVLIVGFGFGGWASMTNFIQQVNTFG
LFAKCYQC
>scaffold-AWQB-2056147-Picea_engelmannii
RRLFWHGGSVYDAWFSCASNQVAQVLLTLPYSFSQLGMVSGVLFQVFYGLMGSWTAYLIS
VLYIEYRTRKEKENVSFKNHVIQWFEVLDGLLGSFWKVLGLAFNCTFLLCGSVIQLIGCA
SNIYYINDHLDKRTWTYIFGACCATTVFIPSFHNYRLWSFLGLGMTTYTAWYLTIASIIH
GQTEDVKHSAPTKMVLYFTGATNILYTFGGHAVTVEIMHAMWKPKKFKAIYLLATLYVYT
LTLPSAISVYWAFGDALLDHANALSLLPKSGFRDLAVVLMLIHQFITFGFACTPLYFVWE
KVIGMHDKSIVKRALARLPVVIPIWFLAIIFPFFGPINSAVGALLVSFTVYIIPAMAHIL
TYRTAFARKNAVEKPPFFLPSWTAVYLVNIFVVIWVLIVGFAFGGWASLTNFVRQVDSFG
LFAKCYQC
>scaffold-BUWV-2013041-Platycladus_orientalis
KSFFWHGGSVYDAWFSCASNQVAQVLLTLPYSFSQLGMVSGIVFQIFYGIMGSWTAYLIS
VLYVEYRSRKEKENVSFKNHVIQWFEVLDGLLGPYWKALGLAFNCTFLLFGSVIQLIACA
SNIYYINDNLDKRTWTYIFGACCATTVFIPSFHNYRIWSFIGLGMTTYTAWYMTIASLVH
GQVEDVKHSAPTRLVLYFTGATNILYTFGGHAVTVEIMHAMWKPQKFKSIYLLATLYVLT
LTLPSAISVYWAFGDELLTHSNAFSMLPRSAFRDIAVVLMLIHQFITFGFACTPLYFVWE
KVIGMHDKSIFLRALARLPVVIPIWFLAIIFPFFGPINSAVGALLVSFTVYIIPSMAHML
TYRTALARQNCVEKPPFFLPSWTAIYILNTFIVGWVLVVGFGFGGWASMTNFIQQVNTFG
LFAKCYQC
>scaffold-ESYX-2017029-Cunninghamia_lanceolata-branch_apex_with_needles
KSFFWHGGSVYDAWFSCASNQVAQVLLTLPYSFSQLGMVSGVLFQIFYGLMGSWTAYLIS
VLYVEYRSRKEKENVSFKNHVIQWFEVLDGLLGAYWKAIGLAFNCTFLLFGSVIQLIACA
SNIYYINDNLDKRTWTYIFGACCATTVFIPSFHNYRIWSFIGLGMTTYTAWYMTIASLVN
GQVEDVKHSAPTRLVLYFTGATNILYTFGGHAVTVEIMHAMWKPQKFKSIYLLATLYVFS
LTLPSAISVYWAFGDELLNHSNAFSLLPKSAFRDIAVTLMLIHQFITFGFACTPLYFVWE
KVIGMHDKSIFLRALARLPVVIPIWFLAIIFPFFGPINSAVGALLVSFTVYIIPSLAHMF
TYRTALARQNCVEKPPFFLPSWTAMYILNIFIVGWVLIVGFGFGGWASMTNFIQQVNTFG
LFAKCYQC
>scaffold-ETCJ-2064489-Pilgerodendron_uviferum
KSFFWHGGSVYDAWFSCASNQVAQVLLTLPYSFSQLGMVSGILFQIFYGLMGSWTAYLIS
VLYVEYRTRKEKENVSFKNHVIQWFEVLDGLLGPYWKAIGLAFNCTFLLFGSVIQLIACA
SNIYYVNDNLDKRTWTYIFGACCATTVFIPSFHNYRIWSFIGLAMTTYTAWYLTIASLVH
GQVEDVKHSAPTRLVLYFTGATNILYTFGGHAVTVEIMHAMWKPQKFKSIYLLATIYVMT
LTLPSAISVYWAFGDELLTHSNAFSMLPRSAFRDIAVVLMLIHQFITFGFACTPLYFVWE
KVIGMHDKSLFLRALARLPVVIPIWFLAIVFPFFGPINSAVGALLVTFTVYIIPSMAHML
TYRTALARQNSVEKPPFFLPSWTAMYILNIFIVGWVIVVGFGFGGWASMTNFIQQVDTFG
LFAKCYQC
>scaffold-FHST-2006045-Taxodium_distichum
KSFFWHGGSVYDAWFSCASNQVAQVLLTLPYSFSQLGMVSGVLFQIFYGLMGSWTAYLIS
VLYVEYRSRKEKENVSFKNHVIQWFEVLDGLLGAYWKAIGLAFNCTFLLFGSVIQLIACA
SNIYYINDNLDKRTWTYIFGACCATTVFIPSFHNYRIWSFIGLGMTTYTAWYMTIAALVH
GQVEDVKHSAPSRLVLYFTGATNILYTFGGHAVTVEIMHAMWKPQKFKSIYLLATLYVLT
LTLPSAISVYWAFGDELLNHSNAFSLLPDSAFRDIAVILMLIHQFITFGFACTPLYFVWE
KVIGMHDKSIFLRALARLPVVIPIWFLAIIFPFFGPINSAVGALLVSFTVYVIPSMAHMF
TYRTALARQNSVEKPPFFLPSWTAMYILNIFIVGWVLIVGFGFGGWASMTNFIQQVNTFG
LFAKCYQC
>scaffold-FRPM-2014277-Calocedrus_decurrens
KSFFWHGGSVYDAWFSCASNQVAQVLLTLPYSFSQLGMVSGIVFQIFYGIMGSWTAYLIS
VLYVEYRSRKEKENVSFKNHVIQWFEVLDGLLGPYWKALGLAFNCTFLLFGSVIQLIACA
SNIYYINDNLDKRTWTYIFGACCATTVFIPSFHNYRIWSFIGLGMTTYTAWYMTIASLVH
GQVEDVKHSAPHRLVLYFTGATNILYTFGGHAVTVEIMHAMWKPQKFKSIYLLATLYVLT
LTLPSAISVYWAFGDELLTHSNAFSMLPRSAFRDIAVVLMLIHQFITFGFACTPLYFVWE
KVIGMHDKSIFLRALARLPVVIPIWFLAIIFPFFGPINSAVGALLVSFTVYIIPSMAHML
TYRTSLARQNCVEKPPFFLPSWTAMYILNTFIVVWVLIVGFGFGGWASMTNFIQQVNTFG
LFAKCYQC
>scaffold-GAMH-2057384-Tsuga_heterophylla
KSFFWHGGSVYDAWFSCASNQVAQVLLTLPYSFSQLGMVSGIVFQIFYGILGSWTAYLIS
VLYVEYRSRKEKENVRFKNHVIQWFEVLDGLLGPYWKALGLAFNCTFLLFGSVIQLIACA
SNIYYIDDHLDKRTWTYIFGACCATTVFIPSFHNYRIWSFIGLGMTTYTAWYMAIASLVH
GQVEDVKHSAPTKMVLYFTGATNILYTFGGHAVTVEIMHAMWKPQKFKYIYLLATLYVFT
LTLPSAISVYWAFGDELLNHANAFALLPKSAFRDIAVILMLIHQFITFGFACTPLYFVWE
KVIGMHDKSIFLRALARLPVVIPIWFLAIIFPFFGPINSAVGALLVSFTVYIIPALAHMC
TYRTALARQNSVEKPPFFLPSWAAMYILNIFIVGWVLVVGFGFGGWASMTNFVQQVGTFG
LFAKCYQC
>scaffold-HOUF-2012944-Cryptomeria_japonica-leaf
KSFFWHGGSVYDAWFSCASNQVAQVLLTLPYSFSQLGMVSGVLFQIFYGLMGSWTAYLIS
VLYVEYRSRKEKENVNFKNHVIQWFEVLDGLLGAYWKAIGLAFNCTFLLFGSVIQLIACA
SNIYYINDNLDKRTWTYIFGACCATTVFIPSFHNYRIWSFIGLGMTTYTAWYMTIVSLVH
GQVEGVKHSAPNRLVLYFTGATNILYTFGGHAVTVEIMHAMWKPQKFKSIYLLASLYVLT
LTLPSAISVYWAFGDELLNHSNAFSLLPQSAFRDIAVVLMLIHQFITFGFACTPLYFVWE
KVIGMHDKSIFLRALARLPVVIPIWFLAIIFPFFGPINSAVGALLVSFTVYIIPSMAHMF
TYRTALARQNSVEKPPFFLPSWTAMYILNIFIVGWVLIVGFGFGGWASMTNFVQQVNTFG
LFAKCYQC
>scaffold-IOVS-2057337-Pseudotsuga_wilsoniana
RRLFWHGGSVYDAWFSCASNQVAQVLLTLPYSFSQLGMVSGVLFQVFYGLMGSWTAYLIS
VLYIEYRTRKEKENVSFKNHVIQWFEVLDGLLGPFWKVLGLAFNCTFLLCGSVIQLIGCA
SNIYYINDHLDKRTWTYIFGACCATTVFIPSFHNYRLWSFLGLGMTTYTAWYLTIASLVH
GQTEDVKHSAPTKLVLYFTGATNILYTFGGHAVTVEIMHAMWKPKKFKAIYLVATLYVFT
LTLPSAISVYWAYGDALLDHANALSLLPKSGFRDLAVVLMLIHQFITFGFACTPLYFVWE
KVIGMHDKSIVKRALARLPVVIPIWFLAIIFPFFGPINSAVGALLVSFTVYIIPAMAHIL
TYRTAFARKNAIEKPPFFLPSWTAIYLVNIFVVIWVLIVGFGFGGWASVTNFVRQVDSFG
LFAKCYQC
>scaffold-NKIN-2014686-Thujopsis_dolabrata
KSFFWHGGSVYDAWFSCASNQVAQVLLTLPYSFSQLGMVSGILFQIFYGLMGSWTAYLIS
VLYVEYRSRKEKENVSFKNHVIQWFEVLDGLLGPYWKALGLAFNCTFLLFGSVIQLIACA
SNIYYINDNLDKRTWTYIFGACCATTVFIPSFHNYRIWSFIGLGMTTYTAWYMTIASLVH
GQVEDVKHSAPNKLVLYFTGATNILYTFGGHAVTVEIMHAMWKPQKFKSIYLLATLYVLT
LTLPSAISVYWAFGDELLTHSNAFSMLPRSAFRDIAVVLMLIHQFITFGFACTPLYFVWE
KVIGMHDKSIFLRALARLPVVIPIWFLAIIFPFFGPINSAVGALLVSFTVYIIPSMAHML
TYRTALARQNCVEKPPFFLPSWTAMYILNTFIVGWVFIVGFGFGGWASMTNFIQQVNTFG
LFAKCYQC
>scaffold-NRXL-2065777-Metasequoia_glyptostroboides
KSFFWHGGSVYDAWFSCASNQVAQVLLTLPYSFSQLGMVSGVLFQIFYGLMGSWTAYLIS
VLYVEYRSRKEKENVSFKNHVIQWFEVLDGLLGAYWKAIGLAFNCTFLLFGSVIQLIACA
SNIYYINDNLDKRTWTYIFGACCATTVFIPSFHNYRIWSFIGLGMTTYTAWYMTIASLVN
GQVEDVKHSAPTRLVLYFTGATNILYTFGGHAVTVEIMHAMWKPQKFKSIYLLATLYVFS
LTLPSAISVYWAFGDELLNHSNAFSLLPKSAFRDIAVTLMLIHQFITFGFACTPLYFVWE
KVIGMHDKSIFLRALARLPVVIPIWFLAIIFPFFGPINSAVGALLVSFTVYIIPSLAHMF
TYRTAAARQNCVEKPPFFLPSWTAMYILNIFIVGWVLIVGFGFGGWASMTNFIQQVNTFG
LFAKCYQC
>scaffold-OVIJ-2085373-Papuacedrus_papuana
KSFFWHGGSVYDAWFSCASNQVAQVLLTLPYSFSQLGMVSGILFQIFYGIMGSWTAYLIS
VLYVEYRSRKEKENVSFKNHVIQWFEVLDGLLGPYWKAIGLAFNCTFLLFGSVIQLIACA
SNIYYVNDNLDKRTWTYIFGACCATTVFIPSFHNYRIWSFIGLGMTTYTAWYLTIASLVH
GQVEDVKHSAPDRLVLYFTGATNILYTFGGHAVTVEIMHAMWKPQKFKSIYLLATIYVLT
LTLPSAISVYWAFGDELLTHSNAFSMLPRSAFRDIAVILMLIHQFITFGFACTPLYFVWE
KVIGMHDKSLFLRALARLPVVIPIWFLAIIFPFFGPINSAVGALLVSFTVYVIPSMAHML
TYRTAVARQNTVEKPPFFLPSWTAMYIVNIFIVGWVLIVGFGFGGWASMTNFIQQVDTFG
LFAKCYQC
>scaffold-OXGJ-2013245-Glyptostrobus_pensilis
KSFFWHGGSVYDAWFSCASNQVAQVLLTLPYSFSQLGMVSGVLFQIFYGLMGSWTAYLIS
VLYVEYRSRKEKENVSFKNHVIQWFEVLDGLLGAYWKAIGLAFNCTFLLFGSVIQLIACA
SNIYYINDNLDKRTWTYIFGACCATTVFIPSFHNYRIWSFIGLGMTTYTAWYMTIASLVH
GQVEDVKHSAPSRLVLYFTGATNILYTFGGHAVTVEIMHAMWKPQKFKSIYLLATLYVLT
LTLPSAISVYWAFGDELLNHSNAFSLLPDSAFRDIAVILMLIHQFITFGFACTPLYFVWE
KVIGMHDKSIFLRALARLPVVIPIWFLAIIFPFFGPINSAVGALLVSFTVYIIPSMAHMF
TYRTALARQNCVEKPPFFLPSWTAMYILNIFIVGWVLIVGFGFGGWASMTNFIQQVNTFG
LFAKCYQC
>scaffold-QNGJ-2013392-Cupressus_dupreziana
KSFFWHGGSVYDAWFSCASNQVAQVLLTLPYSFSQLGMVSGIVFQIFYGIMGSWTAYLIS
VLYVEYRSRKEKENVSFKNHVIQWFEVLDGLLGPYWKALGLAFNCTFLLFGSVIQLIACA
SNIYYINDNLDKRTWTYIFGACCATTVFIPSFHNYRIWSFIGLGMTTYTAWYMTIAALVH
GQVEDVKHSAPSRLVLYFTGATNILYTFGGHAVTVEIMHAMWKPQKFKSIYLLATLYVLT
LTLPSAISVYWAFGDELLTHSNAFSMLPRSAFRDIAVVLMLIHQFITFGFACTPLYFVWE
KVIGMHDKSIFLRALARLPVVIPIWFLAIIFPFFGPINSAVGALLVSFTVYIIPSIAHML
TYRTALARQNCVEKPPFFLPSWTAMYILNTFIVGWVLIVGFGFGGWASMTNFIQQVNTFG
LFAKCYQC
>scaffold-VFYZ-2041878-Thuja_plicata
KSFFWHGGSVYDAWFSCASNQVAQVLLTLPYSFSQLGMVSGILFQIFYGLMGSWTAYLIS
VLYVEYRSRKEKENVSFKNHVIQWFEVLDGLLGPYWKAIGLAFNCTFLLFGSVIQLIACA
SNIYYINDNLDKRTWTYIFGACCATTVFIPSFHNYRIWSFIGLGMTTYTAWYMTIASLVH
GQVEDVKHSAPNRLVLYFTGATNILYTFGGHAVTVEIMHAMWKPQKFKSIYLLATLYVLT
LTLPSAISVYWAFGDELLTHSNAFSMLPRSAFRDIAVVLMLIHQFITFGFACTPLYFVWE
KVIGMHDKSIFLRALARLPVVIPIWFLAIIFPFFGPINSAVGALLVSFTVYIIPSMAHML
TYRTALARQNCVEKPPFFLPSWTAMYILNSFIVGWVFIVGFGFGGWASMTNFIQQVNTFG
LFAKCYQC
>scaffold-VSRH-2058196-Abies_lasiocarpa
KSFFWHGGSVYDAWFSCASNQVAQVLLTLPYSFSQLGMVSGIVFQIFYGILGSWTAYLIS
VLYVEYRSRKEKENVRFKNHVIQWFEVLDGLLGPYWKALGLAFNCTFLLFGSVIQLIACA
SNIYYIDDHLDKRTWTYIFGACCATTVFIPSFHNYRIWSFIGLGMTTYTAWYLTIAALVH
GQVEDVKHSAPSKMVLYFTGATNILYTFGGHAVTVEIMHAMWKPQKFKSIYLLATLYVFT
LTLPSAISVYWAFGDQLLNHANAFALLPKSAFRDIAVILMLIHQFITFGFACTPLYFVWE
KVIGMHDKSIFLRALARLPVVIPIWFLAIIFPFFGPINSAVGALLVSFTVYIIPALAHMC
TYRTALARQNSVEKPPFFLPSWAAMFILNIFIVVWVLIVGFGFGGWASMTNFVQQVGTFG
LFAKCYQC
>scaffold-XMGP-2014097-Juniperus_scopulorum
KSFFWHGGSVYDAWFSCASNQVAQVLLTLPYSFSQLGMVSGIVFQIFYGILGSWTAYLIS
VLYVEYRSRKEKENVSFKNHVIQWFEVLDGLLGPYWKALGLAFNCTFLLFGSVIQLIACA
SNIYYVNDNLDKRTWTYIFGACCATTVFIPSFHNYRIWSFIGLGMTTYTAWYMTIASLVH
GQVEDVKHSAPTRLVLYFTGATNILYTFGGHAVTVEIMHAMWKPQKFKSIYLLATLYVLT
LTLPSAISVYWAFGDELLTHSNAFSMLPRSAFRDIAVVLMLIHQFITFGFACTPLYFVWE
KVIGMHDKSIFLRALARLPVVIPIWFLAIIFPFFGPINSAVGALLVSFTVYIIPSIAHML
TYRTALARQNCVEKPPFFLPSWTAMYILNAFIVGWVLIVGFGFGGWASMTNFIQQVNTFG
LFAKCYQC
>scaffold-XQSG-2057622-Microbiota_decussata
KSFFWHGGSVYDAWFSCASNQVAQVLLTLPYSFSQLGMVSGIVFQIFYGIMGSWTAYLIS
VLYVEYRSRKEKENVSFKNHVIQWFEVLDGLLGPYWKALGLAFNCTFLLFGSVIQLIACA
SNIYYINDNLDKRTWTYIFGACCATTVFIPSFHNYRIWSFIGLGMTTYTAWYMTIASLVH
GQVEDVKHSAPARLVLYFTGATNILYTFGGHAVTVEIMHAMWKPQKFKSIYLLATLYVLT
LTLPSAISVYWAFGDELLTHSNAFSMLPRSAFRDIAVVLMLIHQFITFGFACTPLYFVWE
KVIGMHDKSIFLRALARLPVVIPIWFLAIIFPFFGPINSAVGALLVSFTVYIIPSMAHML
TYRTALARQNCVEKPPFFLPSWTAMYILNTFIVGWVLIVGFGFGGWASMTNFIQQVNTFG
LFAKCYQC
>scaffold-ZQVF-2021939-Cunninghamia_lanceolata-2_samples_combined
KSFFWHGGSVYDAWFSCASNQVAQVLLTLPYSFSQLGMVSGVLFQIFYGLMGSWTAYLIS
VLYVEYRSRKEKENVSFKNHVIQWFEVLDGLLGAYWKAIGLAFNCTFLLFGSVIQLIACA
SNIYYINDNLDKRTWTYIFGACCATTVFIPSFHNYRIWSFIGLGMTTYTAWYMTIASLVN
GQVEDVKHSAPTRLVLYFTGATNILYTFGGHAVTVEIMHAMWKPQKFKSIYLLATLYVFS
LTLPSAISVYWAFGDELLNHSNAFSLLPKSAFRDIAVTLMLIHQFITFGFACTPLYFVWE
KVIGMHDKSIFLRALARLPVVIPIWFLAIIFPFFGPINSAVGALLVSFTVYIIPSLAHMF
TYRTALARQNCVEKPPFFLPSWTAMYILNIFIVGWVLIVGFGFGGWASMTNFIQQVNTFG
LFAKCYQC
>scaffold-AKXB-2011664-Phaeomegaceros_coriaceus
KKLLWHGGSTYDAWFSSASNQVAQVLLTLPTSFAQLGLVSGVVAQLLYALMGCWAAYLMN
TLYLEYRSRKEKENANFKNHVIQWFEVLDGLLGPYWKAVGLFFNVTFLLFGSVIQLIACA
SNIYLINDSLEKRTWTYIFGGICGLSVFIPTFHNYRVWSFLGIVMTSYTAWYITIGSLVK
GQVKNATHVGAHDKELYFTGATNVLYTFGGHAATVEIMHAMWKPSRFKLVYVYATLYVLT
LTLPSAVSGYWAFGDNLLKQNNVLYLLPRNGWRDTAVIFMLLHQFITFGFAITPVYFIWE
KLLGIHTGGLLLKAIARIPVVLPVWFFAIIFPFFGPINSAVGALLVTFTVYIIPCAAHMM
VYRSEFARRKAVSKPPFFFPSWTILYLINASIILWILVIGVGWGGWASVKHFVDLVSTFG
VFDSCFQC
>scaffold-AKXB-2066548-Phaeomegaceros_coriaceus
---LWSGGTSFDAFLNAASTQVAQVLLTLPYSFSQLGMASGIFFQILYGLMGAWSCYLVS
CLYADYRARQEKENPKADRHTIQWYEILGGLLGPKWRVAGLVVNGLVLFCTATIQLIACA
SNVYYLNDTLDKRTWTYIFGAAFMCTILVPSAHNYRLWSGMGIVMTTYTAWFLTISAVRQ
GQIPNVQYKGGHHRVAYFTGATNILYTFGGHAVTVEIMHAMWKPRKFKIVYLIAILYIFT
LTIPSAVAMYWAFGDKLYHNANSFGVLPRTRWRDAAVVLMLGHQFFEFGMISLPLYFMWE
KLVGVHGKHYIVTSLARVPVVMAMWFIALMIPFFGPINSAVGSLFVSFGVYIIPAAAYTV
FYSRSENQSSAVEKPPFFLRSWRAVFAVNIPVMVWVLVVGFGFGAWASITNIKNQINTFG
IFASCYQC
>scaffold-ANON-2035113-Leiosporoceros_dussii-B
NKYFWDGGSAYDAWFSSASNQVAQVLLTLPTSFAQMGMASGLAAQLLYAFMGCWAAYLMN
SLYLEYRSRREKDEGNPTNHVIQWFEVLDGLLGPYWKAVSLFFNVTFLLCGSVIQLIACA
SNIYLINDGLDKRTWTFIFGAICALTVFIPSFHNYRVWSFLGILMTSYTAWYITIGSLVH
GQVRSATHRGAHKLDLYFTGATNVLYTFGGHAATVEIMDAMWKPDKFKLVYVCATLYVLT
LTVPTAVSGYWAFGDTLLKQNNVLALLPRTGWRDAAVVLMLLHQFITFGFAITPVYLVWE
KLIGVHRGSLLLKALVRIPVVLPVWFLAIIFPFFGPINSTVGALLVTFTVYIIPAAAHMM
VYRTAYSRRKAVTKPPFFLPHWQLVFFVNILVILWVVVFGVGLGGWASVKHFVQLVSTFG
VFDKCFQC
>scaffold-BSNI-2011508-Anthoceros_agrestis-B
YRALWNGGSSFDAWMNAASTQVAQVLLTLPYSFSQLGMVSGIFFQIFYGLMGAWTCYLIT
CLYADYRARKEKENPAAEKHTIQWFEVLGGLLGPRWRMAGLVFNGFVLFCTATIQLIACA
SNVYYLNDHLDKRTWTYIFGASFMITILVPAAHNYRVLSAMGITMTTYTAWFLTISAAKH
GQIPNVQYKGSHHKVAYFTGATNILYTFGGHAVTVEMMHSMWKPRRFKVVYLVAVLYIFT
LTIPSAVAMYWAFGDKLFKNANAFAVLPKTKWRDAAVVLMLGHQFFEYGMVSLPLYIMWE
KLVGVHGKHYLVTTISRVPVVMAMWFTALMIPFFGPINSAVGSLFVAFGVYIIPAAAYIA
FYKSASARASAVEKPPFFLRSWFTVFAVNIVVVLWVLVVGFGFGAWASITNIVDQIHTFG
LFAKCYQC
>scaffold-BSNI-2051002-Anthoceros_agrestis-B
RKYIWHGGSTYDAWFSSASNQVAQVLLTLPTSFAQMGLASGVTAQLLYAFLGCWAAYLMN
SLYLEYRGRKEKESDNFKNHVIQWFEVLDGLLGPYWKAVSLFFNVTFLLFGSVIQLIACA
SNIYLINDSLEKRTWTYIFGAVCGLTVFIPTFHNYRLWSFLGIVMTTYTAWYITIGSIVH
GQVQPTTHVGAHDKELYFTGGTNILYTFGGHAATVEIMDAMWKPAKFKLVYVYATLYVLT
LTIPSAITGYWAFGDRLLKQNNVLYLLPRTPWRDMAVILMLIHQFITFGFAITPVYFVWE
KIIGIHQGGLLLKAVARIPVVLPVWFFAIIFPFFGPINSAVGALLVTFTVYIIPAAAHMM
VFRTDNARRKAVAKPPFFFPSWTVVYLINAFVIVWIAVIGVGWGGWASVKHFVSLVSTFG
VFDKCFQC
>scaffold-FAJB-2010177-Paraphymatoceros_hallii
KKVFWHGGSAYDAWFSSASNQVAQVLLTLPTSFAQMGLVSGVVAQLLYALMGCWAAYLMN
TLYLEYRSRKEKENASFKNHVIQWFEVLDGLLGPYWKAVSLFFNVTFLLFGSVIQLIACA
SNIYLINDSLEKRTWTYIFGGVCGLTIFIPTFHNYRVWSFLGIVMTSYTAWYITIGSLVN
GQVRNVTHIGAHEKELYFTGATNILYTFGGHAATVEIMHAMWKPSRFKLVYVYATLYVLT
LTLPSAISGYWAFGDNLVKQNNVLYLLPRNGWRDTAVVLMLLHQFITFGFAITPVFFIWE
KLLGIHTAGLLLKALARIPVVLPVWFFAVIFPFFGPINSAVGALLVTFTVYIIPCAAHMM
VYRTDFARRKAVSKPPFFLPSWSILYVINASIILWILVIGVGWGGWASVKHFVDLVSTFG
VFDRCFQC
>scaffold-RXRQ-2025195-Phaeoceros_carolinianus-sporophyte
RKYIWHGGSTYDAWFSSASNQVAQVLLTLPTSFAQMGLASGVTAQLLYAFLGCWAAYLMN
SLYLEYRGRKEKESDNFKNHVIQWFEVLDGLLGPYWKAVSLFFNVTFLLFGSVIQLIACA
SNIYLINDSLEKRTWTYIFGAVCGLTVFIPTFHNYRLWSFLGIVMTTYTAWYITIGSIVH
GQVQPTTHVGAHDKELYFTGGTNILYTFGGHAATVEIMDAMWKPAKFKLVYVYATLYVLT
LTIPSAITGYWAFGDRLLKQNNVLYLLPRTPWRDMAVILMLIHQFITFGFAITPVYFVWE
KIIGIHQGGLLLKAVARIPVVLPVWFFAIIFPFFGPINSAVGALLVTFTVYIIPAAAHMM
VFRTDNARRKAVAKPPFFFPSWTVVYLINAFVIVWIAVIGVGWGGWASVKHFVSLVSTFG
VFDKCFQC
>scaffold-RXRQ-2139580-Phaeoceros_carolinianus-sporophyte
AEILWHGGSAGDAWLTSASHQVAQVLLTLPYSFAQLGYASGIIFQLFYGLVGCWTCFCVA
SLYAEHRFRQQRDGVTLENHTVQWFEVLDELLGRRWKVAGLLVNCTFLITAATIQIIACG
STVYLINDKLDKRTWTYVFGAGCMLSVLIPTLHNFRVWSFTGLLMTTYTAWYMTIAALVH
GQKPRVKHTGPQSLVPFFTGATNILYTFGGHATTVEVMDSMWRPQKFKWVYVLSTLYVFT
LTLPSAISVYWAFGDSMASMPNALSALPRTPFRDAAVILMLIHQFFTFALISIPVYTMWE
KLLGIHTNKFLLRVAIRLPVGLFIWFMALAIPFFGPINSAVGATLVTFGVYIIPAAAYYA
FYSSPSARENAMEKPPFFIPSWRAIFVLNTFIVIWVFIVGFGLGCWSSISNFIKLVHTFG
LFAKCYEC
>scaffold-RXRQ-2140937-Phaeoceros_carolinianus-sporophyte
AEVLWHGGSATDAWLTSASHQVAQVLLTLPYSFSQLGMPSGIFFQLFYGFVGCWTCYCIT
VLYAEHRHLQDKQGIKLKNHTVQWFEVLENLLGRTWKYAGIGFNCLYLICAATIQIIACG
STVYLINDNLDKRTWTYVFGACCMLSVLIPSMHNFRIWSFAGLLMTTYTAWYMTIAAAVH
GQNPGVEHTAPRNPIPYVTGATNMLYTFGGHAFTVEVMDSMRKPRKYKWVYLLSTLYVFT
LTLPSAISVYWNFGDQLRSIPNGLAILPRTTFRDIAVILMLVHQFFTFAAAAMPVYTVWE
KLLGLHTRNHLLRVLVRLPVGLLIWFLALAIPFFGPVNSAVGALLVTFGVYIIPAAAYNV
FFWNPAARENAVEKPPFFIPSWRAIFLLNTFIVVWVLIVGFGIGAWATVSTFIKLIDTFG
LFASCYQC
>scaffold-RXRQ-2142299-Phaeoceros_carolinianus-sporophyte
KKVFWHGGSAYDAWFSSASNQVAQVLLTLPTSLAQMGLVSGVVGQLLYALMGCWAAYVMN
TLYLEYRSRKEKENTSFKNHVIQWFEVLDGLLGPYWKAVSLFFNVTFLLFGSVIQLIACA
SNIYLINDSLEKRTWTYIFGGICGLTVFIPTFHNYRVWSFLGIIMTSYTAWYITIGSLVN
GQVRNATHTGAQEKELYFTGATNILYTFGGHAATVEIMHAMWKPSRFKLVYVYATLYVLT
LTLPSAISGYWAFGDNLVKQNNVLYLLPRNGWRDTAVILMLLHQFITFGFAITPVYFIWE
KMLGIHTAGLLLKALARIPVVLPVWFFAIIFPFFGPINSAVGALLVTFTVYIIPCAAHMM
VYRTEFARRKAVSKPPFFLPSWSILYVINASIILWILVIGVGWGGWASVKHFVDLVSTFG
VFDRCFQC
>scaffold-TCBC-2019405-Nothoceros_vincentianus
KKLLWHGGSTYDAWFSSASNQVAQVLLTLPTSFAQLGLVSGVVAQLLYALMGCWAAYLMN
TLYLEYRSRKEKENADFKNHVIQWFEVLDGLLGPYWKAVSLFFNVTFLLFGSVIQLIACA
SNIYLINDNLEKRTWTYIFGGVCGLTVFIPTFHNYRVWSFLGIVMTSYTAWYITIGSLVK
GQVPNATHVGAHDKELYFTGATNILYTFGGHAATVEIMHAMWKPSKFKLVYVYATLYVLT
LTLPSAVSGYWAFGDGLLKQNNVLYLLPRNGWRHTAVIFMLLHQFITFGFAITPVYFVWE
KLLGIHTGGLLLKAIARIPVVLPVWFFAIIFPFFGPINSAVGALLVTFTVYIIPCAAHMM
VYRSEFARRKAVSKP---------------------------------------------
--------
>scaffold-TWUW-2001413-Anthoceros_agrestis-A
RKYIWHGGSTYDAWFSSASNQVAQVLLTLPTSFAQMGLASGVTAQLLYAFLGCWAAYLMN
SLYLEYRGRKEKESDNFKNHVIQWFEVLDGLLGPYWKAVSLFFNVTFLLFGSVIQLIACA
SNIYLINDSLEKRTWTYIFGAVCGLTVFIPTFHNYRLWSFLGIVMTTYTAWYITIGSIVH
GQVQPTTHVGAHDKELYFTGGTNILYTFGGHAATVEIMDAMWKPAKFKLVYVYATLYVLT
LTIPSAITGYWAFGDRLLKQNNVLYLLPRTPWRDMAVILMLIHQFITFGFAITPVYFVWE
KIIGIHQGGLLLKAVARIPVVLPVWFFAIIFPFFGPINSAVGALLVTFTVYIIPAAAHMM
VFRTDNARRKAVAKPPFFFPSWTVVYLINAFVIVWIAVIGVGWGGWASVKHFVSLVSTFG
VFDKCFQC
>scaffold-TWUW-2001415-Anthoceros_agrestis-A
RKYIWHGGSTYDAWFSSASNQVAQVLLTLPTSFAQMGLASGVTAQLLYAFLGCWAAYLMN
SLYLEYRGRKEKESDNFKNHVIQWFEVLDGLLGPYWKAVSLFFNVTFLLFGSVIQLIACA
SNIYLINDSLEKRTWTYIFGAVCGLTVFIPTFHNYRLWSFLGIVMTTYTAWYITIGSIVH
GQVQPTTHVGAHDKELYFTGGTNILYTFGGHAATVEIMDAMWKPAKFKLVYVYATLYVLT
LTIPSAITGYWAFGDRLLKQNNVLYLLPRTPWRDMAVILMLIHQFITFGFAITPVYFVWE
KIIGIHQGGLLLKAVARIPVVLPVWFFAIIFPFFGPINSAVGALLVTFTVYIIPAAAHMM
VFRTDNARRKAVAKPPFFFPSWTVVYLINAFVIVWIAVIGVGWGGWASVKHFVSLVSTFG
VFDKCFQC
>scaffold-TWUW-2011157-Anthoceros_agrestis-A
YRALWNGGSSFDAWMNAASTQVAQVLLTLPYSFSQLGMVSGIFFQIFYGLMGAWTCYLIT
CLYADYRARKEKENPAAEKHTIQWFEVLGGLLGPRWRMAGLVFNGFVLFCTATIQLIACA
SNVYYLNDHLDKRTWTYIFGASFMITILVPAAHNYRVLSAMGITMTTYTAWFLTISAAKH
GQIPNVQYKGSHHKVAYFTGATNILYTFGGHAVTVEMMHSMWKPRRFKVVYLVAVLYIFT
LTIPSAVAMYWAFGDKLFKNANAFAVLPKTKWRDAAVVLMLGHQFFEYGMVSLPLYIMWE
KLVGVHGKHYLVTTISRVPVVMAMWFTALMIPFFGPINSAVGSLFVAFGVYIIPAAAYIA
FYKSASARASAVEKPPFFLRSWFTVFAVNIVVVLWVLVVGFGFGAWASITNIVDQIHTFG
LFAKCYQC
>scaffold-UCRN-2005269-Megaceros_flagellaris
KTLLWHGGSTYDAWFSSASNQVAQVLLTLPTSFAQLGLVSGVIAQLIYALMGCWAAYLMN
TLYLEYRSRKEKENTNFKNHVIQWFEVLDGLLGPYWKVVSLFFNVTFLLFGSVIQLIACA
SNIYLINDSLEKRTWTYIFGGICGLSVLIPTFHNYRVWSFLGIVMTSYTAWYITIGSLVK
GQVPNATHAGARNKELYFTGATNILYTFGGHAATVEIMHAMWKPSKFKLVYVYATLYVLT
LTLPSAVSGYWAFGDGLLKQNNVLYLLPRNGWRDTAVILMLLHQFITFGFAITPVYFVWE
KLLGIHTGGLLLKAIARIPVVLPVWFFAIIFPFFGPINSAVGALLVTFTVYIIPCAAHMM
VYRSEFARRKAVSKPPFFFPSWTILYLINASIILWILVIGVGWGGWASIKHFVGLVSTFG
VFDSCFQC
>scaffold-WCZB-2017625-Phaeoceros_carolinianus-gametophyte
KKVFWHGGSAYDAWFSSASNQVAQVLLTLPTSFAQMGLVSGVVGQLLYALMGCWAAYVMN
TLYLEYRSRKEKENTSFKNHVIQWFEVLDGLLGPYWKAVSLFFNVTFLLFGSVIQLIACA
SNIYLINDSLEKRTWTYIFGGICGLTVFIPTFHNYRVWSFLGIIMTSYTAWYITIGSLVN
GQVRNATHTGAHEKELYFTGATNILYTFGGHAATVEIMHAMWKPSRFKLVYVYATLYVLT
LTLPSAISGYWAFGDNLVKQNNVLYLLPRNGWRDTAVILMLLHQFITFGFAITPVYFIWE
KMLGIHTAGLLLKALARIPVVLPVWFFAIIFPFFGPINSAVGALLVTFTVYIIPCAAHMM
VYRTEFARRKAVSKPPFFLPSWSILYVINASIILWILVIGVGWGGWASVKHFVDLVSTFG
VFDRCFQC
>scaffold-WEEQ-2091098-Phaeoceros_carolinianus-gametophyte_1575
KKVFWHGGSAYDAWFSSASNQVAQVLLTLPTSFAQMGLVSGVVGQLLYALMGCWAAYVMN
TLYLEYRSRKEKENTSFKNHVIQWFEVLDGLLGPYWKAVSLFFNVTFLLFGSVIQLIACA
SNIYLINDSLEKRTWTYIFGGICGLTVFIPTFHNYRVWSFLGIIMTSYTAWYITIGSLVN
GQVRNATHTGAHEKELYFTGATNILYTFGGHAATVEIMHAMWKPSRFKLVYVYATLYVLT
LTLPSAISGYWAFGDNLVKQNNVLYLLPRNGWRDTAVILMLLHQFITFGFAITPVYFIWE
KMLGIHTAGLLLKALARIPVVLPVWFFAIIFPFFGPINSAVGALLVTFTVYIIPCAAHMM
VYRTEFARRKAVSKPPFFLPSWSILYVINASIILWILVIGVGWGGWASVKHFVHLVSTFG
VFDRCFQC
>scaffold-ZFRE-2001239-Phaeoceros_carolinianus-sporophyte_1575
KKVFWHGGSAYDAWFSSASNQVAQVLLTLPTSFAQMGLVSGVVGQLLYALMGCWAAYVMN
TLYLEYRSRKEKENTSFKNHVIQWFEVLDGLLGPYWKAVSLFFNVTFLLFGSVIQLIACA
SNIYLINDSLEKRTWTYIFGGICGLTVFIPTFHNYRVWSFLGIIMTSYTAWYITIGSLVN
GQVRNATHTGAHEKELYFTGATNILYTFGGHAATVEIMHAMWKPSRFKLVYVYATLYVLT
LTLPSAISGYWAFGDNLVKQNNVLYLLPRNGWRDTAVILMLLHQFITFGFAITPVYFIWE
KMLGIHTAGLLLKALARIPVVLPVWFFAIIFPFFGPINSAVGALLVTFTVYIIPCAAHMM
VYRTEFARRKAVSKPPFFLPSWSILYVINASIILWILVIGVGWGGWASVKHFVDLVSTFG
VFDRCFQC
>scaffold-ZFRE-2008351-Phaeoceros_carolinianus-sporophyte_1575
---LWHGGSAADAWFTTASSQVAQVLLTLPYSFAQLGYASGIIFQLFYGLIGCWTCFCVS
SLYAEHRWRQERQGVTLENHTVQWFEVLNALLGRRWKVAGLLVNCVYLVTAATIQIIACG
STVYLINDKLDKRTWTYLFGAVCMLSVFIPTLHNFRVWSFTGLLMTTYTAWYMTIAAAVH
GQKPGVKHTGPQSLVPYFTGATNILYTFGAHATTVEVMDSMWRPQKYNLVYVLSTLYVFT
LTLPSAITVYWAFGDDMASMPNALSALPRTPFRATAVILMLIHQFFTFALISIPIYAMWE
KLLGIHTNNFLLRVAIRVPIGLFIWFLALAIPFFGPINSAVGAFVVTFGVYIIPAAAYNA
FYSSPSARENAVVKPPFFIPSWRAIFVLNTCIVIWVLIVGFGLGCWSSISNFIKLVHSFG
LFAKCYEC
>scaffold-ZFRE-2008353-Phaeoceros_carolinianus-sporophyte_1575
---LWHGGSAADAWFTTASSQVAQVLLTLPYSFAQLGYASGIIFQLFYGLIGCWTCFCVS
SLYAEHRWRQERQGVTLENHTVQWFEVLNALLGRRWKVAGLLVNCVYLVTAATIQIIACG
STVYLINDKLDKRTWTYLFGAVCMLSVFIPTLHNFRVWSFTGLLMTTYTAWYMTIAAAVH
GQKPGVKHTGPQSLVPYFTGATNILYTFGAHATTVEVMDSMWRPQKYNLVYVLSTLYVFT
LTLPSAITVYWAFGDDMASMPNALSALPRTPFRATAVILMLIHQFFTFALISIPIYAMWE
KLLGIHTNNFLLRVAIRVPIGLFIWFLALAIPFFGPINSAVGAFVVTFGVYIIPAAAYNA
FYSSPSARENAVVKPPFFIPSWRAIFVLNTCIVIWVLIVGFGLGCWSSISNFIKLVHSFG
LFAKCYEC
>scaffold-FITN-2016828-Treubia_lacunosa
KKLFWHGGSVYDAWFSCASNQVAQVLLTLPYSFSQLGIVWGVTFQILYGLLGSWTAYLVS
WLYIEYRTRKEKENVNFKNHVIQWFEVLDGLLGSYWKAAGFAFNCTFLLFGSVIQLIACA
SNIYYISDQFDKRTWTYIFGACCMMTVFVPSFHNYRIWSFMGVGMTTYTAWYMTIGALIH
GRHEGVRHTAPQSLVLYFTGATNILYTFGGHAVTVEIMHAMWKPQKFKSVYFFSSMYVLT
LTLPSATAVYWAYGDELLHNSNALALLPKNVFRDLAVILMLLHQFITFGFACTPLYFVWE
KVIGIHNNNLFLRGLARIPVVLPIWFMAIIFPFFGPINSAVGALLVTFTVYIIPCTAHML
TYRTAFARENSVEQPPFFMPSWAAVYIFNICVVAWIFVVGVAFGGWASMVNFVRQVDTFG
VFAKCYQC
>scaffold-FITN-2092178-Treubia_lacunosa
KRLFWHGGSAYDAWFSCASNQVAQVLLTLPYSFSQLGIASGIVFQIFYGLLGAWTAYLIS
WLYVEYRSRKEKEGVSFKNHIIQWFEVLDGLLGPYWKAVGFGFNCTFLLFGSVIQLIACA
SNIYYINDSLDKRTWTYIFGACCMVTVLVPSFHNYRVWSFLGLGMTTYTAWYLTIASLVH
GQVEGVKHTGPNKLVLYFTGATNILYTFGGHAVTVEIMHAMWKPQKFKYIYLFATLYVLT
LTLPSATSVYWAFGDLLLTKSNALALLPKNGFRDVAVILMLIHQFITFGFACTPLYIVWE
KILGIHKANMFTRAIARIPVVLPIWFLAIIFPFFGPINSAVGALLVTFTVYIIPSAAHMV
TYRSACARLNSIEKPPFFMRSWVAVYLLNIFIVIWVLIVGVGFGGWASLTNFIRQIDSFG
LFAKCYQC
>scaffold-HMHL-2002463-Marchantia_paleacea-non_mycorrizal
KDLLWHGGSATDAWFSAASNQVAQVLLTLPYSFSQLGIASGVTFQIFYGLVGCWTCYLIT
TLYCEYRARKEKEGQDFKNHVIQWFEVLGGLLGPYWRMAGLVFNCVFLLFGSVIQLIACA
SNIYLINDKLDKRTWTYIFGACCATTVFIPTFHNFRVWSFLGLIMITYTAWYMTISALIH
GQVDNIEHSGPTSQVLYFTGATNILYTFGGHAVTVEIMHAMYKPSKFKVVYLLATIYVFT
LTLPSAVAVYWAFGDKLLKASNALALLPRTKWRDAAVVLMLIHQFITFGFASMPLYFVWE
KFLGVHKKNLLFRALCRMPVVLPIWFLAIIFPFFGPINSAVGALLVTFTVYIIPCAAHMA
VYRSSYARMNAVFKPPRFLPSWTLMYMFNIFLLIWILVVGVGFGGWASMTNFVRQIDTFG
LFAKCFQC
>scaffold-HPXA-2136233-Ptilidium_pulcherrimum
KSLLWHGGSAGDAWFSAASNQVAQVLLTLPYSFSQLGIPSGIAFQVFYGFLGCWTCYLIT
SLYMEYRTRKEKEGVNFKNHTIQWFEVLDGLLGPYWKAAGLAFNCTFLLFGSVIQLIGCA
SNIYLLNDHLDKRTWTYIFGAICMTTTLLPSFHNFRVWSFFGLIMITYTGWYMTIGSLIH
GQVGDVVHSGPTSQVLFFTGATNILYTFGGHAVTVEIMHAMYKPAKFRYVYLLATLYVFT
VTIPSATSVYWAFGDTLLHTSNALTLLPRTRWRDVAVVLMLIHQFITFGFAAMPLYFVWE
KVVGVHNKNLLFRALCRIPVVLPIWFLAIIFPFFGPINSAVGALLVTFTVYIIPCAAHIV
VYRSAYARMNAVLKP---VWSWTWVYILNIFIILWILVVGVGFGGWASITNFVDQVKTFG
LFAKCYQC
>scaffold-IHWO-2011316-Marchantia_paleacea-mycorrizal
KDLLWHGGSATDAWFSAASNQVAQVLLTLPYSFSQLGIASGVTFQIFYGLVGCWTCYLIT
TLYCEYRARKEKEGQDFKNHVIQWFEVLGGLLGPYWRMAGLVFNCVFLLFGSVIQLIACA
SNIYLINDKLDKRTWTYIFGACCATTVFIPTFHNFRVWSFLGLIMITYTAWYMTISALIH
GQVDNIEHSGPTSQVLYFTGATNILYTFGGHAVTVEIMHAMYKPSKFKVVYLLATIYVFT
LTLPSAVAVYWAFGDKLLKASNALALLPRTKWRDAAVVLMLIHQFITFGFASMPLYFVWE
KFLGVHKKNLLFRALCRMPVVLPIWFLAIIFPFFGPINSAVGALLVTFTVYIIPCAAHMA
VYRSSYARMNAVFKPPRFLPSWTLMYMFNIFLLIWILVVGVGFGGWASMTNFVRQIDTFG
LFAKCFQC
>scaffold-ILBQ-2006972-Conocephalum_conicum
KALLWHGGSATDAWFSAASNQVAQVLLTLPYSFSQLGIASGVTFQIFYGLVGCWTCYLIT
SLYCEYRARKEREGHDFKNHVIQWFEVLGGLLGPYWRTAGLVFNCVFLLLGSVIQLIACA
SNIYLISDKYDKRTWTYIFGACCATTVFIPSFHNFRVWSFLGLLMITYTAWYMTIGALVN
GQAEDIKHSGPTSEVLYFTGATNILYTFGGHAVTVEIMHAMYKPAKFKVVYFLATIYVFT
LTLPSAIAVYWAFGDKLLKVSNALALLPRTRWRDAAVILMLIHQFITFGFASMPLYFVWE
KFLGVHKKSLLFRALCRMPVVLPIWFLAIIFPFFGPINSAVGALLVTFTVYIIPCAAHMA
VYRSSYARMNAVFKPPRFLPSWILMYMFNIFLVLWIIVVGIGFGGWASMTNFIRQINSFG
LFAKCFQC
>scaffold-JHFI-2113025-Pellia_neesiana
KALLWHGGSATDAWFSAASNQVAQVLLTLPYSFSQLGITSGIIFQVFYGILGCWTCYLIT
TLYCEYRSRKEKEGINFKNHVIQWFEVLDGLLGPYWKAIGLAFNCTFLLFGSVIQLIACA
SNIYLINDHIDKRTWTYIFGACCLTTTLVPSFHNFRVWSFFGLIMITYTGWYMTIGALLH
GQVGDVVHSGPTSKVLYFTGATNILYTFGGHAVTVEIMHAMYKPSKFKMVYVLATLYVFT
VTLPSATAVYWAFGDKLLKTSNALALFPRNAWRDIAVVLMLIHQFITFGFASMPLYFVWE
KILGIHKKNLLFRALCRVPVVIPIWFLAIIFPFFGPINSAVGALLVTFTVYLIPCTAHMV
VYRSAYARMNAVFKPPAFLRSWTLVYVVNVFVILWILTVGVGFGGWASITNFVRQVASFG
LFAKCYQC
>scaffold-JPYU-2009422-Marchantia_polymorpha
KDLLWHGGSATDAWFSAASNQVAQVLLTLPYSFSQLGIASGVTFQIFYGLVGCWTCYLIT
TLYCEYRARKEKEGQDFKNHVIQWFEVLGGLLGPYWRMAGLVFNCVFLLFGSVIQLIACA
SNIYLINDKLDKRTWTYIFGACCATTVFIPTFHNFRVWSFLGLIMITYTAWYMTISSLIH
GQVDNVEHSGPTSQVLYFTGATNILYTFGGHAVTVEIMHAMYKPAKFKVVYLLATIYVFT
LTLPSAVAVYWAFGDKLLKASNALSLLPRTKWRDAAVVLMLIHQFITFGFASMPLYFVWE
KFLGVHKKNLLFRALCRMPVVLPIWFLAIIFPFFGPINSAVGALLVTFTVYIIPCAAHMA
VYRSSYARMNAVFKPPRFLPSWTLMYMFNIFLLIWILVVGVGFGGWASMTNFVRQIDTFG
LFAKCFQC
>scaffold-LFVP-2015209-Marchantia_paleacea-2_samples_combined
KDLLWHGGSATDAWFSAASNQVAQVLLTLPYSFSQLGIASGVTFQIFYGLVGCWTCYLIT
TLYCEYRARKEKEGQDFKNHVIQWFEVLGGLLGPYWRMAGLVFNCVFLLFGSVIQLIACA
SNIYLINDKLDKRTWTYIFGACCATTVFIPTFHNFRVWSFLGLIMITYTAWYMTISALIH
GQVDNIEHSGPTSQVLYFTGATNILYTFGGHAVTVEIMHAMYKPSKFKVVYLLATIYVFT
LTLPSAVAVYWAFGDKLLKASNALALLPRTKWRDAAVVLMLIHQFITFGFASMPLYFVWE
KFLGVHKKNLLFRALCRMPVVLPIWFLAIIFPFFGPINSAVGALLVTFTVYIIPCAAHMA
VYRSSYARMNAVFKPPRFLPSWTLMYMFNIFLLIWILVVGVGFGGWASMTNFVRQIDTFG
LFAKCFQC
>scaffold-NRWZ-2099953-Metzgeria_crassipilis
KSLLWHGGSSADAWFSAASNQVAQVLLTLPYSFSQLGTASGITFQIFYGLLGCWTCYLIT
TLYCEYRQRKEKEGVNFKNHVIQWFEVLGGLLGPFWKYLGLAFNCTFLLFGSVIQLIACA
SNIYLINDHIDKRTWTYIFGAVCMLTTLMPSFHNFRVWSFFGLIMITYTGWYMTIGALVH
GQVPNVKHSGPTSEVLFFTGATNILYTFGGHAVTVEIMHAMYKPAKFKIVYVLATLYVFT
VTLPSATAVYWAFGDELLKHSNALSLLPRTAWRDVAVILMLIHQFITFGFAAMPLYFVWE
KVIGIHNKNLLFRAICRIPVVLPIWFLAIIFPFFGPINSAVGALLVTFTVYIIPCAAHMV
VYRSASARMGAVFKPPAFLRSWAVVYVINTLIVMWIIVVGVGFGGWASITNFVHQIDSFG
LFAKCYQC
>scaffold-PIUF-2013132-Pellia_sp._(cf_epiphylla_(L.)_Corda)
KALLWHGGSATDAWFSAASNQVAQVLLTLPYSFSQLGLTSGIIFQVFYGMLGCWTCYLIT
TLYCEYRSRKEKEGINFKNHVIQWFEVLDGLLGPYWKAIGLAFNCTFLLFGSVIQLIACA
SNIYLINDHIDKRTWTFIFGACCLTTTLVPSFHNFRVWSFFGLIMITYTGWYMTIGALLH
GQVEEVVHSGPTSKVLYFTGATNILYTFGGHAVTVEIMHAMYKPSKFKIVYVLATLYVFT
VTLPSATAVYWAFGDKLLKTSNALALFPRNAWRDIAVVLMLIHQFITFGFASMPLYFVWE
KILGIHKKNLLFRALCRVPVVIPIWFLAITFPFFGPINSAVGALLVTFTVYLIPCTAHMV
VYRSAYARMNAVFKPPAFLRSWTLVYVVNVFVILWILIVGVGFGGWASITNFVKQVASFG
LFAKCYQC
>scaffold-RTMU-2182708-Calypogeia_fissa
KSMLWHGGSAGDAWFSAASNQVAQVLLTLPYSFSQLGTASGITLQIFYGVLGCWTCYLIT
TLYCEYRTRKEKEGHSFKNHVIQWFEVLDGLLGPRWKALGLAFNCTFLLFGSVIQLIACA
SNIYLINDSIDKRTWTYIFGAICMLTTLVPSFHNFRIWSFFGLVMITYTGWYMTIGSLVN
GQIQDVAHSGPTNEVLFFTGATNILYTFGGHAVTVEIMHAMYKPAKFKFVYVLATLYVFT
VTIPSATAVYWAFGDELLKHSNALALLPRTGWRDVAVILMLIHQIITFGFASMPLYFVWE
KVLGVHKKNLLFRAFCRIPVVLPIWFLAIIFPFFGPINSAVGALLVTFTVYIIPCAAHMA
VYRSAFARMNAVFKPPRLLRSWVMLYILNIFIILWIIVVGVGFGGWASITNFVKQVATFG
LFAKCYQC
>scaffold-TXVB-2006219-Lunularia_cruciata
KALLWHGGSATDAWFSAASNQVAQVLLTLPYSFSQLGIASGVTFQIFYGLVGCWTCYLIT
TLYCEYRARKEKEGQDFKNHVIQWFEVLGGLLGPAWRNVGLVFNCVFLLFGSVIQLIACA
SNIYLISDKMDKRTWTYIFGACCATTVLIPTFHNFRVWSFLGLIMITYTAWYMTIGALIH
GQVDDIKHSGPTSQVLYFTGATNILYTFGGHAVTVEIMHAMYKPAKFKVVYLLATIYVFT
LTLPSAVAVYWAFGDKLLKVSNALALLPRTRWRDAAVILMLIHQFITFGFASMPLYFVWE
KFLGIHKKNLLFRALCRIPVVLPIWFLAIIFPFFGPINSAVGALLVTFTVYVIPCAAHMA
VYRSSYARMNAVFKPPRFLPNWTLIYMFNIFLVIWILVVGVGFGGWASMTNFVRQIKTFG
LFAKCFQC
>scaffold-WJLO-2004444-Ricciocarpos_natans
KILLWHGGSATDAWFTAASNQVAQVLLTLPYSFSQLGIASGITFQIFYGLVGCWTCYLIT
NLYCEYRARKEREGKEFKNHVIQWFEVLDGLLGPYWRTAGLVFNCIFLLFGSVIQLIACA
SNIYLISAKYDKRTWTYIFGACCATTVFIPSFHNFRVWSISGLVMITYTAWYMTIASLIH
GQADDVQHSGPTSEVLYFTGATNILYTFGGHAVTVEIMHAMYKPAKFKVVYLLATLYVFT
LTIPSATAVYWAFGDKLLKVSNALAILPRTRWRDAAVVLMLIHQFITFGFACMPLYFVWE
KFLGVHKKSLPFRALCRMPVVLPIWFLAIIFPFFGPINSAVGALLVTFTVYIIPCAAHMA
VYRSSYARMNAVFKPPRFLPSWILVYLFNIFLVLWIVVVGVAFGGWASMTNFLRQIKYFG
LFAKCYQC
>scaffold-WZYK-2019014-Bazzania_trilobata
KSVLWHGGSATDAWFSAASNQVAQVLLTLPYSFSQLGIASGITLQIFYGLLGCWTCYLIT
TLYCEYRTRKEKEGHSFKNHVIQWFEVLDGLLGPRWKAVGLAFNCTFLLFGSVIQLIACA
SNIYLINDQIDKRTWTYIFGAICMLTTLVPSFHNFRIWSFFGLIMITYTGWYMTIGALVH
GQVKSSTHSGPTSEVLFFTGATNILYTFGGHAVTVEIMHAMYKPAKFKLVYVLATLYVFT
VTIPSATAMYWAFGDELLVNANALALLPRTAFRDMAVVLMLIHQFITFGFASMPLYFVWE
KVLGVHKKNILFKALCRIPVVLPIWFLAIIFPFFGPINSAVGALLVTFTVYLIPCAAHMV
VYRSAYARMNAVFKPPAILKSWVTVYIINTFIIVWILVVGVGFGGWASITNFVKQVSNFG
LFAKCYQC
>scaffold-YBQN-2000042-Odontoschisma_prostratum
KSVLWHGGSATDAWFSASSNQVAQVLLTLPYSFSQLGTASGVILQIFYGLLGCWTCYLIT
TLYCEYRSRKEKEGHSFKNHVIQWFEVLDGLLGPTWKYIGLTFNCTFLLFGSVIQLIACA
SNIYLLNDHLDKRTWTFIFGAVCMLTTLVPSFHNFRIWSFFGLIMITYTGWYMTIGSLVH
GQVSGVAHSGPTSQILYFTGATNILYTFGGHAVTVEIMHAMYKPAKFKLVYVLATLYVFT
VTIPSATAVYWAFGDELLQNSNALALLPRTGWRDIAVILMLIHQFITFGFASMPLYFVWE
KVLGVHKKNLLFRAICRIPVVLPIWFLAIIFPFFGPINSAVGALLVTFTVYIIPSAAHMT
VYRSAYARMNAVFKPPRILRSWVMVYLFNIFIIVWILVVGVGYGGWASITNFVDQVHTFG
LFAKCFQC
>scaffold-YBQN-2000043-Odontoschisma_prostratum
KSVLWHGGSATDAWFSASSNQVAQVLLTLPYSFSQLGTASGVILQIFYGLLGCWTCYLIT
TLYCEYRSRKEKEGHSFKNHVIQWFEVLDGLLGPTWKYIGLTFNCTFLLFGSVIQLIACA
SNIYLLNDHLDKRTWTFIFGAVCMLTTLVPSFHNFRIWSFFGLIMITYTGWYMTIGSLVH
GQVSGVAHSGPTSQILYFTGATNILYTFGGHAVTVEIMHAMYKPAKFKLVYVLATLYVFT
VTIPSATAVYWAFGDELLQNSNALALLPRTGWRDIAVILMLIHQFITFGFASMPLYFVWE
KVLGVHKKNLLFRAICRIPVVLPIWFLAIIFPFFGPINSAVGALLVTFTVYIIPSAAHMT
VYRSAYARMNAVFKPPRILRSWVMVYLFNIFIIVWILVVGVGYGGWASITNFVDQVHTFG
LFAKCFQC
>scaffold-YBQN-2000044-Odontoschisma_prostratum
KSVLWHGGSATDAWFSASSNQVAQVLLTLPYSFSQLGTASGVILQIFYGLLGCWTCYLIT
TLYCEYRSRKEKEGHSFKNHVIQWFEVLDGLLGPTWKYIGLTFNCTFLLFGSVIQLIACA
SNIYLLNDHLDKRTWTFIFGAVCMLTTLVPSFHNFRIWSFFGLIMITYTGWYMTIGSLVH
GQVSGVAHSGPTSQILYFTGATNILYTFGGHAVTVEIMHAMYKPAKFKLVYVLATLYVFT
VTIPSATAVYWAFGDELLQNSNALALLPRTGWRDIAVILMLIHQFITFGFASMPLYFVWE
KVLGVHKKNLLFRAICRIPVVLPIWFLAIIFPFFGPINSAVGALLVTFTVYIIPSAAHMT
VYRSAYARMNAVFKPPRILRSWVMVYLFNIFIIVWILVVGVGYGGWASITNFVDQVHTFG
LFAKCFQC
>scaffold-YFGP-2006426-Pallavicinia_lyellii
KSMMWHGGSATDAWFSAASNQVAQVLLTLPYSFSQLGIASGITLQIFYGLVGCWTCYLIT
ALYCEYRTRKEKEGVSFKNHVIQWFEVLDGLLGPYWKAIGLAFNCTFLVFGAVIQLIACA
SNIYLINDKLDKRTWTYIFGACCMTTTLMPSFHNFRVWSFFGLIMITYTGWYMTIGSLVH
GQVEAVQHSGPTNLVLYFTGATNILYTFGGHAVTVEIMHAMYKPAKFRFIYVLATLYVFT
VTIPSATAVYWAFGDNLLKASNALSLLPRTAWRDIAVVLMLIHQFITFGFAAMPLYFVWE
KLLGIHRKNLLFRAFCRVPVVIPIWFLAIIFPFFGPINSTVGAMLVTFTVYLIPCSAHML
VYRSAYARMNSVFKPPAFVRSWTAMYIINILIVGWILVVGIGFGGWASITNFINQVATFG
LFAKCYQC
>scaffold-ABIJ-2010656-Selaginella_lepidophylla
KALFWHGGSVYDAWFSCASNQVAQVLLTLPYSFSQLGFASGIVFQVFYGLLGAWTAYLIS
WLYVEYRNRKEKENVSFKNHIIQWFEVLDGLLGPYWKAVGFGFNCTFLLFGSVIQLIACA
SNIYYINDSLDKRTWTYIFGACCMTTVLIPSFHNYRVWSFLGLGMTTYTAWYMTIAAVVH
GQVENVKHSGPNKLVLYFTGATNILYTFGGHAVTVEIMHAMWKPQKFKWVYLGATIYVFT
LTLPSATAVYWAFGDNLLTKSNALALLPKNPFRDIAVILMLIHQFITFGFACTPLYIVWE
KILGIHKAGLPLKALARVPVVLPIWFLAIIFPFFGPINSAVGALLVTFTVYIIPSLAHMI
TYRTAFARANSVEKPPFFLPSWTLVYLLNLFVVVWIAIIGVGFGGWASLTNFVHQIDNFG
LFAKCYQC
>scaffold-CBAE-2061470-Huperzia_myrsinites
KNFFWHGGSVYDAWFSTASNQVAQVLLTLPCSLSQLGYASGIVFQLFYGIMGSWTAYLIS
TLYLEYRTRKEKENRCFNNHVIQWFEVLDGLLGTYWKIIGLGFNCVFLLFGSVIQLIACA
SNIYYINDHLEKRTWTYIFAGCCMFTIFVPSFHNYRVWSILGLGMTTYTAWYMTISAAVH
GQVEGVKHSGPQNMVLYFTGATNILYTFGGHAVTVEIMHAMWKPQKFKVIYFLATLYVFT
LTLPSAITVYWAFGDLLLEKSNAFALLPKTGFRDLAVILMLIHQFITFGFACTPLYFVWE
KILKIHDASLLRRALARIPVVLVISFLAVLIPFFGPINSAVGALLVTFTVYIIPAMAHMI
TYRTAFSRDNAIAKPPIFLRSWTAVYILNSFVVIWILVVGVGFGGWASITNLIHQIDTFG
LFAKCFQC
>scaffold-ENQF-2010094-Lycopodium_annotinum
KNLFWHGGSVYDAWFSCASNQVAQVLLTLPYSFSQIGIVWGVIFQIFYGLLGSWTAYLIS
CLYTEYRTRKERENENFKNHVIQWYEVLDGLLGPHWKAAGFVFNCTFLLFGSVIQLIACA
SNIYYIHDGLDKRTWTYIFGVCCMTTVLVPSFHNYRIWSFLGLGMTSYTAWYMTISAIVH
GKVKGVSHSAPTSLVLYFTGATNILYTFGGHAVTVEIMHAMWKPHKFKGVYLLSTLYVLT
MTLPSAIAMYWAFGDELLHNANALALLPKNGFRDLAVILMLIHQFITFGFACTPLYFVWE
KLIGIHGKRLLLRAVARLPVVLPIFFVAIIFPFFGPINSMVGAFLVTFTVYIIPCAAHMV
TFRTAFARENAVEKPPFVMPSWEAMYIFNCFAIIWVLIVGTGFGGWASMTNFVHQVNTFG
LFAKCYQC
>scaffold-ENQF-2010095-Lycopodium_annotinum
KNLFWHGGSVYDAWFSCASNQVAQVLLTLPYSFSQIGIVWGVIFQIFYGLLGSWTAYLIS
CLYTEYRTRKERENENFKNHVIQWYEVLDGLLGPHWKAAGFVFNCTFLLFGSVIQLIACA
SNIYYIHDGLDKRTWTYIFGVCCMTTVLVPSFHNYRIWSFLGLGMTSYTAWYMTISAIVH
GKVKGVSHSAPTSLVLYFTGATNILYTFGGHAVTVEIMHAMWKPHKFKGVYLLSTLYVLT
MTLPSAIAMYWAFGDELLHNANALALLPKNGFRDLAVILMLIHQFITFGFACTPLYFVWE
KLIGIHGKRLLLRAVARLPVVLPIFFVAIIFPFFGPINSMVGAFLVTFTVYIIPCAAHMV
TFRTAFARENAVEKPPFVMPSWEAMYIFNCFAIIWVLIVGTGFGGWASMTNFVHQVNTFG
LFAKCYQC
>scaffold-GAON-2007832-Huperzia_squarrosa
KKFFWHGGSVFDAWFSCASNQVAQVLLTLPYSFSQIGIVWGVIFQIFYGLLGSWTAYLIS
CLYTEYRTRKERDNVNFKNHVIQWYEVLDGLLGPQWKAAGFFFNCTFLLFGSVIQLIACA
SNIYYIHDGLDKRTWTYIFGVCCMTTVLVPSFHNYRIWSFLGLGMTSYTAWYMTIAAIVH
GKIEGVRHSAPTSLVLYFTGATNILYTFGGHAVTVEIMHAMWKPNKFKGVYLLSTLYVLT
MTVPSATSVYWAFGDELMHNANALAL---NGFRDLAVILMLIHQFITFGFACTPLYFVWE
KLIGVHGKSLLIRSLARLPVVLPIFFLAIIFPFFGAINSMVGAFLVTFTVYIIPCAAHMV
TFRSAFARENAVEKPPFIMPSWEAMFIFNCFAIVWILIVGTGFGGWASMTHFVHQVNTFG
LFAKCYQC
>scaffold-GAON-2007833-Huperzia_squarrosa
KKFFWHGGSVFDAWFSCASNQVAQVLLTLPYSFSQIGIVWGVIFQIFYGLLGSWTAYLIS
CLYTEYRTRKERDNVNFKNHVIQWYEVLDGLLGPQWKAAGFFFNCTFLLFGSVIQLIACA
SNIYYIHDGLDKRTWTYIFGVCCMTTVLVPSFHNYRIWSFLGLGMTSYTAWYMTIAAIVH
GKIEGVRHSAPTSLVLYFTGATNILYTFGGHAVTVEIMHAMWKPNKFKGVYLLSTLYVLT
MTVPSATSVYWAFGDELMHNANALAL---NGFRDLAVILMLIHQFITFGFACTPLYFVWE
KLIGVHGKSLLIRSLARLPVVLPIFFLAIIFPFFGAINSMVGAFLVTFTVYIIPCAAHMV
TFRSAFARENAVEKPPFIMPSWEAMFIFNCFAIVWVSIVGIGFGGWASMINFVHQVDTFG
LFAKCYQC
>scaffold-JKAA-2181679-Selaginella_wallacei
KSLFWHGGSVYDAWFSCASNQVAQVLLTLPYSFSQLGYASGIVFQIFYGLLGAWTAYLIS
WLYVEYRNRKEKENVSFKNHIIQWFEVLDGLLGPYWKAVGFGFNCTFLLFGSVIQLIACA
SNIYYINDSMDKRTWTYIFGACCMATVLIPSYHNYRVWSFLGLGMTTYTAWYMTIAAVVN
GQVEGVVHSGPKKLVLYFTGATNILYTFGGHAVTVEIMHAMWKPQKFKYVYLIATLYVFT
LTLPSATAMYWAFGDKLLVKSNAFALLPKNAFRDIAVVLMLIHQFITFGFACTPLYIVWE
KILGIHKAGLPLRAVARIPVVLPIWFLAIIFPFFGPINSAVGALLVTFTVYIIPSVAHMA
TYRTAFARANSAEKPPFFLPSWTLVYAFNVFIVVWIAIVGVGFGGWASLTNFVHQIDTFG
LFAKCYQC
>scaffold-KJYC-2008162-Selaginella_willdenowii
KAFFWHGGSVYDAWFSCASNQVAQVLLTLPYSFSQLGFASGIVFQIFYGLLGSWTAYLIS
WLYVEYRNRKEKENVSFKNHIIQWFEVLDGLLGPYWKAIGFGFNCTFLLFGSVIQLIACA
SNIYYINDSLDKRTWTYIFGACCMTTVLIPSFHNYRVWSFLGLGMTTYTAWYLTIAALVD
GQVDNVKHSGPKKLVYYFTGATNILYTFGGHAVTVEIMHAMWKPQKFKWIYLFATLYVFT
LTLPSATAMYWAYGDLLLNKSNAFALLPRNVFRDIAVILMLIHQFITFGFACTPLYIVWE
KILGIHKAGLPVRALARTLVVLPIWFLAIIFPFFGPINSAVGALLVTFTVYIIPSVAHMY
TYRTAFARANSVEKPPFFAPSWTLVYLINIFVVLWTLVIGVGFGGWASLTNFVHQIDTFG
LFAKCYQC
>scaffold-KJYC-2008164-Selaginella_willdenowii
KAFFWHGGSVYDAWFSCASNQVAQVLLTLPYSFSQLGFASGIVFQIFYGLLGSWTAYLIS
WLYVEYRNRKEKENVSFKNHIIQWFEVLDGLLGPYWKAIGFGFNCTFLLFGSVIQLIACA
SNIYYINDSLDKRTWTYIFGACCMTTVLIPSFHNYRVWSFLGLGMTTYTAWYLTIAALVD
GQVDNVKHSGPKKLVYYFTGATNILYTFGGHAVTVEIMHAMWKPQKFKWIYLFATLYVFT
LTLPSATAMYWAYGDLLLNKSNAFALLPRNVFRDIAVILMLIHQFITFGFACTPLYIVWE
KILGIHKAGLPVRALARTLVVLPIWFLAIIFPFFGPINSAVGALLVTFTVYIIPSVAHMY
TYRTAFARANSVEKPPFFAPSWTLVYLINIFVVLWTLVIGVGFGGWASLTNFVHQIDTFG
LFAKCYQC
>scaffold-KUXM-2009901-Selaginella_selaginoides
KSFFWHGGSAYDAWFSCASNQVAQVLLTLPYSFSQLGYASGIAFQVFYGILGSWTAYLIS
WLYVEYRNRKEKENVSFKNHIIQWFEVLDGLLGPYWKAIGFGFNCTFLLFGSVIQLIACA
SNIYYINDSMDKRTWTYIFGACCMMTVLIPSYHNYRVWSFLGLGMTTYTAWYMTIASVVH
GQVENVRHTGPKELVLYFTGATNILYTFGGHAVTVEIMHAMWKPQKFKYIYLFATLYVFT
LTLPSATAVYWAFGDQLLTKSNALALLPRNAFRDIAVVLMLIHQFITFGFACTPLYIVWE
KILGIHKANLPTRALARIPVVLPIWFLAIIFPFFGPINSAVGALLVTFTVYIIPALAHMC
TFVSAVARENSKEKPPFFVRSWTLVYLVNIFIVVWTLVIGVGFGGWASITNFIHQINTFG
LFAKCYQC
>scaffold-LGDQ-2012103-Selaginella_apoda
KALFWHGGSVYDAWFSCASNQVAQVLLTLPYSFSQLGFASGIVFQVFYGLLGAWTAYLIS
WLYVEYRNRKEKENVSFKNHIIQWFEVLDGLLGPYWKAVGFGFNCTFLLFGSVIQLIACA
SNIYYINDSLDKRTWTYIFGACCMTTVLIPSFHNYRVWSFLGLGMTTYTAWYMTIAAVVH
GQVDNVVHSGPNKLVLYFTGATNILYTFGGHAVTVEIMHAMWKPQKFKWVYLVATIYVFT
LTLPSATAVYWAFGDNLLTKSNALALLPKTAFRDIAVILMLIHQFITFGFACTPLYIVWE
KILGIHKANLPVRALARVPVVLPIWFLAIIFPFFGPINSAVGALLVTFTVYIIPSLAHMI
TYRTAFARANSVEKPPFFLPSWTLIYLVNLFTVVWIAVIGVGFGGWASLTNFVRQIDTFG
LFAKCYQC
>scaffold-PKOX-2101151-Isoetes_tegetiformans
KRLFWHGGSAYDAWFSCASNQVAQVLLTLPYSFSQLGIASGIVFQIFYGLLGAWTAYLIS
WLYVEYRSRKEKEGVSFKNHIIQWFEVLDGLLGPYWKAVGFGFNCTFLLFGSVIQLIACA
SNIYYINDSLDKRTWTYIFGACCMVTVLVPSFHNYRVWSFLGLGMTTYTAWYLTIASLVH
GQVEGVKHTGPNKLVLYFTGATNILYTFGGHAVTVEIMHAMWKPQKFKYIYLFATLYVLT
LTLPSATSVYWAFGDLLLTKSNALALLPKNGFRDVAVILMLIHQFITFGFACTPLYIVWE
KILGIHKANMFTRAIARIPVVLPIWFLAIIFPFFGPINSAVGALLVTFTVYIIPSAAHMV
TYRSACARLNSIEKPPFFMRSWVAVYLLNIFIVIWVLIVGVGFGGWASLTNFIRQINSFG
LFAKCYQC
>scaffold-PKOX-2101156-Isoetes_tegetiformans
KKLFWHGGSVYDAWFSCASNQVAQVLLTLPYSFSQLGIVWGVTFQILYGLLGSWTAYLVS
WLYIEYRTRKEKENVNFKNHVIQWFEVLDGLLGSYWKAAGFAFNCTFLLFGSVIQLIACA
SNIYYISDQFDKRTWTYIFGACCMMTVFVPSFHNYRIWSFMGVGMTTYTAWYMTIGALIH
GRHEGVRHTAPESLVLYFTGATNILYTFGGHAVTVEIMHAMWKPQKFKSVYFFSSMYVLT
LTLPSATAVYWAYGDELLHNSNALALLPKNVFRDLAVILMLLHQFITFGFACTPLYFVWE
KVIGIHNNNLFLRGLARIPVVLPIWFMAIIFPFFGPINSAVGALLVTFTVYIIPCTAHML
TYRTAFARENSVEQPPFFMPSWAAVYIFNICVVAWIFVVGVAFGGWASMVNFVRQVDTFG
VFAKCYQC
>scaffold-ZFGK-2001501-Selaginella_kraussiana
KSLFWHGGSVYDAWFSCASNQVAQVLLTLPYSFSQLGYASGIVFQIFYGLLGSWTAYLIS
WLYVEYRNRKEKENVSFKNHIIQWFEVLDGLLGPYWKAIGFGFNCTFLLFGSVIQLIACA
SNIYYINDSIDKRTWTYIFGACCMTTVLIPSFHNYRVWSFLGLGMTTYTAWYLTIAAILN
GQVEDVVHTGPKHLVLYFTGATNILYTFGGHAVTVEIMHAMWKPQKFKYIYLIATVYVFT
LTLPSATAMYWAFGDKLLTKSNAFALLPKTAFRDIAVVLMLIHQFITFGFACTPLYIVWE
KILGIHKAGLPLRALARIPVVLPIWFLAIIFPFFGPINSAVGALLVTFTVYIIPSVAHMI
TYRTAFARANSVEKPPFFLPSWTLVYLLNIFIVIWIVIVGVGFGGWASLTNFVRQINTFG
LFAKCYQC
>scaffold-ZYCD-2000490-Selaginella_acanthonota
KSLFWHGGSVYDAWFSCASNQVAQVLLTLPYSFSQLGYASGIVFQIFYGLLGAWTAYLIS
WLYVEYRNRKEKENVSFKNHIIQWFEVLDGLLGPYWKAIGFGFNCTFLLFGSVIQLIACA
SNIYYINDSLDKRTWTYIFGACCMTTVLIPSYHNYRVWSFLGLGMTTYTAWYMTIAAVVN
GQVEGVVHSGPKKLVLYFTGATNILYTFGGHAVTVEIMHAMWKPQKFKYVYLVATLYVFT
LTLPSATAMYWAFGDKLLVKSNAFALLPKNAFRDIAVILMLIHQFITFGFACTPLYIVWE
KILGIHKAGLPLRALARIPVVLPIWFLAIIFPFFGPINSAVGALLVTFTVYIIPSVAHMA
TYRTAFARANSAEKPPFFLPSWTLVYAFNVFVVVWIAIVGVGFGGWASLTNFVHQIDTFG
LFAKCYQC
>scaffold-ZYCD-2000491-Selaginella_acanthonota
KSLFWHGGSVYDAWFSCASNQVAQVLLTLPYSFSQLGYASGIVFQIFYGLLGAWTAYLIS
WLYVEYRNRKEKENVSFKNHIIQWFEVLDGLLGPYWKAIGFGFNCTFLLFGSVIQLIACA
SNIYYINDSLDKRTWTYIFGACCMTTVLIPSYHNYRVWSFLGLGMTTYTAWYMTIAAVVN
GQVEGVVHSGPKKLVLYFTGATNILYTFGGHAVTVEIMHAMWKPQKFKYVYLVATLYVFT
LTLPSATAMYWAFGDKLLVKSNAFALLPKNAFRDIAVILMLIHQFITFGFACTPLYIVWE
KILGIHKAGLPLRALARIPVVLPIWFLAIIFPFFGPINSAVGALLVTFTVYIIPSVAHMA
TYRTAFARANSAEKPPFFLPSWTLVYAFNVFVVVWIAIVGVGFGGWASLTNFVHQIDTFG
LFAKCYQC
>scaffold-ZZEI-2018846-Phylloglossum_drummondii
KHFFWHGGSVYDAWFSTASNQVAQVLLTLPTSFSQLGYTSGIAFQLFYGIMGSWTAYLIS
TLYLEYRTRKEKENHSFKNHVIQWFEVLDGLLGTYWKVIGLTFNCIFLLFGSVIQLIACA
SNIYYINDHLEKRTWTYIFAACCMVTIFVPSFHNYRVWSILGLGMTTYTAWYMTISAAVH
GQVEGVKHSAPQHMVLYFTGATNILYTFGGHAVTVEIMHAMWKPKKFKAVYLLATLYVFT
LTLPSASTVYWAFGDRLLEKSNAFALLPKTGFRDLAVILMLIHQFITFGFACTPLYFVWE
KLLKIHDANLLQKALARIPVVLVISFLALLIPFFGPINSAVGALLVTFTVYMIPAVAHMI
TYRTAYARENAIEKPPIFLRSWTAVFLINSFIVVWILVVGVCFGGWASITNLVRQIHTFG
VFAKCFQC
>scaffold-ZZOL-2054285-Selaginella_stauntoniana
KALFWHGGSVYDAWFSCASNQVAQVLLTLPYSFSQLGFASGIVFQVFYGLLGAWTAYLIS
WLYVEYRNRKEKENVSFKNHIIQWFEVLDGLLGPYWKAIGFGFNCTFLLFGSVIQLIACA
SNIYYINDSLSKRTWTYIFGACCMTTVLIPSFHNYRVWSFLGLGMTTYTAWYMTIAAIVH
GQADNVKHTGASKLVLYFTGATNILYTFGGHAVTVEIMHAMWKPQKFKWVYLVATIYVFT
LTLPSATAVYWAFGDNLLTKSNALALLPKNAFRDIAVILMLIHQFITFGFACTPLYIVWE
KILGIHKANLPVRALARVPVVLPIWFLAIIFPFFGPINSAVGALLVTFTVYIIPSLAHMI
TYRTAFARANSVEKPPFFLPSWTLVYLVNFFIVVWIAVIGVGFGGWASVTNFVHQIDTFG
LFAKCYQC
>scaffold-AWOI-2014638-Diphyscium_foliosum
KRLLWHGGSVWDAWFSAASNQVAQVLLTLPYSFAQLGFASGVVFQIFYGVIGCWSCYMIT
WLYVEYRTRKEREGVIFKNHVIQWFEVLDGLLGRYWKIVGLAFNCTFLLFGAVIQLIACA
SNIFLINDHLNKREWTYIFGACCMLTVLVPSFRNYRLWSFFGLIMISYTAWYMTIAALAH
GQIADVVHSAPTTKVLYFTGATNILYTFGGHAVTVEIMHAMYKPVKFKYVYVFATLYVFT
LTIPSAVAVYWAFGDTLLKHSNALSLLPRTGARDVAVVLMLIHQFITVGFAVTPLYFVWE
KLIGIHNKSLLLRSVARMPVILPVWFFAIAFPFFGPINSTVGALLVTFTVYIIPCVAHMA
VYRAATARQNAVEKPPFFMPSWTGVYLVNIFIVLWIIVIGVGWGGWASVTNFVRQINTFG
VFAPCYQC
>scaffold-EEMJ-2040184-Thuidium_delicatulum
KNLLWHGGSTWDAWFSAASNQVAQVLLTLPYSFAQLGYASGIVFQIFYGVIGCWSCYMIT
WLYVEYRTRKEREGVIFKNHVIQWFEVLDGLLGRYWKMIGLAFNCTFLLFGAVIQLIACA
SNIFLINDHLNKREWTYIFGACCMLTVLVPSFRNYRLWSFFGLIMISYTAWYMTIAAVAH
GQIADVVHSAPTTKVLYFTGATNILYTFGGHAVTVEIMHAMYKPVKFKYVYVFATLYVFT
LTIPSAVAVYWAFGDSLLKHSNALSLLPRTMARDVAVVLMLIHQFITVGFAVTPLYFVWE
KVIGIHNKSLLLRAVARMPVILPVWFFAIAFPFFGPINSTVGALLVTFTVYIIPCVAHMA
VYRGAAARQNAVEKPPFFLPSWIGVYLVNIFIVIWIIVVGIGWGGWASVTNFVQQIDTFG
VFAPCYQC
>scaffold-FFPD-2058584-Ceratodon_purpureus
KRLLWHGGSVWDAWFSAASNQVAQVLLTLPYSFAQLGFASGIVFQIFYGVIGCWSCYMIT
WLYVEYRTRKEREGVIFKNHVIQWFEVLDGLLGRYWKIVGLVFNCTFLLFGAVIQLIACA
SNIFLINDHLNKREWTYIFGACCMLTVLVPSFRNYRLWSFFGLIMISYTAWYMTIAALAH
GQIANVVHSAPTTKVLYFTGATNILYTFGGHAVTVEIMHAMYKPVKFKYVYVFATLYVFT
LTIPSAVAVYWAFGDSLLKHSNALSLLPRTRARDVAVVLMLIHQFITVGFAVTPLYFVWE
KLIGIHNKSLLLRAVARMPVILPVWFFAIAFPFFGPINSTVGALLVTFTVYIIPCVAHMV
VYRAATARQNAVEKPPFFMPSWTGVYLVNIFIVIWIFVIGVGWGGWASVTNFVQQIDTFG
VFAPCYQC
>scaffold-GRKU-2000287-Syntrichia_princeps
KNLLFHGGSVWDAWFSAASNQVAQVLLTLPYSFAQLGFASGIVFQIFYGVIGCWSCYMIT
WLYCEYRTRKEREGVIFKNHVIQWFEVLDGLLGRRWKVLGLVFNCTFLLFGAVIQLIACA
SNIFLINDDINKREWTYIFGACCMLTVLVPSFRNYRLWSFFGLIMISYTAWYMTVAALAH
GQVPNVVHSAPTTKVLYFTGATNILYTFGGHAVTVEIMHAMYKPVKFKYVYVFATLYVFT
LTIPSAVAVYWAFGDSLLKHSNALSLLPRTRARDVAVVLMLIHQFITVGFAVTPLYFVWE
KMIGIHKKSLLLRAVARMPVILPVWFFAIAFPFFGPINSAVGALLVTFTVYIIPCVAHMA
VYRGATARQNAVEKPPFFMPSWTGVYLVNMFIVIWIAVVGVGWGGWASVTNFVRQVDTFG
VFAPCYQC
>scaffold-GRKU-2000288-Syntrichia_princeps
KNLLFHGGSVWDAWFSAASNQVAQVLLTLPYSFAQLGFASGIVFQIFYGVIGCWSCYMIT
WLYCEYRTRKEREGVIFKNHVIQWFEVLDGLLGRRWKVLGLVFNCTFLLFGAVIQLIACA
SNIFLINDDINKREWTYIFGACCMLTVLVPSFRNYRLWSFFGLIMISYTAWYMTVAALAH
GQVPNVVHSAPTTKVLYFTGATNILYTFGGHAVTVEIMHAMYKPVKFKYVYVFATLYVFT
LTIPSAVAVYWAFGDSLLKHSNALSLLPRTRARDVAVVLMLIHQFITVGFAVTPLYFVWE
KMIGIHKKSLLLRAVARMPVILPVWFFAIAFPFFGPINSAVGALLVTFTVYIIPCVAHMA
VYRGATARQNAVEKPPFFMPSWTGVYLVNMFIVIWIAVVGVGWGGWASVTNFVRQVDTFG
VFAPCYQC
>scaffold-GRKU-2000289-Syntrichia_princeps
KNLLFHGGSVWDAWFSAASNQVAQVLLTLPYSFAQLGFASGIVFQIFYGVIGCWSCYMIT
WLYCEYRTRKEREGVIFKNHVIQWFEVLDGLLGRRWKVLGLVFNCTFLLFGAVIQLIACA
SNIFLINDDINKREWTYIFGACCMLTVLVPSFRNYRLWSFFGLIMISYTAWYMTVAALAH
GQVPNVVHSAPTTKVLYFTGATNILYTFGGHAVTVEIMHAMYKPVKFKYVYVFATLYVFT
LTIPSAVAVYWAFGDSLLKHSNALSLLPRTRARDVAVVLMLIHQFITVGFAVTPLYFVWE
KMIGIHKKSLLLRAVARMPVILPVWFFAIAFPFFGPINSAVGALLVTFTVYIIPCVAHMA
VYRGATARQNAVEKPPFFMPSWTGVYLVNMFIVIWIAVVGVGWGGWASVTNFVRQVDTFG
VFAPCYQC
>scaffold-JADL-2009542-Rhynchostegium_serrulatum
KNLLWHGGSTWDAWFSAASNQVAQVLLTLPYSFAQLGFASGIVFQIFYGVIGCWSCYMIT
WLYVEYRTRKEREGVIFKNHVIQWFEVLDGLLGRYWKMIGLAFNCTFLLFGAVIQLIACA
SNIFLINDHLNKREWTYIFGACCMLTVLVPSFRNYRLWSFFGLIMISYTAWYMTIAALAH
GQIADVVHSAPTTKVLYFTGATNILYTFGGHAVTVEIMHAMYKPVKFKYVYVFATLYVFT
LTIPSAVAVYWAFGDSLLKHSNALSLLPRTMARDVAVVLMLIHQFITVGFAVTPLYFVWE
KVIGIHNKSLLLRAVARMPVILPVWFFAIAFPFFGPINSTVGALLVTFTVYIIPCVAHMA
VYRGATARQNAVEKPPFFLPSWTGVYLVNIFIVIWIIVIGIGWGGWASVTNFVQQIDTFG
VFAPCYQC
>scaffold-KEFD-2001413-Encalypta_streptocarpa
KRLLWHGGSVWDAWFSAASNQVAQVLLTLPYSFAQLGYASGIVFQIFYGVIGCWSCYMIT
WLYVEYRTRKEREGVIFKNHVIQWFEVLDGLLGKYWKMVGLVFNCTFLLFGAVIQLIACA
SNIFLINDHLNKREWTYIFGACCMLTVLVPSFRNYRLWSFFGLIMISYTAWYMTIAALAH
GQVANVVHSAPTTKVLYFTGATNILYTFGGHAVTVEIMHAMYKPVKFKYVYVFATLYVFT
LTIPSAVAVYWAFGDSLLKHSNALSLLPRTMARDVAVVLMLIHQFITVGFAVTPLYFVWE
KMIGIHNKSILLRAVSRMPVILPVWFFAIAFPFFGPINSTVGALLVTFTVYIIPCVAHMA
VYRTATARQNTVEKPPFFMPSWTGVYLVNIFIVVWIFVIGVGWGGWASVTNFVQQIDTFG
VFAPCYQC
>scaffold-KEFD-2001414-Encalypta_streptocarpa
KRLLWHGGSVWDAWFSAASNQVAQVLLTLPYSFAQLGFASGIVFQMFYGVIGCWSCYMIT
WLYVEYRTRKEREGVIFKNHVIQWFEVLDGLLGRYWKIVGLVFNCTFLLFGAVIQLIACA
SNIFLINDHLNKREWTYIFGACCMLTVLVPSFRNYRLWSFFGLIMISYTAWYMTIAALAH
GQVANVVHSAPTTKVLYFTGATNILYTFGGHAVTVEIMHAMYKPVKFKYVYVFATLYVFT
LTIPSAVAVYWAFGDDLLKHSNALSLLPRSMARDVAVVLMLIHQFITVGFAVTPLYFVWE
KMIGIHNKSLLLRAVSRMPVILPVWFFAIAFPFFGPINSTVGALLVTFTVYIIPCVAHMV
VYRTATARQNTVEKPPFFMPSWTGVYLINIFIVVWIVVIGVGWGGWASVTNFVQQIDTFG
VFAPCYQC
>scaffold-LNSF-2069939-Stereodon_subimponens
KNLLWHGGSTWDAWFSAASNQVAQVLLTLPYSFAQLGFASGIVFQIFYGVIGCWSCYMIT
WLYVEYRTRKEREGVIFKNHVIQWFEVLDGLLGRYWKMIGLAFNCTFLLFGAVIQLIACA
SNIFLINDHLNKREWTYIFGACCMLTVLVPSFRNYRLWSFFGLIMISYTAWYMTIAALAH
GQIADVVHSAPTTKVLYFTGATNILYTFGGHAVTVEIMHAMYKPVKFKYVYVFATLYVFT
LTIPSAVAVYWAFGDSLLKHSNALSLLPRTMARDVAVVLMLIHQFITVGFAVTPLYFVWE
KLIGIHNKSLLLRAVARMPVILPVWFFAIAFPFFGPINSTVGALLVTFTVYIIPCIAHMA
VYRGATARQNAVEKPPFFLPSWTGVYLVNIFIVIWIFVIGVGWGGWASVTNFVQQIDTFG
VFAPCYQC
>scaffold-NGTD-2101616-Dicranum_scoparium
KRLLWHGGSVYDAWFSAASNQVAQVLLTLPYSFAQLGFASGIVFQIFYGVIGCWSCYMIT
WLYVEYRTRKEREGVIFKNHVIQWFEVLDGLLGRYWKIVGLVFNCTFLLFGAVIQLIACA
SNIFLINDHLNKREWTYIFGACCMLTVLVPSFRNYRLWSFFGLIMISYTAWYMTIAALAH
GQIANVVHSAPTTKVLYFTGATNILYTFGGHAVTVEIMHAMYKPAKFKYVYVFATLYVFT
LTIPSAVSVYWAFGDSLLKHSNALSLLPRTRARDVAVVLMLIHQFITVGFAVTPLYFVWE
KVIGIHKKSLLLRAVARMPVILPVWFFAIAFPFFGPINSTVGALLVTFTVYIIPCVAHMM
VYRAATARQNAVEKPPFFMPSWTGVYLVNIFIVIWIFVIGVGWGGWASVTNFVQQIDTFG
VFAPCYQC
>scaffold-ORKS-2006128-Philonotis_fontana
KRLLWHGGSVWDAWFSAASNQVAQVLLTLPYSFAQLGFASGIVFQIFYGVIGCWSCYMIT
WLYVEYRTRKEREGVIFKNHVIQWFEVLDGLLGRYWKMVGLAFNCTFLLFGAVIQLIACA
SNIFLINDHLNKREWTYIFGACCMLTVLVPSFRNYRLWSFFGLIMISYTAWYMTIAALAH
GQIADVVHSAPSTKVLYFTGATNILYTFGGHAVTVEIMHAMYKPVKFKYVYVFATLYVFT
LTIPSAVAVYWAFGDSLLKHSNALSLLPRTMARDVAVVLMLIHQFITVGFAVTPLYFVWE
KLIGIHNKSLLLRAVARMPVILPVWFFAIAFPFFGPINSTVGALLVTFTVYIIPCVAHMA
VYRAATARQNAVEKPPFFMPSWTGVYLVNIFIVIWIFVIGVGWGGWASVTNFVQQIDTFG
VFAPCYQC
>scaffold-ORKS-2006129-Philonotis_fontana
KRLLWHGGSVWDAWFSAASNQVAQVLLTLPYSFAQLGFASGIVFQIFYGVIGCWSCYMIT
WLYVEYRTRKEREGVIFKNHVIQWFEVLDGLLGRYWKMVGLAFNCTFLLFGAVIQLIACA
SNIFLINDHLNKREWTYIFGACCMLTVLVPSFRNYRLWSFFGLIMISYTAWYMTIAALAH
GQIADVVHSAPSTKVLYFTGATNILYTFGGHAVTVEIMHAMYKPVKFKYVYVFATLYVFT
LTIPSAVAVYWAFGDSLLKHSNALSLLPRTMARDVAVVLMLIHQFITVGFAVTPLYFVWE
KLIGIHNKSLLLRAVARMPVILPVWFFAIAFPFFGPINSTVGALLVTFTVYIIPCVAHMA
VYRAATARQNAVEKPPFFMPSWTGVYLVNIFIVIWIFVIGVGWGGWASVTNFVQQIDTFG
VFAPCYQC
>scaffold-QKQO-2007152-Pseudotaxiphyllum_elegans
KNLLWHGGSTWDAWFSAASNQVAQVLLTLPYSFAQLGFASGIVFQIFYGVIGCWSCYMIT
WLYVEYRTRKEREGVIFKNHVIQWFEVLDGLLGRYWKMLGLAFNCTFLLFGAVIQLIACA
SNIFLINDHLNKREWTYIFGACCMLTVLVPSFRNYRLWSFFGLIMISYTAWYMTIAALAH
GQIANVVHSAPTTKVLYFTGATNILYTFGGHAVTVEIMHAMYKPVKFKYVYVFATLYVFT
LTIPSAVAVYWAFGDSLLEHSNALSLLPRTMARDVAVVLMLIHQFITVGFAVTPLYFVWE
KLIGIHNKSLLLRAVARMPVILPVWFFAIAFPFFGPINSTVGALLVTFTVYIIPCVAHMA
VFRGATARQNAVEKPPFFMPSWTGVYLVNIFIVIWIFVIGVGWGGWASVTNFVQQIDTFG
VFAPCYQC
>scaffold-QMWB-2061733-Anomodon_attenuatus
KNLLWHGGSTWDAWFSAASNQVAQVLLTLPYSFAQLGYASGIVFQIFYGVIGCWSCYMIT
WLYVEYRTRKEREGVIFKNHVIQWFEVLDGLLGRYWKMIGLAFNCTFLLFGAVIQLIACA
SNIFLINDHLNKREWTYIFGACCMLTVLVPSFRNYRLWSFFGLIMISYTAWYMTIAALAH
GQIADVVHSAPTTKVLYFTGATNILYTFGGHAVTVEIMHAMYKPVKFKYVYVFATLYVFT
LTIPSAVAVYWAFGDSLLKHSNALSLLPRTMARDIAVVLMLIHQFITVGFAVTPLYFVWE
KLIGIHNKSLLLRAVARMPVILPVWFFAIAFPFFGPINSTVGALLVTFTVYIIPCVAHMA
VYRGATARQNAVEKPPFFMPSWTGVYLVNIFIVIWIFVIGVGWGGWASVTNFVQQIDTFG
VFAPCYQC
>scaffold-TAVP-2010211-Calliergon_cordifolium
KNLLWHGGSTWDAWFSAASNQVAQVLLTLPYSFAQLGFASGIVFQIFYGVIGCWSCYMIT
WLYVEYRTRKEREGVIFKNHVIQWFEVLDGLLGRYWKIIGLTFNCTFLLFGAVIQLIACA
SNIFLINDHLNKREWTYIFGACCMLTVLVPSFRNYRLWSFFGLIMISYTAWYMTIAALAH
GQIADVVHSAPTTKVLYFTGATNILYTFGGHAVTVEIMHAMYKPVKFKYVYVFATLYVFT
LTIPSAVAVYWAFGDSLLKHSNALSLLPRTMARDVAVVLMLIHQFITVGFAVTPLYFVWE
KLIGIHNKNLLLRAVARMPVILPVWFFAIAFPFFGPINSTVGALLVTFTVYIIPCVAHMA
VYRGATARQNAVEKPPFFMPSWTAVYLVNIFIVIWIIVIGIGWGGWASVTNFVQQIDTFG
VFAPCYQC
>scaffold-VBMM-2007147-Claopodium_rostratum
KNLLWHGGSTWDAWFSAASNQVAQVLLTLPYSFAQLGYASGIVFQIFYGVIGCWSCYMIT
WLYVEYRTRKEREGVIFKNHVIQWFEVLDGLLGRYWKMIGLAFNCTFLLFGAVIQLIACA
SNIFLINDHLNKREWTYIFGACCMLTVLVPSFRNYRLWSFFGLIMISYTAWYMTIAALAH
GQVADVVHSAPTTKVLYFTGATNILYTFGGHAVTVEIMHAMYKPVKFKYVYVFATLYVFT
LTIPSAVAVYWAFGDSLLKHSNALSLLPRTMARDVAVVLMLIHQFITVGFAVTPLYFVWE
KVIGIHNKSLLLRAVARMPVILPVWFFAIAFPFFGPINSTVGALLVTFTVYIIPCVAHMA
VYRGAIARQNAVEKPPFFLPSWTGVYLVNIFIVIWIVVIGVGWGGWASVTNFVQQIDTFG
VFAPCYQC
>scaffold-WNGH-2090115-Aulacomnium_heterostichum
KRLLWHGGSVWDAWFSAASNQVAQVLLTLPYSFAQLGFASGIVFQIFYGVIGCWSCYMIT
WLYVEYRTRKEREGVIFKNHVIQWFEVLDGLLGRYWKIAGLAFNCTFLLFGAVIQLIACA
SNIFLINDHLNKREWTYIFGACCMLTVLVPSFRNYRLWSFFGLIMISYTAWYMTIAALAH
GQIADVVHSAPTTKVLYFTGATNILYTFGGHAVTVEIMHAMYKPVKFKYVYVFATLYVFT
LTIPSAVAVYWAFGDSLLKHSNALSLLPRTRARDVAVVLMLIHQFITVGFAVTPLYFVWE
KLIGIHNKSLMLRAVARMPVILPVWFFAIAFPFFGPINSTVGALLVTFTVYIIPCVAHMV
VYRAATARQNAVEKPPFFMPSWTGVYLVNIFIVIWIFVIGVGWGGWASVTNFVQQIDTFG
VFAPCYQC
>scaffold-WSPM-2009784-Loeskeobryum_brevirostre
KSLLWHGGSTWDAWFSAASNQVAQVLLTLPYSFAQLGFASGIVFQIFYGVIGCWSCYMIT
WLYVEYRTRKEREGVIFKNHVIQWFEVLDGLLGRYWKMIGLAFNCTFLLFGAVIQLIACA
SNIFLINDHLNKREWTYIFGACCMLTVLVPSFRNYRLWSFFGLIMISYTAWYMTIAALAH
GQVADVVHSAPTTKVLYFTGATNILYTFGGHAVTVEIMHAMYKPVKFKYVYVFATLYVFT
LTIPSAVAVYWAFGDSLLKHSNALSLLPRTMARDVAVVLMLIHQFITVGFAVTPLYFVWE
KLIGIHNKSLLLRAVARMPVILPVWFFAIAFPFFGPINSTVGALLVTFTVYIIPCVAHMA
VYRGATARQNAVEKPPFFMPSWTGVYLVNIFIVIWIFVIGVGWGGWASVTNFVQQIDTFG
VFAPCYQC
>scaffold-YWNF-2052114-Hedwigia_ciliata
KRLLWHGGSVYDAWFSAASNQVAQVLLTLPYSFAQLGFASGIVFQIFYGVIGCWSCYMIT
WLYVEYRTRKEREGVIFKNHVIQWFEVLDGLLGRNWKIVGLAFNCTFLLFGAVIQLIACA
SNIFLINDHLNKREWTYIFGACCMLTVLVPSFRNYRLWSFFGLIMISYTAWYMTIAALAH
GQVADVVHSAPTTKVLYFTGATNILYTFGGHAVTVEIMHAMYKPAKFKYVYVFATLYVFT
LTIPSAVAVYWAFGDSLLKHSNALSLLPRTKARDIAVVLMLIHQFITVGFAVTPLYFVWE
KLIGIHNKSIVLRAVARMPVILPVWFFAIAFPFFGPINSAVGALLVTFTVYIIPCVAHMV
VYRHATARQNAVEKPPFFMPSWTGVYLVNIFIVVWIVMIGVGWGGWASVTNFVRQIDTFG
VFAPCYQC
