# Supplementary material for: Water‐related innovations in land plants evolved by different patterns of gene cooption and novelty
Source: New Phytol. 2022 Feb 8;235(2):732–42. doi: 10.1111/nph.17981 (PMC9303528; doi:10.1111/nph.17981)
Supplement: Supplementary file 3 — Dataset S3 Fasta alignments and phylogenetic trees. [file NPH-235-732-s005.zip › Supplementary_Data_3_fasta_alignments_trees/Roots/Primary_roots/AUX1_Q96247_1_1kp.treefile]

(Monoraphidium_neglectum_XP_013899956.1_Auxin_transporter-like_protein_3:0.1541944843,((((((((((((((Arabidopsis_thaliana_Q96247_Auxin_transporter_protein_1_AUX1:0.0584734202,((Brachypodium_distachyon_I1HTI2:0.0275167861,Oryza_sativa_indica_A2WX46_Putative_AUX1-like_permease_OsRAU1:0.0144228736)100:0.0237369277,(Oryza_sativa_indica_A2Y580:0.0023444011,Oryza_sativa_indica_A4GZ24_Putative_AUX1-like_permease_OsRAU3:0.0000023529)100:0.0804417644)100:0.0324119374)69:0.0130599983,(Arabidopsis_thaliana_Q9LFB2_Auxin_transporter-like_protein_1_LAX1:0.0000021245,Arabidopsis_thaliana_F4K7Z8_Like_AUXIN_RESISTANT_1_LAX1:0.0000021245)100:0.0608086697)100:0.0328525424,Amborella_trichopoda_W1PPM7:0.0508581737)100:0.0438222210,(Ginkgo_biloba_Gb_25859:0.0331616636,((((Picea_lambertina_PILA_13718:0.0246204682,Picea_taeda_PITA_49058:0.0118206053)100:0.0160709276,Pseudotsuga_menziesii_PSME_28774:0.0212466037)92:0.0114108637,(scaffold-GAMH-2057384-Tsuga_heterophylla:0.0094845639,scaffold-VSRH-2058196-Abies_lasiocarpa:0.0119168272)91:0.0049322063)99:0.0220354801,((((Sequoiadendron_giganteum_SEGI_28075:0.0000025215,scaffold-HOUF-2012944-Cryptomeria_japonica-leaf:0.0161374070)85:0.0068610366,((scaffold-ESYX-2017029-Cunninghamia_lanceolata-branch_apex_with_needles:0.0000021245,scaffold-ZQVF-2021939-Cunninghamia_lanceolata-2_samples_combined:0.0000021245)68:0.0000021244,scaffold-NRXL-2065777-Metasequoia_glyptostroboides:0.0022896192)100:0.0068366011)87:0.0046078661,(scaffold-FHST-2006045-Taxodium_distichum:0.0068010280,scaffold-OXGJ-2013245-Glyptostrobus_pensilis:0.0000021245)88:0.0046287547)93:0.0069182704,(((scaffold-BUWV-2013041-Platycladus_orientalis:0.0045566538,((scaffold-FRPM-2014277-Calocedrus_decurrens:0.0070509839,scaffold-XQSG-2057622-Microbiota_decussata:0.0022791683)88:0.0000025620,(scaffold-QNGJ-2013392-Cupressus_dupreziana:0.0045556173,scaffold-XMGP-2014097-Juniperus_scopulorum:0.0069147516)93:0.0022686535)66:0.0000021244)98:0.0064050976,(scaffold-NKIN-2014686-Thujopsis_dolabrata:0.0041399487,scaffold-VFYZ-2041878-Thuja_plicata:0.0027159576)95:0.0046759840)99:0.0036514958,(scaffold-ETCJ-2064489-Pilgerodendron_uviferum:0.0180476448,scaffold-OVIJ-2085373-Papuacedrus_papuana:0.0151119484)100:0.0135971394)98:0.0085073087)100:0.0220440019)99:0.0181077677)100:0.0108248370)88:0.0117367084,((((((((Arabidopsis_thaliana_Q9CA25_Auxin_transporter-like_protein_3_LAX3:0.0805273155,((Brachypodium_distachyon_I1I2Y6:0.0217793197,Oryza_sativa_indica_A2Z521_Putative_AUX1-like_permease_OsRAU4:0.0366060193)100:0.0678578652,(Brachypodium_distachyon_I1H7I8:0.0280034028,Oryza_sativa_indica_A4GZ23_Putative_AUX1-like_permease_OsRAU2:0.0108780485)97:0.0173600815)98:0.0420103194)93:0.0303406872,Arabidopsis_thaliana_Q9S836_Auxin_transporter-like_protein_2_LAX2:0.0751492802)96:0.0297601423,Amborella_trichopoda_W1PYI7:0.0497648921)60:0.0126197824,(Amborella_trichopoda_W1PLU0:0.0452068927,Oryza_sativa_indica_A2ZBW0:0.1649459388)97:0.0387911153)100:0.0621271926,Ginkgo_biloba_Gb_31741:0.0447703178)99:0.0260490086,Ginkgo_biloba_Gb_14852:0.0787484685)98:0.0148147769,((Abies_alba_AALBA5B211948P1:0.0000029539,Abies_alba_AALBA5B211948P2:0.0000021245)100:0.0262707050,Pseudotsuga_menziesii_PSME_27136:0.1504844662)100:0.0934910376)100:0.0389211588,((Abies_alba_AALBA5B931478P1:0.0133427200,(((Picea_lambertina_PILA_21985:0.0129992122,Picea_taeda_PITA_32816:0.0235245337)87:0.0047029871,(Pseudotsuga_menziesii_PSME_13016:0.0000021245,scaffold-IOVS-2057337-Pseudotsuga_wilsoniana:0.0000021245)100:0.0082471652)87:0.0040228634,scaffold-AWQB-2056147-Picea_engelmannii:0.0137915343)99:0.0065549155)100:0.0632518981,Sequoiadendron_giganteum_SEGI_04501:0.0517113918)98:0.0183565675)86:0.0055108234)100:0.0340951966,(((((((((Azolla_filiculoides_s0003.g007341:0.0787923322,Azolla_filiculoides_s0380.g067367:0.0409659253)100:0.0688426186,Salvinia_cucullata_v1.1_s0032.g010922:0.1216635922)100:0.0251579527,scaffold-WGTU-2007222-Leucostegia_immersa:0.0423578520)99:0.0493887497,((scaffold-BEGM-2020440-Botrypus_virginianus:0.0174707016,scaffold-EEAQ-2016144-Sceptridium_dissectum:0.0063763663)100:0.0526681494,((scaffold-DFHO-2057614-Danaea_nodosa:0.0315565037,scaffold-UGNK-2018036-Marattia_attenuata:0.0167692864)100:0.0168471323,(scaffold-NHCM-2065355-Angiopteris_evecta:0.0023746753,scaffold-UGNK-2017965-Marattia_attenuata:0.0000023673)100:0.0407651964)100:0.0275923811)71:0.0060072971)51:0.0034303800,(((scaffold-RFMZ-2000194-Osmundastrum_cinnamomeum-B:0.0054115795,scaffold-VIBO-2006987-Osmunda_javanica:0.0207482325)98:0.0196248254,scaffold-RFMZ-2000195-Osmundastrum_cinnamomeum-B:0.0000025026)99:0.0250120695,(scaffold-RFMZ-2000196-Osmundastrum_cinnamomeum-B:0.0033403474,scaffold-VIBO-2078269-Osmunda_javanica:0.0235814454)100:0.0258083479)67:0.0172905472)74:0.0111206044,(scaffold-ALVQ-2000826-Tmesipteris_parva:0.0000023967,scaffold-ALVQ-2000828-Tmesipteris_parva:0.0000024793)100:0.0862653092)56:0.0082725695,(Azolla_filiculoides_s0124.g048489:0.0960630204,((((Azolla_filiculoides_s0192.g057057:0.0000021245,Azolla_filiculoides_s1203.g099631:0.0077127856)100:0.0958491882,Salvinia_cucullata_v1.1_s0003.g002022:0.0907260164)89:0.0088469632,Salvinia_cucullata_v1.1_s0003.g002021:0.0412208609)98:0.0408770077,Salvinia_cucullata_v1.1_s0001.g000004:0.3923351060)92:0.0244992691)89:0.0221879104)53:0.0097214422,(scaffold-CAPN-2010996-Equisetum_diffusum:0.0145021573,scaffold-JVSZ-2010411-Equisetum_hyemale:0.0070707433)100:0.0723803926)74:0.0166507777,scaffold-DJSE-2004509-Ophioglossum_petiolatum-2_samples_combined:0.0626637541)95:0.0349192809)98:0.0404698804,(((Selaginella_moellendorffii_D8SAH9_AUX1B-2:0.0000028225,Selaginella_moellendorffii_D8QVG4_AUX1B-1:0.0023556541)100:0.0945165057,(scaffold-FITN-2016828-Treubia_lacunosa:0.0000021245,scaffold-PKOX-2101156-Isoetes_tegetiformans:0.0023005509)100:0.0833059020)99:0.0301736665,((scaffold-ENQF-2010094-Lycopodium_annotinum:0.0000021245,scaffold-ENQF-2010095-Lycopodium_annotinum:0.0000021245)100:0.0292807786,(scaffold-GAON-2007832-Huperzia_squarrosa:0.0047562348,scaffold-GAON-2007833-Huperzia_squarrosa:0.0096514219)100:0.0430716358)100:0.0988423876)100:0.0603741549)68:0.0275600014,((((((((Selaginella_moellendorffii_D8R183_AUX1A-1:0.0000021245,scaffold-ZZOL-2054285-Selaginella_stauntoniana:0.0000021245)66:0.0000021244,Selaginella_moellendorffii_D8S1F2_AUX1A-2:0.0023370511)100:0.0220875313,scaffold-LGDQ-2012103-Selaginella_apoda:0.0124818285)98:0.0079033156,scaffold-ABIJ-2010656-Selaginella_lepidophylla:0.0165310569)99:0.0308739328,(scaffold-KJYC-2008162-Selaginella_willdenowii:0.0000021245,scaffold-KJYC-2008164-Selaginella_willdenowii:0.0000021245)100:0.0516864973)32:0.0169598771,((scaffold-JKAA-2181679-Selaginella_wallacei:0.0127694755,(scaffold-ZYCD-2000490-Selaginella_acanthonota:0.0000021245,scaffold-ZYCD-2000491-Selaginella_acanthonota:0.0000021245)100:0.0037294687)100:0.0249317023,scaffold-ZFGK-2001501-Selaginella_kraussiana:0.0347553752)100:0.0141860659)47:0.0105464002,((scaffold-FITN-2092178-Treubia_lacunosa:0.0000021245,scaffold-PKOX-2101151-Isoetes_tegetiformans:0.0023248515)100:0.0771816273,scaffold-KUXM-2009901-Selaginella_selaginoides:0.0647214132)52:0.0277581294)100:0.0542506319,(scaffold-CBAE-2061470-Huperzia_myrsinites:0.0489919279,scaffold-ZZEI-2018846-Phylloglossum_drummondii:0.0619364064)100:0.1268749078)67:0.0229681060)99:0.0462337901,(((((((Marchantia_polymorpha_A0A176VZ94_:0.1050014900,scaffold-JPYU-2009422-Marchantia_polymorpha:0.0000020675)99:0.0071225585,((scaffold-HMHL-2002463-Marchantia_paleacea-non_mycorrizal:0.0000000000,scaffold-LFVP-2015209-Marchantia_paleacea-2_samples_combined:0.0000000000):0.0000029289,scaffold-IHWO-2011316-Marchantia_paleacea-mycorrizal:0.0000021245)100:0.0022014692)99:0.0252031562,(scaffold-ILBQ-2006972-Conocephalum_conicum:0.0232472732,scaffold-WJLO-2004444-Ricciocarpos_natans:0.0798229237)97:0.0322567977)92:0.0107590873,scaffold-TXVB-2006219-Lunularia_cruciata:0.0167114698)100:0.1032793501,((scaffold-HPXA-2136233-Ptilidium_pulcherrimum:0.1024905356,(scaffold-NRWZ-2099953-Metzgeria_crassipilis:0.0825127597,((scaffold-RTMU-2182708-Calypogeia_fissa:0.0490746834,((scaffold-YBQN-2000042-Odontoschisma_prostratum:0.0000000000,scaffold-YBQN-2000044-Odontoschisma_prostratum:0.0000000000):0.0000021245,scaffold-YBQN-2000043-Odontoschisma_prostratum:0.0000021245)100:0.0728735570)99:0.0140434053,scaffold-WZYK-2019014-Bazzania_trilobata:0.0507208577)100:0.0337437899)84:0.0158053776)77:0.0095044982,((scaffold-JHFI-2113025-Pellia_neesiana:0.0068566782,scaffold-PIUF-2013132-Pellia_sp.__cf_epiphylla__L.__Corda_:0.0150064547)100:0.0683692107,scaffold-YFGP-2006426-Pallavicinia_lyellii:0.1011622457)87:0.0119186510)98:0.0316011796)100:0.0662169554,(((Physcomitrella_patens_A9TPA9_pplax4:0.0792106738,Fontinalis_antipyretica_16886-RA___mRNA___locus_172698_9367_15682____translate_table__standard_:0.1066128018)100:0.1849035743,(Physcomitrella_patens_A9TEE3_pplax3:0.1297426181,Pleurozium_schreberi_genemark-scaffold_626-processed-gene-0.14-mRNA-1_gene_genemark-scaffold_626-processed-gene-0.14_name_genemark-scaffold_626-processed-gene-0.14_seq_id_scaffold_626_type_cds:0.1726192276)100:0.0365647548)100:0.0895393451,((((((((Physcomitrella_patens_A9SL62_pplax2:0.0082106423,Physcomitrella_patens_A9TDX7_pplax1:0.0370392098)100:0.0115727077,(scaffold-KEFD-2001413-Encalypta_streptocarpa:0.0128561493,scaffold-KEFD-2001414-Encalypta_streptocarpa:0.0098937639)93:0.0046271032)99:0.0107435758,(((scaffold-GRKU-2000287-Syntrichia_princeps:0.0000000000,scaffold-GRKU-2000289-Syntrichia_princeps:0.0000000000):0.0000021245,scaffold-GRKU-2000288-Syntrichia_princeps:0.0000021245)100:0.0463252827,scaffold-NGTD-2101616-Dicranum_scoparium:0.0115005408)80:0.0023900683)79:0.0021483989,scaffold-FFPD-2058584-Ceratodon_purpureus:0.0000021245)81:0.0045218925,scaffold-WNGH-2090115-Aulacomnium_heterostichum:0.0045197144)71:0.0000029624,(((Fontinalis_antipyretica_07966-RA___mRNA___locus_178317_23301_27731_-__translate_table__standard_:0.0168546130,scaffold-QKQO-2007152-Pseudotaxiphyllum_elegans:0.0044302885)99:0.0046838413,(((Pleurozium_schreberi_maker-scaffold_743-augustus-gene-0.59-mRNA-1_gene_maker-scaffold_743-augustus-gene-0.59_name_maker-scaffold_743-augustus-gene-0.59_seq_id_scaffold_743_type_cds:0.0046047240,scaffold-LNSF-2069939-Stereodon_subimponens:0.0022474311)87:0.0022566407,(((scaffold-EEMJ-2040184-Thuidium_delicatulum:0.0090903602,scaffold-VBMM-2007147-Claopodium_rostratum:0.0090282279)97:0.0024299177,scaffold-JADL-2009542-Rhynchostegium_serrulatum:0.0000024523)99:0.0045143046,scaffold-TAVP-2010211-Calliergon_cordifolium:0.0090496428)81:0.0045138473)93:0.0000025825,(scaffold-QMWB-2061733-Anomodon_attenuatus:0.0044951478,scaffold-WSPM-2009784-Loeskeobryum_brevirostre:0.0044999026)73:0.0000021244)93:0.0014124214)97:0.0077639111,(scaffold-ORKS-2006128-Philonotis_fontana:0.0000024641,scaffold-ORKS-2006129-Philonotis_fontana:0.0000021245)100:0.0021778718)96:0.0069325243)74:0.0050950664,scaffold-AWOI-2014638-Diphyscium_foliosum:0.0166859239)96:0.0130995560,scaffold-YWNF-2052114-Hedwigia_ciliata:0.0170080782)100:0.0680414875)100:0.0971589071)94:0.0224251930,((((((((Anthoceros_agrestis_BONN_evm.model.Sc2ySwM_344.3841.2_._AagrBONN_evm.TU.Sc2ySwM_344.3841___Sc2ySwM_344_16307014-16309074_-_:0.0000000000,scaffold-TWUW-2001413-Anthoceros_agrestis-A:0.0000000000):0.0000000000,scaffold-TWUW-2001415-Anthoceros_agrestis-A:0.0000000000):0.0000000000,scaffold-RXRQ-2025195-Phaeoceros_carolinianus-sporophyte:0.0000000000):0.0000021245,scaffold-BSNI-2051002-Anthoceros_agrestis-B:0.0000021245)63:0.0000024484,((Anthoceros_agrestis_BONN_evm.model.Sc2ySwM_344.3841.1_._AagrBONN_evm.TU.Sc2ySwM_344.3841___Sc2ySwM_344_16307270-16309074_-_:0.0028247417,(Anthoceros_punctactus_evm.model.utg000028l.508.4_._Apun_evm.TU.utg000028l.508___utg000028l_2340200-2341996_-_:0.0000021245,Anthoceros_punctactus_evm.model.utg000028l.508.5_._Apun_evm.TU.utg000028l.508___utg000028l_2340200-2341676_-_:0.0000021245)81:0.0000029758)71:0.0028318268,(Anthoceros_punctactus_evm.model.utg000028l.508.1_._Apun_evm.TU.utg000028l.508___utg000028l_2339944-2341996_-_:0.0000021134,Anthoceros_punctactus_evm.model.utg000028l.508.3_._Apun_evm.TU.utg000028l.508___utg000028l_2339944-2341676_-_:0.0000022047)76:0.0000021272)60:0.0023092564)100:0.0134198539,Anthoceros_angustus_005054_locus_scaffold15_size1693813_1125479_1127201___len_1200:0.0068827778)100:0.0676092968,scaffold-ANON-2035113-Leiosporoceros_dussii-B:0.1625737490)97:0.0246455084,((scaffold-AKXB-2011664-Phaeomegaceros_coriaceus:0.0079747057,(scaffold-TCBC-2019405-Nothoceros_vincentianus:0.0133372820,scaffold-UCRN-2005269-Megaceros_flagellaris:0.0293847765)93:0.0093669984)93:0.0214058176,(scaffold-FAJB-2010177-Paraphymatoceros_hallii:0.0177330982,(scaffold-RXRQ-2142299-Phaeoceros_carolinianus-sporophyte:0.0046126959,((scaffold-WCZB-2017625-Phaeoceros_carolinianus-gametophyte:0.0000021245,scaffold-ZFRE-2001239-Phaeoceros_carolinianus-sporophyte_1575:0.0000021245)63:0.0000021244,scaffold-WEEQ-2091098-Phaeoceros_carolinianus-gametophyte_1575:0.0023157130)59:0.0000021244)100:0.0140877881)100:0.0280494897)98:0.0456170910)100:0.2834985375)92:0.0283624402)100:0.1129564264,(((((((Selaginella_moellendorffii_D8QU36:0.3150284885,(Selaginella_moellendorffii_D8R533:0.0121417905,Selaginella_moellendorffii_D8S3X1:0.0000022198)100:0.2455261609)100:0.1518140374,(Selaginella_moellendorffii_D8T338:0.0108006245,Selaginella_moellendorffii_D8RC90:0.0115283673)100:0.5268354088)100:0.2164807330,(Selaginella_moellendorffii_D8QYV1:0.0077292344,Selaginella_moellendorffii_D8RAA7:0.0044901172)100:0.4590146841)93:0.0814605222,(((((Selaginella_moellendorffii_D8R2W1:0.0069782521,Selaginella_moellendorffii_D8RYL8:0.0181080188)100:0.0270328462,(Selaginella_moellendorffii_D8R2V9:0.0049541192,Selaginella_moellendorffii_D8RYM0:0.0086218289)100:0.0563019200)100:0.1565244884,(Selaginella_moellendorffii_D8R2W6:0.0068958614,Selaginella_moellendorffii_D8RYL3:0.0000021027)100:0.1898845876)100:0.2094157677,(Selaginella_moellendorffii_D8RSR0:0.0093412899,Selaginella_moellendorffii_D8RCZ9:0.0093664421)100:0.1767973372)100:0.1768760281,(((((Selaginella_moellendorffii_D8SAG6:0.0231215775,Selaginella_moellendorffii_D8QVH5:0.2240577080)100:0.1202223070,(Selaginella_moellendorffii_D8QVI0:0.0270310509,Selaginella_moellendorffii_D8SAG1:0.0322865216)100:0.0537794667)100:0.4142186221,Selaginella_moellendorffii_D8S642:0.4133593070)100:0.2033859294,((Selaginella_moellendorffii_D8SSP5:0.0036444657,Selaginella_moellendorffii_D8SZA8:0.0087663360)100:0.3859398546,(Selaginella_moellendorffii_D8SAK3:0.0507445818,Selaginella_moellendorffii_D8QWB4:0.0000026507)100:0.4110315148)100:0.3326726475)100:0.6313409932,(Selaginella_moellendorffii_D8SYB9:0.0112655997,Selaginella_moellendorffii_D8T754:0.0005526004)100:0.2663376777)68:0.0833909465)60:0.0148192782)71:0.0922006767,(Selaginella_moellendorffii_D8QUL7:0.0730619279,(Selaginella_moellendorffii_D8QUL6:0.0000021245,Selaginella_moellendorffii_D8T1C9:0.0000021245)100:0.0472143886)100:0.1471639687)70:0.0820343317,(((((Anthoceros_agrestis_BONN_evm.model.Sc2ySwM_344.3838.1_EVM_AagrBONN_evm.TU.Sc2ySwM_344.3838___Sc2ySwM_344_16299892-16301927___:0.0000000000,scaffold-TWUW-2011157-Anthoceros_agrestis-A:0.0000000000):0.0000021245,scaffold-BSNI-2011508-Anthoceros_agrestis-B:0.0000021245)88:0.0000021056,Anthoceros_punctactus_evm.model.utg000028l.505.4_._Apun_evm.TU.utg000028l.505___utg000028l_2332749-2334469___:0.0178630065)100:0.0181104820,Anthoceros_angustus_005056_locus_scaffold15_size1693813_1132360_1134361_-_len_1452:0.0328419111)100:0.0683444150,scaffold-AKXB-2066548-Phaeomegaceros_coriaceus:0.1233385068)100:0.2367825678)72:0.1102767918,(((((Anthoceros_agrestis_BONN_evm.model.Sc2ySwM_344.3837.1_EVM_AagrBONN_evm.TU.Sc2ySwM_344.3837___Sc2ySwM_344_16296594-16299092___:0.0023477692,Anthoceros_punctactus_evm.model.utg000028l.504.1_EVM_Apun_evm.TU.utg000028l.504___utg000028l_2329441-2331953___:0.0046664986)98:0.0007583001,scaffold-RXRQ-2139580-Phaeoceros_carolinianus-sporophyte:0.0085794132)97:0.0046496708,Anthoceros_angustus_005057_locus_scaffold15_size1693813_1135073_1137236_-_len_1500:0.0330499202)99:0.0330233929,(scaffold-ZFRE-2008351-Phaeoceros_carolinianus-sporophyte_1575:0.0000021245,scaffold-ZFRE-2008353-Phaeoceros_carolinianus-sporophyte_1575:0.0000021245)100:0.0660630392)100:0.1281456048,scaffold-RXRQ-2140937-Phaeoceros_carolinianus-sporophyte:0.1689412853)100:0.2678605629)67:0.0581037669)100:0.2768895867,((Ginkgo_biloba_Gb_28004:0.0108072041,Ginkgo_biloba_Gb_28005:0.0328592462)100:0.4812731142,((Physcomitrella_patens_A9S8E9:0.3758008651,Physcomitrella_patens_A9SFN1:0.2140334483)100:0.1886251075,Selaginella_moellendorffii_D8SZ87:0.6118116190)100:0.2399381551)100:0.2215150090)99:0.1094688224,(((((Ginkgo_biloba_Gb_22661:0.0241305635,Ginkgo_biloba_Gb_22662:0.0243499178)100:0.0467797306,((((Picea_lambertina_PILA_09665:0.0336685695,(Picea_taeda_PITA_36137:0.0000021245,Picea_taeda_PITA_48964:0.0000021245)100:0.0423785559)100:0.0156520839,(Picea_lambertina_PILA_26760:0.0244314302,Picea_taeda_PITA_05931:0.0445883170)100:0.0252446064)100:0.0443525132,(Pseudotsuga_menziesii_PSME_25962:0.0128825998,Pseudotsuga_menziesii_PSME_46325:0.0053585747)100:0.0121531781)100:0.0542637359,Sequoiadendron_giganteum_SEGI_22322:0.0915269613)100:0.0497781050)100:0.1789246500,(Physcomitrella_patens_A9RP70:0.6373227290,Physcomitrella_patens_A9SP65_pplax5:0.0599420307)100:0.3391565874)100:0.0612037884,Anthoceros_punctactus_evm.model.utg000090l.19.1_._Apun_evm.TU.utg000090l.19___utg000090l_100648-103003___:0.3405549347)99:0.0584488903,(Anthoceros_agrestis_BONN_evm.model.Sc2ySwM_228.2024.1_EVM_AagrBONN_evm.TU.Sc2ySwM_228.2024___Sc2ySwM_228_8755942-8758036___:0.0047869165,Anthoceros_punctactus_evm.model.utg000090l.17.1_EVM_Apun_evm.TU.utg000090l.17___utg000090l_87039-89136___:0.0000022507)100:0.2258094426)100:0.1536799185)99:0.1457032824,Klebsormidium_flaccidum_A0A1Y1IDR9_Putative_AUX1_LAX_family_of_auxin_influx_carriers:0.4418058470)100:0.3351290180,((scaffold-FFGR-2008020-Netrium_digitus:0.2070278045,scaffold-KMNX-2036065-Nucleotaenium_eifelense:0.6404752613)97:0.2080267957,(((scaffold-JOJQ-2002853-Cylindrocystis_cushleckae:0.0000019994,scaffold-JOJQ-2002855-Cylindrocystis_cushleckae:0.0000021245)51:0.0000019995,scaffold-JOJQ-2002854-Cylindrocystis_cushleckae:0.0000021245)100:0.1356577289,scaffold-WSJO-2008512-Mesotaenium_braunii:0.1877634429)98:0.1089382170)100:0.5913773521)100:0.6791871415,scaffold-GYRP-2036133-Euastrum_affine:0.8746192041);
