# Supplementary material for: Water‐related innovations in land plants evolved by different patterns of gene cooption and novelty
Source: New Phytol. 2022 Feb 8;235(2):732–42. doi: 10.1111/nph.17981 (PMC9303528; doi:10.1111/nph.17981)
Supplement: Supplementary file 3 — Dataset S3 Fasta alignments and phylogenetic trees. [file NPH-235-732-s005.zip › Supplementary_Data_3_fasta_alignments_trees/Roots/Primary_roots/BRL3_Q9LJF3_1_1kp.fasta.aln.trimmed]

>Trebouxia_sp._A1-2_KAA6427613.1_hypothetical_protein_FRX49_02276
---------------M--------------DC----------------------------
---------------------------------------FLCG-----------------
------------------------------------------------------------
------------------------------------------------------------
------------------------------------------------------------
------------------------------------------------------------
----------------------GR------RRTK--------------------------
-------RVT--IPP---------------------------------------------
------------------------------------------------------------
------------------------GTNTLSA------GPAAHVTQQQQALGPYAAVVPTS
R-----------------------------------------------------------
------QHPV-QC-------------------------------HI--------------
-----------------------------------------------YQYRELQAATADF
SERNIIGEGGFGRVYKGRLPNGTLVAVKRLDRHGLQGDLEFNVEVSIMAGLHHAHVVPLL
GSCCQADQRVAVFEYMPHGNLRDLLDGK-AAARHFNWPARLNVLLGVAKGLAYLHEGTNP
AVVHRDLKSSNILIDGAGQARICDFGLARHKMLLYSQPPPGIMTGTFGYMAPEYATSGQT
TDKSDVYAFGVVVLEMMTGMQAVDARRPTCEALPQLLQPALQAVLQGNLDPALNRASLQL
AALCEVAASCLEPQPTDRPTAARLVTYLQKLL
>Arabidopsis_thaliana_O22476_Protein_BRASSINOSTEROID_INSENSITIVE_1_BRI1
YREIHQLISFKDVLP--DKNLLPDWSSNKNPCTFDGVTCRDDKVTSIDLSSKPLNVGFSA
VSLLSLTGLESLFLSNSHINGSVS-GFKCSLTSLDLSRNSLSGPVT-TLLGSCSGLKFLN
VSSNTLDVNLEFLDVSSNNFSTGIPF-GDCSALQHLDISGNKLSGDFSRAISTCTELKLL
NISSNQFVGPIPP--PLKSLQYLSLAENKFTGEIPDFLSGACDTLTGLDLSGNHFYGAVP
PFFGSCSLLESLALSSNNFSGELPMDTLLKMRGLKVLDLSFNEFSGELPESLTNLSSLLT
LDLSSNNFSGPILPNLCQNPKTLQELYLQNNGFTGKIPPTLSNCSELVSLHLSFNYLSGT
IPSSLGSLSKLRDLKLWLNMLEGEIPQELMYVKTLETLILDFNDLTGEIPSGLSNCTNLN
WISLSNNRLTGEIPKWIGRLENLAILKLSNNSFSGNIPAELGDCRSLIWLDLNTNLFNGT
IPAAMFKQSGKIAANFIAGKRYVYIKNDGMKECHGAGNLLEFQGIRSEQLNRLSTRNPCN
ITRVYGGHTSPTFDNNGSMMFLDMSYNMLSGYIPKEIGSMPYLFILNLGHNDISGSIPDE
VGDLRGLNILDLSSNKLDGRIPQAMSALTMLTEIDLSNNNLSGPIPEMGQFETFPPAKFL
NNPGLCGYPLPRCDPSNADGYA--HHQRSHGRRASLAGSVAMGLLFSFVCIFGLILVGRE
MRKRRKKEAEEMYAEGHGNSGNTNWKLTGVKEALSINLAAFEKPLRKLTFADLLQATNGF
HNDSLIGSGGFGDVYKAILKDGSAVAIKKLIHVSGQGDREFMAEMETIGKIKHRNLVPLL
GYCKVGDERLLVYEFMKYGSLEDVLHDPKKAGVKLNWSTRRKIAIGSARGLAFLHHNCSP
HIIHRDMKSSNVLLDENLEARVSDFGMARLMSAMDTHLSVSTLAGTPGYVPPEYYQSFRC
STKGDVYSYGVVLLELLTGKRPTDSPDFGDNNLVGWVKQHAKLRISDVFDPELMKDPAEL
LQHLKVAVACLDDRAWRRPTMVQVMAMFKEIQ
>Arabidopsis_thaliana_Q9ZWC8_Serine_threonine-protein_kinase_BRI1-like_1_BRL1
FNETALLLAFKNSVKSDPNNVLGNWKYE--SCSWRGVSCSDGRIVGLDLRNSGLTGTLNL
VNLTALPNLQNLYLQGNYFSSGGDSGSDCYLQVLDLSSNSISDSMVDYVFSKCSNLVSVN
ISNNKLVASLKYLDLTHNNLSGDFSDFGICGNLTFFSLSQNNLSGDKFPTLPNCKFLETL
NISRNNLAGKIPNYWSFQNLKQLSLAHNRLSGEIPPELSLLCKTLVILDLSGNTFSGELP
SQFTACVWLQNLNLGNNYLSGDFLNTVVSKITGITYLYVAYNNISGSVPISLTNCSNLRV
LDLSSNGFTGNVPSGFCSLQSVLEKILIANNYLSGTVPMELGKCKSLKTIDLSFNELTGP
IPKEIWMLPNLSDLVMWANNLTGTIPEGVCKGGNLETLILNNNLLTGSIPESISRCTNMI
WISLSSNRLTGKIPSGIGNLSKLAILQLGNNSLSGNVPRQLGNCKSLIWLDLNSNNLTGD
LPGELASQAGLVMPGSVSGKQFAFVRNEGGTDCRGAGGLVEFEGIRAERLERLPMVHSCP
ATRIYSGMTMYTFSANGSMIYFDISYNAVSGFIPPGYGNMGYLQVLNLGHNRITGTIPDS
FGGLKAIGVLDLSHNNLQGYLPGSLGSLSFLSDLDVSNNNLTGPIPFGGQLTTFPVSRYA
NNSGLCGVPLRPCGSAPRRPIT----SRIHAKKQTVATAVIAGIAFSFMCFVMLVMALYR
VRKVQKKEQKEKYIESLPTSGSCSWKLSSVPEPLSINVATFEKPLRKLTFAHLLEATNGF
SAETMVGSGGFGEVYKAQLRDGSVVAIKKLIRITGQGDREFMAEMETIGKIKHRNLVPLL
GYCKVGEERLLVYEYMKWGSLETVLHEKKKGGIYLNWAARKKIAIGAARGLAFLHHSCIP
HIIHRDMKSSNVLLDEDFEARVSDFGMARLVSALDTHLSVSTLAGTPGYVPPEYYQSFRC
TAKGDVYSYGVILLELLSGKKPIDPGEFGDNNLVGWAKQLYREKGAEILDPELVTDKSEL
FHYLKIASQCLDDRPFKRPTMIQLMAMFKEMK
>Arabidopsis_thaliana_Q9LJF3_Receptor-like_protein_kinase_BRI1-like_3_BRL3
VNDTALLTAFKTSIKSDPTNFLGNWRYG--PCTWRGVSCSDGRVIGLDLRNGGLTGTLNL
NNLTALSNLRSLYLQGNNFSSGDSSSSGCSLEVLDLSSNSLTDSIVDYVFSTCLNLVSVN
FSHNKLANSLKHLDLSGNNVTGDFSRFGLCENLTVFSLSQNSISGDRFPSLSNCKLLETL
NLSRNSLIGKIPGYWNFQNLRQLSLAHNLYSGEIPPELSLLCRTLEVLDLSGNSLTGQLP
QSFTSCGSLQSLNLGNNKLSGDFLSTVVSKLSRITNLYLPFNNISGSVPISLTNCSNLRV
LDLSSNEFTGEVPSGFCSLQSVLEKLLIANNYLSGTVPVELGKCKSLKTIDLSFNALTGL
IPKEIWTLPKLSDLVMWANNLTGGIPESICDGGNLETLILNNNLLTGSLPESISKCTNML
WISLSSNLLTGEIPVGIGKLEKLAILQLGNNSLTGNIPSELGNCKNLIWLDLNSNNLTGN
LPGELASQAGLVMPGSVSGKQFAFVRNEGGTDCRGAGGLVEFEGIRAERLEHFPMVHSCP
KTRIYSGMTMYMFSSNGSMIYLDLSYNAVSGSIPLGYGAMGYLQVLNLGHNLLTGTIPDS
FGGLKAIGVLDLSHNDLQGFLPGSLGGLSFLSDLDVSNNNLTGPIPFGGQLTTFPLTRYA
NNSGLCGVPLPPCSSG-SRPTR----SHAHPKKQSIATGMSAGIVFSFMCIVMLIMALYR
ARKVQKKEKQEKYIESLPTSGSSSWKLSSVHEPLSINVATFEKPLRKLTFAHLLEATNGF
SADSMIGSGGFGDVYKAKLADGSVVAIKKLIQVTGQGDREFMAEMETIGKIKHRNLVPLL
GYCKIGEERLLVYEYMKYGSLETVLHEKKKGGIFLDWSARKKIAIGAARGLAFLHHSCIP
HIIHRDMKSSNVLLDQDFVARVSDFGMARLVSALDTHLSVSTLAGTPGYVPPEYYQSFRC
TAKGDVYSYGVILLELLSGKKPIDPEEFGDNNLVGWAKQLYREKGAEILDPELVTDKSEL
LHYLKIASQCLDDRPFKRPTMIQVMTMFKELV
>Arabidopsis_thaliana_Q9ZPS9_Serine_threonine-protein_kinase_BRI1-like_2_BRL2
KTDSLSLLSFKTMIQDDPNNILSNWSPRKSPCQFSGVTCLGGRVTEINLSGSGLSGIVSF
NAFTSLDSLSVLKLSENFFVLNSTSLLLLPLTHLELSSSGLIGTLPENFFSKYSNLISIT
LSYNNFTKKLQTLDLSYNNITGPISGISSCVSMTYLDFSGNSISGYISDSLINCTNLKSL
NLSYNNFDGQIPKFGELKLLQSLDLSHNRLTGWIPPEIGDTCRSLQNLRLSYNNFTGVIP
ESLSSCSWLQSLDLSNNNISGPFPNTILRSFGSLQILLLSNNLISGDFPTSISACKSLRI
ADFSSNRFSGVIPPDLCPGA-SLEELRLPDNLVTGEIPPAISQCSELRTIDLSLNYLNGT
IPPEIGNLQKLEQFIAWYNNIAGEIPPEIGKLQNLKDLILNNNQLTGEIPPEFFNCSNIE
WVSFTSNRLTGEVPKDFGILSRLAVLQLGNNNFTGEIPPELGKCTTLVWLDLNTNHLTGE
IPPRLGRQPGSKASGLLSGNTMAFVRN-VGNSCKGVGGLVEFSGIRPERLLQIPSLKSCD
FTRMYSGPILSLFTRYQTIEYLDLSYNQLRGKIPDEIGEMIALQVLELSHNQLSGEIPFT
IGQLKNLGVFDASDNRLQGQIPESFSNLSFLVQIDLSNNELTGPIPQRGQLSTLPATQYA
NNPGLCGVPLPECKNGNNQLPAGTEEGKRGTRAASWANSIVLGVLISAASVCILIVWAIA
VRARRRDADDAKMLHSLQAVNATTWKIEKEKEPLSINVATFQRQLRKLKFSQLIEATNGF
SAASMIGHGGFGEVFKATLKDGSSVAIKKLIRLSCQGDREFMAEMETLGKIKHRNLVPLL
GYCKIGEERLLVYEFMQYGSLEEVLHGPGEKRRILGWEERKKIAKGAAKGLCFLHHNCIP
HIIHRDMKSSNVLLDQDMEARVSDFGMARLISALDTHLSVSTLAGTPGYVPPEYYQSFRC
TAKGDVYSIGVVMLEILSGKRPTDKEEFGDTNLVGWSKMKAREGHMEVIDEDLLKEGSEM
LRYLEIALRCVDDFPSKRPNMLQVVASLRELR
>Amborella_trichopoda_W1P7J1
SKDTLQLLSFKGTVQN--PYPLQNWRPNQDPCYFNGVACKDSRVSSIDLSNQALSTDFKN
VFLLNLEKLETLSLNFANISGSVTLVSSCSLTELDLAGNGFSGEVPAASLSSCENLKALN
LSRNSLSPNLEFLDLSANNFSGELPALGS-LTLKHLDLSQNSFSGDIEAKFSGYKELTFL
NLSVNQFSGGIPAFG--RNLQYLNLSGNGLVGEIPSQLSSSCSNLLQLDISYNNISGPIP
LSLSSCALLESIDLSNNSLSGPFPIQSLSAMANLKKLVLSYNYISGYLPDSLSNLSSLQL
LDLSSNSISGTIPGNLCKNPESLRELYLQNNLLSGTIPETLSNCSELVSLDLSFNYLKGT
IPRSLGSLQKLQDLIMWLNQLEGEIPQELSNLHSLSNLILDNNGLTGNLPSGLSNCANLN
WISLSSNRLSGPIPPWIGKLSKLAILQLGNNSLSGPIPQEIGDCKSLIWLDLNSNNLSGL
VPGSIANQSGNIAAGLVTGKTYAYLRNDGSSNCHGAGNLLEMAGIRTENLARVPTRRSCN
FTRIYLGKTSYTFKNNGSMIFLDLSYNQLSGEIPAEIGSIYYLSVLNLGHNRFSGQIPAN
LGRLKNVGILDLSHNELSGPIPPSFSALSGLSDIDLSNNNLTGSIPELGQLATFPAFRYE
NNSGLCGFPLPSCDSDSSGLNGSVRPQGSHRRQASLAGSVAMGLLFSLFCIFGLIIVAIE
SQKRRKKQS-NVYIDSLAGNGGSGWKFSGGREALSINLAAFEKPLRKLTFADLLEATNGF
HGDSLIGSGGFGDVYKAQLRDGSVAAIKKLIHVSGQGDREFTAEMETIGKIKHRNLVPLL
GYCKVGEERLLVYEYMKHGSLEDVLHHRKNGAPKLDWPARRKIAVGAARGLAFLHHSCIP
HIIHR-------------------------------------------------------
------------------------------------------------------------
--------------------------------
>Amborella_trichopoda_W1PLZ7
KTDFEALLMFKKAVEKDKKGILHGWVPNKGQCNWYGVSCTSQRVTKLDLSQAELSGSLPL
TTLASMDSLLVLNLSFNSFFLNASSLVQLPLQYLDLSFNGIFGSVPEGLFLNNPNLISLQ
LPHNNLSDNLQFLDLSYNNISGPIWS-NSCNALLYLDLSKNTLSGEIPSSLSDCYNLNTL
NLSFNGLSGGIPVFKGFTKLQSLDLSQNHLNGIIPQELANSCETLQQLRLSSNNISGSFP
LSFSPCSSLKLLDLSNNNISGPFDDSIAGNLQALETLLMSNNFVSGEIPASISNCKNLKV
MDFSSNKLSGHIPENLCPGLALLEELRLPDNLLSGGIPPSLAQCPNLKTIDLSINYLNGT
IPPEFGGLKNLEHFMAWFNGLSGPLPKELGHCSNLKTLILNNNLLSGQMPPEIFNSSNLE
WISLTSNGISGQISPEFGQLKRLAILQLANNSFSGVIPKELGNCSSLVWLDLNSNQLSGV
IPAYLGRKPNEKPSGILSGNTLAFVRN-VGNSCKGVGGLLEFAGIRPERLLQVPTLKTCD
FTRLYSGAALNDWTHYQSLEYLDLSYNNLNGSIPEEFGSMIVLQVLGLSHNKITGEIPSS
LGNLRYLGVFDASHNHLQGRIPESFSNLTFLVQIDLSDNALTGPIPSRGQLSTLPASQYR
DNPGLCGVPLAPCQSDNPSLNGSGNYSAEKPRPATWANSMVLGILVSMATTCVLIVWAVT
VRGRRRAAAAAAMINSLQASYATTWKIGKEKEPLSINVATFQRPLRKLTFSQLIEATNGF
CAGSLIGSGGFGEVFKATLKDGSSVAIKKLIRLSCQGDREFMAEMETLGKIKHRNLVPLL
GYCKIGEERLLVYEYMEFGSLEEMLHGDKASTSFLSWELRKKIAKGAAKGLAFLHHNCIP
HIIHRDMKSSNVLLDSFMEARVSDFGMARLISCLDTHLSVSTLAGTPGYVPPEYYQSFRC
TAKGDVYSFGVVMLEILTGKRPTDKEEFGETNLVGWVKAHVRDKG-------------EW
R-------------------------------
>Amborella_trichopoda_W1P885
------------------------------------------------------------
------------------------------------------------------------
------------------------------------------------------------
------------------------------------------------------------
------------------------------------------------------------
------------------------------------------------------------
------------------------------------------------------------
------------------------------------------------------------
------------------------------------------------------------
------------------------------------------------------------
------------------------------------------------------------
------------------------------------------------------------
------------------------------------------------------------
------------------------------------------------------------
------------------------------------------------------------
------MKSSNVLLDEGLEARVSDFGMARLVSAMETHLSVSTLAGTPGYVPPEYYQSFRC
SARGDVYSYGVILLELLTGRRPTDSADFGDNNLVGWVRQQARAGVSEVFDKELLEAGSEL
LQHLKIACACLDDRPWRRPTMIQVMAMFKELQ
>Amborella_trichopoda_W1NHM1
KTDFEALLVFKKAVESDKKGILHGWVPNKGQCNWYGVSCTSQRVTKLDLSQAELSGSLPL
TTLASMDSLIVLNLSFNSFFLNASSLVQLPLQYLDFSFNGIFGSVPEGLFFNNPNLISLQ
LPHNNLTDNLQFLDLSYNNISGPIWS-NSCNALLYLDLSKNNLSGEIPSSLSDCYNLNTL
NLSFNGLSGGIPVFKGFTKLQSLDLSQNHLNGIIPQQLANSCETLQQLRLSSNNISGSFP
LSFSPCSSLKLLDLSNNNISGPFDDSIAGNLQALETLLMSNNFVSGEIPASISNCNNLKV
MDFSSNKLSGHIPENLCPGLALLEELGLPDNLLSGEIPPSLAQCPNLKTIDLSINYLNGT
IPPEFGGLKNLEHFMAWFNGLSGPLPKELGHCSNLKTLILNNNLLSGQMPPEIFNSSDLE
WISLTSNGISGQISREFGQLKRLAILQLANNSFSGVIPKELGNCSSLVWLDLNSNQLSGE
IPAYLGRKPNEKPSGILSGNTLAFVRN-VGNSCKGVGGLLEFAGIRPERLLQVPTLKTCD
FTRLYSGAALNDWTHYQSLEYLDLSYNNLNGSIPEEFGSMIVLQVLGLSHNKITGEIPSS
LGKLRYLGIFDASHNHLQGSIPESFSNLTFLVQIDLSDNALTGPIPSRGQLSTLPASQYR
DNPGLCGVPLAPCQSDNPSLNGSGNYSAEKPRPATWANTMVLGILVSMATTCVLIVWAVT
VRGRRRAAAAAAMINSLQASYATTWKIGKEKEPLSINVATFQRPLRKLTFSQLIEATNGF
CAGSLIGSGGFGEVFKATLKDGSSVAIKKLIRLSCQGDREFMAEMETLGKIKHRNLVPLL
GYCKIGEERLLVYEYMEFGSLEEMLHSDKASTSFLRWELRKKIAKGAAKGLAFLHHNCIP
HIIHRDMKSSNVLLDSFMEARVSDFGMARMISCLDTHLSVSTLAGTPGYVPPEYYQSFRC
TAKGDVYSFGVVMLEILTGKRPTDKEEFGETNLVGWVKAHVRQGGMEVIDVNLKG---KM
RRYLDISMRCVEDLPSRRPNMLEVVSLLREIE
>Brachypodium_distachyon_I1I325
TDDAGALLRFKASVHKDPRNLLSSWQQAASYCSWYGVSCGDGRVSRLDLSGSGLAGRASF
AALSFLEALRQLNLSGNALTANATDLPKLPLETLDLSDGGLAGALPDDMQHRFPNLTDLR
LARNNIT--------------------SGSTTLVTLDLSGNRLTGAIPPSLLLSGACKTL
NLSYNALSGAMPEMVSSGALEVLDVTSNRLTGAIPRSIGN-LTSLRVLRASSNNISGSIP
ESMSSCGALRVLELANNNVSGAIPAAVLGNLTSLESLLLSNNFISGSLPATIASCKSLRF
VDLSSNKISGSLPDELCAPGAALEELRMPDNLLTGAIPPGLANCTRLKVIDFSINYLSGP
IPKELGRLGDLEQLVAWFNGLDGRIPAELGQCRSLRTLILNNNFIGGDIPVELFNCTGLE
WVSLTSNRISGGIRPEFGRLSRLAVLQLANNTLSGTVPKELGNCSSLMWLDLNSNRLTGE
IPLRLGRQLGSTPSGILAGNTLAFVRN-AGNACKGVGGLVEFAGIRPERLLEVPTLKSCD
FTRLYSGAAVSGWTRYQTLEYLDLSYNSLNGTIPVELGDMVVLQVLDLARNKLTGEIPAS
LGRLHDLGVFDVSHNRLQGGIPESFSNLSFLVQIDVSDNDLTGEIPQRGQLSTLPASQYA
DNPGLCGMPLLPCSDLPPRATMSGLGPAPNKKRSLRANVLILAALVTAGLACAAAIWAVA
VRARRRDVREARMLSSLQDGTATTWKLGKEKEALSINVATFQRQLRKLTFTQLIEATNGF
SAASLIGSGGFGEVFKATLKDGSCVAIKKLIPLSHQGDREFMAEMETLGKIKHKNLVPLL
GYCKIGEERLLVYEYMTHGSLEDTLHLRDGAPSSLSWEQRKKVARGAAKGLCFLHHNCIP
HIIHRDMKSSNVLLDAAMEAHVADFGMARLISALDTHLSVSTLAGTPGYVPPEYYQSFRC
TAKGDVYSLGVVLLELLTGRRPTDKEDFGDTNLVGWVKMKVREGGKEVVDPELLKAAAEM
MMFMEIALQCVDDFPSKRPNMLQVVAVLRELD
>Brachypodium_distachyon_I1IP60
AEEAAALLAFRVSVTADPRGALASWAPASTPCSWAGVSCADGRVVAVNLSGMDLAGELRL
GALLALPALQRLDLRGNAFYGNLSASSSCALVEVDISSNAFNATVPPAFLASCGSLQTLN
LSRNSLTANLTYLSIAGNNFTGDVSGFGRCANLTVLDWSYNGLSSTRLPGLANCSRLEAL
DMSGNKLSGSIPTFFGFTSLRRLALAGNEFAGPIPGELSQLCGRIVELDLSNNGLVGALP
ASFAKCNSLEVLDLGGNQLSGDFVATVISTISSLRMLRLSFNNITGANPLPVAGCPLLEV
IDLGSNEFNGEIMPDLCSSLPSLRKLFLPNNYLNGTVPTLLGNCANLESIDLSFNFLVGQ
IPPEIITLPKLVDLVVWANGLSGKIPDILCNGTTLETLVISYNNFTGIIPPSITRCVNLI
WVSLSGNRLTGSVPPGFAKLQKLAILQLNKNLLSGRVPAELGSCNNLIWLDLNSNSFTGT
IPSELAGQAELVPGGIASGKQFAFLRNEAGNICPGAGVLFEFFGIRPERLAEFPAVHLCP
STRIYTGTMDYTFSKNGSMIFLDLSYNGLTGAIPGSLGNLMYLQVLNLGHNELSGTIPEA
FSSLKSIGALDLSNNQLSGGIPSGLGGLNFLADFDVSNNNLTGSIPSSGQLTTFPASRYD
NNTALCGIPLPPCGHDPGRGNG--GRASPDGRRKVIGASILVGVALSVLILLLLLVTLCK
LRKNQKTEEMTEYIESLPTSGTTSWKLSGVPEPLSINVATFEKPLRKLTFAHLLEATNGF
SAETLVGSGGFGEVYKAKLKDGSVVAIKKLIHYTGQGDREFTAEMETIGKIKHRNLVPLL
GYCKIGDERLLVYEYMKHGSLDVVLHDNDKAIVKLDWAARKKIAIGSARGLAFLHHSCIP
HIIHRDMKSSNVLLDNNLDARVSDFGMARLMNALDTHLSVSTLAGTPGYVPPEYYQSFRC
TTKGDVYSYGVVLLELLSGKKPIDPNEFGDNNLVGWVKQMVKENSSDIFDPTLTDTKSEL
YQYLKIASECLDDRPIRRPTMIQVMAMFKELQ
>Brachypodium_distachyon_I1HQZ9
ADDAQLLEEFRAAVPN--QASLSGWKAADGACRFPGAACRAGRLTSLSLAGVPLNADFRA
VTLLQLSGVEALSLRGANVSGALAGGARCGLEALDLSGNALRGSVADALADSCAGLKKLN
LSGGAVGGSVRWLDLAWNRISGELPD-TNCSGLQYLDLSGNLIDGD--------------
---------------------------------VAREALSGCRSLRALNLSSNHLAGAFP
PNIAGLASLTALNLSNNNFSGEVPADAFTGLQQLKSLSLSFNHFTGSIPDSLAALPELEV
LDLSSNTFTGTIPSSICQDPNSLRVLYLQNNFLDGGIPEAISNCSNLVSLDLSLNYINGS
IPESLGELAHLQDLIMWQNSLEGEIPASLSRIRGLEHLILDYNGLSGSIPPDLAKCTQLN
WISLASNRLSGPIPSWLGKLSNLAILKLSNNSFSGRVPPELGDCKSLVWLDLNNNQLNGS
IPPELAEQSGKMSVGLIIGRPYVYLRNELSSQCRGKGSLLEFSSIRSEDLSRMPSKKLCN
FTRVYMGSTEYTFNKNGSMIFLDLSFNQLDSEIPKELGNMFYLMIMNLGHNLLSGPIPLE
LAGAKKLAVLDLSYNRLEGPIPSSFSTLS-LSEINLSSNQLNGTIPELGSLATFPKSQYE
NNSGLCGFPLPPCQAHAGQSAS--DGHQSHRRQASLAGSVAMGLLFSLFCIFGLVIIAIE
SKKRQKNEEADIYIDSRSHSGNSNWRLSG-TNALSINLAAFEKPLQKLTLGDLVEATNGF
HNDSLIGSGGFGDVYKAQLKDGRIVAIKKLIHVSGQGDREFTAEMETIGKIKHRNLVPLL
GYCKIGEERLLMYDYMQFGSLEDVLHDRKKIGVKLNWPARRKIAIGAARGLAFLHHNCIP
HIIHRDMKSSNVLVDENLEARVSDFGMARMMSVVDTHLSVSTLAGTPGYVPPEYYQSFRC
TTKGDVYSYGVVLLELLTGKPPTDSADFGDNNLVGWVKLHAKLKIIDVFDPELLKDPSEL
LEHLKIACACLEDRPTRRPTMLKVMTMFKEIQ
>Ginkgo_biloba_Gb_33466
QSDAAALLALKKAVQKDPDGILSGWDIMHDPCIWYGVSCSYWRVTQLDLSGAGLVGFLPA
SALGSLDKLEVLNLSGNAFSGNVSYLIQLPLQQIDMSFNDLTGAIPDEFLATHSRLHFVN
LSHNNLTKRLRVLDLSFNNLTGPISFPNGCTSLVSIDLSSNHLMGDIPSALSDCVSLQTL
NLSSNELEGTIPRLGALTSLQRLDMSHNHLGGAIPPELGNACQSLVELKLSTNNLSGSFP
SSFSTCSLLQILNLANNNISGLFPDSILGNLQALESLLLSNNYISGPFPASISSCKNLRV
ADFSSNKLSGSLPPTICPGAASLEELMLPDNLISGEIPVTLSYCTNLKSIDLSINYLRGQ
IPPELSQLRNLERLMMWFNGLEGRIPPELGQCSRLKNLILNNNYLTGEIPQHLANCSNLE
WISLTSNKINGKIPKEFGRLSRLAVVQLANNSLNGQIPTEFGNCTSLVWLDLNSNQLSGT
IPPRLGRQPGAQANGILSGNTLAFVRN-VGNACKGVGGLLEFAGIRPERLLQVPTLKTCD
FTRLYSGSALNDWTHYGSLEYLDLSYNNLAGNIPPEFGDIVALQVLDLAHNKLSGPIPSS
LGNLRNLGVFDAAHNKLQGRIPESFSNLTFLVEIDLSNNDLVGPIPSRGQLSTLPASQYA
NNPGLCGVPLATCSDYSASNITSATNIPARPTAASWANSIVLGILISMASVCVLIVWAIT
MRARQKEGEATAILNSLHTSCATTWKIGKEKEPLSINVATFERPLRKLTFSQLIEATNGF
CAESLIGCGGFGEVFKASLRDGSVVAIKKLIRLSCQGDREFMAEMETLGKIKHRNLVPLL
GYCKVGEERLLVYEYMEFGSLEDMLHGD-KGKSHLTWEVRKQIARGAAKGLAFLHHNCIP
HIIHRDMKSSNVLLDKNMEARVSDFGMARLISALDTHLSVSTLAGTPGYVPPEYYQSFRC
TAKGDVYSFGVILLEILTGKRPTDKEEFGDSNLVGWVKLHLNQGSMEVIDPDLKD---EL
MQYLHITMQCLEDFPSRRPSMLQVVAMFKELH
>Ginkgo_biloba_Gb_34605
LRDAEALISFKKGVEEDPHGVLDGWKIRKDPCTWYGVNCSQWRVKRVDLSNAGLAGTLWI
DLVSMLDKLDALVLKGNNFSGNLSVGKGCSVSTVDLSENRLSGSLPIYFLSSCQNLAVLN
LSYNSLTPSLQVLDLSRNNISGQLSAVGDCAKLTVLDLSSNFLTGKIPPSLGNCKHLTLL
NLSANNLADTIPSLGGLSSIEKIFLSKNNLIGNIPPELGNACGTLQEIDFSFNNISGEIP
SSFSACSSIHTINLSNNKLSGSFLGDVIGSLHSLRVLLLPYNNLTGSIPLSLTNCTNLQV
LDLSSNNISGKIPPGICTPSSSLQRLYLPNNLLTGPLPPQLANCRNLRSIDFSFNYLNGR
IPAILGSLPFLQDLVIWLNQLTGEIPHEICSSGSLENLILNNNFITGKIPFSLGNCPKLI
WISLSSNRLTGTIPSSMGRLNKLAILQLGNNSLSGTIPSELGNCSSLIWLDLNSNMLRGP
IPPELSQQSGHVVAGGVSGKLFAFVRNEGGTACRGAGGLLEFAGIRPEQLSRSPMLHSCE
FTRVYLGTTMYRFTDNGTLIYLDLSYNSLSGSIPEGLGSMYYLQVFNLGHNKLTGTIPLS
LGGLKQVGVLDVSHNRLHGFIPGSLGGLSFLSDLDVSNNNLTGPIPSMGQLTTFPSSRYE
NNSGLCGLPLPPCGSHQPTNDADYTHESSGRNQASLAGSVAMGLLFSLSCIFGLIVVAVK
TQRQRKKEDMDRYMDSLPTSGSGSWKLSGVLEPLSINVATFEKPLRKLTFAHLLEATNGF
SADSLIGSGGFGDVYKAQLKDGSVVAIKKLIHVSGQGDREFTAEMETIGKIKHRNLVPLL
GYCKVGEERLLVYEYMKWGSLETVLHENIKGSSTLDWAARKKIALGSARGLAFLHHSCIP
HIIHRDMKSSNVLLDENMEARVSDFGMARLMNALDTHLSVSTLAGTPGYVPPEYYQSFRC
TTKGDVYSYGVILLELLSGKRPIDPVEFGDNNLVGWMKQHVRLKAAEVFDPALKKDKTDL
YQHLRIACECLDDRPWRRPTMIQVMAMFRELQ
>Ginkgo_biloba_Gb_37231
SRDAEVLIDFKNHVQKDPHDVLKSWVLEGHPCTWYGVECTGSRVFKLDLSNSELECDFSY
VALFSVQKLETLALAANSFSGNLSSANICSLTTVDLSNNKLSGPLSDNLIGLCKNLMVLN
LSSNELSSALQYLDLSNNNMSGNLSGFVNCLSLSMLDLSSNFLTGEIYPSLGICKELRTL
NLSVNKLAGRIPALGDLHSIERLLLSNNKLVGVIPPELGNTCKTLQELDLSFNNISGTIP
PSFSACLSLHSVNLSNNQLSGPFPGSVISSIPSLRSLVLSYNNITGSVPISIANFSNLEV
LDLSSNNLSGTIPSTLCQSSSSLQRLYLQNNLLTGSVPPEVANCTQLRSIDLSFNYLSGT
IPSSMGSLQYLQDLVMWLNQLEGEIPHELSNSQSLENLILDNNFITGTIPSGLKNCSNLV
WISLSSNRLTGRIPSWMGQLEKLAILQLGNNSLSGTIPPELGDCKSLIWLDLNSNSLDGN
IPAVLSKQSGTIVAGRVSGKMYAFVRNEGGTVCRGAGGLVEFAGIRPEQISRVPMMHTCK
YTRVYLGITMYGFKDNGTLIFLDLSYNSFSGTIPEEFGDMYYLQVLNLGHNQLSGKIPSS
LGDLKEVGVLDLSHNNLQGFIPQSLSGLSFLTDLDVSNNNLTGLIPSGGQLSTFPASRYE
NNTGLCGLPLPSCSSNPVANAASYEHPKSHRKQASLAGSVAMGLIFSLFCIFGLIVVVIE
SRKQRKQEDLDIYMDSLPTSGNGSWKLTGVLEPLSINVATFEKPLRKLTFAHLLEATNGF
SADSLIGSGGFGDVYKAQLKDGSVVAIKKLIHISGQGDREFTAEMETIGKIKHRNLVPLL
GYCKVGEERLLVYEFMRWGSLETVLHNQKKGAIKLDWPARKKIAIGAARGLAFLHHSCIP
HIIHRDMKSSNVLLDENLEARVSDFGMARLMNAMDTHLSVSTLAGTPGYVPPEYYQSFRC
TTKGDVYSYGVILLELLTGKQPIDSVDFGDSNLVGWVKQHAKTKISDVFDPELMRDPSDL
LQHLRIACECLDDRPWRRPTMIQVMAMFRELQ
>Klebsormidium_flaccidum_A0A1Y1I4W9_Receptor-like_protein_kinase
PGDGAALLEFKWGL--KNPQVVASWSEAVGPCAWLGVTCG--------------------
------------------------------------------------------------
------------------------------------------------------------
------------------------------------------------------------
------------------------------------------------------------
---------------------RIVQLVLDSLDLSGPLTPGLGNLGALQRLQLANNSLASS
IPSSFGQLTNLQTLDLRGNLLTGSIPAELGSLRALSYLDLSFNGFSGQFPSALGSLSTLT
YFSVSGNQLTGALPSTLGQLSRCTTLLLDNNQFQGPVPDSFGNLSALV------------
------------------------------------------------------------
--------------------TLTLEHNSLFNNLPSTFANLVNLETLTAGYNQLSGLLPAF
LGTLPRLRTVRLNNNGYSGSIPAGLNRGGALQTLDISSNYLTQAVPAS--LLTIPFLNVS
NNRGLCGAPGPLCSDGSSPPSPETSPIGPGGGSSGTTAGIVVG-VLAMVLVIAGGAFLVW
RRRDVASPTS-----------LPSSRLLGAARPLGVALP--NKRWDVYSYRELSRATGQF
SEDNILGEGGFGHVYKGVLKGGDVVAVKRLGSARSQGEREFRSEVDIISSVRHRNVVRLR
GCCSEGAKRLLVYDYLPNGSLDSHLFGE-AREQVMPWATRLRIAVDSARGLAYLHEDCSP
RIIHRDVKSSNILLDERLQAKVADFGLARLSGLDETHVT-TRVIGTFGYLAPEYAMSGQL
TEKSDVYSFGVVLLELITGRKAVDTSRTPAVNLVDWAKTLAQAGIGDLGDPAESIKD-EL
LQVAEVAFTCVRRAAGQRPKMSQVMALLEQIE
>Marchantia_polymorpha_A0A176W8C7
PPEIEALLEFKAAVSTEPRGFWYSWKATDRPCNWVGVSCADFRVQGIDLSGWGLTRLYGF
GSLRTLGSLERLDLSSNNFKADIYEDIGTLLTHLDLSGSSFEG-----------------
-----------------------IPSQ---LNLRYLSLAGNGLRGDIPQ-LNNLTKLQVL
SLAQNQ-----------------------LTGRIPEHLGN-LTTLVSFDLSNNLLNGSIP
V-LEHLINLVELNLNNNTLTDF---KDPQAPKNLEHLSISGNQIVGSLPSGLVNLLNLKS
LDLSFNDFSGTIPKGLSRQENHSFWLDLSHNQLTGSIPQDLFQSQ---------------
------------------------------ASSSVMSLNLSYNLLTGSIPPSDFAGWNFD
TLDISHNQLSGAIPPMLINSSQIRLIWLQHNHLTGNIVDFLDRFPYTRELRLANNLFSGD
LTNMVGRWGALRM-------------------------LVDISNNLLSMSKTEPDPMRAT
EALAMF-----------VLREFRIAGNGLVGSLPNSFGNLPTLEVLDLSNNHIVGSIVAD
AATFPSLKVLNISSNNLTGPIPSSLTRLPKLSSLDVSWNNLSGEVPAIPENSSLNPDFFS
GNPGLCGGPLPACSSSSPPPAPTFIIIEKEGMDSWWLLLIIIA---SSVLVPQASCLVVC
WRWDKHQHDA----------------DMITSNLLERDTAEL------MPLRELKRATDNF
ADGAQIGAGGFGTVYTGKLNDGTMVAIKRSKREGSEDDKQFLNEVRILSQVNHRYLVKLL
GCCMENKVALLVFEYISNGTLQEHLQGK-KGSRRLSWKERLHIAVQVADALNYLHSAFDP
PIYHRDVKSANILLDEDLHAKVADFGISNLAPEASTHVATVAIQGTMGYVDPEYYTSFQL
TGKSDVYSFGVVLLELISAQSAIDFQRGPDASLVTFAASQIKSGWKGMIDPVLVKCDYSI
MSVGNLALRCVEMRSKDRPEMKVVWNQLQTLW
>Marchantia_polymorpha_A0A176W4S6
QLDRAVLLDWRAAQNVNATAWLQKWNEKDLPCNWDGITCEQLRVTVINFTSKQLKGVLPA
TGYSNLTAVRSLIIAINDINGTIPKDLGEMLQILDLAQNRLQGGIPDEFGDLLEHLVSLN
VSVN--------------NISQPLPAFSSCAILHTLNFSRNIIGGGLP-HIGNCHQLEYI
DLWKNHMVGAIPILGQLPSLKKLVLSENYIGGPIPHQLFESCKSLQIVQLARMFLDGPLP
LELFTCPLLTIVNIQSNNLSGSLPHEV-GQLTNLVTLALGNNSLGGPLPEELGALANLKY
VDFSLNQFEGTVPPAYS----SLRYLALQENSLTGPFPDVLTGLPQLRLLDLS-------
-----------------NNKMVGDIPAAIFNVTTLTSLLLAVNNFTGSISPDVGNLVNLQ
VLDLSANSLTGSIPPTIGNLKQLLWLQLSNNKFSGSLPEEMGNCSSLIWLNLGWNEFSGP
IPDSFEFIGSTALERWLPGDPYSFLVSQQGRQCRVWWNLLLKGQLHPAELDTPLAYMQLS
YNR-FSGSLPNRVGQHGDFSILFLDHNQFTGPIPDLLDEL-PLYNANFSHNHFNGTVPES
LGFIKQLLSLDLSYNDLSGKLPPSLGNLTFLDRFNISYNNLSGPVPLVHQFATFPFSVYA
GNPGLCGSPYASTSTKSQILPLCGELDSGRSGKDGLSPATILGISI-VSTLLVLIVVGIA
CYASTRRTYVNENGATSPDSRVGRDRFHSSRDLLKIPVSSFDSLPKALAYVDLLVATNNF
DDANIIGDGGFGVVYKAKLEDGSVVAIKKLIQDGAQGEREFAAEMLTLGNIRHDNLVTLL
GYCASEREKLLLYKCMTNGSLDEWLHERPGGREVLSWSKRLNIAAGAARGLAFLHHSCAP
VIIHRDMKASNILLDDDYNACVTDFGLARRMYGQDTHVS-TIVAGTLGYVPPEYSQTWRS
TTKGDVYSFGVVLLELITGKRPTESGMYTGGNLVEWVRHLLANRHEEAYDPIIKNSGAEL
FQFLKLAVVCTEDIPSNRPAMNDVTRALDQIQ
>Marchantia_polymorpha_A0A176WJK6
DDDRCALLQFQDALENKGPGSPLNWKTSNPPANWSGVVWLRMYVEKLQLHGFELQGDIQP
LFQQKLLRMSELDVSFNNFSGSLPSPWRICLKSLNLSGNSIQGSLPVEANVSTQLLESL-
-------SSLQVLDLSGNNFTGALPRA---LNLTTLLLNGNGFDGSIPPSLSKCSELKEL
NLQNNSLTGQIPRLGQLSNLSTLILGKNKLTGSIPPSLSK-CSELKELNLGENEFSGRLP
LDFTSLSNLEILDVSSNLIVGELVSTDLGQFRSLRNLILSGNNLSGSVPENLGNLTNLEI
LELKSNNFTGHVP-------TRLRTLNLQNNSLTGQIPRELGQLSNLSTLILGKNKLTGE
IPTTLGNCAKLRSLWLNQNTFNGSIPVELYHLRNLVVLSLFDNKLNATISPEVRKLSNLV
VLDFSFNLLRGSIPKEICELSRVRILLLNNNGLTDSLPDCIGNFSSLQILDLSFNFLSGD
LPGDY-------------------------------SGLYALKNVNRTLKQLVPEEMRMT
YDQIMN--QILTWKAEESPTLILLSSNQFTGEIPPGFGELRNMQELDLSNNFFSGPIPPA
LGNATALFLLKLANNSLSGPIPEELTNLTFLSIFNVSNNDLSGPIPQGYQFSTFSNDSFS
GNPHLCGYPMPECTASYLPSSSPAYAESGGDLDKFLPLYIVGAGAMAFIFIASLVAWSCI
GRCRRRNSCL-----------VSHSCFDNELQFLQVTISSF-LPMR-ITHKELAIATENY
NDNNIIGDGGFGLVYKAVLNNGVMVAVKKLVEDGMQGQSEFLAEMRTLGKIKHKNLVCLL
GYCSYGRERILVYEYLKHGSLDSWLHCR-EGVPGLDWRTRLKIARGAAEGLAFLHHDCIP
AIIHRDIKVSNILLDGEFESRLADFGLARSTKGFESHVS-TELAGTAGYIPPEYSQATAA
TLKGDVYSFGVVLLEIITGKRPTDPFYKKD---MAHVAIYIQDMWDEALDKAMAYCNDQM
VEFMRIAGLCCHPCPSKRPHMNQVVRMLELLE
>Oryza_sativa_indica_A2WUH7
ADDAQLLEEFRQAVPN--QAALKGWSGGDGACRFPGAGCRNGRLTSLSLAGVPLNAEFRA
VTLLQLGSVEVLSLRGANVSGALSGGARCGLQALDLSGNALRGSVAD-------------
----------------------------------YLDLSGNLIVGE--------------
---------------------------------VPGGALSDCRGLKVLNLSFNHLAGVFP
PDIAGLTSLNALNLSNNNFSGELPGEAFAKLQQLTALSLSFNHFNGSIPDTVASLPELQQ
LDLSSNTFSGTIPSSLCQDPNKLHLLYLQNNYLTGGIPDAVSNCTSLVSLDLSLNYINGS
IPASLGDLGNLQDLILWQNELEGEIPASLSRIQGLEHLILDYNGLT--------------
---------------------------VSNNSFSGPIPPELGDCQSLVWLDLNSNQLNGS
IPKELAKQSGKMNVGLIVGRPYVYLRNELSSECRGKGSLLEFTSIRPDDLSRMPSKKLCN
FTRMYVGSTEYTFNKNGSMIFLDLSYNQLDSAIPGELGDMFYLMIMNLGHNLLSGTIPSR
LAEAKKLAVLDLSYNQLEGPIPNSFSALS-LSEINLSNNQLNGTIPELGSLATFPKSQYE
NNTGLCGFPLPPCDHSSPRSS---NDHQSHRRQASMASSIAMGLLFSLFCIIVIIIAIGS
KRRRLKNEEADIYIDSRSHSANSDWRLSG-TNLLSINLAAFEKPLQNLTLADLVEATNGF
HIACQIGSGGFGDVYKAQLKDGKVVAIKKLIHVSGQGDREFTAEMETIGKIKHRNLVPLL
GYCKAGEERLLVYDYMKFGSLEDVLHDRKKIGKKLNWEARRKIAVGAARGLAFLHHNCIP
HIIHRDMKSSNVLIDEQLEARVSDFGMARLMSVVDTHLSVSTLAGTPGYVPPEYYQSFRC
TTKGDVYSYGVVLLELLTGKPPTDSADFGDNNLVGWVKQHTKLKITDVFDPELLKDPSEL
LEHLKIACACLDDRPSRRPTMLKVMAMFKEIQ
>Oryza_sativa_indica_A2YU68
ADEAAALLAFKASVAADPGGALAGWANSTTPCAWAGVSCAAGRVRALDLSGMSLSGRLRL
DALLALSALRRLDLRGNAFHGDLSRAAPCALVEVDISSNTFNGTLPRAFLASCGGLQTLN
LSRNSLTANLTYLSIAGNNFSMDISDFGGCANLTLLDWSYNRLRSTGLPSLVDCRRLEAL
DMSGNKLSGPIPTFLELQALRRLSLAGNRFTGEISDKLSILCKTLVELDLSSNKLIGSLP
ASFGQCRFLQVLDLGNNQLSGDFVETVITNISSLRVLRLPFNNITGANPLPASRCPLLEV
IDLGSNEFDGEIMPDLCSSLPSLRKLLLPNNYINGTVPSSLSNCVNLESIDLSFNLLVGQ
IPPEILFLPKLVDLVLWANNLSGEIPDKFCNSTALETLVISYNSFTGNIPESITRCVNLI
WLSLAGNNLTGSIPSGFGNLQNLAILQLNKNSLSGKVPAELGSCSNLIWLDLNSNELTGT
IPPQLAAQAGLITGAIVSGKQFAFLRNEAGNICPGAGVLFEFLDIRPDRLANFPAVHLCS
STRIYTGTTVYTFRNNGSMIFLDLSYNSLTGTIPASFGNMTYLEVLNLGHNELTGAIPDA
FTGLKGIGALDLSHNHLTGVIPPGFGCLHFLADFDVSNNNLTGEIPTSGQLITFPASRYE
NNSGLCGIPLNPCVHNSGAGGL---PQTSYGHRNFARQSVFLAVTLSVLILFSLLIIHYK
LWKKNKTKEIAGCSESLPGSSKSSWKLSGIGEPLSINMAIFENPLRKLTFSDLHQATNGF
CAETLIGSGGFGEVYKAKLKDGNIVAVKKLMHFTGQGDREFTAEMETIGKIKHRNLVPLL
GYCKIGDERLLVYEYMKNGSLDFVLHDKGEANMDLNWATRKKIAIGSARGLAFLHHSCVP
HIIHRDMKSSNVLLDGNFDAYVSDFGMARLMNALDSHLTVSMLSGTPGYVPPEYCQDFRC
TTKGDVYSYGVVLLELLTGKKPIDPTEFGDSNLVGWVKQMVEEDCSEIYDPTLMATTSEL
YQYLKIACRCLDDQPNRRPTMIQVMTMFKEFQ
>Oryza_sativa_indica_A2YZH5
GEEAAALLAFRASVADDPDGALASWVLGAGPCSWDGVSCADGRVAAVDLSGMSLAGELRL
DALLALPALQRLNLRGNAFYGNLSPSPPCALVEVDISSNALNGTLPPSFLAPCGVLRSVN
LSRNGLAANLTYLNIAGNNFTGDVSGFGGCANLTVLDWSYNGLSSTRLPGLINCRRLETL
EMSGNKLSGALPTFLGFSSLRRLALAGNEFTGAIPVELGQLCGRIVELDLSSNRLVGALP
ASFAKCKSLEVLDLGGNQLAGDFVASVVSTIASLRELRLSFNNITGVNPLPVAGCPLLEV
IDLGSNELDGEIMPDLCSSLPSLRKLLLPNNYLNGTVPPSLGDCANLESIDLSFNLLVGK
IPTEIIRLPKIVDLVMWANGLSGEIPDVLCNGTTLETLVISYNNFTGSIPRSITKCVNLI
WVSLSGNRLTGSVPGGFGKLQKLAILQLNKNLLSGHVPAELGSCNNLIWLDLNSNSFTGT
IPPQLAGQAGLVPGGIVSGKQFAFLRNEAGNICPGAGVLFEFFGIRPERLAEFPAVHLCP
STRIYTGTTVYTFTNNGSMIFLDLSYNGLTGTIPGSLGNMMYLQVLNLGHNELNGTIPDA
FQNLKSIGALDLSNNQLSGGIPPGLGGLNFLADFDVSNNNLTGPIPSSGQLTTFPPSRYD
NNNGLCGIPLPPCGHNPPWGGR--PRGSPDGKRKVIGASILVGVALSVLILLLLLVTLCK
LRMNQKTEEVTGYVESLPTSGTSSWKLSGVREPLSINVATFEKPLRKLTFAHLLEATNGF
SAETLIGSGGFGEVYKAKLKDGSVVAIKKLIHFTGQGDREFTAEMETIGKIKHRNLVPLL
GYCKIGDERLLVYEYMKHGSLDVVLHDKAKASVKLDWSARKKIAIGSARGLAFLHHSCIP
HIIHRDMKSSNVLLDNNLDARVSDFGMARLMNALDTHLSVSTLAGTPGYVPPEYYQSFRC
TTKGDVYSYGVVLLELLSGKKPIDPTEFGDNNLVGWVKQMVKENSSEIFDPTLTDRKSEL
YQYLKMASAWMIDPTEGQP-------------
>Oryza_sativa_indica_A2Z4H7
ETDAAALLRFKAFVHKDPRGVLSSWVDPG-PCRWRGVTCGDGRVTELDLAAGGLAGRAEL
AALSGLDTLCRLNLSGNELHVDAGDLVKLPLLQLDLSDGGLAGRLPDGFLACYPNLTDVS
LARNNLT-NIRSFDVSGNNMSGDISG-SLPATLAVLDLSGNRFTGAIPPSLSGCAGLTTL
NLSYNGLAGAIPEIGAIAGLEVLDVSWNHLTGAIPPGLGRACASLRVLRVSSNNISGSIP
ESLSSCHALRLLDVANNNVSGGIPAAVLGNLTAVESLLLSNNFISGSLPDTIAHCKNLRV
ADLSSNKISGALPAELCSPGAALEELRLPDNLVAGTIPPGLSNCSRLRVIDFSINYLRGP
IPPELGRLRALEKLVMWFNGLDGRIPADLGQCRNLRTLILNNNFIGGDIPVELFNCTGLE
WVSLTSNQITGTIRPEFGRLSRLAVLQLANNSLAGEIPRELGNCSSLMWLDLNSNRLTGE
IPRRLGRQLGSTPSGILSGNTLAFVRN-VGNSCKGVGGLLEFAGIRPERLLQVPTLKSCD
FTRLYSGAAVSGWTRYQTLEYLDLSYNSLDGEIPEELGDMVVLQVLDLARNNLTGEIPAS
LGRLRNLGVFDVSRNRLQGGIPDSFSNLSFLVQIDVSDNNLSGEIPQRGQLSTLPASQYA
GNPGLCGMPLEPCGDRLPTATMSGLAAAAPRRAATWANGVILAVLVSAGLACAAAIWAVA
ARARRREVRSAMMLSSLQDGTATTWKLGKEKEALSINVATFQRQLRKLTFTQLIEATNGF
SAASLIGSGGFGEVFKATLKDGSCVAIKKLIHLSYQGDREFMAEMETLGKIKHKNLVPLL
GYCKIGEERLLVYEFMSHGSLEDTLHGDRSASPAMSWEQRKKVARGAARGLCFLHHNCIP
HIIHRDMKSSNVLLDGDMEARVADFGMARLISALDTHLSVSTLAGTPGYVPPEYYQSFRC
TVKGDVYSFGVVLLELLTGRRPTDKDDFGDTNLVGWVKMKVGDGGKEVLDPELVVEGAEM
ARFMDMALQCVDDFPSKRPNMLQVVAMLRELD
>Selaginella_moellendorffii_D8QTC7
KSDSSVLLRLKSSV-HDPYKVLSSWGSNRSVCKWEGVSCSKDRVSGLYLQNLTLSGSILS
FMIQELPFLRQLH-----------------LKVFNLSGNHLGGGFHD-------------
-------DKLEVLDLSDNKLGFNLPSFLRCRSLKSLDLSTNSFTGEIPELFRRCTALEQI
SLAHNNFSSYLPS-----------------------------------------------
-----------------------------SLPYLKIIDASYNAFKGQVPAFR----NLRH
LNLSSNSFTITSN-ETCPLTSKLESLILVNNELHGRVLDTLKLCNALKMLDLSFNSVTGQ
IPENIDILPKLEYFLAWVNNLEGGIPSNLMACNNLTMIILSYNNLEGNIPAELSSLIKLQ
WLSLSNNKLIGEIP-SLENAKEMLVLQLSNNSLQGKVPSRMG----MQVIELRKNKLTGN
IPPILGFTR---------------------------KTLKIKSGGCFPNVNLLPAL----
--------------TYGSPLHIDISHNNLYGEIPSQLSEMQDLQYLNFGHNDISGVIPAA
LGVLKNMAVLDLSHNNLQGEIPYTFLLLSSLSALNLCCNNLSGIIPQGGQLTTLKPSSFE
GNEYLCGFPLSACRPPNSLDNIDNSNI--GGGKGIVLIASGFG-MFGFVLSFTIVIFV--
---DMRKKLV--------------------------------------------------
--------------------------------------------YQTLSKVEQIIIS---
------------------------------------------------------------
------------------------------------------------------------
------------------------------------------------------------
--------------------------------
>Selaginella_moellendorffii_D8TEZ8
ASERSALLEFRARLGGGGGGVLESWSSGATSSSWRGVTLSRGQVVKLELSSLELTGELYP
LGLFELRSLVALDLSWNNFSGPVSSDFELLMELLDLSHDNFSGALPN--LSRMAALAKL-
-------------DVSSNALDSIVEMQ----QLRTLDLSSNSFSGNLPEFVFATTSLEVL
NLSSNQFTGPVRESGGLTSLEHLNLAGNNLSGTIPSELGH-FANLTMLDLCANEFQGGIP
DSFSNLAKLEHLKVSNNLLSYML---DVGLPKSLRVLSAGSNLFSGPLRVSYNSAPTLEV
LYLPENRFTGPLPPELGQLK-NLKKIILNQNSFVGSIPPSIAHCQLLEEIWINNNLLTGH
IPPELFTLKHLRALVLANNSLSGSVPLGISQSKTLEVLWLEQNNFSGPISSEVGQLSNLL
MLSLASNKLTGHIPASLGKLTNLVGLDLGLNALSGRIPDELAGLSSIHIPTAWSNSTLTS
LSPRYSDKP--------------------------------------------PSA----
---LVYNNEGQRFIGYALPTTLDFSHNELVGGIPAELGALRNLQILNLSHNRLQGSIPPS
LGNVPALLKLDLSRNNLTGTIPQALCKLTFLSDLDLSDNHLKGAIPSSTQFQTFGNSSFA
GNPDLCGAPLPECRLEQDEARSDIGTISA---VKLIPLYVVIAGSLGFCGFWALFIILIR
KRQQEEDEDE-----------YSKKKLNSEVSNMSEGVAW-------IHPNELMSATSNY
SHANIIGDGGFGIVYKAILADGSAVAVKKLITFGMQGEREFLAEMQTLGKIKHKNLVCLK
GYSCDGKDRILVYKYLKNGNLDTWLHCR-AGVKPLDWKTRFHIILGAARGITFLHHECFP
PIVHRDIKASNILLDEDFQAHVADFGLARLMRAGDTHVS-TDVAGTVGYIPPEYNSSCMA
TMRGDVYSFGVVVLETIMGKRPTDKGFRRAGGIGHLAGERVTVQLQSAIDAAMLANTTEI
LEVMKIACLCCVDKPGKRPEMTHVVRMLEGVE
>Selaginella_moellendorffii_D8TGI5
DSELEALLSFKNSV-DDPLVALNNWKA--GVCQWIGVSCSVGRITGIQLDSLSLSGLLPF
STIQTLPQLRTLSASGNNFTGIK-SPQKCSLEVLNLSSNDFTSHFLDILLVTCKDIRQLN
LSHNKLRHVMVSVDLSHNRISGSIPAFTLCKSLRFLDVSSNQLVGGVPEMFINCRSLQEL
SLSSNNLTGEFSGLRSSNSLQKLNLSTNVFTSF---QIEH-CPTLEELDLSFNNISGTV-
-----CGSLKMLNLSDNHLSGPFNRTLATVFKSLKVLQADHNNFIGELPTVP----SLEV
LDLSCNFFSTGNP-NICPARSSLKSLLLVYNRLHGRVLNSAMNCGNLEMLDMSINSLAGP
IPVDMSRLPKLQHLLLWGNNLEGSIPATISNCSELVTLNLSFNNLTGVIPQQISGLKKLW
LLLLSNNMISGAIPASIGSMLSLRSLVLGHNMLQGGLPSELRNNKGLTLFLVNDNQLTGQ
IPSWIGRSSEEDKTEVTFPFLMVFAINIEASICKAYEEVFILQGIRLDDFEQLPFATRCR
WFLAPPGFNLTIYSLVNSPLAIDLSHNSFTGTIPEEFGGMRDLNVLNLAHNLLTGAIPST
IGNLKNLEWLDLSQNWLESHIPDSLGNITFLKYLNISNNKLFGRVPQIAQLALFPVSSYE
GNPGLCGFPLAECASLHNPFHDDHKDENDDGHGQTILAAIVGGVGRHCLHV---------
------------------------------------------------------------
------------------------------------------------------------
------------------------------------------------------------
------------------------------------------------------------
------------------------------------------------------------
--------------------------------
>Selaginella_moellendorffii_D8RC00
GEDRATLLRFKNQVS-DPLSTLSTWNTSSGSCHWHGVNCSSGRITGLDLQSLSLPRPALL
DAIQDLSHLEELHISQTNFTGSSTNRSLRSLEALDLSQNKLTG---DLLLESCGGIRAL-
-------------NLSSNELTRDLSLSRSC-NLTVLDVSNNRLVGEFPPILSTCVELQKV
FLSSNNLSQIFFP---------------------------GCKNLISINISFNQISGELF
APESRCTSLKVLAIARNAFSGDFASNSSSFFPVVERIDAAYNKFTGEVPAHI----LTRY
MDLSSNNLTTIGNQQLCSSNSSLESLLLQNNR----------------------------
--------------------LDGQIPSALAKCKNLVNLMLSFNRFEGEIPSQLSDLQDLQ
WLSLSNNRLSGEIPAALGRLHRMTVLQLRDNRLQGEIPSELEQCENLLMIDFAGNLLSGN
IPARIGKSSLLTL-------VPRVEVTPALPTCTGASGVFGVQGIALEDFEALLAATRCD
---AHVGFFPPVTLDLSSPIYLDVSNNNLTGEIPLELGRMEDLIVLGLAYNSLTGEIPAG
FGTIPTLDTVDMSHNLLQGGIPGGFASLGTLTRLNVSYNNLSGIVPQGPQTGTF---ILD
GNPRLCNHLEPGCAAPVDATPQSFSRGGDDGFGGIVGMGVALG-VVAFVPSAILSF----
------------------------------------------------------------
------------------------------------------------------------
------------------------------------------------------------
-----------------------------------------------RYLSPLFF-----
------------------------------------------------------------
--------------------------------
>Selaginella_moellendorffii_D8R7Q9
DSEVEALLSFKLSV-DDPLGALNNWKA--GVCHWIGVSCSVGRITGIQIDSLSLSGLFPL
STIQALPQLRNLSASGNNFTEIN-SPQKCSLEFLNLSSNDFTSHFLDILLVTCKGIRHLN
LSHNKLRHVMVSVDLSHNRISGSIPAFASCKSLRFLDISSNQLVGGVPEMFINCRSLQEL
SLSSNNLTGELSGLRSSTSLQKLNLSTNFFTTF---QIDH-CPSLEELDLSFNNISGTV-
-----CAALKMLNLSDNHLSGPFNRSLATVFKSLQVLQADHNNFIGELPTVP----SLKV
LDLSCNLFNTGNP-SICPARSSLKSLLLIYNRLHGRVLNSAMNCGNLEMLDMSINSLAGP
IPVDMSRLPKLQHLLLWGNNLEGSIPATISNCSELVTLNLSFNNITGVIPQQISRLKKLS
LLFLSNNMISGAIPASIGSMLSLRSLLLSHNKLQGGLPSELRNSNVLVLLLVNDNQLTGQ
IPSWIGRSSEEDETEITFPFLMVFAINIEASICKAYEEVFILQGIRLDDFEQLPFATRCR
WFLAPPGFNLTIYNLVNSPLAIDLSHNSFTGTIPEEFGGMQDLNVLNLAHNLLTGAIPST
IGNLKNLEWLDLSQNWLESHIPDSLGNLTFLKYLNISNNKLLGRVPQSAQLALFPVSSYE
GNPGLCGFPLAECAGLHNPFHGDHTDEDSDGHGETILAAIVGGVGRHCLNV---------
------------------------------------------------------------
------------------------------------------------------------
------------------------------------------------------------
------------------------------------------------------------
------------------------------------------------------------
--------------------------------
>Selaginella_moellendorffii_D8RWV9
---MTDLLEFRAVY-D----------A--GNQTFVNGLVSVPKQARYLVYSSIISALFRF
IQIQALPQLRNLSVSGNNFTEIK-SSQECSLEVLDLSGNHFTGDFLDTLLVTCKGIRILN
LSHNKLRNSMVSVDLSYNRISGSIPSFLSCKSLKFLDVSSNQLVGGIPEMSKNCR-----
------------------RLQKLNASSNFITTF---RLEQ-CTSLQELDVSFNNISETV-
-----CDALKVLNLSDNQFSGPFNRSLPQVFKSLEVLQADHNSFTGEIPTVP----TLEA
LDLSCNKFSSSNT-NICLSKSKLQSLVLVYNRLRGPVLNLAMNCSNLKMLDLSINFVTGS
LPGNISRLSKLQHLILWGNNLEGRIPATIDECSELVTLHLSHNNLTGVIPEEISRLKNLS
LLVLNNNMLSGEIPASLAKMQNIRGLLLGHNKLQGGLPGELRNTNSLIHLAVNDNQLAGP
IPSWIGCS-KEDQYDIKYPYLMVLLFNVQPSICKGYNEVFILQGIRFHEFQQLPIATRCQ
WYLSPPGFNIYLISSNTSPWCIDLSFNSFTGTIPAEFGAMQNLYSLNLAHNLLTGAVPST
VGNLKELEWLDLSYNQLESHIPGSLTNLTFLKYFNISHNKLLGGIPQSGQLPTFPASSYE
GNPGLCGIPLAECHG-NDYNLDNHSGDEDD--E-----------------------FC--
---TTYEQLI--------------------------------------------------
---------------------IKVLAPKKF------------------------------
---------------------------------IADH-----------------------
----------------------------------------------------NNL-----
------------------------------------------------------------
--------------------------------
>Selaginella_moellendorffii_D8T7X7
VDSAAALLRLKHGV-RDPLGTLRGWNKTVSCCEWEGVDCSQGRVIGLHLQSLTLPSDLLI
LTIQMLSHLRQLHVSRSQFAEP-------------LSSNSLPG-----------------
-----------------------------C-DLEVLDLSNNILRGSFPT---------EL
NLE---------------------------------------------------------
-----------------------------LHSSLEVLDASYNSFTGELPKFH----NLKH
LDFSSNMFTKTSS-NICPTDSKVRNLLLPNNRLTGPLLDSLVNCRRLQLLDVSFNELTGG
IPDQLNSLPKLQHLHAWGNGLQGSIPSTLGNCVDLITILLSHNNLNGSIPTQLSGLHKLW
WLSLSSNYLTGEIPSSFGELDNLVCLQLTNNSLEGEIPKEMDGSKSLYVMELASNSFSGK
LPGRIGRN----------------------------------------------------
-----------------SPLIIQLSYNQLSGEIPEEIGLMRSLLILDVAHNNLSGRIPEV
LGNLEGMQVLDLSENALHGSIPASLSQLTFLFLFNVSYNNLSGRIPQRGQFFTFTGGSFE
GNPELCGLPLPKCFAADPPVLTNIAHPISDGIQI-LVAALVSG-TIAFVICCALSFYC--
---HSKYTCK--------------------------------------------------
------------------------------------------------------------
------------------------------------------------------------
------------------------------------------LSQTSSYV----------
------------------------------------------------------------
--------------------------------
>Selaginella_moellendorffii_D8SE70
ASDTRALLSLKNGV-GDPSRSLESWNA--SSCQWQGVLCSHGRVASLSLQFLELPASLLA
STIEELPRLRQLNVSASNFTEPLATLHSCSLESLNISRNELRGSFPIEFLTRCSGLRRL-
-------------DLSQNQISGSISGFGRYESLQWLDLSGNDLAGAIPPLLTACTNLREL
YLSYNSFSGAFPSLGFSNSIRKLKLAGNSFTAF---EIRSACRKLVELDVSANNISGKL-
--TPSCPKLKHLNISLNSFSGTPRQSLENFLPSLEVLDASYNGFAGEVLGIH----NLAF
LNFSSNRFTTIRD-SFCLEQSKLTSLLLPNNKLGVRVLDSLANCTSLEMLDFSFNNATGE
IPDRLENHPQLQHLLAWVNKLQGIVPPALGNCTNLTIALLSYNNLHGAIPPDISRLQNLW
WLSLSSNRLTGKIPPSLGELQTIVVLQLGNNSLEGGVPLELSKCKNLVMLDLSANQLTGT
VPSRVGRDY----GEMVLGLAPVVALEVQFSKCRGRDGLFALQGLRLEDLEQRELATECV
WSQYLPLFKVEL-----SLIVLTLSYNNLTGGIPGELSSMQNLYKLDLAHNFLAGPIPES
V-----------------------------------------------------------
---GLYGFPLSNIRPQDSPALSVEEHHSDDGYRE-LLAGVPCF-IISFLVATTATILL--
---TRARQVQ--------------------------------------------------
----------------------KVLGLRR-------------------------------
------------------------------------------------------------
------------------------------------------------------------
------------------------------------------------------------
--------------------------------
>Selaginella_moellendorffii_D8QR60
------------------------------------------------------------
------------------------------------------------------------
---------MVSVDLSHNRISGSIPAFASCKSLRFLEISSNQLVGGVPEMFINCRSLQEL
SLSSNNLTGELSGLRSSNSLQKLNLFNNITGVIP-QQISW-LKKLCLLFLSNNMISGAIP
ASLVTCKDIRYLNLSHNKLSHNRPASIFTLCKSLSDNHADHNNFIGELPTVP----SLNV
LDLSCNLFSTGNP-NICPARSSLKSLLLVYNRLHGRVLNSAMNCGNLEMLDISINSLAGP
IPVDMSRLPKLQHLLLWGNNLEGSIPATISNCSELVTLNLSFNNLTGVIPQQISGLKKLW
LLLLSNNMISGAIPASIGSMLSLRSLVLGHNMLQGGLPSELRNNKGLFMFLVNDNQLTGQ
IPGWIGRSSDREKTEVTFPFLMVFAINIEASICKAYEEVFILQGIRLDDFEQLPFATRCR
WFLAPPGFNLTIYTLVNSPLAIDLSHNSFTGTIPEEFGGMRDLNVLNLAHNLLTGAIPST
IGNLKNLEWLDLSQNWLESNIPDSLGNLTFLNYLNISNNKLFGRVPQSAQLALFPVSSYE
GNPGLCGFPLAECASLHDPFHDDHKDENDDGHGQTILAAIVGG-GVSCILWTFAVFFS--
---KRWEALL--------------------------------------------------
---------------------------KRL------------------------------
---------------------------------I--------------------------
------------------------------------------------------------
------------------------------------------------------------
--------------------------------
>Selaginella_moellendorffii_D8R2Y4
TKDTDTLWRFQNAV-VDHSKTLKSWNGNQSPCKWDGVTCSKGRVIELSLQSLELSNTLEG
ISLQSYS-----------------------LRVLNISRNQLTGSFPTELLGNCPHLTRL-
-------------DLSHNQLNGTISS-LNCKSFEYLDLSSNQFTGRIPSLIKTCTNLQNI
SLSDNKFSGTFSL--DSNKVHTLNLAGNRFSTF---QIHSACK-----------------
--------------------------------------------------------NLIE
LDISSNNISG----KLFHGQAKLKSLLLPNNKLVGGILYSVLSCTSLEMLDLSFNTLSGN
IPVTLNKLPRLRHLLAWVNKLQDTIPSSLAMCSNLTTIILSYNMLEGVIPPELSRLQNLN
WLSLSSNRLIGSIPLSFEELNQIQTLQLSNNSLQGDIPLGLSKNKNLLMVDLSNNYFSGR
VPARIGRNVELKR----------------------------------------TLVPECS
TILYGSHFKMEV-----SAMVLDLSHNNLSGQILASIGDMRSLLKMDLSHNFLSGPIPES
MGNLDNIQTLDISENSLSGTIPGSLTLLNTLFSLNVSYNNLSGLIPQGGQLTTFQSSSYE
GNPGLYGSPLTYNHTSSRNSTTAEEKTQEDGRDE-LLAGALLF-VISFVVATIIVTFK--
-----------------------------------------------LKFK---------
------------------------------------------------------------
------------------------------------------------------------
------------------------------------------------------------
------------------------------------------------------------
--------------------------------
>Selaginella_moellendorffii_D8SYS5
------------------------------------------------------------
------------------------------------------------------------
------------------------------------------------------------
------------------------------------------------------------
------------------------------------------------------------
------------------------------------------------------------
----------------------------------------------------------MY
TLVLSNNMLSGSIPASVVQIPSLRGLLLGHNKLEGGLPVELKNTSNLIQLSLNDNQMAGE
IPSWVGCS-KETRNDVTFPYLMVLLFNIEPSICKGYNEMFILQGIRFHEFEQLPIATRCQ
WFLAPP------------------------------------------------------
----------DLSQNQLESQIPGSLADLTFLKYFNISHNRLLGGIPQAGQLPVFPASSYE
GNPGLCGIPLAECQRADDHNLDNHSGGKDDGR---MLAGIVAA-VVSCVLWSCAVFFS--
---KSWERLL--------------------------------------------------
---------------------------QRV------------------------------
---------------------------------LMSW-----------------------
----------------------------------------------------LYY-----
------------------------------------------------------------
--------------------------------
>Selaginella_moellendorffii_D8RQY5
------------------------------------------------------------
------------------------------------------------------------
-------------------------------------------------MSKNCR-----
------------------RLQKLNASSNFITTF---RLEQ-CTSLQELDVSFNNISETV-
-----CDALKVLNLSDNQFSGPFNRSLPQVFKSLEVLQADHNSFTGEIPTVP----TLEA
LDLSCNKFSSSNT-NICLSNSKLQSLVLVYNRLRGPVLNLAMNCSNLKMLDLSINFVTGS
LPGNISRLSKLQHLILWGNNLEGRIPATIDECSELVTLHLSHNNLTGVIPEEISRLKNLS
LLVLNNNMLSGEIPASLAKMQNIQGLLLGHNKLQGGLPGELRNTNSLIQLAVNDNQLAGP
IPSWIGCS-KEDQYDMKYPYLMVLLFNVQPSICKGYNEI---------------------
------------------PWCIDLSFNSFTGTIPAEFGAMQNLYSLNLAHNLLTGAVPST
VGNLKQLEWLDLSYNQLESHIPGSLTNLTFLKYFNISHNRLLGGIPQSGQLPTFPASSYE
GNPGLCGIPLAECHG-NDYNLDNHSGDKDD--EVSMLAGIVAA-VVSFLAWSCAVFFN--
---KRWERIL--------------------------------------------------
---------------------------KRFE-----------------------------
---------------------------------IM-------------------------
------------------------------------------------------------
------------------------------------------------------------
--------------------------------
>Selaginella_moellendorffii_D8QR82
DSEVEALLSFKLSV-DDPLGALNNWKA--GVCHWIG------------IDSLSLSGLFPL
STIQALPQLRNLSASGNNFTEIN-SPQKCSLEFLNLSSNDFTSHFLDILLVTCKGIRHLN
LSHNKLRHVMVSVDLSHNRISGSIPAFALCKSLRFLDISSNQLVGGVPEMFINCRSLQEL
SLSSNNLTGELSGLRSSNSLQKLNLSTNFFTTF---QIDH-CPSLEELDLSFNNISGTV-
-----CAALKMLNLSDNHLSGPFNRSLATVFKSLQVLQADHNNFIGELPTVP----SLKV
LDLSCNLFNTGNP-SICPARSSLKSLLLVYNRLHGRVLNSAMNCGNLEMLDMSINSLAGP
IPVDMSRLPKLQHLLLWGNNLEGSIPATISNCSELVTLNLSFNNITGVIPQQISRLKKLC
LLFLSNNMISGAIPASIGSMLSLRSLLLSHNKLQGGLPSELRNSNVLVLLLVNDNQLTGQ
IPSWIGRSSEEDETEITFPFLMVFAINIEASICKAYEEVFILQGIRLDDFEQLPFATRCR
WFLAPPGFNLTIYNLVNSPLAIDLSHNSFTGTIPEEFGGMRDLNVLNLAHNLLTGAIPST
IGNLKNLEWLDLSQNWLESHIPDSLGNLTFLKYLNISNNKLLGRVPQSAQLALFPVSSYE
GNPGLCGFPLAECAGLYNPLHGDHTDEDSDGHGETILAAIVGG-GVSCILWSYAVFFS--
---KRWEALL--------------------------------------------------
---------------------------KRL------------------------------
---------------------------------I--------------------------
------------------------------------------------------------
------------------------------------------------------------
--------------------------------
>Abies_alba_AALBA5B1091160P1
RRDAEALIEFKNGVTGDPRAVLSRWVSNNDPCDWNGVSCSQWRVNKVDLGNAGLSGNLWV
EILSGLDKLDSLVLRGNNFTGDLGMGSACSVSTLDLSDNRLSGNFAMDFFSVCQSLVSLN
ISHNSLTSSLQALDLSNNNLSGPLSALGDCAKLTVLNLSSNALTGKIPPSLGNCKDLKLL
NLSANLLFGTIPALGGLSSIEQLLVFKNNLNGDIPLELGYICPTLKELDLSNNNISGPIP
SSFASCSSLDTINLSNNQLFGNFLGDLLGNLHSLRVLLLSYNNLTGSIPLSLVNCSSLEV
LDLSSNNISGTIPPDICTPSSSLQRLFLPNNFLTGSLPPELAKCRNLRTIDFSFNYLNGS
IPPILGSLPYLQDLIIWLNQLEGPIPDKICDSGNLETLILNNNFLTGEIPSALMKCSKLG
WISLSSNRLSGTIPSSLGHLDKLAILQLGNNSLSGAIPPELGNCSRLIWLDLNSNMLNGS
IPPELSQQSGHIVAGNVAGKLFAFVRNEGGTACRGAGGLLEFAGIRPEQLSRSPMLHSCD
FTRVYLGTTMYRFTNNGTLIYFDLSYNSLSGTIPDGFGSMYYVTVFNLGHNLITGTIPSS
LGGLKQVGVLDLSHNRLHGFIPGSLGGLSFLSDFDVSNNNLTGPIPSSGQFMTFPASRYE
NNSDLCGLPLPTCGSN-PTDDNGTAAPSSDRRNGELAGSVAMGLLLALSCIIGLIVIAVK
TKKQKNQEDMDKYMDSLPTSGSGSWKLSGVLEPLSINVATFEKPLRKLTFAHLLEATNGF
SADSLIGSGGFGDVYKAQLKDGSVVAIKKLIHVSGQGDREFTAEMETIGKIKHRNLVPLL
GYCKIGEERLLVYEYMKWGSLETVLHEKIKGSTGLDWATRKKIAIGSARGLAFLHHSCIP
HIIHRDMKSSNVLLDENMEARVSDFGMARLMNALDTHLSVSTLAGTPGYVPPEYYQSFRC
TTKGDVYSYGVILLELLSGRRPIDPVEFGDNNLVGWMKHNVKLKALDVFDPVLIKDKHDL
YQHLRIACECLDDRPWRRPTMIQVLAMFRELQ
>Picea_lambertina_PILA_10019
RRDAEALIEFKNGVTEDPRRVLSGWVLNNGPCDWYGVRCTLWRVTMVDLGNAGLSGNLWV
DILSGLDKLDRLVLRGNNFTGDLGMGNVCSVSTLDLSDNKLSGNFAMDFFGVCQSLVSLN
ISHNSLTSSLQVLDLSNNNLSGPLSGLGDCAKLTVLDLSSNALTGKIPPSLGNCKDLKLL
NLSANLFLGTIPALGGLISIEQLLVFKNNLDGNIPPELGNTCPTLKELDLSNNNITGPIP
PSFAMCSSLDTINLSNNQLSGNFLGDLLGNLHSLRVLLLPYNNLTGSIPLSLANCSSLEV
LDLSSNIISGTIPPGICNPSSSLQRLSLPNNLLTGSLPPELANCRNLRRIDFSFNYLNGT
IPAILGSLPYLQDLVIWLNHLEGQIPDKICDSGSLQTLILNNNFLTGEVPSSLATCHDLL
WISLASNRLSGTIPSSLGRLDKLAILQLGNNSLSGAIPPELGNCSSLIWLDLNSNMLNGS
IPAELSQQSGHVVAGNVAGKSFAFVRNEGGTACRGAGGLLEFAGIRSEQLSRSPMLHSCD
FTRVYLGTTVYKFTDNGTLIYLDLSYNSLSGPIPEGFGSMYYVNVFNFGHNLLNGIIPSS
LGGLKQVGVLDLSHNRLQGFIPGSLGGLSFLSDLDLSNNNLSGSIPSSGQLMTFPASRYE
NNSDLCGLPLPTCNSNEPTNGEEPDQSSSNRRNGALAGSVAMGLVLALSCIFGLIVIAVK
TKKQKKQEDKDKYMDSLPTSGSGSWKLSGVLEPLSINVATFEKPLRKLTFAHLLEATNGF
SADSLIGSGGFGDVYKAQLKDGSVVAIKKLIHVSGQGDREFTAEMETIGKIKHRNLVPLL
GYCKIGEERLLVYEYMKWGSLETVLHEKIKGSTALDWATRKKIAIGSARGLAFLHHSCIP
HIIHRDMKSSNVLLDENMEARVSDFGMARLMNALDTHLSVSTLAGTPGYVPPEYYQSFRC
TTKGDVYSYGVILLELLSGRRPIDPVEFGDNNLVGWMKHNVKLKASDIFDPVLIKDKHDL
YQHLRIACECLDDRPWRRPTMIQVLAMFRELQ
>Picea_lambertina_PILA_13154
SSDAEALMAFKNNVESDPDNRLHDWLI---PCTWSGVECTDYRVSKVDLSNFGLECNFSS
VLLFGLEKIRTLVLKSNAFHGNMSSGINCSLETVDLSNNKLQGPLSGDLVGLCQNIAELN
LSVNELTSGLQYLDISFNNMSGNLSGMGDFQSLTALDLSSNFLTGELHPSLGNCKQLKSL
NLSVNQLVGNIPSLGGLHSIENLLISNNKLDGIIPPELGSTCKTLQDLDLSFNKISGTIP
STFSDCLSLHTMNVSNNGLSGTFPGDVISRMVSLKNLVLSYNNISGALPVSISKFPSLEV
LDLSSNHLNGTIPNYFCKSPSPLQRLYLQDNMLMGSVPVELADCTQMKSLDLSFNYLSGT
IPASLGSLRYLQDLVMWLNKLEGVIPDELSNSQSLENLILDNNFITGTIPSSLKNCTNLV
WLSLSSNRLTGTIPSWIGQLDNLAILQLGNNSLSGTIPPELGDCKSLIWIDLNSNKLEGS
IPGELSKHSGKISAGSVSGKMYAFVRNEGGTACRGAGGLVEFAGIRPEQISRVPALHSCQ
FTRVYMGTTMYQFKYNGTLVFLDLSYNMLSGTIPEEIGSMYYLQVLNLGHNNLTGNIPSS
LGGVKEVGLLDLSHNNLQGFIPPSLSGLSFMAELDVSNNNLTGLIPLSGQLSTFPASKYE
NNSGLCGVPLPPCQYNDGT--ADSEHSKPHRKQASLAASVATGFLASIFCIFCLIVVVIE
SRKHKKKEELEVYMESLPNSMNGSWKITGVLEPLSINVATFEKPLRKLTFAHLLEATNGF
NADSLIGSGGFGDVYKAQLKDGTVVAIKKLIHVSGQGDREFTAEMETIGKIKHRNLVPLL
GYCKIGEERLLVYEYMRWGSLDTVLHNQMKGGIKLDWPARKKIAIGAARGLAFLHHSCIP
HIIHRDMKSSNVLLDENLEARVSDFGMARLMNAMDTHLSVSTLAGTPGYVPPEYYQSFRC
TTKGDVYSYGVILLELLTGKQPTDSVDFGDNNLVGWVKQHAKLKISDVFDPDLMKDPSDL
LQHLRIACECLDDRPWRRPTMIQVLAMFRELQ
>Pseudotsuga_menziesii_PSME_20560
------------------------------------------------------------
------------------------------------------------------------
------------------------------------------------------------
------------------------------------------------------------
------------------------------------------------------------
------------------------------------------------------------
------------------------------------------------------------
------------------------------------------------------------
--------------------MYAFVRNEAGTACRGAGGLVEFAGIRPEQISRVPSLHSCQ
STRVYKGTTMYQFKDNGTLIFLDLSYNLLSGSIPEGIGSMYYLQILNLGHNNLTGNIPSS
LGGDKQVGLLDLSHNKLQGFIPPSLSGLSLMADLDVSNNNLTGQIPLSGQLSTFPPSRYE
NNSGLCGLPLPPCSSNEGTNSANSEHSKPQRKQASLAASVATGFLASIFCIFCLIVVVIE
SRKHKKQEELEVYMESLPNSMNGSWKITGVLKPLTINVATFEKPLRKLTFAHLLEATNGF
NADSLIGSGGFGDVYKAQLKDGTIVAIKKLIHVSGQGDREFTAEMETIGKIKHRNLVPLL
GYCKIGEERLLVYDYMRWGSLDTVLHNQMKGGIKLDWPARKKIAIGAARGLAFLHHSCIP
HIIHRDMKSSNVLLDENLEASVSDFGMARLMNAMDTHMSVSTLAGTPRYVPPEYYQSFRC
TTKGDVYSYGVILLELLTGKQPTDSVDFGDNNLVGWVKQHAKLKISDVFDPDLMKDPCEL
LQHLRIACECFDDRPWRRPTMIEVLAMFRELQ
>Pseudotsuga_menziesii_PSME_40648
RRDAEALIEFKHGVTRDPRGVLQEWVSSNDPCDWYGVSCLQGRVTAVDLGNAGLSGNLLV
EILSRLDKLDRLVLRGNNFTGGLGMGNVCSVSTLDLSDNRLSGDFATDFLNVCQSLVSLN
ISYNSLTSSLQSLDLSNNNLSGPLSALGDCAKLTVLNLSSNALTGEIPPSLGNCKGLKLL
NLSANLLLGTIPELGGLSSIEQLLVFKNNLSGNIPPELGSICPTLKELDLSSNNILGSIP
RSFALCSSLDTINLSHNQLSGNFLSDLLWNLRSLRVLLLSYNNLTGSIPLSLANCSSLEV
LDLSSNDISGTIPPGICTHSSSLQRLFVPNNHLTGSLPPELANCRNLRTIDFSFNNLNGT
IPEILGSLPYLEDLVIWLNQFEGQIPDKICDSGSLQTLILNNNNLTGEVPSALMKCTNLV
WMSLSSNRLSGAIPSSLGHLDKLSILQLNNNSLS--------------------------
---ELSQQSGHIVAGFVEGKSFAYTRNDY-PSCRGAGTLLEFAGIRPEQLSS-PMLNTCG
LFRVYQGITMNGFKDNGTIIYLDLSYNSLSGTIPESFGSMYYLTVFSVGHNLITGTIPSN
FGDLKQVCVLDLSHNRLHGFIPGSLGGLSFLIDLDVSNNNLTGSIPSSGQLMTIPALRYA
NNSGLCGLPLPACSSNEPTNGEESDQSSSNRRNGTLAGSVAMGLLLALSCIVGLIVIAVK
TKKQKNQEDKDKYMDSLPTSGSGSWKLSGVLEPLSINVATFEKPLRKLTFAHLLEATNGF
SADSLIGSGGFGDVYKAQLKDGSVVAIKKLIHVSGQGDREFTAEMETIGKIKHRNLVPLL
GYCKIGEERLLVYEYMKWGSLETVLHEKIKGSTALDWATRKKIAIGSARGLAFLHHSCIP
HIIHRDMKSSNVLLDENMEARVSDFGMARLMNALDTHLSVSTLAGTPGYVPPEYYQSFRC
TTKGDVYSYGVILLELLSGRRPIDPVEFGDNNLVGWMKQNVKLKAPDVFDSVLIKDKNDL
YQHLRIACECLDDRPWRRPTMIQVLAMFRELQ
>Sequoiadendron_giganteum_SEGI_05258
SRDLATLMAFKRHVEKDPNGKLSSWMASGSPCSFDGVQCIDSRVTVIDLSNSGLVCEFSY
VWLFGLEKVETLVLKSNAFYGNVSSNVVCSLINVDLSSNKLQGPLANNLLGLCKKMEFLN
MSRNGLSSVLAYLDLSFNNISGNLSGFGDCVSLKLLDLSSNVLTGEIHPSLGTCKELRTL
NLSANQLSGELPTLWSLQNIETLLIANNKLDGYIPTELGDTCKTLQELDLSTNKITGTIP
TSFSACLSLHTINLSNNQLTGTFPSDLISSITSLRNLVLAYNNITGYVPVSLTNFTNLEV
LDLSSNHLNGSIPSSLCQSPSPLQKLYMQNNILTGSLPSQIADCTQLRSLDLSFNYLSGT
IPVSLGSLEYLQDLVMWLNRLEGEIPSGLFNSGSLENLMLDNNLITGTIPSGLKNCNNLV
WLSLSSNRLTGTIPSWVGQLEKLAILQLGNNSLSGIIPPELGNCKSLIWLDLNNNKLEGS
IPGELSKQSGKIKAGSLSGKLYAFLRNEGGSACRGAGGLLEFAGIRPEQIRRIPQIISCN
FTRVYMGITVYAFKDNGTLVFLDLSYNSLSGKIPEGIGSMYYLQVLNLGHNNLTDAIPSA
LGGCKLVGLIDLSNNNLQGFLPPSLSGLSLLTNLDVANNNLTGQIPLSGQLSTFPPSSYE
NNSGLCGVPLLPCSSSGNAYSPDEEHPKSHQKRASLVGSIAMGLIFSLFCIFGLIVVVIK
SREQKKQEDLDVYMDSLPTSGNGSWKLTGVLEPLSINVATFEKPLRKLTFAHLLEATNGF
SADSLIGSGGFGDVYKAQLKDGSVVAIKKLIHVSGQGDREFTAEMETIGKIKHRNLVPLL
GYCKVGEERLLVYEYMRWGSLDSVLHDQKKADIKLDWPVRKKIAIGAARGLAFLHHSCIP
HIIHRDMKSSNVLLDENLEARVSDFGMARLMNAMDTHLSVSTLAGTPGYVPPEYYQSFRC
TTKGDVYSYGVILLELLTGRQPINSVDFGDNNLVGWVKQHAKLKITDVFDPELMKDPSDL
LQHLKIACECLDERPWRRPTMIQVLAMFRELQ
>Sequoiadendron_giganteum_SEGI_34655
------------------------------------------------------------
------------------------------------------------------------
------------------------------------------------------------
------------------------------------------------------------
--------------SNNQLSGKFLGDLIGSLQSLRALYLSYNNLTGSIPLSLTNCTTLEV
LDLSSNRISGTIPPGICTPSSSLQRLYLPDNLLTGQLPQELANCRNLRSIDFSFNNLNGI
IPAVLGSLPYLQDLIIWLNQLTGEIPEKICSSGSLETLILNHNSITGKIPNGLANCPNLV
WISLSSNRLNGSIPSSLGQLDKLAILQLGNNSLSGTIPPELGNCTSLIWLDVNSNMLEGY
IPAALSLQSGHIVAGRVAGKLFAFVRNEGGTSCRGAGGLLEFAGIRQEQLLQSPMLHSCP
FTRVYLGVTMYTFTNNGTLIYLDLSYNFLSGTIPEEFGTMYYLQVLNLGHNGITGPIPTT
FGGLKQVGVLDMSHNNLQGFIPGSLGGLSFLSDLDVSNNNLTGPIPSSGQLMTFPAARYE
NNSGLCGLPLDPCGTHQPRNSADSTHQSSGRARASLAGSVAVGLLFSLSVIIGLIFVAVK
TRKQKKQEDMDRYMDSLPTSGSGSWKLSGVLEPLSINVATFEKPLRKLTFAHLLEATNGF
SADSLIGSGGFGDVYKAQLKDGSVVAIKKLIHVSGQGDREFTAEMETIGKIKHRNLVPLL
GYCKVGEERLLVYEYMKWGSLETVLHEKIKGSSTIDWAARKKIAIGSARGLAFLHHSCIP
HIIHRDMKSSNVLLDENMEARVSDFGMARLMNALDTHLSVSTLAGTPGYVPPEYYQSFRC
TTKGDVYSYGVILLELLSGKRPIDPVEFGDNNLVGWMKQNVKLKFLDIFDPLLMRDKSDL
IQHLRIACECLDDRPWRRPTMIQVMAMFRELQ
>scaffold-BUWV-2011323-Platycladus_orientalis
SRDLATLMAFKRHVERDPNGRLSSWVVAGSPCSFDGVQCMDSRVTGIDLSNSGLVCEFSY
VWLFGLEKIETLVLKSNAFYGNVSNNVVCSLTNVDLSSNKLQGPLANNLLGLCKKMEVLN
LSRNGLSTALGFLDLSFNNISGNLSGFGDCVSLKQLDLSSNVLTGEIHPSLGSCKELRTL
NLSANQLSGELPTLWGLQNIETLLIGNNKLGGSIPSELGDTCKTLQELDLSNNKFTSTIP
TSFSSCLSLHTINLSNNQLTGTFPGDLISSLTSLRNLVLAYNNITGYVPVSLANFTSLEV
LDLSSNHLNGSIPSSLCQSPSPLQKLYLQNNMLTGSLPSQLADCSQLRSLDLSFNYLSGT
IPVSLGSLEYLQDLVMWLNRLEGEIPNGLFNSGSLENLMLDNNLITGSIPSGLKNCNNLV
WLSLSSNRLTGTIPSWFGQLEKLAILQLGNNSLSGIIPPELGNCKSLIWLDLNSNKLEGI
IPAELSKQSGKIKAGGLSGKLYAFLRNEGGSACRGAGGLLEFAGIRPEQIRRIPQIISCN
FTRVYMGITVYAFKDNGTLVFLDLSYNFLSGKIPEGIGSMYYLQVLNLGHNNLTDSIPSA
LGGCKLVGLIDLSYNNLQGFIPPSLSGLSLLTNLDVANNNLTGQIPESGQLSTFPTSSYE
NNSGLCGVPLLPCSSTGSAYSPDEEHPKSHQKRASLVGSIAMGLIFSLFCIFGLIVVVIK
SREQKKQEDLDVYMDSLPTSGNGSWKLTGVLEPLSINVATFEKPLRKLTFAHLLEATNGF
SADSLIGSGGFGDVYKAQLKDGSVVAIKKLIHVSGQGDREFTAEMETIGKIKHRNLVPLL
GYCKVGEERLLVYEYMRWGSLDSVLHDQKRADIKLDWPARKKIAIGAARGLAFLHHSCIP
HIIHRDMKSSNVLLDENLEARVSDFGMARLMNAMDTHLSVSTLAGTPGYVPPEYYQSFRC
TTKGDVYSYGVIVLELLTGRQPINSVDFGDNNLVGWVKQHAKLKITDVFDPELMKDPSEL
LQHLKIACECLDERPWRRPTMIQVLAMFRELQ
>scaffold-DZQM-2013128-Pinus_radiata
SSDAEALMAFKNSVESDPDNRLHDWLI---PCTWSGVECTDYRVSKVDLSNFGLECNFSS
VLLFGLEKLRTLVLKSNAFHGNMSGGINCSLETVDLSNNKLQGPLSGDLVGLCQNIAQLN
LSVNELTSGLQYLDISFNNMSGNLSGLGDFQSLTALDLSSNFLTGELHPSLGNCKQLKRL
NLSVNQFVGNVPSLGGLHNIESLLISNNKLDGIIPPELGNICKTLQDLDLSYNKISGTIP
STFSDCLILHTMNVSNNGLSGSFPGDVISRMVSLKNLVLSYNNISGALPVSISKFPSLEV
LDLSSNHLNGTIPSYFCKSPSPLQRLYLQDNMLMGSVPVELADCTQMKSLDLSFNYLSGT
IPASLGSLRYLQDLVMWLNKLEGVIPDELSNSQSLENLILDNNFITGNIPSSLKNCTNLV
WLSLSNNRLTGTIPSWIGQLDNLAILQLGNNSLSGTIPPELGDCKSLIWIDLNSNKLDGS
IPGELSKHSGKISAGSVSGKMYAFVRNEGGTACRGAGGLVEFAGIRPEQISRVPALHSCQ
FTRVYMGTTMYQFKNNGTLIFLDLSYNMLSGTIPEEIGSMYYLQVLNLGHNNLTGNIPSS
LGGVKLVGLLDLSHNNLQGFIPTSLSGLSFMADLDVSNNNLTGSIPLSGQLSTFPASRYE
NNSGLCGVPLPPCPYNDGT--ADSEHSKPHRKQASLAASVATGFLASIFCIFCLIVVVIE
SRKHKKKEDLEVYMESLPNSMNGSWKITGVLEPLSINVATFEKPLRKLTFAHLLEATNGF
NADSLIGSGGFGDVYKAQLKDGTVVAIKKLIHVSGQGDREFTAEMETIGKIKHRNLVPLL
GYCKIGEERLLVYEYMRWGSLDTVLHNQIKGGIKLDWPARKKIAIGAARGLAFLHHNCIP
HIIHRDMKSSNVLLDENLEARVSDFGMARLMNAMDTHLSVSTLAGTPGYVPPEYYQSFRC
TTKGDVYSYGVILLELLTGKQPTDSVDFGDNNLVGWVKQHAKLKISDVFDPDLMKDPSDL
LQHLRIACECLDDRPWRRPTMIQVLAMFRELQ
>scaffold-FMWZ-2012882-Dacrycarpus_compactus
--DSKTLLGFKGHVEKDLYGKLTNWNDSNPLCTWDGIQCRDMRVTGLDLSNSGLVCDFAF
VALFGLEKIETLFLKSNGFYGNISNNPFCSLTTVDLSNNRLQGPIDDSLLGLCKNLRVLN
LSTNEFAGALENLDLSFNNMSGNLTGFGDCLTLKVLDLSSNYLTGEIHPSLSNCKELRTL
NLSVNKLTGKVPTLGGLHKIEKLLMSNNKLVGDIPPELGETCPTLQELDLSFNDITSTIP
SSFSTCLSLHTINLSTNELTGVFPADVISNMTSLRNLILAYNNISGSVPPYLAKFTNLEV
LDLSSNHIDGTIPTSLCKSPSPLQKLYLQNNKLTGSLPVEIAECTQLRSLDFSFNYLSGT
IPVTLGSLEFLQDLVMWLNHLEGEIPNELFNSRSLENLILDNNLITGTIPSGLRNSNNIV
WISLSSNRLTGTIPSWIGQLEKLAILQLGNNSLSGTIPPELGDCKSLIWLDLNSNNLNGN
IPDVLSKHSGKIKAGTVSGKLYAFVRNEGGSACRGAGGLVEFAGIRPEEISRVPMLHSCQ
FTRVYMGTTMYDFVDNGTLVFLDLSYNLLSGTIPDGIGSMYYLQVLNLAHNNLTGVIPTS
LGGLKKVGLLDLSSNNLQGFIPPSLSRLSFMTNLDVSNNNLTGQIPLSGQLSTFPPSSYE
NNSGLCGVPLPPCSSNGGTDAAYDGHQKSHKKRASLVGSIAMGLIFSLFCIFGLIVVVIR
TREQRKQEDMDIYMDSLPTSGNGSWKLTGVLEPLSINVATFEKPLRKLTFAHLLEATNGF
SADSLIGSGGFGDVYKAQLKDGSVVAIKKLIHVSGQGDREFTAEMETIGKIKHRNLVPLL
GYCKVGEERLLVYEYMRWGSLDTVLHDPKRGGIKLDWPARKKIAIGAARGLAFLHHSCIP
HIIHRDMKSSNVLLDENLEARVSDFGMARLMNAMDTHLSVSTLAGTPGYVPPEYYQSFRC
TTKGDVYSYGVILLELLTGRQPINSVDFGDNNLVGWVKQHAKLKITDVFDPELMKDPSEL
LQHLKIACECLDDRPWRRPTMIQVLAMFRELQ
>scaffold-GNQG-2015542-Encephalartos_barteri
SGDAATLLAFKDHVLGDPLGVLNNWASKEHPCSWYGVECSDSRVSKLDLSNSGLECDSSQ
VPLLSLEKLEALVLKSNYFHGNLSSTVSCSLSSVDLSNNKLSGPLSDSLPRLCKNLMVLN
LSGNALSNALQYLDLSFNNISGYLSGFGDCLRLEMLDLSSNSLTGAIHPSLGNCKELRTL
NLSANKLVGNIPPLGGLHNIERLLVFHNNLDGVIPPELGSTCPTLQELDLSFNKISGTIP
PSFSACSFLHTINLSNNKLSGTFPGVVISNIPSLKNLVLSYNNITGSVPTSITNFTNLEV
LDLSSNSISGTISRTLCQSSSSLQRLYLQNNLLTGSVPSELANCTQLRSLDLSFNYLTGL
IPASLGSLAYLKDLVMWLNQLHGEIPNELSNSKSLENLIIDNNFITGTIPLALKNCSNLV
WISLSSNNLIGEIPSWIGELEKLAILRLGNNSLSGSIPPELGNCKSLIWLDLNSNRLQGS
IPSGLSKQSGKIVAGSVSGKMYAFVRNEGGTTCRGSGGLVEFAGIRPEQINRLPMMHSCE
FTRVYLGTTMYQFKDNGTMIFLDLSYNSLTGTIPEGFGLMYYLEVLNLGHNQLSGEIPSS
LGGLKQAGVLDLSHNNLQGFIPPSLSGLSFLTYIDVSNNNLSGEIPSSGQLITFPPSRYE
NNSGLCGLPLSSCSAAHGADVANYEHPRSHRRPASLAGSVAMGLIFSLFCIFGLIVVVIE
SRKQRKQEDLDIYMESLPTSGNGSWKITGVLEPLSINVAAFEKPLRKLTFAHLLEATNGF
SAESLIGSGGFGDVYKAQLKDGSVVAIKKLIHVSGQGDREFTAEMETIGKIKHRNLVPLL
GYCKVGEERLLVYEFMRWGSLETVLHNQKKGGIKLDWPARKKIAIGAARGLAFLHHSCIP
HIIHRDMKSSNVLLDENMEARVSDFGMARLMNAMDTHLSVSTLAGTPGYVPPEYYQSFRC
TTKGDVYSYGVILLELLTGKQPIDSADFGDNNLVGWVKQHAKLKISDIFDPELMRDPSDL
LQHLRIASECLDDRPWRRPTMIQVMAMFRELQ
>scaffold-HILW-2018511-Acmopyle_pancheri
--DSTTLLGFKGHVE-DPYGKLTNWVVSNPLCTWDGIQCRDMRVTGLDLSNSGLVCDFAF
VALFGLEKIETLFLKSNGFFGNISNNPFCSLTTVDLSNNRLQGPIDNSLLGLCKGLMVLN
LSSNEFAGALEHVDLSFNNMSGNLTGFGDCLTLKVLDLSSNFLTGEIHPSISNCKELRTL
NLSVNKLTGKIPTLGALHKIEKLLMANNKLVGDIPNELGDTCQTLQELDLSFNNISGTIP
SSFSACLSLHTINLSSNELIGIFPADVISSMTSLRNLILAYNNISGSVPPYLANFTNLEV
IDLSSNHLDGTIPTSLCRSPSPLQKLYLQNNKLTGSLPSEIAECTQLRSLDFSFNYLSGT
IPVSLGSLDFLQDLVMWLNHLEGEIPEQLFNSSSLENLILDNNLITGTIPSGLRNCKNIV
WISLSSNRLTGTIPSWIGQLEKLAILQLGNNSLSGTIPPELGDCKSLIWLDLNSNYLNGS
IPDVLSKHSGKIKAGTVSGKLYAFVRNEGGSACRGAGGLVEFAGIRPAEISRVPMLHSCQ
FTRVYMGITMYDFIDNGTLVFLDLSYNFLSGTIPDGIGSMYYLQVLNLGHNNLTGIIPTS
LGGLKKVGLLDLSCNNLQGLIPPSLSGLSFMTNLDVSNNNLTGQIPLSGQLTTFPPSSYE
NNSGLCGVPLPPCSSNGGTDAAYDGHQKSHKKRASLVGSIAMGLIFSLFCIFGLIVVVIR
TREQRKQEDLDIYMDSLPTSGNGSWKLTGVLEPLSINVATFEKPLRKLTFAHLLEATNGF
SADSLIGSGGFGDVYKAQLKDGSVVAIKKLIHVSGQGDREFTAEMETIGKIKHRNLVPLL
GYCKVGEERLLVYEYMRWGSLDTVLHDPKRGGFKLDWPARKKIAIGAARGLAFLHHSCIP
HIIHRDMKSSNVLLDENLEARVSDFGMARLMNAMDTHLSVSTLAGTPGYVPPEYYQSFRC
TTKGDVYSYGVILLELLTGRQPINSVDFGDNNLVGWVKQHAKLKITDVFDPELMKDPSEL
LQHLKIACECLDDRPWRRPTMIQVLAMFRELQ
>scaffold-JRNA-2069933-Phyllocladus_hypophyllus
--DSSTLLGFKGHVEKDPYGKLANWVVSNPLCTWDGIQCTDMRVTSLDLGNSGLVCDFAY
VALFGLEKIETLFLKSNGFYGNVSKNPFCSLTIVDLSSNRLQGPIDDSLLGLCKSLMMLN
LSSNQLASVLEYLDLSFNNMSGNLTGFGDCLTLKELDLSSNYLTGEIDPSISNCKELRSL
NLSMNKLTAKIPTLGGLHNIEKLLMSNNMLVGDIPPELGDTCKTLQELDLSFNNITGTIP
SSLSACVYLHTINLSGNKLTGNFPADVISRMTSLRNLVLAYNNISGSVPPYLSNFTSLEV
LDLSSNDINGTIPTSLCRSPTPLRRLYLQNNMLTGPLPPEIAECTQLRSLDFSFNYLSGT
IPVTFGSLEFLQDLVMWLNHLEGEIPNELFNSRSLENLILDNNLITGSIPSGLRNCNNLV
WISLSSNRLTGTIPSWIGQLEKLAILQLGNNSLSGSIPPELGDCKSLIWLDLNSNTLNGS
IPAGLSKHSGKIKAGNVSGKLYAFVRNEGGSACRGAGGLVEFAGIRPQEISRVPMLHSCQ
FTRVYMGTTMYDFIDNGTLVFLDLSYNLLSGSIPEGIGSMYYLQVLNLGHNYLTGTIPSS
LGGLKKVGLLDLSHNILQGSIPPSLSGLSFMTNLDVSNNNLTGLIPMSGQLTTFPPSSYE
NNSGLCGLPLLPCSPDGSTDAAYDGHQKSHKKRASLVGSIAMGLIFSLFCIFGLIVVLIK
TREQRKQEDLDIYMDSLPTSGNGSWKLTGVLEPLSINVATFEKPLRKLTFAHLLEATNGF
SADSLIGSGGFGDVYKAQLKDGSVVAIKKLIHVSGQGDREFTAEMETIGKIKHRNLVPLL
GYCKVGEERLLVYEYMRWGSLDTVLHDPRRGDIKLDWPKRKKIAIGAARGLAFLHHSCIP
HIIHRDMKSSNVLLDENLEARVSDFGMARLMNAMDTHLSVSTLAGTPGYVPPEYYQSFRC
TTKGDVYSYGVILLELLTGRQPINSVDFGDNNLVGWVKQHAKLKITDVFDPELMKDPSEL
LQHLKIACECLDDRPWRRPTMIQVLAMFRELQ
>scaffold-JZVE-2042970-Parasitaxus_usta
--DSSTLLGFKVHVEKDPNGKLANWVVSNPPCTWDGIQCKDMRVTGLDLSNSGLVCDFAF
VALFGLEKMETLFLKSNGFYGNISRNPFCSLSTVDLSSNRLQGPVDDSLLGLCKSLMVLN
LSSNQLAGALEHLDLSFNNMSGNLTGFGDCLTLKMLDLSSNFFTGEIHPSLSNCKELRTL
NLSVNQLTGKISTLGGLHNIEKLLVSNNMLVGDIPPELGDTCRTLQELDLSFNHITSTIP
SSFSACASLHTINLSNNNLTGIFPADLISSMTSLRNLVLAYNNISGSVPPYLTNFTNLEV
LDLSSNHLNGTIPASLCRSPSPLQKLYLQNNMLTGSLPPEIAECTQLNSLDLSFNYLSGT
IPVSLGSLEFLRDLVMWLNHLEGEIPNELFKSRSLENLILDNNLITGTIPSGLRNCNNLV
WISLSSNRLTGAIPSWIGQLEKLAILQLGNNSLSGIIPPELGDCKSLIWLDLNSNNLDGS
IPAVLSKHSGKIKAGNVSGKLYAFVRNEGGSACRGAGGLVEFSGIRPEQLSRVPMLHSCQ
FTRVYMGTTMYDFLDNGTLVFLDVSYNLLWGTIPEGIGSMYYIQVLNLAHNNLTGSIPSS
FGGLKKMGLLDLSHNNLQGFIPPSLAGLSFMTNLDVSNNNLTGLIPLSGQLSTFPSSSYE
NNSGLCGVPLPPCSSTAGTDAEYDGDQKSHKKRASLVGSIAMGLIFSLFCIFGLIVVLIK
TREQRKQEDLDIYMDSLPTSGNGSWKLAGVLEPLSINVATFEKPLRKLTFAHLLEATNGF
SADSLIGSGGFGDVYKAQLKDGSVVAIKKLIHVSGQGDREFTAEMETIGKIKHRNLVPLL
GYCKVGEERLLVYEYMRWGSLDTVLHDPRRGGIKLDWPARKKIAIGAARGLAFLHHSCIP
HIIHRDMKSSNVLLDENLEARVSDFGMARLMNAMDTHLSVSTLAGTPGYVPPEYYQSFRC
TTKGDVYSYGVILLELLTGRQPINSVDFGDNNLVGWVKQHAKLKITDVFDPELMKDPSEL
LQHLRIACECLDDRPWRRPTMIQVLAMFRDLQ
>scaffold-KLGF-2094895-Sundacarpus_amarus
------------------------------------------------------------
----------------------------CGLTTVDLSSNRLQGPIDDSLLGLCKGLVVLN
LSSNQLAGALEHLDLSFNNMSGNLTGFGDCLTLKELDLSSNFLTGDIHPSVSNCKELRTL
NLSVNQLTGKIPTLGGLQNIEKLLMSNNKLVGDIPPELGDTCQTLQEMDLSVNNITGTIP
SSLSACLLLHTINLSSNKITGIFPADVISRMTSLRNLVLAYNNISGSVPPYLANFTNLEV
LDLSSNHLNGAIPTSLCRSPSPLQKLYLQNNMLTGSLPAEIAECTQLRSLDFSFNYLSGI
IPVSLGSLEFLQDLVMWLNHLEGEIPNELFSSRSLENLILDNNLITGNIPSGLRNCNNLV
WISLSSNMLTGTIPSWIGQLEKLAILQLGNNSLSGFIPPELGDCKSLIWLDLNSNNLSGS
IPAVLSKHSGKIKAGNVSGKLYAFVRNEGGSTCRGAGGLVEFAGIRPEQISRVPMLHSCQ
FTRVYMGTTMYDFTDNGTLVFLDLSYNSLSGTIPDGIGSMYYLQVLNLGHNNLTGSIPSS
LGGLKKVGLLDLSHNSLQGFIPPSLSGLSFMTNLDVSNNNLTGVIPMSGQLSTFPPSSYE
NNSGLCGVPLPPCSSNGATDAAYDGHQKSHKKRASLVGSIAMGLIFSLFCIFGLIVVLIK
TREQRKQEDLDIYMDSLPTSGNGSWKLTGVLEPLSINVATFEKPLRKLTFAHLLEATNGF
SAESLIGSGGFGDVYKAQLKDGSVVAIKKLIHVSGQGDREFTAEMETIGKIKHRNLVPLL
GYCKVGEERLLVYEYMRWGSLDTVLHDPKRGGIKLDWPARKKIAIGAARGLAFLHHSCIP
HIIHRDMKSSNVLLDENLEARVSDFGMARLMNAMDTHLSVSTLAGTPGYVPPEYYQSFRC
TTKGDVYSYGVILLELLTGRQPINSVDFGDNNLVGWVKQHAKLKITDVFDPELMKDPSEL
LQHLKIACECLDDRPWRRPTMIQVLAMFRELQ
>scaffold-MHGD-2076184-Microcachrys_tetragona
--DSSTLLGFKGHVE-DPYGKLTNWVVSNPLCTWDGIQCRDMRVTGLDLSNSGLVGDFAF
VALFGLEKIETLFLKSNGFFGNISKNPFCSLTNVDLSNNRLQGPIDDSLLGLCKSLMVLN
LSSNELAGALEYLDLSFNNMSGNLTGFGDCLTLKVLDLSSNYLTGEIHPSLFNCKELRTL
NLSMNKLTGKIPTLGALHKIEKLMMSNNKLVGDIPPELGDTCQTLQELDLSFNNITSTIP
SSFSACLSLHTINLSSNELTGNFPADVIVSMTSLRNLILAYNNISGSVPPYLANFTNLEV
LDLSSNHLTGTIPTSLCRSPTPLQKLYLQNNKLTGSLPAEIAECTQLRSLDFSFNYLSGT
IPVSLGSLEFLQDLVMWLNHLEGEIPNELFNSRSLENLILDNNLITGTIPSALRNCNNIV
WISLSSNRLRGSIPSWIGQLEKLAILQLGNNSLSGSIPPELGDCKSLIWLDLNSNNLSGS
IPAVLSKHSGKIKAGTVSGKLYAFVRNEGGSACRGAGGLVEFAGIRPEEISRVPMLHSCQ
FTRVYMGTTMYDFIDNGTLVFLDLSYNFLSGIIPEGIGSMYYLQVLNLGHNNLTGIIPTS
LGGLKKVGLLDLSCNNLQGFIPPSLAGLSFMTNLDVSNNNLTGQIPLSGQLSTFPPSSYE
NNSGLCGVPLPPCSSNGGTDAAYEGHQKSHKKRASLVGSIAMGLIFSLFCIFGLIVVVIR
TREQRKQEDLDIYMDSLPTSGNGSWKLTGVLEPLSINVATFEKPLRKLTFAHLLEATNGF
SADSLIGSGGFGDVYKAQLKDGSVVAIKKLIHVSGQGDREFTAEMETIGKIKHRNLVPLL
GYCKVGEERLLVYEYMRWGSLDTVLHDPKRGGIKVDWPARKKIAIGAARGLAFLHHSCIP
HIIHRDMKSSNVLLDENLEARVSDFGMARLMNAMDTHLSVSTLAGTPGYVPPEYYQSFRC
TTKGDVYSYGVILLELLTGRQPINSVDFGDNNLVGWVKQHAKLKITDVFDPELMKDPSEL
LQHLRIACECLDDRPWRRPTMIQVLAMFRELQ
>scaffold-MIXZ-2006390-Agathis_robusta
--DVAALMAFKNHVEKDPNGKLNNWMEANGLCTWNGVRCTDFRVTGLDLTSFGLVCEFAF
VGLFSLEKIETLQLKSNAFHGNISNKLSCSLKTVDLSSNNLQGPISDNLVGLCKNLMFLN
LSSNGLSSALEYLDLSFNNMSGNLTAFGDCLNLKVLNLSSNFLTGEIHLSLAKCKELTTL
NLSVNQLTGNIPALGGLNSIEELLIANNKLGGDIPPELGETCKTLQELDLSSNSITSTIP
SSFAACTSLHTINLSNNKLSGTFPGDVVSGIPSLRNLLLAYNNISGSVPPTLANFTNLEV
LDLSSNHLYGTIPSSLCHSPSPLQKLYLQNNVLSGSLPSEIAGCTQLRSLDLSFNYLSGT
IPESLGKLEYLQDLIMWLNRLHGVIPNELFNSGSLENLILDNNNITGTIPSGLKNCKNLV
WISLSSNKLAGTIPYWIGQFEKLAILQLGNNSLSGTIPPQLGDCKSLIWLDLNSNSLTGN
IPAELSKHSGKVKAGTLSGKLYAFVRNEGGSACRGAGGLVEFAGIRPEQISRVPMLHSCE
FTRVYMGTTMYQFKDNGTFIFLDLSYNNLSGTIPEGIGSMHYIQVLNLGHNTLSGNIPSS
LGGLKEVGLLDLSNNNFQGFIPPSLAGLSFLTNLDVSNNNLTGPIPLSGQLSTFPPANYE
NNSGLCGVPLPPCSSSGGEQSSYDQHPKSHKKRASLAGSIAMGLIFSLFCIFGLIVVVIK
SREQRKQEDLDIYMDSLPTSGNGSWKLTGVLEPLSINVATFEKPLRKLTFAHLLEATNGF
SAESLIGSGGFGDVYKAQLKDGSVVAIKKLIHVSGQGDREFTAEMETIGKIKHRNLVPLL
GYCKVGEERLLVYEYMRWGSLDTVLHDPKKGGIKLDWPARKKIAMGAARGLAFLHHSCIP
HIIHRDMKSSNVLLDENLEARVSDFGMARLMNAMDTHLSVSTLAGTPGYVPPEYYQSFRC
TTKGDVYSYGVILLELLTGRQPINSVDFGDNNLVGWVKQNAKLKITDVFDPELMKDPSDL
LQHLRIACECLDDRPWRRPTMIQVLAMFRELQ
>scaffold-OVIJ-2005824-Papuacedrus_papuana
SRDLPTLMAFKRHVEKDPNGRLSSWVVSGSPCSFDGVQCVDSRVTGIDLSNSGLVCEFSY
VWLFGLEKIETLMLKSNAFYGNVSSNVACSLIKIDLSSNKLQGPLANNLLGLCKRMEVLN
LSRNGFSSALGYLDLSFNNISGNLSVFGDCASLKLLDLSSNVLTGEIHPSLGSCKELRTL
NLSANQLSGELPTLWGLQNIETLLIANNKLGGSIPWELGDTCKTLQELDLSNNKITSTIP
TSLSSCLSLHTINLSNNQLTGTFPGDLVSSLTSLKNLVLAYNNITGNVPVSLANFTNLEV
LDLSSNHLNGSIPSSLCLSPSPLQKLYLQNNMLTGSLPPQLAECTQLRSLDLSFNYLSGT
IPVSLGSLEFLQDLVMWLNRLEGELPNGLFSSGSLENLMLDNNLITGAIPSGLKNCHNLV
WLSLSSNRLTGTIPSWVGQLEKLAILQLGNNSLSGIIPAELGNCKSLIWLDLNSNKLEGS
IPAELSKQSGKIKAGNLSGKLYAFLRNEGGSACRGAGGLLEFAGIRPEQIRRIPQIISCN
FTRVYMGLTVYAFKDNGTLVFLDLSYNYLSGKIPDGIGSMYYLQVLNLGHNNLTDSIPSA
LGGCKLVGLIDLSYNNLQGFIPPSLSGLSLLTNLDVANNNLTGQIPESGQLSTFPTSSYE
NNSGLCGVPLLPCSSTGSAYSPDEEHPKSHQKRASLVGSIAMGLIFSLFCIFGLIVVVIK
SREQKKQEDLDVYMDSLPTSGNGSWKLTGVLEPLSINVATFEKPLRKLTFAHLLEATNGF
SADSLIGSGGFGDVYKAQLKDGSVVAIKKLIHVSGQGDREFTAEMETIGKIKHRNLVPLL
GYCKVGEERLLVYEYMRWGSLDSVLHDQKKADIKLDWPVRKKIAIGAARGLAFLHHSCIP
HIIHRDMKSSNVLLDENLEARVSDFGMARLMNAMDTHLSVSTLAGTPGYVPPEYYQSFRC
TTKGDVYSYGVILLELLTGRQPINSVDFGDNNLVGWVKQHAKLKITDVFDPELMKDPSDL
LQHLKIACECLDERPWRRPTMIQVLAMFRELQ
>scaffold-PLYX-2009822-Falcatifolium_taxoides-2_samples_combined
--DSKTLLGFKGHVEKDLYGKLTNWNDSNPLCTWDGIQCRDMRLTGLDLSNSGLVCDFAF
VALFGLEKIETLFLKSNGFYGNISNNPFCSLTTVDLSNNRLQGPIDDSLLGLCKNLRVLN
LSTNEFAGALENLDLSFNNMSGNLTSFGDCLTLKVLDLSSNFLTGEIHPSLSNCKELRTL
NLSMNKLTGKIPTLGGLNKIEKLLMSNNKLVGDIPPELGDTCQTLQELDLSFNNMTSTIP
SSFSACLSLHTINLSSNELTGVFPADVISSMTSLRNLILAYNNISGFVPPYLANFTNLEV
LDLSSNQLDGTIPTSLCKSPAPLQKLYLQNNKLTGSLPAEIAECTQLRSLDFSFNYLSGT
IPVTLGSLEFLQDLVMWLNHLEGEIPNELFNSRNLENLILDNNLITGTIPSGLRNCNNIV
WISLSSNRLAGTIPSWIGQLEKLAILQLGNNSLSGAIPPELGDCKSLIWLDLNSNHLDGN
IPDVLSKHSGKIKAGTVSGKLYAFVRNEGGSACRGAGGLVEFAGIRPEEISRVPMLHSCQ
FTRVYMGTTMYDFVDNGTLVFLDLSYNLLSGTIPEGIGSMYYLQVLNLAHNSLTGIIPTS
LGGLKKVGLLDLSSNNLQGFIPPSLAGLSFMTNLDVSNNNLTGQIPLSGQLSTFPPSSYE
NNSGLCGVPLPPCSSNGGTEAAYDGHQKSHKKRASLVGSIAMGLIFSLFCIFGLIVVVIR
TREQRKQEDLDIYMDSLPTSGNGSWKLTGVLEPLSINVATFEKPLRKLTFAHLLEATNGF
SADSLIGSGGFGDVYKAQLKDGSVVAIKKLIHVSGQGDREFTAEMETIGKIKHRNLVPLL
GYCKVGEERLLVYEYMRWGSLDTVLHASKREGIKLDWPARKKIAIGAARGLAFLHHSCIP
HIIHRDMKSSNVLLDENLEARVSDFGMARLMNAMDTHLSVSTLAGTPGYVPPEYYQSFRC
TTKGDVYSYGVILLELLTGRQPINSVDFGDNNLVGWVKQHAKLKITDVFDPELMKDPSEL
LQHLKIACECLDDRPWRRPTMIQVLAMFRELQ
>scaffold-QHBI-2006830-Falcatifolium_taxoides-A
--DSKTLLGFKGHVEKDLYGKLTNWNDSNPLCTWDGIQCRDMRLTGLDLSNSGLVCDFAF
VALFGLEKIETLFLKSNGFYGNISNNPFCSLTTVDLSNNRLQGPIDDSLLGLCKNLRVLN
LSTNEFAGALENLDLSFNNMSGNLTSFGDCLTLKVLDLSSNFLTGEIHPSLSNCKELRTL
NLSMNKLTGKIPTLGGLNKIEKLLMSNNKLVGDIPPELGDTCQTLQELDLSFNNMTSTIP
SSFSACLSLHTINLSSNELTGVFPADVISSMTSLRNLILAYNNISGFVPPYLANFTNLEV
LDLSSNQLDGTIPTSLCKSPAPLQKLYLQNNKLTGSLPAEIAECTQLRSLDFSFNYLSGT
IPVTLGSLEFLQDLVMWLNHLEGEIPNELFNSRNLENLILDNNLITGTIPSGLRNCNNIV
WISLSSNRLAGTIPSWIGQLEKLAILQLGNNSLSGAIPPELGDCKSLIWLDLNSNHLDGN
IPDVLSKHSGKIKAGTVSGKLYAFVRNEGGSACRGAGGLVEFAGIRPEEISRVPMLHSCQ
FTRVYMGTTMYDFVDNGTLVFLDLSYNLLSGTIPEGIGSMYYLQVLNLAHNSLTGIIPTS
LGGLKKVGLLDLSSNNLQGFIPPSLAGLSFMTNLDVSNNNLTGQIPLSGQLSTFPPSSYE
NNSGLCGVPLPPCSSNGGTEAAYDGHQKSHKKRASLVGSIAMGLIFSLFCIFGLIVVVIR
TREQRKQEDLDIYMDSLPTSGNGSWKLTGVLEPLSINVATFEKPLRKLTFAHLLEATNGF
SADSLIGSGGFGDVYKAQLKDGSVVAIKKLIHVSGQGDREFTAEMETIGKIKHRNLVPLL
GYCKVGEERLLVYEYMRWGSLDTVLHASKREGIKLDWPARKKIAIGAARGLAFLHHSCIP
HIIHRDMKSSNVLLDENLEARVSDFGMARLMNAMDTHLSVSTLAGTPGYVPPEYYQSFRC
TTKGDVYSYGVILLELLTGRQPINSVDFGDNNLVGWVKQHAKLKITDVFDPELMKDPSEL
LQHLKIACECLDDRPWRRPTMIQVLAMFRELQ
>scaffold-QNGJ-2075717-Cupressus_dupreziana
SRDLATLMAFKRHVERDPNGRLSSWVVSGSPCSFDGVQCMDSRVTGIDLSNSGLVCEFSY
VWLFGLEKTETLVLKSNAFYGNVSNNVVCSLINVDLSGNKLQGPLANNLLGLCKKMEVLN
LSRNGLSSALGFLDLSFNNVSGNLSGFGDCVSLKQLDLSSNVLTGEIHPSLGSCKELRTL
NLSANQLSGELPALWRLQNIETLLIANNKLGGSIPSELGDTCKTLQELDLSNNKFTSTIP
TSFSACLSLHTINLSNNQITGTFPGDLISSLTSLRNLVLAYNNITGYVPVSLANFTSLEV
LDLSSNHLNGSIPSSLCQSPSPLQKLYLQNNMLTGSLPSQLAECTQLRSLDLSFNYLSGT
IPVSLGSLEYLQDLVMWLNRLEGEIPNGLFNSGSLENLMLDNNLITGSIPSGLKNCNNLV
WLSLSSNRLTGTIPSWVGQLEKLAILQLGNNSLSGIIPPELGNCKSLIWLDLNSNKLEGI
IPAELSKQSGKIKAGGLSGKLYAFLRNEGGSACRGAGGLLEFAGIRPEQIRRIPQIISCN
FTRVYMGITVYAFKDNGTLVFLDLSYNFLSGKIPEGIGSMYYLQVLNLGHNNLTDSIPSA
LGGCKLVGLIDLSSNNLQGFIPPSLSGLSLLTNLDVANNNLTGQIPESGQLSTFPTSSYE
NNSGLCGVPLLPCSSTGSAYSPDEEHPKSHQKRASLVGSIAMGLIFSLFCIFGLIVVVIK
SREQKKQEDLDVYMDSLPTSGNGSWKLTGVLEPLSINVATFEKPLRKLTFAHLLEATNGF
SADSLIGSGGFGDVYKAQLKDGSVVAIKKLIHVSGQGDREFTAEMETIGKIKHRNLVPLL
GYCKVGEERLLVYEYMRWGSLDSVLHDQKRADIKLDWPARKKIAIGAARGLAFLHHSCIP
HIIHRDMKSSNVLLDENLEARVSDFGMARLMNAMDTHLSVSTLAGTPGYVPPEYYQSFRC
TTKGDVYSYGVIVLELLTGRQPINSVDFGDNNLVGWVKQHAKLKITDVFDPELMKDPSEL
LQHLKIACECLDERPWRRPTMIQVLAMFRELQ
>scaffold-RSCE-2060661-Wollemia_nobilis
PSDVAALMAFKNHVEKDPNGKLNNWVEANGLCTWNGVQCTDFRVTGLDLTNFGLVCEFAF
VGLFSLEKIETLQLKSNAFHGNISNKLSCSLKTVDLSSNNLQGPISDNLVGLCKNLMFLN
LSSNGLSSALEYLDLSFNNMSGNLTAFGDCLNLKVLNLSSNFLTGEIHLSLAKCKELTTL
NLSVNQLTGNIPALGGLNSIEELLIANNKLGGDIPPELGETCKTLQELDLSSNSITSTIP
SSFAACTSLHTINLSNNKLSGTFPGDVVSGIPSLRNLLLAYNNISGSVPPSLANFTNLEV
LDLSSNHLDGTIPSSLCHSPSPLQKLYLQNNVLSGSLPSEIADCTQLRSLDLSFNYLSGT
IPESLGKLEYLQDLIMWLNRLHGVIPNELFNSGSLENLILDNNNITGTIPSGLKNCKNLV
WISLSSNKLAGTIPSWIGQFEKLAILQLGNNSLSGTIPPQLGDCKSLIWLDLNSNSLTGN
IPAELSKHSGKVKAGTLSGKLYAFVRNEGGSACRGAGGLVEFAGIRPEQISRVPMLHSCE
FTRVYMGTTMYQFKDNGTFIFLDLSYNNLSGIIPEGIGSMHYLQVLNLGHNTLSGNIPSS
LGGLKEVGLLDLSNNNLQGFIPPSLAGLSFLTNLDVSNNNLTGPIPLSGQLSTFPPANYE
NNSGLCGVPLPPCSSSGGEQSSYDQHPKSHKKRASLAGSIAMGLIFSLFCIFGLIVVVIK
SREQRKQEDLDIYMDSLPTSGNGSWKLTGVLEPLSINVATFEKPLRKLTFAHLLEATNGF
SAESLIGSGGFGDVYKAQLKDGSVVAIKKLIHVSGQGDREFTAEMETIGKIKHRNLVPLL
GYCKVGEERLLVYEYMRWGSLDTVLHDAKKGGIKLDWPARKKIAMGAARGLAFLHHSCIP
HIIHRDMKSSNVLLDENLEARVSDFGMARLMNAMDTHLSVSTLAGTPGYVPPEYYQSFRC
TTKGDVYSYGVILLELLTGRQPINSVDFGDNNLVGWVKQNAKAKITDVFDPELMKDPSDL
LQHLRIACECLDDRPWRRPTMIQVLAMFRELQ
>scaffold-VGSX-2007285-Retrophyllum_minus
--DSSTLLGFKARVEKDPYGKLTNWNGSNPLCTWDGIQCGDMRVTGLDLSNSGLVCDFAF
VALFGLEKIETLFLKSNGFFGNISNNPFCSLNTVDLSNNRLQGPIDDSLLGLCKNLRVLN
LSTNEFAVALENLDLSFNNMSGNLTGFGDCLTLKMLDLSSNYLTGEIHPSISNCKELRTL
NLSVNKLTGKIPTLGSLHKIEKLLMSNNKLVGDIPPELGDTCQTLQELDLSFNNITGTIP
SSFSACLSLHTINLSSNELTGFFPADVISNTTSLRNLILAYNNISGSVPPYLANFTNLEV
LDLSSNHLDGTIPTSLCKSPSPLQKLYLQNNKLTGSLPAEIAECTQLRSLDFSFNYLSGT
IPVTLGSLEFLQDLVMWLNHLEGEIPNELFNSRSLENLILDNNLITGTIPSGIRNCNNIV
WISLSSNRLTGTIPSWIGELEKLAILQLGNNSLSGSIPPELGDCKSLIWLDLNSNHLNGR
IPDVLSKHSGKIKAGTVSGKLYAFVRNEGGSACRGAGGLVEFAGIRPEEISRVPMLHSCQ
FTRVYMGTTMYDFMDNGTLVFLDLSYNSLSGTIPEGIGSMYYLQVLNLAHNNLTGIIPTS
LGGLKKVGLLDLSCNNLQGFIPPSLSGLSFLTNLDVSNNNLTGQIPLSGQLSTFPPSNYE
NNSGLCGVPLPPCSSNGGTDTAYDGHQKSHKKRASLVGSIAMGLIFSLFCIFGLIVVVIR
TREQRKQEDLDIYMDSLPTSGNGSWKLTGVLEPLSINVATFEKPLRKLTFAHLLEATNGF
SADSLIGSGGFGDVYKAQLKDGSVVAIKKLIHVSGQGDREFTAEMETIGKIKHRNLVPLL
GYCKVGEERLLVYEYMRWGSLDTVLHDPKRGGIKLDWPARKKIAIGAARGLAFLHHSCIP
HIIHRDMKSSNVLLDENLEARVSDFGMARLMNAMDTHLSVSTLAGTPGYVPPEYYQSFRC
TTKGDVYSYGVILLELLTGRQPINSVDFGDNNLVGWVKQHAKLKITDVFDPELMKDPSEL
LQHLKIACECLDDRPWRRPTMIQVLAMFRELQ
>scaffold-XTZO-2066573-Araucaria_rulei
PSDVPALMAFKNHVEKDPNGKLNNWVEANGLCTWNGVQCTDSRVIGLDLTNFGLVCEFAF
VGLFSLEKVETLVLKSNAFHGNISNKLSCSLTTVDLSSNNLQGPISDNLVGLCKNLMVLN
LSSNGLSSALEYLDLSFNNMSGNLTAFGDCLNLKVLDLSSNFLTGEIHLSLAKCKELRTL
NLSVNQLTGKIPALGGLNSIEKFLIANNKLGGDIPPELGETCKTLQELDLSSNTITSTIP
SSFAACTSLHTINLSNNKLSGTFPGDVVSGIPSLRNLLLAYNNITGSVPPSLANFTNLEV
LDLSSNHLDGTIPSSLCHSPSPLQKLYLQNNLLSGSLPSEIADCTQLRSLDLSFNYLSGT
IPESLGKLEHLQDLIMWLNRLHGVIPNELFNSGSVENLILDNNNITGTIPSGLKNCNNLV
WISLSSNKLTGTIPSWIGQFENLAILQLGNNTLSGTIPPQLGDCKSLIWLDLNSNYLVGN
IPAELSKHSGKVKAGSLSGKLYAFVRNEGGSACRGAGGLVEFAGIRPEQISRVPMLHSCE
FTRVYMGTTVYQFKDNGTFIFLDLSYNNLSGTIPEGIGSMHYLQVLNLGHNALSGNIPSS
LGGLKEVGLLDLSNNNLQGFIPPSLAGLSFLTNLDVSNNKLTGQIPLSGQLSTFPPANYE
NNSGLCGVPLPPCSSSGGEQSSYDQHPKSHKKRASLAGSIAMGLIFSLFCIFGLIVVVIK
SRQQRKQEDLDIYMDSLPTSGNGSWKLTGVLEPLSINVATFEKPLRKLTFAHLLEATNGF
SAESLIGSGGFGDVYKAQLKDGSVVAIKKLIHVSGQGDREFTAEMETIGKIKHRNLVPLL
GYCKVGEERLLVYEYMRWGSLDTVLHDPKKGGIKLDWPARKKIAMGAARGLAFLHHSCIP
HIIHRDMKSSNVLLDENLEARVSDFGMARLMNAMDTHLSVSTLAGTPGYVPPEYYQSFRC
TTKGDVYSYGVILLELLTGRQPINSVDFGDNNLVGWVKQNAKVKITDVFDPELMKDPSDL
LQHLRIACECLDDRPWRRPTMIQVLAMFRELQ
>scaffold-YYPE-2072130-Austrocedrus_chilensis
SRDLATLMAFKRHVEKDPNGRLSSWVVSGSPCSFDGVQCMDSRVKGIDLSNSGLVCEFSY
VWLFGLEKIETLMLKSNAFYGNVSSNVVCSLIKVDLSSNKLQGPLANNLLGLCKRMEVLN
LSRNGFSSALGYLDLSFNNISGNLSGFGDCVSLKLLDLSSNVLTGEIHPSLGSCKELRTL
NLSGNQLSGELPTLWGLQNIETLLIANNKLGGSIPWELGDTCKTLQELDLSNNKITSTIP
TSFSSCLSLHTINLSNNQLTGTFPGDLVSSLTSLKNLVLAYNNITGYVPGSLANFTNLEV
LDLSSNHLNGSIPSSLCLSPSPLQKLYMQNNMLTGSLPPQLAECTQLRSLDLSFNYLSGT
IPVSLGSLEFLQDLVMWLNRLEGEIPNGLFSSGSLENLMLDNNLITGAIPSGLKNCHNLV
WLSLSSNRLTGTIPSWVGQLEKLAILQLGNNSLSGIIPPELGNCKSLIWLDLNSNKLEGS
IPAELSKQSGKIKAGNLSGKLYAFLRNEGGSACRGAGGLLEFAGIRPEQIRRIPQIISCN
FTRVYMGITVYAFKDNGTLVFLDLSYNYLSGKIPEGIGSMYYLQVLNLGHNNLTDSIPSA
LGGCKLVGLIDLSYNNLQGFIPPSLSGLSLLTNLDVANNNLTGQIPESGQLSTFPTSSYE
NNSGLCGVPLLPCSSSGRAYSPDEEHPKSHQRRASLVGSIAMGLIFSLFCIFGLIVVVIK
SREQKKQEDLDVYMDSLPTSGNGSWKLTGVLEPLSINVATFEKPLRKLTFAHLLEATNGF
SADSLIGSGGFGDVYKAQLKDGSVVAIKKLIHVSGQGDREFTAEMETIGKIKHRNLVPLL
GYCKVGEERLLVYEYMRWGSLDSVLHDQKKADIKLDWPVRKKIAIGAARGLAFLHHSCIP
HIIHRDMKSSNVLLDENLEARVSDFGMARLMNAMDTHLSVSTLAGTPGYVPPEYYQSFRC
TTKGDVYSYGVILLELLTGRQPINSVDFGDNNLVGWVKQHAKLKITDVFDPELMKDPSDL
LQHLKIACECLDERPWRRPTMIQVLAMFRELQ
>scaffold-YHZW-2012467-Huperzia_selago-2_samples_combined
-TDTEALVEFKQAV-NDSQGILSGWIAGASVCGWHGVICASSRVIELHLTEALLSGLLPE
TALSKLDHLQVLSLQRNSFYGNFTSSLNCSVQFVDLSSNNLGGSISSTVLSSCSSLSHLN
LSFNRFTISLQVLDLSYNQLSGQLNPFAECGSLQMLNLSYNQLNGSIPAEIGSCPTLQHL
ILSSNKLSGELPSLGSLTSLKSLNFPNNSLSGVIPPELTETCGTLQELDLSTNNLSGSLP
VSFSACKYLVNFCLSTNLFSGQFP-NILGQMQTLKIMRIDENFFEGPILAYVDNCSSLEI
LDLSSNNFSGEVPQGICNVKSSLKMLLFPNNNFTGPMPASLANCTKLQHLDLSFNSLSGN
LPPELSTLLDLQHLMVWNNKLDGPIPAEFGNSQNLKTLITSYNNLNGSIPFQLSNCSQLS
WLSLASNQFSGSIPPEIGQLTKLTILELSGNSLSGHIPLELANCTSLAWLDLNNNQLNGV
IPPTIGRKATAPLVGTITNRIIVYAKN-LNDQCRGAGRLLEFEGIRWNQLSQSPMLAPCK
-SRFYKGIKYNVTGNVSSLIFLDLSYNNLVGTLPGDFGSMKDLIILDVGHNQLNGSIPSS
LGLLKELELLHLAHNQLEGNIPNSFSNLTFLSDFNVSYNRLSGPIPPGGQLTTFPTSVYA
MNNGLCDLPLKSCQPNN------------------LPHTFAIA---SLICIFFWCVWHKM
KTNKKATESV-----------DKNWKMS-YQEPLSINVATFERPLKKLTFLDLLEATKGF
DVKNVVGSGGFGEVYKAQFKDGSVLAVKKLTRFSYQGERQFLSEMETLGKINHPNLVPLL
GYCKIGEERILVYEYMPCGNLEQLLHEQDRERIKIPWHLRKQIILDLARGLTFLHHKCIP
HVIHRDMKSSNVLFNIRFEARLSDFGMARLISASDTHNSVSSLAGTPGYVPPEYYQSCKC
TREGDVYSFGVVLLEILTRRRPTDKEEFGDNNLVGWVKLRVNESGIDVLDPDLGG---EM
LQYLSVACECLEDQPASRPSMLQVVDVFKEL-
>scaffold-HVBQ-2012332-Tetraphis_pellucida
TDDATILLQFKSSLQQDPSGRLGTWGASGNVCAWTGITCTSARVTFINLDGANLQGGVSA
ILLARLPMLKSISLSRNNFTQGLFSSGSCGLEFLDLSYNYLQGDFRADTFGPCMEIQSIN
LTQNLLTPKLSQIDLSNNTLSSGIPAIGNCTQLQKLNISFNSLTGPLPITNSCTTSLQSL
DLSRNNLSSSLPSLGNCSSLIYLNLSRNSFSGELQLAFSNGC-ALQQIDLSANNLSGSFP
SVLFECASLQAIILAFNNFTGEI-SNTVGTLKDLELLALGVNNFSGPFPVGVANCSSLQV
LDICSNNLSGEIPRGICLSSSQLQLLMLQDNDLSGPIPPDLSECQELLRLDFSFNHLTGV
VPDTLGSLSKLEGLYLWNNELNGSIPAELSQLSQLKNLILNNNRLQGFIPPELSNCTMLE
WISLGNNKLNGTIPSALFNLKRLGIVQLANNLLTGTIPVESINATNLMWLDLSRNKLTGN
IPGQLGRLTGGV-SGTLLGNTVAFVKS-VDPHCGLVCGLLELAGIRKSDVLNV---QGCE
-VWLYGTESFPQWYAVPTVFYIDLSNNNLQGSIPPEFGQMSALTALILDNNNLTGSIPSN
ISQCSELMTLELSSNSLNGTIPVQLTNLTLLNSLNLSHNHLQGPIPQGGQFLTFPPWVYG
HNSGLCGRPLNTCLSPAPT-----PIPAADKGEGGMKTRNKMLITFSIGGALGIIFLLL-
---RRKAEHYNTTINTTKSTCETSWN----QEDLGTSVTVVEAGLPKLTFGDLVAATNNF
DNSCIVGIGGFGQVYRAVLEDKTIVAVKRLICYTYQGEREFIAEMEILSRIKHKNLVRLL
GFCKVKEERLLIYEYMCNGSLECVLHGEHQGPRYLPWHDRKQIALDAARGLAFLHHGCEP
HIIHRDFKSSNVLLDNSLQARVSDFGLAKNISEWETHLSVSTFSGTPGYVPPEYYQSFRC
TRQGDVYSYGVVLLELISGRRPTEEEEFEDSNLVGWVKKKIREDIEEIFDPFLQQQGDEL
LQYVGIAHACVDDSPSHRP-------------
