# Supplementary material for: Water‐related innovations in land plants evolved by different patterns of gene cooption and novelty
Source: New Phytol. 2022 Feb 8;235(2):732–42. doi: 10.1111/nph.17981 (PMC9303528; doi:10.1111/nph.17981)
Supplement: Supplementary file 3 — Dataset S3 Fasta alignments and phylogenetic trees. [file NPH-235-732-s005.zip › Supplementary_Data_3_fasta_alignments_trees/Roots/Primary_roots/BRL3_Q9LJF3_1_1kp.treefile]

(Trebouxia_sp._A1-2_KAA6427613.1_hypothetical_protein_FRX49_02276:2.6041477221,(((((((((((((Arabidopsis_thaliana_O22476_Protein_BRASSINOSTEROID_INSENSITIVE_1_BRI1:0.3498286886,(Brachypodium_distachyon_I1HQZ9:0.0772717629,Oryza_sativa_indica_A2WUH7:0.1224632104)100:0.3202535652)66:0.0657086709,Amborella_trichopoda_W1P885:0.2731324537)61:0.0038722621,Amborella_trichopoda_W1P7J1:0.2412115836)94:0.2553563621,(Ginkgo_biloba_Gb_37231:0.0776494213,((((Picea_lambertina_PILA_13154:0.0111491308,scaffold-DZQM-2013128-Pinus_radiata:0.0202278800)100:0.0279558815,Pseudotsuga_menziesii_PSME_20560:0.0570638287)100:0.1108541941,((Sequoiadendron_giganteum_SEGI_05258:0.0262490360,((scaffold-BUWV-2011323-Platycladus_orientalis:0.0067655064,scaffold-QNGJ-2075717-Cupressus_dupreziana:0.0080429692)100:0.0134362887,(scaffold-OVIJ-2005824-Papuacedrus_papuana:0.0125618226,scaffold-YYPE-2072130-Austrocedrus_chilensis:0.0063831708)100:0.0154629414)99:0.0098353308)100:0.1036020446,(((((((scaffold-FMWZ-2012882-Dacrycarpus_compactus:0.0158427729,(scaffold-PLYX-2009822-Falcatifolium_taxoides-2_samples_combined:0.0000015950,scaffold-QHBI-2006830-Falcatifolium_taxoides-A:0.0000015950)100:0.0196218553)100:0.0080684584,scaffold-VGSX-2007285-Retrophyllum_minus:0.0200453748)100:0.0119504979,scaffold-HILW-2018511-Acmopyle_pancheri:0.0255647541)95:0.0046294106,scaffold-MHGD-2076184-Microcachrys_tetragona:0.0213343247)100:0.0207231017,(scaffold-JRNA-2069933-Phyllocladus_hypophyllus:0.0534229030,scaffold-KLGF-2094895-Sundacarpus_amarus:0.0282704056)89:0.0078819340)85:0.0077324076,scaffold-JZVE-2042970-Parasitaxus_usta:0.0445193469)100:0.0641485180,((scaffold-MIXZ-2006390-Agathis_robusta:0.0091674722,scaffold-RSCE-2060661-Wollemia_nobilis:0.0028214344)100:0.0142274242,scaffold-XTZO-2066573-Araucaria_rulei:0.0159958606)100:0.0777196325)75:0.0122285548)100:0.0545936236)100:0.0413868124,scaffold-GNQG-2015542-Encephalartos_barteri:0.1212466478)84:0.0133060477)100:0.0599082384)76:0.0965730868,(Ginkgo_biloba_Gb_34605:0.0937886148,((Abies_alba_AALBA5B1091160P1:0.0428903046,(Picea_lambertina_PILA_10019:0.0532579153,Pseudotsuga_menziesii_PSME_40648:0.0977967382)79:0.0130388695)100:0.0952280343,Sequoiadendron_giganteum_SEGI_34655:0.1093002254)85:0.0243522683)100:0.0906346462)91:0.1149421356,((Arabidopsis_thaliana_Q9ZWC8_Serine_threonine-protein_kinase_BRI1-like_1_BRL1:0.1147027953,Arabidopsis_thaliana_Q9LJF3_Receptor-like_protein_kinase_BRI1-like_3_BRL3:0.0866758702)100:0.2500254224,((Brachypodium_distachyon_I1IP60:0.0675470336,Oryza_sativa_indica_A2YZH5:0.0768912693)100:0.0573319070,Oryza_sativa_indica_A2YU68:0.2083044706)100:0.3387810597)100:0.1467788808)100:0.2078404187,(((Arabidopsis_thaliana_Q9ZPS9_Serine_threonine-protein_kinase_BRI1-like_2_BRL2:0.3194382344,(Brachypodium_distachyon_I1I325:0.1431287524,Oryza_sativa_indica_A2Z4H7:0.1045679564)100:0.2594512603)96:0.0612622327,(Amborella_trichopoda_W1PLZ7:0.0071583152,Amborella_trichopoda_W1NHM1:0.0194997856)100:0.2169294082)99:0.0737965179,Ginkgo_biloba_Gb_33466:0.1729529843)100:0.2778294146)94:0.0773616325,scaffold-YHZW-2012467-Huperzia_selago-2_samples_combined:0.6322333340)64:0.0698015684,scaffold-HVBQ-2012332-Tetraphis_pellucida:0.9965511357)66:0.0917560086,(((Selaginella_moellendorffii_D8QTC7:0.7585996953,(Selaginella_moellendorffii_D8T7X7:0.5506164350,(Selaginella_moellendorffii_D8SE70:0.3265918367,Selaginella_moellendorffii_D8R2Y4:0.4392209528)99:0.1219447900)94:0.0734814937)66:0.0480496583,Selaginella_moellendorffii_D8RC00:0.8072624238)97:0.1015417293,(((Selaginella_moellendorffii_D8TGI5:0.0285243855,Selaginella_moellendorffii_D8QR60:0.1035315153)100:0.0258011931,(Selaginella_moellendorffii_D8R7Q9:0.0114956160,Selaginella_moellendorffii_D8QR82:0.0040359368)100:0.0242373738)100:0.1301136369,((Selaginella_moellendorffii_D8RWV9:0.0294801600,Selaginella_moellendorffii_D8RQY5:0.0097048722)100:0.1222567284,Selaginella_moellendorffii_D8SYS5:0.1609383779)100:0.1691606173)100:0.4774674680)100:0.3806305691)98:0.2895404034,Marchantia_polymorpha_A0A176W4S6:1.2034780637)84:0.1023453424,(Marchantia_polymorpha_A0A176WJK6:0.8632858128,Selaginella_moellendorffii_D8TEZ8:0.9447913900)100:0.2415494206)100:0.4914115519,Marchantia_polymorpha_A0A176W8C7:1.5077272843)100:0.3134709980,Klebsormidium_flaccidum_A0A1Y1I4W9_Receptor-like_protein_kinase:1.0727134524);
