# Supplementary material for: Water‐related innovations in land plants evolved by different patterns of gene cooption and novelty
Source: New Phytol. 2022 Feb 8;235(2):732–42. doi: 10.1111/nph.17981 (PMC9303528; doi:10.1111/nph.17981)
Supplement: Supplementary file 3 — Dataset S3 Fasta alignments and phylogenetic trees. [file NPH-235-732-s005.zip › Supplementary_Data_3_fasta_alignments_trees/Roots/Primary_roots/BRX_Q17TI5_1_1kp.fasta]

>Arabidopsis_thaliana_Q8GYL9_Protein_Brevis_radix-like_2_BRXL2
MLTCIACTKQLNTNNGGSKKQEEDEEEEDRVIETPRSKQIKSLTSQIKDMAVKASGAYKSCKPCSGSSNQNKNRSYADSDVASNSGRFRYAYKRAGSGSSTPKILGKEMESRLKGFLSGEGTPESMSGRTESTVFMEEEDELKEWVAQVEPGVLITFVSLPEGGNDMKRIRFSREMFDKWQAQKWWAENFDKVMELYNVQQFNQQSVPLPTPPRSEDGSSRIQSTKNGPATPPLNKECSRGKGYASSGSLAHQPTTQTQSRHHDSSGLATTPKLSSISGTKTETSSVDESARSSFSREEEEADHSGEELSVSNASDIETEWVEQDEAGVYITIRALPDGTRELRRVRFSREKFGETNARLWWEQNRARIQQQYL
>Arabidopsis_thaliana_Q5HZ09_Protein_Brevis_radix-like_3_BRXL3
MLTCIACTKQLNTNNGGSTREEDEEHGVIGTPRTKQAIKSLTSQLKDMAVKASGAYKNCKPCSGTTNRNQNRNYADSDAASDSGRFHYSYQRAGTATSTPKIWGNEMESRLKGISSEEGTPTSMSGRTESIVFMEDDEVKEWVAQVEPGVLITFVSLPQGGNDLKRIRFRSTRFPYYRDQLLLWCRQGWVFWPQNCREMFNKWQAQKWWVENFEKVMELYNVQFNQQSVPLQTPPVSEDGGSQIQSVKDSPVTPPLERERPHRNIPGSSGFASTPKLSSISGTKTETSSIDGSARSSSVDRSEEVSVSNASDMESEWVEQDEPGIYITIRALPDGNRELRRVRFSRDKFGETHARLWWEQNRARIQQQYL
>Arabidopsis_thaliana_Q17TI5_Protein_BREVIS_RADIX_BRX
MFSCIACTKADGGEEVEHGARGGTTPNTKEAVKSLTIQIKDMALKFSGAYKQCKPCTGSSSSPLKKGHRSFPDYDNASEGVPYPFMGGSAGSTPAWDFTNSSHHPAGRLESKFTSIYGNDRESISAQSCDVVLDDDGPKEWMAQVEPGVHITFASLPTGGNDLKRIRFSREMFDKWQAQRWWGENYDKIVELYNVQRFNRQALQTPARSDDQSQRDSTYSKMDSARESKDWTPRHNFRPPGSVPHHFYGGSSNYGPGSYHGGPPMDAARTTTSSRDDPPSMSNASEMQAEWIEEDEPGVYITIRQLSDGTRELRRVRFSRERFGEVHAKTWWEQNRERIQTQYL
>Arabidopsis_thaliana_O82281_Protein_Brevis_radix-like_1_BRXL1
MFTCINCTKMADRGEEDEEDEARGSTTPNTKEAVKSLTTQIKDMASKFSGSHKQSKPTPGSSSSNLRKFPDFDTASESVPYPYPGGSTSSTPAWDLPRSSYHQSGRPDSRFTSMYGGERESISAQSCDVVLEDDEPKEWMAQVEPGVHITFVSLPSGGNDLKRIRFSREVFDKWQAQRWWGENYDRIVELYNVQRFNRQALQTPGRSEDQSQRDSTYTRIDSARESRDWTQRDNNFRPPGGSVPHHFYGPPMDAARITTSSRDEPPSMSNASEMQGEWVEEDEPGVYITIRQLPDGTRELRRVRFSRERFGEVHAKTWWEQNRDRIQTQYL
>Arabidopsis_thaliana_Q8GZ92_Protein_Brevis_radix-like_4_BRXL4
MLTCIARSKRAGDESSGQPDDPDSKNAKSLTSQLKDMALKASGAYRHCTPCTAAQGQGQGQGPIKNNPSSSSVKSDFESDQRFKMLYGRSNSSITATAAVAATQQQQPRVWGKEMEARLKGISSGEATPKSASGRNRVDPIVFVEEKEPKEWVAQVEPGVLITFVSLPGGGNDLKRIRFSRDMFNKLQAQRWWADNYDKVMELYNVQKLSRQAFPLPTPPRSEDENAKVEYHPEDTPATPPLNKERLPRTIHRPPGLAAYSSSDSLDHNSMQSQQFYDSGLLNSTPKVSSISVAKTETSSIDASIRSSSSRDADRSEEMSVSNASDVDNEWVEQDEPGVYITIKVLPGGKRELRRVRFSRERFGEMHARLWWEENRARIHEQYL
>Arabidopsis_thaliana_Q9SKQ8
MVKLTCIILENSHITFASLPTGGNDLKRIRFSREMYNKWQAQRRWGENYDKIVELYNVQRFNRQALQTPARSDDQRDSTYSKMDSARESKDWTPRHNFRPPGSVPHHFYGGSSNYGPGSYHGGPPMDAARTTTSSRDDPPSMSNASEMQAEWIEED

>Arabidopsis_thaliana_F4IFN0_BREVIS_RADIX-like_protein
MVKLTCIILENSHITFASLPTGGNDLKRIRFSREMYNKWQAQRRWGENYDKIVELYNVQRFNRQALQTPARSDDQSQRDSTYSKMDSARESKDWTPRHNFRPPGSVPHHFYGGSSNYGPGSYHGGPPMDAARTTTSSRDDPPSMSNASEMQAEWIEED

>Amborella_trichopoda_W1PU43
MLTCIACSKHFDGSLRDAEEDEAATPNTKEAVKTLTAQIKDMALKVSGAYRHCKPCSTSSGYGKGHHHYVDSDIGSEGFRYGYHRTGSSSSTPRLGKEHSLFVDSRIKGISSGEVTPRVDSMGMSRQEVLFMEEEEPKEWVAQVEPGVLITFISLPQGGNDLKRIRFSREMFNKWQAQRWWAENFDKVMELYNVHKFNRQTVPLPTPPRSEDESSKMESAEDSPVTPPLNGERLPRNFQRPGGGLMSYSSSDSMEHHHHASCHARQYDCGLASTPNLSGISAKTERSSSMDASRTSSSRDADRSDEVSVSASNVSDQEMEWVEQDEPGVYITIRSLPGGGRELRRVRFSVSSLCIHLPKEYTMPREFTGYGSLRSTDHLFSLMNGGDQLQFRIMGIDPSTFILD
>Amborella_trichopoda_U5CR42
MLACIACSKHLDDGEEEENARGTPRNKDGVKSITAQIKDMALKFSSAYRQCKPCTSSSSSYRKGRHPFLDIDAASEEPSSYAYHRPGSSSSTPAWDFPSQGSDPHALVDSSRFKRPLSLEGSSGLGVGSGRVVLEEEEEPKEWQAQVEPGVLITFVSLPGGGNDLKRIRFSRELFDKWQAQRWWGENYDRIMELYNVERFTRQAVNLPTPPRSEDERDASSRVNSARESPVTPPLAKERTHRNFYRPTGKGYFSDSAEKWASAGSSYGGYNSHIFNSNSNINNNNRGETSSIDASRTTSSSRDEASVSYSNASEAETEWVEQDEPGVYITIRALADGTRELRRVRFSRERFGEAHAKLWWEENRERIQAQYL

>Brachypodium_distachyon_I1IQJ4
MLTCIACSRQPGGGGPRLHEPPEDEDAVDGGGVSDAATPSTRLAIKALTAQRRARTGTASPAPAPRLGLRGRHHPYHHRGGNGFQDSETASGSDRFHYAYRRAAGGGALSSGDATPSMSARTDFPTGDEEEEEDDEMSSGGGKEDDAKEWVAQVEPGVLITFVSLPLGGNDLKRIRFSREMFNKWQAQRWWAENYDKVMELYNVQRFNHQSVPLPTTPKSEDESSKEDSPVTPPLDKERVPRSLNRATSGGGAMGYSSSDSLEHHSNHYCNGLHQHQHHGHQCYDSVGLASTPKLSSISGAKTETSSMDASMRTSSSPEEVDRSDELSVSISNASDQEREWVEEDHPGVYITIRALPGGIRELRRVRFSREKFSEMHARLWWEENRARIHEQYL

>Brachypodium_distachyon_I1GKQ2
MVQLKDMVLKLSGTHRQPGGGPRRRGGSPPPTRTTSLYRSGYYRPGVVQDDMAVPPATYLGHGHGGGASSTASSTPAWERPPGNGDAAARGEWVAQVEPGVQITFVSLSGTGGGAGGGNDLKRIRFSREMYDKWQAQRWWAENNERIMELYNVRRFSPRHDHVLPPSSDAGDPEQRESFYSQMGSTRASSPAATPSPAPETSATWAAAFARAAPPPPPSAARQHSFRGPLSPPPPSSSNPSERAWQQQKQSQQNDGGVEPARTTTSSCRDDDASVSNASELEVTEWVIQDQPGVYITVRELPDGARELRRVRFSREKFAELNAKLWWEENKERIHAQYL
>Brachypodium_distachyon_I1J1E2
MMCCPQLKDMVLKFSGSSNKQYKPTTAGSPSFRAGRSYRRPYPGSGFIDDATFTPTTNRPTSARAAAANSSSSATWDMTGRSNRGWPGIDEDQDRGAAREWMAQVEPGVQITFATLPGGGNDLKRIRFSREMFNKWEAQRWWGENYDRIVELYNVQTFSGRQQGGSTPTSSVDDSHLRDSSYSRGGSARDSPVMMPPPPPSASTRDSMPRSASCKAPSYHAPQPPSSARAAYYPSAAVPDPSDHVWAHHFNMLNSAAAGPSSSSSVMMGGSGVGAPSSYDPSRATSSSRDDASVSVSNASDLEATEWIEQDEPGVCLTIRELGDGTRELRRIRFSREKFGEDRAKVWWEHNKDRIQSQYL
>Brachypodium_distachyon_I1ICX6
MVLKFSGSGKQYKASGSPSFRSNRFHRSSRLAAYPGIIDESGFTSDGAGEAYSYMRTTTSAAPSSAWDRDKVNRGFRPPHVRSPSTSWIPSIIGEEEEEDDDDDADEEAVVLEEDRVPREWTAQVEPGVHITFVSIPGGAGNDLKRIRFSREMFNKCEAQRWWGENYDRVVELYNVQTFRQQGLSTPSSSVDDAMQSFYSRGSSTRESPAPIPPPAAASSRERPPISRTASCKASRAACYPSSAAVPDPSDHVWAHHLSLLNSAAGASGAAAGPYDPSPRVTTSSRGDEASSVVSVSNASELEGAEQWVEQDEPGVHITIRELADGTRELRRVRFSRERFGEERAKVWWEQNRDRIHAQYL
>Brachypodium_distachyon_I1I7N8
MASSSEAPEARPPPARGRLSRRSPRRYWGVSISPNSLCFSAIRTFSGVQIKDMALKASGAYRHCKPCGGSPAAASRRHHPYSHRGAYADSEVGSGSERFHHSYRRASSSAASTPRPLSGGAVFSSDATPSVSARTDFFAGDEEGMEGCTEVDEAKEWVAQVEPGVLITFLSLPRGGNDLKRIRFSREMFNKWQAQRWWAENYDKVMELYNIQRFKQQTVPVPGTPRSEDESSKEDSPETPPLNNERQPRIFQRSLKSSRALGSSSSDSLEHQSKHLGNIQHGHHEHQCYDSVGLASTPKLSSISGAKTDTSSIDASMRTSSSPEEVDRSGELSVSVSNASDQEREWVEEDEPGVYLTIRALTGGIKELRRVRFSRERFGETHARLWWEENRARVHEQYL
>Brachypodium_distachyon_I1ITR7
MEGGHSFFLAHVPCNKKQLFDYHRSYDDIELITHEGDMYKMIVKRMAETTYITGLGLTDMIEEYAMWEGRSVVFTFSDGAHHIRMKAMSLKAKPGGRSRRRRPEDVNPGAASAKIAPAQLQDEADDDPLEDHQQRKKKPEFCDKCCSPLPPEDEDEREEEEESGGGGREWVAEPEPGVSMTLAARRDGTNRLRRVRFRAELFDAWAARAWWADNCDRIFELYTVARSDSDEDSDSAADAMPGTPCQSEDDEEPHTPDHETVTPEPGAEESGSSFSGDPSSGSGSGSGSAVTVGSPVLGLVVTEPNNTFETPRTPTTTTESAQDDDDEEDEWVEEYEPGVFLTVRACPDQSLQLRHVELSRERFGEVKARVWWQENKDRLRTFYSF


>Ginkgo_biloba_Gb_13556
MLACIACSKRLNDSLDEPEDDGSGTPRSPATKEAIKHLTAQIKDMALKFSGAYRHCKPACTSSNLYREGQRRCIESDAASEGGTPRAGSSNSTPAWNIFS
TNKGHVLGDRLHTQSTRNGASKMDNIVTDRIQNASRPFSMEEEPQEWIAQVEPGVLITLVSLKEGGNDLKRIRFSREIFNKWQAQRWWTENYDKVLELYN
VHRHTKHESAALPTPPRSEDEKDTKMESGGDSPVTPPLHNMNLLPRGFCRPTDTCRTSSSRDADRSDDLQSSENLSMSNSSEQEQQEQEWVEEDEPGVYI
TLRCLPGGSREVRRVRFSREKFSEMQARLWWEENRLRIHEQYISAHPM*
>Ginkgo_biloba_Gb_18519
YDYHFMVKMLMYFVEFVKEIDEICSEFA*S*LPLLRFKGTIEWLWWG*GDAFCIIFACSDRFIIGFLLALVLAYNDARVQRVLSSLIIDEIFTAKAANIV
YSLVSSGQRMEK*R*RAFAFCFNGKPARFPRRIIEELPKAKVAQPGNSFCRYYSRRARSFLLWTKQVLFFAAFHFRKRWITVEVIYHTESPKED*RMLTC
IACSKRLDESLHDAEVDGSATPRSPASKEAIKNLTAQIKDMALKFSGAYRHCKPCATSSLYRKGNQQHCVESDAASEGTQYGYRIGSSSSTPAWNFSSTS
KDHVLGEDRLRGTSSAEGTPRFDSPAGRPETGSVDVVSIEEEESKEWIAQVEPGVLITFISLPEGGNDLKRIRFSREMFNKWQAQRWWTENYDKVLELYN
VQRFNRQAVSLPTRSEEDERDSKESVQDSPVTPPLHNERLPRNFYCHPGVGYSSSDSMEHHSSYGHYDAGLVATPNLSSTSAKTESSSMDASRTSSSREA
DRSDDLSVSASNASDQEVEWVEEDEPGVYITIRSLPGGTRELRRVRFSREKFGEVQARLWWEENRSRIQEQYL*NAQVVTSLF*CFSFVCILLASMPVL*
LQIIAGLWSVL*YPHCLVLYQFSFWFFPLY*SLSFHLQQGFGVPTY*VDFVSCI**LCHIILYCPHYILY*CIWMENGVVHYNKLH*RNIWVPSNVILLX

>Marchantia_polymorpha_A0A176W5F3
MVQEIIGYHESRFKDVEPRWDATATCISFHQLKQMASRFTAGALYKNCRPGCVQVTRHDMPNGNPVVHPSSDEAHETHSPQFSLKSYKIDDRARTPGRQDPCSTPEITDFKGTPLKSVRPLRRIQSQSALSDDGSVYGTPSPVTVVKGVDSEWVAQVEPGVYITFFSSPDGFNDLKRIKFSRNMYSKEQAESWWTQNCAMVRELYNVRPPSSTAVDDDRFSSGYATPDAYSNSHKSPCHSYNGDYQLTKRKVATDARSITSEKSETGNEWVEQDEPGVYLTIIYVQGVGKQLKRVRFSRDKYSEAEASLWWDQNKQRVYASWFRESAHLCFCDVHILPPGRHISFPGLDAGPSGGFYWRHFAGRMQRLGRCLGLADNYVTAVAPWIIITEVRGEFQSQTLPCLKHLKCYIKIEEPCLLPDFLGSCGHTGVMLKRIRA

>Oryza_sativa_indica_B8ATM8
MLACIACSSKEGGEDGSRGAATPHGRDAVKSLTSQLKDMVLKFSGSNKHQHYKAATAGSPSFRSRSYRRPYPGFIDDSAFMTTTRPGGEAYMYTRAAPPPPVRAASTSMATWDMTRSKSNRGWQQDAGRSPGGTTWIQSIEEEAGADDVTVVEDAVPREWTAQVEPGVQITFVTLPGGGNDLKRIRFSREIFNKWEAQRWWGENYDRIVELYNVQTFSGRQQGVSTPTSSVDDSILRESSFCSRGGSTRESPVVTPATSSSLAKEPIARSMSCKAMAASASNYAAAAASTRAACYPSAAVPDPSDHVWAHHFNMLNSAAAGPSAAGGGVPSLYDPSRGTTSSRDEASVSISNASDMEATEWIEQDEPGVCLTIRELGDGTRELRRIRFSRERFGEDRAKVWWEHNRDRIQAQYL
>Oryza_sativa_indica_B8AH81
MRTTTASAGARAAPSTWDLPPKVNHRSFQPRVIRSPSASGVPSIGEEDYDDDDDDDEEETVVLEEDRVPREWTAQVEPGVQITFVSIPGGAGNDLKRIRFSREMFNKWEAQRWWGENYDRVVELYNVQTFSRQQGFSTPTSSVDEAMQRDSFYSRVGSTRESPAMMMPPPPPLPSSGAGREHPISRTASSKAQLSSSSSVAAARPPFYPSTAVPDPSDHVWAHHFNLLNSAAAGPAAPYDPSRGTTSSRDEASVSISNASDLEATEWVEQDEPGVSITIREFGDGTRELRRVRFRQATPHRERFGEERAKVWWEQNRDRIHAQYL
>Oryza_sativa_indica_A2ZIT9
MHVCFHGGGGGGGGRLAKSFNVISDFTKILIGRRGGDHALARRRRMRRCKDAAPAAAAAAAAAVASASAKIAPEEEGEGGGGGKEEEFCDKCCSALSGGGGAEEEAAAEGEREWVAEPEPGVLLTLAPRADGVSNRLRRIRFREEVFDAWAAQCWWADNHDRIAELYCLVKPDDDDDDEEAIAAAEAAMLPATPCQSEAEDDDDDDGAAGAESSSRSPSTSTFSGGPSSGSGGGSTGTLGSPILGLVTAPNTTGGGEHDAVRDQHQPTAATWREWVEEYEPGVFITVGAYPGHRLQLRCVELSREKFGEVKARVWWEENKARLHHLYSF
>Oryza_sativa_indica_A2XP68
MIQLKDMVMKLSGTSRHHGQQRRGGSPPPRGRTTSVYRSGYYRPGMVQDDMAVPPATYLGGGGTSMSSASSTPAWDFARPAEGEAREWVAQVEPGVQITFVSLAGGGGNDLKRIRFSREMYDKWQAQKWWGENNERIMELYNVRRFSRQVLPTPPRSDDGERESFYSQVGSTRGSPAATPSPAPLTPDRVTSWSAFVRPPSASRQQQQHSFRPLSPPPPSSSNPSERAWQQQQQPQRAGKSPAAASDAMDAARTTSCSSRDEVSISNASELEVTEWVIQDEPGVYITVRELADGTRELRRVRFSRERFAELNAKLWWEENKERIQAQYL
>Oryza_sativa_indica_A2YVZ4
MLTCIACSKQLAGGAPPLREQSDDADDAAVARGAGECATPSTRQAIKALTAQIKDMALKASGAYRHCKPCAGSSSSSPAAAARRHHPYHAYADSGSDRFHYAYRRAGSGGDATPSVSARTDFLAGDEEEEEEEEEEEEEEGTTADGSEDDEAKEWVAQVEPGVLITFLSLPEGGNDLKRIRFSREIFNKWQAQRWWAENYEKVMELYNVQRFNQQTPLPTTPKSEDESLKEDIPATPPLNSERLPHTLHRSLTGGRTTGYGQPDSLGHQHNLGNGHRQQHHHCYTGHQCYGSVGLASTPKLSSISGAKTETSSMDASMRSSSSPEEVDRSRELSVSVSNASDQEREWVEEDEPGVYITIRALPGGIRELRRVRFSREKFSEMHARLWWEENRARIHDQYL
>Oryza_sativa_indica_B8BCG7
MLTCIACSKQPGGGGGEPLHEPPEDEDAVDGGGGGGGATPSTRLAIKALTAQIKDMALKASGAYRHCKPCAGSSSAVGASRRHHPYHHRGGGGGFGDPDAASGSDRFHYAYRRATSSAASTPRFRGGALSSGDATPSMSARSDFPIGDEEDEEEDDDDELVSTGAGGGGKEEDAKEWVAQVEPGVLITFVSLPQGGNDLKRIRFSREMFNKWQAQRWWAENYDKVMELYNVQRFNHQAVPLPATPKSEDESSKEDSPVTPPLGKERLPRSFHRPLSGGGAVGSSSSDSLEHHSNHYCNGGHHHHGHQCYDSVGLVSTPKLSSISGAKTETSSMDASMRTSSSPEEVDRSGELSVSISNASDQEREWVEEDEPGVYITIRALPGGIRELRRVRFSRERFSEMHARLWWEENRARIHEQYL
>Oryza_sativa_indica_B8AVF6
MHACFHGGGGGGGRIRSIRIIRDLTKNMKAMSLKVKMGGGGGSHGRTRRRRRGKRPEEEDEEEVVEMEGKDIAAAAAPSASAKIAPAQAQEADGNEATTSGGGGDDDRRRGKDEQGGRGQEHRDKCCCPPEDGAGVVEEDEAMATTDHAMAAAAAEEEESDHEWVAEPEPGVLMTLVARPDGTNHLRRIRFSEELFDGARAAQRWWADNYDAIVELYSVVQPEPSHDGGDDDDDSESVPATPCQSEDDDHRRRREQGSDSASNFSGPSSGSGSGSGSGGRSASTVGSPILGLVTAPGGGGGAPATPTEHSPT
>Physcomitrella_patens_A9RYL5
MGSTHCHLITRPLLLARLAAFGAGNVALFRAGIELFRGLMVRLAEVGRCSGCKCWWWWLMEPARRAGLIDCEMEGGARGGGEACCSQGHGKSWRENVAGVRLPLDEKILVEALAKGFYFSVDVEQLVDCSRSHLGLREAFMSWIACNARLCTLNVAVSYCYLRDHATVKRVFSRTMAVKMLACMSSKTLEEAVEADYEKDKTSSKPETKSDLRKMKSFTCQTLIHPSWSFKSQGNQGVSPPLATPPQASRQSEGKEEVASGKPDGKGRCSTRLGALMFIFASFDVISLDCADDTTFKGMAAKLTAGACTTSCKPCSTSVSEQDAAHAVHPEASLDKYSEADFSLPVANYRNPNVLTDDQGNNLGSNNGDGSGSPRSAQAVSPEQKINASLFSKTPTPIESPVVASYHMSNGTALKIPEEPQNLNRLMPAEPGVPGTEWFSQVELGVFITFVTLPNGCNALKRIRFSRDIFSKKEAESWWAENGNRVREVYNVPAFERTTTNGHQATSSSEEEVSGVSGYATPSYSPQGSRGASTRDSPAGYSSGISRGASLRDTSSREASMREPSIRESIRQSMRDAVSEHSESATCTERETETDTVAGSVAGSDRTYDGEESTWVEEDVPGVYLTLKNLTGGGRELKRVRFSREKFTEKQAKIWWDENRGRIHKQYL
>Physcomitrella_patens_A9TCA8
MRDAVSEHSESVTCTERATETDTVAGSEAGSDRTFDGEETTWVEEDVPGVYLTLKNLAGGGRELKRVRFSREKFTEKQAKLWWDENRGRIHKQYL
>Selaginella_moellendorffii_D8SSC4
MLPCIACKRHAIEDDDEDEDEDDYTGGRNNTITKAEVKSLSSQLKDVVLKVSAAYRQCRPCAGSKGKTFEHEFVIGNSDASSSEDQWIQKSGILKKENYPSSAASSISEGAVSVKQDEQSSSKVSPSSQASSNSSSGSAAKNSSSKQDHRDQHNERNCEETSQEWVAQVEPGVLITFIAMPNGENELKRIRFSRELFNKWQAEAWWAENCERVHELYNVSGNDHSFPNSQKDQVEAQTSQQNHAEVTKSNTTSDELTEWVEEDEPGVYITVKLGPNGNRELKRVRFSREKFSERQAKLWWERNRFRIHDNYL
>Selaginella_moellendorffii_D8SNX8
MLPCIACKRHAIEDDDEDEDEDDYTGGRNNTITKAEVKSLSSQLKDVVLKVSAAYRQCRPCAGSKGKTFEHEFVIGNSDASSSEDQWIQKSGILKKENYPSSAASSISEGAVSVKQDDQSSSKVSPSSQASSNSSSGSAAKNSSSKQDHLDQHNERNCEETSQEWVAQVEPGVLITFIAMPNGENELKRIRFSRELFNKWQAEAWWAENCERVHELYNVSGNDHSFPNSQKDQVEAQTSQQNHAEVTKSNTTSDELTEWVEEDEPGVYITVKLGPNGNRELKRVRFSREKFSERQAKLWWERNRFRIHDNYL
>Anthoceros_agrestis_BONN_evm.model.Sc2ySwM_368.3313.1_EVM_AagrBONN_evm.TU.Sc2ySwM_368.3313___Sc2ySwM_368_14757668-14759189(-)
MLACIACSKSVSDDDSGDGSSPHSMVTRDNLRSLTSQLKLMAIKFSAGAYRNCKPCTTGG
YVSKGLPALPEGGEGTHSNGESGNTSTTFQDAPDSPDTSDDGLKSHAKIHAEEQVDIVSA
GALSEIDIEDAARNGVGKLNKSHMRKTPKGDWVAQVGIGVFITFTPLSDGRNDLKRIRFS
REIFSKAQAEAWWAENCAKVCEEYEVPGFGRSASAGSDEKAHKVAGFTSPKFTPADANDI
SSPGRMSNGAVGLRPKTAMVDTMRPDHTLIHEEGSEWVEEDQPGVYLTIVAMAGGRRELK
RVRFSREKFREKQAESWWKENRNRVLEQYLQ*
>Anthoceros_punctactus_evm.model.utg000045l.564.1_EVM_Apun_evm.TU.utg000045l.564___utg000045l_2966208-2967727(-)
MLACIACSKSVSDDDSGDGSSPHSMVTRDNLRSLTSQLKLMAIKFSAGAYRNCKPCTTGG
YVSKGLPALPEGGEGTHSNGESGNTSTTFQDAPDSPDTSDDGLKSHAKIHAEEQVDIVSA
GALSEIDIEDAARNGVGKLNKAHMRKTPKGDWVAQVGIGVFITFTPLSDGRNDLKRIRFS
REIFSKAQAEAWWAENCAKVCEEYEVPGFGRSASAGSDEKAHKVAGFTSPKFTPADANDI
SSPGRMSNGAVGLRPKTAMVDTMRPDHTLIHEEGSEWVEEDQPGVYLTIVAMAGGRRELK
RVRFSREKFREKQAESWWKENRNRVLEQYLQ*
>Fontinalis_antipyretica_02872-RA__[mRNA]__locus=178029_33859_37574_-_[translate_table__standard]
MDEAIEGDYEKESKFPMRSESESNLRKTKSSFTCQSLIHPSWSFKSQGNHSRELSREQSR
EQSVPSVQESPHAEGKDEFASRKPLGKGWKTFFAALQCSRVPLRSTDCTDFLYTIMFKGM
ASKLTVGACTHSCKPCSNSASDQDAAHAVHPEVSMDSANSYEDANFSLPVVQQVIYNSLK
DDQEINLGDGPTSARSSQADLPEQKSYPHSNPPTPRYESPSYASYHMANGTAVKVPEEFQ
NLNRLVPPGAGIPGTVWFSQVELGVFITFVTLSNGCNALKRIRFSRDIFSKNEAEEWWAE
NGNRVRAVYNVPAFERTTTNDHQATSSSEEEVSGVSGYATPAYSPQGLRGLSSREPSVGY
SSSGISRGASLKDASSRDASIRETSIRESIRDSMRDAVSEVSDSVAGERETETETHGSEE
GSERTFDGEETTWVEEDVPGVYLTLKNLTGGGRELKRVRFRDACATFWVLGVAKVVLNLP
TYQKDFVTKDAPTN
>Azolla_filiculoides_s0100.g044260
MLGCIITCSNSKAASSASASASASASDYGDREHSTCGSVNPPKEDHNSSNCRRKSSNAGI
NSVTRDHHITTPRSIISNQLVKKGRLNINFKIPSCVSSIYMPTSSTQRLAMEQQLLMDEE
EERLRLCSNSYNNTTMEASSSSSSASSSSDDDEEEDNGTKINHHNTSINGPSSSSPAPAP
SSSSFHQIGSTQWSHNHSTTKYTDSNGSISSISSSNYVNHHRYANCKQRNVSILDHSSTP
VSGIRSSPSSSSHHCEESIISRNNGEGAIRNGEDQAEEEECEEEKSVEWIAQVEPGILIT
FQSFQDEHGDGGNELKRIRFSREMFDKLDAQQWWANNCEKIHELYNVRKRNTKLLQSLPL
PQHREDKDYIKPNTNIKPQHQQISGSYDNIDETMFRALPGHDHMGTQKNSLVCSPAKYDI
AHTGRSNYHIDQQDVRPLEIDQHSFTTQSDNVYEDELGVYITTTLSPQGLRELKRIRFSR
EMFNEKQARVWWEQNRVRIYQQYL*
>Salvinia_cucullata_v1.1_s0014.g006395
MLVCLACSKQTHLPSPLHDDNCAHSDHKDDPSSLGCKIHSPTKQHIKSFTNQVKELVMKW
AYRNCKGGPCVFRCRAEQGMPEMQQIQILMAGPQGSDQLRRISDQINKLLRLDELERRIK
NRCSSSSVSDGDHHGGDLHNAIASPATEKEEIMLYHHSIRHSHELLRNDSLLPAPALLHR
SKTGKQKKKKQQKKKRKKMKRNQPEQEQKIKVNKEGNGDGALFLQRLDPLESEAYHGCIS
NLDSAAIESGFPTGDQPAAGEELTGNPNPIPGSPSSGPLLGFRQNQPIQDHQSQLGSYSS
TQLLGSRPNEPESVENYRPVQHSVQHNISEVAFPSAAQAQLGESDGRFNVEDEASESEQF
PLGLKQNGRCGAEDATACRHSQELKSSDSKPNSRNPDSGEEQRNCGVEELGLQGNGGRDG
YEEWVAQVEPGVIITFVARPDGCNTLKRIRFSQEMFSKWQAQQWWVENSEMVHELYSVRS
REGDTSCTSSSSKSSFSSSVDRPLQNTPEEGSPLHSKNVNMLNISTMMQSKLMQLSNSKF
AAMNIHASKMIYGSFPTDQLLLQQTKHCDRIHEDMGDVSEMDDPH*
>scaffold-AFPO-2072959-Blechnum_spicant_gametophyte
ESEKEWVAQVEPGVLITFVTLLDGGNDLKRIRFSREMFNKWQAQQWWAENCDKVHELYNVPKFNRMPGSLPTPSRSEDEGYKSHSSGEYKKPRSYEHSKKQAGGEGKRQRRKGGHARGGSMASEVLGATDMSSACASEWEAASEEEAAHHPRLNQCNSGADPQGGGSGEEEWVQEDEPGVYITLTSSNGSTELKRIRFSREKFTEMQARIWWEENRIRVYGHYL
>scaffold-ALVQ-2102778-Tmesipteris_parva
SPAARETIRSLTTQLKGMAVRLAYRHCRPCSSLAGIHQREEGSCSDSMDTGDVSSEVSVSNSSHHFGFFFATPPQCFSPIGGNKNSARDRKNGHGKSSSRTGPSKLCELQKEQFSSTVHSSSTEENEAPLQNELEEEWVAQIEPGVLITFLPLPEGGNFMKRIRFSRQMFNNWQARQWWAENCEMVHELYNVPKDNRGSSGSLPTPCQSEDECKGISDRDSRMVSTEGSPHTLCHIQDSASNSVYHSGNLSTRACMCVTEGGSQSGTKGLTSTGFSGEIRQCECEGTIHASRTNSSCCVTSTTSDMDADRVDDLQSSVEALSTSNASDQEIEWIDEDEPGVCITVRSSQGNKELKRVRFSREKFTEIQARMWWEENSTRIRGQYL
>scaffold-CJNT-2010423-Polypodium_glycyrrhiza
KEWVAQVEPGVLITFVTLLDGGNDLKRIRFSREMFNKWQAQQWWAENCDKVHELYNVPKFSRMPGSLPTPSRSEDESYKSHSSGEYKKPKSYETGKNLQHAGAGEGKTRQGSKKGGHARAASMAVSEALGATDISSACVSEWEAASEEEGGVQHPARLNQSCSGRTDPQGGGEQEEWVQEDDPGVYITLTSANSSTELKRIRFSREKFTEMQARIWWEENRIRVYEHYL
>scaffold-DFHO-2001568-Danaea_nodosa
MLACVACSKHVQGSVDAIEDDSIPKSPATKEIIKSVTNQLKEMAARFSSGAYRHCRPCSLPSTHHGDDGSYMDSMEVAGASSEVSQFHHFGTFLASPSQSFPVSPTESCEHRHHRKERSGKTSLGSEPGKSSGSIRDPGSGRVHSHSVLSYEAEDELGKEWIAQVEPGVLITFLVLPDGGNELKRIRFSRDMFNKWQAQQWWAENCEKVHELYNVSSCNRPFGSLPTPKRSDECKKSPLGDSRLPFGDETSIMGIIRDYEQNGDCSPDLSAIRPYRALLTQHHLQPSTSGVGSTGLLGDVDSSECMNEPTNGGALHSSGKNSSCQGTSTSDMDADMDDDLKSSGEIVSISNTSDQDAEWVEEDEPGVYITLRSMTGGIRELKRVRFSREKFTEVQARLWWEENRVRIHEHYL
>scaffold-EEAQ-2086774-Sceptridium_dissectum
EDVEKEWIAQVEPGVLITFVALADGANDLKRIRFSREIFNKWQAQQWWAENSEKVHELYNVSRYNRSTGSLPVPSRSEDETWQCKTTPEREYRPVSAEDSPHKHCQNYDYLPNGVYHSGALTLRAYKSATGEGCSQSGARGLSSLGHSGEIVRGEQEGMIHTTRTSSSCQVTSTTSDMDADRPDDLQSSGERVSMSNASDQEIEWVEEDDPGVYITLRSMPGGIRELRRVRFSREAFTEIQARMWWEENRIRIREQYL
>scaffold-JVSZ-2130713-Equisetum_hyemale
MLTCIACSKHGQESMGELEEEEEEGAPRSPAPLKALAAQLKDMAIKFSVGAYRHCKPCASPSSVARYREDRSYIDSVDITSDTSSNASSSYPYFPSSLPSTSQLFPPLGMGQKKHHPSWAYYMNQTERESPPEDGAPSRDAHEDEDIMDSCQWVAQVEPGVLITFLSLPDGTNRLKRIRFSRHMFDKWQAQQWWIENHERVYELYNVSRFIKQSGGLLNSRTECRSTAEMESRINKGKEMELSTGVLEGGDNDDDISINGHLGGDGGGSSLGPASSNEITAEYGIMGTCDSLPESRLAQSSRTTSSASLNSNLQAIEQEAEWVLEDEPGVYLTVRTKPVDGTRELKRVRFSREKFTEIEARFWWDENRVRITNQYL
>scaffold-NDUV-2103856-Vittaria_appalachiana
EHVESEKEWVAQVEPGVLITFVTLMDGGNDLKRIRFSREMFNKWQAQQWWAENCDKVHELYNVPKFSRMPGSLPTPSRSEDESYKSQSSGEYMKHQQSGKQADFEGKKDRRKGGHGRGASMVGEIMGGTDMSSACASEWEAASEDDVQHQPHSQQSCNSMDKGDGEEEWIHEDEPGVYITLVSCNGSTELKRIRFSREKFSEMQARIWWEENRIRVYEHYL
>scaffold-NHCM-2064295-Angiopteris_evecta
AEDELEKEWIAQVEPGVLITFLALPDGGNDLKRIRFSRDMFNKWQAQQWWAENCEKVHELYNVSSCNRPFGSLPTPKRSEEFKKSPMRDSRMPFGEESSLTGYIHDYERNGDYGPDPSALRSYREQLADHHLQPSTSGIPRTGLLGDVGNGECMDEPANGGVLHASRKSSSCQVTSTSDMDADMHDDLKSSGEIVSISNTSDQDAEWVEEDEPGVYITLRSMPGGIRELKRVRFSREKFTEVQARLWWEENRVRIHERYL
>scaffold-OQWW-2039291-Davallia_fejeensis
ENEKEWVAQVEPGVLITFVTLLDGGNDLKRIRFSREMFNKWQAQQWWAENCDKVHELYNVPKFNRMPGALPTPSRSEDEGYKSQSSGEFKKSKSGRKQGGELEGKRQGSKKGGHARAGSMASEALGATDMSSACVSEWEAASEEEGGVQHPARLNQCCSSGTDPQGGGNQEWVEEDEPGVYITLTSANGSMELKRIRFSREKFTEMQARIWWEENRIRVYEHYL
>scaffold-UGNK-2010275-Marattia_attenuata
MLACVACSKHVQGSVDAIEDDGIPKSPATKEIIKSVTNQLKEMAARFSSGAYRHCRPCSLPSTHHRDDGSYIDSMEVAGASSEVSPFNIHHFGAFLASPPQSFPVSPGESYEHGHHRKKRSSKASLRSGPGKSSGSNRDCCSGRVHSHAVMGYEAEDELEKEWIAQVEPGVLITFVALPDGGNDLKRIRFSRDMFNKWQAQQWWAENCEKVHELYNVSSCNRPFGSLPTPKRSEEFKKSPMRDSRIPFGEESSLTGYIHDYERNGDYGPDPSALRSYREQLADHHLQPSTSGIPRTGLLGDVGNGECMDEPANGGVLHASRKSSSCQVTSTSDMDADMHDDLKSSGEIVSISNTSDQDAEWVEEDEPGVYITLRSMPGGIRELKRVRFSREKFTEVQARLWWEENRVRIHEHYL
>scaffold-WQML-2066321-Cryptogramma_acrostichoides
ENEKEWVAQVEPGVLITFVTLVDGGNDLKRIRFSREMFNKWQAQQWWAENCDKVHELYNVPKFSRMPGSLPTPSRSEDESYKSQGSGEYKKQNSYQQNGKQGDVDRKRERRKGGHARGASMVSEMMAGTDMLSACASEWEAASEDSTQHQPHHSQCCSSIDQGNVEEEWVQEDEPGVYITLTTCNGSTELKRIRFSREKFTETQARIWWEENRIRVYQHYL
>scaffold-XDDT-2017441-Argyrochosma_nivea
EDEKEWVAQVEPGVLITFVTVVDGGNDLKRIRFSREMFNKLQAQQWWAENCDKVHELYNVPKFNRMPGSLPTPSRSEDESYKSLSSGEHKKQNSYQQGKKQGGVEGKKDKRKGGHARGVSMVGEIMGGTDMSSTCASEWGAASEEETTIHQPHLSQCSSGIDQGTGEEEWVQEDEPGVYITLISCNGSTELKRIRFSREKFTEMQARIWWEENRIRVYEHYL
>scaffold-ZXJO-2005000-Parahemionitis_cordata
KEWVAQVEPGVLITFVTLVDGGNDLKRIRFSREMFNKWQAQQWWAENCDKVHELYNVPKFHRMPGSLPTPSRSEDESCKSQSSGEDKKQNSSQQSKKLGVVEGKKDKRRGGHARGGSMVGEVTGGTDMSSTCASEWEGANEEETTQHQPHLSQCCSSIDQGIREEEWVQEDEPGVYITLISCNGSTELKRIRFSREKFTEMQARIWWEENRIRVYEHYL
>Abies_alba_AALBA5B181003P1
MLGCIACSKRSNNGSLDASDEDGSARSPASREAAVNLAAQIKDTALKLSVAHRPSAVSNV
SHEEQVQRCIESEAESESGKPRGKSPCSTPAWRIISNSSKSRVLSDSLLANTSRNSTPMF
HTSSGSGETMMGEEEEEYEHWISQVEPGVLITLVSLKGGRNEIKRIRFSREIFNKWQAQS
WWAENCDKIMELYNVHAHARNKSAAVTTPPSFEDERDSKIRPESGADSPVTPPTQNRNLH
RGGFYASRTSSSRNADRSDYLLSRDNSSKQEQDEEHEKVEEDEPGVYVTIRSSPTGVREI
KRVKFGREKFNEMQAKLWWEENRVRIHEKYTTGRPV*
>Abies_alba_AALBA5B369827P1
MLACIACSKRLNDGSLDAADEDGAGTPRSPASREAIRNLTAQIKDMALKLSGAHRHCKPY
TVSNLGREGQLQRCTASEAGSESGTPRGGSSSSTPAWSIISTSSKGHVLGDRLCANTSRI
GTPMLHTSSGPVEATMEEVEEESKEWISQVEPGVLITLVSVKGGGNELKRIRFSRELFNK
WQAQRWWAENYDKVMELYNVHAHAKDESAAAVPTPPRSEDERDSKMQESGADSPVTPPIQ
NMSLLPRGLYASRTSSSRYADRSDDFQSSGNSSEQEQEQEQEWVEEDESGVYVTIRCSPS
GSREIRRVRFSREMFSEMQARLWWEENRLRIHEQYITGRPP*
>Abies_alba_AALBA5B402538P1
MEEVLAVPHRPGALSVLQVXGHVLGDINASTSRNGTPTIHTSSGAAEVIMEEEEFKERIS
QVEPGVLITLVSLKEGGNELKRVRFSRELFSEWRAQCWWTENYDKVMTLYNVRAHAKNES
VVVTTPRRSRDEEFAGAGEHVVEPMQNGSLLPRTSSSRDAVRSEGLQSRDKLSGQEWVEE
DEVGVYVIISCSPRGSRKIKRVKFSREKFSDMQATLWWEENRLRIHQKFI*
>Abies_alba_AALBA5B867311P1
MLTCIACNKRLDESLRESEIDGATTPRSPASKEAIKHLTAQIKDMALKFSGAYRHCRPCA
TSSVYRKGAPQHSLEPDEASEGTHYGYRWGSSSSTPAWNLSSSSSKDHGLGDELRVASSR
EGTPKLESPVAGRLASSSRDVVFAEEEEESKEWIAQVEPGVLITFLSLPEGGNDLKRIRF
SREMFNKWQAQRWWTENYDKVLELYNVQRFNRQAVSLPVRTEEEERFAKESTQDSPVTPP
LHNERLPRNFYRQCAPGVGVGYSSPDSMEHNSSSLAATPNLSSTSAKAETSSSSSRDADR
SDDQSVSASNASDQEMEWVDEDEPGVYITIRATPNGSRELRRVRFRYTSSHYSIQYNWIC
TFFACSSLYDVILLCYSREKFGEAQARLWWEENRSRIHQQYL*
>Abies_alba_AALBA5B867311P2
MLTCIACNKRLDESLRESEIDGATTPRSPASKEAIKHLTAQIKDMALKFSGAYRHCRPCA
TSSVYRKGAPQHSLEPDEASEGTHYGYRWGSSSSTPAWNLSSSSSKDHGLGDELRVASSR
EGTPKLESPVAGRLASSSRDVVFAEEEEESKEWIAQVEPGVLITFLSLPEGGNDLKRIRF
SREMFNKWQAQRWWTENYDKVLELYNVQRFNRQAVSLPVRTEEEERFAKESTQDSPVTPP
LHNERLPRNFYRQCAPGVGVGYSSPDSMEHNSSSLAATPNLSSTSAKAETSSSSSRDADR
SDDQSVSASNASDQEMEWVDEDEPGVYITIRATPNGSRELRRVRFSREKFGEAQARLWWE
ENRSRIHQQYL*
>Abies_alba_AALBA5B867311P3
MDEARGPRRIRNTARRKDLKRRIFEVFIRFHGEQFHGGGGVDFDGAGNNLSRALTGSSFV
LLLLWIDLSLIIMLTCIACNKRLDESLRESEIDGATTPRSPASKEAIKHLTAQIKDMALK
FSGAYRHCRPCATSSVYRKGAPQHSLEPDEASEGTHYGYRWGSSSSTPAWNLSSSSSKDH
GLGDELRVASSREGTPKLESPVAGRLASSSRDVVFAEEEEESKEWIAQVEPGVLITFLSL
PEGGNDLKRIRFSREMFNKWQAQRWWTENYDKVLELYNVQRFNRQAVSLPVRTEEEERFA
KESTQDSPVTPPLHNERLPRNFYRQCAPGVGVGYSSPDSMEHNSSSLAATPNLSSTSAKA
ETSSSSSRDADRSDDQSVSASNASDQEMEWVDEDEPGVYITIRATPNGSRELRRVRFSRE
KFGEAQARLWWEENRSRIHQQYL*
>Picea_lambertina_PILA_25040
MPFARGAIKEKKNGNVRVFSFALKGSIYRGRSPRNRQKLGEYGSSRRGRIHSTALQLLSLIGLRTDLIVMLTCIACNKRLDESLRESEIDGATTPRSPASKEAIKHLTAQIKDMALKFSGAYRHCRPCATSTVYRKGAPQHSLEPDEASEGTHYGYRWGSSNSTPAWNLSGISSKDHALGDELRVASSREGTPKVESPAAGRLASSSRDVLFVEEEESKEWIAQVEPGVLITFLSLPEGGNDLKRIRFSREMFNKWQAQRWWTENYDKVLELYNVQRFNRQAVSLPVRTEEEERFAKESTHDSPVTPPLHNERLPRNFYRQCAPGVGYSSSDSMDHHSSSLAATPNLSSMSAKAETSSSSSRDADRSDDLSVTASNASDQEMEWVEEDEPGVYITIRSTPSGSRELRRVRFSREKFGEVQARLWWEENRTRIHQQYL*
>Picea_lambertina_PILA_25041
MLSRITCSKSFNDESLVAADGDGSDTQISPSSREAIRNLTDQDMALKLSRAHGPSTVSNLSREEELQRCIESEAEFESGKANGAGSSSSTTQWSLTSTSCRRHFLGNMRSNTSKNGKPVLHTSSGPVETMIEEEESKETISQVEPGVLITLVSLRGGGNELKRIRFSREFFSEGTAQHWWAENYDKIMTLYNVQARDKDQSVAVPTIPKSDPEERDPKKQEFSRACIPVEPPIKDGNLLRKALNTSITSSSRDTDRSGDLQSRDKSGEQEQEWVEEDALGVYVVIQGSLTGSKKVKRLKFSREKFNDMQARLWWEENRVRIHEKYI*
>Picea_lambertina_PILA_36019
MGGICIYHLPFRCQKHPEFARNPSERERKIHLKEWLIFEKNCFSSDRYHAGVHREKAVENLTAQIKDTPLKLSGAHIPCADVSNLNREEHLQSCIDSEAGSGSGTPLEKSSSSTAAWRTMDASSKGYVLSERLCTNTSPTGTPMFHTSSGSVETMMDEEDGEESKEWISQVEPGVSISLLSLKGGRNELKRIRFSRELFNNEQAQGWWAENCDKIMELYNVHAHTKDKPAAVSTPPTSEDERNSKMRAESRVDSPATPKIQNKTLLPGCSHASAKNSLLDTDRSDDLQNKDNSSKQGHDHEYECVEEDDPGVYVTIRCYPTGSGQIKRVKFRREKFSELQAKLWWEENRVRIHEKYAGRPI*
>Picea_taeda_PITA_07334
MFKEADRFTALQLLSSLIGLRKTDLIAMLTCIACNKRLDESLRESEIDGATTPRSPASKEAIKHLTAQIKDMALKFSGAYRHCRPCATSSVYRKGAPQHSLEPDEASEGTHYGYRWGSSSSTPAWNLSGSSSKDHGLGDELRVASSREGTPKVESPAAGRLASSSRDVVFVEEEEESKEWIAQVEPGVLITFLSLPEGGNDLKRIRFSREMFNKWQAQRWWTENYDKVLELYNVQRFNRQAVSLPVRTEEEERFTKESTQDSPVTPPLHNERLPRNFYRQCAPGVGVGYSSSDSMEHHSSSLAATPNLSSMSAKAETSSSSSRDADRSDDLSVTASNASDQEMEWVEEDEPGVYITIRSTTSGSRELRRVRFSREKFGEVQARLWWEENRTRIHQQYL*
>Picea_taeda_PITA_40681
MLACIACSKRLNDGSLDAADEDGSGTPRSPASREAIKNLTSQIKDMALKLSGAHKHCRPFTVSNLGREGQLQRCTASEAGSESGTPRGGSSSSTPAWSIVSSSSKGHVLGDKLCASTSRIGTPMLHTSSGPVETMMEVEEESKEWISQVEPGVLITLVSVKGGGNELKRIRFSRELFNKWQAQRWWAENYDKVMELYNVHAHAKEESAVAVPTPPRSDDERDSKRQESGADSPVTPPLQNMSLLPRGLYASRTSSSRYADRSDDFQSSGNSSEQEQEQEQEWVEEDEPGVYVTIRCSPAGSREIRRVRFSREKFSEMQARLWWEENRLRIHEQYISGRSL*
>Pseudotsuga_menziesii_PSME_18781
MPFIWWCVSERQRNLFRAAFSVSIEGKYSFGGVADDLEKLPVVRIMLACIACSKRLSDGSLDASSSPRSPAFREAIGNLATQINYPASKLSGGHSPCAVSNLSSEGQLQECIETEAGSGSGAPHGESSSSIPAWRIMFHNSSGSVETVMEEEEDEDSKEWISQVEPGVIITLVSLKGGRNKLKQIRFSREIFNQGQAQGWWTENCDKIMELYNVHSHPKDEPAVVRPTPPKSEDEQDSKMRAESGDGSPVTQQIQNRSLLPGGLYASRNNSFRDADRMDDLQSRDNSSKEEHDQDHEWVEEDEPGVYVTIRCTPTGSREIKRVKFSRQKFTEMQAKLWWGENRIRIHEHYMTGSPI*
>Pseudotsuga_menziesii_PSME_33823
MPFIWWCVSERQRNLFRAAFSVSIEGKYSFGGVADDLEKLPVVRIMLACIACSKRLSDGSLDASSSPRSPAFREAIGNLATQINYPASKLSGGHSPCAVSNLSSEGQLQECIETEAGSGSGAPHGESSSSIPAWRIMFHNSSGSVETVMEEEEDEDSKEWISQVEPGVIITLVSLKGGRNKLKQIRFSREIFNQGQAQGWWTENCDKIMELYNVHSHPKDEPAVVRPTPPKSEDEQDSKMRAESGDGSPVTQQIPNRSLLPGGLYASRNNSFRDADRMDDLQSRDNSSKEEHDQDHEWVEEDEPGVYVTIRCTPTGSREIKRVKFSREKFTEMQAKLWWGENRIRIHEHYMTGSPI*
>Pseudotsuga_menziesii_PSME_35413
MLACIACSKRVNDGLLNVSDEDASGSPTSPASKEAIGNLATQMKDTALKLSGEHRACAVSNLSREGQLQRCIETEAGTGSGAPHGESSSSNIPAWRIMFHNSSRSVETMIDEEEDEDSKEWISQVEPGVIITLVSLKRGRNKLKRIRFSREIFNEGQAQGWWAENCDKIMELYNVHAHPKDEPAVVPTPPRSEDERDSKMKAESGTDGPDTPPMQNRSLLPGGLYASRKNSLRDADRLDDLQSRDNSSKEEHDQDHEWVEEDEPGVYVTIRCSPAGSREIKRVKFSRKKFSEMQAKLWWEENRVRIYEHYMTRRPI*
>Pseudotsuga_menziesii_PSME_37184
MLACIACSKRLNDGSLEAADEDGSGTPRSPATREAIKNLTSQIKDMALKLSGAHRHCRPFTVSNLGREGQLQRCTASEAGSESGTPRGGSSSSTPAWSIISSASKGHVLGDRLSANTSRIGTPMLHTSSGPVETMMEEVEEEESKEWISQVEPGVLITLVSVKGGGNELKRIRFSRELFNKWQAQRWWAENYDKVMELYNVHAHAKDDSAVAVPTPPRSEDERDSKMQESGADSPVTPPIQNMSLLPRGLYASRTSSSRYADRSDDFQSSGNSSEQEQEQEQEWVEEDEPGVYVTIRCSPAGSREIRRVRFSREKFSEMQARLWWEENRLRIHEQYIAGRPL*
>Pseudotsuga_menziesii_PSME_43195
MLTCIACNKRLDESLRETEIDAAVTPRSPASKEAIKHLTAQIKDMALKFSGAYRHCRPCATSSVYRKGAPQHSLEPDEASEGTHYGYRWGSSSSTPAWNLSGSSSKDHGLGEELRVASSREGTPKLESPAAGRLASSSRDVVFVEEEEESKEWIAQVEPGVLITFLSLPEGGNDLKRIRFSREMFNKWQAQRWWTDNYDKVLELYNVQRFNRQAVSLPVRTEEEERFAKESTQDSPVTPPLHNERLPRNFYRQCAPGVAVGYSSSDSMEHHSSSLAATPNLSSMSAKAETSSSSSRDADRSDDLSVTASNASDQEMEWVAEDEPGVFITIRSTPSGSRELRRVRFSREQFGEAQAKLWWEENRSRIHQQYL*
>Sequoiadendron_giganteum_SEGI_21700
MLTCIACSKRFDDSLHENHQPDGSNTPRSPASKEAIKNLTSQIKDMALKFSGAYRHCKPCATSSVYRKGVPQHSLEVDDASEGTQYGYRVTGSSSSTPAWNFSRDNVLGEYRFRTANSSAEGTPRFESPAARRRENSSRVDAVSMEEEEENKEWIAQVEPGVLITLISLPEGGNDLKRIRFSREMFNKWQAQRWWSENYDKVMELYNVQRFNRQTVYLPTGEEEERAHAEESPVTPPLHNERLPRNFYRQCNAAGQGVGYSSSDSMDQHSSLAATPNLSSKAGSSSMDADRSDDLSVSASNVSDQEMEWVEEDEPGVYITIRSLPDGARELRRVRFSREKFGEAQARLWWEENRSRIHQQLSTCRLNSLWALDLPTAYLLFWDEFQRCLYRIRRLCSFESYLSDLFYVVMAVMR*
>Sequoiadendron_giganteum_SEGI_25711
MLACIACSKRLNDGMDEDGSSTPRSPASREAIKNLTAQIKDMALKVSGSYRYSKPSGLSREGQLRCMLESELAGSESATPSGGGSTSARPSNVLSSSKIDVLRSSNSSSNGTPKFNNVSEPVEEEEQDGECKEWVSHVEPGVIITLVSLDGGENQLKRIRFSRELFNKRQAQLWWTENQEKVLELYNVRPNSKSETGDTPSSHGEERDGNVQEASENILPIRPVSGTSARDADRSDDLQSGSDKYSMHSATNSSEQEQEQDQEQEQEQEAEWVEEDEPGVYITIYSSPSGAREVKRVRFSREKFTEIQARLWWADNRQRIQEQYIDGHIL*
>scaffold-AIGO-2069538-Chamaecyparis_lawsoniana
MLTCIACSKRFDDSSLHENPQMDHGSNTPRSPASKEAIKNLTSQIKDMALKFSGAYRHCKPCATSSVYRKGVPQHSLEVDDASEGTQYGYRVTGSSSSTPAWNFSRDHVLGEYRFRTANSSAEGTPRFESPAARRRENSSRADAVSMEEEEENKEWIAQVEPGVLITLISLPEGGNDLKRIRFSREMFNKWQAQRWWSENYDKVMELYNVQRFNRQTVYLPTGDEEERAHAEESPVTPPLHNERLPRNFYRQCNAAGQGVGYSSSDSMDQHSSLAATPNLSSKAGSSSMDADRSDDLSVSASNVSDQEMEWVEEDEPGVYITIRSLPDGARELRRVRFSREKFGEAQARLWWEENRSRIHQQYL
>scaffold-AUDE-2061518-Widdringtonia_cedarbergensis
MLTCIACSKRFDDSSLHENQQMDGSNTPRSPASKEAIKNLTSQIKDMALKFSGAYRHCKPCATSSVYRKGVPQHSLEVDDASEGTQYGYRVTGSSSSTPAWNFSRDHVLGEYRFRTTNSSAEGTPRFESPAARRRENCSRADVVSMEEEEENKEWIAQVEPGVLITLISLPEGGNDLKRIRFSREMFNKWQAQRWWSENYDKVMELYNVQRFNRQTVYLPTGEEDEQRAHAEESPVTPPLHNERLPRNFYRQCNNAAGQGVGYSSSDSMDQHSSLAATPKLSSKAGSSSMDADRSDDLSVSASNVSDQEMEWVEEDEPGVYITIRSLPDGTRELRRVRFSREKFGEAQARLWWEENRSRIHQQYL
>scaffold-BUWV-2053617-Platycladus_orientalis
MLTCIACSKRFDDSSLHENQQMDGSNTPRSPASKEAIKNLTSQIKDMALKFSGAYRHCKPCATSSVYRKGVPQHSLEVDDASEGTQYGYRFTGSSSSTPAWNFSRDNVLGEYRFRTANSSAEGTPRFESLAARRRETNSRADAAVSMEEEEENKEWVAQVEPGVLITLISLPEGGNDLKRIRFSREMFNKWQAQRWWSENYDKVMELYNVQRVNRQTVYLPTGEEEERAHAEESPVTPPLHNERLPRNFYRQCNAAGQGVGYSSSDSMDQHSSLAATPNLSSKAGSSSMDADRSDDLSVSASNVSDQEMEWVEEDEPGVYITIRSLPDGARELRRVRFSREKFGEAQARLWWEENRSRIHQQYL
>scaffold-FRPM-2060673-Calocedrus_decurrens
MLTCIACSKRFDDSSLHENQQMEGSNTPRSPASKEAIKNLTSQIKDMALRFSGAYRHCKPCATSSIYRKGVPQHSLEVDDASEATQYGYRVTGSSSSTPAWNFSRDNVLGEYRFRTANSSAEGTPRFESPAARRRETSSRADAVSMEEEEENKEWIAQVEPGVLITLISLPEGGNDLKRIRFSREMFNKWQAQRWWSENYDKVMELYNVQRFNRQTVYLPTGEEEERAHAEESPVTPPLHNERLPRNFYRQCNAAGQGVGYSSSDSMDQHSSLAATPNLSSKAGSSSMDADRSDDLSVSASNVSDQEMEWVEEDEPGVYITIRSLPDGARELRRVRFSREKFGEAQARLWWEENRSRIHQQYL
>scaffold-GNQG-2015889-Encephalartos_barteri
MLTCIACSKRLDDSIHNADDAPRSPAAIKTLTAQIKDMALKFSGAYRHCRPCASPGGNNKGNLHCDESDAASEYGYRAGSSSSTPAAWNFSTTTKQQVLGVDRLKFKGACSVEGTDTPSFDSPSGRPEINGCIIMEDSEEPKEWIAQVEPGVLITFVSLPEGGNDLKRIRFSREMFNKWQAQRWWTENYDKILELYNVQRFHRQGASLPTPPRTEDDRDSNSKLQSAQDSPVTPPLHNERLPRNFYRQSAPTGVGYSSSDSMEQHSSGLAATPNLSTTSAKTETSSMDASRTSSSRDAADRSDDVSVSASNASDQEMEWVEEDEPGVYITIRSLPGGLRELRRVRFSREKFGERQARLWWEENRARIHEQYL
>scaffold-IFLI-2008695-Callitris_gracilis
MLTCIACSKRFDDSSLHENQQMDGSNTPRSPASKEAIKNLTSQIKDMALKFSGAYRHCKPCATSSVYRKGVPQHSLEVDDASEGTQYGYRVTGSSSSTPAWNFSRDNVLGEYRFRTANSSAEGTPRFESPAARSRENSSRADAISMEEEEENKEWIAQVEPGVLITLISLPEGGNDLKRIRFSREMFNKWQAQRWWSENYDKVMELYNVQRFNRQTVYLPTGEEEERVHAEESPVTPPLHNERLPRNFYRQCNNAAGQGVGYSSSDSMDQHSSLAATPNLSSKAGSSSMEADRSDDLSVSASNVSDQEMEWVEEDEPGVYITIRSLPDGIRELRRVRFSREKFGEAQARLWWEENRSRIHQQYL
>scaffold-JDQB-2071080-Neocallitropsis_pancheri
MLTCIACSKRFDDSSLHENQQMDGSNTPRSPASKEAIKNLTSQIKDMALKFSGAYRHCKPCATSSVYRKGVPQHSLEVDDASEGTQYGYRVTGSSSSTPAWNFSRDNVLGEYRFRTANSSAEGTPRFESPAARSRENSSRADAISMEEEEENKEWIAQVEPGVLITLISLPEGGNDLKRIRFSREMFNKWQAQRWWSENYDKVMELYNVQRFNRQTVYLPTGEEEERVHAEESPVTPPLHNERLPRNFYRQCNNAAGQGVGYSSSDSMDQHSSLAATPNLSSKAGSSSMEADRSDDLSLSASNVSDQEMEWVEEDEPGVYITIRSLPDGTRELRRVRFSREKFGEAQARLWWEENRSRIHQQYL
>scaffold-KAWQ-2011847-Stangeria_eriopus
MLTCIACSKRLDDSIHDADDAPRSPAAIKTLTAQIKDMALKFSGAYRHCRPCASSGGNNKGNLHCDESDAASEYGYRAGSSSSTPAAWNFFTPAKQQVLGVDGLKFKGACSVQGTDTPSFDSPSGRPEINGCILMEDLEEPKEWIAQVEPGVLITFVSLPEGGNDLKRIRFSREMFNKWQAQRWWTENYDKILELYNVQRFHRQGASLPTPPRTEDDRDPNSKLQSAQDSPVTPPLHNERLPRNFYRQSAPTGVGYSSSDSMEQHSGGLAATPNLSTTSAKTETSSMDASRTSSSRDAADRSDDVSVSASNASDQEMEWVEEDEPGVYITIRSLPGGLRELRRVRFSREKFGERQARLWWEENRARIHEQYL
>scaffold-NRXL-2005192-Metasequoia_glyptostroboides
MLTCIACSKRFDDSLHENHQMDGSNTPRSPASKEAIKNLTSQIKDMALKFSGAYRHCKPCATSSVYRKGVPQHSLEVDDASEGTQYGYRVTGSSSSTPAWNFSRDHVLGEYRFRTANSSAEGTPRFESPAGRRRENSSRVDAVSMEEEEENKEWIAQVEPGVLITLISLPEGGNDLKRIRFSREMFNKWQAQRWWSENYDKVMELYNVQRFNRQTVYLPTGEEEERAHAEESPVTPPLHNERLPRNFYRQCNAAGQGVGYSSSDSMDQHSSLAATPNLSSKAGSSSMDADRSDDLSVSASNVSDQEMEWVEEDEPGVYITIRSLPDGARELRRVRFSREKFGEAQARLWWEENRSRIHEQYL
>scaffold-NRXL-2005193-Metasequoia_glyptostroboides
MLTCIACSKRFDDSLHENHQMDGSNTPRSPASKEAIKNLTSQIKDMALKFSGAYRHCKPCATSSVYRKGVPQHSLEVDDASEGTQYGYRVTGSSSSTPAWNFSRDHVLGEYRFRTANSSAEGTPRFESPAGRRRENSSRVDAVSMEEEEENKEWIAQVEPGVLITLISLPEGGNDLKRIRFSREMFNKWQAQRWWSENYDKVMELYNVQRFNRQTVYLPTGEEEERAHAEESPVTPPLHNERLPRNFYRQCNAAGQGVGYSSSDSMDQHSSLAATPNLSSKAGSSSMDADRSDDLSVSASNVSDQEMEWVEEDEPGVYITIRSLPDGARELRRVRFSREKFGEAQARLWWEENRSRIHEQYL
>scaffold-OUOI-2010537-Cunninghamia_lanceolata-young_shoot
MLTCIACSKRFDDSLHENHQLDGSNTPRSPASKEAIKNLTSQIKDMALKFSGAYRHCKPCATSSVYRKGVPQHSLEVDDASEGTQYGYRVTGSSSSTPAWNFSRDHVLGEYRFRTANSSAEGTPRFESPAARRRENTSRLDAVSMEEEEESKEWIAQVEPGVLITLISLPEGGNDLKRIRFSREMFNKWQAQRWWSENYDKVMELYNVQRFNRQTVYLPTGEEEERAHAEESPVTPPLHNERLPRNFYRQCNTAGQGVGYSSSDSMDQHSSLAATPNLSSKAGSSSMDADRSDDLSVSASNVSDQEMEWVEEDEAGVYITIRSLPDGSRELRRVRFSREKFGEAQARLWWEENRSRIHQQYL
>scaffold-OVIJ-2012026-Papuacedrus_papuana
MLTCIACSKRFDDSSLHENQQMEGSNTPRSPASKEAIKNLTSQIKDMALKFSGAYRHCKPCATSSVYRKGVPQHSLEVDDASEVTQYGYRATGSSNSTPAWNFSRDHVLGEYRFRTANSSAEGTPRFESPAARRRENSSRADAVSMEEEENKEWIAQVEPGVLITLISLPEGGNDLKRIRFSREMFNKWQAQRWWSENYDKVMELYNVQRFNRQTPTGHLPTGEEEERAHAEESPVTPPLHNERLPRNFYRQCNNAAGQGVGYSSSDSMDQHSSLAATPNLSSKAGSSSMDADRSDDLSVSASNVSDQEMEWVEEDEPGVYITIRALPDGTRELRRVRFSREKYGEAQARLWWEENRSRIHQQYL
>scaffold-QSNJ-2008780-Taiwania_cryptomerioides
MLTCIACSKRFDDSLHENHQMDGSHTPRSPASKEAIKNLTSQIKDMALKFSGAYRHCKPCATSSVYRKGVPQHSLEVDDASEGTQYGYRVTGSSSSTPAWNFSRDHVLGEYRFRTANSSAEGTPRFESPAVRRRENSSRLDAVSMEEEEESKEWIAQVEPGVLITLISLPEGGNDLKRIRFSREMFNKWQAQRWWSENYDKVMELYNVQRFNRQTVYLPTGEEEERAHAEESPVTPPLHNERLPRNFYRQCNAAGQGVGYSSSDSMDQHSSLAATPNLSSKAGSSSMDADRSDDLSVSASNVSDQEMEWVEEDEPGVYITIRSLPDGSRELRRVRFSREKFGEAQARLWWEENRSRIHQQYL
>scaffold-RMMV-2004703-Callitris_macleayana
MLTCIACSKRFDDSSLHENQQMDGSNTPRSPASKEAIKNLTSQIKDMALKFSGAYRHCKPCATSSVYRKGVPQHSLEVDDASEGTQYGYRVTGSSSSTPAWNFSRDNVLGEYRFRTANSSAEGTPRFESPAARSRENSSRADAISMEEEEENKEWIAQVEPGVLITLISLPEGGNDLKRIRFSREMFNKWQAQRWWSENYDKVMELYNVQRFNRQTVYLPTGEEEERAHAEESPVTPPLHNERLPRNFYRQCNNAAGQGVGYSSSDSMDQHSSLAATPNLSSKAGSSSMEADRSDDLSVSASNVSDQEMEWVEEDEPGVYITIRSLPDGTRELRRVRFSREKFGEAQARLWWEENRSRIHQQYL
>scaffold-UEVI-2060651-Fokienia_hodginsii
MLTCIACSKRFDDSSLHENPQMDHGSNTPRSPASKEAIKNLTSQIKDMALKFSGAYRHCKPCATSSVYRKGVPQHSLEVDDASEGTQYGYRVTGSSSSTPAWNFSRDHVLGEYRFRTANSSAEGTPRFESPAARRRENSSRADAVSMEEEEENKEWIAQVEPGVLITLISLPEGGNDLKRIRFSREMFNKWQAQRWWSENYDKVMELYNVQRFNRQTVYLPTGEEEERAHAEESPVTPPLHNERLPRNFYRQCNAAGQGVGYSSSDSMDQHSSLAATPNLSSKAGSSSMDADRSDDLSVSASNVSDQEMEWVEEDEPGVYITIRSLPDGARELRRVRFSREKFGEAQARLWWEENRSRIHQQYL
>scaffold-WLIC-2019558-Dioon_edule
MLTCIACSKRLDDSIHDADGAPRSPAAIKTLTAQIKDMALKFSGAYRHCRPCASPGGSNKGNLHCDESDAASEYGYRAGSSSSTPAAWNFSTTTKQQVLGMDRLKFKGACSVEGTDTPSFDSPSGRPEINGCIIMEDSEEPKEWIAQVVLITFVSLPEGGNDLKRIRFSREMFNKWQAQRWWTENYDKILELYNVQRFHRQGASLPTPPRTEDDRDSNSKLQSAQDSPVTPPLHNERLPRNFYRQSAPTGVGYSSSDSMEHHSSGLAATPNLSTTSAKTETSSMDASRTSSSRDAADRSGDVSVSASNASDQEMEWVEEDEPGVYITIRSLSGGVRELRRVRFSREKFGEKQARLWWEENRARIHEQYL
>scaffold-XIRK-2063188-Athrotaxis_cupressoides
MLTCIACSKRFDDSLHENHQLDGSNTPRSPASKEAIKNLTSQIKDMALKFSGAYRHCKPCATSSVYRKGVPQHSLEVDDASEGTQYGYRVTGSSSSTPAWNFSRDHVLGEYRFRTANSSAEGTPRFESPATRRRENTSRLDAVSMEEEEENKEWIAQVEPGVLITLISLPEGGNDLKRIRFSREMFNKWQAQRWWSENYDKVMELYNVQRFNRQTVYLPTGEEEERAHAEESPVTPPLHNERLPRNFYRQCNAAGQGVGYSSSDSMDQHSSLAATPNLSSKAGSSSMDADRSDDFSVSASNVSDQEMEWVEEDEPGVYITIRALPDGARELRRVRFSREKFGEAQARLWWEENRSRIHQQYL
>scaffold-XQSG-2055723-Microbiota_decussata
MLTCIACSKRFDDSSLHENQQMDGSNTPRSPASKEAIKNLTSQIKDMALKFSGAYRHCKPCATSSVYRKGVPQHSLEVDDASEGTQYGYRVTGSSSSTPAWNFSRDNVLGEYRFRTANSSAEGTPRFESPAARRRENSSRAEAVSMEEEEENKEWIAQVEPGVLITLISLPEGGNDLKRIRFSREMFNKWQAQRWWSENYDKVMELYNVQRFNRQTVYLPTGEEEERAHAEESPVTPPLHNERLPRNFYRQCNAAGQGVGYSSSDSMDQHSSLAATPNLSSKAGSSSMDADRSDDLSVSASNVSDQELEWVEEDEPGVYITIRSLPDGARELRRVRFSREKFGEAQARLWWEENRSRIHQQYL
>scaffold-XZUY-2005753-Cycas_micholitzii
PRSPAAIKTLTAQIKDMALKFSGAYRHCRPCASSCGNDKGNRPCDESCAASDYGYLAGRSSSTPAAWNFSSTSKDHVLGDDRLNIKEASSVEGTDTPTFDSPSGRPEINGCIIMEDSEESKEWIAQVEPGVLITFISLPEGGNDLKRIRFSREMFNKWQAQRWWTENYDKILELYNVQRFDRQGASLPTPPRTEDDRDSNSKLESAQDSPVTPPLHNERLPRNFYRQSAPTGVGYSSSDSTEHPSGGLAVTPNLSTTSARTETSSMDASRTSSSRDPADRSDDVSVSASNASDQEMEWVEEDEPGVYITIRSLPGGLRELRRVRFSREKFGEKQARLWWEENRSRIHEQYL
>scaffold-ZQVF-2021130-Cunninghamia_lanceolata-2_samples_combined
MLTCIACSKRFDDSLHENHQLDGSNTPRSPASKEAIKNLTSQIKDMALKFSGAYRHCKPCATSSVYRKGVPQHSLEVDDASEGTQYGYRVTGSSSSTPAWNFSRDHVLGEYRFRTANSSAEGTPRFESPAARRRENTSRLDAVSMEEEEESKEWIAQVEPGVLITLISLPEGGNDLKRIRFSREMFNKWQAQRWWSENYDKVMELYNVQRFNRQTVYLPTGEEEERAHAEESPVTPPLHNERLPRNFYRQCNTAGQGVGYSSSDSMDQHSSLAATPNLSSKAGSSSMDADRSDDLSVSASNVSDQEMEWVEEDEAGVYITIRSLPDGSRELRRVRFSREKFGEAQARLWWEENRSRIHQQYL
>scaffold-AKXB-2002098-Phaeomegaceros_coriaceus
MLACVACSKHVTDDDSSEGSPQNMAARESLRSLSNQLKMLAVKFSAGAYRNCRPCTPNTFLAKGLPSLPEEGEGPHSLADSATTSTTFLDSRDSPDTSDDAIKAHARVHAEEQVVSVSGSLSEIDIEDAARSGVGKLNRAHMRKTPKGDWVAQVGIGVFITFTPLADGRNDLKRIRFSREIFSKSQAEAWWADNCAKVCEEYQVPGFGRAASAGAEAKSHKVVGFTSPKFTPADANDISSPGRISSGALGSRPKSAMVDGVTRPDHVLIHEEGTEWVEEDQPGVYLTIMAMQGGRRELKRVRFSREKFREKQAEVWWKDNRNRVLEQYL
>scaffold-AKXB-2002099-Phaeomegaceros_coriaceus
MLACVACSKHVTDDDSSEGSPQNMAARESLRSLSNQLKMLAVKFSAGAYRNCRPCTPNTFLAKGLPSLPEEGEGPHSLADSATTSTTFLDSRDSPDTSDDAIKAHARVHAEEQVVSVSGSLSEIDIEDAARSGVGKLNRAHMRKTPKGDWVAQVGIGVFITFTPLADGRNDLKRIRFSREIFSKSQAEAWWADNCAKVCEEYQVPGFGRAASAGAEAVTVEKCCLSIVLLIKLPVCPADLCCARRNHKVVGFTSPKFTPADANDISSPGRISSGALGSRPKSAMVDGVTRPDHVLIHEEGTEWVEEDQPGVYLTIMAMQGGRRELKRVRFSREKFREKQAEVWWKDNRNRVLEQYL
>scaffold-ANON-2035439-Leiosporoceros_dussii-B
MLACIARTKHAVDDDSLGSPRSIASKENLRSLSNQLKLMAIKFSAGAYRNCRPCTPSVFVAKGLPALPEEGDGSYSLGDSGTTSATFQDAPDSPDTSDDALKSHVRIHAEEQVISSAGVSEIDIEDAARNGVGKLSKPHMRKTPKGDWVAQVGIGVFITFTPLPDGRNDLKRIRFSREIFSKSQAEAWWSENCAKVCEEYGVPGFGRSASAGSDEAPHKVAGFTSPKFTPADANDISSPGRMSNDTVGLRSRNSMVDTPDHPMEGSEWVEEDQPGVYLTIVAMPGGRRELKRVRFSREKFREKQAEVWWKENRTRILEQYL
>scaffold-BSNI-2051852-Anthoceros_agrestis-B
MLACIACSKSVSDDDSGDGSSPHSMVTRDNLRSLTSQLKLMAIKFSAGAYRNCKPCTTGGYVSKGLPALPEGGEGTHSNGESGNTSTTFQDAPDSPDTSDDGLKSHAKIHAEEQVDIVSAGALSEIDIEDAARNGVGKLNKSHMRKTPKGDWVAQVGIGVFITFTPLSDGRNDLKRIRFSREIFSKAQAEAWWAENCAKVCEEYEVPGFGRSASAGSDEKAHKVAGFTSPKFTPADANDISSPGRMSNGAVGLRPKTAMVDTMRPDHTLIHEEGSEWVEEDQPGVYLTIVAMAGGRRELKRVRFSREKFREKQAESWWKENRNRVLEQYL
>scaffold-DXOU-2005682-Nothoceros_aenigmaticus
DWVAQVGIGVFITFTPLADGRNDLKRIRFSREIFSKSQAEAWWADNCAKVCEEYQVPGFGRAASAGAEAKSHKVAGFTSPKFTPADANQQPRASLSGALSSRPKTSMVDGVARPDHVLIHEEGTEWVEEDQPGVYLTIMAMPGGRRELKRVRFSREKFREKQAEAWWKENRNRVLEQYL
>scaffold-FAJB-2056861-Paraphymatoceros_hallii
MLACVACSKHVTDDDSSEGSPQNMASRESLRSLSNQLKLMAIKFSAGAYRNCRPCTPDTFLAKGLPSLPEEGPHSVADSVTTSSTFLDARDSPDTSDDAIKLHARVHAEEQVVGVSGSLSEIDIEDAARSGVGKLNRAHMRKTPKGDWVAQVGIGVFITFTPLPDGRNDLKRIRFSREIFSKSQAEAWWAENCAKVCEEYQVPGFERAASAGAEEKSHKVAGFTSPKFTPADANDISSPGRMSSGALGSRSNNAMVDGVVRPDDVLVHEEGSEWVEEDQPGVYLTIMAIPGGRRELKRVRFSREKFREKQAEAWWKENRNRVLEQYL
>scaffold-RXRQ-2023261-Phaeoceros_carolinianus-sporophyte
MLACIACSKSVSDDDSGDGSSPHSMVTRDNLRSLTSQLKLMAIKFSAGAYRNCKPCTTGGYVSKGLPALPEGGEGTHSNGESGNTSTTFQDAPDSPDTSDDGLKSHAKIHAEEQVDIVSAGALSEIDIEDAARNGVGKLNKSHMRKTPKGDWVAQVGIGVFITFTPLSDGRNDLKRIRFSREIFSKAQAEAWWAENCAKVCEEYEVPGFGRSASAGSDEKAHKVAGFTSPKFTPADANDISSPGRMSNGAVGLRPKTAMVDTMRPDHTLIHEEGSEWVEEDQPGVYLTIVAMAGGRRELKRVRFSREKFREKQAESWWKENRNRVLEQYL
>scaffold-RXRQ-2023262-Phaeoceros_carolinianus-sporophyte
MLACVACSKHVTDDDSSEGSPQNMASRESLRSLSNQLKLMAIKFSAGAYRNCRPCTPNNFLAKGLPSLPEEGPNSLADSAATSSTFLDARDSPDNSDDAIKLHARVHAEEQVVGVSGSLSEIDIEDAARSGVGKLNRAHMRKTPKGDWVAQVGIGVFITFTPLPDGRNDLKRIRFSREIFSKSQAEAWWAENCAKVCEEYQVPGFGRAASAGAEETSHKVAGFTSPKFTPADANDISSPGRMSSGEFGSRANNAMVDGVVKPDDVLVHEEGSEWVEEDQPGVYLTIKAITGGRRELKRVRFSREKFREKQAESWWKENRNRVLEQYL
>scaffold-RXRQ-2023263-Phaeoceros_carolinianus-sporophyte
MLACVACSKHVTDDDSSEGSPQNMASRESLRSLSNQLKLMAIKFSAGAYRNCRPCTPNNFLAKGLPSLPEEGPNSLADSAATSSTFLDARDSPDNSDDAIKLHARVHAEEQVVGVSGSLSEIDIEDAARSGVGKLNRAHMRKTPKGDWVAQVGIGVFITFTPLPDGRNDLKRIRFSREIFSKSQAEAWWAENCAKVCEEYQVPGFGRAASAGAEETSHKVAGFTSPKFTPADANDISSPGRMSSGEFGSRANNAMVDGVVKPDDVLVHEEGSEWVEEDQPGVYLTIKAITGGRRELKRVRFSREKFREKQAEAWWKENRNRVLEQYL
>scaffold-TCBC-2008645-Nothoceros_vincentianus
MLACVACSKHVTDDDSSEGSPRNMAARESLRSLSNQLKLLAVKFSAGAYRNCRPCAPNTFLAKGLPSLPEEGEGPHSLADSATTSTTFLDSRDSPDTSDDAIKAHGRVHAEEQVVSISGSLSEIDIEDAARSGVGKLNRGHMRKTPKGDWVAQVGIGVFITFTPLADGRNDLKRREIFSKSQAEAWWADSCAKVCEEYQVPGFGRAASAGAEAKSHKVAGFTSPKFTPADANDISSPGRLSSGALSSRPKTSMVDGVARPDHVLIHEEGTEWVEEDQPGVYLTIMAMPGGRRELKRVRFSREKFREKQAEAWWKENRNRVLEQYL
>scaffold-TWUW-2051419-Anthoceros_agrestis-A
MLACIACSKSVSDDDSGDGSSPHSMVTRDNLRSLTSQLKLMAIKFSAGAYRNCKPCTTGGYVSKGLPALPEGGEGTHSNGESGNTSTTFQDAPDSPDTSDDGLKSHAKIHAEEQVDIVSAGALSEIDIEDAARNGVGKLNKSHMRKTPKGDWVAQVGIGVFITFTPLSDGRNDLKRIRFSREIFSKAQAEAWWAENCAKVCEEYEVPGFGRSASAGSDEKAHKVAGFTSPKFTPADANDISSPGRMSNGAVGLRPKTAMVDTMRPDHTLIHEEGSEWVEEDQPGVYLTIVAMAGGRRELKRVRFSREKFREKQAESWWKENRNRVLEQYL
>scaffold-UCRN-2053614-Megaceros_flagellaris
MLACVACSKHVTDDDSSEESPHNVAARDSLRSLSNQLKMLAVKFSAGAYRNCRPCTPNTFLAKGSPSLPEDGEGPRSLADSTTTSATFLDSRDSPDTSDDAIKAHGRVYAEEQVVSVSGSLTEIDIEDAARSGVGKLNRGNMRKTPKGDWVAQVGIGVFITFTPLADGRNDLKRIRFSREIFSKSQAESWWADNCAKVCEEYQVPGFGRTASAGAEAKSHKVAGFTSPKFTPADANDISSPGRISSGALSARPKTAMVDGVARPDHVLIHEEGTEWVEEDQPGVYLTIMAMPGGRRELKRVRFSREKFREKQAEAWWKENRNRVLEQYL
>scaffold-WCZB-2119494-Phaeoceros_carolinianus-gametophyte
MLACVACSKHVTDDDSSEGSPQNMASRESLRSLSNQLKLMAIKFSAGAYRNCRPCTPNNFLAKGLPSLPEEGPNSLADSAATSSTFLDARDSPDNSDDAIKLHARVHAEEQVLGVSGSLSEIDIEDAARSGVGKLNRAHMRKTPKGDWVAQVGIGVFITFTPLPDGRNDLKRIRFSREIFSKSQAEAWWAENCAKVCEEYQVPGFGRAASAGAEETSHKVAGFTSPKFTPADANDISSPGRMSSGEFGSRANNAMVDGVVKPDDVLVHEEGSEWVEEDQPGVYLTIMAITGGRRELKRVRFSREKFREKQAEAWWKENRNRVLEQYL
>scaffold-ZFRE-2018289-Phaeoceros_carolinianus-sporophyte_1575
PKGDWVAQVGIGVFITFTPLPDGRNDLKRIRFSREIFSKSQAEAWWAENCAKVCEEYQVPGFGRAASAGAEETSHKVAGFTSPKFTPADANDISSPGRMSSGEFGSRANNAMVDGVVKPDDVLVHEEGSEWVEEDQPGVYLTIMAITGGRRELKRVRFSREKFREKQAEAWWKENRNRVLEQYL
>scaffold-ZFRE-2024106-Phaeoceros_carolinianus-sporophyte_1575
MLACIACSKSVSDDESGDGSSPHSMVTRDNLRSLTSQLKLMAIKFSAGAYRNCKPCAAGVYVSKGLPSLPEGGEGTHSLGESTTTSATFQDARDSPDTSDDGLKSHAKIHAEEQVDMVSAGSLSEIDIEDAARNGVGKLNKSHMRKTPKGDWVAQVGIGVFITFTPLSDGRNDLKRIRFSREIFSKAQAEAWWAENCAKVCEEYEVPGFGRSASAGSDEKPHKVAGFTSPKFTPADANDISSPGRMSNGAVGLRPKSAMVDTIRPDHTLVREEGSEWVEEDQPGVYLTIVAMSGGRRELKRVRFSREKFREKQAEAWWKENRNRVLEQYL
>scaffold-HPXA-2012889-Ptilidium_pulcherrimum
MLACLGPVRSKTVDDEVVVQEGKAKSVPSRQHGIRLFTFQLKQMAARLTGGSLSRHCRPACTTASRQELQVENPAAHPSDEMLSPQFSLKSYQMNGHTPTHQDQIATPDMRFGARQASPKALRSLQGNFAEAAAAVREGGATVDKAGPGFRFLNSEWVAQVEPGVYITFCTAADGFNDLKRIKFSRAMFSKHHAESWWTENCPRVRALYNVRPPTSTATDDDRFSSGYATPDTYSKSPCSTYNGGDYQLTRRKSSADSRLKEDPKYSDPQIGEDASNSWVEQDESGVYLTIITAPGVGKQLKRVRFSRDKFSEGEAAAWWEQNRQRIYAQYI
>scaffold-HPXA-2012890-Ptilidium_pulcherrimum
EWVAQVEPGVYITFCTAADGFNDLKRIKFSRAMFSKHHAESWWTENCPRVRALYNVRPPTSTATDDDRFSSGYATPDTYSKSPCSTYNGGDYQLTRRKSSADSRLKEDPKYSDPQIGEDASNSWVEQDESGVYLTIITAPGVGKQLKRVRFSRDKFSEGEAAAWWEQNRQRIYAQYI
>scaffold-HPXA-2012891-Ptilidium_pulcherrimum
EWVAQVEPGVYITFCTAADGFNDLKRIKFSRAMFSKHHAESWWTENCPRVRALYNVRPPTSTATDDDRFSSGYATPDTYSKSPCSTYNGGDYQLTRRKSSADSRLKEDPKYSDPQIGEDASNSWVEQDESGVYLTIITAPGVGKQLKRVRFSRDKFSEGEAAAWWEQNRQRIYAQYI
>scaffold-IRBN-2014279-Scapania_nemorosa
LACLAPVCSTKAHDNEVVAQEGRTTAEPSKHANSFFTCQFKQMASKLSGGSISKYCKTACGKAAKDNDNLAGHPGASEMQSPQFSLKGFQMNEHMSPRPDSQEYPFDTAQASPKALRSLQKKFAEATPATEGEARPDLGAAAYKVYSREWVAQVEPGVYITFFTAPDGFNDLKRIKFSRQLFSKQRAEVWWKENCPRVKTLYNVRPPSSTTTDEDRFPSGFATPDSKSPCSSYIGGDYLVTRRKSSADANLKEDDKFDNSVTSEEISNSWVEQDEPGVYLTMITVPGVGKQLKRVRFSREKFSEREAAAWWEHNRQRIYAQYI
>scaffold-KRUQ-2010594-Porella_navicularis
EWVAQVEPGVYITFCSAADGFNDLKRIKFSRAMFSKQHAENWWTENCPRVRALYNVRPPSASTTDDDRFSSGYATPDTYSKSPCSTYNGSDYQLTRRKSSADSRLKDDTRSNDSQPGEDAGNSWVEQDEAGVYLTIITVPGVGKQLKRVRFSRDKFSEGEAAAWWEQNRQRIYAQYI
>scaffold-NRWZ-2001491-Metzgeria_crassipilis
EWVAQVEPGVYITFCTAPDGFNDLKRIKFSRAMFSKHHAESWWTENCPRVRELYNVRPPSSTTDDDRFSSGYATPDTYSKSPCPSFGGTDYQLTRRKSSADARLKTESRLSDSQTSDSEALTNWWVEQDEPGVYVTIIVVPGAGKQLKRVRFSREKFTDREAAAWWEHNRQRIYAQYV
>scaffold-OFTV-2021930-Barbilophozia_barbata
SREWVAQVEPGVYITFFTAPDGFNDLKRIKFSRQLFSKQHAEVWWKENCPRVKTLYNVRPPTSTTTDEDRFPSGFATPDSKSPCSSYIGGDYLVTRRKSSADANLKEDDKSNNSVTSEEISNSWVEQDEPGVYLTMITVPRVGKQLKRVRFSRDKFSEREAAAWWEHNRQRIYAQYI
>scaffold-TFDQ-2110259-Monoclea_gottschei
VLITFLSLPEGGNDLKRIRFSRELFNKWQAQRWWTENYDKVLELYNVQRFNRQAVSLPVRTEEEERFAKESTHDSPVTPPLHNERLPRNFYRQCALGVGVGYSSPDSMEHHSSSLAATPNLSSTSAKAETSSSSSRDADRSDDLSVSASNASDQE
>scaffold-UUHD-2001061-Porella_pinnata
LHAGMRGEGGARVDRGVPGSNGVDNEWVAQVEPGVYITFSSAADGFNDLKRIKFSRAMFSKQHAENWWTENCPRVRALYNVRPPSASTTDDDRFSSGYATPDTYSKSPCSTYNGNDYQLTRRKSSADSRLKEDIRSNDSQAGEDTGNSWVEQDEAGVYLTIITVPGVGKQLRRVRFSRDKFSEGEAVTWWEQNRQRIYAQYI
>scaffold-UUHD-2001062-Porella_pinnata
ACLGPVCTKTADDEVVVQGGKTKSVPSKHGIKLFTFQLKQMASRLTGGSLSRHCRPACTTSSRHDLHDDNPTVHPSSDELSPQFSLKSYQMNGHTPNREDQVTSSENRFGARQGSPKALRALHAGMRGEGGARVDRGVPGSNGVDNEWVAQVEPGVYITFSSAADGFNDLKRIKFSRAMFSKQHAENWWTENCPRVRALYNVRPPSASTTDDDRFSSGYATPDTYSKSPCSTYNGNDYQLTRRKSSADSRLKEDIRSNDSQAGEDTGNSWVEQDEAGVYLTIITVPGVGKQLRRVRFSRDKFSEGEAVTWWEQNRQRIYAQYI
>scaffold-YBQN-2017560-Odontoschisma_prostratum
KEWVAQVEPGVYITFYTAPDGFNDLKRIKFSRQLFSKQHAENWWTENCPRVRTLYNVRPPSSTSTDDDRFSSGYATPDAHSKSPCSSYIGGDYIITRRKSSADARLKEDVRPNPVTGEEISNSWVEQDEAGVYLTIITVPGVGKQLKRVRFSRDKFSEREAAAWWEDNRQRIYAQYI
>scaffold-YFGP-2011600-Pallavicinia_lyellii
EWVAQVETGVYITFYTAPDGFNDLRRIKFSRAMFGKEQAESWWADNSRMVRELYNVRPPSSTNNAEDDRFSSGYATPDAFSKSPSSFARCDYQLTRRKSSADSRFKDDARVSDSQRSEDGFNNSWVEQDEEGVYLTILTFPGGVKQLKRIRFSRDKFSENEAAAWWEHNRQRIYAQYI
>scaffold-CBAE-2011750-Huperzia_myrsinites
MLPCIACSKQVEEEAPSEGGTPKSMAEKEGLKSITHQFKDMVLKASMAYRQCKPGSAAIFDDDPPIFDEFLTPAGTSSGTDSMKSGKHELTRSISKRDSSLRSIKSKTHDCLRAAKDSHGRSPKSPGSSTYSRIVQQQLQAEKPFVEDDSGQEWVAQVEPGVLITFLTLPKGGNELKRIRFSRSMFSNRQAEAWWTANSEKVHELYNVCGKEKLPAALPSLQSSKEVESPNAFGIGASPANSPRLVGDIINKTNIGATQSSNNQNAASIDVKNKADASTISNANGNGSDYVTEDEPGVYITIKVLPGGVKALKRVRFSCDKFDERQAKMWWEKNRFRIHEQYV
>scaffold-CBAE-2013671-Huperzia_myrsinites
MLPCIVCSKQVEEDATSEGGTPKSIAEKDGQKSITHQLKDMVLKASIAYKQCKPGSAAIFDDGPPILDEFLTPAGTSSATDSMKSGKHELTRSFSRQNSSLRSIKSQVPDHLQAAKDSHSRIPKSPGSSAYSRIVQQQVLIENPSVGDAGQEWVAQVEPGVLITFLTLTNGRNELKRIRFSRNVFSNLQADAWWTANSEKVHELYNVSGKKKLPATLPGLQSSKEVESPNEFGIVASPADSPRLVGDSVTKPSMGATQSSSVQNDGSSDAKNKSDATTIVNSTDNSGEYLTEDEPGVYITIKVLPGGIKALKRVRFSCDKFDERQAKLWWEKNRFRIHDQYV
>scaffold-ENQF-2017397-Lycopodium_annotinum
MLPCIVCAKPADDEDEGAYDANTPKSFAERVAMKSLTSQLKDMVLKASATYRQCKPGSAAIFDHGAPSFKEYAAISNVSTEGDDLKSSHQFGLPNSKFEDNVSASSPRPRGVNANYARGEEAYSHSRKPSQVAQQQISNNKSSSEDDQGQEWVAQVEPGVLITFLALSDGGNELRRIRFNREMFNKHQAESWWTLNSERVHELYNVRLKDKSAPELRSPNLNEVKSLDEFSPSASPNSPRLAGDMTNSSLGPSCKSSISNAGSETVNNDVADVAASRIGSTADSEWVTEDEPGVFVTVKIMPGGTKALKRVRFSCDTFNEQQAKLWWEKNRFRIHEQYL
>scaffold-ENQF-2084972-Lycopodium_annotinum
MLPCIACSKQADQEAVSDGGTPKSISDNDGVKSLSHQLKDMVLKASVAYRHCKPGSAAIFDDDPPSFDESISPSSASLGKREYRPGLARSISRKDAGSSSRKSQESDRLRVKSPHARIPKSPASSANLRIGNQQLVSEKSSVKDEAGQEWVAQVEPGVLITFLTLPNGGNELKRIRFSREIFNKWQAEVWWTANSEKVHELYNVSGKEKLPATLPSNLQGSKEVRNLNQFGIGASPADSPRVVGDLRMKPNASTTQSSNAQNFRSDDAKNEADAASADDASGSGSECVTEDEPGVYITIKVLPGGSKALKRVRFSCDKFDERQAKQWWEKNRFRIHEQYV
>scaffold-GAON-2017089-Huperzia_squarrosa
MLPCIACSKQVEEEAPSEGGTPKSMAEKEGLKSITHQFKDMVLKASMAYRQCKPGSAAIFDDDPPIFDEFLTPAGTSSGTDSMKSGKHELTRSISKRDSSLRSIKSKAPDCLPAAKDSHGRSPRSPGSSTYSRIVQQQLQAEKPSVEDDSGQEWVAQVEPGVLITFLTLPKGGNELKRIRFSRSMFSNRQAEAWWTANSEKVHELYNVCGKEKLPATLPSLQSSKEVESPNGFGIGASPTNSPRLVGDSINKTNIGATQSSNNQNAASVDVKNKADASTISNANGNGSDYVTEDEPGVYITIKVLPGGVKALKRVRFSCDKFDERQAKMWWEKNRFRIHEQYV
>scaffold-GAON-2017170-Huperzia_squarrosa
MLPCIVCSKQVEENATSEGGTPKSIAEKDGQKSITHQLKDMVLKASIAYKQCKPGSAAIFDDGPPILDEFLTPAGTSSATDSMKSGKHELTRSFSRQNSSLRSIKSQVPDHLQAAKDSHSRIPKSPGSSAYSRIVQQQVLIEKPSVGDAGQEWVAQVEPGVLITFLTLTNGRNELKRIRFSRNVFSDLQADAWWTANSEKVHELYNVSGKKKLPATLPGLQSSKEVESPNEIGIVASPANSPRLVGDSITKPNMGATQSSSVQNDGSSDVKNKSDATTIVNSTDNGGEYLTEDEPGVYITIKVLPGGIKALKRVRFSCDKFDERQAKLWWEKNRFRIHDQYV
>scaffold-GKAG-2018289-Huperzia_lucidula
MLPCIVCSKQVDEDANSEGGTPKSMAEKDGLKSITHQFKDMVLKASIAYRQCKPGSAAIFDDDPPIFDEFLTPAGTSSGTDSMKSGKHELTRSISKRDSSLRSIKSQAPDRLQAAKDSHGRSPKSPGSSAYSRIVQQQLLSEKPSVEDDAGQEWVAQVEPGVLITFLTLPKGGNELKRIRFSRNIFSNRQAEAWWTANSEKVHELYNVSGKEKLPSTLPSLQSSKEVESPNEFGIGASPANSPRLVGDSITKPNIGATQSSNIQNAGSIDVKNKADAATIVNASGNGSEYLTEDEPGVYITVKVLPGGIKALKRVRFSCDKFERQAKLWWEKNRFRIHEQYV
>scaffold-JKAA-2008820-Selaginella_wallacei
MLPCIACSRHVVDDEDDVDDEDRAGSSSSSIAGPAETKTLTSQLKYVVLKISSSYKQCRPCSGFRAGNHTLGSEELFVGTSDASSSDGWSNNKPSSKPRAAAVAGSDSEGTKPKVSSSSCSTRNSNVTTKTEAAQIDDEEWVAQVEPGVLITFVALPNGENELKRIRFSREMFNKWQAESWWSENCERVHELYNVAGSDHSFPNTRKEATANGASRLGEQPKKDVKGSAEEAKPKQEDDNKPDELTEWVEEDEPGVYITVKIGPNGRELKRVRFSREKFSEKQAKLWWEKNRFRIHDQYL
>scaffold-NYBX-2021388-Huperzia_selago-A
GTPKSMAEKDGLKSITHQFKDMVLKASIAYRQCKPGSAAIFDDDPPIFDEFLTPAGTSSGTDSMKSGKHELTRSISKRDSSLRSIKSQAPDRLQAAKDSHGRSPKSPGSSAYSRIVQQQLLSEKPSVEDDAGQEWVAQVEPGVLITFLTLPKGGNELKRIRFSRNIFSNRQAEAWWTANSEKVHELYNVSGKEKLPATLPSLQSSKEVESPNEFGIGASPANSPRLVGDSITKPSIGATQSSNIQNAGSIDVKNKADAATIVHASGNGSEYLTEDEPGVYITVKVLPGGIKALKRVRFSCDKFDERQAKLWWEKNRFRIHEQYV
>scaffold-PKOX-2013636-Isoetes_tegetiformans
KDGIKSFTTQLKDIVLKVSSAYRQCRPCATPIEQNDGAEDIGTSSVASSEEWIKSHKPGYSNGKLTAQVEPTSSDRPLTDNYSKLYNSDSPGTNEGEVVVNGEDDSLQEWVAQVEPGVLITFLSLPTGENELKRIRFSRDLFNKWQAEAWWGENCDRVHELYNVVRTDKSLFTSIGSKEEARDLHRAVKGYGNPASSIIHDEFMKNGHFSSISDWQTPQSEASKVESQKCKHEGNGENVETCSNCRHVCRNNSGPQSQASSIDRENGHKQDDGESEHVASHDSASDEGNEWVEEDEPGVYITIKSLPGGGRELRRVRFSREKFSERQAKLWWERNRFRIHDQYL
>scaffold-PQTO-2012668-Lycopodium_deuterodensum
MLPCIACTKHVDDEEDEEVTGARTPKLSAEKDSLKSITSQFKDMVWKASVVYRHCKPGSAAIFDHNAPSLDGYETASSTTSSGTHLKSINQSGIGASSFKDDKSSHTSKREGLHAENGPSKMAEYPGNRKSPQPVADQQVTGHTSPLKDQTDLEWVAQVEPGVLITFLALPDGGNELKRIRFSQEMFNKWQAEAWWTANNDRVHALYNVRVKDEPASVPNPLSSKEAARSFHEVGDTASSPDVVSEQTTKSNDVSDLDAISSSAHVGSNDSEGGNGSEWVAEDEPGIFITVNVLPGGIKTLKRVRFSCDRFNEQQAKLWWEKNRFRVHEQYL
>scaffold-PQTO-2082471-Lycopodium_deuterodensum
MLPCVACSKQADQEAVSDGGTPKSMSDKDALKSLTHQLKDMVLKASVAYRQCKPGSAAIFDDDPPSFDKFIGLSGASSENGNLKFGKREYRPGLARSISKKDAGSSSVKSQESDRLHVKSPHARIPKSPASSPHLRIANQQLVREKSFVKDDVGQEWVAQVEPGVLITFLTLPNGGNELKRIRFSREIFNKWQAEAWWTANSEKVHELYNVSGKEKLPTTLPNNLQDSKEVRNVSQFGIGASPAESPRVVGDPMTKSNVSTTQSSNTQNPGSDYVKSETDAASVDNASGSGSECVTEDEPGVYITIKVLPGGSKALKRVRFSCDRFDERQAKQWWEKNRFRIHEQYV
>scaffold-ULKT-2014198-Lycopodiella_appressa
MLPCIACSKQVDNEEEVSYVTSTPKSIAERIATRSLTSQLKDMVLKASATYRQCKPGSAISFDHDTPSFKEYADISNIPSGINQLKPSHQSALSGSLSEEDMSVGSQRSHNIKAARSHSRNPSQVVQHQISNSESFSEDDKDQEWVAQVEPGVLITFLALSDGGNELRRIRFNREMFNKRQAELWWSLNSERVHELYNVRQKDQPAVGLRSPKRSNEVKGLDECSATASPNSPRLAGDTTNSSIGPSCKSSISNPGSETANNDGADIAVSNICSTADSEWVTEDEPGVFVTIKIMPGGTRALKRVRFSCDTFDEQQAKLWWEKNRFRIHEQYL
>scaffold-ULKT-2020841-Lycopodiella_appressa
SKQADQEEASDGGTPKSDREGIKSLTHQLKDMVMKASVAYKLCKPGSAAIFDDDPPSSDEYSTHSGTSSVIGSSKSLRRDQSGLARSFSKKDAGSSSIRSQGGDRFHSKSPRGIPKSPASRTHAPAERSEHLPSDIRSFKDDTGQEWVAQVEPGVLITFVTLPNGGNALKRIRFSREIFDKSQAEAWWAANNEKVHELYNVIGKEKLPLTLPDQKDSEEGRGLKQFGIGASPATSPRVIGDTMPKPNAGPTQSANVQNSASEAVNKGATSAQVDDVNAIGSEFVNEDEPGVYITVKVLPGGNKALKRVRFSCDKFNEQQAKQWWDKNRFRIQEQYV
>scaffold-WAFT-2068415-Diphasiastrum_digitatum
MLPCIACSKQADQEAVSDGGTPKSITDKDGLKSLSHQLKDMVLKASVAYRQCKPGSAAIFDDDPPSFDEFITPSSSSSEIGNSKSGKREYWPGLTRSISRKDAGSSSVKSQDSDRLQVKSPHARIPKSPASSAHLRIGNQQLVSEKSLVKDEVGQEWVAQVEPGVLITFVTLPNGGNELKRIRFSREIFNKWQAEVWWTANSEKVHELYNVFGKEKLPATLPNNLQGSKEVRNLNQFGIGASPANSPRVVGDLTTKPNVSTTQSSNAQNPGSDVVKNEPDAASIDNASGSGSECVTEDEPGVYITIKVLPGGSKALKRVRFSCDRFDERQAKQWWEKNRFRIHEQYV
>scaffold-XNXF-2007812-Dendrolycopodium_obscurum
MLPCVACSKQADQDAVSDGGTPKSMADKDGLKSLTHQLKDMVLKASVAYRQCKPGSAAIFDDDPPSFDEFITPSGASSDIGNLKSGKREYRSGLARSISRKDAGSSSRKSQESDRLHVKSPHGRIPKSPASSPHLHVGNQQLVTEKSFVKDEVGQEWVAQVEPGVLITFLTLPNGGNELKRIRFSREIFNKWQAEAWWTANSEKVHELYNVSGKEKLPTTLPNNLQGSKEVRNVSQFGIGASPANSPRVVGDLMTKPNASTTQSSNAQNPGSDDVKNEADAASVDNASGSGSECVTEDEPGVYITIKVLPGGSKALKRVRFSCDKFDERQAKQWWEKNRFRIHEQYV
>scaffold-YHZW-2003569-Huperzia_selago-2_samples_combined
MLPCIVCSKQVDEDATSEGGTPKSMAEKDGLKSITHQFKDMVLKASIAYRQCKPGSAAIFDDDPPIFDEFLTPAGTSSGTDSMKSGKHELTRSISKRDSSLRSIKSQAPDRLQAAKDSHGRSPKSPGSSAYSRIVQQQLLSEKPSVEDDAGQEWVAQVEPGVLITFLTLPKGGNELKRIRFSRNIFSNRQAEAWWTANSEKVHELYNVSGKEKLPATLPSLQSSKEVESPNEFGIGASPANSPRLVGDSITKPSIGATQSSNIQNAGSIDVKNKADAATIVHASGNGSEYLTEDEPGVYITVKVLPGGIKALKRVRFSCDKFDERQAKLWWEKNRFRIHEQYV
>scaffold-ZZEI-2005226-Phylloglossum_drummondii
MLPCIACSKQVEEDAIPASRMTPKSIQEKEGLKSITHQFKDMVMKASIAYRHCKPGSAAIFDDDPPLFDESLGAAGTSSGPDSMMPGNHVLTRSISKSFSRLRSIKSQATPERPQATKDSHGRSPRSPAGCSAYPHIAQQQLGHEQPSVQDDAGQEWVAQVEPGVLITFLTLPNGGNELKRIRFSRNLFSNPQAEAWWMANSEKVHELYNVSGMEKLPPTLPGLQSSKEVESSNGSGIDTSPTNSPRLVGDSITKANAGPIQSLHIRNGGSTDVKNKDGATLDITSSNGSEYLTEDEPGVYVTVKVLPGGVKALKRVRFSCDKFDEQQAKLWWEKNRFRIQEQYV
>scaffold-ZZEI-2024388-Phylloglossum_drummondii
MLPCIVCSKQVEEDTISEGGTPKSMAEKDGLKSITHQLKDMVVKASIAYRQCKPGSAAIFNDDPPIFDEFLTPAGTSSGTATIASGKHGLTRSISKTSSSSRSIKSPLPSPGPDRRSQAAKGVQGRSPKSPAISIAHPYIAQPQADRKKPSIQDDVGQEWVAQVEPGVLITFLALPNGGNDLKRIRFSRNLFSDRQAEAWWIANSEKVHELYNVSGKEKLPATLPIIHSLKEAESSTESRADASPTNSPRLVGDFISKANMEAIPSSHIQSVGSAAVKNKADATTSDAARGNGSEYLTEDEPGVYITIKVLAGGTKALKRVRFSCDKFDERQAKLWWEKNRFRIHEQYV
>scaffold-BGXB-2009022-Plagiomnium_insigne
ASYHMANGTAVKVPEELRNFNRLVPPGAGAPGTEWFSQVELGVFITFVTLSNGCNALKRIRFSRDIFSKKEAEAWWAENGNRVRAVYNVPAFERTTTNDHLATSSSEEEQVSGVSGYATPAYSPQGSRGFSSRESPAGYSSSGISRGASLRDASSREASIREASIRESIRESMRDAVSEVSDSVTGERATETETHGSEEGSERTFDGEETTWVEEDVPGVYLTLKNLTGGGRELKRVRFSREKFTEKQAKIWWDENRGRIHKQYL
>scaffold-GOWD-2005228-Sphagnum_lescurii
PCLPGKEWFSQVELGVFITFVTLSNGCNAFKRIRFSRDIFSKKEAESWWTENGNRVRAIYNVPPFQQTVRNDRISSSEDETSGASAYGTPAYSPRGLICVLSRGDSMKSCRKGFSSVGVLALRDGAGTIKAAAVTDDRPDEAEACESDECSENTCEERDENSWVEEDVPGVYLTLMNLPGGGRDLKRVRFSREKFTEKQAKIWWDENRSRIHMQYI
>scaffold-IGUH-2003416-Leucodon_julaceus
IEKHNFVFPVRVRTMAVKMLACMSSKTLEEAIEGDYEKEMRSESKSNLRKTKSFTCQSLIHPSWSFKSQGNHSRELSREQSISPAQASPHAEGNDEFASTRPVGKGWKSFLAALQCSRAPLRSTDFKEMASKLTAGACTYSCKPCSTSVCEQDAAHAVHPEVSMDSANSYDDANILLPVVQQVISSSLKDDQGSNLGDGPASAQSSQAALPEQKSNPPSKPATPRNESPSYATYHMANGTAVKVSEELRNLYRLVPPGAGVPGTVWFSQVELGVFITFVTLSNGCNALKRIRFSRDIFSKKEAEEWWAENGNRVRAVYNVPAFERTTTNDHQATSSSEEEVSGVSGYATPAYSPQRSRGFSSRESPAGYSSSGISRGASLRDASSREASIREASIREFIRESMRDAVSEVSDSVTGERATETETHGSEEGSERTFDGEETTWVEEDVPGVYLTLKNLTGGGRELKRVRFSREKFTEKQAKIWWDENRGRIHKQYL
>scaffold-KEFD-2009598-Encalypta_streptocarpa
VLERTMAVKMLACMSSKTLEEAVEANYEKEKTPARSETKSDLRKMKSFTCQTLIHPSWSFKSQGNQGVSPPQASPAQASPDQASPQADGKEEDASEKPVGKGWKSFFAALQCSRAPLRSTDFKGMAAKLTAGACTKSCKPCSTSVSEQDAAHAVHPEAAMENYSEANFSLPVASNNGGSNHGGSNHGGSNHGGSNHGGSNNGGSNHGGSNHGGSNIGGGSNAGVNNAGVNNAGSNNGDGPVSARSSQAAHSEQKINSKPPTQSNESPSYASYHMANGAAVKVPEELRNLNRLVPAGTGVPGTEWFSQVELGVFITFVTLSNGCNALKRIRFSRDIFSKKEAESWWAENGNRVRAVYNVPAFERTTTNDHPATSSSEEEQVSGISGYATPAYSPQGSRGASMPRDSPAGNGSGVSRGASLRDTSSREASMREASIRESIRESMRDAVSEVSESVTGTERATETDTVHGSEEGSDRTYDGEETTWVEEDVPGVYLTLKNMAGGGRELKRVRFSREKFTEKQAKIWWDENRGRIHKQYL
>scaffold-RCBT-2033312-Sphagnum_palustre
PCLPGKERFSQVELGVFITFVTLSNGCNAFKRIRFSRDIFSKKEAESWWTENGNRVRAIYNVPPFQQTVTNDRISSSEDETSGASAYATPAYSPRGLICVLSRGDSMKSSRKRFSNVEVLALRDDAGTIKAAAVTDDRPDESEARESDECGENTCDERDENSWVEEDVPGVYLTLMNLPGGGRDLKRVRFSREKFTEKQAKIWWDENRSRILMQYI
>scaffold-SKQD-2079379-Takakia_lepidozioides
LKELAVKFSLGAYRHSCRPCSASVYDHDTAHAVHPVTTLDAASEIQSGQFSLPTDHYRAATPSKEIDFDREYGQGFTPSVHIARLDQKFTKCSSTVGQPQIYNNELLDEAVKGSDVSKVSSGITAAGECVPGTEWFSQIELGVFITFVALPNGCNGLKRIRFSRDIFTKKEAEAWWAENGNRVRAVYNVPAFERPAATDLPTSSSEEEASGYATPAYSPGVSCGTSMRDTSAGANLHGDSAYDERLPQAEAQGCEGDSEQACGEGEQSTWVEEDVPGVYLTVISLPEGGRELKRVRFSREKFTEKQAKIWWDDNRGRIHKQYL
>scaffold-VMXJ-2131126-Leucobryum_albidum
VRGRTMAVKMLACMSSKTLEKAIEADYEKEVKTPPRSESKSDFRKTKSFTCQTLIHPSWSFKSLGNQNTSPPQGSPHAEGKEEVGSGKPVGKGWRSFFAALQCSRAPLRSADFKGMAAKLTAGACTHSCKPCSTSASEQDAVHAVHPDTSMASADSYNEANFPLPVIQNSNPSSVKDEQGSNLGDGPVSARSSQAAISEQKINGINKPSPPPNESPTYATYHMANGAAVKGTEELRNFNRILPPGAGVPGTEWFSQVELGVFITFVSLSNGCNALKRIRFSRDIFTKKEAEAWWAENGNRVRAVYNVPAFERSSTNDHQATSSSEEEQVSGISGYATPAYSPQGSRGPSMRDSPAGYNSGVSRGPSLRDTSSREASIREASIRESIRESMRDAVSEVSDSVTNDRATETETNQSEEGSDRNFEGEDSTWVEEDVPGVYLTLKNLTGGGRELKRVRFSREKFTEKQAKIWWDENRGRIHRQYL
>scaffold-WOGB-2015451-Andreaea_rupestris
SPTCSSYHMARGSAVRVAEEPQVSNRNMNGTPTCLPGTEWFSQVELGVFITFVTLPNGCNALKRIRFSRDIFSKKEAESWWAENGNRVRAVYNIPAFERTTTSDHPTSSSEEETSGASGYATPAYSPGVSRGTSLRDLGAGRISRGTTVRDAVGVQAESPADERPQEPEGHESEEGSEQTYDTEESTWVEEDVPGVYLTLMNLVGGGRELKRVRFSREKFTEKQAKIWWDENRGRILKQYL
>scaffold-YWNF-2006726-Hedwigia_ciliata
EIRNLTRLVPQGAGVPGTEWFSQVELGVFITFVTLSNGCNALKRIRFSRDIFSKKEAESWWAENGNRVRAVYNIPAFERTTTNDHQATSSSEEEQVSVVSGYATPPQGSRGFSSRESAAGYTSSGISRGAFLRDASSREASIREASIRESIRESMTDAVSEVSDSVTGDRATEAETHGSEEGSERTFDGEETTWVEEDVPGVYLTLKNLAGGGRELKRVRFSREKFTEKQAKIWWDENRGRIHKQYL
>scaffold-ZQRI-2016019-Timmia_austriaca
TDFKGMAAKLTAGACTHSCKPCTTSVSEQDAAHAVHPEASMASVDSYNDTNFSLPVVQNRSPSLLKDDQGSVKEGSVKEGSVKEGSVKEGSRREVSRDGPGSARSSQAARLSQAALPELKSNSKAPSTKSESPSYASYHMANGAAVKVPEEIRNLNRLVPAGAGVPGTEWFSQVELGVFITFVTLSNGCNALKRIRFSRDIFSKKEAEAWWAENGNRVRAVYNVPAFERTTTNDHQATSSSEEEQVSGVSGYATPAYSPQGSRGTSMRDSPAGYSSGISRGASLRDTSSREASIREASIREASIRESIRESMRDAVSEQSDSVTGERATETETHGSEEGSDRTFDGEETTWVEEDVPGVYLTLKNLTGGGRELKRVRFSREKFTEKQAKIWWDENRGRIHKQYL
