# Supplementary material for: Water‐related innovations in land plants evolved by different patterns of gene cooption and novelty
Source: New Phytol. 2022 Feb 8;235(2):732–42. doi: 10.1111/nph.17981 (PMC9303528; doi:10.1111/nph.17981)
Supplement: Supplementary file 3 — Dataset S3 Fasta alignments and phylogenetic trees. [file NPH-235-732-s005.zip › Supplementary_Data_3_fasta_alignments_trees/Roots/Primary_roots/BRX_Q17TI5_1_1kp.fasta.aln.trimmed]

>Arabidopsis_thaliana_Q8GYL9_Protein_Brevis_radix-like_2_BRXL2
EWVAQVEPGVLITFVSLPEGGNDMKRIRFSREMFDKWQAQKWWAENFDKVMELYNVQQSE
DSIETEWVEQDEAGVYITIRALPDGRELRRVRFSREKFGETNARLWWEQNRARIQQQYL
>Arabidopsis_thaliana_Q5HZ09_Protein_Brevis_radix-like_3_BRXL3
EWVAQVEPGVLITFVSLPQGGNDLKRIRFCREMFNKWQAQKWWVENFEKVMELYNV-QSE
DSMESEWVEQDEPGIYITIRALPDGRELRRVRFSRDKFGETHARLWWEQNRARIQQQYL
>Arabidopsis_thaliana_Q17TI5_Protein_BREVIS_RADIX_BRX
EWMAQVEPGVHITFASLPTGGNDLKRIRFSREMFDKWQAQRWWGENYDKIVELYNVQRSD
DPMQAEWIEEDEPGVYITIRQLSDGRELRRVRFSRERFGEVHAKTWWEQNRERIQTQYL
>Arabidopsis_thaliana_O82281_Protein_Brevis_radix-like_1_BRXL1
EWMAQVEPGVHITFVSLPSGGNDLKRIRFSREVFDKWQAQRWWGENYDRIVELYNVQRSE
DPMQGEWVEEDEPGVYITIRQLPDGRELRRVRFSRERFGEVHAKTWWEQNRDRIQTQYL
>Arabidopsis_thaliana_Q8GZ92_Protein_Brevis_radix-like_4_BRXL4
EWVAQVEPGVLITFVSLPGGGNDLKRIRFSRDMFNKLQAQRWWADNYDKVMELYNVQKSE
DSVDNEWVEQDEPGVYITIKVLPGGRELRRVRFSRERFGEMHARLWWEENRARIHEQYL
>Arabidopsis_thaliana_Q9SKQ8
-----ILENSHITFASLPTGGNDLKRIRFSREMYNKWQAQRRWGENYDKIVELYNVQRSD
DPMQAEWIEED------------------------------------------------
>Arabidopsis_thaliana_F4IFN0_BREVIS_RADIX-like_protein
-----ILENSHITFASLPTGGNDLKRIRFSREMYNKWQAQRRWGENYDKIVELYNVQRSD
DPMQAEWIEED------------------------------------------------
>Amborella_trichopoda_W1PU43
EWVAQVEPGVLITFISLPQGGNDLKRIRFSREMFNKWQAQRWWAENFDKVMELYNVHKSE
DSQEMEWVEQDEPGVYITIRSLPGGRELRRVRFSREFTGYGSLR-------------HL
>Amborella_trichopoda_U5CR42
EWQAQVEPGVLITFVSLPGGGNDLKRIRFSRELFDKWQAQRWWGENYDRIMELYNVERSE
DSAETEWVEQDEPGVYITIRALADGRELRRVRFSRERFGEAHAKLWWEENRERIQAQYL
>Brachypodium_distachyon_I1IQJ4
EWVAQVEPGVLITFVSLPLGGNDLKRIRFSREMFNKWQAQRWWAENYDKVMELYNVQRSE
DSQEREWVEEDHPGVYITIRALPGGRELRRVRFSREKFSEMHARLWWEENRARIHEQYL
>Brachypodium_distachyon_I1GKQ2
EWVAQVEPGVQITFVSLAGGGNDLKRIRFSREMYDKWQAQRWWAENNERIMELYNVRRSD
D-EVTEWVIQDQPGVYITVRELPDGRELRRVRFSREKFAELNAKLWWEENKERIHAQYL
>Brachypodium_distachyon_I1J1E2
EWMAQVEPGVQITFATLPGGGNDLKRIRFSREMFNKWEAQRWWGENYDRIVELYNVQTSV
DSEATEWIEQDEPGVCLTIRELGDGRELRRIRFSREKFGEDRAKVWWEHNKDRIQSQYL
>Brachypodium_distachyon_I1ICX6
EWTAQVEPGVHITFVSIPGGGNDLKRIRFSREMFNKCEAQRWWGENYDRVVELYNVQTSV
DSEAEQWVEQDEPGVHITIRELADGRELRRVRFSRERFGEERAKVWWEQNRDRIHAQYL
>Brachypodium_distachyon_I1I7N8
EWVAQVEPGVLITFLSLPRGGNDLKRIRFSREMFNKWQAQRWWAENYDKVMELYNIQRSE
DSQEREWVEEDEPGVYLTIRALTGGKELRRVRFSRERFGETHARLWWEENRARVHEQYL
>Brachypodium_distachyon_I1ITR7
EWVAEPEPGVSMTLAARRDGTNRLRRVRFRAELFDAWAARAWWADNCDRIFELYTVARSE
DTEEDEWVEEYEPGVFLTVRACPDQLQLRHVELSRERFGEVKARVWWQENKDRLRTFYS
>Ginkgo_biloba_Gb_13556
EWIAQVEPGVLITLVSLKEGGNDLKRIRFSREIFNKWQAQRWWTENYDKVLELYNVHRSE
DQQEQEWVEEDEPGVYITLRCLPGGREVRRVRFSREKFSEMQARLWWEENRLRIHEQYI
>Ginkgo_biloba_Gb_18519
EWIAQVEPGVLITFISLPEGGNDLKRIRFSREMFNKWQAQRWWTENYDKVLELYNVQRSE
ESQEVEWVEEDEPGVYITIRSLPGGRELRRVRFSREKFGEVQARLWWEENRSRIQEQYL
>Marchantia_polymorpha_A0A176W5F3
EWVAQVEPGVYITFFSSPDGFNDLKRIKFSRNMYSKEQAESWWTQNCAMVRELYNVRPVD
D-TGNEWVEQDEPGVYLTIIYVQGVKQLKRVRFSRDKYSEAEASLWWDQNKQRVYASWF
>Oryza_sativa_indica_B8ATM8
EWTAQVEPGVQITFVTLPGGGNDLKRIRFSREIFNKWEAQRWWGENYDRIVELYNVQTSV
DSEATEWIEQDEPGVCLTIRELGDGRELRRIRFSRERFGEDRAKVWWEHNRDRIQAQYL
>Oryza_sativa_indica_B8AH81
EWTAQVEPGVQITFVSIPGGGNDLKRIRFSREMFNKWEAQRWWGENYDRVVELYNVQTSV
DSEATEWVEQDEPGVSITIREFGDGRELRRVRFHRERFGEERAKVWWEQNRDRIHAQYL
>Oryza_sativa_indica_A2ZIT9
EWVAEPEPGVLLTLAPRADGSNRLRRIRFREEVFDAWAAQCWWADNHDRIAELYCLVKSE
DT---EWVEEYEPGVFITVGAYPGHLQLRCVELSREKFGEVKARVWWEENKARLHHLYS
>Oryza_sativa_indica_A2XP68
EWVAQVEPGVQITFVSLGGGGNDLKRIRFSREMYDKWQAQKWWGENNERIMELYNVRRSD
D-EVTEWVIQDEPGVYITVRELADGRELRRVRFSRERFAELNAKLWWEENKERIQAQYL
>Oryza_sativa_indica_A2YVZ4
EWVAQVEPGVLITFLSLPEGGNDLKRIRFSREIFNKWQAQRWWAENYEKVMELYNVQRSE
DSQEREWVEEDEPGVYITIRALPGGRELRRVRFSREKFSEMHARLWWEENRARIHDQYL
>Oryza_sativa_indica_B8BCG7
EWVAQVEPGVLITFVSLPQGGNDLKRIRFSREMFNKWQAQRWWAENYDKVMELYNVQRSE
DSQEREWVEEDEPGVYITIRALPGGRELRRVRFSRERFSEMHARLWWEENRARIHEQYL
>Oryza_sativa_indica_B8AVF6
EWVAEPEPGVLMTLVARPDGTNHLRRIRFSEELFDARAAQRWWADNYDAIVELYSVVQSE
DT---------------------------------------------------------
>Physcomitrella_patens_A9RYL5
EWFSQVELGVFITFVTLPNGCNALKRIRFSRDIFSKKEAESWWAENGNRVREVYNVPAEE
EEEESTWVEEDVPGVYLTLKNLTGGRELKRVRFSREKFTEKQAKIWWDENRGRIHKQYL
>Physcomitrella_patens_A9TCA8
------------------------------------------------------------
-EEETTWVEEDVPGVYLTLKNLAGGRELKRVRFSREKFTEKQAKLWWDENRGRIHKQYL
>Selaginella_moellendorffii_D8SSC4
EWVAQVEPGVLITFIAMPNGENELKRIRFSRELFNKWQAEAWWAENCERVHELYNVSG--
DEELTEWVEEDEPGVYITVKLGPNGRELKRVRFSREKFSERQAKLWWERNRFRIHDNYL
>Selaginella_moellendorffii_D8SNX8
EWVAQVEPGVLITFIAMPNGENELKRIRFSRELFNKWQAEAWWAENCERVHELYNVSG--
DEELTEWVEEDEPGVYITVKLGPNGRELKRVRFSREKFSERQAKLWWERNRFRIHDNYL
>Anthoceros_agrestis_BONN_evm.model.Sc2ySwM_368.3313.1_EVM_AagrBONN_evm.TU.Sc2ySwM_368.3313___Sc2ySwM_368_14757668-14759189(-)
DWVAQVGIGVFITFTPLSDGRNDLKRIRFSREIFSKAQAEAWWAENCAKVCEEYEVPGSD
EHEGSEWVEEDQPGVYLTIVAMAGGRELKRVRFSREKFREKQAESWWKENRNRVLEQYL
>Anthoceros_punctactus_evm.model.utg000045l.564.1_EVM_Apun_evm.TU.utg000045l.564___utg000045l_2966208-2967727(-)
DWVAQVGIGVFITFTPLSDGRNDLKRIRFSREIFSKAQAEAWWAENCAKVCEEYEVPGSD
EHEGSEWVEEDQPGVYLTIVAMAGGRELKRVRFSREKFREKQAESWWKENRNRVLEQYL
>Fontinalis_antipyretica_02872-RA__[mRNA]__locus=178029_33859_37574_-_[translate_table__standard]
VWFSQVELGVFITFVTLSNGCNALKRIRFSRDIFSKNEAEEWWAENGNRVRAVYNVPAEE
EEEETTWVEEDVPGVYLTLKNLTGGRELKRVRFRDACAT------FWVLGVAKVQKDFV
>Azolla_filiculoides_s0100.g044260
EWIAQVEPGILITFQSFQDGGNELKRIRFSREMFDKLDAQQWWANNCEKIHELYNVRKRE
DETQSDNVYEDELGVYITTTLSPQGRELKRIRFSREMFNEKQARVWWEQNRVRIYQQYL
>Salvinia_cucullata_v1.1_s0014.g006395
EWVAQVEPGVIITFVARPDGCNTLKRIRFSQEMFSKWQAQQWWVENSEMVHELYSVRSSK
-NQ--------------------SKMQLSNSKFSYGSFPTDQLLLQQTKHCDRIHEDH-
>scaffold-AFPO-2072959-Blechnum_spicant_gametophyte
EWVAQVEPGVLITFVTLLDGGNDLKRIRFSREMFNKWQAQQWWAENCDKVHELYNVPKSE
DAGEEEWVQEDEPGVYITLTSSNGSTELKRIRFSREKFTEMQARIWWEENRIRVYGHYL
>scaffold-ALVQ-2102778-Tmesipteris_parva
EWVAQIEPGVLITFLPLPEGGNFMKRIRFSRQMFNNWQARQWWAENCEMVHELYNVPKSE
DQQEIEWIDEDEPGVCITVRSSQGNKELKRVRFSREKFTEIQARMWWEENSTRIRGQYL
>scaffold-CJNT-2010423-Polypodium_glycyrrhiza
EWVAQVEPGVLITFVTLLDGGNDLKRIRFSREMFNKWQAQQWWAENCDKVHELYNVPKSE
DQEQEEWVQEDDPGVYITLTSANSSTELKRIRFSREKFTEMQARIWWEENRIRVYEHYL
>scaffold-DFHO-2001568-Danaea_nodosa
EWIAQVEPGVLITFLVLPDGGNELKRIRFSRDMFNKWQAQQWWAENCEKVHELYNVSSSD
-KQDAEWVEEDEPGVYITLRSMTGGRELKRVRFSREKFTEVQARLWWEENRVRIHEHYL
>scaffold-EEAQ-2086774-Sceptridium_dissectum
EWIAQVEPGVLITFVALADGANDLKRIRFSREIFNKWQAQQWWAENSEKVHELYNVSRSE
DQQEIEWVEEDDPGVYITLRSMPGGRELRRVRFSREAFTEIQARMWWEENRIRIREQYL
>scaffold-JVSZ-2130713-Equisetum_hyemale
QWVAQVEPGVLITFLSLPDGTNRLKRIRFSRHMFDKWQAQQWWIENHERVYELYNVSRST
E-QEAEWVLEDEPGVYLTVRTKPDGRELKRVRFSREKFTEIEARFWWDENRVRITNQYL
>scaffold-NDUV-2103856-Vittaria_appalachiana
EWVAQVEPGVLITFVTLMDGGNDLKRIRFSREMFNKWQAQQWWAENCDKVHELYNVPKSE
DQGEEEWIHEDEPGVYITLVSCNGSTELKRIRFSREKFSEMQARIWWEENRIRVYEHYL
>scaffold-NHCM-2064295-Angiopteris_evecta
EWIAQVEPGVLITFLALPDGGNDLKRIRFSRDMFNKWQAQQWWAENCEKVHELYNVSSSE
-KQDAEWVEEDEPGVYITLRSMPGGRELKRVRFSREKFTEVQARLWWEENRVRIHERYL
>scaffold-OQWW-2039291-Davallia_fejeensis
EWVAQVEPGVLITFVTLLDGGNDLKRIRFSREMFNKWQAQQWWAENCDKVHELYNVPKSE
DQGNQEWVEEDEPGVYITLTSANGSMELKRIRFSREKFTEMQARIWWEENRIRVYEHYL
>scaffold-UGNK-2010275-Marattia_attenuata
EWIAQVEPGVLITFVALPDGGNDLKRIRFSRDMFNKWQAQQWWAENCEKVHELYNVSSSE
-KQDAEWVEEDEPGVYITLRSMPGGRELKRVRFSREKFTEVQARLWWEENRVRIHEHYL
>scaffold-WQML-2066321-Cryptogramma_acrostichoides
EWVAQVEPGVLITFVTLVDGGNDLKRIRFSREMFNKWQAQQWWAENCDKVHELYNVPKSE
DQVEEEWVQEDEPGVYITLTTCNGSTELKRIRFSREKFTETQARIWWEENRIRVYQHYL
>scaffold-XDDT-2017441-Argyrochosma_nivea
EWVAQVEPGVLITFVTVVDGGNDLKRIRFSREMFNKLQAQQWWAENCDKVHELYNVPKSE
DIGEEEWVQEDEPGVYITLISCNGSTELKRIRFSREKFTEMQARIWWEENRIRVYEHYL
>scaffold-ZXJO-2005000-Parahemionitis_cordata
EWVAQVEPGVLITFVTLVDGGNDLKRIRFSREMFNKWQAQQWWAENCDKVHELYNVPKSE
DQREEEWVQEDEPGVYITLISCNGSTELKRIRFSREKFTEMQARIWWEENRIRVYEHYL
>Abies_alba_AALBA5B181003P1
HWISQVEPGVLITLVSLKGGRNEIKRIRFSREIFNKWQAQSWWAENCDKIMELYNVHAFE
DLEEHEKVEEDEPGVYVTIRSSPTGREIKRVKFGREKFNEMQAKLWWEENRVRIHEKYT
>Abies_alba_AALBA5B369827P1
EWISQVEPGVLITLVSVKGGGNELKRIRFSRELFNKWQAQRWWAENYDKVMELYNVHASE
DQQEQEWVEEDESGVYVTIRCSPSGREIRRVRFSREMFSEMQARLWWEENRLRIHEQYI
>Abies_alba_AALBA5B402538P1
ERISQVEPGVLITLVSLKEGGNELKRVRFSRELFSEWRAQCWWTENYDKVMTLYNVRASR
DQ---EWVEEDEVGVYVIISCSPRGRKIKRVKFSREKFSDMQATLWWEENRLRIHQKFI
>Abies_alba_AALBA5B867311P1
EWIAQVEPGVLITFLSLPEGGNDLKRIRFSREMFNKWQAQRWWTENYDKVLELYNVQRTE
ESQEMEWVDEDEPGVYITIRATPNGRELRRVRFSREKFGEAQARLWWEENRSRIHQQYL
>Abies_alba_AALBA5B867311P2
EWIAQVEPGVLITFLSLPEGGNDLKRIRFSREMFNKWQAQRWWTENYDKVLELYNVQRTE
ESQEMEWVDEDEPGVYITIRATPNGRELRRVRFSREKFGEAQARLWWEENRSRIHQQYL
>Abies_alba_AALBA5B867311P3
EWIAQVEPGVLITFLSLPEGGNDLKRIRFSREMFNKWQAQRWWTENYDKVLELYNVQRTE
ESQEMEWVDEDEPGVYITIRATPNGRELRRVRFSREKFGEAQARLWWEENRSRIHQQYL
>Picea_lambertina_PILA_25040
EWIAQVEPGVLITFLSLPEGGNDLKRIRFSREMFNKWQAQRWWTENYDKVLELYNVQRTE
ESQEMEWVEEDEPGVYITIRSTPSGRELRRVRFSREKFGEVQARLWWEENRTRIHQQYL
>Picea_lambertina_PILA_25041
ETISQVEPGVLITLVSLRGGGNELKRIRFSREFFSEGTAQHWWAENYDKIMTLYNVQASD
EQ-EQEWVEEDALGVYVVIQGSLTGKKVKRLKFSREKFNDMQARLWWEENRVRIHEKYI
>Picea_lambertina_PILA_36019
EWISQVEPGVSISLLSLKGGRNELKRIRFSRELFNNEQAQGWWAENCDKIMELYNVHASE
DQHEYECVEEDDPGVYVTIRCYPTGGQIKRVKFRREKFSELQAKLWWEENRVRIHEKY-
>Picea_taeda_PITA_07334
EWIAQVEPGVLITFLSLPEGGNDLKRIRFSREMFNKWQAQRWWTENYDKVLELYNVQRTE
ESQEMEWVEEDEPGVYITIRSTTSGRELRRVRFSREKFGEVQARLWWEENRTRIHQQYL
>Picea_taeda_PITA_40681
EWISQVEPGVLITLVSVKGGGNELKRIRFSRELFNKWQAQRWWAENYDKVMELYNVHASD
DQQEQEWVEEDEPGVYVTIRCSPAGREIRRVRFSREKFSEMQARLWWEENRLRIHEQYI
>Pseudotsuga_menziesii_PSME_18781
EWISQVEPGVIITLVSLKGGRNKLKQIRFSREIFNQGQAQGWWTENCDKIMELYNVHSSE
DQQDHEWVEEDEPGVYVTIRCTPTGREIKRVKFSRQKFTEMQAKLWWGENRIRIHEHYM
>Pseudotsuga_menziesii_PSME_33823
EWISQVEPGVIITLVSLKGGRNKLKQIRFSREIFNQGQAQGWWTENCDKIMELYNVHSSE
DQQDHEWVEEDEPGVYVTIRCTPTGREIKRVKFSREKFTEMQAKLWWGENRIRIHEHYM
>Pseudotsuga_menziesii_PSME_35413
EWISQVEPGVIITLVSLKRGRNKLKRIRFSREIFNEGQAQGWWAENCDKIMELYNVHASE
DQQDHEWVEEDEPGVYVTIRCSPAGREIKRVKFSRKKFSEMQAKLWWEENRVRIYEHYM
>Pseudotsuga_menziesii_PSME_37184
EWISQVEPGVLITLVSVKGGGNELKRIRFSRELFNKWQAQRWWAENYDKVMELYNVHASE
DQQEQEWVEEDEPGVYVTIRCSPAGREIRRVRFSREKFSEMQARLWWEENRLRIHEQYI
>Pseudotsuga_menziesii_PSME_43195
EWIAQVEPGVLITFLSLPEGGNDLKRIRFSREMFNKWQAQRWWTDNYDKVLELYNVQRTE
ESQEMEWVAEDEPGVFITIRSTPSGRELRRVRFSREQFGEAQAKLWWEENRSRIHQQYL
>Sequoiadendron_giganteum_SEGI_21700
EWIAQVEPGVLITLISLPEGGNDLKRIRFSREMFNKWQAQRWWSENYDKVMELYNVQREE
ESQEMEWVEEDEPGVYITIRSLPDGRELRRVRFSREKFGEAQARLWWEENRSRIHQQYL
>Sequoiadendron_giganteum_SEGI_25711
EWVSHVEPGVIITLVSLDGGENQLKRIRFSRELFNKRQAQLWWTENQEKVLELYNVRPHG
EQQEAEWVEEDEPGVYITIYSSPSGREVKRVRFSREKFTEIQARLWWADNRQRIQEQYI
>scaffold-AIGO-2069538-Chamaecyparis_lawsoniana
EWIAQVEPGVLITLISLPEGGNDLKRIRFSREMFNKWQAQRWWSENYDKVMELYNVQRDE
ESQEMEWVEEDEPGVYITIRSLPDGRELRRVRFSREKFGEAQARLWWEENRSRIHQQYL
>scaffold-AUDE-2061518-Widdringtonia_cedarbergensis
EWIAQVEPGVLITLISLPEGGNDLKRIRFSREMFNKWQAQRWWSENYDKVMELYNVQREE
ESQEMEWVEEDEPGVYITIRSLPDGRELRRVRFSREKFGEAQARLWWEENRSRIHQQYL
>scaffold-BUWV-2053617-Platycladus_orientalis
EWVAQVEPGVLITLISLPEGGNDLKRIRFSREMFNKWQAQRWWSENYDKVMELYNVQREE
ESQEMEWVEEDEPGVYITIRSLPDGRELRRVRFSREKFGEAQARLWWEENRSRIHQQYL
>scaffold-FRPM-2060673-Calocedrus_decurrens
EWIAQVEPGVLITLISLPEGGNDLKRIRFSREMFNKWQAQRWWSENYDKVMELYNVQREE
ESQEMEWVEEDEPGVYITIRSLPDGRELRRVRFSREKFGEAQARLWWEENRSRIHQQYL
>scaffold-GNQG-2015889-Encephalartos_barteri
EWIAQVEPGVLITFVSLPEGGNDLKRIRFSREMFNKWQAQRWWTENYDKILELYNVQRTE
DSQEMEWVEEDEPGVYITIRSLPGGRELRRVRFSREKFGERQARLWWEENRARIHEQYL
>scaffold-IFLI-2008695-Callitris_gracilis
EWIAQVEPGVLITLISLPEGGNDLKRIRFSREMFNKWQAQRWWSENYDKVMELYNVQREE
ESQEMEWVEEDEPGVYITIRSLPDGRELRRVRFSREKFGEAQARLWWEENRSRIHQQYL
>scaffold-JDQB-2071080-Neocallitropsis_pancheri
EWIAQVEPGVLITLISLPEGGNDLKRIRFSREMFNKWQAQRWWSENYDKVMELYNVQREE
ESQEMEWVEEDEPGVYITIRSLPDGRELRRVRFSREKFGEAQARLWWEENRSRIHQQYL
>scaffold-KAWQ-2011847-Stangeria_eriopus
EWIAQVEPGVLITFVSLPEGGNDLKRIRFSREMFNKWQAQRWWTENYDKILELYNVQRTE
DSQEMEWVEEDEPGVYITIRSLPGGRELRRVRFSREKFGERQARLWWEENRARIHEQYL
>scaffold-NRXL-2005192-Metasequoia_glyptostroboides
EWIAQVEPGVLITLISLPEGGNDLKRIRFSREMFNKWQAQRWWSENYDKVMELYNVQREE
ESQEMEWVEEDEPGVYITIRSLPDGRELRRVRFSREKFGEAQARLWWEENRSRIHEQYL
>scaffold-NRXL-2005193-Metasequoia_glyptostroboides
EWIAQVEPGVLITLISLPEGGNDLKRIRFSREMFNKWQAQRWWSENYDKVMELYNVQREE
ESQEMEWVEEDEPGVYITIRSLPDGRELRRVRFSREKFGEAQARLWWEENRSRIHEQYL
>scaffold-OUOI-2010537-Cunninghamia_lanceolata-young_shoot
EWIAQVEPGVLITLISLPEGGNDLKRIRFSREMFNKWQAQRWWSENYDKVMELYNVQREE
ESQEMEWVEEDEAGVYITIRSLPDGRELRRVRFSREKFGEAQARLWWEENRSRIHQQYL
>scaffold-OVIJ-2012026-Papuacedrus_papuana
EWIAQVEPGVLITLISLPEGGNDLKRIRFSREMFNKWQAQRWWSENYDKVMELYNVQREE
ESQEMEWVEEDEPGVYITIRALPDGRELRRVRFSREKYGEAQARLWWEENRSRIHQQYL
>scaffold-QSNJ-2008780-Taiwania_cryptomerioides
EWIAQVEPGVLITLISLPEGGNDLKRIRFSREMFNKWQAQRWWSENYDKVMELYNVQREE
ESQEMEWVEEDEPGVYITIRSLPDGRELRRVRFSREKFGEAQARLWWEENRSRIHQQYL
>scaffold-RMMV-2004703-Callitris_macleayana
EWIAQVEPGVLITLISLPEGGNDLKRIRFSREMFNKWQAQRWWSENYDKVMELYNVQREE
ESQEMEWVEEDEPGVYITIRSLPDGRELRRVRFSREKFGEAQARLWWEENRSRIHQQYL
>scaffold-UEVI-2060651-Fokienia_hodginsii
EWIAQVEPGVLITLISLPEGGNDLKRIRFSREMFNKWQAQRWWSENYDKVMELYNVQREE
ESQEMEWVEEDEPGVYITIRSLPDGRELRRVRFSREKFGEAQARLWWEENRSRIHQQYL
>scaffold-WLIC-2019558-Dioon_edule
EWIAQV---VLITFVSLPEGGNDLKRIRFSREMFNKWQAQRWWTENYDKILELYNVQRTE
DSQEMEWVEEDEPGVYITIRSLSGGRELRRVRFSREKFGEKQARLWWEENRARIHEQYL
>scaffold-XIRK-2063188-Athrotaxis_cupressoides
EWIAQVEPGVLITLISLPEGGNDLKRIRFSREMFNKWQAQRWWSENYDKVMELYNVQREE
ESQEMEWVEEDEPGVYITIRALPDGRELRRVRFSREKFGEAQARLWWEENRSRIHQQYL
>scaffold-XQSG-2055723-Microbiota_decussata
EWIAQVEPGVLITLISLPEGGNDLKRIRFSREMFNKWQAQRWWSENYDKVMELYNVQREE
ESQELEWVEEDEPGVYITIRSLPDGRELRRVRFSREKFGEAQARLWWEENRSRIHQQYL
>scaffold-XZUY-2005753-Cycas_micholitzii
EWIAQVEPGVLITFISLPEGGNDLKRIRFSREMFNKWQAQRWWTENYDKILELYNVQRTE
DSQEMEWVEEDEPGVYITIRSLPGGRELRRVRFSREKFGEKQARLWWEENRSRIHEQYL
>scaffold-ZQVF-2021130-Cunninghamia_lanceolata-2_samples_combined
EWIAQVEPGVLITLISLPEGGNDLKRIRFSREMFNKWQAQRWWSENYDKVMELYNVQREE
ESQEMEWVEEDEAGVYITIRSLPDGRELRRVRFSREKFGEAQARLWWEENRSRIHQQYL
>scaffold-AKXB-2002098-Phaeomegaceros_coriaceus
DWVAQVGIGVFITFTPLADGRNDLKRIRFSREIFSKSQAEAWWADNCAKVCEEYQVPGAE
AHEGTEWVEEDQPGVYLTIMAMQGGRELKRVRFSREKFREKQAEVWWKDNRNRVLEQYL
>scaffold-AKXB-2002099-Phaeomegaceros_coriaceus
DWVAQVGIGVFITFTPLADGRNDLKRIRFSREIFSKSQAEAWWADNCAKVCEEYQVPGAE
AHEGTEWVEEDQPGVYLTIMAMQGGRELKRVRFSREKFREKQAEVWWKDNRNRVLEQYL
>scaffold-ANON-2035439-Leiosporoceros_dussii-B
DWVAQVGIGVFITFTPLPDGRNDLKRIRFSREIFSKSQAEAWWSENCAKVCEEYGVPGSD
E-EGSEWVEEDQPGVYLTIVAMPGGRELKRVRFSREKFREKQAEVWWKENRTRILEQYL
>scaffold-BSNI-2051852-Anthoceros_agrestis-B
DWVAQVGIGVFITFTPLSDGRNDLKRIRFSREIFSKAQAEAWWAENCAKVCEEYEVPGSD
EHEGSEWVEEDQPGVYLTIVAMAGGRELKRVRFSREKFREKQAESWWKENRNRVLEQYL
>scaffold-DXOU-2005682-Nothoceros_aenigmaticus
DWVAQVGIGVFITFTPLADGRNDLKRIRFSREIFSKSQAEAWWADNCAKVCEEYQVPGAE
AHEGTEWVEEDQPGVYLTIMAMPGGRELKRVRFSREKFREKQAEAWWKENRNRVLEQYL
>scaffold-FAJB-2056861-Paraphymatoceros_hallii
DWVAQVGIGVFITFTPLPDGRNDLKRIRFSREIFSKSQAEAWWAENCAKVCEEYQVPGAE
EHEGSEWVEEDQPGVYLTIMAIPGGRELKRVRFSREKFREKQAEAWWKENRNRVLEQYL
>scaffold-RXRQ-2023261-Phaeoceros_carolinianus-sporophyte
DWVAQVGIGVFITFTPLSDGRNDLKRIRFSREIFSKAQAEAWWAENCAKVCEEYEVPGSD
EHEGSEWVEEDQPGVYLTIVAMAGGRELKRVRFSREKFREKQAESWWKENRNRVLEQYL
>scaffold-RXRQ-2023262-Phaeoceros_carolinianus-sporophyte
DWVAQVGIGVFITFTPLPDGRNDLKRIRFSREIFSKSQAEAWWAENCAKVCEEYQVPGAE
EHEGSEWVEEDQPGVYLTIKAITGGRELKRVRFSREKFREKQAESWWKENRNRVLEQYL
>scaffold-RXRQ-2023263-Phaeoceros_carolinianus-sporophyte
DWVAQVGIGVFITFTPLPDGRNDLKRIRFSREIFSKSQAEAWWAENCAKVCEEYQVPGAE
EHEGSEWVEEDQPGVYLTIKAITGGRELKRVRFSREKFREKQAEAWWKENRNRVLEQYL
>scaffold-TCBC-2008645-Nothoceros_vincentianus
DWVAQVGIGVFITFTPLADGRNDLKR----REIFSKSQAEAWWADSCAKVCEEYQVPGAE
AHEGTEWVEEDQPGVYLTIMAMPGGRELKRVRFSREKFREKQAEAWWKENRNRVLEQYL
>scaffold-TWUW-2051419-Anthoceros_agrestis-A
DWVAQVGIGVFITFTPLSDGRNDLKRIRFSREIFSKAQAEAWWAENCAKVCEEYEVPGSD
EHEGSEWVEEDQPGVYLTIVAMAGGRELKRVRFSREKFREKQAESWWKENRNRVLEQYL
>scaffold-UCRN-2053614-Megaceros_flagellaris
DWVAQVGIGVFITFTPLADGRNDLKRIRFSREIFSKSQAESWWADNCAKVCEEYQVPGAE
AHEGTEWVEEDQPGVYLTIMAMPGGRELKRVRFSREKFREKQAEAWWKENRNRVLEQYL
>scaffold-WCZB-2119494-Phaeoceros_carolinianus-gametophyte
DWVAQVGIGVFITFTPLPDGRNDLKRIRFSREIFSKSQAEAWWAENCAKVCEEYQVPGAE
EHEGSEWVEEDQPGVYLTIMAITGGRELKRVRFSREKFREKQAEAWWKENRNRVLEQYL
>scaffold-ZFRE-2018289-Phaeoceros_carolinianus-sporophyte_1575
DWVAQVGIGVFITFTPLPDGRNDLKRIRFSREIFSKSQAEAWWAENCAKVCEEYQVPGAE
EHEGSEWVEEDQPGVYLTIMAITGGRELKRVRFSREKFREKQAEAWWKENRNRVLEQYL
>scaffold-ZFRE-2024106-Phaeoceros_carolinianus-sporophyte_1575
DWVAQVGIGVFITFTPLSDGRNDLKRIRFSREIFSKAQAEAWWAENCAKVCEEYEVPGSD
EREGSEWVEEDQPGVYLTIVAMSGGRELKRVRFSREKFREKQAEAWWKENRNRVLEQYL
>scaffold-HPXA-2012889-Ptilidium_pulcherrimum
EWVAQVEPGVYITFCTAADGFNDLKRIKFSRAMFSKHHAESWWTENCPRVRALYNVRPTD
DSASNSWVEQDESGVYLTIITAPGVKQLKRVRFSRDKFSEGEAAAWWEQNRQRIYAQYI
>scaffold-HPXA-2012890-Ptilidium_pulcherrimum
EWVAQVEPGVYITFCTAADGFNDLKRIKFSRAMFSKHHAESWWTENCPRVRALYNVRPTD
DSASNSWVEQDESGVYLTIITAPGVKQLKRVRFSRDKFSEGEAAAWWEQNRQRIYAQYI
>scaffold-HPXA-2012891-Ptilidium_pulcherrimum
EWVAQVEPGVYITFCTAADGFNDLKRIKFSRAMFSKHHAESWWTENCPRVRALYNVRPTD
DSASNSWVEQDESGVYLTIITAPGVKQLKRVRFSRDKFSEGEAAAWWEQNRQRIYAQYI
>scaffold-IRBN-2014279-Scapania_nemorosa
EWVAQVEPGVYITFFTAPDGFNDLKRIKFSRQLFSKQRAEVWWKENCPRVKTLYNVRPTD
EDISNSWVEQDEPGVYLTMITVPGVKQLKRVRFSREKFSEREAAAWWEHNRQRIYAQYI
>scaffold-KRUQ-2010594-Porella_navicularis
EWVAQVEPGVYITFCSAADGFNDLKRIKFSRAMFSKQHAENWWTENCPRVRALYNVRPTD
DNAGNSWVEQDEAGVYLTIITVPGVKQLKRVRFSRDKFSEGEAAAWWEQNRQRIYAQYI
>scaffold-NRWZ-2001491-Metzgeria_crassipilis
EWVAQVEPGVYITFCTAPDGFNDLKRIKFSRAMFSKHHAESWWTENCPRVRELYNVRPTD
DSLTNWWVEQDEPGVYVTIIVVPGAKQLKRVRFSREKFTDREAAAWWEHNRQRIYAQYV
>scaffold-OFTV-2021930-Barbilophozia_barbata
EWVAQVEPGVYITFFTAPDGFNDLKRIKFSRQLFSKQHAEVWWKENCPRVKTLYNVRPTD
ENISNSWVEQDEPGVYLTMITVPRVKQLKRVRFSRDKFSEREAAAWWEHNRQRIYAQYI
>scaffold-TFDQ-2110259-Monoclea_gottschei
---------VLITFLSLPEGGNDLKRIRFSRELFNKWQAQRWWTENYDKVLELYNVQRTE
ESQE-------------------------------------------------------
>scaffold-UUHD-2001061-Porella_pinnata
EWVAQVEPGVYITFSSAADGFNDLKRIKFSRAMFSKQHAENWWTENCPRVRALYNVRPTD
DNTGNSWVEQDEAGVYLTIITVPGVKQLRRVRFSRDKFSEGEAVTWWEQNRQRIYAQYI
>scaffold-UUHD-2001062-Porella_pinnata
EWVAQVEPGVYITFSSAADGFNDLKRIKFSRAMFSKQHAENWWTENCPRVRALYNVRPTD
DNTGNSWVEQDEAGVYLTIITVPGVKQLRRVRFSRDKFSEGEAVTWWEQNRQRIYAQYI
>scaffold-YBQN-2017560-Odontoschisma_prostratum
EWVAQVEPGVYITFYTAPDGFNDLKRIKFSRQLFSKQHAENWWTENCPRVRTLYNVRPTD
DNISNSWVEQDEAGVYLTIITVPGVKQLKRVRFSRDKFSEREAAAWWEDNRQRIYAQYI
>scaffold-YFGP-2011600-Pallavicinia_lyellii
EWVAQVETGVYITFYTAPDGFNDLRRIKFSRAMFGKEQAESWWADNSRMVRELYNVRPAE
DSFNNSWVEQDEEGVYLTILTFPGGKQLKRIRFSRDKFSENEAAAWWEHNRQRIYAQYI
>scaffold-CBAE-2011750-Huperzia_myrsinites
EWVAQVEPGVLITFLTLPKGGNELKRIRFSRSMFSNRQAEAWWTANSEKVHELYNVCGSK
EKNGSDYVTEDEPGVYITIKVLPGGKALKRVRFSCDKFDERQAKMWWEKNRFRIHEQYV
>scaffold-CBAE-2013671-Huperzia_myrsinites
EWVAQVEPGVLITFLTLTNGRNELKRIRFSRNVFSNLQADAWWTANSEKVHELYNVSGSK
EKNSGEYLTEDEPGVYITIKVLPGGKALKRVRFSCDKFDERQAKLWWEKNRFRIHDQYV
>scaffold-ENQF-2017397-Lycopodium_annotinum
EWVAQVEPGVLITFLALSDGGNELRRIRFNREMFNKHQAESWWTLNSERVHELYNVRL-N
ENADSEWVTEDEPGVFVTVKIMPGGKALKRVRFSCDTFNEQQAKLWWEKNRFRIHEQYL
>scaffold-ENQF-2084972-Lycopodium_annotinum
EWVAQVEPGVLITFLTLPNGGNELKRIRFSREIFNKWQAEVWWTANSEKVHELYNVSGSK
EKSGSECVTEDEPGVYITIKVLPGGKALKRVRFSCDKFDERQAKQWWEKNRFRIHEQYV
>scaffold-GAON-2017089-Huperzia_squarrosa
EWVAQVEPGVLITFLTLPKGGNELKRIRFSRSMFSNRQAEAWWTANSEKVHELYNVCGSK
EKNGSDYVTEDEPGVYITIKVLPGGKALKRVRFSCDKFDERQAKMWWEKNRFRIHEQYV
>scaffold-GAON-2017170-Huperzia_squarrosa
EWVAQVEPGVLITFLTLTNGRNELKRIRFSRNVFSDLQADAWWTANSEKVHELYNVSGSK
EKNGGEYLTEDEPGVYITIKVLPGGKALKRVRFSCDKFDERQAKLWWEKNRFRIHDQYV
>scaffold-GKAG-2018289-Huperzia_lucidula
EWVAQVEPGVLITFLTLPKGGNELKRIRFSRNIFSNRQAEAWWTANSEKVHELYNVSGSK
EKNGSEYLTEDEPGVYITVKVLPGGKALKRVRFSCDKF-ERQAKLWWEKNRFRIHEQYV
>scaffold-JKAA-2008820-Selaginella_wallacei
EWVAQVEPGVLITFVALPNGENELKRIRFSREMFNKWQAESWWSENCERVHELYNVAG--
EDELTEWVEEDEPGVYITVKIGPNGRELKRVRFSREKFSEKQAKLWWEKNRFRIHDQYL
>scaffold-NYBX-2021388-Huperzia_selago-A
EWVAQVEPGVLITFLTLPKGGNELKRIRFSRNIFSNRQAEAWWTANSEKVHELYNVSGSK
EKNGSEYLTEDEPGVYITVKVLPGGKALKRVRFSCDKFDERQAKLWWEKNRFRIHEQYV
>scaffold-PKOX-2013636-Isoetes_tegetiformans
EWVAQVEPGVLITFLSLPTGENELKRIRFSRDLFNKWQAEAWWGENCDRVHELYNVVRKE
DEEGNEWVEEDEPGVYITIKSLPGGRELRRVRFSREKFSERQAKLWWERNRFRIHDQYL
>scaffold-PQTO-2012668-Lycopodium_deuterodensum
EWVAQVEPGVLITFLALPDGGNELKRIRFSQEMFNKWQAEAWWTANNDRVHALYNVRVSK
ESNGSEWVAEDEPGIFITVNVLPGGKTLKRVRFSCDRFNEQQAKLWWEKNRFRVHEQYL
>scaffold-PQTO-2082471-Lycopodium_deuterodensum
EWVAQVEPGVLITFLTLPNGGNELKRIRFSREIFNKWQAEAWWTANSEKVHELYNVSGSK
EKSGSECVTEDEPGVYITIKVLPGGKALKRVRFSCDRFDERQAKQWWEKNRFRIHEQYV
>scaffold-ULKT-2014198-Lycopodiella_appressa
EWVAQVEPGVLITFLALSDGGNELRRIRFNREMFNKRQAELWWSLNSERVHELYNVRQSN
ENADSEWVTEDEPGVFVTIKIMPGGRALKRVRFSCDTFDEQQAKLWWEKNRFRIHEQYL
>scaffold-ULKT-2020841-Lycopodiella_appressa
EWVAQVEPGVLITFVTLPNGGNALKRIRFSREIFDKSQAEAWWAANNEKVHELYNVIGSE
ENIGSEFVNEDEPGVYITVKVLPGGKALKRVRFSCDKFNEQQAKQWWDKNRFRIQEQYV
>scaffold-WAFT-2068415-Diphasiastrum_digitatum
EWVAQVEPGVLITFVTLPNGGNELKRIRFSREIFNKWQAEVWWTANSEKVHELYNVFGSK
EKSGSECVTEDEPGVYITIKVLPGGKALKRVRFSCDRFDERQAKQWWEKNRFRIHEQYV
>scaffold-XNXF-2007812-Dendrolycopodium_obscurum
EWVAQVEPGVLITFLTLPNGGNELKRIRFSREIFNKWQAEAWWTANSEKVHELYNVSGSK
EKSGSECVTEDEPGVYITIKVLPGGKALKRVRFSCDKFDERQAKQWWEKNRFRIHEQYV
>scaffold-YHZW-2003569-Huperzia_selago-2_samples_combined
EWVAQVEPGVLITFLTLPKGGNELKRIRFSRNIFSNRQAEAWWTANSEKVHELYNVSGSK
EKNGSEYLTEDEPGVYITVKVLPGGKALKRVRFSCDKFDERQAKLWWEKNRFRIHEQYV
>scaffold-ZZEI-2005226-Phylloglossum_drummondii
EWVAQVEPGVLITFLTLPNGGNELKRIRFSRNLFSNPQAEAWWMANSEKVHELYNVSGSK
EKNGSEYLTEDEPGVYVTVKVLPGGKALKRVRFSCDKFDEQQAKLWWEKNRFRIQEQYV
>scaffold-ZZEI-2024388-Phylloglossum_drummondii
EWVAQVEPGVLITFLALPNGGNDLKRIRFSRNLFSDRQAEAWWIANSEKVHELYNVSGLK
EKNGSEYLTEDEPGVYITIKVLAGGKALKRVRFSCDKFDERQAKLWWEKNRFRIHEQYV
>scaffold-BGXB-2009022-Plagiomnium_insigne
EWFSQVELGVFITFVTLSNGCNALKRIRFSRDIFSKKEAEAWWAENGNRVRAVYNVPAEE
EEEETTWVEEDVPGVYLTLKNLTGGRELKRVRFSREKFTEKQAKIWWDENRGRIHKQYL
>scaffold-GOWD-2005228-Sphagnum_lescurii
EWFSQVELGVFITFVTLSNGCNAFKRIRFSRDIFSKKEAESWWTENGNRVRAIYNVPPSE
DEDENSWVEEDVPGVYLTLMNLPGGRDLKRVRFSREKFTEKQAKIWWDENRSRIHMQYI
>scaffold-IGUH-2003416-Leucodon_julaceus
VWFSQVELGVFITFVTLSNGCNALKRIRFSRDIFSKKEAEEWWAENGNRVRAVYNVPAEE
EEEETTWVEEDVPGVYLTLKNLTGGRELKRVRFSREKFTEKQAKIWWDENRGRIHKQYL
>scaffold-KEFD-2009598-Encalypta_streptocarpa
EWFSQVELGVFITFVTLSNGCNALKRIRFSRDIFSKKEAESWWAENGNRVRAVYNVPAEE
EEEETTWVEEDVPGVYLTLKNMAGGRELKRVRFSREKFTEKQAKIWWDENRGRIHKQYL
>scaffold-RCBT-2033312-Sphagnum_palustre
ERFSQVELGVFITFVTLSNGCNAFKRIRFSRDIFSKKEAESWWTENGNRVRAIYNVPPSE
DEDENSWVEEDVPGVYLTLMNLPGGRDLKRVRFSREKFTEKQAKIWWDENRSRILMQYI
>scaffold-SKQD-2079379-Takakia_lepidozioides
EWFSQIELGVFITFVALPNGCNGLKRIRFSRDIFTKKEAEAWWAENGNRVRAVYNVPAEE
EQEQSTWVEEDVPGVYLTVISLPEGRELKRVRFSREKFTEKQAKIWWDDNRGRIHKQYL
>scaffold-VMXJ-2131126-Leucobryum_albidum
EWFSQVELGVFITFVSLSNGCNALKRIRFSRDIFTKKEAEAWWAENGNRVRAVYNVPAEE
EEEDSTWVEEDVPGVYLTLKNLTGGRELKRVRFSREKFTEKQAKIWWDENRGRIHRQYL
>scaffold-WOGB-2015451-Andreaea_rupestris
EWFSQVELGVFITFVTLPNGCNALKRIRFSRDIFSKKEAESWWAENGNRVRAVYNIPAEE
EEEESTWVEEDVPGVYLTLMNLVGGRELKRVRFSREKFTEKQAKIWWDENRGRILKQYL
>scaffold-YWNF-2006726-Hedwigia_ciliata
EWFSQVELGVFITFVTLSNGCNALKRIRFSRDIFSKKEAESWWAENGNRVRAVYNIPAEE
EEEETTWVEEDVPGVYLTLKNLAGGRELKRVRFSREKFTEKQAKIWWDENRGRIHKQYL
>scaffold-ZQRI-2016019-Timmia_austriaca
EWFSQVELGVFITFVTLSNGCNALKRIRFSRDIFSKKEAEAWWAENGNRVRAVYNVPAEE
EEEETTWVEEDVPGVYLTLKNLTGGRELKRVRFSREKFTEKQAKIWWDENRGRIHKQYL
