# Supplementary material for: Water‐related innovations in land plants evolved by different patterns of gene cooption and novelty
Source: New Phytol. 2022 Feb 8;235(2):732–42. doi: 10.1111/nph.17981 (PMC9303528; doi:10.1111/nph.17981)
Supplement: Supplementary file 3 — Dataset S3 Fasta alignments and phylogenetic trees. [file NPH-235-732-s005.zip › Supplementary_Data_3_fasta_alignments_trees/Roots/Primary_roots/BRX_Q17TI5_1_1kp.treefile]

(Arabidopsis_thaliana_Q8GYL9_Protein_Brevis_radix-like_2_BRXL2:0.0467910294,Arabidopsis_thaliana_Q5HZ09_Protein_Brevis_radix-like_3_BRXL3:0.0675008419,((((((Arabidopsis_thaliana_Q17TI5_Protein_BREVIS_RADIX_BRX:0.0000021710,(Arabidopsis_thaliana_Q9SKQ8:0.0000027036,Arabidopsis_thaliana_F4IFN0_BREVIS_RADIX-like_protein:0.0000022613)100:0.1374018122)100:0.0578112164,Arabidopsis_thaliana_O82281_Protein_Brevis_radix-like_1_BRXL1:0.0258154542)100:0.1146857693,((Brachypodium_distachyon_I1J1E2:0.0453876053,Oryza_sativa_indica_B8ATM8:0.0089721474)100:0.0601903922,(Brachypodium_distachyon_I1ICX6:0.0519170991,Oryza_sativa_indica_B8AH81:0.0243542874)99:0.0333560862)100:0.1127255562)96:0.0352383276,(Brachypodium_distachyon_I1GKQ2:0.0466455695,Oryza_sativa_indica_A2XP68:0.0191177657)100:0.1463053632)97:0.0301604755,Amborella_trichopoda_U5CR42:0.0433591725)99:0.0980364002,(Arabidopsis_thaliana_Q8GZ92_Protein_Brevis_radix-like_4_BRXL4:0.0882522527,(Amborella_trichopoda_W1PU43:0.1600542140,(((Brachypodium_distachyon_I1IQJ4:0.0183886564,(((((Brachypodium_distachyon_I1ITR7:0.2288975950,Oryza_sativa_indica_A2ZIT9:0.1468882930)100:0.0801673867,Oryza_sativa_indica_B8AVF6:0.0652199502)100:0.6069884731,((((Ginkgo_biloba_Gb_18519:0.0362682089,(((((Abies_alba_AALBA5B867311P1:0.0000000000,Abies_alba_AALBA5B867311P3:0.0000000000):0.0000020302,Abies_alba_AALBA5B867311P2:0.0000020302)100:0.0266754063,Pseudotsuga_menziesii_PSME_43195:0.0447652800)72:0.0000022165,(Picea_lambertina_PILA_25040:0.0000022193,(Picea_taeda_PITA_07334:0.0088260469,scaffold-TFDQ-2110259-Monoclea_gottschei:0.0190240477)46:0.0000024616)78:0.0176412847)95:0.0379053664,((((((((((Sequoiadendron_giganteum_SEGI_21700:0.0000000000,scaffold-QSNJ-2008780-Taiwania_cryptomerioides:0.0000000000):0.0000000000,scaffold-JDQB-2071080-Neocallitropsis_pancheri:0.0000000000):0.0000000000,scaffold-UEVI-2060651-Fokienia_hodginsii:0.0000000000):0.0000000000,scaffold-RMMV-2004703-Callitris_macleayana:0.0000000000):0.0000000000,scaffold-IFLI-2008695-Callitris_gracilis:0.0000000000):0.0000000000,scaffold-FRPM-2060673-Calocedrus_decurrens:0.0000000000):0.0000020302,((scaffold-AIGO-2069538-Chamaecyparis_lawsoniana:0.0087765052,(scaffold-OVIJ-2012026-Papuacedrus_papuana:0.0088167047,scaffold-XIRK-2063188-Athrotaxis_cupressoides:0.0000020302)99:0.0088494293)25:0.0000022409,(scaffold-BUWV-2053617-Platycladus_orientalis:0.0087833168,scaffold-XQSG-2055723-Microbiota_decussata:0.0088514933)10:0.0000020066)10:0.0000020774)2:0.0000020110,scaffold-AUDE-2061518-Widdringtonia_cedarbergensis:0.0000020302)13:0.0000020048,(scaffold-OUOI-2010537-Cunninghamia_lanceolata-young_shoot:0.0000020302,scaffold-ZQVF-2021130-Cunninghamia_lanceolata-2_samples_combined:0.0000020302)100:0.0087843437)76:0.0088070545,(scaffold-NRXL-2005192-Metasequoia_glyptostroboides:0.0000020302,scaffold-NRXL-2005193-Metasequoia_glyptostroboides:0.0000020302)89:0.0000024301)99:0.0463409102)74:0.0000022460)83:0.0278727601,scaffold-XZUY-2005753-Cycas_micholitzii:0.0000021244)79:0.0182420525,scaffold-WLIC-2019558-Dioon_edule:0.0091448794)62:0.0000022934,(scaffold-GNQG-2015889-Encephalartos_barteri:0.0000020302,scaffold-KAWQ-2011847-Stangeria_eriopus:0.0000020302)99:0.0088976852)92:0.0359971201)37:0.0224628260,((Ginkgo_biloba_Gb_13556:0.0182880886,((((Abies_alba_AALBA5B181003P1:0.1080282441,(Picea_lambertina_PILA_36019:0.1484909396,((Pseudotsuga_menziesii_PSME_18781:0.0085880549,Pseudotsuga_menziesii_PSME_33823:0.0000020302)100:0.0692602321,Pseudotsuga_menziesii_PSME_35413:0.0411686296)100:0.0526594910)99:0.0103282886)100:0.0713492054,(Abies_alba_AALBA5B402538P1:0.1489344225,Picea_lambertina_PILA_25041:0.1960426381)100:0.0981097589)100:0.0434981005,(Abies_alba_AALBA5B369827P1:0.0259631930,(Picea_taeda_PITA_40681:0.0088779112,Pseudotsuga_menziesii_PSME_37184:0.0000020302)97:0.0010644544)100:0.0104878571)97:0.0333527247,Sequoiadendron_giganteum_SEGI_25711:0.3186898258)99:0.0683546264)100:0.0883657421,(((((Marchantia_polymorpha_A0A176W5F3:0.2081211849,((((((scaffold-HPXA-2012889-Ptilidium_pulcherrimum:0.0000000000,scaffold-HPXA-2012891-Ptilidium_pulcherrimum:0.0000000000):0.0000020302,scaffold-HPXA-2012890-Ptilidium_pulcherrimum:0.0000020302)100:0.0210715120,(scaffold-KRUQ-2010594-Porella_navicularis:0.0000021775,(scaffold-UUHD-2001061-Porella_pinnata:0.0000020302,scaffold-UUHD-2001062-Porella_pinnata:0.0000025443)100:0.0427209333)99:0.0399263471)91:0.0521253078,scaffold-NRWZ-2001491-Metzgeria_crassipilis:0.1016872328)80:0.0121237007,((scaffold-IRBN-2014279-Scapania_nemorosa:0.0262256222,scaffold-OFTV-2021930-Barbilophozia_barbata:0.0084401972)100:0.0547485968,scaffold-YBQN-2017560-Odontoschisma_prostratum:0.0232911559)97:0.0388725880)91:0.0255733645,scaffold-YFGP-2011600-Pallavicinia_lyellii:0.1855346284)79:0.0778988740)100:0.4007246855,(((((Physcomitrella_patens_A9RYL5:0.0090296409,(((Physcomitrella_patens_A9TCA8:0.0170650416,scaffold-YWNF-2006726-Hedwigia_ciliata:0.0000026946)82:0.0087478961,scaffold-KEFD-2009598-Encalypta_streptocarpa:0.0086317174)83:0.0085192311,((Fontinalis_antipyretica_02872-RA___mRNA___locus_178029_33859_37574_-__translate_table__standard_:0.2051471848,scaffold-IGUH-2003416-Leucodon_julaceus:0.0000020431)99:0.0176050950,((scaffold-BGXB-2009022-Plagiomnium_insigne:0.0000020302,scaffold-ZQRI-2016019-Timmia_austriaca:0.0000020302)68:0.0000022874,scaffold-VMXJ-2131126-Leucobryum_albidum:0.0441269500)48:0.0000028955)72:0.0089374487)76:0.0176982899)70:0.0117077585,scaffold-WOGB-2015451-Andreaea_rupestris:0.0268995962)72:0.0070169026,scaffold-SKQD-2079379-Takakia_lepidozioides:0.1139863991)68:0.0333188896,(scaffold-GOWD-2005228-Sphagnum_lescurii:0.0000020302,scaffold-RCBT-2033312-Sphagnum_palustre:0.0171442066)100:0.0997253073)100:0.3011247329,(((((((Anthoceros_agrestis_BONN_evm.model.Sc2ySwM_368.3313.1_EVM_AagrBONN_evm.TU.Sc2ySwM_368.3313___Sc2ySwM_368_14757668-14759189_-_:0.0000000000,scaffold-BSNI-2051852-Anthoceros_agrestis-B:0.0000000000):0.0000000000,scaffold-RXRQ-2023261-Phaeoceros_carolinianus-sporophyte:0.0000000000):0.0000000000,scaffold-TWUW-2051419-Anthoceros_agrestis-A:0.0000000000):0.0000020302,Anthoceros_punctactus_evm.model.utg000045l.564.1_EVM_Apun_evm.TU.utg000045l.564___utg000045l_2966208-2967727_-_:0.0000020302)100:0.0144682945,scaffold-ZFRE-2024106-Phaeoceros_carolinianus-sporophyte_1575:0.0127704677)100:0.0273990727,(((scaffold-AKXB-2002098-Phaeomegaceros_coriaceus:0.0000024274,scaffold-AKXB-2002099-Phaeomegaceros_coriaceus:0.0000020302)100:0.0263075926,(scaffold-DXOU-2005682-Nothoceros_aenigmaticus:0.0000020302,(scaffold-TCBC-2008645-Nothoceros_vincentianus:0.0087452856,scaffold-UCRN-2053614-Megaceros_flagellaris:0.0087239426)44:0.0000024717)51:0.0000025178)99:0.0361068934,(scaffold-FAJB-2056861-Paraphymatoceros_hallii:0.0000029602,((scaffold-RXRQ-2023262-Phaeoceros_carolinianus-sporophyte:0.0087509901,scaffold-RXRQ-2023263-Phaeoceros_carolinianus-sporophyte:0.0000022281)93:0.0087677370,(scaffold-WCZB-2119494-Phaeoceros_carolinianus-gametophyte:0.0000020302,scaffold-ZFRE-2018289-Phaeoceros_carolinianus-sporophyte_1575:0.0000020302)55:0.0000020814)93:0.0088597929)92:0.0088891376)91:0.0355181425)83:0.0451089743,scaffold-ANON-2035439-Leiosporoceros_dussii-B:0.0031592351)100:0.2724443033)82:0.0245210393)99:0.1375671672,((((Selaginella_moellendorffii_D8SSC4:0.0000020302,Selaginella_moellendorffii_D8SNX8:0.0000020302)100:0.0496555079,scaffold-JKAA-2008820-Selaginella_wallacei:0.0699499795)97:0.0833473761,scaffold-PKOX-2013636-Isoetes_tegetiformans:0.1235496723)76:0.0345748445,((((scaffold-CBAE-2011750-Huperzia_myrsinites:0.0000020302,scaffold-GAON-2017089-Huperzia_squarrosa:0.0000021038)100:0.0490203178,((scaffold-CBAE-2013671-Huperzia_myrsinites:0.0086570557,scaffold-GAON-2017170-Huperzia_squarrosa:0.0088505505)100:0.0647482818,(((scaffold-GKAG-2018289-Huperzia_lucidula:0.0000020194,(scaffold-NYBX-2021388-Huperzia_selago-A:0.0000020302,scaffold-YHZW-2003569-Huperzia_selago-2_samples_combined:0.0000020302)51:0.0000020302)97:0.0116010120,scaffold-ZZEI-2005226-Phylloglossum_drummondii:0.0543362728)71:0.0091050749,scaffold-ZZEI-2024388-Phylloglossum_drummondii:0.0625571437)41:0.0000025281)83:0.0126539915)99:0.0472096862,((((scaffold-ENQF-2084972-Lycopodium_annotinum:0.0000020801,scaffold-WAFT-2068415-Diphasiastrum_digitatum:0.0269700545)61:0.0088093928,scaffold-PQTO-2082471-Lycopodium_deuterodensum:0.0087801084)54:0.0000020109,scaffold-XNXF-2007812-Dendrolycopodium_obscurum:0.0000025917)80:0.0000024113,scaffold-ULKT-2020841-Lycopodiella_appressa:0.1758398519)67:0.0222546942)98:0.0570406254,((scaffold-ENQF-2017397-Lycopodium_annotinum:0.0086012243,scaffold-ULKT-2014198-Lycopodiella_appressa:0.0538217345)100:0.1464917119,scaffold-PQTO-2012668-Lycopodium_deuterodensum:0.1112978769)92:0.0705848332)93:0.1796192157)85:0.0487697131)90:0.1111815468,Azolla_filiculoides_s0100.g044260:0.4409435257)62:0.0184355486,((((Salvinia_cucullata_v1.1_s0014.g006395:0.8121914492,(((scaffold-AFPO-2072959-Blechnum_spicant_gametophyte:0.0235397309,((scaffold-NDUV-2103856-Vittaria_appalachiana:0.0452649530,(scaffold-XDDT-2017441-Argyrochosma_nivea:0.0283040365,scaffold-ZXJO-2005000-Parahemionitis_cordata:0.0088466335)82:0.0000021332)97:0.0087529532,scaffold-WQML-2066321-Cryptogramma_acrostichoides:0.0364934869)99:0.0175618099)98:0.0040397326,scaffold-CJNT-2010423-Polypodium_glycyrrhiza:0.0358926793)94:0.0244370184,scaffold-OQWW-2039291-Davallia_fejeensis:0.0133113074)99:0.1699022250)59:0.0320377363,((scaffold-DFHO-2001568-Danaea_nodosa:0.0363655963,scaffold-NHCM-2064295-Angiopteris_evecta:0.0090520071)100:0.0088497932,scaffold-UGNK-2010275-Marattia_attenuata:0.0000022659)97:0.0490702074)65:0.0128932165,scaffold-EEAQ-2086774-Sceptridium_dissectum:0.1116143088)52:0.0215278567,(scaffold-ALVQ-2102778-Tmesipteris_parva:0.2712193480,scaffold-JVSZ-2130713-Equisetum_hyemale:0.2847282998)72:0.0335786126)56:0.0170360116)96:0.1029045134)91:0.0189466904)49:0.0395181447,Oryza_sativa_indica_A2YVZ4:0.0372395815)46:0.0073767623)46:0.0101290988,Oryza_sativa_indica_B8BCG7:0.0000022841)47:0.0102500648,Brachypodium_distachyon_I1I7N8:0.0749690740)57:0.0181298828)54:0.0119138380)54:0.0317877221)100:0.0669362878);
