# Supplementary material for: Water‐related innovations in land plants evolved by different patterns of gene cooption and novelty
Source: New Phytol. 2022 Feb 8;235(2):732–42. doi: 10.1111/nph.17981 (PMC9303528; doi:10.1111/nph.17981)
Supplement: Supplementary file 3 — Dataset S3 Fasta alignments and phylogenetic trees. [file NPH-235-732-s005.zip › Supplementary_Data_3_fasta_alignments_trees/Roots/Primary_roots/CKX_O22213_1_1kp.fasta]

>Arabidopsis_thaliana_O22213_Cytokinin_dehydrogenase_1_CKX1
MGLTSSLRFHRQNNKTFLGIFMILVLSCIPGRTNLCSNHSVSTPKELPSSNPSDIRSSLVSLDLEGYISFDDVHNVAKDFGNRYQLPPLAILHPRSVFDISSMMKHIVHLGSTSNLTVAARGHGHSLQGQALAHQGVVIKMESLRSPDIRIYKGKQPYVDVSGGEIWINILRETLKYGLSPKSWTDYLHLTVGGTLSNAGISGQAFKHGPQINNVYQLEIVTGKGEVVTCSEKRNSELFFSVLGGLGQFGIITRARISLEPAPHMVKWIRVLYSDFSAFSRDQEYLISKEKTFDYVEGFVIINRTDLLNNWRSSFSPNDSTQASRFKSDGKTLYCLEVVKYFNPEEASSMDQETGKLLSELNYIPSTLFSSEVPYIEFLDRVHIAERKLRAKGLWEVPHPWLNLLIPKSSIYQFATEVFNNILTSNNNGPILIYPVNQSKWKKHTSLITPNEDIFYLVAFLPSAVPNSSGKNDLEYLLKQNQRVMNFCAAANLNVKQYLPHYETQKEWKSHFGKRWETFAQRKQAYDPLAILAPGQRIFQKTTGKLSPIQLAKSKATGSPQRYHYASILPKPRTV
>Arabidopsis_thaliana_Q9FUJ2_Cytokinin_dehydrogenase_4_CKX4
MTNTLCLSLITLITLFISLTPTLIKSDEGIDVFLPISLNLTVLTDPFSISAASHDFGNITDENPGAVLCPSSTTEVARLLRFANGGFSYNKGSTSPASTFKVAARGQGHSLRGQASAPGGVVVNMTCLAMAAKPAAVVISADGTYADVAAGTMWVDVLKAAVDRGVSPVTWTDYLYLSVGGTLSNAGIGGQTFRHGPQISNVHELDVITGKGEMMTCSPKLNPELFYGVLGGLGQFGIITRARIALDHAPTRVKWSRILYSDFSAFKRDQERLISMTNDLGVDFLEGQLMMSNGFVDTSFFPLSDQTRVASLVNDHRIIYVLEVAKYYDRTTLPIIDQVIDTLSRTLGFAPGFMFVQDVPYFDFLNRVRNEEDKLRSLGLWEVPHPWLNIFVPGSRIQDFHDGVINGLLLNQTSTSGVTLFYPTNRNKWNNRMSTMTPDEDVFYVIGLLQSAGGSQNWQELENLNDKVIQFCENSGIKIKEYLMHYTRKEDWVKHFGPKWDDFLRKKIMFDPKRLLSPGQDIFN
>Arabidopsis_thaliana_Q9FUJ3_Cytokinin_dehydrogenase_2_CKX2
MANLRLMITLITVLMITKSSNGIKIDLPKSLNLTLSTDPSIISAASHDFGNITTVTPGGVICPSSTADISRLLQYAANGKSTFQVAARGQGHSLNGQASVSGGVIVNMTCITDVVVSKDKKYADVAAGTLWVDVLKKTAEKGVSPVSWTDYLHITVGGTLSNGGIGGQVFRNGPLVSNVLELDVITGKGEMLTCSRQLNPELFYGVLGGLGQFGIITRARIVLDHAPKRAKWFRMLYSDFTTFTKDQERLISMANDIGVDYLEGQIFLSNGVVDTSFFPPSDQSKVADLVKQHGIIYVLEVAKYYDDPNLPIISKVIDTLTKTLSYLPGFISMHDVAYFDFLNRVHVEENKLRSLGLWELPHPWLNLYVPKSRILDFHNGVVKDILLKQKSASGLALLYPTNRNKWDNRMSAMIPEIDEDVIYIIGLLQSATPKDLPEVESVNEKIIRFCKDSGIKIKQYLMHYTSKEDWIEHFGSKWDDFSKRKDLFDPKKLLSPGQDIF
>Arabidopsis_thaliana_Q9LTS3_Cytokinin_dehydrogenase_3_CKX3
MASYNLRSQVRLIAITIVIIITLSTPITTNTSPQPWNILSHNEFAGKLTSSSSSVESAATDFGHVTKIFPSAVLIPSSVEDITDLIKLSFDSQLSFPLAARGHGHSHRGQASAKDGVVVNMRSMVNRDRGIKVSRTCLYVDVDAAWLWIEVLNKTLELGLTPVSWTDYLYLTVGGTLSNGGISGQTFRYGPQITNVLEMDVITGKGEIATCSKDMNSDLFFAVLGGLGQFGIITRARIKLEVAPKRAKWLRFLYIDFSEFTRDQERVISKTDGVDFLEGSIMVDHGPPDNWRSTYYPPSDHLRIASMVKRHRVIYCLEVVKYYDETSQYTVNEEMEELSDSLNHVRGFMYEKDVTYMDFLNRVRTGELNLKSKGQWDVPHPWLNLFVPKTQISKFDDGVFKGIILRNNITSGPVLVYPMNRNKWNDRMSAAIPEEDVFYAVGFLRSAGFDNWEAFDQENMEILKFCEDANMGVIQYLPYHSSQEGWVRHFGPRWNIFVERKYKYDPKMILSPGQNIFQKINSS
>Arabidopsis_thaliana_Q9LY71_Cytokinin_dehydrogenase_6_CKX6
MSYLHASLLRKRTMLIVRSFTILLLSCIAFKLACCFSSSISSLKALPLVGHLEFEHVHHASKDFGNRYQLIPLAVLHPKSVSDIASTIRHIWMMGTHSQLTVAARGRGHSLQGQAQTRHGIVIHMESLHPQKLQVYSVDSPAPYVDVSGGELWINILHETLKYGLAPKSWTDYLHLTVGGTLSNAGISGQAFRHGPQISNVHQLEIVTGKGEILNCTKRQNSDLFNGVLGGLGQFGIITRARIALEPAPTMVKWIRVLYLDFAAFAKDQEQLISAQGHKFDYIEGFVIINRTGLLNSWRLSFTAEEPLEASQFKFDGRTLYCLELAKYLKQDNKDVINQEVKETLSELSYVTSTLFTTEVAYEAFLDRVHVSEVKLRSKGQWEVPHPWLNLLVPRSKINEFARGVFGNILTDTSNGPVIVYPVNKSKWDNQTSAVTPEEEVFYLVAILTSASPGSAGKDGVEEILRRNRRILEFSEEAGIGLKQYLPHYTTREEWRSHFGDKWGEFVRRKSRYDPLAILAPGHRIFQKAVSYS
>Arabidopsis_thaliana_Q67YU0_Cytokinin_dehydrogenase_5_CKX5
MNREMTSSFLLLTFAICKLIIAVGLNVGPSELLRIGAIDVDGHFTVHPSDLASVSSDFGMLKSPEEPLAVLHPSSAEDVARLVRTAYGSATAFPVSARGHGHSINGQAAAGRNGVVVEMNHGVTGTPKPLVRPDEMYVDVWGGELWVDVLKKTLEHGLAPKSWTDYLYLTVGGTLSNAGISGQAFHHGPQISNVLELDVVTGKGEVMRCSEEENTRLFHGVLGGLGQFGIITRARISLEPAPQRVRWIRVLYSSFKVFTEDQEYLISMHGQLKFDYVEGFVIVDEGLVNNWRSSFFSPRNPVKISSVSSNGSVLYCLEITKNYHDSDSEIVDQEVEILMKKLNFIPTSVFTTDLQYVDFLDRVHKAELKLRSKNLWEVPHPWLNLFVPKSRISDFDKGVFKGILGNKTSGPILIYPMNKDKWDERSSAVTPDEEVFYLVALLRSALTDGEETQKLEYLKDQNRRILEFCEQAKINVKQYLPHHATQEEWVAHFGDKWDRFRSLKAEFDPRHILATGQRIFQNPSLSLFPPSSSSSSAASW
>Arabidopsis_thaliana_Q9FUJ1_Cytokinin_dehydrogenase_7_CKX7
MIAYIEPYFLENDAEAASAATAAGKSTDGVSESLNIQGEILCGGAAADIAGRDFGGMNCVKPLAVVRPVGPEDIAGAVKAALRSDKLTVAARGNGHSINGQAMAEGGLVVDMSTTAENHFEVGYLSGGDATAFVDVSGGALWEDVLKRCVSEYGLAPRSWTDYLGLTVGGTLSNAGVSGQAFRYGPQTSNVTELDVVTGNGDVVTCSEIENSELFFSVLGGLGQFGIITRARVLLQPAPDMVRWIRVVYTEFDEFTQDAEWLVSQKNESSFDYVEGFVFVNGADPVNGWPTVPLHPDHEFDPTRLPQSCGSVLYCLELGLHYRDSDSNSTIDKRVERLIGRLRFNEGLRFEVDLPYVDFLLRVKRSEEIAKENGTWETPHPWLNLFVSKRDIGDFNRTVFKELVKNGVNGPMLVYPLLRSRWDDRTSVVIPEEGEIFYIVALLRFVPPCAKVSSVEKMVAQNQEIVHWCVKNGIDYKLYLPHYKSQEEWIRHFGNRWSRFVDRKAMFDPMAILSPGQKIFNRSL

>Arabidopsis_thaliana_B3DNN3
MASYNLRSQVRLIAITIVIIITLSTPITTNTSPQPWNILSHNEFAGKLTSSSSSVESAATDFGHVTKIFPSAVLIPSSVEDITDLIKLSFDSQLSFPLAARGHGHSHRGQASAKDGVVVNMRSMVNRDRGIKVSRTCLYVDVDAAWLWIEVLNKTLELGLTPVSWTDYLYLTVGGTLSNGGISGQTFRYGPQITNVLEMDVITGKGEIATCSKDMNSDLFFAVLGGLGQFGIITRARIKLEVAPKRAKWLRFLYIDFSEFTRDQERVISKTDGVDFLEGSIMVDHGPPDNWRSTYYPPSDHLRIASMVKRHRVIYCLEVVKYYDETSQYTVNEEMEELSDSLNHVRGFMYEKDVTYMDFLNRVRTGELNLKSKGQWDVPHPWLNLFVPKTQISKFDDGVFKGIILRNNITSGPVLVYPMNRNKWNDRMSAAIPEEDVFYAVGFLRSAGFDNWEAFDQENMEILKFCEDANMGVIQYLPYHSSQEGWVRHFGPRWNIFVERKYKYDPKMILSPGQNIFQKINSS


>Arabidopsis_thaliana_F4JNR1_Cytokinin_oxidase_4_CKX4
MTNTLCLSLITLITLFISLTPTLIKSDEGIDVFLPISLNLTVLTDPFSISAASHDFGNITDENPGAVLCPSSTTEVARLLRFANGGFSYNKGSTSPASTFKVAARGQGHSLRGQASAPGGVVVNMTCLAMAAKPAAVVISADGTYADVAAGTMWVDVLKAAVDRGVSPVTWTDYLYLSVGGTLSNAGIGGQTFRHGPQISNVHELDVITGKGEMMTCSPKLNPELFYGVLGGLGQFGIITRARIALDHAPTRVKWSRILYSDFSAFKRDQERLISMTNDLGVDFLEGQLMMSNGFVDTSFFPLSDQTRVASLVNDHRIIYVLEVAKYYDRTTLPIIDQVIDTLSRTLGFAPGFMFVQDVPYFDFLNRVRNEEDKLRSLGLWEVPHPWLNIFVPGSRIQDFHDGVINGLLLNQTSTSGVTLFYPTNRNK


>Amborella_trichopoda_W1PC48
MKLLILLAALISSHHVSATLELDSADLSSLKTLNLEGYLSFHDTHLASRDFGDCYHSLPSAILRPKSPQDIAKTLQHVFDLGPSKLTIAARGHAHSLRGQAQAPHGIVVNMESLADPKKRRVHEGGKSPYVEVSGGELWIDVLRQTLKCGLAPRSWTDYLHLTVGGTLSNAGISGQAFRYGPQISNVYQLEVVTGKGEVVNCSAQKNADLFHAVLGGLGQFGIITKARIALEPAPEMVKWIRVLYSDFSLFTKDQELLISLEKGFDYVEGFVIINRNGILNNWRSSFFTPENPIQASRFNSNGRTLYCLEIAKNFDFNNANATDQEVESLLAQLSFIPSTLFSSELPYLDFLDRVHASEVKLRAQGLWEVPHPWLNLLIPQSTIHDFAEEIFGKLLTDSSNGPILIYPLNKEKWDNRTSAVTPNEDIFYLVAFLSSSTVDSLEHSLSQNRRILEFCEKQGIGMKQYLPHYTTKSEWAAHFSHRWQEFVRRKAAYDPLAILAPGQRIFPKANAFA
>Amborella_trichopoda_W1PP63
MSVLFLLIALCSPFNFIQSPMDFGPLNFLQTSDSAAIDFGRIFFNSPSAILQPNSVDEISLLLKFISLSSYSKVTVAARGAGHSIHGQAQAPNGIVIEMDSLPLSLKIHRKGKRDEGYSYADVSGGALWIEVLRESLKHGLAPRSWTDYLYLSVGGTLSNAGISGQTFKHGPQISNVLKLDVITGTGEIVRCSPSKRAELFYGVLGGLGQFGIITSARIVLEDAPHKVKWVRAFYDDFGAFTEDQEMLVSMADKVDYVEGFMVLNEQSLEGASVAFPSHFHFIASNTNNTSQVYYCVEIAFYYYSQKASHVEKVAKETLRKLDCIPSLVYETEVSYFDFLNRVSAEEANLRARGLWEVAHPWLNMFVPRSQIKAFKDLLLQTISPDHFEGPILIYPIRRDKWNGNTSAVLPEDKENILYIVGMLRSASPQCVSESPCLQSYLQQNNKITEGATSISLHSNSKIQIADPNGQDHELETISGSDSLKRSDLGGKLYLSYYSEEEHWKKHFGGKWERFLARKKMFDPLQILAPGQRIFKRKYSAHL

>Amborella_trichopoda_W1PW76
MNRDLFNGVLGGLGQFGVITKARILLQRAPHRVRYIRVVYAKVEDFVRDQVRLVSLPKGHTFDYIEGFILANENTIDGWKSVPFSSNQTFNSTLIPQESGPILYCLELGFNYFNYTSNPTLEQSIEELMRGLGYIRGLEFVIDLSYFDFLYRVHAAEVAQRSSGSWLRPHAWLNLFLPQKSIMQFDTHVFRTMLNNGVGGPVLVYPVNSTMWDPEMSAVFPEEEEIFYAISVLRSLDADQPITVLESQMKENSEIINICRRLDLKCKKYLGRFESTEEWKEHFGSNKWELFTKRKSVYDPKHILTPGQSIFMRN
>Amborella_trichopoda_W1NUG7
MGLTPQATKPGDERATFLPNYMASNLSFDASRTRLASRDFGGLTGAPPHGVLVPSSVHEIANLVRVAYEADAHFRVAAKGHAHSIQGQAQAPGGVVIEMEALKGCLFNVGVLENESCSFSSSYSVERESVERESGGSLYYADVWGGELWIDVLHETLKHGLAPRSWTDYLYLTVGGTLSNAGISGQAFNHGPQISNVYELDVVTGKGELLTCSKHQNSELFHSVLGGLGQFGIITRARIALEPAPQRVRWIRVLYSDFNTFTRDQEHLISLHGRTKFDYVEGFVIVDEGLINNWRSSFFSPRNPIKLQSIVSGSKGTVLYCLEVTKNYDEATADTVDQEVDSLLKTLSFIQGSVFTTDLPYIDFLDRVHKAELKLRAKGLWDVPHPWLNLFIPKSKIADFDAGVFKGILGKKTSGPILIYPMNKNRWDEKTSAVTPDEDVFYLVAFLRSALDNGEETQSLRYLQDQNERILRFCEEANIEMKQYLPHHTKRAQWVQHYGPKWAEFEERKATFDPKNILAPGQRIFSAAQPIILPSASSS
>Amborella_trichopoda_W1PUR2
MILEVGSSHNLTLAPRGNGHSTGGQAQALNGVVMNMSNLKGFTIGAEESYVDAGAGELWVDLLRFTLNHELAPSSWTDYLDLTIGGTLSNAGISGQTFRFGPQIKNVLELEVVTGTMLSLSL
>Amborella_trichopoda_W1PTT2
MIVFSDRFPQPHHQQQQDPGQDGSSQPDPPAASGLEPTPLHLRLAAARDFGGLRADPPPATVALPSTASDVTRAIRAALSHQTLTLSARGCGHSVHGQANAPHGIVLDMSSMRGSMAVIPRVANTDPEQAGSTGSSYFCVDVKGGEVWEDVLRFCLQFGMAPRSWTDFLSLSVGGTLSNGGVSGQSFRYGPQVVNVEEMEVVTGSGEVVRCSERENGELFFGVLGGLGQFGIITRARILLQKAPDMVRWIRVVYADFDDFSRDQELLVTRASSESFDYIEGFVFTNSDHPVNGCHSVPLLPHQTFDLNLIPANAGPVLYCLEIALHFANRDDAKTIEKRVSQMLEPLKFRRGLKFSCDLTYYDFLQRVKSNEEAAKANGTWDAPHPWLNLFISSKNIQEFDSKVFNKILKNGIGGSILVYPLIKSKWDPRMSVVVPDNEIFYLVALLRFNKPYPEGPSLQSLLAQNQEIIDCCTSNNFDFKVYIPHCNSQDQWKAHFGNQWSRFVERKAAFDPMAVLAPGQRIFPRVQSSQ
>Amborella_trichopoda_U5D3V5
MALLSSLSLSKHLLMLVLLMEENEVHCKNSQPCDLSSHDYMSLTSLNLHGSLSFNETLRASKDFGGFRVRKPGAVVEPGSVQDIVDVIKVGLSSVSGLTVAARGNGHCTNGQAQAHRGVVLEMRGIKGIEVSLSRDNPYVEAGAGELWIDVLKATLKLGFAPVSWTDYLSLSIGGTLSQAGISGQAFRHGPQISTVLQMEIVTGKGEVITCSHTEEEDLFYGALGGLGQFGIITKARIAIQPAPQRTRWIRAIYEEFEEFKGDQEMLISMPSSSHHVFDYIEGFVACIGDDPIDGWDTIPPNTMITHHTYDHHHAAWNSSSSSTVRYCLELAINYNTADSTHDIDKKMKAMVGSLRFSGGVVYSVDVSYLDFLSRVSYSEARARAIGTWDAPHPWLNILVPVSRIADFDRTIFKETVRLGVGGPILVYPLNSNK
>Brachypodium_distachyon_I1HS66
MARCLVFMVFQIYCLISTVGLPLEPPAELLQLGGGTVGGGRLSVDPADIQEASRDFGGFTRGEPLAVYHPRGTDDVASLVRAAYESASGIRVSARGHGHSISGQAQVPGGVVVDMSHGWRAADDVHGRRRNSQARALPVYSAALGGHYVDVWGGELWIDVLNWTLAHGGLAPRSWTDYLYLSVGGTLSNAGISGQAFHHGPQISNVYELDIVTGKGEAVTCSAAKNPDLFFGALGGLGQLGIITRARIALEPAPRRVRWIRALYSNFTEFTADQEKLISQHGGRRRFDYVEGFVVAAEGLINNWRSSFFSPQNPVKLSSLKHHTGVLYCLEVTKNYDASTAGNVDQEVDALLGELSFMPGTVFTTDLPYVDFLDRVHKAELKLRGKGMWEVPHPWLNLFVPASRIADFDRAVFRGILGSRTSGGPILIYPMNKHKWDPRSSVVTPDEDVFYLVAFLRSAVPGVDDPSKSLEALARQNRQILDFCAEAGIEARQYLANHKAEPEWEAHFGAKRWARFARLKAEFDPRAMLATGQGIFTPAGSPPPLLSDS
>Brachypodium_distachyon_I1HYS9
MAARARLVAFLIGMASFLSIVAAGQIRPLPSGGQLPSGLFVHSIASMIRTDRNATTKASSDFGRIVEAAPEAVLHPATPADIAALIRFSASSKAPFPVAPRGQGHSARGQSLAPGGVVVDMRALGRGHRRINVSAGAGYVDAGGEQLWIDVLRATLEHGLAPRAWTDYLRLTVGGTLSNAGIGGQAFRHGPQIANVRELDVVTGTGELVTCSREESSDLFFAVLGGLGQFGVITRARIALEPAPKRARWVRLAYTDVTVFTGDQELLISKKASEAGFDYVEGQVQLNRTLIDGPESTPFFSGADINRLAGLVSRSGSGAIYFIEAAMYYDEATASSVDQKLEAVLEQLSFTPGFVFTKDVTYVQFLDRVRVEEEVLRSVGVWDVPHPWLNLFIPRSRIIGFDTGVLKGILGGTNPVGVILMYPMNTNKWDDRMTAVTPQTEEDVFYAVSLLRSAVAVGDVERLERENEAVLAFCTREAIRCKQYLPHYTSEDGWRRHFGTKWERIAELKAKYDPQTIMAPGQRIFQSSIASA
>Brachypodium_distachyon_I1HCT8
MAAAYVLALAALLALASSSSQQYANAQASLLHGDDALAALAAAGKLRTDATATAAASTDFGNITSALPAAVLFPSSPADIAALLRAAAGKVSFRGRGHSVMGQALAPGGVVVDMPSLGLGLGLSGARINVSADGGYVDAGGEQQWIDVLRAALRQGVAPRSWTDYLRLTVGGTLSNAGISGQAFRHGPQISNVLELDVITGNGETVTCSKSENADLFDAALGGLGQFGVIVRARIPLEPAPARARWVRLVYTDFATFSADQERVIAGAADSAFGAVSYLEGAAYVNQSLASGLKNAGGFYSDADVSRIVALAALRNASSLYAIELTLNYVNATAVDQEFEAVVGELRHETGFAFARDVAYEAFLDRVYEEEVALEKLGLWRVPHPWLNVLVPSSRIADFDRAVFKGILQGTDIAGPLVIYPLNKSKWDEGMSAVTPAEEVFYAVSLLFSSVANDLKKLQAQNQKILQFCDMAGIGYKEYLAHYTTRGDWARHFGDKWDRFVQRKDKYDPKKLLCPGQDIFN
>Brachypodium_distachyon_I1GXU3
MPRASLATFLIVTSLFSTASHLGTLASGAQPDEDLSALDVVSKIRTDWGSIVRASLDFGHIVETTPMGVFHPASPSDISALIRFSLSQPAPFTVSPRGQGHSSRGQALASGGIVVDMPSLQGHNGGDHGRRVNVSVDGMYVDVGGEQLWIDVLAATLRHGGGLAPRVWTDYLRITVGGTLSNAGIGGQAFRHGPQISNVQELDVVTGTGDMITCSRSQNSDLFFATLGGLGQFGVITRARVGLEPAPKRVKWVRLAYSDVRLFTADQELLISKAAGFDYVEGQVQLNRTLTEGRRSSSFFSASELARLAGLTLDTGSAAIYYIEGAMYYDGYSAATVDQKLEALLEELSFLPGLVFIRDVAYVQFLDRVGQEEQKLRSAGAWDVPHPWLNLFVPKSRIHEFDAGVFKGILKDAKPVGLLLMYPMNKNKWDNQMTAMTPDEDVFYAVGLLRSAMGPGDLERLEKENEAVLGFCDRAGIGCKQYLPHYASMDAWRQHFGNKWSWVAELKAKYDPKAILSPGQGIFPSARTSSTPTLISAS
>Brachypodium_distachyon_I1HK16
MKKSLLQYLKLFLLLGLGRVTTMHVAKQDVPASLVTLPLDGHFSFHDLSTAARDFGNLSSSPPVAVLHPGSVADIAITVRHVFLMGHHSTLTVAARGHGHSLYGQSQAAGGIVIRMESLRSVRMQVHPGASPYVDASGGELWINVLDETLKYRLAPKSWTDYLHLTVGGTLSNAGVSGQTFRHGPQISNVNEMEIVTGRGDVVTCSPEQNSDLFHAALGGLGQFGIITRARIALEPAPQMVRWIRVLYLDFTSFTEDQEMLLSAEKTFDYIEGFVIINREGILNNWRSSFNPQDPVRASQFEPDEEVLFCLEMTKNFNPEEADTMEQEVNALLSQLRYTPPSLFHTDVTYMEFLDRVHYSEMKLRAKGMWEVPHPWLNLIIPRSTIHKFAREVFGKILKDNNNGPILLYPVSRSRWDNRTSVVIPDEEIFYLVGFLSSALGPQSVEHTLNLNMQIIEFSNKASIGVKQYLPNYTTEPEWKAHYGARWDTFQQRKTTYDPLAILAPGQRIFQKASASLPLSS
>Brachypodium_distachyon_I1I4T8
MEIAMVCTRVNLLILILSLCSPYKFIQSPMDFGPLNLLPTTTTASSDFGRILFHSPSAVLKPQSPRDISLLLSFLSASSLSKVTVAARGAGHSIHGQAQALDGIVVEMCSLPSEIEFHEGGGGDISYADVSGGAMWIELLEQSLKLGLAPRSWTDYLYLTIGGTLSNAGISGQTFKHGPQISNVLQLEVVTGRGEIVTCSPTKDAELFNAVLGGLGQFGIITRARILLQEAPQKVKWVRAFYDDFDIFTEDQELLVSMPDLVDYVEGFIVLNEQSLRSSSIAFPANMDFNPDFGTNSWPKIYYCIEFAVHDYQHDNTNVEQVVEVISRQMSHIASHLYSVEVSYFDFLNRVRMEEMSLRNSGLWDVHHPWLNMFVPKAGIQDLRDLLMDNISPDNFEGLILIYPLLRDKWGTNTSVVLPESGSDQVMYVVGILRSANPDEGCSHHCLQELLRHHRHVANTAGARIGAKQYLAHHPTPAGWHRHFGRRWELFADRKTRFDPLAILGPGQGIFPKGSDAVYAS
>Brachypodium_distachyon_I1HCZ6
MAVEAQALVTMVAVFLLSSFLTKSAIPEAAAGGGSSFLDELRDALGDDAPALVLRDDAEATARASADFGNVSSPVFAAPQAVLYPSSPGDIAALVRASWARAPASPFPVSARGRGHSTRGQAAAPGGVVVDMPSLGRGPGGTAERLSVSADGGYVDAGGEQLWVDVLHAALAHGLTPRSWTDYLHLTVGGTLSNAGISGQAFRHGPQISNVLQLDVITGVGEMVTCSKEERADLFEAVLGGLGQFGVITRARIRLAPAPARARWVRLLYTTAASLTGDQERLIADGGGVSGLLDYVEGSVLLADQLAGSWRSPGSSFSSDADSGARVQALAREAGGVLYCLEGALYYGGASADGESDVAKRLEVLLRELRYERGFAFVHDVPYSGFLDRVHSGELSLRAKGLWDVPHPWLNLFLPRSHILDFAAGVFHGILRRDNDNHITGAGGPVLIYPMNRDKWDEKMSAVFPEEEEVFYTVGILPSAPPATSTDGGDELRRMEEQNEEIMRFCEAAGIPCVQYLSYYAGQDGWEKKHFGPARWARFVERKRQYDPKAILSRGQRIFTSPLA
>Brachypodium_distachyon_I1I7N6
MMLAYMEHAAAATEPDQALQLTLVADAAECAAARDFGGLVSARPAGVAFPASADDVASFVSMAALTAHLTVAARGNGHSVAGQAMAEGGLVLDMRAVARGTQMQLVVSGAGTFVDVPGGALWEEVLHWAVSNHGLAPASWTDYLRLTVGGTLSNGGVSGQSHRYGPQVSNVAELEVVTGDGKRHVCSPSSHSDLFFAVLGGLGQFGVITRARIPLSPAPQTVKWTRVVYASFAEYAADAEWLVTRPAESALDYVEGFAFVRSDDPVNGWPSVPIPGGAHFEPSLLPAGAGPVLYCLEVALYQHRHRQDDVDERMGAMMRQLKYVRGLEFAAEVGYVEFLSRVNHVEEEARRNGSWAAPHPWLNLFISSRDIARFDATVIKGMLSDGIDGPMLVYPMLNSKWDPNTSVALPEGEIFYLVALLRFCRPYPGGPAVDELVAQNSSIIEACHANGYDFKMYFPHYDTESDWARHFGATKWARFVDRKARYDPLAILAPGQKIFPRTPSSAAAARVIV
>Brachypodium_distachyon_I1IZS9
MHAFAVLATLLCSAVTFIQSPADVFGPVRLHEPTPSSARDFGAVVSHAPSAILRPESPADIALLLATLSSSSSSSATGPRASVAARGTGHSLQGQAQARGGIVVETRSLPRAVSVRGGGRSKRVLRGRGRRRDVGGGTGGVPQDRAGAAVLDGLPVPHRGRDGVQCRHQRPGVQARAADQQRPATGKNGEVVTCSPTRSSDLFFAVLGGLGQFGIITRARILLQHAPPKVRWVRAFYDSFDTFASDQELLVSMPEQVDYVEGFMVLNEHSIPSSSIAFPAHINFSPDFGSKGNKKVYYCIEFKVHDFQQDGSNSVDHVVELVSGELSYMRAHMYSVEVSYFDFLNRVRMEEESLRSRGLWDVPLRRAELHEGPHVQCGGVLL

>Brachypodium_distachyon_I1I4T9
MEIAMVCTRVNLLILILSLCSPYKFIQSPMDFGPLNLLPTTTTASSDFGRILFHSPSAVLKPQSPRDISLLLSFLSASSLSKVTVAARGAGHSIHGQAQALDGIVVEMCSLPSEIEFHEGGGGDISYADVSGGAMWIELLEQSLKLGLAPRSWTDYLYLTIGGTLSNAGISGQTFKHGPQISNVLQLEVVTGRGEIVTCSPTKDAELFNAVLGGLGQFGIITRARILLQEAPQKVKWVRAFYDDFDIFTEDQELLVSMPDLVDYVEGFIVLNEQSLRSSSIAFPANMDFNPDFGTNSWPKIYYCIEFAVHDYQHDNTNVEQVVEVISRQMSHIASHLYSVEVSYFDFLNRVRMEEMSLRNSGLWDVHHPWLNMFVPKAGIQDLRDLLMDNISPDNFEGLILIYPLLRDKSNISK
>Brachypodium_distachyon_I1HYS8
MAAKTPLVAFLIGMTSFLFVVAGQISPLPSGGQLPGDLFALNIASKIRTDRNATTMASSDFGRIMEAAPEAVLHPATPADIAALIRFSTSSPAPFPVAPRGQGHSARGQSLAPGGVVVDMRALGHGHRRINVSVGAGYVDAGGEQLWIDILHATLQHGLAPRAWTDYLRLTVGGTLSNAGIGGQAFRHGPQITNVQELDVVTGTGQLVTCSRDKSPDLFFAVLGGLGQFGVITRARIVLEPAAKRARWVRLAYTDVTTFTRDQELLISKKASEAGFDYVEGQVQLNRTLLEGPESTPFFSSADISRLAGLVSRSGSGAIYFIEAAMYYDEATTSVDKKLEAVLEQLSFMPGFVFMKDVTYVQFLDRVRMEEEVLQSVGVLDRVRMEEEVLQSVGVWDVPHPWLNLILGGTNPVGVILMYPMNTNKWDGRMTAYVPHEHQQVGRPDDGSGAPN

>Brachypodium_distachyon_I1IZT0
MFVPKHGITQFKDMLMDTVTAGDFDGAILVYPLLTDKWDGNTSAVVLSTPDGVMYVFSVLRSADPSRCGGRCVEEILEQHRRVSDEAGRAGAKQYLARQPSQEHWRDHFGSSWDRFAARKAQFDPMHVLGPGQGIFPRTDSASST
>Brachypodium_distachyon_I1HCP8
MGQALAPGGVVVDMPSLGLPGAASGARINVSADRGYVDAGGEQQWIDVLRASLRQGVAPRSWTDYLRLTVGGTLSNAGISGQAFRHGPQISNVLELDVITGAFCIRFIVFHTVTLTQSRRPDAAGRTQQLAS
>Brachypodium_distachyon_I1HV38
MVKASVVCCFKLLLLLALGGVTMHVPDADVLAPLESLQLDGRLTFHDVSAVARDFGNRCSLLPAAVLHPGSVSDVATAVRHVFQLGERSPLTVAARGHAHSLMGQSQAAGGIVVKMESLGGGMRVVSSRGVSPYVDAPGGELWINVLHETLKHGLAPKSWTDYLHLTVGGTLSNAGVSGQAFRQGPQVSNVNQLEIVTGRGDVVTCSPEENSDLFYGALGGLGQFGIITRARIALEPAPRMVRWIRVLYSDFTSFTEDQEMMISAEKTFDYIEGFVIINRTGILNNWRTSFKPQDPVQASQFQSDGRVLYCLEMTKNFNHDEADSMEQEVGVLLSRLRYIQSTLFHTDVTYLEFLDRVHSSELKLRAQGLWEVPHPWLNLLIPRSTIHKFAKEVFGKILKDSNNGPILLYPVNKSKTSVVIPDEEIFYLVGFLSSAPSLSGHGSVEHAVNLNNQIVDFCEKAGVGMKQYLAPYTTQQQWKAHFGARWETFERRKHMYDPLAILAPGQRIFPKASLPMSS
>Ginkgo_biloba_Gb_27406
MENQVYWLMENRIMSMLVLMFVITRLISAVGWTLEQPGCSFGCPHPLGMLDLDGHIDIYNTTTHVAAATDFGQRHRFKPAAVLHPGSVRDIARVVESVYA
LGASSNLSIAAKGHAHSLNGQAQAQDGIVIEMGCLKGEMKVQRSGKYVDVRGGELWIDVLHATLKEGLAPRSWTDYLYLTVGGTLSNAGISGQAFRHGPQ
IANVYQLEVVTGKGDVITCSNDQNAQLFHAVLGGLGQFGIITKARIALETAPQRVRWIRVLYSDFRNFTRDQEYLISRPKGTLTFDYVEGFVIVNNEGLL
SNWRSSFFSPQNPVKVSSLNTKGRVLYCLEMTMNYMDNEALRVDEVYSIFTTDLSYVDFLDRVHTSELKLRSKGLWEVPHPWLNLFIPASKIHDFDATVF
NGILRNTSSGPILIYPLNRNM*
>Ginkgo_biloba_Gb_22886
MQEKNPRVSGGGGGSKNILIIGGSETIEGFAMKLPTRNFLVMLIVFLERILTSCIESDSEHDHPWSSTRSRISSAHIKPDCSSLASLDLHGSISLYGTSI
AATDFGGIYHHKPAAVVNPGSVEDIVKVVTMVASSSLLTVAAKGNGHSINGQAQALNGLVLDMSSMKGIEIFQGSTTEVPYVDVYAGELWVDVLKATLHV
GLTPRSWTDYLPLSVGGTLSNGGVSGQAFRFDQIEATASIDGLVVLVFDHIEPGTGITSVVVLKAIEINFHGGKGEALTCSPEQHPELFYGALGGLGQFG
IITKARIILQRAPHMVRWVRVVYSDFEDFRTDQELLISLPDGKTFDYVEGFVLANSDDPINGWHSVPMSFNSSFDSQLIPNTAGTMLYCLEVAFNYDHTT
DFKALNKKIESMLAPLRFIKGLQFSLDLSYFDFLNRVHTAEMAARSSGIWDAPHPWLNMFVPKSRISDFDAKVFREILKHGVGGPMLVYPVNRNKWDSRM
SAIVPEEDIFYLVALLRFSPPYPSGPHLQSLLAQNEEILHYCRTTGIDMKVYLPHYKTESEWKRHFGRQWHQFLQRKSMYDPRAILAPGISSILLRALCP
KTEINRCWNMNSQHVSSMVFYGLLEYTSRKREQFSNCNSQVQGHVASRI*
>Ginkgo_biloba_Gb_39064
MEKPVLNWLKESRISTVLLLFVIGRLISAVGVTLDLKLWPNVFCPECASLKTLNFDGNIDFRNDYTQNAARDFGNCHRFPPAAVLYPLSTKDISILIKSV
YKSSAYSKLTIAAKGHAHSLHGQAQSLSGVIISMESLKGIHVHTDSGFPYVDVSGGELWIDVLHETLKQGLAPRSWTDYLYLSVGGTLSNAGISGQAFRH
GPQISNVYHLQIVTGKKETPPYDTSCLWLIPQYCCGFEIAGKGEILNCSREKNTDLFYGALGGLGQFGIITMARIALEQAPQMVRWIRVLYSDFAVFTRD
QEFLISEQNVRTFDYIEGFVIVNNEGLINNWRSSFFSPKNPVKVSSLNTTGLVLYCLEMTKNYNYNDAVGALDEEVNSLLSFLNFIPSSVFTTDLPYADF
LDRVHTAELKLRSKGLWDVPHPWLNLFVPKSKIAEFDARVFKDILRNNSNGPILIFPLNRNKWDNRMSAVTPDEDIFYLVALLRSAIPSSTELISHGLDS
LTDENNRILSFCNKAAIGAKQYLPHYTTQKDWKSHFGEKWDRFVQRKANYDPNAILAPGQRIFSRSNMYRTIKPTKGILSIS*
>Ginkgo_biloba_Gb_06338
MENPVYGMNEYKTSTLLLLFVISRLISAVGFTLDLKLWPSIPCPDCLSPLDFEGRLDSYNTHLAATDFGNLQRSLPAAVLYPASVGDLVKLVKSVYTSGG
NYLGRPMTIAAKGHAHSIHGQAQAQNGVVIEMGSLKGIHIHNSSAPYVDVSGGELWIDVLHATLKEGLAPRSWTDYLYLTVGGTLSNAGISGQAFQHGPQ
ISNVHQLEVVTGKGEVLTCSRDQNEDLFHSVLGGLGQFGIITKARIVLEPAPQRVRWIRVLYSDFAAFTRDQEYLISQPRSRTFDYVEGFVIVNNEGLIN
NWRSSFFSPQNPVKVSTLNTKGRVLYCLEMTKNYNEQDAAHIDEEVSSILAPLDFIPASVFTTDLSYMDFLDRVHTAELKLRSKGLWDVPHPWLNLFIPK
SKIAEFDSGVFKDILRNTTSGPILIYPMNRSKWDERMSAVTPDEDIFYLVALLRSALPSSTGSDGLDYLKDQNDKILRFCKTAGIGEKQYLPHYTTEADW
KIHFGSKWKEFVQRKATYDPNAILAPGQRIFPPVTSRPTSFSVSL*
>Ginkgo_biloba_Gb_28658
MGMEIGLAWACTRVGMILVMLMSLLLCISAPCKLMHSPLPMLDFSLFQKLDIDARLSFDTASGALDFGRIYHNNPAAILRPRSAEEIAVFLRAIYASSPY
DLTVAAKGAGHSIHGQAQAPNGVVIEMCSLKGIAVHNRNGNSYADVSAGELWVDLLKETLKVGLAPRSWTDYLYLSIGGTLSNAGISGQTFRHGPQISNV
LELDLITGTGEAVTCSPTQNAELFYASMGGLGQFGIITRARIILEPAPRKVRWVRAFYDDFHEFTRDQELLISVHQSADSVDYVEGFMVLNNDAMRTWSV
AFPSTTQLNSSFLHDIGNDIYYCIEIAKYYTDEHGTDSAMGHLLSRMWFKPSLIDSVEVSYFDFLNRVRAEELDLRSRGLWDIPHPWLNMFVPRNEIQRF
TDTLLRIMSPDGVRGPILIYPVNRSKWNPNMSVVLPENEDDIFYVVGVLRSAEADNCFSGSSCLENLLAENQEIIELSTTCNAVDMALEGLGLHDHMMSR
NTAPAAFGMGAKQYLSYYSHEWQWKIHFGSKWRRFVDRKAKFDPLNILAPGQRILRRKNVSKAAFHYLQQG*

>Marchantia_polymorpha_A0A176W9I2
MDRKRALQLLECLTAVLLLGFSCVIAPAFSTVDLAGSCSLPDAECRKLSTLPLDGHLTFFDTKRAAQDFGRLRSLKPAAVLHPGSTRDIVSLVRAVVQSSSNISIAARGPGHSVNGQSQVEKGVVVDMPSLGGIDVNVTGMYVEAAAGELWINVLQACMKEGLAPRSFTDYLHLSVGGTLSNAGVSGQSFRWGPQISNVLQLEVVTGMGELVTCSREVRPDLFFAVLGGLGQFGIITKARIYLQPVPTNVHWVRAIYSDFASFQRDQLRFISKAEKSNVFDYVEGFVVPNSPSFEFGYNSVPFDGQTVNATLMPAPETSSVLYFIELAKNYKDDEQPASSLRDTVDEILADAELECIPTQVFVQQTSYLEFLERVHATELLLRSLGLWEVPHPWINLLVPASKMGDFERTVFRNLDASTLNGPVIVYPFNRNMWDSRMSAVTPDEDVFYLVAFLQSVVPSMGPNLETLLDRNSALWKYCAMLGCKQYLPKYSTLADWQAHFGAKWNDFVRNKIKFDPKAVLSPSQGIFARGEDIPVPLSYR
>Marchantia_polymorpha_A0A176VZ76
MTVVSEMTNPVTLGLLERPRTTVEEPRDQGFASENSEQGTASSASINLASAAEIASHCIVWSGYISNQGSISDMMLQLLKYLTAIATLGLSHASGPGPAAISTIDGCTLAASDCMALAALELDGSLTFRDTSFAAVDFGHIVSARPAAVLHPGSTRDIAKLVRFVYASSSNVSIAARGVGHSANGQAQVLNGIVIDMSDLRGSRVSARGAFVEAAGGELWIDVLRASLAKGLAPRSFLDYLHLSVGGTLSNGGISGQTYFWGPQISNVLQLEVVTGTGELVTCSRRTRSDLFFAVLGGLGQFGIITKARINLQPSATHVHHVHALYADFASFQRDQLRLISLQQQRKAIASFEYIEGHLVTNSDSLVNGFSSVPFEGQTVNVNLLPSPGNASVLYYLELAKSYNIALESPASVHEQVSQLLAPLAFIPSQVFTRDEPFVDFLDRVHTGELTLRAAGLWEIQHPWSTLFVPASAMATFERTVLRTVDVSTFNGPVNIFPVNRNKWDPQMSAVTPDEDIFFTVSFLNSVGAGQGPTLKALVDRNSQAWQACERLGCKQFFPTHTSRADWEAHFGAKWAKFVLNKRRFDPKAMLSPKQNIFTRGQTFPFLL

>Oryza_sativa_indica_A2XVN3_Cytokinin_dehydrogenase_8_CKX8
MELKAMYLYAAVLAVLLCSSVNFIQSPTDVLGPVALLEPTPSSARDFGAVVSDAPFAVMRPESPDDIALLLGALSSTAPSPRATVAAVGAGHSLHGQAQARDGIVVETRALPRDVHVVSARAHGGDDDATVRAYADVGAGALWVEVLEECLKLGLAPPSWTDYLYLTVGGTLSNGGISGQTFKHGPQISNVLQLEVVTGKGEVVTCSPTEIPELFFAVLGGLGQFGIITRARIPLQLAPPKVRWVRAFYDSFETFTGDQELLVSMPEQVDYVEGFMVLNEQSLHSSSVAFPAQLNFSPDFGSKGRKKVYYCIEFAVHDFQQDSSRADHVVKLVSAKLSYLRPHVYSVEVSYFDFLNRVRMEEESLRSRGLWDVPHPWLNVFVPKHGITQFKGLLMDTVSADDFEGPILVYPLLTDKWDGNTSAVVPAAPDGVMYIFGVLRSTDPARCGRACVDSIMARHRRVADEACRDGGGGGRGIGAKQYLARQPSPARWRDHFGAGWGRFAARKARFDPLHVLGPGQGIFPRTDSAGSM
>Oryza_sativa_indica_A2ZI62
MEVAMVCTRVNLLILILSLCSPYKFIQSPMDFGPLNLLPTTTTASSDFGRILFHSPSAVLKPQAPRDISLLLSFLSASPLGKVTVAARGAGHSIHGQAQALDGIVVEMSSLPSEIEFYRRGEGDVSYADVGGGIMWIELLEQSLKLGLAPRSWTDYLYLTIGGTLSNAGISGQTFKHGPQISNVLQLEVVTGRGEIVTCSPTKDAELFNAVLGGLGQFGIITRARILLQEAPQKVQWVRAFYDDFATFTKDQELLVSMPVLVDYVEGFIVLNEQSLHSSSIAFPTNVDFNPDFGTKNNPKIYYCIEFAVHDYQNKNINVEQVVEVISRQMSHITSHLYSVEVSYFDFLNRVRMEEMSLRNSGLWEVHHPWLNMFVPRAGISDFRDLLMDSISPDNFEGLILIYPLLRHKWDTNTSVVLPDSGSTDQVMYAVGILRSANPDDGCSHHCLQELLLRHRRLAGAAASGLGAKQYLAHHPTPAGWRRHFGRRWERFADRKARFDPRCILGPGQGIFPRDSSSSNGAFASYS
>Oryza_sativa_indica_A2Y3Z7
MRPSLLQYLKLLLLLALGGVTTMHVPKQDVPSSLEALTLDGHFSFHDVSAAAQDFGNLSSFPPVAVLHPGSVADIATTIRHVFLMGEHSTLTVAARGHGHSLYGQSQAAEGIIISMESLQSNTMRVNPGVSPYVDASGGELWINVLHETLKYGLAPKSWTDYLHLTVGGTLSNAGVSGQTFRHGPQISNVNELEIVTGRGDVITCSPKQNSDLFHAALGGLGQFGVITRARIPLEPAPKMVRWLRVLYLDFTSFTEDQEMLISAEKTFDYIEGFVIINRTGILNNWRSSFNPQDPVRSSQFESDGKVLFCLEMTKNFNPDEADVMEQEVNTLLSQLRYMPSSLFHTDVTYIEFLDRVHSSEMKLRAKGMWEVPHPWLNIIIPRSMIHKFAKEVFGKILKDSNNGPILLYPVNKSRWDNRTSVVIPDEEVFYLVAFLSSALGPHNIKHTLDLNYRIIEFSDKAGIGVKQYLPNYTTEQEWQSHFGARWDTFQQRKKAYDPLAILAPGQRIFQKASASLPLPS
>Oryza_sativa_indica_B8ADR5
MKQEQVRMAVLLMLNCFVKATAPPPWPPSASSASFLDDLGDLGIAPLIRADEAATARASADFGNLSVAGVGAPRLAAAVLYPSRPADIAALLRASCARPAPFAVSARGCGHSVRGQASAPDGVVVDMASLGRLQGGGARRLAVSVEGRYVDAGGEQLWVDVLRASMAHGLTPVSWTDYLHLTVGGTLSNAGISGQAFRHGPQISNVLELDVITGVGEMVTCSKEKAPDLFDAVLGGLGQFGVITRARIPLAPAPARARWVRFVYTTAAAMTADQERLIAVDRAGGAGAVGGLMDYVEGSVHLNQGLVETWRTQPQPPSPSSSSSSSFFSDADEARVAALAKEAGGVLYFLEGAIYFGGAAGPSAADVDKRMDVLRRELRHERGFVFAQDVAYAGFLDRVHDGELKLRAAGLWDVPHPWLNLFLPRSGVLAFADGVFHGILSRTPAMGPVLIYPMNRNKWDSNMSAVITDDDGDEVFYTVGILRSAAAAGDVGRLEEQNDEILGFCEVAGIAYKQYLPYYGSQAEWQKRHFGAKLWPRFVQRKSKYDPKAILSRGQGIFTSPLA
>Oryza_sativa_indica_A2WYX2
MKPSIVHCLKLLMLLALGGVTMHVPDEDDVVASLGALRLDGHFSFDDAHAAARDFGNRCSLLPAAVLHPGSVSDVAATVRRVFQLGRSSPLTVAARGHGHSLLGQSQAAGGIVVKMESLAAAAARAVRVHGGASPHVDAPGGELWINVLHETLKHGLAPRSWTDYLHLTVGGTLSNAGVSGQAFRHGPQVSNVNQLEIVTGRGEVVTCSHEVNSDLFYAALGGLGQFGIITRARIALEPAPKMVRWIRVLYSDFETFTEDQEKLIASEKTFDYIEGFVIINRTGILNNWRTSFKPQDPVQASQFQSDGRVLYCLELTMNFNHDEADIMEQEVGALLSRLRYISSTLFYTDVTYLEFLDRVHTSELKLRAQGLWEVPHPWLNLLIPRSTVHKFAKEVFGKILKDSNNGPILLYPVNRTKWDNRTSVVIPDEEIFYLVGFLSSAPSSSGHGSVEHAMNLNNKIVDFCEKNGVGMKQYLAPYTTQKQWKAHFGARWETFERRKHTYDPLAILAPGQRIFPKASLPMSL
>Oryza_sativa_indica_A2X2I2
MAARCSIAFMIMASCLSVVVSGGLPGDLFALSVASKLRVDRNSTARASSDFGRIVAAAPEAVLHPATPADIAELVRFSASSPSPFPVAPRGQGHSARGQSLAPGGVVVDMRALASRRGRVNVSAGAAPYVDAGGEQLWVDVLRATLEHGLAPRVWTDYLRITVAGTLSNAGIGGQAFRHGPQIANVLELDVITGTGDMVTCSRDKDSDLFFAVLGGLGQFGIITRARIGLMPAPKRVRWVRLAYSDVATFTKDQELLISKRASEAGFDYVEGQVQLNRTLTEGPKSTPFFSSSDIGRLAGLASKSESGVIYVIECAMYYNESTSTTMDQKLESILGQLSFEEGFVFTKDVRYVQFLDRVREEERVLRSIGMWDVPHPWLNLFVPRSRILDFDAGVFKGVFAGANPVGVILMYPMNRNMWDDRMMAVASDNDVFYAVGLLRSAVVVDDVERLEKENEAVLAFCHNEDIECKQYLPYYTSQDGWQRHFGAKWSRVADLKAKYDPHRILSPGQRIFSSPASMVVASM
>Oryza_sativa_indica_A2WVL5
MAWCLVFMVFLIYCLISTVGLPVAPADEAAMQLGGVGGGRLSVEPSDVMEASLDFGRLTSAEPLAVFHPRGAGDVAALVKAAYGSASGIRVSARGHGHSISGQAQAAGGVVVDMSHGWRAEAAERTLPVYSPALGGHYIDVWGGELWIDVLNWTLAHGGLAPRSWTDYLYLSVGGTLSNAGISGQAFHHGPQISNVYELDVVTGKGEVVTCSESNNPDLFFGALGGLGQLGIITRARIALEPAPHRVRWIRALYSNFTEFTADQERLISLQHGGRRFDYVEGFVVAAEGLINNWRSSFFSPQNPVKLSSLKHHSGVLYCLEVTKNYDDSTAVTVDQDVEALLGELNFIPGTVFTTDLPYVDFLDRVHKAELKLRGKGMWEVPHPWLNLFVPASRIADFDRGVFRGVLGSRTAGGPILIYPMNRHKWDPRSSVVTPEEDVFYLVAFLRSAVPGSTDPAQSLEALERQNREILEFCDEAGIGAKQYLPNHKAQREWEAHFGARWARFARLKAEFDPRAMLATGQGIFDSPPLLAES
>Oryza_sativa_indica_B8B3V2
MSKIHTDHDATTKASSDFGHIVHATPNGVFRPTFPADIVALIRLSLSQPTPFTVAPRGKGHSSRGQAFAPGGIVIDMSALGDHGHHTSHRIDVSVDRMYVDAGGEQLWIDVLHTALKHGLTPRVWTDYLRITVGGTLSNAGIGGQAFRHGPQISNVHELDVVTGMGEMITCSPEVNSALFFAVLGGLGQFGVITRARIRLEPAPKRVKWVRIAYSDVHPFTTDQELLISKRASGSGFDYVEGQVQLNWTLTQGRRSSSFFSATDLARLTGLAIDTGSVAIYYIEGAMYYDDNTAASVDQKLDALLEELSFVRGFVFVRDASYVEFLDRVGREEQNLRSAGAWDVPHPWLNLFVPRSRILHFDAAVFKGILRNANPVGLILMYPMNKDMWDDRMTAMTPDEDVFYAVGLLRSAVAGGSGGDVEQLERENAAVLELCDLAGGGIGCRQYLPHHASRDGWRRHFGAKWGRVADLKARYDPRAILSPGQGIFPPPPPPSPPPPAAGEPITAS
>Oryza_sativa_indica_B8AE82
MAARCSIAFMVMASCLSVVVSGGLPGDLFAHSVASKLRVDRDTTARASSDFGRIVAAAPEAVLHPATPVDIAELVRFSASSPSPFPVAPRGQGHSARGQSLAPGGVVVDMRALAARRGRVNVSAGGAGAAPYVDAGGEQLWAEVLRATLEHGLAPRVWTDYLRITVAGTLSNAGIGGQAFRHGPQITNVLELDVITGRGDMVTCSRDKEPDLFFAVLGGLGQFGIITRARIGLEPAPKRVRWVRLAYSDVVTFTRDQELLISKRASEAGFDYVEGQVQLNRTLTEGPKSTPFFSRFDIDRLVGLASESVSGVIYFIEGAMYYNESTTASVDQKLTSVLEQLSFDKCFVFTKDVSYVQFLDRVREEERILRSIGMWDVPHPWLNLFVPQSRILDFDTGVLKGVFVGANPVGVILMYPMNRNMWDDRMTAVSGNDDMFYVVGLLRSAVVPGDVERLERENEAVLAFCDNEGIGCKQYLPHYASQDEWRSHFGPKWSRVTELKVKYDPYGILSPGQRIFSSLTPMALVAM
>Oryza_sativa_indica_A2WLJ0
MAAIYLLIAALIASSHALAAHGAGAGVPLAAAAPLPFPGDLAASGKLRTDPNATVPASMDFGNITAALPAAVLFPGSPGDVAELLRAAYAAPGRPFTVSFRGRGHSTMGQALAAGGVVVHMQSMGGGGAPRINVSADGAYVDAGGEQLWVDVLRAAQARGVAPRSWTDYLHLTVGGTLSNAGVSGQTYRHGPQISNVLELDVITGHGETVTCSKAVNSDLFDAVLGGLGQFGVITRARVAVEPAPARARWVRLVYADFAAFSADQERLVAARPDGSHGPWSYVEGAVYLAGRGLAVALKSSGGFFSDADAARVVALAAARNATAVYSIEATLNYAANATPSSVDAAVAAALGDLHFEAGFSFSRDVTYEEFLDRVYSEEEALEKAGLWRVPHPWLNLFVPGSRIADFDRGVFKGILQTATDIAGPLIIYPVNKSKWDAAMSAVTPEGEEEVFYVVSLLFSAVANDVAALEAQNRRILRFCDLAGIGYKAYLAHYDSRGDWVRHFGAKWDRFVQRKDKYDPKKLLSPGQDIFN
>Oryza_sativa_indica_B8BBB8
MMLAYMDHAAAAAEPDAGAEPAVAAVDAAEFAAAMDFGGLVSARPAAVVRPASSDDVASAIRAAARTAHLTVAARGNGHSVAGQAMARGGLVLDMRALPRRMQLVVAPSGEKFADVPGGALWEEVSNVAQLEVVTGDGECHVCSRSADPDLFFAVLGGLGQGGVITRARIPLSPAPQTVRWTRVVYASFADYAADAEWLVTRPPHEAFDYVEGFAFVRSDDPVNGWPTVPIPDGAHFDASLIPDNAGPRVGEMMRPLKYVRGLEFAAGVGYVDFLSRVNRVEDEARRNGSWAAPHPWLNLFISSRDIAAFDRAVLNGMLADGVDGPMLIYPMLKSKWDPATSVALPDGEIFYLVALLRFCRPYPGGGPPVDELVAQNNAIIDACRSNGYDYKIYFPSYHAQSDWSRHFGAKWSRFVDRKARYDPLAILAPGQNIFARTPSSVAAAAAVIV

>Physcomitrella_patens_A9TE88
MGEHGDELSPLSTIHEQGSSLSFRDHALLSSLRLDGSLTFSNTSSAASDFGRIRYSLPGAILYPKSVRDVELAVRAVQSSKGSGLTLAAKGSGHSVHGQAQALRGVVIEMSTLKGIKVAPNGEPGFRHPFVDAAGGELWIDILKATLREGLAPRSWTDYLYLSIGGTLSNAGVGGQSFLFGPEISNVLQLDVVTGQNAALVKCSPTKKSDLFHGVLGGLGQFGIITSARIILEPAHEKVRWIRAMYTDFATFTRDQEMLVTQAPESAFDYIEGFVVLKNKDSSHGWNSVPFDAKKIDPSIIPEEGGSVLYCIELVKKFSPNHMDTLNKTVERMVAPLSFIPTLIFTIDVPYEKFLNRLHEVEISLDSQGLWNVPHPWLNLFVPRSSIGLFDALIFKQMIKDDFSGPILIYPLNRNWWDSRSSAVIPDESIFYLVGFLRISLPSSGALLGNLIADNDKIMQVCHSAKLGCKKYLPEYEDTESWKLHFGKKWGSFTRRKQKYDPDFILAPGQNIFSKSTESRSL
>Physcomitrella_patens_A9TFW3
MRFVCILGIWTKLAWGSASWTLVVCLLLARGRKGQHSNEYTQSSSSYSDSSNLSYRDRVLLSSLHLDGALTFSNTSSAASDFGLIHFSLPGAILYPKSVRDIQVVIRAVHSATSSELTLAARGRGHSVHGQAQALNGVVVEMSSMKGIKVAPHGEPGFQQPFVDAAGGELWIDVLRETLKEGLAPRSWTDYLYLSIGGTLSNAGVGGQTFLFGPEISNVLQLDVVTGTGHAVTCSPTKHSDLFHGVLGGLGQFGVITSARIVLEPAHEKVRWIRAMYTDFATFTRDQEMLISQPPQHTFDYIEGFVVLKNEDPNNGWNSVPFDAKKIDPSMIPEEGGSVLYYIELAKKFSGDNILGLDQIVERMMAPLSFIPTLVFTTDVPYAKFLNRLHDVELNLASQGLWDVPHPWLNLFVPRSSIASFDDLIFKHMIKSDFSGPILIYPIKGERWDSRSSAVIPDESIFYLVAFLRISLPSSGPLLSTLMAENDKIMEICHDAGMGCKMYLPEHNDIQSWKTHFGKRWETFARRKMKYDPHFILAPGQNIFRNSMRALPHPDHPLMSATPIA

>Physcomitrella_patens_A9U580
MLSFDNTTAAAKDWGQLRSLKPAAVVYPTAVEDIATILQAVARSESELTVAARGLGHSINGQAQAHNGIVIEMTAMKGIRVMPLGDLGSLHVPYVEAMGGDLWIDVLKASLEFGLAPRSWTDYLYLTIGGTLSNAGVSGQAFRHGPEVSNVLQLEVVTGRGELVVCSPISHSDLFFAILGGLGQFGIITKARIVLEKAPQRVRWMRAIYTDFATFRRDQELLIRSSSGSPPFDYVEGFVVVNDANPINGWGSVPFAPGDISEAMIPPQAGNIMYCLEVTKAYSAADLHNLDQVVENMLSRLGFHRGLLFKTDTSYLKFLNRLHDVEMQLSAKGLWDQIPHPWLNLFVPAASINCFDRLVLKQLKTWDFSGPILVYPLNKSKWDRRLSAAVPEGPEEVFYIVAFLRNKLPDTLGGPPLSVMLEENENILRICEPLHCKQYMPHNLDRQQWRHHFGSKWDLFVHNKQLFDPCGILSPGQNIFSRRQISLSNHLEFRGMQE

>Selaginella_moellendorffii_D8S2E8_CKX2-2
MVVLSADSESLNSQDAARDFGGLIHSPPYCVVCPSSSDGISSLVRAANATAKLTIAARGNGHSVHGQAQALNGIVIDMPRMPTNAIRIDHGGGDDDLFCGGPFVEASGGVLWIDVLRETLKCGLAPRTWTDYLYLSVGGTLSNAGVSGQAFRHGPQISNVLQLQVVTGNGDTVTCSATRNSDLFYAVLGGLGQFGIITKARIPLEEAPARARYKRLVYTDFGAFQKDIERLISLNEDVVNYVEGIVIPSCDDPYQGYNSVPFDGEAIDPSLIPDSSGPVLYCIEIAKYYNHGQEAFMEDRLERLLGSLSFVPGLTFTTDLTYFDFLNRVHGVEEVLRKVKQWDVPHPWLALFVPKSKISKFNDIVFRDMVCKGVNGPMLIYPLNRSKWETRSSVVVPDESIFYIVCLLRYVVEGGQPLEAHLQQNEEIMRRCEINGLNVKQYFPHYHSDTEWKQHFGESWGKFLANKIKYDPNAILSPGQGIFARDKVAVAAAKQAADHR
>Selaginella_moellendorffii_D8RNN8_CKX1-1
MLILSWGQILALLLLFVRTAIVGLANSSCSGSPLSAQDCAALSSLSLHGHITFATATSPASSSDFGRIHRRLPHAILYPSSVRDIASLVRAVHDTSSPLRIAARGAGHSVAGQAQAGDGVVIEMGSLRGIKVSEGKPGEQPYVEAMGGELWIDVVRESLKYGLAPRSLTDYLFLSVGGTLSNAGVSGQAFRYGPQISNVLELEVVTGNGEIVRCSPVDHADLFFAVLGGLGQFGIITKAKINLERAPQKVKWIRALYSDFKAFTRDQELLIARPKHSPNSFDYVEGSVIVNNNHPSNEYKPIPFHGQTLNASLIPPSAGPVLYCLELTKNYDEDESATIDETVSSLLAPLGHVPSLVFSKDASYFEFLNRVHDGEIRLRKKGLWDVPHPWMNLLVPKSKIEEFDALVFREILRKGINGPLLVYPLDKMKWDSRTSVVMPDENIFYLVGMLRYATPSGVPSVSSLVDQNKEILRVCKSAGIHLKQYIPQLSSEEEWREHYGSSWSLFLRRKLAYDPKAILAPGQNIFAPSSSSLKLSSAL
>Selaginella_moellendorffii_D8SXN5_CKX1-2
MLILSWGQILALLLLFVRTAIVGLANSSCSGSPLSAQDCAALSSLSLHGHITFATATSPASSSDFGRIHRRLPRSILYPSSVRDIASLVRAVHDTSSPLRIAARGAGHSVAGQAQAGDGVVIEMGSLRGIKVSEGKPGEQPYVEAMGGELWIDVVRESLKYGLAPRSLTDYLFLSVGGTLSNAGVSGQAFRYGPQISNVLELEVVTGNGEIVRCSPVDHADLFFAVLGGLGQFGIITKAKINLERAPQKVKWIRALYSDFKAFTRDQELLIARPKDSPNSFDYVEGSVIVNNNHPSNEYKPIPFHGQTLNASLIPPSAGPVLYCLELTKNYDEDESATIDETVSSLLAPLGHVPSLVFSKDASYFEFLNRVHDGEIRLRKKGLWDVPHPWMNLLVPKSKIEEFDALVFREILRKGINGPLLVYPLDKMKWDSRTSVVMPDENIFYLVGMLRYATPSGVPSVNSLVDQNKEILRVCKSAGIHLKQYIPQLSSEEEWREHYGSSWSLFLRRKLAYDPKAILAPGQNIFAPSSSTLKLSSAL
>Selaginella_moellendorffii_D8RVP4_CKX2-1
MVVLSADSKSLNSQDAARDFGGLIHSPPRCVVCPTSSDGISSLVRVANATAKLTIAARGNGHSVHGQAQALNGIVIDMPRMPTNAIRIDHGGGDDDLFCGGPFVEASGGALWIDVLRETLKCGLAPRTWTDYLYLSVGGTLSNAGVSGQAFRHGPQISNVLQLQVVTGNGDTVTCSATRNSDLFYAVLGGLGQFGIITKARIPLEEAPERARYKRLVYTDFGAFQKDIERLISLNEDVVNYVEGIVIPSCDDPYQGYNSVPFDGEAIDPSLIPDSSGPVLYCIEIAKYYNHGQEALMEDTCLQRLETLLGSLSFVPGLTFTTDLTYFDFLNRVHGVEEVLRKIKQWDVPHPWLALFVPKSKISKFNDIVFRDMVCKGVNGPMLIYPLNRSKWETRSSVVVPDESIFYIVCLLRYVVEGGQPLEAHVQQNEEIMRRCEINGLNVKQYFPHYHSDAEWKQHFGDSWGKFLANKIKYDPNAILSPGQRIFARDKVAVAAAKQAADQR
>Anthoceros_angustus_012758_locus=scaffold84_size431259_194010_196542_+_len_1674
MVPRSRMGKLALSIFLFFLLHLSVEDRCVHNVVPWLPMVAAFSRRHTSLPLADTPSLKNL
VLEGQLSFSNLSAGAVDFGMQVSKLPAAILYPTSEKDILDVVRAVYDSDLKLTLAAKGPA
HSCNGQAMARSGVVVEMSTLPSSIEIHAGAAGSQAYADVGGGQLWIELLEVALKVGLAPR
SWTDYLYLSVGGTLSNAGISGQAFRHGPQISNVLAMEVITGLGELVTCSATRNSQLFNAV
LGGLGQFGIITKARIILEPAPHRVRWIRALYSDFERFTKDQEALIAHPDRSPCGYVEGFV
VLNSEDFLNGYNSILFQGNASIDPHLIPPSAGPVLYTIELGIYYTEHEGSSLDEKVFTVL
ASLGHIPGLLFTADVSYHDFLNRVRAVELALRAKGAWVVPHPWLNLFVPAKKIATFNDKV
LTKLTSTSMNGPLLIYPVNQKKWRASSSAVTPRGATFYLVAFLQSANPSSPGLSSSELQA
QNRIIRRYCEEELGCKSYLAAYKAQSQWKRHFGTKWTRFVERKHAYDPQAILSPGQNIFS
RNQVPQPSFVSHHTLLV*
>Fontinalis_antipyretica_20501-RA__[mRNA]__locus=170870_76_3214_+_[translate_table__standard]
TGEVVDCTPTQHSDLFFAVLGGLGQFGIITKARIVLEPAPPRVRWVRAMYTDFATFQSDL
ELLIRSRSPFDYVEGFVVMNNGDAINGWSSVPFTRGAINATMIPRHAGAIMYCLEVTKAY
ARHELPTLDQVRARRSGPPQISGYSTVEVASMLAPLRFHRGLLFQKDTTYFRFLDRVHDL
EVELRAEGLWEIPHPWLNIFVPAASIQQFDELVLKHIATRMFSGPILVYPVHKSKWDRRL
SVAVPEGPEEVFYVVAFLRNKLPDAPGGSEGRPSLSDMLEDNENILRVCEPLRCKQYLPH
YRERSQWENHFGSKWGGFVQNKQRFDPCAVLAPGLNIFARGTCGSGHRLLRRRRGPLLVD
DVSLTGSPSGSQRE
>Fontinalis_antipyretica_19137-RA__[mRNA]__locus=179724_23343_27713_-_[translate_table__standard]
MVTMVLFPEKASTPAQKLVHVDNNQLLLTALEPYTTTALIELANRADATVGLPQRRKRKI
WVAPPGESQASEARGSTVDAELDDVKRKPSSFAMNGSVCLFGSITTWALLVCLLVFSLKG
SHYPEDDEQQQVDLGNAGGLSHRDRVALESLHLDGTMSFTNTTSAAFDFGRIRFSEPAAV
VYPKSVHDVEATVRAVRRSAAGLTLAAKGRGHSVHGQAQGPVIQLGGLRARALREGSEFT
CGSRPSVRVALLPGPSACNGGFDLWLLQALHGVVLEMSSLKGIRVAPHGEPGCRRPFVDA
AGGALWIDVLQAALKVGFAPRSWTDYLYLSIGGTLSNAGVGGQTFLFGPEISNVLQLDVV
TGTGQLTKCSPTKNPDLFHGVLGGLGQFGIITSARIVIEPAHEKARWIRVMYTDFATFTR
DQELLVSQPPESAFDYIEGFVIFKNADPNNGWNSVPFDEQKIDLSDIPSDGGSVLYYIEL
VKKFSDRDILTLNPAVESMLSTLRFVPHLIFTTDVPYERFLNRLHEVEVNLASQGLWDVP
HPWLNLFVPQSSIAKFDSLIFKHMIKDDFSGPILIYPLKRERWDARSSAVIPEESVFYLV
AFLRIALPSSGPPLGSLIAENDKIMEVCDKARLGCKMYLPEYGDVHGWKRHFGTRWEDFE
RRKRTYDPDFIFAPGQNIFQRGRALGDSARDAGMCNLGPRQPGF
>Fontinalis_antipyretica_09610-RA__[mRNA]__locus=180122_31995_35465_-_[translate_table__standard]
MWEVDLTCPVQSIKSSPVPSFSQSQVSLSPTPSHHHHRLAAMGAPAELIALVALACLLAS
LPPIATGSPARDVLSSLPLRGTLTFFNSTACKSVNEDDLAPAGVVYPSDVDDVAAVVRAV
AAADAGPTVAARGLGHNIRGRSQAHSAVILEMTTMKGIKVVPTGDAASEGVPFVEAMGGA
LWVDVLKASLEVGMAPRSWTDYLYLTVGGTLSNAGVSGQTFRHGPEVSNVLELQVVTGKG
EIVDCSRTKNSELFFAVLGGLGQFGIITKARIVLEKAPQRVRWMRALYTDFATFKADQEL
LISATSPFDFVEGFVVVNNENPLNGWSSVPFIQSEINAAMIPSQAGEVMYCLEVTKAYSV
ADLHTVDQVVESMLAPLHFLRELLFKTDATYFQFLDRVHDTEMKLQKTSEWKMPHPTLNV
FVPASAMEQFDRLFHRNTFVLSISSMLLSPTCFLPRWDARLSVAVPEGSEETFYMVAILS
NKVPANPALRSKMMQDNESILKVTEQLGGKQYLPKHQHIRQWRRHFGSKWAAFVEHKQIC
CGNSCGVVGLSAIDGTSDGAAAVALS
>Fontinalis_antipyretica_18590-RA__[mRNA]__locus=180147_10258_14286_+_[translate_table__standard]
MAEFRLGRALTTSSSELATTTSVGVLVCVLVAFLAQMGKSVEASSVADRVYLESFALKGL
LSFENTSAVAKDWGQLRRGLAPVAVVYPSVVEDVAMVVDAVARADSDLTVAARGLGHSIN
GQAQAHNGVVIEMTAMKGIRVMPLGDAASQGAPFVEAMGGDVWVDVLTASLKFGLAPKSW
TDYLHLTIGGTLSNAGISGQAFRHGPEISNVLQLQVVTGKGEILDCSPTLHPELFFAVLG
GLGQFGIITKARIGLERAPQRVRWLRALYTDFASFKRDQELLIGNAAPFDFVEGFVVANS
ANPTNGWASVAFGNGAGITEAMIPAHAGPVLYCLEVTKAYSAADLPHLDQTVESMLAPLS
FDRKLLFKTDTPYFKFLNRLHQVETELSALGMWDQIPHPWLNIFVPASSMERFDKLVLKE
LMNPDFSGPILVYPLNKAKWDKRLSVVVPEGPEEIFYLVAFLRNKLPDVAGGPPLSTMLE
DNDYILRVGEMLRCKQYLPRHRDRVQWKRHFGSKWDAFVQNKQMFDPRAILSPGQNIFAR
RHISNHAPSVRDAQE
>Pleurozium_schreberi_augustus_masked-scaffold_53-processed-gene-1.20-mRNA-1_gene=augustus_masked-scaffold_53-processed-gene-1.20_name=augustus_masked-scaffold_53-processed-gene-1.20_seq_id=scaffold_53_type=cds
MEFRSAKARLDGVLVVVALLGCIHAVTLTSPTNCARNIRESTSNAAISATDRMYLEALSL
QGTLTFDNTTASAKDWGQLETHRAPAGVLQPASVQDVAAIVHAAARSECELTVAARGLGS
SIGGQSQAHNGIVIEMTTMKGITVVPMGDAASGGVPFVEAMGGELWVDVLKASLEFGMAP
RSWTDYLYLTVGGTLSNAGVSGQTFRHGPEVSNVLELQVVTGKGEVVDCTPTQHSDLFFA
VLGGLGQFGIITKARIILENAPPRVRWMRALYTDFATFKSDLEFLISSSTPFDYIEGFVV
MNNENPINGWSSVPFTRSDINASMIPSHAGTIMYCLEVTKAYSNDLVHTLDQEVENMLAP
LRFHRGLLFHKDTTYFRFLDRVHEVEMQLRAEGLWEIPHPWLNIFVPAASIEQFNELVFK
QIATRLFSGPILVYPVHKSKWDKRLSVAVPEEPVEEIFYVVAFLRNKLPDTAGGPTLSEM
LEDNDNILRVCEPLHCKQYLPHYQDRSKWEHHFGSKWGSFVQNKQLFDPCAILAPGLNIF
TRGCSRLVKEFSSTFANFQSGLQHE*
>Pleurozium_schreberi_augustus_masked-scaffold_717-processed-gene-0.39-mRNA-1_gene=augustus_masked-scaffold_717-processed-gene-0.39_name=augustus_masked-scaffold_717-processed-gene-0.39_seq_id=scaffold_717_type=cds
MAEFRLCRARGTSSPRRRPCELETTSVWVLVGCVMVAFLVQMGKCVEASAADRVYLESFA
LKGVLSFENTSAVEKDWGQLRRGLAPAAVVYPTAVEDVATVVAAVARADSGLTVAARGLG
HSISGQAQAHNGVVIEMTAMRGIRVMPLGDAASQGVPFVEARGGDVWVDVLTASLKFGLA
PKSWTDYLHLTIGGTLSNAGVSGQAFRHGPEISNVLQLQVITGKGDVLDCSPTLHPELFF
AVLGGLGQFGIITKARIVLERAPQRVRWLRALYTDFASFKRDQEWDKRLSVVIPEGPEEI
FYLVAFLRNKLPDLAGGPTLSTMLEDNDNILRVCETLRCKQYLPRYQDRVQWKRHFGSKW
DLFVQNKQMFDPRAILSPGQNIFARRRISSNLSSVSSSNSSPLRDTQE*
>Pleurozium_schreberi_snap_masked-scaffold_717-processed-gene-0.26-mRNA-1_gene=snap_masked-scaffold_717-processed-gene-0.26_name=snap_masked-scaffold_717-processed-gene-0.26_seq_id=scaffold_717_type=cds
MSSLKSIRVAPNGEPGCRRPFVDAAGGALWIDVLQAALKLGFAPRSWTDYLYLSIGGTLS
NAGVGGQTFLFGPEISNVLQLDVVTGTGQLVKCSPTKNPDLFHGVLGGLGQFGIITSARI
VIEPAHEKNADPNNGWDSVPFDEQKIDPSTIPPEGGSVLYYIELVKKFNDHDILTLDQTV
EKMLLPLRFIPTLMFTTDVPYERFLNRLHEVEVNLASQGLWDVPHPWLNLFVPQSSIAKF
DSLIFKHMINDDFSGPILIYPLKRERWDSRSSAVIPDESVFYLVAFLRIALPSSGPPLSS
LIAENNKIMEVCENARLGCKMYLPEYDDVDGWKRHFGTRWEDFARRKQTYDPDFILAPGQ
NIFPRVRAILGDTAAPRK*
>Azolla_filiculoides_s0052.g031500
MTNPTMDPTPTNIPTTDPTPTNPTTSPTPMNHARLDGLHIEGTISCTGPDIELASTDFGN
SVRYHDPPLALIRPSGPVDICKVVRYANGLAEMGVGPGSVVAARGNGHSIYGQAQAPNGL
VLDMRSLKSSPGSIRVRVRPRDVPHPYVDASGGDLWIDVLHECLKHGMAPRSWTDYLYLT
VGGTIQVGGVGGQTFKFGPIINNVMELEVITGKGELQVCSATQNAELFFAMLGGLGQFGI
ITRARIVLAKAPRKVRWIRMIYGDVGEFTHDQEQIIVNEMFDFVEGFVVCNNNDPVNGWG
QVAFTLDDSDQLDDFANRIPPDCGPILYCLELAKYYNDDDDEYIDNTILMDEVVEKLQSS
LRYIRGLSFSKDVSYVNFLNRVHAQEVALTKLGMWQSSHPWLCLFVPRSHIKSLDTLIFK
SKLVKGVGGPMHMYPMLKNKWVEHSCAITPNEDIFYLVNLLRLHYPPSKEPKLETLLQEN
DEILHALESDGIPFKVYMPRFKSPQDSQLHFGHFWQHFLYLKQTYDPFAVLAPGQCIFPW
MSSRDNSRASIT*
>Azolla_filiculoides_s0213.g058292
MAAVSHSGRFPAGYGGQARSSTSSSNNAPSPPPPPPPAAAAAASTNNPAAASAMIPPPFN
LRQAIQSALLAAEPLARVNMKLYYSSSSSSSSSSGETPPSSAAIAIAIAAAARDFGGRFR
QQPCAVVYPSSPDDILRVMLSIPSIQRSIATLHPSDFRLCVAARGNGHSVSGQAQAADGI
VIEMQSLKEPPILSVGREGDGSLYAEVCAGRLWIEVLDAAVSQYGLAPRSWTDYLYLSVG
GTLQNAGVGGQCFRHGPQISNVTRLDVITASGEVRNCSATSNPDLFYGSLGGLGQLGIIT
KARIVLEVAPQKVRWIRLVYTDFKVFTKDQEHLITMANNNNNKNSSSKINGVNWDSSLGF
DYVEGFVVTNSNDPVNGWPTVLFSDHRDSSSSSSSSKSFNNFFNPRLIPGSSVAPVLYCL
EVAKYYKSTDTLNQIDQDESRDLGLSISEARFRCDQMTFRMTRDLDERTADLLRPLRFVA
GLRFEMDVTYREFLDRVHAGEEKLRGMGLWEGSPHPWLCLFVPAAQIHTFDSLIFKQKLR
RGVGGPMLVYPMLRSKWPRCSAVIPEDEDEEVFYMVALLRFMSGGGGSSDAAMAAADENE
EVVRIARAAGIKLKRYLPHFNGGGGGGESAWVEHFGPARWAHFRSLKQRWDPNGILAPGQ
NMPFSYKS*
>Azolla_filiculoides_s0262.g060830
MESNEYVNWVSDYLSRGSAMLLLLIITRLLVSGLRTAASHRFALILKSLGPLEGHLDVLD
NIVLAKGAKKYYPLVDFGNLVRPAPARAILYPASVADISTLLRGINASVKPSHRNPAEMH
MHMHMDMHMGMGMDMGMDMDMESMALTVSARGHAHSLHGQAHAPHGVIIHMESLAASCRC
VNVVTHHDVGHMYADVSGGALWIDVLRACLVHGVAPRSWTDYLYLTVGGTLSNAGISGQA
FRHGPQISNVLQLEVVTGKGDVVTCSEDENPDLFHATLGGLGQFGIITSARIPLEPAPSR
VKWMRALYSDFDTFRRDQEYLISLPPGETFDYIEGFVVPNSETDVLENWRSSLFEPQNGT
TAATTIGELEEELPTVLDEAGILYYLEVTKHYNENEEEESITKVASLMASLHCIQSSVHS
TDVSYLEFLNRVHVGEEKLRARGLWDIPHPWLNLFVPSDKIVEFDTVVFKKILGKSSAGP
IIIYPMNRNK*
>Salvinia_cucullata_v1.1_s0065.g015946
MATISHSGYGSDQNSKSKAVAALRPSSSSPTAAAAAVSGYRTALQRSILAAEQLKGIRMK
AVPEAEPQPPPQEAEGEQVARDFGGTCFARPSLVVYPSTAEEIARVMRFVSSIKVGGRAP
KVAARGNGHCVAGQALAPDGVVIEMQALAGGVAIGRHLAAPDGGGFYADVGGGRLWVEIL
DATLASSLSPRSFTDYLYLTVGGTLQNAGVGGQCFRHGPLISNVARLDVITATGDIKSCS
PTVNPDLFYGSLGGLGQFGIISKARILLQPAPQKVRWIRLVYANFADFTHDQEHLIITGA
AGNGYGVDYLEGFVVANNDDPVNGWPAVLFSDHRLDDAAAHSSVRRLIPANAGPVLYCLE
MAKYYNHGDVVAMDERIGGLLRTLRFVAGLGFQVDATYREFLDRVHTGEVKLQKAGLWHG
SPHPWLCLFVPATQIQAFDAVVFKSKLCKTGVGGPILVYPMLRSKWPRDPRCSAVIPEEE
IFYMVALLRFVSLSAVSSSSSNSGRQLAMNAAEKMMAENEEIVRVARAAGIKLKRYLPHF
RGSAGPSAAGAAAAPAWEEHFGGAKWAEFCRLKRRWDPQGLLAPNLRIPFPDMVANS*
>Salvinia_cucullata_v1.1_s0113.g020815
MAPGQAAQKDVSCAENGGSAAHSRSGNLPPFIRNYDPFDHVPNRTPPAHDPNSPAAESMA
ILSESGLVDDYILKELCDLGLPVAPHQHAIDMASADFGGIYSGPQPQAVILPRSAGDVQK
AVAYGRRRGLKVAARGNGHSIYGQAQAPGGLVLDMRGVKLDSADERGSAAVGVEVWAQEG
YVEAAAGQLWIDVLRACLEENVAPVTWPDYLQLTVGGRSRRGVWEANPSSTGPSSATSCK
WKS*
>Salvinia_cucullata_v1.1_s0387.g027334
MAPGQAAQKDVSCAENGGSAAHSRSGNLPPFIRNYDPFDHVPNRTPPAHDPNSPAAESMA
ILSESGLVDDYILKELCDLGLPVAPHQHAIDMASADFGGIYSGPQPQAVILPRSAGDVQK
AVAYGRRRGLKVAARGNGHSIYGQAQAPGGLVLDMRGVKLDSADERGSAAVGVEVWAQEG
YVEAAAGQLWIDVLRACLEENVAPVTWPDYLQLTVGGTIQTGGVGGQSFKHGPVISNVLQ
MEVVTGLAELKLCDAEQNAELFYAMLGGLGQFGIITKARIRVGRPPTTVRWMRLVYAEAE
AFADDQAAAVLAGDFDYVEGFVVCNNADDLVNGWAQLAFTPGEPVRLQDPALITAATAPF
LYCLELAKHYPENVNDDAPAAAAMDEVRIV*
>scaffold-CAPN-2007270-Equisetum_diffusum
PLAMLRPASVEDVAHLIKSVHQFGSGLKVAARGHAHSIHGQAQVDNGVVVDMSSLSRSVAMHVVADSDRPYVDVSGGELWVDVLTKTLEFGLAPRSWTDYLYLSVGGTLSNAGISGQAFRHGPQISNVYQLQVVTGTGETITCSKDVNPDLFYAALGGLGQFGIITNARIALEPAPQRVKWIRVLYSDFETFTQDQEYLISEPLHGFDYVEGFVVTTQGLLNNWRSSSFQPFKKNLEETFFVHDDQQIVRPIAGQMLYYLEVAKNYNAAQADQIDQVVASLLGALQCIPSSVFTTDISYFGFLNRVHAGELKLRDKGLWDIPHPWLNLFVPKSGIADFNEAVFNKILANAGGAGPVLIYPMHKSKWDSCMSVMTPDEDVFYLVAILRSPTNVEGSGATEDLIQQNMRIRKYCKSVGIGEKMYLPYFGKGKQAQEDWRSHFGYHKWTKLTEMKSKFDPRSILTPSYHIF
>scaffold-DCDT-2017268-Gaga_arizonica
LKSLALEGTLVFEGAEISEAVLDFGRVAKLAPPRAVLKPASVQDIGSLVRGIYKAAPNNGVLTVAARGHGHSIHGQAQAAGGVVVDMSALRGIHVDPTELYADVRGGELWIDVLHATLHEGLAPKSWTDYLYLPVGGTLSNAGISGQAFLHGPQISNVHQLEVVTGKGDVVVCSDKEHSDLFYAALGGLGQFGIITSARIALESAPQRVRWVRALYSDFDTFRKDQEYLISQPQGKSFDYVEGFVVSNSESLLDNWRSSLFQPAHEGIRTRGSADNLISERGFEGANDTVYYYLEVTKNYHDAEAESIDQKLAALLAPLHCIPSSIFSTDISYVDFLNRVHVGELKLRAKGLWDIPHPWLNLFIPASKIVEFDAVVFKRMLGKKGSGPIIIYPMNRNKWDARTSVAIPDEDVFYLVALLRSPSEVASTEELLQHNEAILQFCRSAGIGEKMYLPRLSGAAQWRTQFGEAKWATFVRRKALYDPSAILGPGHNIFR
>scaffold-EEAQ-2017792-Sceptridium_dissectum
GKMVSRSDLGSLSALDLQGSILFDNFPQSVTHDFGNICHDRPVAVVHPASEEDISDVIRAIGRSSNLTVAARGNGHSINGQAQALNGVVIDMSTLRGIDICVEGSYADVYGGELWIHLLQASLRKGLAPRSWTDYLHLSVGGILQNAGVGGQTFKHGPQISNVLQVEIVTGKGDMVKCSPTYHADLFYASLGGLGQFGIITKARIMLEPAPQKVRWIRVVYADFKAFTQDQEMLISRPKDNTFDYLEGFVLVNSNDPVNGWGQVPLTPDRSVDPNLIPSNAGLVLYCLEVAKNYTSEEAGRTLEEKVASLLASLRFIKGLLFTVDVSYYDFLNRVSPIEKTLRSLGIWQAPHPWLCLFIPRSKIQAFDSLIFRQNLTKGVGGPMLLYPMNKNKWDSRCSAVLPDEDIFYLVGLLRSNFPYPNGPRSETLVAENNEILNKCKAGGIHVTQYLPHFTRQSDWEGHFGAEKWRQFRARKSTYDPQAILAPGQRIFSRNKS
>scaffold-FCHS-2012742-Deparia_lobato-crenata
MLLLLIISRLLAALGATFELQLSSALRDADCAFLKSLPLEGRLLFEEISEASVDFGRLARLAPPRAVLQPASVQDISTLMRSIYMAAPMGCNLTVAARGHGHSIHGQAQAAEGVVVDMSRLGGRVHVVPQLLYADVRGGELWIDVLHATLHHGLAPKSWTDYLYLSVGGTLSNAGISGQAFLHGPQISNVHQLEVVTGKGDVVVCSEREHSDLFHATLGGLGQFGIITSARIALEPAPQRVRWVRALYSDFDTFRRDQEYLISQAQGKTFDYIEGFVVSNSESLLDNWRSSLFLPHKNIRTGGTSANASEGEGEGESADGAILYYLEVTKNYDEAESELIDDKVSALLAPLHCIPSSIYSTDISYTDFLNRVHVGELKLRAKGLWDIPHPWLNLFIPASKIVEFDEVVFKRMLGKKGAGPIIIYPMNRKKWDARTSVAIPDEEVFYLVALLRSPSSAAGTEELLQQNEAILHFCRSAGLGEKQYLPRLSGAAQWHRQFGDAKWATFLRRKAAYDPSALLSPAHFIFR
>scaffold-GSXD-2014917-Myriopteris_rufa
LKALALEGTLVFEGAGISEASLDFGRLAKLAPPRAVLKPASVQDIGSLVRGIYKAAPINGVLTVAARGHGHSIHGQAQAAGGVVVDMSSLRGIQVVPTELYADVRGGELWIDVLHATLHEGLAPKSWTDYLHLTVGGTLSNAGISGQAFLHGPQISNVHQLEVVTGKGDVVVCSEKEHSDLFHAALGGLGQFGIITSARIALEPAPQRVKWVRALYSDFDTFRKDQEYLISQPQGKSFDYVEGFVVSNSESLLDNWRSSLFQPAHEGIRTRNTANNITSERGLEGANGTVFYYLEVTKNYHEAEAELIDEKLAALLASLHCIPSSIFSTDISYVDFLNRVHVGELKLRAKGLWDIPHPWLNLFIPASKIVEFDAVVFKRMLGKKGSGPIIIYPMNRNKWDTRTSVAIPDEDVFYLVALLRSPSEVASTEELLQQNEAILQFCRSAGIGEKLYLPRLSGAAQWRTQLGDAKWATFVRRKALYDPSAILGPGHNIFR
>scaffold-GYFU-2023524-Polypodium_hesperium-A_type
LKSLPLEGRLLFDEISEASLDFGRLARLAPPRAVLQPASVRDISSLVRSIYMAASMGCNLTVAARGHGHSIHGQAQAAEGVVVDMSSLRGVQVVPNLLYADVRGGELWIDVLHATLRHGLAPKSWTDYLYLSVGGTLSNAGISGQAFLHGPQISNVHQLEVVTGKGDIVVCSAREHSDLFHATLGGLGQFGIITSARIALEPAPQRVRWVRALYSDFDTFRRDQEYLISQAPGKTFDYVEGFVVSDSESLLDNWRSSLFLPHYKTRANASAADDVVKNADAAVLYYLEVTKNYLQEAESASIDDEVSALLAPLHCIASSIYSTDISYLEFLNRVHTGEQKLRAKGLWDIPHPWLNLFIPATKIVEFDEVVFKRMLGKKGAGPIIIYPMNRNKWDARTSVAIPEEEVFYLVALLRSPSSVAGTEELLQQNEAILQFCRSAGMGEKQYLPRLSGAAQWERQFGEAKWATFVRRKATYDPSALLSPAHFIFR
>scaffold-KIIX-2091526-Pilularia_globulifera
AAHDFGRMQSARPKAVLFPASAADIASAVKAIYMAGPATNLTVAAKGGAHSVYGQAQAGQGLVVEVSALKGDIAVHRDDDDDDVSNGYLTAFVDAPAGSLWIDVLRASLKHGLAPRSWTDYLYLTVGGTLSNAGISGQAFRHGPQISNVYQLEVVTGKGDVVLCSPQRNSDLFYAALGGLGQFGVITSARIALEMAPDRVKWIRVLYSNWDAFVEDQEYLISLSDGHPTTFDYVEGFVVAKDTGNIIDNWRSSLFKARNAGAATPVDSQNQSQPLLYYLELTLNYNEADSDAAVEEKMASLLAPLQCTPSSVYSTDVSYVEFLDRVHTGEKKLREEGLWEIPHPWLNLFVPKSKISAFNDAVFKQILAQEGGGPVIVYPMNRNKWDERMSAVTPDEDVFYLVGLLRSPGSDGATAALSDLMQQNREILRFCKEAGIGEKQYLPGLIYGPKEWQAHFGRRKWRTTLARKARYDPAAILSPGHHMF
>scaffold-NHCM-2009306-Angiopteris_evecta
ASLSRADCSSLSTLELQGSISFDRTHSAAIDFGNVYHCPPAAIVYPGLVGVEDVCRAVRAAAGSSNLTVAAKGNGHSVSGQAQALNGVVIDMSCFKGIEVFAGRRGELPYADVRGGVLWIDLLRETIRIGLAPRTWTDYLYLSVGGTLQNAGVGGQTFRYGPQISNVLQLEVVTGKGDMKTCSPTMNSELFFASLGGLGQFGIITKARIILEPAPQKVRWIRVLYSEFKSFAHDQELLISHPKDKTFDYLEGFVLSNNNDPVNGLGQVPFTPGGSVDPHLIPADAGPVLYCLEVAKTYNVEDAATLEQKIVTLLQPLKFIRGSRVTTDGSYFDFLNNRVYSAEQTLRSVGIWQAPHPWLCLFVPKSKIEAFDAKVFKQKLRKGVGGPMLLYPIHKNKWDTRFSAVTPDEDIFYLVALLRSNFPFPKGPPVESLIAENNEILSLCKTDGIHVKQYFPHFTRQSDWEDHFGDKWSHFRSMKFTYDPHAILAPGQGIFTRIKR
>scaffold-NWWI-2023857-Nephrolepis_exaltata
DISEASVDFGRLARLAPPRAVLQPASVQDISSLVRSIYMAAPTGCNLTVAARGHAHSIHGQAQAPEGVVVDMSRLRGVQVVPQLLYADVCGGELWIDVLHATLHHGLAPKSWTDYLYLSVGGTLSNAGISGQAFLHGPQISNVHQLEVVTGKGDIVVCSEREHSDLYHATLGGLGQFGIITSARIALEPAPQRVRWMRALYSDFDTFRRDQEYLISQAQGKTFDYIEGFVVGSDSESLLDNWRSSLFLPHDKNIRTSANASALAQGDDASGAILYYLEVTKSYHEADSQFIDDKVSALLAPLHCIPSSIYSTDLSYLEFLNRVHVGELKLRAKGLWDIPHPWLNLFIPASKIVEFDQVVFKRMLGRKGAGPIIIYPMNRNRWDTRTSVAIPEEEVFYLVALLRSPSSAAGTEELLQQNEAILQFCRSAGMGEKQYLPRLSGAAQWQKQFGEAKWATFLRRKATYDPSALLSPAHHIFR
>scaffold-POPJ-2024164-Pteris_vittata
LKSLALEGRLVFEGAEVSEASVDFGRLSRLPPPRAVLKPASAQDIGSLMRGIYKAAPNTVLLRVAARGHGHSLHGQAQAAEGVVVDMSALRGNIHVDPSQLYADVPGGELWIDVLQATLRHGLAPKSWTDYLYLTVGGTLSNAGISGQAFLHGPQISNVHQLQVVTGKGDVVVCSETEHSDLFYAALGGLGQFGIITNARIALEHAPQRVKWVRALYSDFDTFRKDQEYLISQPIGQSFDYIEGFVAVSNSESLLDNWRSSLFQPAHGSIRTSWPGSGSAIVNNTAFDDQVEELRDANSSTVLYYLEVTKNYHESEAEIINEKVADLLAPLHCVPSSIYSTDISYVDFLNRVHVGEQKLRAKGLWDIPHPWLNLFIPASKIVEFDAVVFKRMLRKKGSGPIIIYPMNRSKWDARTSVAIPDEDVFYLVALLRSPSEVATTEELLQQNDAILQFCRSSGMGEKQYLPARLCGPSQWRAQFGDAKWATFVRRKALYDPSALLTPGLNIF
>scaffold-UGNK-2005479-Marattia_attenuata
ATAMLLLLVLSRLVITLGATFDLHLCSALSRAEYLLLNSLQLDGRIAFDNIRSAAQDFGNFTNNLPAAVLYPASVKDIATLIKAIYRSGSSSHLTVAAKGHAHSLHGQAQARNGVVIEMSSLRGIEIYKGTLRNPPYVDVRGGELWIDVLDKTLKEGLAPRSWTDYLYLSVGGTLSNAGISGQAFRHGPQISNVYQLEVVTGKGDVVKCSKDDNSDLFYAALGGLGQFGIITSARIALEPAPQQVKWIRVLYSDFETFTKDQEYLISQPEGQSFDYVEGFVVTNSEGLLNSWRSSLFRPQNAVPDSMLQPAGQIMYYLEVIKHYNAAEADTIDQKVASLLAPLSCISCSVYSTDISYADFLDRVHTGELRLRAKGLWDIPHPWLNLFVPKSKIAEINTFVFKKILGRKSCGPVLIYPLNRNKWDARMSAVTPDEDVFYLVALLRSPSNLPGDLTTEDLIEQNEEMLRICKSLGTGEKQYLPNYCKQSDWRRHFGERWSSVVERKARYDPCAILAPGQKIF
>scaffold-UJTT-2025330-Pityrogramma_trifoliata
LTLEGKLAFEGAEVRDASSDFGRLSRLSPPLAVLRPASVQDISTLINAIYMAAAAAPTSSVRLTVAARGHGHSIHGQAQAAQGVVVDMSALRGNIHVDPRQQYADAGGGELWIDVLQASLRHGLAPKSWTDYLYLTVGGTLSNAGISGQAFLHGPQISNVHQLEVVTGRGDVVVCSEAENSDLFYAALGGLGQFGIITSARIALEAAPQRVKWVRALYSDFDTFRRDQEYLISQPMGQSFDYIEGFVVVSNSESLLDNWRSSLFQPAYDRGWDHGRASVNDNSASDQERLHAILNGGTVLYYLEVTKNYNKAEEAIIDDKLADLLAHLHCVPSSIYSTDISYVDFLNRVHAGELKLRAKGLWDIPHPWLNLFIPASKIMEFDAVVFKRMLRTRGSSGPIIIYPMNRNKWDARTSVAIPDQEDMFYVVAMLRSASDGVDGGASTEELLQQNDAILQFCRSAGIGEKQYLPRMAGPGQWRAHYGDVKWATFLRRKALYDPAALLAPSLNISRSAAASS
>scaffold-VIBO-2002735-Osmunda_javanica
VADSSCSLTRMDHSLAALDLEGFISFDDTDCAARDFGNVYHHQPAAVAFPSSVDDISKVVRSAAHSSSLTIAAKGNGHSINGQAQALNGVVIDMSSLKGIEVCVGRRGEASYADVSGGELWIDLLKACLRKGLAPRTWTDYLYLSIGGTLQNAGVGGQTFRYGPLIDNVLQLEVVTGKGDVQICSPTLNSDLFFATLGGLGQFGIISKARIVLENAPQKVRWIRVLYADFNAFTHDQELLISLPKDEAFDYLEGFVLSNSDDPVNGWGQVPLATDSAVDPSLIPATSGPVLYCLELAKHYNGEEDEETLEQMLAAMLGPLRFIPYLHFCTDLSYFEFLNRVHSQELTLRSQGIWLAPHPWLCLFVPRSKVRDLDAVVFKKKLTKGVGGPMLLYPMLKSKWDARSSAITPAEDIFYLVSLLRSSPPYPKGPRLDTLLAENREILRLCSAAGIPFTLYMPHFTRPSDWRHHFGSKWNWFTSMKQIYDPLAILAPGQGIF
>scaffold-VVRN-2020692-Lonchitis_hirsuta
FGRMARLPPPRAVLQPASVKDISTLLRAIYLAAPMSCNLTVAARGHAHSIHGQAQAAEGVVVDMSSLHGIQVVRKSHENVMYADVRGGELWIDVLHATLKEGLAPKSWTDYLYLSVGGTLSNAGISGQAFLHGPQISNVHQLEVVTGKGDAMICSEHENSDLFYGALGGLGQFGIITSARIALEPAPQRVKWMRVLYSDFETFRRDQEYLISQPHIGQSFDYIEGFVVSNSESLLDNWRSSLFLPRKAEGTTVSNRHAAHEYTDDKVLYYLEVTKNYREEETDLIEDRVATLLAPLHCVPSSIYSTDISYVDFLNRVHVGELKLRSKGLWDIPHPWLNLFVPRSKIVEFDAVVFKRMLGKRGSGPIIIYPMNRNKWDARTSVAIPDEEVFYLVALLRSPSGVAGEPTREELLQQNEAILHFCRSAGIGEKQYLPRLSTAVQWQRQFGDSKWATFVRRKAMYDPRALLSPAQNIFR
>scaffold-YCKE-2013151-Notholaena_montieliae
LKSLALEGTLVFEGAEISEAILDFGRLAKLTPPRAVLKPASVQDIGNLVRGIYKAAPSNGVLTVAARGHGHSINGQAQAAGGVVVDMSALRGIHVVPTELYADVRGGELWIDVLHATLHEGLAPKSWTDYLYLTVGGTLSNAGISGQAFLHGPQISNVHQLEVVTGKGDVLVCSDKEHPDLFYAALGGLGQFGIITSARIALEPAPQRVKWVRALYSDFDTFRKDQEYLISQPQGDSFDYVEGFVVSNSESLLDNWRSSLFQPAHEGLKTRGSTDNITSERGFEGANGTVYYYLEVTKNYHEAEAEFIDKKLAALLAPLHCIPSSIFSTDISYVDFLNRVHVGELKLRAKGLWNIPPPWLNLFIPASKIVEFDAVVFKRMLGKKGSGPIIIYPMNRNKWDARTSVAVPDEDVFYLVALLRSPSEAASTEELLQQNDAILQFCRSAGIGEKMYLPRLTGAAQWRTQLGDAKWATFVRRKALYDPSAILGPGHNIFR
>scaffold-YJJY-2077618-Woodsia_scopulina
LKSLSLEGRLLFEEISEASVDFGRLARLAPPRAVLQPASVQDISTLVRSIYMAAPMGCNLTVAARGHGHSIHGQAQAAEGVVVDMSCLRGVQVVPQLLYADVRGGELWIDVLHATLQHGLAPKSWTDYLYLSVGGTLSNAGISGQAFLHGPQISNVHQLEVVTGKGDVVVCSEREHSDLFHATLGGLGQFGIITSARIALEPAPQRVRWVRALYSDFDTFRRDQEYLISQAQGNTFDYIEGFVVSNSESLLDNWRSSLFQPHKSIRTRGSVSCANASGEVESADGAIRYYLEVTKNYHEAESDFIDDKVSALLAPLHCIPSSIYSTDISYTDFLNRVHVGELKLRAKGLWDIPHPWLNLFIPASKIQEFDEVVFKRMLGKKGAGPIIIYPMNRKKWDARTSVAIPEEEVFYLVALLRSPSSVAGTVEELLQQNEAILHFCRSAGLGEKQYLPRLSGATQWHRQFGDAKWATFLRRKAAYDPSALLSPAHFIFR
>scaffold-ZQYU-2028510-Phlebodium_pseudoaureum
LKSLPLEGRLLFDEISEASLDFGRLARLAPPRAVLQPASVRDISSLVRSIYMAAPMGCNLTVAARGHGHSIHGQAQAAEGVVVDMSSLRGVQVVPQLLYADVRGGELWIDVLHATLRHGLAPKSWTDYLYLSVGGTLSNAGISGQAFLHGPQISNVHQLEVVTGKGDTVVCSAREHSDLFYATLGGLGQFGIITTARIALEPAPQRVRWVRALYSDFDTFRRDQEYLISQAPGKTFDYVEGFVVSNSESLLDNWRSSLFLPHYKNRAYASGADDVVKNAEAAVLYYLEVTKNYQEAEAASVDDEVSALLAPLHCVASSVYSTDISYLEFLNRVHAGEQKLRAKGLWDIPHPWLNLFIPATRIVEFDEVVFKRMLGKKGAGPIIIYPMNRNKWDARTSVAIPEEEVFYLVALLRSPSSVAGTEELLQQNEAILQFCRSAGMGEKQYLPRLSGAAQWERQFGEAKWATFVRRKATYDPSALLSPAHFIFR
>scaffold-ZRAV-2027266-Polypodium_hesperium-2_samples_combined
LKSLPLEGRLLFDELSEASLDFGRLARLAPPRAVLQPASVRDISSLVRSIYMAASMGCNLTVAARGHGHSIHGQAQAAEGVVVDMPSLRGVQVVPNLLYADVRGGELWIDVLHATLRHGLAPKSWTDYLYLSVGGTLSNAGISGQAFLHGPQISNVHQLEVVTGKGDIVVCSAREHSDLFHATLGGLGQFGIITSARIALEPAPQRVRWVRALYSDFDTFRRDQEYLISQAPGKTFDYVEGFVVSDSESLLDNWRSSLFLPHKLEASAADDVVKNADAAVLYYLEVTKNYLQEAESASIDDEVSALLAPLHCIASSIYSTDISYLEFLNRVHTGEQKLRAKGLWDIPHPWLNLFIPATKIVEFDEVVFKRMLGKKGAGPIIIYPMNRNKWDARTSVAIPEEEVFYLVALLRSPSSVAGTEELLQQNEAILQFCRSAGMGEKQYLPRLSGAAQWERQFGEAKWATFVRRKATYDPSALLSPAHFIFR
>scaffold-ZXJO-2010354-Parahemionitis_cordata
LKSLALEGTLVFEGVEISEAILDFGKLTKLAPPRAVLKPASVQDIGSLVRGIYKAAPSNGVLTVAARGHGHSIHGQAQAAGGVVVDMSALRGIHVVSTELYADVRGGELWIDVLHATLHEGLAPKSWTDYLYLTVGGTLSNAGISGQAFLHGPQISNVHQLEVVTGKGDVVLCSDKEHSDLFYAALGGLGQFGIITSARIALEPAPQRVKWVRALYSDFDTFRKDQEYLISQPQGKSFDYVEGFVVSNSESLLDNWRSSLFQPAHENLRTRGSTDNLTLERGFEAGHPNDTVYYYLEVTKNYDNTEAELIDEKLAALLAPLHCIPSSIFSTDISYVDFLNRVHVGELKLRAKGLWDIPHPWLNLFVPASKIVEFDTVVFKRMLGKKGSGPIIIYPMNRNKWDARTSVAIPDEDVFYLVALLRSPSELASTEELLQHNEAILQFCRSAGIGEKMYLPRLSGAAQWRTQFGDAKWATFVRRKALYDPSAILGPGHNIFRSSSPSS
>Picea_lambertina_PILA_26823
MDTSRADNWVNEYKTSVLLLLLVVISRLISSVGLALDLKLWPCIPYPKCLAFDGRMDSFNTHLVATDFGNLDRHLPAAVLHPGSVTDIAKLVKSVYELSPYSGLTVAARGHGHSIHGQAQALNGVVIEMRTLRGIHVDRANAYVDVRGGELWIDVLHATLREGLAPKSWTDYLYLSVGGTLSNAGISGQAFQHGPQISNVQKLEVVTGKGEILNCSRHQNVDLFQGVLGGLGQFGIITKARIELEPAPQRVRWIRVLYSDFAAFTRDQEYLISLPKNSTFDYVEGFVIVNNEGLLSNWRSSYFSPQNPVKVSSLDTKGRVLYCLEMTKNYNEHDALHVIDQEVESLLGPLDFIPASVFTTDLSYVEFLDRVHTTELKLRSKGLWEVPHPWLNLFIPKSKIAEFDAGVFKGILRNTTSGPILIYPMNRSKWDNKTSAVTPDDEIFYLVGLLRSALPSSSGSDHNLDSLIDQNNKILQFCREQGLGEKMYLPHYTTEADWKHHFGSRWEKFVQRKAIYDPNAILAPGQRIFNGRQPLNAAAPY*
>Picea_lambertina_PILA_27879
MKFPAPARNLLIVLIVFLERILTRCMVSDSSNHEPPSSCTATRLSQASSGSISNTKPADCSNWLTSLDLHGSISLPGTAIASKDFGGIYHHKPLAIVHPGSVEDIVKAVTMVTASPNLTLAAMGNGHSINGQAQASNGLVLDMKSLKGIEIFQGSPTEGPYVDACGGELWIDVLKATLRVGLAPRSWTDYLPLSVGGTLSNGGVSGQTFKFGPQISNVLNLHVVTGKGESITCYPEKNQDLFYGTLGGLGQFGIITKARIMLQRAPHMVRWIRAVYADFEEFRADQELLISLPEERTFDYVEGFVLTNNDDPINGWPSVQLSPSNSSFDFKLIPQTAGPMLYCLEVALHYDHDEDFITFNKRIEGMLAPLRFIKGLHFSFDLSYFDFLNRVHAAEVAARSSGIWDAPHPWLNLFVPKSKISEFDAKVFRQILKDGVGGPILVYPVNGNKWDSRMSAIIPEEDTFYLVALLRFSPPYPSGPPFQSILAQNEEILHYCTTAGIDMKLYLPHYKTESDWKRHFGRKWQQFLQRKSTYDPKAILAPGQRIFSRSTDSTAFTRLYSS*
>Picea_lambertina_PILA_36070
MINPLSTVALALCSSMENRTSVLVLIFVITSLISAVGFSILDLGCSPLRDLDFDGHLDFDNTHLAATDFGNRHTAHPRAVLYPTSVSDIATLVKSAYRCDSLSDLTVAARGHAHSLNGQAQAENGIVIAMESLKGVIDVNNHGPLYVDVNGGDLWIDVLHATLKEGLAPKSWTDYLYLTVGGTLSNAGISGQAFRHGPQINNVYQLEVVTGKGDVLNCSKDENSELFHAVLGGLGQFGIITKARIALEPAPQMVRWIRYSDFKVFTTDQEYLISRPIGDLTFDYIEGFVIVNNEGLLSNWRSSFFSPQNPVKMKNLNTKGRVLYCLEMSMNYMNNKTIDEDVRSLLSSLHFIPGSVFTTDVSYLDFLDRVHTSELKLRSKGLWDVPHPWLNLLIPGSKIQEFDARVFKDILRNTSSGPILIYPMNSNTWDKRMSTVTPEENIFYLVGLLRSSPPSATGNNSLEYLMDQNNKILNFCNNAGIGAKQYLPHYTTKSEWKTHFGTKWYRFVDLKETYDPHAILAPGQRIFSRTPTAWPLS*
>Picea_taeda_PITA_00717
MDFTMKILILMMLVLNMEMRTTFSCEENDYNTPGSLTLSQKDCQSLVWLPFNYSISLDETARAARDFGGIYHHKPAAIVCPASVDDIVRAVRTAAMSDHLTVAARGNGHSINGQAQTLNGIVIDMMSACMKGIHVSHGMGDDEETQAYVDVYAGELWVDVLKETLREGLTPRSWTDYLFLSVGGTLSNGGVSGQAFRFGPQISNVLQLEVVTGNGEVITCSPGKHEELFYGVLGGLGQFGIITKARIVLERAPHMARWVRLFYSDFEQFSSDQEFLISIPKDQAFDYLEGLVVVNSKDPINGWPSLALSSDASFDPLLIPPNSGPVLYCLEVALYYSNTTDVSALDKKIERMLAPLRFMRGLNYSIDVSYFDFLNRVYKEEILARATGVWEAPHPWLNLFVPKSQIARFDNMIFKGILKNGVGGPMLLYPLNRNKWDCRMSTAVPDEEIFYLVGLLRFLPPNPGGHNSMERMLAQNEEILGLCETAGIEMKQYLPHYKTNGEWKRHFGWKWDQFVERKRMFDPRAILAPGQNIFSRSSVHID*
>Picea_taeda_PITA_02011
MDTSRADNWMNEYKTSVLLLLLVVISRLISSVGLTLDLKLWPCIPYPQCLAFDGRMDSFNTHLVAGDFGNLDRHPPAAVLHPGSVTDIAKLVKSVYELSPHSKLTVAARGHGHSIHGQAQALNGVVIEMRTLRGIHVDRDNAYVDVRGGELWIDVLHATLREGLAPKSWTDYLYLSVGGTLSNGGISGQAFQHGPQISNVQRLEVVTGKGEILNCSRHQNVDLFQAVLGGLGQFGIITKARIELEPAPQRVRWIRVLYSDFAAFTRDQEYLISLPKKSTFDYVEGFVIVNNEGLLSNWRSSYFSPQNPVKVSSLDTKGRVLYCLEMTKNYNEHDPLHVIDEKVESLLGPLAFIPASVFTTDLSYVDFLDRVHTTEVKLRSKGLWEVPHPWLNLFIPKSKIADFDAGVFKDILRNTTSGPILIYPMNRSKWDNKTSAVTPDDEIFYLVGLLRSALPSSAGSDHNLDLLIDQNNQILRFCREQGLGEKQYMPHYTTEADWKHHFGSRWEKFVERKAIYDPNAILAPGQRIFNGRQPFNAAAPY*
>Picea_taeda_PITA_02542
MRKVANWVVENRILAALLIFGLARLISAVRFNQDLKFWPSFVPCLQYPSFRRLALDLDGGISFHNNYNAAKDFGNRYRHLPAAVVYPASIRDIARVIKYVHMSHSCSKLTVAAKGHGHSVQGQAQAPDGIVIEMESLKGIQVHKEPDNPYVEASAGELWIDVLRATLKEGLAPRSWTDYLYLSVGGTLSNAGIGGQAFRHGPQISNVYHIQIVTGKREILNCSRDHNSDLFYGALGGLGQFGIITSARIALEEAPEMVKVRWIRVFYSDFEVFIRDLEYLISKSDSSQTFDYIEGCVILNNEPLLDSWRSSVFSPQNLVSIGTLKGEGRVLYRLELTKNYNKNGRVNVEQDVNSLLGLLNFIPYSELMMDIPYVDFLDRVHTDELKLRSQGLWEVPHPWLNLLIPKSKIVEFDKAVFKDIHENSRDGPILIHPMNRNKWDNRMSAVIPNEDVFYLVAFLRSATPASTNSLEYLIDQNKRILSFCEQAGIGAKQYLPHYTTEEDWKMHFGDKWDKFVERKSTYDPNAILAPGQRIFSKSRPVSLT*
>Picea_taeda_PITA_04394
MINPLSTVALALCSSMENRTSVLVLIFVITSLISAVGLSILDLGCSPLRDLDFDGHLDFDNTHLAAIDFGNRHTSLPRAVLYPASVADIATLVKSAYRCDSLSDLTIAARGHAHSLNGQAQAENGIVIAMESLKGVIDVKNHGSLYVDVNGGDLWIDVLHATLKEGLAPKSWTDYLYLTVGGTLSNAGISGQAFRHGPQINNVYQLEVVTGKGDVLNCSKDQNTELFHAVLGGLGQFGIITKARIALEPAPQMVRWIRVLYSDFKVFTTDQEYLISRPIGDLTFDYVEGFVIVNNEGLLSNWRSSFFSPQNPVKMKNLNTKGRVLYCLEMAMNYMNNKTVDEDVTSLLSSLHFIPGSVFSTDFSYLDFLDRVHTSELKLRSKGLWDVPHPWLNLLVPGSKIQEFDARVFKDILRNTSSGPILIYPMNSNTWDKRMSAVTPEENIFYLVGLLRSSPPSATGNNSLEYLTDQNNRILDFCNNAGIGAKQYLPHYTSTSEWKNHFGTKWYRFVDLKKAYDPHAILAPGQRIFSRTATASALS*
>Picea_taeda_PITA_09133
MEKSTSVLVLIFVITSLISAVGLSTLDLGCSLLRALDFDGHLDFDNTHLAATDFGNRHTAHPRAVLHPASVSDIATLVKSVYRCGSSSDLTIAARGHAHSLNGQAQAENGIVIAMESLKGVIEVKNQGLLYVDVNGGDLWIDVLHATLKEGFAPKSWTDYLHLTVGGTLSNAGISGQAFRHGPQINNVYQLEVVTGKGEVLNCSIEQNTELFHAVLGGLGQFGIITKARIALEPAPQRVKWIRVLYSDFKAFTSDQEYLISRPIGDLTFDYVEGFVAVNKEGLLNHWRSSFFSPENPVKVKNLNTQGRLLYCLEMTMNYINNDTVEQDVTSLLASLHFIPGSLFTKDISYLEFLDRVHTSELKLRSKGLWEVAHPWLNLLVPASKIHEFDKRVLKDILRNTSSGPILIYPMNTNTWDERMSAVTPEENNFYLVGLLASALPSATGTDSVEYLMDRNNRIQSICSTAGLGAKQYLPHYTTESDWKNHFGSKWYRFKNLKATYDPYAILAPGQRIFSRSARSLALS*
>Picea_taeda_PITA_33083
MKKVAIWVVENRRLAVLLFFGLARLISAVNFNQDFKFWPSFVSSLQWASLRRLDLDGHITFHNNHNAAKDFGNRYSYLPAAVVYPASVRDIRRVVKYVYLSDSLTVSAKGNAHSVQGQAQAPSGIVIEMGSLKGIQVHKEPENPYVEASAGELWIDVLRETLKEGLAPRSWTDYLYLSVGGTLSNAGISGQTFRYGPQISNVHQLQIVTGKGEILNCSRDENSDLFYGALGGLGQFGIITSARITLEKAPQMVRWIRVLYSDFEVFTRDQEYLISKSDNGHTFDYIEGFVILRNENLLNNWRASMFSPHNPGNLSSVNTTGQVLYCLELTKNYNQNERVNVGQEINSLLDVLSFVPSSLFTMDIPYIDFLDRVHTEELKLRSRGQWEVSHPWLNLIIPKSKIAEFDAAVFKDMLRNPKDGPVLIYPVNRNKWDSRMSAVTPNEDVFYLVAFLRSAIPATTERLEYLIDQNQKILNFCRRAGLGAKQYLPHHTTEQDWKTHFGEKWDMFVQRKTAYDPNAILAPGQRIFSKCRAFSLA*
>Picea_taeda_PITA_37870
MEKRTSVLVLSSVIASLISAVGLTLDLGALDFDGYVVFDNTHVAASDFGNRHTAHPRAVLYPSSVSDIAKLVKSTYRYGTSSDLTIAARGHAHSLNGQAQTENGIVIEMGYLKEVIDVNRQGLYVDVSGGALWIDVLHATLKEGLAPKSWTDYLYLTVGGTLSNAGISGQAFRHGPQINNVYQLEVVTGKGDVLNCSKDENIELFHAVLGGLGQFGIITKVRIALEPAPNKVRWIRVLYSDFKVFTKDQEYLISRPMGELMFDYVEGFVILNNGGLLSHWRSSFFSPQNPVKVKNLSTKGRVLYCLEMAMNYMNNDTVDQDVTSLLSSLHFIPGSVFTTDVSYLDFLDRVHTSELKLRSKGLWEVPHPWLNILVPGNKIHEFDARVFRDILRNTTSGPILIYPMNSNTWDERMSAMTPEGDIFYLVGLLLSALPSATGSNSVEYLMDQNKRILNCCIEAGIHAKQYLPHYTTESDWKNHYGNKWHRIVSLKATYDPYAILAPGQRIFSRTTNPFALS*
>Picea_taeda_PITA_40880
MDTSRADNWMNEYKTSVLLLLLVVISRLISSVGLTLDLKLWPCIPYPQCLAFDGRMDSFNTHLVAGDFGNLDRHPPAAVLHPGSVTDIAKLVKSVYELSPHSKLTVAARGHGHSIHGQAQALNGVVIEMRTLRGIHVDRDNAYVDVRGGELWIDVLHATLREGLAPKSWTDYLYLSVGGTLSNGGISGQAFQHGPQISNVQRLEVVTGKGEILNCSRHQNVDLFQAVLGGLGQFGIITKARIELEPAPQRVRWIRVLYSDFAAFTRDQEYLISLPKKSTFDYVEGFVIVNNEGLLSNWRSSYFSPQNPVKVSSLDTKGRVLYCLEMTKNYNEHDPLHVIDEKVESLLGPLAFIPASVFTTDLSYVDFLDRVHTTEVKLRSKGLWEVPHPWLNLFIPKSKIADFDAGVFKDILRNTTSGPILIYPMNRSKWDNKTSAVTPDDEIFYLVGLLRSALPSSAGSDHNLDLLIDQNNQILRFCREQGLGEKQYMPHYTTEADWKHHFGSRWEKFVERKAIYDPNAILAPGQRIFNGRQPFNAAAPY*
>Picea_taeda_PITA_48430
MKFPAPARNLLIVLIVFLERILTRCMVSDSSNHEPPSSCTATRISPASSGIISNTKPADCSSLASLDLHGSISLPGTAITTEDFGGIYHHKPLAIVHPASVEDIVKVVTMVNASPNLTLAAMGNGHSINGQAQALNGLVLDMRSLKGIEIFQGSPTEGPYVDACGGELWIDVLKATLRVGLAPRSWTDYLPLSVGGTLSNGGVSGQTFKFGPQISNVLNLHVVSGKGESMTCYPETNQDLFYGALGGLGQFGIITKARIMLQRAPHMVRWIRAVYADFEEFRADQELLISLPEEGTFDYVEGFVLTNNDDPINGWPSVLLSPSNSSFDFKLIPQTAGPMLYCLEVALHYDHDEDFVTLNKRIESMLAPLRFIKGLHFSFDLPYFDFLNRVHAAEVAARSSGIWDAPHPWLNLFVPKSKISAFDAKVFREILKDGVGGPILVYPVTRNKWDSRMSAIIPEEDTFYLVALLRFSPPYPSGPPIQSILAQNEQILHYCTTAGIDMKLYLPHYKTESDWKRHFGRKWQQFLQRKSKYDPKAILAPGQRIFSRSTDSTAFTRLYSSS*
>Pseudotsuga_menziesii_PSME_26394
MENPTSVLVLIFAITSLISAVCLSTLELGCSPLRALDFDGYVDLDNTHVAATDFGNRHTVLPAAVLYPASVSDIVTLVKSIYRCGSSSDLTIAAKGHAHSLNGQAQAENGIVIEMESLKGVTDINRQGLYVDVSGGELWIDVLHATIKEGLAPKSWTDYLYLTVGGTLSNAGISGQAFRHGPQINNVYQLEVVTGKGDLLNCSKDHNTELFHAVLGGLGQFGIITKARIALEPAPQMVKWIRVLYSDFNAFTKDQEYLISRPIGDLTFDYVEGFVIVDNEGLLSNWRSSFFSPQNPVKLENLKTKGRVLYCLEMAMNYMNNKPVDEDVTSLLSSLHFIPGSVFTTDVSYMDFLDRVHTSELKLRSKGLWDVPHPWLNLLVPGSKIHEFDARVFKDILRNTSNGPILVYPMKRNTWDERMSAVTPEENIFYLAVTTDGSDLEYSVNHETVCRNCLIFECIRISMGCAI*
>Pseudotsuga_menziesii_PSME_29927
MENRTSVLVLIFAVITSLISAVRLSTLDLGCSPLRALDFDGLLDFNNTHLAATDFGNRHTVHPTAVLYPASVSDIVTLVKSIYRCDSSSDLTIAAKGHAHSLNGQAQAENGIVIEMGSLKGVIDVKISQGLLYVDVNGGELWIDLLHATVKEGLAPKSWTDYLYLTVGGTLSNAGISGQAFRHGPQINNVYQLEVVTGKGEVLNCSKDQNTELFHAVLGGLGQFGIITKARIALEPAPQRVRWMRVLYSDFKAFTGDQEYLISRPMGDLAFDYLEGFVIVNNDGLLSNWRSSFFSPQNPVKVKDLNTEGRVLYCLEMTINYMNTDTIEEEATSLLSWLHFIPGSVFTTDVSYLEFLDRVHTSELKLRSKGLWEVAHPWLNLFVPGTKIHEFDARVLKDILRNTSSGPILIYPMNSNTWDEQMSAVTPPEDNIFYLVGLLGSALPSAKGTESVEYLMDQNNRIQSICREAGMGAKQYLPHYTTESDWKNHFGNKWGRFIDLKATYDPYAILAPGQRIFSRSSRPLAFS*
>Pseudotsuga_menziesii_PSME_46147
MDSRADNLMNEYRTSALLLLLVVISRLISSVGLTLDLKLWPCIPYPECLAFDGRIDSFNTHLVASDFGNLDRHLPAAVLYPASVTDIAKLVRSVYGLSPYSGLTVAARGHGHSLHGQAQAPNGVVIEMGALRGIINVDRSNAYVDVSGGELWIDVLHATLKEGLAPKSWTDYLYLSVGGTLSNAGISGQAFQHGPQISNVQQLEVVTGKGEILNCSRHQNVDLFQAVLGGLGQFGIITKARIELEPAPQRVRWIRVLYSDFTAFTRDQEHLISLPKNRTFDYVEGFVIVNNEGLLNNWRSSYFSPQNPVKVSSLDTKGRVLYCLEMTKNYNEHDALHVIDEAVESLLKPLDFIPASVFTTDLSYVEFLDRVHTSELKLRSKGLWEVPHLWLNLFIPKSRIADFDAGVFKDILRNTSSGPILIYPMNRSKWDNRTSAVTPDDEIFYLVGLLRSALPSGGSDHSLDLLIDQNKKILRFCREQGFGEKQYLPHYSTETDWKIHFGPKWEKFVQRKTKYDPNAILAPGQGIFHGHRPFNAATLF*
>Pseudotsuga_menziesii_PSME_49748
MGCALIRSLFFIVIISVLNMEIRTSCNCKVNDYSILCSSALSEKDGLSLVGLRFNDSISIDETARAARDFGGIYHRKPVAVVYPASVDDIVKVVTTAAMSDHLTVAARGNGHSINGQAQALNGIVVDMMSACMKGIHVFHGRPGEEETRAYVDVYAGELWVDVLKATLREGLTPLSWTDYLFLSVGGTLSNGGVSGQAFRFGPQISNVLQLEVVTGNGEVITCSPEQHEELFYGVLGGLGQFGIITKARIVLQRAPHMARWMRLLYSDFGHFSHDQELLISLPKNEAFDYIEGFVVANSNDPINGWPSLSLSSTDASLDPSLIPPNSGPVLYCIEVVLYYHNTTDSADLNKKIESMLAPLRFIRGLNYGIDVSYFDFLNRVYREEILARANGLWDAPHPWLNLFIPKSQIASFDNKVLKGILKLGVGGPILLYPLNRNKWDFRMSTAVPDEEIFYLVGLLRFIQPNSTGPNSTESVLAENEEILELCGKVGIEIKQYLPHYKTNEEWKRHFGRKWDQFVERKRKFDPRAILAPGQTIFSRS*
>Pseudotsuga_menziesii_PSME_50353
MDSRADNLMNEYITSALLLLLVVISKLISSVGLTLDLKLWPCIPYPECLAFDGRIDSFNTHLVASDFGNLDRHLPAAVLYPASVTDIAKLVKSVYGLSPYSGLTVAARGHGHSLHGQAQAPNGLVIEMGAMRGIINVDRSNAYVDVSGGELWIDVLHATLKEGLAPKSWTDYLYLSVGGTLSNAGISGQAFQHGPQISNVQQLEVVTGKGEILNCSRHQNVDLFQAVLGGLGQFGIITKARIELEPAPQRVRWIRVLYSDFTAFTRDQEHLISLPKNRTFDYVEGFVIVNNEGLLNNWRSSYFSPQNPVKVSSLDTKGRVLYCLEMTKNYNEHDALHVIDEAVESLLKPLDFIPASVFTTDLSYVEFLDRVHTSELKLRSKGLWEVPHPWLNLFIPKSRIADFDAGVFKDILRNTSSGPILIYPMNRSKWDNRTSAVTPDDEIFYLVGLLRSALPSGGSDHSLDLLIDQNKKILRFCREKGLGEKQYLPHYSTEADWKIHFGPKWEKFVQRKAKYDPNAILAPGQGIFHGRRPFNAATLF*
>Sequoiadendron_giganteum_SEGI_06896
MENQVNWLIKKRTSVLVLIFAIARLISAVGLTLDLPVCKGCPPLTMLDLDGHIDFHNTHVAATDFGNRKTALPAGVLYPRSVADIATLVKSIYKSGRSSNLTVAARGHGHSLNGQAQAQGGIVINMESLKDGIRVDKRGMYAEVGGGELWIHLLNATLEAGLAPKSWTDYLYLTVGGTLSNAGISGQAFRHGPQISNVYHLEIVTGEGDVLTCSKGHNAQLFHAVLGGLGQFGIITKARIALEPAPHRVKWIRVLYSDFKTFTQDQEHLISRPEEGELTFDYVEGFVIVNNGGLLSNWRSSFFSPQNPVKVSSLNTTGRVLYCLEMTLNYMHENSNQVDEDVTWLLSSLHFIPGSVFMTDLSYVKFLDRVHTSEIKLHKQGLWDVPHPWLNLMVPKSKIHEFDARVFKDILRNTSSGPILIYPMNRNKWDEQMSAVTPDEDIFYLVGLLRSALRSETSGPNSEEFIRDQNERILDFCNRAGMGVKQYLPQYSTESEWKKHFGGKWNKFSEWKATYDPSAILAPGQRIFSRPARSPVAL*
>Sequoiadendron_giganteum_SEGI_08417
MAVVVSGQAQSAYRDRPRYGTAVPLAVKPVTVVDRDKRQGSNEMIENVRHYDTAVGQKEARGSAVSNDGDHEGQYGAWYHHTAGRLISAVSLNQDLNLYWPSFVLSPATLKKLHLDVHIALHDIQNAAKDFGGRHHFPPAAVVYPASVTDIQNVVKLVYMMGPYSKLTVAAKGFGHSLEGQAQAEDGIVINMQSFKGIQVHKESEKYTTPYVDVNGGELWIDVLRETLKEGLAPRSWTDYLHLTIGGTLSNAGISGQAFRHGPQISNVYHLQIVTGKGEIVNCSNDQNSELFYGALGGLGQFGIITKAGIALEQAPQMVKWIRVLYSDFRAFTRDQEYLISKDGPTFDYVEGFVALDKEGLLNNWRASLFTPQNPISLSTIKTKGRILYYLELTKNYNEGGRTCVEEEIRALLEPLSFIPSSVFTTDLPYMNFLDRVRAGEVKLRSKGLWEVPHPWLNLMIPKTKIAAFDKGVFKGILRNNSNGPIIIYPMNRKRWDDRMSAVTPDEDIFYLVALLQSAVSTHSLEYLLEQNERILSFCEKAGIGAKQYLSAHKTPDKWKKHFGLKWNKFVEDKRKYDPNMILSPGQRIFSKPRTYSLL*
>Sequoiadendron_giganteum_SEGI_16538
MSNQMDLLNECKSSTLLLLLVKLLQNNDVAAALGVTLDLKLLWPSPHCGRIDTYNTHLAASDFGNMKHFSPAAVLYPGSVRDIVDLLRMVYGLSPYSKLTVAARGHGHSINGQAQAPNGVVIDMGSLRGIDVHKHELYADVSGGELWIDVLHATLKEGVAPRSFTDYLYLSVGGTLSNAGISGQAFRHGPQISNVLQLEVVTGKGEMLNCSREKNAELFHAALGGLGQFGIITKARIQLEPAPQRVRWIRVLYSDFEAFTRDQEYLISQPKNSTFDYVEGFVIVNNEGLLSNWRSSFFSPQNPIKVSTLNTKGRVLYCLEMTKNYNEQHALLVDKEIEAMLAPLDYIPASVFTTDLGYLEFLDRVHTAEVKLRSKGMWDVPHPWLNLLIPRSKIAEFDSVVFKDILRNTSSGPILVYPMNRNRWDERTSAVIPDDDIFYLVGLLRSAMHSSSSSPGNSLGELIDQNERILRFCRESGIGEKQYLPHYTTEADWKIHFGAKWPKFVQMKALYDPSAILSPGQQIFHGPRSLYSSLPSS*
>scaffold-AWQB-2004138-Picea_engelmannii
LLLLVVISRLISSVGLTLDLKLWPCIPYPQCLAFDGRMDSYNTHLVATDFGNLDRHLPAAVLYPASVTDIANLVKSVYGLSPYSGLTVAARGHGHSIHGQAQAPNGVVIEMGALRGIHVDRSNAYVDVSGGELWIDVLHATLKEGLAPKSWTDYLYLSVGGTLSNAGISGQAFQHGPQISNVQQLEVVTGKGEILNCSRHQNVDLFQAVLGGLGQFGIITKARVELEPAPQRVRWIRVLYSDFTAFTRDQEYLISLPKNSTFDYVEGFVIVNNEGLLNNWRSSYFSPQNPVKVSSLDTKGRVLYCLEMTKNYNEHNALHVIDEAVESLLGPLDFIPASVFTTDLSYVEFLDRVHTTELKLRSKGLWDVPHPWLNLFIPKSRIAEFDAGVFKDILRNTTSGPILIYPMNKSKWDNKTSAVTPDDEIFYLVGLLRSAFPSSAGSDHSLDLLIDQNNKILRFCREQGLGEKQYLPHYTTEADWKIHFGPRWEKFAQRKAIYDPNAILAPGQGIFR
>scaffold-AWQB-2004139-Picea_engelmannii
LLLLVVISRLISSVGLTLDLKLWPCIPYPQCLAFDGRMDSYNTHLVATDFGNLDRHLPAAVLYPASVTDIANLVKSVYGLSPYSGLTVAARGHGHSIHGQAQAPNGVVIEMGALRGIHVDRSNAYVDVSGGELWIDVLHATLKEGLAPKSWTDYLYLSVGGTLSNAGISGQAFQHGPQISNVQQLEVVTGKGEILNCSRHQNVDLFQAVLGGLGQFGIITKARVELEPAPQRVRWIRVLYSDFTAFTRDQEYLISLPKNSTFDYVEGFVIVNNEGLLNNWRSSYFSPQNPVKVSSLDTKGRVLYCLEMTKNYNEHNALHVIDEAVESLLGPLDFIPASVFTTDLSYVEFLDRVHTTELKLRSKGLWDVPHPWLNLFIPKSRIAEFDAGVFKDILRNTTSGPILIYPMNKSKWDNKTSAVTPDDEIFYLVGLLRSAFPSSAGSDHSLDLLIDQNNKILRFCREQGLGEKQYLPHYTTEADWKIHFGPRWEKFAQRKAIYDPNAILAPGQGIFR
>scaffold-BUWV-2012710-Platycladus_orientalis
VAAVLSLTVDPKLLLGSPSPHCWRIDTYNTHLAARDFGNMKHLSPAAVLYPGSVRDIENLMEWVYGLSPNYKLTVAARGHGHSIHGQAQAENGVVIDMGSLRGIDVHKHELYADVSGGELWIDVLHATLKEGVAPRSFTDYLYLSVGGTLSNAGISGQAFQHGPQISNVLQLEVITGRGEKLECSRDQNAELFHAVLGGLGQFGIITKARIQLEPAPQRVRWIRVLYSDFEAYTRDQEYLISQPKKSTFDYVEGFVIVNNEGLLSNWRSSIFSPQNPVKVSTLKTKDKVLYCLEMTKNYHEQHVFLIDKEIEAMLAPLNYIPASVFTTDLGYLEFLDRVHTAELKLRSKGMWDVPHPWLNLLIPKSKIAQFDLAVFKNILRNTSNGPILVYPMNRNRWDERTSAVIPDDDIFYLVGLLRSALHPSSSSTSSPGNSLDELIEQNEKILQFCKKSEIGEKQYLPHYTTEADWKVHFGAKWPKFVKMKALYDPNAILSPGQQIF
>scaffold-DZQM-2011482-Pinus_radiata
LLLLVVISRLISSVGLTLDLKLWPCIPYPQCLAFDGRMDSFNTHLVAGDFGNLDRHLPAAVLHPGSVTDIAKLVKSVYELSPHSKLTVAARGHGHSIHGQAQALNGVVIEMRTLRGIHVDRDNAYVDVRGGELWIDVLHATLREGLAPKSWTDYLYLSVGGTLSNGGISGQAFQHGPQISNVQRLEVVTGKGEILNCSRHQNVDLFQAVLGGLGQFGIITKARIELEPAPQRVRWIRVLYSDFAAFTRDQEYLISLPKKSTFDYVEGFVIVNNEGLLSNWRSSYFSPQNPVKVSSLDTKGRVLYCLEMTKNYNEHDPLHVIDEKVESLLGPLAFIPASVFTTDLSYVDFLDRVHTTELKLRSKGLWEVPHPWLNLFIPKSKIADFDAGVFKDILRNTTSGPILIYPMNRSKWDDKTSAVTPDDEIFYLVGLLRSALPSSAGSDHNLDLLIDQNNQILRFCREQGLGEKQYMPHYTTEADWKHHFGSRWEKFVERKAIYDPNAILAPGQRIF
>scaffold-FHST-2064115-Taxodium_distichum
LFPATLKKLHLDVHIAPHDIQNAAKDFGGRHHSPPAAVVYAASITDIQSVVKLVYMTGPYSKLTVAAKGFGHSLEGQAQAEDGIVINMQSFKGIQVHKESGKYTTPYVDVNGGELWIDVLRETLKEGLAPRSWTDYLYLTVGGTLSNAGISGQAFRHGPQINNVYHLQIVTGKGEIMNCSNDQNSELFYGALGGLGQFGIITKARIALEQAPEMVKWIRVLYSDFRAFTRDQEYLISKQDGPTFDYLEGFVALDKEGLLNNWRASFFTPQNPISLSTIKTKGRILYYLELTKNYNEKDRTNVEEEIRALLEPLSFIPSSVFTTDLPYIDFLDRVHAGEMKLRSKGLWEVPHPWLNLLIPKTKIAAFDKGVFKGILRNNSNGPIIIYPMNRKRWDDRMSAVTPDEDIFYLVALLQSAVSTHNLEYLLEQNERILSFCEKAGIGAKQYLSAHNTQDKWKKHFGLKWNKFVENKRKYDPHMILSPGQRIFPKSRAF
>scaffold-JBND-2010517-Pinus_ponderosa
LLLLVVISRLISSVGLTLDLKLWPCIPYPQCLAFDGRMDSFNTHLVAGDFGNLDRHLPAAVLHPASVTDIAKLVKSVYELSPSSRLTVAARGHGHSIHGQAQALNGVVIEMRTLRGIHVDRDNAYVDVRGGELWIDVLHATLREGLAPKSWTDYLYLSVGGTLSNGGISGQAFQHGPQISNVQRLEVVTGKGEILNCSRHQNVDLFQAVLGGLGQFGIITKARIELEPAPQRVRWIRVLYSDFAAFTRDQEYLISLPKKSTFDYVEGFVIVNNEGLLSNWRSSYFSPQNPVKVSSLDTKGRVLYCLEMTKNYNEHDPLHVIDEKVESLLGPLAFIPASVFTTDLSYVEFLDRVHTTELKLRSKGLWEVPHPWLNLFIPKSKIADFDAGVFKDILRNTTSGPILIYPMNRSKWDNKTSAVTPDDEIFYLVGLLRSALPSSAGSDHNLDLLIDQNNQILRFCREQGLGEKQYMPHYTTEADWKHHFGSRWEKFVERKAIYDPNAILAPGQRIF
>scaffold-JRNA-2014468-Phyllocladus_hypophyllus
VLYPGSVSDIATLVKSVYRSSPYSRLTVAARGHGHSIHGQAQALNGVVVQMESLKGIHIAKNDFYADVSGGQLWIDVLHATLKEGLAPRSFTDYLYLSVGGTLSNAGISGQAFQHGPQITNVQQLEVVTGKGEVLNCSREENTELFNAVLGGLGQFGIITKARIELEPAPQRVRWIRVLYSDFSAFTKDQEYLISQPKNTTFDYVEGLVIVNNEGLLSNWRSSFFSPQNPVKVSTLNTKGRVLYCLEMTKNYNQQDTLQVDKEVEGLLAPLNFIPASVFTTDLPYLDFLDRVHTAELKLRSKGLWDVPHPWLNLLVPKSKIAEFDARVFKDILRNTTSGPILIYPMNKNRWLRFECRWDERTSAVIPDEDIFYLVGLLRSALPASVSESTGGSGGHNLSELVDQNQRILRFCKEAEIGVKQYLPHYTTEAEWKNHFGSKWDKFVERKALYDPRAILSPGQRIFQ
>scaffold-NRXL-2065171-Metasequoia_glyptostroboides
IDTYNTHLAASDFGNMKHFSPAAVLYPGSVGDIVDLLRTVYEWSPYSKLTVAARGHGHSIHGQAQAPNGVVIDMGSLRGIDVHKHELYADVSGGELWIDVLHATLKEGVAPRSFTDYLYLSVGGTLSNAGISGQAFRHGPQISNVLQLEVVTGKGEMLNCSKEKNAELFHAALGGLGQFGIITKARIQLEPAPQRVRWIRVLYSDFEAFTRDQEYLISQPKKSTFDYVEGFVIVNNEGLLSNWRSSFFSPQNPVKVSTLNTKDRVLYCLEMTKNYNDQHAHLVDKEIEAMLAPLDYIPASVFTTDLGYLEFLDRVHTAELKLRSKGMWDVPHPWLNLLIPRSKIAEFDSAVFKDILRNTTSGPILVYPMNRNRWDERTSAVIPDDDIFYLVGLLRSALHPSSSSPGNSLGELIDQNERILRFCRESGIGEKQYLPHYTTEADWKIHFGAKWPKFVQMKALYDPSAILSPGQQIF
>scaffold-OUOI-2012881-Cunninghamia_lanceolata-young_shoot
IDTYNTHLAASDFGNMKHFSPAAVLYPGSVRDIINLMKSVYRLSPYSKLTVAARGHGHSIHGQAQAPNGVVIDMGSLRSIDVHKHELYADVSGGELWIDVLHATLKEGVAPRSFTDYLYLSVGGTLSNAGISGQAFQHGPQISNVLQLEVVTRKGDVFNCSREKNAELFHAVLGGLGQFGIITKARIQLEPAPQRVRWIRVLYSDFDAFTRDQEYLISQPKKSTFDYVEGFVIVNNEGLLSNWRSSFFSPQNPVKVSTLNTKGRVLYCLEMTKNYDEQHALLVDEEIEAMLAPLDYIPASVFTTDLGYLEFLDRVHTAELKLRSKGMWDVPHPWLNLLIPRSKIAEFDSVVFKNILRNTSSGPILVYPMNRNRWDERTSAVIPDDDIFYLVGLLRSALHSSSSSSSSPGNSLGELIDQNERILRFCRESGIGEKQYLPHYTTEADWKIHFGAKWDKFVQMKALYDPSAILSPGQQIF
>scaffold-OXGJ-2007853-Glyptostrobus_pensilis
LFPATLKKLHLDVHIAPHDIQNAAKDFGGRHHSTPAAVVYPASITDIQSVVKLVYMTGPYSKLTVAAKGFGHSLEGQAQAEDGIVINMQSFKGIQVHKESGKYTTPYVDVNGGELWIDVLRETLKEGLAPRSWTDYLYLTVGGTLSNAGISGQAFRHGPQINNVYHLQIVTGKGEIMNCSNDQNSELFYGALGGLGQFGIITKARIALEQAPEMVKWIRVLYSDFRAFTRDQEYLISKQGGPTFDYLEGFVALDKEGLLNNWRASFFTPQNPISLSTIKTKGRILYYLELTKNYNEKDRTNVEEEIRALLEPLSFIPFSVFTTDLPYMDFLDRVHAGEMKLRSKGLWEVPHPWLNLLIPKTKIAAFDKGVFKGILRNNSNGPIIIYPMNRERWDDRMSAVTPDEDIFYLVALLQSAVSTHNLEYLLEQNERILSFCEKAGMGAKQYLSAHNTQDKWKKHFGLKWNKFLENKRKYDPHMILSPGQRIFPKSRAF
>scaffold-OXGJ-2047991-Glyptostrobus_pensilis
IDTYNTHLAASDFGNMKHFSPAAVLYPGSVRDIENLVKWVYKLSPYYKLTVAARGHGHSIHGQAQAPNGVVIDMGSLRGIDVHKHELYADVSGGELWIDVLHATLKEGVAPRSFTDYLYLSVGGTLSNAGISGQAFQHGPQISNVLQLDVVTGKGDLFNCSREKNAELFHAALGGLGQFGIITKARIQLEPAPQRVRWIRVLYSDFEAFTRDQEYLISQPKNSTFDYVEGFVIVNNEGLLSNWRSSFFSPQNPVKVSDLNTKGRVLYCLEMTKNYDEQHAFLVDEEIEAMLAPLNYIPASVFTTDLGYLEFLDRVHTAELKLRSKGMWDVPHPWLNLLIPKSKIAEFDSAVFKGILRNISSGPILVYPMNRNRWDERTSAVIPDDDIFYLVGLLRSAFHSSSPPGNSLDELIDQNERILSFCRESGIGEKQYLPHYTTEADWKVHFGAKWPKFVQMKALYDPSAILSPGQQIF
>scaffold-PLYX-2083194-Falcatifolium_taxoides-2_samples_combined
LVLLFVISRMISAVGITLDLKLAPPSAPPCSHCVSLEGRIDSHSTHLAATDFGNLESFPPAAVLYPATVRDIETLMKSVYRSSPYSRLNVAARGHGHSIHGQAQALNGVVIQMESLKGIHIAKNDFYADVSGGELWIDVLHATLKEGLAPGSFTDYLYLSVGGTLSNAGISGQAFQHGPQISNVQHLEVVSGKGEVLNCSKEENAELFHAVLGGLGQFGIITKARIELEPAPQRVRWIRVLYSDFAAFTRDQEYLISQPKNATFDYIEGFVIVNNEGLLSNWRSSFFSPQNPVKVSTLNTKGRVLYCLELTKNYNQHNTLQVDQEVEDMLAPLDFIPASVFTTDLPYLDFLDRVHTAELKLRSKGLWDVPHPWLNLLVPKSKIAEFDTRVFKGILRNATSGPILIYPMNKNRWDERTSAVIPDEDIFYLVGLLRSALPAAVSESTGGSGHSLRELLDQNQRILRFCREAGIEEKQYLPHYTTEAEWKKHFGSKWDKFVERKALYDPRAILSPGQRIFR
>scaffold-ROWR-2062177-Falcatifolium_taxoides-B
LVLLFVISRMISAVGITLDLKLAPPSAPPCSHCVSLEGRIDSHSTHLAATDFGNLESFPPAAVLYPATVRDIETLMKSVYRSSPYSRLNVAARGHGHSIHGQAQALNGVVIQMESLKGIHIAKNDFYADVSGGELWIDVLHATLKEGLAPGSFTDYLYLSVGGTLSNAGISGQAFQHGPQISNVQHLEVVSGKGEVLNCSKEENAELFHAVLGGLGQFGIITKARIELEPAPQRVRWIRVLYSDFAAFTRDQEYLISQPKNATFDYIEGFVIVNNEGLLSNWRSSFFSPQNPVKVSTLNTKGRVLYCLELTKNYNQHNTLQVDQEVEDMLAPLDFIPASVFTTDLPYLDFLDRVHTAELKLRSKGLWDVPHPWLNLLVPKSKIAEFDTRVFKGILRNATSGPILIYPMNKNRWDERTSAVIPDEDIFYLVGLLRSALPAAVSESTGGSGHSLRELLDQNQRILRFCREAGIEEKQYLPHYTTEAEWKKHFGSKWDKFVERKALYDPRAILSPGQRIFR
>scaffold-VSRH-2056206-Abies_lasiocarpa
AATDFGNRHTALPIAVLYPASVSDIAKLVKSIYRCGSSSDLTIAAKGHAHSLNGQAQAENGIVIEMGSLKGGIDVVKSQGNLYVDVSGGELWIDVLHATLKEGLAPKSWTDYLYLTVGGTLSNAGISGQAFRHGPQINNVYQLEVVTGKGDVLNCSKDQNSKLFHAVLGGLGQFGIITKARIALEPAPQRVRWIRVLYSDFKTFTKDQEYLISRPMADLTFDYVEGFVIVNNDGLLSNWRSSFFSPQNPVKVKNLNTTGRVLYCLEMTRNYRSSDTVEENAASLISSLHFIPGSVFTTDVSYVDFLDRVHTSELKLRSKGLWEVVHPWLNLFVPGTKIHEFDARVLKEILRNTSNGPIIVYPMSRNTWDERMSAVTPEDHVFYLVGLLSSAFPSATGTDSVEHLIDQNNRILNLCNKAGMGAKQYLPRYTTESDWKNHFGNKWYRFIDLKATYDPYAILAPGQRIFSRSARPL
>scaffold-VSRH-2056929-Abies_lasiocarpa
LILVVISYRLISSVGLTLDLKLRPCIPYPQCLAFDGRIDSYNTHLVASDFGNLGRHLPAAVLHPASVTDIATLVKSVYGLSPYSGLTVAARGHGHSIHGQAQAPNGVVIQMGALRGIHVDRSNAYVDVSGGELWIDVLHATLKEGLAPRSWTDYLYLSVGGTLSNAGISGQAFEYGPQISNVQQLEVVTGKGEILNCSRHQNVDLFQAVLGGLGQFGIITKARIELEPAPQRVRWIRVLYSDFAAFTRDQEYLISLPKNSTFDYVEGFVIVNNEGLLNNWRSSYFSPQNPVKVSSLDTKGRVLYCLEMTKNYNEHDALHLIDEAVESFLGPLGFIPASVFTTDLSYVEFLDRVHTTELKLRSKGLWEVPHPWLNLFIPKSRIADFDAGVFKDILRNTTSGPILIYPMNKSKWDTGTSAVIPDDEIFYLVGLLRSALPSSPGSSDHNLDFLIDQNNKILRFCREQGLGEKQYMPHYTTEADWKIHFGPKWEKFVQTKAIYDPNAILSPGQGIF
>scaffold-WVWN-2006027-Larix_speciosa
LLLLVVFSRLISSMGHTLDLKLWPCIPYPECLAFDGRLDSYNTHLVAGDFGNLSRHLPSVVLYPASLTDIAKLVKSVYGLSPYSGLTVAARGHGHSLHGQAQAPNGVVIEMGALRGINVDRSNAYVDVTGGELWIDVLHATLKEGLAPKSWTDYLYLSVGGTLSNAGISGQAFQHGPQISNVQQLEVVTGKGEILNCSRHQNVDLFQAVLGGLGQFGIITKARIELEPAPQRVRWIRVLYSDFAAFTRDQEYLISLPKNSTFDYVEGFVIVNNEGLLNNWRSSYFSPQNPVKVSSLDTKGRVLYCLEMTKNYNEHDAVHVIDEAVESFLKPLDFIPASVFTTDLSYVEFLDRVHTSELKLRSKGLWEVPHPWLNLFIPKSRIADFDAGVFKDILRNTSSGPILIYPMNRSKWDNRTSAVTPDDKIFYLVGLLRSALPSGSSDHSLDLLMDQNKKILRFCREQGLGVKQYLPHYSTEADWKIHFGPKWEKFVQRKAKYDPNAILAPGQGIF
>scaffold-XLGK-2058510-Podocarpus_rubens
LVLLFVISRMISAVGITLDLKLGPSTPPCSNCVNLEGRVDSSSTHLAATDFGNLESFPPAAVLYPATVRDIETLMKSVYRSSPYSRLTVAARGHGHSINGQAQALNGVVIQMQSLKGIHIAKNEFYADVSGGELWIDVLHATLKEGLAPRSFTDYLYLSVGGTLSNAGISGQAFHHGPQISNVQHLEVVTGKGEVLNCSREENADLFHAVLGGLGQFGIITNARIELEPAPQRVRWVRVLYSDFAAFTRDQENLISQPKNATFDYVEGFVIVNNEGLLSNWRSSFFSPQNPVKVSTLNTKGRVLYCLEMTKNYNQHNTLQVDQEVEDLLAPLDFIPASVFTTDLPYLDFLDRVHTQELKLRSKGLWDVPHPWLNLLVPKSKIAEFDSRVFKGILRNTTSGPILLYPMNKSRWDERTSAVIPEEDIFYLVGLLRSALPTTASQSSGRSGHSLSELLDQNQRILQFCREAGIGEKQYLPHYTTEEEWKQHFGSKWDKFVESKALYDPRAILSPGQRIF
>scaffold-XTZO-2065842-Araucaria_rulei
LLLLFVLSRMISAVGLTLDLKLWPSAFPCPQCLNIDGRIDTYDTHLAAGDFGNLRRIPPAAVLYPGSVRDVVTLVKSVYKSSPSSRLTVAARGHGHSIHGQAQARNGVVIDMGSLRGIRVHKKDLYADVSGGELWIDVLHATLQEGLAPRSFTDYLYLSVGGTLSNAGISGQAFQHGPQISNVQQLEVVTGKGDLINCSRDANAELFHAVLGGLGQFGIITKARIELEPAPQRVRWIRVLYSDFAAFTRDQEYLISQPNNSTFDYVEGLVIVNNEGLLNNWRSSFFSPQNPIKVSTLNTKGRVLYCLEMTKNYNQHDLLHIDEDVESLLAPLDFIPASVFTTDLPYLDFLDRVHTAELKLRNKGLWDVPHPWLNLLIPRSKIAEFDSQVFKGILRNTTSGPILIYPMNRNRWDERSSAVIPDEEIFYLVALLRSALSSSPSSSSSPSSSAGSGSYHSLGDLIDQNERILRFCREAGIGEKQYLPHYTTEAEWKIHFGNKWDKFVQRKAIYDPTAILSPGQKIFR
>scaffold-ZQVF-2101378-Cunninghamia_lanceolata-2_samples_combined
IDTYNTHLAASDFGNMKHFSPAAVLYPGSVRDIINLMKSVYRLSPYSKLTVAARGHGHSIHGQAQAPNGVVIDMGSLRSIDVHKHELYADVSGGELWIDVLHATLKEGVAPRSFTDYLYLSVGGTLSNAGISGQAFQHGPQISNVLQLEVVTGKGDVFNCSREKNAELFHAVLGGLGQFGIITKARIQLEPAPQRVRWIRVLYSDFDAFTRDQEYLISQPKKSTFDYVEGFVIVNNEGLLSNWRSSFFSPQNPVKVSTLNTKGRVLYCLEMTKNYDEQHALLVDEEIEAMLAPLDYIPASVFTTDLGYLEFLDRVHTAELKLRSKGMWDVPHPWLNLLIPRSKIAEFDSVVFKNILRNTSSGPILVYPMNRNRWDERTSAVIPDDDIFYLVGLLRSALHSSSSSSSSPGNSLGELIDQNERILRFCRESGIGEKQYLPHYTTEADWKIHFGAKWDKFVQMKALYDPSAILSPGQQIF
>scaffold-BSNI-2005213-Anthoceros_agrestis-B
ASLPLADNPSLKNLVLEGQLSFSNLSAGAVDFGMLVSKLPAAILYPTSEKDIQDVARAVYDSDLKLTLAAKGPAHSCNGQAMARSGVVVEMSTLPSSIEIHAGAAGSQSYADVGGGQLWIELLEAALKVGLAPRSWTDYLYLSVGGTLSNAGISGQTFRHGPQISNVLALEVITGFGELVTCSATRNSQLFNAVLGGLGQFGIVTRARIILEPAPHRVRWIRALYSDFARFTKDQEALIAHPDRSPCGYVEGFVVLNSEDFVNGYNSILFQGNASIDPHLIPPSAGPVLYTIELGIYNTEHEGSSLDEKVSTVLASLGYIPGLLFTADVSYYDFLNRVRAVELALRAEGAWVVPHPWLNLFVPAKKIATFNDKVLTKLTSTSMNGPLLIYPVNQNKWRASSSAVTPKGATFYLVAFLQSANPSSPGLSSSELQAQNRIIRGYCEEELGCKSYLAPYKTQSQWRRHFGTKWTRFLERKHTYDPQAILSPGQNIFSRNQVPQP
>scaffold-DXOU-2006297-Nothoceros_aenigmaticus
IEIHRGADGSQAYANVGGGELWVNILQATLKQGFAPRSWTDYLHLTVGGTLSNAGISGQTFRYGPQISNVLELEVVTGSGELVTCSATRNSKLFNGVLGGLGQFGIITKARIILEPAPHRVRWIRAIYSDFEKFTRDQEKLIAVPEHAPCDYVEGFVVLNKNDTGNGYNSVPFDNNVVDAARLPGSAGTVLYTIERGINYRVEEESRIDERVAAVLASLDYLPGLVFTSDVSYFNFLERVHTIENLLRSVGLWTVPVPHPWLNLFVPAKNMALLDKMVLSKLTENKLNGPLLVYPVHKSKWKRSFSAVLPKGSQFYVVSLLQSSNPSIVGLSTAELQAQNREIRKYCEEKLGCKTYLHLHSGPAEWERHFGSQWTRFVDRKRSFDPSAILAPGQNIFVP
>scaffold-RXRQ-2137443-Phaeoceros_carolinianus-sporophyte
WTDYLHLTVGGTLSNAGISGQTFRHGPQISNVLQLEVVTGSGELVTCSATRNSKLFKGALGGLGQFGIITRARIILEPAPSRVRWIRAVYSDFAKFSKDQESLIALPDNHVPCDYVEGFVVLNNNGTANGYNSIPFGGNSVDPARVPESAGAVLYTIELGINYREDEEQTSVDERAAAVLASLHYIPGLVFTSDVSYFDFLERVHTIEEELRLAGLWTVPHPWLNLFVPAKSMPLLNKAVFSKLREGSLNGPLLVYPVNKKKWISSSSAVLPKGSKFYVVSFLHAANPSVEGLSLAELQAQNREILRYCEDQLGCKTYLHFHNGLSDWKKHFGSQWTRFVDRKRSFDPRAVLAPGQNIF
>scaffold-TCBC-2019212-Nothoceros_vincentianus
LFNGVLGGLGQFGIITKARIILEPAPHRVRWIRAIYSDFEKFTKDQEKLIAVPEHAPCDYVEGFVVLNKNDTCNGYNSVPFDNNVVDAARLPGSAGTVLYTIELGINYRVEEESRIDERVAAVLASLDYLPGLVFTTDVCYFNFLERVHTIENLLRPVGLWTVPHPWLNLFVPAKNIALLDKMVLSKLTENKLNGPLLVYPVHKSKWKRSFSAVLPKGSQFYVVCLLQSSNPSIVGLSTAELQAQNREIRKYCEEKLGCKTYLHLHSGPAEWERHFGSQWTRFVDRKRSFDPSAILAPGQNIF
>scaffold-TCBC-2074298-Nothoceros_vincentianus
ARSGLVVETTRLVSSIEIHRGADGSQAYANVGGGELWVNILQATLKQGFAPRSWTDYLHLTVGGTLSNAGISGQTFRYGPQISNVLELEVVTGSGELVTC
>scaffold-TWUW-2050248-Anthoceros_agrestis-A
ASLPLADNPSLKNLVLEGQLSFSNLSAGAVDFGMLVSKLPAAILYPTSEKDIQDVARAVYDSDLKLTLAAKGPAHSCNGQAMARSGVVVEMSTLPSSIEIHAGAAGSQSYADVGGGQLWIELLEAALKVGLAPRSWTDYLYLSVGGTLSNAGISGQTFRHGPQISNVLALEVITGFGELVTCSATRNSQLFNAVLGGLGQFGIVTRARIILEPAPHRVRWIRALYSDFARFTKDQEALIAHPDRSPCGYVEGFVVLNSEDFVNGYNSILFQGNASIDPHLIPPSAGPVLYTIELGIYNTEHEGSSLDEKVSTVLASLGYIPGLLFTADVSYYDFLNRVRAVELALRAEGAWVVPHPWLNLFVPAKKIATFNDKVLTKLTSTSMNGPLLIYPVNQNKWRASSSAVTPKGATFYLVAFLQSANPSSPGLSSSELQAQNRIIRGYCEEELGCKSYLAPYKTQSQWRRHFGTKWTRFLERKHTYDPQAILSPGQNIFSRNQVPQP
>scaffold-WEEQ-2011421-Phaeoceros_carolinianus-gametophyte_1575
IFKNLKSEGKLSFSNLASAASDYGNVVSKLPAAILYPSTPNDIQDVLKAVYASEDSKITVAARGAGHSIFGQAMTCSGVVVAMSHLVSSIEIHKGACGSLSYADVGGGELWVNLLKATLKVGLAPRSWTDYLHLTVGGTLSNAGIGGQTFRHGPQISNVLKLEVVTGSGELVTCSATRNSKLFKGALGGLGQFGIITRARIILEPAPSRVRWIRAVYSDFAKFSKDQESLIALPDNHVPCDYVEGFVVLNNNGTANGYNSIPFGGNSVDPARVPESAGAVLYTIELGINYREDEEQTSVDERAAAVLASLHYIPGLVFTSDVSYFDFLERVHTIEEELRLAGLWTVPHPWLNLFVPAKSMPLLNKAVFSKLREGSLNGPLLVYPVNKKKWISSSSAVLPKGSKFYVVSFLHAANPSVEGLSLAELQAQNREILRYCEDQLGCKTYLHFHNGLSDWKKHFGSQWTRFVDRKRSFDPRAVLAPGQNIF
>scaffold-ZFRE-2114638-Phaeoceros_carolinianus-sporophyte_1575
VACSATRNSQLFNAVLGGLGQFGIITKARIILEPAPHRVRWIRALYSDFTRFTKDQEALIAHPEHSPCGYVEGFVVLNSEDPVNGYNSILFQGNASIDPHLIPASAGPVLYTIELGIYHSEHEASSLEEKVSKVLTSLGYLPGLLFTADVSYHDFLNRVRAVELALRAQGAWVLPHPWLNLFVPAKKIAAFNDKVLTKLTSTTMNGPLLIYPVNQSKWKASSSAVTPRGATFYLVAFLQSANPRLPGLSSSELQAQNRIIRRYCEEELGCKSYLAPYKTQSQWRRHFGSKWTRFLERKHTYDPQAILSPGQNIFSR
>scaffold-ZFRE-2115693-Phaeoceros_carolinianus-sporophyte_1575
LSFSNLASAASDYGNVVSKLPAAILYPSTPKDIQDVLKAVYASEDSKITVAARGAGHSIFGQAMTRSGVVVAMSHLVSSIEIHKGACGSLSYADVGGGELWVNLLKATLKVGLAPRSWTDYLHLTVGGTLSNAGVSGQTFRHGPLISNVLQLEVVTGSGELVTCSATRNSKLFKGALGGLGQFGIITRARIILEPAPSRVRWIRAVYSDFAKFSKDQESLIALPDNHVPCDYVEGFVVLNNNDTVNGYNSIPFGGNSVDPARVPESAGAVLYTIELGINYREDEEQTSVDERAAAVLASLHYIPGLVFTSDVSYFDFLERVHTIEEELRLAGLWTVPHPWLNLFVPAKSMPLLNKAVFSKLREGSLNGPLLVYPVNKKKWISSSSAVLPKGSKFYVVSFLHAANPSVEGLSLAELQAQNREILRYCEDQLGCKTYLHFHNGLSDWKKHFGSQWTRFVDRKRSFDPRAVLAPGQNIF
>scaffold-BNCU-2086756-Radula_lindenbergiana
SLSSQECSALSSLLLAGNLTFTDTAYAGKDFGKLEFLKPAAVLYPGSVDDIASVIVAAGATGSNMTVAARGPGHSTHGQSQARNGVVLEMSAIKGIVVNAAEMFVEAAAGELWVDVLRETLRHGLSPRSFTDYLRLSVGGTLSNAGVSGQAYRWGPQLSNVLSLEVVSGTGELVICSEKVNSRLFFAVLGGLGQFGVITKAKIKLQPAPIKVRWIRALYADFAAFKRDQEYLVSQADSTDPFDYVEGFVVSNTPSTDVGYNSVPFSGTGQAVNPDLLPDSASSPVLYYVELVKHYNNSESSEALDQRVADILGPLQYISTQIFSIDASYFDFLDRVYTVELLLSSIGRWDVPHPWLNLLVPASQITNFDHAVFKSSAGLETTDAGPVIVYALNRNKWDDRMSAIVPDEEVFYLVGLLSSASTSPESGPSVSTLLARNRDLEEYCRKLGCKVYLPTYSTPADWRTHFGSKWDRFVENKLEFDPQAILAPAQNIFPRS
>scaffold-FITN-2082974-Treubia_lacunosa
SLKGIDVFMGGFREAAYVDARCGELWVDVVQATLKMGLTPRSFTDYLHLSVGGTLSNAGISGQTFRYGPQISNVLQLEVVTGTGDIVICSSHQHADLFFAVLGGLGQFGIITTARIILEPAPQKVRWIRALYADFSTFTADQEFLISQPKHKSFDYIEGSVVVNSKESSNGWKSIPFHGQNINSSDFPQTA
>scaffold-FITN-2091420-Treubia_lacunosa
LNSSQAANDFGSTVHHAPAGVFYPSSVEDISTLVAAVTKSPQLTIAARGHGHSIQGQAQAPNGIVVDMSTLKGIEIFPEAAYADVSAGELWIDVLKASLEFGLTPTSWTDYLYLTVGGTLSNAGVSGQAFRYGPQISNVLQMEVVTGKGHILTCSPTTNADLFFAALGGLGQFGIITKARIILEPAHEKVRYIRALYSDFKRYTADLEKLMSQPKGISFDYIEGYVVLNNDDPGQGINSVPFSGEIVGIDQIPQSAGPLLYCIEVAKYYSDHDLVTIDQQVNRLLDPLGYIPSLIYSTDMSYFDFLNRVRSTEDTLRNLGAWDVPHPWLILFVPKSQVSRFNELILLKVLQNGVNGPMLVYPFDASKWDSRTSAVVPDEEIFYMVGLLRYTVPGGADLETHLQENAEVLRICDMVGIKAKQYLPHYTTTSEWQKHFGPDLWLRFVNNKLKFDPSAIFSPGQMIFSRNDV
>scaffold-FITN-2091810-Treubia_lacunosa
SVGSALALLLILIRTAVVGLATDSRTCTLSFEDCALLTSIKFDGFISFSHTQSAAKDFGGLEHQIPAAVLYPASVEDIAGLVRAVYASSSNLTIAAKGHGHSFYGQAQAKDGIVIEMSSLRGIRVFEGAFGQSPYVDARGGELWVDVVQSSLKLGLAPRSLTDYLYLTVGGTLSNAGISGQAFRYGPQISNVLQLEVVTGKGEIVVCSPMEHSDLFFGVLGGLGQFGIITRARIILESAPQKVRWIRALYTDFATFTRDQEHLISLPRKKAFDYVEGSVIINPNGSTGGWRSLSFHGQSLNASLIPDSEELLFYCIELTKGFDDGNDIEQEISSLVSGLNHLPSMIFVRDVPYFEFLNRVHDGEMRLRARGLWDTPHPWMNLFIPKSKVHDFQEGVFKSILKNGVNGPLLIYPMNKLNWDPRMSAVTPDEDIFYLVGILRYTPLMNAGKLIEQNDEILKFCKASGIGYKQYLARQSNQFEWRIHFGDSWKKFSSRKVRFDPKGILAPGQQIF
>scaffold-HMHL-2049231-Marchantia_paleacea-non_mycorrizal
YVEATAGELWIDVLQACMKEGLSPRSFTDYLHLSVGGTLSNAGVSGQSFRWGPQISNVLQLEVVTGMGELITCSREVRPDLFFAVLGGLGQFGIITKARIYLQPVPTNVHWVRAIYSDFASFQRDQLRFISEAKKSNVFDYVEGFVVANSPSYEFGYNSVPFDGQTVNATLMPDRETTSLLYYIELAKNYNNNK
>scaffold-IHWO-2006709-Marchantia_paleacea-mycorrizal
SLKKGLAPRSFLDYLHLTVGGTLSNGGISGQTYFWGPQISNVLQLEVVTGTGELVTCSRWTRSDLFFAVLGGLGQFGIITKARINLQPRATHVHHVHALYADFASFQRDQLRLISLKNNANAFEYVEGHLITNTDNVENGFNSVPFEGQNVNVDLLPAQGNTSILYYLELAKNYNIAVESPASVQEQVSQLLAPLEFIPSQIFTRDESFVDFLDRVHTGELRLRAAGLWEIQHPWSTLFVPGSEMATFERTVLRAIDVSTFNGPVNIFPVNRNKWDYQMSAVTPDEDIFFTVSFLNSVGAGQGPTLKTLVDRNAQTWKACERLGCKQFFPTHTTRGEWEAHFGGKWNKFVLNKMKFDPKAMLSPKQNIF
>scaffold-ILBQ-2042963-Conocephalum_conicum
VDKKVVDMMAPLSYIPSFLYTTDVTYYEFLDRVHKTELSLRPRGEWDVPHPWINVMVPQSKILEFDAFVFRELLRSGITGPVLCYPHNKQKWDTRTSAVVPAEDVFYMVAFLQSALPHSGPTLENLVKRNEIILNFCETLGCRQYLPRYKELSAWERHFGHGWTRFVRNKMMFDPQAILSPGQNIFTR
>scaffold-ILBQ-2043308-Conocephalum_conicum
GQSFRWGPQISNVLQLEVVTGRGELIACSREVRPDLFFAVLGGLGQFGIITKARINLQPVPTNVHWVRAIYSDFAAFQQDQLRFISEHNKTNEYDYVEGFVVANSPSYEFGYNSVPFSGQSVNATLMPDKDTTSLLYYIELAKNYNNDTETASSLREKVDEMVARSELGCIPTQVFVQEATYLDFLERVHTTELMLRSHGLWEVQHPWINLLVPASKMVDFEHTVFRSLDASTINGPVIVYPFNKNKWDSRMSAVTPDEDIFYLVALLQSVVPSMGPNLKTLLARNSNVWKYCEILGCKQYLPKYSTVSEWQSHFGAKWDDFVINKIKFDPKAMLAPSQGIF
>scaffold-LFVP-2004291-Marchantia_paleacea-2_samples_combined
KKGLAPRSFLDYLHLTVGGTLSNGGISGQTYFWGPQISNVLQLEVVTGTGELVTCSRWTRSDLFFAVLGGLGQFGIITKARINLQPRATHVHHVHALYADFASFQRDQLRLISLKNNANAFEYVEGHLITNTDNVENGFNSVPFEGQNVNVDLLPAQGNTSILYYLELAKNYNIAVESPASVQEQVSQLLAPLEFIPSQIFTRDESFVDFLDRVHTGELRLRAAGLWEIQHPWSTLFVPGSEMATFERTVLRAIDVSTFNGPVNIFPVNRNKWDYQMSAVTPDEDIFFTVSFLNSVGAGQGPTLKTLVDRNAQTWKACERLGCKQFFPTHTTRGEWEAHFGGKWNKFVLNKMKFDPKAMLSPKQNIF
>scaffold-LFVP-2082935-Marchantia_paleacea-2_samples_combined
SSCSLSQPECSKLSSVPLDGYLTFFETKQAAQDFGRLRSLTPAAVLHPGSTRDIMSIVRAVFLSSSNISIAARGPGHSVNGQSQVEKGVVVEMSSFRGINVNVTGMYVEATAGELWIDVLQACMKEGLSPRSFTDYLHLSVGGTLSNAGVSGQSFRWGPQISNVLQLEVVTGMGELITCSREVRPDLFFAVLGGLGQFGIITKARIYLQPVPTNVHWVRAIYSDFASFQRDQLRFISEAKKSNVFDYVEGFVVANSPSYEFGYNSVPFDGQTVNATLMPDRETTSLLYYIELAKNYNNNKQPASSLREKVEEILAEAKLECVPTQVFVQHTSYLEFLERVHATELMLRSLGLWEVPHPWINLLVPASKMVDFERTVFRNLDASTINGPVIVYPFNRNMWDSRMSAVTPDED
>scaffold-NRWZ-2099865-Metzgeria_crassipilis
LASLQLAGTLNFSDIDFAAQDFGKIVSLPALAVLYPGCASDIAAVVRSVYSSGSNLTIAAKGPGHSVNGQAQANHGIVIEMATIKGIHVNPSEMFVEASAGELWVDVLKTCLQQGLSPKSFTDYLKLSVGGTLSNAGVSGQTYRWGPQINNVLQLEIITGTGELLTCSKNEHEDLFLAALGGLGQFGIITKARISLQPAKSTVRWIRAIYSDFTTFKTDQEFLISQAHKKVAFDYVEGFVIANSADPASGYNSVPFPGTSEAVDPGLLPDFASTGVLYYIELTKNYDNSNSVSVVDQEIKEMLEPLNYISGLVFSTDVSYFDFLDRVHASELLLRSLHQWEVPHPWIDLFVPASKMEQFDDTIFKRVNPATINGPIISSALNRQMWDIKMSAQVPHEDVFYLVAFLQSILPSSGPSITPVQVRNDRIEKYCEELGCKQYLPTYSDLSGWQAHFGGRWSRFVANKKKFDPKAILAPGQNIFKRNQ
>scaffold-OFTV-2022943-Barbilophozia_barbata
EQVRHVRAIYSDFLLFKRDQELLISQANSSDPFDYIEGFVVSNSADNQSGYNSIPFPGTGQAVNPGLMPSPASTPVLYYIELAKYYMFNESQLLVDEKIRKLLAPLKFISTQLFSIDMSYFDFLERVHVTQLLLQSLGQWFVPHPWIDIFVPASKIQEFDHHVFKKLHADDFSGPVIVYAVNRNKWDVRMSAKIPDEDVFYIVAFLRSVAPSANAPSLLKEFLSRNSEMMDYCQTLGCKQYLPSYSTRSEWRTHFGDSWSTFLGNKIKFDPQAILAPGQDIFAR
>scaffold-TXVB-2068468-Lunularia_cruciata
LSFYDTSLAARDFGQMRSLPPAAILYPGSVADIAAVVRMVYESKSQITIAAKGPGHSVNGQAQALNGIVIEMSSLKGITVNALESYVDATGGELWVNVLEAAMEEGLSPRSFTDYLYLSVGGTLSNAGISGQSFRHGPQISNVLQLEVVTGTG
>scaffold-UUHD-2145422-Porella_pinnata
LEYLPSQIFSRDVPYFDFLDRVHKTELKLRSVGKWEVPHPWMNIFVPASKMLEFDHTVFKSLITVDSTKAGPVIVYALNKNKWDARMSANVPDEEVFYLVAFLPSVLPVTGPSLKTLLSRNSNVEKYCQGLGCKQYLPKYRVLSDWQTHFGDRWSTFVQNKIKFDPQAILAPGQNIF
>scaffold-WJLO-2032301-Ricciocarpos_natans
GCRFSEADCDALSSLKLDGYLSFYDTSSAARDFGMMRSFPPSAILYPGSVADVAAVVRTVYESNSTITIAAKGPGHSVNGQAQALNGIVIEMSTLKGIRVNALDRYVDASGGELWVNVLEASLEEGLSPRSFTDYLYLSVGGTLSNGGISGQSFRHGPQISNVLQLEVVTG
>scaffold-YBQN-2124055-Odontoschisma_prostratum
LKFISTQIFSIDVSYFAFLERVYVTELMLQSLGAWDVPHPWLDVFVPASKIQEFDHTVFKNLNVEDISGPLIIYPLNRNKWDARMSAQIPDEDVFYLVAFLPSVAPSASALLANFLSRNSEVWTYCQSLGCKQYLPRFATLSEWQKHFGDNWSDFLGNKIKFDPQAILAPGQNIFAR
>scaffold-ABIJ-2039707-Selaginella_lepidophylla
ISQDSKSLNPQDAGSDFGGLIHNPPCCVVCPSSSDGISSLVKAANATAKLTIAARGNGHSINGQAQALNGIVIDMPRMPTNAIRIVANPHHDHHRHHFHHQDQEELEEEEEGEAAYHCLGKDGGDMMTCGPYVDVSGGVLWIDVLRETLKHGLAPRSWTDYLYLSVGGTLSNAGVSGQAYRYGPQISNVLQLQVVTGKGDMVTCSATRNSELFFAVLGGLGQFGIITRARIALEEAPERARYSRLVYADFESFQNDMEWLISLTPDDDDESVNYVEGIVIPSSVDPYQGYNSVPFDGEEIDPSLIPDTSGPVLYCIEIAKYYKQHQASLMDERLKRLLRSLSFLPGLVFTTDLTYFDFLNRVQGVEEVLRKIKQWDVPHPWLALFVPKSKISRFNDLVFRDIVSKGVNGPMLVYPLDRSKWETRSSVVVPDEGTFYIVCLLRYVVEGGQSLQEHVEQNREIMQRCEINGLNVKQYFPHYHTEAEWKQHFGDSWGRFLANKLKYDPNGVLSPGQRIFARNMVS
>scaffold-CBAE-2061651-Huperzia_myrsinites
GNALALLLLFVKTLIVGLARDTCTCPFPNQDCTSLAALLLDGHLSFCKTADAARDFGNMHHNAPSAVLYPASIRDISAVVKTVYRSTSNITIAAKGPGHSIHGQAQALNGIVIEMSSLKGIDVFSGDQSFSYVDAQGGELWIDVLRATLDMGLAPRSLTDYLYLSVGGTLSNAGVSGQAFRYGPQISNVIELEVVTGKGDIVICSAFHKADLFFAVLGGLGQFGIITRARIILEPAPDKVKWIRALYSDFKLFTRDQEMLMSQARENSFDYIEGSVIVNSKERPGWKSVPFQGQSINASLIPDSAGPVLYCLELTKNYNHHEVDTVDKEIASLMEPLGHIPSAVYTKDASYLDFLNRVHSGEEKLRKLGLWNVPHPWMNLFIPKSKILAFDDWAFKQHLRNGINGPLLVYPLDRSKWDSRMSAVTPNEDIFYLVGLLRYSSPSLTPSVQSLLDENEAVISFCQANGIAFKQYLPHYSTQDEWSSHFGVHWIKFVDRKAEFDPNKILSPGQNIF
>scaffold-ENQF-2012077-Lycopodium_annotinum
GSALALMLLFVKTLIVGLARDTYNCPLPKQDCTSLAALELDGNLSFSSTADAARDFGNMRHDYPSAVLYPASVGDISAVVRTVYASSSNLTIAAKGPGHSIHGQAQALHGIVIEMSALRGIEVFPGEFAVPPYVDARGGELWIDVLRATLKEGLAPRSLTDYLYLSVGGTLSNAGVSGQAFRYGPQISNVIELEVTGKGDIVICSPFQNADLFFAVLGGLGQFAIITRARIILEPAPHKVKWIRALYSDFKIFTRDQEVLMSQAKGNSFDYIEGSVIVNSKNRLGWKSVPFQGQSINASLIPDSAGPVLYCLELTKNYLDREVLTIDEEVDALLEPLGHLPSVVFKKDTPYLDFLDRVHTCEEKLRELGLWDLPHPWMNLFIPKSKIVEFDAWAFKHYLRDGVNGPLLVYPLNKMKWDPRMSAVTPNEDIFYLVGLLRYASPSLVPSVESLNNQNKEVINFCQSNGIGYKQYLPHYSTQEEWARHFGVNWRKFVDRKLMFDPKAILSPGQRMFS
>scaffold-GAON-2005949-Huperzia_squarrosa
GNALALLLLFVKTLIVGLARDTCTCPFPNQDCTSLAALLLDGHLSFCKTADAARDFGNMHHDAPSAVLYPASVRDISAVVKTVYRSTSNITIAAKGPGHSIHGQAQALNGIVIEMSSLKGIDVFSGDQSFSYVDAQGGELWIDVLRATLDMGLAPRSLTDYLYLSVGGTLSNAGVSGQAFRYGPQISNVIELEVVTGKGDIVICSAFHKADLFFAVLGGLGQFGIITRARIILEPAPDKVKWIRALYSDFKLFTRDQEMLMSQARENSFDYIEGSVIVNSKERPGWKSVPFQGQSINASLIPDSAGPVLYCLELTKNYPHHEVDTVDKEIASLMEPLGHIPSAVYMKDASYLDFLNRVHSGEEKLRKLGLWNVPHPWMNLFIPKSKILDFDDWAFKQHLKNGINGPLLVYPLDRSKWDSRMSAVTPNEDTFYLVGLLRYSSPSLTPSVQSLLDENKAVISFCQANGIAFKQYLPHYSTQDEWSSHFGVHWLKFVDRKAEFDPNKILSPGQNIF
>scaffold-JKAA-2181698-Selaginella_wallacei
AASDFGGLVHHQPLAIFRPSSAAEIAQLASAAATRRVPLAARGNGHSIHGQAQAHGGVVVDMSAMPRDVVVVAAPPGGGPAYVDAGGGQRWIDVLKECLRHGVAPKSWTDYLELTVGGTLSNAGVSGQAFRHGPQISNVLQLEVVTGKGELVTCSAKKSSDLFYAALGGLGQFGIITRARIELEKAPQRARYVRLLYADFERFRHDIECLISQPDNNNSVNYVEGSIVPNTDDPSQGWPSVPFPGQQLDPRLVPDSSTAPVLYCLEIAKFYDGPVLADEAFNSLLASLSNLPPLVFSVDWPYFDFLNRVKAVEDALRRNGVWNVPHPWLILFVPRSKFPRFNELVFQRLLSKGVNGPMLAYPLNRSKWETRSSVVIPDESVFYMVGLLRYAVPSGSSLDDHLEQNSEILRLCDTADLDVKQYFPHYSNEADWRQHFGDAWPRFLANKIKFDPSTILSPGQKIFSSSRLQATISK
>scaffold-KUXM-2011202-Selaginella_selaginoides
AAADFGGFVHNRPSAVAYPTSPEDIATIIKAATSGTSRLTVAARGNGHSIHGQAQAHNGIVIDMNKMPNGGISVVAVPGEQAYVEASAGELWIDVLKESLRWGFTPKSWTDYLYLSVGGTLSNAGVSGQTFKHGPQISNVLQLQVVTGNGEIVTCSPIKNSDLFFGVLGGLGQFGIITRARIALEQAHQRARYMRLLYKDFEAFRKDIEFLISQPDDEDAVNYVEGTVVPNTDDPFQGYKCVPFPGQSLNLSLIPSTTSAPVLYCIEIAKYYDDCDILFIEEYLKRTLNSLSNIQSLVFTIDLSYLEFLNRVRVVEDSLRKIHRWDVPHPWLIMFVPKSNITKLNELVLKKILSKGVNGPMLVYPLNKSKWDDRTSAVTPDENIFYMVGLLRYVLPSGSSLEAHLQQNEEILKISEAAGLGIKQYFPHYTSEVEWKNHFGSLWPSFINNKLKFDPHSVLNPGQNIFPRN
>scaffold-LGDQ-2010135-Selaginella_apoda
ISQDSKGLNPQDAARDFGGLIHNPPCCVVCPSSSDGISSIVKAANATSKLTIAARGNGHSINGQAQALNGIVIDMPRMPTNAIRIVANPHDEDDHHRCHFQHLDRAEDGDSYHCCLCKDGHGGEDGAAACGPYVDVSGGAMWIDVLRETLKHGFAPRSWTDYLYLTVGGTLSNAGVSGQAFRHGPQISNVLQLQVVTGKGDTVTCSATRNSELFLAVLGGLGQFGIITKARIALEEAPGRARYSRLIYADFESFRKDIEWLISLTPDDDESVNYVEGIVIPSSNDPFQGYNSVPFHGEEVDPSLIPDASGPVLYCIEIAKYYKQHQGSQVDERLKRLMRSLSFLPGMVYTTDLTYFDFLNRLQGVEESLRKIKQWDVPHPWLALFVPKSKISKFNDLVFRDVVSKGVNGPMLVYPLNRSKWETRSSVVVPDESTFYIVCLLRYVVDGGQSLQAHVEQNREIMRRCEINNFNVKQYFPHYLTDTEWKQHYGDSWGKFLANKLKYDPNGVLSPGQRIFARNKVS
>scaffold-PKOX-2099701-Isoetes_tegetiformans
LNSSQAANDFGSTVHHVPAGVFYPSSVEDISTLVVAVTKSPQLTIAARGHGHSIQGQAQAPNGIVVDMSTLKGIEIFPEDAYADVSAGELWIDVLKASLEFGLTPTSWTDYLYLTVGGTLSNAGVSGQAFRYGPQISNVLQMEVVTGKGQILTCSPTTNADLFFAALGGLGQFGIITKARIILEPAHEKVRYIRALYSDFKRYTADLEKLMSQPKGISFDYIEGYVVLNNDDAGQGINSVPFSGEIVGIDQIPQSAGPLLYCIEVAKYYSDHDLVNIDQQVNRLLDPLGYIPSLIYSTDMSYFDFLNRVRSTEDTLRNLGAWDVPHPWLILFVPKSQVSRFNELILLKVLQKGVNGPMLVYPFDASKWDSRTSAVVPDEEIFYMVGLLRYTVPGGADLETHLQENAEVLRICDMVGIKAKQYLPHYTTTSEWQKHFGPDLWLRFVNNKLKFDPSAIFSPGQMIFTRNDV
>scaffold-PKOX-2099900-Isoetes_tegetiformans
SVGSALALLLILIRTAVVGMATDSRTCTLSFEDCALLTSIKFDGFISFSHTQSAAKDFGGLEHQIPAAVLYPASVEDIAGLVKAVYASSSNLTIAAKGHGHSFYGQAQAKDGIVIEMSSLRGIRMFEGAFGQSPYVDARGGELWVDVVQSSLKLGLAPRSLTDYLYLTVGGTLSNAGISGQAFRYGPQISNVLQLEVVTGKGEIVVCSPMEHSDLFFGVLGGLGQFGIITRARIILESAPQKVRWIRALYTDFATFTRDQEHLISLPRKKAFDYVEGSVIINPNGSTGGWRSLSFHGQSLNASLIPDSEELLFYCIELTKGFDDGNDIEQEISSLVSGLNHLPSMIFVRDVPYFEFLNRVHDGEMRLRARGLWDTPHPWMNLFIPKSKVHDFQEGVFRSILKNGINGPLLIYPMNKLNWDPRMSAVTPDEDIFYLVGLLRYTPLMNAGKLIEQNDEILKFCKVSGIGYKQYLARQSTQFEWRIHFGDSWKKFSTRKVRFDPKGILAPGQQIF
>scaffold-PQTO-2012055-Lycopodium_deuterodensum
GTALALMLLFVKTLIVGLARDTYNCTLLKQDCTALAALVLDGNLSFSSTASAARDFGNMRQDYPSAVLYPASVADISAVVRTVYASSSNLTIAAKGPGHSIHGQAQALNGIVIEMSALKGIEVFPGEFGAPSYVDARGGELWIDVLRATLKAGLTPRSLTDYLYLSVGGTLSNAGVSGQAFRYGPQISNVIELEVVTGTGDIATCSPVQKADLFFAVLGGLGQFAIITRARIILEPAPDKVKWIRALYSDFEIFTRDQEVLMHQPKGNSFDYIEGSVIVNSKDRHGWKSVPFQGQSINASVIPDSAGPVLYCLEVTKHYFDNEVDTIDKKVDSLLEPLGYLPSVVFKKDVDYLDFLDRVRVSEEKLRNLGLWDVPHPWMNLFIPKSKIIQFDAWAFKQHLRDGVNGPLLVYPLDRMKWDFRMSAVTPDEDIFYLVGLLRYASLDSVTSVESLIDQNKEITDFCRANGIGYKQYLPHYSSKEEWSRHFGVHWLKFVDRKLIFDPKAILSPGQRIF
>scaffold-PQTO-2012056-Lycopodium_deuterodensum
GTALALMLLFVKTLIVGLARDTYNCTLLKQDCTALAALVLDGNLSFSSTASAARDFGNMRQDYPSAVLYPASVADISAVVRTVYASSSNLTIAAKGPGHSIHGQAQALNGIVIEMSALKGIEVFPGEFGAPSYVDARGGELWIDVLRATLKAGLTPRSLTDYLYLSVGGTLSNAGVSGQAFRYGPQISNVIELEVVTGTGDIATCSPVQKADLFFAVLGGLGQFAIITRARIILEPAPDKVKWIRALYSDFEIFTRDQEVLMHQPKGNSFDYIEGSVIVNSKDRHGWKSVPFQGQSINASVIPDSAGPVLYCLEVTKHYFDNEVDTIDKKVDSLLEPLGYLPSVVFKKDVDYLDFLDRVRVSEEKLRNLGLWDVPHPWMNLFIPKSKIIQFDAWAFKQHLRDGVNGPLLVYPLDKSKWDSRMSAVTPDEEIFYLIGLLRYASPSLVPSVESLNNHNKEVINFCQANGIGYRQYLPHYSSQEEWSRHFGHVQWRRFLDMKRKYDPKAILSPGQRIFS
>scaffold-PQTO-2012058-Lycopodium_deuterodensum
GSALALLLLFVKTLIVGLATDTYNCPLSKQDCAALVALELDGYLSFSNTADAARDFGNMRHEYPSAVLYPSSVRDIAAVVRTGYASPSNLTIAAKGPGHSIHGQAQALDGIVIEMSSLRGIHVFPGAFGQSSYVDVAGGELWIDVLRATLNMRLSPRSLTDYLYLSVGGTLSNAGVSGQAFRYGPQINNVIELEVVTGKGDIVTCSPIENADLFFAVLGGLGQFGIITRARIILEAAPHKVKWIKALYSDFTLFTRDQEILMSQEKENSFDYIEGSVIVNSKNRHGWKSVPFEGQSLNASLIPDSAGPVLYCLELTKNYHDQEVNTIDKKVTSLLQHLGHLPSLVFSKDVPYLDFLDRVHVGEEKLRKLGLWDVPHPWMNLFVPKSRIADFDAWVFKNHLRDGVNGPLLVYPLDRMKWDFRMSAVTPDEDIFYLVGLLRYASLDSVTSVESLIDQNKEITDFCRANGIGYKQYLPHYSSKEEWSRHFGVHWLKFVDRKLIFDPKAILSPGQRIF
>scaffold-ULKT-2006858-Lycopodiella_appressa
SETDCSSLAALNLDGELSFGNTVYDAAKDFGHMQFHRPSAVLYPSSVEDIAKIVKVAYSSPNNLTVAAKGAGHSIYGQAQALRGIVIEMSRLKGIEVDVKGWGEGPMVHARGGELWIDVVKETMKRGMAPRSMTDYLHLSVGGTLSNAGISGQAFRYGPQISNVLRLEVVTGIGEVVECSRDQNADLFYSVLGGLGQFAIITKATIVIHPTPPKVKWVRAFYSDFTMFTKDQEMLISPYQEDSFDYIEGFVIARGKDQQQYKWKMESLSREDANPNVTIFSDAPVLYCLELTKAYNEHESNAISYDEHESNAISYKLNVLLGSLHYLQPNIFINDVEYMEFLERVHEKEKDLQKSGLWDVPHPWMNLFIPKSKILEFDAFVFKQLLSEGINGPMLIYPLNRNKWESQMSAMTPKEETFYLVGLLGYASPRSTPTVETLITLNVNILHFCKTKSISYIQYLPHYTKEDEWKNHFGTHWPLFLERKLRYDPKAILSPGQKIFSRSSHLQISSS
>scaffold-WAFT-2014442-Diphasiastrum_digitatum
LTFLLAFADALIGASALSDIESCSLSTQVCNSLAALNLDGELSFSKIADASRDFGNIHHTFPAAVLYPDSVNDIATVVQFVYASSSNLTIAAKGAGHSIYGQSQARDGIVIEMSSLKGIEVFPGAFGEASYVDARGGDLITATMKLGFAPRSFTDYLHLSVGGTLSNAGVSGQAFRYGPQISNVFQLEVVTGKGEIVSCSPIENADLFFAVLGGLGQFGIITQARIVLEPSPYRVRWIRALYSDFSKFTQDQENLISQPLIQSFDYIEGSVVGKAEDCCNSCKLETNATTGSSSPITINPVLYCLEVTKNYFEHESNTMERKISSMLAPLRHLPSMISIQDTTYLSFLDRVHESELKLWEQGLWSAPHPWLNLFIPKSRIEDFDAWTFKQQLRGGINGPMLIYPLHKMKWDPRMSVATPQEDIFYLVGLLRYASPLVHFSIETLQHENNVTLKYCDSNRITYKQYLPNYSTHGEWIQHFGEFWPRFVDRKLKYDPKAILSPGQRIFS
>scaffold-WAFT-2014883-Diphasiastrum_digitatum
GSALALMLLFVKTLMVGLARDTYNCPLPKQDCTSLAALELDGNLSFSSTADAARDFGNMRHDYPAAVLYPASVGDISAVVRTVYASSSNVTIAAKGPGHSIHGQAQALYGIVIEMSALRGIEVFPGAFGVPPYVDARGGELWIDVLRATLKAGLAPRSLTDYLYLSVGGTLSNAGVSGQAFRYGPQISNVIELEVVTGKGDISTCSPFQNADLFFAVLGGLGQFAIITRARIILEPAPHKVQWIRALYSDFKIFTRDQEVLMSQAKGKSFDYIEGSVIVNSKDRHGWKSVPFQGQNINATLIPDSAGPVLYCLELTKNYFDHEVDTIDKEVDALLEPLGHLPSVVFKKAAPYFDFLDRVHISEERLRKLGLWDVPHPWMNLFIPKSKIVEFDAWAFKHYLRDGVNGPLLVYPLDRMKWDSRMSAVTPNEDIFYLVGLLRYASPSLVPSVESLKNQNKEVINFCQANGIGYKQYLPHYSTQEEWARHFGVHWTKFVERKFTFDPKAILSPGQRVFS
>scaffold-XNXF-2071216-Dendrolycopodium_obscurum
GSALALMLLFARTLIVGLARDTYSCPLPKQDCTSFAELKLDGALSFSPPPGAARDFGNMRRDYPSAVLYPASVGDISAVVRAVYASSSNLTIAAKGPGHSIHGQAQALHGIVIEMSALRGIEVFPRALGVPTPYVDARGGELWIDVLRATLKAGLAPRSLTDYLYLSVGGTLSNAGVSGQAFRYGPQISNVIELEVVTGKGDVATCSPFQNAELFFAVLGGLGQFAIITRARIILEPAPHKVKWIRAIYSDFEIFTRDQEVLMSQAKGNSFDYIEGSVIVNSKNRHGWKSIPFQGQSINASLIPESAGPVLYCLELTKNYFDHEVDSIDKEVDALLEPLGHLPSVVFKKDASYLDFLDRVHIGEERLRKLGLWDVPHPWMNLFIPKSKIVEFDAWAFKHHLRDGVNGPLLVYPLDKMKWDSRMSAVTPNEEIFYLVGLLRYASPSLVPSVESLNNHNKEIIDFCQANEISFKQYLPYYSTEEEWARHFGVHWPRFVERKRMFDPKEILSPGQRIFS
>scaffold-ZFGK-2001487-Selaginella_kraussiana
AEDFGHILQLSPRAVFHPSTAEDIAALARAANSASLTLAPRGNGHSIHGQAMAPGGVVIDMQKLVPNEFTIVSDGVGAPYVEASGGALWVHVLEECLKKGVAPKSWTDYLYLTVGGTLSNAGVSGQCFRHGPQISNVLQMEVVTGKGEIVVCSPKTNSELFYAVLGGLGQFGIITKARIKLEEAPDRARYVRLLYSDFENFKRDIEFLISQKDVLNYVEGSVVPNSDDPSQGWPCVPFAGQVIDPDHIPEGPVLYCIEAAKYYNNCFGCPEEELNSVLNTLSNIPSLVFSVDLSYFDFLNRVKAVEDQLRKLDLWEVPHPWLILFVPASKISKFNERVILKYLTGGVNGPMLVYPMNRSKWETRSSAVVPDETVFYMVGLLRYVVPSVDGMNLEDHLDQNSDILRACDDAALGVKKYFPHYTTDSEWKHHFGDAWARLQNNKRKFDPQCILSPGQKIF
>scaffold-BPSG-2020762-Scouleria_aquatica
MLSFDNTTAATKDWGKLRHLAPAAVVHPRGVEDIATIVQAVARSESDLTIAARGLGHSINGQAQAHNGIVIQMTSMKGIRVMPLGDSASHGVPFVEAMGGDLWVDVLKATLKFGLAPKSWTDYLYLTIGGTLSNAGVSGQAFRHGPEISNVLQLEVITGKGDVVDCSPMQHPELFFAVLGGLGQFGIITKARIVLEKAPQRVRWIRALYADFAAFKRDQEFLISSSASSSHSGGAAFDYVEGFVVANNANPINGWGSVPFDASDISASMIPGHAGPVLYCLEVTKAYSAADLHTLDQVVESMLAPLSFHRGLLFKTDTSYFKFLDRLHETEVELSSRGLWDQIPHPWLNIFVPASSIERFDMLVLKKIMTQDFSGPILVYPLNKSKWDKRLSVAVPEGPEEIFYIVAFLRNKLPDLAAGPTLSTMLEDNDNILRFCEPLRCKQYLPRHQDRIQWKRHFGSKWDLFVQNKQMFDPRAILSPGQNIFPRRR
>scaffold-FFPD-2003269-Ceratodon_purpureus
QLSFDNTTAATKDWGKLRHLEPAAVVYPRGVEDIATIVQAVARSESDLTIAARGLGHSTNGQAQAHNGVVIQMTAMRGIRVMPLGDGASKGAPFVEAMGGDLWVDVLKASLEFGLAPKSWTDYLHLTIGGTLSNAGVSGQSFRHGPEISNVLQLEVVTGKGETVDCSPTQHPELFFATLGGLGQFGIITKARIALEKAPQRVRWVRALYTDFAAFRRDQEFLISAISPFDYVEGFVVANNANPINGWSSVPFEASDISEAMIPGHAGPILYCLEVTKAYSAADLHTIDEVVESMLAPLNFHRELLFKTDTSYFKFLDRLHETEVQLSSRGLWDQIPHPWLNLFVPASSIERFDMLVLKKIMTQDFSGPLLVYPLNKSKWDKRLSVAVPEGPDEIFYIVAFLRNKLPELDGGPTLSTMLEDNDNILRVCEPLRCKQYLPRHQDRIQWKRHFGSKWDLFVQNKQMFDPRAILSPGQNIFSRRR
>scaffold-GOWD-2013712-Sphagnum_lescurii
LSFHDTSAAARDFGLIKHFPPAAVLYPNSVEDVAALIRAVASSSTNLTVAAKGPGHSINGQAQADKGIVIEMSSMRGIKVMPHGDDDCALPFVEASGGELWVDVLEATLKEAPGLAPNSWTDYLYLSVGGTLSNAGVSGQTFRHGPQISNVLQLEVVTGKGEIVICSPSKQSELFYAVLGGLGQFGIITKARIIIEPVPEKVRWMRAMYSDFEVFKKDQEMLISSMQDPLLTFDFIEGFVVMNNEDPTNGWKSVPFSPDQITASMLPPDAGSVLYLLEITLGYNLVDVGPVLEERVEKMLAPLNYIRSLMFTTDVSYFKFLNRIYDLVEVRSRALKLWDAPHPWLNLFVPASSITTFDSLIFKELVPVEFGGPILVYPVNRDKWDSRAATVVPDEEVFYLVAFLRNTLPSGPGLESILEDNARILSICEQLRGKQYLPRYIEEVQWKQHFGADQWQAFVQHKQMFDPQAILAPGQNIFPR
>scaffold-HVBQ-2022231-Tetraphis_pellucida
FISYHNTSAIATDWGFSKPLIPAAAILYPRSVSDIVGIVQAVARSSSVLTIAARGHGHSINGQAHAPNGIVIEMSGIHVMPHGDADCQKPYVEATGGELWFDVLQATLKKGLAPRSWTDYLYLSVGGTLSNAGVSGQSFRHGPQISNVLQLEVVTGKGELVVCSTTERSELFFAVLGGLGQFGIITKARIILEPAPQKVRWIRAMYTDFEAFRKDQEMLISQSDEQYTFDYVEGFVVTNNADPINGWKSVPFCPDHINSSMIPRDAGPVLYCIELTKAYNLFEVPVMTQRVGKMLAPLQFYRSLLFSTDVSYLKFLNRLYDVELSLRDQGLWEVPHPWLNLFIPASAIAKFDSLVFKTLINEAYSGPILVYPLNRAKWDRRMAVSVPEEDVFYIVAFLRNVVPSSSSSLESILDDNDKILRVCETLGCKQYLPRHLGQAQWERHFGPQWELFMHRKLMFDPHTILAPGQNIFPRR
>scaffold-IGUH-2013242-Leucodon_julaceus
RMYLEALSLQGTLTFDNTTAFAKDWGQLGTYRAPAGILHPTSVQDVAAIVHAAARSECELTVAARGLGSSTGGQSQVHNGIVIEMTTMKGITVFPMGDAASRGVPFVEAMGGELWVDVLKASLEFGMAPRSWTDYLYLTVGGTLSNAGVSGQTFRHGPEVSNVLELQVVTGKGEVVDCTPTKHSELFFAVLGGLGQFGIITRARIILEKAPPHVRWMRALYTDFATFKFDLELLISSSTSFDYVEGFVVMNNENPVNGWSSVPFTRSDINATMIPSHAGAIMYCLEVTKAYSNDLHTLDQEVENMLAPLHFHRGLLFQKDTTYFKFLDRVHDVEMQLRAEGLWEIPHPWLNLFVPVASIQQFDELVLKQVATRLFSGPILVYPVHKSKWDKRLSVAVPEGPAEEIFYVVAFLRNKLPDTAGGPTLADMLEDNENILRICESSLQCKQYLPQYQDRRKWKPHFGSKWETFVQNKQRFDPCAILAPGLNIFTR
>scaffold-JADL-2010518-Rhynchostegium_serrulatum
LLSFENTSAVAKDWGQLRRGLAPAAVVYPTAVEDVATVVTAVARADSGLTVAARGLGHSISGQAQAHNGVVIEMTTMRGIRVMPLGDATSQGVPFVEAMGGDVWVDVLTASLKFGLAPKSWTDYLHLTIGGTLSNAGVSGQAFRHGPEISNVLQLQVVTGKGDVLDCSPTFHPELFFAVLGGLGQFGIITKARIVLERAPQRVRWLRALYTDFASFKRDQEFLIGSATPFDYVEGFVVANSANPINGWASVAFANEIITEAMIPAHAGPVLYCLEVTKAYSAADLPNLDQVVESMLAPLSFDRKLMFQTDTTYFKFLDRLHEVERELSSLGMWDQIPHPWLNVFVPASAIERFDKLVLKKLMTPDFSGPILVYPLNKSKWDKRLSVVIPEGPEEIFYLVAFLRNKLPDLAGGPTLSTMLEDNDNILRVCETLRCKQYLPRCQDRVQWKRHFGSKWDLFVQNKQMFDPRAILSPGQNIFARRRISLSNYSPLRDTQQ
>scaffold-NGTD-2011702-Dicranum_scoparium
GSWTKVAWSVVTWTLLVCLLMAGNRKERNSGDGERATQDFTSCSLSRDHRALLSSLPLDGALTFSNTSSAASDFGLIHFSQPGAVVYPKSVRDIELVVRAVQSDTRPGLTLAAKGRGHSVHGQAQALNGVVIEMSSLKGIKVAPHGEPGCTQPFVEAAGGELWIDVLKATLKEGLAPRSWTDYLYLSIGGTLSNAGVGGQTFLFGPEISNVLQLEVVTGIGHSVTCSPTNNPDLFHGVLGGLGQFGIITSARIVLEPAHEKVRWIRAMYTDFAAFTQDQEFLVSQPPESAFDYIEGFVVLKNEDPINGWNSVPFDGKKIDPSMIPAEGGTILYYIELVKKFSSNDMATLDQKVERMLAPLRFTPTLIFTTDVPYEAFLNRLHDVEVGLASQGLWDVPHPWLNLFVPRSSIAAFDALVFKHMINDDFSGPILIYPLKHERWDSRSSAVIPDESVFYLVAFLRISLPSSGPALSTLIAENDKIMEVCRNANLGCKMYLPEYQDLESWQLHFGKRWEAFARRKHKYDPHCILAPGQNIF
>scaffold-ORKS-2059709-Philonotis_fontana
MLSFENTTAVVKDWGQMRHLAPAAVVYPKAVEDVATIVQAVARSDSDLTVAARGVGHSINGQAQAHNGVVIQMTSMKGIRVMPLGDAASQGVPFVEAMGGDLWVDVLTASLEYGLAPKSWTDYLHLTIGGTLSNAGVSGQAFRHGPEISNVLQLQVVTGKGEVVECSPTEHAELFYAVLGGLGQFGIITKARIELERSPQRVRWVRALYTDFAAFRRDQELLISSTGSNGAAFDFVEGFVVANNANPINGWASVAFVAGELTEAMIPSHAGPVLYCLEVTKTYTAADLATLDQVVESLLAPLSFNRELQFATDTTYFKFLDRLHEVEVHLSSRGLWDQIPHPWLNMFVPASSIERFDVQVLKTLMTEDFSGPILVYPLNKSKWDKRFSVAVPEGPEEIFYLVAFLRNKLPDGAGGPTLTTMLEDNDNVLRVCEPLRCKQYLPKHQDRIQWKRHFGSKWDSFVQNKQMFDPRAILSPGQNIFARRRISISNYSPTRG
>scaffold-QKQO-2011075-Pseudotaxiphyllum_elegans
RMYLEALSLQGTLTFDNTTAFAKDWGQLGTHRAPAGVLHPTSVQDVAAIVHAAARSECELTVAARGLGSSIGGQSQAHNGIVIEMTTMKGITVVPMGDAASGGVPFVEAMGGALWVDVLKASLEFGMAPRSWTDYLYLTVGGTLSNAGVSGQTFRHGPEVSNVLELQVVTGKGEVVDCTPTKHSELFFAVLGGLGQFGIITKARIVLETAPPRVRWMRALYTDFATFKSDLELLISSSSPFDYIEGFVVMNNENPINGWSSVPFTRSDINATMIPSHAGAIMYCLEVTKAYSNDLHTLDQEVESMLAPLQFHRGLLFQKDTTYFKFLDRVHDLETQLRAEGLWEIPHPWLNIFVPAASIQQFDELVLKQIATRQFSGPILVYPVHKSKWDKRLSVAVPEVPEEEIFYVVAFLRNKLPDTAGGPTLSDMLEDNENILRSCEPLHCKQYLPHYQDRSKWKHHFGSKWELFVQNKQLFDPCAILAPGLNIFAR
>scaffold-RCBT-2011771-Sphagnum_palustre
LELLKLKGYLSFHGISAAARDWGLIKHLPPAAVLHPDSVHDIAQLIRVVASSSSNLTVAAKGPGHSVNGQAQADKGIVIEMSTMRGIQVMPHGDEDCALPFVEANGGELWVDVLEETLKKGLAPNSWTDYLYLSVGGTLSNAGVSGQTFRHGPQISNILQLEVVTGKGEIVICSTSKQSELFHAVLGGLGQFGIITKARILLEPAPQNVRWTRAMYSDFEVFRKDQEMLISSAATTTSIPADQQKQLHMTFDFIEGFVVMNTEDPINGWKSVPFSPDRMTASMLPPDAGSVLYYLEITVGYNLEDVGPALEERVEKMLAPLSYIPSLMFTTDVSYFKFLNRVHDLELNLRAQELWHVPHPWLNLFVPASSITTFDSLVFKQLVPVEFGGPILVYPVNRNKWDSRATTVVPDEEVFYLVAFLRNALPSGPGLESMLDDNARILKICEELRGKQYLPRYTEEEQWKRHFGADRWNAFVQHKHMFDPLAILAPGQNMFLR
>scaffold-SKQD-2011274-Takakia_lepidozioides
ISFQNTTDASRDWGLMKRLPPAGILYPEAVYDITSLIHVLATSDANLTVAAKGRGHSVNGQAQAHNGIVIDMSTLRGIKVMPMGDVDTPMPFVEASAGELWVDVLEATLKEGLAPRSWTDYLYLTVGGTLSNAGVSGQSFRYGPEISNVLQLEVVTGNGELVTCSPDKEDELFYAVLGGLGQFGIITKARIILEPAPEKVRWIRAIYTDFEAFRKDQEMLISETNVLQTFDYIEGFLVLNNDSPAYGWKSVPFVPDQINASMIPEDAGSILYYIELTKTHNSGDIETLEQRVKEMLTPLSFVPHLLFSTDVPYFDFLNRIHKVEVALSEEGLWDNIPHPWLNLFIPGSSVTEFDAHVFKQLGSEDFSGPILVYALNRDKWDRRASAVVPDEDVFYIVAFLKSNVPSSGPSLGSQIEWNSKVLSLCESLGGKQYLPQYYEQAQWERHFGSQWDAFVNRKQTFDPRAILAPGQNIFPSGQV
>scaffold-UHLI-2014678-Sphagnum_recurvum
LELLKLNGYLSFHGISAAARDWGLIKHMPPAAVLHPDSVHDIAELIRVVASSSSNLTVAAKGPGHSVNGQAQADKGIVIEMSTMRGIQVMPHGDEDCALPFVEANGGELWVDVLEETLKKGLAPNSWTDYLYLSVGGTLSNAGVSGQTFRHGPQISNILQLEVVTGKGEIVICSASKQPELFHAVLGGLGQFGIITKARILLEPAPQNVRWTRAMYSDFEVFRKDQEMLISSSATTTSMLADQQEQLHMTFDFIEGFVVMNTEDPINGWKSVPFSPDQMTASMLPPDAGSVLYYLEITVGYNLEDVGPALEERVEKMLAPLNYIPSLMFTTDVSYFKFLNRVHDLELNLRAHELWDVPHPWLNLFVPASSITTFDSLVFKQLVPVEFGGPILVYPVNRNKWDSRAATVVPDEEVFYLVAFLRNALPSGPGLESMLDDNARILKICEELRGKQYLPRYTEEEQWKLHFGADRWNAFVQHKHMFDPHAILAPGQNIFPR
>scaffold-VMXJ-2131381-Leucobryum_albidum
QVSFDNTTVAANDWGQLRHLAPAAVVYPRSVEDIATVVAAVARSESDLTVAARGLGHSINGQAQAHNGIVIQMTAMKGIRVMPLGDAPFVEAMGGDLWVDVLKATLEFGLAPKSWTDYLHLTIGGTLSNAGVSGQTFRHGPEISNVMQLEVVTGKGDVVTCSPSQHPELFFAVLGGLGQFGIITRARIPLEKAPQRVRWLRALYTDFASFRRDQELLITSATPFDYVEGFVVANNANPINGWSSVPFAEGDITEAMIPRHAGPTLYCLEVTKAYSAADLHTLDQTVDTMLAPLTFHRGLLFQTDTSYFKFLDRLHDTQVQLNSRGLWNQIPHPWLNVFVPAHSIERFDLLVLQKIMTADFSGPLLVYPLLKSKWDKRLSVAVPEGPEEIFYIVAFLRNKLPDVDGGPTLAAMLEDNDNILRVCERLRCKQYLPRHQDRMQWKLHFGSKWDMFVQNKQMFDPRAILSPGQNIFFR
>scaffold-WNGH-2089814-Aulacomnium_heterostichum
VLSFENTSAVAKDWGQLRRGLAPAAVVYPTAVEDIAAVVAAVEQSDSDLTVAARGLGHSINGQAQAHNGVVIEMPAMKGIRVMPLGDAASQGVPFVEAMGGDLWVDVLKASLKFGLAPRSWTDYLHLTIGGTLSNAGVSGQTFRHGPEISNVLQLQVVTGKGDVVECSPSQQPELFFAVLGGLGQFGIITKARIVLERAPQRVRWMRALYTDFAAFRRDQEFLISSGNPFDYVEGFVVANSANPINGWPSAAFAAGDVTEAMIPSHAGPVLYCLEVTKAYSAADLLTLDKVVESMLAPLSFHRALLFTTDATYFEFLDRLHNVEVELSSHGLWDQIPHPWLNIFVPASSIERFDMLVLKKLMTPDFSGPLLVFPLNKSKWDKRLSAVVPEGPEEIFYLVAFLRNKLPDSEKGPSLSTMLEDNDNILRICEPLRCKQYLPRHQDRAQWKRHFGSKWDLFVQNKQMFDPRAILSPGQNIFARRRISLSHYSPSRDAQE
>scaffold-WOGB-2016937-Andreaea_rupestris
RIQLESVKLQGYMSFENTSSASQDWGRIRQLAPAGVVYPKSVADIVSIVQAVARSDSDLTVAARGFGHSVGGQAQAHNGIVIEMSTMRGIKVFPIGDLDIQVPFVEATGGELWVDVLEATLEHGLAPKSWTDYLYLTVGGTLSNAGVSGQAFRHGPEVSNIYELEIVTGRGDLVVCSPAKNSELFFAVLGGLGQFGIITKARISLERAPQRVRWIRAVYTDFAQFTADQEALIVETSESPTFDYIEGFVVLNNDDRTNGWGSIPFVAGQLTQNLIPAEAGSVLYYLEVTKTYTVADLKTLDQTLERMLAPLSFHPSLVFTTDVSYHKFLDRIHDVELALRSEGLWDIPHPWLNIFVPAASIAKLDALVFKKLFNMDFSGPVLVYPLSRSKWDTRLSVAVPEGDTFYIVAFLRQKIPGSGPSLTLMQQDNEKILRICEAMDCKQYMPRYTEISQWKRHFGPKWQTFVQHKQMFDPRAILAPGQNIFSR
>scaffold-YWNF-2012819-Hedwigia_ciliata
MLSFDNTTAAAKDWGRLRHLAPAAVVYPTAVDDIATIVQAVARSDSDLTVAARGLGHSINGQAQAHNGIVVEMTAMKGIRVMPLGDAASHGVPFVEAMGGDLWVDVLKASLEFGLAPKSWTDYLHLTIGGTLSNAGVSGQAFRHGPEISNVLHLEVVTGKGEVVECSPTRHPELFFAVLGGLGQFGIITRARIVLERAPQRVRWMRALYTDFAAFKRDQEFLISNPAPFDYVEGFVVANSANPINGWASVAFVAGDVTEAMIPSHAGPVLYCLEITKAYSAADLPSLDQVVESMLAPLSFDRELLFTTDASYFKFLDRLHDVEVQLSSRGLWDQIPHPWLNIFVPASSIERFDMLVLKKLMTHDFSGPILVYPLNKSKWDKRLSVAVPEGPEEVFYIVAFLRNKLPDLAGGPSLSAMLDDNDNILRACEPLRCKQYLPRHQDRMQWKRHFGSKWESFVQNKQMFDPRAILSPGQNIFPRRR
>scaffold-ZQRI-2018706-Timmia_austriaca
VLSFDNTTAAAKDWGKLRHLAPAAVVYPTTVEDIATIVQAVARSDSELTIAARGLGHSINGQAQAHNGIVIQMTSMKGIKVWPLGDTASRGIPFVEAMGGDLWVDVLKATLEFGLAPKSWTDYLYLTIGGTLSNAGVSGQTFRHGPQVSNVLQLQVVTGKGELVDCSPTNHPELFFAVLGGLGQLGIITKARISLEKAPQRVRWMRALYTDFAAFKKDQEFLISSRDQSPFDYVEGFVIANDANLINGWGSVPFVAGEITEAMIPAQAGKTLYCLEVTKTYSAAELHTLDQVVESMLAPLSFHRELLFKMDTTYFKFLDRLHDVEVELKSRGLWDQIPHPWLNIFVPASGIERFDRLVLKKLMTDEFSGPILVYPVNKSKWDKRLSVAVPEGPEEIFYIVAFLRNKLPEASGGPSLATMLEDNDNTLRICEPLRCKQYLPRHQDRIQWKRHFGSKWDLFLQNKQMFDPRAILSPGQNIFPHRRSSLSNYSTFNGTQE
>scaffold-ZTHV-2010860-Atrichum_angustatum
RMSLESLSLKGYLSFDNTSAASKDWGLIRHLAPAGVVYPASVNDIVAIVAAVAQSESDLTIAARGLGHSIGGQSQAQNGIIIEMRTLRGIKVVPLGDGGGGANPVAVPYVEATGGELWVDVLEACLEYGLAPRSWTDYLYLTVGGTLSNAGISGQSFRHGPEVSNVLQLEVVTGKGEVVECSPTRNSELFFAVLGGLGQFGIITKARILLERAPQRVRWIRAMYTDFTTFKNDQELLISASDESQTFDYVEGFVVVNDGNILNGWGSVPFAPGQISAAMIPPQAGSVLYYLEVTKTYTAADLHTLDQRVESILALLSFHRSLLFSTDVTYFSFLDRIHDVEMHLKSQGLWDIPHPWLNIFLPSSTVERFDALVFKELVSKDFSGPMLVYPMNRSKWDHRLSVAVPDEEIFYIVAFLRNKLPSRGPSLAALMEDNAHIMRICEPLRCKQYLPRYEDRVQWKRHFGSKWDAFVHNKQLFDPLAILAPGQNIFLR
>scaffold-ZTHV-2010862-Atrichum_angustatum
RMSLESLSLKGYLSFDNTSAASKDWGLIRHLAPAGVVYPASVNDIVAIVAAVAQSESDLTIAARGLGHSIGGQSQAQNGIIIEMRTLRGIKVVPLGDGGGGANPVAVPYVEATGGELWVDVLEACLEYGLAPRSWTDYLYLTVGGTLSNAGISGQSFRHGPEVSNVLQLEVVTGKGEVVECSPTRNSELFFAVLGGLGQFGIITKARILLERAPQRVRWIRAMYTDFTTFKNDQELLISASDESQTFDYVEGFVVVNDGNILNGWGSVPFAPGQISAAMIPPQAGSVLYYLEVTKTYTAADLHTLDQRVESILALLSFHRSLLFSTDVTYFSFLDRIHDVEMHLKSQGLWDIPHPWLNIFLPSSTVERFDALVFKELVSKDFSGPMLVYPMNRSKWDHRLSVAVPDEEIFYIVAFLRNKLPSRGPSLAALMEDNAHIMRICEPLRCKQYLPRYEDRVQWKRHFGSKWDAFVHNKQLFDPLAILAPGQNIFLR
