# Supplementary material for: Water‐related innovations in land plants evolved by different patterns of gene cooption and novelty
Source: New Phytol. 2022 Feb 8;235(2):732–42. doi: 10.1111/nph.17981 (PMC9303528; doi:10.1111/nph.17981)
Supplement: Supplementary file 3 — Dataset S3 Fasta alignments and phylogenetic trees. [file NPH-235-732-s005.zip › Supplementary_Data_3_fasta_alignments_trees/Roots/Primary_roots/CKX_O22213_1_1kp.fasta.aln.trimmed]

>Arabidopsis_thaliana_O22213_Cytokinin_dehydrogenase_1_CKX1
AKDFGNRYQLPPLAILHPRSVFDISSMMKHIVTSNLTVAARGHGHSLQGQALAHQGVVIK
MESLSIRIYPYVDVSGGEIWINILRETLKYGLSPKSWTDYLHLTVGGTLSNAGISGQAFK
HGPQINNVYQLEIVTGKGEVVTCSEKRNSELFFSVLGGLGQFGIITRARISLEPAPHMVK
WIRVLYSDFSAFSRDQEYLISKETFDYVEGFVIINRTLLNNWRSS-FSPNDSTQASRFKS
DGKTLYCLEVVKYFNPEEASSMDQETGKLLSELNYIPSTLFSSEVPYIEFLDRVHIAERK
LRAKGLWEVPHPWLNLLIPKSSIYQFATEVFNNILTSNNNGPILIYPVNQSKWKKHTSLI
TPNEDIFYLVAFLPSAVNDLEYLLKQNQRVMNFCAALNVKQYLPHYETQKEWKSHFGKRW
ETFAQRKQAYDPLAILAPGQRIF
>Arabidopsis_thaliana_Q9FUJ2_Cytokinin_dehydrogenase_4_CKX4
SHDFGNITDENPGAVLCPSSTTEVARLLRFANASTFKVAARGQGHSLRGQASAPGGVVVN
MTCLAVVISTYADVAAGTMWVDVLKAAVDRGVSPVTWTDYLYLSVGGTLSNAGIGGQTFR
HGPQISNVHELDVITGKGEMMTCSPKLNPELFYGVLGGLGQFGIITRARIALDHAPTRVK
WSRILYSDFSAFKRDQERLISMTGVDFLEGQLMMSNGFVD---TSFFPLSDQTRVASLVN
DHRIIYVLEVAKYYDRTTLPIIDQVIDTLSRTLGFAPGFMFVQDVPYFDFLNRVRNEEDK
LRSLGLWEVPHPWLNIFVPGSRIQDFHDGVINGLLLTSTSGVTLFYPTNRNKWNNRMSTM
TPDEDVFYVIGLLQSAGSNWQELENLNDKVIQFCENIKIKEYLMHYTRKEDWVKHFGPKW
DDFLRKKIMFDPKRLLSPGQDIF
>Arabidopsis_thaliana_Q9FUJ3_Cytokinin_dehydrogenase_2_CKX2
SHDFGNITTVTPGGVICPSSTADISRLLQYAAKSTFQVAARGQGHSLNGQASVSGGVIVN
MTCIDVVVSKYADVAAGTLWVDVLKKTAEKGVSPVSWTDYLHITVGGTLSNGGIGGQVFR
NGPLVSNVLELDVITGKGEMLTCSRQLNPELFYGVLGGLGQFGIITRARIVLDHAPKRAK
WFRMLYSDFTTFTKDQERLISMAGVDYLEGQIFLSNGVVD---TSFFPPSDQSKVADLVK
QHGIIYVLEVAKYYDDPNLPIISKVIDTLTKTLSYLPGFISMHDVAYFDFLNRVHVEENK
LRSLGLWELPHPWLNLYVPKSRILDFHNGVVKDILLKSASGLALLYPTNRNKWDNRMSAM
IPEEDVIYIIGLLQSATKDLPEVESVNEKIIRFCKDIKIKQYLMHYTSKEDWIEHFGSKW
DDFSKRKDLFDPKKLLSPGQDIF
>Arabidopsis_thaliana_Q9LTS3_Cytokinin_dehydrogenase_3_CKX3
ATDFGHVTKIFPSAVLIPSSVEDITDLIKLSFQLSFPLAARGHGHSHRGQASAKDGVVVN
MRSMGIKVSLYVDVDAAWLWIEVLNKTLELGLTPVSWTDYLYLTVGGTLSNGGISGQTFR
YGPQITNVLEMDVITGKGEIATCSKDMNSDLFFAVLGGLGQFGIITRARIKLEVAPKRAK
WLRFLYIDFSEFTRDQERVISKTGVDFLEGSIMVDHGPPDNWRSTYYPPSDHLRIASMVK
RHRVIYCLEVVKYYDETSQYTVNEEMEELSDSLNHVRGFMYEKDVTYMDFLNRVRTGELN
LKSKGQWDVPHPWLNLFVPKTQISKFDDGVFKGIILNITSGPVLVYPMNRNKWNDRMSAA
IPEEDVFYAVGFLRSAGDNWEAFDQENMEILKFCEDMGVIQYLPYHSSQEGWVRHFGPRW
NIFVERKYKYDPKMILSPGQNIF
>Arabidopsis_thaliana_Q9LY71_Cytokinin_dehydrogenase_6_CKX6
SKDFGNRYQLIPLAVLHPKSVSDIASTIRHIWHSQLTVAARGRGHSLQGQAQTRHGIVIH
MESLPLQVYPYVDVSGGELWINILHETLKYGLAPKSWTDYLHLTVGGTLSNAGISGQAFR
HGPQISNVHQLEIVTGKGEILNCTKRQNSDLFNGVLGGLGQFGIITRARIALEPAPTMVK
WIRVLYLDFAAFAKDQEQLISAQKFDYIEGFVIINRTLLNSWRLS-FTAEEPLEASQFKF
DGRTLYCLELAKYLKQDNKDVINQEVKETLSELSYVTSTLFTTEVAYEAFLDRVHVSEVK
LRSKGQWEVPHPWLNLLVPRSKINEFARGVFGNILTDTSNGPVIVYPVNKSKWDNQTSAV
TPEEEVFYLVAILTSASDGVEEILRRNRRILEFSEEIGLKQYLPHYTTREEWRSHFGDKW
GEFVRRKSRYDPLAILAPGHRIF
>Arabidopsis_thaliana_Q67YU0_Cytokinin_dehydrogenase_5_CKX5
SSDFGMLSPEEPLAVLHPSSAEDVARLVRTAYATAFPVSARGHGHSINGQAAAGNGVVVE
MN--GPLVRMYVDVWGGELWVDVLKKTLEHGLAPKSWTDYLYLTVGGTLSNAGISGQAFH
HGPQISNVLELDVVTGKGEVMRCSEEENTRLFHGVLGGLGQFGIITRARISLEPAPQRVR
WIRVLYSSFKVFTEDQEYLISMHKFDYVEGFVIV-DELVNNWRSSFFSPRNPVKISSVSS
NGSVLYCLEITKNYHDSDSEIVDQEVEILMKKLNFIPTSVFTTDLQYVDFLDRVHKAELK
LRSKNLWEVPHPWLNLFVPKSRISDFDKGVFKGILGNKTSGPILIYPMNKDKWDERSSAV
TPDEEVFYLVALLRSALQKLEYLKDQNRRILEFCEQINVKQYLPHHATQEEWVAHFGDKW
DRFRSLKAEFDPRHILATGQRIF
>Arabidopsis_thaliana_Q9FUJ1_Cytokinin_dehydrogenase_7_CKX7
GRDFGGMNCVKPLAVVRPVGPEDIAGAVKAALSDKLTVAARGNGHSINGQAMAEGGLVVD
MSTTEHFEVAFVDVSGGALWEDVLKRCVEYGLAPRSWTDYLGLTVGGTLSNAGVSGQAFR
YGPQTSNVTELDVVTGNGDVVTCSEIENSELFFSVLGGLGQFGIITRARVLLQPAPDMVR
WIRVVYTEFDEFTQDAEWLVSQKSFDYVEGFVFVNGAPVNGWPTVPLHPDEFDPTRLPQS
CGSVLYCLELGLHYDSDSNSTIDKRVERLIGRLRFNEGLRFEVDLPYVDFLLRVKRSEEI
AKENGTWETPHPWLNLFVSKRDIGDFNRTVFKELVKNGVNGPMLVYPLLRSRWDDRTSVV
IPEGEIFYIVALLRFVPSSVEKMVAQNQEIVHWCVKIDYKLYLPHYKSQEEWIRHFGNRW
SRFVDRKAMFDPMAILSPGQKIF
>Arabidopsis_thaliana_B3DNN3
ATDFGHVTKIFPSAVLIPSSVEDITDLIKLSFQLSFPLAARGHGHSHRGQASAKDGVVVN
MRSMGIKVSLYVDVDAAWLWIEVLNKTLELGLTPVSWTDYLYLTVGGTLSNGGISGQTFR
YGPQITNVLEMDVITGKGEIATCSKDMNSDLFFAVLGGLGQFGIITRARIKLEVAPKRAK
WLRFLYIDFSEFTRDQERVISKTGVDFLEGSIMVDHGPPDNWRSTYYPPSDHLRIASMVK
RHRVIYCLEVVKYYDETSQYTVNEEMEELSDSLNHVRGFMYEKDVTYMDFLNRVRTGELN
LKSKGQWDVPHPWLNLFVPKTQISKFDDGVFKGIILNITSGPVLVYPMNRNKWNDRMSAA
IPEEDVFYAVGFLRSAGDNWEAFDQENMEILKFCEDMGVIQYLPYHSSQEGWVRHFGPRW
NIFVERKYKYDPKMILSPGQNIF
>Arabidopsis_thaliana_F4JNR1_Cytokinin_oxidase_4_CKX4
SHDFGNITDENPGAVLCPSSTTEVARLLRFANASTFKVAARGQGHSLRGQASAPGGVVVN
MTCLAVVISTYADVAAGTMWVDVLKAAVDRGVSPVTWTDYLYLSVGGTLSNAGIGGQTFR
HGPQISNVHELDVITGKGEMMTCSPKLNPELFYGVLGGLGQFGIITRARIALDHAPTRVK
WSRILYSDFSAFKRDQERLISMTGVDFLEGQLMMSNGFVD---TSFFPLSDQTRVASLVN
DHRIIYVLEVAKYYDRTTLPIIDQVIDTLSRTLGFAPGFMFVQDVPYFDFLNRVRNEEDK
LRSLGLWEVPHPWLNIFVPGSRIQDFHDGVINGLLLTSTSGVTLFYPTNRNK--------
------------------------------------------------------------
-----------------------
>Amborella_trichopoda_W1PC48
SRDFGDCYHSLPSAILRPKSPQDIAKTLQHVFPSKLTIAARGHAHSLRGQAQAPHGIVVN
MESLDRRVHPYVEVSGGELWIDVLRQTLKCGLAPRSWTDYLHLTVGGTLSNAGISGQAFR
YGPQISNVYQLEVVTGKGEVVNCSAQKNADLFHAVLGGLGQFGIITKARIALEPAPEMVK
WIRVLYSDFSLFTKDQELLISLEGFDYVEGFVIINRNILNNWRSSFFTPENPIQASRFNS
NGRTLYCLEIAKNFDFNNANATDQEVESLLAQLSFIPSTLFSSELPYLDFLDRVHASEVK
LRAQGLWEVPHPWLNLLIPQSTIHDFAEEIFGKLLTDSSNGPILIYPLNKEKWDNRTSAV
TPNEDIFYLVAFLSSS-DSLEHSLSQNRRILEFCEKIGMKQYLPHYTTKSEWAAHFSHRW
QEFVRRKAAYDPLAILAPGQRIF
>Amborella_trichopoda_W1PP63
AIDFGRIFFNSPSAILQPNSVDEISLLLKFISYSKVTVAARGAGHSIHGQAQAPNGIVIE
MDSLLLKIHSYADVSGGALWIEVLRESLKHGLAPRSWTDYLYLSVGGTLSNAGISGQTFK
HGPQISNVLKLDVITGTGEIVRCSPSKRAELFYGVLGGLGQFGIITSARIVLEDAPHKVK
WVRAFYDDFGAFTEDQEMLVSMAKVDYVEGFMVLNEQLEG--ASVAFPSHHFIAS-NTNN
TSQVYYCVEIAFYYYSQKASHVEKVAKETLRKLDCIPSLVYETEVSYFDFLNRVSAEEAN
LRARGLWEVAHPWLNMFVPRSQIKAFKDLLLQTISPDHFEGPILIYPIRRDKWNGNTSAV
LPEENILYIVGMLRSASPCLQSYLQQNNKITEGATRLGGKLYLSYYSEEEHWKKHFGGKW
ERFLARKKMFDPLQILAPGQRIF
>Amborella_trichopoda_W1PW76
------------------------------------------------------------
------------------------------------------------------------
--------------------------MNRDLFNGVLGGLGQFGVITKARILLQRAPHRVR
YIRVVYAKVEDFVRDQVRLVSLPTFDYIEGFILAN-ETIDGWKSVPFSSNTFNSTLIPQE
SGPILYCLELGFNYNYTSNPTLEQSIEELMRGLGYIRGLEFVIDLSYFDFLYRVHAAEVA
QRSSGSWLRPHAWLNLFLPQKSIMQFDTHVFRTMLNNGVGGPVLVYPVNSTMWDPEMSAV
FPEEEIFYAISVLRSLDTVLESQMKENSEIINICRRLKCKKYLGRFESTEEWKEHFGSKW
ELFTKRKSVYDPKHILTPGQSIF
>Amborella_trichopoda_W1NUG7
SRDFGGLTGAPPHGVLVPSSVHEIANLVRVAYDAHFRVAAKGHAHSIQGQAQAPGGVVIE
MEALGVGVLYYADVWGGELWIDVLHETLKHGLAPRSWTDYLYLTVGGTLSNAGISGQAFN
HGPQISNVYELDVVTGKGELLTCSKHQNSELFHSVLGGLGQFGIITRARIALEPAPQRVR
WIRVLYSDFNTFTRDQEHLISLHKFDYVEGFVIVD-ELINNWRSSFFSPRNPIKLQVSGS
KGTVLYCLEVTKNYDEATADTVDQEVDSLLKTLSFIQGSVFTTDLPYIDFLDRVHKAELK
LRAKGLWDVPHPWLNLFIPKSKIADFDAGVFKGILGKKTSGPILIYPMNKNRWDEKTSAV
TPDEDVFYLVAFLRSALQSLRYLQDQNERILRFCEEIEMKQYLPHHTKRAQWVQHYGPKW
AEFEERKATFDPKNILAPGQRIF
>Amborella_trichopoda_W1PUR2
--------------------------MILEV-SHNLTLAPRGNGHSTGGQAQALNGVVMN
MSNLGFTI-SYVDAGAGELWVDLLRFTLNHELAPSSWTDYLDLTIGGTLSNAGISGQTFR
FGPQIKNVLELEVVTGT-------------------------------------------
------------------MLS---------------------------------------
--------------------------------------------------L---------
------------------------------------------------------------
------------------SL----------------------------------------
-----------------------
>Amborella_trichopoda_W1PTT2
ARDFGGLRADPPATVALPSTASDVTRAIRAALHQTLTLSARGCGHSVHGQANAPHGIVLD
MSSMGMAVIFCVDVKGGEVWEDVLRFCLQFGMAPRSWTDFLSLSVGGTLSNGGVSGQSFR
YGPQVVNVEEMEVVTGSGEVVRCSERENGELFFGVLGGLGQFGIITRARILLQKAPDMVR
WIRVVYADFDDFSRDQELLVTRASFDYIEGFVFTNSDPVNGCHSVPLLPHTFDLNLIPAN
AGPVLYCLEIALHFNRDDAKTIEKRVSQMLEPLKFRRGLKFSCDLTYYDFLQRVKSNEEA
AKANGTWDAPHPWLNLFISSKNIQEFDSKVFNKILKNGIGGSILVYPLIKSKWDPRMSVV
VPDNEIFYLVALLRFNKPSLQSLLAQNQEIIDCCTSFDFKVYIPHCNSQDQWKAHFGNQW
SRFVERKAAFDPMAVLAPGQRIF
>Amborella_trichopoda_U5D3V5
SKDFGGFRVRKPGAVVEPGSVQDIVDVIKVGLVSGLTVAARGNGHCTNGQAQAHRGVVLE
MRGIGIEVSPYVEAGAGELWIDVLKATLKLGFAPVSWTDYLSLSIGGTLSQAGISGQAFR
HGPQISTVLQMEIVTGKGEVITCSHTEEEDLFYGALGGLGQFGIITKARIAIQPAPQRTR
WIRAIYEEFEEFKGDQEMLISMPVFDYIEGFVACIGDPIDGWDTIPPNYDHHHAAWNSSS
SSTVRYCLELAINYNTADSHDIDKKMKAMVGSLRFSGGVVYSVDVSYLDFLSRVSYSEAR
ARAIGTWDAPHPWLNILVPVSRIADFDRTIFKETVRLGVGGPILVYPLNSNK--------
------------------------------------------------------------
-----------------------
>Brachypodium_distachyon_I1HS66
SRDFGGFTRGEPLAVYHPRGTDDVASLVRAAYASGIRVSARGHGHSISGQAQVPGGVVVD
MS--GARALHYVDVWGGELWIDVLNWTLAHGLAPRSWTDYLYLSVGGTLSNAGISGQAFH
HGPQISNVYELDIVTGKGEAVTCSAAKNPDLFFGALGGLGQLGIITRARIALEPAPRRVR
WIRALYSNFTEFTADQEKLISQHRFDYVEGFVVA-AELINNWRSSFFSPQNPVKLSSLKH
HTGVLYCLEVTKNYDASTAGNVDQEVDALLGELSFMPGTVFTTDLPYVDFLDRVHKAELK
LRGKGMWEVPHPWLNLFVPASRIADFDRAVFRGILGSRTSGPILIYPMNKHKWDPRSSVV
TPDEDVFYLVAFLRSAVKSLEALARQNRQILDFCAEIEARQYLANHKAEPEWEAHFGARW
ARFARLKAEFDPRAMLATGQGIF
>Brachypodium_distachyon_I1HYS9
SSDFGRIVEAAPEAVLHPATPADIAALIRFSAKAPFPVAPRGQGHSARGQSLAPGGVVVD
MRALGINVSGYVDAGGEQLWIDVLRATLEHGLAPRAWTDYLRLTVGGTLSNAGIGGQAFR
HGPQIANVRELDVVTGTGELVTCSREESSDLFFAVLGGLGQFGVITRARIALEPAPKRAR
WVRLAYTDVTVFTGDQELLISKKGFDYVEGQVQLNRTLIDGPESTPFFGADINRLAVSRS
GSGAIYFIEAAMYYDEATASSVDQKLEAVLEQLSFTPGFVFTKDVTYVQFLDRVRVEEEV
LRSVGVWDVPHPWLNLFIPRSRIIGFDTGVLKGILGTNPVGVILMYPMNTNKWDDRMTAV
TPQEDVFYAVSLLRSAVVDVERLERENEAVLAFCTRIRCKQYLPHYTSEDGWRRHFGTKW
ERIAELKAKYDPQTIMAPGQRIF
>Brachypodium_distachyon_I1HCT8
STDFGNITSALPAAVLFPSSPADIAALLRAAA---GKVSFRGRGHSVMGQALAPGGVVVD
MPSLGINVSGYVDAGGEQQWIDVLRAALRQGVAPRSWTDYLRLTVGGTLSNAGISGQAFR
HGPQISNVLELDVITGNGETVTCSKSENADLFDAALGGLGQFGVIVRARIPLEPAPARAR
WVRLVYTDFATFSADQERVIAGAAVSYLEGAAYVNQSLASGLKAGGFYDADVSRIVAALR
NASSLYAIELTLNYVNA--TAVDQEFEAVVGELRHETGFAFARDVAYEAFLDRVYEEEVA
LEKLGLWRVPHPWLNVLVPSSRIADFDRAVFKGILQTDIAGPLVIYPLNKSKWDEGMSAV
TPAEEVFYAVSLLFSSVNDLKKLQAQNQKILQFCDMIGYKEYLAHYTTRGDWARHFGDKW
DRFVQRKDKYDPKKLLCPGQDIF
>Brachypodium_distachyon_I1GXU3
SLDFGHIVETTPMGVFHPASPSDISALIRFSLPAPFTVSPRGQGHSSRGQALASGGIVVD
MPSLGVNVSMYVDVGGEQLWIDVLAATLRHGLAPRVWTDYLRITVGGTLSNAGIGGQAFR
HGPQISNVQELDVVTGTGDMITCSRSQNSDLFFATLGGLGQFGVITRARVGLEPAPKRVK
WVRLAYSDVRLFTADQELLISKAGFDYVEGQVQLNRTLTEGRRSSSFFASELARLATLDT
GSAAIYYIEGAMYYDGYSAATVDQKLEALLEELSFLPGLVFIRDVAYVQFLDRVGQEEQK
LRSAGAWDVPHPWLNLFVPKSRIHEFDAGVFKGILKAKPVGLLLMYPMNKNKWDNQMTAM
TPDEDVFYAVGLLRSAMPDLERLEKENEAVLGFCDRIGCKQYLPHYASMDAWRQHFGNKW
SWVAELKAKYDPKAILSPGQGIF
>Brachypodium_distachyon_I1HK16
ARDFGNLSSSPPVAVLHPGSVADIAITVRHVFHSTLTVAARGHGHSLYGQSQAAGGIVIR
MESLSMQVHPYVDASGGELWINVLDETLKYRLAPKSWTDYLHLTVGGTLSNAGVSGQTFR
HGPQISNVNEMEIVTGRGDVVTCSPEQNSDLFHAALGGLGQFGIITRARIALEPAPQMVR
WIRVLYLDFTSFTEDQEMLLSAETFDYIEGFVIINREILNNWRSS-FNPQDPVRASQFEP
DEEVLFCLEMTKNFNPEEADTMEQEVNALLSQLRYTPPSLFHTDVTYMEFLDRVHYSEMK
LRAKGMWEVPHPWLNLIIPRSTIHKFAREVFGKILKDNNNGPILLYPVSRSRWDNRTSVV
IPDEEIFYLVGFLSSA-QSVEHTLNLNMQIIEFSNKIGVKQYLPNYTTEPEWKAHYGARW
DTFQQRKTTYDPLAILAPGQRIF
>Brachypodium_distachyon_I1I4T8
SSDFGRILFHSPSAVLKPQSPRDISLLLSFLSLSKVTVAARGAGHSIHGQAQALDGIVVE
MCSLSIEFHSYADVSGGAMWIELLEQSLKLGLAPRSWTDYLYLTIGGTLSNAGISGQTFK
HGPQISNVLQLEVVTGRGEIVTCSPTKDAELFNAVLGGLGQFGIITRARILLQEAPQKVK
WVRAFYDDFDIFTEDQELLVSMPLVDYVEGFIVLNEQLRS--SSIAFPANDFNPDFGTNS
WPKIYYCIEFAVHDYQHDNTNVEQVVEVISRQMSHIASHLYSVEVSYFDFLNRVRMEEMS
LRNSGLWDVHHPWLNMFVPKAGIQDLRDLLMDNISPDNFEGLILIYPLLRDKWGTNTSVV
LPESQVMYVVGILRSANHCLQELLRHHRHVANTA-GIGAKQYLAHHPTPAGWHRHFGRRW
ELFADRKTRFDPLAILGPGQGIF
>Brachypodium_distachyon_I1HCZ6
SADFGNVSSAAPQAVLYPSSPGDIAALVRASWASPFPVSARGRGHSTRGQAAAPGGVVVD
MPSLGLSVSGYVDAGGEQLWVDVLHAALAHGLTPRSWTDYLHLTVGGTLSNAGISGQAFR
HGPQISNVLQLDVITGVGEMVTCSKEERADLFEAVLGGLGQFGVITRARIRLAPAPARAR
WVRLLYTTAASLTGDQERLIADGLLDYVEGSVLLADQLAGSWRGSSFSDADSARVQLARE
AGGVLYCLEGALYYGGASGSDVAKRLEVLLRELRYERGFAFVHDVPYSGFLDRVHSGELS
LRAKGLWDVPHPWLNLFLPRSHILDFAAGVFHGILRTGAGGPVLIYPMNRDKWDEKMSAV
FPEEEVFYTVGILPSAPDELRRMEEQNEEIMRFCEAIPCVQYLSYYAGQDGWKKHFGARW
ARFVERKRQYDPKAILSRGQRIF
>Brachypodium_distachyon_I1I7N6
ARDFGGLVSARPAGVAFPASADDVASFVSMAATAHLTVAARGNGHSVAGQAMAEGGLVLD
MRAVRMQLVTFVDVPGGALWEEVLHWAVNHGLAPASWTDYLRLTVGGTLSNGGVSGQSHR
YGPQVSNVAELEVVTGDGKRHVCSPSSHSDLFFAVLGGLGQFGVITRARIPLSPAPQTVK
WTRVVYASFAEYAADAEWLVTRPALDYVEGFAFVRSDPVNGWPSVPIPGGHFEPSLLPAG
AGPVLYCLEVALYQHRHRQDDVDERMGAMMRQLKYVRGLEFAAEVGYVEFLSRVNHVEEE
ARRNGSWAAPHPWLNLFISSRDIARFDATVIKGMLSDGIDGPMLVYPMLNSKWDPNTSVA
LPEGEIFYLVALLRFCRPAVDELVAQNSSIIEACHAYDFKMYFPHYDTESDWARHFGAKW
ARFVDRKARYDPLAILAPGQKIF
>Brachypodium_distachyon_I1IZS9
ARDFGAVVSHAPSAILRPESPADIALLLATLSSSSASVAARGTGHSLQGQAQARGGIVVE
TRSLAVSVRRRRDVGGGT------------GGVPQDRAGAAVLD-GLPVPHRGRDGVQCR
HGVQARAADQQRPATGKGEVVTCSPTRSSDLFFAVLGGLGQFGIITRARILLQHAPPKVR
WVRAFYDSFDTFASDQELLVSMPQVDYVEGFMVLNEHIPS---SIAFPAHNFSPDFGSKG
NKKVYYCIEFKVDFQQDGSNSVDHVVELVSGELSYMRAHMYSVEVSYFDFLNRVRMEEES
LRSRGLWDVP-------------------------------------LRRA---------
--EE------------G-HV-------------CG---------------------G---
-------------VLL-------
>Brachypodium_distachyon_I1I4T9
SSDFGRILFHSPSAVLKPQSPRDISLLLSFLSLSKVTVAARGAGHSIHGQAQALDGIVVE
MCSLSIEFHSYADVSGGAMWIELLEQSLKLGLAPRSWTDYLYLTIGGTLSNAGISGQTFK
HGPQISNVLQLEVVTGRGEIVTCSPTKDAELFNAVLGGLGQFGIITRARILLQEAPQKVK
WVRAFYDDFDIFTEDQELLVSMPLVDYVEGFIVLNEQLRS--SSIAFPANDFNPDFGTNS
WPKIYYCIEFAVHDYQHDNTNVEQVVEVISRQMSHIASHLYSVEVSYFDFLNRVRMEEMS
LRNSGLWDVHHPWLNMFVPKAGIQDLRDLLMDNISPDNFEGLILIYPLLRDKSNIS----
----------------------------------------------------------K-
-----------------------
>Brachypodium_distachyon_I1HYS8
SSDFGRIMEAAPEAVLHPATPADIAALIRFSTPAPFPVAPRGQGHSARGQSLAPGGVVVD
MRALGINVSGYVDAGGEQLWIDILHATLQHGLAPRAWTDYLRLTVGGTLSNAGIGGQAFR
HGPQITNVQELDVVTGTGQLVTCSRDKSPDLFFAVLGGLGQFGVITRARIVLEPAAKRAR
WVRLAYTDVTTFTRDQELLISKKGFDYVEGQVQLNRTLLEGPESTPFFSADISRLAVSRS
GSGAIYFIEAAMYYDEAT-TSVDKKLEAVLEQLSFMPGFVFMKDVTYVQFLDRVRMEEEV
LQSVGVWDVPHPWLNL-----------------ILGTNPVGVILMYPMNTNKWDGRMTAY
VPHEQV---------------------------------------GRPDDGSG-------
----------------APN----
>Brachypodium_distachyon_I1IZT0
------------------------------------------------------------
------------------------------------------------------------
------------------------------------------------------------
------------------------------------------------------------
------------------------------------------------------------
---------------MFVPKHGITQFKDMLMDTVTAGDFDGAILVYPLLTDKWDGNTSAV
VLSDGVMYVFSVLRSADRCVEEILEQHRRVSDEAG-AGAKQYLARQPSQEHWRDHFGSSW
DRFAARKAQFDPMHVLGPGQGIF
>Brachypodium_distachyon_I1HCP8
-----------------------------------------------MGQALAPGGVVVD
MPSLGINVSGYVDAGGEQQWIDVLRASLRQGVAPRSWTDYLRLTVGGTLSNAGISGQAFR
HGPQISNVLELDVITGAFHTVTLTQSRRPD------------------------------
------------------------------AAGRTQQLAS--------------------
------------------------------------------------------------
------------------------------------------------------------
------------------------------------------------------------
-----------------------
>Brachypodium_distachyon_I1HV38
ARDFGNRCSLLPAAVLHPGSVSDVATAVRHVFRSPLTVAARGHAHSLMGQSQAAGGIVVK
MESLGVVSSPYVDAPGGELWINVLHETLKHGLAPKSWTDYLHLTVGGTLSNAGVSGQAFR
QGPQVSNVNQLEIVTGRGDVVTCSPEENSDLFYGALGGLGQFGIITRARIALEPAPRMVR
WIRVLYSDFTSFTEDQEMMISAETFDYIEGFVIINRTILNNWRTS-FKPQDPVQASQFQS
DGRVLYCLEMTKNFNHDEADSMEQEVGVLLSRLRYIQSTLFHTDVTYLEFLDRVHSSELK
LRAQGLWEVPHPWLNLLIPRSTIHKFAKEVFGKILKDSNNGPILLYPVNKSK----TSVV
IPDEEIFYLVGFLSSA-GSVEHAVNLNNQIVDFCEKVGMKQYLAPYTTQQQWKAHFGARW
ETFERRKHMYDPLAILAPGQRIF
>Ginkgo_biloba_Gb_27406
ATDFGQRHRFKPAAVLHPGSVRDIARVVESVYSSNLSIAAKGHAHSLNGQAQAQDGIVIE
MGCLGMKVQKYVDVRGGELWIDVLHATLKEGLAPRSWTDYLYLTVGGTLSNAGISGQAFR
HGPQIANVYQLEVVTGKGDVITCSNDQNAQLFHAVLGGLGQFGIITKARIALETAPQRVR
WIRVLYSDFRNFTRDQEYLISRPTFDYVEGFVIVNNELLSNWRSSFFSPQNPVKVSSLNT
KGRVLYCLEMTMNYMDNEALRVDEVY------------SIFTTDLSYVDFLDRVHTSELK
LRSKGLWEVPHPWLNLFIPASKIHDFDATVFNGILRNTSSGPILIYPLNRN---------
------------------------------------------------------------
-----------------------
>Ginkgo_biloba_Gb_22886
ATDFGGIYHHKPAAVVNPGSVEDIVKVVTMVASSLLTVAAKGNGHSINGQAQALNGLVLD
MSSMGIEIFPYVDVYAGELWVDVLKATLHVGLTPRSWTDYLPLSVGGTLSNGGVSGQAFR
FGTGITSVVVLKAIEGKGEALTCSPEQHPELFYGALGGLGQFGIITKARIILQRAPHMVR
WVRVVYSDFEDFRTDQELLISLPTFDYVEGFVLANSDPINGWHSVPMSNSSFDSQLIPNT
AGTMLYCLEVAFNYDHTDFKALNKKIESMLAPLRFIKGLQFSLDLSYFDFLNRVHTAEMA
ARSSGIWDAPHPWLNMFVPKSRISDFDAKVFREILKHGVGGPMLVYPVNRNKWDSRMSAI
VPEEDIFYLVALLRFSPPHLQSLLAQNEEILHYCRTIDMKVYLPHYKTESEWKRHFGRQW
HQFLQRKSMYDPRAILAPGWNMN
>Ginkgo_biloba_Gb_39064
ARDFGNCHRFPPAAVLYPLSTKDISILIKSVYYSKLTIAAKGHAHSLHGQAQSLSGVIIS
MESLGIHVTPYVDVSGGELWIDVLHETLKQGLAPRSWTDYLYLSVGGTLSNAGISGQAFR
HGPQISNVYHLQIVTGKGEILNCSREKNTDLFYGALGGLGQFGIITMARIALEQAPQMVR
WIRVLYSDFAVFTRDQEFLISEQTFDYIEGFVIVNNELINNWRSSFFSPKNPVKVSSLNT
TGLVLYCLEMTKNYNYNDAVGLDEEVNSLLSFLNFIPSSVFTTDLPYADFLDRVHTAELK
LRSKGLWDVPHPWLNLFVPKSKIAEFDARVFKDILRNNSNGPILIFPLNRNKWDNRMSAV
TPDEDIFYLVALLRSAIHGLDSLTDENNRILSFCNKIGAKQYLPHYTTQKDWKSHFGEKW
DRFVQRKANYDPNAILAPGQRIF
>Ginkgo_biloba_Gb_06338
ATDFGNLQRSLPAAVLYPASVGDLVKLVKSVYGRPMTIAAKGHAHSIHGQAQAQNGVVIE
MGSLGIHIHPYVDVSGGELWIDVLHATLKEGLAPRSWTDYLYLTVGGTLSNAGISGQAFQ
HGPQISNVHQLEVVTGKGEVLTCSRDQNEDLFHSVLGGLGQFGIITKARIVLEPAPQRVR
WIRVLYSDFAAFTRDQEYLISQPTFDYVEGFVIVNNELINNWRSSFFSPQNPVKVSTLNT
KGRVLYCLEMTKNYNEQDAAHIDEEVSSILAPLDFIPASVFTTDLSYMDFLDRVHTAELK
LRSKGLWDVPHPWLNLFIPKSKIAEFDSGVFKDILRNTTSGPILIYPMNRSKWDERMSAV
TPDEDIFYLVALLRSALDGLDYLKDQNDKILRFCKTIGEKQYLPHYTTEADWKIHFGSKW
KEFVQRKATYDPNAILAPGQRIF
>Ginkgo_biloba_Gb_28658
ALDFGRIYHNNPAAILRPRSAEEIAVFLRAIYPYDLTVAAKGAGHSIHGQAQAPNGVVIE
MCSLGIAVHSYADVSAGELWVDLLKETLKVGLAPRSWTDYLYLSIGGTLSNAGISGQTFR
HGPQISNVLELDLITGTGEAVTCSPTQNAELFYASMGGLGQFGIITRARIILEPAPRKVR
WVRAFYDDFHEFTRDQELLISVHSVDYVEGFMVLNN-AMRTWSVAFPSTTQLNSSFLHDI
GNDIYYCIEIAKYYTDE--HGTDSAMGHLLSRMWFKPSLIDSVEVSYFDFLNRVRAEELD
LRSRGLWDIPHPWLNMFVPRNEIQRFTDTLLRIMSPDGVRGPILIYPVNRSKWNPNMSVV
LPEDDIFYVVGVLRSAESCLENLLAENQEIIELCNAMGAKQYLSYYSHEWQWKIHFGSKW
RRFVDRKAKFDPLNILAPGQRIL
>Marchantia_polymorpha_A0A176W9I2
AQDFGRLRSLKPAAVLHPGSTRDIVSLVRAVVSSNISIAARGPGHSVNGQSQVEKGVVVD
MPSLGIDVNMYVEAAAGELWINVLQACMKEGLAPRSFTDYLHLSVGGTLSNAGVSGQSFR
WGPQISNVLQLEVVTGMGELVTCSREVRPDLFFAVLGGLGQFGIITKARIYLQPVPTNVH
WVRAIYSDFASFQRDQLRFISKAVFDYVEGFVVPNSPFEFGYNSVPFDGQTVNATLMPAP
ETSVLYFIELAKNYKDDQPSSLRDTVDEILAELECIPTQVFVQQTSYLEFLERVHATELL
LRSLGLWEVPHPWINLLVPASKMGDFERTVFRNLDASTLNGPVIVYPFNRNMWDSRMSAV
TPDEDVFYLVAFLQSVVPNLETLLDRNSALWKYCAMLGCKQYLPKYSTLADWQAHFGAKW
NDFVRNKIKFDPKAVLSPSQGIF
>Marchantia_polymorpha_A0A176VZ76
AVDFGHIVSARPAAVLHPGSTRDIAKLVRFVYSSNVSIAARGVGHSANGQAQVLNGIVID
MSDLGSRVSAFVEAAGGELWIDVLRASLAKGLAPRSFLDYLHLSVGGTLSNGGISGQTYF
WGPQISNVLQLEVVTGTGELVTCSRRTRSDLFFAVLGGLGQFGIITKARINLQPSATHVH
HVHALYADFASFQRDQLRLISLQSFEYIEGHLVTNSDLVNGFSSVPFEGQTVNVNLLPSP
NASVLYYLELAKSYNLESPASVHEQVSQLLAPLAFIPSQVFTRDEPFVDFLDRVHTGELT
LRAAGLWEIQHPWSTLFVPASAMATFERTVLRTVDVSTFNGPVNIFPVNRNKWDPQMSAV
TPDEDIFFTVSFLNSVGPTLKALVDRNSQAWQACERLGCKQFFPTHTSRADWEAHFGAKW
AKFVLNKRRFDPKAMLSPKQNIF
>Oryza_sativa_indica_A2XVN3_Cytokinin_dehydrogenase_8_CKX8
ARDFGAVVSDAPFAVMRPESPDDIALLLGALSSPRATVAAVGAGHSLHGQAQARDGIVVE
TRALRVHVVAYADVGAGALWVEVLEECLKLGLAPPSWTDYLYLTVGGTLSNGGISGQTFK
HGPQISNVLQLEVVTGKGEVVTCSPTEIPELFFAVLGGLGQFGIITRARIPLQLAPPKVR
WVRAFYDSFETFTGDQELLVSMPQVDYVEGFMVLNEQLHS--SSVAFPAQNFSPDFGSKG
RKKVYYCIEFAVHDFQQDSSRADHVVKLVSAKLSYLRPHVYSVEVSYFDFLNRVRMEEES
LRSRGLWDVPHPWLNVFVPKHGITQFKGLLMDTVSADDFEGPILVYPLLTDKWDGNTSAV
VPADGVMYIFGVLRSTDACVDSIMARHRRVADECRGIGAKQYLARQPSPARWRDHFGAGW
GRFAARKARFDPLHVLGPGQGIF
>Oryza_sativa_indica_A2ZI62
SSDFGRILFHSPSAVLKPQAPRDISLLLSFLSLGKVTVAARGAGHSIHGQAQALDGIVVE
MSSLSIEFYSYADVGGGIMWIELLEQSLKLGLAPRSWTDYLYLTIGGTLSNAGISGQTFK
HGPQISNVLQLEVVTGRGEIVTCSPTKDAELFNAVLGGLGQFGIITRARILLQEAPQKVQ
WVRAFYDDFATFTKDQELLVSMPLVDYVEGFIVLNEQLHS--SSIAFPTNDFNPDFGTKN
NPKIYYCIEFAVHDYQNKNINVEQVVEVISRQMSHITSHLYSVEVSYFDFLNRVRMEEMS
LRNSGLWEVHHPWLNMFVPRAGISDFRDLLMDSISPDNFEGLILIYPLLRHKWDTNTSVV
LPDSQVMYAVGILRSANHCLQELLLRHRRLAGAA-ALGAKQYLAHHPTPAGWRRHFGRRW
ERFADRKARFDPRCILGPGQGIF
>Oryza_sativa_indica_A2Y3Z7
AQDFGNLSSFPPVAVLHPGSVADIATTIRHVFHSTLTVAARGHGHSLYGQSQAAEGIIIS
MESLSMRVNPYVDASGGELWINVLHETLKYGLAPKSWTDYLHLTVGGTLSNAGVSGQTFR
HGPQISNVNELEIVTGRGDVITCSPKQNSDLFHAALGGLGQFGVITRARIPLEPAPKMVR
WLRVLYLDFTSFTEDQEMLISAETFDYIEGFVIINRTILNNWRSS-FNPQDPVRSSQFES
DGKVLFCLEMTKNFNPDEADVMEQEVNTLLSQLRYMPSSLFHTDVTYIEFLDRVHSSEMK
LRAKGMWEVPHPWLNIIIPRSMIHKFAKEVFGKILKDSNNGPILLYPVNKSRWDNRTSVV
IPDEEVFYLVAFLSSA-HNIKHTLDLNYRIIEFSDKIGVKQYLPNYTTEQEWQSHFGARW
DTFQQRKKAYDPLAILAPGQRIF
>Oryza_sativa_indica_B8ADR5
SADFGNLSVGAPAAVLYPSRPADIAALLRASCPAPFAVSARGCGHSVRGQASAPDGVVVD
MASLGLAVSRYVDAGGEQLWVDVLRASMAHGLTPVSWTDYLHLTVGGTLSNAGISGQAFR
HGPQISNVLELDVITGVGEMVTCSKEKAPDLFDAVLGGLGQFGVITRARIPLAPAPARAR
WVRFVYTTAAAMTADQERLIAVDLMDYVEGSVHLNQGLVETWRSSSFFDADEARVALAKE
AGGVLYFLEGAIYFGGAASADVDKRMDVLRRELRHERGFVFAQDVAYAGFLDRVHDGELK
LRAAGLWDVPHPWLNLFLPRSGVLAFADGVFHGILSTPAMGPVLIYPMNRNKWDSNMSAV
ITDDEVFYTVGILRSAAADVGRLEEQNDEILGFCEVIAYKQYLPYYGSQAEWKRHFGALW
PRFVQRKSKYDPKAILSRGQGIF
>Oryza_sativa_indica_A2WYX2
ARDFGNRCSLLPAAVLHPGSVSDVAATVRRVFSSPLTVAARGHGHSLLGQSQAAGGIVVK
MESLAVRVHPHVDAPGGELWINVLHETLKHGLAPRSWTDYLHLTVGGTLSNAGVSGQAFR
HGPQVSNVNQLEIVTGRGEVVTCSHEVNSDLFYAALGGLGQFGIITRARIALEPAPKMVR
WIRVLYSDFETFTEDQEKLIASETFDYIEGFVIINRTILNNWRTS-FKPQDPVQASQFQS
DGRVLYCLELTMNFNHDEADIMEQEVGALLSRLRYISSTLFYTDVTYLEFLDRVHTSELK
LRAQGLWEVPHPWLNLLIPRSTVHKFAKEVFGKILKDSNNGPILLYPVNRTKWDNRTSVV
IPDEEIFYLVGFLSSA-GSVEHAMNLNNKIVDFCEKVGMKQYLAPYTTQKQWKAHFGARW
ETFERRKHTYDPLAILAPGQRIF
>Oryza_sativa_indica_A2X2I2
SSDFGRIVAAAPEAVLHPATPADIAELVRFSAPSPFPVAPRGQGHSARGQSLAPGGVVVD
MRALAVNVSPYVDAGGEQLWVDVLRATLEHGLAPRVWTDYLRITVAGTLSNAGIGGQAFR
HGPQIANVLELDVITGTGDMVTCSRDKDSDLFFAVLGGLGQFGIITRARIGLMPAPKRVR
WVRLAYSDVATFTKDQELLISKRGFDYVEGQVQLNRTLTEGPKSTPFFSSDIGRLAASKS
ESGVIYVIECAMYYNESTSTTMDQKLESILGQLSFEEGFVFTKDVRYVQFLDRVREEERV
LRSIGMWDVPHPWLNLFVPRSRILDFDAGVFKGVFAANPVGVILMYPMNRNMWDDRMMAV
ASDNDVFYAVGLLRSAVVDVERLEKENEAVLAFCHNIECKQYLPYYTSQDGWQRHFGAKW
SRVADLKAKYDPHRILSPGQRIF
>Oryza_sativa_indica_A2WVL5
SLDFGRLTSAEPLAVFHPRGAGDVAALVKAAYASGIRVSARGHGHSISGQAQAAGGVVVD
MS--GERTLHYIDVWGGELWIDVLNWTLAHGLAPRSWTDYLYLSVGGTLSNAGISGQAFH
HGPQISNVYELDVVTGKGEVVTCSESNNPDLFFGALGGLGQLGIITRARIALEPAPHRVR
WIRALYSNFTEFTADQERLISLQRFDYVEGFVVA-AELINNWRSSFFSPQNPVKLSSLKH
HSGVLYCLEVTKNYDDSTAVTVDQDVEALLGELNFIPGTVFTTDLPYVDFLDRVHKAELK
LRGKGMWEVPHPWLNLFVPASRIADFDRGVFRGVLGSRTAGPILIYPMNRHKWDPRSSVV
TPEEDVFYLVAFLRSAVQSLEALERQNREILEFCDEIGAKQYLPNHKAQREWEAHFGARW
ARFARLKAEFDPRAMLATGQGIF
>Oryza_sativa_indica_B8B3V2
SSDFGHIVHATPNGVFRPTFPADIVALIRLSLPTPFTVAPRGKGHSSRGQAFAPGGIVID
MSALGIDVSMYVDAGGEQLWIDVLHTALKHGLTPRVWTDYLRITVGGTLSNAGIGGQAFR
HGPQISNVHELDVVTGMGEMITCSPEVNSALFFAVLGGLGQFGVITRARIRLEPAPKRVK
WVRIAYSDVHPFTTDQELLISKRGFDYVEGQVQLNWTLTQGRRSSSFFATDLARLTAIDT
GSVAIYYIEGAMYYDDNTAASVDQKLDALLEELSFVRGFVFVRDASYVEFLDRVGREEQN
LRSAGAWDVPHPWLNLFVPRSRILHFDAAVFKGILRANPVGLILMYPMNKDMWDDRMTAM
TPDEDVFYAVGLLRSAVGDVEQLERENAAVLELCDGIGCRQYLPHHASRDGWRRHFGAKW
GRVADLKARYDPRAILSPGQGIF
>Oryza_sativa_indica_B8AE82
SSDFGRIVAAAPEAVLHPATPVDIAELVRFSAPSPFPVAPRGQGHSARGQSLAPGGVVVD
MRALAVNVSPYVDAGGEQLWAEVLRATLEHGLAPRVWTDYLRITVAGTLSNAGIGGQAFR
HGPQITNVLELDVITGRGDMVTCSRDKEPDLFFAVLGGLGQFGIITRARIGLEPAPKRVR
WVRLAYSDVVTFTRDQELLISKRGFDYVEGQVQLNRTLTEGPKSTPFFRFDIDRLVASES
VSGVIYFIEGAMYYNESTTASVDQKLTSVLEQLSFDKCFVFTKDVSYVQFLDRVREEERI
LRSIGMWDVPHPWLNLFVPQSRILDFDTGVLKGVFVANPVGVILMYPMNRNMWDDRMTAV
SGNDDMFYVVGLLRSAVPDVERLERENEAVLAFCDNIGCKQYLPHYASQDEWRSHFGPKW
SRVTELKVKYDPYGILSPGQRIF
>Oryza_sativa_indica_A2WLJ0
SMDFGNITAALPAAVLFPGSPGDVAELLRAAYPGPFTVSFRGRGHSTMGQALAAGGVVVH
MQSMGINVSAYVDAGGEQLWVDVLRAAQARGVAPRSWTDYLHLTVGGTLSNAGVSGQTYR
HGPQISNVLELDVITGHGETVTCSKAVNSDLFDAVLGGLGQFGVITRARVAVEPAPARAR
WVRLVYADFAAFSADQERLVAARPWSYVEGAVYLAGRLAVALKSGGFFDADAARVVAAAR
NATAVYSIEATLNYANA-TSSVDAAVAAALGDLHFEAGFSFSRDVTYEEFLDRVYSEEEA
LEKAGLWRVPHPWLNLFVPGSRIADFDRGVFKGILQTDIAGPLIIYPVNKSKWDAAMSAV
TPEEEVFYVVSLLFSAVNDVAALEAQNRRILRFCDLIGYKAYLAHYDSRGDWVRHFGAKW
DRFVQRKDKYDPKKLLSPGQDIF
>Oryza_sativa_indica_B8BBB8
AMDFGGLVSARPAAVVRPASSDDVASAIRAAATAHLTVAARGNGHSVAGQAMARGGLVLD
MRALRMQLVKFADVPGGALWE---------------------------------------
---EVSNVAQLEVVTGDGECHVCSRSADPDLFFAVLGGLGQGGVITRARIPLSPAPQTVR
WTRVVYASFADYAADAEWLVTRPAFDYVEGFAFVRSDPVNGWPTVPIPDGHFDASLIPDN
AGP---------------------RVGEMMRPLKYVRGLEFAAGVGYVDFLSRVNRVEDE
ARRNGSWAAPHPWLNLFISSRDIAAFDRAVLNGMLADGVDGPMLIYPMLKSKWDPATSVA
LPDGEIFYLVALLRFCRPPVDELVAQNNAIIDACRSYDYKIYFPSYHAQSDWSRHFGAKW
SRFVDRKARYDPLAILAPGQNIF
>Physcomitrella_patens_A9TE88
ASDFGRIRYSLPGAILYPKSVRDVELAVRAVQGSGLTLAAKGSGHSVHGQAQALRGVVIE
MSTLGIKVAPFVDAAGGELWIDILKATLREGLAPRSWTDYLYLSIGGTLSNAGVGGQSFL
FGPEISNVLQLDVVTGNAALVKCSPTKKSDLFHGVLGGLGQFGIITSARIILEPAHEKVR
WIRAMYTDFATFTRDQEMLVTQAAFDYIEGFVVLKNKSSHGWNSVPFDAKKIDPSIIPEE
GGSVLYCIELVKKFSPNHMDTLNKTVERMVAPLSFIPTLIFTIDVPYEKFLNRLHEVEIS
LDSQGLWNVPHPWLNLFVPRSSIGLFDALIFKQMIKDDFSGPILIYPLNRNWWDSRSSAV
IPDESIFYLVGFLRISLALLGNLIADNDKIMQVCHSLGCKKYLPEYEDTESWKLHFGKKW
GSFTRRKQKYDPDFILAPGQNIF
>Physcomitrella_patens_A9TFW3
ASDFGLIHFSLPGAILYPKSVRDIQVVIRAVHSSELTLAARGRGHSVHGQAQALNGVVVE
MSSMGIKVAPFVDAAGGELWIDVLRETLKEGLAPRSWTDYLYLSIGGTLSNAGVGGQTFL
FGPEISNVLQLDVVTGTGHAVTCSPTKHSDLFHGVLGGLGQFGVITSARIVLEPAHEKVR
WIRAMYTDFATFTRDQEMLISQPTFDYIEGFVVLKNEPNNGWNSVPFDAKKIDPSMIPEE
GGSVLYYIELAKKFSGDNILGLDQIVERMMAPLSFIPTLVFTTDVPYAKFLNRLHDVELN
LASQGLWDVPHPWLNLFVPRSSIASFDDLIFKHMIKSDFSGPILIYPIKGERWDSRSSAV
IPDESIFYLVAFLRISLPLLSTLMAENDKIMEICHDMGCKMYLPEHNDIQSWKTHFGKRW
ETFARRKMKYDPHFILAPGQNIF
>Physcomitrella_patens_A9U580
AKDWGQLRSLKPAAVVYPTAVEDIATILQAVAESELTVAARGLGHSINGQAQAHNGIVIE
MTAMGIRVMPYVEAMGGDLWIDVLKASLEFGLAPRSWTDYLYLTIGGTLSNAGVSGQAFR
HGPEVSNVLQLEVVTGRGELVVCSPISHSDLFFAILGGLGQFGIITKARIVLEKAPQRVR
WMRAIYTDFATFRRDQELLIRSSPFDYVEGFVVVNDAPINGWGSVPFAPGDISEAMIPPQ
AGNIMYCLEVTKAYSAADLHNLDQVVENMLSRLGFHRGLLFKTDTSYLKFLNRLHDVEMQ
LSAKGLWDIPHPWLNLFVPAASINCFDRLVLKQLKTWDFSGPILVYPLNKSKWDRRLSAA
VPEEEVFYIVAFLRNKLPPLSVMLEENENILRICEPLHCKQYMPHNLDRQQWRHHFGSKW
DLFVHNKQLFDPCGILSPGQNIF
>Selaginella_moellendorffii_D8S2E8_CKX2-2
ARDFGGLIHSPPYCVVCPSSSDGISSLVRAANTAKLTIAARGNGHSVHGQAQALNGIVID
MPRMTNAIRPFVEASGGVLWIDVLRETLKCGLAPRTWTDYLYLSVGGTLSNAGVSGQAFR
HGPQISNVLQLQVVTGNGDTVTCSATRNSDLFYAVLGGLGQFGIITKARIPLEEAPARAR
YKRLVYTDFGAFQKDIERLISLNVVNYVEGIVIPSCDPYQGYNSVPFDGEAIDPSLIPDS
SGPVLYCIEIAKYYNHGQEAFMEDRLERLLGSLSFVPGLTFTTDLTYFDFLNRVHGVEEV
LRKVKQWDVPHPWLALFVPKSKISKFNDIVFRDMVCKGVNGPMLIYPLNRSKWETRSSVV
VPDESIFYIVCLLRYVVQPLEAHLQQNEEIMRRCEILNVKQYFPHYHSDTEWKQHFGESW
GKFLANKIKYDPNAILSPGQGIF
>Selaginella_moellendorffii_D8RNN8_CKX1-1
SSDFGRIHRRLPHAILYPSSVRDIASLVRAVHSSPLRIAARGAGHSVAGQAQAGDGVVIE
MGSLGIKVSPYVEAMGGELWIDVVRESLKYGLAPRSLTDYLFLSVGGTLSNAGVSGQAFR
YGPQISNVLELEVVTGNGEIVRCSPVDHADLFFAVLGGLGQFGIITKAKINLERAPQKVK
WIRALYSDFKAFTRDQELLIARPSFDYVEGSVIVNNNPSNEYKPIPFHGQTLNASLIPPS
AGPVLYCLELTKNYDEDESATIDETVSSLLAPLGHVPSLVFSKDASYFEFLNRVHDGEIR
LRKKGLWDVPHPWMNLLVPKSKIEEFDALVFREILRKGINGPLLVYPLDKMKWDSRTSVV
MPDENIFYLVGMLRYATPSVSSLVDQNKEILRVCKSIHLKQYIPQLSSEEEWREHYGSSW
SLFLRRKLAYDPKAILAPGQNIF
>Selaginella_moellendorffii_D8SXN5_CKX1-2
SSDFGRIHRRLPRSILYPSSVRDIASLVRAVHSSPLRIAARGAGHSVAGQAQAGDGVVIE
MGSLGIKVSPYVEAMGGELWIDVVRESLKYGLAPRSLTDYLFLSVGGTLSNAGVSGQAFR
YGPQISNVLELEVVTGNGEIVRCSPVDHADLFFAVLGGLGQFGIITKAKINLERAPQKVK
WIRALYSDFKAFTRDQELLIARPSFDYVEGSVIVNNNPSNEYKPIPFHGQTLNASLIPPS
AGPVLYCLELTKNYDEDESATIDETVSSLLAPLGHVPSLVFSKDASYFEFLNRVHDGEIR
LRKKGLWDVPHPWMNLLVPKSKIEEFDALVFREILRKGINGPLLVYPLDKMKWDSRTSVV
MPDENIFYLVGMLRYATPSVNSLVDQNKEILRVCKSIHLKQYIPQLSSEEEWREHYGSSW
SLFLRRKLAYDPKAILAPGQNIF
>Selaginella_moellendorffii_D8RVP4_CKX2-1
ARDFGGLIHSPPRCVVCPTSSDGISSLVRVANTAKLTIAARGNGHSVHGQAQALNGIVID
MPRMTNAIRPFVEASGGALWIDVLRETLKCGLAPRTWTDYLYLSVGGTLSNAGVSGQAFR
HGPQISNVLQLQVVTGNGDTVTCSATRNSDLFYAVLGGLGQFGIITKARIPLEEAPERAR
YKRLVYTDFGAFQKDIERLISLNVVNYVEGIVIPSCDPYQGYNSVPFDGEAIDPSLIPDS
SGPVLYCIEIAKYYNHGQEALMEDRLETLLGSLSFVPGLTFTTDLTYFDFLNRVHGVEEV
LRKIKQWDVPHPWLALFVPKSKISKFNDIVFRDMVCKGVNGPMLIYPLNRSKWETRSSVV
VPDESIFYIVCLLRYVVQPLEAHVQQNEEIMRRCEILNVKQYFPHYHSDAEWKQHFGDSW
GKFLANKIKYDPNAILSPGQRIF
>Anthoceros_angustus_012758_locus=scaffold84_size431259_194010_196542_+_len_1674
AVDFGMQVSKLPAAILYPTSEKDILDVVRAVYDLKLTLAAKGPAHSCNGQAMARSGVVVE
MSTLSIEIHAYADVGGGQLWIELLEVALKVGLAPRSWTDYLYLSVGGTLSNAGISGQAFR
HGPQISNVLAMEVITGLGELVTCSATRNSQLFNAVLGGLGQFGIITKARIILEPAPHRVR
WIRALYSDFERFTKDQEALIAHPPCGYVEGFVVLNSEFLNGYNSILFQGNSIDPHLIPPS
AGPVLYTIELGIYYTEHEGSSLDEKVFTVLASLGHIPGLLFTADVSYHDFLNRVRAVELA
LRAKGAWVVPHPWLNLFVPAKKIATFNDKVLTKLTSTSMNGPLLIYPVNQKKWRASSSAV
TPRGATFYLVAFLQSANLSSSELQAQNRIIRRYCEELGCKSYLAAYKAQSQWKRHFGTKW
TRFVERKHAYDPQAILSPGQNIF
>Fontinalis_antipyretica_20501-RA__[mRNA]__locus=170870_76_3214_+_[translate_table__standard]
------------------------------------------------------------
------------------------------------------------------------
----------------TGEVVDCTPTQHSDLFFAVLGGLGQFGIITKARIVLEPAPPRVR
WVRAMYTDFATFQSDLELLIRSRPFDYVEGFVVMNNGAINGWSSVPFTRGAINATMIPRH
AGAIMYCLEVTKAYARHELPTLDQEVASMLAPLRFHRGLLFQKDTTYFRFLDRVHDLEVE
LRAEGLWEIPHPWLNIFVPAASIQQFDELVLKHIATRMFSGPILVYPVHKSKWDRRLSVA
VPEEEVFYVVAFLRNKLPSLSDMLEDNENILRVCEPLRCKQYLPHYRERSQWENHFGSKW
GGFVQNKQRFDPCAVLAPGLNIF
>Fontinalis_antipyretica_19137-RA__[mRNA]__locus=179724_23343_27713_-_[translate_table__standard]
AFDFGRIRFSEPAAVVYPKSVHDVEATVRAVRAAGLTLAAKGRGHSVHGQAQALHGVVLE
MSSLGIRVAPFVDAAGGALWIDVLQAALKVGFAPRSWTDYLYLSIGGTLSNAGVGGQTFL
FGPEISNVLQLDVVTGTGQLTKCSPTKNPDLFHGVLGGLGQFGIITSARIVIEPAHEKAR
WIRVMYTDFATFTRDQELLVSQPAFDYIEGFVIFKNAPNNGWNSVPFDEQKIDLSDIPSD
GGSVLYYIELVKKFSDRDILTLNPAVESMLSTLRFVPHLIFTTDVPYERFLNRLHEVEVN
LASQGLWDVPHPWLNLFVPQSSIAKFDSLIFKHMIKDDFSGPILIYPLKRERWDARSSAV
IPEESVFYLVAFLRIALPPLGSLIAENDKIMEVCDKLGCKMYLPEYGDVHGWKRHFGTRW
EDFERRKRTYDPDFIFAPGQNIF
>Fontinalis_antipyretica_09610-RA__[mRNA]__locus=180122_31995_35465_-_[translate_table__standard]
SVNEDDL---APAGVVYPSDVDDVAAVVRAVADAGPTVAARGLGHNIRGRSQAHSAVILE
MTTMGIKVVPFVEAMGGALWVDVLKASLEVGMAPRSWTDYLYLTVGGTLSNAGVSGQTFR
HGPEVSNVLELQVVTGKGEIVDCSRTKNSELFFAVLGGLGQFGIITKARIVLEKAPQRVR
WMRALYTDFATFKADQELLISATPFDFVEGFVVVNNEPLNGWSSVPFIQSEINAAMIPSQ
AGEVMYCLEVTKAYSVADLHTVDQVVESMLAPLHFLRELLFKTDATYFQFLDRVHDTEMK
LQKTSEWKMPHPTLNVFVPASAMEQFDRLFHRNTFVLSISSMLLSPTCFLPRWDARLSVA
VPEEETFYMVAILSNKVPALSKMMQDNESILKVTE-LGGKQYLPKHQHIRQWRRHFGSKW
AAFVEHKQICCGNSCGVVGSAID
>Fontinalis_antipyretica_18590-RA__[mRNA]__locus=180147_10258_14286_+_[translate_table__standard]
AKDWGQLRRLAPVAVVYPSVVEDVAMVVDAVADSDLTVAARGLGHSINGQAQAHNGVVIE
MTAMGIRVMPFVEAMGGDVWVDVLTASLKFGLAPKSWTDYLHLTIGGTLSNAGISGQAFR
HGPEISNVLQLQVVTGKGEILDCSPTLHPELFFAVLGGLGQFGIITKARIGLERAPQRVR
WLRALYTDFASFKRDQELLIGNAPFDFVEGFVVANSAPTNGWASVAFGNGAITEAMIPAH
AGPVLYCLEVTKAYSAADLPHLDQTVESMLAPLSFDRKLLFKTDTPYFKFLNRLHQVETE
LSALGMWDIPHPWLNIFVPASSMERFDKLVLKELMNPDFSGPILVYPLNKAKWDKRLSVV
VPEEEIFYLVAFLRNKLPPLSTMLEDNDYILRVGEMLRCKQYLPRHRDRVQWKRHFGSKW
DAFVQNKQMFDPRAILSPGQNIF
>Pleurozium_schreberi_augustus_masked-scaffold_53-processed-gene-1.20-mRNA-1_gene=augustus_masked-scaffold_53-processed-gene-1.20_name=augustus_masked-scaffold_53-processed-gene-1.20_seq_id=scaffold_53_type=cds
AKDWGQLETRAPAGVLQPASVQDVAAIVHAAAECELTVAARGLGSSIGGQSQAHNGIVIE
MTTMGITVVPFVEAMGGELWVDVLKASLEFGMAPRSWTDYLYLTVGGTLSNAGVSGQTFR
HGPEVSNVLELQVVTGKGEVVDCTPTQHSDLFFAVLGGLGQFGIITKARIILENAPPRVR
WMRALYTDFATFKSDLEFLISSSPFDYIEGFVVMNNEPINGWSSVPFTRSDINASMIPSH
AGTIMYCLEVTKAYS-NDLHTLDQEVENMLAPLRFHRGLLFHKDTTYFRFLDRVHEVEMQ
LRAEGLWEIPHPWLNIFVPAASIEQFNELVFKQIATRLFSGPILVYPVHKSKWDKRLSVA
VPEEEIFYVVAFLRNKLPTLSEMLEDNDNILRVCEPLHCKQYLPHYQDRSKWEHHFGSKW
GSFVQNKQLFDPCAILAPGLNIF
>Pleurozium_schreberi_augustus_masked-scaffold_717-processed-gene-0.39-mRNA-1_gene=augustus_masked-scaffold_717-processed-gene-0.39_name=augustus_masked-scaffold_717-processed-gene-0.39_seq_id=scaffold_717_type=cds
EKDWGQLRRLAPAAVVYPTAVEDVATVVAAVADSGLTVAARGLGHSISGQAQAHNGVVIE
MTAMGIRVMPFVEARGGDVWVDVLTASLKFGLAPKSWTDYLHLTIGGTLSNAGVSGQAFR
HGPEISNVLQLQVITGKGDVLDCSPTLHPELFFAVLGGLGQFGIITKARIVLERAPQRVR
WLRALYTDFASFKRDQE-------------------------------------------
------------------------------------------------------------
----------------------------------------------------WDKRLSVV
IPEEEIFYLVAFLRNKLPTLSTMLEDNDNILRVCETLRCKQYLPRYQDRVQWKRHFGSKW
DLFVQNKQMFDPRAILSPGQNIF
>Pleurozium_schreberi_snap_masked-scaffold_717-processed-gene-0.26-mRNA-1_gene=snap_masked-scaffold_717-processed-gene-0.26_name=snap_masked-scaffold_717-processed-gene-0.26_seq_id=scaffold_717_type=cds
------------------------------------------------------------
MSSLSIRVAPFVDAAGGALWIDVLQAALKLGFAPRSWTDYLYLSIGGTLSNAGVGGQTFL
FGPEISNVLQLDVVTGTGQLVKCSPTKNPDLFHGVLGGLGQFGIITSARIVIEPAHE---
----------------------------------KNAPNNGWDSVPFDEQKIDPSTIPPE
GGSVLYYIELVKKFNDHDILTLDQTVEKMLLPLRFIPTLMFTTDVPYERFLNRLHEVEVN
LASQGLWDVPHPWLNLFVPQSSIAKFDSLIFKHMINDDFSGPILIYPLKRERWDSRSSAV
IPDESVFYLVAFLRIALPPLSSLIAENNKIMEVCENLGCKMYLPEYDDVDGWKRHFGTRW
EDFARRKQTYDPDFILAPGQNIF
>Azolla_filiculoides_s0052.g031500
STDFGNSVRDPPLALIRPSGPVDICKVVRYANGPGSVVAARGNGHSIYGQAQAPNGLVLD
MRSLSVRVRPYVDASGGDLWIDVLHECLKHGMAPRSWTDYLYLTVGGTIQVGGVGGQTFK
FGPIINNVMELEVITGKGELQVCSATQNAELFFAMLGGLGQFGIITRARIVLAKAPRKVR
WIRMIYGDVGEFTHDQEQIIV--MFDFVEGFVVCNNNPVNGWGQVAFTLDDSDQLDIPPD
CGPILYCLELAKYYNDDDTILMDEVVEKLQSSLRYIRGLSFSKDVSYVNFLNRVHAQEVA
LTKLGMWQSSHPWLCLFVPRSHIKSLDTLIFKSKLVKGVGGPMHMYPMLKNKWVEHSCAI
TPNEDIFYLVNLLRLHYPKLETLLQENDEILHALESIPFKVYMPRFKSPQDSQLHFGHFW
QHFLYLKQTYDPFAVLAPGQCIF
>Azolla_filiculoides_s0213.g058292
ARDFGGRFRQQPCAVVYPSSPDDILRVMLSIPDFRLCVAARGNGHSVSGQAQAADGIVIE
MQSLELSVGLYAEVCAGRLWIEVLDAAVSQGLAPRSWTDYLYLSVGGTLQNAGVGGQCFR
HGPQISNVTRLDVITASGEVRNCSATSNPDLFYGSLGGLGQLGIITKARIVLEVAPQKVR
WIRLVYTDFKVFTKDQEHLITMAGFDYVEGFVVTNSNPVNGWPTVLFSDHRDSSSSIPSS
VAPVLYCLEVAKYYKSTDTLNLDERTADLLRPLRFVAGLRFEMDVTYREFLDRVHAGEEK
LRGMGLWESPHPWLCLFVPAAQIHTFDSLIFKQKLRRGVGGPMLVYPMLRSKW-PRCSAV
IPEEEVFYMVALLRFMSAAAD----ENEEVVRIARAIKLKRYLPHFGGESAWVEHFGARW
AHFRSLKQRWDPNGILAPGQNMP
>Azolla_filiculoides_s0262.g060830
LVDFGNLVRPAPAAILYPASVADISTLLRGINSMALTVSARGHAHSLHGQAHAPHGVIIH
MESLAVNVVMYADVSGGALWIDVLRACLVHGVAPRSWTDYLYLTVGGTLSNAGISGQAFR
HGPQISNVLQLEVVTGKGDVVTCSEDENPDLFHATLGGLGQFGIITSARIPLEPAPSRVK
WMRALYSDFDTFRRDQEYLISLPTFDYIEGFVVPNSEVLENWRSSLFEPQNGTTAATVLD
EAGILYYLEVTKHYNENEEEESITKVASLMASLHCIQSSVHSTDVSYLEFLNRVHVGEEK
LRARGLWDIPHPWLNLFVPSDKIVEFDTVVFKKILGKSSAGPIIIYPMNRNK--------
------------------------------------------------------------
-----------------------
>Salvinia_cucullata_v1.1_s0065.g015946
ARDFGGTCFARPSLVVYPSTAEEIARVMRFVS-----VAARGNGHCVAGQALAPDGVVIE
MQALGVAIGFYADVGGGRLWVEILDATLASSLSPRSFTDYLYLTVGGTLQNAGVGGQCFR
HGPLISNVARLDVITATGDIKSCSPTVNPDLFYGSLGGLGQFGIISKARILLQPAPQKVR
WIRLVYANFADFTHDQEHLIITGGVDYLEGFVVANNDPVNGWPAVLFSDHRLDDAAIPAN
AGPVLYCLEMAKYYNHGDVVAMDERIGGLLRTLRFVAGLGFQVDATYREFLDRVHTGEVK
LQKAGLWHSPHPWLCLFVPATQIQAFDAVVFKSKLKTGVGGPILVYPMLRSKWDPRCSAV
IPEEEIFYMVALLRFVSNAAEKMMAENEEIVRVARAIKLKRYLPHFAAAPAWEEHFGAKW
AEFCRLKRRWDPQGLLAPNLRIP
>Salvinia_cucullata_v1.1_s0113.g020815
SADFGGIYSPQPQAVILPRSAGDVQKAVAYGRRRGLKVAARGNGHSIYGQAQAPGGLVLD
MRGVGVEVWGYVEAAAGQLWIDVLRACLEENVAPVTWPDYLQLTVGGRSRRGVWEANPSS
TGP--------------------------------------------------SSATSCK
WKS---------------------------------------------------------
------------------------------------------------------------
------------------------------------------------------------
------------------------------------------------------------
-----------------------
>Salvinia_cucullata_v1.1_s0387.g027334
SADFGGIYSPQPQAVILPRSAGDVQKAVAYGRRRGLKVAARGNGHSIYGQAQAPGGLVLD
MRGVGVEVWGYVEAAAGQLWIDVLRACLEENVAPVTWPDYLQLTVGGTIQTGGVGGQSFK
HGPVISNVLQMEVVTGLAELKLCDAEQNAELFYAMLGGLGQFGIITKARIRVGRPPTTVR
WMRLVYAEAEAFADDQAAAVL--DFDYVEGFVVCNNALVNGWAQLAFTPGELDPALITAA
TAPFLYCLELAKHYPEN----VND------------------------------------
-----------------------------------------------------DAPAAAA
M-DE--------------------------------------------------------
-------------------VRIV
>scaffold-CAPN-2007270-Equisetum_diffusum
-----------PLAMLRPASVEDVAHLIKSVHGSGLKVAARGHAHSIHGQAQVDNGVVVD
MSSLRVAMHPYVDVSGGELWVDVLTKTLEFGLAPRSWTDYLYLSVGGTLSNAGISGQAFR
HGPQISNVYQLQVVTGTGETITCSKDVNPDLFYAALGGLGQFGIITNARIALEPAPQRVK
WIRVLYSDFETFTQDQEYLISEPGFDYVEGFVV-TTQLLNNWRSSSFQPFKKNLEEVRPI
AGQMLYYLEVAKNYNAAQADQIDQVVASLLGALQCIPSSVFTTDISYFGFLNRVHAGELK
LRDKGLWDIPHPWLNLFVPKSGIADFNEAVFNKILANAGAGPVLIYPMHKSKWDSCMSVM
TPDEDVFYLVAILRSPTGATEDLIQQNMRIRKYCKSIGEKMYLPYFQAQEDWRSHFGHKW
TKLTEMKSKFDPRSILTPSYHIF
>scaffold-DCDT-2017268-Gaga_arizonica
VLDFGRVAKLPPRAVLKPASVQDIGSLVRGIYNGVLTVAARGHGHSIHGQAQAAGGVVVD
MSALGIHVDLYADVRGGELWIDVLHATLHEGLAPKSWTDYLYLPVGGTLSNAGISGQAFL
HGPQISNVHQLEVVTGKGDVVVCSDKEHSDLFYAALGGLGQFGIITSARIALESAPQRVR
WVRALYSDFDTFRKDQEYLISQPSFDYVEGFVVSNSELLDNWRSSLFQPAEGIRTR-EGA
NDTVYYYLEVTKNYHDAEAESIDQKLAALLAPLHCIPSSIFSTDISYVDFLNRVHVGELK
LRAKGLWDIPHPWLNLFIPASKIVEFDAVVFKRMLGKKGSGPIIIYPMNRNKWDARTSVA
IPDEDVFYLVALLRSPSASTEELLQHNEAILQFCRSIGEKMYLPRLSGAAQWRTQFGAKW
ATFVRRKALYDPSAILGPGHNIF
>scaffold-EEAQ-2017792-Sceptridium_dissectum
THDFGNICHDRPVAVVHPASEEDISDVIRAIGSSNLTVAARGNGHSINGQAQALNGVVID
MSTLGIDICSYADVYGGELWIHLLQASLRKGLAPRSWTDYLHLSVGGILQNAGVGGQTFK
HGPQISNVLQVEIVTGKGDMVKCSPTYHADLFYASLGGLGQFGIITKARIMLEPAPQKVR
WIRVVYADFKAFTQDQEMLISRPTFDYLEGFVLVNSNPVNGWGQVPLTDRSVDPNLIPSN
AGLVLYCLEVAKNYTSEAGRTLEEKVASLLASLRFIKGLLFTVDVSYYDFLNRVSPIEKT
LRSLGIWQAPHPWLCLFIPRSKIQAFDSLIFRQNLTKGVGGPMLLYPMNKNKWDSRCSAV
LPDEDIFYLVGLLRSNFPRSETLVAENNEILNKCKAIHVTQYLPHFTRQSDWEGHFGEKW
RQFRARKSTYDPQAILAPGQRIF
>scaffold-FCHS-2012742-Deparia_lobato-crenata
SVDFGRLARLPPRAVLQPASVQDISTLMRSIYGCNLTVAARGHGHSIHGQAQAAEGVVVD
MSRLGVHVVLYADVRGGELWIDVLHATLHHGLAPKSWTDYLYLSVGGTLSNAGISGQAFL
HGPQISNVHQLEVVTGKGDVVVCSEREHSDLFHATLGGLGQFGIITSARIALEPAPQRVR
WVRALYSDFDTFRRDQEYLISQATFDYIEGFVVSNSELLDNWRSSLFLPHKNIRTG-ESA
DGAILYYLEVTKNYDEAESELIDDKVSALLAPLHCIPSSIYSTDISYTDFLNRVHVGELK
LRAKGLWDIPHPWLNLFIPASKIVEFDEVVFKRMLGKKGAGPIIIYPMNRKKWDARTSVA
IPDEEVFYLVALLRSPSAGTEELLQQNEAILHFCRSLGEKQYLPRLSGAAQWHRQFGAKW
ATFLRRKAAYDPSALLSPAHFIF
>scaffold-GSXD-2014917-Myriopteris_rufa
SLDFGRLAKLPPRAVLKPASVQDIGSLVRGIYNGVLTVAARGHGHSIHGQAQAAGGVVVD
MSSLGIQVVLYADVRGGELWIDVLHATLHEGLAPKSWTDYLHLTVGGTLSNAGISGQAFL
HGPQISNVHQLEVVTGKGDVVVCSEKEHSDLFHAALGGLGQFGIITSARIALEPAPQRVK
WVRALYSDFDTFRKDQEYLISQPSFDYVEGFVVSNSELLDNWRSSLFQPAEGIRTR-EGA
NGTVFYYLEVTKNYHEAEAELIDEKLAALLASLHCIPSSIFSTDISYVDFLNRVHVGELK
LRAKGLWDIPHPWLNLFIPASKIVEFDAVVFKRMLGKKGSGPIIIYPMNRNKWDTRTSVA
IPDEDVFYLVALLRSPSASTEELLQQNEAILQFCRSIGEKLYLPRLSGAAQWRTQLGAKW
ATFVRRKALYDPSAILGPGHNIF
>scaffold-GYFU-2023524-Polypodium_hesperium-A_type
SLDFGRLARLPPRAVLQPASVRDISSLVRSIYGCNLTVAARGHGHSIHGQAQAAEGVVVD
MSSLGVQVVLYADVRGGELWIDVLHATLRHGLAPKSWTDYLYLSVGGTLSNAGISGQAFL
HGPQISNVHQLEVVTGKGDIVVCSAREHSDLFHATLGGLGQFGIITSARIALEPAPQRVR
WVRALYSDFDTFRRDQEYLISQATFDYVEGFVVSDSELLDNWRSSLFLPHYKTR---KNA
DAAVLYYLEVTKNYQEAESASIDDEVSALLAPLHCIASSIYSTDISYLEFLNRVHTGEQK
LRAKGLWDIPHPWLNLFIPATKIVEFDEVVFKRMLGKKGAGPIIIYPMNRNKWDARTSVA
IPEEEVFYLVALLRSPSAGTEELLQQNEAILQFCRSMGEKQYLPRLSGAAQWERQFGAKW
ATFVRRKATYDPSALLSPAHFIF
>scaffold-KIIX-2091526-Pilularia_globulifera
AHDFGRMQSARPKAVLFPASAADIASAVKAIYATNLTVAAKGGAHSVYGQAQAGQGLVVE
VSALGIAVHAFVDAPAGSLWIDVLRASLKHGLAPRSWTDYLYLTVGGTLSNAGISGQAFR
HGPQISNVYQLEVVTGKGDVVLCSPQRNSDLFYAALGGLGQFGVITSARIALEMAPDRVK
WIRVLYSNWDAFVEDQEYLISLSTFDYVEGFVVAKDTIIDNWRSSLFKARNAGAATSQNQ
SQPLLYYLELTLNYNEADSAAVEEKMASLLAPLQCTPSSVYSTDVSYVEFLDRVHTGEKK
LREEGLWEIPHPWLNLFVPKSKISAFNDAVFKQILAQEGGGPVIVYPMNRNKWDERMSAV
TPDEDVFYLVGLLRSPGAALSDLMQQNREILRFCKEIGEKQYLPGLYGPKEWQAHFGRKW
RTTLARKARYDPAAILSPGHHMF
>scaffold-NHCM-2009306-Angiopteris_evecta
AIDFGNVYHCPPAAIVYPGGVEDVCRAVRAAASSNLTVAAKGNGHSVSGQAQALNGVVID
MSCFGIEVFPYADVRGGVLWIDLLRETIRIGLAPRTWTDYLYLSVGGTLQNAGVGGQTFR
YGPQISNVLQLEVVTGKGDMKTCSPTMNSELFFASLGGLGQFGIITKARIILEPAPQKVR
WIRVLYSEFKSFAHDQELLISHPTFDYLEGFVLSNNNPVNGLGQVPFTGGSVDPHLIPAD
AGPVLYCLEVAKTYNVEDAATLEQKIVTLLQPLKFIRGSRVTTDGSYFDFLNRVYSAEQT
LRSVGIWQAPHPWLCLFVPKSKIEAFDAKVFKQKLRKGVGGPMLLYPIHKNKWDTRFSAV
TPDEDIFYLVALLRSNFPPVESLIAENNEILSLCKTIHVKQYFPHFTRQSDWEDHFGDKW
SHFRSMKFTYDPHAILAPGQGIF
>scaffold-NWWI-2023857-Nephrolepis_exaltata
SVDFGRLARLPPRAVLQPASVQDISSLVRSIYGCNLTVAARGHAHSIHGQAQAPEGVVVD
MSRLGVQVVLYADVCGGELWIDVLHATLHHGLAPKSWTDYLYLSVGGTLSNAGISGQAFL
HGPQISNVHQLEVVTGKGDIVVCSEREHSDLYHATLGGLGQFGIITSARIALEPAPQRVR
WMRALYSDFDTFRRDQEYLISQATFDYIEGFVVSDSELLDNWRSSLFLPHKNIRTS-DDA
SGAILYYLEVTKSYHEADSQFIDDKVSALLAPLHCIPSSIYSTDLSYLEFLNRVHVGELK
LRAKGLWDIPHPWLNLFIPASKIVEFDQVVFKRMLGRKGAGPIIIYPMNRNRWDTRTSVA
IPEEEVFYLVALLRSPSAGTEELLQQNEAILQFCRSMGEKQYLPRLSGAAQWQKQFGAKW
ATFLRRKATYDPSALLSPAHHIF
>scaffold-POPJ-2024164-Pteris_vittata
SVDFGRLSRLPPRAVLKPASAQDIGSLMRGIYTVLLRVAARGHGHSLHGQAQAAEGVVVD
MSALGIHVDLYADVPGGELWIDVLQATLRHGLAPKSWTDYLYLTVGGTLSNAGISGQAFL
HGPQISNVHQLQVVTGKGDVVVCSETEHSDLFYAALGGLGQFGIITNARIALEHAPQRVK
WVRALYSDFDTFRKDQEYLISQPSFDYIEGFVVSNSELLDNWRSSLFQPAGSIRTSRDAN
SSTVLYYLEVTKNYHESEAEIINEKVADLLAPLHCVPSSIYSTDISYVDFLNRVHVGEQK
LRAKGLWDIPHPWLNLFIPASKIVEFDAVVFKRMLRKKGSGPIIIYPMNRSKWDARTSVA
IPDEDVFYLVALLRSPSATTEELLQQNDAILQFCRSMGEKQYLPRLCGPSQWRAQFGAKW
ATFVRRKALYDPSALLTPGLNIF
>scaffold-UGNK-2005479-Marattia_attenuata
AQDFGNFTNNLPAAVLYPASVKDIATLIKAIYSSHLTVAAKGHAHSLHGQAQARNGVVIE
MSSLGIEIYPYVDVRGGELWIDVLDKTLKEGLAPRSWTDYLYLSVGGTLSNAGISGQAFR
HGPQISNVYQLEVVTGKGDVVKCSKDDNSDLFYAALGGLGQFGIITSARIALEPAPQQVK
WIRVLYSDFETFTKDQEYLISQPSFDYVEGFVVTNSELLNSWRSSLFRPQNAVPDSMLQP
AGQIMYYLEVIKHYNAAEADTIDQKVASLLAPLSCISCSVYSTDISYADFLDRVHTGELR
LRAKGLWDIPHPWLNLFVPKSKIAEINTFVFKKILGRKSCGPVLIYPLNRNKWDARMSAV
TPDEDVFYLVALLRSPSLTTEDLIEQNEEMLRICKSTGEKQYLPNYCKQSDWRRHFGERW
SSVVERKARYDPCAILAPGQKIF
>scaffold-UJTT-2025330-Pityrogramma_trifoliata
SSDFGRLSRLPPLAVLRPASVQDISTLINAIYSVRLTVAARGHGHSIHGQAQAAQGVVVD
MSALGIHVDQYADAGGGELWIDVLQASLRHGLAPKSWTDYLYLTVGGTLSNAGISGQAFL
HGPQISNVHQLEVVTGRGDVVVCSEAENSDLFYAALGGLGQFGIITSARIALEAAPQRVK
WVRALYSDFDTFRRDQEYLISQPSFDYIEGFVVSNSELLDNWRSSLFQPAYDRGWDAILN
GGTVLYYLEVTKNYNKAEEAIIDDKLADLLAHLHCVPSSIYSTDISYVDFLNRVHAGELK
LRAKGLWDIPHPWLNLFIPASKIMEFDAVVFKRMLRTRGSGPIIIYPMNRNKWDARTSVA
IPDEDMFYVVAMLRSASASTEELLQQNDAILQFCRSIGEKQYLPRMAGPGQWRAHYGVKW
ATFLRRKALYDPAALLAPSLNIS
>scaffold-VIBO-2002735-Osmunda_javanica
ARDFGNVYHHQPAAVAFPSSVDDISKVVRSAASSSLTIAAKGNGHSINGQAQALNGVVID
MSSLGIEVCSYADVSGGELWIDLLKACLRKGLAPRTWTDYLYLSIGGTLQNAGVGGQTFR
YGPLIDNVLQLEVVTGKGDVQICSPTLNSDLFFATLGGLGQFGIISKARIVLENAPQKVR
WIRVLYADFNAFTHDQELLISLPAFDYLEGFVLSNSDPVNGWGQVPLADSAVDPSLIPAT
SGPVLYCLELAKHYNGEDEETLEQMLAAMLGPLRFIPYLHFCTDLSYFEFLNRVHSQELT
LRSQGIWLAPHPWLCLFVPRSKVRDLDAVVFKKKLTKGVGGPMLLYPMLKSKWDARSSAI
TPAEDIFYLVSLLRSSPPRLDTLLAENREILRLCSAIPFTLYMPHFTRPSDWRHHFGSKW
NWFTSMKQIYDPLAILAPGQGIF
>scaffold-VVRN-2020692-Lonchitis_hirsuta
---FGRMARLPPRAVLQPASVKDISTLLRAIYSCNLTVAARGHAHSIHGQAQAAEGVVVD
MSSLGIQVVMYADVRGGELWIDVLHATLKEGLAPKSWTDYLYLSVGGTLSNAGISGQAFL
HGPQISNVHQLEVVTGKGDAMICSEHENSDLFYGALGGLGQFGIITSARIALEPAPQRVK
WMRVLYSDFETFRRDQEYLISQPSFDYIEGFVVSNSELLDNWRSSLFLPRKAEGTT--ET
DDKVLYYLEVTKNYREEETDLIEDRVATLLAPLHCVPSSIYSTDISYVDFLNRVHVGELK
LRSKGLWDIPHPWLNLFVPRSKIVEFDAVVFKRMLGKRGSGPIIIYPMNRNKWDARTSVA
IPDEEVFYLVALLRSPSPTREELLQQNEAILHFCRSIGEKQYLPRLSTAVQWQRQFGSKW
ATFVRRKAMYDPRALLSPAQNIF
>scaffold-YCKE-2013151-Notholaena_montieliae
ILDFGRLAKLPPRAVLKPASVQDIGNLVRGIYNGVLTVAARGHGHSINGQAQAAGGVVVD
MSALGIHVVLYADVRGGELWIDVLHATLHEGLAPKSWTDYLYLTVGGTLSNAGISGQAFL
HGPQISNVHQLEVVTGKGDVLVCSDKEHPDLFYAALGGLGQFGIITSARIALEPAPQRVK
WVRALYSDFDTFRKDQEYLISQPSFDYVEGFVVSNSELLDNWRSSLFQPAEGLKTR-EGA
NGTVYYYLEVTKNYHEAEAEFIDKKLAALLAPLHCIPSSIFSTDISYVDFLNRVHVGELK
LRAKGLWNIPPPWLNLFIPASKIVEFDAVVFKRMLGKKGSGPIIIYPMNRNKWDARTSVA
VPDEDVFYLVALLRSPSASTEELLQQNDAILQFCRSIGEKMYLPRLTGAAQWRTQLGAKW
ATFVRRKALYDPSAILGPGHNIF
>scaffold-YJJY-2077618-Woodsia_scopulina
SVDFGRLARLPPRAVLQPASVQDISTLVRSIYGCNLTVAARGHGHSIHGQAQAAEGVVVD
MSCLGVQVVLYADVRGGELWIDVLHATLQHGLAPKSWTDYLYLSVGGTLSNAGISGQAFL
HGPQISNVHQLEVVTGKGDVVVCSEREHSDLFHATLGGLGQFGIITSARIALEPAPQRVR
WVRALYSDFDTFRRDQEYLISQATFDYIEGFVVSNSELLDNWRSSLFQPHKSIRTR-ESA
DGAIRYYLEVTKNYHEAESDFIDDKVSALLAPLHCIPSSIYSTDISYTDFLNRVHVGELK
LRAKGLWDIPHPWLNLFIPASKIQEFDEVVFKRMLGKKGAGPIIIYPMNRKKWDARTSVA
IPEEEVFYLVALLRSPSAGTEELLQQNEAILHFCRSLGEKQYLPRLSGATQWHRQFGAKW
ATFLRRKAAYDPSALLSPAHFIF
>scaffold-ZQYU-2028510-Phlebodium_pseudoaureum
SLDFGRLARLPPRAVLQPASVRDISSLVRSIYGCNLTVAARGHGHSIHGQAQAAEGVVVD
MSSLGVQVVLYADVRGGELWIDVLHATLRHGLAPKSWTDYLYLSVGGTLSNAGISGQAFL
HGPQISNVHQLEVVTGKGDTVVCSAREHSDLFYATLGGLGQFGIITTARIALEPAPQRVR
WVRALYSDFDTFRRDQEYLISQATFDYVEGFVVSNSELLDNWRSSLFLPHYKNR---KNA
EAAVLYYLEVTKNYQEAEAASVDDEVSALLAPLHCVASSVYSTDISYLEFLNRVHAGEQK
LRAKGLWDIPHPWLNLFIPATRIVEFDEVVFKRMLGKKGAGPIIIYPMNRNKWDARTSVA
IPEEEVFYLVALLRSPSAGTEELLQQNEAILQFCRSMGEKQYLPRLSGAAQWERQFGAKW
ATFVRRKATYDPSALLSPAHFIF
>scaffold-ZRAV-2027266-Polypodium_hesperium-2_samples_combined
SLDFGRLARLPPRAVLQPASVRDISSLVRSIYGCNLTVAARGHGHSIHGQAQAAEGVVVD
MPSLGVQVVLYADVRGGELWIDVLHATLRHGLAPKSWTDYLYLSVGGTLSNAGISGQAFL
HGPQISNVHQLEVVTGKGDIVVCSAREHSDLFHATLGGLGQFGIITSARIALEPAPQRVR
WVRALYSDFDTFRRDQEYLISQATFDYVEGFVVSDSELLDNWRSSLFLPH---K---KNA
DAAVLYYLEVTKNYQEAESASIDDEVSALLAPLHCIASSIYSTDISYLEFLNRVHTGEQK
LRAKGLWDIPHPWLNLFIPATKIVEFDEVVFKRMLGKKGAGPIIIYPMNRNKWDARTSVA
IPEEEVFYLVALLRSPSAGTEELLQQNEAILQFCRSMGEKQYLPRLSGAAQWERQFGAKW
ATFVRRKATYDPSALLSPAHFIF
>scaffold-ZXJO-2010354-Parahemionitis_cordata
ILDFGKLTKLPPRAVLKPASVQDIGSLVRGIYNGVLTVAARGHGHSIHGQAQAAGGVVVD
MSALGIHVVLYADVRGGELWIDVLHATLHEGLAPKSWTDYLYLTVGGTLSNAGISGQAFL
HGPQISNVHQLEVVTGKGDVVLCSDKEHSDLFYAALGGLGQFGIITSARIALEPAPQRVK
WVRALYSDFDTFRKDQEYLISQPSFDYVEGFVVSNSELLDNWRSSLFQPAENLRTR-EAG
NDTVYYYLEVTKNYDNTEAELIDEKLAALLAPLHCIPSSIFSTDISYVDFLNRVHVGELK
LRAKGLWDIPHPWLNLFVPASKIVEFDTVVFKRMLGKKGSGPIIIYPMNRNKWDARTSVA
IPDEDVFYLVALLRSPSASTEELLQHNEAILQFCRSIGEKMYLPRLSGAAQWRTQFGAKW
ATFVRRKALYDPSAILGPGHNIF
>Picea_lambertina_PILA_26823
ATDFGNLDRHLPAAVLHPGSVTDIAKLVKSVYYSGLTVAARGHGHSIHGQAQALNGVVIE
MRTLGIHVDAYVDVRGGELWIDVLHATLREGLAPKSWTDYLYLSVGGTLSNAGISGQAFQ
HGPQISNVQKLEVVTGKGEILNCSRHQNVDLFQGVLGGLGQFGIITKARIELEPAPQRVR
WIRVLYSDFAAFTRDQEYLISLPTFDYVEGFVIVNNELLSNWRSSYFSPQNPVKVSSLDT
KGRVLYCLEMTKNYNEHDALHIDQEVESLLGPLDFIPASVFTTDLSYVEFLDRVHTTELK
LRSKGLWEVPHPWLNLFIPKSKIAEFDAGVFKGILRNTTSGPILIYPMNRSKWDNKTSAV
TPDDEIFYLVGLLRSALHNLDSLIDQNNKILQFCRELGEKMYLPHYTTEADWKHHFGSRW
EKFVQRKAIYDPNAILAPGQRIF
>Picea_lambertina_PILA_27879
SKDFGGIYHHKPLAIVHPGSVEDIVKAVTMVTSPNLTLAAMGNGHSINGQAQASNGLVLD
MKSLGIEIFPYVDACGGELWIDVLKATLRVGLAPRSWTDYLPLSVGGTLSNGGVSGQTFK
FGPQISNVLNLHVVTGKGESITCYPEKNQDLFYGTLGGLGQFGIITKARIMLQRAPHMVR
WIRAVYADFEEFRADQELLISLPTFDYVEGFVLTNNDPINGWPSVQLSNSSFDFKLIPQT
AGPMLYCLEVALHYDHDDFITFNKRIEGMLAPLRFIKGLHFSFDLSYFDFLNRVHAAEVA
ARSSGIWDAPHPWLNLFVPKSKISEFDAKVFRQILKDGVGGPILVYPVNGNKWDSRMSAI
IPEEDTFYLVALLRFSPPPFQSILAQNEEILHYCTTIDMKLYLPHYKTESDWKRHFGRKW
QQFLQRKSTYDPKAILAPGQRIF
>Picea_lambertina_PILA_36070
ATDFGNRHTAHPRAVLYPTSVSDIATLVKSAYLSDLTVAARGHAHSLNGQAQAENGIVIA
MESLGIDVNLYVDVNGGDLWIDVLHATLKEGLAPKSWTDYLYLTVGGTLSNAGISGQAFR
HGPQINNVYQLEVVTGKGDVLNCSKDENSELFHAVLGGLGQFGIITKARIALEPAPQMVR
WIR--YSDFKVFTTDQEYLISRPTFDYIEGFVIVNNELLSNWRSSFFSPQNPVKMKNLNT
KGRVLYCLEMSMNYMNNKT--IDEDVRSLLSSLHFIPGSVFTTDVSYLDFLDRVHTSELK
LRSKGLWDVPHPWLNLLIPGSKIQEFDARVFKDILRNTSSGPILIYPMNSNTWDKRMSTV
TPEENIFYLVGLLRSSPNSLEYLMDQNNKILNFCNNIGAKQYLPHYTTKSEWKTHFGTKW
YRFVDLKETYDPHAILAPGQRIF
>Picea_taeda_PITA_00717
ARDFGGIYHHKPAAIVCPASVDDIVRAVRTAASDHLTVAARGNGHSINGQAQTLNGIVID
MMSMGIHVSAYVDVYAGELWVDVLKETLREGLTPRSWTDYLFLSVGGTLSNGGVSGQAFR
FGPQISNVLQLEVVTGNGEVITCSPGKHEELFYGVLGGLGQFGIITKARIVLERAPHMAR
WVRLFYSDFEQFSSDQEFLISIPAFDYLEGLVVVNSKPINGWPSLALSDASFDPLLIPPN
SGPVLYCLEVALYYSNTDVSALDKKIERMLAPLRFMRGLNYSIDVSYFDFLNRVYKEEIL
ARATGVWEAPHPWLNLFVPKSQIARFDNMIFKGILKNGVGGPMLLYPLNRNKWDCRMSTA
VPDEEIFYLVGLLRFLPHSMERMLAQNEEILGLCETIEMKQYLPHYKTNGEWKRHFGWKW
DQFVERKRMFDPRAILAPGQNIF
>Picea_taeda_PITA_02011
AGDFGNLDRHPPAAVLHPGSVTDIAKLVKSVYHSKLTVAARGHGHSIHGQAQALNGVVIE
MRTLGIHVDAYVDVRGGELWIDVLHATLREGLAPKSWTDYLYLSVGGTLSNGGISGQAFQ
HGPQISNVQRLEVVTGKGEILNCSRHQNVDLFQAVLGGLGQFGIITKARIELEPAPQRVR
WIRVLYSDFAAFTRDQEYLISLPTFDYVEGFVIVNNELLSNWRSSYFSPQNPVKVSSLDT
KGRVLYCLEMTKNYNEHDPLHIDEKVESLLGPLAFIPASVFTTDLSYVDFLDRVHTTEVK
LRSKGLWEVPHPWLNLFIPKSKIADFDAGVFKDILRNTTSGPILIYPMNRSKWDNKTSAV
TPDDEIFYLVGLLRSALHNLDLLIDQNNQILRFCRELGEKQYMPHYTTEADWKHHFGSRW
EKFVERKAIYDPNAILAPGQRIF
>Picea_taeda_PITA_02542
AKDFGNRYRHLPAAVVYPASIRDIARVIKYVHCSKLTVAAKGHGHSVQGQAQAPDGIVIE
MESLGIQVHPYVEASAGELWIDVLRATLKEGLAPRSWTDYLYLSVGGTLSNAGIGGQAFR
HGPQISNVYHIQIVTGKREILNCSRDHNSDLFYGALGGLGQFGIITSARIALEEAPEMVR
WIRVFYSDFEVFIRDLEYLISKSTFDYIEGCVILNNELLDSWRSSVFSPQNLVSIGTLKG
EGRVLYRLELTKNYNKNGRVNVEQDVNSLLGLLNFIPYSELMMDIPYVDFLDRVHTDELK
LRSQGLWEVPHPWLNLLIPKSKIVEFDKAVFKDIHENSRDGPILIHPMNRNKWDNRMSAV
IPNEDVFYLVAFLRSATNSLEYLIDQNKRILSFCEQIGAKQYLPHYTTEEDWKMHFGDKW
DKFVERKSTYDPNAILAPGQRIF
>Picea_taeda_PITA_04394
AIDFGNRHTSLPRAVLYPASVADIATLVKSAYLSDLTIAARGHAHSLNGQAQAENGIVIA
MESLGIDVKLYVDVNGGDLWIDVLHATLKEGLAPKSWTDYLYLTVGGTLSNAGISGQAFR
HGPQINNVYQLEVVTGKGDVLNCSKDQNTELFHAVLGGLGQFGIITKARIALEPAPQMVR
WIRVLYSDFKVFTTDQEYLISRPTFDYVEGFVIVNNELLSNWRSSFFSPQNPVKMKNLNT
KGRVLYCLEMAMNYMNNKT--VDEDVTSLLSSLHFIPGSVFSTDFSYLDFLDRVHTSELK
LRSKGLWDVPHPWLNLLVPGSKIQEFDARVFKDILRNTSSGPILIYPMNSNTWDKRMSAV
TPEENIFYLVGLLRSSPNSLEYLTDQNNRILDFCNNIGAKQYLPHYTSTSEWKNHFGTKW
YRFVDLKKAYDPHAILAPGQRIF
>Picea_taeda_PITA_09133
ATDFGNRHTAHPRAVLHPASVSDIATLVKSVYSSDLTIAARGHAHSLNGQAQAENGIVIA
MESLGIEVKLYVDVNGGDLWIDVLHATLKEGFAPKSWTDYLHLTVGGTLSNAGISGQAFR
HGPQINNVYQLEVVTGKGEVLNCSIEQNTELFHAVLGGLGQFGIITKARIALEPAPQRVK
WIRVLYSDFKAFTSDQEYLISRPTFDYVEGFVAVNKELLNHWRSSFFSPENPVKVKNLNT
QGRLLYCLEMTMNYINNDT--VEQDVTSLLASLHFIPGSLFTKDISYLEFLDRVHTSELK
LRSKGLWEVAHPWLNLLVPASKIHEFDKRVLKDILRNTSSGPILIYPMNTNTWDERMSAV
TPEENNFYLVGLLASALDSVEYLMDRNNRIQSICSTLGAKQYLPHYTTESDWKNHFGSKW
YRFKNLKATYDPYAILAPGQRIF
>Picea_taeda_PITA_33083
AKDFGNRYSYLPAAVVYPASVRDIRRVVKYVY---LTVSAKGNAHSVQGQAQAPSGIVIE
MGSLGIQVHPYVEASAGELWIDVLRETLKEGLAPRSWTDYLYLSVGGTLSNAGISGQTFR
YGPQISNVHQLQIVTGKGEILNCSRDENSDLFYGALGGLGQFGIITSARITLEKAPQMVR
WIRVLYSDFEVFTRDQEYLISKSTFDYIEGFVILRNELLNNWRASMFSPHNPGNLSSVNT
TGQVLYCLELTKNYNQNERVNVGQEINSLLDVLSFVPSSLFTMDIPYIDFLDRVHTEELK
LRSRGQWEVSHPWLNLIIPKSKIAEFDAAVFKDMLRNPKDGPVLIYPVNRNKWDSRMSAV
TPNEDVFYLVAFLRSAIERLEYLIDQNQKILNFCRRLGAKQYLPHHTTEQDWKTHFGEKW
DMFVQRKTAYDPNAILAPGQRIF
>Picea_taeda_PITA_37870
ASDFGNRHTAHPRAVLYPSSVSDIAKLVKSTYSSDLTIAARGHAHSLNGQAQTENGIVIE
MGYLEIDVNLYVDVSGGALWIDVLHATLKEGLAPKSWTDYLYLTVGGTLSNAGISGQAFR
HGPQINNVYQLEVVTGKGDVLNCSKDENIELFHAVLGGLGQFGIITKVRIALEPAPNKVR
WIRVLYSDFKVFTKDQEYLISRPMFDYVEGFVILNNGLLSHWRSSFFSPQNPVKVKNLST
KGRVLYCLEMAMNYMNNDT--VDQDVTSLLSSLHFIPGSVFTTDVSYLDFLDRVHTSELK
LRSKGLWEVPHPWLNILVPGNKIHEFDARVFRDILRNTTSGPILIYPMNSNTWDERMSAM
TPEGDIFYLVGLLLSALNSVEYLMDQNKRILNCCIEIHAKQYLPHYTTESDWKNHYGNKW
HRIVSLKATYDPYAILAPGQRIF
>Picea_taeda_PITA_40880
AGDFGNLDRHPPAAVLHPGSVTDIAKLVKSVYHSKLTVAARGHGHSIHGQAQALNGVVIE
MRTLGIHVDAYVDVRGGELWIDVLHATLREGLAPKSWTDYLYLSVGGTLSNGGISGQAFQ
HGPQISNVQRLEVVTGKGEILNCSRHQNVDLFQAVLGGLGQFGIITKARIELEPAPQRVR
WIRVLYSDFAAFTRDQEYLISLPTFDYVEGFVIVNNELLSNWRSSYFSPQNPVKVSSLDT
KGRVLYCLEMTKNYNEHDPLHIDEKVESLLGPLAFIPASVFTTDLSYVDFLDRVHTTEVK
LRSKGLWEVPHPWLNLFIPKSKIADFDAGVFKDILRNTTSGPILIYPMNRSKWDNKTSAV
TPDDEIFYLVGLLRSALHNLDLLIDQNNQILRFCRELGEKQYMPHYTTEADWKHHFGSRW
EKFVERKAIYDPNAILAPGQRIF
>Picea_taeda_PITA_48430
TEDFGGIYHHKPLAIVHPASVEDIVKVVTMVNSPNLTLAAMGNGHSINGQAQALNGLVLD
MRSLGIEIFPYVDACGGELWIDVLKATLRVGLAPRSWTDYLPLSVGGTLSNGGVSGQTFK
FGPQISNVLNLHVVSGKGESMTCYPETNQDLFYGALGGLGQFGIITKARIMLQRAPHMVR
WIRAVYADFEEFRADQELLISLPTFDYVEGFVLTNNDPINGWPSVLLSNSSFDFKLIPQT
AGPMLYCLEVALHYDHDDFVTLNKRIESMLAPLRFIKGLHFSFDLPYFDFLNRVHAAEVA
ARSSGIWDAPHPWLNLFVPKSKISAFDAKVFREILKDGVGGPILVYPVTRNKWDSRMSAI
IPEEDTFYLVALLRFSPPPIQSILAQNEQILHYCTTIDMKLYLPHYKTESDWKRHFGRKW
QQFLQRKSKYDPKAILAPGQRIF
>Pseudotsuga_menziesii_PSME_26394
ATDFGNRHTVLPAAVLYPASVSDIVTLVKSIYSSDLTIAAKGHAHSLNGQAQAENGIVIE
MESLGTDINLYVDVSGGELWIDVLHATIKEGLAPKSWTDYLYLTVGGTLSNAGISGQAFR
HGPQINNVYQLEVVTGKGDLLNCSKDHNTELFHAVLGGLGQFGIITKARIALEPAPQMVK
WIRVLYSDFNAFTKDQEYLISRPTFDYVEGFVIVDNELLSNWRSSFFSPQNPVKLENLKT
KGRVLYCLEMAMNYMNNKP--VDEDVTSLLSSLHFIPGSVFTTDVSYMDFLDRVHTSELK
LRSKGLWDVPHPWLNLLVPGSKIHEFDARVFKDILRNTSNGPILVYPMKRNTWDERMSAV
TPEENIFYLA-------SDLEYSVNHETVCRNCCIRMGC---------------------
-------------AI--------
>Pseudotsuga_menziesii_PSME_29927
ATDFGNRHTVHPTAVLYPASVSDIVTLVKSIYSSDLTIAAKGHAHSLNGQAQAENGIVIE
MGSLGIDVILYVDVNGGELWIDLLHATVKEGLAPKSWTDYLYLTVGGTLSNAGISGQAFR
HGPQINNVYQLEVVTGKGEVLNCSKDQNTELFHAVLGGLGQFGIITKARIALEPAPQRVR
WMRVLYSDFKAFTGDQEYLISRPAFDYLEGFVIVNNDLLSNWRSSFFSPQNPVKVKDLNT
EGRVLYCLEMTINYMNTDT--IEEEATSLLSWLHFIPGSVFTTDVSYLEFLDRVHTSELK
LRSKGLWEVAHPWLNLFVPGTKIHEFDARVLKDILRNTSSGPILIYPMNSNTWDEQMSAV
TPEDNIFYLVGLLGSALESVEYLMDQNNRIQSICREMGAKQYLPHYTTESDWKNHFGNKW
GRFIDLKATYDPYAILAPGQRIF
>Pseudotsuga_menziesii_PSME_46147
ASDFGNLDRHLPAAVLYPASVTDIAKLVRSVYYSGLTVAARGHGHSLHGQAQAPNGVVIE
MGALGINVDAYVDVSGGELWIDVLHATLKEGLAPKSWTDYLYLSVGGTLSNAGISGQAFQ
HGPQISNVQQLEVVTGKGEILNCSRHQNVDLFQAVLGGLGQFGIITKARIELEPAPQRVR
WIRVLYSDFTAFTRDQEHLISLPTFDYVEGFVIVNNELLNNWRSSYFSPQNPVKVSSLDT
KGRVLYCLEMTKNYNEHDALHIDEAVESLLKPLDFIPASVFTTDLSYVEFLDRVHTSELK
LRSKGLWEVPHLWLNLFIPKSRIADFDAGVFKDILRNTSSGPILIYPMNRSKWDNRTSAV
TPDDEIFYLVGLLRSALHSLDLLIDQNKKILRFCREFGEKQYLPHYSTETDWKIHFGPKW
EKFVQRKTKYDPNAILAPGQGIF
>Pseudotsuga_menziesii_PSME_49748
ARDFGGIYHRKPVAVVYPASVDDIVKVVTTAASDHLTVAARGNGHSINGQAQALNGIVVD
MMSMGIHVFAYVDVYAGELWVDVLKATLREGLTPLSWTDYLFLSVGGTLSNGGVSGQAFR
FGPQISNVLQLEVVTGNGEVITCSPEQHEELFYGVLGGLGQFGIITKARIVLQRAPHMAR
WMRLLYSDFGHFSHDQELLISLPAFDYIEGFVVANSNPINGWPSLSLSDASLDPSLIPPN
SGPVLYCIEVVLYYHNTDSADLNKKIESMLAPLRFIRGLNYGIDVSYFDFLNRVYREEIL
ARANGLWDAPHPWLNLFIPKSQIASFDNKVLKGILKLGVGGPILLYPLNRNKWDFRMSTA
VPDEEIFYLVGLLRFIQPSTESVLAENEEILELCGKIEIKQYLPHYKTNEEWKRHFGRKW
DQFVERKRKFDPRAILAPGQTIF
>Pseudotsuga_menziesii_PSME_50353
ASDFGNLDRHLPAAVLYPASVTDIAKLVKSVYYSGLTVAARGHGHSLHGQAQAPNGLVIE
MGAMGINVDAYVDVSGGELWIDVLHATLKEGLAPKSWTDYLYLSVGGTLSNAGISGQAFQ
HGPQISNVQQLEVVTGKGEILNCSRHQNVDLFQAVLGGLGQFGIITKARIELEPAPQRVR
WIRVLYSDFTAFTRDQEHLISLPTFDYVEGFVIVNNELLNNWRSSYFSPQNPVKVSSLDT
KGRVLYCLEMTKNYNEHDALHIDEAVESLLKPLDFIPASVFTTDLSYVEFLDRVHTSELK
LRSKGLWEVPHPWLNLFIPKSRIADFDAGVFKDILRNTSSGPILIYPMNRSKWDNRTSAV
TPDDEIFYLVGLLRSALHSLDLLIDQNKKILRFCRELGEKQYLPHYSTEADWKIHFGPKW
EKFVQRKAKYDPNAILAPGQGIF
>Sequoiadendron_giganteum_SEGI_06896
ATDFGNRKTALPAGVLYPRSVADIATLVKSIYSSNLTVAARGHGHSLNGQAQAQGGIVIN
MESLGIRVDMYAEVGGGELWIHLLNATLEAGLAPKSWTDYLYLTVGGTLSNAGISGQAFR
HGPQISNVYHLEIVTGEGDVLTCSKGHNAQLFHAVLGGLGQFGIITKARIALEPAPHRVK
WIRVLYSDFKTFTQDQEHLISRPTFDYVEGFVIVNNGLLSNWRSSFFSPQNPVKVSSLNT
TGRVLYCLEMTLNYMHENSNQVDEDVTWLLSSLHFIPGSVFMTDLSYVKFLDRVHTSEIK
LHKQGLWDVPHPWLNLMVPKSKIHEFDARVFKDILRNTSSGPILIYPMNRNKWDEQMSAV
TPDEDIFYLVGLLRSALNSEEFIRDQNERILDFCNRMGVKQYLPQYSTESEWKKHFGGKW
NKFSEWKATYDPSAILAPGQRIF
>Sequoiadendron_giganteum_SEGI_08417
AKDFGGRHHFPPAAVVYPASVTDIQNVVKLVYYSKLTVAAKGFGHSLEGQAQAEDGIVIN
MQSFGIQVHPYVDVNGGELWIDVLRETLKEGLAPRSWTDYLHLTIGGTLSNAGISGQAFR
HGPQISNVYHLQIVTGKGEIVNCSNDQNSELFYGALGGLGQFGIITKAGIALEQAPQMVK
WIRVLYSDFRAFTRDQEYLISK-TFDYVEGFVALDKELLNNWRASLFTPQNPISLSTIKT
KGRILYYLELTKNYNEGGRTCVEEEIRALLEPLSFIPSSVFTTDLPYMNFLDRVRAGEVK
LRSKGLWEVPHPWLNLMIPKTKIAAFDKGVFKGILRNNSNGPIIIYPMNRKRWDDRMSAV
TPDEDIFYLVALLQSAVHSLEYLLEQNERILSFCEKIGAKQYLSAHKTPDKWKKHFGLKW
NKFVEDKRKYDPNMILSPGQRIF
>Sequoiadendron_giganteum_SEGI_16538
ASDFGNMKHFSPAAVLYPGSVRDIVDLLRMVYYSKLTVAARGHGHSINGQAQAPNGVVID
MGSLGIDVHLYADVSGGELWIDVLHATLKEGVAPRSFTDYLYLSVGGTLSNAGISGQAFR
HGPQISNVLQLEVVTGKGEMLNCSREKNAELFHAALGGLGQFGIITKARIQLEPAPQRVR
WIRVLYSDFEAFTRDQEYLISQPTFDYVEGFVIVNNELLSNWRSSFFSPQNPIKVSTLNT
KGRVLYCLEMTKNYNEQHALLVDKEIEAMLAPLDYIPASVFTTDLGYLEFLDRVHTAEVK
LRSKGMWDVPHPWLNLLIPRSKIAEFDSVVFKDILRNTSSGPILVYPMNRNRWDERTSAV
IPDDDIFYLVGLLRSAMNSLGELIDQNERILRFCREIGEKQYLPHYTTEADWKIHFGAKW
PKFVQMKALYDPSAILSPGQQIF
>scaffold-AWQB-2004138-Picea_engelmannii
ATDFGNLDRHLPAAVLYPASVTDIANLVKSVYYSGLTVAARGHGHSIHGQAQAPNGVVIE
MGALGIHVDAYVDVSGGELWIDVLHATLKEGLAPKSWTDYLYLSVGGTLSNAGISGQAFQ
HGPQISNVQQLEVVTGKGEILNCSRHQNVDLFQAVLGGLGQFGIITKARVELEPAPQRVR
WIRVLYSDFTAFTRDQEYLISLPTFDYVEGFVIVNNELLNNWRSSYFSPQNPVKVSSLDT
KGRVLYCLEMTKNYNEHNALHIDEAVESLLGPLDFIPASVFTTDLSYVEFLDRVHTTELK
LRSKGLWDVPHPWLNLFIPKSRIAEFDAGVFKDILRNTTSGPILIYPMNKSKWDNKTSAV
TPDDEIFYLVGLLRSAFHSLDLLIDQNNKILRFCRELGEKQYLPHYTTEADWKIHFGPRW
EKFAQRKAIYDPNAILAPGQGIF
>scaffold-AWQB-2004139-Picea_engelmannii
ATDFGNLDRHLPAAVLYPASVTDIANLVKSVYYSGLTVAARGHGHSIHGQAQAPNGVVIE
MGALGIHVDAYVDVSGGELWIDVLHATLKEGLAPKSWTDYLYLSVGGTLSNAGISGQAFQ
HGPQISNVQQLEVVTGKGEILNCSRHQNVDLFQAVLGGLGQFGIITKARVELEPAPQRVR
WIRVLYSDFTAFTRDQEYLISLPTFDYVEGFVIVNNELLNNWRSSYFSPQNPVKVSSLDT
KGRVLYCLEMTKNYNEHNALHIDEAVESLLGPLDFIPASVFTTDLSYVEFLDRVHTTELK
LRSKGLWDVPHPWLNLFIPKSRIAEFDAGVFKDILRNTTSGPILIYPMNKSKWDNKTSAV
TPDDEIFYLVGLLRSAFHSLDLLIDQNNKILRFCRELGEKQYLPHYTTEADWKIHFGPRW
EKFAQRKAIYDPNAILAPGQGIF
>scaffold-BUWV-2012710-Platycladus_orientalis
ARDFGNMKHLSPAAVLYPGSVRDIENLMEWVYNYKLTVAARGHGHSIHGQAQAENGVVID
MGSLGIDVHLYADVSGGELWIDVLHATLKEGVAPRSFTDYLYLSVGGTLSNAGISGQAFQ
HGPQISNVLQLEVITGRGEKLECSRDQNAELFHAVLGGLGQFGIITKARIQLEPAPQRVR
WIRVLYSDFEAYTRDQEYLISQPTFDYVEGFVIVNNELLSNWRSSIFSPQNPVKVSTLKT
KDKVLYCLEMTKNYHEQHVFLIDKEIEAMLAPLNYIPASVFTTDLGYLEFLDRVHTAELK
LRSKGMWDVPHPWLNLLIPKSKIAQFDLAVFKNILRNTSNGPILVYPMNRNRWDERTSAV
IPDDDIFYLVGLLRSALNSLDELIEQNEKILQFCKKIGEKQYLPHYTTEADWKVHFGAKW
PKFVKMKALYDPNAILSPGQQIF
>scaffold-DZQM-2011482-Pinus_radiata
AGDFGNLDRHLPAAVLHPGSVTDIAKLVKSVYHSKLTVAARGHGHSIHGQAQALNGVVIE
MRTLGIHVDAYVDVRGGELWIDVLHATLREGLAPKSWTDYLYLSVGGTLSNGGISGQAFQ
HGPQISNVQRLEVVTGKGEILNCSRHQNVDLFQAVLGGLGQFGIITKARIELEPAPQRVR
WIRVLYSDFAAFTRDQEYLISLPTFDYVEGFVIVNNELLSNWRSSYFSPQNPVKVSSLDT
KGRVLYCLEMTKNYNEHDPLHIDEKVESLLGPLAFIPASVFTTDLSYVDFLDRVHTTELK
LRSKGLWEVPHPWLNLFIPKSKIADFDAGVFKDILRNTTSGPILIYPMNRSKWDDKTSAV
TPDDEIFYLVGLLRSALHNLDLLIDQNNQILRFCRELGEKQYMPHYTTEADWKHHFGSRW
EKFVERKAIYDPNAILAPGQRIF
>scaffold-FHST-2064115-Taxodium_distichum
AKDFGGRHHSPPAAVVYAASITDIQSVVKLVYYSKLTVAAKGFGHSLEGQAQAEDGIVIN
MQSFGIQVHPYVDVNGGELWIDVLRETLKEGLAPRSWTDYLYLTVGGTLSNAGISGQAFR
HGPQINNVYHLQIVTGKGEIMNCSNDQNSELFYGALGGLGQFGIITKARIALEQAPEMVK
WIRVLYSDFRAFTRDQEYLISKQTFDYLEGFVALDKELLNNWRASFFTPQNPISLSTIKT
KGRILYYLELTKNYNEKDRTNVEEEIRALLEPLSFIPSSVFTTDLPYIDFLDRVHAGEMK
LRSKGLWEVPHPWLNLLIPKTKIAAFDKGVFKGILRNNSNGPIIIYPMNRKRWDDRMSAV
TPDEDIFYLVALLQSAVHNLEYLLEQNERILSFCEKIGAKQYLSAHNTQDKWKKHFGLKW
NKFVENKRKYDPHMILSPGQRIF
>scaffold-JBND-2010517-Pinus_ponderosa
AGDFGNLDRHLPAAVLHPASVTDIAKLVKSVYSSRLTVAARGHGHSIHGQAQALNGVVIE
MRTLGIHVDAYVDVRGGELWIDVLHATLREGLAPKSWTDYLYLSVGGTLSNGGISGQAFQ
HGPQISNVQRLEVVTGKGEILNCSRHQNVDLFQAVLGGLGQFGIITKARIELEPAPQRVR
WIRVLYSDFAAFTRDQEYLISLPTFDYVEGFVIVNNELLSNWRSSYFSPQNPVKVSSLDT
KGRVLYCLEMTKNYNEHDPLHIDEKVESLLGPLAFIPASVFTTDLSYVEFLDRVHTTELK
LRSKGLWEVPHPWLNLFIPKSKIADFDAGVFKDILRNTTSGPILIYPMNRSKWDNKTSAV
TPDDEIFYLVGLLRSALHNLDLLIDQNNQILRFCRELGEKQYMPHYTTEADWKHHFGSRW
EKFVERKAIYDPNAILAPGQRIF
>scaffold-JRNA-2014468-Phyllocladus_hypophyllus
--------------VLYPGSVSDIATLVKSVYYSRLTVAARGHGHSIHGQAQALNGVVVQ
MESLGIHIAFYADVSGGQLWIDVLHATLKEGLAPRSFTDYLYLSVGGTLSNAGISGQAFQ
HGPQITNVQQLEVVTGKGEVLNCSREENTELFNAVLGGLGQFGIITKARIELEPAPQRVR
WIRVLYSDFSAFTKDQEYLISQPTFDYVEGLVIVNNELLSNWRSSFFSPQNPVKVSTLNT
KGRVLYCLEMTKNYNQQDTLQVDKEVEGLLAPLNFIPASVFTTDLPYLDFLDRVHTAELK
LRSKGLWDVPHPWLNLLVPKSKIAEFDARVFKDILRNTTSGPILIYPMNKNRWDERTSAV
IPDEDIFYLVGLLRSALHNLSELVDQNQRILRFCKEIGVKQYLPHYTTEAEWKNHFGSKW
DKFVERKALYDPRAILSPGQRIF
>scaffold-NRXL-2065171-Metasequoia_glyptostroboides
ASDFGNMKHFSPAAVLYPGSVGDIVDLLRTVYYSKLTVAARGHGHSIHGQAQAPNGVVID
MGSLGIDVHLYADVSGGELWIDVLHATLKEGVAPRSFTDYLYLSVGGTLSNAGISGQAFR
HGPQISNVLQLEVVTGKGEMLNCSKEKNAELFHAALGGLGQFGIITKARIQLEPAPQRVR
WIRVLYSDFEAFTRDQEYLISQPTFDYVEGFVIVNNELLSNWRSSFFSPQNPVKVSTLNT
KDRVLYCLEMTKNYNDQHAHLVDKEIEAMLAPLDYIPASVFTTDLGYLEFLDRVHTAELK
LRSKGMWDVPHPWLNLLIPRSKIAEFDSAVFKDILRNTTSGPILVYPMNRNRWDERTSAV
IPDDDIFYLVGLLRSALNSLGELIDQNERILRFCREIGEKQYLPHYTTEADWKIHFGAKW
PKFVQMKALYDPSAILSPGQQIF
>scaffold-OUOI-2012881-Cunninghamia_lanceolata-young_shoot
ASDFGNMKHFSPAAVLYPGSVRDIINLMKSVYYSKLTVAARGHGHSIHGQAQAPNGVVID
MGSLSIDVHLYADVSGGELWIDVLHATLKEGVAPRSFTDYLYLSVGGTLSNAGISGQAFQ
HGPQISNVLQLEVVTRKGDVFNCSREKNAELFHAVLGGLGQFGIITKARIQLEPAPQRVR
WIRVLYSDFDAFTRDQEYLISQPTFDYVEGFVIVNNELLSNWRSSFFSPQNPVKVSTLNT
KGRVLYCLEMTKNYDEQHALLVDEEIEAMLAPLDYIPASVFTTDLGYLEFLDRVHTAELK
LRSKGMWDVPHPWLNLLIPRSKIAEFDSVVFKNILRNTSSGPILVYPMNRNRWDERTSAV
IPDDDIFYLVGLLRSALNSLGELIDQNERILRFCREIGEKQYLPHYTTEADWKIHFGAKW
DKFVQMKALYDPSAILSPGQQIF
>scaffold-OXGJ-2007853-Glyptostrobus_pensilis
AKDFGGRHHSTPAAVVYPASITDIQSVVKLVYYSKLTVAAKGFGHSLEGQAQAEDGIVIN
MQSFGIQVHPYVDVNGGELWIDVLRETLKEGLAPRSWTDYLYLTVGGTLSNAGISGQAFR
HGPQINNVYHLQIVTGKGEIMNCSNDQNSELFYGALGGLGQFGIITKARIALEQAPEMVK
WIRVLYSDFRAFTRDQEYLISKQTFDYLEGFVALDKELLNNWRASFFTPQNPISLSTIKT
KGRILYYLELTKNYNEKDRTNVEEEIRALLEPLSFIPFSVFTTDLPYMDFLDRVHAGEMK
LRSKGLWEVPHPWLNLLIPKTKIAAFDKGVFKGILRNNSNGPIIIYPMNRERWDDRMSAV
TPDEDIFYLVALLQSAVHNLEYLLEQNERILSFCEKMGAKQYLSAHNTQDKWKKHFGLKW
NKFLENKRKYDPHMILSPGQRIF
>scaffold-OXGJ-2047991-Glyptostrobus_pensilis
ASDFGNMKHFSPAAVLYPGSVRDIENLVKWVYYYKLTVAARGHGHSIHGQAQAPNGVVID
MGSLGIDVHLYADVSGGELWIDVLHATLKEGVAPRSFTDYLYLSVGGTLSNAGISGQAFQ
HGPQISNVLQLDVVTGKGDLFNCSREKNAELFHAALGGLGQFGIITKARIQLEPAPQRVR
WIRVLYSDFEAFTRDQEYLISQPTFDYVEGFVIVNNELLSNWRSSFFSPQNPVKVSDLNT
KGRVLYCLEMTKNYDEQHAFLVDEEIEAMLAPLNYIPASVFTTDLGYLEFLDRVHTAELK
LRSKGMWDVPHPWLNLLIPKSKIAEFDSAVFKGILRNISSGPILVYPMNRNRWDERTSAV
IPDDDIFYLVGLLRSAFNSLDELIDQNERILSFCREIGEKQYLPHYTTEADWKVHFGAKW
PKFVQMKALYDPSAILSPGQQIF
>scaffold-PLYX-2083194-Falcatifolium_taxoides-2_samples_combined
ATDFGNLESFPPAAVLYPATVRDIETLMKSVYYSRLNVAARGHGHSIHGQAQALNGVVIQ
MESLGIHIAFYADVSGGELWIDVLHATLKEGLAPGSFTDYLYLSVGGTLSNAGISGQAFQ
HGPQISNVQHLEVVSGKGEVLNCSKEENAELFHAVLGGLGQFGIITKARIELEPAPQRVR
WIRVLYSDFAAFTRDQEYLISQPTFDYIEGFVIVNNELLSNWRSSFFSPQNPVKVSTLNT
KGRVLYCLELTKNYNQHNTLQVDQEVEDMLAPLDFIPASVFTTDLPYLDFLDRVHTAELK
LRSKGLWDVPHPWLNLLVPKSKIAEFDTRVFKGILRNATSGPILIYPMNKNRWDERTSAV
IPDEDIFYLVGLLRSALHSLRELLDQNQRILRFCREIEEKQYLPHYTTEAEWKKHFGSKW
DKFVERKALYDPRAILSPGQRIF
>scaffold-ROWR-2062177-Falcatifolium_taxoides-B
ATDFGNLESFPPAAVLYPATVRDIETLMKSVYYSRLNVAARGHGHSIHGQAQALNGVVIQ
MESLGIHIAFYADVSGGELWIDVLHATLKEGLAPGSFTDYLYLSVGGTLSNAGISGQAFQ
HGPQISNVQHLEVVSGKGEVLNCSKEENAELFHAVLGGLGQFGIITKARIELEPAPQRVR
WIRVLYSDFAAFTRDQEYLISQPTFDYIEGFVIVNNELLSNWRSSFFSPQNPVKVSTLNT
KGRVLYCLELTKNYNQHNTLQVDQEVEDMLAPLDFIPASVFTTDLPYLDFLDRVHTAELK
LRSKGLWDVPHPWLNLLVPKSKIAEFDTRVFKGILRNATSGPILIYPMNKNRWDERTSAV
IPDEDIFYLVGLLRSALHSLRELLDQNQRILRFCREIEEKQYLPHYTTEAEWKKHFGSKW
DKFVERKALYDPRAILSPGQRIF
>scaffold-VSRH-2056206-Abies_lasiocarpa
ATDFGNRHTALPIAVLYPASVSDIAKLVKSIYSSDLTIAAKGHAHSLNGQAQAENGIVIE
MGSLGIDVKLYVDVSGGELWIDVLHATLKEGLAPKSWTDYLYLTVGGTLSNAGISGQAFR
HGPQINNVYQLEVVTGKGDVLNCSKDQNSKLFHAVLGGLGQFGIITKARIALEPAPQRVR
WIRVLYSDFKTFTKDQEYLISRPTFDYVEGFVIVNNDLLSNWRSSFFSPQNPVKVKNLNT
TGRVLYCLEMTRNYRSSDT--VEENAASLISSLHFIPGSVFTTDVSYVDFLDRVHTSELK
LRSKGLWEVVHPWLNLFVPGTKIHEFDARVLKEILRNTSNGPIIVYPMSRNTWDERMSAV
TPEDHVFYLVGLLSSAFDSVEHLIDQNNRILNLCNKMGAKQYLPRYTTESDWKNHFGNKW
YRFIDLKATYDPYAILAPGQRIF
>scaffold-VSRH-2056929-Abies_lasiocarpa
ASDFGNLGRHLPAAVLHPASVTDIATLVKSVYYSGLTVAARGHGHSIHGQAQAPNGVVIQ
MGALGIHVDAYVDVSGGELWIDVLHATLKEGLAPRSWTDYLYLSVGGTLSNAGISGQAFE
YGPQISNVQQLEVVTGKGEILNCSRHQNVDLFQAVLGGLGQFGIITKARIELEPAPQRVR
WIRVLYSDFAAFTRDQEYLISLPTFDYVEGFVIVNNELLNNWRSSYFSPQNPVKVSSLDT
KGRVLYCLEMTKNYNEHDALHIDEAVESFLGPLGFIPASVFTTDLSYVEFLDRVHTTELK
LRSKGLWEVPHPWLNLFIPKSRIADFDAGVFKDILRNTTSGPILIYPMNKSKWDTGTSAV
IPDDEIFYLVGLLRSALHNLDFLIDQNNKILRFCRELGEKQYMPHYTTEADWKIHFGPKW
EKFVQTKAIYDPNAILSPGQGIF
>scaffold-WVWN-2006027-Larix_speciosa
AGDFGNLSRHLPSVVLYPASLTDIAKLVKSVYYSGLTVAARGHGHSLHGQAQAPNGVVIE
MGALGINVDAYVDVTGGELWIDVLHATLKEGLAPKSWTDYLYLSVGGTLSNAGISGQAFQ
HGPQISNVQQLEVVTGKGEILNCSRHQNVDLFQAVLGGLGQFGIITKARIELEPAPQRVR
WIRVLYSDFAAFTRDQEYLISLPTFDYVEGFVIVNNELLNNWRSSYFSPQNPVKVSSLDT
KGRVLYCLEMTKNYNEHDAVHIDEAVESFLKPLDFIPASVFTTDLSYVEFLDRVHTSELK
LRSKGLWEVPHPWLNLFIPKSRIADFDAGVFKDILRNTSSGPILIYPMNRSKWDNRTSAV
TPDDKIFYLVGLLRSALHSLDLLMDQNKKILRFCRELGVKQYLPHYSTEADWKIHFGPKW
EKFVQRKAKYDPNAILAPGQGIF
>scaffold-XLGK-2058510-Podocarpus_rubens
ATDFGNLESFPPAAVLYPATVRDIETLMKSVYYSRLTVAARGHGHSINGQAQALNGVVIQ
MQSLGIHIAFYADVSGGELWIDVLHATLKEGLAPRSFTDYLYLSVGGTLSNAGISGQAFH
HGPQISNVQHLEVVTGKGEVLNCSREENADLFHAVLGGLGQFGIITNARIELEPAPQRVR
WVRVLYSDFAAFTRDQENLISQPTFDYVEGFVIVNNELLSNWRSSFFSPQNPVKVSTLNT
KGRVLYCLEMTKNYNQHNTLQVDQEVEDLLAPLDFIPASVFTTDLPYLDFLDRVHTQELK
LRSKGLWDVPHPWLNLLVPKSKIAEFDSRVFKGILRNTTSGPILLYPMNKSRWDERTSAV
IPEEDIFYLVGLLRSALHSLSELLDQNQRILQFCREIGEKQYLPHYTTEEEWKQHFGSKW
DKFVESKALYDPRAILSPGQRIF
>scaffold-XTZO-2065842-Araucaria_rulei
AGDFGNLRRIPPAAVLYPGSVRDVVTLVKSVYSSRLTVAARGHGHSIHGQAQARNGVVID
MGSLGIRVHLYADVSGGELWIDVLHATLQEGLAPRSFTDYLYLSVGGTLSNAGISGQAFQ
HGPQISNVQQLEVVTGKGDLINCSRDANAELFHAVLGGLGQFGIITKARIELEPAPQRVR
WIRVLYSDFAAFTRDQEYLISQPTFDYVEGLVIVNNELLNNWRSSFFSPQNPIKVSTLNT
KGRVLYCLEMTKNYNQHDLLHIDEDVESLLAPLDFIPASVFTTDLPYLDFLDRVHTAELK
LRNKGLWDVPHPWLNLLIPRSKIAEFDSQVFKGILRNTTSGPILIYPMNRNRWDERSSAV
IPDEEIFYLVALLRSALHSLGDLIDQNERILRFCREIGEKQYLPHYTTEAEWKIHFGNKW
DKFVQRKAIYDPTAILSPGQKIF
>scaffold-ZQVF-2101378-Cunninghamia_lanceolata-2_samples_combined
ASDFGNMKHFSPAAVLYPGSVRDIINLMKSVYYSKLTVAARGHGHSIHGQAQAPNGVVID
MGSLSIDVHLYADVSGGELWIDVLHATLKEGVAPRSFTDYLYLSVGGTLSNAGISGQAFQ
HGPQISNVLQLEVVTGKGDVFNCSREKNAELFHAVLGGLGQFGIITKARIQLEPAPQRVR
WIRVLYSDFDAFTRDQEYLISQPTFDYVEGFVIVNNELLSNWRSSFFSPQNPVKVSTLNT
KGRVLYCLEMTKNYDEQHALLVDEEIEAMLAPLDYIPASVFTTDLGYLEFLDRVHTAELK
LRSKGMWDVPHPWLNLLIPRSKIAEFDSVVFKNILRNTSSGPILVYPMNRNRWDERTSAV
IPDDDIFYLVGLLRSALNSLGELIDQNERILRFCREIGEKQYLPHYTTEADWKIHFGAKW
DKFVQMKALYDPSAILSPGQQIF
>scaffold-BSNI-2005213-Anthoceros_agrestis-B
AVDFGMLVSKLPAAILYPTSEKDIQDVARAVYDLKLTLAAKGPAHSCNGQAMARSGVVVE
MSTLSIEIHSYADVGGGQLWIELLEAALKVGLAPRSWTDYLYLSVGGTLSNAGISGQTFR
HGPQISNVLALEVITGFGELVTCSATRNSQLFNAVLGGLGQFGIVTRARIILEPAPHRVR
WIRALYSDFARFTKDQEALIAHPPCGYVEGFVVLNSEFVNGYNSILFQGNSIDPHLIPPS
AGPVLYTIELGIYNTEHEGSSLDEKVSTVLASLGYIPGLLFTADVSYYDFLNRVRAVELA
LRAEGAWVVPHPWLNLFVPAKKIATFNDKVLTKLTSTSMNGPLLIYPVNQNKWRASSSAV
TPKGATFYLVAFLQSANLSSSELQAQNRIIRGYCEELGCKSYLAPYKTQSQWRRHFGTKW
TRFLERKHTYDPQAILSPGQNIF
>scaffold-DXOU-2006297-Nothoceros_aenigmaticus
------------------------------------------------------------
-----IEIHAYANVGGGELWVNILQATLKQGFAPRSWTDYLHLTVGGTLSNAGISGQTFR
YGPQISNVLELEVVTGSGELVTCSATRNSKLFNGVLGGLGQFGIITKARIILEPAPHRVR
WIRAIYSDFEKFTRDQEKLIAVPPCDYVEGFVVLNKNTGNGYNSVPFDNNVVDAARLPGS
AGTVLYTIERGINYRVEEESRIDERVAAVLASLDYLPGLVFTSDVSYFNFLERVHTIENL
LRSVGLWTVPHPWLNLFVPAKNMALLDKMVLSKLTENKLNGPLLVYPVHKSKWKRSFSAV
LPKGSQFYVVSLLQSSNLSTAELQAQNREIRKYCE-LGCKTYLHLHSGPAEWERHFGSQW
TRFVDRKRSFDPSAILAPGQNIF
>scaffold-RXRQ-2137443-Phaeoceros_carolinianus-sporophyte
------------------------------------------------------------
------------------------------------WTDYLHLTVGGTLSNAGISGQTFR
HGPQISNVLQLEVVTGSGELVTCSATRNSKLFKGALGGLGQFGIITRARIILEPAPSRVR
WIRAVYSDFAKFSKDQESLIALPPCDYVEGFVVLNNNTANGYNSIPFGGNSVDPARVPES
AGAVLYTIELGINYREDEQTSVDERAAAVLASLHYIPGLVFTSDVSYFDFLERVHTIEEE
LRLAGLWTVPHPWLNLFVPAKSMPLLNKAVFSKLREGSLNGPLLVYPVNKKKWISSSSAV
LPKGSKFYVVSFLHAANLSLAELQAQNREILRYC-ELGCKTYLHFHNGLSDWKKHFGSQW
TRFVDRKRSFDPRAVLAPGQNIF
>scaffold-TCBC-2019212-Nothoceros_vincentianus
------------------------------------------------------------
------------------------------------------------------------
------------------------------LFNGVLGGLGQFGIITKARIILEPAPHRVR
WIRAIYSDFEKFTKDQEKLIAVPPCDYVEGFVVLNKNTCNGYNSVPFDNNVVDAARLPGS
AGTVLYTIELGINYRVEEESRIDERVAAVLASLDYLPGLVFTTDVCYFNFLERVHTIENL
LRPVGLWTVPHPWLNLFVPAKNIALLDKMVLSKLTENKLNGPLLVYPVHKSKWKRSFSAV
LPKGSQFYVVCLLQSSNLSTAELQAQNREIRKYCE-LGCKTYLHLHSGPAEWERHFGSQW
TRFVDRKRSFDPSAILAPGQNIF
>scaffold-TCBC-2074298-Nothoceros_vincentianus
----------------------------------------------------ARSGLVVE
TTRLSIEIHAYANVGGGELWVNILQATLKQGFAPRSWTDYLHLTVGGTLSNAGISGQTFR
YGPQISNVLELEVVTGSGELVTC-------------------------------------
------------------------------------------------------------
------------------------------------------------------------
------------------------------------------------------------
------------------------------------------------------------
-----------------------
>scaffold-TWUW-2050248-Anthoceros_agrestis-A
AVDFGMLVSKLPAAILYPTSEKDIQDVARAVYDLKLTLAAKGPAHSCNGQAMARSGVVVE
MSTLSIEIHSYADVGGGQLWIELLEAALKVGLAPRSWTDYLYLSVGGTLSNAGISGQTFR
HGPQISNVLALEVITGFGELVTCSATRNSQLFNAVLGGLGQFGIVTRARIILEPAPHRVR
WIRALYSDFARFTKDQEALIAHPPCGYVEGFVVLNSEFVNGYNSILFQGNSIDPHLIPPS
AGPVLYTIELGIYNTEHEGSSLDEKVSTVLASLGYIPGLLFTADVSYYDFLNRVRAVELA
LRAEGAWVVPHPWLNLFVPAKKIATFNDKVLTKLTSTSMNGPLLIYPVNQNKWRASSSAV
TPKGATFYLVAFLQSANLSSSELQAQNRIIRGYCEELGCKSYLAPYKTQSQWRRHFGTKW
TRFLERKHTYDPQAILSPGQNIF
>scaffold-WEEQ-2011421-Phaeoceros_carolinianus-gametophyte_1575
ASDYGNVVSKLPAAILYPSTPNDIQDVLKAVYDSKITVAARGAGHSIFGQAMTCSGVVVA
MSHLSIEIHSYADVGGGELWVNLLKATLKVGLAPRSWTDYLHLTVGGTLSNAGIGGQTFR
HGPQISNVLKLEVVTGSGELVTCSATRNSKLFKGALGGLGQFGIITRARIILEPAPSRVR
WIRAVYSDFAKFSKDQESLIALPPCDYVEGFVVLNNNTANGYNSIPFGGNSVDPARVPES
AGAVLYTIELGINYREDEQTSVDERAAAVLASLHYIPGLVFTSDVSYFDFLERVHTIEEE
LRLAGLWTVPHPWLNLFVPAKSMPLLNKAVFSKLREGSLNGPLLVYPVNKKKWISSSSAV
LPKGSKFYVVSFLHAANLSLAELQAQNREILRYC-ELGCKTYLHFHNGLSDWKKHFGSQW
TRFVDRKRSFDPRAVLAPGQNIF
>scaffold-ZFRE-2114638-Phaeoceros_carolinianus-sporophyte_1575
------------------------------------------------------------
------------------------------------------------------------
--------------------VACSATRNSQLFNAVLGGLGQFGIITKARIILEPAPHRVR
WIRALYSDFTRFTKDQEALIAHPPCGYVEGFVVLNSEPVNGYNSILFQGNSIDPHLIPAS
AGPVLYTIELGIYHSEHEASSLEEKVSKVLTSLGYLPGLLFTADVSYHDFLNRVRAVELA
LRAQGAWVLPHPWLNLFVPAKKIAAFNDKVLTKLTSTTMNGPLLIYPVNQSKWKASSSAV
TPRGATFYLVAFLQSANLSSSELQAQNRIIRRYCEELGCKSYLAPYKTQSQWRRHFGSKW
TRFLERKHTYDPQAILSPGQNIF
>scaffold-ZFRE-2115693-Phaeoceros_carolinianus-sporophyte_1575
ASDYGNVVSKLPAAILYPSTPKDIQDVLKAVYDSKITVAARGAGHSIFGQAMTRSGVVVA
MSHLSIEIHSYADVGGGELWVNLLKATLKVGLAPRSWTDYLHLTVGGTLSNAGVSGQTFR
HGPLISNVLQLEVVTGSGELVTCSATRNSKLFKGALGGLGQFGIITRARIILEPAPSRVR
WIRAVYSDFAKFSKDQESLIALPPCDYVEGFVVLNNNTVNGYNSIPFGGNSVDPARVPES
AGAVLYTIELGINYREDEQTSVDERAAAVLASLHYIPGLVFTSDVSYFDFLERVHTIEEE
LRLAGLWTVPHPWLNLFVPAKSMPLLNKAVFSKLREGSLNGPLLVYPVNKKKWISSSSAV
LPKGSKFYVVSFLHAANLSLAELQAQNREILRYC-ELGCKTYLHFHNGLSDWKKHFGSQW
TRFVDRKRSFDPRAVLAPGQNIF
>scaffold-BNCU-2086756-Radula_lindenbergiana
GKDFGKLEFLKPAAVLYPGSVDDIASVIVAAGGSNMTVAARGPGHSTHGQSQARNGVVLE
MSAIGIVVNMFVEAAAGELWVDVLRETLRHGLSPRSFTDYLRLSVGGTLSNAGVSGQAYR
WGPQLSNVLSLEVVSGTGELVICSEKVNSRLFFAVLGGLGQFGVITKAKIKLQPAPIKVR
WIRALYADFAAFKRDQEYLVSQAPFDYVEGFVVSNTPTDVGYNSVPFSGQAVNPDLLPDS
ASSVLYYVELVKHYNNSESEALDQRVADILGPLQYISTQIFSIDASYFDFLDRVYTVELL
LSSIGRWDVPHPWLNLLVPASQITNFDHAVFKSSAGTTDAGPVIVYALNRNKWDDRMSAI
VPDEEVFYLVGLLSSTSPSVSTLLARNRDLEEYCRKLGCKVYLPTYSTPADWRTHFGSKW
DRFVENKLEFDPQAILAPAQNIF
>scaffold-FITN-2082974-Treubia_lacunosa
------------------------------------------------------------
--SLGIDVFAYVDARCGELWVDVVQATLKMGLTPRSFTDYLHLSVGGTLSNAGISGQTFR
YGPQISNVLQLEVVTGTGDIVICSSHQHADLFFAVLGGLGQFGIITTARIILEPAPQKVR
WIRALYADFSTFTADQEFLISQPSFDYIEGSVVVNSKSSNGWKSIPFHGQNINSSDFPQT
A-----------------------------------------------------------
------------------------------------------------------------
------------------------------------------------------------
-----------------------
>scaffold-FITN-2091420-Treubia_lacunosa
ANDFGSTVHHAPAGVFYPSSVEDISTLVAAVTSPQLTIAARGHGHSIQGQAQAPNGIVVD
MSTLGIEIFAYADVSAGELWIDVLKASLEFGLTPTSWTDYLYLTVGGTLSNAGVSGQAFR
YGPQISNVLQMEVVTGKGHILTCSPTTNADLFFAALGGLGQFGIITKARIILEPAHEKVR
YIRALYSDFKRYTADLEKLMSQPSFDYIEGYVVLNNDPGQGINSVPFSGEIVGIDQIPQS
AGPLLYCIEVAKYYSDHDLVTIDQQVNRLLDPLGYIPSLIYSTDMSYFDFLNRVRSTEDT
LRNLGAWDVPHPWLILFVPKSQVSRFNELILLKVLQNGVNGPMLVYPFDASKWDSRTSAV
VPDEEIFYMVGLLRYTVADLETHLQENAEVLRICDMIKAKQYLPHYTTTSEWQKHFGDLW
LRFVNNKLKFDPSAIFSPGQMIF
>scaffold-FITN-2091810-Treubia_lacunosa
AKDFGGLEHQIPAAVLYPASVEDIAGLVRAVYSSNLTIAAKGHGHSFYGQAQAKDGIVIE
MSSLGIRVFPYVDARGGELWVDVVQSSLKLGLAPRSLTDYLYLTVGGTLSNAGISGQAFR
YGPQISNVLQLEVVTGKGEIVVCSPMEHSDLFFGVLGGLGQFGIITRARIILESAPQKVR
WIRALYTDFATFTRDQEHLISLPAFDYVEGSVIINPNSTGGWRSLSFHGQSLNASLIPDS
EELLFYCIELTKGFDDG--NDIEQEISSLVSGLNHLPSMIFVRDVPYFEFLNRVHDGEMR
LRARGLWDTPHPWMNLFIPKSKVHDFQEGVFKSILKNGVNGPLLIYPMNKLNWDPRMSAV
TPDEDIFYLVGILRYTPMNAGKLIEQNDEILKFCKAIGYKQYLARQSNQFEWRIHFGDSW
KKFSSRKVRFDPKGILAPGQQIF
>scaffold-HMHL-2049231-Marchantia_paleacea-non_mycorrizal
------------------------------------------------------------
----------YVEATAGELWIDVLQACMKEGLSPRSFTDYLHLSVGGTLSNAGVSGQSFR
WGPQISNVLQLEVVTGMGELITCSREVRPDLFFAVLGGLGQFGIITKARIYLQPVPTNVH
WVRAIYSDFASFQRDQLRFISEAVFDYVEGFVVANSPYEFGYNSVPFDGQTVNATLMPDR
ETTLLYYIELAKNYNNN-------------------------------------------
------------------------------------------------------------
------------------------------------------------------------
-----------------------
>scaffold-IHWO-2006709-Marchantia_paleacea-mycorrizal
------------------------------------------------------------
--------------------------SLKKGLAPRSFLDYLHLTVGGTLSNGGISGQTYF
WGPQISNVLQLEVVTGTGELVTCSRWTRSDLFFAVLGGLGQFGIITKARINLQPRATHVH
HVHALYADFASFQRDQLRLISLKAFEYVEGHLITNTDVENGFNSVPFEGQNVNVDLLPAG
NTSILYYLELAKNYNVESPASVQEQVSQLLAPLEFIPSQIFTRDESFVDFLDRVHTGELR
LRAAGLWEIQHPWSTLFVPGSEMATFERTVLRAIDVSTFNGPVNIFPVNRNKWDYQMSAV
TPDEDIFFTVSFLNSVGPTLKTLVDRNAQTWKACERLGCKQFFPTHTTRGEWEAHFGGKW
NKFVLNKMKFDPKAMLSPKQNIF
>scaffold-ILBQ-2042963-Conocephalum_conicum
------------------------------------------------------------
------------------------------------------------------------
------------------------------------------------------------
------------------------------------------------------------
---------------------VDKKVVDMMAPLSYIPSFLYTTDVTYYEFLDRVHKTELS
LRPRGEWDVPHPWINVMVPQSKILEFDAFVFRELLRSGITGPVLCYPHNKQKWDTRTSAV
VPAEDVFYMVAFLQSALPTLENLVKRNEIILNFCETLGCRQYLPRYKELSAWERHFGHGW
TRFVRNKMMFDPQAILSPGQNIF
>scaffold-ILBQ-2043308-Conocephalum_conicum
------------------------------------------------------------
-------------------------------------------------------GQSFR
WGPQISNVLQLEVVTGRGELIACSREVRPDLFFAVLGGLGQFGIITKARINLQPVPTNVH
WVRAIYSDFAAFQQDQLRFISEHEYDYVEGFVVANSPYEFGYNSVPFSGQSVNATLMPDK
DTTLLYYIELAKNYNNDETSSLREKVDEMVSELGCIPTQVFVQEATYLDFLERVHTTELM
LRSHGLWEVQHPWINLLVPASKMVDFEHTVFRSLDASTINGPVIVYPFNKNKWDSRMSAV
TPDEDIFYLVALLQSVVPNLKTLLARNSNVWKYCEILGCKQYLPKYSTVSEWQSHFGAKW
DDFVINKIKFDPKAMLAPSQGIF
>scaffold-LFVP-2004291-Marchantia_paleacea-2_samples_combined
------------------------------------------------------------
----------------------------KKGLAPRSFLDYLHLTVGGTLSNGGISGQTYF
WGPQISNVLQLEVVTGTGELVTCSRWTRSDLFFAVLGGLGQFGIITKARINLQPRATHVH
HVHALYADFASFQRDQLRLISLKAFEYVEGHLITNTDVENGFNSVPFEGQNVNVDLLPAG
NTSILYYLELAKNYNVESPASVQEQVSQLLAPLEFIPSQIFTRDESFVDFLDRVHTGELR
LRAAGLWEIQHPWSTLFVPGSEMATFERTVLRAIDVSTFNGPVNIFPVNRNKWDYQMSAV
TPDEDIFFTVSFLNSVGPTLKTLVDRNAQTWKACERLGCKQFFPTHTTRGEWEAHFGGKW
NKFVLNKMKFDPKAMLSPKQNIF
>scaffold-LFVP-2082935-Marchantia_paleacea-2_samples_combined
AQDFGRLRSLTPAAVLHPGSTRDIMSIVRAVFSSNISIAARGPGHSVNGQSQVEKGVVVE
MSSFGINVNMYVEATAGELWIDVLQACMKEGLSPRSFTDYLHLSVGGTLSNAGVSGQSFR
WGPQISNVLQLEVVTGMGELITCSREVRPDLFFAVLGGLGQFGIITKARIYLQPVPTNVH
WVRAIYSDFASFQRDQLRFISEAVFDYVEGFVVANSPYEFGYNSVPFDGQTVNATLMPDR
ETTLLYYIELAKNYNNNQPSSLREKVEEILAKLECVPTQVFVQHTSYLEFLERVHATELM
LRSLGLWEVPHPWINLLVPASKMVDFERTVFRNLDASTINGPVIVYPFNRNMWDSRMSAV
TPDED-------------------------------------------------------
-----------------------
>scaffold-NRWZ-2099865-Metzgeria_crassipilis
AQDFGKIVSLPALAVLYPGCASDIAAVVRSVYGSNLTIAAKGPGHSVNGQAQANHGIVIE
MATIGIHVNMFVEASAGELWVDVLKTCLQQGLSPKSFTDYLKLSVGGTLSNAGVSGQTYR
WGPQINNVLQLEIITGTGELLTCSKNEHEDLFLAALGGLGQFGIITKARISLQPAKSTVR
WIRAIYSDFTTFKTDQEFLISQAAFDYVEGFVIANSAPASGYNSVPFPSEAVDPGLLPDF
ASTVLYYIELTKNYDNSNSSVVDQEIKEMLEPLNYISGLVFSTDVSYFDFLDRVHASELL
LRSLHQWEVPHPWIDLFVPASKMEQFDDTIFKRVNPATINGPIISSALNRQMWDIKMSAQ
VPHEDVFYLVAFLQSILPSITPVQVRNDRIEKYCEELGCKQYLPTYSDLSGWQAHFGGRW
SRFVANKKKFDPKAILAPGQNIF
>scaffold-OFTV-2022943-Barbilophozia_barbata
------------------------------------------------------------
------------------------------------------------------------
--------------------------------------------------------EQVR
HVRAIYSDFLLFKRDQELLISQAPFDYIEGFVVSNSANQSGYNSIPFPGQAVNPGLMPSP
ASTVLYYIELAKYYMFNESLLVDEKIRKLLAPLKFISTQLFSIDMSYFDFLERVHVTQLL
LQSLGQWFVPHPWIDIFVPASKIQEFDHHVFKKLHADDFSGPVIVYAVNRNKWDVRMSAK
IPDEDVFYIVAFLRSVASLLKEFLSRNSEMMDYCQTLGCKQYLPSYSTRSEWRTHFGDSW
STFLGNKIKFDPQAILAPGQDIF
>scaffold-TXVB-2068468-Lunularia_cruciata
ARDFGQMRSLPPAAILYPGSVADIAAVVRMVYKSQITIAAKGPGHSVNGQAQALNGIVIE
MSSLGITVNSYVDATGGELWVNVLEAAMEEGLSPRSFTDYLYLSVGGTLSNAGISGQSFR
HGPQISNVLQLEVVTGTG------------------------------------------
------------------------------------------------------------
------------------------------------------------------------
------------------------------------------------------------
------------------------------------------------------------
-----------------------
>scaffold-UUHD-2145422-Porella_pinnata
------------------------------------------------------------
------------------------------------------------------------
------------------------------------------------------------
------------------------------------------------------------
--------------------------------LEYLPSQIFSRDVPYFDFLDRVHKTELK
LRSVGKWEVPHPWMNIFVPASKMLEFDHTVFKSLITSTKAGPVIVYALNKNKWDARMSAN
VPDEEVFYLVAFLPSVLPSLKTLLSRNSNVEKYCQ-LGCKQYLPKYRVLSDWQTHFGDRW
STFVQNKIKFDPQAILAPGQNIF
>scaffold-WJLO-2032301-Ricciocarpos_natans
ARDFGMMRSFPPSAILYPGSVADVAAVVRTVYNSTITIAAKGPGHSVNGQAQALNGIVIE
MSTLGIRVNRYVDASGGELWVNVLEASLEEGLSPRSFTDYLYLSVGGTLSNGGISGQSFR
HGPQISNVLQLEVVTG--------------------------------------------
------------------------------------------------------------
------------------------------------------------------------
------------------------------------------------------------
------------------------------------------------------------
-----------------------
>scaffold-YBQN-2124055-Odontoschisma_prostratum
------------------------------------------------------------
------------------------------------------------------------
------------------------------------------------------------
------------------------------------------------------------
--------------------------------LKFISTQIFSIDVSYFAFLERVYVTELM
LQSLGAWDVPHPWLDVFVPASKIQEFDHTVFKNLNVEDISGPLIIYPLNRNKWDARMSAQ
IPDEDVFYLVAFLPSVAALLANFLSRNSEVWTYCQSLGCKQYLPRFATLSEWQKHFGDNW
SDFLGNKIKFDPQAILAPGQNIF
>scaffold-ABIJ-2039707-Selaginella_lepidophylla
GSDFGGLIHNPPCCVVCPSSSDGISSLVKAANTAKLTIAARGNGHSINGQAQALNGIVID
MPRMTNAIRPYVDVSGGVLWIDVLRETLKHGLAPRSWTDYLYLSVGGTLSNAGVSGQAYR
YGPQISNVLQLQVVTGKGDMVTCSATRNSELFFAVLGGLGQFGIITRARIALEEAPERAR
YSRLVYADFESFQNDMEWLISTPSVNYVEGIVIPSSVPYQGYNSVPFDGEEIDPSLIPDT
SGPVLYCIEIAKYYKQHQASLMDERLKRLLRSLSFLPGLVFTTDLTYFDFLNRVQGVEEV
LRKIKQWDVPHPWLALFVPKSKISRFNDLVFRDIVSKGVNGPMLVYPLDRSKWETRSSVV
VPDEGTFYIVCLLRYVVQSLQEHVEQNREIMQRCEILNVKQYFPHYHTEAEWKQHFGDSW
GRFLANKLKYDPNGVLSPGQRIF
>scaffold-CBAE-2061651-Huperzia_myrsinites
ARDFGNMHHNAPSAVLYPASIRDISAVVKTVYTSNITIAAKGPGHSIHGQAQALNGIVIE
MSSLGIDVFSYVDAQGGELWIDVLRATLDMGLAPRSLTDYLYLSVGGTLSNAGVSGQAFR
YGPQISNVIELEVVTGKGDIVICSAFHKADLFFAVLGGLGQFGIITRARIILEPAPDKVK
WIRALYSDFKLFTRDQEMLMSQASFDYIEGSVIVNSKERPGWKSVPFQGQSINASLIPDS
AGPVLYCLELTKNYNHHEVDTVDKEIASLMEPLGHIPSAVYTKDASYLDFLNRVHSGEEK
LRKLGLWNVPHPWMNLFIPKSKILAFDDWAFKQHLRNGINGPLLVYPLDRSKWDSRMSAV
TPNEDIFYLVGLLRYSSPSVQSLLDENEAVISFCQAIAFKQYLPHYSTQDEWSSHFGVHW
IKFVDRKAEFDPNKILSPGQNIF
>scaffold-ENQF-2012077-Lycopodium_annotinum
ARDFGNMRHDYPSAVLYPASVGDISAVVRTVYSSNLTIAAKGPGHSIHGQAQALHGIVIE
MSALGIEVFPYVDARGGELWIDVLRATLKEGLAPRSLTDYLYLSVGGTLSNAGVSGQAFR
YGPQISNVIELE-VTGKGDIVICSPFQNADLFFAVLGGLGQFAIITRARIILEPAPHKVK
WIRALYSDFKIFTRDQEVLMSQASFDYIEGSVIVNSKNRLGWKSVPFQGQSINASLIPDS
AGPVLYCLELTKNYLDREVLTIDEEVDALLEPLGHLPSVVFKKDTPYLDFLDRVHTCEEK
LRELGLWDLPHPWMNLFIPKSKIVEFDAWAFKHYLRDGVNGPLLVYPLNKMKWDPRMSAV
TPNEDIFYLVGLLRYASPSVESLNNQNKEVINFCQSIGYKQYLPHYSTQEEWARHFGVNW
RKFVDRKLMFDPKAILSPGQRMF
>scaffold-GAON-2005949-Huperzia_squarrosa
ARDFGNMHHDAPSAVLYPASVRDISAVVKTVYTSNITIAAKGPGHSIHGQAQALNGIVIE
MSSLGIDVFSYVDAQGGELWIDVLRATLDMGLAPRSLTDYLYLSVGGTLSNAGVSGQAFR
YGPQISNVIELEVVTGKGDIVICSAFHKADLFFAVLGGLGQFGIITRARIILEPAPDKVK
WIRALYSDFKLFTRDQEMLMSQASFDYIEGSVIVNSKERPGWKSVPFQGQSINASLIPDS
AGPVLYCLELTKNYPHHEVDTVDKEIASLMEPLGHIPSAVYMKDASYLDFLNRVHSGEEK
LRKLGLWNVPHPWMNLFIPKSKILDFDDWAFKQHLKNGINGPLLVYPLDRSKWDSRMSAV
TPNEDTFYLVGLLRYSSPSVQSLLDENKAVISFCQAIAFKQYLPHYSTQDEWSSHFGVHW
LKFVDRKAEFDPNKILSPGQNIF
>scaffold-JKAA-2181698-Selaginella_wallacei
ASDFGGLVHHQPLAIFRPSSAAEIAQLASAAATRRVPLAARGNGHSIHGQAQAHGGVVVD
MSAMRVVVVAYVDAGGGQRWIDVLKECLRHGVAPKSWTDYLELTVGGTLSNAGVSGQAFR
HGPQISNVLQLEVVTGKGELVTCSAKKSSDLFYAALGGLGQFGIITRARIELEKAPQRAR
YVRLLYADFERFRHDIECLISQPSVNYVEGSIVPNTDPSQGWPSVPFPGQQLDPRLVPDS
TAPVLYCLEIAKFYDGP--VLADEAFNSLLASLSNLPPLVFSVDWPYFDFLNRVKAVEDA
LRRNGVWNVPHPWLILFVPRSKFPRFNELVFQRLLSKGVNGPMLAYPLNRSKWETRSSVV
IPDESVFYMVGLLRYAVSSLDDHLEQNSEILRLCDTLDVKQYFPHYSNEADWRQHFGDAW
PRFLANKIKFDPSTILSPGQKIF
>scaffold-KUXM-2011202-Selaginella_selaginoides
AADFGGFVHNRPSAVAYPTSPEDIATIIKAATTSRLTVAARGNGHSIHGQAQAHNGIVID
MNKMNISVVAYVEASAGELWIDVLKESLRWGFTPKSWTDYLYLSVGGTLSNAGVSGQTFK
HGPQISNVLQLQVVTGNGEIVTCSPIKNSDLFFGVLGGLGQFGIITRARIALEQAHQRAR
YMRLLYKDFEAFRKDIEFLISQPAVNYVEGTVVPNTDPFQGYKCVPFPGQSLNLSLIPST
SAPVLYCIEIAKYYDDCDILFIEEYLKRTLNSLSNIQSLVFTIDLSYLEFLNRVRVVEDS
LRKIHRWDVPHPWLIMFVPKSNITKLNELVLKKILSKGVNGPMLVYPLNKSKWDDRTSAV
TPDENIFYMVGLLRYVLSSLEAHLQQNEEILKISEALGIKQYFPHYTSEVEWKNHFGSLW
PSFINNKLKFDPHSVLNPGQNIF
>scaffold-LGDQ-2010135-Selaginella_apoda
ARDFGGLIHNPPCCVVCPSSSDGISSIVKAANTSKLTIAARGNGHSINGQAQALNGIVID
MPRMTNAIRPYVDVSGGAMWIDVLRETLKHGFAPRSWTDYLYLTVGGTLSNAGVSGQAFR
HGPQISNVLQLQVVTGKGDTVTCSATRNSELFLAVLGGLGQFGIITKARIALEEAPGRAR
YSRLIYADFESFRKDIEWLISTPSVNYVEGIVIPSSNPFQGYNSVPFHGEEVDPSLIPDA
SGPVLYCIEIAKYYKQHQGSQVDERLKRLMRSLSFLPGMVYTTDLTYFDFLNRLQGVEES
LRKIKQWDVPHPWLALFVPKSKISKFNDLVFRDVVSKGVNGPMLVYPLNRSKWETRSSVV
VPDESTFYIVCLLRYVVQSLQAHVEQNREIMRRCEIFNVKQYFPHYLTDTEWKQHYGDSW
GKFLANKLKYDPNGVLSPGQRIF
>scaffold-PKOX-2099701-Isoetes_tegetiformans
ANDFGSTVHHVPAGVFYPSSVEDISTLVVAVTSPQLTIAARGHGHSIQGQAQAPNGIVVD
MSTLGIEIFAYADVSAGELWIDVLKASLEFGLTPTSWTDYLYLTVGGTLSNAGVSGQAFR
YGPQISNVLQMEVVTGKGQILTCSPTTNADLFFAALGGLGQFGIITKARIILEPAHEKVR
YIRALYSDFKRYTADLEKLMSQPSFDYIEGYVVLNNDAGQGINSVPFSGEIVGIDQIPQS
AGPLLYCIEVAKYYSDHDLVNIDQQVNRLLDPLGYIPSLIYSTDMSYFDFLNRVRSTEDT
LRNLGAWDVPHPWLILFVPKSQVSRFNELILLKVLQKGVNGPMLVYPFDASKWDSRTSAV
VPDEEIFYMVGLLRYTVADLETHLQENAEVLRICDMIKAKQYLPHYTTTSEWQKHFGDLW
LRFVNNKLKFDPSAIFSPGQMIF
>scaffold-PKOX-2099900-Isoetes_tegetiformans
AKDFGGLEHQIPAAVLYPASVEDIAGLVKAVYSSNLTIAAKGHGHSFYGQAQAKDGIVIE
MSSLGIRMFPYVDARGGELWVDVVQSSLKLGLAPRSLTDYLYLTVGGTLSNAGISGQAFR
YGPQISNVLQLEVVTGKGEIVVCSPMEHSDLFFGVLGGLGQFGIITRARIILESAPQKVR
WIRALYTDFATFTRDQEHLISLPAFDYVEGSVIINPNSTGGWRSLSFHGQSLNASLIPDS
EELLFYCIELTKGFDDG--NDIEQEISSLVSGLNHLPSMIFVRDVPYFEFLNRVHDGEMR
LRARGLWDTPHPWMNLFIPKSKVHDFQEGVFRSILKNGINGPLLIYPMNKLNWDPRMSAV
TPDEDIFYLVGLLRYTPMNAGKLIEQNDEILKFCKVIGYKQYLARQSTQFEWRIHFGDSW
KKFSTRKVRFDPKGILAPGQQIF
>scaffold-PQTO-2012055-Lycopodium_deuterodensum
ARDFGNMRQDYPSAVLYPASVADISAVVRTVYSSNLTIAAKGPGHSIHGQAQALNGIVIE
MSALGIEVFSYVDARGGELWIDVLRATLKAGLTPRSLTDYLYLSVGGTLSNAGVSGQAFR
YGPQISNVIELEVVTGTGDIATCSPVQKADLFFAVLGGLGQFAIITRARIILEPAPDKVK
WIRALYSDFEIFTRDQEVLMHQPSFDYIEGSVIVNSKDRHGWKSVPFQGQSINASVIPDS
AGPVLYCLEVTKHYFDNEVDTIDKKVDSLLEPLGYLPSVVFKKDVDYLDFLDRVRVSEEK
LRNLGLWDVPHPWMNLFIPKSKIIQFDAWAFKQHLRDGVNGPLLVYPLDRMKWDFRMSAV
TPDEDIFYLVGLLRYASTSVESLIDQNKEITDFCRAIGYKQYLPHYSSKEEWSRHFGVHW
LKFVDRKLIFDPKAILSPGQRIF
>scaffold-PQTO-2012056-Lycopodium_deuterodensum
ARDFGNMRQDYPSAVLYPASVADISAVVRTVYSSNLTIAAKGPGHSIHGQAQALNGIVIE
MSALGIEVFSYVDARGGELWIDVLRATLKAGLTPRSLTDYLYLSVGGTLSNAGVSGQAFR
YGPQISNVIELEVVTGTGDIATCSPVQKADLFFAVLGGLGQFAIITRARIILEPAPDKVK
WIRALYSDFEIFTRDQEVLMHQPSFDYIEGSVIVNSKDRHGWKSVPFQGQSINASVIPDS
AGPVLYCLEVTKHYFDNEVDTIDKKVDSLLEPLGYLPSVVFKKDVDYLDFLDRVRVSEEK
LRNLGLWDVPHPWMNLFIPKSKIIQFDAWAFKQHLRDGVNGPLLVYPLDKSKWDSRMSAV
TPDEEIFYLIGLLRYASPSVESLNNHNKEVINFCQAIGYRQYLPHYSSQEEWSRHFGVQW
RRFLDMKRKYDPKAILSPGQRIF
>scaffold-PQTO-2012058-Lycopodium_deuterodensum
ARDFGNMRHEYPSAVLYPSSVRDIAAVVRTGYPSNLTIAAKGPGHSIHGQAQALDGIVIE
MSSLGIHVFSYVDVAGGELWIDVLRATLNMRLSPRSLTDYLYLSVGGTLSNAGVSGQAFR
YGPQINNVIELEVVTGKGDIVTCSPIENADLFFAVLGGLGQFGIITRARIILEAAPHKVK
WIKALYSDFTLFTRDQEILMSQESFDYIEGSVIVNSKNRHGWKSVPFEGQSLNASLIPDS
AGPVLYCLELTKNYHDQEVNTIDKKVTSLLQHLGHLPSLVFSKDVPYLDFLDRVHVGEEK
LRKLGLWDVPHPWMNLFVPKSRIADFDAWVFKNHLRDGVNGPLLVYPLDRMKWDFRMSAV
TPDEDIFYLVGLLRYASTSVESLIDQNKEITDFCRAIGYKQYLPHYSSKEEWSRHFGVHW
LKFVDRKLIFDPKAILSPGQRIF
>scaffold-ULKT-2006858-Lycopodiella_appressa
AKDFGHMQFHRPSAVLYPSSVEDIAKIVKVAYPNNLTVAAKGAGHSIYGQAQALRGIVIE
MSRLGIEVDPMVHARGGELWIDVVKETMKRGMAPRSMTDYLHLSVGGTLSNAGISGQAFR
YGPQISNVLRLEVVTGIGEVVECSRDQNADLFYSVLGGLGQFAIITKATIVIHPTPPKVK
WVRAFYSDFTMFTKDQEMLISPYSFDYIEGFVIARGKQQQKWKMESLSREDANPNVTIFS
DAPVLYCLELTKSYDEHESNAISYKLNVLLGSLHYLQPNIFINDVEYMEFLERVHEKEKD
LQKSGLWDVPHPWMNLFIPKSKILEFDAFVFKQLLSEGINGPMLIYPLNRNKWESQMSAM
TPKEETFYLVGLLGYASPTVETLITLNVNILHFCKTISYIQYLPHYTKEDEWKNHFGTHW
PLFLERKLRYDPKAILSPGQKIF
>scaffold-WAFT-2014442-Diphasiastrum_digitatum
SRDFGNIHHTFPAAVLYPDSVNDIATVVQFVYSSNLTIAAKGAGHSIYGQSQARDGIVIE
MSSLGIEVFSYVDARGG----DLITATMKLGFAPRSFTDYLHLSVGGTLSNAGVSGQAFR
YGPQISNVFQLEVVTGKGEIVSCSPIENADLFFAVLGGLGQFGIITQARIVLEPSPYRVR
WIRALYSDFSKFTQDQENLISQPSFDYIEGSVVGKAECCNSCKLETNATTGSSSPITI--
-NPVLYCLEVTKNYFEHESNTMERKISSMLAPLRHLPSMISIQDTTYLSFLDRVHESELK
LWEQGLWSAPHPWLNLFIPKSRIEDFDAWTFKQQLRGGINGPMLIYPLHKMKWDPRMSVA
TPQEDIFYLVGLLRYASFSIETLQHENNVTLKYCDSITYKQYLPNYSTHGEWIQHFGEFW
PRFVDRKLKYDPKAILSPGQRIF
>scaffold-WAFT-2014883-Diphasiastrum_digitatum
ARDFGNMRHDYPAAVLYPASVGDISAVVRTVYSSNVTIAAKGPGHSIHGQAQALYGIVIE
MSALGIEVFPYVDARGGELWIDVLRATLKAGLAPRSLTDYLYLSVGGTLSNAGVSGQAFR
YGPQISNVIELEVVTGKGDISTCSPFQNADLFFAVLGGLGQFAIITRARIILEPAPHKVQ
WIRALYSDFKIFTRDQEVLMSQASFDYIEGSVIVNSKDRHGWKSVPFQGQNINATLIPDS
AGPVLYCLELTKNYFDHEVDTIDKEVDALLEPLGHLPSVVFKKAAPYFDFLDRVHISEER
LRKLGLWDVPHPWMNLFIPKSKIVEFDAWAFKHYLRDGVNGPLLVYPLDRMKWDSRMSAV
TPNEDIFYLVGLLRYASPSVESLKNQNKEVINFCQAIGYKQYLPHYSTQEEWARHFGVHW
TKFVERKFTFDPKAILSPGQRVF
>scaffold-XNXF-2071216-Dendrolycopodium_obscurum
ARDFGNMRRDYPSAVLYPASVGDISAVVRAVYSSNLTIAAKGPGHSIHGQAQALHGIVIE
MSALGIEVFPYVDARGGELWIDVLRATLKAGLAPRSLTDYLYLSVGGTLSNAGVSGQAFR
YGPQISNVIELEVVTGKGDVATCSPFQNAELFFAVLGGLGQFAIITRARIILEPAPHKVK
WIRAIYSDFEIFTRDQEVLMSQASFDYIEGSVIVNSKNRHGWKSIPFQGQSINASLIPES
AGPVLYCLELTKNYFDHEVDSIDKEVDALLEPLGHLPSVVFKKDASYLDFLDRVHIGEER
LRKLGLWDVPHPWMNLFIPKSKIVEFDAWAFKHHLRDGVNGPLLVYPLDKMKWDSRMSAV
TPNEEIFYLVGLLRYASPSVESLNNHNKEIIDFCQAISFKQYLPYYSTEEEWARHFGVHW
PRFVERKRMFDPKEILSPGQRIF
>scaffold-ZFGK-2001487-Selaginella_kraussiana
AEDFGHILQLSPRAVFHPSTAEDIAALARAANSASLTLAPRGNGHSIHGQAMAPGGVVID
MQKLPFTIVPYVEASGGALWVHVLEECLKKGVAPKSWTDYLYLTVGGTLSNAGVSGQCFR
HGPQISNVLQMEVVTGKGEIVVCSPKTNSELFYAVLGGLGQFGIITKARIKLEEAPDRAR
YVRLLYSDFENFKRDIEFLISQKVLNYVEGSVVPNSDPSQGWPCVPFAGQVIDPDHIP--
EGPVLYCIEAAKYYNNC-FGCPEEELNSVLNTLSNIPSLVFSVDLSYFDFLNRVKAVEDQ
LRKLDLWEVPHPWLILFVPASKISKFNERVILKYLTGGVNGPMLVYPMNRSKWETRSSAV
VPDETVFYMVGLLRYVVMNLEDHLDQNSDILRACDDLGVKKYFPHYTTDSEWKHHFGDAW
ARLQNNKRKFDPQCILSPGQKIF
>scaffold-BPSG-2020762-Scouleria_aquatica
TKDWGKLRHLAPAAVVHPRGVEDIATIVQAVAESDLTIAARGLGHSINGQAQAHNGIVIQ
MTSMGIRVMPFVEAMGGDLWVDVLKATLKFGLAPKSWTDYLYLTIGGTLSNAGVSGQAFR
HGPEISNVLQLEVITGKGDVVDCSPMQHPELFFAVLGGLGQFGIITKARIVLEKAPQRVR
WIRALYADFAAFKRDQEFLISSSAFDYVEGFVVANNAPINGWGSVPFDASDISASMIPGH
AGPVLYCLEVTKAYSAADLHTLDQVVESMLAPLSFHRGLLFKTDTSYFKFLDRLHETEVE
LSSRGLWDIPHPWLNIFVPASSIERFDMLVLKKIMTQDFSGPILVYPLNKSKWDKRLSVA
VPEEEIFYIVAFLRNKLPTLSTMLEDNDNILRFCEPLRCKQYLPRHQDRIQWKRHFGSKW
DLFVQNKQMFDPRAILSPGQNIF
>scaffold-FFPD-2003269-Ceratodon_purpureus
TKDWGKLRHLEPAAVVYPRGVEDIATIVQAVAESDLTIAARGLGHSTNGQAQAHNGVVIQ
MTAMGIRVMPFVEAMGGDLWVDVLKASLEFGLAPKSWTDYLHLTIGGTLSNAGVSGQSFR
HGPEISNVLQLEVVTGKGETVDCSPTQHPELFFATLGGLGQFGIITKARIALEKAPQRVR
WVRALYTDFAAFRRDQEFLISAIPFDYVEGFVVANNAPINGWSSVPFEASDISEAMIPGH
AGPILYCLEVTKAYSAADLHTIDEVVESMLAPLNFHRELLFKTDTSYFKFLDRLHETEVQ
LSSRGLWDIPHPWLNLFVPASSIERFDMLVLKKIMTQDFSGPLLVYPLNKSKWDKRLSVA
VPEDEIFYIVAFLRNKLPTLSTMLEDNDNILRVCEPLRCKQYLPRHQDRIQWKRHFGSKW
DLFVQNKQMFDPRAILSPGQNIF
>scaffold-GOWD-2013712-Sphagnum_lescurii
ARDFGLIKHFPPAAVLYPNSVEDVAALIRAVASTNLTVAAKGPGHSINGQAQADKGIVIE
MSSMGIKVMPFVEASGGELWVDVLEATLKEGLAPNSWTDYLYLSVGGTLSNAGVSGQTFR
HGPQISNVLQLEVVTGKGEIVICSPSKQSELFYAVLGGLGQFGIITKARIIIEPVPEKVR
WMRAMYSDFEVFKKDQEMLISSMTFDFIEGFVVMNNEPTNGWKSVPFSPDQITASMLPPD
AGSVLYLLEITLGYNLVDVPVLEERVEKMLAPLNYIRSLMFTTDVSYFKFLNRIYDVEVR
SRALKLWDAPHPWLNLFVPASSITTFDSLIFKELVPVEFGGPILVYPVNRDKWDSRAATV
VPDEEVFYLVAFLRNTLPGLESILEDNARILSICEQLRGKQYLPRYIEEVQWKQHFGDQW
QAFVQHKQMFDPQAILAPGQNIF
>scaffold-HVBQ-2022231-Tetraphis_pellucida
ATDWGFSKPLPAAAILYPRSVSDIVGIVQAVASSVLTIAARGHGHSINGQAHAPNGIVIE
MS--GIHVMPYVEATGGELWFDVLQATLKKGLAPRSWTDYLYLSVGGTLSNAGVSGQSFR
HGPQISNVLQLEVVTGKGELVVCSTTERSELFFAVLGGLGQFGIITKARIILEPAPQKVR
WIRAMYTDFEAFRKDQEMLISQSTFDYVEGFVVTNNAPINGWKSVPFCPDHINSSMIPRD
AGPVLYCIELTKAYNLFEVPVMTQRVGKMLAPLQFYRSLLFSTDVSYLKFLNRLYDVELS
LRDQGLWEVPHPWLNLFIPASAIAKFDSLVFKTLINEAYSGPILVYPLNRAKWDRRMAVS
VPEEDVFYIVAFLRNVVSSLESILDDNDKILRVCETLGCKQYLPRHLGQAQWERHFGPQW
ELFMHRKLMFDPHTILAPGQNIF
>scaffold-IGUH-2013242-Leucodon_julaceus
AKDWGQLGTRAPAGILHPTSVQDVAAIVHAAAECELTVAARGLGSSTGGQSQVHNGIVIE
MTTMGITVFPFVEAMGGELWVDVLKASLEFGMAPRSWTDYLYLTVGGTLSNAGVSGQTFR
HGPEVSNVLELQVVTGKGEVVDCTPTKHSELFFAVLGGLGQFGIITRARIILEKAPPHVR
WMRALYTDFATFKFDLELLISSSSFDYVEGFVVMNNEPVNGWSSVPFTRSDINATMIPSH
AGAIMYCLEVTKAYS-NDLHTLDQEVENMLAPLHFHRGLLFQKDTTYFKFLDRVHDVEMQ
LRAEGLWEIPHPWLNLFVPVASIQQFDELVLKQVATRLFSGPILVYPVHKSKWDKRLSVA
VPEEEIFYVVAFLRNKLPTLADMLEDNENILRICESLQCKQYLPQYQDRRKWKPHFGSKW
ETFVQNKQRFDPCAILAPGLNIF
>scaffold-JADL-2010518-Rhynchostegium_serrulatum
AKDWGQLRRLAPAAVVYPTAVEDVATVVTAVADSGLTVAARGLGHSISGQAQAHNGVVIE
MTTMGIRVMPFVEAMGGDVWVDVLTASLKFGLAPKSWTDYLHLTIGGTLSNAGVSGQAFR
HGPEISNVLQLQVVTGKGDVLDCSPTFHPELFFAVLGGLGQFGIITKARIVLERAPQRVR
WLRALYTDFASFKRDQEFLIGSAPFDYVEGFVVANSAPINGWASVAFANEIITEAMIPAH
AGPVLYCLEVTKAYSAADLPNLDQVVESMLAPLSFDRKLMFQTDTTYFKFLDRLHEVERE
LSSLGMWDIPHPWLNVFVPASAIERFDKLVLKKLMTPDFSGPILVYPLNKSKWDKRLSVV
IPEEEIFYLVAFLRNKLPTLSTMLEDNDNILRVCETLRCKQYLPRCQDRVQWKRHFGSKW
DLFVQNKQMFDPRAILSPGQNIF
>scaffold-NGTD-2011702-Dicranum_scoparium
ASDFGLIHFSQPGAVVYPKSVRDIELVVRAVQRPGLTLAAKGRGHSVHGQAQALNGVVIE
MSSLGIKVAPFVEAAGGELWIDVLKATLKEGLAPRSWTDYLYLSIGGTLSNAGVGGQTFL
FGPEISNVLQLEVVTGIGHSVTCSPTNNPDLFHGVLGGLGQFGIITSARIVLEPAHEKVR
WIRAMYTDFAAFTQDQEFLVSQPAFDYIEGFVVLKNEPINGWNSVPFDGKKIDPSMIPAE
GGTILYYIELVKKFSSNDMATLDQKVERMLAPLRFTPTLIFTTDVPYEAFLNRLHDVEVG
LASQGLWDVPHPWLNLFVPRSSIAAFDALVFKHMINDDFSGPILIYPLKHERWDSRSSAV
IPDESVFYLVAFLRISLPALSTLIAENDKIMEVCRNLGCKMYLPEYQDLESWQLHFGKRW
EAFARRKHKYDPHCILAPGQNIF
>scaffold-ORKS-2059709-Philonotis_fontana
VKDWGQMRHLAPAAVVYPKAVEDVATIVQAVADSDLTVAARGVGHSINGQAQAHNGVVIQ
MTSMGIRVMPFVEAMGGDLWVDVLTASLEYGLAPKSWTDYLHLTIGGTLSNAGVSGQAFR
HGPEISNVLQLQVVTGKGEVVECSPTEHAELFYAVLGGLGQFGIITKARIELERSPQRVR
WVRALYTDFAAFRRDQELLISSTAFDFVEGFVVANNAPINGWASVAFVAGELTEAMIPSH
AGPVLYCLEVTKTYTAADLATLDQVVESLLAPLSFNRELQFATDTTYFKFLDRLHEVEVH
LSSRGLWDIPHPWLNMFVPASSIERFDVQVLKTLMTEDFSGPILVYPLNKSKWDKRFSVA
VPEEEIFYLVAFLRNKLPTLTTMLEDNDNVLRVCEPLRCKQYLPKHQDRIQWKRHFGSKW
DSFVQNKQMFDPRAILSPGQNIF
>scaffold-QKQO-2011075-Pseudotaxiphyllum_elegans
AKDWGQLGTRAPAGVLHPTSVQDVAAIVHAAAECELTVAARGLGSSIGGQSQAHNGIVIE
MTTMGITVVPFVEAMGGALWVDVLKASLEFGMAPRSWTDYLYLTVGGTLSNAGVSGQTFR
HGPEVSNVLELQVVTGKGEVVDCTPTKHSELFFAVLGGLGQFGIITKARIVLETAPPRVR
WMRALYTDFATFKSDLELLISSSPFDYIEGFVVMNNEPINGWSSVPFTRSDINATMIPSH
AGAIMYCLEVTKAYS-NDLHTLDQEVESMLAPLQFHRGLLFQKDTTYFKFLDRVHDLETQ
LRAEGLWEIPHPWLNIFVPAASIQQFDELVLKQIATRQFSGPILVYPVHKSKWDKRLSVA
VPEEEIFYVVAFLRNKLPTLSDMLEDNENILRSCEPLHCKQYLPHYQDRSKWKHHFGSKW
ELFVQNKQLFDPCAILAPGLNIF
>scaffold-RCBT-2011771-Sphagnum_palustre
ARDWGLIKHLPPAAVLHPDSVHDIAQLIRVVASSNLTVAAKGPGHSVNGQAQADKGIVIE
MSTMGIQVMPFVEANGGELWVDVLEETLKKGLAPNSWTDYLYLSVGGTLSNAGVSGQTFR
HGPQISNILQLEVVTGKGEIVICSTSKQSELFHAVLGGLGQFGIITKARILLEPAPQNVR
WTRAMYSDFEVFRKDQEMLISSATFDFIEGFVVMNTEPINGWKSVPFSPDRMTASMLPPD
AGSVLYYLEITVGYNLEDVPALEERVEKMLAPLSYIPSLMFTTDVSYFKFLNRVHDLELN
LRAQELWHVPHPWLNLFVPASSITTFDSLVFKQLVPVEFGGPILVYPVNRNKWDSRATTV
VPDEEVFYLVAFLRNALPGLESMLDDNARILKICEELRGKQYLPRYTEEEQWKRHFGDRW
NAFVQHKHMFDPLAILAPGQNMF
>scaffold-SKQD-2011274-Takakia_lepidozioides
SRDWGLMKRLPPAGILYPEAVYDITSLIHVLADANLTVAAKGRGHSVNGQAQAHNGIVID
MSTLGIKVMPFVEASAGELWVDVLEATLKEGLAPRSWTDYLYLTVGGTLSNAGVSGQSFR
YGPEISNVLQLEVVTGNGELVTCSPDKEDELFYAVLGGLGQFGIITKARIILEPAPEKVR
WIRAIYTDFEAFRKDQEMLISETTFDYIEGFLVLNNDPAYGWKSVPFVPDQINASMIPED
AGSILYYIELTKTHNSGDIETLEQRVKEMLTPLSFVPHLLFSTDVPYFDFLNRIHKVEVA
LSEEGLWDIPHPWLNLFIPGSSVTEFDAHVFKQLGSEDFSGPILVYALNRDKWDRRASAV
VPDEDVFYIVAFLKSNVPSLGSQIEWNSKVLSLCESLGGKQYLPQYYEQAQWERHFGSQW
DAFVNRKQTFDPRAILAPGQNIF
>scaffold-UHLI-2014678-Sphagnum_recurvum
ARDWGLIKHMPPAAVLHPDSVHDIAELIRVVASSNLTVAAKGPGHSVNGQAQADKGIVIE
MSTMGIQVMPFVEANGGELWVDVLEETLKKGLAPNSWTDYLYLSVGGTLSNAGVSGQTFR
HGPQISNILQLEVVTGKGEIVICSASKQPELFHAVLGGLGQFGIITKARILLEPAPQNVR
WTRAMYSDFEVFRKDQEMLISSSTFDFIEGFVVMNTEPINGWKSVPFSPDQMTASMLPPD
AGSVLYYLEITVGYNLEDVPALEERVEKMLAPLNYIPSLMFTTDVSYFKFLNRVHDLELN
LRAHELWDVPHPWLNLFVPASSITTFDSLVFKQLVPVEFGGPILVYPVNRNKWDSRAATV
VPDEEVFYLVAFLRNALPGLESMLDDNARILKICEELRGKQYLPRYTEEEQWKLHFGDRW
NAFVQHKHMFDPHAILAPGQNIF
>scaffold-VMXJ-2131381-Leucobryum_albidum
ANDWGQLRHLAPAAVVYPRSVEDIATVVAAVAESDLTVAARGLGHSINGQAQAHNGIVIQ
MTAMGIRVMPFVEAMGGDLWVDVLKATLEFGLAPKSWTDYLHLTIGGTLSNAGVSGQTFR
HGPEISNVMQLEVVTGKGDVVTCSPSQHPELFFAVLGGLGQFGIITRARIPLEKAPQRVR
WLRALYTDFASFRRDQELLITSAPFDYVEGFVVANNAPINGWSSVPFAEGDITEAMIPRH
AGPTLYCLEVTKAYSAADLHTLDQTVDTMLAPLTFHRGLLFQTDTSYFKFLDRLHDTQVQ
LNSRGLWNIPHPWLNVFVPAHSIERFDLLVLQKIMTADFSGPLLVYPLLKSKWDKRLSVA
VPEEEIFYIVAFLRNKLPTLAAMLEDNDNILRVCERLRCKQYLPRHQDRMQWKLHFGSKW
DMFVQNKQMFDPRAILSPGQNIF
>scaffold-WNGH-2089814-Aulacomnium_heterostichum
AKDWGQLRRLAPAAVVYPTAVEDIAAVVAAVEDSDLTVAARGLGHSINGQAQAHNGVVIE
MPAMGIRVMPFVEAMGGDLWVDVLKASLKFGLAPRSWTDYLHLTIGGTLSNAGVSGQTFR
HGPEISNVLQLQVVTGKGDVVECSPSQQPELFFAVLGGLGQFGIITKARIVLERAPQRVR
WMRALYTDFAAFRRDQEFLISSGPFDYVEGFVVANSAPINGWPSAAFAAGDVTEAMIPSH
AGPVLYCLEVTKAYSAADLLTLDKVVESMLAPLSFHRALLFTTDATYFEFLDRLHNVEVE
LSSHGLWDIPHPWLNIFVPASSIERFDMLVLKKLMTPDFSGPLLVFPLNKSKWDKRLSAV
VPEEEIFYLVAFLRNKLPSLSTMLEDNDNILRICEPLRCKQYLPRHQDRAQWKRHFGSKW
DLFVQNKQMFDPRAILSPGQNIF
>scaffold-WOGB-2016937-Andreaea_rupestris
SQDWGRIRQLAPAGVVYPKSVADIVSIVQAVADSDLTVAARGFGHSVGGQAQAHNGIVIE
MSTMGIKVFPFVEATGGELWVDVLEATLEHGLAPKSWTDYLYLTVGGTLSNAGVSGQAFR
HGPEVSNIYELEIVTGRGDLVVCSPAKNSELFFAVLGGLGQFGIITKARISLERAPQRVR
WIRAVYTDFAQFTADQEALIVETTFDYIEGFVVLNNDRTNGWGSIPFVAGQLTQNLIPAE
AGSVLYYLEVTKTYTVADLKTLDQTLERMLAPLSFHPSLVFTTDVSYHKFLDRIHDVELA
LRSEGLWDIPHPWLNIFVPAASIAKLDALVFKKLFNMDFSGPVLVYPLSRSKWDTRLSVA
VPEGDTFYIVAFLRQKIPSLTLMQQDNEKILRICEAMDCKQYMPRYTEISQWKRHFGPKW
QTFVQHKQMFDPRAILAPGQNIF
>scaffold-YWNF-2012819-Hedwigia_ciliata
AKDWGRLRHLAPAAVVYPTAVDDIATIVQAVADSDLTVAARGLGHSINGQAQAHNGIVVE
MTAMGIRVMPFVEAMGGDLWVDVLKASLEFGLAPKSWTDYLHLTIGGTLSNAGVSGQAFR
HGPEISNVLHLEVVTGKGEVVECSPTRHPELFFAVLGGLGQFGIITRARIVLERAPQRVR
WMRALYTDFAAFKRDQEFLISNPPFDYVEGFVVANSAPINGWASVAFVAGDVTEAMIPSH
AGPVLYCLEITKAYSAADLPSLDQVVESMLAPLSFDRELLFTTDASYFKFLDRLHDVEVQ
LSSRGLWDIPHPWLNIFVPASSIERFDMLVLKKLMTHDFSGPILVYPLNKSKWDKRLSVA
VPEEEVFYIVAFLRNKLPSLSAMLDDNDNILRACEPLRCKQYLPRHQDRMQWKRHFGSKW
ESFVQNKQMFDPRAILSPGQNIF
>scaffold-ZQRI-2018706-Timmia_austriaca
AKDWGKLRHLAPAAVVYPTTVEDIATIVQAVADSELTIAARGLGHSINGQAQAHNGIVIQ
MTSMGIKVWPFVEAMGGDLWVDVLKATLEFGLAPKSWTDYLYLTIGGTLSNAGVSGQTFR
HGPQVSNVLQLQVVTGKGELVDCSPTNHPELFFAVLGGLGQLGIITKARISLEKAPQRVR
WMRALYTDFAAFKKDQEFLISSRPFDYVEGFVIANDALINGWGSVPFVAGEITEAMIPAQ
AGKTLYCLEVTKTYSAAELHTLDQVVESMLAPLSFHRELLFKMDTTYFKFLDRLHDVEVE
LKSRGLWDIPHPWLNIFVPASGIERFDRLVLKKLMTDEFSGPILVYPVNKSKWDKRLSVA
VPEEEIFYIVAFLRNKLPSLATMLEDNDNTLRICEPLRCKQYLPRHQDRIQWKRHFGSKW
DLFLQNKQMFDPRAILSPGQNIF
>scaffold-ZTHV-2010860-Atrichum_angustatum
SKDWGLIRHLAPAGVVYPASVNDIVAIVAAVAESDLTIAARGLGHSIGGQSQAQNGIIIE
MRTLGIKVVPYVEATGGELWVDVLEACLEYGLAPRSWTDYLYLTVGGTLSNAGISGQSFR
HGPEVSNVLQLEVVTGKGEVVECSPTRNSELFFAVLGGLGQFGIITKARILLERAPQRVR
WIRAMYTDFTTFKNDQELLISASTFDYVEGFVVVNDGILNGWGSVPFAPGQISAAMIPPQ
AGSVLYYLEVTKTYTAADLHTLDQRVESILALLSFHRSLLFSTDVTYFSFLDRIHDVEMH
LKSQGLWDIPHPWLNIFLPSSTVERFDALVFKELVSKDFSGPMLVYPMNRSKWDHRLSVA
VPDEEIFYIVAFLRNKLPSLAALMEDNAHIMRICEPLRCKQYLPRYEDRVQWKRHFGSKW
DAFVHNKQLFDPLAILAPGQNIF
>scaffold-ZTHV-2010862-Atrichum_angustatum
SKDWGLIRHLAPAGVVYPASVNDIVAIVAAVAESDLTIAARGLGHSIGGQSQAQNGIIIE
MRTLGIKVVPYVEATGGELWVDVLEACLEYGLAPRSWTDYLYLTVGGTLSNAGISGQSFR
HGPEVSNVLQLEVVTGKGEVVECSPTRNSELFFAVLGGLGQFGIITKARILLERAPQRVR
WIRAMYTDFTTFKNDQELLISASTFDYVEGFVVVNDGILNGWGSVPFAPGQISAAMIPPQ
AGSVLYYLEVTKTYTAADLHTLDQRVESILALLSFHRSLLFSTDVTYFSFLDRIHDVEMH
LKSQGLWDIPHPWLNIFLPSSTVERFDALVFKELVSKDFSGPMLVYPMNRSKWDHRLSVA
VPDEEIFYIVAFLRNKLPSLAALMEDNAHIMRICEPLRCKQYLPRYEDRVQWKRHFGSKW
DAFVHNKQLFDPLAILAPGQNIF
