# Supplementary material for: Water‐related innovations in land plants evolved by different patterns of gene cooption and novelty
Source: New Phytol. 2022 Feb 8;235(2):732–42. doi: 10.1111/nph.17981 (PMC9303528; doi:10.1111/nph.17981)
Supplement: Supplementary file 3 — Dataset S3 Fasta alignments and phylogenetic trees. [file NPH-235-732-s005.zip › Supplementary_Data_3_fasta_alignments_trees/Roots/Primary_roots/CKX_O22213_1_1kp.treefile]

(Arabidopsis_thaliana_O22213_Cytokinin_dehydrogenase_1_CKX1:0.2466636966,(((((((((((Arabidopsis_thaliana_Q9FUJ2_Cytokinin_dehydrogenase_4_CKX4:0.0000031986,Arabidopsis_thaliana_F4JNR1_Cytokinin_oxidase_4_CKX4:0.0000024892)100:0.1589225084,Arabidopsis_thaliana_Q9FUJ3_Cytokinin_dehydrogenase_2_CKX2:0.2194781150)100:0.3080397364,(Arabidopsis_thaliana_Q9LTS3_Cytokinin_dehydrogenase_3_CKX3:0.0000024892,Arabidopsis_thaliana_B3DNN3:0.0000024892)100:0.3838259816)100:0.1355161446,((((Brachypodium_distachyon_I1HYS9:0.0296024141,Brachypodium_distachyon_I1HYS8:0.0914386994)100:0.0937884918,(Oryza_sativa_indica_A2X2I2:0.0511083392,Oryza_sativa_indica_B8AE82:0.0869613583)100:0.0842695033)100:0.0825216024,(Brachypodium_distachyon_I1GXU3:0.1190842690,Oryza_sativa_indica_B8B3V2:0.1440478135)100:0.0695476152)100:0.1996745491,(((Brachypodium_distachyon_I1HCT8:0.0000028840,Brachypodium_distachyon_I1HCP8:0.2071900078)100:0.1456946651,Oryza_sativa_indica_A2WLJ0:0.1596905895)100:0.2624435010,(Brachypodium_distachyon_I1HCZ6:0.1614710614,Oryza_sativa_indica_B8ADR5:0.1648530785)100:0.1667941946)100:0.0971927750)100:0.1438983554)100:0.1836138901,((Arabidopsis_thaliana_Q67YU0_Cytokinin_dehydrogenase_5_CKX5:0.1883955737,(Brachypodium_distachyon_I1HS66:0.0722620987,Oryza_sativa_indica_A2WVL5:0.0431855085)100:0.1944439545)100:0.0888088979,Amborella_trichopoda_W1NUG7:0.1703019336)100:0.0684650346)99:0.0918731327,((((((((Arabidopsis_thaliana_Q9FUJ1_Cytokinin_dehydrogenase_7_CKX7:0.3199488989,(Brachypodium_distachyon_I1I7N6:0.1160038184,Oryza_sativa_indica_B8BBB8:0.0789379221)100:0.3996441250)100:0.1096886556,Amborella_trichopoda_W1PTT2:0.3200680928)100:0.2413921338,((Ginkgo_biloba_Gb_22886:0.1152622739,(Picea_lambertina_PILA_27879:0.0246590104,Picea_taeda_PITA_48430:0.0297275502)100:0.1071226900)100:0.1115967985,(Picea_taeda_PITA_00717:0.0940007421,Pseudotsuga_menziesii_PSME_49748:0.0812069194)100:0.1870737994)76:0.0322914819)84:0.0269919108,(Amborella_trichopoda_W1PUR2:0.5994161987,Amborella_trichopoda_U5D3V5:0.5237825106)70:0.1108235903)63:0.0150613748,Amborella_trichopoda_W1PW76:0.6481814563)89:0.0781748440,(((((Azolla_filiculoides_s0052.g031500:0.2905948011,(Salvinia_cucullata_v1.1_s0113.g020815:0.2223876352,Salvinia_cucullata_v1.1_s0387.g027334:0.0000031190)100:0.6954995413)100:0.3268243669,scaffold-VIBO-2002735-Osmunda_javanica:0.1385579677)87:0.1019397485,scaffold-NHCM-2009306-Angiopteris_evecta:0.1683006892)87:0.0361305728,scaffold-EEAQ-2017792-Sceptridium_dissectum:0.2041739336)85:0.0559892020,(Azolla_filiculoides_s0213.g058292:0.1961859994,Salvinia_cucullata_v1.1_s0065.g015946:0.2450620009)100:0.3921047404)100:0.1102620064)90:0.1039032267,(((Amborella_trichopoda_W1PP63:0.2656877908,(((Brachypodium_distachyon_I1I4T8:0.0027618064,Brachypodium_distachyon_I1I4T9:0.0125761912)100:0.0299036514,Oryza_sativa_indica_A2ZI62:0.0694619218)100:0.1464296696,(Brachypodium_distachyon_I1IZS9:0.3549681305,(Brachypodium_distachyon_I1IZT0:0.1758336895,Oryza_sativa_indica_A2XVN3_Cytokinin_dehydrogenase_8_CKX8:0.0540004648)100:0.0723441208)100:0.1777148739)100:0.1982459223)100:0.1873909749,Ginkgo_biloba_Gb_28658:0.3080770270)100:0.3062090973,(((((((((Marchantia_polymorpha_A0A176W9I2:0.0744887289,(scaffold-HMHL-2049231-Marchantia_paleacea-non_mycorrizal:0.0000024892,scaffold-LFVP-2082935-Marchantia_paleacea-2_samples_combined:0.0000031706)99:0.0191363729)100:0.0502516990,scaffold-ILBQ-2043308-Conocephalum_conicum:0.0823071046)100:0.1114923349,(Marchantia_polymorpha_A0A176VZ76:0.0689017205,(scaffold-IHWO-2006709-Marchantia_paleacea-mycorrizal:0.0000024892,scaffold-LFVP-2004291-Marchantia_paleacea-2_samples_combined:0.0000024892)100:0.0530565791)100:0.3663515699)100:0.1288122136,((scaffold-BNCU-2086756-Radula_lindenbergiana:0.3131481619,scaffold-UUHD-2145422-Porella_pinnata:0.1339370330)88:0.0456378373,(scaffold-NRWZ-2099865-Metzgeria_crassipilis:0.2745850633,(scaffold-OFTV-2022943-Barbilophozia_barbata:0.1482746920,scaffold-YBQN-2124055-Odontoschisma_prostratum:0.1123596255)100:0.1631822482)76:0.0351477813)95:0.0321224640)99:0.1232572651,(scaffold-TXVB-2068468-Lunularia_cruciata:0.0708028600,scaffold-WJLO-2032301-Ricciocarpos_natans:0.0747225644)100:0.1266853298)94:0.0481027176,scaffold-ILBQ-2042963-Conocephalum_conicum:0.3378110323)98:0.0777955557,(((Anthoceros_angustus_012758_locus_scaffold84_size431259_194010_196542___len_1674:0.0392007364,(scaffold-BSNI-2005213-Anthoceros_agrestis-B:0.0000024892,scaffold-TWUW-2050248-Anthoceros_agrestis-A:0.0000024892)100:0.0178303212)97:0.0144590197,scaffold-ZFRE-2114638-Phaeoceros_carolinianus-sporophyte_1575:0.0398792216)100:0.1634717900,(((scaffold-DXOU-2006297-Nothoceros_aenigmaticus:0.0000029443,scaffold-TCBC-2074298-Nothoceros_vincentianus:0.0000023720)99:0.0071626357,scaffold-TCBC-2019212-Nothoceros_vincentianus:0.0179237780)100:0.1451398474,((scaffold-RXRQ-2137443-Phaeoceros_carolinianus-sporophyte:0.0000024892,scaffold-WEEQ-2011421-Phaeoceros_carolinianus-gametophyte_1575:0.0075617983)100:0.0021936197,scaffold-ZFRE-2115693-Phaeoceros_carolinianus-sporophyte_1575:0.0054723327)100:0.0962044523)100:0.1556757251)100:0.3203253423)87:0.0300807499,((Physcomitrella_patens_A9TE88:0.1321625920,(Physcomitrella_patens_A9TFW3:0.0992083280,((Fontinalis_antipyretica_19137-RA___mRNA___locus_179724_23343_27713_-__translate_table__standard_:0.0776630446,Pleurozium_schreberi_snap_masked-scaffold_717-processed-gene-0.26-mRNA-1_gene_snap_masked-scaffold_717-processed-gene-0.26_name_snap_masked-scaffold_717-processed-gene-0.26_seq_id_scaffold_717_type_cds:0.0215144861)100:0.1170446537,scaffold-NGTD-2011702-Dicranum_scoparium:0.0752640444)72:0.0236467552)52:0.0240001383)100:0.2871679722,((((((Physcomitrella_patens_A9U580:0.1372494703,((((((Fontinalis_antipyretica_18590-RA___mRNA___locus_180147_10258_14286____translate_table__standard_:0.0753666519,(Pleurozium_schreberi_augustus_masked-scaffold_717-processed-gene-0.39-mRNA-1_gene_augustus_masked-scaffold_717-processed-gene-0.39_name_augustus_masked-scaffold_717-processed-gene-0.39_seq_id_scaffold_717_type_cds:0.0124393980,scaffold-JADL-2010518-Rhynchostegium_serrulatum:0.0157021836)100:0.0173883946)100:0.0533829666,scaffold-WNGH-2089814-Aulacomnium_heterostichum:0.0565716558)100:0.0238294224,scaffold-ORKS-2059709-Philonotis_fontana:0.0974943138)96:0.0085374783,scaffold-YWNF-2012819-Hedwigia_ciliata:0.0535238004)100:0.0197212650,((scaffold-BPSG-2020762-Scouleria_aquatica:0.0378579800,scaffold-FFPD-2003269-Ceratodon_purpureus:0.0438664503)99:0.0194441481,scaffold-VMXJ-2131381-Leucobryum_albidum:0.1011347079)100:0.0165371984)99:0.0182184717,scaffold-ZQRI-2018706-Timmia_austriaca:0.0892703802)100:0.0369219170)99:0.0472981179,((((Fontinalis_antipyretica_20501-RA___mRNA___locus_170870_76_3214____translate_table__standard_:0.1153474154,Pleurozium_schreberi_augustus_masked-scaffold_53-processed-gene-1.20-mRNA-1_gene_augustus_masked-scaffold_53-processed-gene-1.20_name_augustus_masked-scaffold_53-processed-gene-1.20_seq_id_scaffold_53_type_cds:0.0332039960)92:0.0177484577,scaffold-QKQO-2011075-Pseudotaxiphyllum_elegans:0.0186513631)76:0.0027700065,scaffold-IGUH-2013242-Leucodon_julaceus:0.0509650895)100:0.1055814850,Fontinalis_antipyretica_09610-RA___mRNA___locus_180122_31995_35465_-__translate_table__standard_:0.3548447875)100:0.0572517129)100:0.0933397351,(scaffold-ZTHV-2010860-Atrichum_angustatum:0.0000024892,scaffold-ZTHV-2010862-Atrichum_angustatum:0.0000024892)100:0.1239827549)100:0.0699679310,scaffold-WOGB-2016937-Andreaea_rupestris:0.2002396321)100:0.1288622736,scaffold-SKQD-2011274-Takakia_lepidozioides:0.2352630449)71:0.0329329477,((scaffold-GOWD-2013712-Sphagnum_lescurii:0.0878241369,(scaffold-RCBT-2011771-Sphagnum_palustre:0.0193453293,scaffold-UHLI-2014678-Sphagnum_recurvum:0.0098419530)100:0.0593849456)100:0.1540155501,scaffold-HVBQ-2022231-Tetraphis_pellucida:0.2296883073)70:0.0138778986)100:0.0901642099)100:0.1313529883)90:0.0786999567,((((((Selaginella_moellendorffii_D8S2E8_CKX2-2:0.0182878488,Selaginella_moellendorffii_D8RVP4_CKX2-1:0.0092391863)100:0.0881189824,(scaffold-ABIJ-2039707-Selaginella_lepidophylla:0.0397943764,scaffold-LGDQ-2010135-Selaginella_apoda:0.0621179979)100:0.0421469279)100:0.2311515110,scaffold-KUXM-2011202-Selaginella_selaginoides:0.2485190258)99:0.0296559933,(scaffold-JKAA-2181698-Selaginella_wallacei:0.2442579516,scaffold-ZFGK-2001487-Selaginella_kraussiana:0.2634210267)100:0.0736986189)100:0.1504842752,(scaffold-FITN-2091420-Treubia_lacunosa:0.0014052093,scaffold-PKOX-2099701-Isoetes_tegetiformans:0.0116104236)100:0.2826376440)100:0.1279536099,((Selaginella_moellendorffii_D8RNN8_CKX1-1:0.0017450799,Selaginella_moellendorffii_D8SXN5_CKX1-2:0.0048064371)100:0.2846885335,((scaffold-FITN-2082974-Treubia_lacunosa:0.1937683359,(scaffold-FITN-2091810-Treubia_lacunosa:0.0058656206,scaffold-PKOX-2099900-Isoetes_tegetiformans:0.0123698903)100:0.2720818985)95:0.0534515293,((((scaffold-CBAE-2061651-Huperzia_myrsinites:0.0115934344,scaffold-GAON-2005949-Huperzia_squarrosa:0.0085757877)100:0.1327413730,(((scaffold-ENQF-2012077-Lycopodium_annotinum:0.0469759826,scaffold-WAFT-2014883-Diphasiastrum_digitatum:0.0374284850)100:0.0075800423,scaffold-XNXF-2071216-Dendrolycopodium_obscurum:0.0508330280)100:0.0286985362,(scaffold-PQTO-2012055-Lycopodium_deuterodensum:0.0162857412,scaffold-PQTO-2012056-Lycopodium_deuterodensum:0.0362051730)100:0.0541485794)98:0.0270455580)99:0.0221789617,scaffold-PQTO-2012058-Lycopodium_deuterodensum:0.0861813465)100:0.1030318875,(scaffold-ULKT-2006858-Lycopodiella_appressa:0.4211060171,scaffold-WAFT-2014442-Diphasiastrum_digitatum:0.2983751650)98:0.0774531029)94:0.0454761007)86:0.0320289061)100:0.1125892980)59:0.0403480695)33:0.0108755243)43:0.0201861841)100:0.1445357429,(((Azolla_filiculoides_s0262.g060830:0.2921474936,((((((scaffold-DCDT-2017268-Gaga_arizonica:0.0187579069,scaffold-ZXJO-2010354-Parahemionitis_cordata:0.0269023417)100:0.0065743879,scaffold-YCKE-2013151-Notholaena_montieliae:0.0309342939)100:0.0096090577,scaffold-GSXD-2014917-Myriopteris_rufa:0.0149447035)100:0.0435595036,(scaffold-POPJ-2024164-Pteris_vittata:0.0519120668,scaffold-UJTT-2025330-Pityrogramma_trifoliata:0.1341757072)99:0.0452713816)99:0.0407693989,(((scaffold-FCHS-2012742-Deparia_lobato-crenata:0.0114716030,scaffold-YJJY-2077618-Woodsia_scopulina:0.0202357977)99:0.0204857048,scaffold-NWWI-2023857-Nephrolepis_exaltata:0.0475591436)62:0.0081916519,((scaffold-GYFU-2023524-Polypodium_hesperium-A_type:0.0000027865,scaffold-ZRAV-2027266-Polypodium_hesperium-2_samples_combined:0.0044254029)95:0.0028360273,scaffold-ZQYU-2028510-Phlebodium_pseudoaureum:0.0238986062)100:0.0476718884)100:0.0530505711)97:0.0528325416,scaffold-VVRN-2020692-Lonchitis_hirsuta:0.0716059438)100:0.1014922441)100:0.0935285965,scaffold-KIIX-2091526-Pilularia_globulifera:0.3918704397)99:0.0330649388,(scaffold-CAPN-2007270-Equisetum_diffusum:0.3580612230,scaffold-UGNK-2005479-Marattia_attenuata:0.1489562937)84:0.0207356096)100:0.1089247482)99:0.0642413895)98:0.0576208796,(Ginkgo_biloba_Gb_06338:0.0779404612,(((Picea_lambertina_PILA_26823:0.0161662631,(((Picea_taeda_PITA_02011:0.0000024892,Picea_taeda_PITA_40880:0.0000024892)100:0.0044442807,scaffold-DZQM-2011482-Pinus_radiata:0.0022059392)100:0.0057244599,scaffold-JBND-2010517-Pinus_ponderosa:0.0034746908)100:0.0258018295)100:0.0257845488,((((Pseudotsuga_menziesii_PSME_46147:0.0111088156,Pseudotsuga_menziesii_PSME_50353:0.0044444012)100:0.0039136319,scaffold-WVWN-2006027-Larix_speciosa:0.0256959204)100:0.0205604475,scaffold-VSRH-2056929-Abies_lasiocarpa:0.0410375278)77:0.0054860832,(scaffold-AWQB-2004138-Picea_engelmannii:0.0000027177,scaffold-AWQB-2004139-Picea_engelmannii:0.0000027522)100:0.0194310859)81:0.0108381627)100:0.0777939904,(((((Sequoiadendron_giganteum_SEGI_16538:0.0123878029,scaffold-NRXL-2065171-Metasequoia_glyptostroboides:0.0147570263)100:0.0186919814,(scaffold-BUWV-2012710-Platycladus_orientalis:0.0754780200,scaffold-OXGJ-2047991-Glyptostrobus_pensilis:0.0231784335)99:0.0202844026)97:0.0064582475,(scaffold-OUOI-2012881-Cunninghamia_lanceolata-young_shoot:0.0021988407,scaffold-ZQVF-2101378-Cunninghamia_lanceolata-2_samples_combined:0.0000024892)100:0.0127701721)100:0.0855280768,(scaffold-JRNA-2014468-Phyllocladus_hypophyllus:0.0436588099,((scaffold-PLYX-2083194-Falcatifolium_taxoides-2_samples_combined:0.0000024892,scaffold-ROWR-2062177-Falcatifolium_taxoides-B:0.0000024892)100:0.0253320969,scaffold-XLGK-2058510-Podocarpus_rubens:0.0346477370)100:0.0217044052)100:0.0519131414)94:0.0125900074,scaffold-XTZO-2065842-Araucaria_rulei:0.0635617358)100:0.0519455906)97:0.0249502012)98:0.0364902740)84:0.0282652043,(Ginkgo_biloba_Gb_27406:0.1262335038,(((((Picea_lambertina_PILA_36070:0.0283599705,Picea_taeda_PITA_04394:0.0283784354)100:0.0367617580,Pseudotsuga_menziesii_PSME_26394:0.1066870331)92:0.0153115641,Picea_taeda_PITA_37870:0.0922092170)47:0.0028115804,(Picea_taeda_PITA_09133:0.0950537657,(Pseudotsuga_menziesii_PSME_29927:0.0600360907,scaffold-VSRH-2056206-Abies_lasiocarpa:0.0711330723)96:0.0199952545)97:0.0203476335)100:0.0641575285,Sequoiadendron_giganteum_SEGI_06896:0.1636908139)99:0.0372651292)100:0.0699804776)97:0.0500032860,(Ginkgo_biloba_Gb_39064:0.1291598407,((Picea_taeda_PITA_02542:0.1218638119,Picea_taeda_PITA_33083:0.1367624260)100:0.0821926387,(Sequoiadendron_giganteum_SEGI_08417:0.0384097573,(scaffold-FHST-2064115-Taxodium_distichum:0.0043048968,scaffold-OXGJ-2007853-Glyptostrobus_pensilis:0.0114852035)100:0.0166625809)100:0.1978344980)99:0.0418903438)92:0.0271318795)100:0.2401115539,((Brachypodium_distachyon_I1HK16:0.0611613305,Oryza_sativa_indica_A2Y3Z7:0.0668326874)100:0.0691605233,(Brachypodium_distachyon_I1HV38:0.0365893492,Oryza_sativa_indica_A2WYX2:0.0576265470)100:0.0799218215)100:0.1339489394)86:0.0361474509,Amborella_trichopoda_W1PC48:0.2378269719)99:0.0344313023,Arabidopsis_thaliana_Q9LY71_Cytokinin_dehydrogenase_6_CKX6:0.2709312893);
