# Supplementary material for: Water‐related innovations in land plants evolved by different patterns of gene cooption and novelty
Source: New Phytol. 2022 Feb 8;235(2):732–42. doi: 10.1111/nph.17981 (PMC9303528; doi:10.1111/nph.17981)
Supplement: Supplementary file 3 — Dataset S3 Fasta alignments and phylogenetic trees. [file NPH-235-732-s005.zip › Supplementary_Data_3_fasta_alignments_trees/Roots/Primary_roots/CTR1_Q0WUI6_1_1kp.fasta]

>Tieghemostelium_lacteum_KYQ89625.1_protein_kinase
MQGTGGYHHLQQHQQNVSIIGQQYQQHSNVSYFQQNSSHNMIMNGNQQQHHQQHHIIKNNNILHSPNIIINNGPSYFQQQ
QQQQLQQQQQQQLIQQQQQQHSTYVMAGLSPNLNQNHLENRQLKLIRHQRNASFDDFSLNAANERNVNQNNSNSSNVTPS
LGNFIDMNWEEIYLLYHNFNMIDQEGRGTLKTFQQLIQYIQNIYPDQSAPTTHFLLAYNLLNPNAPIGSGAVDNLSLTLK
QLIETFSYTKSFINTPSGQQQQQQQQQQQQQQQQQQQRRFTPQMACYIIDIFNQYKDKTGGIQTQKLAMFGADQSKLPLT
TLPFHEFVQYIGLNIIPFEQLQNLQNSPPLESLEVTPSPPSVYNNILNNQNNLNNSALDAFTNDNIFKTSYDNFLNHNTS
ADFVNNNNQNQNNNNNNNNNNNYNNNINNLDFSFENAFLNNNNNNKNNNYNNNNNNININNNNNNNNNNNNNNINNYNNN
FLAVHPPSPPTTHNNNQFLQFNNIQPSPSPPPQIYHQQQIQQQLQQQQQQLQQQQQQQLQHLQNNNNNGLRNSGNNVQNN
NNSSNNFDFEINYSELKIQNKIGEGTFGVVFKGLWRGLPVAIKQIKINEANVNNQILEEFRKELTILSRLRHPNIVLLMA
ACTQAPNLCFVTEFLQGGSLYDALHARKLNMNMTLYKKLAIQIAQGMNYLHLSGIIHRDIKSLNLLLDENMNVKICDFGL
SKLKSKSTEMTKSIGSPIWMSPELLMGEIYTDKVDVYAYAIILWELGTQELPYPGLDSVQLALAVTTKGLRPPIPQNWPQ
PLQTLIQLCWHQDPSKRPSFAEILEYLEKIPD


>Arabidopsis_thaliana_Q05609_Serine_threonine-protein_kinase_CTR1
MEMPGRRSNYTLLSQFSDDQVSVSVTGAPPPHYDSLSSENRSNHNSGNTGKAKAERGGFDWDPSGGGGGDHRLNNQPNRVGNNMYASSLGLQRQSSGSSFGESSLSGDYYMPTLSAAANEIESVGFPQDDGFRLGFGGGGGDLRIQMAADSAGGSSSGKSWAQQTEESYQLQLALALRLSSEATCADDPNFLDPVPDESALRTSPSSAETVSHRFWVNGCLSYYDKVPDGFYMMNGLDPYIWTLCIDLHESGRIPSIESLRAVDSGVDSSLEAIIVDRRSDPAFKELHNRVHDISCSCITTKEVVDQLAKLICNRMGGPVIMGEDELVPMWKECIDGLKEIFKVVVPIGSLSVGLCRHRALLFKVLADIIDLPCRIAKGCKYCNRDDAASCLVRFGLDREYLVDLVGKPGHLWEPDSLLNGPSSISISSPLRFPRPKPVEPAVDFRLLAKQYFSDSQSLNLVFDPASDDMGFSMFHRQYDNPGGENDALAENGGGSLPPSANMPPQNMMRASNQIEAAPMNAPPISQPVPNRANRELGLDGDDMDIPWCDLNIKEKIGAGSFGTVHRAEWHGSDVAVKILMEQDFHAERVNEFLREVAIMKRLRHPNIVLFMGAVTQPPNLSIVTEYLSRGSLYRLLHKSGAREQLDERRRLSMAYDVAKGMNYLHNRNPPIVHRDLKSPNLLVDKKYTVKVCDFGLSRLKASTFLSSKSAAGTPEWMAPEVLRDEPSNEKSDVYSFGVILWELATLQQPWGNLNPAQVVAAVGFKCKRLEIPRNLNPQVAAIIEGCWTNEPWKRPSFATIMDLLRPLIKSAVPPPNRSDL
>Arabidopsis_thaliana_Q9STU7
MPHRTTYFFPRQFPDRGFDSFSLKNDHDKKKSSSNVGESFGFQRDNKSNGVGEDSNKEKESTVFSSNPLLSKSSAVSDLFSDDRKSEKKHQQQLAAFYEWLAEKKANLSRSSSTTTTHGRGVKPTRFSMSSDADEERELLLSSPADPAPLPATSSPDSIIDSARTVNIHERNIDRSFDREVSLPRMSSESSFAGSFFSGTTVDGNFSNFSSHTDARETSTTTLVSVNKEEEEVEVREQGKEQSLAQKSREGYYLQVTLAKWLSSQANLACESVHIQSTESISYRFWVSGCLSYSDKISDGFYSILGMDPYLWLMCNNSEDGKRIPSLLLLKETEPNDTSMEVVLIDRREDSRLKELEDKAHELYCSSDNMLVLVEKLGRLVAVYMGGNFQVEQGDLQKRWKLVSNRLKEFRKCIILPIGSLTMGLCRHRAILFKKLADYIGLPCRIARGCRYCKESHQSSCLVKIDDDRKLSREYVVDLIGEPGNVHDPDSSINGETQCQIPSPLQMSHLTDFSRPCVHSTSPCQTVESKTSRTLSENIQRSGSQGQVHKEFELPDNAGTVCCAHIDQTCCAKVSSMVLTESVLRALPLDIPNLSEEKIAPQETCKEETVLLEDPTAMKQPNLSVEPEIVEADTRKDKKGRLPVDAISPYLTIEPSLASDWLEVSWNELHIKERVGAGSFGTVHRAEWHGSDVAVKILSIQDFHDDQFREFLREVCKQAVAIMKRVRHPNVVLFMGAVTERPRLSIITEYLPRGSLFRLIHRPASGELLDQRRRLRMALDVVCAIPHYAKGLNYLHCLNPPVVHWDLKSPNLLVDKNWTVKVCDFGLSRFKANTFIPSKSVAGTPEWMAPEFLRGEPTNEKSDVYSFGVVLWELITLQQPWNGLSPAQVVGAVAFQNRRLIIPPNTSPVLVSLMEACWADEPSQRPAFGSIVDTLKKLLKSPVQLIQMGGDKGVIPTKSAPIL

>Arabidopsis_thaliana_Q0WUI6_Serine_threonine-protein_kinase_CTR1
MEMPGRRSNYTLLSQFSDDQVSVSVTGAPPPHYDSLSSENRSNHNSGNTGKAKAERGGFDWDPSGGGGGDHRLNNQPNRVGNNMYASSLGLQRQSSGSSFGESSLSGDYYMPTLSAAANEIESVGFPQDDGFRLGFGGGGGDLRIQMAADSAGGSSSGKSWAQQTEESYQLQLALALRLSSEATCADDPNFLDPVPDESALRTSPSSAETVSHRFWVNGCLSYYDKVPDGFYMMNGLDPYIWTLCIDLHESGRIPSIESLRAVDSGVDSSLEAIIVDRRSDPAFKELHNRVHDISCSCITTKEVVDQLAKLICNRMGGPVIMGEDELVPMWKECIDGLKEIFKVVVPIGSLSVGLCRHRALLFKVLADIIDLPCRIAKGCKYCNRDDAASCLVRFGLDREYLVDLVGKPGHLWEPDSLLNGPSSISISSPLRFPRPKPVEPAVDFRLLAKQYFSDSQSLNLVFDPASDDMGFSMFHRQYDNPGGENDALAENGGGSLPPSANMPPQNMMRASNQIEAAPMNAPPISQPVPNRANRELGLDGDDMDIPWCDLNIKEKIGAGSFGTVHRAEWHGSDVAVKILMEQDFHAERVNEFLREVAIMKRLRHPNIVLFMGAVTQPPNLSIVTEYLSRGSLYRLLHKSGAREQLDERRRLSMAYDVAKGMNYLHNRNPPIVHRDLKSPNLLVDKKYTVKVCDFGLSRLKASTFLSSKSAAGTPEWMAPEVLRDEPSNEKSDVYSFGVILWELATLQQPWGNLNPAQVVAAVGFKCKRLEIPRNLNPQVAAIIEGCWTNEPWKRPSFATIMDLLRPLIKSAVPPPNRSDL

>Arabidopsis_thaliana_F4JQX7_Protein_kinase_superfamily_protein
MPHRTTYFFPRQFPDRGFDSFSLKNDHDKKKSSSNVGESFGFQRDNKSNGVGEDSNKEKESTVFSSNPLLSKSSAVSDLFSDDRKSEKKHQQQLAAFYEWLAEKKANLSRSSSTTTTHGRGVKPTRFSMSSDADEERELLLSSPADPAPLPATSSPDSIIDSARTVNIHERNIDRSFDREVSLPRMSSESSFAGSFFSGTTVDGNFSNFSSHTDARETSTTTLVSVNKEEEEVEVREQGKEQSLAQKSREGYYLQVTLAKWLSSQANLACESVHIQSTESISYRFWVSGCLSYSDKISDGFYSILGMDPYLWLMCNNSEDGKRIPSLLLLKETEPNDTSMEVVLIDRREDSRLKELEDKAHELYCSSDNMLVLVEKLGRLVAVYMGGNFQVEQGDLQKRWKLVSNRLKEFRKCIILPIGSLTMGLCRHRAILFKKLADYIGLPCRIARGCRYCKESHQSSCLVKIDDDRKLSREYVVDLIGEPGNVHDPDSSINGETQCQIPSPLQMSHLTDFSRPCVHSTSPCQTVESKTSRTLSENIQRSGSQGQVHKEFELPDNAGTVCCAHIDQTCCAKVSSMVLTESVLRALPLDIPNLSEEKIAPQETCKEETVLLEDPTAMKQPNLSVEPEIVEADTRKDKKGRLPVDAISPYLTIEPSLASDWLEVSWNELHIKERVGAGSFGTVHRAEWHGSDVAVKILSIQDFHDDQFREFLREVCKQAVAIMKRVRHPNVVLFMGAVTERPRLSIITEYLPRGSLFRLIHRPASGELLDQRRRLRMALDVAKGLNYLHCLNPPVVHWDLKSPNLLVDKNWTVKVCDFGLSRFKANTFIPSKSVAGTPEWMAPEFLRGEPTNEKSDVYSFGVVLWELITLQQPWNGLSPAQVVGAVAFQNRRLIIPPNTSPVLVSLMEACWADEPSQRPAFGSIVDTLKKLLKSPVQLIQMGGDKGVIPTKSAPIL


>Amborella_trichopoda_W1PYV6
MEMPGRRSNYSLLSQYPNSSEDHQSKYTATYESFPPSDKNKAKSDRVFDWSDGDFRSNLAVGLQPGGRMGPSIFPNSGLQRQSSGSSFAESSLSGDYHPSVSLNTNDPAFFNPLQEEVWKNGSSDSRFKQVEVTSNSSNSKSFAQQTEESYQLQLALALRLSAEATHTEDPNFMDNRPGDIVLGSPRNCLEYLAYRYWVNGCLSYCDKVPDGFYQIWGLDSYVWAVCTDQQESGRMPSLESLMAVVPNDSSIEVVLIDKRSDFELRELENKVIGMSFSCITTKEVVEQLGKLVCSRMGAAASTEEGELMDQWKECTKVLKGSLGSVVLPVGSLSVGLCRHRTLLFKVLADTIDLPCRIAKGCKYCGLDDASSCIVRFGADREYLVDLIGNPGSLCEPDSFLNGPSSLSISSPLRPPRYKSIEVTENFKTLAKQYFMDSQSLDLIFDGLSTGRGSGQEDALPMKNFDSKYPDTMCMSHVFSSGDEVSQPALIQLHNRGINEAKPSDEWFNRRQLTGIHFNDSGNDSVPLQHIQPHGHRNVPQILALVDQTIDKGKDLRLNDPVRMIPSKSSRELPLAVDELDIPWSDLLLKERIGAGSFGTVHRADWHGSDVAVKILMEQDFQEERLKEFLREVAIMKRLRHPNIVLFMGAVTRPPNLSIVTEYLSRGSLYRLLRKPAARELLDDRRRLRMALDVAKGMNYLHRHNPPIVHRDLKSPNLLVDKTWTVKVCDFGLSRLKANTFLSSKSLAGTPEWMAPEVLRDEPSNEKSDVYSFGVILWELVTLQQPWSNLNPAQVVAAVAFQNRRLQIPSNVSREIASIIDLCWVNEPWQRPSFATIMEQLKSLIKSPSSQTIIDEASSLT
>Amborella_trichopoda_U5CW63
MPRRSLGYGLLPRCESLDLNRSRPIKGGEDFHEDRSREGPSGPSVAPATGFALLRHGNMDSGDNFGNRTVFGDYNAEKQVFGINYSGNPVSSMKNGEDKCGRVFMENYGKNSFPEIDFGDNDGVFSDVNYSGDHVPVIGFGQNKSDEVLSGIYYSRKSKTLMTNSSGEKWGGTFLANSGIDTSIALSPRDFRENKPDQVFIGVNSGKNGVLPKIYMGDYYNREMLRVKSNGKFRNNSSQVLLDDSDVNPLLARNFLENKFDQLLEKQYDEVLLGSGSSENWASGMDFNETWYNRGPVVEDPGRNKVQQLGCQFHRILDGSDCEANLNLDLLPSRFGGMYIKDDGLRASVLRTQESYWLQMAHARHLAMLVNEENNLQEYGSKVEAVSYRFWVNGCLSYFDRISDGFYNIMGMNPYLWMMCNEMEERTCLPSLASLKEVDPNNSFLEVVLVDKERDSHLKELLDEALYLYNATVSTLELVNKLGRLVCISMGGTFPLEHDLFMHWQVSNKKLRDCQGCCVLPIGSLSMGLCRHRSILFKALADHIGLPCRIARGCTYCASEYASSCLVKFRFDREYVIDLVADPGMVHNPGAFINGPSPSPMFSPFRIPNMKHRQQAYADSAFFEHKIVISGDTQNLGAHVAGSVELDCVNRGNFSGESCVTQCSNPQCVPVIKNSIVKSKLEMPNQRDQEHVKKVKSCEGLNNLSTTVPGYLNLEPSLAMDWLEISWDELHIKERIGAGSFGTVHRAEWHGSDVAVKVLTDQDFHEDQLKEFLREVAIMKRVRHPNVVLFMGAVTKPPHLSIVTEYLPRGSLYRLIHRTAGNEILDKRRRLRMVLDVAKVINYLHCLNPPIVHWDLKSPNLLVDKNWAVKVVGAVAFQNRRLPIPQNTSPVLTAIMESCWANDPKQRPSFTTIVDSLKKLLRSPQLVNMGSP


>Brachypodium_distachyon_I1ISZ7
MDLPAAGGRRTSYSLLSQFPDDASASSAAATAAVLQRQSSGGSSYGAGSSISASSDYPFHLPPPAAGPAAAAAATGGTPSPCKSWAQQAEETYQLQLALALRLCADAACAADPGFLDPGDSGGNNNSGSGSGRRAFPLAPPTPTAEALSHRFWVNGSLSYSNTIPDGFYLIHGMDPFVWSLCTDVHEENRIPSMESLKSVCPDDSSIQVVLIDRRADFDLGMLENYASSFLSSSADMKDVINQLAKLVSSRMGGTTSNEENLLPRWKESSEAIKSSAGSIVLHLGKLPIGLCKHRSLLFKMLADKVNVPCRLVKGCKYCKADDASSCVVRFGLEREYLVDLIGDPGQLSDPDSFVNGPYSLSVPSPLRPPKFRSLEITSNFSSVAKQYFSDCHSLNLLFSDASTGASSGAAVAVDQMYSKKHDAVGAWMPVKGQATTNPDIILPEAPREVLPLMSANLAADKKKEYQLIEGNQYLRSTVSDLSLAVDDLIIPWNELVLKEKIGAGSFGTVHRADWHGSDVAVKILMEQDYHLDRFREFMREVAIMKSLRHPNIVLFMGAVTEPPNLSIVTEYLSRGSLYKLLHRSGAREVLDERRRLNMAFDVAKGMNYLHRRSPPIVHRDLKSPNLLVDKKYTVKVCDFGLSRLKANTFLSSKSLAGTPEWMAPEVLRDEPSNEKSDVYSFAVILWELMTLQQPWCNLNPAQVVAAVGFKGRRLEIPKDLNPQVAALIESCWANEPWRRPSFANIMETLRPLINKVSVPQLLRSDS
>Brachypodium_distachyon_I1J1N2
MPHRRRLHNLAPPLPPPPPPPPTAFDLAEDPWLPLLADYPRLHDPAGAPPPSTSPAQWSAAFTDTATSSATTATAAAGCCCSSSSTTLPAPAVAGDTWVRRSREGYHLQLSLAIRITSEAFLAGVPPELLLRRLGPGPAVQHAPEHHAAADSPAVSYRLWVNGCLAWGDKIAHGFYNIIGVDPHLWAACNAEDGRRLPTLAALRGVDASDQSSLEVVLVDRCGGDPALVDLERRALQLHRALGATLDLVRRLAVLVSDHMGGALRSEDGDLYMRWKSVSKRLRTQQKSVVVPIGRLSIGFCRHRAILFKELADFIGLPCRIAQGCKYCSAPHRSSCLVEIDNERRYSREYVVDLVVVPGSICNPDSSINGELLSSVSSPFKTSCTTILATYAAPAASWNHAIGDDHHNSIHSNSHYPVAGEKNYDQLATNEGVLKCGLVTQNSNTSVFEVSKQLNGLEIGNEDVNKENIPGVILPRRLIVEPSFAMDWLEISWDELELKERVGAGSFGTVHRADWHGSDVAVKVLTDQDVGEAQLKEFLREISIMKRVRHPNVVLFMGAVTKCPHLSIVTEYLPRGSLFRLINKAAGGEMLDLRRRLRMALDVAKGINYLHCLNPPIVHWDLKTPNMLVDKNWSVKVGDFGLSRFKATTFISSKSVAGTPEWMAPEFLRGEPSNEKCDVYSFGVILWELVTMQQPWSGLGPAQVVGAVAFQNRRLPIPKDTIPELAALVESCWDDDPRQRPSFSSIVDTLKKLLKSMLVAGS
>Brachypodium_distachyon_I1IA54
MGGGGRRAPAPYSLLATSPPTSTSNDGCSPHYPPAASDAAASSFKPPPQRHSPQLGVGVADWLRLQRQSSGSSVGGEDGEVFSSVSTVANAEHRGDADRPPGSSGGGSKSWAQQAEEAYQLQLALALRLCSDAASAADPNFLDSSAADHHDIATSPQSLSYRFWVANLVLSLNGTLSFAGPRHKCEGHFSVTDGGRVPSIESLKALNPTESSIEIVLIDKVADYDLRQQISTAIDVSRSCADTKEITTRLASIVSVKMGGSVASTEEHELAPRWRDSVGFLKISSASVLLPIGKLSVGLCSHRALLFKTLADSINLPCRIVRGCKYCKAVGAASCLVRFCHNREYLIDLIGNPGFLSEPDSLLNGLSSMSISSPLRPPKHSSVAIVDNFKSLAKQYFLDCQSLNLLFNVPAAGTVVDLDEGMGSNLGPKPSRATKSDLQATFSHIKGDAQRNGQDGNFIRQRSFPEDTLSEQSDPFSDISLNIEDLIIPWNKLAVREKIGAGSFGTVHRADWNGSDVAVKILMDQDLHPERLKEFLREVAIMKSLRHPNIVLLMGAVTQPPNLSIVTEYLSRGNLYRLLHRHGARENLDERRRLSMAFDVAKGMNYLHKRNPPIVHRDLKSPNLLVDKKYTVKVCDFGLSRLKANTFLSSKTAAGTPEWMAPEVLRDEPSNEKSDVYSFAVILWELMTLQQPWSNLNPAQVVAAVGFRGRRPEIPSSVDPKVAAIIESCWAKEPWRRPSFTSIMESLKPLIKVLPPHQLQEEH

>Bathycoccus_prasinos_K8F7D2
MREDPGEEEEEEEGESEYGTPEARVNNDAGVLVHSPPSSSSLESYPSSSVKKKKFASSFVTNNNDEEKKKKTSRTREDPTPKSPEYSTPQMRVNASNNNSVRVRGDGSNRAASPSMIASPANNSKVSSSPSSFGVTPTKRTNNNMNKSSSTRTSNIDVSSVQSLMLANTHAVNDLHKRVLRATSHREKCITLLSNAHALQLALVEANQTHEMLDAQSLTQLKKIMISCVGLLRLCVARVDEVGNLSILEKAFTRYGILSSSSNKKFISLQSDLEIIETQLWNLTGASGGGIASKTQSIASLTRHSRLLRGGFTTAMNKIIFGSGVTEMIACGVDCSELWVANETRFPRRSGILQVTDLFLNERRELENGGRLDASSSGSSGSISSRNKSSSDAYSKSRGIGGCFRSLEEGDEYNDDGNTNAIRNGMSSLSMRVSEKPRGAITVMTKGSGACAALLFVGTSAGDVCVWDVDLGKGNENAVMKVRKGVSATAMSIVDDDEEESNDDEEDDNDNDLVRGEEENGTNEVRASAFQKNKFQICTLWTGFSDGSILEVMAKVKIKSRRQSSSLGNSQNTSPGDSWQEKFDNEVDRIAGADFEVYLCLGRLIRGEADGFGVSKRAVKFIVYLNGHVYVPYTNATATKYANENLEVWSTKSGKRIASNEVHNDLGLVEECVAYKDAECVVTLHQAEGTFGSALGTVQLWGGRGIAPEARSAKINEIPFGSLACRVDIVEFASLLIIGHVSGHITIWKLPSTDELDAYVTKRVDERSLNLGVPGKILAHRSGMVSMCGVHAVSGSHSGVATAGTFGSVLLWPMSELESAADRAIKENGGKMRRKKRRQPSQEKLSAGLTSSRTVSQDLSPMLSKDRNGGSSGDIGKKFTHTPSEKRIASQLNTTLISQSEVALKQKIGEGSFGRVHVAVWNHVQVAVKFIGTEGMEESSDLRMAMDELEKEVSIMTNLRHPNIVALFGIMRYPPAIVEEYCARGSLFSVLQRHAKPGVPSLQWRVRLRLALGAACGMCYLHNCTPPVIHRDLKSANLMVDASFRVKVGDFNLSRVTAANRATGNSVSTSVNLHSPRWSAPEVLDTGDYSKASDVYSFGIVLWEILTLQLPWAEWSHWQVLHAVIELEERPEIPADVSPRFHALDKFIQLMRLCWSQKSVDRPTFETIIQTVQKMIESTEKFENEERLKFKNESGTVGGAIAPRKSGSLPKSIKIFSANTNEGEKAPAPSSSRSNVVDTNKDVKSSRDDDVNNNNNEDDDDDAVVIIKDKRKTSGVAPSNSITSATKNTNNDSLTSPPSQKSSSILAGIESRKSFNTRQSRVKSPYKSPSKILRGLKSLSKSADL

>Cyanidioschyzon_merolae_M1V432_Raf-related_MAP_kinase_kinase_kinase_theta-type
MAPSSGHTTTPLDDRGVQQRKRLLRTPNPTDKRPFPIRILTWLAKSYLSGLGNMGATLGPSELGASTALWAQGSTTPERIKTSASATSIAARDRPQSASASKTGKAARPRHRKGAPSTSGSIRAQNSASAAQQVRAKEFQSTDGTCGSLAESPILAESRNVSSRLPTASGSDRSTGSGVSAQPEAPDAAPTGATASTMQIQNGAETAPESSTQRGVADVVRSTSEDNVATDDTQWSAHDQVQEQGSLSVSSGDHGSAVDTNARVATPYPDAAADSNGDSVPADNTGDSDGARPQTLQEEARAQVSLPPVPLPRQSFNCVQYFTILRGSGRSIVEISEGSPVSMQPGDAVDLLAICAKSRTQAPAEARAAARPSSIYARHGVLSSTNDALSDERNGNHADASQNSTLLEAASEGARSAQTAERLESARNPDAGNFASERPCELPSVLDELRSVGLELSDLAAEAKPQRAYRRHYAAWLTNVLHRPRPRGIEFRRILVIDGDRAQSYKRVIQHAFGFLTLLCSGRTGIRSVMFPLCLEYAADAVDVLTYLLDAALRWCSAGLSLPLIRILVPRGFCTPSVQRLLSSFRECMDEEGRYDPKRSKSEHVASVQTGDGVGDAPPLSGAPGETRSELAPELVSPVADTIATSQAMASSKRRLERDFFVLYHRDDTKVAWEIIHVLRVRFGFKVFDVHSRALDVAATELVERQEWDIAAPSNDGGLRTAHWGFPNLSGASATPATAEPQTVDTTTLTSKGDAQGVTRGSLRERALQRHAADAVTEPLESGPEHSVADDEPGVSAETPAMDGAEQAPATADLTGASLAAAAAARNDHRGAAPTTHWTASNPGQGQHRSSSDRSEPVASAERIGFVEGTTVALGAAEHSHYAQQSEQGRADGPVSPDQEADIRSAFFMDEWYSSMLHSKRFVALVSDGFFRSPQCATLFSLALCRALERGPETVFMIYWRSTDLPALVHCIPKSSILDCRESNHEALTRSIGELAQIHRRLERVDHLRQQQSRSALAQQMWQQQQSALASDARGRALEERRTMQGPADAASALSSGWLADKSTRPDRDLHTEAQRALQAARTRDLNAAGEASQQQQQQQQQQAEDGPIDGSTASEMEYYGNAPLLFDREWREKWDIPYEELRFGSKLGAGAFGEVFMAEWRGVIVAVKQLTRDDDGYSLETVEDFQKEMVLLSRLKHPNIVPFIGAVTKSPHLCIVLGFVSGGSLYRLIHARKAAADGPAFSLAEIAQLALGIAQGVQYLHAQQPPVIHRDLKSPNVLIDAETGTPIVTDFGLSRSRVHTMLATGAAGTPEWMAPEVMRQETVDEKSDVWSYGVIVWELITSDKPWSDEHPIQVIYRVAQRGERLRAPPDTDEGLKSLLDGCFRQRRQQRPTFDEIVAFWQAFQRVLRERERTRNAALPTPHLSTIVERYRTQKRAARRGPPSRA
>Cyanophora_paradoxa_ConsensusfromContig11913
MGGGAYADVYRARWRTNAVVVRVIRTLQTEDAASLARFRSEVAALLLRHPSLVLFMGASIQPPNLFIVNYLPGGSLERRIHGPGGGPLPLTETLALAHTVATGLHYLRMSGYPHRHAQEML*

>Cyanophora_paradoxa_ConsensusfromContig38216
MLRHPSLVLFMGASIQPPSLFIVNYLPGGSLVRRIHGPGGGPLPLRETLALAHTVATGLHYLRMSGYPHRRATLPPFVFAFVVRSPALTDMRPANLFFDVDGQVKIAFGLSESVDLEGELTSPHGHTRYAAPEVLTAPGAGPLRDAASRFDVYSFGVVLG

>Cyanophora_paradoxa_ConsensusfromContig55655
MARGNLKQIIRNSSLIQALDWSRIVMMALQASELHFLHSRAPPVIHRDVKEHRTTGLTSRLAEGIHPVGDRHYRAPEVERMGPYSERSDVFGLGVVLWELLARRPVDGWVRHEHIKARVMEGGERPPVPPDLPPALARLLARCWAEDPAARPPTAEIVDTLRRAVAAT*

>Cyanophora_paradoxa_ConsensusfromContig56596
MAIVMEFCSGGSLQARLRDPACRMTRPLVYRLAIAVAEGMAYLHAQEPPVMHRDLKPANMLRRDGSLAIGDFGLSIDVGRVSTASMAAMGTL

>Cyanophora_paradoxa_ConsensusfromContig54678
MLLQNAAAAPRELEARMSELTLHGRHDENSSSSTKAAAPAVVSRASESAQPAQEAPAPPPASEKLPSSSLDEMGPVFDVPFDEVKRTERRRFGYGSFADVFRATWRGHEVAVKVVRMADIESPKDITDFEREVRIMSIRHPNVRCYGGNVKEPKLFLLMELCSRGSLKKYLDDGKFVLEPWLVARVALGVARAVAAMHARSPPVLHRDLKCDNMLTEDWTPKLDFGFTIELEGRRVFTPCGTYQHIAPEVDVYSYGLMLYELLTRQLP*


>Cyanophora_paradoxa_ConsensusfromContig9820
MRSLEVNPAYLIKARIASGAYGVVWAGTYFGEPCAIKELHWGASSSELEDFLDELDTQASLRSEYVVIGVQTAKSPFRLVMERMDEDLGAVLASRRELPLLARVACALSFMHNQLRPVLHRDVKSLNVMVRWRPELVAKLGDLGLATVKRATAGAGAGASGAGDRWGATRGWPPEVMDLRPYTAKSDIVTREVPFNGGQGGARHRAPRGVTGWQ

>Ginkgo_biloba_Gb_26546
MQHRRTEYISLGQSAGLPSYPTENSPHDKIRLTRGQQPQHHYSDDHRNRAVYSRPSSLENGINYTSFERVSCLFTEERMQDDTISKGCKQVTADNVSCFS
SRSRPHFPSRHEPRLHEFSGESHVLSHNIAPANFATVERQHPYPDWTPFQRAHTNFGSNGLVTVAVTTPRERKPASSSIDHVFLPDHNYTRAGVWTGDRS
SIGSSSYGGRGLYLSGGLQRQSSGSSFADSLPSSEFPLPTFSPSVSLNASDSAFFNALYDEGWRHDERRLSNSDDSSKNWAQQTEESYNLQLALALRLTA
EASTTEELHLLDSHFKETNVGSGSSTWKSVEGVAHRFWVNGSLSYHDKVQDGFYYIWGMNPYVWAMCNDFDESGRMPSLESLRFVDARDSSMEVVLIDKR
GDSHLRELENKALGLSYGCTNTKEVAEQLGKLVCMLMGGAASTEHGDLMMRWKVSSKMLRDCLNCIVLPIGSLSVGLCRHRSLLFKVLADTVDLPCRIAR
GCKYCGLDDGSSCLVQCGDDREYFVDLIGKPGSLCEPDSFVNGQFSLMIASPLRLPDFKSSQLTDEVRSLARQYASESGSLEMMFDKKDSKLQVAGHTGD
SSRDSVIPHSEEAIVPFAVASAVTCITTESSLQTPVASPPVYDAAMRHPVGKQVEILNEAEVTSGCGIVSDIVMTKDQMLPDLISGTLGGECAKFQAEHL
STKASKDDASELMSGSIKANSNDEECLQQRPLQVRKQKDVLVKPNDEVSPQQRHLQIHKQRDAQTKASDEDSLGQRHMQNQKHKDTQAKLEISRQGTGRS
KDGRVEENGGALKSKANLEISLAVDGLEIPWEDLILKERIGAGSFGTVHRADWHGSDVAVKILIEQDFHEERLKEFLREVAIMKRLRHPNVVLFMGAVTM
RPNLSIVTEYLPRGSLYRLIHRAGAREILDERRRLRMALDVAKGMNYLHWLSPPIVHRDLKSPNLLVDKTWTVKVCDFGLSRFKANTFLSSKSAAGTPEW
MAPEVLRDEPSNEKSDIYSFGVILWELVTMQQPWSGLSPAQVVGAVGFQNRRLQIPKDMNPEIATIIESCWATDSRQRPSFASIMESLKPLVKPPVTSSI
HSGMTPLK*
>Ginkgo_biloba_Gb_16362
MLLEMPARRSNYALLSQSADPADNSLQEQHHVKYTAHYSLPDRLGFDPCPDNNNNNNNNKHSYGILVDRQQPYGCHDWPPMDSGLGAEQSFGRAGIWPGE
RSSAGNNSYGGGRGVCASNGLQRQSSGSSFADSSLSSDYPLPTLSPSVSLNASDSAFFNALYEEGWKHNEGRLNKQADGGGSYSGKNWAQQTEESYHLQL
ALALRLSAEATFTEDPHLLGAHCEEPRGGSGGSARKQVEAISHRFWVNGCLSYHDKVPDGFYQIWGMNPYVWTMCSDLGESGRMPSLESLKVVDASDSSL
EVILIDRRGDSHLRELENKALGLAYGCASTEEVVEQLGNLVCMLMGGAASTEHGDLMMRWNGSSKMLKDCLNCIVLPIGNLSMGLCRHRALLFKVLADTI
DLPCRIARGCRYCGMDNGSSCLVQCGVDREYFVDLIGRPGSLCEPDSVLNGPSSLSIASPLRLPQLKSSQFTDEFRSLAKQYVADCEPLDLKFNNIEKVQ
TLGSTMDSEPGTVPSAVTLDMSNPGTPTPTNSADTSTSRLPVAIRGPIERRAKTSKEVDSPNCCRISTDIEVGKNLNCLGAVGRVPGKLQAEDQSCKEIE
NTSSHIESVASMARTNDEAYLQQKLLQRYKQRDVQSRFNDEEYLHQRWLKPHKQKDAQFKGTDEECLQQRIMQPHKHRDAQAVLELPHQGVNKNKEERTE
EAGGVLSTKANLELSLAMDGLEIPWSDLVLKERIGAGSFGTVHHADWHGSDVAVKILIEQDFHEERLKEFLREVAIMKRLRHPNVVLFMGAVTCHPNLSI
VTEYLPRGSLYRLIHRAGAREVLDERRRLRMALDVAKGMNYLHRLTPPIVHRDLKSPNLLVDKTWTVKVCDFGLSRFKANTFLSSKSAAGTPEWMAPEVL
RDEPSNEKSDVYSFGVILWELVTMQQPWSGLNPAQVVGAVGFQSRRLQIPKDMNPDIATIIESCWANDPWQRPSFANIMESLKPLVKPPASQPTRGGMAP
IV*
>Ginkgo_biloba_Gb_39475
MIELEKCVNTYNFHTYSTPPTIYLLFCKYCGLDGSSCLVQCGVGKEYLVDFIGKPGALGDSSSLVNGPYSLSIASPLLILEKTSLEATDNATGPTDDSVG
GSNDTSSAFVLPVATSTTPKELIKRVNEDEVANDCGVSVDLNITKDPILLDFLSVNVGGEPAKLYAEDHLRKNSVNFDSQMISMKSKPTDDDHL*
>Ginkgo_biloba_Gb_11687
MCAGCCGSARRISTVEPRRLLDMPVRRSDYILLNQVPADLPTRPAQNSLKGSSKPRLYRGVKQPQQQQEQPSEDPLPLNKSRAWYPSRWRLSADRISYTS
LDGNSCIEEETILEVSKSKQVVADSGSLNSKRNSRISYINDRSPRELDHPLDSQNFHVTLTDTQWTPFQRSGLYPNAPAAVLQERKSAYSSADHATVIDH
RKPAYSSSDHLTAAIDHRKVPYSSADHAIAVDHRKPAYSSTELVTVFDQRKPGYSPRDHVTVQRKPSYSSSDRGTEIEQRKPTYVSADHVAAVSDNGFNW
PNIWPVERSSVGSNSYGGRALFPSTGLQRQSSDSSFADSFLSGDFPLPILSPTVSLNASDSAFFNALYDEGCKYDDTRLNKQTEGSGKNWAQETEESYNL
QLSFALRLTAEASLTEDLHFLGEDFQKTPNVSSTGSARISVEVVSHHFWMNGSLSYYEKIQDGFYCIWGMNPYVWTMCNDMEEGRHMPSLESLRAVDATD
SSMEVVLIDKQGDSHLRELEYKALELAYGCNSAKEVIEQLGKLVCMLMGGMSSTEHGDLTMRWKVSSKMLRDCLNSIVLPIGSLSVGLCRHRALLFKALA
DIVDLPCRIARGCKYCGLDGSSCLVQCGDREYSVDLIGKAGALCDPDNLVNGPYSLSIASPLHIPEKTSLESTDDVRSLAKQYASDSKILGVLFHACCQP
RAAGPTEDSAGGSDDTSSAFVPLVAASAMPSTDSQQIAEGADATTAANDIPMQNVALKCSAEELIKIVNEDEVTNDCRVSAGLNIAKDPILRDFLSVNVG
GEPAKSDAEDQLRKNSVNFDSQMISMKFKPNDDDHLRQRLLQTLKQRDIHAKCNDEECLGQIRLQVPKQRDVCGTGNGAECPLETILKTHRNRDVQSKLQ
DSHQVADKIKCGKLEEVGGELPNKANLELSLAMDGLEIPWEDLILKERIGAGSFGTVHHADWHGSDVAVKILIDQDFPEQRLKEFLREVAIMKRLRHPNV
VLFMGAVTKRPNLSIVTEYLPRGSLYRLIHRAGARELLDERRRLRMALDVAKGINYLHRLSPPIVHRDLKSPNLLVDKTWTVKVCDFGLARFKANTFISS
KSAAGTPEWMAPEVLRDEPSNEKSDVYSFGVILWEIVTMQQPWSGLSPAQVVGAVGFQNRRLLIPQDMNPEIATVIESCWANDPRQRPSFANIMDALKPL
VKPPATQPICGGMSSVS*
>Klebsormidium_flaccidum_A0A1Y1IHE4_Protein_kinase_superfamily_protein
MLCVLSIAPLEVKSPTKHMWWKGLLRGDEAQGASEEERRPLHTDEEEGRGNDLESVLAQRDYRVYELNGDRSVSGETHGARGYERQQSEVDRNTATGVDDAARKSAEEMLETLNRQRRRPGYRVSIDRRGSGELSRLSRTSTANSSQNSPHSQSDDGSSMHHSPGVSGRISALDLGDRALVDDGRGFAGSLGELDGQQGRQDAGAAFSGHPSGLPNGLSRAQFMERFQSNVHDRLDQWDSSTARELLRNASGAASSTGTPPNLDADISGLSTPSPLNANTPDAPRTLRNIPRPGEDPNRDAWFRSLSGTQFADYNRGRGVQGRGGTGRDGGYERLAEGRRYSESSSRASDEQYGRDDSSRSEEPLETIPWDDGLRRDSMLARSMSSRQSSGQTSDGPFPMMSRQSSGNSEGSSRALIVGGRDSTAGGSQSTALALMDTEEPSIDFKKEEENYQLQVALALRVTSEAAAMDELEQELSKLLEKNVVGGVVSAGGTIKALSQAEATSYRYWVNNSLGYDEKVVDGFYEVWGMSPAMWSMCTEIEEYGRMPSLDMLRGVHPGETQFEVILVDRSDGSDGKPKDPDLLTLENKAIELGFKHEDFPSLARELGIMVAEHLGGVVAREAELADAWRLDSWELKSKIGSIVLPLGTLRVGLCRHRALLFKVLADSIGIPCRLVRGCKHCQREDSASCVVQIDDREYVVNILTKPGILDEPDGPPNSTPFHRNVTSPLYPRASSDGSQGGQDKGKEGEENQNPASKNSQGGDAGVGKHEEGGEKAASAEAGGGAEGVVAGRGAGLEASTSGREAEEAEAAKRATPPSVRKSLINRGAQELVIGERIGAGSYGKVYRADWQGSEVAVKVFLDQDFREDAIEDFKAEFNIIRRCRHPNVVLFMGAVTKPPNLSIVTEFLQRGSLYRILHRPNSAQVLDERKRMRMAMDVAKGMNYLHRSSPPIVHRDLKSPNLLVDKNWTVKVCDFGLSRLKNATFLTSKSSAGTPEWMAPEVLKNEPSDEKADVYSFGVIMWELITLEQPWNGLNPMQVVGAVGFQERRLQLPDNIDPALATLITACWHTVPQKRPSFADIMVALKPLQGGPAPKAGGD


>Oryza_sativa_indica_B8AIY9
MKADSKWPAMVLGGGGGGGRRASPGPAPPPAAPAAVAYSLLATSPPASIGNGGGSPHCDDGDASRGLGVADWLRLQRHSSGSSAGDDGDGFSSVSTLATADKGGDPADRPAGSSGGGGSKSWAQQAEEAYQLQLALALRLCSEASTAPDPNFLDSAVAAADDHHRDAPSPQSLSHRFWVNGSLSYSDKVLDGFYLIHGMDPFVWTLCNDLRDGARVPSIESLKAMNPTESSVEVVLIDRVVDYDLRQLISTAIDVSRSRADSREITTRLAGIVSSKMGGSVASTEEHELCPRWRDSAGFLKISSGSVVLPIGKLSIGLCRHRSLLFKTLADTISLPCRVVRGCRYCKSAGAASCLVHFGNDREYLIDLIGNPGFLSEPDSLLNGLSSISVSSPLRPPKYNSADIVNNFKSLAKQYFLDCQSLNMMFNDPAAVSGTVVDLDEAMGSNIGPNLSPATNSDFQANFSHRSRGAQSSGQDGNFLIQKSSPDDTQSAQSDPFSDISLDIEDLIIPWSELVLKEKIGAGSFGTVHRADWNGSDVAVKILMEQDFHPERLKEFLREVAIMKSLRHPNIVLFMGAVTQPPKLSIVTEYLSRGSLYRILHKHGARENLDEKRRLSMAFDVAKGMNYLHKRNPPIVHRDLKSPNLLVDKKYTVKVCDFGLSRLKANTFLSSKTAAGTPEWMAPEVIRDEPSNEKSDVYSFGVILWELMTLQQPWSTLNPAQVVAAVGFNGRRLEIPSSVDPKVAAIMESCWTKEPWRRPSFASIMESLKPLIRTPHQLQEDIS
>Oryza_sativa_indica_A2XXE3
MPHRRRLLNPAPSLPPPPAAAPAGFHHHLLAVDDTRLPLLADYALLQGDAAAAPASAEWSAGSGFTGISTDPATATTATMASTATAPGSASNLTAATAGGGGRETWVRRAREGYYLQLSLAIRLTSEAFLAGVPPELLIGCGGGGEAENHADVAADAAAVSYRLWVNGCLSWGDKIAHGFYNILGVDPHVWAMCNAAAEDGRRLPTLVALRAVDSGESSVLEVVLVDKCGDPALADLERRALDLYRAAGVSLDLVRHLAVLVSDHMGGALRSEDGDLFMRWKAVSKQLRKRHRCVVVPIGSLSIGFCRHRAILFKSLADFIGLPCRIAQGCKYCSAPHRSSCLVKIDNERRFVREYVVDLVVEPGRLSSPDSSINGQLLSSVPSPFKTSCTMSSANYATPAASWNRAISGDRRNSILSNPQYSVAKYCVAEEKSSVQVATKEAMLPKCGQITQNGNCNKNSMAVFEVSKQMKAMEISSESGDKDNISSATPLKRLSIEPSFCADWLEISWDEIELKERVGAGSFGTVYRADWHGSDVAVKVLTDQDVGEAQLKEFLREIAIMKRVRHPNVVLFMGAVTKCPHLSIVTEYLPRGSLFRLINKASAGEMLDLRRRLRMALDVAKGINYLHCLNPPIVHWDLKTPNMLVDKNWSVKVGDFGLSRFKANTFISSKSVAGTPEWMAPEFLRGEPSNEKCDVYSFGVILWELMTMQQPWNGLSPAQVVGAVAFQNRRLPIPQETVPELAALVESCWDDDPRQRPSFSSIVDTLKKLLKSMLGGS


>Selaginella_moellendorffii_D8SLQ6
MVDSWYSQQQQQQAAEDDFHLQMALSLRVPSDKPDADADDSSTRTGKSSSDVTKAETTSYRYWVTSSLSYDEWIEDGFYELWGMSPHVWSICTDSSEQGRMPPLESLRRVHPSEAVFDVVLVDRSVDPALCALEDRVVNLAYEANEVFDLASQLGKLVAVEMGGPAASDDDLVETWLQNRLKLMQISGSVVLPIGLIKAGLSRHRALLFKVSLLHVITSLLTQEAVFFQVLADSVGLPCRLVRGHPFCAKEEDAFALVKCNSGR

>Selaginella_moellendorffii_D8RMM1
MVDSWYSQQQQQQAAEDDFHLQMALSLRVPSDKPDADADDSSTRTGKSSSDATKAETTSYRYWVTSSLSYDEWIEDGFYELWGMSPHVWSICTDSSEQGRMPPLESLHRVHPSEAVFDVVLVDRSVDPALCTLEDRVVNLAYEANEVFDLASQLGKLVAVEMGGPAASDDDLVETWQQNRLKLMQISGSVVLPIGLIKAGLSRHRALLFKVSLLHVITSLLTQEAVFFQVLADSVGLPCRLVRGHPFCAKEEDAFALVKCNSGR
>scaffold-FMRU-3004336-Cosmarium_ochthodes_&_Zygnema_sp.-2_samples_combined
AQSYFQKAEETYQLQVAVALRVMADAELAEETEMRTVDTNDADGQDEADESSTLRAWPGAVVSQRSQAEATAYRFWINGCLSIEDRIEDGFYDVLGISPFVWSLCIEASQRGRMPNLDTLKALHPSEASFDVTLFDRSKDPQLRELEEQAVVEGFAAQEVKTLAKQLGKLVASHLGGAVHSELQDLVPRFRQRLFEMKNYARTIVVPIGHLSLGLCRHRALLFKLLMDMLEQKCRITRGCKHCGMDDGASCIVVDAGLEYVVDLIKDPGKLEASMPPVQYPVSSPLRIPLMKSLALKEPIDGEAEWLPEFRSTEFRNYRRVDGLEQDGGRGLGINQRSPSGNVRSRGETDQSEEDAGSEAAGGAKQKWKDATKAALRTPGVQKKPSSESPAQKPPTGPQGKADAMTPVQGSKSPSQILDKESDVKGADLMPIIMSEHVMDVGNMEIQWEDIELGERVGAGSFGTVYRAEWNSSDVAVKVLINQDQSADQLAEFKREVIMMEKLRHPNIVLLMGAVTKPPNLSIVTEFLHRGSLFRLLHRPGAKETLKEDRRMRMAMDVAKGINYLHKCNPVIVHRDLKSPNLLVDKNW
>scaffold-FQLP-2033635-Klebsormidium_subtile
KKEEENYQLQVALALRVTSEAAAMDELEQELSKLLEKNVVGGVVSAGGTNKALSQAEATSYRYWVNNSLGYDEKVVDGFYEVWGMSPAMWSMCTEMEEYGRMPSLDMLRGVHPGETQFEVILVDRSDGPDGKPKDPDLLTLENKAIELGFKHEDFPSLARELGIMVAEHLGGVVAREAELADAWRLDSWELKSKIGSIVLPLGTLRVGLCRHRALLFKVLADSIGIPCRLVRGCKHCQREDSASCVVQIDDREYVVNILTKPGILDEPDGPPNSTPFHRNVTSPLYPGASSDGSQGGGDQGEDKGGEGNENIASKSSQGGDAGAGKHEEGSEKAASAEAGAGVEGVVAGRGAGGEASTSGRELEDAEAAKRATPPSVRKSLINRGAQWAESSIWAEKKAEQKTDAMSEWEIPWEELVIGERIGAGSYGKVYRADWQGSEVAVKVFLDQDFREDAIEDFKAEFNIIRRCRHPNVVLFMGAVTKPPNLSIVTEFLQRGSLYRILHRPNSAQVLDERKRMRMALDVAKGMNYLHRSSPPIVHRDLKSPNLLVDKNWTVKVCDFGLSRLKNATFLTSKSSAGTPEWMAPEVLKNEPSDEKADVYSFGVILWELITLEQPWNGLNPMQVVGAVGFQERRLQLPDNIDPALATLITACWQTVPQERPSFADIMVALKPL
>scaffold-NBYP-2010875-Mesotaenium_kramstae
ARSYFQKAEETYQLQVAVALRVMADAELAEETEMKTQEPSDLEALEAGASFKQRSQAEATAYRFWVSGCLSIEDRIEDGFFDLWGVSPFVWFLCIDPQQRGRMPSLDTLKGLHPSEASFDVTLVQRSKDTQLRELEDAAVEEGFAAQEVKALARQIGQLVANHLGGAVQSETHDLVPKFRQRLFEIKSYARTIVVPLGHLSVGLCRHRALLFKLLMDMLEQKCRIVRGCKHCGMDDGASCIVVDNGLEYVVDLISDPGRLDSSLPAAQFTVASPLRCPSLTLKSLAPAERADGESDWLPEFRNFRRGDESDDMGGSRRLNHAWSHAAAMNQRSPSPRLRHRASLPAGEAEPFAGEEEEGVHGPPGAKHKWKEVAKAALQRSPNAPKKLATDSPAPKPPAGRAPKAEEKAPPLMSPSSAESESKGVDLMPIIMSENVMDVGNMEIIWEDILLGERVGAGSFGTVYRAEWNSSDVAVKVLINQEQTTEQLEEFKREVVMMEKLRHPNIVLLMGAVTKPPNLSIVTEFLHRGSLFRLLHKPGAKETLKDDRRMRMAMDVAKGINYLHKCNPMIVHRDLKSPNLLVDKNWTVKVCDFGLSANKNSTFLSSKSGAGTPEWMAPEVLRNEPSDEKSDVYSFGVILWEIATLEQPWDGMNPMQVVGAVGFQNKRLTIPTDMNPALAELIQSCWDNNPKNRPGFTEIIGKLKPLV
>scaffold-XRTZ-2000574-Roya_obtusa
KAEEMYSLQLAVALRLIADSELAEETEMALPQADPSSVLPSDDMLWTTPSLPRTQAEATAYRFWVNGCLSSEDRIEDGFYDIWGMQPHVYSLCAEPSQRGRMPPMDALRALTPSEATFDVTVVHREKDRELKMLEEKAVELAYAADEVQALAQKLGALVAQHLGGAVASEPDDLVPRYRQRGWEIKTYLKTIVLPLGRLPVGLCRHRALLFKVLADAAAIPCRIQRGCRFCGMDDGGSCVVLASGEKEYIVDVVHKPGTLIPMDPLASHSNLPASLTNAAIAPAQILSPLRSFNVKTLALTDPADGSAPSWIPDFRRSDDDSDIPEGLGSRRIRAASPGGASPRGPRRGRNFADDDEEEEAAAAKKGQKQRLPRSATEEKRGPPLKGSDVPPPLPMKEGPEADGELGAELMDVLTADGRIMEIGEAEIDWNDIELGERVGAGTFGTVYRGEWASCDVAVKVLINQDLQEEQLLEFKREVAIMRRMRHPNIVLFMGAVTKPPNLSIITEFLARGSLFRLLHRPGAKESLKEDRRLRMAMDIARGINYLHHCTPMIVHRDLKSPNLLVDKNFTVKVCDFGLSRNKNSTFLSSKSGAGTPEWMAPEVLRNEPSDEKSDVYSFGVILWEIATLQQPWDGMNQMQVVGAVGFQNQRLTIPDDLNPELRTLISDCWIDDPKKRPGISQIMTRLKPL
>Azolla_filiculoides_s0004.g008823
MRSRRSDFSVIASSSSTASSSSNNILTESSSIPPSSPSSALASSSAATPSHNFPRIDWTS
TITSLGMRESTRIHPQPSSSSLNHIQFEPNSSLPHRPTNNQSLSNKSSDQSSDHHDHLYD
TSWAQQTELRYNLQLALTLRLVASAEISAEPYATASYFSKESSWLSNSSTRSSASSSPSS
TSLRFWINGSLGYTDKIQDGFYHIWGMNPHIWAICSESTREGGWMPSLDVLRRVDPANTS
MEVVLFDKRGDAHLQELENKARALASKVPSLTELAEALGSLVSSLMGGAATTEDMELVSR
WRSSSNLLRNCFSCVVIPVGSISVGLCRHRALLYKGLADSVDLPCRIINGCKEFLVDLIR
KPGELSDAEPFLKKLQTLPINSPLRLPNLKPSMKTEMNDEPSLHIIPSGSKEKREMFENI
QDSGQTAGNVLLGIQGGIKHSTAHITSNEAKIKKEGVHNEGARMPSSVEIRVPSQRDPRQ
ENNEDDKSKNHTSPQPSVAQQDHMNASSLDVSKETASQKQEEMARNTRAMDLVFDNFEIK
WEDLILRERIGAGSFGKVHRADWHGSDVAVKILIEQDFEDDRLQEFVREVMLMKRMRHPN
VVLFMGAVTKRPNLSIVTEYLPRGSLFQLLRRARVRDKLDEKYRIRMALDVARGMNYLHR
LSPPIVHRDLKSPNLLVDKTWTVKVCDFGLSRFKGNTFLSSRSAAGTAEWMAPEVLRDEP
SNEKSDVYSFGVILWELVTLQQPWNGLNPAQVVGAVAFQNRRLVIPNDINPEIAALIDAC
FQE*
>Azolla_filiculoides_s0073.g037189
MQPHKFNYISLSSQEEPQGQVREQEQEQMRYHHLQEGCGGDLIPHAEGTRQALEAFQSAT
KLKSNSSSINSKGGFYSDGIHRLDRSPLAASRFSSIDKGLDLDRNHPLVSESIFGAQYLK
TRSSHSEWNSYIPADRFAFSVAGERALLGRSSDRSSPGEYMIKNQPFDHGIRVRDSCMSA
LQRQSSGSSLSDSHFSSDIPLSTLSPPVSTSASDSGLFGAYSEAQEGGKGGRKLDGYSSR
QSWAQQTEHSYNLQLALTLRLVTEAEITEEPILLPYHISETQSFLLSSGSSSLLATSLRF
WVNGSLGYGDRITDGFYHVWGMNPYVWALCSNRDEDGGRLPRLDLLKTVNPRDTKMEVIV
IDKRTDAHLCELENQAIEISQTTADFQMLAAEIGKLVCESMGGSAPTEHGELTSRWKAST
MALKECLNCVVYPIGSVSVGLCRHRALLFKVLADNVKLPCRIARGCKYCGHDDGASCLVL
CGNEREFLVDLIANPGDLSCPELFLKSLQPLAIASPLRLPQWRASEALGDDGNEWKSSRN
SGKGSEVGYTTHSCQASLCAERREVSHNIMKNLNSSAGKQASASAKAGVILPHQAIHYTN
DVISMQSGRIKKSVSEQNFVKASDRSPIANNLICPPDDNINTTQHPVLQHPASFPEIDLD
EARVDPPEPSDLAIRKPKNVELLLGLDGFEIAWEELIIKERVGAGSFGTVHRADWNGSEV
AVKVFIEQDFLEERLDEFMREVAILKRTRHPNVVLFMGVVMKRPNLSIVTEYLPRGSLFR
LIHRPGMRDQLDERRRIRMALDVARGINYLHRLNPPIVHRDLKSPNLLVDKTWTVKVCDF
GLSRLKMKTFLSSRSAAGTAEWMAPEVLRDEPSNEKSDVYSFGVILWELFTLQQPWNGLS
PAQVVGAVGFQQRRLPIPNDMNPDIAALIESCCAIDPRQRPSFTNIMETLKPLQKLATAD
STKTPTS*
>Salvinia_cucullata_v1.1_s0059.g015151
MRPHKFDYSPLSCQEDDARFLPSEAYAVGDARIGLDGQMKKISSLGNMRGAFNPEGVRLP
EKAPLPASRFYSIEKAADLGRNHPLVSESIFDNQYSKARRNHSEWNSYIPADRFAFSVAG
ERALLRRTRGLSDCVPVFSTGDYVTKSQPFDHVARVRDSSMAAMRRQSSGSSLLTDSPFS
SDVPLSTLSHVGSTNVSDLGPFGTYSDPQEGGKGIKGGSGSFQQSWAQQTEETYNLQLAL
TLRLVTEAEITEEPILLPYHVSETQSVLLSAGSSSVQATSLRFWVNGSLGYADHIRDGFY
HVWGMNPHVWALCSNRDEDGGRLPKLDLLKAVDPKLTMMEVVMIDKHTDAHLCELENQAI
NFSLAAAEPKELAEKLAKIVCESMGGSVTTELGELTSRWKASSIALKECLNCVVVPIGSI
SVGVCRHRALLFKVLADCVNLPCRIVHGCKYCGKDDGVSCLVLCGNEREFLVDLIAQPGV
LCCPQAFLKSLQPSMITSPLRLPEWKSSEISDNEIMDWKNTVMCRKGSEIMNADNTSKVS
SNAEIFTIFSFGEFKSEKKECDHIARDSLDASAVKRACNKMESVSNANDLSNLKNLQANH
DINDSISMQRQLRNMKITVAEENLPKTSDGSHIVNSSVHPLEDNMNITQQPLMQHPTDIH
TNQTRLDLLKPSDITIRKPKNAEVLLALDGLEIAWEELTIKERVGAGSFGTVHRADWNGS
EVAVKVFVEQDFVEERVDEFMREVAILKRTRHPNVVLFMGVVMKRPNFSIVTEYLPRGSL
FRLLHRPGMRNQLDERRRIRMALDVARGMNYLHRLNPPIVHRDLKSPNLLVDKTWTVKVC
DFGLSRLKMKTFLSSRSAAGTAEWMAPEVLRDEPSNEKSDVYSFGVILWELFTLQQPWSG
LSPAQVVGAVGFQQRRPPIPKDVNPELAALIESCWANDSKQRPSFTSIMESLKSLQKVAL
ADATKAPTS*
>Salvinia_cucullata_v1.1_s0062.g015557
MRPRRSDYTVLGNREDVMRFHQLEPDVEEDKHLSLDGSQLVVKSMNISTPGNSRGGFNTY
GIHRPERSHLAASRLSTIDKGLIVDRSHPLLPESLYGAQYGRTRSSHSDWNSYVPADRFA
ISASGERSSGVRFSDRIPAFSPGDYTTKNHLSDYVFRVRDNSTAILQRQSSGSSVADSHF
SSDIPLSTLSPPVSLSESDLGPIGAYFEVQGGDRKRSGSSQQSWVQRTEESYNLRLALTL
RLVSEAEIIEEPILLPSHVKESHLVQSSVASSSVQATSLRFWVNGSLGYADRIQDGFYHV
WGMNPHVWALCSNPDEDGGRLPRLDLLKAVNPKDTSVEVVMVDKYSDARLYELENQVMSL
SHTTVNPMELAIQLGKLVCESLGGAAPTEQDQLTSRWKTSSNSIKEYLNSVVYPIGSLSV
GICRHRALLFKVLSDAVKLPCRIAHGCKYCGQDDGASCLVLCGNDKEFLVDLISNPGDLC
CPQSFLKSLSPVVISSPLRISEWRASKSFRKNGNEWLNFGSRFEGSGTARVCEAERGENL
TKSENVSSLKKAHSAAAMAAVRYSAEANDNLNEAISTITGKRIQGLLSEQQSAKASDTAL
TENNMVEDNINTVKEFLLPFHPEADPDETNMDSSEPVRKTNNVERMLALDGFEIAWEELT
IKERIGAGSFGTVHRADWNGSVRYLSTLNAASIFVLKEEHFIYRMPFSYQEVAVKVFIEQ
DFLEERLDDFMREVAILKRTRHPNVVLFMGVVTKRPNLSIVTEYLPRGSLFRLIHKPGMR
DLLDERRRMRMALDVARGMNYLHHLNPPIVHRDLKSPNLLVDKTWTVKLCDFGLSRLKMK
TFLSSRSAAGTAEWMAPEVLRDEPSNEKSDVYSFGVILWELFTLQQPWTGLSPAQVVGAV
GFQHRRLPIPKDMNSDVTTLIKSCWDDDPRQRPSFLSIMETLKSLQKLVTTDSTKLRS*
>Salvinia_cucullata_v1.1_s0073.g017124
MHSRRADPSSAMAAASPPPYSVFAYDDQLDWHDRELMQEMASADRSSDSSDFVASSGSWP
PPFGSSGRRLANARDGGAGANAFARMRMQQRLESREASAAAAEMSSWVQRTERRYHFQMA
VALRVMAAADMAAEPFCTSLGSIKDPSWLSGAFSTRSSPASTTLRFWINGSLGYGDKIQD
GFYHIWGMNPHVWAMCSEKSSKGGVGEESAWLPPLEVLRRVDPADTSMEVILFDKRGDAH
LQDLETKARSMSSRASSLARLAESLAGLVSQTMGGAAAVEDPDLVSRWRQCSNSLRQCFN
CSVIPVGSISVGLCRHRVLLYKALADYIDMPCRIVNGCKHCGAVDGVSCIVLCDGEREVL
VDLIRRPGMLSDAEPFLRNVPTGAVNSPLRLPNLMHSVKTEMSNDAWSPDIIPLGLDEKR
GTQTSFLAVGDATRIVKKGGSKYSALRSAIAEHNFNEELQNHRIVNLSKPREENVEDDRS
DIQMTTRYSIQQEKIESLVAESKEVTLQEQRDMNKKTQIFDSCSALDNYEIKWGDLILKE
RIGAGSFGTVHRADWHGSDVAVKILIEQDFQDDRLEEFVREVMLMTRMRHPNVVLFMGAV
TKRPNLSIVTEYLPRGSLFQLLRRARLRDKLDEKHRIRMALDVARGMNYLHRLNPPIVHR
DLKSPNLLVDKTWTVKVSDFGLSRFKGNTFLSSRSAAGTPEWMAPEVLRDELSNEKSDVY
SFGVILWELMTLQQPWNGLNPAQVVGAVAFQNRRLAIPDYVNPEIAALIDSCFQDDPRQR
PSFARIMELLKKILKLFGGAPGANVDDN*
>scaffold-DJSE-2031703-Ophioglossum_petiolatum-2_samples_combined
LQRQSSGSSFTDSLLSSDVAPSISSPTVSNSASDSILFGSTFLEGKQPGNGLRLYEGSSQSWAQQIEQSYNLQLALALRLVSEPPELTEEPFLSSNCRDTWMDCSSERSSIDAIALRFWVNGSLAYSDKLQDGFYAVWGINPYIWAICNNMLECSHMPSLDSLREVSPADTPMEVILIDKFRDAHFRELEDQTMELIKEISSLKEVATCLGNLVCKQMGGPASLEQKELMPRWKASTRSLKDHLNSVVLPIGSFSVGLCRHRALLFKALADRVDLPCRITRGCKYCALDDGASCLVRVGSEREFLVDLVGEPGALSSPESFLHSLPLQSVVSPLRLPELKSFQLTEDEQSHAINPVSNYLMDNDHTGVLKVSENEPVANMNKEEKQVTFSRCLSGNVTKAHSRVDLVIGSRMLGNGGKLASNLAPALNGYVGEGTGKQGLVPMSQLEPARNNASKVVLIKNDSGVPAQQLTLQSVNQTNTSAAPDVSLRIVDRVDETGPRLGKTKKIELLSAFDCLEIPWEELKLKEWIGSGSFGSVHRADWHGCDVAVKILLQQDFYDERLKEFIREVAMMKRMRHPNIVLFMGAVTKHPHLSIVTEYLPRGSLFRLIRKPGIKEMLDERRRIRMALDVAKGMNYLHRLNPPIVHRDLKSPNLLVDKNWTVKVCDFGLSRCKANTFVSSGSAAGTPEWMAPEVLRDEPSNEKSDIYSFGVVLWELMTLQEPWVGLSAAQVIGAVGFQNRRLQIPKDMNPEIAAIIESCWLPDARQRPSFASVMEALKHLQKSPMAPPPASAD
>scaffold-KJZG-2002849-Asplenium_platyneuron
SGNSQQSWAQQTEQSYNLQLTLALRLVAEAELTEEPILLPSSNSGPSSNSEVQPFFLLSGSSSVQATSLRFWVNGSLGYADRIRDGFYHIWGMNPYIWKLCSHTNEASGRLPTLELLRAVDPADSLMEVIIIDKHGDAHLCDLENQAFNLALTAADSQELAERLGKLVSESMGGEAANEPEELIPRWKGSSKAIKECLNCVVFPIGSVSVGICRHRALLYKALADSVNLPCRIARGCKHCEHDDGASCLVLCGNQREFLVDLVASPGAMSCPESFLKSRPAPNIVSPLRLPELKAAEVSGSGGLEWKSPINNTQGFYPVQSDQRESCYILWDRSSSGNTASSGICAKNEKLGGGVSVGPSVASKAASGLCACQVTSSNGDAESAPMHTAKKSKEGSSKELRTSDERRVVSNPETGIEGTIKLIKQASLEPCSMRISYAEVEMDEARAPPPELSEGLVSNAKSLELSLTLDGWEISWEELNIKERIGAGSFGTVHRADWNGSDVAVKVFIEQDFLEERIEEFMREVAIMKRTRHPNVVLFMGVVTKRPNFSIVTEYLPRGSLFRLLHKPGMRELLDERRRVRMALDVARGMNYLHRLNPPIVHRDLKSPNLLVDKTWTVKVCDFGLSRLKMRTYLSSRSAAGTAEWMAPEVLRDEPSNEKSDVYSFGVILWELFTLQQPWSGLSPAQVVGAVGFQHRRLLVPKELTPEIAALIESCWANDPRQRPSFTSIMESLKPLLRPPV
>scaffold-LHLE-2014397-Cystopteris_fragilis-young_leaf+unfurling_fiddlehead;_appeared_sterile
LQRQSSGSSFTDSLFSSEVPLSTFSPTVSLSAGDSALLGAYLDDICKQDGATGAMQQCSWAQQTEQSYNLQLALALRLVAEAGLSEEPLLLPCFTKENRQVICSAVATSVQATAFRFWVNDALTYADRIDDGFYHIWGMNPHVWAICNHPDQGDGRIPTLDLLKGVNPVQNPMEVVVVDKHGDSRLCDMENQAFNLAFKAADSRELAELLGKLVSKNMGGTATSEQGELMSGWQTCSVALKKCLNSIVLPIGSISVGVCRHRALLYKALADSLNLPCRIARGCMYCGQADGFSCLVFCGTERELLVDLISSPGVLSSPIAFLQSQSLPTISSPLRLPELNMSGQREMELSSVRENFKAAKALGCKLAWQRASFIEQGHMRDNHALWKSLSSNASAARRNVNQQGSQLDSKAPSQDVGKTIEVSAELHNVSAIQKIHIASKQIPSAVINIDDMPQHAMLHVENQSGVATPVPGSFAEMDILDERRREFFEDTGGAMIKARNLEQSLALDGLDIAWDELNLKERIGAGSFGTVHRADWNGSDVAVKVFTEQDFFEERLNEFIREVAIMKRTRHPNVVLFMGAVTKHPNLSIVTEFLPRGSLFRLLHRPGMRELLDDRRCLRMALDIAKGVNYLHRLSPPIVHRDLKSPNLLVDKTWTVKVCDFGLSRLKAKTFLSSRSAAGTAEWMAPEVLRDEPSNEKSDVYSFGIILWEIFTLQQPWSGLSPAQVVGAVGFQHRRLQIPKDLNPKVAALIESCWANDQRQRPTFTTIMESLKQLL
>scaffold-NDUV-2106598-Vittaria_appalachiana
SWAQQAEQRYNLQLALALRLVATAEIAEEPYININTIKENRMSILSAHSPAIATSLRFWINGSLGYSDKIQDGFYLISGMNPHVWALCNETREEGCMPSLDVLRKVDPSVTVVEVVLFDKRGDPHLQDLEIEVRALAAKSDSVKNLAEAVGKIVCRIMGGAANSEDAELISRWRASSSLLRDCFGSLVIPVGSLSVGLCRHRALLYKALADCIGLPCRIVSVCKYCGLADGASVLVLCRNNREWLVDLIRKPGELVIAEPILRGLQSPCVYSPLRLPQLKSSRKSDLQLDIQAFDIIQPGSRTVLDKRGAPSTIGCPAGARLGDKRPVTSKSEAECRSSSVRVSIVDKLEHKRPETDAIIITHNKEALEKFETSPIDRSRLDCEPSNVSPPKECQNNGCKNVSSQKPQILNPTLELDGLEIAWEDLILKERIGAGSFGTVHRADWHGSDVAVKVLMEQDIQDESLQEFVREVALMKRMRHPNVVLFMGAVTKRPHFSIVTEYLPRGSLFRLIHRAGARELLDEKRRLRMALDVARGMNYLHRLNPPIVHRDLKSPNLLVDKTWVVKVCDFGLSRLKGNTFLSSRSAAGTPEWMAPEVLRDEPSNEKSDIYSFGVILWELATLQHPWGGLSPAQVVGAVGFQNRRLQVPTGLNDQVAALMLACFDDDPRERPSFANIMDTLKTITK
>scaffold-PIVW-2022537-Ceratopteris_thalictroides
EGGKGVKHASSNTQQSWAQLTEQSYNLQLALALRLVAEAEVTDEPVLLPNPKAEGNPFLSSKSSSAQATSLRFWVNGSLGYADRIHDGFYHIWGMNPYIWKLCNRTDEACGRLPTLELLRAVRPLESMMEVILIDKHGDSHLCEMENEAFNMAIKVADSKEMAELLGKLVCENMGGKAGSEVDDLIPRWKASSKALKECLSCIVFPIGSLSVGICRHRALLFKVLADSVNLPCRVARGCKHCGHDDGVSCIVLCGSQREFLVDLIVNPGELSCPENFLKNSPLPSIISPLRLPELKAFEVTGSNEMKSSFENGQSGKLESDHIFWASSSNENVIAKSAWCGIERLGANASSLPFAANKAFGTHQSTFLNDGIIPVQRQLPLNLKNTASRKVQVSDKKMILQSVESYNEDQSKMIKQPGMEPAQVPSIHASYAGLDMDEGRYELPEPAEEMVSKAKSMELSLALDGLEIEWEDLHLKERVGAGSFGTVHRADWNGSDVAVKVFIEQDFLEERLDEFIREVAIMKRTRHPNVVLFMGVVTKRPNLSIVTEYLPRGSLFRLLHRPGVRELLDERRRVRMALDVARGMNYLHRLNPPIVHRDLKSPNLLVDKTWTVKVCDFGLSRLKMKTFLSSRSAAGTAEWMAPEVLRDEPSNEKSDVYSFGVILWELFTLQQPWNGLSPAQVVGAVGFQHRRLALPKDMNHEIAALIESCWANDPRQRPSFASIMESLKPLQKPAV
>scaffold-QVMR-2008997-Psilotum_nudum
QSWAQHTEQTYNLQLALALRVMAAAELTEEPFLSSNWKDIGIDSYSASESSVEATALRFWVNGSLGYGHKIQDGFYHIFGMNPYVWKVCTDADEGGHMPSLDCLKEVDAINSSVEVILIDKYEDTCLQRLEDQVLNLASKAAGVKDLAEQLGRLVCELMGGAMDLEHGELMSRWEKSSGILKGMLNSVVLPIGHLSVGLCRHRALLFKALADRVDLPCRIIRGCKYCGLDIGASCLVLCAIEREFLVDLIADPGALCSPESFLRSLPSPQIASPLRLPELKSSEPAWKVHVVGAQGRGKSNQGLDTKLPQKQSGSSFWGNVVSDSLHANFVPFRGKNDGNILSQDLALQKQKQRGLVVSSNVLQKELDSVQERGLEVAEDMGGALANLKNLELSLASDGLEIPWEDLTLKERVGAGSFGTVHRADWHGSDVAVKILVGQDFCEERLQEFMREVEMMKRVRHRNVVLFMGAVTKPPKFAIVTEYLPRGSLFRLLHRAGAKDMLDEKRQIRIALDVAKGMNYLHQRSPPIVHRDLKSPNLLVDSTWVVKVCDFGLSRFKANTFLSSQSAAGTHEWMAPEVLRDEPSNEKCDVYSFGVILWELVTLQRPWSGLSHAEVVGAVGFQNRRLQIPKDVNPKIAAIIELCWASDPRQRPPFASIMESLKSLQK
>scaffold-RICC-2005250-Cystopteris_reevesiana
LQRQSSGSSFTDSLFSSDVPLSTFSPTVSLSAGDSALLGAYLDDICKQDGATGAMQQCSWAQQTEQSYNLQLALALRLVAEAGLSEEPLLLPCFTKENRQVICSAVATSVQATAFRFWVNDALTYADRIDDGFYHIWGMNPHVWAICNHPDQGDGRIPTLDLLKGVNPVQNPMEVVVVDKHGDSRLCDMENQAFNLAFKAADSRELAELLGKLVSKNMGGTATSEQGELMSGWQTCSVALKKCLNSIVLPIGSISVGVCRHRALLYKALADSLNLPCRIARGCMYCGQADGFSCLVFCGTERELLVDLISSPGVLSSPIAFLQSQSLPTISSPLRLPELNLSGQREMELSSVRENFKAAKALGCKLAWQRASFIEQGHMRDNHALWKSLSSNASAARRNVNQQGSQLDSKAPSQDVGKTIEVSAELHNVSAIQKIHIASKQIPSAVINIDDMPQHAMLHAENQSGVATSVPGSFAEMDILDERRREFFEDTGGAMIKARNLEQSLALDGLDIAWDELNLKERIGAGSFGTVHRADWNGSDVAVKVFTEQDFFEERLNEFIREVAIMKRTRHPNVVLFMGAVTKHPNLSIVTEFLPRGSLFRLLHRPGMRELLDDRRCLRMALDIAKGVNYLHRLSPPIVHRDLKSPNLLVDKTWTVKVCDFGLSRLKAKTFLSSRSAAGTAEWMAPEVLRDEPSNEKSDVYSFGIILWEIFTLQQPWSGLSPAQVVGAVGFQHRRLQIPKDLNPKIAALIESCWANDSRQRPTFTTIMESLKQLLRS
>scaffold-UFJN-2001784-Diplazium_wichurae
SWAQQTEQSYNLQLALALRLVTEAGLSEEPILLPCFTKENRQVICSAGATSVQATAFRFWVNGALTYADRIDDGFYHIWGMNPHVWAICNHPDQGDGRIPTLDSLKGVNPVQNPMEVLVVDKHGDSRLCDMENQAFNLAFKAADSKELAELLGKFVSKNMGGTATNEQGELMPRWQTCSTALKECLNSVVLPIGSISVGVCRHRAVLYKALADSLNLPCRIARGCMFCGQADGFSCLVFCGTERELLVDLISSPGVLSSPVAFLQSQSLPTISSPLRLPELNLSGQSELELSTAKAFGCELAWQRPSFIEQGHRPDNHALWKSLSINASAARRNANQEGSPLDNKAPSQAIGKTIEVSAELHSVSVIQKIHIANKQIPSAVINIDDMPQHAMLQVENQSGVATPVPGSFAEMDILDERRREFFEDTGGVMIKARNLEQSLALDGLDIAWDELNLKERIGAGSFGTVHRADWNGSDVAVKVFTEQDFFEERINEFIREVAIMKRTRHPNVVLFMGAVTKHPNLSIVTEFLPRGSLFRLLHRPGMRELLDDRRCLRMALDIAKGVNYLHRLSPPIVHRDLKSPNLLVDKTWTVKVCDFGLSRLKAKTFLSSRSAAGTAEWMAPEVLRDEPSNEKSDVYSFGIILWEIFTLQQPWSGLSPAQVVGAVGFQHRRLQIPKDLNPKIAALIESCWANDPWQRPAFTAIMESLKQLLRS
>scaffold-UJTT-2024200-Pityrogramma_trifoliata
TSSDMGSWAQQTEQRYNLQLALALRLVATAEIAEEPFINTNMKKENWLSVSSTHSSPSATSLRFWVNGSLGYSDRILDGFYHISGMNPHIWALCNETKEGGRLPSLDVLRKVDPSDTSLEVVLFDKRGDPHLQDLESKARALSCKGASVSELAESVGKLVCSLMGGPANSEDTELISRWKASSSLLRDCFSCLVIPVGSLSVGLCRHRALLYKALADCVDLPCRIISGCKYCGLVDGASCLVLCGGDREWLVDLIRKPGELSNAEPFLKSLQSPFIHSPLRLPQLNSLFKSELELDKQGLDVTQPGSRKFSDKVGVSMAFNGPVSARLGDKWPVLPASEMGCKSSSVRIVRVDHKPESGRIHMDEVLIHDIEAREKPDSTTKDQNEYHMIEDPAKEGCNQVSSQKLQSLDPSLALDGLEIAWEELILKERIGAGSFGTVHRADWHGSDVAVKILMEQDFQDESLQEFVREVALMKRMRHPNVVLFMGAVTKRPNFSIVTEYLPRGSLFRLIHRAGVREMLDEKRRIRMALDVARGMNYLHRLSPPIVHRDLKSPNLLVDKTWTVKVCDFGLSRLKGNTFLSSRSAAGTPEWMAPEVLRDEPSNEKSDVYSFGVILWELVTLQQPWSGLSPAQVVGAVGFQNRRLQIPTGIQDPVAALIVACFDDDPRQRPSFASIMESLKRISK
>scaffold-VVRN-2016311-Lonchitis_hirsuta
GSIDARQQRSWAQQTEQSYNLQLALALRLVAEAGLSEEPLLLPCFTKEKRQVICSAGTSSVQATAFRFWVNGALTYADRVDDGFYHIWGMNPHVWAICNYSDKGDGRIPTLDLLKGVNPAENLMEVVVVNKHGDSRLCDMENQAFNLAFKAADSMELAERLGKLVSQNMGGTASTEEGDLISRWQAGSMALKDCLNSIVVPIGSISIGVCRHRALLYKALADSLNLPCRIARGCKYCGLADGFSCLVFCGTEREFLVDLICTPGNLSSPDSFLKSQSLPNITSPLRLPELNLSGCSELEMAESFRGAKRPGCELDWLTSSVIEQGHIVNNHAVWKSLAVDPSVGRGTPELHESSEGPPQAMEKTKPQKSQIAHYQVSSAVINIDAMPQCSTLQAENQSGLASPVPASLADMDIVDERKRDFLEETGGALMKARNLEQSLALDGLDIAWDELNLKERIGAGSFGTVHRADWNGSDVAVKVFAEQDFFEERLNEFIREVAIMKRTRHPNVVLFMGAVTKHPNLSIVTEYLPRGSLFRLLHRPGMREMLDERRCIRMALDIAKGVNYLHRLSPPIVHRDLKSPNLLVDKTWTVKVCDFGLSRLKAKTFLSSRSAAGTAEWMAPEVLRDEPSNEKSDVYSFGVILWEIFTLQQPWSGLNAAQVVGAVGFQHRRLQIPKDFNLKIAALIESCWSTDPWQRPSFTTIMESLKQLL
>scaffold-VVRN-2098364-Lonchitis_hirsuta
SSQSWAQQTEQRYNLQLALALRLVATAELAEEPYLVANSKESGLSSCSAQFSATSTALRFWVNGSLGYSDKIQDGFYHIWGINPHIWAICNDTKEGGGLPSLEVLRKVNSSDTPMEVVLFDKHGDSHLLDLENKARKLAYKVASLNELAESLGKLVCGLMGGAATMEDGELVSRWRASSSLLKECFSCLVIPVGSLSVGLCRHRALLYKALADCVDLPCRIIRGCKYCGLNDGASCLVLCGMQREWLVDLISNPGELSNGESFLKCLQSPPINSPLRLPDLKVADLATGAQKAEVDFEMQLSDITQLGSLDARNWREKLEAPFPLNGPASARLGSIWPIIASSAMESRSSSTKLTKPYFQVGHERKPLEGKNTSNVYEDPAFADVVGFERHLVPQKHALVANMNNEAQKQVQGFNVSLDLDGFEIPWEDLILKERIGAGSFGTVHRADWHGSDVAVKILIEQDIQEQHFQEFVREVALMKRMRHPNVVLFMGAVTKRPNFSIVTEYLPRGSLFRLLHKAGVKEMLDEKRRIRMALDVARGMNYLHRLTPPIVHRDLKSPNLLVDKPWTVKVCDFGLSRFKGNTFLSSRSAAGTPEWMAPEVLRDEPSNEKSDIYSFGVILWELVTLQQPWSGLSPAQVVGAVGFQNRRLQIPRDIKPELAVIIETCFSDDPRQRPSFANVMELLQKVIQ
>scaffold-WCLG-2001833-Adiantum_aleuticum
LQRQSSGSSFTDSLFSSDVPLSTLSPTISFGGGDSGLLGTYLDDICTHDEAAGVMQECSWAQQTEQSYNLQLALALRLVAEAGLSEEPLLLPCFTTENRQVVCSAGATSVQATAFRFWVNGGLTYADRLDDGFYHIWGMNPHVWALCNHPDEGDGRIPTLNSLKGVNPVQNAMEVVVVDKHRDSRLCDMENQAFNLAFKAADSKELAELLGKLVSQNMGGTATTEQELISRWQTSSLALKKCLNSIVLPIGSISVGICRHRSLLFKALADSVNLPCRIARGCLHCGHADGFSCLVFCESERELLVDLICSPGDLSSPFMFLKSQTLPTIMSPLHLPELNLAGHNGLRSSSFPKNFGAANAFGCELDWQSPSAVEQGGRNIYQHSCAVHGKMHSQAVEVYGALNSAFSEQNANKQMPSAVINIDYVPQHATMQVDDKKSGLATSLPDSFTELDILDERQREFSGESGGAIIRARNLEQSLALDGLDIAWDELKLKERIGAGSFGTVHRADWNGSDVAVKVFTEQDFFEERLNEFIREVAIMKRTRHPNVVLFMGAVTKHPNLSIVTEFLPRGSLFRLLHRPGMKELLDDRRCIRMALDIAKGVNYLHRLNPPIVHRDLKSPNLLVDKMWTVKVCDFGLSRLKAKTFLSSRSAAGTAEWMAPEVLRDEQSNEKSDVYSFGVILWEIFTLQQPWSGLSPAQVVGAVGFQHRRLQTPKDLNPNIAALIESCWASDPRQRPGFTAIMDSLKQLLR
>scaffold-WTJG-2022179-Ophioglossum_petiolatum-A
LQRQSSGSSFTDSLLSSDVAPSISSPTVSNSASDSILFGSTFLEGKQPGNGLRLYEGSSQSWAQQIEQSYNLQLALALRLVSEPPELTEEPFLSSNCRDTWMDCSSERSSIDAIALRFWVNGSLAYSDKLQDGFYAVWGINPYIWAICNNMLECSHMPSLDSLREVSPADTPMEVILIDKFRDAHFRELEDQTMELIKEISSLKEVATCLGNLVCKQMGGPASLEQKELMPRWKASTRSLKDHLNSVVLPIGSFSVGLCRHRALLFKALADRVDLPCRITRGCKYCALDDGASCLVRVGSEREFLVDLVGEPGALSSPESFLHSLPLQSVVSPLRLPELKSFQLTEDEQSHAINPVSNYLMDNDHTGVLKEPVANINKEEKQVAFSRCLSGNVTKAHSRVDLVIGSRMLGNGGKLASNLAPALNGYVGEGTGKQGLVPMSQLEPARNNASKVVLIKNDSGVPAQQLTLQSVNQTNTSAAPDVSLRIVDRVDETGPRLGKTKKIELLSAFDCLEIPWEELKLKEWIGSGSFGSVHRADWHGCDVAVKILLQQDFYDERLKEFIREVAMMKRMRHPNIVLFMGAVTKHPHLSIVTEYLPRGSLFRLIRKPGIKEMLDERRRIRMALDVAKGMNYLHRLNPPIVHRDLKSPNLLVDKNWTVKVCDFGLSRCKANTFVSSGSAAGTPEWMAPEVLRDEPSNEKSDIYSFGVVLWELMTLQEPWVGLSAAQVIGAVGFQNRRLQIPKDMNPEIAAIIESCWLPDARQRRSFASVMEALKHLQKSPMAPPPASAD
>scaffold-XWDM-2027524-Cystopteris_fragilis-2_samples_combined
LQRQSSGSSFTDSLFSSDVPLSTFSPTVSLSAGDSALLGAYLDDICKQDGATGAMQQCSWAQQTEQSYNLQLALALRLVAEAGLSEEPLLLPCFTKENRQVICSAVATSVQATAFRFWVNDALTYADRIDDGFYHIWGMNPHVWAICNHPDQGDGRIPTLDLLKGVNPVQNPMEVVVVDKHGDSRLCDMENQAFNLAFKAADSRELAELLGKLVSKNMGGTATSEQGELMSGWQTCSVALKKCLNSIVLPIGSISVGVCRHRALLYKALADSLNLPCRIARGCMYCGQADGFSCLVFCGTERELLVDLISSPGVLSSPIAFLQSQSLPTISSPLRLPELNLSGQREMELSSVRENFKAAKALGCKLAWQRASFIEQGHMRDNHALWKSLSSNASAARRNVNQQGSQLDSKAPSQDVGKTIEVSAELHNVSAIQKIHIASKQIPSAVINIDDMPQHAMLHVENQSGVATPVPGSFAEMDILDERRREFFEDTGGAMIKARNLEQSLALDGLDIAWDELNLKERIGAGSFGTVHRADWNGSDVAVKVFTEQDFFEERLNEFIREVAIMKRTRHPNVVLFMGAVTKHPNLSIVTEFLPRGSLFRLLHRPGMRELLDDRRCLRMALDIAKGVNYLHRLSPPIVHRDLKSPNLLVDKTWTVKVCDFGLSRLKAKTFLSSRSAAGTAEWMAPEVLRDEPSNEKSDVYSFGIILWEIFTLQQPWSGLSPAQVVGAVGFQHRRLQIPKDLNPKIAALIESCWANDPRQRPTFTTIMESLKQLL
>scaffold-XXHP-2001777-Cystopteris_fragilis-fronds
SWAQQTEQSYNLQLALALRLVAEAGLSEEPLLLPCFTKENRQVICSAVATSVQATAFRFWVNDALTYADRIDDGFYHIWGMNPHVWAICNHPDQGDGRIPTLDLLKGVNPVQNPMEVVVVDKHGDSRLCDMENQAFNLAFKAADSRELAELLGKLVSKNMGGTATSEQGELMSGWQICSVALKKCLNSIVLPIGSISVGVCRHRALLYKALADSLNLPCRIARGCMYCGQADGFSCLVFCGTERELLVDLISSPGVLSSPIAFLQSQSLPTISSPLRLPELNLSGQREMELSSVRENFKAAKALGCKLAWQRASFIEQGHMRDNHALWKSLSSNASAARRNVNQQGSQLDSKAPSQDVGKTIEVSAELHNVSAIQKIHIASKQIPSAVINIDDMPQHAMLHVENQSGVATPVPGSFAEMDILDERRREFFEDTGGAMIKARNLEQSLALDGLDIAWDELNLKERIGAGSFGTVHRADWNGSDVAVKVFTEQDFFEERLNEFIREVAIMKRTRHPNVVLFMGAVTKHPNLSIVTEFLPRGSLFRLLHRPGMRELLDDRRCLRMALDIAKGVNYLHRLSPPIVHRDLKSPNLLVDKTWTVKVCDFGLSRLKAKTFLSSRSAAGTAEWMAPEVLRDEPSNEKSDVYSFGIILWEIFTLQQPWSGLSPAQVVGAVGFQHRRLQIPKDLNPKIAALIESCWANDPRQRPTFTTIMESLKQLL
>scaffold-XXHP-2001778-Cystopteris_fragilis-fronds
SWAQQTEQSYNLQLALALRLVAEAGLSEEPLLLPCFTKENRQVICSAVATSVQATAFRFWVNDALTYADRIDDGFYHIWGMNPHVWAICNHPDQGDGRIPTLDLLKGVNPVQNPMEVVVVDKHGDSRLCDMENQAFNLAFKAADSRELAELLGKLVSKNMGGTATSEQGELMSGWQICSVALKKCLNSIVLPIGSISVGVCRHRALLYKALADSLNLPCRIARGCMYCGQADGFSCLVFCGTERELLVDLISSPGVLSSPIAFLQSQSLPTISSPLRLPELNLSGQREMELSSVRENFKAAKALGCKLAWQRASFIEQGHMRDNHALWKSLSSNASAARRNVNQQGSQLDSKAPSQDVGKTIEVSAELHNVSAIQKIHIASKQIPSAVINIDDMPQHAMLHVENQSGVATPVPGSFAEMDILDERRREFFEDTGGAMIKARNLEQSLALDGLDIAWDELNLKERIGAGSFGTVHRADWNGSDVAVKVFTEQDFFEERLNEFIREVAIMKRTRHPNVVLFMGAVTKHPNLSIVTEFLPRGSLFRLLHRPGMRELLDDRRCLRMALDIAKGVNYLHRLSPPIVHRDLKSPNLLVDKTWTVKVCDFGLSRLKAKTFLSSRSAAGTAEWMAPEVLRDEPSNEKSDVYSFGIILWEIFTLQQPWSGLSPAQVVGAVGFQHRRLQIPKDLNPKIAALIESCWANDPRQRPTFTTIMESLKQLL
>scaffold-XXHP-2018164-Cystopteris_fragilis-fronds
LQRQSSGGSFTDSLLSSDVPLSSISPTVSISASDSAFGTQSGGQEGGKGVKQTSANSQQSWAQQTEQSYNLQLTLALRLVAEAEITEEPILLPSSSSEVQPFFLSAGSSSVQATSLRFWVNGSLGYADRICDGFYHIWGMNPYIWKLCSHTDEAGGRLPTLELLRAVNPADSLMEVIMIDKHGDAHLCDLENQAFNFALTAADSRELAELVGKLVSESMGGEAANEPEELIPRWKASSKAIKECLNCVVFPIGSVSVGVCRHRALLFKALADSVNLPCRIARGCKYCGHDDGASCLILCGNQREFLVDLIASPGMLCCPETFLKSRPAPNIVSPLRLPELKAAEVSGSDRLEWKSSINSTKSFYPVQSDQREGNYTLWECSANDNTASSRTCAQNDKLGAAPSGATSVRLLVYYVHVKPARQMMMPVQMQIAEKLKEAVSIKHHTSDKKCIVHNPEICVEANSNMIKQTALEPGSMHISYAEADMDEVGVDPPERSEEIVSKAKSLELSLALDGWEIGWEELTVKERIGAGSFGTVHRADWNGSDVAVKVFIEQDFLEERLEEFMREVAIMKRTRHPNVVLFMGVVTKRPNFSIVTEYLPRGSLFRLLHRPGMRELLDERRRVRMALDVARGLNYLHRLNPPIVHRDLKSPNLLVDKTWTVKVCDFGLSRLKMKTFLSSRSAAGTAEWMAPEVLRDEPSNEKSDVYSFGVILWELFTLQQPWSGLSAAQVVGAVGFQHRRLLIPKDLNPEIAALIESCWANDSRQRPSFTIIMESLKPLLRPAV
>scaffold-YCKE-2012839-Notholaena_montieliae
TSSDMASWAQQTEQRYNLQLALALRLVATADIAEEPYINTNAIKENWLCTSSGHSSAVATSLRFWVNGSLGYSDKIQDGFYQISGMNPHIWALCNETKEGGRLPSLDALRKVDSSDTSIEVVLFDKRGDPHLRDLEKKARALASKGASVSDLAESVGKLVCSLMGGAANTEDAELVSRWRASSSLLRDCFSCLVIPVGSLSVGLCRHRALLYKALADSVDLPCRIVSGCKYCGLADGASCLVLSGSDREWLVDLIRRPGELSNADPFLKSLQSPLINSPLRLPQFRSSLNSNLELEIQALEVTQPGSRKIPGVSSAFNGPMSARLGDKWPVIFTTEVGCKSFSVRVARAECEKVENVAVVITHDSEAQDKPEAVVKDQTSLEEHPIGGHNPPKEFMINLKEDQTKDAHKQGSTQKPQSLDLSLALDGLEIAWEELILKERIGAGSFGTVHRADWHGSDVAVKILMEQDFQDESLQEFVREVALMKRMRHPNVVLFMGAVTKRPNFSIVTEYLPRGSLFRLIHRAGAKEMLDEKRRIRMALDVARGMNYLHRMSPPIVHRDLKSPNLLVDKTWTVKVCDFGLSRLKGNTFLSSRSAAGTPEWMAPEVLRDEPSNEKSDVYSFGVILWELVTLQQPWSGLSPAQVVGAVGFQNRRLQIPSGIHEKVAALIATCFDDDPRKRPSFASIMECLK
>scaffold-YOWV-2001145-Cystopteris_protrusa
LQRQSSGSSFTDSLFSSDVPLSTFSPTVSLSAGDSALLGAYLDDICKQDGATGAMQQCSWAQQTEQSYNLQLALALRLVAEAGLSEEPLLLPCFTKENRQVICSAVATSVQATAFRFWVNDALTYADRIDDGFYHIWGMNPHVWAICNHPDQGDGRIPTLDLLKGVNPVQNPMEVVVVDKHGDSRLCDMENQAFNLAFKAADSRELAELLGKLVSKNMGGTATSEQGELMSGWQICSVALKKCLNSIVLPIGSISVGVCRHRALLYKALADSLNLPCRIARGCMYCGQADGFSCLVFCGTERELLVDLISSPGVLSSPIAFLQSQSLPTISSPLRLPELNLSGQREMELSSVRENFKAAKALGCKLAWQRASFIEQGHMRDNHALWKSLSSNASAARRNVNQQGSQLDSKAPSQDVGKTIEVSAELHNVSAIQKIHIASKQIPSAVINIDDMPQHAMLHVENQSGVATPVPGSFAEMDILDERRREFFEDTGGAMIKARNLEQSLALDGLDIAWDELNLKERIGAGSFGTVHRADWNGSDVAVKVFTEQDFFEERLNEFIREVAIMKRTRHPNVVLFMGAVTKHPNLSIVTEFLPRGSLFRLLHRPGMRELLDDRRCLRMALDIAKGVNYLHRLSPPIVHRDLKSPNLLVDKTWTVKVCDFGLSRLKAKTFLSSRSAAGTAEWMAPEVLRDEPSNEKSDVYSFGIILWEIFTLQQPWSGLSPAQVVGAVGFQHRRLQIPKDLNPNIAALIESCWANDPRQRPTFTTIMESLKQLL
>scaffold-YOWV-2001146-Cystopteris_protrusa
LQRQSSGSSFTDSLFSSDVPLSTFSPTVSLSAGDSALLGAYLDDICKQDGATGAMQQCSWAQQTEQSYNLQLALALRLVAEAGLSEEPLLLPCFTKENRQVICSAVATSVQATAFRFWVNDALTYADRIDDGFYHIWGMNPHVWAICNHPDQGDGRIPTLDLLKGVNPVQNPMEVVVVDKHGDSRLCDMENQAFNLAFKAADSRELAELLGKLVSKNMGGTATSEQGELMSGWQICSVALKKCLNSIVLPIGSISVGVCRHRALLYKALADSLNLPCRIARGCMYCGQADGFSCLVFCGTERELLVDLISSPGVLSSPIAFLQSQSLPTISSPLRLPELNLSGQREMELSSVRENFKAAKALGCKLAWQRASFIEQGHMRDNHALWKSLSSNASAARRNVNQQGSQLDSKAPSQDVGKTIEVSAELHNVSAIQKIHIASKQIPSAVINIDDMPQHAMLHVENQSGVATPVPGSFAEMDILDERRREFFEDTGGAMIKARNLEQSLALDGLDIAWDELNLKERIGAGSFGTVHRADWNGSDVAVKVFTEQDFFEERLNEFIREVAIMKRTRHPNVVLFMGAVTKHPNLSIVTEFLPRGSLFRLLHRPGMRELLDDRRCLRMALDIAKGVNYLHRLSPPIVHRDLKSPNLLVDKTWTVKVCDFGLSRLKAKTFLSSRSAAGTAEWMAPEVLRDEPSNEKSDVYSFGIILWEIFTLQQPWSGLSPAQVVGAVGFQHRRLQIPKDLNPNIAALIESCWANDPRQRPTFTTIMESLKQLLRS
>scaffold-GNQG-2016505-Encephalartos_barteri
GLQRQSSGSSFADSSLSSDYPLPTLSPTVSLNASDSAFFNALYEEGWKQNNNEGRLNNNNTNNQNNNNHNNNRQGDGAGKNWAQQTEESYHLQLALALRLSAEATLTEDPHLLDLHCHEPRAGSCGSARNRAQAMAHRFWVNGCLSYYDKVPDGFYQIWGMNPYVWTMCNDIGESGRMPSVESLKAVDASDTSLEVVLIDSCWDSHLKELENKALGLAYGCSSTKELITQLGNLVCMLMGGAASTEHGDLMMRWNVSSKMLRDSLNCIVLPIGSLSVGLCRHRALLFKVLADTIDLPCRIARGCRYCGLDDGLSCIVRCGVDREYFIDLIGRPGVLCEPDSFLNGPSSLLIASPLRLPELKSSQFIDEFRSLAKQYMADYESLDLQHNSAGRVQTDGNITGPEQAVVPPAATSGMSCTGAEPPIKSMAVSTFPMQVMVRCPSEGAAASNETGIPDHSKIATEIGLTKNRNLPGALGGMVGKFQAHDQAWKDIENKSSRQMPLSSIAKANLELSLAMDGLEIPWGDLVLKERIGAGSFGTVYHADWHGSDVAVKILVEQDFHEERLKEFLREVAIMKRLRHPNVVLFMGAVTSRPNLSIVTEYLPRGSLYRLIHRAGAREFLDERRRLRMALDVAKGMNYLHRLSPPIVHRDLKSPNLLVDKTWTVKVCDFGLSRLKANTFLSSKSAAGTPEWMAPEVLRDEPSNEKSDVYSFGVILWELVTMQQPWSGLNPAQVVGAVGFQYRRLQIPKDMNPDVAAIIESCWANEPWQRPSFASIMESLKPLIKPPAPPPIHGGLPPL
>scaffold-KAWQ-2011869-Stangeria_eriopus
GLQRQSSGSSFADSSLSSDFPLPTLSPTVSLNASDSAFFNALYEEGWRQNNNNNNNNQNNYNHNNSNNIKQADGAGKNWAQQTEESYHLQLALALRLSAEAALTEDPHLLDLHCHEPRAGSGGSARNRARAMAHRFWVNGCLSYYDKVPDGFYQIWGMNPYVWTMCNDIGESGRMPSVESLKAVDANDTSLEVVLIDSCRDSHLRELESKALGLAYDSSSTKELIKQLGNLVCMLMGGAASTEHGDLMMRWNVSSKMLRDSLNCIVLPIGSLSVGLCRHRALLFKVLADAIDLPCRIARGCRYCRLDDGLSCIVRCGVDREYFVDLIGSPGDLCEPDSFLNGPSSLSIASPLRLPELKSSQFIDEFRSLAKQYMADYESLDVQRNSFGRVQTDGSTTGPGLAVVPPDAASGMSCTGTESPLKMMAVSTFPMQGTIRCPPERPAASNDTGITDHSKIATEIGLTKNLNLPGAQRGMVGKFQAHDQPWKDIENKSSCKMPLSSIAKANLELSLAMDGLEIPWGDLVLKERIGAGSFGTVYHADWHGSDVAVKILVEQDFHEERLKEFLREVAIMKRLRHPNVVLFMGAVTSRPNLSIVTEYLPRGSLYRLIHKAGAREFLDERRRLLMALDVAKGMNYLHRLSPPIVHRDLKSPNLLVDKKWTVKVCDFGLSRLKANTFLSSKSAAGTPEWMAPEVLRDEPSNEKSDVYSFGVILWELVTMQQPWSGLNPAQVVGAVGFQYRRLQIPKDMNPQVAAIIESCWANEPWQRPSFASIMESLKPLIKPPAPPPIHGGVPPL
>scaffold-TOXE-2010390-Welwitschia_mirabilis
GLQRQSSGSSFAESSLSSDYPLPTLTLSPPASFHASDSAFFNALYDNNNGLDKGERCNNNTYNNTHNVQSSSSSNGKNWAQQTEESYHLQLALALRVSAEASSSEDPHFLGDFTYERRSGSGGRPSPASSRNTVQELSRRFWVTGCLSYYDRIPDGFYYIWGMNPFVWTMCNDLKESQMPSLESLKSVDIGDSSLEVILIDKRLDPLLKELENRALGLAFGSSTTQEEVVQELAKLVCKQLGGTASIEDQHLVNIWDSASKVLRNCLNSIVLPIGSLSFGLCRHRCLLFKALADTINLPCRIARGCRYCGRDDGSSCIVQYGSEREYLIDLFARPGLLAEPSSFLNGPSSLLVASPLRLPELKSSLFNEELGSLVWQYMLDFKSLDISINAQPMEITINSGPETFTSVMPSQSSATGFEPPLESRASPMQAAIRSFISKPIKVPNVISSSALVSERKIVNDRSIHGAQLDFSHGTCTKDGRIDDTVKVMSTKADLEVSLAKEGLEIPWKELELKERIGQGSFGTVYHADWRKSDVAAKILLEQDFHDERLKEFLREVAIMKRLRHPNVVLFMGAALSPNLAIVTEYLPRGSLYRLLHKQGVREHLNERRRLRMALDVATGMNYLHQLSPPIVHRDLKSPNLLVDKSWTVKVCDFGLSRLKANTFLSSKSAAGTPEWMAPEVLRDEPSNEKSDVYSFGVILWELITLQQPWSGLNPAQVVGAVGFQNRRLHIPKDVSPEIATIIDSCWANDPWKRPSFGNIMDLLKPLLRS
>scaffold-VGSX-2010529-Retrophyllum_minus
GLQRQSSDSSYPDSFLSGDLPLPNLSPSISLNASDSAFFNNLYEEGCKYDDPRVDRHSSDSVKSWVQQTEESYNLQLTLALRLTAEAALTEEFNFIGNNFQTAPDIPSVDIVKKSEVLSHRLWVNGSMSYFDKIEDGFYHIWGMNPHIWTICNNLEGHQIPSLESLKSVDASDSSMEVILIDKNGDSYLRELVNKAIELAYGCSNSRQMVEELSKLVCMLMGGACLTEHGDLVMRWKASSKMLRDCLNSIVLPIGSLSVGLCRHRALLFKTLADIIELPCRIVRGCKYCGMADGSSCLVQCGSEREYLVDLIDKPGALSDPKHFATDSTFLSIASPLRMPEFKSFDIAEDVRSLATQYSHVATSLQVAAVGAGNAKLQREAHLGIIDSQRMPVIAKSSNDHLQQVTMKEDMIAKTVVQNFRENDKFLAESRQLASAKCPPETELPFRMHRDLQSMLKVSHNIDDDGGHKQTGIKSQNRIHLELSLEMNNLEIPWEDLVLKERIGSGSFGTVHHADWHGSDVAVKILIDQDLHEERLKEFQTEVAIMTLLRHPNIVLFMGAVTKRPNLSIVTEYLSRGSLYRLIHRSGGKELLDERRRLRMALDVAKGMNYLHRLNPPIVHRDLKSPNLLVDKTWTAKVCDFGLSRFKANTFISSKTAAGTPEWMAPEVLRDEPSNEKSDVYSFGVILWELVTMQQPWSGLSPAQVVGAVGFQNRRLTIPQDMHSGIASIIESCWANDSRKRPTFSSILESLKPLVKSPAMQPLH
>scaffold-WLIC-2121537-Dioon_edule
DSLNCIVLPIGSLSVGLCRHRALLFKVLADTVDLPCRIARGCRYCGLDDGLSCIVRCGVDREYFIDLIGRPGVLCEPDSFLNGPSSLSIASPLRLPELKSSQFIDEFRSLAKQYMADYESLDLQCNSAGRVQTDGNTSGPELAIVPPAAASGMTCTGTQRPIKSMAMSTFPMQETIRCPPERPAASNNTGIPDCSKIATEIGLTKNLNLPGALGGMACKFQAHDQAWKDIENKSSRKMPLSSIAKANLELSLAMDGLEIPWADLKLKKQIGAGSFGTVYHADWHGSDVAVKILVEQDFHEERLKEFLREVAIMKRLRHPNVVLFMGAVTSRPNLSIVTEYLPRGSLYRLIHRAGTREFLDERRRLRMALDVAQGMNYLHWRSPPIVHRDLKSPNLLVDKRWTVKVCDFGLSRLKANTFLSSKSAAGTPEWMAPEVLRDEPSNEKSDVYSFGVILWELVTMQQPWSGLNPAQVVGAVGFQNRRLQIPKDVNPDVAAIIESCWANEPWQRPSFASIMESLKPLIEPPPPQPIHGGVPPL
>scaffold-XZUY-2012333-Cycas_micholitzii
LEMPARRSNYVPLSQLAEPSENPLQEPQQHYPGRHNNLSLPERLAYDHQKWYQFPYPEWSPGGGGVGGGRGVCPSNGLQRQSSGSSFADSSLSSDYPLPTLSPTVSLNASDSAFFNALYDDGWKQNNNEGRLNNNNKLGDGAGKNWAQQTEESYHLQLALALRLSAEATLTEDPHLLAPHCNEPRPGSSGSARNRAQAMSHRFWVNGCLSYCLSYYDKVPDGFYQIWGMNPYVWTMCNDEGESGRMPSMESLKGVDASDTSLEVILIDKCADSHLRELENKALGLAHGYSSTKELIEQLGKLVCMLMGGAASTEHGDLMMRWKVSSKMLRDCLNCIVLPIGSLSVGLCRHRALLFKVLADTIDLPCRIARGCKYCGLDDGSSCIVQYGVDREYFVDLIGWPGVLCELDSFLNGPSSSSIASPLRLPEFKSSKFIDEFRSLAKQYVADYESLDLQSKNIGRVQTEDSTIGSQLAIVPSDVTSSMECRGTQPPIKNAPVSNFPVQMAVRCPPERLANDTGPTKNPNLPGALAGMPGKFQAHDQAWKDIENKSCRMTPVSSIAKANLELSLAMDGLEIPWSDLVLKERIGAGSFGTVYHADWHGSDVAVKILVEQDFHEERLKEFLREVAIMKRLRHPNVVLFMGAVTSRPNLSIVTEYLPRGSLYRLLHRTGTREFLDERRRLRMALDVAKGMNYLHRLSPPIVHRDLKSPNLLVDKTWTVKVCDFGLSRLKANTFLSSKSAAGTPEWMAPEVLRDEPSNEKSDVYSFGVILWELITMQQPWSGLNPAQVVGAVGFQNRRLQIPKDMNPDVAAIIESCWANESWQRPTFASIMESLKPLIKPPASPPIHGGM
>scaffold-ANON-2008277-Leiosporoceros_dussii-B
AQQTEQTYSLQLALALRLAADAELAEEPCIFGSQLLGNQSLNPSSPPGRRSVEATAHRLWVNGSLGYNDRVEDGFYHICGINPHVWSMCNDFYSGARMPSLESLRSVGVSDTAFDVILVDKHSDSHFRELVNKAIEKSKATSDARVLAEQLGKLVCSLLGGTAACEEGDLMFRWEASSRALKECLATTVLPIGSLSVGLCRHRALLFKTLADRVHLPCRIVKGCKYCCLEEGLSCNILCGDDREFYVNLIEKPGVLSEPESSFLSRSSTSVASPLRMSESIDSQNERSLSRTQGSGGSSSSGSSAHAMEEGVKRRAAKMKEYENYRVLPGSLWPVRTPAFVSNAEDVVIKGGFRIDIDVDGIKCAQEANELGGDRMAAGWVGRADVHGKGYRATAEGEGEEDAATACGKAKQTGEDGFGMLMPGMKKEDLKKFGMAPGDFGANVKDGAHKEPWSMSGAKKAEKSQVVAQDFEIAWEDLQLGERVGQGSFGTVHRAEWLGSDVAVKILMEQDFEDACLNEFVREVSILKRLRHPNVVLFMGVVTKRPHLSIATEYLPRGSLFRLLHRSSTKDQMDEKRRIRMALDVAKGMNYLHRSNPPIVHRDLKSPNLLVDKNWTVKVCDFGLSRLKGNTFLSSRSGAGTPEWMAPEVLRDEQSSEKCDVYSFGVVLWELVTLQQPWNGLSPAQVVGAVGFQGRRLQIPSNTVPEITSLIEACWQSDPKQRPSFASIMQQLKPLQRLSVEGK
>scaffold-DXOU-2002652-Nothoceros_aenigmaticus
RAEEDFQLQLALALRVAAEAAAVDDPVLVANRRGPIGSSKLMPGVSKIEATAYRYWVSNCLTYDDRIEDGFFEIWGMSPYVWSMCTDSNELGRMPLLESLRAVHPGDAAFEVVLVDRSLDPDLRELEDKAVGLAYDSTELLDLAAKLGKMVANVMGGTASSDEVLMVPWKTCSAQVMGIVAGIVLPIGKLRTGLCRHRALLFKVMADSVGLPCRLARGASFCGKEDHAMVVVRCADDKEWMIDLLANPGHIMAPDSRLSAPPAVIGSPLQFDRPSPFAGSSISVMDWARSDVVSSNIALDKAAGTSEDVITHNSVLNIAFRTTVIEPDGAVSEYSAADHASNNIHCLRREATLEKLVVEESVLPLQNAVNKLSSETTRGPSEKEASEGAGLNADASLIKLMPGNLRSGAGATEDVCKHMEAADMSNTMKGTVVKKMLVAAHEVDIPWEDISIGERIGQGSYGKVYRADWQGSDVAVKVFLHQDLQFEALEECRSEVAIMRRLRHPNVVLFMGAVTKPPNFSIVTEFCPRGSLFRLLHRPNRELDERRRIRMALDVAKGMNYLHRCSPPVVHRDLKSPNLLVDKNWTVKVCDFGLSRQKHRTYLSSKSSAGTPEWMAPEVLRNEPSDERSDVYSFGVILWELSTLQVPWAGLNPLQVVGAVGFQHRRLPIPETMEPAIASIIQACWRTDPRTRPSFAEIMQELKPL
>scaffold-TCBC-2001389-Nothoceros_vincentianus
RAEEDFQLQLALALRVAAEAAAVDDPVLVANRRGPIGSSKLMPGVSKIEATAYRYWVSNCLTYDDRIEDGFFEIWGMSPYVWSMCTDSNELGRMPLLESLRAVHPGDAAFEVVLVDRSLDPDLRDLEDKAVGLAYDSTELLDLAAKLGKMVANVMGGTASSDEVLMAPWKTCSAQVMGIVAGIVLPIGKLRTGLCRHRALLFKVMADSVGLPCRLARGASFCGKEDHAMVVVRCADDKEWMIDLLANPGHIMAPDARLSAPPAVIGSPLQFDRPSPFAGSSISVMDWARSDVVSSNITLDKAAGTSEAVITHNSVLNIAFRTTVIEPDGAVSEYSAADHASNNIHCLRREATLEKLVVEESVLPLQKAVNKLSSETTRGPSEKEASEDAGLNADASLVKLMPGNLRSGAGATEDVCKHMEAPDMSNTMKGAVVKKMLVAAHEVDIPWEDISIGERIGQGSYGKVYRADWQGSDVAVKVFLHQDLQYEALEECRSEVAIMRRLRHPNVVLFMGAVTKPPNFSIVTEFCPRGSLFRLLHRPNRELDERRRIRMALDVAKGMNYLHRCSPPVVHRDLKSPNLLVDKNWTVKVCDFGLSRQKHRTYLSSKSSAGTPEWMAPEVLRNEPSDERSDVYSFGVILWELSTLQVPWAGLNPLQVVGAVGFQHRRLPIPESMEPAIASIIQACWRTDPRTRPSFAEIMQELKPL
>scaffold-TCBC-2001390-Nothoceros_vincentianus
RAEEDFQLQLALALRVAAEAAAVDDPVLVANRRGPIGSSKLMPGVSKIEATAYRYWVSNCLTYDDRIEDGFFEIWGMSPYVWSMCTDSNELGRMPLLESLRAVHPGDAAFEVVLVDRSLDPDLRDLEDKAVGLAYDSTELLDLAAKLGKMVANVMGGTASSDEVLMAPWKTCSAQVMGIVAGIVLPIGKLRTGLCRHRALLFKVMADSVGLPCRLARGASFCGKEDHAMVVVRCADDKEWMIDLLANPGHIMAPDARLSAPPAVIGSPLQFDRPSPFAGSSISVMDWARSDVVSSNITLDKAAGTSEAVITHNSVLNIAFRTTVIEPDGAVSEYSAADHASNNIHCLRREATLEKLVVEESVLPLQKAVNKLSSETTRGPSEKEASEDAGLNADASLVKLMPGNLRSGAGATEDVCKHMEAPDMSNTMKGAVVKKMLVAAHEVDIPWEDISIGERIGQGSYGKVYRADWQGSDVAVKVFLHQDLQYEALEECRSEVAIMRRLRHPNVVLFMGAVTKPPNFSIVTEFCPRGSLFRLLHRPNRELDERRRIRMALDVAKGMNYLHRCSPPVVHRDLKSPNLLVDKNWTVKVCDFGLSRQKHRTYLSSKSSAGTPEWMAPEVLRNEPSDERSDVYSFGVILWELSTLQVPWAGLNPLQVVGAVGFQHRRLPIPESMEPAIASIIQACWRTDPRTRPSFAEIMQELKPL
>scaffold-FITN-2018368-Treubia_lacunosa
LHRESSGGSFTDSLPSTDFPVPTLSPTRSINPDDSFFGTPWNQYGGSGGIRHSGDSTGSWAQDAEQSYNLQTALVLRLMNEAKLTEEPPLLGPNIVPSTQEFVAGIAYRFWVNGTLAYNDKIQDGFYCIDGLDPYVWTMCNDFGGGRNSIPSLEYLHAINPADVDITVVAVDRSNDSYLVEIEKKALELAHGTSDTRELATQLGKLVSQTMGGEGLTEDELMVRSKEYIETMKEQLRSVVLSIGSIRVGFFWHRVLLFKVLADTIGIPCRICIGSKCCKIPACCVVLCDVEREYTVDLALEAGTLSEMDFLLDDSLSVASPLRTPFLITSQGRAQGVSQKGKSLGQDKSGSCGLYSSGNDSKSTQSEGPQSSDQVAEAKHVVEWLFIDSGGEGKNLVVDSSLPTVEDAARNTHVKAMQPFVDSSYAKKTSNHEQGQRKSEIPREHAGVKVGRRELPYDLLNWEISRDELSLKERLGAGYFGTVHRAEWRGCDVAVKILTEQDVHEDQLSEFMREVSILMRLRHPNIVLFLGAVMEPNKLSIVTEYLPRGNLFKLLQRPQARDVLDDRKRLRMALDVAKGMNYLHQSNPPIVHRDLKTPNLLVDKDWTVKVCDFGLSRLKAHTYLSSRSGFGTPEWMAPEVLRDEPSNEKSDVYSFGVILWELMTLQQPWNGMSLAQVVGAVGFQGRRPQIPQDVNPETAALIESCWASESADRPSFADIIVELKRLMR
>scaffold-HMHL-2009097-Marchantia_paleacea-non_mycorrizal
KSWAQHAEQSYNMQLALALRLMAEAELTAETRLIGYHFKDNTCSAARRSVEATAHRFWVNGSLGYSDVIQDGFYMIWGMNPQVWTMCNFPPEGNRMPSLESLRSVNPAESSLEVILVDKNGDSMLRGLESKAIAIAQEASDSRKLAELLGQRVCNLFGGVSPSEHGDLMSRWRSSSEQLKECLGSIVLPLGNLSVGLCRHRALLFKTLADSIKLPCRIARGCKYCGSDEGASCLVLCEPDKEFYVDLIGNPGLLSSPDSLWSSSSMSFRSPLRFADSRNCFSDEVRSWSRSFQAEGSSSGGRSSTDSRQEEPVGGRRKGGGDPGQWLPSGSTQMTLSDDTPGAEVWAVMKVSQERAYAVFKDQLDNRKVTGRGVAKTLSSGNMSFVAEVTNDLLNPPMARSAPDDACGLTFHKGCAPPKGYGKQSEPAIQESLAGRCLESKNHLGFVNSCVGVEMCGLPKRPEPVSQTDDWEIRWEDILLKERIGGGSFGTVHRADWHGSDVAVKILIEQDVHEERLNEFLREVAIMKRLRHPNVVLFMGAVSKRPNLSIVTEYLPRGSLFRLLHKSGARESLDERRRLRMAFDVAKGMNYLHRSNPPIVHRDLKSPNLLVDKTWTVKVCDFGLSRFKGNTFLSSRSGAGTPEWMAPEVLRDEPSNEKSDVYSYGVVLWELVTLQQPWNGMSPAQVVGAVGFQNRRLQIPKEVNPDIAALVESCWTNEPWLRPSFADIMLSLKNFQKATLAQ
>scaffold-IHWO-2001525-Marchantia_paleacea-mycorrizal
KSWAQHAEQSYNMQLALALRLMAEAELTAETRLIGITSRTILVRPHASVEATAHRFWVNGSLGYSDVIQDGFYMIWGMNPQVWTMCNFPPGGNRMPSLESLRSVNPAESSLEVILVDKNGDSMLRGLESKAIAIAQEASDSRKLAELLGQRVCNLFGGVSPSEHGDLMSRWRSSSEQLKECLGSIVLPLGNLSVGLCRHRALLFKTLADSIKLPCRIARGCKYCGSDEGASCLVLCEPDKEFYVDLIGNPGLLSSPDSLWSSSSMSFRSPLRFADSRNCFSDEVRSWSRSFQAEGSSSGGRSSTDSRQEEPVGGRRKGGGDPGQWLPSGSTQMTLSDDTPGAEVWAVMKVSQERAYAVFKDQLDNRKVTGRGVAKTLSSGNMSFVAEVTNDLLNPPMARSAPDDACGLTFHKGCAPPKGYGKQSEPAIQESLAGRCLESKNHLGFVNSCVGVEMCGLPKRPEPVSQTDDWEIRWEDILLKERIGGGSFGTVHRADWHGSDVAVKILIEQDVHEERLNEFLREVAIMKRLRHPNVVLFMGAVSKRPNLSIVTEYLPRGSLFRLLHKSGARESLDERRRLRMAFDVAKGMNYLHRSNPPIVHRDLKSPNLLVDKTWTVKVCDFGLSRFKGNTFLSSRSGAGTPEWMAPEVLRDEPSNEKSDVYSYGVVLWELVTLQQPWNGMSPAQVVGAVGFQNRRLQIPKEVNPDIAALVESCWTNEPWLRPSFADIMLSLKNFQKATLAQ
>scaffold-IRBN-2007004-Scapania_nemorosa
SWAQQAEQGYNLQSALAVRLMAEAELISETRLIGQHFNETSCSAARRSVDATAHRFWVNGSMGYNDVIQDGFYQIWGMNPRVWNMCNHPQEGNKMPSLESLRTVDPVDSSVEVVLVDQNGDSHLRELVREMESTSKSLSQTFQQPDPRIVAEVLGTRVCNLLGGEASHEHGDLMVRWKEDSRRLKDCLSSIVLPLGNLSVGLCRHRALLFKTLADSVKLPCRIARGCKYCGSDEGASCMVLCEPDREFYVDLVAKPGSLSSPDSVWTNSSWSFLSPLRFQDFNSSFSGDDRSWSRSFARESVHGSGGSVDSQYREEKGPKQWFPSGSAELTFKDDTPNGEVWAVMKVSEERAYNVFKDQLQDRRREGKEPAKILSSGNLSFIAGVNPDSMNLAKENVVPACEKGLNFQEEDPSAKPARKTSATDEAIVDYMNSGMGLVQPVSPAGKRLDRMSSREDFVIQWEDLILNGRVGAGSFGTVHRADWQGSDVAVKVLMEQDIHDERLHEFLREVAIMKRLRHPNVVLFMGAVTAPPNLSIVTEYMSRGSMFRLLHKSSIKELLDEKRRVRMAFDVAKGMNYLHRSNPPIVHRDLKSPNLLVDKTWTVKVCDFGLSRFKSNAFLSSRSGAGTPEWMAPEVLRDEPSNEKADVYSFGVVFWELITMQLPWSGMSPAQVVGAVGFQNRRLQIPKDLQPALAAIMEACWANDPRDRPSFAGIMESLKEFMKAAAAQP
>scaffold-IRBN-2007005-Scapania_nemorosa
SWAQQAEQGYNLQSALAVRLMAEAELISETRLIGQHFNETSCSAARRSVDATAHRFWVNGSMGYNDVIQDGFYQIWGMNPRVWNMCNHPQEGNKMPSLESLRTVDPVDSSVEVVLVDQNGDSHLRELVREMESTSKSLSQTFQQPDPRIVAEVLGTRVCNLLGGEASHEHGDLMVRWKEDSRRLKDCLSSIVLPLGNLSVGLCRHRALLFKTLADSVKLPCRIARGCKYCGSDEGASCMVLCEPDREFYVDLVAKPGSLSSPDSVWTNSSWSFLSPLRFQDFNSSFSGDDRSWSRSFARESVHGSGGSVDSQYREEKGPKQWFPSGSAELTFKDDTPNGEVWAVMKVSEERAYNVFKDQLQDRRREGKEPAKILSSGNLSFIAGVNPDSMNLAKENVVPACEKGLNFQEEDPSAKPARKTSATDEAIVDYMNSGMGLVQPVSPAGKRLDRMSSREDFVIQWEDLILNGRVGAGSFGTVHRADWQGSDVAVKVLMEQDIHDERLHEFLREVAIMKRLRHPNVVLFMGAVTAPPNLSIVTEYMSRGSMFRLLHKSSIKELLDEKRRVRMAFDVAKGMNYLHRSNPPIVHRDLKSPNLLVDKTWTVKVCDFGLSRFKSNAFLSSRSGAGTPEWMAPEVLRDEPSNEKADVYSFGVVFWELITMQLPWSGMSPAQVVGAVGFQNRRLQIPKDLQPALAAIMEACWANDPRDRPSFAGIMESLKEFMKAAAAQP
>scaffold-JPYU-2007371-Marchantia_polymorpha
KSWAQHAEQSYNMQLALALRLMAEAELTAETRLIGYHFKDNSCSAARRSVEATAHRFWVNGSLGYSDVIQDGFYMIWGMNPQVWTMCNFPTEGNKMPSLESLRSVNPAESSLEVILVDKNGDSMLRGLESKAIAIAQEASNSRKLAELLGQRVCNLFGGVFPSEHGDLMSRWRSSSEQLKECLGSIVLPLGNLSVGLCRHRALLFKTLADSIKLPCRIARGCKYCGSDEGASCLVLCEPDKEFYVDLIGNPGFLSSPDSLWSNSSMSLRSPLRFADSSNCFSDEVRSWSRSFQAEGSSSGGRSSTDSRQEEPVGGRRKGGGDPGQWLPSGSTQMTLSDDTPGAEVWAVMKVSQERAYTVFKDQLDNRKVTGRGVAKTLSSGNMSFVAEVTNDLLNPPLPRSAPDDACGLTFHKESSPPKGYGKLSEPAIQESIAGRCLESKNHLGFVNSCVGVEMCGIPKRPEPVSQTDDWEIRWEDISLRERIGGGSFGTVHRADWHGSDVAVKILIEQDVHEERLNEFLREVAIMKRLRHPNVVLFMGAVSKRPNLSIVTEYLPRGSLFKLLHKSGARESLDERRRLRMAFDVAKGMNYLHRSNPPIVHRDLKSPNLLVDKTWTVKVCDFGLSRFKGNTFLSSRSGAGTPEWMAPEVLRDEPSNEKSDVYSYGVVLWELVTLQQPWNGMSPAQVVGAVGFQNRRLQIPKEVHPDIAALIEACWTNEPWLRPSFADIMLSLKNFQKATLAQ
>scaffold-LFVP-2086500-Marchantia_paleacea-2_samples_combined
KSWAQHAEQSYNMQLALALRLMAEAELTAETRLIGYHFKDNTCSAARRSVEATAHRFWVNGSLGYSDVIQDGFYMIWGMNPQVWTMCNFPPEGNRMPSLESLRSVNPAESSLEVILVDKNGDSMLRGLESKAIAIAQEASDSRKLAELLGQRVCNLFGGVSPSEHGDLMSRWRSSSEQLKECLGSIVLPLGNLSVGLCRHRALLFKTLADSIKLPCRIARGCKYCGSDEGASCLVLCEPDKEFYVDLIGNPGLLSSPDSLWSSSSMSFRSPLRFADSRNCFSDEVRSWSRSFQAEGSSSGGRSSTDSRQEEPVGGRRKGGGDPGQWLPSGSTQMTLSDDTPGAEVWAVMKVSQERAYAVFKDQLDNRKVTGRGVAKTLSSGNMSFVAEVTNDLLNPPMARSAPDDACGLTFHKGCAPPKGYGKQSEPAIQESLAGRCLESKNHLGFVNSCVGVEMCGLPKRPEPVSQTDDWEIRWEDILLKERIGGGSFGTVHRADWHGSDVAVKILIEQDVHEERLNEFLREVAIMKRLRHPNVVLFMGAVSKRPNLSIVTEYLPRGSLFRLLHKSGARESLDERRRLRMAFDVAKGMNYLHRSNPPIVHRDLKSPNLLVDKTWTVKVCDFGLSRFKGNTFLSSRSGAGTPEWMAPEVLRDEPSNEKSDVYSYGVVLWELVTLQQPWNGMSPAQVVGAVGFQNRRLQIPKEVNPDIAALVESCWTNEPWLRPSFADIMLSLKNFQKATLAQ
>scaffold-WJLO-2009145-Ricciocarpos_natans
RKGALASTSSLNRQTSGESFTDSIFSGDVTLPTSPNLSLNPSNSTFLNSLYEATKQRSDDDEVEEPSKSWAQQTEQSYNMQLALAVRLMAEAELTSETRLIGYHFKDNTCSAARRSVEATAHRFWVNGSLGYSDVIQDGFYMIWGMNPEVWTMCNFPSEGNKMPSLESLRAVNPSESSLEVILVDRNGDSVLRDVENKAVVIAQEASSTRKLAELLGHRVSTLFGGAAASEHGDLMMRWQSSSEQLKERIGSIVLPLGNLTVGLCRHRALLFKMLADSFKLPCRITRGCKYCRSDEGASCIVLCEPDREFYVDLIGRPGSLCSPDTLWSSSSMSFRSPLRFAQSNTSFSDEVRSWSKSFLAEGSSGGRSSTGSHTEERVSGRMKGAGDPGQWLPSGSTQLTLSGDTPGAEVWAVMKVSQERAYSVFKDQLYNGSVGGRAVVKTLSSGNMSFVAEVSSDILNLPATRSAPDEIRGLTFQKEDPSPECQRTQSDTDVPEAIAGLCVESKTHLGFGNPRAGSEKAVLPKRPEAGPPVDDWEIRWEDIKLKEKIGGGSFGTVHRGDWHGSDVAVKLLIEQDVHEDRLKEFLREVAIMKKLRHPNVVLFMGAVSKRPNMSIVTEYMPRGSLFRLLHKSGAREQLDERRRLQMAYDVALGMNYLHRSNPPIVHRDLKSPNLLVDKTWTVKVCDFGLSRFKGNTFLSSRSGAGTPEWMAPEVLRDEQSNEKSDVYSYGVVLWELVTLQQPWSGMSPAQVVGAVGFQNRRLQIPKEVNPQIAALIEACWANDPRQRPSFASIMQTLKELRKA
>scaffold-YBQN-2011347-Odontoschisma_prostratum
GARWAQQTEGYNLQSALAVRLMAEAELISETRLIGQHFHETSCSAARRSVEATAHRFWVNGSMGYNDMVQDGFYQIWGMNPRVWTMCNHPQEGNKMPSLDSLRGVNPADSPVEVVLVDKNGDSHLRELVRELVSTAKGLSQAHQDPDPRILAEVLGTRVCNLLGGEASHEHGDLLLRWKDNSRRLQECLSSIVLPLGSLSVGLCRHRALLFKTLADSVKLPCRIARGCKYCGSDDGASCMVLCEPDREYYVDLIAKPGCLSSPDSVWTNSSWSFCSPLRFQDFKSIFSGDERSWSRSFARDVRGPGGSVDSQSREEKGPKQWFPSGSAELTFKDDTPGGEVWAVMKVSEERAYNVFKDQLHERRRDGKGPAKILSSGNLSFIAGVNPDSMNLAKETVVQTCEKGLIFKEDDPLPRPARKISATNPVKGDYMNLGMGVAQPLSPAGRRLERMSSTEDFEIPWEDLILKERVGAGSFGTVHRADWQGSDVAVKVLMEQDVHDERLKEFLREVGIMKRLRHPNVVLFMGAVTAPPNLSIVTEYMSRGSLFRLLHKSSMKELLDQKRRIRMAFDVAKGMNYLHRSNPPIVHRDLKSPNLLVDKTWTVKVCDFGLSRFKANTFLSSRSAAGTPEWMAPEVLRDEPSNEKSDVYSFGVVFWELITMQLPWSGMGAAQVVGAVGFQNRRLQIPQDLHPDLAVIMESCWSNDPRDRPSFAGIMESLKEYLK
>scaffold-ABIJ-2002392-Selaginella_lepidophylla
LVRQSSGSYTESFRSTDSPAITRTMGSNESTQEQCGSWVQQAETSYNLQMALVLRMMADVEDAPLSLYSGVASPPDGNAANFTSHRFWVQGSLGYNDKIDNGFYYVHGINPYVWTMCTDVDERGRMPDLDALRAVEQSQVTTVEAVYFDRSSDPVLCEHEKAAIAIGYKCSAAYELPERLGKFVSNVMGGRAPLGEGDLTPQWITSSRNLKDALNSTVVPIGAVRVGLCWHRALLYKFLADSIGLPCRIARGCKYCGLDKGASCLVLCGSEREHFVDLIGSPGELHEWSSFLNTYSMPVTSPLRLPDFRSSSLINEDRWNTASPGGKMARLADGPGSGVVIGSHSSKNRGLHVLNTNQNESMHSSHKEPSSRTDHFSEWEIPWQELVLKEQLGGGSFGTVHLADWQGTDVAVKILRDQDASEELLAELTREIVILRRLRHPNIVLFMGAVTRPPHLSIVTEYLPRGSLFRLLHNPKSREILDEKRRMRMALDVARGVNYLHRSKPAIVHRDLKSPNLLVDKYLTVKVCDFGLSRFKSKTFLSSQTGAGTPEWMAPEVLRDEPSNEKSDVYSFGVVLWELVTLQKPWAGLTAMQVVAAVAFNGRRLQIPSDVNRKMIALIDSCWANDPELRPSFASIIETVKNFQEP
>scaffold-ABIJ-2005115-Selaginella_lepidophylla
QSAEDDFNLQMALSLRVPTEKMDPDESRKTSSVSKAESTSYRYWVTSCLGYDEWIEDGFYELWGMSPHVWSICTDSSEQGRMPPLESLRRVHPGDAAFDVVVVDRGVDPALRSLEDRVVNLAYEANEVFDLACQLGKLVAAEMGGPVTSDDDLSEAWQQNRFKLMQASGSVVLPIGMIKAGLFRHRALLFKVLADSVGLPCRLVRGHPFCVREEDAFSLVKCSSGREWVVDLVSRPGVLLPPETRTPISAGIGSSTLRQTSLDSMSSPSPIKSFTDTIRSNSVDEPEKVDEDAKPEGRQPDPVAKSSRFKQRPKEELVEKAREHEAEQQKALKVTTTHVDNYEIKWEDIKIGERVGQGSFGRVYHADWQGSDVAVKVFLDQDIRSEALEEFKREVAMIRRLRHPNIVLFMGAVTKTPNLSLVTEFCPRGSLFRILQKTKLDERRRLRMALDVAKGMNYLHRCCPPIVHRDLKSPNLLVKENWTIKVCDFGLSRPKNNTFLTSRTGVGTVSSCCLFRFLKLTGFLQPEWTAPEVLRNEPSDERCDIYSFGVILWELATLQQPWAGMSSMQVIGAVGYLNQRLPIPDHIDPAIASLMQSCWSSDPKARPSFGEIMHQLKTL
>scaffold-ENQF-2016028-Lycopodium_annotinum
SLAQQTEQSYNLQLALALRLMADAELTEEPGFLDSPFEEDGQCYSSPKRSVLATAHRFWVNGSLGYLDKVQDGFYHIWGINPYVWTMCNDIDEGGHMPSLESLLEVDPSDLRMCVILIDSKGDLALLDLVTKALRLKGEASDARQLAEQLGKLVSMHMGGAVASEQGSLISCWKSCNKALKEHFGSVVLPIGSLTVGLCRHRALLFKMLCDKVDLPCRVARCCKFCGSDEGASCIVICGIEREYYIDLIVNPGTLFEHDWFSNNSSLPIASPLRLPEFKSSGVTDEDRSWGRNSAFDSGHQEPFPSDRVPHTAKEGSCQPSEMQSRNLFSKRADQAFDQRFPLWSNMKRMDHEDQVIHTRGSSVIFRDTPGKSNHFVEQDKPLPDVRDGLNDIRTLDSPGEKVNIQKHHRSSRSTFAAVMHTSSTFDPPTKPLVGSFMRPSTIDQAMFHDSWEIPWEEIVLKEKIGAGSFGTVHRGDWQGSDVAVKILIEQDLFEEQLNEFMREVEIMKRMRHPNVVLFMGAVTKRPNFSIVTEFLPRSSLFRILHKPGARKLLDEKRIIRMALDVAKGMNYLHRSNPPIVHRDLKSPNLLVDKNWTVKVGDFGLSRLKANTYLSSRSGAGTPEWMAPEVLRDEPSNEKSDVYSFGVILWELVTLQQPWNGMSAAQVVGAVGFQKRRLQIPKDINPELVAIIESCWDSEPSKRPSFAGIMHSLKQLQKSSMP
>scaffold-GAON-2014196-Huperzia_squarrosa
SLAQQTEQSYNLQLALSLLLSDAELTDDHGLLGSSFQESIPNDYGTQRAVLATAHRFWVNSSLGYNDKIQDGFYHISGINPYVWTMCNDIDEAGYMPPLESLTAVDPSDLHVIVVLIDRKGDLALQDLVTTALRLKSETSNTRLLAGNLGKLVCMHMGGAVTYEEGSLFIRWKSCTQALKQLIGSIVFPIGSLTVGLCRHRALLFKALCDMVELPCRIARCCKFCGSSEGASCIILCGIEREYYVDLIVNPGALFEHDIFFISSLLPVSPLRLPDFKSSGITDEDRSSGRNSAFEIGFQEPFPSDRNFKGVKGACQPYDVQNGDFISTFPGQAFDHRFSLWSNLLDDAVVHPREGSCIIFKDTTRKKNLPVEQAKPLQSVKDSVLEKENAEKSLETYRRAPGFVTQDSSKFDALSKPLEGKLMKPSIVEQAFLHDSWEIPWAEIVLKERIGAGSFGTVHRADWHGSDKILVEQDLFEEQINEFMREVEIMKRMRHPNIVLFMGAVTKRPNFSIVIEFLPRGSLFRLLHRPDTRKLLDERRRLRMALDVAKGMNYLHRSNPPIVHRDLKSPNLLVDKNWTVKVGDFGLSRLKANTYLSSRSSAGTPEWMAPEILRDEPSNEKSDVYSFGVILWELITLQQPWNGMSAAQVVAAVGFQGKRLQIPKDVNPELTAVIESCWASDPSQRPSFAGIMNSLKQIQKSTMP
>scaffold-JKAA-2005716-Selaginella_wallacei
QVGDDIDLHMALALRPEAARTSSSIGKSESLPDANKAEATSYRYWVTNCLSYDDWIDDGFYELWGMSPHVWSLCTDSSEQGRMPSLDSLRCVNSEAAFEVVLVDRKVDSSLRALEDTVVNLAYEAKEVLDLASQIGKLVTDAMGGPVMTEDELGTSWELTRHKLTQAAGSIVVPIGMLKIGLFRHRALLFKVLADSVGLPCRLVRGRSFCERDEDAYSVIKCVNGREWVVDLLAKPGLLVPSQGMVSGTSLRPTSFAASCLEIARTTTSRVAVSSGASTGESAGLVDSPVESTGADVPSEQDVKFKNQVIVTTSKRKTDSSASSDGDADSVARLTRSVPVEEYEISWEDIKIGERVGQGSFGRVYHGDWQGSDVAVKVFLDQDIMSEALDEFKREVAMVRRLRHPNIVLFMGAVTIPPNLSLVTEFCPRGSLYRILQRTKLDERRRIRMALDVAKGMNYLHRCSPPIVHRDLKSPNLLVKENWTVKVCDFGLSRPKNNTFLTSKTGVGTPEWTAPEVLRNEPSDEKSDVYSYGVILWELATLQQPWAGMNSMQVIGAVGYLNQRLVIPDNVEPSIASLIETCWSSDPKVRPSFGEIMHSLKTL
>scaffold-KJYC-2001296-Selaginella_willdenowii
RHDSSGSFSDSAPSTGSAVPISSPARSLNPVSVESLDAGDCSKKESSGSWVQQAEKSYNLQMALVLRLMADAEASEHERSVELGPSCASHKFWVHGSLGYNDRVDDGFYFIHGMNPYVWSMCTDVEDKGRMPGLDALRGVEPSQVSMDVIYVDRSCDSSLREYEKMAVAIGYECSNAIELPERLGRLVCDIMGGISPDGEGELAVRWAKSSRMIKDLLNSVVVPIGSVQVGLCWHRALLYKVLADSVGLPCRIARGCKFCTSDRGASCLVLCGNQREYFVDLVGSAGQLHEWSSFLNTCLAPVTSPLRLPEFQSSCLSDEDRTLWGQSMMLQSGINKGGKAFKTSTPHSAEWLLVNDNNSNASLLELSHLRPKSADAVYKPMQDTATEECLGGEWEIPWQDIILKEKLGGGSFGTVYLADWQGTDVAVKILLDQEAPDELQKELTREIVILRRLRHPNIVLFMGAVTKSPNLSIVTEYLPRGTLYKLLHTPKAREILDEKRRLRMALDVARGVNYLHKSKPVIVHRDLKSPNLLVDKYLNVKVCDFGLSRFKSKTFLSSRTGAGTPEWMAPEVLRDELSDEKSDVYSFGVILWELVTLEKPWSGLTAMQVVAAVAFNGRRLQIPSNVNPKMASLIDSCWDNDPESRPAFASIVDTLKGFQEP
>scaffold-KJYC-2008810-Selaginella_willdenowii
QLVEEDLQVQMALSLRVPEQQAEAREESKTEQTPGISKAELASYRYWVTNCLSYDEWIEDGFYELWGMSPHVWSICTDSSEGGRMPPLESLRCVHPSDATFDVVLVDRAIDPILVELEEKVVNLAYEANEVFDLACQLGKLVAQAMGGPAASDAELVESWERNRLKLMHTYGSIVIPIGLLKAGLSRHRALLFKVLADCVGLPCRLVRGHPFCAKEEDAFALVKCNSGREWVVDLVCKPGLLLPPEARTPLSSVIPPASSTVDSGSTSFSGSSPVKSPADLISRVVESVETNVEKTEQEMKAVEATKASRLKDSSKRSDEEASKKVVVTRESKQDTRPVKLAGHGEEYEIKWEDITLGERVGQGSFGRVFHADWQGSDVAVKVFLDQDIRSEALEEFKREVATIRRLRHPNIVLFMGAVTMPPNMSIVTEFCPRGSLFRTLQKTKLDERRRMKMALDVAKGMLHRCSPLIVHRDLKSPNLLVKENWTLKVCDFGLSRPKNNTFLTSKTGVGTPEWTAPEVLRNEPSDEKCDVYSYGVILWELATLQQPWAGMSSMQVIGAVGYLNQRLPIPDNTEPSIASLMQACWSSEPKMRPSFGEIMQRLKSL
>scaffold-LGDQ-2004279-Selaginella_apoda
LARQSSSGYMESFRSTDFPGLARTMDSNESCQEPCGSWVQQAETSYNLQMALVLRMMADVDGTPPSPSTGVASSPEGNAASFTSHRFWVQGNLGYNDKIDDGFYYVHGINPYVWTMCTDVDERGPLDALRAVEQSQVTSVEAVFFDRSSDPVLREHEKAAIAIGYGCSAAYELPERLGKFVSDVLGGRAPSGEGDLISRWMASSRDLKGALNSTVVPIGSVRVGLCWHRALLYKFLADGIGLPCRIARGCKHCGMDKGASCLVLCGSEREHFVDLIASPGSLHEWSSFLNTYSMPVTSPLRLPDFRSSSSISEDRISTALPGGRIARSMADVPGSGVDTGINLADHRDRNDGMQTALKDHSNRAELFSDWEIPWQELVLKEQLGGGSFGTVHLADWQGTDVAVKILRDQDASEELLSELTREIVILRRLRHPNIVLFMGAVTRPPHLSIVTEYLPRGSLFRLLHNPKSREILDEKRRIRMALDVARGVNYLHRSKPAIVHRDLKSPNLLVDKYLTVKVCDFGLSRFKSKTFLSSQTGAGTPEWMAPEVLRDEPSNEKSDVYSFGVVLWELVTLQKPWAGLTAMQVVAAVAFNGRRLQIPSDVNRKMVALIDSCCANDPESRPSFASIIETIKNFQEP
>scaffold-PKOX-2101420-Isoetes_tegetiformans
LHRESSGGSFTDSLPSTDFPVPTLSPTRSINPDDSFFGSPWNQYGGSGGIRHSGDSTGSWAQDAEQSYNLQTALVLRLMNEAKLTEEPPLLGPNIVPSTQESVAGIAYRFWVNGTLAYNDKIQDGFYCIDGLDPYVWTMCNDYGGGRNSIPSLEYLHAINPADVDITVVAVDRSNDSYLIEIEKKALELSHGTSDTRELATQLGKLVSQTMGGEGLTEDELMVRSKEYIETMKEQLRSVVLSIGSIKVGFFWHRVLLFKVLADTIGIPCRICIGSKCCKIPACCVVLCDVEREYTVDLALEAGTLSEMDFLLDDSLSVASPLRTPFLITSQGRAQGVSQKGKSLGQDKSGSCGLYSSGNDSKSTQSEGPQSSDQVAEAKHVVEWLFIDNGGEGKNLVVDSSLPTVEDAARNTHVKAMQPFVDSSYAKKTSNHEQGQRKSEIPREHAGVKVGRRELPYDLLNWEISRDELSLKERLGAGYFGTVHRAEWRGCDVAVKILTEQDVHEDQLSEFMREVSILMRLRHPNIVLFLGAVMEPNKLSIVTEYLPRGNLFKLLQRPQARDVLDDRKRLRMALDVAKGMNYLHQSNPPIVHRDLKTPNLLVDKDWTVKVCDFGLSRLKAHTYLSSRSGFGTPEWMAPEVLRDEPSNEKSDVYSFGVILWELMTLQQPWNGMSLAQVVGAVGFQGRRPQIPQDVNPETAALIESCWASESADRPSFADIIVELKRLMR
>scaffold-PQTO-2012042-Lycopodium_deuterodensum
SLAQQTEQSYNLQLALALRLMADAELTEEPGFLDSPCEEDGRCYSGAKRSVLATAHRFWVNGSLGYVDKVQDGFYHIWGINPYVWSMCNDIDEGGYMPSLESLFEVDPSDLCMSVILIDFKGDLALQDLVKNALRLKCEVSDTRQLAEQLGKLVSTHMGGPVASEQGSLISHWKSCNKALKEKFGSVVLPIGSLTVGLCRHRALLFKTLCDELDLPCRVARCCKFCGSDEGASCIVICGSEREYYIDLIVNPGTLFEHDCFSNNSSLPIASPLRLPEFKSSGVTDEDRSCWRNFTSDSGYQEPFLSDRISHTGNEGQCEPYEIQSGSLFPKRPVQAFDQHFPLWSNTKQIDHEGQVLHSRGSSSVRDTHGRSNHFFQQGKPLPAFGVVMHTSSSFDPPTKSLVGSFMRPSTIDQAICQDSWEIPWEEIVLKEKIGAGSFGTVHHGDWHGSDVAVKILIEQDLFEEQLSEFMREVEIMKRMRHPNVVLFMGAVTKRPNFSIVTEFLPRRSLFKLLHKPGARKLLDERRRIRMALDVAKGMNYLHRSNPPIVHRDLKSPNLLVDKNWTVKVGDFGLSRLKANTYLSSRSGAGTPEWMAPEVLRDEPSNEKCDVYSFGVILWELITLQQPWNGMSAAQVVGAVGFQKRRLQIPKDVDPELVTIIESCWDSEASKRPSFAGIMHSLKQLLKSSLP
>scaffold-ZFGK-2042679-Selaginella_kraussiana
LCRESSGGSFTESLPSTDFPAPSSSPTRSANPDDSIFADILEAGLDAEDNKPSPSWMKQVEKSYNLQTALVLRMMSDAEASESFRSLNLRSLRDTAVVTSHKLWVNGSLGYDDRIDDGFYYIHGINPYVWMMCSDVNEKGHIPSLESLRGIDPSQVSMEVVHIDRNVDVQLRELEKKAITMAYEAGDTSQLSELLGKFVSDKMGGPSPDESNLQSTVRTSTSVVVLLGSVREGVCWHRALLYKFLADSVGLPCRIARGCKYCGLDTGASCLVLCGNEREYFVDLIALPGRLHEWSSFLNTYSLSVTSPLRLPDFGSSKLTDEDRSSTRSSEYWHRRENSLKDKAQPTKAQLSDQEAAISRHCFEADGWEIQWEDLVLKERLGGGSFGTVHLADWQGTDVAVKILLDQAAPEEQLRELTREIMIIGRLRHPNIVLFMGAVTTSPHLSIVTEYLPRGTLFKLLHNPKAREILDEKRRLRMALDVARGVNYLHKSKPVIVHRDLKSPNLLVDKYLTVKVCDFGLSRFKSKTFLSSRTGAGTPEWMAPEVLRDEPSDEKSDVYSFGVVLWELVTLQKPWAGLTAMQVVAAVAFQGRRLQIPNNVNPKMAVLIQSCWENDPELRPSFTNIVDTLKSFREP
>scaffold-ZYCD-2009758-Selaginella_acanthonota
LPRQSSGGSFTDSISSADFPWSPTRQGGSSFDDMLEVDVVRKGSSEAGGSWVNQAEKSYNLQTALVLRMMSDSEESHSVSSDQLTGSTDQFMSRRFWVNGSLGYNDKLDDGFYHIYGINPYVWTMCSGAGEKGRIPSLDSLRAMDHLDVPVEVLYIDRSSDSNIQELENRAITLAYASADARQLAEALGKLVSDTMGGAFTSEEGEPSIQWFKCSKALKSSLNSVVIPIGSIRVGLCWHRALLYKFLADNVGLPCRVARGCKSCGLERGASCLVMCDGDSEYIVDLIVSPGRLHARSAFLNTYSFSMASPLRLPDFNLSVLNDEDRDPAAAGEDGNHVSGDALGVRTAEASEQGALSVGSADSDSDWEIPWSDLTVKERLGGGSFGTVHLAEWQGTDVAVKILLDQDALGEQMKELKREIVILRRLRHPNIVLFMGAVTKLPRLSIVTEYLPRGTLFKLLHNPKAKEILDEKRRIRMALDVARGLNYLHKSKPMIVHRDLKSPNLLVDKYLTVKLCDFGLSRFKSKTFLSSRTGAGTPEWMAPEVLRDEPSNEKSDVYSYGVVLWELVTMERPWAGLTAMQVVAAVAFNGRRLQIPSNLNPKIAALIHSCWENDSELRPSSASIVETLKSFHEP
>scaffold-ZZOL-2054187-Selaginella_stauntoniana
LLRQSSGGSFTESLRSTDFPPLTLSPPRTLDSNDCISLEKAGEPCGSWMQQAETGYNLQMALVLRMMADVEEIPLSTPVRVAPPNPAVFTSHRFWVHGSLGYSDRIDDGFYYVHGIDPYVWAMCTDVDDKGRMPTLDALRAVDISQVSLEAVYIDRSCDSSLCEHEKTAVAIGYECSNASELPERLGKFVSNVMGGKASNGEGELISHWITRSRKLKDALHSAVIPIGTVRIGLCWHRALLYKFLADSIGLPCRIARGCKYCGLDKGASCLVLCGTEREYFVDLIGSPGELHEWSSFLNSYSIPVTSPLRLPDFRSSTLTDDDRTWNMASEFEASQISDNRDGKVACSADQSHLYNSSSTGSSNRNSNGDLHFLDRNQHGTLPSQHAESFSRTDTFSEWEIPWEELVLKERLGGGSFGTVHLGDWQGTDVAVKILLDQDATQELLSELTREIVILRRLRHPNIVLFMGAVTKPPHLSIVTEYLPRGTLFRLLHTPKAREILDEKRRLRMALDVARGVNYLHRSKPAIVHRDLKSPNLLVDKYLTVKVCDFGLSRFKSKTFLSSQTGAGTPEWMAPEVLRDEPSKEKSDVYSFGVVLWELVTLQKPWTGLTAMQVVAAVAFNGRRLQIPSNVNPKMRALIESCWANDPELRPSF
