# Supplementary material for: Water‐related innovations in land plants evolved by different patterns of gene cooption and novelty
Source: New Phytol. 2022 Feb 8;235(2):732–42. doi: 10.1111/nph.17981 (PMC9303528; doi:10.1111/nph.17981)
Supplement: Supplementary file 3 — Dataset S3 Fasta alignments and phylogenetic trees. [file NPH-235-732-s005.zip › Supplementary_Data_3_fasta_alignments_trees/Roots/Primary_roots/CTR1_Q0WUI6_1_1kp.fasta.aln.trimmed]

>Tieghemostelium_lacteum_KYQ89625.1_protein_kinase
----MQGTGGYHHLQQH-QQNVSVSFQQNSSHNMIQHQQNNLPQQQQHSTYVMA------
-----------------GLSPNARNVNQNSNSSNVTPSLGNFIDMNWEIYLHNFNMIDQE
DQSAPTTHSGAVDNLSLTLKQLIETFSYTKSFINTPSGQQQQQQQQQQQQQQQQQQRRFT
PQMACYIIDIFNKTGGIQTQKLAMFG--ADQSKLPLTTLPFHEF----------------
FEQLQNLQNSP------------LESLTPSPPSVYNQNNLNNSNIFKTSYDNFLNNNN--
-------------------NQNQNNNNNNNNNNINNYNLQNNNNNGLRNSNN-----VQN
NNSSNNFDFEINYSELKIQNKIGEGTFGVVFKGLWRGLPVAIKQIKEANVNNQILEEFRK
ELTILSRLRHPNIVLLMAACTQAPNLCFVTEFLQGGSLYDALHARKL--NMNMTLYKKLA
IQIAQGMNYLHLSG--IIHRDIKSLNLLLDENMNVKICDFGLSKLKSKSTEMTKS-IGSP
IWMSPELLMGEIYTDKVDVYAYAIILWELGTQELPYPGLDSVQLALAVTTKGLRPPIPQN
WPQPLQTLIQLCWHQDPSKRPSFAEILEYLEKIP-
>Arabidopsis_thaliana_Q05609_Serine_threonine-protein_kinase_CTR1
GKSWAQQTEESYQLQLALALRLSSEATCADDPNFLDPVPDESR-TSPSSAETVSHRFWVN
GCLSYYDKVPDGFYMMNGLDPYIWTLCIDLHESGRIPSIESLRAVDSGDSSLEAIIVDRR
SDPAFKELHNRVHDISCSCITTKEVVDQLAKLICNRMGGPVIMGEDELVPMWKECIDGLK
EIF-KVVVPIGSLSVGLCRHRALLFKVLADIIDLPCRIAKGCKYCNRDDAASCLVRFGLD
REYLVDLVGKPGHLWEPDSLLNGSSISISSPLRFPRPKPVEPAVDFRLLAKQYFSDSQSL
NLVFDPA----------------PSANMPPQNMMRASNQIEAAPMNAPPISQPVPNRANR
ELGLDGDDMDIPWCDLNIKEKIGAGSFGTVHRAEWHGSDVAVKILMEQDFHAERVNEFLR
EVAIMKRLRHPNIVLFMGAVTQPPNLSIVTEYLSRGSLYRLLHKSGAREQLDERRRLSMA
YDVAKGMNYLHNRNPPIVHRDLKSPNLLVDKKYTVKVCDFGLSRLKASTFLSSKSAAGTP
EWMAPEVLRDEPSNEKSDVYSFGVILWELATLQQPWGNLNPAQVVAAVGFKCKRLEIPRN
LNPQVAAIIEGCWTNEPWKRPSFATIMDLLRPLIK
>Arabidopsis_thaliana_Q9STU7
EQSLAQKSREGYYLQVTLAKWLSSQANLAC--------------VHIQSTESISYRFWVS
GCLSYSDKISDGFYSILGMDPYLWLMCNNSEDGKRIPSLLLLKETEPNDTSMEVVLIDRR
EDSRLKELEDKAHELYCSSDNMLVLVEKLGRLVAVYMGGNFQVEQGDLQKRWKLVSNRLK
EFRKCIILPIGSLTMGLCRHRAILFKKLADYIGLPCRIARGCRYCKESHQSSCLVKIDDD
REYVVDLIGEPGNVHDPDSSINGTQCQIPSPLQMSHLTDFSRPCVHSTSPCQTVEKTSTL
SENIQRSVSSMVLESVEKIAPQEAMKQPNLSVEPEIVEADTRKDKKGRLPVDAISPYLTI
EPSLASDWLEVSWNELHIKERVGAGSFGTVHRAEWHGSDVAVKILSIQDFHDDQFREFLR
EVAIMKRVRHPNVVLFMGAVTERPRLSIITEYLPRGSLFRLIHRPASGELLDQRRRLRMA
LDVAKGLNYLHCLNPPVVHWDLKSPNLLVDKNWTVKVCDFGLSRFKANTFIPSKSVAGTP
EWMAPEFLRGEPTNEKSDVYSFGVVLWELITLQQPWNGLSPAQVVGAVAFQNRRLIIPPN
TSPVLVSLMEACWADEPSQRPAFGSIVDTLKKLLK
>Arabidopsis_thaliana_Q0WUI6_Serine_threonine-protein_kinase_CTR1
GKSWAQQTEESYQLQLALALRLSSEATCADDPNFLDPVPDESR-TSPSSAETVSHRFWVN
GCLSYYDKVPDGFYMMNGLDPYIWTLCIDLHESGRIPSIESLRAVDSGDSSLEAIIVDRR
SDPAFKELHNRVHDISCSCITTKEVVDQLAKLICNRMGGPVIMGEDELVPMWKECIDGLK
EIF-KVVVPIGSLSVGLCRHRALLFKVLADIIDLPCRIAKGCKYCNRDDAASCLVRFGLD
REYLVDLVGKPGHLWEPDSLLNGSSISISSPLRFPRPKPVEPAVDFRLLAKQYFSDSQSL
NLVFDPA----------------PSANMPPQNMMRASNQIEAAPMNAPPISQPVPNRANR
ELGLDGDDMDIPWCDLNIKEKIGAGSFGTVHRAEWHGSDVAVKILMEQDFHAERVNEFLR
EVAIMKRLRHPNIVLFMGAVTQPPNLSIVTEYLSRGSLYRLLHKSGAREQLDERRRLSMA
YDVAKGMNYLHNRNPPIVHRDLKSPNLLVDKKYTVKVCDFGLSRLKASTFLSSKSAAGTP
EWMAPEVLRDEPSNEKSDVYSFGVILWELATLQQPWGNLNPAQVVAAVGFKCKRLEIPRN
LNPQVAAIIEGCWTNEPWKRPSFATIMDLLRPLIK
>Arabidopsis_thaliana_F4JQX7_Protein_kinase_superfamily_protein
EQSLAQKSREGYYLQVTLAKWLSSQANLAC--------------VHIQSTESISYRFWVS
GCLSYSDKISDGFYSILGMDPYLWLMCNNSEDGKRIPSLLLLKETEPNDTSMEVVLIDRR
EDSRLKELEDKAHELYCSSDNMLVLVEKLGRLVAVYMGGNFQVEQGDLQKRWKLVSNRLK
EFRKCIILPIGSLTMGLCRHRAILFKKLADYIGLPCRIARGCRYCKESHQSSCLVKIDDD
REYVVDLIGEPGNVHDPDSSINGTQCQIPSPLQMSHLTDFSRPCVHSTSPCQTVEKTSTL
SENIQRSVSSMVLESVEKIAPQEAMKQPNLSVEPEIVEADTRKDKKGRLPVDAISPYLTI
EPSLASDWLEVSWNELHIKERVGAGSFGTVHRAEWHGSDVAVKILSIQDFHDDQFREFLR
EVAIMKRVRHPNVVLFMGAVTERPRLSIITEYLPRGSLFRLIHRPASGELLDQRRRLRMA
LDVAKGLNYLHCLNPPVVHWDLKSPNLLVDKNWTVKVCDFGLSRFKANTFIPSKSVAGTP
EWMAPEFLRGEPTNEKSDVYSFGVVLWELITLQQPWNGLSPAQVVGAVAFQNRRLIIPPN
TSPVLVSLMEACWADEPSQRPAFGSIVDTLKKLLK
>Amborella_trichopoda_W1PYV6
SKSFAQQTEESYQLQLALALRLSAEATHTEDPNFMDNR---GVLSPRNCLEYLAYRYWVN
GCLSYCDKVPDGFYQIWGLDSYVWAVCTDQQESGRMPSLESLMAVVPNDSSIEVVLIDKR
SDFELRELENKVIGMSFSCITTKEVVEQLGKLVCSRMGAAASTEEGELMDQWKECTKVLK
GSLGSVVLPVGSLSVGLCRHRTLLFKVLADTIDLPCRIAKGCKYCGLDDASSCIVRFGAD
REYLVDLIGNPGSLCEPDSFLNGSSLSISSPLRPPRYKSIEVTENFKTLAKQYFMDSQSL
DLIFDGLSGQEDAPMKSKYPDTMSGDEVSQPALIQLHNIDKGKDLRLNDPVRMIPSKSSR
ELPLAVDELDIPWSDLLLKERIGAGSFGTVHRADWHGSDVAVKILMEQDFQEERLKEFLR
EVAIMKRLRHPNIVLFMGAVTRPPNLSIVTEYLSRGSLYRLLRKPAARELLDDRRRLRMA
LDVAKGMNYLHRHNPPIVHRDLKSPNLLVDKTWTVKVCDFGLSRLKANTFLSSKSLAGTP
EWMAPEVLRDEPSNEKSDVYSFGVILWELVTLQQPWSNLNPAQVVAAVAFQNRRLQIPSN
VSREIASIIDLCWVNEPWQRPSFATIMEQLKSLIK
>Amborella_trichopoda_U5CW63
LRASVLRTQESYWLQMAHARHLAMLVNEENNLQEY-----------GSKVEAVSYRFWVN
GCLSYFDRISDGFYNIMGMNPYLWMMCNEMEERTCLPSLASLKEVDPNNSFLEVVLVDKE
RDSHLKELLDEALYLYNATVSTLELVNKLGRLVCISMGGTFPLE-HDLFMHWQVSNKKLR
DCQGCCVLPIGSLSMGLCRHRSILFKALADHIGLPCRIARGCTYCASEYASSCLVKFRFD
REYVIDLVADPGMVHNPGAFINGSPSPMFSPFRIPNMKHRQQAYADSAFFEHKIVDTQNL
GAHVAGSGNFSGECVTLEMPNQR---------------KKVKSCEGLNNLSTTVPGYLNL
EPSLAMDWLEISWDELHIKERIGAGSFGTVHRAEWHGSDVAVKVLTDQDFHEDQLKEFLR
EVAIMKRVRHPNVVLFMGAVTKPPHLSIVTEYLPRGSLYRLIHRTAGNEILDKRRRLRMV
LDVAKVINYLHCLNPPIVHWDLKSPNLLVDKNWAVK------------------------
-------------------------------------------VVGAVAFQNRRLPIPQN
TSPVLTAIMESCWANDPKQRPSFTTIVDSLKKLLR
>Brachypodium_distachyon_I1ISZ7
CKSWAQQAEETYQLQLALALRLCADAACAADPGFLDPGDSGNSGPPTPTAEALSHRFWVN
GSLSYSNTIPDGFYLIHGMDPFVWSLCTDVHEENRIPSMESLKSVCPDDSSIQVVLIDRR
ADFDLGMLENYASSFLSSSADMKDVINQLAKLVSSRMGGT-TSNEENLLPRWKESSEAIK
SSAGSIVLHLGKLPIGLCKHRSLLFKMLADKVNVPCRLVKGCKYCKADDASSCVVRFGLE
REYLVDLIGDPGQLSDPDSFVNGYSLSVPSPLRPPKFRSLEITSNFSSVAKQYFSDCHSL
NLLFSDAGQATTNDII----------------------AADKKKEYQLIEGNQYLRSTVS
DLSLAVDDLIIPWNELVLKEKIGAGSFGTVHRADWHGSDVAVKILMEQDYHLDRFREFMR
EVAIMKSLRHPNIVLFMGAVTEPPNLSIVTEYLSRGSLYKLLHRSGAREVLDERRRLNMA
FDVAKGMNYLHRRSPPIVHRDLKSPNLLVDKKYTVKVCDFGLSRLKANTFLSSKSLAGTP
EWMAPEVLRDEPSNEKSDVYSFAVILWELMTLQQPWCNLNPAQVVAAVGFKGRRLEIPKD
LNPQVAALIESCWANEPWRRPSFANIMETLRPLIK
>Brachypodium_distachyon_I1J1N2
D-TWVRRSREGYHLQLSLAIRITSEAFLAGVPPELLLRRGPPQHHAAADSPAVSYRLWVN
GCLAWGDKIAHGFYNIIGVDPHLWAACN-AEDGRRLPTLAALRGVDASDQSLEVVLVDRC
GDPALVDLERRALQLHRALGATLDLVRRLAVLVSDHMGGALRSEDGDLYMRWKSVSKRLR
TQQKSVVVPIGRLSIGFCRHRAILFKELADFIGLPCRIAQGCKYCSAPHRSSCLVEIDNE
REYVVDLVVVPGSICNPDSSINGLLSSVSSPFKTSCTTILATYAAPAASWNHAIGDHHSI
HSNSHYPEKNYDQATNGLVTQNS-TSVFEVSKQLNGLEIGNEDVNKENIPGVILPRRLIV
EPSFAMDWLEISWDELELKERVGAGSFGTVHRADWHGSDVAVKVLTDQDVGEAQLKEFLR
EISIMKRVRHPNVVLFMGAVTKCPHLSIVTEYLPRGSLFRLINKAAGGEMLDLRRRLRMA
LDVAKGINYLHCLNPPIVHWDLKTPNMLVDKNWSVKVGDFGLSRFKATTFISSKSVAGTP
EWMAPEFLRGEPSNEKCDVYSFGVILWELVTMQQPWSGLGPAQVVGAVAFQNRRLPIPKD
TIPELAALVESCWDDDPRQRPSFSSIVDTLKKLLK
>Brachypodium_distachyon_I1IA54
SKSWAQQAEEAYQLQLALALRLCSDAASAADPNFLDSSAHH---DIATSPQSLSYRFWVN
GTLSFARHKCEGHF--------------SVTDGGRVPSIESLKALNPTESSIEIVLIDKV
ADYDLRQQISTAIDVSRSCADTKEITTRLASIVSVKMGGSASTEEHELAPRWRDSVGFLK
ISSASVLLPIGKLSVGLCSHRALLFKTLADSINLPCRIVRGCKYCKAVGAASCLVRFCHN
REYLIDLIGNPGFLSEPDSLLNGSSMSISSPLRPPKHSSVAIVDNFKSLAKQYFLDCQSL
NLLFNVP-------------------------------RQRSFPEDTLSESD-----PFS
DISLNIEDLIIPWNKLAVREKIGAGSFGTVHRADWNGSDVAVKILMDQDLHPERLKEFLR
EVAIMKSLRHPNIVLLMGAVTQPPNLSIVTEYLSRGNLYRLLHRHGARENLDERRRLSMA
FDVAKGMNYLHKRNPPIVHRDLKSPNLLVDKKYTVKVCDFGLSRLKANTFLSSKTAAGTP
EWMAPEVLRDEPSNEKSDVYSFAVILWELMTLQQPWSNLNPAQVVAAVGFRGRRPEIPSS
VDPKVAAIIESCWAKEPWRRPSFTSIMESLKPLIK
>Bathycoccus_prasinos_K8F7D2
VQSLITLLSNAHALQLALLLRLCARVDEVGNLSILATRYSSKSQSGASKTQSIASRLWVN
GSDAYSNAIRNGMSSLSSEKPFVWDV--DLGKGNENAVMKVRKGVSAT--AMSIVDDDEE
EDDNDNDLTNEVRASAFQKNKFQ---------ICTLWTGFSDGSILEVMAKVKIKSRRQS
SSLGNSTSPGDSFEVYLCLGRAVKFIYLNGHVYVPYTNATATKYCVAYKDAECVVTLHQA
ALGTVQLWGGRGIAPEASAKINEPFGSLACRVDIVEFASLLITDELDAYVTKRV-DERSL
NLGVPGKLESAADAIKAGLTSSR---------------LSKDRNGGSSGDGKFTHTPSEK
RIASQLNTTLISQSEVALKQKIGEGSFGRVHVAVWNHVQVAVKFIGTEGMEESSMDELEK
EVSIMTNLRHPNIVALFGIMRYPP--AIVEEYCARGSLFSVLQRHAKPGSLQWRVRLRLA
LGAACGMCYLHNCTPPVIHRDLKSANLMVDASFRVKVGDFNLSRVTAANRATGNSVSTSP
RWSAPEVLDTGDYSKASDVYSFGIVLWEILTLQLPWAEWSHWQVLHAVIELEERPEIPAD
VSPRFHALMRLCWSQKSVDRPTFETIIQTVQKMIE
>Cyanidioschyzon_merolae_M1V432_Raf-related_MAP_kinase_kinase_kinase_theta-type
DTQWPQTLQEEARAQVSLAVDLLAEARAAARPSSIAHGVSSDSAASGARSAQTAERLWLD
GCLEYARRLERDFFVLYHRDDHVWDIAAPSNDGGGFPNLSGASATPATEPTVDTTTLTSK
ADAVTEPLDEPGVSAETPAMDGAEQAPATADLTGASLAAAAAARNDHRTTHWTASNPGQG
QHRSSSSEPVASVALGAAEHSATLFSIYWRSTDLPALV-----HCIPK---SSILDCRES
HEALTRSIGELAQIHRRRSALAQQQSALASDARGRERRTMQPADAASALSSGWLADKSDR
DLHTEAQ---------LQAARTRAAGEASQQQQQQQQQEDGPIDGSTASEMEYYGNAPLL
FDREWREKWDIPYEELRFGSKLGAGAFGEVFMAEWRGVIVAVKQLTRDDYSLETVEDFQK
EMVLLSRLKHPNIVPFIGAVTKSPHLCIVLGFVSGGSLYRLIHARKAAAAFSLAEIAQLA
LGIAQGVQYLHAQQPPVIHRDLKSPNVLIDETGTPIVTDFGLSRSRVHTMLAT-GAAGTP
EWMAPEVMRQETVDEKSDVWSYGVIVWELITSDKPWSDEHPIQVIYRVAQRGERLRAPPD
TDEGLKSLLDGCFRQRRQQRPTFDEIVAFWQAFQR
>Cyanophora_paradoxa_ConsensusfromContig11913
------------------------------------------------------------
------------------------------------------------------------
------------------------------------------------------------
------------------------------------------------------------
------------------------------------------------------------
------------------------------------------------------------
---------------------MGGGAYADVYRARWRTNAVVVRVIRQTE-DAASLARFRS
EVAAL-LLRHPSLVLFMGASIQPPNLFIV-NYLPGGSLERRIHGPGGG-PLPLTETLALA
HTVATGLHYLRMSGYPHRH-----------------------------------------
---AQEML----------------------------------------------------
-----------------------------------
>Cyanophora_paradoxa_ConsensusfromContig38216
------------------------------------------------------------
------------------------------------------------------------
------------------------------------------------------------
------------------------------------------------------------
------------------------------------------------------------
------------------------------------------------------------
------------------------------------------------------------
------MLRHPSLVLFMGASIQPPSLFIV-NYLPGGSLVRRIHGPGGG-PLPLRETLALA
HTVATGLHYLRMSGPPFVFTDMRPANLFFDVDGQVKIA-FGLS-ESVDLEGELTSPHGHT
RYAAPEVLTARDAASRFDVYSFGVVLG---------------------------------
-----------------------------------
>Cyanophora_paradoxa_ConsensusfromContig55655
------------------------------------------------------------
------------------------------------------------------------
------------------------------------------------------------
------------------------------------------------------------
------------------------------------------------------------
------------------------------------------------------------
------------------------------------------------------------
--------------------------------MARGNLKQIIRNSSLIQALDWSRIVMMA
LQ-ASELHFLHSRAPPVIHRDVKE---------------------HRTTGLTSRLAEGIR
HYRAPEVERMGPYSERSDVFGLGVVLWELLARRPVDGWVRHEHIKARVMEGGERPPVPPD
LPPALARLLARCWAEDPAARPPTAEIVDTLRRAVA
>Cyanophora_paradoxa_ConsensusfromContig56596
------------------------------------------------------------
------------------------------------------------------------
------------------------------------------------------------
------------------------------------------------------------
------------------------------------------------------------
------------------------------------------------------------
------------------------------------------------------------
-------------------------MAIVMEFCSGGSLQARLRDPACR--MTRPLVYRLA
IAVAEGMAYLHAQEPPVMHRDLKPANML-RRDGSLAIGDFGLSIDVGRVSTASMAAMGT-
-------L----------------------------------------------------
-----------------------------------
>Cyanophora_paradoxa_ConsensusfromContig54678
-----MLLQNAAAAPRELEARMSSSSTKAAAPAVV-----------SRASESAQ------
----------------------------PAQEAPKLPS-SSLDEMGPV------------
------------------------------------------------------------
------------------------------------------------------------
------------------------------------------------------------
------------------------------------------------------------
--------FDVPFDEVKRTERFGYGSFADVFRATWRGHEVAVKVVRMADIESPKITDFER
EVRIMS-IRHPNVRCYGGNV-KEPKLFLLMELCSRGSLKKYLDDGKF--VLEPWLVARVA
LGVARAVAAMHARSPPVLHRDLKCDNMLTE-DWTPKL-DFGFTELEGRRVF---TPCGTY
QHIAPEV----------DVYSYGLMLYELLTRQLP-------------------------
-----------------------------------
>Cyanophora_paradoxa_ConsensusfromContig9820
------------------------------------------------------------
-----------------------------------MRSLE----VNPA------------
------------------------------------------------------------
------------------------------------------------------------
------------------------------------------------------------
------------------------------------------------------------
---------------YLIKARIASGAYGVVWAGTYFGEPCAIKEL-HWGASSSELEDFLD
ELDTQASLRSEYVV--IGVQTAKSPFRLVME--------RMDEDLGA--VLASRRELPLL
ARVACALSFMHNQLRPVLHRDVKSLNVMVRPELVAKLGDLGLATVKRATAGAGAGASGAD
RWGAPEVMDLRPYTAKSDI----------VTREVPFNG----------GQGGARHRAPRG
VTG---------WQ---------------------
>Ginkgo_biloba_Gb_26546
SKNWAQQTEESYNLQLALALRLTAEASTTEELHLLDSHFKENSGSTWKSVEGVAHRFWVN
GSLSYHDKVQDGFYYIWGMNPYVWAMCNDFDESGRMPSLESLRFVDARDSSMEVVLIDKR
GDSHLRELENKALGLSYGCTNTKEVAEQLGKLVCMLMGGAASTEHGDLMMRWKVSSKMLR
DCLNCIVLPIGSLSVGLCRHRSLLFKVLADTVDLPCRIARGCKYCGLDDGSSCLVQCGDD
REYFVDLIGKPGSLCEPDSFVNGFSLMIASPLRLPDFKSSQLTDEVRSLARQYASESGSL
EMMFDKKTPVASPVYDIVMTKDQNDEECLQQRPLQVRKTGRSKDGRVEENGGALKSKANL
EISLAVDGLEIPWEDLILKERIGAGSFGTVHRADWHGSDVAVKILIEQDFHEERLKEFLR
EVAIMKRLRHPNVVLFMGAVTMRPNLSIVTEYLPRGSLYRLIHRAGAREILDERRRLRMA
LDVAKGMNYLHWLSPPIVHRDLKSPNLLVDKTWTVKVCDFGLSRFKANTFLSSKSAAGTP
EWMAPEVLRDEPSNEKSDIYSFGVILWELVTMQQPWSGLSPAQVVGAVGFQNRRLQIPKD
MNPEIATIIESCWATDSRQRPSFASIMESLKPLVK
>Ginkgo_biloba_Gb_16362
GKNWAQQTEESYHLQLALALRLSAEATFTEDPHLLGAHCEERSGSARKQVEAISHRFWVN
GCLSYHDKVPDGFYQIWGMNPYVWTMCSDLGESGRMPSLESLKVVDASDSSLEVILIDRR
GDSHLRELENKALGLAYGCASTEEVVEQLGNLVCMLMGGAASTEHGDLMMRWNGSSKMLK
DCLNCIVLPIGNLSMGLCRHRALLFKVLADTIDLPCRIARGCRYCGMDNGSSCLVQCGVD
REYFVDLIGRPGSLCEPDSVLNGSSLSIASPLRLPQLKSSQFTDEFRSLAKQYVADCEPL
DLKFNNISADTSTRLPIEVGKNLNDEAYLQQKLLQRYKVNKNKEERTEEAGGVLSTKANL
ELSLAMDGLEIPWSDLVLKERIGAGSFGTVHHADWHGSDVAVKILIEQDFHEERLKEFLR
EVAIMKRLRHPNVVLFMGAVTCHPNLSIVTEYLPRGSLYRLIHRAGAREVLDERRRLRMA
LDVAKGMNYLHRLTPPIVHRDLKSPNLLVDKTWTVKVCDFGLSRFKANTFLSSKSAAGTP
EWMAPEVLRDEPSNEKSDVYSFGVILWELVTMQQPWSGLNPAQVVGAVGFQSRRLQIPKD
MNPDIATIIESCWANDPWQRPSFANIMESLKPLVK
>Ginkgo_biloba_Gb_39475
------------------------------------------------------------
-------------------------------------MIELEKCVNTY------------
------------------------------------------------------------
--------------------------NFHTYSTPPTIYLLFCKYCGLD-GSSCLVQCGVG
KEYLVDFIGKPGALGDSSSLVNGYSLSIASPLLILEKTSLEATDNATGPTDD--------
------------------------------------------------------------
--------------------SVGGSN------------DTSSAFV---------------
-------------------------LPVATSTTPKELIKRVNEDEVANDSVD--------
LNITK---------DPIL-LDFLSVNVGGE------------------------------
----PAKLYAEDHLRKNSV----------------------------------------N
FDSQMIS---------MKSKPTDDDHL--------
>Ginkgo_biloba_Gb_11687
GKNWAQETEESYNLQLSFALRLTAEASLTEDLHFLGEDFQKNSTSARISVEVVSHHFWMN
GSLSYYEKIQDGFYCIWGMNPYVWTMCNDMEEGRHMPSLESLRAVDATDSSMEVVLIDKQ
GDSHLRELEYKALELAYGCNSAKEVIEQLGKLVCMLMGGMSSTEHGDLTMRWKVSSKMLR
DCLNSIVLPIGSLSVGLCRHRALLFKALADIVDLPCRIARGCKYCGL-DGSSCLVQCG-D
REYSVDLIGKAGALCDPDNLVNGYSLSIASPLHIPEKTSLESTDDVRSLAKQYASDSKIL
GVLFHACTTAANDPMQLNIAKDPNDDDHLRQRLLQTLKADKIKCGKLEEVGGELPNKANL
ELSLAMDGLEIPWEDLILKERIGAGSFGTVHHADWHGSDVAVKILIDQDFPEQRLKEFLR
EVAIMKRLRHPNVVLFMGAVTKRPNLSIVTEYLPRGSLYRLIHRAGARELLDERRRLRMA
LDVAKGINYLHRLSPPIVHRDLKSPNLLVDKTWTVKVCDFGLARFKANTFISSKSAAGTP
EWMAPEVLRDEPSNEKSDVYSFGVILWEIVTMQQPWSGLSPAQVVGAVGFQNRRLLIPQD
MNPEIATVIESCWANDPRQRPSFANIMDALKPLVK
>Klebsormidium_flaccidum_A0A1Y1IHE4_Protein_kinase_superfamily_protein
----FKKEEENYQLQVALALRVTSEAAAMDELEQEK--------KALSQAEATSYRYWVN
NSLGYDEKVVDGFYEVWGMSPAMWSMCTEIEEYGRMPSLDMLRGVHPGETQFEVILVDRS
KDPDLLTLENKAIELGFKHEDFPSLARELGIMVAEHLGGVVARE-AELADAWRLDSWELK
SKIGSIVLPLGTLRVGLCRHRALLFKVLADSIGIPCRLVRGCKHCQREDSASCVVQIDD-
REYVVNILTKPGILDEPDGPPNSFHRNVTSPLYPRASSDGSQGGQDKG--KEGEE-----
-------AASAEAGGA-------AKRATPPSVRKSLIN----------------------
-------------QELVIGERIGAGSYGKVYRADWQGSEVAVKVFLDQDFREDAIEDFKA
EFNIIRRCRHPNVVLFMGAVTKPPNLSIVTEFLQRGSLYRILHRPNSAQVLDERKRMRMA
MDVAKGMNYLHRSSPPIVHRDLKSPNLLVDKNWTVKVCDFGLSRLKNATFLTSKSSAGTP
EWMAPEVLKNEPSDEKADVYSFGVIMWELITLEQPWNGLNPMQVVGAVGFQERRLQLPDN
IDPALATLITACWHTVPQKRPSFADIMVALKPLQG
>Oryza_sativa_indica_B8AIY9
SKSWAQQAEEAYQLQLALALRLCSEASTAPDPNFLDSAVHH---RDAPSPQSLSHRFWVN
GSLSYSDKVLDGFYLIHGMDPFVWTLCNDLRDGARVPSIESLKAMNPTESSVEVVLIDRV
VDYDLRQLISTAIDVSRSRADSREITTRLAGIVSSKMGGSASTEEHELCPRWRDSAGFLK
ISSGSVVLPIGKLSIGLCRHRSLLFKTLADTISLPCRVVRGCRYCKSAGAASCLVHFGND
REYLIDLIGNPGFLSEPDSLLNGSSISVSSPLRPPKYNSADIVNNFKSLAKQYFLDCQSL
NMMFNDP-------------------------------IQKSSPDDTQSASD-----PFS
DISLDIEDLIIPWSELVLKEKIGAGSFGTVHRADWNGSDVAVKILMEQDFHPERLKEFLR
EVAIMKSLRHPNIVLFMGAVTQPPKLSIVTEYLSRGSLYRILHKHGARENLDEKRRLSMA
FDVAKGMNYLHKRNPPIVHRDLKSPNLLVDKKYTVKVCDFGLSRLKANTFLSSKTAAGTP
EWMAPEVIRDEPSNEKSDVYSFGVILWELMTLQQPWSTLNPAQVVAAVGFNGRRLEIPSS
VDPKVAAIMESCWTKEPWRRPSFASIMESLKPLIR
>Oryza_sativa_indica_A2XXE3
E-TWVRRAREGYYLQLSLAIRLTSEAFLAGVPPELLIGCGGENHDVAADAAAVSYRLWVN
GCLSWGDKIAHGFYNILGVDPHVWAMCNAAEDGRRLPTLVALRAVDSGESSLEVVLVDKC
GDPALADLERRALDLYRAAGVSLDLVRHLAVLVSDHMGGALRSEDGDLFMRWKAVSKQLR
KRHRCVVVPIGSLSIGFCRHRAILFKSLADFIGLPCRIAQGCKYCSAPHRSSCLVKIDNE
REYVVDLVVEPGRLSSPDSSINGLLSSVPSPFKTSCTMSSANYATPAASWNRAISDRRSI
LSNPQYSEKSSVQATKGQITQNGSMAVFEVSKQMKAMEISSESGDKDNISSATPLKRLSI
EPSFCADWLEISWDEIELKERVGAGSFGTVYRADWHGSDVAVKVLTDQDVGEAQLKEFLR
EIAIMKRVRHPNVVLFMGAVTKCPHLSIVTEYLPRGSLFRLINKASAGEMLDLRRRLRMA
LDVAKGINYLHCLNPPIVHWDLKTPNMLVDKNWSVKVGDFGLSRFKANTFISSKSVAGTP
EWMAPEFLRGEPSNEKCDVYSFGVILWELMTMQQPWNGLSPAQVVGAVAFQNRRLPIPQE
TVPELAALVESCWDDDPRQRPSFSSIVDTLKKLLK
>Selaginella_moellendorffii_D8SLQ6
QQQQQQAAEDDFHLQMALSLRVPSDKPDADADDSS---------SDVTKAETTSYRYWVT
SSLSYDEWIEDGFYELWGMSPHVWSICTDSSEQGRMPPLESLRRVHPSEAVFDVVLVDRS
VDPALCALEDRVVNLAYEANEVFDLASQLGKLVAVEMGGPAASD-DDLVETWLQNRLKLM
QISGSVVLPIGLIKAGLSRHRALLFKVLADSVGLPCRLVRGHPFCAKEEDAFALVKCNSG
R-----------------------------------------------------------
------------------------------------------------------------
------------------------------------------------------------
------------------------------------------------------------
------------------------------------------------------------
------------------------------------------------------------
-----------------------------------
>Selaginella_moellendorffii_D8RMM1
QQQQQQAAEDDFHLQMALSLRVPSDKPDADADDSS---------SDATKAETTSYRYWVT
SSLSYDEWIEDGFYELWGMSPHVWSICTDSSEQGRMPPLESLHRVHPSEAVFDVVLVDRS
VDPALCTLEDRVVNLAYEANEVFDLASQLGKLVAVEMGGPAASD-DDLVETWQQNRLKLM
QISGSVVLPIGLIKAGLSRHRALLFKVLADSVGLPCRLVRGHPFCAKEEDAFALVKCNSG
R-----------------------------------------------------------
------------------------------------------------------------
------------------------------------------------------------
------------------------------------------------------------
------------------------------------------------------------
------------------------------------------------------------
-----------------------------------
>scaffold-FMRU-3004336-Cosmarium_ochthodes_&_Zygnema_sp.-2_samples_combined
AQSYFQKAEETYQLQVAVALRVMADAELAEETEMRTVDTNDDDPSQRSQAEATAYRFWIN
GCLSIEDRIEDGFYDVLGISPFVWSLCIEASQRGRMPNLDTLKALHPSEASFDVTLFDRS
KDPQLRELEEQAVVEGFAAQEVKTLAKQLGKLVASHLGGAVHSELQDLVPRFRQRLFEMK
NYARTIVVPIGHLSLGLCRHRALLFKLLMDMLEQKCRITRGCKHCGMDDGASCIVVDAG-
LEYVVDLIKDPGKL---EASMPPVQYPVSSPLRIPLMKSLALKEPIDGEA-EWLPNYRRV
DGLEQDGAGSEAAGAKPG-VQKKQKPPTGPQGKADAMT--QILDKESDVKGADLMPIIMS
EHVMDVGNMEIQWEDIELGERVGAGSFGTVYRAEWNSSDVAVKVLINQDQSADQLAEFKR
EVIMMEKLRHPNIVLLMGAVTKPPNLSIVTEFLHRGSLFRLLHRPGAKETLKEDRRMRMA
MDVAKGINYLHKCNPVIVHRDLKSPNLLVDKNW---------------------------
------------------------------------------------------------
-----------------------------------
>scaffold-FQLP-2033635-Klebsormidium_subtile
-----KKEEENYQLQVALALRVTSEAAAMDELEQEK--------KALSQAEATSYRYWVN
NSLGYDEKVVDGFYEVWGMSPAMWSMCTEMEEYGRMPSLDMLRGVHPGETQFEVILVDRS
KDPDLLTLENKAIELGFKHEDFPSLARELGIMVAEHLGGVVARE-AELADAWRLDSWELK
SKIGSIVLPLGTLRVGLCRHRALLFKVLADSIGIPCRLVRGCKHCQREDSASCVVQIDD-
REYVVNILTKPGILDEPDGPPNSFHRNVTSPLYPGASSDGSQGGGDQGEDKGGEG-----
-------AASAEAAGV-------AKRATPPSVRKSLIN------------AEIWAEKKAE
QKTDAMSEWEIPWEELVIGERIGAGSYGKVYRADWQGSEVAVKVFLDQDFREDAIEDFKA
EFNIIRRCRHPNVVLFMGAVTKPPNLSIVTEFLQRGSLYRILHRPNSAQVLDERKRMRMA
LDVAKGMNYLHRSSPPIVHRDLKSPNLLVDKNWTVKVCDFGLSRLKNATFLTSKSSAGTP
EWMAPEVLKNEPSDEKADVYSFGVILWELITLEQPWNGLNPMQVVGAVGFQERRLQLPDN
IDPALATLITACWQTVPQERPSFADIMVALKPL--
>scaffold-NBYP-2010875-Mesotaenium_kramstae
ARSYFQKAEETYQLQVAVALRVMADAELAEETEMKTQEPSDEEAKQRSQAEATAYRFWVS
GCLSIEDRIEDGFFDLWGVSPFVWFLCIDPQQRGRMPSLDTLKGLHPSEASFDVTLVQRS
KDTQLRELEDAAVEEGFAAQEVKALARQIGQLVANHLGGAVQSETHDLVPKFRQRLFEIK
SYARTIVVPLGHLSVGLCRHRALLFKLLMDMLEQKCRIVRGCKHCGMDDGASCIVVDNG-
LEYVVDLISDPGRL---DSSLPAAQFTVASPLRCPTLKSLAPAERADGES-DWLPNFRRG
DESDDMGEGVHGPGAKPN-APKKPKPPAGRAPKAEEKA-------ESESKGVDLMPIIMS
ENVMDVGNMEIIWEDILLGERVGAGSFGTVYRAEWNSSDVAVKVLINQEQTTEQLEEFKR
EVVMMEKLRHPNIVLLMGAVTKPPNLSIVTEFLHRGSLFRLLHKPGAKETLKDDRRMRMA
MDVAKGINYLHKCNPMIVHRDLKSPNLLVDKNWTVKVCDFGLSANKNSTFLSSKSGAGTP
EWMAPEVLRNEPSDEKSDVYSFGVILWEIATLEQPWDGMNPMQVVGAVGFQNKRLTIPTD
MNPALAELIQSCWDNNPKNRPGFTEIIGKLKPLV-
>scaffold-XRTZ-2000574-Roya_obtusa
------KAEEMYSLQLAVALRLIADSELAEETEMALPQADPSPP--RTQAEATAYRFWVN
GCLSSEDRIEDGFYDIWGMQPHVYSLCAEPSQRGRMPPMDALRALTPSEATFDVTVVHRE
KDRELKMLEEKAVELAYAADEVQALAQKLGALVAQHLGGAVASEPDDLVPRYRQRGWEIK
TYLKTIVLPLGRLPVGLCRHRALLFKVLADAAAIPCRIQRGCRFCGMDDGGSCVVLASGE
KEYIVDVVHKPGTLIPMHSNLPAAPAQILSPLRSFNVKTLALTDPADGSAPSWIPDFRRS
DDDSDIPEAAAAKGQKAT-EEKR-----GPPLKGSDVP-------EADGEGAELMDVLTA
DRIMEIGEAEIDWNDIELGERVGAGTFGTVYRGEWASCDVAVKVLINQDLQEEQLLEFKR
EVAIMRRMRHPNIVLFMGAVTKPPNLSIITEFLARGSLFRLLHRPGAKESLKEDRRLRMA
MDIARGINYLHHCTPMIVHRDLKSPNLLVDKNFTVKVCDFGLSRNKNSTFLSSKSGAGTP
EWMAPEVLRNEPSDEKSDVYSFGVILWEIATLQQPWDGMNQMQVVGAVGFQNQRLTIPDD
LNPELRTLISDCWIDDPKKRPGISQIMTRLKPL--
>Azolla_filiculoides_s0004.g008823
DTSWAQQTELRYNLQLALTLRLVASAEISAEPYATASYFSKSSNSASSSPSSTSLRFWIN
GSLGYTDKIQDGFYHIWGMNPHIWAICSESTREGWMPSLDVLRRVDPANTSMEVVLFDKR
GDAHLQELENKARALASKVPSLTELAEALGSLVSSLMGGAATTEDMELVSRWRSSSNLLR
NCFSCVVIPVGSISVGLCRHRALLYKGLADSVDLPCRIINGCK-----------------
-EFLVDLIRKPGELSDAEPFLKKQTLPINSPLRLPNLKPSMKTE---------MNDEPSL
HIIPSGSKEGVHN---IRVPSQR------QQDHMNASSLDVSKETASQKQEEMARNTRAM
D--LVFDNFEIKWEDLILRERIGAGSFGKVHRADWHGSDVAVKILIEQDFEDDRLQEFVR
EVMLMKRMRHPNVVLFMGAVTKRPNLSIVTEYLPRGSLFQLLRRARVRDKLDEKYRIRMA
LDVARGMNYLHRLSPPIVHRDLKSPNLLVDKTWTVKVCDFGLSRFKGNTFLSSRSAAGTA
EWMAPEVLRDEPSNEKSDVYSFGVILWELVTLQQPWNGLNPAQVVGAVAFQNRRLVIPND
INPEIAALIDACFQE--------------------
>Azolla_filiculoides_s0073.g037189
RQSWAQQTEHSYNLQLALTLRLVTEAEITEEPILLPYHISEQLLSGSSSLLATSLRFWVN
GSLGYGDRITDGFYHVWGMNPYVWALCSNRDEDGRLPRLDLLKTVNPRDTKMEVIVIDKR
TDAHLCELENQAIEISQTTADFQMLAAEIGKLVCESMGGSAPTEHGELTSRWKASTMALK
ECLNCVVYPIGSVSVGLCRHRALLFKVLADNVKLPCRIARGCKYCGHDDGASCLVLCGNE
REFLVDLIANPGDLSCPELFLKSQPLAIASPLRLPQWRASEALGDDGNEWKSSRNSGKGS
EVGYTTHHYTNDVSMQVKASDR-NNLICPPDDNINTTQLDEARVDPPEPSDLAIRKPKNV
ELLLGLDGFEIAWEELIIKERVGAGSFGTVHRADWNGSEVAVKVFIEQDFLEERLDEFMR
EVAILKRTRHPNVVLFMGVVMKRPNLSIVTEYLPRGSLFRLIHRPGMRDQLDERRRIRMA
LDVARGINYLHRLNPPIVHRDLKSPNLLVDKTWTVKVCDFGLSRLKMKTFLSSRSAAGTA
EWMAPEVLRDEPSNEKSDVYSFGVILWELFTLQQPWNGLSPAQVVGAVGFQQRRLPIPND
MNPDIAALIESCCAIDPRQRPSFTNIMETLKPLQK
>Salvinia_cucullata_v1.1_s0059.g015151
QQSWAQQTEETYNLQLALTLRLVTEAEITEEPILLPYHVSEQLLAGSSSVQATSLRFWVN
GSLGYADHIRDGFYHVWGMNPHVWALCSNRDEDGRLPKLDLLKAVDPKLTMMEVVMIDKH
TDAHLCELENQAINFSLAAAEPKELAEKLAKIVCESMGGSVTTELGELTSRWKASSIALK
ECLNCVVVPIGSISVGVCRHRALLFKVLADCVNLPCRIVHGCKYCGKDDGVSCLVLCGNE
REFLVDLIAQPGVLCCPQAFLKSQPSMITSPLRLPEWKSSEISDNEIMDWKNTVMCRKGS
EIMNADNHDINDSSMQPKTSDG-NSSVHPLEDNMNITQTNQTRLDLLKPSDITIRKPKNA
EVLLALDGLEIAWEELTIKERVGAGSFGTVHRADWNGSEVAVKVFVEQDFVEERVDEFMR
EVAILKRTRHPNVVLFMGVVMKRPNFSIVTEYLPRGSLFRLLHRPGMRNQLDERRRIRMA
LDVARGMNYLHRLNPPIVHRDLKSPNLLVDKTWTVKVCDFGLSRLKMKTFLSSRSAAGTA
EWMAPEVLRDEPSNEKSDVYSFGVILWELFTLQQPWSGLSPAQVVGAVGFQQRRPPIPKD
VNPELAALIESCWANDSKQRPSFTSIMESLKSLQK
>Salvinia_cucullata_v1.1_s0062.g015557
QQSWVQRTEESYNLRLALTLRLVSEAEIIEEPILLPSHVKEHQSVASSSVQATSLRFWVN
GSLGYADRIQDGFYHVWGMNPHVWALCSNPDEDGRLPRLDLLKAVNPKDTSVEVVMVDKY
SDARLYELENQVMSLSHTTVNPMELAIQLGKLVCESLGGAAPTEQDQLTSRWKTSSNSIK
EYLNSVVYPIGSLSVGICRHRALLFKVLSDAVKLPCRIAHGCKYCGQDDGASCLVLCGND
KEFLVDLISNPGDLCCPQSFLKSSPVVISSPLRISEWRASKSFRKNGNEWLN------GS
RFEGSGTDNLNEASTIAKASDT-NNMV---EDNINTVKPDETNMD----SSEPVRKTNNV
ERMLALDGFEIAWEELTIKERIGAGSFGTVHRADWNGSEVAVKVFIEQDFLEERLDDFMR
EVAILKRTRHPNVVLFMGVVTKRPNLSIVTEYLPRGSLFRLIHKPGMRDLLDERRRMRMA
LDVARGMNYLHHLNPPIVHRDLKSPNLLVDKTWTVKLCDFGLSRLKMKTFLSSRSAAGTA
EWMAPEVLRDEPSNEKSDVYSFGVILWELFTLQQPWTGLSPAQVVGAVGFQHRRLPIPKD
MNSDVTTLIKSCWDDDPRQRPSFLSIMETLKSLQK
>Salvinia_cucullata_v1.1_s0073.g017124
MSSWVQRTERRYHFQMAVALRVMAAADMAAEPFCTSLGSIKSSGSTRSSPASTTLRFWIN
GSLGYGDKIQDGFYHIWGMNPHVWAMCSEKSSKGWLPPLEVLRRVDPADTSMEVILFDKR
GDAHLQDLETKARSMSSRASSLARLAESLAGLVSQTMGGAAAVEDPDLVSRWRQCSNSLR
QCFNCSVIPVGSISVGLCRHRVLLYKALADYIDMPCRIVNGCKHCGAVDGVSCIVLCDGE
REVLVDLIRRPGMLSDAEPFLRNPTGAVNSPLRLPNLMHSVKTEMSNDAW--------SP
DIIPLGL---------ENVEDDRSDIQMTTRYSIQQEKVAESKEVTLQEQRDMNKKTQIF
DSCSALDNYEIKWGDLILKERIGAGSFGTVHRADWHGSDVAVKILIEQDFQDDRLEEFVR
EVMLMTRMRHPNVVLFMGAVTKRPNLSIVTEYLPRGSLFQLLRRARLRDKLDEKHRIRMA
LDVARGMNYLHRLNPPIVHRDLKSPNLLVDKTWTVKVSDFGLSRFKGNTFLSSRSAAGTP
EWMAPEVLRDELSNEKSDVYSFGVILWELMTLQQPWNGLNPAQVVGAVAFQNRRLAIPDY
VNPEIAALIDSCFQDDPRQRPSFARIMELLKKILK
>scaffold-DJSE-2031703-Ophioglossum_petiolatum-2_samples_combined
SQSWAQQIEQSYNLQLALALRLVSEPELTEEPFLS-SNCRDTDCSERSSIDAIALRFWVN
GSLAYSDKLQDGFYAVWGINPYIWAICNNMLECSHMPSLDSLREVSPADTPMEVILIDKF
RDAHFRELEDQTMELIKEISSLKEVATCLGNLVCKQMGGPASLEQKELMPRWKASTRSLK
DHLNSVVLPIGSFSVGLCRHRALLFKALADRVDLPCRITRGCKYCALDDGASCLVRVGSE
REFLVDLVGEPGALSSPESFLHSPLQSVVSPLRLPELKSFQLTEDEQSHAINPVSNYLGV
LKVSENE---------RNNASK-DSGVPAQQLTLQSVNVSLRIVDRVDETGPRLGKTKKI
ELLSAFDCLEIPWEELKLKEWIGSGSFGSVHRADWHGCDVAVKILLQQDFYDERLKEFIR
EVAMMKRMRHPNIVLFMGAVTKHPHLSIVTEYLPRGSLFRLIRKPGIKEMLDERRRIRMA
LDVAKGMNYLHRLNPPIVHRDLKSPNLLVDKNWTVKVCDFGLSRCKANTFVSSGSAAGTP
EWMAPEVLRDEPSNEKSDIYSFGVVLWELMTLQEPWVGLSAAQVIGAVGFQNRRLQIPKD
MNPEIAAIIESCWLPDARQRPSFASVMEALKHLQK
>scaffold-KJZG-2002849-Asplenium_platyneuron
QQSWAQQTEQSYNLQLTLALRLVAEAELTEEPILLPSSNSEQFLSGSSSVQATSLRFWVN
GSLGYADRIRDGFYHIWGMNPYIWKLCSHTNEASRLPTLELLRAVDPADSLMEVIIIDKH
GDAHLCDLENQAFNLALTAADSQELAERLGKLVSESMGGEAANEPEELIPRWKGSSKAIK
ECLNCVVFPIGSVSVGICRHRALLYKALADSVNLPCRIARGCKHCEHDDGASCLVLCGNQ
REFLVDLVASPGAMSCPESFLKSPAPNIVSPLRLPELKAAEVSGSGGLEWKSPINNTQG-
-------SSNGDASAPLRTSDE-SNPETGIEGTIKLIKMDEARAPPPELSEGLVSNAKSL
ELSLTLDGWEISWEELNIKERIGAGSFGTVHRADWNGSDVAVKVFIEQDFLEERIEEFMR
EVAIMKRTRHPNVVLFMGVVTKRPNFSIVTEYLPRGSLFRLLHKPGMRELLDERRRVRMA
LDVARGMNYLHRLNPPIVHRDLKSPNLLVDKTWTVKVCDFGLSRLKMRTYLSSRSAAGTA
EWMAPEVLRDEPSNEKSDVYSFGVILWELFTLQQPWSGLSPAQVVGAVGFQHRRLLVPKE
LTPEIAALIESCWANDPRQRPSFTSIMESLKPLLR
>scaffold-LHLE-2014397-Cystopteris_fragilis-young_leaf+unfurling_fiddlehead;_appeared_sterile
QCSWAQQTEQSYNLQLALALRLVAEAGLSEEPLLLPCFTKERICAVATSVQATAFRFWVN
DALTYADRIDDGFYHIWGMNPHVWAICNHPDQGDRIPTLDLLKGVNPVQNPMEVVVVDKH
GDSRLCDMENQAFNLAFKAADSRELAELLGKLVSKNMGGTATSEQGELMSGWQTCSVALK
KCLNSIVLPIGSISVGVCRHRALLYKALADSLNLPCRIARGCMYCGQADGFSCLVFCGTE
RELLVDLISSPGVLSSPIAFLQSSLPTISSPLRLPELNMSGQREMELSSVRENFKAAKGC
KLAWQRAQDVGKTEVSIHIASKQNIDDMPQHAMLHVENLDERRREFFEDTGGAMIKARNL
EQSLALDGLDIAWDELNLKERIGAGSFGTVHRADWNGSDVAVKVFTEQDFFEERLNEFIR
EVAIMKRTRHPNVVLFMGAVTKHPNLSIVTEFLPRGSLFRLLHRPGMRELLDDRRCLRMA
LDIAKGVNYLHRLSPPIVHRDLKSPNLLVDKTWTVKVCDFGLSRLKAKTFLSSRSAAGTA
EWMAPEVLRDEPSNEKSDVYSFGIILWEIFTLQQPWSGLSPAQVVGAVGFQHRRLQIPKD
LNPKVAALIESCWANDQRQRPTFTTIMESLKQLL-
>scaffold-NDUV-2106598-Vittaria_appalachiana
--SWAQQAEQRYNLQLALALRLVATAEIAEEPYININTIKENSISAHSPAIATSLRFWIN
GSLGYSDKIQDGFYLISGMNPHVWALCNETREEGCMPSLDVLRKVDPSVTVVEVVLFDKR
GDPHLQDLEIEVRALAAKSDSVKNLAEAVGKIVCRIMGGAANSEDAELISRWRASSSLLR
DCFGSLVIPVGSLSVGLCRHRALLYKALADCIGLPCRIVSVCKYCGLADGASVLVLCRNN
REWLVDLIRKPGELVIAEPILRGQSPCVYSPLRLPQLKSSR--------KSDLQLDIQAF
DIIQPGS----------KLEHKR---------------SPPKECQNNGCKNVSSQKPQIL
NPTLELDGLEIAWEDLILKERIGAGSFGTVHRADWHGSDVAVKVLMEQDIQDESLQEFVR
EVALMKRMRHPNVVLFMGAVTKRPHFSIVTEYLPRGSLFRLIHRAGARELLDEKRRLRMA
LDVARGMNYLHRLNPPIVHRDLKSPNLLVDKTWVVKVCDFGLSRLKGNTFLSSRSAAGTP
EWMAPEVLRDEPSNEKSDIYSFGVILWELATLQHPWGGLSPAQVVGAVGFQNRRLQVPTG
LNDQVAALMLACFDDDPRERPSFANIMDTLKTITK
>scaffold-PIVW-2022537-Ceratopteris_thalictroides
QQSWAQLTEQSYNLQLALALRLVAEAEVTDEPVLLPNPKAENFLSKSSSAQATSLRFWVN
GSLGYADRIHDGFYHIWGMNPYIWKLCNRTDEACRLPTLELLRAVRPLESMMEVILIDKH
GDSHLCEMENEAFNMAIKVADSKEMAELLGKLVCENMGGKAGSEVDDLIPRWKASSKALK
ECLSCIVFPIGSLSVGICRHRALLFKVLADSVNLPCRVARGCKHCGHDDGVSCIVLCGSQ
REFLVDLIVNPGELSCPENFLKNPLPSIISPLRLPELKAFEVTGSN--EMKSSFENG---
-------FLNDGIPVQVQVSDK-QSVESYNEDQSKMIKMDEGRYELPEPAEEMVSKAKSM
ELSLALDGLEIEWEDLHLKERVGAGSFGTVHRADWNGSDVAVKVFIEQDFLEERLDEFIR
EVAIMKRTRHPNVVLFMGVVTKRPNLSIVTEYLPRGSLFRLLHRPGVRELLDERRRVRMA
LDVARGMNYLHRLNPPIVHRDLKSPNLLVDKTWTVKVCDFGLSRLKMKTFLSSRSAAGTA
EWMAPEVLRDEPSNEKSDVYSFGVILWELFTLQQPWNGLSPAQVVGAVGFQHRRLALPKD
MNHEIAALIESCWANDPRQRPSFASIMESLKPLQK
>scaffold-QVMR-2008997-Psilotum_nudum
-QSWAQHTEQTYNLQLALALRVMAAAELTEEPFLS-SNWKDGSYASESSVEATALRFWVN
GSLGYGHKIQDGFYHIFGMNPYVWKVCTDADEGGHMPSLDCLKEVDAINSSVEVILIDKY
EDTCLQRLEDQVLNLASKAAGVKDLAEQLGRLVCELMGGAMDLEHGELMSRWEKSSGILK
GMLNSVVLPIGHLSVGLCRHRALLFKALADRVDLPCRIIRGCKYCGLDIGASCLVLCAIE
REFLVDLIADPGALCSPESFLRSPSPQIASPLRLPELKSSEPAWKVHVVGAQGRGKSNGL
DTKLPQK----------------DGNILSQDLALQKQKVQERGLEVAEDMGGALANLKNL
ELSLASDGLEIPWEDLTLKERVGAGSFGTVHRADWHGSDVAVKILVGQDFCEERLQEFMR
EVEMMKRVRHRNVVLFMGAVTKPPKFAIVTEYLPRGSLFRLLHRAGAKDMLDEKRQIRIA
LDVAKGMNYLHQRSPPIVHRDLKSPNLLVDSTWVVKVCDFGLSRFKANTFLSSQSAAGTH
EWMAPEVLRDEPSNEKCDVYSFGVILWELVTLQRPWSGLSHAEVVGAVGFQNRRLQIPKD
VNPKIAAIIELCWASDPRQRPPFASIMESLKSLQK
>scaffold-RICC-2005250-Cystopteris_reevesiana
QCSWAQQTEQSYNLQLALALRLVAEAGLSEEPLLLPCFTKERICAVATSVQATAFRFWVN
DALTYADRIDDGFYHIWGMNPHVWAICNHPDQGDRIPTLDLLKGVNPVQNPMEVVVVDKH
GDSRLCDMENQAFNLAFKAADSRELAELLGKLVSKNMGGTATSEQGELMSGWQTCSVALK
KCLNSIVLPIGSISVGVCRHRALLYKALADSLNLPCRIARGCMYCGQADGFSCLVFCGTE
RELLVDLISSPGVLSSPIAFLQSSLPTISSPLRLPELNLSGQREMELSSVRENFKAAKGC
KLAWQRAQDVGKTEVSIHIASKQNIDDMPQHAMLHAENLDERRREFFEDTGGAMIKARNL
EQSLALDGLDIAWDELNLKERIGAGSFGTVHRADWNGSDVAVKVFTEQDFFEERLNEFIR
EVAIMKRTRHPNVVLFMGAVTKHPNLSIVTEFLPRGSLFRLLHRPGMRELLDDRRCLRMA
LDIAKGVNYLHRLSPPIVHRDLKSPNLLVDKTWTVKVCDFGLSRLKAKTFLSSRSAAGTA
EWMAPEVLRDEPSNEKSDVYSFGIILWEIFTLQQPWSGLSPAQVVGAVGFQHRRLQIPKD
LNPKIAALIESCWANDSRQRPTFTTIMESLKQLLR
>scaffold-UFJN-2001784-Diplazium_wichurae
--SWAQQTEQSYNLQLALALRLVTEAGLSEEPILLPCFTKERICAGATSVQATAFRFWVN
GALTYADRIDDGFYHIWGMNPHVWAICNHPDQGDRIPTLDSLKGVNPVQNPMEVLVVDKH
GDSRLCDMENQAFNLAFKAADSKELAELLGKFVSKNMGGTATNEQGELMPRWQTCSTALK
ECLNSVVLPIGSISVGVCRHRAVLYKALADSLNLPCRIARGCMFCGQADGFSCLVFCGTE
RELLVDLISSPGVLSSPVAFLQSSLPTISSPLRLPELNLSGQSELELST-------AKGC
ELAWQRPQAIGKTEVSIHIANKQNIDDMPQHAMLQVENLDERRREFFEDTGGVMIKARNL
EQSLALDGLDIAWDELNLKERIGAGSFGTVHRADWNGSDVAVKVFTEQDFFEERINEFIR
EVAIMKRTRHPNVVLFMGAVTKHPNLSIVTEFLPRGSLFRLLHRPGMRELLDDRRCLRMA
LDIAKGVNYLHRLSPPIVHRDLKSPNLLVDKTWTVKVCDFGLSRLKAKTFLSSRSAAGTA
EWMAPEVLRDEPSNEKSDVYSFGIILWEIFTLQQPWSGLSPAQVVGAVGFQHRRLQIPKD
LNPKIAALIESCWANDPWQRPAFTAIMESLKQLLR
>scaffold-UJTT-2024200-Pityrogramma_trifoliata
MGSWAQQTEQRYNLQLALALRLVATAEIAEEPFINTNMKKENSVSTHSSPSATSLRFWVN
GSLGYSDRILDGFYHISGMNPHIWALCNETKEGGRLPSLDVLRKVDPSDTSLEVVLFDKR
GDPHLQDLESKARALSCKGASVSELAESVGKLVCSLMGGPANSEDTELISRWKASSSLLR
DCFSCLVIPVGSLSVGLCRHRALLYKALADCVDLPCRIISGCKYCGLVDGASCLVLCGGD
REWLVDLIRKPGELSNAEPFLKSQSPFIHSPLRLPQLNSLF--------KSELELDKQGL
DVTQPGS----------KPESGR------------------EDPAKEGCNQVSSQKLQSL
DPSLALDGLEIAWEELILKERIGAGSFGTVHRADWHGSDVAVKILMEQDFQDESLQEFVR
EVALMKRMRHPNVVLFMGAVTKRPNFSIVTEYLPRGSLFRLIHRAGVREMLDEKRRIRMA
LDVARGMNYLHRLSPPIVHRDLKSPNLLVDKTWTVKVCDFGLSRLKGNTFLSSRSAAGTP
EWMAPEVLRDEPSNEKSDVYSFGVILWELVTLQQPWSGLSPAQVVGAVGFQNRRLQIPTG
IQDPVAALIVACFDDDPRQRPSFASIMESLKRISK
>scaffold-VVRN-2016311-Lonchitis_hirsuta
QRSWAQQTEQSYNLQLALALRLVAEAGLSEEPLLLPCFTKERICAGTSSVQATAFRFWVN
GALTYADRVDDGFYHIWGMNPHVWAICNYSDKGDRIPTLDLLKGVNPAENLMEVVVVNKH
GDSRLCDMENQAFNLAFKAADSMELAERLGKLVSQNMGGTASTEEGDLISRWQAGSMALK
DCLNSIVVPIGSISIGVCRHRALLYKALADSLNLPCRIARGCKYCGLADGFSCLVFCGTE
REFLVDLICTPGNLSSPDSFLKSSLPNITSPLRLPELNLSGCSELEMA---ESFRGAKGC
ELDWLTSQAMEKTPQKSQIAHYQNIDAMPQCSTLQAENVDERKRDFLEETGGALMKARNL
EQSLALDGLDIAWDELNLKERIGAGSFGTVHRADWNGSDVAVKVFAEQDFFEERLNEFIR
EVAIMKRTRHPNVVLFMGAVTKHPNLSIVTEYLPRGSLFRLLHRPGMREMLDERRCIRMA
LDIAKGVNYLHRLSPPIVHRDLKSPNLLVDKTWTVKVCDFGLSRLKAKTFLSSRSAAGTA
EWMAPEVLRDEPSNEKSDVYSFGVILWEIFTLQQPWSGLNAAQVVGAVGFQHRRLQIPKD
FNLKIAALIESCWSTDPWQRPSFTTIMESLKQLL-
>scaffold-VVRN-2098364-Lonchitis_hirsuta
SQSWAQQTEQRYNLQLALALRLVATAELAEEPYLVANS-KESSSSAQFSATSTALRFWVN
GSLGYSDKIQDGFYHIWGINPHIWAICNDTKEGGGLPSLEVLRKVNSSDTPMEVVLFDKH
GDSHLLDLENKARKLAYKVASLNELAESLGKLVCGLMGGAATMEDGELVSRWRASSSLLK
ECFSCLVIPVGSLSVGLCRHRALLYKALADCVDLPCRIIRGCKYCGLNDGASCLVLCGMQ
REWLVDLISNPGELSNGESFLKCQSPPINSPLRLPDLKVADLATGAQKAEVDF--EMQLS
DITQLGS---------FQVGHER----------------PQKHALVANMNNEAQKQVQGF
NVSLDLDGFEIPWEDLILKERIGAGSFGTVHRADWHGSDVAVKILIEQDIQEQHFQEFVR
EVALMKRMRHPNVVLFMGAVTKRPNFSIVTEYLPRGSLFRLLHKAGVKEMLDEKRRIRMA
LDVARGMNYLHRLTPPIVHRDLKSPNLLVDKPWTVKVCDFGLSRFKGNTFLSSRSAAGTP
EWMAPEVLRDEPSNEKSDIYSFGVILWELVTLQQPWSGLSPAQVVGAVGFQNRRLQIPRD
IKPELAVIIETCFSDDPRQRPSFANVMELLQKVIQ
>scaffold-WCLG-2001833-Adiantum_aleuticum
ECSWAQQTEQSYNLQLALALRLVAEAGLSEEPLLLPCFTTERVCAGATSVQATAFRFWVN
GGLTYADRLDDGFYHIWGMNPHVWALCNHPDEGDRIPTLNSLKGVNPVQNAMEVVVVDKH
RDSRLCDMENQAFNLAFKAADSKELAELLGKLVSQNMGGTATTEQ-ELISRWQTSSLALK
KCLNSIVLPIGSISVGICRHRSLLFKALADSVNLPCRIARGCLHCGHADGFSCLVFCESE
RELLVDLICSPGDLSSPFMFLKSTLPTIMSPLHLPELNLAGHNGLRSSSFPKNFGAANGC
ELDWQSPQAV---EVY---ANKQNIDYVPQHATMQVDDLDERQREFSGESGGAIIRARNL
EQSLALDGLDIAWDELKLKERIGAGSFGTVHRADWNGSDVAVKVFTEQDFFEERLNEFIR
EVAIMKRTRHPNVVLFMGAVTKHPNLSIVTEFLPRGSLFRLLHRPGMKELLDDRRCIRMA
LDIAKGVNYLHRLNPPIVHRDLKSPNLLVDKMWTVKVCDFGLSRLKAKTFLSSRSAAGTA
EWMAPEVLRDEQSNEKSDVYSFGVILWEIFTLQQPWSGLSPAQVVGAVGFQHRRLQTPKD
LNPNIAALIESCWASDPRQRPGFTAIMDSLKQLLR
>scaffold-WTJG-2022179-Ophioglossum_petiolatum-A
SQSWAQQIEQSYNLQLALALRLVSEPELTEEPFLS-SNCRDTDCSERSSIDAIALRFWVN
GSLAYSDKLQDGFYAVWGINPYIWAICNNMLECSHMPSLDSLREVSPADTPMEVILIDKF
RDAHFRELEDQTMELIKEISSLKEVATCLGNLVCKQMGGPASLEQKELMPRWKASTRSLK
DHLNSVVLPIGSFSVGLCRHRALLFKALADRVDLPCRITRGCKYCALDDGASCLVRVGSE
REFLVDLVGEPGALSSPESFLHSPLQSVVSPLRLPELKSFQLTEDEQSHAINPVSNYLGV
LK----E---------RNNASK-DSGVPAQQLTLQSVNVSLRIVDRVDETGPRLGKTKKI
ELLSAFDCLEIPWEELKLKEWIGSGSFGSVHRADWHGCDVAVKILLQQDFYDERLKEFIR
EVAMMKRMRHPNIVLFMGAVTKHPHLSIVTEYLPRGSLFRLIRKPGIKEMLDERRRIRMA
LDVAKGMNYLHRLNPPIVHRDLKSPNLLVDKNWTVKVCDFGLSRCKANTFVSSGSAAGTP
EWMAPEVLRDEPSNEKSDIYSFGVVLWELMTLQEPWVGLSAAQVIGAVGFQNRRLQIPKD
MNPEIAAIIESCWLPDARQRRSFASVMEALKHLQK
>scaffold-XWDM-2027524-Cystopteris_fragilis-2_samples_combined
QCSWAQQTEQSYNLQLALALRLVAEAGLSEEPLLLPCFTKERICAVATSVQATAFRFWVN
DALTYADRIDDGFYHIWGMNPHVWAICNHPDQGDRIPTLDLLKGVNPVQNPMEVVVVDKH
GDSRLCDMENQAFNLAFKAADSRELAELLGKLVSKNMGGTATSEQGELMSGWQTCSVALK
KCLNSIVLPIGSISVGVCRHRALLYKALADSLNLPCRIARGCMYCGQADGFSCLVFCGTE
RELLVDLISSPGVLSSPIAFLQSSLPTISSPLRLPELNLSGQREMELSSVRENFKAAKGC
KLAWQRAQDVGKTEVSIHIASKQNIDDMPQHAMLHVENLDERRREFFEDTGGAMIKARNL
EQSLALDGLDIAWDELNLKERIGAGSFGTVHRADWNGSDVAVKVFTEQDFFEERLNEFIR
EVAIMKRTRHPNVVLFMGAVTKHPNLSIVTEFLPRGSLFRLLHRPGMRELLDDRRCLRMA
LDIAKGVNYLHRLSPPIVHRDLKSPNLLVDKTWTVKVCDFGLSRLKAKTFLSSRSAAGTA
EWMAPEVLRDEPSNEKSDVYSFGIILWEIFTLQQPWSGLSPAQVVGAVGFQHRRLQIPKD
LNPKIAALIESCWANDPRQRPTFTTIMESLKQLL-
>scaffold-XXHP-2001777-Cystopteris_fragilis-fronds
--SWAQQTEQSYNLQLALALRLVAEAGLSEEPLLLPCFTKERICAVATSVQATAFRFWVN
DALTYADRIDDGFYHIWGMNPHVWAICNHPDQGDRIPTLDLLKGVNPVQNPMEVVVVDKH
GDSRLCDMENQAFNLAFKAADSRELAELLGKLVSKNMGGTATSEQGELMSGWQICSVALK
KCLNSIVLPIGSISVGVCRHRALLYKALADSLNLPCRIARGCMYCGQADGFSCLVFCGTE
RELLVDLISSPGVLSSPIAFLQSSLPTISSPLRLPELNLSGQREMELSSVRENFKAAKGC
KLAWQRAQDVGKTEVSIHIASKQNIDDMPQHAMLHVENLDERRREFFEDTGGAMIKARNL
EQSLALDGLDIAWDELNLKERIGAGSFGTVHRADWNGSDVAVKVFTEQDFFEERLNEFIR
EVAIMKRTRHPNVVLFMGAVTKHPNLSIVTEFLPRGSLFRLLHRPGMRELLDDRRCLRMA
LDIAKGVNYLHRLSPPIVHRDLKSPNLLVDKTWTVKVCDFGLSRLKAKTFLSSRSAAGTA
EWMAPEVLRDEPSNEKSDVYSFGIILWEIFTLQQPWSGLSPAQVVGAVGFQHRRLQIPKD
LNPKIAALIESCWANDPRQRPTFTTIMESLKQLL-
>scaffold-XXHP-2001778-Cystopteris_fragilis-fronds
--SWAQQTEQSYNLQLALALRLVAEAGLSEEPLLLPCFTKERICAVATSVQATAFRFWVN
DALTYADRIDDGFYHIWGMNPHVWAICNHPDQGDRIPTLDLLKGVNPVQNPMEVVVVDKH
GDSRLCDMENQAFNLAFKAADSRELAELLGKLVSKNMGGTATSEQGELMSGWQICSVALK
KCLNSIVLPIGSISVGVCRHRALLYKALADSLNLPCRIARGCMYCGQADGFSCLVFCGTE
RELLVDLISSPGVLSSPIAFLQSSLPTISSPLRLPELNLSGQREMELSSVRENFKAAKGC
KLAWQRAQDVGKTEVSIHIASKQNIDDMPQHAMLHVENLDERRREFFEDTGGAMIKARNL
EQSLALDGLDIAWDELNLKERIGAGSFGTVHRADWNGSDVAVKVFTEQDFFEERLNEFIR
EVAIMKRTRHPNVVLFMGAVTKHPNLSIVTEFLPRGSLFRLLHRPGMRELLDDRRCLRMA
LDIAKGVNYLHRLSPPIVHRDLKSPNLLVDKTWTVKVCDFGLSRLKAKTFLSSRSAAGTA
EWMAPEVLRDEPSNEKSDVYSFGIILWEIFTLQQPWSGLSPAQVVGAVGFQHRRLQIPKD
LNPKIAALIESCWANDPRQRPTFTTIMESLKQLL-
>scaffold-XXHP-2018164-Cystopteris_fragilis-fronds
QQSWAQQTEQSYNLQLTLALRLVAEAEITEEPILLPSSSSEQFLAGSSSVQATSLRFWVN
GSLGYADRICDGFYHIWGMNPYIWKLCSHTDEAGRLPTLELLRAVNPADSLMEVIMIDKH
GDAHLCDLENQAFNFALTAADSRELAELVGKLVSESMGGEAANEPEELIPRWKASSKAIK
ECLNCVVFPIGSVSVGVCRHRALLFKALADSVNLPCRIARGCKYCGHDDGASCLILCGNQ
REFLVDLIASPGMLCCPETFLKSPAPNIVSPLRLPELKAAEVSGSDRLEWKSSINSTKS-
-------PARQMMPVQHHTSDK-HNPEICVEANSNMIKMDEVGVDPPERSEEIVSKAKSL
ELSLALDGWEIGWEELTVKERIGAGSFGTVHRADWNGSDVAVKVFIEQDFLEERLEEFMR
EVAIMKRTRHPNVVLFMGVVTKRPNFSIVTEYLPRGSLFRLLHRPGMRELLDERRRVRMA
LDVARGLNYLHRLNPPIVHRDLKSPNLLVDKTWTVKVCDFGLSRLKMKTFLSSRSAAGTA
EWMAPEVLRDEPSNEKSDVYSFGVILWELFTLQQPWSGLSAAQVVGAVGFQHRRLLIPKD
LNPEIAALIESCWANDSRQRPSFTIIMESLKPLLR
>scaffold-YCKE-2012839-Notholaena_montieliae
MASWAQQTEQRYNLQLALALRLVATADIAEEPYINTNAIKENCTSGHSSAVATSLRFWVN
GSLGYSDKIQDGFYQISGMNPHIWALCNETKEGGRLPSLDALRKVDSSDTSIEVVLFDKR
GDPHLRDLEKKARALASKGASVSDLAESVGKLVCSLMGGAANTEDAELVSRWRASSSLLR
DCFSCLVIPVGSLSVGLCRHRALLYKALADSVDLPCRIVSGCKYCGLADGASCLVLSGSD
REWLVDLIRRPGELSNADPFLKSQSPLINSPLRLPQFRSSL--------NSNLELEIQAL
EVTQPGS----------KVENVA---------------NLKEDQTKDAHKQGSTQKPQSL
DLSLALDGLEIAWEELILKERIGAGSFGTVHRADWHGSDVAVKILMEQDFQDESLQEFVR
EVALMKRMRHPNVVLFMGAVTKRPNFSIVTEYLPRGSLFRLIHRAGAKEMLDEKRRIRMA
LDVARGMNYLHRMSPPIVHRDLKSPNLLVDKTWTVKVCDFGLSRLKGNTFLSSRSAAGTP
EWMAPEVLRDEPSNEKSDVYSFGVILWELVTLQQPWSGLSPAQVVGAVGFQNRRLQIPSG
IHEKVAALIATCFDDDPRKRPSFASIMECLK----
>scaffold-YOWV-2001145-Cystopteris_protrusa
QCSWAQQTEQSYNLQLALALRLVAEAGLSEEPLLLPCFTKERICAVATSVQATAFRFWVN
DALTYADRIDDGFYHIWGMNPHVWAICNHPDQGDRIPTLDLLKGVNPVQNPMEVVVVDKH
GDSRLCDMENQAFNLAFKAADSRELAELLGKLVSKNMGGTATSEQGELMSGWQICSVALK
KCLNSIVLPIGSISVGVCRHRALLYKALADSLNLPCRIARGCMYCGQADGFSCLVFCGTE
RELLVDLISSPGVLSSPIAFLQSSLPTISSPLRLPELNLSGQREMELSSVRENFKAAKGC
KLAWQRAQDVGKTEVSIHIASKQNIDDMPQHAMLHVENLDERRREFFEDTGGAMIKARNL
EQSLALDGLDIAWDELNLKERIGAGSFGTVHRADWNGSDVAVKVFTEQDFFEERLNEFIR
EVAIMKRTRHPNVVLFMGAVTKHPNLSIVTEFLPRGSLFRLLHRPGMRELLDDRRCLRMA
LDIAKGVNYLHRLSPPIVHRDLKSPNLLVDKTWTVKVCDFGLSRLKAKTFLSSRSAAGTA
EWMAPEVLRDEPSNEKSDVYSFGIILWEIFTLQQPWSGLSPAQVVGAVGFQHRRLQIPKD
LNPNIAALIESCWANDPRQRPTFTTIMESLKQLL-
>scaffold-YOWV-2001146-Cystopteris_protrusa
QCSWAQQTEQSYNLQLALALRLVAEAGLSEEPLLLPCFTKERICAVATSVQATAFRFWVN
DALTYADRIDDGFYHIWGMNPHVWAICNHPDQGDRIPTLDLLKGVNPVQNPMEVVVVDKH
GDSRLCDMENQAFNLAFKAADSRELAELLGKLVSKNMGGTATSEQGELMSGWQICSVALK
KCLNSIVLPIGSISVGVCRHRALLYKALADSLNLPCRIARGCMYCGQADGFSCLVFCGTE
RELLVDLISSPGVLSSPIAFLQSSLPTISSPLRLPELNLSGQREMELSSVRENFKAAKGC
KLAWQRAQDVGKTEVSIHIASKQNIDDMPQHAMLHVENLDERRREFFEDTGGAMIKARNL
EQSLALDGLDIAWDELNLKERIGAGSFGTVHRADWNGSDVAVKVFTEQDFFEERLNEFIR
EVAIMKRTRHPNVVLFMGAVTKHPNLSIVTEFLPRGSLFRLLHRPGMRELLDDRRCLRMA
LDIAKGVNYLHRLSPPIVHRDLKSPNLLVDKTWTVKVCDFGLSRLKAKTFLSSRSAAGTA
EWMAPEVLRDEPSNEKSDVYSFGIILWEIFTLQQPWSGLSPAQVVGAVGFQHRRLQIPKD
LNPNIAALIESCWANDPRQRPTFTTIMESLKQLLR
>scaffold-GNQG-2016505-Encephalartos_barteri
GKNWAQQTEESYHLQLALALRLSAEATLTEDPHLLDLHCHERSCSARNRAQAMAHRFWVN
GCLSYYDKVPDGFYQIWGMNPYVWTMCNDIGESGRMPSVESLKAVDASDTSLEVVLIDSC
WDSHLKELENKALGLAYGCSSTKELITQLGNLVCMLMGGAASTEHGDLMMRWNVSSKMLR
DSLNCIVLPIGSLSVGLCRHRALLFKVLADTIDLPCRIARGCRYCGLDDGLSCIVRCGVD
REYFIDLIGRPGVLCEPDSFLNGSSLLIASPLRLPELKSSQFIDEFRSLAKQYMADYESL
DLQHNSASMAVSTPMQIGLTKNR---------------------------------KANL
ELSLAMDGLEIPWGDLVLKERIGAGSFGTVYHADWHGSDVAVKILVEQDFHEERLKEFLR
EVAIMKRLRHPNVVLFMGAVTSRPNLSIVTEYLPRGSLYRLIHRAGAREFLDERRRLRMA
LDVAKGMNYLHRLSPPIVHRDLKSPNLLVDKTWTVKVCDFGLSRLKANTFLSSKSAAGTP
EWMAPEVLRDEPSNEKSDVYSFGVILWELVTMQQPWSGLNPAQVVGAVGFQYRRLQIPKD
MNPDVAAIIESCWANEPWQRPSFASIMESLKPLIK
>scaffold-KAWQ-2011869-Stangeria_eriopus
GKNWAQQTEESYHLQLALALRLSAEAALTEDPHLLDLHCHERSGSARNRARAMAHRFWVN
GCLSYYDKVPDGFYQIWGMNPYVWTMCNDIGESGRMPSVESLKAVDANDTSLEVVLIDSC
RDSHLRELESKALGLAYDSSSTKELIKQLGNLVCMLMGGAASTEHGDLMMRWNVSSKMLR
DSLNCIVLPIGSLSVGLCRHRALLFKVLADAIDLPCRIARGCRYCRLDDGLSCIVRCGVD
REYFVDLIGSPGDLCEPDSFLNGSSLSIASPLRLPELKSSQFIDEFRSLAKQYMADYESL
DVQRNSFMMAVSTPMQIGLTKNL---------------------------------KANL
ELSLAMDGLEIPWGDLVLKERIGAGSFGTVYHADWHGSDVAVKILVEQDFHEERLKEFLR
EVAIMKRLRHPNVVLFMGAVTSRPNLSIVTEYLPRGSLYRLIHKAGAREFLDERRRLLMA
LDVAKGMNYLHRLSPPIVHRDLKSPNLLVDKKWTVKVCDFGLSRLKANTFLSSKSAAGTP
EWMAPEVLRDEPSNEKSDVYSFGVILWELVTMQQPWSGLNPAQVVGAVGFQYRRLQIPKD
MNPQVAAIIESCWANEPWQRPSFASIMESLKPLIK
>scaffold-TOXE-2010390-Welwitschia_mirabilis
GKNWAQQTEESYHLQLALALRVSAEASSSEDPHFLGDFTYERSGSSRNTVQELSRRFWVT
GCLSYYDRIPDGFYYIWGMNPFVWTMCNDLKES-QMPSLESLKSVDIGDSSLEVILIDKR
LDPLLKELENRALGLAFGSSTTQEVVQELAKLVCKQLGGTASIEDQHLVNIWDSASKVLR
NCLNSIVLPIGSLSFGLCRHRCLLFKALADTINLPCRIARGCRYCGRDDGSSCIVQYGSE
REYLIDLFARPGLLAEPSSFLNGSSLLVASPLRLPELKSSLFNEELGSLVWQYMLDFKSL
DISINAQSRAS--PMQRKIVNDR---------------C--TKDGRIDDTVKVMSTKADL
EVSLAKEGLEIPWKELELKERIGQGSFGTVYHADWRKSDVAAKILLEQDFHDERLKEFLR
EVAIMKRLRHPNVVLFMGAALS-PNLAIVTEYLPRGSLYRLLHKQGVREHLNERRRLRMA
LDVATGMNYLHQLSPPIVHRDLKSPNLLVDKSWTVKVCDFGLSRLKANTFLSSKSAAGTP
EWMAPEVLRDEPSNEKSDVYSFGVILWELITLQQPWSGLNPAQVVGAVGFQNRRLHIPKD
VSPEIATIIDSCWANDPWKRPSFGNIMDLLKPLLR
>scaffold-VGSX-2010529-Retrophyllum_minus
VKSWVQQTEESYNLQLTLALRLTAEAALTEEFNFIGNNFQTPPSDIVKKSEVLSHRLWVN
GSMSYFDKIEDGFYHIWGMNPHIWTICNNL-EGHQIPSLESLKSVDASDSSMEVILIDKN
GDSYLRELVNKAIELAYGCSNSRQMVEELSKLVCMLMGGACLTEHGDLVMRWKASSKMLR
DCLNSIVLPIGSLSVGLCRHRALLFKTLADIIELPCRIVRGCKYCGMADGSSCLVQCGSE
REYLVDLIDKPGALSDPKHFATDTFLSIASPLRMPEFKSFDIAEDVRSLATQYSHVATSL
QVAAVGAKTVVQN----------NDKFLAESRQLASAKDD---DGGHKQTGIKSQNRIHL
ELSLEMNNLEIPWEDLVLKERIGSGSFGTVHHADWHGSDVAVKILIDQDLHEERLKEFQT
EVAIMTLLRHPNIVLFMGAVTKRPNLSIVTEYLSRGSLYRLIHRSGGKELLDERRRLRMA
LDVAKGMNYLHRLNPPIVHRDLKSPNLLVDKTWTAKVCDFGLSRFKANTFISSKTAAGTP
EWMAPEVLRDEPSNEKSDVYSFGVILWELVTMQQPWSGLSPAQVVGAVGFQNRRLTIPQD
MHSGIASIIESCWANDSRKRPTFSSILESLKPLVK
>scaffold-WLIC-2121537-Dioon_edule
------------------------------------------------------------
------------------------------------------------------------
------------------------------------------------------------
DSLNCIVLPIGSLSVGLCRHRALLFKVLADTVDLPCRIARGCRYCGLDDGLSCIVRCGVD
REYFIDLIGRPGVLCEPDSFLNGSSLSIASPLRLPELKSSQFIDEFRSLAKQYMADYESL
DLQCNSASMAMSTPMQIGLTKNL---------------------------------KANL
ELSLAMDGLEIPWADLKLKKQIGAGSFGTVYHADWHGSDVAVKILVEQDFHEERLKEFLR
EVAIMKRLRHPNVVLFMGAVTSRPNLSIVTEYLPRGSLYRLIHRAGTREFLDERRRLRMA
LDVAQGMNYLHWRSPPIVHRDLKSPNLLVDKRWTVKVCDFGLSRLKANTFLSSKSAAGTP
EWMAPEVLRDEPSNEKSDVYSFGVILWELVTMQQPWSGLNPAQVVGAVGFQNRRLQIPKD
VNPDVAAIIESCWANEPWQRPSFASIMESLKPLIE
>scaffold-XZUY-2012333-Cycas_micholitzii
GKNWAQQTEESYHLQLALALRLSAEATLTEDPHLLAPHCNERSSSARNRAQAMSHRFWVN
GCLSYYDKVPDGFYQIWGMNPYVWTMCNDEGESGRMPSMESLKGVDASDTSLEVILIDKC
ADSHLRELENKALGLAHGYSSTKELIEQLGKLVCMLMGGAASTEHGDLMMRWKVSSKMLR
DCLNCIVLPIGSLSVGLCRHRALLFKVLADTIDLPCRIARGCKYCGLDDGSSCIVQYGVD
REYFVDLIGWPGVLCELDSFLNGSSSSIASPLRLPEFKSSKFIDEFRSLAKQYVADYESL
DLQSKNINAPVSNPVQTGPTKNP---------------------------------KANL
ELSLAMDGLEIPWSDLVLKERIGAGSFGTVYHADWHGSDVAVKILVEQDFHEERLKEFLR
EVAIMKRLRHPNVVLFMGAVTSRPNLSIVTEYLPRGSLYRLLHRTGTREFLDERRRLRMA
LDVAKGMNYLHRLSPPIVHRDLKSPNLLVDKTWTVKVCDFGLSRLKANTFLSSKSAAGTP
EWMAPEVLRDEPSNEKSDVYSFGVILWELITMQQPWSGLNPAQVVGAVGFQNRRLQIPKD
MNPDVAAIIESCWANESWQRPTFASIMESLKPLIK
>scaffold-ANON-2008277-Leiosporoceros_dussii-B
----AQQTEQTYSLQLALALRLAADAELAEEPCIFGSQLLGQNPPGRRSVEATAHRLWVN
GSLGYNDRVEDGFYHICGINPHVWSMCNDFYSGARMPSLESLRSVGVSDTAFDVILVDKH
SDSHFRELVNKAIEKSKATSDARVLAEQLGKLVCSLLGGTAACEEGDLMFRWEASSRALK
ECLATTVLPIGSLSVGLCRHRALLFKTLADRVHLPCRIVKGCKYCCLEEGLSCNILCGDD
REFYVNLIEKPGVLSEPESSFLSSSTSVASPLRMSESIDSQ---NERSLSRTQGSGGSSA
HAMEEGVVSNAEDVIKNELGGDR---------------GANVKDGAHKEPWSMSGAKKAE
KSQVVAQDFEIAWEDLQLGERVGQGSFGTVHRAEWLGSDVAVKILMEQDFEDACLNEFVR
EVSILKRLRHPNVVLFMGVVTKRPHLSIATEYLPRGSLFRLLHRSSTKDQMDEKRRIRMA
LDVAKGMNYLHRSNPPIVHRDLKSPNLLVDKNWTVKVCDFGLSRLKGNTFLSSRSGAGTP
EWMAPEVLRDEQSSEKCDVYSFGVVLWELVTLQQPWNGLSPAQVVGAVGFQGRRLQIPSN
TVPEITSLIEACWQSDPKQRPSFASIMQQLKPLQR
>scaffold-DXOU-2002652-Nothoceros_aenigmaticus
------RAEEDFQLQLALALRVAAEAAAVDDPVLVANRRSK---PGVSKIEATAYRYWVS
NCLTYDDRIEDGFFEIWGMSPYVWSMCTDSNELGRMPLLESLRAVHPGDAAFEVVLVDRS
LDPDLRELEDKAVGLAYDSTELLDLAAKLGKMVANVMGGTASSD-EVLMVPWKTCSAQVM
GIVAGIVLPIGKLRTGLCRHRALLFKVMADSVGLPCRLARGASFCGKEDHAMVVVRCADD
KEWMIDLLANPGHIMAPDSRLSAPPAVIGSPLQFDAGSSISVMSSNIALDKAAGTSEDVL
NIAFRTTEATLEKVVE-------ASEGAGLNADASLIKEDVCKHMEAADMSNTMKGTVVK
KMLVAAHEVDIPWEDISIGERIGQGSYGKVYRADWQGSDVAVKVFLHQDLQFEALEECRS
EVAIMRRLRHPNVVLFMGAVTKPPNFSIVTEFCPRGSLFRLLHRPNR--ELDERRRIRMA
LDVAKGMNYLHRCSPPVVHRDLKSPNLLVDKNWTVKVCDFGLSRQKHRTYLSSKSSAGTP
EWMAPEVLRNEPSDERSDVYSFGVILWELSTLQVPWAGLNPLQVVGAVGFQHRRLPIPET
MEPAIASIIQACWRTDPRTRPSFAEIMQELKPL--
>scaffold-TCBC-2001389-Nothoceros_vincentianus
------RAEEDFQLQLALALRVAAEAAAVDDPVLVANRRSK---PGVSKIEATAYRYWVS
NCLTYDDRIEDGFFEIWGMSPYVWSMCTDSNELGRMPLLESLRAVHPGDAAFEVVLVDRS
LDPDLRDLEDKAVGLAYDSTELLDLAAKLGKMVANVMGGTASSD-EVLMAPWKTCSAQVM
GIVAGIVLPIGKLRTGLCRHRALLFKVMADSVGLPCRLARGASFCGKEDHAMVVVRCADD
KEWMIDLLANPGHIMAPDARLSAPPAVIGSPLQFDAGSSISVMSSNITLDKAAGTSEAVL
NIAFRTTEATLEKVVE-------ASEDAGLNADASLVKEDVCKHMEAPDMSNTMKGAVVK
KMLVAAHEVDIPWEDISIGERIGQGSYGKVYRADWQGSDVAVKVFLHQDLQYEALEECRS
EVAIMRRLRHPNVVLFMGAVTKPPNFSIVTEFCPRGSLFRLLHRPNR--ELDERRRIRMA
LDVAKGMNYLHRCSPPVVHRDLKSPNLLVDKNWTVKVCDFGLSRQKHRTYLSSKSSAGTP
EWMAPEVLRNEPSDERSDVYSFGVILWELSTLQVPWAGLNPLQVVGAVGFQHRRLPIPES
MEPAIASIIQACWRTDPRTRPSFAEIMQELKPL--
>scaffold-TCBC-2001390-Nothoceros_vincentianus
------RAEEDFQLQLALALRVAAEAAAVDDPVLVANRRSK---PGVSKIEATAYRYWVS
NCLTYDDRIEDGFFEIWGMSPYVWSMCTDSNELGRMPLLESLRAVHPGDAAFEVVLVDRS
LDPDLRDLEDKAVGLAYDSTELLDLAAKLGKMVANVMGGTASSD-EVLMAPWKTCSAQVM
GIVAGIVLPIGKLRTGLCRHRALLFKVMADSVGLPCRLARGASFCGKEDHAMVVVRCADD
KEWMIDLLANPGHIMAPDARLSAPPAVIGSPLQFDAGSSISVMSSNITLDKAAGTSEAVL
NIAFRTTEATLEKVVE-------ASEDAGLNADASLVKEDVCKHMEAPDMSNTMKGAVVK
KMLVAAHEVDIPWEDISIGERIGQGSYGKVYRADWQGSDVAVKVFLHQDLQYEALEECRS
EVAIMRRLRHPNVVLFMGAVTKPPNFSIVTEFCPRGSLFRLLHRPNR--ELDERRRIRMA
LDVAKGMNYLHRCSPPVVHRDLKSPNLLVDKNWTVKVCDFGLSRQKHRTYLSSKSSAGTP
EWMAPEVLRNEPSDERSDVYSFGVILWELSTLQVPWAGLNPLQVVGAVGFQHRRLPIPES
MEPAIASIIQACWRTDPRTRPSFAEIMQELKPL--
>scaffold-FITN-2018368-Treubia_lacunosa
TGSWAQDAEQSYNLQTALVLRLMNEAKLTEEPPLLGPNIVP---STQEFVAGIAYRFWVN
GTLAYNDKIQDGFYCIDGLDPYVWTMCNDFGGGRSIPSLEYLHAINPADVDITVVAVDRS
NDSYLVEIEKKALELAHGTSDTRELATQLGKLVSQTMGGEGLTE-DELMVRSKEYIETMK
EQLRSVVLSIGSIRVGFFWHRVLLFKVLADTIGIPCRICIGSKCCKIP--ACCVVLCDVE
REYTVDLALEAGTLSEMDFLLD-DSLSVASPLRTPFLITSQVSQKGKSLGQDKS----SC
GLYSSGN---------DQVAEAKTVEDAARNTHVKAMQHEQGQRKSEIPREHAGVKVGRR
ELPYDLLNWEISRDELSLKERLGAGYFGTVHRAEWRGCDVAVKILTEQDVHEDQLSEFMR
EVSILMRLRHPNIVLFLGAVMEPNKLSIVTEYLPRGNLFKLLQRPQARDVLDDRKRLRMA
LDVAKGMNYLHQSNPPIVHRDLKTPNLLVDKDWTVKVCDFGLSRLKAHTYLSSRSGFGTP
EWMAPEVLRDEPSNEKSDVYSFGVILWELMTLQQPWNGMSLAQVVGAVGFQGRRPQIPQD
VNPETAALIESCWASESADRPSFADIIVELKRLMR
>scaffold-HMHL-2009097-Marchantia_paleacea-non_mycorrizal
-KSWAQHAEQSYNMQLALALRLMAEAELTAETRLIGYHFKDNTCAARRSVEATAHRFWVN
GSLGYSDVIQDGFYMIWGMNPQVWTMCNFPPEGNRMPSLESLRSVNPAESSLEVILVDKN
GDSMLRGLESKAIAIAQEASDSRKLAELLGQRVCNLFGGVSPSEHGDLMSRWRSSSEQLK
ECLGSIVLPLGNLSVGLCRHRALLFKTLADSIKLPCRIARGCKYCGSDEGASCLVLCEPD
KEFYVDLIGNPGLLSSPDSLWSSSSMSFRSPLRFADSRNC-FSDEVRSWSRSFQAEGSST
DSRQEEPMTLSDDPGANRKVTGRLNPPMARSAPDDACGESKNHLGFVNSCVGMCGLPKRP
EPVSQTDDWEIRWEDILLKERIGGGSFGTVHRADWHGSDVAVKILIEQDVHEERLNEFLR
EVAIMKRLRHPNVVLFMGAVSKRPNLSIVTEYLPRGSLFRLLHKSGARESLDERRRLRMA
FDVAKGMNYLHRSNPPIVHRDLKSPNLLVDKTWTVKVCDFGLSRFKGNTFLSSRSGAGTP
EWMAPEVLRDEPSNEKSDVYSYGVVLWELVTLQQPWNGMSPAQVVGAVGFQNRRLQIPKE
VNPDIAALVESCWTNEPWLRPSFADIMLSLKNFQK
>scaffold-IHWO-2001525-Marchantia_paleacea-mycorrizal
-KSWAQHAEQSYNMQLALALRLMAEAELTAETRLIGITSR-TILRPHASVEATAHRFWVN
GSLGYSDVIQDGFYMIWGMNPQVWTMCNFPPGGNRMPSLESLRSVNPAESSLEVILVDKN
GDSMLRGLESKAIAIAQEASDSRKLAELLGQRVCNLFGGVSPSEHGDLMSRWRSSSEQLK
ECLGSIVLPLGNLSVGLCRHRALLFKTLADSIKLPCRIARGCKYCGSDEGASCLVLCEPD
KEFYVDLIGNPGLLSSPDSLWSSSSMSFRSPLRFADSRNC-FSDEVRSWSRSFQAEGSST
DSRQEEPMTLSDDPGANRKVTGRLNPPMARSAPDDACGESKNHLGFVNSCVGMCGLPKRP
EPVSQTDDWEIRWEDILLKERIGGGSFGTVHRADWHGSDVAVKILIEQDVHEERLNEFLR
EVAIMKRLRHPNVVLFMGAVSKRPNLSIVTEYLPRGSLFRLLHKSGARESLDERRRLRMA
FDVAKGMNYLHRSNPPIVHRDLKSPNLLVDKTWTVKVCDFGLSRFKGNTFLSSRSGAGTP
EWMAPEVLRDEPSNEKSDVYSYGVVLWELVTLQQPWNGMSPAQVVGAVGFQNRRLQIPKE
VNPDIAALVESCWTNEPWLRPSFADIMLSLKNFQK
>scaffold-IRBN-2007004-Scapania_nemorosa
--SWAQQAEQGYNLQSALAVRLMAEAELISETRLIGQHFNETSCAARRSVDATAHRFWVN
GSMGYNDVIQDGFYQIWGMNPRVWNMCNHPQEGNKMPSLESLRTVDPVDSSVEVVLVDQN
GDSHLRELTSKSLSQTFQQPDPRIVAEVLGTRVCNLLGGEASHEHGDLMVRWKEDSRRLK
DCLSSIVLPLGNLSVGLCRHRALLFKTLADSVKLPCRIARGCKYCGSDEGASCMVLCEPD
REFYVDLVAKPGSLSSPDSVWTNSSWSFLSPLRFQDFNSS-FSGDDRSWSRSFARES-SV
DSQYREELTFKDDPNGDRRREGKMNLAKENVVPACEKG-----VDYMNSGMGQPVSPKRL
DRMSSREDFVIQWEDLILNGRVGAGSFGTVHRADWQGSDVAVKVLMEQDIHDERLHEFLR
EVAIMKRLRHPNVVLFMGAVTAPPNLSIVTEYMSRGSMFRLLHKSSIKELLDEKRRVRMA
FDVAKGMNYLHRSNPPIVHRDLKSPNLLVDKTWTVKVCDFGLSRFKSNAFLSSRSGAGTP
EWMAPEVLRDEPSNEKADVYSFGVVFWELITMQLPWSGMSPAQVVGAVGFQNRRLQIPKD
LQPALAAIMEACWANDPRDRPSFAGIMESLKEFMK
>scaffold-IRBN-2007005-Scapania_nemorosa
--SWAQQAEQGYNLQSALAVRLMAEAELISETRLIGQHFNETSCAARRSVDATAHRFWVN
GSMGYNDVIQDGFYQIWGMNPRVWNMCNHPQEGNKMPSLESLRTVDPVDSSVEVVLVDQN
GDSHLRELTSKSLSQTFQQPDPRIVAEVLGTRVCNLLGGEASHEHGDLMVRWKEDSRRLK
DCLSSIVLPLGNLSVGLCRHRALLFKTLADSVKLPCRIARGCKYCGSDEGASCMVLCEPD
REFYVDLVAKPGSLSSPDSVWTNSSWSFLSPLRFQDFNSS-FSGDDRSWSRSFARES-SV
DSQYREELTFKDDPNGDRRREGKMNLAKENVVPACEKG-----VDYMNSGMGQPVSPKRL
DRMSSREDFVIQWEDLILNGRVGAGSFGTVHRADWQGSDVAVKVLMEQDIHDERLHEFLR
EVAIMKRLRHPNVVLFMGAVTAPPNLSIVTEYMSRGSMFRLLHKSSIKELLDEKRRVRMA
FDVAKGMNYLHRSNPPIVHRDLKSPNLLVDKTWTVKVCDFGLSRFKSNAFLSSRSGAGTP
EWMAPEVLRDEPSNEKADVYSFGVVFWELITMQLPWSGMSPAQVVGAVGFQNRRLQIPKD
LQPALAAIMEACWANDPRDRPSFAGIMESLKEFMK
>scaffold-JPYU-2007371-Marchantia_polymorpha
-KSWAQHAEQSYNMQLALALRLMAEAELTAETRLIGYHFKDNSCAARRSVEATAHRFWVN
GSLGYSDVIQDGFYMIWGMNPQVWTMCNFPTEGNKMPSLESLRSVNPAESSLEVILVDKN
GDSMLRGLESKAIAIAQEASNSRKLAELLGQRVCNLFGGVFPSEHGDLMSRWRSSSEQLK
ECLGSIVLPLGNLSVGLCRHRALLFKTLADSIKLPCRIARGCKYCGSDEGASCLVLCEPD
KEFYVDLIGNPGFLSSPDSLWSNSSMSLRSPLRFADSSNC-FSDEVRSWSRSFQAEGSST
DSRQEEPMTLSDDPGANRKVTGRLNPPLPRSAPDDACGESKNHLGFVNSCVGMCGIPKRP
EPVSQTDDWEIRWEDISLRERIGGGSFGTVHRADWHGSDVAVKILIEQDVHEERLNEFLR
EVAIMKRLRHPNVVLFMGAVSKRPNLSIVTEYLPRGSLFKLLHKSGARESLDERRRLRMA
FDVAKGMNYLHRSNPPIVHRDLKSPNLLVDKTWTVKVCDFGLSRFKGNTFLSSRSGAGTP
EWMAPEVLRDEPSNEKSDVYSYGVVLWELVTLQQPWNGMSPAQVVGAVGFQNRRLQIPKE
VHPDIAALIEACWTNEPWLRPSFADIMLSLKNFQK
>scaffold-LFVP-2086500-Marchantia_paleacea-2_samples_combined
-KSWAQHAEQSYNMQLALALRLMAEAELTAETRLIGYHFKDNTCAARRSVEATAHRFWVN
GSLGYSDVIQDGFYMIWGMNPQVWTMCNFPPEGNRMPSLESLRSVNPAESSLEVILVDKN
GDSMLRGLESKAIAIAQEASDSRKLAELLGQRVCNLFGGVSPSEHGDLMSRWRSSSEQLK
ECLGSIVLPLGNLSVGLCRHRALLFKTLADSIKLPCRIARGCKYCGSDEGASCLVLCEPD
KEFYVDLIGNPGLLSSPDSLWSSSSMSFRSPLRFADSRNC-FSDEVRSWSRSFQAEGSST
DSRQEEPMTLSDDPGANRKVTGRLNPPMARSAPDDACGESKNHLGFVNSCVGMCGLPKRP
EPVSQTDDWEIRWEDILLKERIGGGSFGTVHRADWHGSDVAVKILIEQDVHEERLNEFLR
EVAIMKRLRHPNVVLFMGAVSKRPNLSIVTEYLPRGSLFRLLHKSGARESLDERRRLRMA
FDVAKGMNYLHRSNPPIVHRDLKSPNLLVDKTWTVKVCDFGLSRFKGNTFLSSRSGAGTP
EWMAPEVLRDEPSNEKSDVYSYGVVLWELVTLQQPWNGMSPAQVVGAVGFQNRRLQIPKE
VNPDIAALVESCWTNEPWLRPSFADIMLSLKNFQK
>scaffold-WJLO-2009145-Ricciocarpos_natans
SKSWAQQTEQSYNMQLALAVRLMAEAELTSETRLIGYHFKDNTCAARRSVEATAHRFWVN
GSLGYSDVIQDGFYMIWGMNPEVWTMCNFPSEGNKMPSLESLRAVNPSESSLEVILVDRN
GDSVLRDVENKAVVIAQEASSTRKLAELLGHRVSTLFGGAAASEHGDLMMRWQSSSEQLK
ERIGSIVLPLGNLTVGLCRHRALLFKMLADSFKLPCRITRGCKYCRSDEGASCIVLCEPD
REFYVDLIGRPGSLCSPDTLWSSSSMSFRSPLRFAQSNTS-FSDEVRSWSKSFLAEG-ST
GSHTEERLTLSGDPGANGSVGGRLNLPATRSAPDEIRGESKTHLGFGNPRAGKAVLPKRP
EAGPPVDDWEIRWEDIKLKEKIGGGSFGTVHRGDWHGSDVAVKLLIEQDVHEDRLKEFLR
EVAIMKKLRHPNVVLFMGAVSKRPNMSIVTEYMPRGSLFRLLHKSGAREQLDERRRLQMA
YDVALGMNYLHRSNPPIVHRDLKSPNLLVDKTWTVKVCDFGLSRFKGNTFLSSRSGAGTP
EWMAPEVLRDEQSNEKSDVYSYGVVLWELVTLQQPWSGMSPAQVVGAVGFQNRRLQIPKE
VNPQIAALIEACWANDPRQRPSFASIMQTLKELRK
>scaffold-YBQN-2011347-Odontoschisma_prostratum
GARWAQQTE-GYNLQSALAVRLMAEAELISETRLIGQHFHETSCAARRSVEATAHRFWVN
GSMGYNDMVQDGFYQIWGMNPRVWTMCNHPQEGNKMPSLDSLRGVNPADSPVEVVLVDKN
GDSHLRELTAKGLSQAHQDPDPRILAEVLGTRVCNLLGGEASHEHGDLLLRWKDNSRRLQ
ECLSSIVLPLGSLSVGLCRHRALLFKTLADSVKLPCRIARGCKYCGSDDGASCMVLCEPD
REYYVDLIAKPGCLSSPDSVWTNSSWSFCSPLRFQDFKSI-FSGDERSWSRSFARD--SV
DSQSREELTFKDDPGGERRRDGKMNLAKETVVQTCEKG-----GDYMNLGMGQPLSPRRL
ERMSSTEDFEIPWEDLILKERVGAGSFGTVHRADWQGSDVAVKVLMEQDVHDERLKEFLR
EVGIMKRLRHPNVVLFMGAVTAPPNLSIVTEYMSRGSLFRLLHKSSMKELLDQKRRIRMA
FDVAKGMNYLHRSNPPIVHRDLKSPNLLVDKTWTVKVCDFGLSRFKANTFLSSRSAAGTP
EWMAPEVLRDEPSNEKSDVYSFGVVFWELITMQLPWSGMGAAQVVGAVGFQNRRLQIPQD
LHPDLAVIMESCWSNDPRDRPSFAGIMESLKEYLK
>scaffold-ABIJ-2002392-Selaginella_lepidophylla
CGSWVQQAETSYNLQMALVLRMMADVEDAPLSLYSG--------SPGNAANFTSHRFWVQ
GSLGYNDKIDNGFYYVHGINPYVWTMCTDVDERGRMPDLDALRAVEQSQVTVEAVYFDRS
SDPVLCEHEKAAIAIGYKCSAAYELPERLGKFVSNVMGGRAPLGEGDLTPQWITSSRNLK
DALNSTVVPIGAVRVGLCWHRALLYKFLADSIGLPCRIARGCKYCGLDKGASCLVLCGSE
REHFVDLIGSPGELHEWSSFLNTYSMPVTSPLRLPDFRSSSLINEDRWNTASP-------
----------LADPGSSHSSKNR---------------LNTNQNESMHSSHK-----EPS
SRTDHFSEWEIPWQELVLKEQLGGGSFGTVHLADWQGTDVAVKILRDQDASEELLAELTR
EIVILRRLRHPNIVLFMGAVTRPPHLSIVTEYLPRGSLFRLLHNPKSREILDEKRRMRMA
LDVARGVNYLHRSKPAIVHRDLKSPNLLVDKYLTVKVCDFGLSRFKSKTFLSSQTGAGTP
EWMAPEVLRDEPSNEKSDVYSFGVVLWELVTLQKPWAGLTAMQVVAAVAFNGRRLQIPSD
VNRKMIALIDSCWANDPELRPSFASIIETVKNFQE
>scaffold-ABIJ-2005115-Selaginella_lepidophylla
-----QSAEDDFNLQMALSLRVPTEKMDPDESRKT---------SSVSKAESTSYRYWVT
SCLGYDEWIEDGFYELWGMSPHVWSICTDSSEQGRMPPLESLRRVHPGDAAFDVVVVDRG
VDPALRSLEDRVVNLAYEANEVFDLACQLGKLVAAEMGGPVTSD-DDLSEAWQQNRFKLM
QASGSVVLPIGMIKAGLFRHRALLFKVLADSVGLPCRLVRGHPFCVREEDAFSLVKCSSG
REWVVDLVSRPGVLLPPETRTPISAGIGSSTLRQTSLDSMSFTDEPEKVDEDAKP-----
-----------------------KEELVEKARE-------------------HEAEQALK
VTTTHVDNYEIKWEDIKIGERVGQGSFGRVYHADWQGSDVAVKVFLDQDIRSEALEEFKR
EVAMIRRLRHPNIVLFMGAVTKTPNLSLVTEFCPRGSLFRILQKT----KLDERRRLRMA
LDVAKGMNYLHRCCPPIVHRDLKSPNLLVKENWTIKVCDFGLSRPKNNTFLTSRTGVGTP
EWTAPEVLRNEPSDERCDIYSFGVILWELATLQQPWAGMSSMQVIGAVGYLNQRLPIPDH
IDPAIASLMQSCWSSDPKARPSFGEIMHQLKTL--
>scaffold-ENQF-2016028-Lycopodium_annotinum
--SLAQQTEQSYNLQLALALRLMADAELTEEPGFLDSPFEEDCYSPKRSVLATAHRFWVN
GSLGYLDKVQDGFYHIWGINPYVWTMCNDIDEGGHMPSLESLLEVDPSDLRMCVILIDSK
GDLALLDLVTKALRLKGEASDARQLAEQLGKLVSMHMGGAVASEQGSLISCWKSCNKALK
EHFGSVVLPIGSLTVGLCRHRALLFKMLCDKVDLPCRVARCCKFCGSDEGASCIVICGIE
REYYIDLIVNPGTLFEHDWFSNNSSLPIASPLRLPEFKSSGVTDEDRSWGRNS-----AF
DSGHQEPRNLFSKADQDQVIHTRSNHFVEQDKPLPDVRTSSTFDPPTKPLVGSFMRPSTI
DQAMFHDSWEIPWEEIVLKEKIGAGSFGTVHRGDWQGSDVAVKILIEQDLFEEQLNEFMR
EVEIMKRMRHPNVVLFMGAVTKRPNFSIVTEFLPRSSLFRILHKPGARKLLDEKRIIRMA
LDVAKGMNYLHRSNPPIVHRDLKSPNLLVDKNWTVKVGDFGLSRLKANTYLSSRSGAGTP
EWMAPEVLRDEPSNEKSDVYSFGVILWELVTLQQPWNGMSAAQVVGAVGFQKRRLQIPKD
INPELVAIIESCWDSEPSKRPSFAGIMHSLKQLQK
>scaffold-GAON-2014196-Huperzia_squarrosa
--SLAQQTEQSYNLQLALSL-LLSDAELTDDHGLLGSSFQESNDGTQRAVLATAHRFWVN
SSLGYNDKIQDGFYHISGINPYVWTMCNDIDEAGYMPPLESLTAVDPSDLHVIVVLIDRK
GDLALQDLVTTALRLKSETSNTRLLAGNLGKLVCMHMGGAVTYEEGSLFIRWKSCTQALK
QLIGSIVFPIGSLTVGLCRHRALLFKALCDMVELPCRIARCCKFCGSSEGASCIILCGIE
REYYVDLIVNPGALFEHDIFFIS-SLLPVSPLRLPDFKSSGITDEDRSSGRNS-----AF
EIGFQEPGDFISTPGQDAVVHPRKNLPVEQAKPLQSVKDSSKFDALSKPLEGKLMKPSIV
EQAFLHDSWEIPWAEIVLKERIGAGSFGTVHRADWHGSD---KILVEQDLFEEQINEFMR
EVEIMKRMRHPNIVLFMGAVTKRPNFSIVIEFLPRGSLFRLLHRPDTRKLLDERRRLRMA
LDVAKGMNYLHRSNPPIVHRDLKSPNLLVDKNWTVKVGDFGLSRLKANTYLSSRSSAGTP
EWMAPEILRDEPSNEKSDVYSFGVILWELITLQQPWNGMSAAQVVAAVGFQGKRLQIPKD
VNPELTAVIESCWASDPSQRPSFAGIMNSLKQIQK
>scaffold-JKAA-2005716-Selaginella_wallacei
------QVGDDIDLHMALALR--PEARTSSSIGKS---------PDANKAEATSYRYWVT
NCLSYDDWIDDGFYELWGMSPHVWSLCTDSSEQGRMPSLDSLRCVN-SEAAFEVVLVDRK
VDSSLRALEDTVVNLAYEAKEVLDLASQIGKLVTDAMGGPVMTE-DELGTSWELTRHKLT
QAAGSIVVPIGMLKIGLFRHRALLFKVLADSVGLPCRLVRGRSFCERDEDAYSVIKCVNG
REWVVDLLAKPGLLVPSQGMVSGTSLRAASCLEIAAVSSGAVDDVPSEQDVKFKN-----
-----------------------ASSDGDADSVARLT-----------------------
-RSVPVEEYEISWEDIKIGERVGQGSFGRVYHGDWQGSDVAVKVFLDQDIMSEALDEFKR
EVAMVRRLRHPNIVLFMGAVTIPPNLSLVTEFCPRGSLYRILQRT----KLDERRRIRMA
LDVAKGMNYLHRCSPPIVHRDLKSPNLLVKENWTVKVCDFGLSRPKNNTFLTSKTGVGTP
EWTAPEVLRNEPSDEKSDVYSYGVILWELATLQQPWAGMNSMQVIGAVGYLNQRLVIPDN
VEPSIASLIETCWSSDPKVRPSFGEIMHSLKTL--
>scaffold-KJYC-2001296-Selaginella_willdenowii
SGSWVQQAEKSYNLQMALVLRLMADAEASEHERSV-----------ELGPSCASHKFWVH
GSLGYNDRVDDGFYFIHGMNPYVWSMCTDVEDKGRMPGLDALRGVEPSQVSMDVIYVDRS
CDSSLREYEKMAVAIGYECSNAIELPERLGRLVCDIMGGISPDGEGELAVRWAKSSRMIK
DLLNSVVVPIGSVQVGLCWHRALLYKVLADSVGLPCRIARGCKFCTSDRGASCLVLCGNQ
REYFVDLVGSAGQLHEWSSFLNTCLAPVTSPLRLPEFQSSCLSDEDRTLWGQSMM-----
----------------NDNNSNA---------------LRPKSADAVYKPMQ-----DTA
TEECLGGEWEIPWQDIILKEKLGGGSFGTVYLADWQGTDVAVKILLDQEAPDELQKELTR
EIVILRRLRHPNIVLFMGAVTKSPNLSIVTEYLPRGTLYKLLHTPKAREILDEKRRLRMA
LDVARGVNYLHKSKPVIVHRDLKSPNLLVDKYLNVKVCDFGLSRFKSKTFLSSRTGAGTP
EWMAPEVLRDELSDEKSDVYSFGVILWELVTLEKPWSGLTAMQVVAAVAFNGRRLQIPSN
VNPKMASLIDSCWDNDPESRPAFASIVDTLKGFQE
>scaffold-KJYC-2008810-Selaginella_willdenowii
-----QLVEEDLQVQMALSLRVPEQQAEAREESKT---------PGISKAELASYRYWVT
NCLSYDEWIEDGFYELWGMSPHVWSICTDSSEGGRMPPLESLRCVHPSDATFDVVLVDRA
IDPILVELEEKVVNLAYEANEVFDLACQLGKLVAQAMGGPAASD-AELVESWERNRLKLM
HTYGSIVIPIGLLKAGLSRHRALLFKVLADCVGLPCRLVRGHPFCAKEEDAFALVKCNSG
REWVVDLVCKPGLLLPPEARTPLSSVIASSTVDSGS-TSFSPAESVETNVEKTEQ-----
-----------------------KRSDEEASKKVVVTR---------------ESKQRPV
KLAGHGEEYEIKWEDITLGERVGQGSFGRVFHADWQGSDVAVKVFLDQDIRSEALEEFKR
EVATIRRLRHPNIVLFMGAVTMPPNMSIVTEFCPRGSLFRTLQKT----KLDERRRMKMA
LDVAKGM--LHRCSPLIVHRDLKSPNLLVKENWTLKVCDFGLSRPKNNTFLTSKTGVGTP
EWTAPEVLRNEPSDEKCDVYSYGVILWELATLQQPWAGMSSMQVIGAVGYLNQRLPIPDN
TEPSIASLMQACWSSEPKMRPSFGEIMQRLKSL--
>scaffold-LGDQ-2004279-Selaginella_apoda
CGSWVQQAETSYNLQMALVLRMMADVDGTPPSPSTG--------SSGNAASFTSHRFWVQ
GNLGYNDKIDDGFYYVHGINPYVWTMCTDVDERG---PLDALRAVEQSQVSVEAVFFDRS
SDPVLREHEKAAIAIGYGCSAAYELPERLGKFVSDVLGGRAPSGEGDLISRWMASSRDLK
GALNSTVVPIGSVRVGLCWHRALLYKFLADGIGLPCRIARGCKHCGMDKGASCLVLCGSE
REHFVDLIASPGSLHEWSSFLNTYSMPVTSPLRLPDFRSSSSISEDRISTALP-------
---------SMADPGSINLADHR------------------DRNDGMQTALK-----DHS
NRAELFSDWEIPWQELVLKEQLGGGSFGTVHLADWQGTDVAVKILRDQDASEELLSELTR
EIVILRRLRHPNIVLFMGAVTRPPHLSIVTEYLPRGSLFRLLHNPKSREILDEKRRIRMA
LDVARGVNYLHRSKPAIVHRDLKSPNLLVDKYLTVKVCDFGLSRFKSKTFLSSQTGAGTP
EWMAPEVLRDEPSNEKSDVYSFGVVLWELVTLQKPWAGLTAMQVVAAVAFNGRRLQIPSD
VNRKMVALIDSCCANDPESRPSFASIIETIKNFQE
>scaffold-PKOX-2101420-Isoetes_tegetiformans
TGSWAQDAEQSYNLQTALVLRLMNEAKLTEEPPLLGPNIVP---STQESVAGIAYRFWVN
GTLAYNDKIQDGFYCIDGLDPYVWTMCNDYGGGRSIPSLEYLHAINPADVDITVVAVDRS
NDSYLIEIEKKALELSHGTSDTRELATQLGKLVSQTMGGEGLTE-DELMVRSKEYIETMK
EQLRSVVLSIGSIKVGFFWHRVLLFKVLADTIGIPCRICIGSKCCKIP--ACCVVLCDVE
REYTVDLALEAGTLSEMDFLLD-DSLSVASPLRTPFLITSQVSQKGKSLGQDKS----SC
GLYSSGN---------DQVAEAKTVEDAARNTHVKAMQHEQGQRKSEIPREHAGVKVGRR
ELPYDLLNWEISRDELSLKERLGAGYFGTVHRAEWRGCDVAVKILTEQDVHEDQLSEFMR
EVSILMRLRHPNIVLFLGAVMEPNKLSIVTEYLPRGNLFKLLQRPQARDVLDDRKRLRMA
LDVAKGMNYLHQSNPPIVHRDLKTPNLLVDKDWTVKVCDFGLSRLKAHTYLSSRSGFGTP
EWMAPEVLRDEPSNEKSDVYSFGVILWELMTLQQPWNGMSLAQVVGAVGFQGRRPQIPQD
VNPETAALIESCWASESADRPSFADIIVELKRLMR
>scaffold-PQTO-2012042-Lycopodium_deuterodensum
--SLAQQTEQSYNLQLALALRLMADAELTEEPGFLDSPCEEDCYGAKRSVLATAHRFWVN
GSLGYVDKVQDGFYHIWGINPYVWSMCNDIDEGGYMPSLESLFEVDPSDLCMSVILIDFK
GDLALQDLVKNALRLKCEVSDTRQLAEQLGKLVSTHMGGPVASEQGSLISHWKSCNKALK
EKFGSVVLPIGSLTVGLCRHRALLFKTLCDELDLPCRVARCCKFCGSDEGASCIVICGSE
REYYIDLIVNPGTLFEHDCFSNNSSLPIASPLRLPEFKSSGVTDEDRSCWRNF-----TS
DSGYQEPGSLFPKPVQGQVLHSRSNHFFQQGKPLP---TSSSFDPPTKSLVGSFMRPSTI
DQAICQDSWEIPWEEIVLKEKIGAGSFGTVHHGDWHGSDVAVKILIEQDLFEEQLSEFMR
EVEIMKRMRHPNVVLFMGAVTKRPNFSIVTEFLPRRSLFKLLHKPGARKLLDERRRIRMA
LDVAKGMNYLHRSNPPIVHRDLKSPNLLVDKNWTVKVGDFGLSRLKANTYLSSRSGAGTP
EWMAPEVLRDEPSNEKCDVYSFGVILWELITLQQPWNGMSAAQVVGAVGFQKRRLQIPKD
VDPELVTIIESCWDSEASKRPSFAGIMHSLKQLLK
>scaffold-ZFGK-2042679-Selaginella_kraussiana
SPSWMKQVEKSYNLQTALVLRMMSDAEASESFRSLN--------SLRDTAVVTSHKLWVN
GSLGYDDRIDDGFYYIHGINPYVWMMCSDVNEKGHIPSLESLRGIDPSQVSMEVVHIDRN
VDVQLRELEKKAITMAYEAGDTSQLSELLGKFVSDKMGGPSPDE-SNLQSTVRTST----
----SVVVLLGSVREGVCWHRALLYKFLADSVGLPCRIARGCKYCGLDTGASCLVLCGNE
REYFVDLIALPGRLHEWSSFLNTYSLSVTSPLRLPDFGSSKLTDEDRSSTRSSEY-----
----------------ENSLKDK---------------LSDQEA-------------AIS
RHCFEADGWEIQWEDLVLKERLGGGSFGTVHLADWQGTDVAVKILLDQAAPEEQLRELTR
EIMIIGRLRHPNIVLFMGAVTTSPHLSIVTEYLPRGTLFKLLHNPKAREILDEKRRLRMA
LDVARGVNYLHKSKPVIVHRDLKSPNLLVDKYLTVKVCDFGLSRFKSKTFLSSRTGAGTP
EWMAPEVLRDEPSDEKSDVYSFGVVLWELVTLQKPWAGLTAMQVVAAVAFQGRRLQIPNN
VNPKMAVLIQSCWENDPELRPSFTNIVDTLKSFRE
>scaffold-ZYCD-2009758-Selaginella_acanthonota
GGSWVNQAEKSYNLQTALVLRMMSDSEESHSVSSDQ--------LTGSTDQFMSRRFWVN
GSLGYNDKLDDGFYHIYGINPYVWTMCSGAGEKGRIPSLDSLRAMDHLDVPVEVLYIDRS
SDSNIQELENRAITLAYASADARQLAEALGKLVSDTMGGAFTSEEGEPSIQWFKCSKALK
SSLNSVVIPIGSIRVGLCWHRALLYKFLADNVGLPCRVARGCKSCGLERGASCLVMCDGD
SEYIVDLIVSPGRLHARSAFLNTYSFSMASPLRLPDFNLSVLNDEDRDPAAAGED-----
----------------GNHVSGD---------------EASEQGA------------LSV
GSADSDSDWEIPWSDLTVKERLGGGSFGTVHLAEWQGTDVAVKILLDQDALGEQMKELKR
EIVILRRLRHPNIVLFMGAVTKLPRLSIVTEYLPRGTLFKLLHNPKAKEILDEKRRIRMA
LDVARGLNYLHKSKPMIVHRDLKSPNLLVDKYLTVKLCDFGLSRFKSKTFLSSRTGAGTP
EWMAPEVLRDEPSNEKSDVYSYGVVLWELVTMERPWAGLTAMQVVAAVAFNGRRLQIPSN
LNPKIAALIHSCWENDSELRPSSASIVETLKSFHE
>scaffold-ZZOL-2054187-Selaginella_stauntoniana
CGSWMQQAETGYNLQMALVLRMMADVEEIPLSTPV---------APPNPAVFTSHRFWVH
GSLGYSDRIDDGFYYVHGIDPYVWAMCTDVDDKGRMPTLDALRAVDISQVSLEAVYIDRS
CDSSLCEHEKTAVAIGYECSNASELPERLGKFVSNVMGGKASNGEGELISHWITRSRKLK
DALHSAVIPIGTVRIGLCWHRALLYKFLADSIGLPCRIARGCKYCGLDKGASCLVLCGTE
REYFVDLIGSPGELHEWSSFLNSYSIPVTSPLRLPDFRSSTLTDDDRTWNMASEF-----
-------QSHLYNSSTSNRNSNG---------------LDRNQHGTLPSQHA-----ESF
SRTDTFSEWEIPWEELVLKERLGGGSFGTVHLGDWQGTDVAVKILLDQDATQELLSELTR
EIVILRRLRHPNIVLFMGAVTKPPHLSIVTEYLPRGTLFRLLHTPKAREILDEKRRLRMA
LDVARGVNYLHRSKPAIVHRDLKSPNLLVDKYLTVKVCDFGLSRFKSKTFLSSQTGAGTP
EWMAPEVLRDEPSKEKSDVYSFGVVLWELVTLQKPWTGLTAMQVVAAVAFNGRRLQIPSN
VNPKMRALIESCWANDPELRPSF------------
