# Supplementary material for: Water‐related innovations in land plants evolved by different patterns of gene cooption and novelty
Source: New Phytol. 2022 Feb 8;235(2):732–42. doi: 10.1111/nph.17981 (PMC9303528; doi:10.1111/nph.17981)
Supplement: Supplementary file 3 — Dataset S3 Fasta alignments and phylogenetic trees. [file NPH-235-732-s005.zip › Supplementary_Data_3_fasta_alignments_trees/Roots/Primary_roots/CTR1_Q0WUI6_1_1kp.treefile]

(Tieghemostelium_lacteum_KYQ89625.1_protein_kinase:3.7845288701,((((((((((((((Arabidopsis_thaliana_Q05609_Serine_threonine-protein_kinase_CTR1:0.0000024988,Arabidopsis_thaliana_Q0WUI6_Serine_threonine-protein_kinase_CTR1:0.0000025563)100:0.2879081056,(Brachypodium_distachyon_I1ISZ7:0.2988064240,(Brachypodium_distachyon_I1IA54:0.1341798212,Oryza_sativa_indica_B8AIY9:0.0728131775)100:0.1976907438)100:0.1356924320)100:0.1458092583,Amborella_trichopoda_W1PYV6:0.1740727533)100:0.1961123095,scaffold-TOXE-2010390-Welwitschia_mirabilis:0.3152913887)72:0.0503269399,(((scaffold-GNQG-2016505-Encephalartos_barteri:0.0105787672,scaffold-KAWQ-2011869-Stangeria_eriopus:0.0399818227)98:0.0064206140,scaffold-WLIC-2121537-Dioon_edule:0.0417412120)100:0.0356731513,scaffold-XZUY-2012333-Cycas_micholitzii:0.0606152860)99:0.0475616434)68:0.0138054801,Ginkgo_biloba_Gb_16362:0.0805037856)98:0.0831887796,((((Arabidopsis_thaliana_Q9STU7:0.0000024988,Arabidopsis_thaliana_F4JQX7_Protein_kinase_superfamily_protein:0.0000024988)100:0.4203435316,(Brachypodium_distachyon_I1J1N2:0.1212620353,Oryza_sativa_indica_A2XXE3:0.0764240978)100:0.3955077695)98:0.1166804269,Amborella_trichopoda_U5CW63:0.3831886040)100:0.4659444574,((Ginkgo_biloba_Gb_39475:4.4923006970,Ginkgo_biloba_Gb_11687:0.0781360771)45:0.0420118550,scaffold-VGSX-2010529-Retrophyllum_minus:0.3281989894)65:0.0099439658)67:0.0444927898)58:0.0180791033,Ginkgo_biloba_Gb_26546:0.1023333039)78:0.1378641874,((((((Azolla_filiculoides_s0004.g008823:0.1129365934,Salvinia_cucullata_v1.1_s0073.g017124:0.2909442869)100:0.1962858080,((scaffold-NDUV-2106598-Vittaria_appalachiana:0.1990927600,scaffold-UJTT-2024200-Pityrogramma_trifoliata:0.0715974353)99:0.0141000241,scaffold-YCKE-2012839-Notholaena_montieliae:0.0826170259)100:0.1178868720)99:0.0643945749,scaffold-VVRN-2098364-Lonchitis_hirsuta:0.1674966057)100:0.2312282129,scaffold-QVMR-2008997-Psilotum_nudum:0.3266832526)74:0.0261496706,(scaffold-DJSE-2031703-Ophioglossum_petiolatum-2_samples_combined:0.0000021226,scaffold-WTJG-2022179-Ophioglossum_petiolatum-A:0.0016802999)100:0.3947896877)92:0.0290360040,((((Azolla_filiculoides_s0073.g037189:0.1124857605,Salvinia_cucullata_v1.1_s0059.g015151:0.1537003133)92:0.0244608515,Salvinia_cucullata_v1.1_s0062.g015557:0.2230092150)100:0.1057867836,((scaffold-KJZG-2002849-Asplenium_platyneuron:0.0867805780,scaffold-XXHP-2018164-Cystopteris_fragilis-fronds:0.0546549490)100:0.0558315528,scaffold-PIVW-2022537-Ceratopteris_thalictroides:0.1757438964)97:0.0558522261)100:0.1045910434,((((((scaffold-LHLE-2014397-Cystopteris_fragilis-young_leaf_unfurling_fiddlehead__appeared_sterile:0.0047110577,scaffold-RICC-2005250-Cystopteris_reevesiana:0.0031355744)64:0.0000023992,scaffold-XWDM-2027524-Cystopteris_fragilis-2_samples_combined:0.0000024988)48:0.0000025430,((scaffold-XXHP-2001777-Cystopteris_fragilis-fronds:0.0000024988,scaffold-XXHP-2001778-Cystopteris_fragilis-fronds:0.0000024912)66:0.0000025006,(scaffold-YOWV-2001145-Cystopteris_protrusa:0.0000028701,scaffold-YOWV-2001146-Cystopteris_protrusa:0.0000028186)99:0.0015670597)98:0.0015684906)100:0.0253543891,scaffold-UFJN-2001784-Diplazium_wichurae:0.0278827663)99:0.0322969827,scaffold-WCLG-2001833-Adiantum_aleuticum:0.1082527973)100:0.0517971317,scaffold-VVRN-2016311-Lonchitis_hirsuta:0.0789289138)100:0.2202826859)100:0.1431155698)100:0.0890152248)78:0.0723503298,(scaffold-ANON-2008277-Leiosporoceros_dussii-B:0.5028402336,(((((scaffold-HMHL-2009097-Marchantia_paleacea-non_mycorrizal:0.0000024988,scaffold-LFVP-2086500-Marchantia_paleacea-2_samples_combined:0.0000024988)61:0.0000023924,scaffold-IHWO-2001525-Marchantia_paleacea-mycorrizal:0.0196066158)97:0.0063308254,scaffold-JPYU-2007371-Marchantia_polymorpha:0.0229936015)100:0.0705018219,scaffold-WJLO-2009145-Ricciocarpos_natans:0.1277699675)100:0.1079046673,((scaffold-IRBN-2007004-Scapania_nemorosa:0.0000024988,scaffold-IRBN-2007005-Scapania_nemorosa:0.0000024988)100:0.0664003149,scaffold-YBQN-2011347-Odontoschisma_prostratum:0.0708684629)100:0.2339274032)100:0.1848214511)37:0.0529104574)62:0.0262313526,((scaffold-ENQF-2016028-Lycopodium_annotinum:0.0364704564,scaffold-PQTO-2012042-Lycopodium_deuterodensum:0.0808290060)100:0.0937476642,scaffold-GAON-2014196-Huperzia_squarrosa:0.1804849042)100:0.2619479190)64:0.0392577911,((scaffold-FITN-2018368-Treubia_lacunosa:0.0024650603,scaffold-PKOX-2101420-Isoetes_tegetiformans:0.0059294134)100:0.6786631847,(((((scaffold-ABIJ-2002392-Selaginella_lepidophylla:0.0407232623,scaffold-LGDQ-2004279-Selaginella_apoda:0.1094555728)100:0.1040123360,scaffold-ZZOL-2054187-Selaginella_stauntoniana:0.1374864837)100:0.1012425603,scaffold-KJYC-2001296-Selaginella_willdenowii:0.2942195744)100:0.0808405854,scaffold-ZYCD-2009758-Selaginella_acanthonota:0.3908270284)98:0.0352968663,scaffold-ZFGK-2042679-Selaginella_kraussiana:0.2210985238)100:0.3999572450)89:0.0750807632)74:0.2011119065,(((Klebsormidium_flaccidum_A0A1Y1IHE4_Protein_kinase_superfamily_protein:0.0289487131,scaffold-FQLP-2033635-Klebsormidium_subtile:0.0000020522)100:0.5904559760,(((((Selaginella_moellendorffii_D8SLQ6:0.0053017356,Selaginella_moellendorffii_D8RMM1:0.0132841866)100:0.0950779715,scaffold-ABIJ-2005115-Selaginella_lepidophylla:0.1370902285)94:0.0912914937,scaffold-KJYC-2008810-Selaginella_willdenowii:0.2176522649)100:0.1410745720,scaffold-JKAA-2005716-Selaginella_wallacei:0.2830618479)100:0.3601283855,(scaffold-DXOU-2002652-Nothoceros_aenigmaticus:0.0130086397,(scaffold-TCBC-2001389-Nothoceros_vincentianus:0.0000024988,scaffold-TCBC-2001390-Nothoceros_vincentianus:0.0000024988)97:0.0050341411)100:0.3729975878)99:0.1783094079)97:0.2021930751,((scaffold-FMRU-3004336-Cosmarium_ochthodes___Zygnema_sp.-2_samples_combined:0.1278656993,scaffold-NBYP-2010875-Mesotaenium_kramstae:0.1165151837)100:0.2216626720,scaffold-XRTZ-2000574-Roya_obtusa:0.3215283231)100:0.3604340323)93:0.1629400757)78:0.3280305243,(Cyanophora_paradoxa_ConsensusfromContig11913:0.4232675865,Cyanophora_paradoxa_ConsensusfromContig38216:0.1051835240)100:5.0332917380)17:0.1867500061,(Bathycoccus_prasinos_K8F7D2:3.1737229038,((Cyanidioschyzon_merolae_M1V432_Raf-related_MAP_kinase_kinase_kinase_theta-type:2.2828249389,(Cyanophora_paradoxa_ConsensusfromContig55655:2.9000622591,Cyanophora_paradoxa_ConsensusfromContig9820:4.9201798476)56:1.2294887230)27:0.0966599104,(Cyanophora_paradoxa_ConsensusfromContig56596:3.1288170050,Cyanophora_paradoxa_ConsensusfromContig54678:2.7374347080)74:0.8006230819)38:0.5545454601)34:0.1588043231);
