# Supplementary material for: Water‐related innovations in land plants evolved by different patterns of gene cooption and novelty
Source: New Phytol. 2022 Feb 8;235(2):732–42. doi: 10.1111/nph.17981 (PMC9303528; doi:10.1111/nph.17981)
Supplement: Supplementary file 3 — Dataset S3 Fasta alignments and phylogenetic trees. [file NPH-235-732-s005.zip › Supplementary_Data_3_fasta_alignments_trees/Roots/Primary_roots/EIN2_Q9S814_1_1kp.fasta]

>Arabidopsis_thaliana_Q9S814_Ethylene-insensitive_protein_2_EIN2
MEAEIVNVRPQLGFIQRMVPALLPVLLVSVGYIDPGKWVANIEGGARFGYDLVAITLLFNFAAILCQYVAARISVVTGKHLAQICNEEYDKWTCMFLGIQAEFSAILLDLTMVVGVAHALNLLFGVELSTGVFLAAMDAFLFPVFASFLENGMANTVSIYSAGLVLLLYVSGVLLSQSEIPLSMNGVLTRLNGESAFALMGLLGASIVPHNFYIHSYFAGESTSSSDVDKSSLCQDHLFAIFGVFSGLSLVNYVLMNAAANVFHSTGLVVLTFHDALSLMEQVFMSPLIPVVFLMLLFFSSQITALAWAFGGEVVLHDFLKIEIPAWLHRATIRILAVAPALYCVWTSGADGIYQLLIFTQVLVAMMLPCSVIPLFRIASSRQIMGVHKIPQVGEFLALTTFLGFLGLNVVFVVEMVFGSSDWAGGLRWNTVMGTSIQYTTLLVSSCASLCLILWLAATPLKSASNRAEAQIWNMDAQNALSYPSVQEEEIERTETRRNEDESIVRLESRVKDQLDTTSVTSSVYDLPENILMTDQEIRSSPPEERELDVKYSTSQVSSLKEDSDVKEQSVLQSTVVNEVSDKDLIVETKMAKIEPMSPVEKIVSMENNSKFIEKDVEGVSWETEEATKAAPTSNFTVGSDGPPSFRSLSGEGGSGTGSLSRLQGLGRAARRHLSAILDEFWGHLYDFHGQLVAEARAKKLDQLFGTDQKSASSMKADSFGKDISSGYCMSPTAKGMDSQMTSSLYDSLKQQRTPGSIDSLYGLQRGSSPSPLVNRMQMLGAYGNTTNNNNAYELSERRYSSLRAPSSSEGWEHQQPATVHGYQMKSYVDNLAKERLEALQSRGEIPTSRSMALGTLSYTQQLALALKQKSQNGLTPGPAPGFENFAGSRSISRQSERSYYGVPSSGNTDTVGAAVANEKKYSSMPDISGLSMSARNMHLPNNKSGYWDPSSGGGGYGASYGRLSNESSLYSNLGSRVGVPSTYDDISQSRGGYRDAYSLPQSATTGTGSLWSRQPFEQFGVAERNGAVGEELRNRSNPINIDNNASSNVDAEAKLLQSFRHCILKLIKLEGSEWLFGQSDGVDEELIDRVAAREKFIYEAEAREINQVGHMGEPLISSVPNCGDGCVWRADLIVSFGVWCIHRVLDLSLMESRPELWGKYTYVLNRLQGVIDPAFSKLRTPMTPCFCLQIPASHQRASPTSANGMLPPAAKPAKGKCTTAVTLLDLIKDVEMAISCRKGRTGTAAGDVAFPKGKENLASVLKRYKRRLSNKPVGMNQDGPGSRKNVTAYGSLG

>Amborella_trichopoda_W1PK33
METDISSELQIPSMASRICPFFAPALLISMGYIDPGKWAAAIEGGARFGFDLVLLLFIFNLIAILCQSLAARIGMVTGRNLAQICEEEYTRPMRMFLGIQAELSLILQDLTMILGIALGLNLLLGLDLFKCLLFTTINDVSFPIIIALLGNQRAKMLCVYMAGFILFFFVYGVLTSQADGPFSSNGMVPKVKAESLYTLMSLLGASILPHNFYMHSTIVQQEEQQCRRSPNISLGTVCHYHFVAITIIFSGILLANYVLMSSAATVFHGAGLSVLTVQDALLLMDQIFRSSTARFTFFLVIFCASWITKLTCDIGGRSVFHGFLGRGLCKRVIIKAFTIIPALSCVWFYGAEGVYQFLIFSQVILGLQLPSAVIPLFRIASSSSIMGTYKIPLFIEIFSWTSFFGMLVLNIFFVLEMVFGDSDWIGNLRWNMGSNVALPYLILLVIGFTSISLMLWLAATPLKSANDRPDAQTWNLELQTFHGSSENLDQIMSDKLRNDRDEKPMDDMPPSEVVSDSIAKSSVVDEKAFSAQSIVEVDRSRPLDVNQSQPESLKLASKVSLQSDTASVSVPTIEKIDVDAGLEVKEKPMSVESQGPIPVTGEVEADLEIEKDDDDTDVWEHEDASGGASATTPTSMHEGPGSFRSFSGKSEDGGSGSGSLSRLSGLGRAARRQFAAVLDDFWGKLYDFHGQAIPEAKLKKIDQMLAGKPFINSGKMGNEAIGPEHSMYSPQEIDRGFDFLPMSMDSSPRQQLNQSNLEHSSYAALIGSPTWSSQIPPLDAYGMRSSFSTLDNERRYSSLRLPSYQENRDYQPATIHGCQAASFLNRTSMNKNMDPLAPLDTMARDPSSLLSSYTDSLAYAMGKNDLGSTHDSGMISMAMSTHLPSDSRPYYNPPSSIVSNDNSGSNSYAKKYHSLPDISGLGVSCWSQLATDTNNNPWSNSISPSLSIGGRTTSSIQPPYSHIRSRAERGPLAFDELSPSKLHREAFSLHSDQDTSNSLWSRQPFDQLYGRPSAPRALESQQRGTQHDVALYQATCEAEVLQSLRYCIMKLLRLESSEWLFSQSGGLDEELIDRVAARERFIYEAEARESSRAYAGDSRYLSADRRFGSRIDDSGLAQMLVSSVPNCGEGCIWTVSLVVSFGVWCIHRVLELSLMESRPELWGKYTYVLNRLQGILDPAFSKPRQVLAPCFCLQIPSIALRRPGHAITPNGQGSKGKCTSASMLLDLIKDVEAAVASRKGRTGTAAGDVAFPKGKENLASVLKRYKRRLSHKTPGTHHEALRKGLPPSLVP

>Brachypodium_distachyon_I1IIS4
MDDGVRSMAECVGAGGGGGRNNLFRTLGPALFISMGYIDLGKWVTSVDAGSRFGYDLVLLVLLFNFSAVLCQYLSICIGMVTEKNLAQICCQEYSQPTCAGLGIQALLSLLTAEITMISGIALGFNLVFEYDDVLTGIWFASVAVNLLPYALSHLDKKMAGTLNACIAGLALVCFVLGLLVSQPKVPLDMNVMFPKLSGESAYSLMALLGGNVIVHNFYVHSSFVQAQKRSPVTLGALFHDHLVSILFIFCGVFLVNYVLMSSAAVGPGNTLLLTFQDVVELMSQIFMNPAAPLLFLVILLLSSHIISLSSIIGSHAIADNFFGITLPLSAHHLLLKVFAMIPTIYYAKIVGSEAIYQLLVICPVIQAMILPSSVIPVFRVSSSRSIMGSYRISSSVEILAFLAFLLMLFTNVIFVAEILFGDSTWTNNMKGNTGSPVVLPYTVIVLISCASLAFTLFLAVTPLKSASNEAETLELFVHSQREPLGTTHHIEEASREDIAHEEVQRPSIDTVLRDPVEIHQKSALEHTESSDTTVESDHDTQQSTDYKLNTPKAQPSLPVYHEEPKPVCVADWAESVPKVSTATAVEHINAENIKAKSTTEKDVEVVPEVCTERDNVASHNLEHEKSAACRAPVSPDGPPSLTFSRAKDSEAGNGSGSLSTLSGLGRAARRQLAATLDEFWGHLFDYHGKLTQDANDKRYSFLLGLDLRTASSAVRIDNQTIEALKSPLMRDAVRGSATSLNSWDSMSRDKELRNLDWNSGHQMGAMGSSNWSQSMNLPYTDLSSPSSSLLEQNAKYYSNFNVPSYSDNQFYQPATIHGYQLASYLKGINASRSQHSNIPLDPRRVPRSSESSFPNYADSAMHARSQTVRGSLGANSLQSPTMNRLNAMAERPYYDSTSIDESESVGSPAYSKKYHSSPDISAMIAASRKALLNEANLGGIAGNQSYLSKLASERSQYMDSAARSKAQIEFNERSQHNLQRDVLSMQLSMNPNTKSLWAQQPFEQLFGVSSAELSKSEMNTGQRSSGITKDDSSYAECEAELLQSLRLCIMKISKVEGSGWLFRQNGGCDESLIDQVAAAERFSQETTENLLSADLRRMPSDKSSQTLRRNDERATNCMRGLPNCGENCVWQAPLVVSFGVWCIRRVLDLSLVESRPELWGKYTYVLNRLQGILEPAFSKPRKPPTGCTCLQTAGPISRPISCSFTTATVILETIKDVEQAISGRKGRSGTAAGDVAFPKGKENLASVLKRYKRRLSSKPSAGQ

>Brachypodium_distachyon_I1GPA8
MEAVQGGIELLAAGDGGRHISRTLGPALLISVGYIDLGKWVATVDAGARFGYDLVLLVLLFNFSAILYQYMSICIGMVTGKNLAEICRQEYSQFIRVGLGVQAALSLFASELTMIAGIAVGFNIVFEHDDLISAVIFASVVINLLPYILSSRDKRMAGTLNACIAGFAVLCFVLGLLVSQPEIPLHVNVMFPKLSGESAYSLMALMGANIIVHNFYVHSSVVQVQRRSHVLTLGALFHDHLFSILFVFTGVFLVNYLLLSSAAVESSNNTILTFHDVVELMNQMFTSPMAPVALLAILLFSSHIISLTSVIGSHVVTENFFGVHLSLTAHHVLLKVIAIIPTIYCAKVAGSEGIYQLLILCPVIQAMLLPSSVIPVFRVASSRPIMDNYRISLHVEILAFLSFLLTLFTNIIFLAEVLFGDSIWTNNLKGNTESPVVFPHAVIVLTSCACIAFTLFLAVTPLKSASSEAETQELSTHAQSEREALDTTHQRKDNGI
>Brachypodium_distachyon_I1GPA7
MEAVHGIESLAAGDDRHHLSRTLGPALLISVGYIDLGKWVATLDAGARFGYDLVLLVLLFNFSAVLYQYMSICIGMFTAKNLAEICRQEYSQFICVGLGLQAGLSLFTSELTMISGIAVGFNLLFEHDDLITGIIFACVVVNLLPYILSPRDKRMAGTLNACIAGFTILCFVLGLLISQPEIPLHVNVMFPKLSGESAYSLMALMGANIIVQNFYIHSSVVQVQRRSHVLTLGTMFQDHLFSILFIFTGVFLVNYVLMSSASVQSSNNTILTFHDAVELMNQIFTSPMAPLVLLAVLLFSSHIISLTSVIASHVVTQNFFGANMSLSAHHVLLKVLAMIPTIYCAKVAGSEGIYQLLILSPVIQATILPSSVIPVFRIASSRPIMGNYRISLYVEILAFLAFLLMLFTNIIFVAEILFGDSTWTNNLKGNTESPVVIPHTVIVLMSCASIAFTLFLAVTPLKSASSEAETQELSEHSQRGAFATTHHEEDTSLEYVAHEEIQRYSIDAIPRNSALEHANSSESTAESDHETQQSAAYSAAVPEDHPSASGNWEEIKSVATVDLSESMPKVSTATVAEQSTAENRKMNRTTKKDVEKESDVCTDKDNETSHNLKFGKPAGGKLSSLSSDDPPSLTMSRDEDTDSGTGSGSLPRLPGLGRAARRQLAAILDEFWGHLFDYHDISAVRMDSQNIEASKSPFMKDAVRGSRTSWDSVSRNKEISSPDLTFGLQMGALGSSTWSQSMHLPSKDSPSSRSTFRDKISKLHSNFHVHSVDQFRQPATIHGYQLANYLKGINARRSPLSSIPLDPRRPPISSESAGVNYADSGMRARRRNVLGSFGSTYMESPTMNRLSTMTIERSYYSPTATDGSETGVSSACSKKYHSSPDISAIIAANRNSLLTKANLGSAPGDQSRRLASQRSHYVDTAAMFQRDVLSMQSSMITNAHPTSLWSQQPFEQLFSAPSVELNRGKVNTEQRSGGIKDDFSYTESEAKLLQSLRFCIMKLLKLEGSGWLFRQNGGCDENLIDQVAAAVRVSQETTDDRDANCMHGLLNCGGNCVWQASLVISFGVWCVRRVLDLSLVESRPELWGKYTYVLNRLQGILNSAFYKLRKPVARCSCLEKACLVVKPISGTFTTAAVILEVIEDVEQAVSGRKGRSGTVAGDVAFPKGKENLASVLKRYKRRLSSKQPARK
>Ginkgo_biloba_Gb_17016
MNLQGKRRAEVLSVSITGLVLLFLVLDTLSTNQNVPCILNGMLPKVKRENLYTAVSLLGANIMPHNFYLHSAIVREQKRTQKLPLGTLCHYNILEIAFAF
SGILLVNLAVLSSAATTFHNAGLVVLTFQDAQLLMSQIFKSSIAPVAFFLALFCASQLSTLTGTIGGQIAMQGFLGVNPRAWLHRIVIKTVAIAPAMLCV
WTSGTEGIYQLLIFSQVILALQLPSAVIPLFRTATASSIMGTHKISLFVEVLAWLSFFLMLILNISLLLDMFFGDSEWMGSVRWNMGTGVAIPFVMVLVV
AFVSFGLMLWLIATPLRSANDKAEIQIRNQDQKMFYEHVDHVGPNETIRTDLKSEDFSSTLDETLGNKEAVKDEPLAYKNWKIGSEEPVQVRPVVSSVLD
TGCSSAEVVLKPDLPQLPEVVNIEELPLVDSKPPSNFVPTESPLVSMQGPISDSLSTSLVPNVGKPSKEEAGPTSDSFCTSIVPSVGKSSRDERETFVLK
AAEAEADAEMEKDYDDGDGWEHEEVPTGISESVSSLTYEEPGSGRSIGGKSDDGGSGSGSLSRLSGLGRAARRQFAAVLDEFWGKLFDLHGQMTQQARSK
KLDLALGANVSSNETAGRDIKYSLEQEKRMWKKGNGSEQFCGLDSRTRTSDHLNGVDSPMGISANSAVSASWASQLPLQDSYRQSLPSFCGSERRYSSLR
VPSYHEEFDYQPATIHGYKATSYNRQTRGNMFNSHIEAQAGDGSSLISNFRDSLRNFSGASGIDELQTSSFRNSRSESCGLQADRPPYNNSFSGRSIGRF
LENGQYTTQTKKYHSLPDISGHGRSQWDPFTGQESGQWHPLVCRATGELDMRYSGLGGSTIARTAFRQSPVSRGGTYNGNFNCQVERVPLSFDELSPSQL
HKDAFSLQSTSKIENNSLWSRQPFEQLFGMSGVASGGDHVTERSGKSRILSSPNESLSFADAEVELLQSFRCCIVKLLRLDGSEWLFRQSGGSDEELTDL
IAARERFLCDAEVCESYRLYGSDDRKFSSVLKNNEATLARTRVSSVPHCGEGCVWGASLLISFGIWCIHRILELSLMESRPELWGKYTYVLNRLQGILEP
AFSRPRPVLAPCFCLQIPLSTDASARKSSSSVSSLSNGSCASSFQSLTHFGRTSSSKVKGTSASVFLEIIKDVEMAVGARKGRTGTAAGDVAFPKGKENL
ASVLKRYKRRLANKIPGALESGGGNRKVH*
>Marchantia_polymorpha_A0A176VGR1
MGKLVPFVGPAFLVAVGFMDPGNWATLIEGGSRFGYELLWVVVLSNLIAILLQTLSARLAVISGKHFAQICREEYPRAVCVSLWFFCEISIITLDLTMVLGTAIGLNVVLRMPILPSLFLMVVDSLLFIIILPLMEIRKAEVVTVFVVGMVLLCFLLDSILTSPPPLTMVVGMLPRLRHETLYTAISLLGANVMPHNFYLHSALVQGESEASDSVDTSCHYHLLDTLSSFSAVLVVNMTVLIVAVTTFHNAGLPVLTLQDAQALIEQVLNNSIAPAAFGVALLCAGQLSTLTGSTAGQMVSEEFLSYKIHPWLHRLVVRGIALVPATICVWKYGNEGTYQMLVFSQVILALQLPFTLAPLIKITSSERIMGPHKNSWLFETLAWLSLTAICAVNVWLVLDMVFGETEEGAAFAVEYLAGFEWVQGMWGESLQGVLFFTICVVLTLSLGFLVWMIFTPLKMDTQYPSNTMWYEAYERRKEAEYSQLAVVTPADIYEDSQSILDAIFPCKDHKDYKEYKDPKEFKEAKVYTEQKEQEEQEEKKEQKEQEEQKEQKEQKELNEQKEQEQKEQKEQKEQKEPKEHVQPVVFDLPPHSSSHHDSEESMPDVTTVLDQDETPDPPKAAEESLQVVSSGSCDDFSILDPLSSPSTSSVAGSPLATSPPKCEPRDVDVVTPFSMMEVPTAEDREANALKEAEAEADADTDILGKDEEELDTWENLEQDDVLVAESLVSNVNSSANALPYDGPASGRSVRSDTSEGSGGGSGSGSLSRLSGLGRAARRQFAFILEEFWGNLFDYHGQPIVAKTQPALPAPKSSYVDSNTRGRPVSQDGGDCLKPQTDPKWSWQNNNSMMIPSGRMDAYIRAQTHSAASTSSPLTQGWSQEYGMSSAYDLERRYSSVRIPSNHEDYDYQPATIHGYRPSFSGRASTNVTGPKTRPLHLDVKLFGARTSAGEGKQVEADGSLLSEDRRNSFDSSTQPLLTSQWSSITASARAAIDTKGIDRLLTQTEKHLGPSETSSYDSSQWDPLVYKSATGRWNPLVYRATGELDLGIPRSVGLGRTASFGHSPIGRGGDGDHVERAPLVFDELSPSQSHRDGFSIQTSASRPEAHSLWSRQPFEQLFGSTDATGATPQIPGRKSNGRPLPTPVSGAPVSNVVDPEVEVLENLRACIGKLLRLEGSDWLFRPDNGADEDLIAAIAALQRTTMEAEKQDSYRLFGTMEPHVWESHMRSHKGSNDFLNPSKVHNPIPNCGEACVWNKSLLISFGLWCVHRVLELSLMESRPELWGKYTFVLNRLQGILEPAFSKPRFVPPLCRCINDPVLFDGIKRRTSLSRQGSLRDYGNGDFVSSANPSYPHPWPWGRNTSTTKGKGASASIFLERIKEVEAAVGSRKGRTGTAAGDIAFPKGKENLASVLKRYKRRLSSKPPGTTGGNGGGGGRRRGGPAGFPPALFFAALVCVSCCVLLPTID
>Oryza_sativa_indica_B8B7D3
MDGQQLRSSESPASGGGGVTGGGAPHLFHALGPALLISIGYIDLGKWVAAVEAGSRFGLDLVLLALLFNFMAILCQYLAACIGTVTGRSLAEIFGIALGFNLLFEYDDLITGICFATVVPNLLPYAISHLGKKMVGTLNACIAGFALLCYVLGLLVSQPQIPLTTNVIFPKLSGESAYSLMALLGANVMAHNFYIHSSVVQGQKRSAFAVGALFHDHLFSVLFIFTGIFLVNHVLMNSAAADSTNTLLLTFQDVVELMNQIFVNPMAPTIFLVVLLFSSHIISLTSAIGSQVISQHLFGINLPLSGHHLILKAFAIVPALYCAKVAGAEGIYQLLIICQIIQAMLLPSSVVPLFRVASSRLIMGAHRVSLHLEILTFLAFLLMLFSNIIFMAEMLFGDSGWLNTLKGNTGSPVVFPSTVLITVACVSVAFSLYMAVTPLKSGSHEAELQQEWSVPSQKELLNTTQDREETCAGNVTYEEDQRSDVVPSPRIQPVDCLKSALDYIDSSDTAIESDHDSQHSTAHTSTAPESCHSPSFIPEESKSVVAVDWPEPLEPISNAIVAEESTVESVDSKSTGERDIEVEPALLMDNDKEAPNILESDNKPLGGNNPSCASDDGPPSLTFSRGKGSDAGNGSGSLSRLSGLGRAARRQLAAILDEFWGHLFDYHGKLTQEASSKRFDILLGLDVRTPSSTVRADSQANEIPKSPMVRDNLQGSAFLGSSRDLMSTKNEMSNLDLTYGLQMGNNIGSSAWSQGMQLPSTQLQSSSNSLLDQGARLNSNFSTPSYADNNQFYQPATIHGYQLASYLKQMNANRNPYSSMPLDPQRLPKSSASAVPTYVDSVMHARNQNLLASLGATPSQIAATSRIGTMMAERSYYVPSTLDGNENAGSSAYSKKYHSSPDISALIAASRSALLNESKLGGGTIGSQSYLSRLASERSQYTNSVARPAAPLAFDELSPPKLPGDIFSMQQSPNPSARSLWAKQPFEQLFGVSSAELTKSEFNPAGRSGGMTKDDFSYKESEAKLLQSLRFCISKLLKLEGSGWLFKQNGGSDEDLIDQVAAVEKLLQQGTSDNQLLLGDTQQPPCDKADIQYMRVLPNCGDDCIWRASLVVSFGVWCIRRVLDLSLVESRPELWGKYTYVLNRLQGILDPAFTKPRSALSACACLHRDIRVLNSLRHSSLVATNSIPRQIRGSFTTASVVLEMIKDVETAVSGRKGRSGTAAGDVAFPKGKENLASVLKRYKRRLSSKGQQ
>Oryza_sativa_indica_B8AQ12
MSLLPKCGDDCVWQAPLIVSFGVWCIRQILNLCLVESRPELWGKYTYVLNRLQGILDPAFSKPRKPMKGCVCLQKVAKPISGTFTTAGMILEMIKDVEQAISSRKGRSGTAAGDVAFPKGKENLASVLKRYKRRLSNKTSAGQ

>Selaginella_moellendorffii_D8T9K3
MRIGVPSGSYISLLAPALLVSIGSIDPGNWATSIEGGSRFGYELVWVVFLANLIALLLRSLATHLNLVSGKHLAQACHDEYPSGVCLLLLFLSELSLVVLDSAMVLSSAVGLNMVLGLPVLVGALLVALDVFFLMGFVPFLGPGKAEVILGVIVLSMVLVFVLNAFVSRPPVVPILGGLWPRLKSDSLYAVVGLLGANIMPHNLYLNSALGQEQRKPDRICCAPTILDFILTAGMPAAINLAVMVVAASTFHSAGFAVLTLQDGCVVMEQALSRSVAPLAFGSALLAAGVFSTLTGTLVSQVASEGLLGKRIDAWRHRLVMRAAAVTIAVFCAWSYGNEGIYQLLVLSQVILALQLPFTLVPLIRLTSSAAYMGKNKISSLWEVLAWSVLAFVISLNLCLVFSTLFSQSEEFGGSTNWEFVAGSDSNSLTVPVALTVVTAAVGFLVWLIFAPIRSDTPAFAVEEKDGQLMDKEKDLVYYIPLDGNSSRSSDVGTVEDIINTERAELISESEVGTVTVVESEADECLPVLQQSKVDASHLSDSVREDTGEEEASITATSNSSDVGTEECPSSRVDHHHIDHHIEPEPTSVPTNDNVPYSSGETSAVASSEIGGLDKDAISLEKDDEEAESWENLEQDCAVMSSALSLTYEGIESVISTRKESSDGCSHGSESGSLSRLSGLGRASRRQFAATLDEFWGRLFDLHGQPVRSDSVIKPSVSQNSRTTHSDNGPFVSPRQAAKRDYKSCFSGSVDPFGRVHSNLAASTSSQSPSNRWCFDYKSGYSGGDQRYSSLRSFAAHEDLDCQPATIHGYNIASYTRPGSVEQQSSARARSSLHLDVASRTGGCLSQVPASYYAKSNFDQSDTMTRVFQPTQDMFSASKGGQRGVDDTSSWLPRSTDYEQWSSFSNNSVDKWNPLVYRATGELDKSLLSHPIGRSENSERTTLSFDDISPSQTHRDGFSIQAAAQQTESLWSRPVEHLFGAPGEQKSVATTNNANNNTKAFRLSTGVEFGLDTLEQLRLCVRKLLQQEGSEWLFQIDNGCDEDVIAGVAAREKSLLDLSEPGEAASVYSNGTSIWSVNKVVVPGVPHCGDSCVWGSGLLVSFGVWCVHRVLELALMESRPELWGKYTYVLNRLQGILDPAFLSPRTVLPPCICLQGYQLVGRRNDAAGWSSYPFPWPWGRNTSNPSGKAASGNLYLDMIKEVETAVGARKGRTGTAAGDVAFPKGKENLASVLKRYKRRLGNHKSGSCNRR
>Selaginella_moellendorffii_D8SWP5_EIN2-like_protein_SmEIN2
MRIGVPSGSYISLLAPALLVSIGSIDPGNWATSIEGGSRFGYELVWVVFLANLIALLLRSLATHLNLVSGKHLAQACHDEYPSGVCLLLLFLSELSLVVLDSAMVLSSAVGLNMVLGLPVLVGALLVALDVFFLMGFVPFLGPGKAEVILGVIVLSMVLVFVLNAFVSRPPVVPILGGLWPRLKSDSLYAVVGLLGANIMPHNLYLNSALGQEQRKADRICCAPTILDFILTAGMPAAINLAVMVVAASTFHSAGFAVLTLQDGCVVMEQALSRSVAPLAFGSALLAAGVFSTLTGTLVSQVASEGLLGKRIDAWRHRLVMRAAAVTIAVFCAWSYGNEGIYQLLVLSQVILALQLPFTLVPLIRLTSSAAYMGKNKISSLWEVLAWSVLAFVISLNLCLVFSTLFSQSEEFGGSTNWEFVAGSDSNSLTVPVALTVVTAAVGFLVWLIFAPIRSDTPAFAVEEKDGQPMDKEKDLVYYIPLDGNSSRSSDVGTVEDIINTERAELISESEVGTVTVVESEADECLPVLQQSEVDASHLSDSVREDTGEEEASITATSNSSDVGTEECPSSRVDHHHIDHHIEPEPTSVPTNDNVPYSSGETSAVASSEIGGLDKDAISLEKDEEEAESWENLEQDCAVMSSALSLTYEGIESVISTRKESSDGCSHGSESGSLSRLSGLGRASRRQFAATLDEFWGRLFDLHGQPVRSDSVIKPSVSQNSRTTHSDNGPFAAPRQAAKRDYKSCFSGSVDPFGRVHSNLAASTSSQSPSNRWCFDYKSGYSGGDQRYSSLRSFAAHEDLDCQPATIHGYNIASYTRPGSVEQQSSARARSSLHLDVASRTGGCLSQVPASYYAKANFDQSDTMTRVFQPTQDMFSASKGGQRGVDDTSSWLPRSTDYEQWSSFSNNSVDKWNPLVYRATGELDKSLLSHPIGRSENSERTTLSFDDISPSQTHRDGFSIQAAAQQTESLWSRPVEHLFGAPGEQKSVATTNNANNNTKAFRLSTGVEFGLDTLEQLRLCVRKLLQQEGSEWLFQIDNGCDEDVIAGVAAREKSLLDLSEPGEAASVYSNGTSIWSVNKVVVPGVPHCGDSCVWGSGLLVSFGVWCVHRVLELALMESRPELWGKYTYVLNRLQGILDPAFLSPRTVLPPCICLQGYQLVGRRNDAAGWSSYPFPWPWGRNTSNPSGKAASGNLYLDMIKEVETAVGARKGRTGTAAGDVAFPKGKENLASVLKRYKRRLGNHKSGSCNRR
>Anthoceros_agrestis_BONN_evm.model.Sc2ySwM_368.249.1_EVM_AagrBONN_evm.TU.Sc2ySwM_368.249___Sc2ySwM_368_1239061-1244580(+)
MGRAQAAVATFVPFLGPAFLVSVGYMDPGNWATAIEGGSRFGYELVWVVVVANVMALFLQ
TLAARLGLVTGKHLAQICREEYPKATSLFMWILCEMSVVAQDLTMVLGTAIGLDLLLHFP
MLSSIFLMAADAVLYLMILPLLGVRKAEMASVCVIGLVLLCFVLHILLSNPPIAAVMSGM
VPRLRRESLYTVVSLFGANIMPHNLYLHSSLLQGQRVRWRGSFDVLCRYNFVDIAVAFGA
ALIVNLVVLMVAATTFHNAGLVVLTLQDAHALMEHILDNAMAPAVFGLALVCAGQLSAFT
GTVAGQVALEGFLQAKMHGWVHRFCIRLTAIIPAAVCVWRTGSQGTYQLLIFSQVFLALQ
LPFTVVPLIKVTSSGAHMGAHKNSAAVKFLAWITVGIVFFLDIWLVSDMLFGESDEWVNF
ASWETVANLEWWSLTWAETGQAALFSTMLVTVFMSVGFLVWMIITPLRVESQELRRQLWI
EEYEMMQGATVLKQEGVTGSDTSATQDHSPCAEHEQTNHEKSAELHSSQCLASSQEGSLS
RGIVEPIQGLHGYAVPSKSASNLSLEADPEPEVLKRPPVVSCDDCFLEESLSSPSSTSTP
GPSPLAQSPAGSILGSVGSKSESLMRDLKEDDMDSSTLKHSEAEADAEVGLDADLDLLDT
HEEADVWENLGPEEVVLPGRSGSHTSLVYEGPGSGRSVGGRSDTSEGSGGGSGSGSLSRL
SGLGRAARRQFAAILDEFWGNIFDLHGQPVGPPSSKHGTAVKQRQQNGYERGDLQSFASR
QPKKSWQTQAFSDQLGRMDAYLRAHTNAAASTSSRFGLSPDLLGRSGQFRNERPYSSMKL
PASREEYDHQPATIHGYQSISFMNRSSPSSSPVSPRVKARPMYLDMRYSRESGQSNVVIP
DDSSLGPSEYEFPRWSPLVSRATGRWDPLVSRATGELDMRHQFDSVSQWTDGTRPAAFSG
SAPGQEEFGAESRVPLAFDEISPTRSSKEGFSTQPMPASGNQSLWSTQPFEQLFGTTESS
LDGRIQTFGMDGAGRPSVPPSGNAGATDFEVEMLESFKACIVKLSWLEGSDWLFRFDSGG
SDQDLIATIAAHQRLASDSLNRMCSDQQHWQNQGRSVGVPVKNGPELSFGNSAVPRCGDQ
CVWSKGLLLSFGVWCVHRVLELSVMESRPELWGKYTYVLNRLQGILEPAFGKPRLVPLPC
LCLQEYGVLENGVKRTSIGRQGSVRDYGGLEHINAFPPSNGYSPKNAHGNSPWGQNTACA
VQGKGASASMFLDIIRDVELAVGHRKGRTGTAAGDVAFPKGKENLASVLKRYKRRLSNKP
PGAAVGQGTGAGGGGVGGGAGRRASNYVKSCMLHGIDEVDDWTVRESRLDVKNLADDEEV
LAGNRWTGMAMEQAALGWPNSVSGHREDSRSEDGTNLSGLDRKWKALD*
>Anthoceros_angustus_006769_locus=scaffold26_size1211857_418101_422840_-_len_3546
MGLAMGRAQAAVATFVPFLGPAFLVSVGYMDPGNWATAIEGGSRFGYELVWVVVLANVMA
LFLQTLAARLGLVTGKHLAQICREEYPKATSLFMWILCEMSVVAQDLTMVLGTAIGLDLL
LHFPMLSSIFLMAADAILYLLILPLLGVRKAEMASVCVIGLVLLCFVLHILLSNPPMAAV
VSGMVPRLRRESLYTVVSLFGANIMPHNLYLHSSLLQGQRERWRGSFDVLCRYNFVDIAV
AFGAALIVNLVVLMVAATTFHNAGLVVLTLQDAHALMEHILDNAMAPAVFGLALVCAGQL
SAFTGTVAGQVALEGFLQAKMHGWVHRFCIRLTAIIPAAVCVWRTGSQGTYQLLIFSQVF
LALQLPFTVVPLIKVTSSGAHMGAHKNSAAVKSLAWIAVGIVFFLDIWLVSDMLFGESDE
WVNFASWETVANLEWWSLTWAETGQAALFSTMLVAVFMSVGFLVWMIITPLRVESQELRR
QLWIEEYEMMQGETVSKQEGVIGSDISCDDCFLEESLSSPSSTSTPGPSPLAQSPAGSML
GSAGSKSESLMRDLKEGDIDSSTLKHSEAEVDAEVGLDADLDLLDTHEEADAWENVGPED
VVLPGRSGSLTSLVYEGPGSGRSVGGRSDTSEGSGGGSGSGSLSRLSGLGRAARRQFAAI
LDEFWGNIFDFHGQPVGPPSTKHGTAAKQRQQNGNERGQPKKSWQTQTFSDQLGRMDAYL
RAHTNAAASTSSRFGLSPDILGRSGQFRNERPYSSMKLPASREEYDHQPATIHGYQSEYE
FPRWSPLVSRATGRWDPLVSRATGELDMRPATFSGSALGQEEFGTESRVPLAFDEISPSR
SSKDGFSTQPMPASGNQSLWSTQPFEQLFGTTESSLDGRIQPLGMDGSGRPSIPPSGNAG
ATDFEVEMLESFKACIVKLSWLEGSDWLFRFDSGGSDQDLIASIAAHQRLASDSSAMPRC
GDQCVWSKGLLLSFGVWCVHRVLELSVMESRPELWGKYTYVLNRLQGILEPAFGKPRLVP
LPCLCLQEYGVLENGVKQTSIGRQGSARDYGGLEHINAFPPSNGYSPKNAHGNSPWGQNA
ACAVQDIIRDVESAVGHRKGRTGTAAGDVAFPIGKGNLASVLKRYKRRLSNKPPGAAVGQ
GTGACGGGVGGGAGRRGGFTPLFFAASVCICTVMLFPGPLD*
>Anthoceros_punctactus_evm.model.utg000040l.100.1_EVM_Apun_evm.TU.utg000040l.100___utg000040l_431481-437012(+)
MGLAMGRAQAAVATFVPFLGPAFLVSVGYMDPGNWATAIEGGSRFGYELVWVVVVANVMA
LFLQTLAARLGLVTGKHLAQICREEYPKATSLFMWILCEMSVVAQDLTMVLGTAIGLDLL
LHFPMLSSIFLMAADAVLYLMILPLLGVRKAEMASVCVIGLVLLCFVLHILLSNPPIAAV
MSGMVPRLRRESLYTVVSLFGANIMPHNLYLHSSLLQGQRERWRGSFDVLCRYNFVDIAV
AFGAALIVNLVVLMVAATTFHNAGLVVLTLQDAHALMEHILDNAMAPAVFGLALVCAGQL
SAFTGTVAGQVALEGFLQAKMHGWVHRFCIRLTAIIPAAVCVWRTGSQGTYQLLIFSQVF
LALQLPFTVVPLIKVTSSGAHMGAHKNSAAVKFLAWITVGIVFFLDIWLVSDMLFGESDE
WVNFASWETVANLEWWSLTWAETGQAALFSTMLVAVFMSVGFLVWMIITPLRVESQELRR
QLWIEEYEMMQGATVLKQEGVTGSDTSATQDHSPCAEHEQTNREKSAELPSSQCLASSQE
GSLSRGIVEPIQGLHGYAVPSKSASNLSVEADPEPEVLKRPPVVSCDDCFLVEESLSSPS
STSTPGPSPLAQSPAGSILGSVGSKSESLMRDLKEDDMDSSTLKHSEAEADAEVGLDADL
DLLDTHEEADVWENLGPEEVVLPGRSGSHTSLVYEGPGSGRSVGGRSDTSEGSGGGSGSG
SLSRLSGLGRAARRQFAAILDEFWGNIFDLHGQPVGPPSSKHGTAVKQRQQNGYERGDLQ
SFASRQPKKSWQTQAFSDQLGRMDAYLRAHTNAAASTSSRFGLSPDLLGRSGQFRNERPY
SSMKLPASREEYDHQPATIHGYQSISFMNRSSPSSSPVSPRVKARPMYLDMRYSRESGQS
NVVIPDDSSLGPSEYEFPRWSPLVSRATGRWDPLVSRATGELDMRHQFDSVSQWTDGTRP
AAFSGSAPGQEEFGAESRVPLAFDEISPTRSSKEGFSTQPMPASGNQSLWSTQPFEQLFG
TTECSLDGRIQTFGMDGAGRPSVPPSGNAGATDFEVEMLESFKACIVKLSWLEGSDWLFR
FDSGGSDQDLVATIAAHQRLASDSLNRMCSDQQHWQKQGRSVGVPVKNGPELSFGNSAVP
RCGDQCVWSKGLLLSFGVWCVHRVLELSVMESRPELWGKYTYVLNRLQGILEPAFGKTRL
VPLPCLCLQEYGGKGASASMFLDIIRDVELAVGHRKGRTGAGGGGVGGGAGRRDEVDDWT
VRESRLDVKNLADDEEVLAGNRWTGMAMEQAALGWPNSVSGHREDSRSEGGTNLSGLDRK
WKALD*
>Fontinalis_antipyretica_11484-RA__[mRNA]__locus=177745_13_5276_-_[translate_table__standard]
MAGDVAQPRMYSSSSGAKYVPALTPVLLVAIGYMDPGNWACAIEGGSRFGFELLWVVIVS
NVMAALFQTLATRLGLVSGKHLAEVGLICREDYPRPVCLLLWFLSELSIISLDLTMVAGT
AIGLNLLLGFPILPSVLMLAFDGIIVMVVLPLVGVRRAELVAGSVVGFVLVCFGLGTLIS
RPSATAMLSGLWPKVRGESLYTAVGLIGANVVPHTFYLHSALLQRQHTLEGQSKDIVVQE
NLRDTIAAFGIALIANVAVLVVAASTFHNVGLVILTLQDAHALMEQILSNSIAPMVFGLA
LLCAGQLSSLTGTLTGKVTVEGFLDMSIQPWLHRALVRGVVVLPAAFCAWRYGSEGLYRL
LLFSQILIAMELPFSAVPLIKASASEARMGSYRISSLVESVAWISVALVIVANIWLAFDL
LLQEIDEFSGFAAHLETLLGTDSFGHYGEDTVNTSVFALVLIGMGLCVGFLVWLVVTPLR
IDRIAMERKWVLEYERFERIERGNQELVNNPLGVSEFDTDPTTDDMIPLTQDIMLANDLV
GLDYPRRQEMGIPGQDAEPALELARVELVPWPSSLSVSNIDMDDICSSKHFEVVKLSEPT
DANGLMDALEFDKASEPYVSPEPSEGLLASPEGDAGEKPALVELELPVVSEVEFPEEVVH
DVNEKTLEGDKVKGSSLPVVEEYKRPEGSSPEHDRGGHVLTEPEIAGTIATFLKDASFSA
KEMAESCPPKPAAQELDKPRRHGSPAADDVESIALKKAEAEADADMIGKDEDDVDDLEHE
GVVIGPLSHGNLGHSHSNLAHDGPGSARSIGGRSDMSECNAGGSGSGSLSHLSGLGRAAR
RQFAAHLDEFWGKLFDLHGQPIASKGSSGIARSTSAMGSAPFEASMAPRSVDSGAYSGRL
SSTDYLDRDSSTGYPSKRGVSKSTSSLQQQVTHMEAYARAHSNANASTSSGFPGLTHDYL
GSSRAETMSPYLAERQYSSMRLPVYAEEFERQPATIHGYYAPSFLGRSATSSPAHKSSRH
MTLDMSSARALSGQAHAQQPLGIGMEREFEGSPLYGGGGFQGSFEDTIRNLRSSQLSISA
LASRTPLSYKSTVDRDDMEGPRSFDSRMFDRTTLDPLVYRATGELHMPSSGHSPIGRLGS
VSGERAPLSFDEISPLSRRDGFSIQSSQQENSLWSRQPFEQLFGGGADSGGGAHSSRLRN
NTGSLGSRRSVKPSLSDTYSTSSTCLGSRTDAELETMESLRACVCKLLGLDGSEWLFRSD
NGSDEDLIAAVSAVEKMHVEGGEAPDRVSRWQPHGRPVSKASNDARRVCVCSEA
>Pleurozium_schreberi_augustus_masked-scaffold_501-processed-gene-0.17-mRNA-1_gene=augustus_masked-scaffold_501-processed-gene-0.17_name=augustus_masked-scaffold_501-processed-gene-0.17_seq_id=scaffold_501_type=cds
MAGDVAQSMDSSLSVSKYVPALAPVLLVAIGYIDPGNWACAIEGGSRFGFELLWVVIVSN
VMGALFQTLATRLGLVSGKHLAEICREDYPRPVCLLLWFLSELSIISLDLTMVAGTAIGL
NLLLGFPVVPSVLLLTFDGIIAMVVLPVVGVRRAELVAGSVVGFVLVCFGLGTLITRPSA
TAMLSGLWPKVRGESLYTAVGLIGANVVPHTFYLHSALLQRQHTLAAQSKDIVXQENLRD
TIAAFGIALIANVAVLVVAASTFHNVGLVILNLQDAHALMEQVLLLVSSVIRFYQRF*
>scaffold-DFDS-2001780-Desmidium_aptogonum
TLPRLVLALVKMLQLEGSDWLFRYDTGADEDVVAAVAHRVKAILVHVSRQRKESSDGEGVGSNASSNCAEMSSTAGSCQLPGQGNKEAESAELAASAVQASWGLETGCLWGPLFVVSFGVWCVHRILELAFMESRPELWGKYTYVLNRLQGVLDPGFFRSRPIPVLCFCFAGQAGQEARCAMSLWGAPASLTALYSAAMPTHSWPLQPFAPGEPRNPSSQIFLDRIREVEGAVGSRKGRTGTTAGDVAFPKGKENLASVLKRYKRRLAN
>scaffold-DFDS-2001781-Desmidium_aptogonum
TLPRLVLALVKMLQLEGSDWLFRYDTGADEDVVAAVAHRVKAILVHVSRQRKESSDGEGVGSNASSNCAEMSSTAGSCQLPGQGNKEAESAELAASAVQASWGLETGCLWGPLFVVSFGVWCVHRILELAFMESRPELWGKYTYVLNRLQGVLDPGFFRSRPIPVLCFCFAGQAGQEARCAMSLWGAPASLTALYSAAMPTHSWPLQPFAPGEPRNPSSQIFLDRIREVEGAVGSRKGRTGTTAGDVAFPKGKENLASVLKRYKRRLAN
>scaffold-GGWH-2049154-Onychonema_laeve
TLPLLASALVRMLRLEGSDWLFRYDTGADEDVVAAVAHRVKAVLGHAARQRQERAAEGQNSNGSCGPPPGELGPGPPSADDDGEWAARAVLSSWGAEAGCLWGPLFVVSFGVWCIHRVLELAFMESRPELWGKYTYVLNHLQGVLDPGFFRPRTIPVLCLCFGDKAGQEARCALSLFGPPLGAAALFSSCLPSSGWPLQPFAPGEPRTPSSQIFLDRIREVEAAVGSRKGKTGTAAGDVAFPKGKENLASVLKRYKRRLAN
>scaffold-JOJQ-2008754-Cylindrocystis_cushleckae
SDGSPLPFDDLVPSQRLREAFALQPPPPAPTPIESFWSRQPHETLFGPLEGQVSAREPGSSKSQRTRQGSPSKSGSGKDRDTMQNLRNCLHRLLRVEGSEWLFRFDTGADEDIIACVAYREKQMANPESTGGISGSGSLSSIIQPRSLGAIREKGIGGAPGNTEPSLTRSLSGGREPSDSVFDPVLPSWGCGTCLWNPSLVVTFGVWCVHRVLELSQMESRPELWGKYTYVLNRLQGVLEPAFFRQRTLPMLCHCFGEKSGMEPASCRQALAPGSHGSLGLPHNPAQGGWPWQSGALTYSKTKPPSPQLFLDMIKVVEAAVGARKGRTGTAAGDVAFPKGKENLASVLKRYKRRL
>scaffold-MCHJ-2002900-Micrasterias_fimbriata
GSPSVWTRQAHEMFGSGHPMDPLLLAMKERVSRNVAPVDFSLTDESKAMLQLASAFLRLSRLEGADWLFRYDTGADEDLVAAVALRVKAVGTRAARMRRQSGDRAEAGVVRGAEGREGSEEDAVGAGDEGGDEWTLKAVVSSWGRESGCLWGPLFVVSFGVWCIHRVLELAFMESRPELWGKYTYVLNRLQGILDPGFFRPRPVPVLCFCFASQVGQDARASHALFQTSLTAAGLSSAGVPTANWPIQHFSPGASKLPSSAIFLERIREVEAAVGCRKGRSGTAAGDVAFPKGKENLSSVLKRYKRRLANR
>scaffold-NBYP-2003795-Mesotaenium_kramstae
DQSEVSPLPFDELVPSQRLREAFALQNAPVAPNPMQSFWSRQPYETLFGSGAEGQPSPREQGSPEQQRPRQSSPEKSPAAKERESLLNLRSCLHRLLRVEGSEWLFRFETGADEDLIACVAVREKQLGALDPSGAGPGGGGAAGTGGPSRAGGGGREKGPGGGEKSLSRTSSGGRDGLAAGSQEAQPSIWGCKKCVWDSTLIVNFGVWCVHRILELSQMESRPELWGKYTYVLNRLQGILEPAFFKPRTVPMLCGCYGDKAGMEPASLRPPPPISPHLGTNGLAYNPAQGGWPWSSGASAYSKTKAPSAQLFLDMIKVVETSVGARKGRTGTAAGDVAFPKGKENLASVLKRYKRRLAN
>scaffold-RPQV-2002840-Phymatodocis_nordstedtiana
VDVGFVHGDKTMCQLASAIVRLLSLDGAEWLFRFESGADEDVIAAAAVRIKAALAGVAAKGGAAEGNGGEASAAGAGGGGGGVCLRAWGCGRTCLWRPALVVCFGVWCIHRVLELAFMESRPELWGKYTYVLNRLQGVLEPAFFSLRQIPCLCLCFGNNAGLDARAAHTPVPPVPSGVPFPALGPPTPTWPMLHYPPGAPQPPGSSLFLERIREVETAVGLRKGRTGTAAGDVAFPKGKENLSSVLKRYKRRLAN
>scaffold-RPRU-2042959-Staurodesmus_omearii
SLWSRQPHEIFGAGGSMHGTRDAIMARLEGNAGSVGLDWMDEVSTMQQLAATLVRLLRIEGSEWLFRYDTGADEDIIAAVALRCKAAVASAASHVRKQVGSEDESEGSSAGEGERMEGQGGGGRRREGSEGGSIGGSIGGGTGTGTGGGGAREEASQEWAIEALLSSWGREKGCLWVPQLVISLGVWCIHRILELAFMESRPELWGKYTYVLNRLQGVLDPGFFKPRPIPVLCFCFSDRVGQDAKASHSLFGNSLTAATLSSAGLPTPSWPLQHFTPGAPRNPTSSIVLERIREVESSVGARKGRTGTAAGDVAFPKGKENLASVLKRYKRRLANR
>scaffold-RQFE-2008891-Cosmocladium_cf._constrictum
NEEQMMVRLAKAFLRLLRLEGADWLFRYDSGADEDLVAAVALRIRAMQSALVLEHREHEGSETGEEAAAQAPVEGARVPKADEGETEEVLAAVLASWGREPPCLWCPLFVVSFGVWGIHRILELAYIESRPELWGKYTYVLNRLQGILDPGFFKPRVIPVLCPCFQIRAGYEGKAAQALFHSGVSPAAYASAGVSSPTWPLQQFAPGAPKNPSSAVFLERIREVESAVGSRKGRTGTAAGDVAFPKGKENLASVLKRYKRKLASR
>scaffold-VQBJ-2007300-Coleochaete_scutata
DVLKALRTCITACLKLEGSEWLFRTGCGPDEELVAAIGSCVQVRHLLHERESGMQPTVVPSEPKMGCGSSCAWGPGIMVSFGVWCVRRVLELSRLESRPELWGKYTYVLNHLQGILEPAFLRPRVVGKVCMCLTPRGPNIPNVRKRATGVNDAGDCSRGGNGEDVGLPSGSGSSSSGSLRGGEQGVGRTQSGDSKGATAVKELASKFLEIIKDVEQAVASRKGRTGTAAGDVAFPKGKENLASVLKRYKRRLANKSMGGGN
>scaffold-WDCW-2005059-Mesotaenium_endlicherianum
RSPLPFDDIAPSQRLREAFSLQSPGQAQQEMQSYMSRSPHETLFGAAAARQEPISPPRAAKMVPPPDDDPAAKERETLRRLRGSMHKLLKIEGAEWLFRYDTGADEDLVASVAFREKQLGLEAASAAISSSSSSGRPLGAGHGCKELVEGGNVSCCGDSCVWNMGLLSSFGVWCVHRVLELSQMESRPELWGKYTYVLNRLQGVLEPAFLRAERVVPSLCACFGDKAGQDPCSFRPPPPTFAHPSINGLPYGSHQGSWPLPPQPPYSKTAPPNPAHYLDIIKDVESAVGARKGRTGTAAGDVAFPKGKENLASVLKRYKRRLANKAPG
>scaffold-WSJO-2048354-Mesotaenium_braunii
LPFDELAPLQRLPEGFSLPSPPASQEVLSFMSRSPHDMLFGVGDAGPGRAAAAEAPPVHSRAALGAAAADTKADRTAREQLESMRHCMHKLLRIEGSDWLFRFDTGADEDLIAAVAAREKEFCVETANLAPSSGSRSGQGQHGGGGGRGPGGGRQAPPGGSRRDQNMAGEALPQIWGCHDHCIWEQGSLVSFGVWCVHRILELSQMESRPELWGKYTYVLNRLQGTLDPAFSKPRTVQMLCACFGDKVGREPGAYRPPQAIFAHPAINGLSYGAPHAHAWSWSGASFSKTACSPGALFLDMIKEVEAAVGARKGRTGTAAGDVAFPKGKENLASVLKRYKRRL
>scaffold-XRTZ-2006581-Roya_obtusa
CVWSPSLVLSFGVWCIRRILELSRMESRPELWGKYTYVLNRLQGVIEPAFFKPRSVPTLCACFGEELHGTAASSAAAAPPTASHCSDASSSNAAGSPPPAPCANHATNHLAGASSSPSNLSSAAQLLGLIKEVENSVGSRKGRTGTAAGDVAFPKGKENLASVLKRYKRRLANNRQGMQ
>Azolla_filiculoides_s0054.g033820
MPNHITRTSFSRLGPAFLVYLGCMDPGRWATAMEAGSRLGLELVWVLISACAFSAFLQSL
SNRLGLATGKNLAQICGDEYPRYLSTILWFQCEVSILILDLSTVLGIAIILNSLLGFSMI
SSVIIAAAKSIILLLFLPHLGLYKAALLIASIMGVVLLSFTAETLYNNISSAPAAFQGLI
PMFRGEIIYIAAGILGSNILPTNIYLQSALFENGKFQDSQKSGLTLRYSAINITAASGTL
FLVILAVLSSAAAIFHNSGHVVVILQDAQALMEQVLSNSVSPVAFGFSFICASQISTLSG
TMAGQVAAQGLLGLKLPFMLHHIFTRLGATVAALFLVWSFGSEGVYQILIFLQVILTLQL
PFVIVPLVKITSSQSIMGNYKNSLFVETISWICLGVIYVVDVWVMFDLFFGEYDEYMISG
SWNFLRDLVELSTKWGEVVRFLCCITTVGLATSSTLLLMWMISTPFKVQRTKQLMRSVSA
PMECIPEISEGNMEAKKTFQEFDLYNDHVLTEVAKTDRFKALEADELANDPCIMSMPKVV
EEVQLEDIQLECAENLTSPKEPFVEAKAEVSTSSVDNITFLLCNQEQEIQSKTNMKEIPG
LVSTPISGDTFPSVNSCSKILIPSLVPSSEPNKIDQHDAGKSDANRDIEHPKQTDEEVDS
IELFDKDDDYIDGWETLEQDNVFQKNPSILGDSVNSSTLEEPGSEKSFSARSDASESSCG
GSGSGSLSRLSGLGRSARRQFSGLLDEFWGKLYDLHGQTVALPQGKPRVHSFKASQMDTL
GYYPSLGYNDTFGNLHTSKFAPKSWHMNAMGDVVDPALHSTYPSSPSDSLDSLYPQSYSS
HNLEARRYSSLNFPSSRDNVDNQPHTIHGYKMASYAERSRTFSMGLDVSPFIVERQRPVL
HEQTSHAATFNRLQVSSSSGFESNLSSKSSQSKFPGPYAKQRLFGNSSLASNAFHNQAEL
LDMSRGTHRMPYTGLDASVWDPLVYRVTGELNIPHNDHKIVQLGEKDIVNPSYTQQPVSR
GYFGINTNESEGFKSQVETPLSFDERAPLSFDEISPPQSRKDAFSIQSSSLWSTQPFEQL
FGSSHSSTSVSPSTTDMTVSQSGTLSSLILANDHDITILNALRICIRKLLKLDGSDWLFR
LESGLDEDLIGTVAKREKVLLDADAKELYKVQALNEQFLVAGPQKQFTKSDVDPTLAASG
VPHCGEGCVWSMELVVSFGVWCIHRILELALMESRPELWGKYTYVLNRLQVGLISKQVDH
YLGNSDAIKQSHQEEAVDNDIFHDFHPVKQGVLDPAFSKPRTISTSCICVISEVPDVKQC
IMKDVGETGFSASTSQSWPWGNNPSIPKGKGASANVFLDIIRVVEMAIGSRKGRTGTAAG
DVAFPKGKENLASVLKRYKRRLSSKSLGTTGNVNYNSLRWQSSFRRGQTDRAASALAFPK
WKGYRASVIASIIAVRGREQQLKVSLEGGFGVWNLVQTCIIGKQTIKLLHRTKPKPEPST
ELKP*
>Salvinia_cucullata_v1.1_s0128.g021880
MHLRSGRFLLSQTPVLAVHVGRKALTHRLEKDLRFLDSAGRWATAAEAGSRFGLELVWVL
ISACTFSAFLQSLSSRLRLATGRNLPQICYEKYPKSLNLILWFQCEVSVLLGDLSMVFGT
AMALNALLGLSMMFSVVITAVDTLIFLLALPHLGLNKAGILIASIMGAVIVSFTAESLYS
NVSNAPAMFQGLIPRLRGETVYVAAGLIGSNVIPSNIYLQSALFESGNVVDSQKSTLLHR
NIVDISLATGHLSTLSGTLAGNIAVKSYYRFELSLFLHRILIRIGAVIVSVFLIWIFGSE
GVYQILIFSQVILALQLPFFIVPLLKITSSEAVMGNFKNSVFVETVAWICTGFICILDVL
VIFDALFGRNDEYTVSETMNFMRDIIDTSTKWGEAVNFFFLITAVGVTTWSMLLLMTILS
MPIKAELHVKRAELFVSGHLESIPESSGGNHVNPIQDSKIVQACSSPLLSGSTSEEAKKP
YNELVSDPGRNIMKEICSEQQLHIELTKDLCIESPVIVEKEQLDKQLHDGFYRDYDIMPT
EMILDEEPIDDHLHDKPYRDSSSTLIGMQLETQLHNELGNDTVTSNIMEVQPDKQVYDEL
MTTLEAVEEVQSENCVSHCAEHRPEPYVDVKAEVTTPVVTNVACLPSKEKEIPSDSSSTI
HMTFETLELSTNHSVEPDVKELHDADASREVVHSKQFENEVDLLDKDDDDDIDAWEALDQ
DDAFQDTPNLGGSVGSLTLEEPGSGKSFSARSDVSEGSCGSSSGSLSRLGRSARKQFAAL
LEEFWAKLYDLHGQEVGKPGLPSFKVSQANNAFRHHASVGYNETFGSNYNQYASRASQKT
WNKNTKEDIYNSPPKDAVANVYVQTHPSYERSERRYSSLNFPSSRGSFDSQPVTIHGYKM
TNYAGRNGSFSIGSDIRPFTLEPQQPLLQEMSSHVNSISKHPVSSNFAFEKVITSSSSQL
RSPLQYSKQRYFDHSSFGSKSFQGPSDRLDRKTYKSGNVSIWDPLVYRVTGELGISNHEH
NSSQLGDEGKCRHPLMQQPVGQRGYFGPNVSDHFISQSERAPLSFDEISPSQSRKDAFSI
QSSSLWSTQPFEQLFGSSHSIGPASSNTENASQDGHLLSPVRMARAQHIAGSDHDLEILN
ALRVCIRKLLKLDGSDWIFRFDGGSDEDLIGKVSMREKVLLEADAKELYKSQTRTEQFLA
IDYQKSIVAKNIPDLTLAALGVPHCGEGCVWNMELVISFGVWCIHRILELALMESRPELW
GKYTYVLNRLQGILDQAFSKPRTVLTSCICVMSEALDVHGRDTNQIGSTKDPGNHSQSWP
RGCNNSLSNGKGADVSTFLDIIKVVEIAICSRKGRSGTAAGDVAFPKGKENLASVLKRYK
RRLSNKNTGPMMNECFKMSSLLSYVISMSAMDEGYPNHRIMTNGDFEGAFRLHAEISRMD
SLQGDVYLGSILIDMYAKCGLLANAQDVFDNLRYRDVVVWTSLIAGYAEHGYSEKAFHCF
EKMQRFGTPPDASTLVCILNACSNIGAVEKAELTYCEIIKKGLLENNLFLGSVLVDVYVK
FGAQDTAREVLDKLRKHDVVTWNALLSGYSRQGCCEEAFNCLQEMHDEGIAPNRTTFVLI
LKACGITECLVKGQQLHMDIVKIGLENGVLIYSTLADMYAKCAMLLEARLLFDTNHVHDV
VFWNILIMGYTDQEYGEEALFTFEQMQEEVNPDIVTYLCSMKACAIVSATTKGQEIHSDI
MTKGFDRDPLTGSALVNMYVKCGLFAEAQEVFRNLPTENSCSSQVAGYLDDSQMEVAPHY
SEQTQETGTSLNAVSLICTLKACGSIGSAFKGLGIHAEILRKGYEKYVGIGNSLVSVYSK
CGLIVEARNVFDSLVVRDIFSWNALLMGYAHVGESENVFCSLGKMINESVNLCPVTMLSV
LNACNHAGLVDKSLMYFSIIRTYYRFDITLDHCACVVDLFARVGCIEIAVCILNNMPFQP
DVAVWHAVLAACCRGSNIEAALRTFEYATQLDEDDVSAYICMSTLFVVAVEGEKAQQRT*

>scaffold-AFPO-2075457-Blechnum_spicant_gametophyte
PKLKGDMLYIAAGIFGANIIPCNFYLHSALVQDEKHTMSYEPGVLLHHSIVDISTGSGVTLLINLAVLSSAAAAFHNSGHVVITLQDAQALMEQVLSSSVAPAAFGFALLCAGQLSSFSLTKAGQVATEGFLGYKLPLSFHRVFTRLGAALTASCLVWSLGSEGTYQVLIFSQVILALQLPFAIVPLLKVTSSQAVMGSLKNSLLLESILWVCTGVLYVMNVWVSFDMFFGESEEYVGSGSWNLIRDLVDSSTSWREAIRILCLITVVGVTTVSTLLIMWMISAPFKAEGTKLLGGAVSSSVESISGRSEGSHKGDTLEERRSLPAYDSLDNYSFTEDINTKYHEAFRDSESSLPCELTDEPLLEDAGISGAKSAQVEQGEILDASAPQQEVSENDTHMEEMLEATTFSAVQEIKEHCQEPLHKDSDQHKQPQSTTTLTDDFSFVDSSSSVNSSSRDSLLSWAVSPPELTTTETNNAPAAKVFGGGEAESLKRAIEDVDLELLDKDDYDIDTWETLDQDDALQDSLSVLGGSVNSLTFEEPESGKSFSARSDASEGSCGGSGSGSLSRLSGLGRSARRQFAALLDEFWGKLYGYHGQPVSQMHGKSRGVSTKIIQSDTADHHPVSAYKEAFGANSTWYTSKLAQKSWQKNVKGDMAGQTDAYLYSPYHGSTSDSSFGGNDPFLQKHSSLDVNEKRYSSLRYPSFRDGFDNQPATIHGYKMASYAGRNGSFPTGVDTSSFLLERQRQLMQRSSGEQALSASSLYRLPASACSELENSMSTNSIQSFLSSPYAKQSLGRQFESYSLPSKSYPTQTDRPDPYSRSQWTPYTGRDSATWDPLVYRATGELDIPHYDQIALQRDKDSLNPSFADRTGERSYFGSGLSNTNHFKPQIDRGPLPFDEISPSQSHKDAFSIQSAPQNQSLWATQPFEQLFGSAHSPIGSGRAATRSATNKSLGQNGSHVSARNLQTTSNDHEIEVLNMLRSCIRKLLKLDGSEWLFRLESGSDEDLIGTVAAREKVLLDADARELHKLHTGSEQIWGASSQRSVASSNHDLAFLTLTTSGVPHCGEDCVWNAELLLSFGVWCIHRVLELALMESRPELWGKYTFVLNRLQGVLDAAFLKPRIVLTSCICVISEASDGQGRGLSKQGSLKDGGTGDMLISRSLSGGFPGNSFQGYPQSWPWGRNSSICKGKGASSSIFLEIIKDVETAIGTRKGRTGTAAGDVAFPKGKENLASVLKRYKRRLGNKGPGT
>scaffold-EEAQ-2089877-Sceptridium_dissectum
VNFAVLASAAATFHSSGLVVITLQDAQALLEQILNNSVAPAAFMLALFCAGQFSSFTGSIAGQVALEGFVGVTVPALLHRFFIKTISILAALLLVWNSGSEGIYQILVFSQVILALLLPFAIVPLIKVTSSQVLMGDYKNSFFVEAFAWVYVALMSIMNIWLVLDMLFGETDEWMGSRSWNFIRDFGRSSTKWGEIVHVLVFSCIITVTALSTCLLIWMVSKPLKADGSKHVKPSDADECVTTLLMSDEQKVDECNCNNEEITEPFDDGICKTEQGNQNLTVENIAIEDQSDEIHAGDLEKRTCNKDEVSVCAQLGEFVSVVDGSTSLLEHIEKSEPAQQQTVFLFEDLSIADSVSTVKSSLCESALNVSPPELITGISCVATKAQTETPNANDVDPTTFKETEAEIDIELLDKEDYEVDGWENLEQEDVVPDSLMSSFNSLTFEEPISGRSIGARSDTSEGSGCGSGSGSLSRLSGLGRAARRQYAAMLDEFWGRLFDLHGQPISQKGTKWQQEGVSSVKHMHTDRSHQGTLVKESFDKDAMHCPSKSLKKSWQKGASGNQMDPHVRTNSHPTASTSSWFGHPSVSYNVSERQYSSLRFPSYHEECDQQPATIHGYKSASYVGRCGNFSSGNNGRPSYSEREFYSLPSATTEFRQAFSRGSAYKLPSVVDSSNMQLDKKQYYYPNQSSYLSSYQPSTGSLGRPSRTSFRTDWVSTHPERHEGSSEFSAHGTSSTVGRDGGTWNPLVYRATGELDLAEINLGTSHKIASTFGFSLPQPPIGRGGSCARALGDVEHLRSENERAPLSFDEISPSQSHKDGFSIQPSSRAENHSLWSRQPFEQLFGLSHASARNPHTSHWTGSDIRSVKRHQTTSSGLDREREVLNDMRSCIAKLLRLDGSDWLFRMDSGSDEDVIALIATRERVLLEAETLTSQRLNNISDPFWSADAGVLKGLPSSDNEAGSLGFHSYGVPHCGKGCVWGVELLVSFGVWCVHRILELSLMESRPELWGKYTYVLNRLQGILEPAFAKPRTVPPPCLCVQSELDSQGRCFNGEGNDDISSVVGGTLSNGSPSNSFHGFSHSWPWGRNTSASKGKGASASAFIEIIREVETAVSARKGRTGTAAGDVAFPKGKENLASVLKRYKRRLGNKPPGA
>scaffold-EWXK-2019537-Thyrsopteris_elegans
HRIFTRLGATLAALFLVWSLGSEATYQVLIFSQVILALQLPFAIVPLLKVTSCQAVMGGLKNSLLVETISWICTGLIYVMNIWVAFDMFFGECDEYVGSGSWNLIRDLVTRWRETIRFLCLTIVVGLTTLSTLLLMWMISAPFKEQGTKPPCKSVSSPVECISGHSEGSHREATREKKTTLPAYDPLNDSVFAEEVDAKYRETMWDSKPQPPYELASEPLRPDVKISDTKSLEVEQGEKLDGDAPQQQLSEKEPHVEEKVEATTCSAAPESKKCFTECLQNDQEQQSQTQTTVSVDDFSFVDSSSSVNSSSRDGLLSWAVSPPKSTSETSDLPAAKAYVDGEPLKRADEEVDLELLDKDDYDIDVWETLEQDDSLQDSLSVLGGSVNSLTFEEPESGKSFSARSDASEGSCGGSGSGSLSRLSGLGRSARRQFAALLDEFWGKLYDLHGQSVSQTHGKSRGVASAKVSQVDTVGHHPLSAYKETFGPNSTWYTSKLAQESWQKNVKGNMAGQTDAFLHPSYHGSTSDSSFGGSDPYFQKHASHDLNGRKYSSMRYPSFRDGFDNQPATIHGYKMASYAGRSGNFSTGVEASSYLLEKQRQLLHPTSDEQALSAGSFYRLPTSASSELEKRMATNSVQSFLSAQYAKQSSGRPYENSTSQTDRLDPYARSHWTSYTGRDNATWDPLVYRVTGELDIPHHDPIALQRDKESLNYSLAQQPIGERGYFGTSANNNDDFKSQIERAPLSFDEISPSKSRKDAFSIQSSTQNQSLWATQPFEQLFGSAHSSIGSGRAATRSATNKALSQNGSHSLSARALQTTTAGNDQDIEVLTSLRSCIRKLLKLDGSDWLFRLESGSDEDLIGTVAMREKVLLDADTRELHKLCTNSEQVWTASSQKPLAKSNSDLASLTMGTSGVPHCGEGCVWSMELVISFGVWCIHRVLELALMESRPELWGKYTYVLNRLQGVLDPAFSKPRIVLTSCICLISEASDGQGRGLSRQGSLKDAGMGDLLSRSLSSGFPGNSYQGYPQSWPWGRNSSTCKGKGASSSIFLEIIKDVETAIGSRKGRTGTAAGDVAFPKGKENLASVLKRYKRRLGNKSPGT
>scaffold-HEGQ-2012266-Gymnocarpium_dryopteris
PELTTVETNNVPAAKVFGGGEAESLKRAIEDVDLELLDKDDYDIDAWETLDQDDALQDSLSVLGGSVNSLTFEEPESGRSFSARSDASEGSCGGSGSGSLSRLSGLGRSARRQFAALLDEFWGKLYDYHGQPASQTHGKSRGASTKIIQSETADHHPVSAYKETFGPNSTWYTSKLAQKSWQKNAKGDMAGQTDAYLYPPYHGSTSNSSFGGNDPFLQKHSSLDVNEKRYSSLRYPSSRDGFDNQPATIHGYKMASYAGRNGSFPTGVDTSSYLLERQRQLMQRSSDEQALSASSLYRLQASACSELENSMSTNALQSFLSSQYAKQSLGRQFESYSLPSKSYPTQTDRPDPYSRSQWTPYTGRDSASWDPLVYRATGGLDIPHYDQIALQRDKDPLNPSFAHRTGERSYFGTGSSNNNHFKPQIDRGPLPFDEISPSQSHKDAFSIQSDPQNQSLWATPPFEQFFGSPHSPIGSGRVATRSATNKSLGQNGSHLSARNLQTTSNDHDIEVLNMLRSCIRKLLKLDGSEWLFRLESGSDEDLIGTVATREKVLLDADARELHKLHTGSEQIWGASSQRSVASSNNDLAFLTLTTSGVPHCGEDCVWNADLLLSFGVWCIHRVLELALMESRPELWGKYTFVLNLLQGVLDPAFSKPRIVLTSCICVISEAPDGQGRGLNKQGSLKDGGIGDMPISRSLSGGFPGNSYQGYPQSWPWGRNSSICKGKGASSSIFLEIIKDVETAIGTRKGRTGTAAGDVAFPKGKGNLASVLKRYKRRLGNKGPGT
>scaffold-NOKI-2017778-Lindsaea_linearis
FSARSDASEGSCGGSGSGSLSRLSGLGRAARRQFAALLDEFWGKLYDLHGQAVSQVQEKARGESVKAVQPNKLEQPPAYKEAFGVNSTWYTSKLAQKSWQKNVKADTGGNDSYLHPTYYGPDPSYGGNDPCSHKNSPHDSNERRYLSLRYPSFRDGLDNQPATIHGYKMASYAGRSGGFSMGMDTSSYLIERQRQLMQQASGEQALSAGSFYRLSTSTCSGLESSFPSNSAQSYFSPLYGKQSSGRPLDNFSLANKLSAAQIDRAGSYAKSQYNPYIGQDMSAWDPLVYRATGELDIPKYDQLSMQRERERASLSASFPRQPIGERGNLDMMTSHNGKTPPLCFDEISPSQSHKEAFSIQSASQNQSLWATQPFELFGSARMPIGSGRASSHMAMNQALGPNGNHIMGTSSPTDIAGHDHDIEILNLLRCCIRKLLKLDGSDWLFRLDSGSDEDLIGAVAAREKVLVDADTRDLQTFHTSSEQLWPPGFQKLARSSSELVSFTLAATGVPHCGEGCVWSKELLINFGVWCIHRVLELALMESRPELWGKYTYVLNRLQGILDPAFSRIRTVLRSCICLLSEVPDGQGRGLSKPVSPLNDGGMGEPLSRTLSGGFVGNSFQGYPQSWPWGRNSSTGKGKGASSSVFLEIIKDVETAIGARKGRTGTAAGDVAFPKGKENLASVLKRYKRRLGNKGSG
>scaffold-OCZL-2010958-Homalosorus_pycnocarpos
SVNSLTFEEPESGRSFSARSDASEGSCGGSGSGSLSRLSGLGRSARKQFAALLDEFWGKLYDYHGLPVSQTHGKSRGASTKIMPSDTADHHPVSAYKEAFGPNSTWYTSKLAQKSWQMNVKGDMAGQTDAYLYPPYHSSTSDSFGGNDPFHQKHSSLDVNEKRYSSLRYPSFRDGFDHQPATIHGYKMASYAGRNGSFATGVDTSSFLLERQRQLMQRSSDEQASSLYRLPASSCSELENSMSTNSVQSFLSSPYAKQSLGRQFESYSLPSKSYPTQTDRPDPYLRSQWTPYAGRDSAAWDPLVYRATGGLDIPQYDQIALQRDKDSLNPSFAHQTGERSYFGTGSSNNNHFKPQIDRGPLPFDEISPSQSHKDAFSIQSAPQNQSLWATQPFEQLFGSAHSPIGSGRAATRSATNKSLGQNGSHVSARNLQTEVLNMLRLCIRKLLKLDGSEWLFRLESGSDEDLIGTVATREKVLLDADARELHKLHTGSEQIWGASSQRSVGSSNHDLAFLTLTTSGVPHCGEDCVWNAELLLSFGVWCIHRVLELALMESRPELWGKYTFVLNRLQGVLDPAFSKPRIVLTSCICVISEAPDGQGRGLSKQGSLKDGGIGDMVISRSLSGGFPGNSYQGYPQSWPWGRNSSICKGKGASSSIFLEIIKEVETAIGTRKGRTGTAAGDVAFPKGKENLASVLKRYKRRLGNKGPGT
>scaffold-RFMZ-2010473-Osmundastrum_cinnamomeum-B
SSISYLGPAFLVCVGYMDPGKWATALEGGSRFGLELVWVLVASSFFAAVLQCLSSRLGLATGRNLAQVCHEEYPGALCFLLWLQCEVSIVILDLTMVLGIAIGLNVLLGLSMVPCILLTAADALLFLFSLPHLGMHRTEIFTASVMGVVLLCFVLDALYTNAASSAVLFGMLPRLKGESLYTAATIMGANIMPSNFYLHSALVQGEKKTENSLTQNLPHYNLIDIAIAFSVALLINIAVLSSAAAAFHNSGHVVITLQDAQELMEQILSNSVAPAAFGLALFCVGQLSTWTGTVAGQVALEGFVGASVPLPLHRLLIKGAATLSAIFLVWSFGSEGTYQVLIFSQVILALQLPFAVIPLIKVTSSQAVMGYHKNSRLLEVISWSCVALMVFMDIWLVFDMLFGESEEFVGSGIWNFIRDLVSSSAKWGETIRVLFFIIIVGVTVLSTCLLMWMVSTPLKADSTKSLKSIYPVECMPRVLEGVDSKTNKPMQDEDHTSLTYDLVSKPACDDDVDISNFDSLQMERRPDNFDASISEKQRPCEKAEAELMLESVASLPVPENSTPLAEYLEEDLELPQSQTTMSLDNLSFVDSLSSLNSSSLVGSPLVGSPPESMLGSSCTTSNAHIAKPHMDGEVGALKEAEGEADVELLDKDDYDIDGWENLEQDDVVPDSLSCIGGSANSLSFEEPESGKSFSARSDTSEGSCGGSGSGSLSRLSGLGRAARRQYAALLDEFWGKVFDLHGQPISQTNMKWQGGVAAVKIAQTDRIHHQGSAVKETLDRDLTWCSPKPSKRSWQKGNSSDRAGQIDAYLQASYHGAGSASSRFGHSHFEDVAKHSSLSYDASERRYSSLRLPSQHDDFDHQPATIHGYKSASYAGRSGNFASGLEVRASPSDMQHYDGLRSSRGGDPVQSFAAGSTYKLPTTMGSGNMQIDKKLYSKSVRSLISTGHADESLGRSFLSTGHAHESLGRSLGNSFTTDRVSTQTERRLGLSEGSPYVTSPWDSFAGRESATWDPLVYRATGELDMSHHNMRMSQRDGNSLNSTLGQPPIGRGGYRVHGGSKNEPLKFQTERAPLSFDEISPSQLHKDGFSIQSSSQAENHSLWSTQPFEQLFGSPNSPSGVRRATDHRGSHTRPVRTPQTASSGTTQTVSSGIDWEVQVLNTLRTCLRKLLRLDGSDWLFRMDSGSDEDLIGIVAARERVLLDAETSEPHCLYSNSDQFWTATGPRSLGAISKGGNDLISSNMGTSGVPHCGEGCVWGIELLVSFGVWCIHRILELSLMESRPELWGKYTYVLNRLQGILEPAFSKPRSIPSSCICVQNEPSDSPGRCLSRQGSFRDSGNVDLLSGSLLNDFSASSFQGYPQSWPWGRNTSTCKGKGASASIFLEIIKEVETAIGARKGRTGTAAGDVAFPKGKENLASVLKRYKRRLGNKSSGA
>scaffold-UFJN-2006152-Diplazium_wichurae
WSLGSEGTYQALIFSQVILALQLPFAIVPLLKVTSSQAVMGSLKNSLLLESILWVCTGVLYMMNVWVAFDMFFGESEEYVGSGSWNLIRDLVDSSTSWREAIRILCLITVVGVATVSTLLIMWMISAPFKAEGTKLLDGAVSSSVQSISGHSEGSHKGDALEERPSLPAYDSLDNYSLNEDINTNYHEAVRDNESSLPYDLTNEPLLEDAGISGAKSSQVEQGEILDASAPQQEVSEKDTHMEEMLEATTFSAVQEIKEDCLEPLHKDSDQQKQPQSTLLTDGFSFVDSSSSVNSSSRESFLSWSVSPPELTTTETNNAPAAKVFGGGEAESLKRAIEDVELELLDKDDYDIDAWETLDQDDALQDSLSALGGSVNSLTFEEPESGRSFSARSDASEGSCGGSGSGSLSRLSGLGRSARRQFAALLDEFWGKLYDYHGQSVSQTHGKSRGASTKIIQSDAADHHPVSAYKEAFGANSTWYTSKLAQKSWQKNVKGDMAGQTDAYLYSPYHSSTSDSSFGGTDPFLQKHSSFDVNEKRYSSLRYPSFRDGFDNQPATIHGYKMASYAGRNGSFPTGVDTSSFLLERQRQLMQRSSGEQALSASSLYRFPASACSELENSMSTNSVQSFLSSPYAKQSLGRQFESYSLPSKSYPTQTDRPDPYLRSQWTPYTGRDSATWDPLVYRATGELDIPHCDQIALQRDKDSLNPSFAHRTGERSYFGSGSSNSNHFKPQIDRGPLPFDEISPSQSHKDAFSIQSAPQNQSLWATQPFEQLFGSAHSPIGSGRAATRSATNKSLGQNGSHVSARNLQTTSNDHEIEVLNMLRSCIRKLLKLDGSEWLFRLESGSDEDLIGTVATREKVLLDADTRELHKLHTGSEQIWGASSQRSVASSNHDLASLTTSGVPHCGEDCVWNAELLLSFGVWCIHRVLELALMESRPELWGKYTFVLNRLQGVLDSAFSKPRIVLMSCICVISEAPDGQGRGLSKQGSLKDGATGDMLISRSLSGGFPGNSFQGYPQSWPWGRNSSICKGKGASSSIFLEIIKDVETAIGTRKGRTGTAAGDVAFPKGKENLASVLKRYKRRLGNKGPGT
>scaffold-VIBO-2079482-Osmunda_javanica
SSISYLGPAFLVCVGYMDPGKWATALEGGSRFGLELVWVLVASSFFAAVLQCLSSRLGLATGRNLAQVCHEEYPGALCFLLWLQCEVSIVILDLTMVLGIAIGLNVLLGLSMVPCIFLTAVDALLFVFALPHLGMHRTEVFTASVMGVVLLCFVLDALYSNAASSAVLFGMLPRLKGESLYTAASIIGANIMPSNFYLHSALVQGEKKTENSLTQNLPHYNLMDIVIAFSVALLINIAVLSSAAAAFHNSGHVVITLQDAQALMEQILSNSGGPAAFGLALFCAGQLSTWTGTVAGQAALEGFVGASVPLSLHRLLIKGAAILSAIFLVWSFGSEGTYQVLIFSQVILALQLPFAVVPLIKVTSSHAVMGYHKNSRLLEVICWSCVALMFFMDIWLVFDMLFGESEEFVGSGIWNFSRDLVSSSAKWGETIRVLFFMIIVGVTFLSTCLLMWMVSTPLKADSTKSICLVECMPRVLEGIDSKTSKLMQDEDQTLLTCDLVSKPACKDDVDISKFDSLQMERWPDNFDASISEKQKPCEKDEAELMLESVASLPVLENSTPLAEYLEEDLELPQSQTTTSIDTLSFVDSLSSLNSSSLVGSPPVGLSPESMLGSSCTTSNTHIAKPHMDGEVGALKEAEGEGDAELLDKDDYDIDGWENMEQDDVVPDSLSCIGGSANSLSFEEPESGKSFSARSDTSEGSCGGSGSGSLSRLSGLGRAARRQYAALLDEFWGKVFDLHGQPISQANMKWQGGVAAVKIAQADRIHHQGSAVKETLDRDLNWCSPKASKRSWQKGNSTDRAGQIDAYLQASYHGVASASSRFGHSHFEDAAKHSSLSYAASERRYSSLRLPSQHDDFDHQPATIHGYKSASYAGRSGNFASGLEGRPSPSDMQHYGLRPSREGDLVQSFAAGSTYKLPTTMGSGKKLYSKSARSLLSTGCADESLGRSFLSTGHADESLGTSFLTTGHAHESLGRSLGNSFTTDRVSTQTERRQGLSEGSPYVTSPWDSFAGRESATWDPLVYRATGELDMSHHNMRMSQRDGNSPISTLGQPPIGRGGYRVHGGSKNEPLKFQTERAPLSFDEISPSQLHKDGFSIQSSSQAENHSLWSTQPFEQLFGSPNSPSGVRRATDHRGSHTRPVRTPQTASSGIDWEVQVLNTLRTCLRKLLRLDGSDWLFRMDSGSDEDLIGMVAARERVLLEAETSEPHCLYSNSDQFWTATGQRSLGAISKGGNDLISSNVETSGVPHCGEGCVWGIELLISFGVWCIHRILELSLMESRPELWGKYTYVLNRLQGILEPAFSKPRSVPSSCICVQNEPSDCPGRLLSRQGSFRDSGNVDLLSGSLLSDFSASSFQGYPQSWPWGRNTSTCKGKGASASIFLEIIKEVETAIGARKGRTGTAAGDVAFPKGKENLASVLKRYKRRLGNKSSGA
>scaffold-WGTU-2077279-Leucostegia_immersa
ISCLGPAFLVYVGCMDPGKWATALEGGSSFGLELAWVVITACVFAAFLQSLSARLGLATGRNLAQICSDEYPKYLSVLLWFQCEISVLIVDLTMVLGIAMTLNALLGISMVASVVVTAVDVIVFLLTLPHLGLYKAEIFTASIMGAVLICFSVEALYSNAALSPAIFQGLIPKLKGDMLYIAAGIFGANIIPCNFYLHSALVQDEKHTVSFELGVSLHHSIVDILTGSGVTLLINLAVLSSAAAAFHNSGHVVITLQDAQVLMEQVLSSSVAPAAFGFALLCASQLSSFSLTKAGQVATEGFLGFKFPLSFHRIFIRLGATLTALCLVWSLGSEGTYQTLIFSQVILALQLPFAIVPLLKVTSSQAVMGSLKNSLLLESILWFCTGVLYIMNIWVAFDMFFGGSEEYEGLGSWNLIRDLVDSRSSWREVIHILCLVTVVGVTTISTLLIMWMISAPFKAEGTKLLGGAVSSSAESIPGHLEGSHKGDTPEEKPSVPADDPLDNYSFTKDIDLKYHEAIRESESSPPYELINESLTEAAVVSCAKSSEVEQGEILDASAPQQEVLVKETHKEEMIEAPTFSTEQESKEHCLEPFYKDLDQQKQPQSTTSTSTDGFSFAESSSSVISSSRDSYLSWAVSPAELTTAETNNAPAAKVSEGNEAESLKRAIEDVDLELLDKDDYDIDGWETLDQDDALQDSLSVLGGSVNSLTFEEPGSGRSFSARSDASEGSCGGSGSGSLSRLSGLGRSARKHFAALLDEFWGKLYDLHGQAISQTHGKSRGANSKIIQSDTADHQSASAYKETFGSNSTWYTSELAQNSWQKNAKGDLAGQTDAFLYPPYYGSTSDSSFGSNDPFIQKYSSLGLNEKRYSSLRYPSFRDGFDNQPATIHGCKVASYAGKNGSLSTGVDTRSFLLDRQRQLMQRSSDEHSLSGSPLYGLPASACSKLENSMPMSSVQSFLSSPYAKQSLGRQFEGFSFPSKSSPTQADRPDLYSRSQWTSYTGRDSATWDPLVYRATGELDIPHYDRIALQRDKDLLNPSFAHRTGDINYFGSGSNNNNHFKPQIDRGPLPFDEISPSQSHKDAFSIQSAPQNQSLWATQPFEQLFGSARSPIGSGREVTRSAINKSLGQNGSYVSARNLQTTSTGNDHEIEVLNMLRLCIRKLLKLEGSEWLFRLESGSDEDLIATVAARERVLLNADARELHKICTGGEQIWGSSHQRSAASSNNDLASSTVATSGVPHCGEDCVWNGELVISFGVWCIHRVLELALMESRPELWGKYTYVLNHLQGILDLAFSKPRSVMASCICVISEPSDGSGRGLSKQGSLKDGGSGDMLISRSLSGGFVGNSYQGYPQSWPWGRNSSTGKGKGASSSIFLEIIKDVETAIGTRKGRTGTAAGDVAFPKGKENLASVLKRYKRRLGNKGSG
>scaffold-WQML-2070604-Cryptogramma_acrostichoides
DVDLELLDNNDFDIDGWETLDQDDTLQDSLSVLGGSVNSLTFEEPGSGRSFSARSDASEGSCGGSGSGSLSRLSGLGRSARKQFAALLDEFWGKLYDLHGQPGSQTHGKSRGASTKILQPDTAQQHSVSAYQEAFGPNSTWYTSKLAQKSWQTNVKGDMTGQNDAYLQSRYNGLMSDSFGGNDPFLQKHPRVDANEKKYSSLRYPSVRDSLDNQPATIHGYKMASYAARNGSFPTGVDASSFLLEKQRQLAQRSLDEQVSSVYRHPSMARSELENGMSASSIQSYLSSPYTKQSIDRQFESFPVSNRSYTTQVDRPDLYARSQWTSYTGRNSATWDSLVYRATGELDMSQYEQLALQKEKDSLNSPYVQHRTGERGYLGPSSSNNAPFKNQGPLPFDDISPSQSRKEAFSIQSASQNQSLWATQPFEQLFGSAHAPIGSGRATTRNATSKGFGQNGTHLSPRNPQGTAGNDHDIEVLNMLRLCIRKLLKLEGSEWLFRLESGSDEDLIATVATREKVLLDADFRELHKLHTGNDPLWAASSQRPSSNSDLALLTLDSSGVPHCGEGCVWSMELLTSFGVWCIHRVLELALMESRPELWGKYTYVLNRLQGVLDPAFSKTRMVHTSCICVMSETPDGQGRGLIKQGSLKDGGMGDLLSRTLSGGFPGNSYQGYPQSWPWGRNSSTCKGKGASSSIFLEIIKDVETAIGTRKGRTGTAAGDVAFPKGKENLASVLKRYKRRLGNKGPGT
>scaffold-XWDM-2022940-Cystopteris_fragilis-2_samples_combined
ISCLGPAFLVYVGCMDPGKWATALEGGSRFGLELVWVIIAACVFAAFLQSLSSRLGLATGRNLAQICSDEYPRYLSVLLWCQCEISVLILDLTMVLGIAMTMNALLGISMVASVGVTVLDAIIFLLILPHLGLYKAEIFTASIMGVVLLCFSVEAFHSNAALAPAIFQGLIPKLKGDMLYIAAGIFGANIIPCNFYLHSALVQDEKHTVSYEPGVLLHSIVDISTGSGVTLLINLAVLSSAAAAFHNSGHVVITLQDAQALMEQVLSSSVAPAAFGFALLCAGQLSSFSLTKAGQVATEGFLGYKLPLSFHRVFTRLGAALTASCLVWSLGSEGTYQALIFSQVILALQLPFAIVPLLKFTSSQVVMGSLKNSLLLESILWVCTGVLYVMNIWVAFDMFFGESEEYVGSGSWNLIRDLVDSSTSWREAIRILCLITVVGVTTVSTLLIMWMISAPFKAEGTKLLGGAVSGSVESTLGHSESSHKGDTLEQELSLPAYDPLDNYSFTEDIDTKCHEAVRDSESSLPYELTNEGLILDASAPQQEISEKETHIEEMLEATTFSAVQESKEHCLQPLHKDSDQQKHPPLTTSADGFSFVDSSSSVNRESFLSWAVSPPELITVETNSAPAAKFIGGGEAESLKRAIEDVDLELLDKDDYDIDAWENLDQDDALQDSLSVLGGSVNSLTFEEPGSGRSFSARSDASEGSCGGSGSGSLSRLSGLGRSARRQFAALLDEFWGKLYDYHGQPVSQTHGKSRGASTKIIQSDTTDHNPVSAYKETFGSNSTWYTSKLAQKSWQNNAKGDMAGQTEAYLYPPYHSSTSNSSFGGNDPFLQKHSSLDVNEKRYSSLRYPSFRDGIDNQPATIHGYKMASYAGGNGSFSTGVDTSSFLLERQRQLMQRSSDEQALSASSLYRLPGSARSELDNSMSTNSIQSFLSSPYTKQSLGRQFESYSLPSKSYPTQTDRPDPYSRSQWTPYTGRDSASWDPLVYRATGGLDIPHYDQIALQRDKDPLNPSFAHQTGERSYFGNGSSNNNHFKPQIDRGPLPFDEISPSQSHKDAFSIQSDPQNQSLWATPPFEQFFGSAHSPIGSGRVATRSATNKSLGQNGSHLSARNLQTTSNDHEIEVLNMLRSCIRKLLKLDGSEWLFRLESGSDEDLIGTVATREKVLLDADARELHKLCTGSEQIWGSSSQRSVASSNNDLAFLTLTTSGVPHCGEDCVWNADVLLSFGVWCIHRVLELALMESRPELWGKYTFVLNRLQGVLDAAFSKPRIVLMSCICVISEAPDGQGRGLNKQGSLKDGGLGDVSISRSLSGGFPGNSYQGYPQSWPWGRNSSICKGKGASSSIFLEIIKDVETAIGTRKGRTGTAAGDVAFPKGKENLASVLKRYKRRLGNKGPGT
>scaffold-YQEC-2077582-Woodsia_ilvensis
LDKDDYDIDAWETLDQDDALQDSLSVLGGSVNSLTFEEPESGRSFSARSDASEGSCGGSGSGSLSRLSGLGRSARRQFAALLDEFWGKLYDYHGQPVSQQTHGKSRGATTKIIQSDTADHHPVSAYKEACGPNSTWYTSKLAQKSWQNNVKGDMAGQTDAYLNSPYYGATSESNFGGNDPFLQKHSSLDVNEKRYSSSRYPSFRDGSDNQPATIHGYKMASYAGRNGSFPTSVDTSSFFLERQRQLMQRSSGEQVLSASSLYRLPASACSELENSISPNSAQSFLSSPYAKQSLGRQFESYSLPSKSYPTQTDRPDPYSRSQWSAYTGRDSATWDPLVYRATGELDIPHYDQIALQRERDSLNPRAGERSYFGLGSSNNNQFKPQVDRGPLPFDEISPSQSHKDAFSIQSAPQNNSLWATQPFEQLFGSARSPIGSGRAATRSATNKSLSQNGSHVSARNLQTTSNDHEIEVLNMLRSCIRKLLKLEGSEWLFRLESGSDEDLIGIVATREKVLLDADARELHKLHTGSEQIWGASSQRSVASSNHDSAFLTLTTGVPHCGEDCVWNAELLLSFGVWCIHRVLELALMESRPELWGKYTFVLNRLQGVLDPAFSKSRIVLMSCICVMSEAPDGQGRGLSKQGSLKDGGIGDTLISRSLSGGFPGNSYQGYPQSWPWGRNSSICKGKGASSLIFLEIIKDVETAIGTRKGRTGTAAGDVAFPKGKENLASVLKRYKRRLGNKGPGT

>Picea_lambertina_PILA_33424
MLQNLHFCIVKLLRFEGSEWLFNQDGGFDEELIDLVAAREIFVHEADTYESSKLYNGDVHNQLHNYKSIPISNTCGLASVLVPSVSHCGEGCVWVASLLVSFSIWCIHNILNLSLMESRPELWGRQLVIAICDYDWARPISHRNIGEHSSQSFCGQSLKLTIAIGAGSTSHQKSAIVQQDASNIAMSQLRLRWDLMASLKNSLVCTFLRTMKVCDAIVLKLSSHRIATF*


>Picea_taeda_PITA_36704
MVRGKTQMKRIENDTSRQVTFSKRRNGLLKKAYELSVLCDAEVGLIIFSPRGKLYEFASPRWDCPGHALCMEFRDCRYLSVADIFSDMSFGDSEWIGSLRNIGAGMAVPFILILMFASLSLGFMLWLIATPLRCANQKAEVQRWFEGPETPYEHKEHLISRETVAYDLNSEAISEAVVDTSESKGTRIDKTLPVNDLKPGKDLKVCSKDIEVHPMEHTVPESGFSSAEIVPDIDFPQVPDVINVNEFPFVDSQAPLNSFSTESSLASIPAPSSDGLCTDSVPNVSKPSRIESEISVLKETELELDTEMEKYDDDGDGWEHEEVPTGMSESSYTLTHEEPGSCRSIGGRSDDGGSGSGSLSRLSGLGRAARRQFASILDEFWGKLFDFHGQLTEQARLKRLDLALGIKVVQAQGSVTSNGTIGRESKYLQEQDKILWQKGQANEHLGVLDSCIKTRQERDQRNPLVQRPAGELDMRYRSLGSSSFRTDFKNLPVSQMGTYNDDVNNQVDQVPLSFDELSPSQLHKDGFSLQSTSKAENNSLWSRQPFEQLFGMSGIGSGRGYVSERNRKSRTVSNTHESVSCGDSEVEMLQNLRCCIVKLLRLEGSEWLFNQDGGFDEELIDLVAAREKFLHEADTYESSKLYNSDAQNQRQDYKFAPIPNTRESASVLVQSVPHCGEGCVWVVSLLVSFGIWCIHRILNLSLMESRPELWGKYTYVLNRLQGILEPAFSKPRPVLPPCFCLQIPLLKDAYGRKMAFLDSTLSNEPSATSFQNYCHGRSINSKRQGASASAFLEIIKDVEIAVGSRKGRTGTAAGDVAFPKGKENLASVLKRYKRRLANKPPGILENNGGRRKVHG*
>Pseudotsuga_menziesii_PSME_48932
MGTEMDGAVPTQGFSMKIYPFMGPAFLVSMGYIDPAKWVTAIEGGSRFGVELVWLLMLSNMVAILCQSLAARIGVVTGKHLAKICGEEYSRPVCLLLWLQCEASVMALDLMVILGTAIGINLLLELDMFLCVFLSTVNALLFPLVLPLLGKRCAEVLSISITGLVLLFFALGSLSTDSNAGSIVNGMIPRVKRESLYTAVGLLGANIMPHNFYLHSSIVRKNVQNIPIGTLCHYNVLEIAFAFGGILMVNLAVLSSAAVTFHNAGLEVLTFQDMHPLKEQIFKSSIAPVAFFLAVFCASQLTKLTGTIGEQVALEGFLGIDRHIWFQRILMKTGVIALAMLYVWNSGTEDVYQLLIFSQVMLAMQLPAAVIPLFRVASSSSIMGTHKISLFVEVLAWLSFFLMLILNISLVSDMSFGDSEWIGSLRNIGTGMAVPFILILMVAILSLGFMLWLIATPLRCANHKVEDQKWFEESETRYEHAEHLVSREMVTYGLNSEAIPAEEVETLESKGTRIDKTLPGNDLKPGKDLSICPKVTEVHAMEHTSLESGFSSAEIVPYIDLPPLPDVINVNEIPFIDSQAPSDSFSTESSPVSVPAPSSDGLCIDSVLNASKPTRIESETSVFKETDVEVDAEMEKYDDDGDGWENEDVPTGISESASVLTYEEPGSCRSIGGRSDDGGSGSGSLSRLSGLGRAARRQFASILDEFWGKLFDFHGQLTEQARLKRLDLLLGIKILQAQGSVTANGTIGRESKYLQEQEKILWQKSQTSERLSGKESCMKTCENLSSMDSSTGANMYDATLGWTSPMALHGSYGRQVAPSFIRSERRYSRLHIPSYPEEFDYQPATIHGYQTASYMGRSGTHTHYTNAADSQIGPQAGDVSSFSMHDPFRNAPVGYGFSKIQGQGSLNTGFESDGLQGSGSSYNNSFSSRSFLRSHGNGQYTGPTKKYHSLPDISGYGTVKWDPPTGQEQDQLNPLVQRATGELDTRYRSLGSSSFKTAFRNLPVSQMGTYNDDSNSQVDQVPLSFDELSPSQLHRDGFSLQSTSKAENNSLWSRQPFEQLFGMSGIGSGRGHVSERNRKSRTISSTQDGISCGDSEVEMLQSLRCCIAKLLRLEGSEWLFPLDGGFDEELIGLVAAREKFLHDADVYESSRLYSSDVHNQHQDYKSVPFPNSCESASLGVHAPSVPHCGEGCVWVASLLVSFGIWCIRRILHLSLMESRPELWGKYTYVLNRLQGILEPAFSKPRLVPLSCFCLQIPLLKDASGRKMGSLDSTLSIESSATSFENYSHGSTINSKRKGASASAFLEIIKDVEMAVGSRKGRTGTAAGDVAFPKGKENLASVLKRYKRRLANKPPGILENNGGRRKVHG*
>Sequoiadendron_giganteum_SEGI_08907
MHFFLHIHAEKICAEEYPRPVCLLLWLQCEASVLALNLTMILGTAIGFNLLLDMDMCVCVILSTIDVFLFPILFPHLGKRRAEVLAVIIAGLMLIFSVLDTISTEQNVAFIMNGMLPTVRRESLYTAVGLLGANIMPHNFYLHSSVVQEQKLETIPIGTLCHYNFLEIAIALSGILLVNLALLSSAATTFHNAGLEVLTYQDAQPLIEQQVFKSPIPLVAFFIGIYCASQLSTLTGTAGAQVALEGFLGVHPRIWVHRTLIKVGAVVLAMLCIWNTEAAGIYWLLIFSQVMLAMQLPSAVIPLFRVASASSIMGTHKISFAVEVMAWLSFFFMLILNLSLVLEMCFWDSDWMCSLRWNIGTGRAVPFTLVLMVAGMSFGLMLWLIATPLKSANEKPEIQPPNDEPITSHEHSEHIFLKHADAEVMKSEDISQVLVELSVNKEARSDEPLAETDFKICSEENVVPIAASMVEGRISSSELVPNTDLLQPPDVKCDTELLSPDSSTSSNSVGIESSSMKMTGTTSGSLSTGILSNVVKSSTGASGTSDTFKEVEMEADIELEKDDDDDVWEHEDVLMDISESVSSVTYEEPGSGRSVGGRSDDGGSGNGSLSRLSGLGRAARRQFASILDEFWGKLFDFHGKLTKQAISKRLDLALGMKAVQPRENVISSVPFAREPNYFRERQRMHWQKGNKSECSSHAESCMQTGEHLSGVHSSMGTNMHGVSSPSWPSSTLSQDPYTSQAIPSFSVSERHYSSLHLPAYRKEYDYQPVTIHGYQMASYMGRSGTLMEGDNTVGSRIESQAGAGSCFPTCIDNSMNNLAVGSGIDELRGSCFQNTGYKSHALQGGQSSYDLQGGQSSYDKSISSRSLLRSHENSQRTGQTKKYHSLPDLYGRSISQCNPLIGQKTDQWHPFVNRVTGELDMGYGLGSPSNRRGFIQTPVSHTAPYNDRNDSWDRQTPLAFDELSPSQLHKDAFSLQSNSNAENNSLWSRQPFEQLFGMPGTGSGGLRDSDRSANSRNISSRTISCVDSEVEMLQSLRSCIAKLLKLDGSEWLFRQHVGLDEELIDLVASREQFLHDADASESYRLYNSDAQNQHQNHKYGLSSSESVPHCGEGCIWESSLVVSFGVWCIHRILELSLMESRPELWGKYTYVLNRLQGILDIAFFKPRHVLPRCFCLDIPSPADVSGRKMGCSVGLYSNGVSTTTCQSFSQMRSGNVKGKGASASVFLEIIKDVESAVASRKGRTGTAAGDVAFPKGKENLASVLKRYKRRLANKQGMLENSGGSRKMFG*
>scaffold-AQFM-2083539-Pseudolarix_amabilis
PLLGPAFLVSMGYIDPAKWATVIEGGSHFGFELVWLLMLSNMVAILCQSLAARIGVVTGKHLAQICGEEYSRPVCMLLWLQCEASLMTLDLMVILGTAIGINLLLELDMFVCVILSTVNALLFPVILPFLGKRRAEVLSISITGLVLLFFAIGTLSVDSNSVSIVNGMIPRVKRESLYTAVSLLGANIMPHNFYLHSSIVREQKNVQNIPIGTLCHYNVLEIAFAFSGILLVNLAVLSSAATTFHNAGLVVLTFQDMQPLKEQIFKSSITPVAFFLAVFCASQLSKLNGTIGGQVALEGFLGINRHIWFHRILMKAGVIALAMLCVWNSGTANIYQLLIFSQVVLAIQLPAAVIPLFRVASSSLIMGTHKISLFVEVLAWLSFFFMLILNILLVSDMSFGDSEWIGSLRNMHTGIAVFMVAILSLGFMLWLVATPLRCANHKAEVPIRFEDSGTPYEHAEHLVSREMLTCGINSESISAPLGETSDSELARIDKTLPGNDSKPGKDLKIYSKGIEGHPMEHKILESGFSSAEIVPDIDLPRLPDVINVKEFSFVDSQAPSKSFSTESSLVSMPTPSSDGLCIDSAQNVSKPSRIELETSVLKETEVEVDTEMEKYDDDGDGWEHEDVPTVMSENASTLTYEEPGSCRSIGGRSDDGGSGSGSLSRLSGLGRAARRQFASILDEFWGKLFDFHGQLTEQARLKRLDLALGIKVLQTQGSVPSNGTIGRESKYLQDQEKILWQKQTSERLSVIDSCMKTSENLSGLDSSMGSNMYDASLGPWASPMVLHGSYAGQAAAPLNRSERRYSRLHIPSYPEEYDYQPATIHGYQTPSYMGRSGTHTQCTNAVDSQIGPQSGDVSSFSMHDSFRNAPVGYGFGKLQGQNSLNTGFESHGLQGSGSSYNNSFSSRSFLQSHGNGQYTGQTKKYHSLPDISGHGIVKWDPPRGQGRDQWNPLVQRATGELDMRYRSLGSSSLRTALRNSLVSQMGTYNDDFNSQVDQVPLSFDELSPSQLHKDGFSLQSTSKAENNSLWSTQPFEQLFGMSGIGGGRGHVFERNRKSRTISSTHESMSCGDSEVEMLQSLRCCIAKLLKLEGSEWLFRLDGGFDEELIDLVAAREKFLHEADTYETSRLYCSDVQNQHRDYKSVPTPNSCESASLGVVAPSVPRCGEGCVWVASLLISFGIWCIHRILDLSLMESRPELWGKYTYVLNRLQGILEPAFSKPRLVLLPCFCLQIPSLKDAYGRKMGSLDNTLSNDSPATSFQNYSHGRTIDGKRKGPSASAFLEIIKDVEMAVGSRKGRTGTAAGDVAFPKGKENLASVLKRYKRRLANKPLGLLDNSGGRRKV
>scaffold-CDFR-2065723-Manoao_colensoi
PIVGSAFLVCMGYIDPAKWVTAIEGGSRFGFELVWLLVLSNVVAILCQSLAFRIGLVTGKHLAQIYAEEYPQPVCLLLWLQCEASVMALSLTTILGLKILLDLDMSLCVIMSMLDALLFPIIFPYLGKRRAEVLSVAITGLMILFFVIDTLSTEQNVAFVMNGMLPRMRRESLLTAVGILGANIMPHNFYLHSSFGREQKKVESVSIGTLSHYNVLEIAVAFSGILLVNLALLNSSATTFHNAGREVLTFQDAKPLIDQVFKSSITLIAFFLVMYCAMQLSTLTGTAGAQVALEGLLGLHPHLWLHSILIKAGAVALAMFCIWNTGAERIYQLLIFSQVILAMQLPSAVIPLFRVASASSIMGVHKVSLIVEVFAWLSFFCMLILNLSLVLEMCFWDSEWMGFLRWNTGTRIAVLVMVLMVAIVSFGLMLWLIATPLRSASDKVESQQWNDKKRNFYEHSEDFISKEAVEEDEKYEEASSAHAEIPGIKEVKSDEPLPGKDLKIYSKENGVVSKSTTVLDGGFPSEVIPTTNLPQLSDVKRRNEIFSPDSSTSSSSIRMELSSMSVPEITSESPSINSVPKSEDKCSPRDLENSAFKEVGVEADAELEKDDDDADAWEHEDVPTELTESLSSLTYEEPGSGRSVGGRSDDGGSGNGSLSRLSGLGRAARRQFAADLNEFWEKLFDFHGQLTQRAKVMRVDLALGLKASHSQVNVTTNGSVGRQPKYLLEQQRIASKKSNTTEHLSYVESCMQTSAQLGGMHSSMGINNRGAVSASRDSLVCSQDLYGRQDTSSFLGDERRYSSLHLPAYRKEFDYQPATIHGYQMASYMGRSGSPSQGMNASSCINSQFGGGLSHSTQMDDSVRNVAVGSGFDEPRIPSYRNTGYESYGLPRGRSAYDNSLSGQSFLRSHENYQYAGQTKKYHSLPNIHGRGISQWDPLIGHEGNLWSPLANRATGELDMRCSSPGNPSSRMSFTQMPVSHSASSNDRINCQVEQFPSFLEELSPSQHRNDAFLNHPTSNSENNSLWSRQPFEQLFGMPGVSSWGVHGYDRSGKSRTISSTNVSCADTEVEMLRDLRNCIAKLHRLDGSDWLFRQHDELDEALIDLVAAREKFLHDADVSESNSQHRDRRPGAPVFSVPHCGEGCVWGASLLVSFGVWCIHRILELCLMESRPELWGKYTYVLNRLQGILDPAFFKSRQVLPPCFCLQISASADAFGRKIGSLSSSFSNELSATSYQSYSQRVTNAKGKSASASAFLEIIRDVEMAVASRKGRTGTAAGDVAFPKGKENLASVLKRYKRRLANKPQGLVESSGGSRKV
>scaffold-DZQM-2056527-Pinus_radiata
MGTEMDGTMPMQGISMKIYPFLGPAFLVSMGYIDPAKWVTTIEGGSRFGVELVWLLMLSNVVAILCQSLASRIGVVTGKHLAQICGEEYSRPVCMLLWLQCEASVIALDLTVILGTAIGINLLLELDIFVCVILSTVDALLFPLILPLLGKRQAEVLSISITGLVVLLFAPGTLSMESNAVSIVNGMIPKVKRESLYTAVSLLGANIMPYNFYLHSSIVQEQKNVQNIPIGALCHYNVLEITFAFGGILLVNLAVLSTAAITFHNAGLEVLTFQDMQPLTEQIFKSSVARVAFFLAVFCASQLTKLTRTIGGKVALEGFLGINQHMWFYRILTKAGGVALAMLYVWNSGTADIYQLLIFSQVLLAMQLPAAVIPLFRLASSSSVMGTHKISLFVEVLAWLSFFFMLILNISLVLDMSFGDSEWIGSLRNIGAGMAVRFILILMFASLSLGFMLWLIATPLRCANQKAEVQRWFEGPETPYEHKEHLISRETVAYDLNSEAISEAVVDTSESKGTRIDKTLPVNDLKPGKDLKVCSKDIEVHPMEHTVPESGFSSAEIVPDIDFPQVPDVINVNEFPFVDSQAPLNSFSTESSLASIPAPSSDGHCTDSVPNVSKPSRIESEISVLKETELELDTEMEKYDDDGDGWEHEEVPTGMSESAYTLTHEEPGSCRSIGGRSDDGGSGSGSLSRLSGLGRAARRQFASILDEFWGKLFDFHGQLTEQARLKRLDLALGIKVVQAQGSVTSNGTIGRESKYLQEQEKILWQKGQANEHLGVLDSCIKTSENLSGMDLSTGAHIYDTSLGSWASPMALRSSYARQVAPSFNKSERRYSRLHILSYPEEFDYQPATIHGYQTTSYMGGSGTHTQCTNALDSQIGPQAGDISSFSMHDSFRKAPVGYGFSKLQEQGSLNTGFELHGLQESGPSYNNSYSSRSLLRSHGNGQYTGQTKKYHSLPDISGHGLVKWDFPTGQERDQRNPLVQRPAGELDMRYRSLGSSSFRTDFKNLPVSQMGTYNDDVNNQVDQVPLSFDELSPSQLHKDGFSLQSTSKAENNSLWSRQPFEQLFGMSGIGSGRGYVSERNRKSRTVSNTHESVSCGDSEVEMLQNLRCCIVKLLRLEGSEWLFNQDGGFDEELIDLVAAREKFLHEADTYESSKLYNSDAQNQRQDYKFAPIPNTRESASVLVQSVPHCGEGCVWVVSLLVSFGIWCIHRILNLSLMESRPELWGKYTYVLNRLQGILEPAFSKPRPVLPPCFCLQIPLLKDAYGRKMAFLDSTLSNEPSATSFQNYCHGRSINSKRQGASASAFLEIIKDVEIAVGSRKGRTGTAAGDVAFPKGKENLASVLKRYKRRLANKPPGILENNGGRRKV
>scaffold-ESYX-2015434-Cunninghamia_lanceolata-branch_apex_with_needles
MSTEMVSTSQMEGVPGRIYPYLGSAFLISMGYIDPAKWATVIEGGSRFGFELVWLLILSNVVSILCQCLAARIGLVTGKHLAQICAEEYPRPMCLLLWLQCEVSVLALNLTMILGTAIGFNLLLDMDMCVCVILSTVDVFLFPILFALLGKRCAEVLSVIIAGLMLIFSVLDTISTEQNVAFIMNGMIPTVRRESLYIAVGLLGANIMPHNFYLHSSVVREQKAETIPIGTLCHYNVLEIALALSGILLVNLALLSSAATTFHNAGREVLTYQDAQPLIEQVFKSPIPLVAFFVGIYCASQLSTLTGTVGAQVALEGFLDVHPHIWFHRTLIKVGAVVLAMLCIWNTEAAGIYRLLIFSQVMLAMQLPSAVIPLFRVASASSIMGTHKVSFVVEVMAWLAFILMLILNLSLVLEMCFWDSDWMCSLRWNIGTGRAVPFTLVLMVAVMSFGLMLWLIATPLKSANEKPEIQTQKDEPMTLHEHSEHFILKHTDTEDTKSEDVSQALVELSVNKEARSDGPLAERDFKICSKEIEAVSIASSVGISSSEFVPSTDLLQPPDVKSDTELLSPDSSASSNSVGIESSSMKMPGTTSDGLSTDILSNVVKSSTGASETSTFKDVEMEADTELEKYDDDGDVWEHDDVLMGISESVSSVTYEEPGSGRSLGGRSDDGGSGNGSLSRLSGLGRAARRQFASILDEFWGKLFDFHGKPTKQAILKRLDLALGMKVIQARENVISSIPCAREPNYLRERQRMLWKKGNTSECLSHAESCMQTGEHLSGMHSSMGTNIHRVSSAPWPSSTLSEDSYASQAIQSSSVSERRYSSLHLPAYRKELDYQPVTIHGYQIASYMGRSGTLMEGDNTAGSRIESQAGAGSCFPTCIDNSMNNMAVGSGIDELWGSRIQNTGYESHALQGGQSSYDKSFSSRSLLRSHENSQRTGQTKKYHSLPDIHGRGISQCDPPTGQKPDQWHPLVNRVTGELDMGYSLGSPSHRRGFMQSPVSRTTPYNDRNDSWDRQIPLAFDELSPSQLHKDAFSLRSNSNAENNSLWSRQPFEQLFGMPGTGSGGLRRDSDRSANSRNISSTTISCVDSEVEMLQSLRFCIAKLLKLDGSDWLFHLHGGSDEELIDLVASREQFLNDADASESYRLHNSDAQNQRQNRIYGSSISSELSPFAVPHCGEGCVWESSLVVSFGVWCIRRILELSLMESRPELWGKYTYVLNRLQGILDIAFFKPRHVLPRCFCLDIPSAADVSGRKMGYSSGSFSNGVSATTCQSFTQMRSGNVKGKSASASAFLEIIKDVELAVASRKGRTGTAAGDVAFPKGKENLASVLKRYKRRLANKQGMLENSGGSRKV
>scaffold-GMHZ-2016852-Cryptomeria_japonica-2_samples_combined
MSTEMVGTSQMEGVPRRIYPYLGSAFLISMGYIDPAKWATVIEGGSRFGFELVWLLILSNVVSILCQSLAARIGLVTGKHLAQICAEEYPRPVCLLLWLQCEASVLVLNLTMILGTATGFNLLLDMDMRVCVILSTVDVFLFPILFPHLGKCRAEVLAVIIAGFMLIFSVLDSISTEQNVAFIMNGLLPTVRRESLYMAVGLLGANIMPHNFYLHSSVVQEQKLETIPIGTLCHYNLLEIGIALSGILLVNLALLSSAATTFHNAGLEVLTYQDAQPLIEQVFKSPIPLVAFFIGIYCASQLSTLTGTVGAQVALEGFLGVHPRIWVHRTLIKVGAVVLAMLCIWNTEAAGIYWLLIFSQVMLAMQLPSAVIPLFRVASSSSIMGNHKVSFAVEVMAWLSFFFMLILNLSLVLEMCFWDSDWMCSLRWNIGTGRAVPFTLVLMVAGMSFGLMLWLITMPLKSANEKPEIQPPNDEPITLHKHSEHLILKHTDTEGTKSEDVSRALELSVNKEVISDKPLAETNFRICSEENVVPIASSVQEGRSSSSEHVPNTDLLQPVDAKSDTELSPDSSASSNSVGIESSSMKMPGTTSDSLSTNILSNVVKSSTEASEMSTFKEVEMEADIELEKDDDDDVWEHEDVLMDISESVSSVTYEEPGSGRSVGGRSDDGGSGNGSLSRLSGLGRAARRQFASILDEFWGKLFDFHGKPTKQAILKRLDLALGMKAIQPRENVIAREPNYFREQQRMLWQKGNTSECSSHAESCMQTGEHLSGLHSCMGTNMHGVSSASWLSSTLSQDPYTSQAIPSFSLSERRYSSLHLPAHREEFDYQPATIHGYQMASYMGRSGTLMEGDNTIGSRIESRAHAGSRYPTCIDNSMNNVAVGSGIDELWGSGFQNTGYKSHALQGGQSSYDKSISSRSLLRSHENSPQTGQTKKYHSLPDIYGCGISQCNPLIGQKTDQWNPLVNRVTGELDMRYGLGCPSQRKGFMQTPVSRTATFNDRKDSWDRQTPLAFDELSPSQLHKDAFSLQSNSNAENSLWSRQPFEQLFGMPGTGSKGLHDSDRSGNTRNISSRTIPCVDSEVEMLQSLRFCIAKLLRLDGSEWLFGFRQNGGLDEELIGLVAFREQFLHDADASESYRLYNNDAQNQRQNHKYGSTSGSESSVPNCGEGCVWESGLVVSFGVWCIHRILELSLMESRPELWGKYTYVLNRLQGILDIAFFKPRHVLPLCFCLDIPSPADISGRKMGSVGLFSNGVSATTCQSISQMRSGNVKGKGASASVFLEIIKDVESAVASRKGRTGTAAGDVAFPKGKENLASVLKRYKRRLANKQGMLENNCGS
>scaffold-GNQG-2011619-Encephalartos_barteri
EMASMVQMQGVLMKIYPCLGSAFLVSMGYIDPGKWATVIEGGSRFGFELVWLLMLSNMVAILCQSLAARIGVVTGKHLAQICGEEYPRPICILLWSQCEVSVMALELTMILGTAIGFNLLLDLDIVLCVILTTADALLFPLILRLLGKRRAEVLSISLTGLVLLFFFLDILCSDQNVLFIINGMLPRVKRESLYTAVSLLGANIMPHNFYLHSAIVQEQKRMQKLPLGTLCHYNFLEIVFAFSGILLVNLAVLSSAASTFHNAGLVVLTFQDAQLLMEQIFKSSIVPIVFFLALFCASQLSTLTCTIGGQVALQGFLGVNPDVWLHRVLIKAVAIAPALLCVWKSGTEGIYQLLIFSQVILALQLPSAVIPLFRVASASTIMGPYKISLFIEGLAWLSFLWMLILNLFLVLDMFLGDSDWMGSVRWNMAMGEAIPFVLVIVVAFVSFGLMLWLIATPLSSANVKPEIEIRNQEQKISHEHTDHVGSTEETRDDLNSDGISSMLDEVTGSKCDMPLEDKNLKICPKDIAQVSSVDASIAAGGFPSVQVVSEDIVKTSPIVTAIREGVFPSVQIDLEPEMPQLQEVTEFKDLPSVGSSPPLESVSTEALLVSTSGSMSDSLCTNSVTNVGKTSKDDSKEAEAEVDAEIEKDDEDVDGWEHEDTPTGMSESAASLIWEEPGSGRSIGGKSDEGGSGSGSFSRLSGLGRAARRQFAAVLDEFWGKLFDFHGQVTQEARSRKMDLALGIKVMQTQANVTSNGTAGRESKYILEQEKRPWQKGSTNEHWSAIDSCMRTSDNMSSIESSIGTGTAGSASASWVSQMLLQDSYYAHSVPSSHGSERRYSSLRLPSYHEEFNYQPATIHGYQTAPYVGRSGAHTRGTNTINTHNETQVRGGSSLSTYFNNSLGNASVAPGFDELQASSFRNTGFESHGLQADQTIYNNIFSSRFVGRTCDTGQYTNQTKKYRSLPDISGHGISQWDAHPSQEIDQWRSLAYRATGELDVRYGSPGSSATTRAALIQSPVSCGGKSNEKFNFPVDRVPLAFDELSPSQLHKDAFSLRSTSKAENNSLWSRQPFEQLFGMPGDIGGGSYIPRNSGKSKIAHESVSCGDSEVELLQNLRYCIVRLLRLEGSEWLFLQNGGSDEELINLVAARERFLSDAELCESNRLYGSDAQYQHRDRKYGSFVKSNGSSSSRVLVSSLPHCGEGCVWGANLLVSFGIWCVHRILDLSLMESRPELWGKYTYVLNRLQGILEPAFSRPRLVPPPCFCLQIPLSADISGQKVGSSAGSLSNGSCTISLQGYSHLGRTSGSKGKGASASVFLEIIKDVEIAVGARKGRTGTAAGDVAFPKGKENLASVLKRYKRRLANKPPGTLESGGGNRK
>scaffold-HILW-2019947-Acmopyle_pancheri
PIVGSAFLVCMGYIDPAKWAAAIEGGSRFGFELVWLLVLFNLVAILCQSLAARIGLVTGKQLAQICAEEYPQPVCLFLWLQCEASVMALNFTTILGIAIGFNILLDLDMSLCVIMSILEALLFPIIFPRLGKRNAEVLSVAITGLMIFFFVIDTLSTEQNVSFVMNGMIPRMRRESLFTAVAILGANIMPHNFYLHSSIVQEQKRVESVPIGTLSHYNVLEITIAFSGILLVNLALLNSSATTFHNAGLEVLSFEDAKSLIGQAFKSSITLTAFFLVIYCGSQLSTLTGTAGAQIALEGFLGVHPRLWLHSVLIKAGAVTLAMFCIWNTGAASVYQLLILSQVILAMQLPSAVIPLFRVASASSIMGAHKVSFVVEVLAWLSFFCMLILNLSLVLEMCFWDSDWMGFSRWNTGTGIPVPFVMVLMVAIVSFVLMLWLIATPLRSANDKVDIQIWNAEQRNCCEHSEDFLFKETVEEGAKNEEASSAHAEIPGIKEAESDEPLPSKDLKKIYSKENGEVSMATTALEDGFPSEIIPTINLPRLSHVKSSNEIFFPDSSTSLSFVGMELSSMSVPGITSESSLTNSMQNLDKCSPGDLETSAFKEVGVEPDAELEKDDDDYGDAWEHEDVPTELTESVSSLTYEEPGSGRSVGGRSDDGGSGNGSLPRLSGLGRAARRQFAADLDEFWGKLFDFHGQLTQQAKVMRVDLVLGLKASHTKVSVTSNGPISVTSNGPIGRQTKYLLEQQRIASLKSNTTEHLSHVESFVQTREQLSGMHSSMGINTCGAVSASRYSSACSQDLYGRQATPSFPGDERRYSSLHLPAYRKELDYQPATVHGCQMASYMGRSGSPSQGMNANSLINSRAGGGFSLSTQMDESMRNVAVGSGFDELRIPSYHNAGYESHGLPRGRSAYDNSFSSQSFLRSHGNYQYAGQTKKYRSLPDIYGRGISQWDPLTGHESNLWNPLVNRNTGELDMGYASLGNPSNRMTFCQMQVSHSPMSNDGINYQAEQVSSVFDELSPSRHHKDAFLNHSMSNPENNSLWSRQPFEQLFGMSGVSSLGGSWLSSGKSRSISSTSIPCAETEVEMLRDLRNCIAKLHRLEGSDWLFHQHDELDEWLIDLVAAREKFFHDADASASNSQHRDRKLVVTVSSVPQCGEGCVWGASLLVSFGVWCIHRILELCLMESRPELWGKYTYVLNRLQGILDPAFFKSRQVLPPCLCLQFPGSGDVFGRRIGSLPPSFSNELSVTSYQSYSQRASNAKGKSASASAFLEIIKDVEMAVASRKGRTGTAAGDVAFPKGKENLASVLKRYKRRLANKPQVLVDNSGGSRKV
>scaffold-HOUF-2009807-Cryptomeria_japonica-leaf
MSTEMVGTSQMEGVPRRIYPYLGSAFLISMGYIDPAKWATVIEGGSRFGFELVWLLILSNVVSILCQSLAARIGLVTGKHLAQICAEEYPRPVCLLLWLQCEASVLVLNLTMILGTATGFNLLLDMDMRVCVILSTVDVFLFPILFPHLGKCRAEVLAVIIAGFMLIFSVLDSISTEQNVAFIMNGLLPTVRRESLYMAVGLLGANIMPHNFYLHSSVVQEQKLETIPIGTLCHYNLLEIGIALSGILLVNLALLSSAATTFHNAGLEVLTYQDAQPLIEQVFKSPIPLVAFFIGIYCASQLSTLTGTVGAQVALEGFLGVHPRIWVHRTLIKVGAVVLAMLCIWNTEAAGIYWLLIFSQVMLAMQLPSAVIPLFRVASSSSIMGNHKVSFAVEVMAWLSFFFMLILNLSLVLEMCFWDSDWMCSLRWNIGTGRAVPFTLVLMVAGMSFGLMLWLITMPLKSANEKPEIQPPNDEPITLHKHSEHLILKHTDTEGTKSEDVSRALELSVNKEVISDKPLAETNFRICSEENVVPIASSVQEGRSSSSEHVPNTDLLQPVDAKSDTELSPDSSASSNSVGIESSSMKMPGTTSDSLSTNILSNVVKSSTEASEMSTFKEVEMEADIELEKDDDDDVWEHEDVLMDISESVSSVTYEEPGSGRSVGGRSDDGGSGNGSLSRLSGLGRAARRQFASILDEFWGKLFDFHGKPTKQAILKRLDLALGMKAIQPRENVIAREPNYFREQQRMLWQKGNTSECSSHAESCMQTGEHLSGLHSSMGTNMHGVSSASWLSSTLSQDPYTSQAIPSFSLSERRYSSLHLPAHREEFDYQPATIHGYQMASYMGRSGTLMEGDNTIGSRIESRAHAGSRYPTCIDNSMNNVAVGSGIDELWGSGFQNTGYKSHALQGGQSSYDKSISSRSLLRSHENSPQTGQTKKYHSLPDIYGCGISQCNPLIGQKTDQWNPLVNRVTGELDMRYGLGCPSPRRGFMQTPVSRTATFNDRKDSWDRQTPLAFDELSPSQLHKDAFSLQSNSNAENSLWSRQPFEQLFGMPGTGSKGLHDSDRSGNTRNISSRTIPCVDSEVEMLQSLRFCIAKLLRLDGSEWLFGFRQNGGLDEELIGLVAFREQFLHDADASESYRLYNNDAQNQRQNHKYGSTSGSESSVPNCGEGCVWESGLVVSFGVWCIHRILELSLMESRPELWGKYTYVLNRLQGILDIAFFKPRHVLPLCFCLDIPSPADISGRKMGSVGLFSNGVSATTCQSISQMRSGNVKGKGASASVFLEIIKDVESAVASRKGRTGTAAGDVAFPKGKENLASVLKRYKRRLANKQGMLENNSGS
>scaffold-JDQB-2010693-Neocallitropsis_pancheri
MRTEMVSTSKMESVQGRIYPCLGSAFLISMGYIDPAKWATVIEGGSRFGFELVWLLVLFNVVSILCQSLAARIGLVTGKHLAQICAEEYPRSVCLLLWLQCEASVLALNVTMILGTAIGFNLLLHMDMFGCVILSTVDLFLFPILFPHLGKRRAEVLAVIIAGLMLIFSVLDTMSTEQNLACIMNGMLPTVRRESLYIAVGLLGANIMPHNFYLHAPVQEQKLETIPIGTLCHYNFLEIAIALSGILLVNLALLSSAATTFHNAGLEVLTYQDAQRLIEQVFKSPIPLGAFFVGIYFASLLSMLTGTIGAQDALEGFLGVHPRIWVHHTLIKMGALVVAMVCIWNTKATGIYWLLIFSQVMLAMQLPSAVIPLFRVASSSSIMGTHRVSFAVEVMAWLSFFFMLILNLSLVLEMFFCDSDWICSLLWNIGTGRAVPFTLVFMVAVMSFGLMLWLITTPLKSANEKPENQPPNEEPLTFHEHSECFILEHTDTQVSKAKDVSLALDLSVNKAATSDQPLAETDFRICSEEIVVPLSSTLLEDRNISSEHVPNTDLVQPPDEKSNTELSPDPLASSNSSRTESFSTKMPGATTDDLSSKTLSNVVKSSVGTSEISRSKEVEMEADTELEKDDDDDVWEHEDILMDISESVSTVTYEEPGSGRSVGGRSEDGGSGNGSLSRLSGLGRAARRQFATILDEFWGNLYDFHGKPTKQAILKRLDLALGMKAVQLRENVVSSVPYAREPNYLHEQQRMLWPKGNTSECSDRRESCMQTSEPFSGLHSSMGANMHGVSSAAWPPSTFSQDPYTSPPIPSFCLSERRYSSLHFPAYRKEFDYQPVTIHGYQMASYMGRSGTATEVDSTICSHIASRPGTGSCYPTRVDNSMNNVAVRSGIEKLWGSHIPNTGYESHALQSGHSAYDKAISSRPLLRSLENSQHTGQTKKYHSVPDIYGHGVSQCNPPTGQKLDQWNPLVNRVTGELDMRYGLESLSHRRGFMQTPDSRTVPYNDRKDSWDRQTPLAFDELSPSQLHKDAFSIQSNSNAENNSLWSKQPFELFGMSGTGSGGLYDSYRSTNSRNISSKTIRCVDSKVEMLQSLRFCIAKLLKLEGSEWLFGLRQHSGLDEELISLVGSREQLLHEADASECSESSVPHCGEGCVWNSGLVVSFGVWCIHRILELSLMESRPELWGKYTYVLNRLQGILDVAFFKPRHVLPRCFCLDIPSPTDASGRKMGDLVGLFTNGVSANTCQNISQTRSGNTKGKGASATVFLEIIKDVESAVASRKGRTGTAAGDVAFPKGKENLASVLKRYKRRLTNKQVTLENSGGS
>scaffold-JRNA-2012805-Phyllocladus_hypophyllus
PIVGSAFLVCMGYIDPAKWATAIEGGSRFGFELVWLLVLSNLVAILCQSLASHVGLVTGKQLAQIYAEEYPQPVCLLLWLQCEASVMVLNLTMILGFNILLDLDLSLCVIISMLDALLFPIILPWLGKRRAEVLSVAITGLMILFFLIDTLSTEQNVTFVMNGMLPRMRRESLFTAVGILGANIMPHNFYLHSSFVQDQKKVESVPIGSLSHYNVLEITIAFSGILLVNLALLNSSATTFHNAGLEVLTFEDAKPLIDQVFKSSITLIAFVLVIYCASQLSTLTGTAGAQVALEGFLGVHPRLWIHSILIKTGAVALAMFCIWNTGAADIYKLLIFSQVILAMQLPSAVIPLFRVASASSIMGTNKVSFVVEVFAWLSFFFMLILNLSLVLEMCFKDSDWMGILKWNTGTGIGVPFVMVLVVAFVSFGLMLWLIATPLRSANDKVEIQLWNDEQRNGYEHSEDFVSKETVEEGAKYEETSSAHVEILGIKEAKTDEVLPGKDLKIYPKENGVVSMATTALEDGFPSEIIPTINLSRLSDMKRSNEISPDSSTTSSSVGMDLSSISVPKITSESRSTDGVPNLDKCSAGDLVTSAFKVGVEADAELEKDDDDGDAWEHEDVPTELTESLSSLTYEEPGSGRSVGGRSEDGGSGNGSLSRLSGLGRAARRQFAADLDEFWGKLFDFHGQLTQRAKAIRVDLALGLKASHTQVNVTSNGPIGRQSKYLLEHQRIASKKSNTAEHLSHVESCMHSSMGISTRGAVSASQNSSVCSQDLYGRQATPSFPGDERRYSSLHLPPYRKEFDYEPATIHGYQMASYMGRSGSPPQGIQGMNVSSPINSRAGGGLSLSTQLDDSLRNVGVSSRFDELQIPSYHNAGYESYSLPRGQSAYDNSLSSQSFLRSHGNYQYSGQPKKYHSLPDIHGCGISQRDPLTRHESHRLSPLVNRATGELDLGYSGLGNPSNIMSYRQMSVSHAAMANDRINCQVEQLPSFFDELSPSQHRRDALLNHPTSNSENNSLWSRQPFEQLFGMSGVSSWGVHGYDRSGKSKTISSSSIPCGDTEVEMLRDLRNCIAKLHRLDGSDWLFRQHDELDEGLIDLVAAREKFLHDADASESNSQHRDRKSGAPLFSVPQCGEGCVWGANLLISFGVWCIHRILELCLMESRPELWGKYTYVLNRLQGILEPAFFKPRQVLPPCFCLQISGSADVFGRKIGSLSSSFSNEWSATYYQSYYQKATNAKGKSASASAFLELIRDVEMAVASRKGRTGTAAGDVAFPKGKENLASVLKRYKRRLANKPQGLVENSGGSRKV
>scaffold-JZVE-2042976-Parasitaxus_usta
PIVGSAFLVCMGYIDPAKWVTAIEGGSRFGFELVWLLVLSNVVAILCQSLASRIGLVTGKHLAQICAEEYPQPVCLLLWLQCEASVMALNLTTILGFNILLDLDTSLCVIMSILDVLLFPIIFPHLGKRRAEVLSVAITGLMILFFVIDTLSTEQNVAFIMNGMLPRMRRESLFIAVGILGANIMPHNFYLHSSFGREQKKVESVPIETLSHNNVLEITIAFSGILLVNLALLNSSATTFHNAGLEVLTLQDAKPVIDQVFKSSITVIAFFLVIYCASQLSTLAGTAGAQVALEGFLGVHPHLWLHSILIKAGAVALAMFCLWNTGAAGIYQLLISSQVILAMQLPSAVIPLFRVASASSIMGTHKVSFIVEVFAWSSFFCMLILNLSLVLEMCFWDSDWMGFLRWNTGTGIAVPFVMVLMVAILSFGLMLWLIATPLRSASDRVESQLWNDEKRNFYEHSEDFHSKKTVEEEAKCEEVSSAHVEIPGINEVKIDEPFPGEDLKIYSKENGVVSMATTVIEGGFPSEIIQTTNLPRLSDVKRRNEIFSPDSSTSSSSVGMDLSSMSVREITSESPSTNIVPNSDKCSPGDLEISAFKEVGVEADAELEKDDDDGDAWEHEDVPTELTESVSSLTYEEPGSGRSVGGRSDDGGSGNGSLSRLSGLGRAARRQFAADLNEFWEKLFDFHGQLTQRAKVMRVDLALGLKASHTQVNVIADGPVGRRTKYLLEQQRIASKKSNITEYSSYVESCMPTSEQLSGMHSPMEFNTCGAVSASRDSLLCSQDLYGRQATPSFLGDERRYSSLHLPAYRKEFDYQPATIHGYQMASYMGRSGSPSQGMNSSSCINSKVGGGLSLSTQMDDSVRNVAVGSGFEELRIASYNSAGYESHGLPREQSVYDNSLSSQSFLRSHGNYQYAGQTKKYHSLPDIHGRGISQWDPLTGHESNLWSPWVNRATGELDKGCSSLGSPSNRMSFRQMPVSHSALSKDRINCQVEHFPSVFDEFSPSQHRKDAFLNRPTSNSENNSLWSKQPFEQLFGMPAVSSWGVHGNDRSGKSGTVSSTSIPYADTEVEMLRDLRNCIAKLHRLDGSDWLFRQHDELDEALIDLVAAREKFLHDADASESNSQHRDRRSGAPVFSVPHCGEGCVWGASLLVSFGVWCIHRILELCLMESRPELWGKYTYVLNRLQGILDPAFFKSRQVLPPCFCLQIQGSPDVFGRKIGSSPSSFLNELSLTSYQSYSQRVTNTKGKSASASAFLEIIRDVEMAVASRKGRTGTAAGDVAFPKGKENLASVLKRYKRRLANKPQG
>scaffold-KAWQ-2008860-Stangeria_eriopus
AEMASMVQMQGALMKMYPCLGSAFLVSMGYIDPGKWAAVIEGGSRFGFELVWLLMLSNMVAILCQSLAARIGTVTGKQLAQICGEEYSRPICILLWSQCEVSVMALELTMILGTAIGFNLLLDLDIVVCVILTTADALFCPLILRLLGKRRAKVLSISLTGLILLFFLGILCTDQNVLFIINGMLPTVKRESLYTAVSLLGANIVPHNFYLHSAITQEQKRMQKLSLGTLCYYNFLEIAFAFSGILLVNLAVLSSAASAFHNAGLVVLTFQDAQLLMEQIFKSSVVPFVFFLALFCASQLSTLTGTIGGQVALQGFLGVNPDLWLHRILIKAVAITPALLCVWKSGTEGIYQLLIFSQVILALQLPSAVIPLFRVASASTIMGPYKISLFIEGLAWLSFLWMLILNLSFVLEMFLGDSDWMGLVRWNMAIGEAIPLVLVIVVSFVSFGLMLWLIATPLSSANAKPEIEIRSQEQKISHEHTDHVSYTEETRDDLNSDNISSMLGEGTGSKGTICDIPLEDRNLNICPKDTAQVSLVHASIAAGGFPSVKVRSEGIVEASPIVTAIREGGFPSVQIDLEPEMPQLQEVTEFKDLPCVDSGPPLEPFSTEALHVPMSVTTSDSLCTNSIPNVGMTSRDDSKTFVLKEAEADVDAEIEKDDEDVDGWEHEETPTGMSESAASLTWEEPGSERSIGGKSDEGGSGSGSGSFSRLSGLGRAARRQFAAVLDEFWGKLFDFHGQVTQQAKFKKMDLALGIKVIQTQVNVTSNGTAGRESKYFLEQEKRLWQMGSTNENWSAVDSCMRTSDNLSNIESSIGTGSARSASASWVSQMLLQDPYYVHSVPSSRGSERRYSSLRLPSYHEEFNYQPATIHGYQTAPYVGGSGAHTRGTNTINSHNETQVRGGSSLSTHFNNSLGSASVAPGFDELQASSFRNTGFESHGLQADQTMYNNIFSSRFMGRVRDTGQYTNQTKKYRSLPDISGHRISQRDAHTSQEIDQCRSLAYRATGELDMRYDSPGSLATTRAALIQSPVSCGGKYNENLNFPVDRVPLAFDELSPSQLHKDAFSLRATSKAENNSLWSRQPFEQLFGMPGDVGGGSCIPKNSEKSRIAHESVSCGDSEVELLQNLRYCIVKLLRLEGSEWLFLQNGGSDEALINLVAARERFLSDAELCESNRLYGSDVQYQHRDRKYGSFVKSNESSLSRALVSSLPHCGEGCVWGANLLVSFGVWCIHKILDLSLMESRPELWGKYTYVLNRLQGILEPAFFKPRLVPSPCFCLQIPSSADISGQKVGSLASSLSYGSCNISLQGYSHLGRTTSSKGKGASASVFLEIIKDVEIAVGARKGRTGTAAGDVAFPKGKENLASVLKRYKRRLANK
>scaffold-MHGD-2076260-Microcachrys_tetragona
MGSEMNHMAQMQGMARRAYPFMGSAFLVCMGYIDPAKWATAVDGGSRFGFELVWLLVLFNVVAILCQSLASRIGLVTGKQLAQICAEEYPQPVCLFLWLQCEASVMALNFTTILGIAIGFNILLDLDMSLCVIMSILDVLLFPIIFPHLGKRCAELLSVAITGFIVFFFVIDTLSTEQNVAFVMNGMLPRIRHESLFTAVGILGANIMPHNFYLHSSIVQEQKRVEGVSIGTLSHYNVLEITIAFSGILLVNLGLLNSSATTFHNAGLEVLTFEDAKPLIDQAFKSSITLTVFFLVIYCASQMSTLTGTAGAQIALEGFLGVHPRFWLHSILIKAGAVTLAMFCIWNTGATSIYQLLIFSQVILAMQLPSAVIPLFRVASASSIMGTHKVTFVVEVLAWLSFFCMLILNLSLVLDMCFWDSDWMGFSRWNTGTGIPVSFVMVLMVAIVSFGLMLWLIATPLRSANDKVDIQLWNDEQRDCYEHSEVFLSKETVVEGAKYDGDSSAHVEIPGIKEAKSDEPLPGKDLKMYSKENGVVSMATAVLEDGFPSEIIPAINSPHLSDVKSSNEIFFPDSSTSSSSVGMELSSMSVPRITSESPSINSVQNLDKCSPGDLETSAFKEVGVEADAELEKDDDDDGDAWEHEDVPTELTENVSSLTYEEPGSGRSVGGRSDDGGSGNGSLARLSGLGRAARRQFAADLDEFWGKLFDFHGQLTQQAKVMRVDLALGLKASHTQANVTSNGPVGRQNKYLLEQQRMASRRSNTTEYLSHVESCMQTSEQLSGMNSSMGINTRGAVSASRDSSLCSQDLYGRQSTPSFPGDERRYSSLHLPAYRKEFDYQPATIHGYEMATYMGRSGSPPQGMNANSHINSQAGGGLALSTQMDDSMRNVAVGSCFDELQIPSYHNAGYESHGLLRGRSAYDNSLSSQSFLRSHGNYQYAGQTKKYHSLPDIYGRGISQWDPLTGHESNLWSPLVNRATGELDMGYTSVGTPSNRMNLRQMQVSHSAMSNDRVNCQVEQVPSVFDELSPSQCHKDAFLNHSTLNPENNSLWSRQPFEQLFGMPGVSSWGAHGYDRRGKSRSISSTSISCADTEVEMLRDLRNCIAKLHRLDGSDWLFHQHDELDEWLVDLVAAREKFFHDADASASNSQHRDHKWAVTVSSVPQCGEGCVWGSSLLVSFGVWCIHRILELCLMESRPELWGKYTYVLNRLQGILDPAFFKSRQVLPPCFCLQIPGSADVFGRRIGSSPSSFSNELSVTSYQNYSQRATSAKGKSASASAFLEIIKDVEMAVASRKGRTGTAAGDVAFPKGKENLASVLKRYKRRLGNKPHGLVDNSGGNRKV
>scaffold-PLYX-2018836-Falcatifolium_taxoides-2_samples_combined
MGSEVNCMPQMQGLAGRAYPIIGSAFLICMGYSDPAKWATAIEGGSRFGFDLVWLLVLFNVVGILCQSVAARIGLVTGKQLAQICAEEYPQPVCLLLWLQCEASVMALNFTTILGIAVGFNILLDLNMSLCVIMSILDALLFPIIFPRLGKRHAEILSVTITGLMIFFFVIDTLSPQQNVTFVLNGMLPRMRRESLFTAVGILGANIMPHNFYLHSSIVQDQKRVESVSIGTLSHYNVLEITIAFSGILLINLALLNSSATIFHNAGREVLTFEDAKSLIDQAFKSSITLTAFFLVIYCASQLSTLTGTTGAQIALEGFLGVHPRLWLHSILIKVGAVTLAMLCIWNTGASSIYQLLVLSQVILAMQLPSAVIPLFRVASASSIMGTHKVSFVVEVLAWLSFFCMLILNLSLVLEICFWDSDLIGFSRWNTGTGMPVPFVIVLMVAIVSFGLMLWLIATPLKSANDKVDNLPWNDEQRNCYEHSEDFLSKETVEEGAKYEEASSAHVEIPGIKEAKSDEPWPGKDLKIYSKENGVVSMATTVAEDEFSSEIIPAINLPRPSDVKSNNEIFFPDSSTSLSSVGMELSSLSVPSITLESPSINSVQNLDKCSPGDLETPAFKEVGVDADAELEKDDDDYGDAWEHEDVPTELTESLSSLTYEEPGSGRSVGGRSDDGGSGNGSLPRLSGLGRAARRQFAADLDEFWGKLFDFHGQLTQQAKMMRVDSVLGLKASHTKVNVISNGSVARQTKYLLEQQRTANRKSNTTEHLSLVESCMQTSEQLSGMHSSMGINTCGAVSASRYSPVCSQDPYGRQATPSFPGDERRYSSLHLPAYRKEFDYQPATIHGCQMASYMGRSGSPSQGINANSLINSRAGGGLSLSTQMDDSIRNVAVGSGFDERQTPNYHNTSYESHGLPRGRSAYDNSFSGQSFLRSHGDYQYAGQTKKYHSLPDIYGRGISQWDPLTGHERNLWSPSLNRDTGGLDMGYASVGNPLNRMNFSQMQVSHSPMPNDIINCQVEQVPSVFDELSPSRHRKDAFSNHSMSNLENNSLWSRQPFEQLFGMSGLSSWGVHGYDRSGKSRSISSTTIPCADTEVEMLRDLRNCIAKLHRLDGSDWLFHQHDELDEWLIDLVAAREKFFHDADASASNSQHRDRKSVVSVSSVPQCGEGCVWGASLLVSFGVWCIHRILELCLMESRPELWGKYTYVLNRLQGILDPAFFKSRQVLPPCLCLQIPGSADVFGRRICSLPSSFSNELSVSSYQSYSQRATNAKGKSASASAFLEIIKDVEMAVASRKGRTGTAAGDVAFPKGKENLASVLKRYKRRLANKPQGLVDNSGGSRKV
>scaffold-QHBI-2013890-Falcatifolium_taxoides-A
MGSEVNCMPQMQGLAGRAYPIIGSAFLICMGYSDPAKWATAIEGGSRFGFDLVWLLVLFNVVGILCQSVAARIGLVTGKQLAQICAEEYPQPVCLLLWLQCEASVMALNFTTILGIAVGFNILLDLNMSLCVIMSILDALLFPIIFPRLGKRHAEILSVTITGLMIFFFVIDTLSPQQNVTFVLNGMLPRMRRESLFTAVGILGANIMPHNFYLHSSIVQDQKRVESVSIGTLSHYNVLEITIAFSGILLINLALLNSSATIFHNAGREVLTFEDAKSLIDQAFKSSITLTAFFLVIYCASQLSTLTGTTGAQIALEGFLGVHPRLWLHSILIKVGAVTLAMLCIWNTGASSIYQLLVLSQVILAMQLPSAVIPLFRVASASSIMGTHKVSFVVEVLAWLSFCMLILNLSLVLEICFWDSDLIGFSRWNTGTGMPVPFVIVLMVAIVSFGLMLWLIATPLKSANDKVDNLPWNDEQRNCYEHSEDFLSKETVEEGAKYEEASSAHVEIPGIKEAKSDEPWPGKDLKIYSKENGVVSMATTVAEDEFSSEIIPAINLPRPSDVKSNNEIFFPDSSTSLSSVGMELSSLSVPSITLESPSINSVQNLDKCSPGDLQTPAFKEVGVDADAELEKDDDDYGDAWEHEDVPTELTESLSSLTYEEPGSGRSVGGRSDDGGSGNGSLPRLSGLGRAARRQFAADLDEFWGKLFDFHGQLTQQAKMMRVDSVLGLKASHTKVNVISNGSVARQTKYLLEQQRTANRKSNTTEHLSLVESCMQTSEQLSGMHSSMGINTCGAVSASRYSPVCSQDPYGRQATPSFPGDERRYSSLHLPAYRKEFDYQPATIHGCQMASYMGRSGSPSQGINANSLINSRAGGGLSLSTQMDDSIRNVAVGSGFDERQTPNYHNTSYESHGLPRGRSAYDNSFSGQSFLRSHGDYQYAGQTKKYHSLPDIYGRGISQWDPLTGHERNLWSPSLNRDTGGLDMGYASVGNPLTNADIINCQVEQVPSVFDELSPSRHRKDAFSNHSMSNLENNSLWSRQPFEQLFGMSGLSSWGVHGYDRSGKSRSISSTTIPCADTEVEMLRDLRNCIAKLHRLDGSDWLFHQHDELDEWLIDLVAAREKFFHDADASASNSQHRDRKSVVSVSSVPQCGEGCVWGASLLVSFGVWCIHRILELCLMESRPELWGKYTYVLNRLQGILDPAFFKSRQVLPPCLCLQIPGSADVFGRRICSLPSSFSNELSVSSYQSYSQRATNAKGKSASASAFLEIIKDVEMAVASRKGRTGTAAGDVAFPKGKENLASVLKRYKRRLANKPQGLVDNSGGSRKV
>scaffold-QSNJ-2069888-Taiwania_cryptomerioides
MSTEMVSTSQMEGVPGRIYPYLGSAFLISMGYIDPAKWATVIEGGSRFGFELVWLLILSNVVSIFCQSLAARIGLVTGKHLAQICAEEYPRPVCLLLWLQCEASVLALNLTMILGTAIGFNRLLDLNMCACVILSTLDVFLFPILFPLSGKRRAEVLSVIIAGLMLILSVLDTISTEQNVAFIMNGMLPTVRRESLYIAVGLLGANIMPHNFYLHSSVFQEQNSETISIGTLCHYNVLEIAIALSGILLVNLALLSSAATTFHNAGLEVLTYQDAQTLIEQVFNSPIPFVAFFVVLWCASQLATLSGTVGAQVALEGFLGVQPHIWVHRTLIKLGAVVLAILCIWNTEAGGIYRLLIFSQVMLAMQLPSAVIPLFRVASASSIMGTHKVSFVVEVMAWLSFFFMLILNLSLVLEMCFWDSDWMCSLRWNIGTGRAVPFTLVLMVAVMSFGLMLWLIATPLKSGNEKLEIQPPNDEPMTLHEHSEHFSLKHTDAEGTKSEDVSRALVELPVNKEARSDKPLAETGSKICSEEIAGVPIACTVQEARISSSEFVSNTDLLQLPDVKSDTELLSPDSSASSNSVGIESSSKKMPGTTSDSLSTDSLSNVVKYSTGASETSTFKEVEMEADIELEKDDDDGDAWEHEDILMGISENVSSVTYEESGSGRSVGGRNDDGGSGNGSLSRLSGLGRAARRQFAAILDEFWGKFFDFHGKPTKQAILKRLDLALGMKAIQARESVIPSVPFAREPNYFRERQRTLWQKGNTNECSSHADSCMQTGEYLSGVHSSMGTNLHGISSASWPSSTLSQDSYVGQAIPSVSVSERRYSRLHLPAYRKEIDYQPVTIHGYQMASYMGKNGTLTEGGNTVGSCIESQTGAGSCFPTCIDNSMNNVAVGSGIDELWGSSFQNTGYESHALQGGQSSYDKSFSSRSFLRPHENSQHTGQTKKYRSLPDIYGRGISQCDPLTGYKTDQWHPLVNRVTGELDMGYSLGSPSQRRDFMQSPVSSTAPYNDRNDSWDRQTPLAFDELSPSQLHKDAFSLQSNSNTQNSLWSRQPFEQLFGMPGTGSEGPRDSDRSANSRNVSSRTISCVDSEVEMLQSLRFCIAKLLRLDGSDWLFHLHGGLDEELIELVASREQFLHDADASESYRLYNSDAQNQYQNRKYGSSSSSESSVPHCGEGCVWESSLVVSFGVWCIRRILELSLMESRPELWGKYTYVLNRLQGILDVAFFKPRHVPPRCFCLDIPSPADVSGRKMGQSVGLLSNGVSATTCQSFSQMRSGNVKGKGASANVFLEMIKEVELAVASRKGRTGTAAGDVAFPKGKENLASVLKRYKRRLANKQGMPENSGGSRKV
>scaffold-VGSX-2074422-Retrophyllum_minus
MGSEMNCMSQMQGLAGRAYPIVGSAFLVCMGYIDPAKWATAIEGGSHFGFELVWLLVLFNMVGILCQSVAARIGLVTGKQLAQICAEEYPQPVCLLLWLQCEASVMALNFTTILGIAIGLNILADLDMSLCVIMSILDALLFRIIFPCLGKRHAEVLSVAITGLMISFFVIDTLSTEQNVTFFMNGMLPRMRRESLFTAVGILGANIMPHNFYLHSSIVQEQKRVESVSIGTLSHYNVLEITIAFSGILLINLALLNSAATTFHNAGLEVLTFEDAKPLIDQAFKSTIPLTAFFLVIYCASQLSTLTGTAGAQIALEGFLGVHPRLWLHSILIKAGAVILAMFCIWNTGASSIYQLLILSQVMLAMQLPSAVIPLFRVASASSIMGTHKVSFVVEVLAWLSFFCMLILNLSLVLEMCFWDSDWMGFSRWNTGTGIPVPFVMVLVVAIVSFGLMLWLIATPLRSANDKVHIQLWNDEQTNCYEHSEDFLSKETIEEGAKYEEASSAQVEISGIMEAKSDEPLPGKDLKIYSKENGVTSMATAVPENEFPSEIIPAINLPRLCDVKSSNAVFFPDSSTSLSSVGMELSSMSVPRITSESPSTNSVENLDKCSPGDLEASAFKEVGVEADAELEKDDDDYGDAWEHEDVPTELTESVSSLTYEEPGSGRSVGGRSDDGGSGNGSLPRLSGLGRAARRQFAADLDEFWGKLFDFHGQLTQQAKVMRVDLVLGLKASHTKVNVTSNGPVARQNKYLLEQQRTANRKSNTTEHLSHIESCMQTSEQLSGMHSSMGINPCGAVSGSRYSSVCSQDPYGRQATPSFPGDERRYSSLRLPAYRKEFDYQLATIHGCQMASYMGRSGSPSQAMNANSHINSRAGGGLSLSTQMDDSMRNVAVGSGFDELRTPSYHNAGYESHGLPSGQSAYDNSFSSQSFLRSNGNNQYAGQTKKYHSLPDIHGRGISQWDPLTGHESNLWSPLLNRDTRGLDMGYTSVGNPSNRMNFSQMPVSHSPMSNDRINCHVEQVPSVFDELSPSRYHKDAILNHSMSNLENNSLWSRQPFEQLFGMPGVSSWGVHGYDRSGKSRSISSTSISCADTEVEMLRDLRNCIAKLHRLDGSDWLFHQHDELDEWLIDLVAAREKFFHDADASASSSQHRDRKLVVVVSSVPQCGEGCVWGASLLVSFGVWCIHRILELCLMESRPELWGKYTYVLNRLQGILDPAFFKSRQVLPPCLCLQFPGSADVFGRRMCSLPSSFSNELSVTSNQSYSQRATNAKGKSASATAFLEIIKDVEMAVASRKGRTGTAAGDVAFPKGKENLASVLKRYKRRLANKPQGLVDNSGGSRKV
>scaffold-VSRH-2012596-Abies_lasiocarpa
MGTEIDGTMPMQGFPIKMYPLLGPAFLVSMGYIDPAKWATVIESGSHFGFELVWLLMLSNMVAILCQSLAVRIGVVTGKHLAQICGEEYSRPVCVLLWLQCEASLMALDLMVVLGTAIGINLLLELDMFVCVILSTVNALLFPVILPLLGKRRAEVLSISIMGLVLLFFAIGTLSSDSNAVSIVNGMIPRVKRENLYTAVSLLGANIMPHNFYLHSSIVREQKNVQNIPIGTLCHYNVLEIAFAFSGILLVDLAVLSSAATTFHNAGLVVLTFQDMQPLKEQIFKSSIAPVVFFLAVFCASQLSKLTGTIGGQVALEGFLGINRHLWFHRILMKAGVIALAMLCVWNSGTADSYHLLILSQVMLAMQLPAAVIPLFRVASSNSIMGAHKISLSVEVLAWLSFFLMLILNILLVSDMSFGDSEWIGSLRNIHTGMAVPFILILMGAILSLGFMLWLIATPLRCANHKAEVQNWFEESGTPYEHADLVSREAAVVETSESDLTGIDKTLPGNDLKTGKDLKICSKDIEVHPVEHTVFESGFSSAEIVPDIDAPRLPDVINVNEFSFSVSQAPSNSFSTGSSLVSMPAASSDGLFNDSSQNVSKPSRIESETSVLKETEVEVDNEMEKYDDDGDVWEHEDVPTGMSENASTLTYEEPGSYRSIGGRSDDGGSGSGSLSRLSGLGRAARRQFASILDEFWGKLFDFHGQLTEQARLKGLDLALGIKVPQTQGSVPSNGTIGRESMYLQDQEKILWQKGQTSERPSGIDSYMKTSENLSGMDSSTGANKYDVSLGSWASPMALHSSYAGQAASPLNRSERRYSRLHIPSYPEEYDYQPATIHGYQTASYMGRSGAHSQCTNAVDPQIGPQAGDVPSFSINDSFRNPQVGYGYSKLQGQNSLNTGFESHGLQGSGSSYNNSFSSRSFLQSHGNGQYTGQTKKYHSLPDISGRGIVKWDPPTGQVRDQWNPLVQRATGGLDMRYRSLGSSSFRTAFRNSPVSQMGTYNDDFNSQVDQGPLSFDELSPSQLHKDGFSLQSTSKAENNSLWSTQPFEQLFGMSGIGSGRGHVSVTNRKSRTISSTHESMSCGDSEVEMLQSLRGCIAKLLRLEGSEWLFQLDGGFDEELIDLVAAREKFLHEADTYESSRLYCSDVQNQHREYKSVPIPNNYESASLGVLAPSVPHCGEGCVWVASVLVSFGIWCIHRILDLSLMESRPELWGKYTYVLNRLQGILEPAFSKPRLVLLPCFCLQIPSLKDAYGRKMGSLDITLSNDSPATSFQNYSHGRTIDNKRKGASASSFLEIIKDVEMAVGSRKGRTGTAAGDVAFPKGKENLASVLKRYKRRLANKPGLLDNSGGRRKV
>scaffold-ZQWM-2007301-Lagarostrobos_franklinii
PIVGSAFLVCMGYIDPAKWVTAIEGGSRFGFELVWLLVLSNVVAILCQSLASRIGLATGKHLAQICSEEYPQPVCLLLWLQCEASVIALNLTTILGFNILLDLDMSVCVIMSMLDALLFPIIFSYLGKRRAEVLSVAITGLMILFFVIDTLSTEQNVAFVMNGMLPRMRRESLLTAVGILGANIMPHNFYLHSSFGQEQKKVESVPIGTLSHYNVLEITIAFSGILLVNLALLNSSATTFHNAGLEVLTIQDAKPLFDQVFKSSITLIAFFLVMYCASQLSTLTGTAGAQVAMEGFLGVHPRLWLHSIFIKAGAVFLAMFCKWNTGAAGIYQLLIFSQVILAMQLPSAVIPLFRVASASAVMGAHKVSFLVEVFAWLSFCCMLILNLSLVLEMCFWDSDWMAFLRWNTGTGIAVPFVMALMVAIVSFGLMLWLIVTPLRSASDKVESQQWDDKKRNLNEHSEDFHSKEAVEEDAKYEEASSAHFEIPSIKEVKSDEPLPVKDLKIYSEENGVVSTATTVLEGGLPSEIIPTVNLTQLSDVKRKNEIFSRDSSISSSSVGMELSSMAVPEITSESPSTNSLPNSDKCSPRDLETSAFKEVGVEADAELDKDDDDADAWEHEDVPTELTDSVSYLTYEEPGSGRSVGGRSDDGGSGNGSLSRLSGLGRAARRQFAADLNEFWEKLFDFHGQLTQRAKAMRVDLALGLKASHTQVNVTSNGPVGRQTKYLLEQQRIASKKSNTTEHLSYVESSMQASEQLSGMHSSMGVYTGGAGSASRDSLVCSQDLYGKQATPSFLADERRYSSLHLPAHSKDFDYQPATIHGYQMASYMGRSGSPSQGMNASSCINSQFGGGLSHSTQMDDSVRNVAVGSGFDELRIPSYCNAGYELHGLPRGRSVYDNSLSGQSSLRSHGNYQYAGQTKKYHSLPNIHGRGISQWDPLTGHESNLWSPLVNRATGELDMGCSNLGNPSNRMSFRQIPVSHSAMSNDRINCQVEQFPSSFDVLSPSQRHKDAFSNHPTSNLGNNSLWSRQPFEQLFGMPGASSWGVHGYDRGGKSRTISSTNIPCADTEVEMLQDLRNCIAKLHRLDGSDWLFRQHDELDEALIDLVAAREKFLHDADVSESNIQLRDRRLGAPVFSVPHCGEGCVWGASLLVSFGVWCIHRILELCLMESRPELWGKYTYVLNRLQGILDPAFFKSRQVLLPCFCLQIPESADVFGRKIGSLSSSFSNELSATSYQSYYQRVTNAKGKSASASAFLEIIRDVEMAVASRKGRTGTAAGDVAFPKGKENLASVLKRYKRRLANKGQGLVENSGGSRKV
>scaffold-AKXB-2001361-Phaeomegaceros_coriaceus
VTGKHLAQICREEYPRGTSLLLWILCELSIVAQDLTMVLGTAIGLDLLLHLPMLSSVFLMAADALLYLIILPLLGIRKAEMVSVGVVGLVLLCFLLHIILSSPPMGSVFSGMLPRLRRDCLYTTVSLFGANIMPHNLYLHSSLLQGQRKRWSGSLDVLCRYNLLDIAVAFGAALVVNLVVLMVAATTFHNAGLVVLTLQDAHALMEQILNNAVAPAVFGLALVCAGQLSAFTGTIAGQVALEGFLQTNMHGWLHRFLIRITAIVPAAVCVWSTGSEGTYRLLIFSQVFLALQLPFTVVPLIKVTSSDAHMGAHENSLVVKTVAWVTVGMLFLLDIWLVTDMLFGESDDWVSFASWETLANLDWSALTWGELLQVGVFSSILVLVCLSMGFLVWMVVTPLQVDSQEFGRQPWLEEYGVKEEASILKGEEEVFSGKPAAVEENCPLVREDAGNLQCVEMRSVQSAVSNADDQVLSSTEKPEEGYPEVSEKADILFVTEKTGSEPPKQLSSVSCDDSSVGEPVSPSSALSTPGVSPSPSPSGHKGSLSKGGEVPIGDLKEDDMAASALKRSEAEADAEVGLDADFLDIHEDDADGWETLEHDETVLPGLAGSFSSVAYEGPGSGRSVRSDTSEGSGGGSGSGSLSRLSGLGRAARRQFAAVLNDFWGKLFDFHGQQVIPSMPRNQSVAAGPKQRHSNGYGRGDSQQLKASWPQQSFSDQLGRMDAYVRAHSHAAASTSRFGLSPDLLSRTGTPQSRNERPYSSMKLPTYHEEYDGFYQPATVHGYQSPSFVSRSSPRTTPMSSGVKARPMHLDVTRHLVQREPSHLHMAWSSDSQGIDYSALASGQVDLVRTSLANPAKSGWIGDALGSRSVFSSDHADRVLSQAERHLGPSDSSCYGPSQWDPLVHRATGRLDPLVYRATGELDMGHLHDSFPQPAEAAHSATFRSVPTRRAELSVEPRVDRAPLAFDEISPTESQEVRFSIQSAPSSSENQSLWSRQPFEQFFGVSEDPGSSKMQVQGRGVSNCPATGRTGGREFEVEMLEAFRNCIIRLLWLEGSDWLFRPDNGSDEDLIAAIACHERLARDSEAFEPFSRMCSTSEQQHWQAQGRSLGDPVKTSSAEQKGVPHCGDACVWGKGLLISFGVWCVHRVLELSLMESRPELWGKYTYVLNRLQGILEPAFAKPRVVLPPCDCIQQYSTALPCRNGYCGSSNSQSYPHAWSWGRTSSNNTKGKGASASMFLEMIREVEAAVGSRKGRTGTAAGDVAFPKGKENLASVLKRYKKRLGNKPPGS
>scaffold-AKXB-2001362-Phaeomegaceros_coriaceus
SEAEADAEVGLDADFLDIHEDDADGWETLEHDETVLPGLAGSFSSVAYEGPGSGRSVRSDTSEGSGGGSGSGSLSRLSGLGRAARRQFAAVLNDFWGKLFDFHGQQVIPSMPRNQSVAAGPKQRHSNGYGRGDSQQLKASWPQQSFSDQLGRMDAYVRAHSHAAASTSRFGLSPDLLSRTGTPQSRNERPYSSMKLPTYHEEYDGFYQPATVHGYQSPSFVSRSSPRTTPMSSGVKARPMHLDVTRHLVQREPSHLHMAWSSDSQGIDYSALASGQVDLVRTSLANPAKSGWIGDALGSRSVFSSDHADRVLSQAERHLGPSDSSCYGPSQWDPLVHRATGRLDPLVYRATGELDMGHLHDSFPQPAEAAHSATFRSVPTRRAELSVEPRVDRAPLAFDEISPTESQEVRFSIQSAPSSSENQSLWSRQPFEQFFGVSEDPGSSKMQVQGRGVSNCPATGRTGGREFEVEMLEAFRNCIIRLLWLEGSDWLFRPDNGSDEDLIAAIACHERLARDSEAFEPFSRMCSTSEQQHWQAQGRSLGDPVKTSSAEQKGVPHCGDACVWGKGLLISFGVWCVHRVLELSLMESRPELWGKYTYVLNRLQGILEPAFAKPRVVLPPCDCIQQYSTALPCRNGYCGSSNSQSYPHAWSWGRTSSNNTKGKGASASMFLEMIREVEAAVGSRKGRTGTAAGDVAFPKGKENLASVLKRYKKRLGNKPPGS
>scaffold-BSNI-2009984-Anthoceros_agrestis-B
TFVPFLGPAFLVSVGYMDPGNWATAIEGGSRFGYELVWVVVVANVMALFLQTLAARLGLVTGKHLAQICREEYPKATSLFMWILCEMSVVAQDLTMVLGTAIGLDLLLHFPMLSSIFLMAADAVLYLMILPLLGVRKAEMASVCVIGLVLLCFVLHILLSNPPIAAVMSGMVPRLRRESLYTVVSLFGANIMPHNLYLHSSLLQGQRVRWRGSFDVLCRYNFVDIAVAFGAALIVNLVVLMVAATTFHNAGLVVLTLQDAHALMEHILDNAMAPAVFGLALVCAGQLSAFTGTVAGQVALEGFLQAKMHGWVHRFCIRLTAIIPAAVCVWRTGSQGTYQLLIFSQVFLALQLPFTVVPLIKVTSSGAHMGAHKNSAAVKFLAWITVGIVFFLDIWLVSDMLFGESDEWVNFASWETVANLEWWSLTWAETGQAALFSTMLVTVFMSVGFLVWMIITPLRVESQELRRQLWIEEYEMMQGATVLKQEGVTGSDTSATQDHSPCAEHEQTNHEKSAELHSSQCLASSQEGSLSRGIVEPIQGLHGYAVPSKSASNLSLEADPEPEVLKRPPVVSCDDCFLEESLSSPSSTSTPGPSPLAQSPAGSILGSVGSKSESLMRDLKEDDMDSSTLKHSEAEADAEVGLDADLDLLDTHEEADVWENLGPEEVVLPGRSGSHTSLVYEGPGSGRSVGGRSDTSEGSGGGSGSGSLSRLSGLGRAARRQFAAILDEFWGNIFDLHGQPVGPPSSKHGTAVKQRQQNGYERGDLQSFASRQPKKSWQTQAFSDQLGRMDAYLRAHTNAAASTSSRFGLSPDLLGRSGQFRNERPYSSMKLPASREEYDHQPATIHGYQSISFMNRSSPSSSPVSPRVKARPMYLDMRYSRESGQSNVVIPDDSSLGPSEYEFPRWSPLVSRATGRWDPLVSRATGELDMRHQFDSVSQWTDGTRPAAFSGSAPGQEEFGAESRVPLAFDEISPTRSSKEGFSTQPMPASGNQSLWSTQPFEQLFGTTESSLDGRIQTFGMDGAGRPSVPPSGNAGATDFEVEMLESFKACIVKLSWLEGSDWLFRFDSGGSDQDLIATIAAHQRLASDSLNRMCSDQQHWQNQGRSVGVPVKNGPELSFGNSAVPRCGDQCVWSKGLLLSFGVWCVHRVLELSVMESRPELWGKYTYVLNRLQGILEPAFGKPRLVPLPCLCLQEYGVLENGVKRTSIGRQGSVRDYGGLEHINAFPPSNGYSPKNAHGNSPWGQNTACAVQGKGASASMFLDIIRDVELAVGHRKGRTGTAAGDVAFPKGKENLASVLKRYKRRLSNKPPGA
>scaffold-DXOU-2036371-Nothoceros_aenigmaticus
DRAPLAFDEISPTESQEVRYSVQSAPSSSENQSLWSRQPFEQFFGISDNPGRSRMQAKGRDVSNGPATGRTSGRELEVEMLESFRTCIIRLLWLEGSDWLFRPDNGPDEDLIAAIACHERLARDSKAFEPFSRMYSNSEQQHWQAQGRSLGDPVKSNTSAEQKGVPHCGDECVWGKGLLISFGVWCVHRVLELSLMESRPELWGKYTYVLNRLQGILEPAFAKPRVVLPPCDCIQQYPTAFPSRNGYCGSNSQSYPHPWPWGRNSSNSTKGNGANASMFLEMIREVEAAVGSRKGRTGTTAGDVAFPKGKENLASVLKRYKRRLASKPPGS
>scaffold-RXRQ-2023636-Phaeoceros_carolinianus-sporophyte
LGPAFFVSVGYMDPGNWATAIEGGSRFGYELVWVLVLSNVVALFLQTLAARLGLVTGKHLAQVCREEYPGATSFFLWFLCELSIVAQDLTMVLGTAIGLDLLLHFPMLSSVFLMAADAVLYLVILPLLGVRKAEMISVGVVGLVLLCFLLHIIIGSAPLASVFSGMLPRLRRDSLYTIVSLLGANIMPHNLYLHSSLLQGQRKRWSGSLDVLCRYNFLDIAVAFGAALVVNLVVLMVSASTFHNAGLVVLTLQDAHALMEQILNSTVASAVFGLALVCSGQLSAFTGTIAGQVALEGFLQTNMHGWLHRFLIRITAIFPAAICVWRTGSAGAYRLLIFSQVFLALQLPFTVVPLIKVTSSDAHMGERRNSMVVKSLAWVTVGLLFFLDIWLVSDMLFGESDDWIYFASWEILANLDWTALAWSEMWQVGLFFAILLAVCLSMGFLVWMVVTPLQVDSQELRRRLWLEEYELMKESSDAKSDQEYTDEKAAAIEKSSPSVQEHTEHEQNVILSCQSAVPHAEGHRLEDPGNVCQEVEESVQGSDVLFDKAVTEVEPPKRLSSVSCDNSLAGEQISSPNALSSPGLSLSAGPSCDPREVSLGKRSGVQDRKEDDISASALKRAEAEADAEVGLDADMLDFHDDDADGWETLEHDETVISGLPGSFSSVAYEGPGSGRSVGGRSDTSEGSGGGSGSGSLSRLSGLGRAARKQFAAILDEFWGKLFDYHGLQVSPSITRNLGGGTGPKQRHNNGYERTDMQSASPRQSKDSWQQHNFSDQLGRMDAYLRAHSHSAASTSSRFGLSPDFLSRASASQSRNERPYSSMRLPAYHDEYDDFYQPATIHGYQTPSFVSRSSPRASPARPMHLDVTRHSVQRESSFSHMTRPLESQGIDYSGVTSAQVDMMRSSFDKPAKSGWVGDSLSSRSSVSSHLADRVLSQTERHLGPSDSSCYDPSQWDPIVHRATGRWDPLVYRATGELDMAHRYNLSTQPTEGVRTAKFSSAPISRGELSSEAPLVFDEISPSETGKDRFFGQSAPSLENQSLWSGQPFEQLFGTSERSNHSRTQAQGRAGPSSLSSSSVTGDIGGREFEIEMLGNFRVCIIKLLGLEGSDWLFRPDNGSDEDLVAAIACHERLARNSEAFEPYSRMYSNNSDQQHWQAHGCSLGAPGKHSSKSLSGQKSVPHCGDECVWGKGLLISFGVWCVRRILELSLMESRPELWGKYTYVLNRLQGILEPALRPRLVPPPCLCIQQYSPAFPSRNGYHVSSGQSYPHPWPWGRNSSNSAKGKGASATIFLEMIKEVEAAVGSRKGRTGTAAGDVAFPKGKENLASVLKRYKRHLANKPPGA
>scaffold-RXRQ-2024713-Phaeoceros_carolinianus-sporophyte
VPFLGPAFLVSVGYMDPGNWATAIEGGSRFGYELVWVVVVANVMALFLQTLAARLGLVTGKHLAQICREEYPKATSLFMWILCEMSVVAQDLTMVLGTAIGLDLLLHFPMLSSIFLMAADAVLYLMILPLLGVRKAEMASVCVIGLVLLCFVLHILLSNPPIAAVMSGMVPRLRRESLYTVVSLFGANIMPHNLYLHSSLLQGQRERWRGSFDVLCRYNFVDIAVAFGAALIVNLVVLMVAATTFHNAGLVVLTLQDAHALMEHILDNAMAPAVFGLALVCAGQLSAFTGTVAGQVALEGFLQAKMHGWVHRFCIRLTAIIPAAVCVWRTGSQGTYQLLIFSQVFLALQLPFTVVPLIKVTSSGAHMGAHKNSAAVKFLAWITVGIVFFLDIWLVSDMLFGESDEWVNFASWETVANLEWWSLTWAETGQAALFSTMLVAVFMSVGFLVWMIITPLRVESQELRRQLWIEEYEMMQGATVLKQEGVTGSDTSATQDHSPCAEHEQTNHEKSAELPSSQCLASSQECSLSRGIAEPIQGLHGYAVPSKSASNLSVEADPEPEVLKRPPVVSCDDCFLEESLSSPSSTSTPGPSPLAQSPAGSILGSVGSKSESLMCDLKEDDMESSTLKHSEAEADAEVGLDADLDLLDTHEEADVWENLGPEEVVLPGRSGSHTSLVYEGPGSGRSVGGRSDTSEGSGGGSGSGSLSRLSGLGRAARRQFAAILDEFWGNIFDLHGQPVGPPSSKHGTAVKQRQQNGYERGDLQSFASRQPKKSWQTQAFSDQLGRMDAYLRAHTNAAASTSSRFGLSPDLLGRSGQFRNERPYSSMKLPASREEYDLQPATIHGYQSISFMNRSSPSSSPVSPRVKARPMYLDMRYSRESGQSNVVIPDDSSFGPSEYEFPRWSPLVSRATGRWDPLVSRATGELDMRHQFDSVSQWTDSARPAAFSGSAPGQEEFGAESRVPLAFDEISPTRSSKEGFSTQPMPASGNQSLWSTQPFEQLFGTTESSLDGRIQTLGMDGAGRPSVPPSGNAGATHFEVEMLESFKACIVKLSWLEGSDWLFRFDSGGSDQDLIATIAAHQRLASDSLNRMCSDQQHWQNQGRSVGVPVKNGPELSFGNSAVPRCGDQCVWSKGLLLSFGVWCVHRVLELSVMESRPELWGKYTYVLNRLQGILEPAFGKPRLVPLPCLCLQEYGVLENGVKRTSIGRQGSVRDYGGLEHINAFPPSNGYSPKNAHGNSPWGQNTACAVQGKGASASMFLDIIRDVELAVGHRKGRTGTAAGDVAFPKGKENLASVLKRYKRRLSNK
>scaffold-TCBC-2001893-Nothoceros_vincentianus
LGPAFLVSVGYMDPGNWATAIEGGSRFGYELVWVLVVSNVVALFLQTLAARLGLVTGKHLAQICREEYPRGTSLLLWILCELSIVAQDLTMVLGTAIGLDLLLHLPMLSSVFFMAADAILYLVILPLLGIRKAEMVSVCVVGLVLLCFLLHIVLSSPPMGSVFAGMLPRLRRDCLYTTVSLFGANIMPHNLYLHSSLLQGQRKRWSGSLDVLCRYNLLDIIVAFGAALVVNLVVLMVAATTFHNAGLVVLTLQDAHALMEQILNNAVAPAVFGLALVCAGQLSAFTGTIAGQVALEGFLQTNMHGWLHRFLIRITAIVPAAMCVWSTGSEGSYRLLIFSQVFLALQLPFTVMPLIKVTSSDAHMGAHKNSLVVKIVAWATVGMLFLLDIWLVTDMLFGESDDWVSFASWETLANLDWSALTWGELLQVGLFSGMLVLLCLSMGFLVWMVVTPLQIDSQELARQPWLENYGVKEGASILKGDDEVFSGKPAAVEEVYPPVREEAGNLHCVEMLSVQSAYSNVDDQVLGSTGKPEGYPDVSEKVEAEKTGSESPRQLSAVSRDGSSVGEPVSPSSVLLTSGVSPSPSPLGHKGSLSKGSDAPIIDLKEDDMAASALKRSEEEADAEVGLDGDFLDIHEDDTDGWETLEHDETVLSGLAGSFSSVAYEGPGSGRSVRSDTSEGSGGGSGSGSLSRISGLGRAARRQFATVLNEFWGKLFDYHGQQVIPSVQRNQSDAAGPKQRHSNGYERGDSQLGSLRQFQKTLPQQSFSDQLGRMDAYVRAHSHAGASTSRFGLSPDLLSRTGTPQSRNERPYSSMKLPTYHEDYDGLYQPATIHGYQSPSFVTRSSPRATPISSGVRARPMHLDVMRHLVQRESSHLHVARPSDSQGMDYSALTSGQVDLARTTSLDNPGKSGWIGDALGSRNMFSSDHADRVLSQAERHLGPSDASCYGPSQWDPLVHRATGRLDPLVYRATGELDLGYRPDSFPQPAEAAQSATSRSVPMRRAELSVEPRIDRAPLAFDEISPTESQEVRYSVQSAPSSSENQSLWSRQPFEQFFGITDNPGRNKMQAKGRDVANGPATGRASGRELEVEMLESFRTCIIRLLWLEGSDWLFRPDNGPDEDLIAAIACHERLARDSKAFEPFSRMYSNSEQQHWQAQGRSLGDPVQSNTSAEQKGVPHCGDACVWGKGLLISFGVWCVHRVLELSLMESRPELWGKYTYVLNRLQGILEPAFAKPRVVLPPCDCIQQYSTAFPTRNGYCGSNSQSYPHPWPWGRNSSNSTKGNGANASMFLEMIREVEAAVGSRKGRTGTTAGDVAFPKGKENLASVLKRYKRRLGSKPPGS
>scaffold-TWUW-2007109-Anthoceros_agrestis-A
TFVPFLGPAFLVSVGYMDPGNWATAIEGGSRFGYELVWVVVVANVMALFLQTLAARLGLVTGKHLAQICREEYPKATSLFMWILCEMSVVAQDLTMVLGTAIGLDLLLHFPMLSSIFLMAADAVLYLMILPLLGVRKAEMASVCVIGLVLLCFVLHILLSNPPIAAVMSGMVPRLRRESLYTVVSLFGANIMPHNLYLHSSLLQGQRVRWRGSFDVLCRYNFVDIAVAFGAALIVNLVVLMVAATTFHNAGLVVLTLQDAHALMEHILDNAMAPAVFGLALVCAGQLSAFTGTVAGQVALEGFLQAKMHGWVHRFCIRLTAIIPAAVCVWRTGSQGTYQLLIFSQVFLALQLPFTVVPLIKVTSSGAHMGAHKNSAAVKFLAWITVGIVFFLDIWLVSDMLFGESDEWVNFASWETVANLEWWSLTWAETGQAALFSTMLVTVFMSVGFLVWMIITPLRVESQELRRQLWIEEYEMMQGATVLKQEGVTGSDTSATQDHSPCAEHEQTNHEKSAELHSSQCLASSQEGSLSRGIVEPIQGLHGYAVPSKSASNLSLEADPEPEVLKRPPVVSCDDCFLEESLSSPSSTSTPGPSPLAQSPAGSILGSVGSKSESLMRDLKEDDMDSSTLKHSEAEADAEVGLDADLDLLDTHEEADVWENLGPEEVVLPGRSGSHTSLVYEGPGSGRSVGGRSDTSEGSGGGSGSGSLSRLSGLGRAARRQFAAILDEFWGNIFDLHGQPVGPPSSKHGTAVKQRQQNGYERGDLQSFASRQPKKSWQTQAFSDQLGRMDAYLRAHTNAAASTSSRFGLSPDLLGRSGQFRNERPYSSMKLPASREEYDHQPATIHGYQSISFMNRSSPSSSPVSPRVKARPMYLDMRYSRESGQSNVVIPDDSSLGPSEYEFPRWSPLVSRATGRWDPLVSRATGELDMRHQFDSVSQWTDGTRPAAFSGSAPGQEEFGAESRVPLAFDEISPTRSSKEGFSTQPMPASGNQSLWSTQPFEQLFGTTESSLDGRIQTFGMDGAGRPSVPPSGNAGATDFEVEMLESFKACIVKLSWLEGSDWLFRFDSGGSDQDLIATIAAHQRLASDSLNRMCSDQQHWQNQGRSVGVPVKNGPELSFGNSAVPRCGDQCVWSKGLLLSFGVWCVHRVLELSVMESRPELWGKYTYVLNRLQGILEPAFGKPRLVPLPCLCLQEYGVLENGVKRTSIGRQGSVRDYGGLEHINAFPPSNGYSPKNAHGNSPWGQNTACAVQGKGASASMFLDIIRDVELAVGHRKGRTGTAAGDVAFPKGKENLASVLKRYKRRLSNKPPGA
>scaffold-UCRN-2054067-Megaceros_flagellaris
LGPAFLVSVGYMDPGNWATAIEGGSRFGYELVWVLVVSNFAALFLQTLAARLGLVTGKHLAQICREEYPRGTSLLLWILCELSIVAQDLTMVLGTAIGLDLLLHLPMLSSVFFMAADAILYLVILPLLGIRKAELVSVGVVGLVLLCFLLHIILSSPPMGSVLSGMLPRLRRDCLYTTVSLFGANIMPHNLYLHSSLLQGQRKRWSGSLDVLCRYNFLDIAVAFGAALIVNLVVLMVAATTFHNAGLVVLTLQDAHALMEQILNNAVAPAVFGLALVCAGQLSAFTGTIAGQVALEGFLQTNMHGWLHRFLIRITAIVPAAMCVWSSGSEGTYRLLIFSQVFLALQLPFTIMPLIKVTSSDAHMGAHKNSLVVKIVAWVTVGMLFLLDIWLVTDMLFGESDDWVSFASWETLANLDWSALTWGELLQVGVFLSILVLVCLSMGFLVWMVVTPLAVDSHELGRQPWLEEYRVTKEASPVKGDGDVFSGKQAALEEHYPLVREEDAGSLHYVEMHGVESAGPNVVDQVLSSTDKPEGYMDILENVETVKTLSEPPKPPVSHGVPSLVEPVSPSSVLSTPAVSPSLSPLAPDRESSSMRSEVPIGDLKEDDMAASALKRSEAEADAEVGPDADYLDIHEDDADGWETLEHDETVLSGLAGSFSSVAYEGPGSGRSVRSDTSEGSGGGSGSGSLSRLSGLGRAARRQFATVLNDFWGKLFDYHGQQVIPCTPSNQGDAVGSRQRYSNGYDRADLQTVTSRQLKKSLPQQSFSDQLGRMDAYVRAHSHAGASTSRFGLSPDLLSRTGTPYSRNERAYSSMKLPSYHEDYDDGFYQPATMHGYQSPSFVSRSSPRATPMSSGVRARPMHLDVMRHLQRESSHLHMARPSDPQGMDYNSLVASGQQVDLVRASSLDHPPKSGWIGDALGSRGVFSSDHTDRVLSQAERHLGPSGSSCYGPSQWDPLVHRATGRLDPLVYRATGELDMGLRHDSFSQPAEAAAHSATFRSGSVPMRRAELSVEPRIDRAPLAFDEISPTESQEVRFSIQSASSSENQSLWSRQPFEQFFGISENPVSSKMQANGRDMSNGPATGRMAVGRELEVEMLESFRNCIIRLLWLEGSDWLFRPDSGSDEDLIAAIACHERLARDTVAYEPFSRMYSNSEQQHWQGQGRSLGGGGDAVKDTIGEQHKGVPHCGDSCVWGKGLLISFGVWCVYRILELSLMESRPELWGKYTYVLNRLQGILEPAFAKPRVVLAPCDCIQQYSTAFPGRNGYGGSSNSHQSYPWPWGRNSSNSSNSSKGKGASASMFLEMIREVEAAVGSRKGRSGTAAGDVAFPKGKENLASVLKRYKKRLGNKPPGS
>scaffold-WEEQ-2014969-Phaeoceros_carolinianus-gametophyte_1575
LGPAFFVSVGYMDPGNWATAIEGGSRFGYELVWVLVLSNVVALFLQTLAARLGLVTGKHLAQVCREEYPGATSFFLWFLCELSIVAQDLTMVLGTAIGLDLLLHFPMLSSVLLMAADAVLYLVILPLLGVRKAEMISVGVVGLVLLCFLLHIIIGSAPLASVFSGMLPRLRRDSLYTIVSLLGANIMPHNLYLHSSLLQGQRKRWSGSLDVLCRYNFLDIAVAFGAALVVNLVVLMVSATTFHNAGLVVLTLQDAHALMEQILNSTVAPAVFGLALVCSGQLSAFTGTIAGQVALEGFLQTNMHGWLHRFLIRITAIFPAAICVWRTGSAGAYRLLIFSQVFLALQLPFTVVPLIKVTSSDAHMGERRNSMVVKSLAWVTVGLLFFLDIWLVSDMLFGESDDWIYFASWEILANLDWTALAWSEMWQVGLFFAILLAVCLSMGFLVWMVVTPLQVDSQELRRRLWLEEYELMKESSDAKGDQEYTDEKAAAIEKSSPSVQEHTEHEQNVILSCHSAVPHAEGHRLEDPGNVCQEVEEGVQGSDVLFDKAVTEVEPPKRLSSVSCDNSLAGEQISSPNALSSLGLSLSAGPSCDPREVSLGKRSGVQDRKEDDISASALKRAEAEADAEVGIDADMLDFHDDDADGWETLEHDETVISGLPGSFSSVAYEGPGSGRSVGGRSDTSEGSGGGSGSGSLSRLSGLGRAARKQFAAILDEFWGKLFDYHGLQVSPSITRNLGGGTGPKQRHNNGYERTDTQSASPRQSKDHNFSDQLGRMDAYLRAHSHSAASTSSRFGLSPDFLSRASASQSRNERPYSSMRLPAYHDEYDDFYQPATIHGYQSPSFVSRSSPRASPARPMHLDVTRHSVQRESSFSHMTRPLESQGIDYSGVTSAQVDMMRSSFDKPAKSGWVGDSLSSRSSVSSHLADRVLSQTERHLGPSDSSCYDPSQWDPIVHRATGRWDPLVYRATGELDMAHRYNLSTQPTEGVRPAKFSSAPISRGELSSEAPLVFDEISPSETGKDRFFGQSAPSLENQSLWSGQPFEQLFGTSERSNHSRTQAQGRAGPSSSVTGDIGGREFEIEMLGNFRVCIIKLLGLEGSDWLFRPDNGSDEDLVAAIACHERLARNSEAFEPYSRMYSNNSDQQHWQAHGRSLGAPGKYSSKSLSGQKSVPHCGDECVWGKGLLISFGVWCVRRILELSLMESRPELWGKYTYVLNRLQGILEPALRPRLVPPPCLCIQQYSPAFPSRNGYHGSSGQSYPHPWPWGRNSSNSAKGKGASATIFLEMIKEVEAAVGSRKGRTGTAAGDVAFPKGKENLASVLKRYKRHLANKPPGA
>scaffold-ZFRE-2118218-Phaeoceros_carolinianus-sporophyte_1575
FVPFLGPAFLVSVGYMDPGNWATAIEGGSRFGYELVWGVVLSNVMALFLQTMAARLGLVTGKHLAQICREEYPKATSLFMWILCELSVVAQDLTMVLGTAIGLDLLLHFPMLSSIFLMAADAVLYLLILPLLGVRKAEMASVCVIGLVLLCFVLHIMLSSPPMAAVVSGMVPRMRRESLYTVVSLFGANIMPHNLYLHSSLLQGQRERWSGSFDLLCRYNFVDIAVAFGAALIVNLVVLMVAATTFHNAGLVVLTLQDAHALMEHILDNTMAPAVFGLALVCAGQLSAFTGTVAGQVALEGFLQAKMHGWVHRFCIRLTAIVPAALCVWRTGSQGTYQLLIFSQVFLALQLPFTVVPLIKVTSSSAHMGAHKNTVAVKSLAWITVGIVFFLDIWLVSDMLFGESDEWVHFASWETVANLDWWSLTWAETGQAGLFSAMLVAVFMSVGFLVWMIVTPLRVESQELRRQLWIEEYEMLQGATVSKQDGVTGSDVNATEDHSPRAEHEQTHYEQSAEVPSSNYLASSQEGSLSKGMGESIQGLPGRAVPSKSASTHKVDSDLEPEVLKRLPVVSCDDCFLEEPLSSPSSTSTPGPSPLAQSPAGSVPGSVASKSESLIRDLKEDDMDSSTLKQSEAEADAEVGLDGDLDLLDTHEEEADVWENLGPEEVVLPGRSGNLTSLVYEGPGSGRSVGGRSDTSEGSGGGSGSGSLSRLSGLGRAARRQFAAILDDFWGNLFDLHGQPVGPPSTKHRTGVKQRQQNGYDRGDLQAFASRQPKKSWQTQAFSDQLGRMDAYMRAHTNAAASTSSRFGLSPDLTGRTGLFRNERPYSSMKLPASREEYDQQPATIHGYQSISFMNRSSPSSSPVSPRVKARPMYLDMRYSRESDQSNVVVPDDSNFGSLEYEFPRWSPLVSRATGRWDPLVSRATGELDMRHQFDSVSQWTDGSRPATFSGSALGHEEFGSESRVPLAFDEISPTRSSKDGFSTQPMPASGNQSLFSTQPFDHLFGTTDSPLDGRTQILVMDGSGKPSIPVSGNAGATDFEVEMLGSFKTCIDKLSWLEGSDWLFRFDSGGSDQDLIATIAAHQRLARDFEASDSLNRMCSDQQHWQNHGRSVGVPVKNGSELNFGNSAVPRCGDQCIWNKGLLLSFGVWCVHRVLELSVMESRPELWGKYTYVLNRLQGILEPAFGKPRLVPLPCLCVQEYRVLENGVKRTAIGRQDCLRDYGGVEHINTFPPPNGYSPKNAHSNLPWGQNTPCAVQGKGASASMFLDIIRDVESAVGHRKGRTGTAAGDVAFPKGKENLASVLKRYKRRLSNKPPGA
>scaffold-BNCU-2007347-Radula_lindenbergiana
PAFLVAVGFMDPGNWLTLVEGGSSFGFELLWVVAVSTVFAMLLQTISARVGEMTGKDFAQVCRQEFPSGVCVFLWGLCEVSILAVDMTMILGTAIGLNVLLRISFLPTLFSMVVDALLFTMLLPLLETRGTLYITGMAIGIVLPSFVLENDFIGAHPVPIIEGLVPKLRHETLYVAVCIVGANVVPQNFYLHSSLVKKQSQHNLSWSALSRYDFLGTLFPFCAVLVVKTAVLSATAIGSHNAGLVVFTLDDAQALIEQMLNDSICPQLFGLAVLYAGQISRLNGASTGEIISEGFFDWKIPPRKHWAVIRGIALLSVVSCTWCYGSEGAYRMLLFCQVFLALHLPFTVIPLIKITSSERIMGSYKNSFFLETFSWLLLAALTCVGVTLVFDIVVGEFEDNASLNGFEYLVRNGWRMEMGEENFQFAAFAVISIVIALVLSYLVWLVFVPLRLDTTTVSRREDHAKPATYVERNEPLAMEAGSDGPFIDSLPSNFGPESKDDEEGKVEPYISIELPQLKATIEVSDLSAPAEVHEDARLDSVKSCEDDAFQERVSTSKSPLGVEIPVAASQGEISNMSLGKVDVTSAEVKEAAALENAEAGAKADADGGVTGKDDAVERSESLKQEGVPRGATTSNANLNVRAIQGDGHESGKGDTGAANDGECGSGSLSRLSGLGRAARRQFALSLDEFWATLYDLHGQPLPPGSSDLPGKGNQPDGNIAMMSGSYERTDGQKVGPKQKSSFKRPNVVNYQSRDTETYMLRAFTQAAASTPSQLSSTQYQGYGASLNYASPSDRNDPSLRPPSHLGDNDYQSSTMQGYRTLSLVGRSGNVAGGLNARSSHLNVPVVGSRSSAGPEVDSDAAAVYRNTWEDHSGQTILSSQWVSNVVGGRSLFQGKHIGDSENSNFSSHQWDPLVYKSTNISLGRWNPLVYRATGELDMKNNRPALPPDSGQQVNFGHSPIGRRGQGDNVESAPPLVFDELSPSQSHRDAFSIQTSALPPETQSLWSRQPFERLFGPPEADYLPLHAPRLGRSGSGGLESPSIGSPTSGGTLIELEALGRLQECVGKLTRLDGAEWLFHLGDGEDEDLIAAIAAMQKSLAHVEKQDLYREISTHERHLMETYGWSQGGKAARDSVLSRRLQSSVPHCGTGCVWEGSLLVSFGVWCMRRTLELSLLESRPELWGKYTYVLNRLQGILEPAFSKPVLRRFHCRCVGDRTLLDIGMRRICSNRQGGADSQTHLCWSWGQKTSSKGKCLTAATLVELIRVVESAVANRKGRTGTAAGDVAFPKGKENLASVLKRYKRRLSGKPLGS
>scaffold-HERT-2005891-Sphaerocarpos_texanus
LAQICREEYPWGVCVLLWVFCEISIITLDLTMVLGTAIGLNVVLRMPILPSLFLMIVDSLLFIVILPLMVLRPTQVVTVFIVGMVLLCFLLESIVTTTPPLSMVAGMLPKLRHETLYTAISLLGSNIMPHNFYLHSALVQEHSKANHSVNTSCNYHLVDTLSSFSAVLVVNMTVLIFAVTTFHNAGLVVLTLQDAQVLIEQVLNNSIAPAAFGVALLCAGQLSTLTGSTAGQIVSEEFLSYKIRSWLHRLIVRGIAIVPAAICVWTYGNQGTYRMLVFSQVILAIQLPFTLAPLIKITSSERIMGSHKNSWFLETLAWVAVTSICAVNVWLILDGESEEGTALALEYLGGFEWVLGMGEESLQATLFATICVAFTLSLGFLVWLIFNPLKLDNQYPANALWNEEYERRKEPDYSPLAIVTPSDIYEDSSPLKTSFPNYEEQIGAESPLCGTPRHGCEAGILESMKEAAQDESAELPEREETLQVVSVGSCDDLGLLDPLSSPSTASLVGSPIATSPPKLCSNHMDVLTPPITVEVSPGDDMEASALKKAEAEADADRDLLGKDEDEIDTWENLGEDGVHVEAPLRNLNGYHAFPCDGPASGRSIRSDTSEGSACGSGSGSLSRLSGLGRAARRHCALILEEFWGNLFDYHGQPIALKSKTASSTPRGGYVDNKTRGRAGTQGGGDGQKPYMTQNWSLPNSISAMNQSGGRVDAYLRAQTNAAASTSSQIGQGWSHEGGISANHDLERRYSSMHIPSYHEDYDYQPATIHGYRPSLPGRTGTAFTGQRSRSLHLDVDLVASRSLAAEGKQRQGDVRLLRDERQNSLDSSSIHHLLSSQWSNITGSDIKGSDSLLTQTEKLPGASETSTYDPSQWDPFAFKTESGRWNPLVYRATGELDMGTARSGSQGRTSSFGHSPIGRGGNGDYLEGAPLVFDELSPSQSHREGFSIQTWASRPESHSLWSRQPFEQLFGGTDPTGATGSSPGPEPGPRSEINTHSQPAPVSGTPLSNDRESERLVLENLRTCIGRLLKLEGSDWLFRTDSGADEDLIAAVAIVQRASMVAGQSDSFRLLGAMEPHARESHMRSYKGSNDLLSSSKVFNPISSCGEGCVWGSQLLISFGVWCVHRVLELSLMESRPELWGKYTFVLNRLQGILEPAFSKPRTVSPFCKCINDAVLSDGLKRSAPLSRQGSLRDFASGDFVSSAMSSYPHPWPWCRNPSSTKGKGASASIFLERIKEVEAAVSSRKGRTGTAAGDIAFPKGKENLASVLKRYKRKL
>scaffold-HMHL-2055343-Marchantia_paleacea-non_mycorrizal
LDLTMVLGTAIGLNVVLRMPILPSLFLMVVDSLLFIIILPLMEIRKAEVVTVFVVGMVLLCFLLDSILTSPPPLTMVVGMLPRLRHETLYTAISLLGANVMPHNFYLHSALVQGESEASDSVDTSCHYHLLDTLSSFSAVLVVNMTVLIVAVTTFHNAGLPVLTLQDAQALIEQVLNNSIAPAAFGVALLCAGQLSTLTGSTAGQMVSEEFLSYKIHPWLHRLVVRGIALVPATICVWKYGNEGTYQMLVFSQVILALQLPFTLAPLIKITSSERIMGPHKNSWLFETLAWLSLTAICAVNGWLVLDMVFGETEEGAAFAVEYLAGFEWVQGMWGESLQGVLFFTICVVLTLSLGFLVWMIFTPLKMDTQYPSNTMWYEAYERRKEAEYSQLAVVTPADIYEDSQSILDAIFPCKDHKEYKEYKDPKEFEEPKIYTEQKEQEEQKEQKEQEQKEPTEHVEPVVVESPPHPSSHHDSEESIPDVTTVLDQDEIPDPPKAAEESLQVVSSGSCDDLSMLDPLSSPSTSSVAGSPFATSPPKSEPRNVDVVTPFSMVEVPTAEDREANALKEAEAEADADTDILGKDEEELDTWENLEQDDVLVVESLVSNVNSANALPYDGPASGRSVRSDTSEGSGGGSGSGSLSRLSGLGRAARRQFAFILEEFWGNLFDYHGQPIVAKTQPALPAPKSSYVDCNSRGRPVSQEGGNCLKPQTNPKWSWQNSNGVMIPSGRMDAYIRAQTHAAASTSSPLTQGWSQEYGISSTYDLERRYSSVRIPSNHEDYDYQPATIHGYRPSFSGRASTNVTGPKVRPLHLDVKLFGARTSAGEGKQVEADGSLLREERQHSFDSSTQPLLTSQWSSITASARAAIDTKGIDRLLTQTEKHLGPSETSSYDSSQWDPLVYKSATGRWNPLVYRATGELDLGIPRSVGLGRTASFGHSPIGRGGDGDHVERAPLVFDELSPSQSHRDGFSIQTSASRPEAHSLWSRQPFEQLFGSTDATGATAQITGRKSNGRPLPTPVSGSPVSNVVDPELEVLENLRACIGKLLRLEGSDWLFRPDNGADEDLIAAIAALQRTTMEAEKQDSYRLFGTMEPHVWENHMRSYKGSNDFLNPSKVHNPIPNCGEACVWNKSLLISFGLWCVHRVLELSLMESRPELWGKYTFVLNRLQGILEPAFSKPRFVPPLCRCINDPVLFDGIKRRTSLSRQGSLRDYGNGDFVSSANPSYPHPWPWGRNTSSTKGKGASASIFLERIKEVEAAVGSRKGRTGTAAGDIAFPKGKENLASVLKRYKRRLSSKAPGA
>scaffold-IHWO-2068501-Marchantia_paleacea-mycorrizal
VLGTAIGLNVVLRMPILPSLFLMVVDSLLFIIILPLMEIRKAEVVTVFVVGMVLLCFLLDSILTSPPPLTMVVGMLPRLRHETLYTAISLLGANVMPHNFYLHSALVQGESEASDSVDTSCHYHLLDTLSSFSAVLVVNMTVLIVAVTTFHNAGLPVLTLQDAQALIEQVLNNSIAPAAFGVALLCAGQLSTLTGSTAGQMVSEEFLSYKIHPWLHRLVVRGIALVPATICVWKYGNEGTYQMLVFSQVILALQLPFTLAPLIKITSSERIMGPHKNSWLFETLAWLSLTAICAVNGWLVLDMVFGETEEGAAFAVEYLAGFEWVQGMWGESLQGVLFFTICVVLTLSLGFLVWMIFTPLKMDTQYPSNTMWYEAYERRKEAEYSQLAVVTPADIYEDSQSILDAIFPCKDHKEYKEYKDPKEFEEPKIYTEQKEQEEQKEQKEQEQKEPTEHVEPVVVESPPHPSSHHDSEESIPDVTTVLDQDEIPDPPKAAEESLQVVSSGSCDDLSMLDPLSSPSTSSVAGSPFATSPPKSEPRNVDVVTPFSMVEVPTAEDREANALKEAEAEADADTDILGKDEEELDTWENLEQDDVLVVESLVSNVNSANALPYDGPASGRSVRSDTSEGSGGGSGSGSLSRLSGLGRAARRQFAFILEEFWGNLFDYHGQPIVAKTQPALPAPKSSYVDCNSRGRPVSQEGGNCLKPQTNPKWSWQNSNGVMIPSGRMDAYIRAQTHAAASTSSPLTQGWSQEYGISSTYDLERRYSSVRIPSNHEDYDYQPATIHGYRPSFSGRASTNVTGPKVRPLHLDVKLFGARTSAGEGKQVEADGSLLREERQHSFDSSTQPLLTSQWSSITASARAAIDTKGIDRLLTQTEKHLGPSETSSYDSSQWDPLVYKSATGRWNPLVYRATGELDLGIPRSVGLGRTASFGHSPIGRGGDGDHVERAPLVFDELSPSQSHRDGFSIQTSASRPEAHSLWSRQPFEQLFGSTDATGATAQITGRKSNGRPLPTPVSGSPVSNVVDPELEVLENLRACIGKLLRLEGSDWLFRPDNGADEDLIAAIAALQRTTMEAEKQDSYRLFGTMEPHVWENHMRSYKGSNDFLNPSKVHNPIPNCGEACVWNKSLLISFGLWCVHRVLELSLMESRPELWGKYTFVLNRLQGILEPAFSKPRFVPPLCRCINDPVLFDGIKRRTSLSRQGSLRDYGNGDFVSSANPSYPHPWPWGRNTSSTKGKGASASIFLERIKEVEAAVGSRKGRTGTAAGDIAFPKGKENLASVLKRYKRRLSSKAPGA
>scaffold-ILBQ-2006929-Conocephalum_conicum
DRESNMGKLVPFIGPAFLVAVGFMDPGNWATLIEGGSRFGYELLWVVVLANIIAILLQTLSARLGVITGKHLAQICREEYPRAVCVCLWFFCEISIITLDLTMVLGTAIGLNVVFRIPTLPSLVLMLVDSLFFIVILPLIEVRKAEMVTVFVVGMVLLCFLLDSIVTSPPPLSMMVVGMLPKLRHETLYTAISLLGANVMPHNFYLHSALVQGESKANESVDTSCYHHLLDTLSSFTAVLVVNMTVLIVAVTTFHNAGLVVLTLHDAQSLVEQVLNNSVAPAVFGIALLVAGQLSTLTGSTAGQMVSEEFLSYRIHPWLHRLIVRGIALVPAALCVWRYGNEGTYQMLVFSQVILALQLPFTLAPLLKITSSERIMGPH
>scaffold-ILBQ-2047396-Conocephalum_conicum
DADADILGKDEEEIETWENLEQDDVLVEALVSNVNSSANALPYDGPASGRSVRSDTSEGSGGGSGSGSLSRLSGLGRAARRQFAVILEEFWGNLFDYHGQPIVPKTQPALPAPKSSYVDCNSRELSVSENGGECVKPQTSQKWSWQNPNSMSNHNGQTDAYIRAQTHAAASTSSPLAQGWSQEYGVCSSYDLQRRYSSMRIATHHDNYNSQPATIHGYRPSFSGRSSTIVNGPKARTLHLDVNQFGTRTLADEGHHDGADVSLLREGRQNSFDSSTQPLFNSQWSSITASARSAVDTKGTDRLLTQTEKHLGPAETSSYDSSQWDPLVYKPETGAWNPLVYRATGELDMGIPRSMGLGRTASFGHSPIGRGGDGDHVERAPLVFDELSPSQSHRDGFSIQTSVSRPENNSLWSRQPFEQLFGSTDAPGATGQLPGRKSNARPLPTPVSGTRLSNGGNSELDVLENLRACIVKLLRLEGSEWLFRPNTGADEDLIASIALFQGPTMELHSWDNHSRCYKGSSDFLLSPEVHCSIPNCGEACVWNSALVISFGVWCVNRVLDLSLMESRPELWGKYTFVLNRLQGILEPAFSKPRFVPTLCRCINDPVLFDGIKRKTSLSRQGSFRDYANGDFVSSATPSYPHRWPLGRNASSNKGMGTSASIFLEKIKEVEAAVGSRKGRTGTAAGDIAFPKGKENLASVLKRYKRRLSSKPPGA
>scaffold-JHFI-2005084-Pellia_neesiana
VMGPAFQIAIGFLDPGNWATLMEGGSRFGSELLWVVVFSTLLASLLQTFSGRLGVVTGKHLAQVCREEYPRGICMLLWLFCEISIISLDLTMVLGTAVGLKFVLRMPMLPSLVVMAIDSLLFVVILPLMEMRKAEVIATVVVGIVLLCFLLERLFISPFPLSTVVGLLPTLRHETLYTAISLVGAIVMPHSFYLHSALVKGQAQSNQSSSKLCHYNFVGTFLAFGALLLVNLGVYIAAVTGFHNAGLVVLTLQDAQALAEQILNNSISPAIFGLALLCARQLSTMNGSTAGQVVSETFLDLKVRPWQHRVWIRGIALVPAAACVWRYGDEGTYQMLIFLQVLLAFHLPFTVIPLIKLTSSERIMGSHRNSVLLEILAWLSITLVSVASVTLVFGLMFGETEDGPSFGGLEYFAGFQWLIETGVGDLQTAFFATISLGTSLALGFLVWLIFTPLQMDTQLPARSSWVEDCKRQEETDLVQLGGRNKSIVPVNYLPEIHLGENEKTLGDPTGQSLSLVSSLREDPEVLPLEADEVADGNSLVKPVIVVDVLPLVHMDSCDDILSLDPVTSPSSSSVLDSFVSSPESTTSCSGMRKPIAEEMPEDREALALKKAEAEADADVELLGKDDDDMDLWESLQQDDVIVDALVSNINGSTSSHHFEGPESGRSVRSDASMMSEGENGSGSLSRFPGLGRAARRQFASILNDFWGGLFDLHGIRYPPPQLRSGSPGSRGRHVNGNSNGISSSQEGDDGERCHPKQQNSSGNKHYNANAQTHNMEAYILRSQTHAGASTSSYLGQVCSQDYGVFPANKSERKYSSLHMPTYREESDYQPATIHGYRTPSFPGRTNSIPASPEARPLHRYMSTFGSQPSPGRTHQDLQQDYYNTSDSSSRPLASSQWESKTVGLGSSNDTNADRLLSKTEKHLGASETSSYDSSQWDPLYQSRNSASPAWNSLVYRATGELDMNNSVGNSQELKRRVSFSHSPIGRSGEINRFARSPLVFDELSPSQSYRNGFSIQNSTSHPETQSLWSRQPFEQLFGATDVPGVASQSLGPASSGSHQAQPSTSGSFLVGGVNVDGEVLENIKVCIGKLLGLDCADWLFRNDNGADEDLITAVASMQRGVMDTEMSELRRVGNHEHQYVDYHIRPQSHRGRGGSAPSQRKHIPNCGKGCVWDGPLLVSFGVWCVHRVLELCLMESRPELWGKYTFVLNRLQGILEPAYSKSRVVPVLCRCVRDLPVPSDGGKHRPSKHGSLRDYGSGDFGNSFVQNFSHPWPLGHSSSGAKGGKASSSSMLLDMIKEAEAAVGSRKGRTGTAAGDVAFPRGKENLLSALKRYKKKVSTKPPGS
>scaffold-JPYU-2003306-Marchantia_polymorpha
ILPLMEIRKAEVVTVFVVGMVLLCFLLDSILTSPPPLTMVVGMLPRLRHETLYTAISLLGANVMPHNFYLHSALVQGESEASDSVDTSCHYHLLDTLSSFSAVLVVNMTVLIVAVTTFHNAGLPVLTLQDAQALIEQVLNNSIAPAAFGVALLCAGQLSTLTGSTAGQMVSEEFLSYKIHPWLHRLVVRGIALVPATICVWKYGNEGTYQMLVFSQVILALQLPFTLAPLIKITSSERIMGPHKNSWLFETLAWLSLTAICAVNVWLVLDMVFGETEEGAAFAVEYLAGFEWVQGMWGESLQGVLFFTICVVLTLSLGFLVWMIFTPLKMDTQYPSNTMWYEAYERRKEAEYSQLAVVTPADIYEDSQSILDAIFPCKDHKDYKEYKDPKEFKEAKVYTEQKEQEEQEEKKEQEEQKEQKEQKELNEQKEQEHKEQMEQKEPKEHVQPVVFDLPPHSSSHHDSEESMPDVTTVLDQDETPDPPKAAEESLQVVSSGSCDDFSILDPLSSPSTSSVAGSPFATSPPKSEPRNVDVVTPFSMMEVPTAEDREANALKEAEAEADADTDILGKDEEELDTWENLEQDDVLVAESLVSNVNSSANALPYDGPASGRSVRSDTSEGSGGGSGSGSLSRLSGLGRAARRQFAFILEEFWGNLFDYHGQPIVAKTQPALPAPKSSYVDSNTRGRPVSQDGGDCLKPQTDPKWSWQNSNSMMIPSGRMDAYIRAQTHSAASTSSPLTQGWSQEYGMSSAYDLERRYSSVRIPSNHEDYDYQPATIHGYRPSFSGRASTNVTGPKTRPLHLDVKLFGARTSAGEGKQVEADGSLLSEERHNSFDSSTQPLLTSQWSSITASARAAIDTKGIDRLLTQTEKHLGPSETSSYDSSQWDPLVYKSATGRWNPLVYRATGELDLGIPRSVGLGRTASFGHSPIGRGGDGDHVERAPLVFDELSPSQSHRDGFSIQTSASRPEAHSLWSRQPFEQLFGSTDATGATAQIPGRKSNGRPLPTPVSGAPVSNVVDPEVEVLENLRACIGKLLRLEGSDWLFRPDNGADEDLIAAIAALQRTTMEAEKQDSYRLFGTMEPHVWESHMRSHKGSNDFLNPSKVHNPIPNCGEACVWNKSLLISFGLWCVHRVLELSLMESRPELWGKYTFVLNRLQGILEPAFSKPRFVPPLCRCINDPVLFDGIKRRTSLSRQGSLRDYGNGDFVSSANPSYPHPWPWGRNTSTTKGKGASASIFLERIKEVEAAVGSRKGRTGTAAGDIAFPKGKENLASVLKRYKRRLSSKPPGT
>scaffold-KRUQ-2018644-Porella_navicularis
PAFLVAVGFMDPGNWVTLIEGGSRFGFELVWVVFFSTLLAMLLQTVSARLGVITGKHFAQVCREEFPWAVCALLWGLCELSIITLDLTMVLGTAIGLNVVLRMPILPSLFLMAVDSLLFMILQPFLEAKRAVFIPVMVVGIILVCFLLDSVFTSPLSVSMVLGLLPTLRHETLYATISIVGAMVMPHNFYLYSALVKDQGQNNPSLNISSRYYFFGTLFAFSGVLVVNLAVLGVAVAGFHNAGLVVLTLQDVQALIEQILNNSVCPPVIGLALLYAGQLSTLNGSSAGQVVSEAFFDYKIYPWQHRILIRGIALVPVATCAWKYGNEGTYQMLVFSQVLLALHLPFTIVPLLKITSSERIMGSYKNSFVLETVAWLFLVILSAVNVTLVFDLVFGESEDDAGFGGFEYLGGLEWLTEIGGENLQSMVFGAISVGTTLSLCFLVWLIFTPLQLDTQLPTRPSWIEDYARKEEESEWAKEVLGTGPDIGETFVDSLPSQIGVESKDGGESVVEELPLIAIPNKNTEVLFEATKEDADSSVPVDAQDHLDSFKGVSVQSQISSTTSPLADGSLVTTSPWESIPSSLSTTVAVTTDEPPIVKAPTLEDTETNALKNAEAEADAELVGKDDDEMDAWDSLGQDDVQAGAVVPNVNGSTRTLQVEGSESGKIDINVGGEGENGSGSLSRLSGLGRAARRQFALILDEFWANLFDLHGQPRTQGLPGSRGSHLNGNPRGISSSHEGSDGQKQQPKQQKSWKKPNNTSDQVQNIDAYMLRMRTHATASTSSQLSKTHSQEYRSSPSYMSERRYSSMHTPIYHEDYDYQPATIHGYRTPSFPGRAGNIAASLDTRPVHVGAPLVRSRSSPGDSHQFDTDSHSHQFNTDTSAEVYNNTFDYSGQPLLSSQWISNIVGGRSLIDTKGFDRLLTQTEKHLGESETSSYDSCQWNPLVYRSSDSSLGRWNPLVYRATGELDMKNNALGVSHNLSHQANFSHSPIGRGVQGDYVERGPLVFDELSPSQSHRDAFSIQTSTSRPETQSLWSRQPFEQLFGATDADGLPSHVPRQMRSSSHLVPSSLPGSSLSDGVEIEIEFLEKFQGTVGKLLQLDGADWLFRLDNGVDEDLIAGIAATQKTSVKADKNELYRSYGNHEHHLSENYSRSHLHKASRDSQRLQSGIPNCGKGCVWDGSLLISFGVWCVHRILELSLMESRPELWGKYTYVLNRLQGILEPAFSKTRLVAVLCKCINDPVLLDIGKCRIPLTRQGSLRDHGNGDFGSSSIPSYPHPWPWGRNISCPKGKSLSAATFVDMIKEVESAVGSRKGRTGTAAGDVAFPKGKENLASVLKRYKRRL
>scaffold-NRWZ-2100866-Metzgeria_crassipilis
SNFSFQYDGPESGRSDASLGIEGGSGSGSLSRLSGLGRAARRSFALILDEFWLGLFDLHGHPVPSRSQGPVSASSGRHGDLNTRGSSNYPEGSDAQMLPSKLSKSSWKKSSSMSEHPQDIPAYLLRAHTHASASTSSQLSQAMGESQDYGVSPSYASERRYSSMRSPSHHEEYDYQPVTIHGYSTPSFLGRTAASLNARSLHLDVPSFGSRVSAGQGQQADVESILLQENQWASSVTGRRNLIDTKGGDRFLTQAERHLGPSETSSYDPRQWDSRSLASSNTNLGRWSPLAYRATGELDMTSTIRNSEDLNQSRASFSPSPIGRGSLGDHGERAPLVFDELSPSQSHRDGFSIQSPTPARETQSLWSRQPFEQLFGSTDVEALTSRSSSHERTGSRLVQSSLSGSSVPESVDVELEVLTNLQKCVGKLLRLDGADWIFRVDNGADEDLIAGIATMQKKFTEAETHDPYKITGTHEHHSGEGHSRSHGRRGSVDLTPSRTMRAGVRRCGDSCVWDGALVVSFGVWCVHRVLELSLMESRPELWGKYTYVLNRLQGILDPAFSRPRSVPISCFCFSDSTLLDVAKRRSSSSRQGGLREHGSAEFGSSSLHSYSHPWPWGRNTSCPKGKATSASTFLDMIKEVETAVSSRKGRTGTAAGDVAFPKGKENLASVLKRYKRRLSSKPVGS
>scaffold-RTMU-2006160-Calypogeia_fissa
DQAPQVVEDTEAVALKKAEAEADADAEILGKDDDEMDAWGSLEQDNVLADALDSNVNDSTSSLQLDGPISGRSDTSFGSEGGSGSGSLSRISGLGRAARRQFALILDDFWATLFNLHGQPVVPKQPQGRSPAAAAALLDGDSRGMSMSHEGHKLDSKQQTLSWKKHQNASDRRRSMDSNPLPSSTSSQLPLSHSQDDGSSLDYKNERRYMSMHMPSYHEDYDYQPATIHGYRTPSFPGRTGNIATGQKSRQMHQGVPLFRSQTSPSYGLQGDSDMSPLGGEYNNLFDSRRSSLSSQWGNGVVGRGSSLDTRGSNHHLTETDNHLGESETASYDSSQWNPVVGNGTRDSFMGPWDPLVYRATGGLDIRNTLVTGVPHEMNRWANFGHSPIGRGGQGDHVESAPLVFDELSPSQSHRDAFSIQTPASRPQTQSLWSRQPFEQLFGATDADGLPSQVRKQSRSTSHLVQSSQSDNNVSAGGETELEVLENLQMCIVKLLRLEGSEWLFRRDNGADEDLITAIAFAQKKPVVAELSELHRSLGNQDLQFLEGNNRSHAHRSTNDSIAANRQRNVVPNCGKVCVWDRSLLVSFGVWCVHRVLELSLMESRPELWGKYTYVLNRLQGILEPAFSKPRFVPVFCRCIGQETLFDSGRKTSKLGSVHDHGNGDFESSSIQSYPHPWPWGRNTSYVKGKGLSATTFLDMIKEVETAVGSRKGRTGTAAGDVAFPKGKENLASVLKRYKRRLSSKPPG
>scaffold-TXVB-2011581-Lunularia_cruciata
AQICREEYPPAVCVALWFFCEISIITLDLTMVLGTAIGLNVLLRMPILPSLFLMVVDSVLFIVVLPLMEIKKAEVVTIFVVAMVLLCFLLDSIVTSPPPFSVAVGLLPKLRHETLYTAMSLLGANVMPHNFYLHSALVQGETEASDSVDTACHYHLLDTVSSFSAVLVVNVTVLIVAVTTFHNAGLVVLTLQDAQALIEQVLNNSIAPAAFGVALLCAGQLSTLTGSTAGQMVSEEYLSYKIRPWLHRLIVRGIAIVPAAICFWRYGNEGTYQMLVCSQVILALQLPFTLAPLIKITSSERIMGHHKNSWYLETLAWLAVTSICAGNVWLILDLVFGETEEGTAYAVEYLAGFEWIQGMWGESLQGMLFATICVGLTLSFGFLVWLIFTPLQLDTQYPTSTLWVEAYERRKEAEYRQLAVVTPADSYEDSQSLLDTFGNTFFPSKDLQEAVVIESSPTDSPHHDSEEENTEASKQADETEVQDEAAKQDKGAEEEERATAHETEEKPQVVSAGSSEDLSLLDPLSSPSTSSVVGSPFAASSPKSDSTPVDVIAPFSIVEVPTAEDREAYALKEAEAEADADTEVLGKDEEDIDTWENLEQDDVLVGALVSNVNNSASSIMYDGPASGRSVRSDTSEGSANGSGSGSLSRLSGLGRAARRQFAVILEEFWGNLFDYHGQPIVSKIQAALPAPRSSYVDVNSIGRSVPQDAVDGPKSQSKQKWSWQNPNGMTAQSGRMDAYIRAQTHATASTSSALTPGWSQEYGISSGYDGERRYSSMRIPSYHEDYYDQPATIHGYRPSFSGRTSTPSAGPRLRPLHLDVNLFGARSPAVEGHQLEADVSLHREERQNSFDSSTQPLLTSQWSSIPASTRSSIDTKGLDRLLTQTEKHLGPSETSSYDSSQWDPLVYKSAAGRWNPLVYRATGELDMGIPRTGGLGRTASVGHSPIGRSGDGDHVERAPLVFDELSPSQSHRDGFSIQTAVSRPENHSLWSRQPFEQLFGGTDVAGVSAQSGGRKSNTRPMPTLASATPVMNGGERDPEADVLENLRICIAKLLRLEGSDWLFRPDNGADEDLIAAVGLMERASMEAEKQDSYRLFGTMEPHTWDNHTRSFKGSNDIFSSARVSNPIPNCGEGCVWNSSLIISFGVWCVHRVLELSLMESRPELWGKYTFVLNRLQGILEPAFSKPRFVPPSCRCINDPVLFDGIKRRNSLSRQGSFRDYGSGDFASSAIPSYPHPWPWGRNTSSTKGKGASASIFLERIKEVEAAVGSRKGRTGTAAGDIAFPKGKENLASVLKRYKRRLSNKPPGS
>scaffold-YBQN-2130531-Odontoschisma_prostratum
YFQYLVPAFLVAVGFIDPGNWVTLIEGGSRFGYELAWVVCSAILLAMLLQMVSARLGMVTGKNFAEVCREELPPGVCTLLGVLCEMSIITLDLTAVLGTAIGLNLVLRISVLPSLFLMALDALLFIAILPLMEMKRALYITVAVFGIVPFWFFLDNAPTSILPVSMVMGLIPKLRHETLYAAISIFGANVMPHNFYLHSALVKDQSQSNQLRSTELHYCFWSTLVAFGAVLVVNLVVFNVAVTEFHNTGLVVLSLQDVQALIELILNNSVCPAVLGLAFLCAGQLSTQNGSSAGQIVSKAFFGYQIHPWQHRIMIRAVSLVPVATCVFLYGNEGVYQMLMFSQVVLALNLPFTVAPLIKLTSSERIMGSHKNSFALEILSWLVLGILSTVNVTLIFDLVFGDTEDVASFGGFEYLAGFDWLTDIWGENIQSVVFALISIGTTLSLGFLVWLIFTPLQSDIQLPVKPAWIEEYRRREEEALGTRHFAHEAFVDSMAAKVTDQSKEGLRTQVEDLPLINVSHSDSDMLSLKAREEVDAGASSPVKTLDFPQLHLDSLDDISFPIHASSPSSPSVIGSPLSTPPGSITGSIGAMKPLPIDQTPTLDDAEADAEVLGKDDDEMDAWGNLEQDNVLADALGSDVNDYTSSLHLDGPISGRSDTSIGSEGGSGSGSLSRLSGLGRAARRQFALILDEFWATLFNLHGKPISQFESQAADRLDGEPRGISAFREGSDGQKVQSKQQVLSWKKQQKMSDLTRSLDANALRASTSSQLSHAHSGEDGYSPNYRSERRYLSMRMPVNREDYDYQPATIHGYGSPSFPGRAGSASSNHKTRPIHLGVPLFRSQTSPVGGHLGITDTSSKGGGDYRKVSNSLSSEWESDVVSRGRTLSTKGSDRLLTQTERHLGDSEFSSYDSSQWDPLVNRPKDSSIGRWDPLVYRATGELDINKAMGIPHDRWANFGSPIGRGGQGDHVGSAPLVFDELSPSQSHRDAFSIQAPTSRPETQSLWSRQPFEQLFGATDVDGLAPHVRIQISSGSQRVQLSQSDSTKSTAVETESDVLENLQMCLEKLLRLDGADWLFRRDNGADEDLITAIATSQKISMEAELIERNRSFGNLEYQLSEGNSRSNARRGINDSITSKRQRHIIPNCGEGCVWDRSLLVSFGVWCVHRVLELSLMESRPELWGKYTYVLNRLQGILEPAFLKPRYVPVFCRCIQSLDNGRRKTSSSKQGGIHDHGNGDSGSSSIQSYPHPWPWGRNTSHPKGKGLSATVFLDMIKEVETAVVSRKGRTGTAAGDVAFPKGKENLASVLKRYKRKLSSKPSGA
>scaffold-ABIJ-2040029-Selaginella_lepidophylla
ALLAAGVFSTLAGTFLRQVACEGLLGKRIDSWLHQLVMRAAAVAIALFCAWSYGNEGIYQLLVLSQVILALQLPFTLVPLIRLTSSAAYMGKNKISSFSEVLAWTVLAFIMSLNLGLVFSTLFSQSEEFAGPANWESLVGSESNSLVVPVTLTVVTASVGFLVWFIFAPIRSDTLAFSPQAKEVGELVEKGMELEVVYPLPSDSCSSRCSDVGLVEDNNAEEAVTADGTMVDECTSKPQQQCEVDANHISDCVREVTGEADASNTVTVDSASLVYECTSLLSAAVDDHHLEPDITSVTGDDSISYSTCETLGGASSESSGLDKDGNSLEKDEEAPDGWENLEQQDSAVTSLTLSPTCEGPGSARSNRRESTDGCSLGSESGSFSRLSGLGRASRRQFAATLDEFWGRLFDLHGQPVGPDSLAKPTVSQNSRTTHVDNGHFRHAGKRDYKNCFSGSMDSLGRTHSNLAASTSSHSPSNRWCFDNGGYSSGDQRYSSLRSFASHEDFDCQPATIHGYNIASHAFRPSSVSLDVASRAGSGLGMFYKFDQSDGLGRAFHPTQPDMFSSAKGNQRGTDDTSPWLARPTNYDQWSSFSSNSVDKWNPLVYRATGELDKSLLSHPIGRSEQSERATLSFDDISPSQTHRDGFSIQAAAQQTGSLWSRPVEQLFGDHGERKSVNTCNTKAFRLSNGVEFGLETLEQLRLCVKKLLQQEGSEWLFQIDNGCDEDLIAGVAAREKSLLESSELGETAAAAGNVYSNGSSIWSMNKVAAHGVPHCGDACVWGSGLLVSFGVWCVHRVLELALLESRPELWGKYTYVLNRLQGILEPAFLSPRTVFQPCICLQGYQLVGKRNDATSCSSYPFPWPWGRNGSNHSGKPASSSLYLDMIKEVETAVGARKGRTGTAAGDVAFPKGKENLASVLKRYKRRLGNKSGSVNRR
>scaffold-ENQF-2017685-Lycopodium_annotinum
EFGIEVLEGLRVCIAKLLQLEGSDWLFRVDNGSDEDLIAAIAAHEKFLLDSDASNSRRAYMNDDHFIQQHNESHCRIEDFGSLRQVPHCGDGCIWGSSVLISFGVWCVHRVLELSLMESRPELWGKYTYVLNHLQGILEPAFGRPRTVPVACICIRSNISHENHRRSKQGSFKEHCGGDLLCFSSNANSSQSYPYPWPWGRNTTNPKGKPASSALFVDMIKEVEAAVGSRKGRTGTAAGDVAFPKGKENLASVLKRYKRRLGNKSGS
>scaffold-GKAG-2019416-Huperzia_lucidula
IAPSQMHLEGFSLRTSSKSDNHSLWSRQPFEQLFGTSYLTHGKGLHISGNSKIVRRLEDEVFSLPNGVQFGIEVLECLQVCIARLLQLEGSDWLFRVDNGSDEDLIAAIAAHEKFLLDSDSHNPSRAFRNDDQFCHLRNESHSRIEDTGSSRQVPHCGDGCIWGTPVLISFGVWSIHRVLELSLMESRPELWGKYTYVLNHLQGILEPAFARPRTVPFPCLCIQSYASHEDYKRSKRCMLKDYCTGDFLCLPSNASSSQSYPYPWSWGRNTTIPNRKAANSVLFVDMIKEVEAAVGSKKGRTGTAAGDVAFPKGKENLASVLKRFKRRLGN
>scaffold-GKAG-2019417-Huperzia_lucidula
IAPSQMHLEGFSLRTSSKSDNHSLWSRQPFEQLFGTSYLTHGKGLHISGNSKIVRRLEDEVFSLPNGVQFGIEVLECLQVCIARLLSDWLFRVDNGSDEDLIAAIAAHEKFLLDSDSHNPSRAFRNDDQFCHLRNESHSRIEDTGSSRQVPHCGDGCIWGTPVLISFGVWSIHRVLELSLMESRPELWGKYTYVLNHLQGVLEPAFARPRTVPVPCVCIQSIISHENYRRWSKSGILKDYCSGDFLCFPSNASSSQSYPYPWPWGRNTTIAHGKPASSVLFVDMIKEVEAAVGSRKGRTGTAAGDVAFPKGKENLASVLKRYKRRLGN
>scaffold-GKAG-2019418-Huperzia_lucidula
IAPSQMHLEGFSLRTSSKSDNHSLWSRQPFEQLFGTSYLTHGKGLHISGNSKIVRRLEDEVFSLPNGVQFGIEVLECLQVCIARLLSDWLFRVDNGSDEDLIAAIAAHEKFLLDSDSHNPSRAFRNDDQFCHLRNESHSRIEDTGSSRQVPHCGDGCIWGTPVLISFGVWSIHRVLELSLMESRPELWGKYTYVLNHLQGVLEPAFARPRTVPVPCVCIQSIISHENYRRWSKSGILKDYCSGDFLCFPSNASSSQSYPYPWPWGRNTTIAHGKPASSVLFVDMIKEVEAAVGSRKGRTGTAAGDVAFPKGKENLASVLKRYKRRLGN
>scaffold-JKAA-2182014-Selaginella_wallacei
LLRFPLYLGVILVATSFVVLNAMGHSATVLEEARVALSGVTGLLLLAFVLNAFSSRTTLPAVAVPRLRPESGYAAAALLGASVLPHLNMFDRSRVLSDIVAVLGTSSVFNLAMTVVAAAAVQSTGLLPSLQDGFFLIESLAGNAGATAAFAFTLLCAGLLSFLTRVRRVSTGSLQLQYAARATAVVLASLYASSYGSEGIYQLLLLSKVVLAFQLPFPLVLLIRLTSSAGYMGKHKVPLLIEGVSWVVLLLLIVLNLWALLGPLFVDADEWGFDTAAGLHWLNMETILVLVAASMAVLVWLTFTPMNVDMILFKTQVPTFEREAEQAEPLGKEAMELELTLENELILQETIEKADELAGPGAGTGGTGTGTGTEEVVGLQATGLAVCEVFPQKGEANLEDDLKDKLNIEEQQALEGEEAVELDCSASVRSEATHSSSDAAEVHAVSDDGSAVEAGKLAEAGKEADIEKDSLEKEEEGWENLEPVDVASLAYEGPESARSMRTDGESGSGSSSRLSGLGRATRRQLAAVLDEFWSKLFDLHGQPVGSTGQNSSAPSSRTTRGAQQDGDGPFSYPRPAAASRGQRNPFQAATDGYGRTYSHLSASTSQGYGWSAEVPTSPSFADSFGERRYSSMRYNSHHADLDYQPATVHGYSLASYTNRTGSMSSPRARPLHVDVHALGSRTPSELGYQTAYSQYGTNFGTEQGIRRYASFTAGAADSLPSQLVHKADQDYEQWGQRSSGAADGWSSLVYRATGELDVGRGGKAPYAPIGDRVSCPDRAPLSFDEISPSQSHRDGFSIQATSQSESLFSQQPFELSAPPGFGRLPGRGPTASTAMAATAVAPSPIPSNKQGFVLPNGVEFGYDVFDHLRRCIEKLLELDADWLFRLDNGCDEDLIAGVAAREKTLMESQLSEAVNVYSTGSRTWQMLTRSATDLDGSGACRPLVPTVPHCGGTCIWGADLVISFGVWCVHRVLELSLMESRPELWGKYTYVLNRLQGILEPAFTKTRTVRRPCMCLQGYQPVSKETRRSRESESSYPYPWSWGRNTSNPNANGKPPPAQLYLEMIREVEAAVSARKGRSGTAAGDIAFPKGKENLASVLKRYKRRLANCNNNCNK
>scaffold-KJYC-2049062-Selaginella_willdenowii
LDKTLLLDPSGYGQEASGQSERAPLSFDDISPSQSHRDGFSIQAASRTDSLWARQPFEQLFGASGDRPEKTMHLAKKFFTLSNGVELDFEVFEHLRLCMRKLLQLDGADWLFRFDSGCDEDLVAAVAAREKFLFESELAAEQWGCYQPTAVLSVLPCGDSCLWGSSVVVSFGVWCVHRVLELALMESRPELWGKYTYVLNRLQGILEPAFTAGRVVPQPCGCIQGYQLNGKRRPEESVTYACSWSWGRNTSNSNGKPASGSLYLEMIKEVETAVGGRKGRTGTAAGDVAFPKGKENLASVLKRYKRRLGNKNGNSCTRR

>scaffold-KUXM-2044271-Selaginella_selaginoides
MKTGFSFTKYMSFFGPALLVSIGYMDPGNWATAIEGGSRFGYELLWVIVIANAIAIFLQSLATRLGLVTGRHLAQACHDEYPPPVCLVLWLMYEFSLIALDAAMVLGTAIGLNLFLGLPVLPGVFLVAVDALFLMGVLPLMGVRKAELLPVTILGIVLLSFVLNAIFSKPLTSSVVGGMCPRLRNDSLYTALGLLGANIMPHNLYLNSAMVQVQRKAGNLSVGALCFHNLVDIVFILGTALVINVAILIVAASTFHNAGIAVVTLQDGHMLMEQVLSQSVAPSALGLALVCAGLLSTLTGTISGQVAIEGFLGTSVDAWLHRFVIRALSVLPAFACAWAYGNEGVYQLLVFSQVILALQLPFTLIPLIRMTSSKQLMGQYKISGMVEGLAWTVVAFVISLNLWLVFNTLFGATDELGSPAEWEFVSGTDWFSTKIGEAVHSLIVVGVLVAVGLSAGFLLWLVLTPIRAELAESVSVQHHITSAGILLNKEAAIWPIIAETPTAVAAEIPISEDSPLELSNFVELQISLDKNAAVVSSEEAEELPAVIEGTITAVVKEKFLLKDDEAPSVEVATVVEETVAVLPASLDLGSEETVDMMSQEELKEVDSQDKICNGHALPVVEAVISCVSAAAVGGLKALDDEADGWENLEQEDLVADVLCGAPCAYEGPESGRSVGGRSDTSEAAGSGSGSGSGSLSRLSGLGRAARRQFAALLDEFWGKLFDLHGQPVAGQTSQGQSVVSRARNNNSHNNHHLPPYQNGYTANSFQQAAKRYSNSLDVYGRAHSHMSASTSAPYGGSGGEYSGSDFGERRYSSMRLSSYHEDYDYQPATIHGYNIASHAARINTGVNNPRMHLNVQPLGGVRGGAGSRSSFSQGASFQNILPYAVTPPSTAYGELGYFPPDRIGYSSNSYLPPQSPKSGDLFSNRGDRHVVPSDSYDGGQWGSTSTTVNSSVEKWNPLVYRATGELD
>scaffold-LGDQ-2003881-Selaginella_apoda
KLDAEEISECVREETGEDDACKAAATPESSSLVYDCTSVVPAAAGDHQIEQPETTSGPADDGVSYSTCETLGAASSESSGLDKDGNSNSLEKDEEAPDGWESLEQQDLAVTSLTLSPNCDGPGSARSNRRDSTDGCSFGSESGSFSRLSGLGRASRRQFAATLDEFWGRLFDLHGQPVGPDSKAKPGVAQSSRTAANVDNGHYRHSAKRDNKTCFSGSMDSSLSRTHSNLAASTSSHSPSSRWCFDNGGYSSGDQRYSSLRSFASHEDFDSQPATIHGYNIASHAFRPSNASGLDVASRGLGMLYKFDQHDGLSRAFHPSQADVFSSGKVNQRGGGDDASPWLARPTSYDQWSSFSGNAVDKWNPLVYRATGELDKSLLSHPIGRSEESERATLSFDDISPSQTHRDGFSIQAAAAHQTGSLWSRPVEQLLGDHNERKSVIKGSNSSSNSSSTIAKAFRLSNGVEFGLETLEQLRLCVRKLLQQEGSEWLFQADNGCDEDLIAGVAAREKALLDSSEVVETAAAGGVYSNGSSIWSTNKVVVPGVPHCGDACVWGSGLLVSFGVWCVHRVLELALMESRPELWGKYTYVLNRLQGILEPAFLSPRTVFQPCICLQGYLLVGRRSDAASCSAYPFPWSWGRNASNPSGKPASGTLYLEMIKEVETAVGARKGRTGTAAGDVAFPKGKENLASVLKRYKRRLGN
>scaffold-PKOX-2011965-Isoetes_tegetiformans
MSFLGPTLFVSLGYLDPGNWATAIEAGSRFGFELLWVIIISNVVAILFQYLAAQLGLVTGRDLAQVCRDEYPQAVSLTLWLLCEVSLVAVDMTMILGTAVGLNLLLGLPIVPGVMMVAVDALFLMVVLPLMGVRRAEFLPILVIGLVLLCLLVNAFLSKPSASLILSGLWPRLKNDNIYVAISLLGANIMPHNLYLHSALIKVQRKPGSPTVDVLRFHNFFDIAVVITTVSLVNTAILVAATASHNAGVSVLTLQDAHVLMGQALSHSLAPLALGLALLCGGLLSTLPGTIGGQVAIKGFAGVKVDPWLHRLIVRIAAVIPAIFCAWRYGNEGIYRMVVFCQVLLALQLPFTMVVLIKATSSQACMGAYKTHVAVEASAWVSVVGIVLMNLWFALTMLFGESDEWVSATTWEIIAGLDWLNIRLLEALHTILLVLILVVIGISVGFLVWLALAPLKLDILSRNHCTNLNTDPNASTCKIQQLSKVDVDVKDGAEMFFATPSEARESAVKESSEMPQFPTPQEPVHDHLSSEGGAEEIKSLLPIEICSTVADVSGDADAVGKSLDSEMLITPSSREDMAMEEKAPEKIIELCTNSTSLLDKDDEELDIWENLEQEDLVGDVLSGLAEAATCDGPESGRSIEGRSEMGEGTAGNSGSLSRLSGLGRAARRQFAAVLDEFWGNLFDLHGQPTGLTKTHAQVQSQMSLSGSRSQSLEAYGEATNNERRYSSMRLTAYHEEYDYQPATIHGYNIASFARNSNIGSGSKARSSYLDVQPIGSRAGQPALGQFSRSGLPGFDVEQSKRHFEHMYGGMGRSGVSPSYSGRSYQTVGHSVDSSFYNSSSHGGHLDGVSMDSWNSLVSRATGELGTSNSGGYFSANFSQSPIGKDLDCQGEKSPLAFDAISPSQMHKDGFSIQSSSQFENSLWSRQPFEQLFGMSNASTLGTSGLRKPTSRPKSVLALSNGVEFSIDVLQSLRVCLEKLLRLEGSEWLFRMDTGCDEDLIGTVATQVKSLLHSSPSSELSNTHGSGGKNRQAHFRFPTEMNGQRDILSSSAKLISRVPDCGEGCIWNAGLLISFGVWCVHRVLELSLMESRPELWGKYTYVLNRLQGILDPAFSSPRNVQSFCFCLQIDMQSNPGSNQSSLYRQGSFTSCVNGSLCSPTASVAIINATVFLEMIKDVEIAVGSRKGRTGTAAGDVAFPKGKENLASVLKRYKRRLGKKPGPCN
>scaffold-PQTO-2012652-Lycopodium_deuterodensum
RHFASILNEFWGKLFDLHGATLPQSGIKSQGLATIARNAQNGRVQLATFQDSAEHNVYNGSSKQGWRAGHRQSFVSQPLRGNSYMRAHSHASASTSNRFAYGLAQDSCLAAAPTSPSYVDERRYSSMRLPAFHEDVDYQPATIHGYSAASNHRTSTLVGGPKARPLHLGMQSLQSSYGSASLREPVPEPSLGHLFRRSESGPQKLDVTKLQVDHVPYDSFTQSYTSTQHTGDSFVNSFMTDSQLGDQSDPYKESHLQRPGVDFYDPLQRDPFPQRTREQWNPLVYRATGELDIGLGNLQTSFQTDKKLGSFSRSPIGRGASGDNLAPHIERTPLAFDQIAPSQMHIEGFSLRTSSKSDNHSLWSRQPFEQLFGTSDFPLGKGLRIPGSSRAVSRPEKKVFSLPNGVEFGLEVLEDLRVCIAKLLHLEGSDWLFRVDNGSDEDLIAAIAAREKLLLDSDASSSRRAYKNEDYFIHLHSESHCRIEDLGSLRQVPHCGSECIWGSAVLISFGVWCIHRVLELSLMESRPELWGKYTYVLNHLQGILEPAFGRPRTVPTACICIQSNVSLENNQRSKQGSCKEHCSGDLLSFPSNANSSQSYPYPWPWGRNTTNPKGKPASSALFVDMIKEVEAAVGSRKGRTGTAAGDVAFPKGKENLASVLKRYKRRLGN
>scaffold-WAFT-2068252-Diphasiastrum_digitatum
KVFSLPSGVEFGIEVLESLRVCIAKLLQLEGSDWLFRVDNGSDEDLIAAIAAHEKFLLDSDASNSRRAYRNDDHFIQLHSESHFRIEDFGSLRQVPHCGDGCIWGSPVLISFGVWCVHRVLELSLMESRPELWGKYTYVLNHLQGILEPAFGRPRTVPIACICIRSNISPENHRRSKQGSFKEHCSGDLLCFPSNANSSQSYPYPWPWGRNTTNSKGKPASSALFVDMIKEVEAAVGSRKGRTGTAAGDVAFPKGKENLASVLKRYKRRLGNKSGS
>scaffold-ZFGK-2005246-Selaginella_kraussiana
LGAALLATIGCLDPANWAAFLEAGSRFSCDLVWVLILASFIASVVGHLSSRLYAATGKHLAQACLDEFPRGACILLWISSETVLVFLDAATILGTAVGVTMVLRVPVFLAVVMVAGVTWFLSDSRAYLDLRRLTMVLVAFLALVLLCFGLHLLLVKQDVLGAGLWPRLRTDSAYAAVALFGAAFAAHLGTTENQCFSDSALDLGTSVLVNVVILGVAAHTAGFVVLTLQDGYALLEPFLGRSAATMVFGATLLCSGLLSTLQKPQISPSTFGGLDAEMHRLAVRGTAVALAAFCAWQHGNEGVYQLLLLCKAVVAVQLPLVLVPLIRLTSSAGYMGPYKVPYWVEGIAWVLMVLLQSLDYFAALVVPLLSDGDDWGPSSDFEFVPGLDSSAFSGSAAVALQTALLGFVVWLTFMPLKGDLLKQREIAAFETYNHRETYIHREEVEWEMQPHEEKLVEMEPEKIEAAPGLPLLEALAGVPFQDLNEEVAEVYESGLGVVNEIIGNQPDIIADVSADEAEADAKEESEEAVVEESVVEVSVVETEIAEVEAVVSEDGSAVTIDSLMDSPEAAVESPDVIEEDNRVAEVEEPEVAEVEAEAEKVEVLELDATTTIKDVESVEKDEEWEDLQRDEIASGLETSRKLLPYVAYEGLLGTPDAAKSLRRDSSSAEPGGSGSGSLSRLSGLGRAARRQFAAVLEEFWSRLFDLHGLPVATPQVPAVTPVANDRSHQYWEGDGPYSVPTKRGRRNAHQSYPAPTLTPVESYGRNFSHLTASTSQGAYGMPVEYGSTPSFSNDFGERRYYSMRHTTPQPDYDYQPATIHGYNLASYAYHRTTSSIGSPRTRPLLNVPPSSHIGSRTATDLGFQAGYPQYSTTTTSLAYDTSSTPSDQSAAYSSYLRSLGDGFSTAQSSDPAAASDYDQWNPTGNRAADKWNPLVYRATGELDIGRDKDGGSPFGHAPIGRSGSPEYSPGLQSDVAPLSFDEISPSQSHRDGFSIQATQSESLWSRQPFELFGPQAYGSHPLPRRTAAAAPVLASPTIKRLFSLSSGVEFGFDVFEHLRVCINKLLQLDGSEWLFRLENGCDEDLVAGVAAREKSLMDADLLEPVNFRYNNGSRGSSSMQMLARSSGGGGGGGGYLVPGVPHCGDTCVWGSAILLSFGVWCVHRILELSLMESRPELWGKYTYVLNRLQGILEPAFAKSRAVSRPCLCLDGYRPVSKRTCAPTDSGSYPFPWSWGRNTSNPNYRPASSTLYLEMIKEVETAVGSRKGRTGTAAGDVAFPKGKENLASVLKRYKRRLAN
>scaffold-ZYCD-2007001-Selaginella_acanthonota
LLLFFVLCAFSSRTTLSAVAVPRLRPESGYAAATLLGASILPHLNTFDRSGVFSDIVAVLITSSVLNLAMTIVAAAAVHTTGLLPLFQDGVFLIESLAGNAGAAPLAFSFTLLCAGLLSFLTRVRRVSTASLQLQYASRATAVVLASMYASSYSNEGIYQMLLLSKAILAFQLPFPLVLLIRLTSSAGYMGKHKISSLVVSWVVLILLIVLNLWALLGPLFIDADEWGFEAAAGLHWLNMETILVLVTVSMGVLVWLTFTPMNVDLIVFKTTQVPTVEREAEQVELLDREAMKLELTLEKLILEPPEENTVKADELAGTGAGAGDVVVLQETVLADCEVFPQKGEVNLPDDLKDKETGLVTEGVEEQQGLDVEVDCSASVVSEATHSSSDAAEVHAISDDYSAVDAEKLAEAGKEADVLKDSLEKEEEGWESLEPVEVGSLAYEGPESSKSMRTEESGSGSSSRLSGLGRATRRQLAAVLDEFWSKLFDLHGQPVGSTGQNSSAQASRATNGTQQDGDGPFSYPRPAAANRGQRNPFQLCPTPTDGYGRTYSHLSASTSQGYGWSAEVPTSPSFADSFERRYSSMRYNSHHADLDYQPATVHGYNLSSYTTRTGSMSSPRARPLHLDVHALGSKTPSELGYQTAYSQYGANFEAEQSIPRYTSWAADSLPSQLGHKADRDYEQWEPRSSGAAEGWSSLVYRATGELDIGRGGKAPYAPIGNRVSCPDRAPLSFDEISPSQSHRDGFSIQATSQSESLFSQQPFELSAPPGFGRVPGRGPTARTDMPATAVAASPIPSNQQVFVLPNGVEFGYDVFDHLRRCIEKLLELDADWLFRLDNGCDEDLIAGVAAREKTLMESHLSEAVNLFSNGSRSWQMLTRSASDLGGSGACRPLVPTVPHCGGTCVWGADLVISFGVWCVHRVLELSLMESRPELWGKYTYVLNRLQGILEPAFTKARTVRRPCMCLQGYQPVSKETRRSRESESSYPYPWSWGRNTSNPNGRPPPANLYLEMIKEVEAAVCARKGRSGTAAGDIAFPKGKENLASVLKRYKRRLGNCNNGN
>scaffold-ZZOL-2054400-Selaginella_stauntoniana
IDPGNWATSIEGGSRFGYELVWVVFLANLIALLLRSLATHLNLVSGKHLAQACHDEYPSGVCLLLLFLSELSLVVLDSAMVLSSAVGLNMVLGLPVLVGALLVALDVFFLMGFVPFLGPGKAEVILGVIVLSMVLVFVLNAFVSRPPVVPILGGLWPRLKSDSLYAVVGLLGANIMPHNLYLNSALGQEQRKPDRICCAPTILDFILTAGMPAAINLAVMVVAASTFHSAGFAVLTLQDGCVVMEQALSRSVAPLAFGSALVAAGVFSTLTGTLVSQVASEGLLGKRIDAWRHRLVMRAAAVTIAVFCAWSYGNEGIYQLLVLSQVILALQLPFTLVPLIRLTSSAAYMGKNKISSLWEVLAWSVLAFVISLNLCLVFSTLFSQSEEFGGSTNWEFVAGSDSNSLTVPVALTVVTAAVGFLVWLIFAPIRSDTPAFAVEEKDGQLMDKEKDLVYYIPLDGNSSRSSDVGTVEDIINTERTELISESEVGTVTVVESEADECLPVLQQSKVDASHLSDNVREDTGEEEASIAATSNSSDVGTEECPSSRVDHHHIEPEPTSVPTNDNVPYSSGETSAVASSEIGGLDKDAISLEKDEEEAESWENLEQDCAVMSSALSLTYEGIESVISTRKESSDGCSHGSDSGSLSRLSGLGRASRRQFAATLDEFWGRLFDLHGQPVRSDSVIKPSVSQNSRTTHSDNGPFAAPRQAAKRDYKSCFSGSMDPFGRVHSNLAASTSSQSPSNRWCFDYKSGYSGGDQRYSSLRSFAAHEDLDCQPATIHGYNIASYSRPGSMEQQSSARARSSLHLDVASRTGGCLSQVPASYYAKSNFDQSDTMTRVFQPTQDMFSASKGGQRGVDDTSSWLPRSPDYEQWSSFSNNSVDKWNPLVYRATGELDKSLLSHPIGRSENSERTTLSFDDISPSQTHRDGFSIQAAAQQTESLWSRPVEHLFGAPGEQKSMATTNNANNNTKAFRLSTGVEFGLDTLEQLRLCVRKLLQQEGSEWLFQIDNGCDEDVIAGVAAREKSLLDLSEPGEAASVYSNGTSIWSVNKVVVPGVPHCGDSCVWGSGLLVSFGVWCVHRVLELALMESRPELWGKYTYVLNRLQGILDPAFLSPRTVLPPCICLQGYQLVGRRNDAAGWSSYPFPWPWGRNTSNPSGKAASGNLYLDMIKEVETAVGARKGRTGTAAGDVAFPKGKENLASVLKRYKRRLGNHKSGSCNRR
>scaffold-BPSG-2090765-Scouleria_aquatica
NLAYEGSGSARSLGGRSDASEGCGSGSGSLSRLSGLGRAARRQFAAHLDEFWGKLFDLHGQPIASKGTSGSVRSSGNAVPSFESCIPPRSVDSGAYSAADYLDRSAMSSKRGPSKSTSSLQRQVDHMEAYARAHSNANASTSSGFPGLSHDYLARTESLSPYLAERQYSSLRLPSYQEEFDRQPATIHGYHAPSFLSSAGRSATSSPAHKSSRPMALDFQTSASARALSGQAHAQQPLGIGVEREFDSQLYDRGFQGSFEDTLQSLRASQLSMNALANRSSMNYKANGDRGLDGPRSWDNRLLERTTVDPLVYRVTGELHTPSSGHSPIGRLGSLSSERAPLSFDEISPLSRRDGFSIQSAQSENSLWARQPFEQLFGGVADTGGSGRSRSGSGNPGPSRSVSGSFGRSVNGSLGRSVKPSNEPNSFSNTSTSFGSGTDADLEAMENLRACICKLLCLDGSEWLFRVDNGADEDLVAAISAVEKMHLDADAPDRVSRSERWQVHGRPVSSLSKVSKEARRVCYCSETCVWGKGILVSFGVWCVHRVLELSLMESRPELWGKYTYVLNRLQGVLEPAFSKPRIVSAMCGCVIEAGSDILSKRGGRGGLTKQGSNSFRDLINGDVQSHSSSPQNYPHLWPWGRNSSSSKGRGASAAVFLEMIKEVEQAVGSRKGRTGTAAGDVAFPKGKENLASVLKRYKRRLGNKPPGA
>scaffold-CMEQ-2016045-Orthotrichum_lyellii
MDGSLPVAKYVPALAPVLLVAIGYMDPGNWACAIEGGSRFGFELLWVVIVSNVMAALFQNLAVRLGLVSGKHLAEICREDYPRPVCLLLWLLSELSIISLDLTMVAGTAIGLNLLFEFPVFPSVLVLAFDGIIVMLFLPIVGVHRAELVAGSVVGFALVCFGLGALISKPSASAMLSGLWPIVRGDSLYTAVGLIGANVVPHTFYLHSALLQKQHTLVGQSKDDVVQENMRDTLAAFGIALMANVAVLVVSASTFHNVGLVIMTLQDAHALMEQILSNSIAPMVFGLALLCAGQLSSLTGTLTGKVTMEGFLDMSMQPWLHRSLVRAVAVIPAAFCAWRYGSEGLYRLLLFSQILIAVELPFSAVPLIKSSASEARMGSYRISSLVESTAWISVGLVVVANIWLVFDLLLQEI
>scaffold-DHWX-2014970-Fontinalis_antipyretica
IGGRSDMSECNAGGSGSGSLSHLSGLGRAARRQFAAHLDEFWGKLFDLHGQPIASKGSSGIARSTSAMGSAPFEASMAPRSVDSGAYSGRLSSTDYVDRDSSSGYPSKRGVSKSTSSLQQQVTHMEAYARAHSNANASTSSGFPGLTHDYLGSSRAETMSPYLAERQYSSMRLPVYAEEFERQPATIHGYYAPSFLGRSATSSPAHKSSRHMTLDMSSARALSGQAHAQQPLGIGMEREFEGSPLYGGGGFQGSFEDTIRNLRSSQLSISALASRSPLNYKSTVDRDDMEGPRSFDSRMFDRTTLDPLVYRATGELHMPSSGHSPIGRLGSVSGERAPLSFDEISPLSRRDGFSIQSSQQENSLWSRQPFEQLFGGGADSGGGDHSSRLRNNTGSLGSRRSVKPSLSDTYSTSSTCLGSRTDAELETMESLRACVCKLLGLDGSEWLFRSDNGSDEDLIAAVSAVEKMHVEGGEAPDRVSRWQPHGRPVSKASNDARRVCVCSEACVWGKGLLVSFGVWCVHRVLELSLMESRPELWGKYTYVLNRLQGILEPAFSKPRTVPALCSCVLEAGSDILSKRGGGGRGGAGLIKQGSNAFRDPINGDLVQGHSNYPHPWPWGRNSSSSKGRGASATVFLEMIKEVEQAVGSRKGRTGTAAGDVAFPKGKENLASVLKRYKRRLGNKPPGA
>scaffold-EEMJ-2008877-Thuidium_delicatulum
DPLVYRATGELHMPSSGHSPIGRLGSVSGERAPLSFDEISPLSRRDGFSIQSSQQENSLWSRQPFEQLFGGVADSGGSRLRSTGSLNSRSGGSMGRSVKSSSDTYSNASTSFGSRTDADLETMESLRACVCKLLGLDGSEWLFRVDNGSDEDLIAAVSAVEKMHLEGDAPVTLAIGRPVSTLAKASNEARRVCYCSEACIWGKGLLVSFGVWCVHRVLELSLMESRPELWGKYTYVLNRLQGILEPAFSKPRTVPAMCSCVLEAGSDILSKRGGRGGLIKQGSNTFRDSINGDIQGHLNSPPTAYPYPWPWGRNSSNSKGRGASATVFLEMIKEVEQAVGSRKGRTGTAAGDVAFPKGKENLASVLKRYKRRLGNKPPGA
>scaffold-GRKU-2009320-Syntrichia_princeps
EADADMIEKDEDEVDDLEHEDVVMGPLSQGNLGHSHSHLAHEGSGSARSLGGRSDTSEGSTGGSGSGSLSRLSGLGRAARRQFAAYLDEFWGRLFDLHGQSIAAKANSGTVRNSSASSFGSPIAPRSVDSGAYLRRLSSTTSNHSSGGGYSSKLEGSKSASSLQYSVDQMEAYARVHSSDTVSTSGFLQDYSGRSTLSPFLSERQYSSMHLPSYSEDFGRQPATIHGYHAPSVLGRSATASPPMKSEISLARALSGQQPNAQQPLGIGVEREQEASQLCGRYFQGGSFEDTLESLRSSKLSMSTRNPYKINGDRNLNGPRSWDSRMVERTTLDPLVYRATGELHMPSSLHSPIGRLGSMDRAPLSFDDLSPSQSRRDGFSLQSSQAENSLWSRQPFEQYDRSRSGSLAPLRRGSSGCGMGRTLKADTSASMEAFMTDSPDLDVMENLRTCLCKLLCLDGSEWLFRVETGADEDLVAVVAAVEKMHLEAEAPDRVSRSWQAHGRPASSLLKVSKEPRRVCYCGEACVWGHGLLVSFGVWCVHRVLELSLMESRPELWGKYTYVLNRLQGVLEPAFSKPRTVTPMCSCVLDTGAGINVSKRGRGALMKPINGDLHVGSLQPYPHPWPWGRNFSRGKGRCASATVFLEMIKEVEQAVGSRKGRTGTAAGDVAFPKGKENLASVLKRYKRRLGSKPPGA
>scaffold-JADL-2049473-Rhynchostegium_serrulatum
NLAYDGPGSARSIGGRSDVSECNAGGSGSGSLSRLSGLGRAARRQFAAHLDEFWGKLFDLHGQPIASKGGSGIVRSTSAMGSAAAASPFEPSITPRSVDSGAYSGRLSSTDYLDRDGSSGYNSKRGVSKSTSSLQQQVNHMEAYTRAHSNSNASTSSGFPGLTHDYSSSRAETMSPYLAERQYSSMRLPVHAEEFERQPATIHGYYAPSFLGRSATSSPAHKSSRHMTLDMSSARALSGQAHAQQPLGIGVEREFEGSQLYGGGYQGSFEDTIRNLRSSQLSMNALASRSHLSYKSTADRDMDGPRSLDSRMFERTTLDPLVYRATGELHMPSSGHSPIGRLGSVSGERAPLSFDEISPLSRRDGFSIQSSQQENSLWSRQPFEQLFGGVADSGGASSRLRGTGSLGNRSGGSMGRSVKPSSDTYSNASTCFGSRTDADLETMESLRACVCKLLGLDGSEWLFRVDNGSDEDLIAAVSAVEKMHLEGDAPDRVSRWQAHGRPVSTLAKPSNEARRVCYCSEACIWGKGLLVSFGVWCVHRVLELSLMESRPELWGKYTYVLNRLQGILEPAFSKPRTVPAMCSCVLEAGSDILSKRGGRGGLIKQGSNTFRDSINGDIQGHLNSPPTAYPYPWPWGRNSSSSKGRGASATVFLEMIKEVEQAVGSRKGRTGTAAGDVAFPKGKENLASVLKRYKRRLGNKPPGA
>scaffold-JMXW-2006996-Bryum_argenteum
SSSSVAKYVPSLAPVLLVAIGYMDPGNWASAIEGGSRFGFELLWVVIISNVMAALFQTLATRLGLVSGKHLAEICREDYPRPVCLLLWLLSELSIISLDLTMVAGTAIGLNLLLGVPILPSVLVLAFDGLLVMLALPIVGVRRAELVAASVVGFVLVCFALGTLISPPSPAAMLSGLWPKVRGDSLYTAVGLIGANVVPHTFYLHSALLQRQHTLAGQSKDIVVQENMRDTIAAFGIALVANVVVLIVAASTFHNVGLVILTLQDAHALMEQILSSSIAPMVFGLALLCAGQLSSLTGTMTGKVTMEGFLEMTMEPWLHRTLVRGVAVLPAAFVAWHHGSEGLYRLLLFSQIIIAVELPFSAVPLIKASASEARMGAYRISSLVESVAWIAVALVVVGNIWLVF
>scaffold-KEFD-2061014-Encalypta_streptocarpa
DPLVYRATGELYNPSSLHSPIGRLGSMPSERAPLSFDDLSPSQSRRNGFSIQSAQLENSLWSRQPFENPSQSQFFGGATEVNGASARSRNGSGSGSLGQIRSGSIGSRSVKPGNSDNTSITSTSFGSGADADLETMENLRACICKLLCLEGSEWLFRVDNGADEDLVAAVAAVEKMHLEAEAPDRVSRSWQAHGRPVSSFLKVSNEARKVCYCGEACVWGRGLLVSFGVWCVHRVLELSLMESRPELWGKYTYVLNRLQGVLEPAFSKPRLVTPMCNCVLEAGSDILSKRGRPGTLIKQGSNSFRDPINGESLNHSSSPQTYPYPWPWGRNSSSSKGRGASAPVFLEMIKEVEQAVGSRKGRTGTAAGDVAFPKGKENLASVLKRYKRRLGNKPPGA
>scaffold-ORKS-2011397-Philonotis_fontana
EADADMIDKDEDDVDDLEHEDVVVGPLSHGNLGHSYSNLAYDGPGSSRSIGGRSDVSECNAGGSGSGSLSRLSGLGRAARRQFAAHLDDFWGKLFDLHGQPIASKVSSVRSSTAMGSPAASSFEPSRPVDSNVYSGRLSSTAADYLDSGYPSKRGVSKSTSSLQQQVNHMEAYARAHSNSNASTSAGFPGLTHDYTTRSETLSPYLSERQYSSMRLPSYSEEFDRQPATIHGYFAPSFLGRSATSSPAHKSTRPMTLDMHSSPSARALSGQAHAQQPLGIGVEREYEGSQLYGGGFQGSFEDTIRNLRSAQLSMNALASRSQISYKADRDMDGPRSLDSRMFERTTLDPLVYRATGELHMPSSGHSPIGRLGSISGERAPLSFDEISPLSRRDGFSIQSAQSENSLWSRQPFEQLFGGVADNGGGSKLRSAGSLGATRSSGSSIGRSLSNTSTSFGSGTDADLETMENLRACICKLLCLDGSEWLFRVDNGSDEDLIAAVSAVEKMHLEGDAPDRVSRSERWQVHGRPVLSLSKVSSEARRVCYCSEACIWGKGLLVSFGVWCVHRVLELSLMESRPELWGKYTYVLNRLQGILEPAFSKPRVVPAMCSCVLEAGSDILSKRGLGGLIKQGSNTFRDPINGDIQGHLNSPQTYPYPWPWGRNSSSSKGRGASATVFLEMIKEVEQAVGSRKGRTGTAAGDVAFPKGKENLASVLKRYKRRLGNKPPGA
>scaffold-QKQO-2012518-Pseudotaxiphyllum_elegans
MDSSLSVAKYVPALAPVLLVAIGYMDPGNWACAIEGGSRFGFELLWVVIVSNVMAALFQTLATRLGLVSGKHLAEICREDYPRPVCLLLWFLSELSIISLDLTMVAGTAIGLNLLLGFPIVPSVLLLAFDGIIVMVVLPIVGVRRAELVAGSVVGFVLVCFGLGTLISRPSASAMLSGLWPKVRGESLYTAVGLIGANVVPHTFYLHSALLQRQHTLAGQSKDIVVQENLRDTIAAFGIALIANVAVLVVAASTFHNVGLVILTLQDAHALMEQILSNSIAPMVFGLALLCAGQLSSLTGTLTGKVTMEGFLDMSMQPWLHRVLVRGVAVIPATFCAWRYGSEGLYRLLLFSQILIAVELPFSAVPLIKASASEARMGSYRISSLVESVAWISVALVVVANIWLAF
>scaffold-QMWB-2062051-Anomodon_attenuatus
NLAYDGPGSARSIGGRSDVSECNAGGSGSGSLSRLSGLGRAARRQFAAHLDEFWGKWFDLHGQPIASKGGSGIVRSTSTMGSAAAASPFEPSSTPRSVDSGAYSGRLSSTDYLDRDGSSGYNSKRGSSKSTSSLQQQVTHMEAYARAHSNSNASTSSGFPGLTHDYSSSRAETMSPYLAERQYSSMRLPVYAEEFERQPATIHGYYAPSFLGRSATSSPAHKSSRHMTLDMSSARALSGQAHAQQPLGIGVEREFEGSQLYGGGYQGSFEDTIRNLRSSQLSMNALASRSHLSYKSTADRDMDGPRSLDSRMFEKTTLDPLVYRATGELHMPSSGHSPIGRLGSVSGERAPLSFDEISPLSRRDGFSIQSSQPENSQWSRQPFEQLFGGVADSGGASSRLRSTGSLGNRSGGSMGRSVKSSSDTYSNASTCFGSRTDADLEKMESLRACVCKLLGLDGSEWLFRVDNGSDEDLIAAVSAVEKMHLEGDAPDRVSRWQAHGRPVSTLAKASNEARRVGYCSEACIWGKGLLVSFGVWCVHRVLELSLMESRPELWGKYTYVLNRLQGILEPAFSKPRTVPAMCSCVLEAGSDILSKRGGRGGLIKQGSNTFRDSINGDIQGYLNSPPTAYPYPWPWGRNSSSSKGRGASASVFLEMIKEVEQAVGSRKGRTGTAAGDVAFPKGKENLASVLKRYKRRLGNKPPGA
>scaffold-RDOO-2011713-Racomitrium_varium
SPPMAKYVPALAPVLLVAVGYMDPGNWASSRFGFELLWVVILANVMAALFQTLATRLGLVSGKHLAEICREDYPKPVCLLLWVLSEISIVALDLTMVVGTAVGLNLLFGFPILPSVLVLAFDGIILRVVLPVVGVHRAEVVAGSVVGVVLLCFGLGSLLSRPSATAVVGGLWPKVRGDSLYTAVGLLGANVVPHTFYLHSAILQRQHNLSGQSKDIICQENMRDVIGAFGIALLANIAVLVVAASTFHNVGIVILTLQDAHALMEQILSNSIAPAAFGLALLCAGQLSALTGTLTGKVTMEGFLDMSMQPWLHRSLVRGAAVIPAAFCAWHYGSEGLYRLLLFSQIIIAVELPFSAVPLIKASASEARMGAYRISSLVETVAWLSVALVVVANIWLVFDLMLEEI
>scaffold-TMAJ-2008955-Neckera_douglasii
MDSSLSVAKYVPALAPVLLVAIGYMDPGNWACAIEGGSRFGFELLWVVIVSNIMAALFQTLATRLGLVSGKHLAEICREDYPRPVCLLLWFLSELSIISLDLTMVAGTAIGLNLLLGFPILPSVLLLTFDGIIAMVVLPIVGVRRAELVAGSVVGFVLVCFGLGTLISRPSATAMLSGLWPKVRGESLYTAVGLIGANVVPHTFYLHSALLQRQHTLAAESKDIVVQENLRDTIAAFGIALVANVAVLVVAASTFHNVGLVILTLQDAHALMEQILSNSIAPMVFGLALLCAGQLSSLTGTLTGKVTMEGFLDMSMQPWLHRVLVRGVAVIPAAFCAWRYGSEGLYRLLLFSQILIAVELPFSAVPLIKASASEARMGSYRISSLVESVAWISVALVVVANIWLAF
>scaffold-VBMM-2012344-Claopodium_rostratum
MNSSLSVAKYVPALAPVLLVAIGYMDPGNWACAIEGGSRFGFELLWVVIASNVMAALFQTLATRLGLVSGKHLAEICREDYPRPVCLLLWFLSELSIISLDLTMVAGSAIGLNLLLGFPIVPSVLLLTFDGIIVMVVLPIVGVRRAELVAGSVVGFVLVCFGLGTLISRPSATAMLTGLWPKVRGESLYTAVGLIGANVVPHTFYLHSALLQRQHTLAAQSKDIVVQENLRDTIAAFGIALIANVAVLVVAASTFHNVGLVILTLQDAHALMEQILSNSIAPMVFGLALLCAGQLSSLTGTLTGKVTMEGFLDMSMQPWLHRVLVRGVAVIPAAFCAWRYGYRLLLFSQILIALELPFSAVPLIKASASEARMGSYRISSLVESVAWISVALVVVANIWLAF
>scaffold-VMXJ-2132762-Leucobryum_albidum
PQAAKYVPALAPVILVAVGYMDPGNWASAIEGGSRFGFELLWVVILANVMAALFQTLATRLGLVSGKHLAEICREDYPKPVCLLLWVLSEVSIVALDLTMVVGTAVGLNLLFGFPILPSVLVLAFDGIILRAVLPIVGVHRAELVAGSVVGVVLLCFGLGTLLSRPPAAAVFGGLWPKVRGDSLYTAVGLLGANVVPHTFYLHSAILQRQHNIPGQSKDIVCQENMLDIITAFGIALLANVAVLLVAASTFHNVGLVILTLQDAHALMEQILSSSIAPAAFGLALLCAGQLSALTGTLTGKVTMEGFLDMSMQPWLHRSLVRGAAVIPAAFCAWHYGSEGLYRLLLFSQIIVAVVLPFSAVPLIKASASEARMGSYRISSLVETVAWLSVALVVVANIWLVF
>scaffold-WNGH-2011388-Aulacomnium_heterostichum
MDASLSVAKYVPALAPVLLVAIGYMDPGNWACAIEGGSRFGFELLWVVIVSNFMAALFQTLATRLGLVSGKHLAEICREDYPRPVCLLLWFLSELSIISLDLTMVAGTAIGLNLLLGFPILPSVLVLAFDGIIVMAVLPIVGVRRAELVAGSVVGFVLVCFGLGTLISRPSASAMLSGLWPKVRGDSLYTAVGLIGANVVPHTFYLHSALLQRQHTLAGQSKDIVVQENMRDTIAAFGIALIANVAVLVVAASTFHNVGLVILTLQDAHALMEQILSNSIAPMVFGLALLCAGQLSSLTGTLTGKVTMEGFLDMSMQPWLHRSLVRGVAVIPAAFCAWRYGSEGLYRLLLFSQILIAVELPFSAVPLIKASASEARMGSYRISSLVESVAWISVALVVVANIWLVF
>scaffold-WOGB-2095504-Andreaea_rupestris
EPSPASAEVSSDAPNTADDVESIALKNAEAEADADLLEKEEDEADGWESLEHEDVVVETLSTGCLGGSLGNLAYEGPGSARSVGGRSDTSEGNGGGSESGSLSRLSGLGRSARRQFAAILDDFWGRLFDLHGQPINWKGGPGSGRRTGCAVVAGVRVPQLVDRGALQGRSGSESVNREGNGYLVRQPKWGVTKTTSLIDQVGQMDAYLRAHSHASASTSSTFAGYSPDYTSRSGTFFEYPVERQYSSLRFPSYCEEFEKQPATIHGYQSPSFLGRSATVSPAYKSSRAMHLDRQGLTHSGQSLAQQPLGIGVERELQGSQFYGRSLQGDWQNSLEDTIQSLRSSHHAMNSLAGRSPLYQKGNVDGDMHMSDSGSRAWDTLLERATLDPLVYRATGELHTPSSSGHSPIGRVGGTSGERAPLPFDQISPSQSRRDGFSIQTAQPESSLWSRHPFEQLLGGAAEGSPARVRAGNQGSGRNGSVGRPTKAVETEGISSTASSFIDGADFEGDMLENLRICVDKLLRLDGSDWLFRVDNGSDEDLIAAVATAEKMFLEADSYDRLSRMEQVHGRPVASLLKGSSEPRRVCYCGEACVWGRDLLISFGVWCVHRVLELSLMESRPELWGKYTYVLNRLQGILEPAFSKPRTISAVCGCLLEAASVDNLGKRGRNLTRQGSPRDLHGDTINHINSAQTYPYPWPWGRNSSSSKGRGATAAIFLEMIKEVEAAVGSRKGRTGTAAGDVAFPKGKENLASVLKRYKRRLGNKPPGS
>scaffold-ZACW-2013466-Leucodon_brachypus
MDSSLSVTKYVPALAPVLLVAIGYMDPGNWACAIEGGSRFGFELLWVVIVSNVMAALFQTLATRLGLVSGKHLAEICREDYPRPVCLLLWFLSELSIISLDLTMVAGTAIGLNLLLGFPIVPSVLLLAFDGIIVMVVLPIVGVRRAELVAGSVVGFVLVCFGLGTLISRPSATAMLSGLWPKVRGESLYTAVGLIGANVVPHTFYLHSALLQRQHTLEGQSKDIVVQENLRDTIAAFGIALIANIAVLVVAASTFHNVGLVILTLQDAHALMEQILSNSIAPMVFGLALLCAGQLSSLTGTLTGKVTMEGFLDMSMQPWLHRVLVRGVAVIPAAFCAWRYGSEGLYRLLLFSQILIAVELPFSAVPLIKSSASEARMGSYRISSLVESVAWISIALVVVANIWLAF
>scaffold-ZQRI-2009326-Timmia_austriaca
SMAKYVPTLSPIILVAIGYMDPGNWACAIEGGSRFGFELLWVVILSNIMAALFQTLATRLGLVSGKHLAEICREDYPRPVCLLLWLLSEVSIIALDLTMVAGTAIGLNLLLGFPILPSVVVLAFDGLIVIVVLPLVGVHRAELVAGSVVGVVLVCFGLGTLLSRPSATAVLGGLWPKVRGDSLYTAVGLVGANVVPHTFYLHSALLQRQHSLGRQSKDTVVQENMRDTIAAFGIALLANVAVLVVAASTFHNVGLVMLTLQDAHALMEQILSSSIAPAVFGLALLCAGQLSGKVTMEGFLNVSMEPWLHRSLVRIVAVIPAAFCAWRYGSEGLYRLSQIIIAVELPFSAVPLIKASASEARMGSYRISSLVESVAWISVALVVVANIWLVF
