# Supplementary material for: Water‐related innovations in land plants evolved by different patterns of gene cooption and novelty
Source: New Phytol. 2022 Feb 8;235(2):732–42. doi: 10.1111/nph.17981 (PMC9303528; doi:10.1111/nph.17981)
Supplement: Supplementary file 3 — Dataset S3 Fasta alignments and phylogenetic trees. [file NPH-235-732-s005.zip › Supplementary_Data_3_fasta_alignments_trees/Roots/Primary_roots/EIN2_Q9S814_1_1kp.fasta.aln.trimmed]

>Arabidopsis_thaliana_Q9S814_Ethylene-insensitive_protein_2_EIN2
LLQSFRHCILKLISEWLFGQSDGVDEELIDRVAAREKCGDCVWRADLIVSFGVWCIHRVL
DLSLMESRPELWGKYTYVLNRLQGVIDPAFKLRTPMTPCFCLQITTAVTLLDLIKDVEMA
ISCRKGRTGTAAGDVAFPKGKENASVLKRYKRRL
>Amborella_trichopoda_W1PK33
VLQSLRYCIMKLLSEWLFSQSGGLDEELIDRVAARERCGECIWTVSLVVSFGVWCIHRVL
ELSLMESRPELWGKYTYVLNRLQGILDPAFKPRQVLAPCFCLQITSASMLLDLIKDVEAA
VASRKGRTGTAAGDVAFPKGKENASVLKRYKRRL
>Brachypodium_distachyon_I1IIS4
LLQSLRLCIMKISSGWLFRQNGGCDESLIDQVAAAERCGECVWQAPLVVSFGVWCIRRVL
DLSLVESRPELWGKYTYVLNRLQGILEPAFKPRKPPTGCTCLQTTTATVILETIKDVEQA
ISGRKGRSGTAAGDVAFPKGKENASVLKRYKRRL
>Brachypodium_distachyon_I1GPA8
-----------------QRKDNG-------------------------I-----------
------------------------------------------------------------
----------------------------------
>Brachypodium_distachyon_I1GPA7
LLQSLRFCIMKLLSGWLFRQNGGCDENLIDQVAAAVRCGGCVWQASLVISFGVWCVRRVL
DLSLVESRPELWGKYTYVLNRLQGILNSAFKLRKPVARCSCLEKTTAAVILEVIEDVEQA
VSGRKGRSGTVAGDVAFPKGKENASVLKRYKRRL
>Ginkgo_biloba_Gb_17016
LLQSFRCCIVKLLSEWLFRQSGGSDEELTDLIAARERCGECVWGASLLISFGIWCIHRIL
ELSLMESRPELWGKYTYVLNRLQGILEPAFRPRPVLAPCFCLQITSASVFLEIIKDVEMA
VGARKGRTGTAAGDVAFPKGKENASVLKRYKRRL
>Marchantia_polymorpha_A0A176VGR1
VLENLRACIGKLLSDWLFRPDNGADEDLIAAIAALQRCGECVWNKSLLISFGLWCVHRVL
ELSLMESRPELWGKYTFVLNRLQGILEPAFKPRFVPPLCRCINDASASIFLERIKEVEAA
VGSRKGRTGTAAGDIAFPKGKENASVLKRYKRRL
>Oryza_sativa_indica_B8B7D3
LLQSLRFCISKLLSGWLFKQNGGSDEDLIDQVAAVEKCGDCIWRASLVVSFGVWCIRRVL
DLSLVESRPELWGKYTYVLNRLQGILDPAFKPRSALSACACLHRTTASVVLEMIKDVETA
VSGRKGRSGTAAGDVAFPKGKENASVLKRYKRRL
>Oryza_sativa_indica_B8AQ12
-------------------------------------CGDCVWQAPLIVSFGVWCIRQIL
NLCLVESRPELWGKYTYVLNRLQGILDPAFKPRKPMKGCVCLQKTTAGMILEMIKDVEQA
ISSRKGRSGTAAGDVAFPKGKENASVLKRYKRRL
>Selaginella_moellendorffii_D8T9K3
TLEQLRLCVRKLLSEWLFQIDNGCDEDVIAGVAAREKCGDCVWGSGLLVSFGVWCVHRVL
ELALMESRPELWGKYTYVLNRLQGILDPAFSPRTVLPPCICLQGASGNLYLDMIKEVETA
VGARKGRTGTAAGDVAFPKGKENASVLKRYKRRL
>Selaginella_moellendorffii_D8SWP5_EIN2-like_protein_SmEIN2
TLEQLRLCVRKLLSEWLFQIDNGCDEDVIAGVAAREKCGDCVWGSGLLVSFGVWCVHRVL
ELALMESRPELWGKYTYVLNRLQGILDPAFSPRTVLPPCICLQGASGNLYLDMIKEVETA
VGARKGRTGTAAGDVAFPKGKENASVLKRYKRRL
>Anthoceros_agrestis_BONN_evm.model.Sc2ySwM_368.249.1_EVM_AagrBONN_evm.TU.Sc2ySwM_368.249___Sc2ySwM_368_1239061-1244580(+)
MLESFKACIVKLSSDWLFRFDSGSDQDLIATIAAHQRCGDCVWSKGLLLSFGVWCVHRVL
ELSVMESRPELWGKYTYVLNRLQGILEPAFKPRLVPLPCLCLQEASASMFLDIIRDVELA
VGHRKGRTGTAAGDVAFPKGKENASVLKRYKRRL
>Anthoceros_angustus_006769_locus=scaffold26_size1211857_418101_422840_-_len_3546
MLESFKACIVKLSSDWLFRFDSGSDQDLIASIAAHQRCGDCVWSKGLLLSFGVWCVHRVL
ELSVMESRPELWGKYTYVLNRLQGILEPAFKPRLVPLPCLCLQE-------DIIRDVESA
VGHRKGRTGTAAGDVAFPIGKGNASVLKRYKRRL
>Anthoceros_punctactus_evm.model.utg000040l.100.1_EVM_Apun_evm.TU.utg000040l.100___utg000040l_431481-437012(+)
MLESFKACIVKLSSDWLFRFDSGSDQDLVATIAAHQRCGDCVWSKGLLLSFGVWCVHRVL
ELSVMESRPELWGKYTYVLNRLQGILEPAFKTRLVPLPCLCLQEASASMFLDIIRDVELA
VGHRKGRTGAGGGGVGGGAGRRD-----------
>Fontinalis_antipyretica_11484-RA__[mRNA]__locus=177745_13_5276_-_[translate_table__standard]
TMESLRACVCKLLSEWLFRSDNGSDEDLIAAVSAVEK-----------------------
------------------------------------------------------------
----------------------------------
>scaffold-DFDS-2001780-Desmidium_aptogonum
TLPRLVLALVKMLSDWLFRYDTGADEDVVAAVAHRVKLETCLWGPLFVVSFGVWCVHRIL
ELAFMESRPELWGKYTYVLNRLQGVLDPGFRSRPIPVLCFCFAGPSSQIFLDRIREVEGA
VGSRKGRTGTTAGDVAFPKGKENASVLKRYKRRL
>scaffold-DFDS-2001781-Desmidium_aptogonum
TLPRLVLALVKMLSDWLFRYDTGADEDVVAAVAHRVKLETCLWGPLFVVSFGVWCVHRIL
ELAFMESRPELWGKYTYVLNRLQGVLDPGFRSRPIPVLCFCFAGPSSQIFLDRIREVEGA
VGSRKGRTGTTAGDVAFPKGKENASVLKRYKRRL
>scaffold-GGWH-2049154-Onychonema_laeve
TLPLLASALVRMLSDWLFRYDTGADEDVVAAVAHRVKAEACLWGPLFVVSFGVWCIHRVL
ELAFMESRPELWGKYTYVLNHLQGVLDPGFRPRTIPVLCLCFGDPSSQIFLDRIREVEAA
VGSRKGKTGTAAGDVAFPKGKENASVLKRYKRRL
>scaffold-JOJQ-2008754-Cylindrocystis_cushleckae
TMQNLRNCLHRLLSEWLFRFDTGADEDIIACVAYREKCGTCLWNPSLVVTFGVWCVHRVL
ELSQMESRPELWGKYTYVLNRLQGVLEPAFRQRTLPMLCHCFGEPSPQLFLDMIKVVEAA
VGARKGRTGTAAGDVAFPKGKENASVLKRYKRRL
>scaffold-MCHJ-2002900-Micrasterias_fimbriata
AMLQLASAFLRLSADWLFRYDTGADEDLVAAVALRVKRESCLWGPLFVVSFGVWCIHRVL
ELAFMESRPELWGKYTYVLNRLQGILDPGFRPRPVPVLCFCFASPSSAIFLERIREVEAA
VGCRKGRSGTAAGDVAFPKGKENSSVLKRYKRRL
>scaffold-NBYP-2003795-Mesotaenium_kramstae
SLLNLRSCLHRLLSEWLFRFETGADEDLIACVAVREKCKKCVWDSTLIVNFGVWCVHRIL
ELSQMESRPELWGKYTYVLNRLQGILEPAFKPRTVPMLCGCYGDPSAQLFLDMIKVVETS
VGARKGRTGTAAGDVAFPKGKENASVLKRYKRRL
>scaffold-RPQV-2002840-Phymatodocis_nordstedtiana
TMCQLASAIVRLLAEWLFRFESGADEDVIAAAAVRIKCGRCLWRPALVVCFGVWCIHRVL
ELAFMESRPELWGKYTYVLNRLQGVLEPAFSLRQIPCLCLCFGNPGSSLFLERIREVETA
VGLRKGRTGTAAGDVAFPKGKENSSVLKRYKRRL
>scaffold-RPRU-2042959-Staurodesmus_omearii
TMQQLAATLVRLLSEWLFRYDTGADEDIIAAVALRCKREKCLWVPQLVISLGVWCIHRIL
ELAFMESRPELWGKYTYVLNRLQGVLDPGFKPRPIPVLCFCFSDPTSSIVLERIREVESS
VGARKGRTGTAAGDVAFPKGKENASVLKRYKRRL
>scaffold-RQFE-2008891-Cosmocladium_cf._constrictum
MMVRLAKAFLRLLADWLFRYDSGADEDLVAAVALRIRREPCLWCPLFVVSFGVWGIHRIL
ELAYIESRPELWGKYTYVLNRLQGILDPGFKPRVIPVLCPCFQIPSSAVFLERIREVESA
VGSRKGRTGTAAGDVAFPKGKENASVLKRYKRKL
>scaffold-VQBJ-2007300-Coleochaete_scutata
VLKALRTCITACLSEWLFRTGCGPDEELVAAIGSCVQCGSCAWGPGIMVSFGVWCVRRVL
ELSRLESRPELWGKYTYVLNHLQGILEPAFRPRVVGKVCMCLTPATASKFLEIIKDVEQA
VASRKGRTGTAAGDVAFPKGKENASVLKRYKRRL
>scaffold-WDCW-2005059-Mesotaenium_endlicherianum
TLRRLRGSMHKLLAEWLFRYDTGADEDLVASVAFREKCGDCVWNMGLLSSFGVWCVHRVL
ELSQMESRPELWGKYTYVLNRLQGVLEPAFRARVVPSLCACFGDPNPAHYLDIIKDVESA
VGARKGRTGTAAGDVAFPKGKENASVLKRYKRRL
>scaffold-WSJO-2048354-Mesotaenium_braunii
QLESMRHCMHKLLSDWLFRFDTGADEDLIAAVAAREKCHDCIWEQGSLVSFGVWCVHRIL
ELSQMESRPELWGKYTYVLNRLQGTLDPAFKPRTVQMLCACFGDSPGALFLDMIKEVEAA
VGARKGRTGTAAGDVAFPKGKENASVLKRYKRRL
>scaffold-XRTZ-2006581-Roya_obtusa
----------------------------------------CVWSPSLVLSFGVWCIRRIL
ELSRMESRPELWGKYTYVLNRLQGVIEPAFKPRSVPTLCACFGESSAAQLLGLIKEVENS
VGSRKGRTGTAAGDVAFPKGKENASVLKRYKRRL
>Azolla_filiculoides_s0054.g033820
ILNALRICIRKLLSDWLFRLESGLDEDLIGTVAKREKCGECVWSMELVVSFGVWCIHRIL
ELALMESRPELWGKYTYVLNRLQGVLDPAFKPRTISTSCICVISASANVFLDIIRVVEMA
IGSRKGRTGTAAGDVAFPKGKENASVLKRYKRRL
>Salvinia_cucullata_v1.1_s0128.g021880
ILNALRVCIRKLLSDWIFRFDGGSDEDLIGKVSMREKCGECVWNMELVISFGVWCIHRIL
ELALMESRPELWGKYTYVLNRLQGILDQAFKPRTVLTSCICVMSADVSTFLDIIKVVEIA
ICSRKGRSGTAAGDVAFPKGKENASVLKRYKRRL
>scaffold-AFPO-2075457-Blechnum_spicant_gametophyte
VLNMLRSCIRKLLSEWLFRLESGSDEDLIGTVAAREKCGECVWNAELLLSFGVWCIHRVL
ELALMESRPELWGKYTFVLNRLQGVLDAAFKPRIVLTSCICVISASSSIFLEIIKDVETA
IGTRKGRTGTAAGDVAFPKGKENASVLKRYKRRL
>scaffold-EEAQ-2089877-Sceptridium_dissectum
VLNDMRSCIAKLLSDWLFRMDSGSDEDVIALIATRERCGKCVWGVELLVSFGVWCVHRIL
ELSLMESRPELWGKYTYVLNRLQGILEPAFKPRTVPPPCLCVQSASASAFIEIIREVETA
VSARKGRTGTAAGDVAFPKGKENASVLKRYKRRL
>scaffold-EWXK-2019537-Thyrsopteris_elegans
VLTSLRSCIRKLLSDWLFRLESGSDEDLIGTVAMREKCGECVWSMELVISFGVWCIHRVL
ELALMESRPELWGKYTYVLNRLQGVLDPAFKPRIVLTSCICLISASSSIFLEIIKDVETA
IGSRKGRTGTAAGDVAFPKGKENASVLKRYKRRL
>scaffold-HEGQ-2012266-Gymnocarpium_dryopteris
VLNMLRSCIRKLLSEWLFRLESGSDEDLIGTVATREKCGECVWNADLLLSFGVWCIHRVL
ELALMESRPELWGKYTFVLNLLQGVLDPAFKPRIVLTSCICVISASSSIFLEIIKDVETA
IGTRKGRTGTAAGDVAFPKGKGNASVLKRYKRRL
>scaffold-NOKI-2017778-Lindsaea_linearis
ILNLLRCCIRKLLSDWLFRLDSGSDEDLIGAVAAREKCGECVWSKELLINFGVWCIHRVL
ELALMESRPELWGKYTYVLNRLQGILDPAFRIRTVLRSCICLLSASSSVFLEIIKDVETA
IGARKGRTGTAAGDVAFPKGKENASVLKRYKRRL
>scaffold-OCZL-2010958-Homalosorus_pycnocarpos
VLNMLRLCIRKLLSEWLFRLESGSDEDLIGTVATREKCGECVWNAELLLSFGVWCIHRVL
ELALMESRPELWGKYTFVLNRLQGVLDPAFKPRIVLTSCICVISASSSIFLEIIKEVETA
IGTRKGRTGTAAGDVAFPKGKENASVLKRYKRRL
>scaffold-RFMZ-2010473-Osmundastrum_cinnamomeum-B
VLNTLRTCLRKLLSDWLFRMDSGSDEDLIGIVAARERCGECVWGIELLVSFGVWCIHRIL
ELSLMESRPELWGKYTYVLNRLQGILEPAFKPRSIPSSCICVQNASASIFLEIIKEVETA
IGARKGRTGTAAGDVAFPKGKENASVLKRYKRRL
>scaffold-UFJN-2006152-Diplazium_wichurae
VLNMLRSCIRKLLSEWLFRLESGSDEDLIGTVATREKCGECVWNAELLLSFGVWCIHRVL
ELALMESRPELWGKYTFVLNRLQGVLDSAFKPRIVLMSCICVISASSSIFLEIIKDVETA
IGTRKGRTGTAAGDVAFPKGKENASVLKRYKRRL
>scaffold-VIBO-2079482-Osmunda_javanica
VLNTLRTCLRKLLSDWLFRMDSGSDEDLIGMVAARERCGECVWGIELLISFGVWCIHRIL
ELSLMESRPELWGKYTYVLNRLQGILEPAFKPRSVPSSCICVQNASASIFLEIIKEVETA
IGARKGRTGTAAGDVAFPKGKENASVLKRYKRRL
>scaffold-WGTU-2077279-Leucostegia_immersa
VLNMLRLCIRKLLSEWLFRLESGSDEDLIATVAARERCGECVWNGELVISFGVWCIHRVL
ELALMESRPELWGKYTYVLNHLQGILDLAFKPRSVMASCICVISASSSIFLEIIKDVETA
IGTRKGRTGTAAGDVAFPKGKENASVLKRYKRRL
>scaffold-WQML-2070604-Cryptogramma_acrostichoides
VLNMLRLCIRKLLSEWLFRLESGSDEDLIATVATREKCGECVWSMELLTSFGVWCIHRVL
ELALMESRPELWGKYTYVLNRLQGVLDPAFKTRMVHTSCICVMSASSSIFLEIIKDVETA
IGTRKGRTGTAAGDVAFPKGKENASVLKRYKRRL
>scaffold-XWDM-2022940-Cystopteris_fragilis-2_samples_combined
VLNMLRSCIRKLLSEWLFRLESGSDEDLIGTVATREKCGECVWNADVLLSFGVWCIHRVL
ELALMESRPELWGKYTFVLNRLQGVLDAAFKPRIVLMSCICVISASSSIFLEIIKDVETA
IGTRKGRTGTAAGDVAFPKGKENASVLKRYKRRL
>scaffold-YQEC-2077582-Woodsia_ilvensis
VLNMLRSCIRKLLSEWLFRLESGSDEDLIGIVATREKCGECVWNAELLLSFGVWCIHRVL
ELALMESRPELWGKYTFVLNRLQGVLDPAFKSRIVLMSCICVMSASSLIFLEIIKDVETA
IGTRKGRTGTAAGDVAFPKGKENASVLKRYKRRL
>Picea_lambertina_PILA_33424
MLQNLHFCIVKLLSEWLFNQDGGFDEELIDLVAAREICGECVWVASLLVSFSIWCIHNIL
NLSLMESRPELWGR------------------QLVIAIC-----SSQSLKLTIAIGAGST
SHQKSAIVQQDASNIAMS-----AIVLKLSSHRI
>Picea_taeda_PITA_36704
MLQNLRCCIVKLLSEWLFNQDGGFDEELIDLVAAREKCGECVWVVSLLVSFGIWCIHRIL
NLSLMESRPELWGKYTYVLNRLQGILEPAFKPRPVLPPCFCLQIASASAFLEIIKDVEIA
VGSRKGRTGTAAGDVAFPKGKENASVLKRYKRRL
>Pseudotsuga_menziesii_PSME_48932
MLQSLRCCIAKLLSEWLFPLDGGFDEELIGLVAAREKCGECVWVASLLVSFGIWCIRRIL
HLSLMESRPELWGKYTYVLNRLQGILEPAFKPRLVPLSCFCLQIASASAFLEIIKDVEMA
VGSRKGRTGTAAGDVAFPKGKENASVLKRYKRRL
>Sequoiadendron_giganteum_SEGI_08907
MLQSLRSCIAKLLSEWLFRQHVGLDEELIDLVASREQCGECIWESSLVVSFGVWCIHRIL
ELSLMESRPELWGKYTYVLNRLQGILDIAFKPRHVLPRCFCLDIASASVFLEIIKDVESA
VASRKGRTGTAAGDVAFPKGKENASVLKRYKRRL
>scaffold-AQFM-2083539-Pseudolarix_amabilis
MLQSLRCCIAKLLSEWLFRLDGGFDEELIDLVAAREKCGECVWVASLLISFGIWCIHRIL
DLSLMESRPELWGKYTYVLNRLQGILEPAFKPRLVLLPCFCLQIPSASAFLEIIKDVEMA
VGSRKGRTGTAAGDVAFPKGKENASVLKRYKRRL
>scaffold-CDFR-2065723-Manoao_colensoi
MLRDLRNCIAKLHSDWLFRQHDELDEALIDLVAAREKCGECVWGASLLVSFGVWCIHRIL
ELCLMESRPELWGKYTYVLNRLQGILDPAFKSRQVLPPCFCLQIASASAFLEIIRDVEMA
VASRKGRTGTAAGDVAFPKGKENASVLKRYKRRL
>scaffold-DZQM-2056527-Pinus_radiata
MLQNLRCCIVKLLSEWLFNQDGGFDEELIDLVAAREKCGECVWVVSLLVSFGIWCIHRIL
NLSLMESRPELWGKYTYVLNRLQGILEPAFKPRPVLPPCFCLQIASASAFLEIIKDVEIA
VGSRKGRTGTAAGDVAFPKGKENASVLKRYKRRL
>scaffold-ESYX-2015434-Cunninghamia_lanceolata-branch_apex_with_needles
MLQSLRFCIAKLLSDWLFHLHGGSDEELIDLVASREQCGECVWESSLVVSFGVWCIRRIL
ELSLMESRPELWGKYTYVLNRLQGILDIAFKPRHVLPRCFCLDIASASAFLEIIKDVELA
VASRKGRTGTAAGDVAFPKGKENASVLKRYKRRL
>scaffold-GMHZ-2016852-Cryptomeria_japonica-2_samples_combined
MLQSLRFCIAKLLSEWLFRQNGGLDEELIGLVAFREQCGECVWESGLVVSFGVWCIHRIL
ELSLMESRPELWGKYTYVLNRLQGILDIAFKPRHVLPLCFCLDIASASVFLEIIKDVESA
VASRKGRTGTAAGDVAFPKGKENASVLKRYKRRL
>scaffold-GNQG-2011619-Encephalartos_barteri
LLQNLRYCIVRLLSEWLFLQNGGSDEELINLVAARERCGECVWGANLLVSFGIWCVHRIL
DLSLMESRPELWGKYTYVLNRLQGILEPAFRPRLVPPPCFCLQIASASVFLEIIKDVEIA
VGARKGRTGTAAGDVAFPKGKENASVLKRYKRRL
>scaffold-HILW-2019947-Acmopyle_pancheri
MLRDLRNCIAKLHSDWLFHQHDELDEWLIDLVAAREKCGECVWGASLLVSFGVWCIHRIL
ELCLMESRPELWGKYTYVLNRLQGILDPAFKSRQVLPPCLCLQFASASAFLEIIKDVEMA
VASRKGRTGTAAGDVAFPKGKENASVLKRYKRRL
>scaffold-HOUF-2009807-Cryptomeria_japonica-leaf
MLQSLRFCIAKLLSEWLFRQNGGLDEELIGLVAFREQCGECVWESGLVVSFGVWCIHRIL
ELSLMESRPELWGKYTYVLNRLQGILDIAFKPRHVLPLCFCLDIASASVFLEIIKDVESA
VASRKGRTGTAAGDVAFPKGKENASVLKRYKRRL
>scaffold-JDQB-2010693-Neocallitropsis_pancheri
MLQSLRFCIAKLLSEWLLRQHSGLDEELISLVGSREQCGECVWNSGLVVSFGVWCIHRIL
ELSLMESRPELWGKYTYVLNRLQGILDVAFKPRHVLPRCFCLDIASATVFLEIIKDVESA
VASRKGRTGTAAGDVAFPKGKENASVLKRYKRRL
>scaffold-JRNA-2012805-Phyllocladus_hypophyllus
MLRDLRNCIAKLHSDWLFRQHDELDEGLIDLVAAREKCGECVWGANLLISFGVWCIHRIL
ELCLMESRPELWGKYTYVLNRLQGILEPAFKPRQVLPPCFCLQIASASAFLELIRDVEMA
VASRKGRTGTAAGDVAFPKGKENASVLKRYKRRL
>scaffold-JZVE-2042976-Parasitaxus_usta
MLRDLRNCIAKLHSDWLFRQHDELDEALIDLVAAREKCGECVWGASLLVSFGVWCIHRIL
ELCLMESRPELWGKYTYVLNRLQGILDPAFKSRQVLPPCFCLQIASASAFLEIIRDVEMA
VASRKGRTGTAAGDVAFPKGKENASVLKRYKRRL
>scaffold-KAWQ-2008860-Stangeria_eriopus
LLQNLRYCIVKLLSEWLFLQNGGSDEALINLVAARERCGECVWGANLLVSFGVWCIHKIL
DLSLMESRPELWGKYTYVLNRLQGILEPAFKPRLVPSPCFCLQIASASVFLEIIKDVEIA
VGARKGRTGTAAGDVAFPKGKENASVLKRYKRRL
>scaffold-MHGD-2076260-Microcachrys_tetragona
MLRDLRNCIAKLHSDWLFHQHDELDEWLVDLVAAREKCGECVWGSSLLVSFGVWCIHRIL
ELCLMESRPELWGKYTYVLNRLQGILDPAFKSRQVLPPCFCLQIASASAFLEIIKDVEMA
VASRKGRTGTAAGDVAFPKGKENASVLKRYKRRL
>scaffold-PLYX-2018836-Falcatifolium_taxoides-2_samples_combined
MLRDLRNCIAKLHSDWLFHQHDELDEWLIDLVAAREKCGECVWGASLLVSFGVWCIHRIL
ELCLMESRPELWGKYTYVLNRLQGILDPAFKSRQVLPPCLCLQIASASAFLEIIKDVEMA
VASRKGRTGTAAGDVAFPKGKENASVLKRYKRRL
>scaffold-QHBI-2013890-Falcatifolium_taxoides-A
MLRDLRNCIAKLHSDWLFHQHDELDEWLIDLVAAREKCGECVWGASLLVSFGVWCIHRIL
ELCLMESRPELWGKYTYVLNRLQGILDPAFKSRQVLPPCLCLQIASASAFLEIIKDVEMA
VASRKGRTGTAAGDVAFPKGKENASVLKRYKRRL
>scaffold-QSNJ-2069888-Taiwania_cryptomerioides
MLQSLRFCIAKLLSDWLFHLHGGLDEELIELVASREQCGECVWESSLVVSFGVWCIRRIL
ELSLMESRPELWGKYTYVLNRLQGILDVAFKPRHVPPRCFCLDIASANVFLEMIKEVELA
VASRKGRTGTAAGDVAFPKGKENASVLKRYKRRL
>scaffold-VGSX-2074422-Retrophyllum_minus
MLRDLRNCIAKLHSDWLFHQHDELDEWLIDLVAAREKCGECVWGASLLVSFGVWCIHRIL
ELCLMESRPELWGKYTYVLNRLQGILDPAFKSRQVLPPCLCLQFASATAFLEIIKDVEMA
VASRKGRTGTAAGDVAFPKGKENASVLKRYKRRL
>scaffold-VSRH-2012596-Abies_lasiocarpa
MLQSLRGCIAKLLSEWLFQLDGGFDEELIDLVAAREKCGECVWVASVLVSFGIWCIHRIL
DLSLMESRPELWGKYTYVLNRLQGILEPAFKPRLVLLPCFCLQIASASSFLEIIKDVEMA
VGSRKGRTGTAAGDVAFPKGKENASVLKRYKRRL
>scaffold-ZQWM-2007301-Lagarostrobos_franklinii
MLQDLRNCIAKLHSDWLFRQHDELDEALIDLVAAREKCGECVWGASLLVSFGVWCIHRIL
ELCLMESRPELWGKYTYVLNRLQGILDPAFKSRQVLLPCFCLQIASASAFLEIIRDVEMA
VASRKGRTGTAAGDVAFPKGKENASVLKRYKRRL
>scaffold-AKXB-2001361-Phaeomegaceros_coriaceus
MLEAFRNCIIRLLSDWLFRPDNGSDEDLIAAIACHERCGDCVWGKGLLISFGVWCVHRVL
ELSLMESRPELWGKYTYVLNRLQGILEPAFKPRVVLPPCDCIQQASASMFLEMIREVEAA
VGSRKGRTGTAAGDVAFPKGKENASVLKRYKKRL
>scaffold-AKXB-2001362-Phaeomegaceros_coriaceus
MLEAFRNCIIRLLSDWLFRPDNGSDEDLIAAIACHERCGDCVWGKGLLISFGVWCVHRVL
ELSLMESRPELWGKYTYVLNRLQGILEPAFKPRVVLPPCDCIQQASASMFLEMIREVEAA
VGSRKGRTGTAAGDVAFPKGKENASVLKRYKKRL
>scaffold-BSNI-2009984-Anthoceros_agrestis-B
MLESFKACIVKLSSDWLFRFDSGSDQDLIATIAAHQRCGDCVWSKGLLLSFGVWCVHRVL
ELSVMESRPELWGKYTYVLNRLQGILEPAFKPRLVPLPCLCLQEASASMFLDIIRDVELA
VGHRKGRTGTAAGDVAFPKGKENASVLKRYKRRL
>scaffold-DXOU-2036371-Nothoceros_aenigmaticus
MLESFRTCIIRLLSDWLFRPDNGPDEDLIAAIACHERCGDCVWGKGLLISFGVWCVHRVL
ELSLMESRPELWGKYTYVLNRLQGILEPAFKPRVVLPPCDCIQQANASMFLEMIREVEAA
VGSRKGRTGTTAGDVAFPKGKENASVLKRYKRRL
>scaffold-RXRQ-2023636-Phaeoceros_carolinianus-sporophyte
MLGNFRVCIIKLLSDWLFRPDNGSDEDLVAAIACHERCGDCVWGKGLLISFGVWCVRRIL
ELSLMESRPELWGKYTYVLNRLQGILEPALRPRLVPPPCLCIQQASATIFLEMIKEVEAA
VGSRKGRTGTAAGDVAFPKGKENASVLKRYKRHL
>scaffold-RXRQ-2024713-Phaeoceros_carolinianus-sporophyte
MLESFKACIVKLSSDWLFRFDSGSDQDLIATIAAHQRCGDCVWSKGLLLSFGVWCVHRVL
ELSVMESRPELWGKYTYVLNRLQGILEPAFKPRLVPLPCLCLQEASASMFLDIIRDVELA
VGHRKGRTGTAAGDVAFPKGKENASVLKRYKRRL
>scaffold-TCBC-2001893-Nothoceros_vincentianus
MLESFRTCIIRLLSDWLFRPDNGPDEDLIAAIACHERCGDCVWGKGLLISFGVWCVHRVL
ELSLMESRPELWGKYTYVLNRLQGILEPAFKPRVVLPPCDCIQQANASMFLEMIREVEAA
VGSRKGRTGTTAGDVAFPKGKENASVLKRYKRRL
>scaffold-TWUW-2007109-Anthoceros_agrestis-A
MLESFKACIVKLSSDWLFRFDSGSDQDLIATIAAHQRCGDCVWSKGLLLSFGVWCVHRVL
ELSVMESRPELWGKYTYVLNRLQGILEPAFKPRLVPLPCLCLQEASASMFLDIIRDVELA
VGHRKGRTGTAAGDVAFPKGKENASVLKRYKRRL
>scaffold-UCRN-2054067-Megaceros_flagellaris
MLESFRNCIIRLLSDWLFRPDSGSDEDLIAAIACHERCGDCVWGKGLLISFGVWCVYRIL
ELSLMESRPELWGKYTYVLNRLQGILEPAFKPRVVLAPCDCIQQASASMFLEMIREVEAA
VGSRKGRSGTAAGDVAFPKGKENASVLKRYKKRL
>scaffold-WEEQ-2014969-Phaeoceros_carolinianus-gametophyte_1575
MLGNFRVCIIKLLSDWLFRPDNGSDEDLVAAIACHERCGDCVWGKGLLISFGVWCVRRIL
ELSLMESRPELWGKYTYVLNRLQGILEPALRPRLVPPPCLCIQQASATIFLEMIKEVEAA
VGSRKGRTGTAAGDVAFPKGKENASVLKRYKRHL
>scaffold-ZFRE-2118218-Phaeoceros_carolinianus-sporophyte_1575
MLGSFKTCIDKLSSDWLFRFDSGSDQDLIATIAAHQRCGDCIWNKGLLLSFGVWCVHRVL
ELSVMESRPELWGKYTYVLNRLQGILEPAFKPRLVPLPCLCVQEASASMFLDIIRDVESA
VGHRKGRTGTAAGDVAFPKGKENASVLKRYKRRL
>scaffold-BNCU-2007347-Radula_lindenbergiana
ALGRLQECVGKLTAEWLFHLGDGEDEDLIAAIAAMQKCGTCVWEGSLLVSFGVWCMRRTL
ELSLLESRPELWGKYTYVLNRLQGILEPAFKPVLRRFHCRCVGDLTAATLVELIRVVESA
VANRKGRTGTAAGDVAFPKGKENASVLKRYKRRL
>scaffold-HERT-2005891-Sphaerocarpos_texanus
VLENLRTCIGRLLSDWLFRTDSGADEDLIAAVAIVQRCGECVWGSQLLISFGVWCVHRVL
ELSLMESRPELWGKYTFVLNRLQGILEPAFKPRTVSPFCKCINDASASIFLERIKEVEAA
VSSRKGRTGTAAGDIAFPKGKENASVLKRYKRKL
>scaffold-HMHL-2055343-Marchantia_paleacea-non_mycorrizal
VLENLRACIGKLLSDWLFRPDNGADEDLIAAIAALQRCGECVWNKSLLISFGLWCVHRVL
ELSLMESRPELWGKYTFVLNRLQGILEPAFKPRFVPPLCRCINDASASIFLERIKEVEAA
VGSRKGRTGTAAGDIAFPKGKENASVLKRYKRRL
>scaffold-IHWO-2068501-Marchantia_paleacea-mycorrizal
VLENLRACIGKLLSDWLFRPDNGADEDLIAAIAALQRCGECVWNKSLLISFGLWCVHRVL
ELSLMESRPELWGKYTFVLNRLQGILEPAFKPRFVPPLCRCINDASASIFLERIKEVEAA
VGSRKGRTGTAAGDIAFPKGKENASVLKRYKRRL
>scaffold-ILBQ-2047396-Conocephalum_conicum
VLENLRACIVKLLSEWLFRPNTGADEDLIASIALFQGCGECVWNSALVISFGVWCVNRVL
DLSLMESRPELWGKYTFVLNRLQGILEPAFKPRFVPTLCRCINDTSASIFLEKIKEVEAA
VGSRKGRTGTAAGDIAFPKGKENASVLKRYKRRL
>scaffold-JHFI-2005084-Pellia_neesiana
VLENIKVCIGKLLADWLFRNDNGADEDLITAVASMQRCGKCVWDGPLLVSFGVWCVHRVL
ELCLMESRPELWGKYTFVLNRLQGILEPAYKSRVVPVLCRCVRDSSSSMLLDMIKEAEAA
VGSRKGRTGTAAGDVAFPRGKENLSALKRYKKKV
>scaffold-JPYU-2003306-Marchantia_polymorpha
VLENLRACIGKLLSDWLFRPDNGADEDLIAAIAALQRCGECVWNKSLLISFGLWCVHRVL
ELSLMESRPELWGKYTFVLNRLQGILEPAFKPRFVPPLCRCINDASASIFLERIKEVEAA
VGSRKGRTGTAAGDIAFPKGKENASVLKRYKRRL
>scaffold-KRUQ-2018644-Porella_navicularis
FLEKFQGTVGKLLADWLFRLDNGVDEDLIAGIAATQKCGKCVWDGSLLISFGVWCVHRIL
ELSLMESRPELWGKYTYVLNRLQGILEPAFKTRLVAVLCKCINDLSAATFVDMIKEVESA
VGSRKGRTGTAAGDVAFPKGKENASVLKRYKRRL
>scaffold-NRWZ-2100866-Metzgeria_crassipilis
VLTNLQKCVGKLLADWIFRVDNGADEDLIAGIATMQKCGDCVWDGALVVSFGVWCVHRVL
ELSLMESRPELWGKYTYVLNRLQGILDPAFRPRSVPISCFCFSDTSASTFLDMIKEVETA
VSSRKGRTGTAAGDVAFPKGKENASVLKRYKRRL
>scaffold-RTMU-2006160-Calypogeia_fissa
VLENLQMCIVKLLSEWLFRRDNGADEDLITAIAFAQKCGKCVWDRSLLVSFGVWCVHRVL
ELSLMESRPELWGKYTYVLNRLQGILEPAFKPRFVPVFCRCIGQLSATTFLDMIKEVETA
VGSRKGRTGTAAGDVAFPKGKENASVLKRYKRRL
>scaffold-TXVB-2011581-Lunularia_cruciata
VLENLRICIAKLLSDWLFRPDNGADEDLIAAVGLMERCGECVWNSSLIISFGVWCVHRVL
ELSLMESRPELWGKYTFVLNRLQGILEPAFKPRFVPPSCRCINDASASIFLERIKEVEAA
VGSRKGRTGTAAGDIAFPKGKENASVLKRYKRRL
>scaffold-YBQN-2130531-Odontoschisma_prostratum
VLENLQMCLEKLLADWLFRRDNGADEDLITAIATSQKCGECVWDRSLLVSFGVWCVHRVL
ELSLMESRPELWGKYTYVLNRLQGILEPAFKPRYVPVFCRCIQSLSATVFLDMIKEVETA
VVSRKGRTGTAAGDVAFPKGKENASVLKRYKRKL
>scaffold-ABIJ-2040029-Selaginella_lepidophylla
TLEQLRLCVKKLLSEWLFQIDNGCDEDLIAGVAAREKCGDCVWGSGLLVSFGVWCVHRVL
ELALLESRPELWGKYTYVLNRLQGILEPAFSPRTVFQPCICLQGASSSLYLDMIKEVETA
VGARKGRTGTAAGDVAFPKGKENASVLKRYKRRL
>scaffold-ENQF-2017685-Lycopodium_annotinum
VLEGLRVCIAKLLSDWLFRVDNGSDEDLIAAIAAHEKCGDCIWGSSVLISFGVWCVHRVL
ELSLMESRPELWGKYTYVLNHLQGILEPAFRPRTVPVACICIRSASSALFVDMIKEVEAA
VGSRKGRTGTAAGDVAFPKGKENASVLKRYKRRL
>scaffold-GKAG-2019416-Huperzia_lucidula
VLECLQVCIARLLSDWLFRVDNGSDEDLIAAIAAHEKCGDCIWGTPVLISFGVWSIHRVL
ELSLMESRPELWGKYTYVLNHLQGILEPAFRPRTVPFPCLCIQSANSVLFVDMIKEVEAA
VGSKKGRTGTAAGDVAFPKGKENASVLKRFKRRL
>scaffold-GKAG-2019417-Huperzia_lucidula
VLECLQVCIARLLSDWLFRVDNGSDEDLIAAIAAHEKCGDCIWGTPVLISFGVWSIHRVL
ELSLMESRPELWGKYTYVLNHLQGVLEPAFRPRTVPVPCVCIQSASSVLFVDMIKEVEAA
VGSRKGRTGTAAGDVAFPKGKENASVLKRYKRRL
>scaffold-GKAG-2019418-Huperzia_lucidula
VLECLQVCIARLLSDWLFRVDNGSDEDLIAAIAAHEKCGDCIWGTPVLISFGVWSIHRVL
ELSLMESRPELWGKYTYVLNHLQGVLEPAFRPRTVPVPCVCIQSASSVLFVDMIKEVEAA
VGSRKGRTGTAAGDVAFPKGKENASVLKRYKRRL
>scaffold-JKAA-2182014-Selaginella_wallacei
VFDHLRRCIEKLLADWLFRLDNGCDEDLIAGVAAREKCGGCIWGADLVISFGVWCVHRVL
ELSLMESRPELWGKYTYVLNRLQGILEPAFKTRTVRRPCMCLQGPPAQLYLEMIREVEAA
VSARKGRSGTAAGDIAFPKGKENASVLKRYKRRL
>scaffold-KJYC-2049062-Selaginella_willdenowii
VFEHLRLCMRKLLADWLFRFDSGCDEDLVAAVAAREKCGDCLWGSSVVVSFGVWCVHRVL
ELALMESRPELWGKYTYVLNRLQGILEPAFAGRVVPQPCGCIQGASGSLYLEMIKEVETA
VGGRKGRTGTAAGDVAFPKGKENASVLKRYKRRL
>scaffold-LGDQ-2003881-Selaginella_apoda
TLEQLRLCVRKLLSEWLFQADNGCDEDLIAGVAAREKCGDCVWGSGLLVSFGVWCVHRVL
ELALMESRPELWGKYTYVLNRLQGILEPAFSPRTVFQPCICLQGASGTLYLEMIKEVETA
VGARKGRTGTAAGDVAFPKGKENASVLKRYKRRL
>scaffold-PKOX-2011965-Isoetes_tegetiformans
VLQSLRVCLEKLLSEWLFRMDTGCDEDLIGTVATQVKCGECIWNAGLLISFGVWCVHRVL
ELSLMESRPELWGKYTYVLNRLQGILDPAFSPRNVQSFCFCLQIINATVFLEMIKDVEIA
VGSRKGRTGTAAGDVAFPKGKENASVLKRYKRRL
>scaffold-PQTO-2012652-Lycopodium_deuterodensum
VLEDLRVCIAKLLSDWLFRVDNGSDEDLIAAIAAREKCGSCIWGSAVLISFGVWCIHRVL
ELSLMESRPELWGKYTYVLNHLQGILEPAFRPRTVPTACICIQSASSALFVDMIKEVEAA
VGSRKGRTGTAAGDVAFPKGKENASVLKRYKRRL
>scaffold-WAFT-2068252-Diphasiastrum_digitatum
VLESLRVCIAKLLSDWLFRVDNGSDEDLIAAIAAHEKCGDCIWGSPVLISFGVWCVHRVL
ELSLMESRPELWGKYTYVLNHLQGILEPAFRPRTVPIACICIRSASSALFVDMIKEVEAA
VGSRKGRTGTAAGDVAFPKGKENASVLKRYKRRL
>scaffold-ZFGK-2005246-Selaginella_kraussiana
VFEHLRVCINKLLSEWLFRLENGCDEDLVAGVAAREKCGDCVWGSAILLSFGVWCVHRIL
ELSLMESRPELWGKYTYVLNRLQGILEPAFKSRAVSRPCLCLDGASSTLYLEMIKEVETA
VGSRKGRTGTAAGDVAFPKGKENASVLKRYKRRL
>scaffold-ZYCD-2007001-Selaginella_acanthonota
VFDHLRRCIEKLLADWLFRLDNGCDEDLIAGVAAREKCGGCVWGADLVISFGVWCVHRVL
ELSLMESRPELWGKYTYVLNRLQGILEPAFKARTVRRPCMCLQGPPANLYLEMIKEVEAA
VCARKGRSGTAAGDIAFPKGKENASVLKRYKRRL
>scaffold-ZZOL-2054400-Selaginella_stauntoniana
TLEQLRLCVRKLLSEWLFQIDNGCDEDVIAGVAAREKCGDCVWGSGLLVSFGVWCVHRVL
ELALMESRPELWGKYTYVLNRLQGILDPAFSPRTVLPPCICLQGASGNLYLDMIKEVETA
VGARKGRTGTAAGDVAFPKGKENASVLKRYKRRL
>scaffold-BPSG-2090765-Scouleria_aquatica
AMENLRACICKLLSEWLFRVDNGADEDLVAAISAVEKCSECVWGKGILVSFGVWCVHRVL
ELSLMESRPELWGKYTYVLNRLQGVLEPAFKPRIVSAMCGCVIEASAAVFLEMIKEVEQA
VGSRKGRTGTAAGDVAFPKGKENASVLKRYKRRL
>scaffold-DHWX-2014970-Fontinalis_antipyretica
TMESLRACVCKLLSEWLFRSDNGSDEDLIAAVSAVEKCSECVWGKGLLVSFGVWCVHRVL
ELSLMESRPELWGKYTYVLNRLQGILEPAFKPRTVPALCSCVLEASATVFLEMIKEVEQA
VGSRKGRTGTAAGDVAFPKGKENASVLKRYKRRL
>scaffold-EEMJ-2008877-Thuidium_delicatulum
TMESLRACVCKLLSEWLFRVDNGSDEDLIAAVSAVEKCSECIWGKGLLVSFGVWCVHRVL
ELSLMESRPELWGKYTYVLNRLQGILEPAFKPRTVPAMCSCVLEASATVFLEMIKEVEQA
VGSRKGRTGTAAGDVAFPKGKENASVLKRYKRRL
>scaffold-GRKU-2009320-Syntrichia_princeps
VMENLRTCLCKLLSEWLFRVETGADEDLVAVVAAVEKCGECVWGHGLLVSFGVWCVHRVL
ELSLMESRPELWGKYTYVLNRLQGVLEPAFKPRTVTPMCSCVLDASATVFLEMIKEVEQA
VGSRKGRTGTAAGDVAFPKGKENASVLKRYKRRL
>scaffold-JADL-2049473-Rhynchostegium_serrulatum
TMESLRACVCKLLSEWLFRVDNGSDEDLIAAVSAVEKCSECIWGKGLLVSFGVWCVHRVL
ELSLMESRPELWGKYTYVLNRLQGILEPAFKPRTVPAMCSCVLEASATVFLEMIKEVEQA
VGSRKGRTGTAAGDVAFPKGKENASVLKRYKRRL
>scaffold-KEFD-2061014-Encalypta_streptocarpa
TMENLRACICKLLSEWLFRVDNGADEDLVAAVAAVEKCGECVWGRGLLVSFGVWCVHRVL
ELSLMESRPELWGKYTYVLNRLQGVLEPAFKPRLVTPMCNCVLEASAPVFLEMIKEVEQA
VGSRKGRTGTAAGDVAFPKGKENASVLKRYKRRL
>scaffold-ORKS-2011397-Philonotis_fontana
TMENLRACICKLLSEWLFRVDNGSDEDLIAAVSAVEKCSECIWGKGLLVSFGVWCVHRVL
ELSLMESRPELWGKYTYVLNRLQGILEPAFKPRVVPAMCSCVLEASATVFLEMIKEVEQA
VGSRKGRTGTAAGDVAFPKGKENASVLKRYKRRL
>scaffold-QMWB-2062051-Anomodon_attenuatus
KMESLRACVCKLLSEWLFRVDNGSDEDLIAAVSAVEKCSECIWGKGLLVSFGVWCVHRVL
ELSLMESRPELWGKYTYVLNRLQGILEPAFKPRTVPAMCSCVLEASASVFLEMIKEVEQA
VGSRKGRTGTAAGDVAFPKGKENASVLKRYKRRL
>scaffold-WOGB-2095504-Andreaea_rupestris
MLENLRICVDKLLSDWLFRVDNGSDEDLIAAVATAEKCGECVWGRDLLISFGVWCVHRVL
ELSLMESRPELWGKYTYVLNRLQGILEPAFKPRTISAVCGCLLEATAAIFLEMIKEVEAA
VGSRKGRTGTAAGDVAFPKGKENASVLKRYKRRL
