# Supplementary material for: Water‐related innovations in land plants evolved by different patterns of gene cooption and novelty
Source: New Phytol. 2022 Feb 8;235(2):732–42. doi: 10.1111/nph.17981 (PMC9303528; doi:10.1111/nph.17981)
Supplement: Supplementary file 3 — Dataset S3 Fasta alignments and phylogenetic trees. [file NPH-235-732-s005.zip › Supplementary_Data_3_fasta_alignments_trees/Roots/Primary_roots/EIN2_Q9S814_1_1kp.treefile]

(Arabidopsis_thaliana_Q9S814_Ethylene-insensitive_protein_2_EIN2:0.2158978384,(Amborella_trichopoda_W1PK33:0.0754334980,(((((((((((((((Brachypodium_distachyon_I1GPA8:0.5527673126,scaffold-YBQN-2130531-Odontoschisma_prostratum:0.0865948638)25:0.0011994742,scaffold-RTMU-2006160-Calypogeia_fissa:0.0603330749)50:0.0924527773,(scaffold-BNCU-2007347-Radula_lindenbergiana:0.4101072954,scaffold-KRUQ-2018644-Porella_navicularis:0.1272439943)97:0.0718637571)34:0.0128866699,scaffold-NRWZ-2100866-Metzgeria_crassipilis:0.2163953212)48:0.0411365445,scaffold-JHFI-2005084-Pellia_neesiana:0.2843419972)52:0.0927908644,((((Marchantia_polymorpha_A0A176VGR1:0.0000000000,scaffold-IHWO-2068501-Marchantia_paleacea-mycorrizal:0.0000000000):0.0000000000,scaffold-JPYU-2003306-Marchantia_polymorpha:0.0000000000):0.0000020044,scaffold-HMHL-2055343-Marchantia_paleacea-non_mycorrizal:0.0000023891)100:0.0286274285,((scaffold-HERT-2005891-Sphaerocarpos_texanus:0.1412667337,scaffold-TXVB-2011581-Lunularia_cruciata:0.0563871322)78:0.0123697227,scaffold-ILBQ-2047396-Conocephalum_conicum:0.1394303035)86:0.0104914252)91:0.0377400026)59:0.1197469115,((((((((Anthoceros_agrestis_BONN_evm.model.Sc2ySwM_368.249.1_EVM_AagrBONN_evm.TU.Sc2ySwM_368.249___Sc2ySwM_368_1239061-1244580___:0.0000000000,scaffold-RXRQ-2024713-Phaeoceros_carolinianus-sporophyte:0.0000000000):0.0000000000,scaffold-TWUW-2007109-Anthoceros_agrestis-A:0.0000000000):0.0000025905,scaffold-BSNI-2009984-Anthoceros_agrestis-B:0.0000025905)71:0.0000022182,Anthoceros_punctactus_evm.model.utg000040l.100.1_EVM_Apun_evm.TU.utg000040l.100___utg000040l_431481-437012___:0.1280328177)97:0.0091894206,Anthoceros_angustus_006769_locus_scaffold26_size1211857_418101_422840_-_len_3546:0.0300145431)90:0.0046231722,scaffold-ZFRE-2118218-Phaeoceros_carolinianus-sporophyte_1575:0.0520912361)100:0.2273696814,(((scaffold-AKXB-2001361-Phaeomegaceros_coriaceus:0.0000024562,scaffold-AKXB-2001362-Phaeomegaceros_coriaceus:0.0000025905)100:0.0083876479,scaffold-UCRN-2054067-Megaceros_flagellaris:0.0460627134)92:0.0176399583,(scaffold-DXOU-2036371-Nothoceros_aenigmaticus:0.0000028150,scaffold-TCBC-2001893-Nothoceros_vincentianus:0.0000020620)100:0.0291446377)90:0.0491556911)76:0.0263402456,(scaffold-RXRQ-2023636-Phaeoceros_carolinianus-sporophyte:0.0000025905,scaffold-WEEQ-2014969-Phaeoceros_carolinianus-gametophyte_1575:0.0000025905)97:0.0900084246)73:0.0911552357)74:0.0279111400,((((((((((Selaginella_moellendorffii_D8T9K3:0.0000000000,scaffold-ZZOL-2054400-Selaginella_stauntoniana:0.0000000000):0.0000025905,Selaginella_moellendorffii_D8SWP5_EIN2-like_protein_SmEIN2:0.0000025905)100:0.0464560781,scaffold-ABIJ-2040029-Selaginella_lepidophylla:0.0319083168)100:0.0156171919,scaffold-LGDQ-2003881-Selaginella_apoda:0.0121876915)99:0.0891917841,scaffold-KJYC-2049062-Selaginella_willdenowii:0.1918827189)80:0.0880069296,(scaffold-JKAA-2182014-Selaginella_wallacei:0.0473864184,scaffold-ZYCD-2007001-Selaginella_acanthonota:0.0000028883)99:0.2062827604)69:0.0051818710,scaffold-ZFGK-2005246-Selaginella_kraussiana:0.1421817331)95:0.0956307580,scaffold-PKOX-2011965-Isoetes_tegetiformans:0.3333250050)40:0.0231981708,(((((((Fontinalis_antipyretica_11484-RA___mRNA___locus_177745_13_5276_-__translate_table__standard_:0.0000020912,scaffold-DHWX-2014970-Fontinalis_antipyretica:0.0000029775)99:0.0275299706,((scaffold-EEMJ-2008877-Thuidium_delicatulum:0.0000025905,scaffold-JADL-2049473-Rhynchostegium_serrulatum:0.0000025905)61:0.0000021394,scaffold-QMWB-2062051-Anomodon_attenuatus:0.0174513122)64:0.0000021342)82:0.0196339183,scaffold-ORKS-2011397-Philonotis_fontana:0.0071771171)81:0.0369737586,scaffold-BPSG-2090765-Scouleria_aquatica:0.0735416290)79:0.0337522096,(scaffold-GRKU-2009320-Syntrichia_princeps:0.0774815036,scaffold-KEFD-2061014-Encalypta_streptocarpa:0.0288008012)75:0.0180174790)94:0.0798360253,(((((((((scaffold-DFDS-2001780-Desmidium_aptogonum:0.0000022003,scaffold-DFDS-2001781-Desmidium_aptogonum:0.0000020465)100:0.1123973423,scaffold-GGWH-2049154-Onychonema_laeve:0.0722738634)100:0.0760283775,(scaffold-MCHJ-2002900-Micrasterias_fimbriata:0.0819925587,scaffold-RQFE-2008891-Cosmocladium_cf._constrictum:0.2464596221)100:0.0799305846)99:0.0789776945,scaffold-RPRU-2042959-Staurodesmus_omearii:0.1463287935)100:0.0993886388,scaffold-RPQV-2002840-Phymatodocis_nordstedtiana:0.2543963388)100:0.2776506582,scaffold-XRTZ-2006581-Roya_obtusa:0.2828273922)47:0.0274317415,(scaffold-JOJQ-2008754-Cylindrocystis_cushleckae:0.1364543537,scaffold-NBYP-2003795-Mesotaenium_kramstae:0.1529306706)51:0.0441761959)92:0.0772067037,scaffold-WDCW-2005059-Mesotaenium_endlicherianum:0.2898098293)87:0.0071918736,scaffold-WSJO-2048354-Mesotaenium_braunii:0.1898069467)100:0.2200102610)53:0.0721797832,scaffold-WOGB-2095504-Andreaea_rupestris:0.1206606442)72:0.0752733623)29:0.0371827900,(scaffold-VQBJ-2007300-Coleochaete_scutata:0.6011568784,(((scaffold-ENQF-2017685-Lycopodium_annotinum:0.0227935442,scaffold-WAFT-2068252-Diphasiastrum_digitatum:0.0024887387)97:0.0139627738,(scaffold-GKAG-2019416-Huperzia_lucidula:0.0458466296,(scaffold-GKAG-2019417-Huperzia_lucidula:0.0000027944,scaffold-GKAG-2019418-Huperzia_lucidula:0.0000029890)100:0.0101381580)100:0.0809913519)90:0.0328520158,scaffold-PQTO-2012652-Lycopodium_deuterodensum:0.0195423112)97:0.0914171506)68:0.0628040783)26:0.0212826726)45:0.1416866705,scaffold-EEAQ-2089877-Sceptridium_dissectum:0.1146123738)32:0.0238374907,(((((Azolla_filiculoides_s0054.g033820:0.0772775976,Salvinia_cucullata_v1.1_s0128.g021880:0.1573772780)99:0.0778693710,scaffold-EWXK-2019537-Thyrsopteris_elegans:0.0233385843)90:0.0305883187,((((scaffold-AFPO-2075457-Blechnum_spicant_gametophyte:0.0164330089,((scaffold-UFJN-2006152-Diplazium_wichurae:0.0000022822,scaffold-XWDM-2022940-Cystopteris_fragilis-2_samples_combined:0.0246290713)83:0.0081939846,scaffold-YQEC-2077582-Woodsia_ilvensis:0.0341371676)79:0.0082343321)55:0.0000020175,scaffold-HEGQ-2012266-Gymnocarpium_dryopteris:0.0246566175)68:0.0000021013,scaffold-OCZL-2010958-Homalosorus_pycnocarpos:0.0166934472)89:0.0341802809,(scaffold-WGTU-2077279-Leucostegia_immersa:0.0971746051,scaffold-WQML-2070604-Cryptogramma_acrostichoides:0.0447782764)82:0.0203637256)92:0.0180465062)93:0.0508638858,scaffold-NOKI-2017778-Lindsaea_linearis:0.1145316539)100:0.1475282572,(scaffold-RFMZ-2010473-Osmundastrum_cinnamomeum-B:0.0248764071,scaffold-VIBO-2079482-Osmunda_javanica:0.0000021338)99:0.0256530735)99:0.0893505611)100:0.2320103200,(scaffold-GNQG-2011619-Encephalartos_barteri:0.0279719720,scaffold-KAWQ-2008860-Stangeria_eriopus:0.0366915625)98:0.0617744070)39:0.0261049797,Ginkgo_biloba_Gb_17016:0.0848137254)38:0.0458084528,((Picea_lambertina_PILA_33424:1.0199580230,(Picea_taeda_PITA_36704:0.0000025905,scaffold-DZQM-2056527-Pinus_radiata:0.0000025905)78:0.0000020177)98:0.0474699432,((Pseudotsuga_menziesii_PSME_48932:0.0558802276,scaffold-VSRH-2012596-Abies_lasiocarpa:0.0370090282)81:0.0000026431,scaffold-AQFM-2083539-Pseudolarix_amabilis:0.0183370227)98:0.0381583789)95:0.0329001912)94:0.0667279634,(((scaffold-CDFR-2065723-Manoao_colensoi:0.0000025905,scaffold-JZVE-2042976-Parasitaxus_usta:0.0000025905)67:0.0000020118,((((scaffold-HILW-2019947-Acmopyle_pancheri:0.0000021020,scaffold-VGSX-2074422-Retrophyllum_minus:0.0088786751)100:0.0088758964,(scaffold-PLYX-2018836-Falcatifolium_taxoides-2_samples_combined:0.0000025093,scaffold-QHBI-2013890-Falcatifolium_taxoides-A:0.0000025905)90:0.0000022563)98:0.0087378468,scaffold-MHGD-2076260-Microcachrys_tetragona:0.0175242489)99:0.0267006532,scaffold-JRNA-2012805-Phyllocladus_hypophyllus:0.0534397231)72:0.0007231818)74:0.0085382861,scaffold-ZQWM-2007301-Lagarostrobos_franklinii:0.0088589251)100:0.1105981744)93:0.0164301181,((Sequoiadendron_giganteum_SEGI_08907:0.0258808149,((scaffold-GMHZ-2016852-Cryptomeria_japonica-2_samples_combined:0.0000025905,scaffold-HOUF-2009807-Cryptomeria_japonica-leaf:0.0000025905)100:0.0323640712,scaffold-JDQB-2010693-Neocallitropsis_pancheri:0.0648762474)99:0.0140880687)94:0.0046309294,(scaffold-ESYX-2015434-Cunninghamia_lanceolata-branch_apex_with_needles:0.0173998105,scaffold-QSNJ-2069888-Taiwania_cryptomerioides:0.0548895951)100:0.0419425049)100:0.1048224719)97:0.1147601925)98:0.0756606579,(((Brachypodium_distachyon_I1IIS4:0.0849201866,Oryza_sativa_indica_B8AQ12:0.1761621816)100:0.0352247067,Brachypodium_distachyon_I1GPA7:0.1520805817)99:0.0661157620,Oryza_sativa_indica_B8B7D3:0.1150150418)100:0.2126074319);
