# Supplementary material for: Water‐related innovations in land plants evolved by different patterns of gene cooption and novelty
Source: New Phytol. 2022 Feb 8;235(2):732–42. doi: 10.1111/nph.17981 (PMC9303528; doi:10.1111/nph.17981)
Supplement: Supplementary file 3 — Dataset S3 Fasta alignments and phylogenetic trees. [file NPH-235-732-s005.zip › Supplementary_Data_3_fasta_alignments_trees/Roots/Primary_roots/EIN3_O24606_1_1kp.fasta]

>Klebsormidium_flaccidum_A0A1Y1IDK1_Ethylene_insensitive_3_family_protein
MEGPPHFHHMPSPYGMVAEHGHGMQAPHGLQQYHQVPHHPEQGGAHPEGHLQAQAHAYNPGQQGHHQEGQVPGSGLDPGQEYQDGSLYSAVVEAGMEKAPAEDVDDELLARVEVSELTDAQIRTRLKLLTAEAQKRGVQVDDWLPGVHPPPLSDAEQLKVEKARNAKAERRLGRIFEGLVKEVGGYGWIYGFITASGQPKSGASESMRKWWLEQVRFNEVACPDRKAPLNAARLPKTANLSDCDGKSPQQLMIKLTHRQLASMASEWLRLCEPSAAQYPLNGSGGSPPWWPENIQYKKPDLLKNQALTEVLELGLKNFLPNMFATDASEVLIKILIRSKVLRKAGAAEIAIVVKVINTAVALWAKPDPPRRAAAPGQAGGRRGRPKRSEGGTNYSGLLAGVDGSGFKRKRRKREEIEERPFKCELCDHPGYTSRGGLSDHKCTSGVRMDHMQDGGLGGAQIVVPVASQMGGQMVGQGMDPGMDHPAMGYHHEDTAIGQMHGHGMPS

>Klebsormidium_flaccidum_A0A0U9HHZ5_Ethylene_insensitive_3_family_protein
MEEEAGEDGAHNEGGSSGGLEEEGGWDDDGQRRPRRSAFTQSGELDDDEIEEVLEMFSFDELKHRKAVYVEAVKRKEATEREGAGNESEADEMQRARSQRGRPGRVLSSAEKRKRSLAAEQQILKLFQRMTNKYGVTAWVFGYTTSIGKPRIGAAESVQPWWVLGKVYEVNAIRAHVAGRGDLQQEINRLEGSALDELLQKLNGPQLHSLAAFWFPKCSPSIRKFPLSGEKGSPPWWPAESRPESARVRAIVHSVINRSTALWPPQQDSATTGAEEAGLSGPEGGQEGATNADPHEAVGTEGVQGRRKRRRRCDITEYPFKCTAAGCEGHRGFVSAGGLANHRRANHPGASRGATEGTTAGGGLGGAEDAAASAEGGQPPVEEDPQARPSFGEARSDNEGGPRTESAGHNQPANESGGGRASRSDDPATVHFAATEGDPRRASSPSDPPPTLYRRRRKASFPTWKTVRRTAGTRKGPREV


>Arabidopsis_thaliana_O23115_ETHYLENE_INSENSITIVE_3-like_2_protein_EIL2
MDMYNNNIGMFRSLVCSSAPPFTEGHMCSDSHTALCDDLSSDEEMEIEELEKKIWRDKQRLKRLKEMAKNGLGTRLLLKQQHDDFPEHSSKRTMYKAQDGILKYMSKTMERYKAQGFVYGIVLENGKTVAGSSDNLREWWKDKVRFDRNGPAAIIKHQRDINLSDGSDSGSEVGDSTAQKLLELQDTTLGALLSALFPHCNPPQRRFPLEKGVTPPWWPTGKEDWWDQLSLPVDFRGVPPPYKKPHDLKKLWKIGVLIGVIRHMASDISNIPNLVRRSRSLQEKMTSREGALWLAALYREKAIVDQIAMSRENNNTSNFLVPATGGDPDVLFPESTDYDVELIGGTHRTNQQYPEFENNYNCVYKRKFEEDFGMPMHPTLLTCENSLCPYSQPHMGFLDRNLRENHQMTCPYKVTSFYQPTKPYGMTGLMVPCPDYNGMQQQVQSFQDQFNHPNDLYRPKAPQRGNDDLVEDLNPSPSTLNQNLGLVLPTDFNGGEETVGTENNLHNQGQELPTSWIQ
>Arabidopsis_thaliana_Q9LX16_Putative_ETHYLENE_INSENSITIVE_3-like_4_protein_EIL4
MVEVEELEPLSPMDDEEEEISYDDLKRRMWKDRNLMEKKLKQQKRHSNDVVSFTTHRAEASRRKKMARSQDSVLKYMMKIMEVCKAKGFVYGIVPEKGKPITGSSDSLRRWWKENVQFDQNAPDAITDYLALAAAAAAAELIDKSSSSSSLLHMLQELQDTTLGSLLSALMQHCMPPQRRFPLEKGIAPPWWPTGTELWWGEQGAAHEHGAPPYRKPHDLRKSWKVSVLAAVIKHMSPNLGRVRRLARQSKSLQDKMMAKETDTWSRVLNQEEALLNIKDLKISEDQDDQESSGSKRKSESMEPSKSVYTCQNSSCPKSDVSFGFGDKNSRTGHEIQCLYGSNQEPSQSGEYTSSLLETVPSIVTNSTSEDDYYNVSSRALDKRDDDDHSINGNWMEYFWLEKMQQEFHCSRRFEDDEGTGTDFDQLTESDRSDNVNLNQLTKSDRSDNVNRSAFSVWDMGCEDKDIYMFD
>Arabidopsis_thaliana_Q9SLH0_ETHYLENE_INSENSITIVE_3-like_1_protein_EIL1
MMMFNEMGMYGNMDFFSSSTSLDVCPLPQAEQEPVVEDVDYTDDEMDVDELEKRMWRDKMRLKRLKEQQSKCKEGVDGSKQRQSQEQARRKKMSRAQDGILKYMLKMMEVCKAQGFVYGIIPEKGKPVTGASDNLREWWKDKVRFDRNGPAAIAKYQSENNISGGSNDCNSLVGPTPHTLQELQDTTLGSLLSALMQHCDPPQRRFPLEKGVSPPWWPNGNEEWWPQLGLPNEQGPPPYKKPHDLKKAWKVGVLTAVIKHMSPDIAKIRKLVRQSKCLQDKMTAKESATWLAIINQEEVVARELYPESCPPLSSSSSLGSGSLLINDCSEYDVEGFEKEQHGFDVEERKPEIVMMHPLASFGVAKMQHFPIKEEVATTVNLEFTRKRKQNNDMNVMVMDRSAGYTCENGQCPHSKMNLGFQDRSSRDNHQMVCPYRDNRLAYGASKFHMGGMKLVVPQQPVQPIDLSGVGVPENGQKMITELMAMYDRNVQSNQTPPTLMENQSMVIDAKAAQNQQLNFNSGNQMFMQQGTNNGVNNRFQMVFDSTPFDMAAFDYRDDWQTGAMEGMGKQQQQQQQQQDVSIWF
>Arabidopsis_thaliana_O23116_ETHYLENE_INSENSITIVE_3-like_3_protein_EIL3
MGDLAMSVADIRMENEPDDLASDNVAEIDVSDEEIDADDLERRMWKDRVRLKRIKERQKAGSQGAQTKETPKKISDQAQRKKMSRAQDGILKYMLKLMEVCKVRGFVYGIIPEKGKPVSGSSDNIRAWWKEKVKFDKNGPAAIAKYEEECLAFGKSDGNRNSQFVLQDLQDATLGSLLSSLMQHCDPPQRKYPLEKGTPPPWWPTGNEEWWVKLGLPKSQSPPYRKPHDLKKMWKVGVLTAVINHMLPDIAKIKRHVRQSKCLQDKMTAKESAIWLAVLNQEESLIQQPSSDNGNSNVTETHRRGNNADRRKPVVNSDSDYDVDGTEEASGSVSSKDSRRNQIQKEQPTAISHSVRDQDKAEKHRRRKRPRIRSGTVNRQEEEQPEAQQRNILPDMNHVDAPLLEYNINGTHQEDDVVDPNIALGPEDNGLELVVPEFNNNYTYLPLVNEQTMMPVDERPMLYGPNPNQELQFGSGYNFYNPSAVFVHNQEDDILHTQIEMNTQAPPHNSGFEEAPGGVLQPLGLLGNEDGVTGSELPQYQSGILSPLTDLDFDYGGFGDDFSWFGA
>Arabidopsis_thaliana_O24606_Protein_ETHYLENE_INSENSITIVE_3_EIN3
MMFNEMGMCGNMDFFSSGSLGEVDFCPVPQAEPDSIVEDDYTDDEIDVDELERRMWRDKMRLKRLKEQDKGKEGVDAAKQRQSQEQARRKKMSRAQDGILKYMLKMMEVCKAQGFVYGIIPENGKPVTGASDNLREWWKDKVRFDRNGPAAITKYQAENNIPGIHEGNNPIGPTPHTLQELQDTTLGSLLSALMQHCDPPQRRFPLEKGVPPPWWPNGKEDWWPQLGLPKDQGPAPYKKPHDLKKAWKVGVLTAVIKHMFPDIAKIRKLVRQSKCLQDKMTAKESATWLAIINQEESLARELYPESCPPLSLSGGSCSLLMNDCSQYDVEGFEKESHYEVEELKPEKVMNSSNFGMVAKMHDFPVKEEVPAGNSEFMRKRKPNRDLNTIMDRTVFTCENLGCAHSEISRGFLDRNSRDNHQLACPHRDSRLPYGAAPSRFHVNEVKPVVGFPQPRPVNSVAQPIDLTGIVPEDGQKMISELMSMYDRNVQSNQTSMVMENQSVSLLQPTVHNHQEHLQFPGNMVEGSFFEDLNIPNRANNNNSSNNQTFFQGNNNNNNVFKFDTADHNNFEAAHNNNNNSSGNRFQLVFDSTPFDMASFDYRDDMSMPGVVGTMDGMQQKQQDVSIWF
>Arabidopsis_thaliana_Q9FJQ5_ETHYLENE_INSENSITIVE_3-like_5_protein_EIL5
MVEVQDLEPLSPIQDYDEDDLEEDVDEFERFGEEISYDDLKKRMWKDRNLMCKLKQQKRDNLNSVISSPSSSTSASSSSSSSVIVRRTEASRRKKMARSQDSVLKYMMKIMEVCKAQGFVYGIVPEKGKPVTGSSDSLRRWWKENVQFDQTAPNAVSDYLTLAAAQLISSNESLDPNSYIHMLHELQDTTLGSLLSALMQHCVPPQRRFPLEKGLAPPWWPNGTELWWGEQGAAAFEHGPPPYRKPHDLRKAWKVSVLAAVIKHMSPNLERVRRLARQSKCLQDKMMAKETDTWSRVLNQEEARLNRLKISDDEDEDRDQEQARFTCFDQEPSLNTCFIVGQDQEPLGSMRKDKRVDQEFSSNDCFLVAQDQEPRKGKKADQEWSPNSCFLVDQEPLGNKRKGEFVEKEAMLSNVYTCQNSSCPSSDVSLGFVDKNLRTGHEIECLYGTPELVNQSSGGGSDGFVRSITTSDDDYSASSKAEDTRDYHNQDGNWLDYLWFERLHDLNFSDQGFEDQTSTVDLNQLPDHSDSNQTMNEDDISLWDMGCEDKDIYMSQD

>Amborella_trichopoda_W1PVF3
MDQLAMIANEFGDGSDMEVDDIRVDNLAENEVSDEEIEPDELEKRMWKDRIKLQRIKERQKAAAQQAEKPKQKQTSDQARRKKMSRAQDGILKYMLKLMEVCKARGFVYGIIPEKGKPVSGASDNIRAWWKEKVKFDKNGPAAIAKYEAENFSAGKADNKGGFNSLQDLQDTTLGSLLSSLMQHCDPPQRKFPLEKGVAPPWWPLGNEEWWSELGLSKRLDPPPYRKPHDLKKVWKVGVLTAVIKHMSPNIAKIKKHVRQSKCLQDKMTAKESSIWLGVLNKEEGTIHQLSNENGSSGVSETGTPPAFSERKEAEACSNSEYDVDGYEDEPCSVSSKDNGKASKDDRETCLEKGDSRENEKRLHQEFHAKEPSPQEARRKRPRTSSTPVNQHEPLPLEESQDGVPRNVIPDMNLMEAQPISVQPPPQNIQLGSAPLPLEDPTQLPHQLQDSQFHNVPGEFSGMASANIVARSMSVKGQPLLFAGAPNTSLHTKATFPAYDSSPGRYGFSHAQSQMQMVNGGHDLRQDGGEIRDENQVFGHVLTLEGRTHEIVGDVNPLVKDAFHSEPDKLVESRFGSPMHDLSLVYGFHSPFDFGIGDTGSLEAADLDFSLEDDLIQYFGA
>Amborella_trichopoda_W1NR07
MGIYEEMGFPCNFDIMPQPTEVDPTVENEGEAAMIQDDDDSEDEMIDVDELERRMWRDKLRLRRLKEQSKGKEAMGGDLAKQRQSQEQARRKKMSRAQDGILKYMLKMMEVCKAQGFVYGIIPEKGKPVSGASDNLRAWWKEKVRFDRNGPAAIAKYQADNAIPGISDENSGMASTPHTLQELQDTTLGSLLSALMQHCDPPQRRYPLEKGIAPPWWPTGNEEWWPQLGLPKGQGPPPYKKPHDLKKAWKVSVLTAVIKHMSPDIAKIRKLVRQSKCLQDKMTAKESATWLAVVNQEEALSRQQNPDACPPSSSSNGMGLSLLAAPVTTMEVQEIKPDVDLFNLGMGKERLLPPIKSETADFVRKRKLPTEVIVVDQKIYTCDNVQCPSHQYQLGFLDKNSKNNHQSNCPFASEIHQGMGLPLPRPDIGKEKPVFPLPNFTQPLQAMSGNGNGFLGNDSNKFLTGNDGSNNMTAMTPAIVNNSDDLPDLGLPLDGQKRIKDILDSYNFNPSLQPNRNNPNHGTGMEIHNQRTLIDINMDLVNPPINGFRPANEENMFGHGAMMGGNHNGFDIYFRDDLPLDPCKVFDQGYEQNSHDVNAEFKFGAPYNVGMDFGIPFMKTPEALRKPEAPIWYFTGP

>Brachypodium_distachyon_I1I8G1
MDHLAIVPSELGDVSDFEVDGIQNLTENDVSDEEIEADELARRMWKDKVRFKRIKERQQKLALQQAELENAKSKNISDLALRKKIARAHDGILKYMLKLMEVCNARGFVYGIIPDKGKPVSGASDNIRAWWKEKVKFDKNGPAAIAKYEVENSVLFNTTSSGTTNEHSLMDLQDATLGSLLSALMQHCSPQQRKYPLDKGIPPPWWPSGNEEWWIALGLPKGKTPPYKKPHDLKKVWKVGVLTGVIKHMAPNFGKIRNYVLKSKCLQDKMTAKESLIWLSVLQREENYIHSIDSGVSEITHRYELGDKNGNSYSSSDEYDVDCLEKPPHSATSKDSVGAHQLALQIREDNVSSRGDRKHLDKQSTRALPSDKKTKESRKRKRRTGQFPVDESVVEVMQRNGDLPEVFSNAIPDMNRNQMEVPPMANRLTSVNNVSTSVALPHQGHAEENFISPGPVAINYNCNQTTDATHSSVYIGEQPLACDSSDYRNPWPVDNFQQDLSLVPIGFSSPPLDYHTSAAKQSLPLSMVPTMGTGALVENTSYNHHMAASGNSISVAGDAHQIMSDDFYIDPDDKFVGSSFEGLPLDFIGINSPIPDLDELLDDDDLMQYLGT
>Brachypodium_distachyon_I1H5Z2
MMGGGLVMDQGMVFSGVHNFVDLLQQNGGDKNLGFGSLMPQTSSGDQCVMGEGDLVDPPADNFPDAGDDDSDDDVDDIEELERRMWRDRMKLKRLKELQQSRGKEQAGGGGMGADGGLKPRQSQEQARRKKMSRAQDGILKYMLKMMEVCRAQGFVYGIIPEKGKPVSGASDNLRAWWKEKVRFDRNGPAAIAKYQADNAVPGSESDLGSGTASPHSLQELQDTTLGSLLSALMQHCEPPQRRFPLEKGVSPPWWPSGDEEWWPELGIPKDQGPPPYKKPHDLKKAWKVSVLTAVIKHMSPDIEKIRRLVRQSKCLQDKMTAKEISTWLAVVKQEEELYMRLHPGARPPMPSGGIASAISFNASSSEYDVDVADDCKGDEAGTHKMAMADPTAFNLGAAMLNDKFLMPELPMNMKEEAADVEYVQKRGSATTEPELMLNNRVYTCNNGQCPQSDYGYGFLDRNARNSHQYACKYNDPLPPTVAVENKPPPPPPAQQVFPTAYNQPNQALNNLDLDFSLPMDGHRSITELMNMYDNNMANKSTSSNDDVTIIERPNALAPRMQMDEGFFGQGNGIGGNGGGLFDDVGNMMQQQQQPQAQAPQQFFIRDDTQFGNQMGNITGSSDFRFGSGFNMSGTVDYPQQKNDGPNWYY
>Brachypodium_distachyon_I1IR95
MDQLAMLATEFGDSSDFEVDGITENDVSDEEIEPEELARRMWKDRVRLRRIKERQQKLALQQAELEKSKPKPISDQAMRKKMARAHDGILKYMLKLMEVCNARGFVYGIIPDKGKPVSGASDNIRAWWKEKVKFDKNGPAAIAKYDAENLVAADAQSTAVKNDHSLMDLQDATLGSLLSSLMQHCSPPQRKYPLEKGTPPPWWPSGDEEWWIALGLPSGQIAPYKKPHDLKKVWKVGVLTCVIKHMSPNFDKIRNHVRKSKCLQDKMTAKESLIWLGVLQREERLVHSIGNSVLAITYSSAPEYRNVNGNTNSSSNEYDVDGFEEAPLSASSKDDEQDLPPAAQSSEEHVSLRGRERANTKHPNQAVLKAGAKEQPNIKRARHSSTAIEHGVQRTDDAPENSRNLIPDMNRLDHVEIPGMSNQIISFTQVGVTSESLQHRGDQGHVYLPGGGANSFDNAEAANATPVSIYMGGQPVPYESSDNARSKSGNPFPLADDSGFNNLPSSYKTPLKQSLPLSRMDHHVVPAGIRAPAVNSPYGDHVIDGGNSTSVPGDMQHLIDFPFYPEQDKFVGSSFEGLPLDYISISSPIPDIDDFLLHDDDLMEYLGT

>Brachypodium_distachyon_I1IAU5
MEHEDAPGVAGGGPAPADDLEALEQPEEISDSESGSESLEISDLKKRMWKDQMLLTKLEGRAGARGVAGPPSRTSSTASSSSGSGLQAEESLDVQCRRKAMLRAQDGVLRHMLRMMEACNARGFVYGVIDEAGEPMSGSSDSLRGWWKENVSFDRAGPMGLVGPVGDSPLGLASCLYRLQDIQDSTLGSVLSALIQHCEPPQRSFPLERGLAPPWWPTGHEPWWGTQGEMQAYQGVPPYRKPHDLKKAWKISLLSAVIKHMSPRFDQMRKLVWQSKRLQQKMSAKESETWSKVLRQEEALSGRLKASLQISQLDDDEEEEEDKKDMGEKDDLEGVGVQQDKRKREVSRSGSGSGSSVQNEKYTLQPTAGGSRELTIMLPDQLAATDQASRSPIDELMKLYYSCIQGAGESYGDRGKEEDMAALVSPLVLGGAIDEVAQDVLFDIIGSCPEVDDVLRLMGE
>Brachypodium_distachyon_I1IAU4
MGHVDSTGAFLHDLEALDQQQEQEQEQEQEEIIDYEPESIEISDLKKRMWKDQMRLMKLEGRAGNRGAVPPVPAGDARPSAEEQEQEDSPDVRCRRKAMLRAQDGVLRHMLKMMEACNARGFVYGVIDEAGEPMSGSSDSLRGWWKDNVIFDRTGPMALAAGLSGDTNSSPLGLASYLHRLQGIQDNTLGSVLSALIQHCEPPQRNFPLERGLAPPWWPTGKEPWWGTQGEMQAHQGAPPYRKPHDLKKAWKISLLSAVIKHMSPRFDQMRRLVWQSKRLQQKMSARESETWSKVLRQEEALNRRFKNSLQITPLDGDDEDDGDTADGLEDVVRGARDKRRCATTVPSSGGGGGSGAGGKWPRIPRGGGEQLADVQAEESPINELMELYYNCLQGDDDDGQEKHDVAVVPLGVPGGVVDDAAQQFLLDILGTCPEVDRVLRLMEE
>Brachypodium_distachyon_I1IYE4
MDRGKAKAARHAAAIAADAEPDQNEELFSESESGSESIEIADLKKRMWKDQMLLMKLEGSSGGHDRRAGAQRPAAGSHLAQAQKDSETPESRYRRKAMLRAQDGVLRHMLRMMEACNARGFVYGIVDEAGVPVSGSSDSLRGWWKEDVGFERSGPLSLVGPGTAHGSPASSSFLHGLLDIQDSTLGSLLSALIQHCEPPQRSFPLDRGLPPPWWPTGQEVWWGLQGESQAHQGPPPYRKPHDLKKAWKISLLSAVIKHLTPRFDQMRRLVWQSKRLQHRMSARDAETWSRVITQEEALDRQVQRSLQITPLDEDDKDSAVGDGPREAVRGMHVDKRKRQVVGNESAGGNLDTGVGAEPLATLSGIDGVAEADRNSIDELMKMYYSCLQGTDGGEQDTKDVVAVGRGGGEQSNTPAENAPLDADQGACRYAASRFPERRRCDGHE

>Ginkgo_biloba_Gb_01928
MGANSTLNHAVSYSGSLGYIPQLRGSGKGTFQSVMEGTELGPQFASGFRPFSVVAQHMSGGQQPPQELLSGIGSTGLQGQGHLVIGNSGMLDGDFRTNEH
LQQSNHMSQAGQETSHIHHDESAVFGQPLAVDNSSNELCVDAGNWQRGFNNDCGKIVDHHFVAQSDGIPPDYEFNNPFNLGLDGTSSLDGGLDFLDKTLS
NILELRLAS*
>Ginkgo_biloba_Gb_01929
QHTNAPSVQKCLI*QR*RWKSLVMWSIGSTQLIRFLNSTLALYSNVLLVIYVLVTFSWFCVWKISVSRLIHWSFWRSLVPRPYGE*VNRYADLVIVNMRV
FSVISF*FWVLQTKNFSWVFLAKSAFIQLG*EWGLGYMEKQMTTDFGLGGNMDIDVGDLMGDNDGEGMVEDDVSDEEIDVDELEKRMWKDRIRHRRMKEQ
QKAREQNNDKPKHKQSQEQARRKKMSRAQDGILKYMLKMMEVCKAQGFVYGIIPEKGKPVSGASDNIRAWWKEKVRFDRNGPAAIAKYQAEHASPGVQEK
NLTSAPTPHTLQELQDTTLGSLLSALMQHCDPPQRRFPLDKEVSPPWWPRGDEDWWPQLGLAKSQGPPPYKKPHDLKKAWKVGVLTAVIKHMSPDIAKIR
KLVRQSKCLQDKMTAKESATWLSVLNQEESLSQPQSQGQGGVKSEGMPGSAGVLTVSSSSEYDVEGYDDSPSSIRPGDDAQEGETEVGPTIGGSLSSRGA
ETCCEGDDSNEKAAENASLVVQDGELAEAMRKKRSSSENLFPEERLFACSYEGCRHYDWRNGFSDINNRNAHTNSCPYRHESQESYMGANSTLNHAVSYS
GSLGRPPQLRGSGKGTFQSVMEGNELGPQVASGFLPVSVVAQHMSGGQQPPQELLSGIGSNGLQGQGHLVIGNSGMLDGDFRTNEHLQLSNYMSQAGQET
SHIHHDESAVFGQPLAVDNSSNELCVDAGNWQSGFNNDCGKIVDHHFVPQSDGIPPDYEFNSPFDLGLDGTSSLDGGLDFLDEDYIQYFGA*TGFLKIRE
FCRKAGLG*YLKCDETHTNECLVDTFYSIMANKQ
>Ginkgo_biloba_Gb_36016
MEMEQAMVTDYGVGENSDLEVGDLAEEMAEDDVSDEEIDFHELEKRMWKDRIKYRRMKEQQKITTDRNDKPKPKQSMEQARRKKMSRAQDGILKYMLKMM
EVCKAQGFVYGIVPEKGKPVSGASDNMRAWWKEKVKFDRNGPAAIAKYQVENHSHGMQQNNLTVTPPSHSLQELQDTTLGSLLSSLMQHCNPPQRRFPLE
KGIPPPWWPSGDEDWWPQSGLQKGQGPPPYKKPHDLKKAWKVGVLTAVIKHISPDVAKIRKLVRQSKCLQDKMTAKESATWLGVLNQEEALTGQSNQGNV
VSNSSGSHTSANGGTCTTTSSASEYDVEVYDDSPSSVSPKDDAQNGEAEVSPCDCSLNSSGVQVASERNSSNKNTSDNVVTVVRDGDSAEDSRRKRLRRN
NSIPEQLAFVCPYQGCQHQDWRNGFPDINQRNLHASSCPYNYEAHRSFMGADSGMNQAVSYTGPLEDPNKSHGGAKGVSNASTEGNEVQPRCGSGFSSVQ
VVSEQMYSEGRPHEFLTSFHNTGLQSEGQLISGNFCAQDGDCHTKQQLHPGTSWNQIGQETIEIHDVASPVFRHSLMVDSSSNELSGDIPNYGFNDTGKL
AGNHFEPQSDSLAMDYGFNSPFDFRLDGPGSVDVDLDFSFDEDFIHSTCGKLADISVAAEYNMTRWG*
>Ginkgo_biloba_Gb_03292
MVSHEEIGYSGHFDFLPIPEAGGGRGDAMGENEVEVMHDDYLSEDEIDVDELEKRMWKDRLRLRRIKEHQKENYDGDSVKQRQSQEQARRKKMSRAQDGI
LKYMLKMMEVCKAQGFVYGIIPEKGKPVSGASDNLRAWWKERVRFDRNGPAAIAKYQVEHMSPGKNECNVSVAPIPQTLQELQDTTLGSLLSALMQHCDP
PQRRYPLEKGVSPPWWPSGNEDWWPQVGLPKGQGSPPYKKPHDLKKAWKVGVLTAVIKHISPDIAKIRKLVRQSKCLQDKMTAKESATWLSVVSQEEVLS
RQQNPNSCHLTSGTICGNAGALTASNSSEYDVEGFDDAPFSVSPNNDGQGDELQDFDFFNMANSKESLWSIQNGDTAAIIRKRKLPGESLMQDEKVYTCP
YEQCPYHEREDGFLNQNLRNAHQSNCPYRTDVRGIEFQRPEPQANNFVFCAPMEQPNPLQLQEQGVSQSRNEGQLASQGNTNLPSLTTSGLTMPANSPQP
INELLALYDSALQRSTASTNWSPQYIGNDNQVATNTGPTFQRRDFFRIAPEDIFFYQGVVDGNNDSESSISVHQSSTSTRQTMKETLSSNESKAFDQSFE
PQSQEILRDIGFGSPYNISCMESFGRGSKNQITHDDQIWYFGA*
>Ginkgo_biloba_Gb_08309
MGIYDEMGYSGNLDFLPLPPEGDSMCENEGEVMHDDDLSEDEIDVDELEKRMWKDRIRLRRIKEQHKVKDHVDTAKQRQSQEQARRKKMSRAQDGILKYM
LKMMEVCKAQGFVYGIIPEKGKPVSGASDNLRAWWKEKVRFDRNGPAAIAKYQAEHAIPGANEDNVIVAPTPHTLQELQDTTLGSLLSALMQHCDPPQRR
FPLEKGISPPWWPTGNEDWWPQVGLPKGQGPPPYKKPHDLKKAWKVGVLTAVIKHMSPDIAKIRKLVRQSKCLQDKMTAKESATWLSVVNQEEALSRQQN
PNACPPTNVAVSANAGALTFSSSSEYDVEGFEDDPNSLSPSNDVQECKPHDFDLFNAGISKERVSSSLQIGDNSDFIRKRKSRCESPVQDQKVYTCPYEQ
CPYHDRQLGFLDQNSRNTHQSNCPCRTDLQGMGFQRPETQESNSIFCMPMGQPNQLQVQSKGGSFPSGKEGQAASHSNTNLTPLSTTGLAVPANNSQQPI
NELLALYDSGLHQNKTSTLGSLPITEEHNQLEVNTGATLQGKEMLRIAPDESFFGQGVVVGNNINEPGLNMQLLLRDGLTLDQSKMFDQAFMHQSQEMNG
DFKFGSPYNLSIDYTDSFPRGSEAVSKYDNLIWYFGA*
>Ginkgo_biloba_Gb_15228
MTSHNEYAGYPGTLDILSLPGEAIDLMGEYDEKVICGDDLSEDDIDVDELEKRMWKDRIKHRRFKEKQKGNDDNDILKQTQSQEQARRKKMSRAQDGILK
YMLKMMEVCKAQGFVYGIIPEKGKPVSGASDNLRAWWKEKVRFDRNGPAAVVKHQADNPSLRREDEDQPQTSTPQTLQELQDTTLGSLLSALMQHCDPPQ
RRYPLDKGVPPPWWPTGNEDWWLQLGLPQGQGPPPYKKPHDLKKAWKVGVLTAVINHMSPDIAKIRKLVRQSKCLQDKMTAKESATWLSVVNQEEAFYRQ
ENRDVCLPSNVTSVIGNAGDQIFSSSSSSSEYDVEVSEETLNPVSQKSNVHEHEAVHFNPLNMAISKESFLHVQNNDGADFIRKRKLPSESPLMQEQMIY
TCPYEQCPHHVHQNGFLDQSLRNAHQTDCPCSVDVQSLAFQRSDFQETKSIHQTDCPCSLDVQSLAFQGSDFQETKSIFNTPIGQSNQLQVHKEGAFQMR
KEGQVASQGNSSLITPSTTSVTMSANTRQQPISELLNLYDTYLQQNKSSALRILPTMGNNNQIEVNARLAPQGKEVQNITPADNLFGKSDLAANNDYKPS
INMEQAVRGLSADPSMVSVQPFEFKLHETFGDVGVASPHNISLDCMGSFGRGSYSLPTYDDLIWYFGA*


>Marchantia_polymorpha_A0A176VH56
MDHNDDLEYGNHLDMVDFMNDGEGDGMHDYELSDEDIDELEKRMWRDRLKLKRMKENQKAKDLRERPRHKQSQEQARRKKMSRAQDGILKYMLKMMEVCKAQGFVYGIIPEKGKPVSGASDNIRAWWKEKVRFDRNGPLAIAKYQAEHGLPPKPEGNITPAPTPHTLQELQDTTLGSLLSALMQHCDPPQRRYPLEKGIPPPWWPSGDEEWWPQVGLPKGQGAPPYKKPHDLKKAWKVGVLTAVIKHMSPDIGKIRKLVRQSKCLQDKMTAKESATWLSVLNQEETLARQQKGVVSSTNTPGSAGLAMSSASEYDVEGFGDSLSPSDDQDEHSEDYDPFCGNKPSNYPNSSARDKEISDVGLEKSSGRGLDGDMGDDWRKKRTFREVIVPEHVGYTCAYERCHHHEWRGAFTTKETRNMHQMSCPFRPENSGFFTHPGVGHFPQVVGGTGLELVAVAQGPSAFVAVGGLGTQNISGGQVMNPGQPLQDLFAGLNGFEMSQDNHMDISNMGVLDEGGNGTVGIHIVESGKERVGLGPEENLVFGQNFDTGNEVAHNYQVGEENNKTLEHNFGQQADFPNDFGLGPSLADIGLDSTGILTDGLEIANEVPDFWVSSEDLKTSQVVV
>Oryza_sativa_indica_B8B649
MMGAAVTMVDRRMAFAAEADVDSKAAFGFFGGECFVGEGDLVNPAPPPPQQQQVHEGGFAAEDESDGDDDDDDDDVDDIEELERRMWRDRVRHKRLKELQQSRAGRESRAGDAGGGGRQQRQSQEQARRKKMSRAQDGILKYMLKMMEVCNAQGFVYGIIPEKGKPVSGASDNLRSWWKEKVRFDRNGPAAIAKYQADNAVPGCDGDAGGAAPAGPHSLHELQDTTLGSLLSALMQHCDPPQRRFPLEKGVPPPWWPEGSEAWWPEAGVPKELGPPPYKKPHDLKKAWKVAVLTAVIKHMSPDVDKVRRLVRQSKCLQDKMTAKEIVTWLAVLKQEEDLYLKLHPGALPPPLSAASFNASVSGEYDVEGVDGDEAGNNNLQKAQNDATAFMDLTTTMDAALSNNKFLIMPLMKEEAIDVDFIQKRSEPELMLSSDSHARVYTCGNVQCPHSNYALGFLDRNERNAHQYACKHNAAAAAAESKPPPPHIFEPLGSFDFDLPVDGQRCLAGLMTMYDNDVAAATQMHHHHHQQQQANFFIRDDAPFGGDVAATAAAASEFRFSSNFNVSGGGAVDYGGAMQQPPAKYAGSNWFY
>Oryza_sativa_indica_A2XU60
MSARDADTWSRVITQEEALSRHALRSLHITPLDDDDDEPNEGPTPRESHADKRKREVGGGGGGGGEEMQLSLPADIDVVPEADRSSIDELMKLYYSCLQGTDTDGGGGEQGKDVAAGAGGDGSVAPETVHVDDDDMLEGLLGVAQVVDMSDFPDSPICHWGSSSD
>Oryza_sativa_indica_A2XU63
MDDKGKAKAADAAAATEAAPEQEEKEEEFLSDSESGCESIEIADLKKRMWKDQMLLMKLEGRSGHEGALAAQGHRVVRGEEAAAAEEEEEPPEARYRRKAMLRAQDGVLRHMLKMMEACNARGFVYGIVDESGVPVSGSSDSLRGWWKDDVAFDRVGPTALSGRGGRGSPAAAAASFLHGLLDIQDSTLGSLLSALIQHCEPPQRSFPLDRGLPPPWWPTGGEAWWGLQGEAQASQGPPPYRKPHDLKKAWKISLLSAVIKHLSPRFDQIRKLVWQSKRLQHKMSARDADTWSRVITQEEALSRHALRSLHITPLDDDDDEPNEGPTTRESHADKRKREVGGGEEMQLSLPVDIDVVPEADRSSIDELMKLYYSCLQGTDTDGGGEQGKDGAGGDGSVAPETVHVDDADMLEGLLGVAQVVDMSDFPDSPIWHWGSSSD
>Oryza_sativa_indica_A2X6C9
MASRSPTNKQISSEDRVRGARGKRHHHSSDEWSMEHAEEHEHGRGGGERDDAAEPEAEQPELEQEELSDSESGAESIEISDLKKRMWKDQMLLMKLEGGRPGGGGGRGGGGLAAAGAGTSSEGQLEEETPEARYRRKAMLRAQDGVLRHMLKMMEACNARGFVYGVIDEAGEPMSGSSDSLRGWWKDNVSFDRAGPMALIGPAAAGDSPQAGGGGLHRLQDIQDSTLGSVLSALIQHCEPPQRSFPLERGLAPPWWPTGEEPWWGTQGETQAHQGAPPYRKPHDLKKAWKVSLLSAVIKHMSPRFDQMRKLVWQSKRLQQKMSAKESDTWSKVIRQEEALDRRLKTSLHITPLDADGGEEDDSDGLEDVVRGAAAQDKRKREYTRSGSGSSSGNSGGGKFPRGGSGGADHHQLAVMLPELAAAADQEGRSPINELMKLYYSCLQQEEGAADGGEAGGEGCDVAAAALAVPPEVLAGVDEVGQDVLFDLIGSYPEVDDVLHFMDE
>Oryza_sativa_indica_A2XG63
MGGGLVMDQGMMFPGVHNFVDLLQQNGGDKNLGFGALVPQTSSGEQCVMGEGDLVDPPPESFPDAGEDDSDDDVEDIEELERRMWRDRMKLKRLKELQLSRGKDPAGGVVGDPSKPRQSQEQARRKKMSRAQDGILKYMLKMMEVCRAQGFVYGIIPEKGKPVSGASDNLRGWWKEKVRFDRNGPAAIAKYQADNAVPGCESELASGTGSPHSLQELQDTTLGSLLSALMQHCDPPQRRYPLEKGVPPPWWPTGDEEWWPELGIPKDQGPPPYKKPHDLKKAWKVSVLTAVIKHMSPDIEKIRRLVRQSKCLQDKMTAKEISTWLAVVKQEEELYLKLNPGARPPAPTGGITSAISFNASSSEYDVDVVDDCKGDEAGNQKAVVVADPTAFNLGAAMLNDKFLMPASMKEEATDVEFIQKRSASGAEPELMLNNRVYTCNNVQCPHSDYGYGFLDRNARNSHQYTCKYNDPLQQSTENKPSPPAIFPATYNTPNQALNNLDFGLPMDGQRSITELMNMYDNNFVANKNLSNDNATIMERPNAVNPRIQIEEGFFGQGSGVGGSNGGVFEDVNGMMQQPQQTTPAQQQFFIRDDTPFGNQMGDINGASEFRFGSGFNMSGAVEYPGAMQGQQKNDGSNWYY

>Oryza_sativa_indica_A2Z2L0
MDHLAIIATELGDSSDFEVEGIQNLTENDVSDEEIEAEDLARRMWKDRIKLRRIKERQDRLALALQQAELDKSKGKPISDQAMRKKMSRAQDGILKYMLKLMEVCNARGFVYGIIPDKGKPMSGASDNIRAWWKEKVKFDKNGPAAIAKYESENLASADAPSSGIKSQHSLMDLQDATLGSLLSSLMQHCDPPQRKYPLEKGTPPPWWPSGNEDWWIALGLPRGQIPPYKKPHDLKKVWKVGVLTGVIKHMSPNFDKIRNHVRKSKCLQDKMTAKESLIWLGVLQREERLVLSIDNGMSEVTHHGALEYRNGDTHSSSNEYDVDGFEEAPLSTSSRDDEQDLSPAAQLSEEHAPTRRERAKVKRPNQVVPKKAGTKEPPKRKRPRHSVTVIEQEVQRADDASEHSRNMIPDMNRLDQVEIQGMANQITSFNEEANTSEALQHRGNTQELAHLPADFNHYGNAQATIATPVSICMRGQAVPYESSDNSRPKTGNIFPQDSDSGFNNMPSSYQTIPPKQPLPLSIMEHHVVPLGIRTPANSPYSDQIIGSGNSTSVPGDMQLIDYPFYGEQDKFAGSSFAGLPLDYISISSPIPDIDDLLLHDDDLMEYLGT
>Oryza_sativa_indica_B8BCA7
MGNPSILTEDLGDTSDFEVDGVENLTENDVSDEEIDAEELARRMWKDKIKLKRIKERQQKLALQQAALEESKTKKMSEQALRKKTARVQDGILRYMLKLMEVCNARGFVYGIIPHKGKPVSGASDNIRAWWKEKVRFDVNGPVAIAKYEVKNSMLVDAKRRGVLNQHSLMDLQDATLGSLLSSLMQHCSPQQRKYPLDKGVPPPWWPSGNEDWWISLGLPMGISPPYRKPHDLKKVWKVGVLTGVIKHMAPNFDKIRNCKFLYRSLANR


>Selaginella_moellendorffii_D8TE11
MAKYEGICSRSGGGAGQLSAAAPTPHTLQELQDTTLGSLLSALMQHCDPPQRRYPLEKGVAPPWWPSGDEEWWPELGLPNGQGPPPYKKPHDLKKVWKVGVVTAVIRHMSPDIGKIRKLVRQSKCLQDKMTAKESATWISVLNQEEALARQCSGNLIGQQQQQKLVRQSKMAYLMRVYYEIHETWLDGYVGRPLVLVIVQNKVTSGSKARIRHTQVGTTGIKLISSNGEQMEGEKTRRSLTSSRDLKPTTTPKRRLPNLPKSAARRNDKVRESSS
>Selaginella_moellendorffii_D8TE10
MDVDELEKRIWNDRLRLKRIKDKQKARVNNAFSSNHSNHSSHAQPQQQQHHGGPAAQHQNLGNLPKHKQSQEQARRKMLRAQDGILKYTLKMMEVCKAQGFVYGIIPEKGKPVSGASDNIRAWWKEKVRFDRNGPAAMAKYEAEHGICSRSGGGAGQLSAATPTPHTLQELQDTTLGSLLSALMQHCDPPQRRYPLEKGVAPPWWPSGDEEWWPELGLPKGQGPPPYKKPHDLKKVWKVGVLTAVIRHMSPDIEDQEAREAVQEEVEEQENNEEAPDRSIRDFYVNGRSLLRFGGARLAIVSDLDGTMVRTARFFFDALWAADYFHDSLLVFSTGISPTMYRLLRRERPLLTPEEQTEQRPHKVSFKLKKAEAPRLDVGNAFEDLTQWYLDNAKDNPKIFRGTERCASGILQAIREFKFDPCVSPRDADLLSQLTAGDTEGLIGRGVVLLCEMAPDSTLVTPWGLEDDLRTSVEILRPSTVFTGERTSVCGLIEFVRRRLGTLLGLSSLITGSERDDMPYASVLRIHETWLDGYAGRSLVLM
>Selaginella_moellendorffii_D8TE08
MDVDELEKRIWNDRLRLKRIKDKQKARVNNAFSSNHSNHSHGQQQQQQHHGGPAAQHQNLGNLQEQARRKMLRAQDGILKYTLKMMEVCKAQGFVYGIIPEKGKPVSGASNNNRVMEGEGPLRSERPRRHGQVRGHLLQIRRRRWPALRRRPDATHFPGAPGHHAMQHCDPPQRRYPLEKGVAPPWWPSGDEEWWPELGLPKGQGPPPYKKPHDLKKVWKVGVVTAVIRHMSPDIGKIRKLVRQSKCLQDKMTAKESGTKRSKSKKTMRKHRNFDQDTATSQSQLQAEEGGSSSGCGDTVEEIDQVWMGKNFCMWVDRIRATKVGDVTWVVKFDKWQRTDEELNYRLTTADGMPYASALRIHETWLDGGTANDRRKNKQGRVIVQNRVTSGSKARIKHTQVGTTGIKLISSNGEPEVLAFLPKNCAESGKEKEKYNRATKKVEHCEWKIS
>Selaginella_moellendorffii_D8S9Z4
MDPYKKPHDLKKVWKVGVLTAVIRHMSPDIGKIRKLVRQSKCLQDKITAKESATWISVLNQEEALDVKDVSVLEGCRLTEPAHCWGHRRVDRTWSVRWLRGEVESSHEVFEHLKRPMAPDSTLVTPWKLEDDLRRSVEILRPLHDEELNYRLTTADGMPYASALRIHETWLDGYAGRPLVLMYFISCLIVFLTMFASEWRVKYCDYKQLKKVVKRIKTQILHTKNQQHKVFDPNVFSVDKSKLENLLQNPSAILSSCCEQSISSETSMVVHKTRIGDGEDFYETELFGTRSDHEKSFFFGLDDQLNKVDNFFRCKEDEYDAQARQLHIQMEELIAMQDDESQSLKGSPGNKGKVQRAAKMLQTAFVEFYRGLRLLRNFSSLNMMAFVKIRKKYEKVTGVWQLPLCNVGRCEEIFL
>Selaginella_moellendorffii_D8TBG1
MDVDELEKRIWNDRLRLKRIKDKQKARVNNAFSSNHSNHSHGQQQQQQHHGGPAAQHQNLGNLQEQARRKMLRAQDGILKYTLKMMEVCKAQGFVYGIIPEKGKPVSGASNNNRVMEGEGPLRSERPRRHGQVRGHLLQIRRRRWPALRRRPDATHFPGAPGHHAMQHCDPPQRRYPLEKGVAPPWWPSGDEEWWPELGLPKGQGPPPYKKPHDLKKVWKVGVVTAVIRHMSPDIGKIRKLVRQSKCLQDKMTAKESGTWISEEVGEQAQRPHKVSFKLKKAEAVEEIDRVGNAFEDLTQWYLDNAKDNPKIFRGTERCASGISQAIREFKFDPCVSPRDADLLSQLTAGDTEGLIGRGVVLLCEMAPDSTLGLEDDLRRSVEILRPLHGIYRGKNFCMWVDRIRATKVGDVTWVVKFDKWQRTDEELNYRLTTAVCFNMRMACLMRVHYESTKRGLMEAQPTIGEKISRDESSSSGIQIPGLLRLIYGEGKRGVTSGSKARIKHTQVGTTGIKLISSNGEQMEGEKTRRVGVHVVNKTMRINVKNPQTESGKEKEKYNRATKKVEHCEWKIS
>Anthoceros_agrestis_BONN_evm.model.Sc2ySwM_117.4205.1_._AagrBONN_evm.TU.Sc2ySwM_117.4205___Sc2ySwM_117_5320579-5322492(-)
MDLSDELAYCGNVDMGDFGGDNDGDGTQDDLSDDEIIEIDELEKRMWKDRLRHKRMKEMQ
KTKEANEKPKQKQSHEQARRKKMSRAQDGILKYMLKMMEVCKAQGFVYGIIPEKGKPVSG
ASDNIRAWWKEKVRFDRNGPAAIAKYQAEHSVPGKLEGVAAAAPTPHTLQELQDTTLGSL
LSALMQHCEPPQRRYPLEKGQPPPWWPTGNEDWWPEVGLSKGQGAPPYKKPHDLKKAWKV
GVLTAVIKHMSPDITKIRKLVRQSKCLQDKMTAKESATWLSVLQQEETLARQLNKSSGVI
GGSGNHGATDASSLLPANSASEYDVDGFDQFLNDKGAHDEGGEGDLDQYEVITGSLPSRQ
RPPSAVVDGYNDNRNGNRPSLFPEQKAGQRPNEGEDQNVQQVAPRAQEGDNWRKRRLGEE
ASPIDNMSFTFRAKWSHGSNGFVSLAVAGQKMGARSQQPLQEFFTGVYGRSDNSSANVEI
PPLMDGRGHGNGQVPMSSAIGMRMESRDEVARYGQSYDWGVGNGAVQGNTSSSQILDGQF
DPPQDDLPLPDDVFDNTFDLGGPLEFFFDEGIAFYGS*
>Anthoceros_angustus_001212_locus=scaffold3_size2591405_2176302_2178230_-_len_1929
MDLSDELAYCGNGDMGDFGGDNDGDGTQDDLSDDEIIEIDELEKRMWKDRLRHKRMKEMQ
KTKEANEKPKQKQSHEQARRKKMSRAQDGILKYMLKMMEVCKAQGFVYGIIPEKGKPVSG
ASDNIRAWWKEKVRFDRNGPAAIAKYQAEHSVPGKLEGVAAAAPTPHTLQELQDTTLGSL
LSALMQHCEPPQRRYPLEKGQPPPWWPSGNEDWWPEVGLSKGQGAPPYKKPHDLKKAWKV
GVLTAVIKHMSPDITKIRKLVRQSKCLQDKMTAKESATWLSVLQQEETLARQMNKSGGVI
NGSANHGTTDASSFLPANSASEYDVDGFEQFLNDKGAHEDGPEGDVDQYEVIAGSLPSRQ
RPPSATVDGYSDSNMNGNRPPLFPEQKAGQRPNEGEDQNVQQVAPRAQEGDNWRKRRLGE
ESSPIDNMAFTCQYEACHHHDAAHGFVDRNARNSHQIACSHQFEPSGTMYVQNGSAHHSL
QAGAGKGMFQAGVEGMNQGTNSFVSLAVAGHKMGARSQQPLQEFFTGVYGRSENNSANVE
IRPLMDGQGHGNGQVSMSSATGMRMESRDQGARYGHSYDWGVGNGAVQGNTSSSQILDGQ
FEPPQEDIPLPDDVFDNTFDFGGPIEGPLEFFFEEDIAFYGS*
>Anthoceros_punctactus_evm.model.utg000058l.19.1_EVM_Apun_evm.TU.utg000058l.19___utg000058l_81048-84144(+)
MGRPHYTSSAPSRACTAVRAPACPVAVLSFFGQRGQPHYASPGLRGEQPCRKGKCRPGAG
SEARAPFATDEERGNEVGLVVSAGASSFAAEGAASGGSGAGGVGVLADAGAGRGCVPAAC
GGFEALGLEMDLSDELAYCGNVDMGDFGGDNDGDGTQDDLSDDEIIEIDELEKRMWKDRL
RHKRMKEMQKTKEANEKPKQKQSHEQARRKKMSRAQDGILKYMLKMMEVCKAQGFVYGII
PEKGKPVSGASDNIRAWWKEKVRFDRNGPAAIAKYQADHSVPGKLEGVAAAAPTPHTLQE
LQDTTLGSLLSALMQHCEPPQRRYPLEKGQPPPWWPTGNEDWWPEVGLSKGQGAPPYKKP
HDLKKAWKVGVLTAVIKHMSPDITKIRKLVRQSKCLQDKMTAKESATWLSVLQQEETLAR
QMNKSSGVIGGSGNHGATDASSFLPANSASEYDVDGFDQFLNDKGAHEEGGSKSTGRRQL
EEEKKRQKLSSNCVLASVRAKWSHGSNGFVSLAVAGQKMGARSQQPLQEFFTGVYGRSDN
NSANVEIPPLMDGRGHGNGQVPINSAIGMRMESRDEVARYGQSYDWGVGNGAVQGNTSSS
QILDGQFDPPQDDIPLPDDVFDNTFSDLSIGVGLLSASSCWSSTEGGYCASGSLVQSFIP
NDKRWVEVSWYILSDLKVLSLQFESYVVVP*
>Fontinalis_antipyretica_20458-RA__[mRNA]__locus=178698_10485_12503_-_[translate_table__standard]
MELEREEMEYGGAMEMGDFMAENDDGEALMSMQEEEMSDEEMDVEELEKRMWRDRMRLKR
MKELQKEREIGGGGELRGGSGGERLGTKQHKQSQEQARRKKMSRAQDGILKYMLKMMEVC
QAQGFVYGIIPEKGKPVSGASDNIRAWWKEKVRFDRNGPAAIAKYQADHALPGKPKGNVS
TAPTPHTLQELQDTTLGSLLSALMQHCDPPQRRYPLEKGVPPPWWPSGDEEWWPQLGLPK
GQGAPPYKKPHDLKKAWKVGVLTAVIKHMSPDIAKIRKLVRQSKCLQDKMTAKESATWLS
VLNQEEGMARQQSGAGGSAGTPSGHNGASLAGHGVNEFDVDGVDDSPPGLSGSDQGQDVD
TDDYEPFRPAFSAAKGGADRDTDSLDSEFDKSSLRLQDGDVVEGGRKKRSSGEAQNTEQR
VYMCPFPNCKHSDWRNAFVDRELRNMHQQSCLFRPVAPAAGSNNMFSSRSTQQVQGPSGK
GLFQVGGMAGNHGAVNMQGAAGYAPLALPAPMQNMSAMQSMQGGNGDHQPLHDLFVGLYG
PSGMHGMENSMGVGRLGGLDGTDGLLGTESGMVSHQQQQRQMVSSDLVHGEENLFGQSFG
EDTSVADVSMENNGSLPKDGKGFEHSFDHHQGVDLPSDYNFSTPFDLGIESHVPLGPSIE
LLDEDLIWYFGA
>Pleurozium_schreberi_augustus_masked-scaffold_180-processed-gene-1.36-mRNA-1_gene=augustus_masked-scaffold_180-processed-gene-1.36_name=augustus_masked-scaffold_180-processed-gene-1.36_seq_id=scaffold_180_type=cds
MEYGGGMEMGDFMAENDDGEGLMSMQEEEMSDEEMDVEELEKRMWRDRMRLKRMKELQKE
REIGGGGELRGGSGGERLGTKQHKQSQEQARRKKMSRAQDGILKYMLKMMEVCQAQGFVY
GIIPEKGKPVSGASDNIRAWWKEKVRFDRNGPAAIAKYQADHALPGKPKGNVSTAPTPHT
LQELQDTTLGSLLSALMQHCDPPQRRYPLEKGVPPPWWPSGDEEWWPQLGLPKGQGAPPY
KKPHDLKKAWKVGVLTAVIKHMSPDIAKIRKLVRQSKCLQDKMTAKESATWLSVLNQEEG
MARQQSGAGGSAGTPGGHNGASLAGHSVNEFDVDGVDDSPPGLSGSDPGQDVDTDDYEPF
RPAFSAAKGGADRDTDSLDSEFEKSSLRLQDGDVVEGGRKKRSSGEAQSTEQRVYMCPYP
NCKHSEWRNAFVDRELRNMHQLSCMSRPLAPASGSNNMFSSRNTQQVQGPSGKGLFQVGG
MAGNHGAGNMQGATGYAPLALPAPMQNMSAMQSMQGGNGDHQPLHDLFVGLYGPGGMHGM
ENSMGVGRLGGLDGPDGLLGTESGMVSQQQQRQMESSDLVQAEENMFGQSFGVGSNVADV
SMENNVSLPKDGKGFEHSFDHHQGVDLPSDYNFSTSFDLGIDPPVPLGPSIDLLDEDLIW
YFGA*
>scaffold-DRGY-2035331-Chaetosphaeridium_globosum
MGDQDDLSDEDVDVDELERRMWRDRIKLKRIKEMQKQKEIGDKPKQKQSQEQARRKKMSRAHDGILKYMLKMMEVCKAQGFVYGIIPEKGKPVGGSSDNLRAWWKDKVRFDRNGPAAIAKYNMEHAQQHKGEGQAAPQPTVHTLSELQDTTLGSLLSALMQHCHPPQRRYPLEKGQPPPWWPSGDEEWWPQIGLPKGQGTPPYKKPHDLKKAWKVGVLTAVIKHMSPDINKIRKLVRQSKCLQDKMTARESATWLGVLSQEE
>scaffold-GGWH-2012314-Onychonema_laeve
DAEFDIDELEKRMWRDRLRLKRIRDTLKAHDDDDGPSLSPELDDEDDDVNKEEPASKDDAKTARQRQSQQDQARRKKMSRAHDGILKYMLKMMEVCNAQGFVYGIIPEKGKPVGGSSDNLRAWWKDKVRFDRNGPAAIAKYNAELEAQAAGKKDVGALNGRDGAPSLGPSTPHTLQELQDTTLGSLLSALMQHCDPPQRRFPLEKGVPPPWWPSGNEEWWPQLGLPRGSGAPPYKKPHDLKKAWKVGVLTAVIRHMSPDIAKIRKLVRQSKCLQDKMTARESATWLAVLDQEESELARQQGVLTATVGHTAVCNEYDVDITDGMGGSGDGASSSKQLVPVPEPDDERLYDPYDTTNGPTPVPAERQTLAGLGGRVKTEPGPGAGGMGDAASQFMLSSTHKSLSLTEADVPSGSDVASWQLAHARGAAELVPEHRIFLCPYQGCPKHEWRNAFADRNVRNLHQASCPFRPAGA
>scaffold-GGWH-2012315-Onychonema_laeve
DAEFDIDELEKRMWRDRLRLKRIRDTLKAHDDDDGPSLSPELDDEDDDVNKEEPASKDDAKTARQRQSQQDQARRKKMSRAHDGILKYMLKMMEVCNAQGFVYGIIPEKGKPVGGSSDNLRAWWKDKVRFDRNGPAAIAKYNAELEAQAAGKKDVGALNGRDGAPSLGPSTPHTLQELQDTTLGSLLSALMQHCDPPQRRFPLEKGVPPPWWPSGNEEWWPQLGLPRGSGAPPYKKPHDLKKAWKVGVLTAVIRHMSPDIAKIRKLVRQSKCLQDKMTARESATWLAVLDQEESELARQQGVLTATVGHTAVCNEYDVDITDGMGGSGDGASSSKQLVPVPEPDDERLYDPYDTTNGPTPVPAERQTLAGLGGRVKTEPGPGAGGMGDAASQFMLSSTHKSLSLTEADVPSGSDVASWQLAHARGAAELVPEHRIFLCPYQGCPKHEWRNAFADRNVRNLHQASCPFRPAGA
>scaffold-MNNM-2044359-Cosmarium_granatum
DADFDIDELEKRMWRDRLRLKRIRDTLKAQEDDGLEAGKECPDVEEVEEEEEEEEREEPAVKDDVKQARQKQSQQDQARRKKMSRAHDGILKYMLKMMEVCNAQGFVYGIIPEKGKPVGGSSDNLRAWWKDKVRFDRNGPAAIAKYCAELEAQAAGKKDLGALQGREGGAGALGPSTPHTLQELQDTTLGSLLSALMQHCDPPQRRFPLEKGVPPPWWPSGEEEWWPQLGLPRGSGSPPYKKPHDLKKAWKVGVLTAVIRHMSPDIAKIRKLVRQSKCLQDKMTARESATWLAVLDQEEADLACLQGGAAGTLITLTQNEYDVEGAD
>scaffold-NBYP-2056026-Mesotaenium_kramstae
DDEISDEDIDVDELERRMWRDRLKLKRMREYQKTKDLGDKPKKQSQDQARRKKMSRAHDGILKYMLKMMEVCKAQGFVYGIIPEKGKPVGGSSDNLRAWWKDKVRFDRNGPAAIAKYQAEHLQAGKPDSSVPQGPTPHTLQELQDTTLGSLLSALMQHCDPPQRRFPLEKGAPPPWWPTGEEDWWPALGLQRGQGPPPYKKPHDLKKAWKVGVLTSVIKHMSPDIGKIRKLVRQSKCLQDKMTARESATWLGVLNREESIAR
>scaffold-QPDY-2002992-Coleochaete_irregularis
DEDMLSDDDCLDVEELERRMWRDRLKLKKIKELRERENSEAEGDKPKQKQSLEQARRKKMARAQDGILRYMLKMMEFCKAQGFVYGIIPETGKPVGGSSESLRAWWKDKVRFDRNGPAALERFYAEHRQATDAETMQTLSTSTPSSLHELQDTTLGSLLSALMQHCNPPQRRYPLEKGLSPPWWPSGEEEWWPDIELAGSTKGAAGAKKPGGAPPYKKPHDLKKAWKVGVLTTVIKHISPDIEKIRKLVRQSKCLQDKMTARESAIWLGVLAQEEALVQR
>scaffold-QPDY-2027902-Coleochaete_irregularis
DLSDDDVDVEELERRMWRDRLQLKRIRERQRSQGLNALNGCGQQKQSLEQQRRKKMSRAHDGILKYMLKMMEVCKAQGFVYGIIPEKGKPVGGASDSLRGWWKDKVRFDRNGPTAIVKYNTENTKVGRGGGSIVGKPLLGAPHTLQELQDTTLGSLLSALMQHCDPPQRRFPLEKGLPPPWWPTGGEPWWSAIEISNKSQGGTPPYKKPHDLKKAWKVGVLTAVIKHMSPNISKIRKLVRQSKCLQDKMTARESATWLAVLAQEEAIVR
>scaffold-QPDY-2030917-Coleochaete_irregularis
DFSDEDLDVDELERRMWRDRLKLKRIKELQRVKESGDKPKQKQSQEQARRKKMSRAHDGILKYMLKMMEVCKAQGFVYGIIPEKGKPVGGSSDNLRAWWKDKVRFDRNGPAAIAKHNAEHSQDLKGELEGQMQPLTTHTLQELQDTTLGSLLSALMQHCDPPQRRYPLEKGLPPPWWPTSNESWWEQTGLPKGQAPPPYKKPHDLKKAWKVGVLTAVIKHMSPDIAKIRKLVRQSKCLQDKMTAKESATWLGVLRQEEVLARTSQPSAMAP
>scaffold-RPRU-2001714-Staurodesmus_omearii
DGFGDAEFDIDELEKRMWRDRLRLKRIRDTLKVQGEETANQRGNGGEEDEEDEEEEDSKDDVKDDSKSARQKQSQQDQARRKKMSRAHDGILKYMLKMMEVCNAQGFVYGIIPEKGKPVGGSSDNLRAWWKDKVRFDRNGPAAIAKYSAEVEAQAAGKKELVVAHGREGASGSGEPSTPHTLQELQDTTLGSLLSALMQHCDPPQRRFPLEKGIPPPWWPTGDEEWWPQLGLPRGSGSPPYKKPHDLKKAWKVGVLTAVIRHMSPDIAKIRKLVRQSKCLQDKMTARESATWLAVLDQEEA
>scaffold-RPRU-2001716-Staurodesmus_omearii
AELLDGFGDAEFDIDQLEKRMWRDRLRLKRIRDSLKAQGEGNANQRGNGVEEEEDEEDEDNKDDVKDDAKAARQKQSQQDQARRKKMSRAHDGILKYMLKMMEVCNAQGFVYGIIPEKGKPVGGSSDNLRAWWKDKVRFDRNGPAAISKYSAEVQAQAAGKKELVVAHGREGASGSGEPSTPHTLQELQDTTLGSLLSALMQHCDPPQRRFPLEKGLPPPWWPTGNEEWWPQLGLPRGSGSPPYKKPHDLKKAWKVGVLTAVIRHMSPDIAKIRKLVRQSKCLQDKMTARESATWLAVLDQEEA
>scaffold-RPRU-2001717-Staurodesmus_omearii
DGFGDAEFDIDELEKRMWRDRLRLKRIRDTLKVQGEETANQRGNGGEEDEEDEEEEDSKDDVKDDSKSARQKQSQQDQARRKKMSRAHDGILKYMLKMMEVCNAQGFVYGIIPEKGKPVGGSSDNLRAWWKDKVRFDRNGPAAIAKYSAEVEAQAAGKKELVVAHGREGASGSGEPSTPHTLQELQDTTLGSLLSALMQHCDPPQRRFPLEKGIPPPWWPTGDEEWWPQLGLPRGSGSPPYKKPHDLKKAWKVGVLTAVIRHMSPDIAKIRKLVRQSKCLQDKMTARESATWLAVLDQEEA
>scaffold-RQFE-2005529-Cosmocladium_cf._constrictum
DDFDGEFDLDELEKRMWRDRLRLKRIRDTIKAQAEAEENDADAAGADDGEEAAETKGEDATLDAKQARQKQSQQDQARRKKMSRAHDGILKYMLKMMEVCKAQGFVYGIIPEKGKPVGGSSDNLRAWWKDKVRFDRNGPAAIAKYNAEMEAQAAGKKDLVVYQGRDGASTGPSTPHTLQELQDTTLGSLLSALMQHCDPPQRRFPLEKGLPPPWWPSGDEEWWPQLGLPRGSGAPPYKKPHDLKKAWKVGVLTAVIRHMSPDIAKIRKLVRQSKCLQDKMTARESATWLAVLDQEEAELARQQAKDGNPTAAALACIQRHNEYDVD
>scaffold-WDCW-2004523-Mesotaenium_endlicherianum
IHDDDLSDEDIDVDELERRMWRDRLKLRRVKERQRAKESSVDKPKQQKQSLDQARRKKMSRAHDGILKYMLKMMEVCKAQGFVYGIIPEKGKPVGGSSDNLRAWWKDKVRFDRNGPAAIAKYQSEHNLSGKPDVPENKGPTPHTLQELQDTTLGSLLSALMQHCDPPQRRFPLEKGVPPPWWPSSEEDWWSHIGLPKGQGPPPYKKPHDLKKAWKVGVLTAVIKHMSPDIGKIRKLVRQSKCLQDKMTARESATWLAVLSQEETLIRKDMP
>scaffold-WDCW-2004526-Mesotaenium_endlicherianum
IHDDDLSDEDIDVDELERRMWRDRLKLRRVKERQRAKESSVDKPKQQKQSLDQARRKKMSRAHDGILKYMLKMMEVCKAQGFVYGIIPEKGKPVGGSSDNLRAWWKDKVRFDRNGPAAIAKYQSEHNLSGKPDVPENKGPTPHTLQELQDTTLGSLLSALMQHCDPPQRRFPLEKGVPPPWWPSSEEDWWSHIGLPKGQGPPPYKKPHDLKKAWKVGVLTAVIKHMSPDIGKIRKLVRQSKCLQDKMTARESATWLAVLSQEETLIRKDMP
>scaffold-XRTZ-2005949-Roya_obtusa
DEDYSDEEIDVEELEKRMWRDRLKLKKIKETHKAKEVEKPKNQKQSQQDQARRKKMSRAHDGILKYMLKMMEVCKAQGFVYGIIPEKGKPVGGSSDNLRAWWKDKVRFDRNGPAAIAKYQAELAAAAAGGATGENAFAQGPTPHTLQELQDTTLGSLLSALMQHCDPPQRRFPLEKGVPPPWWPSGDEEWWPQIGLPRGQGPPPYKKPHDLKKAWKVGVLTAVIKHMSPDIGKIRKLVRQSKCLQDKMTARESATWNAVLNQEEAACRQAELGLDAAGAQALVLLPNEYDVDGLE
>scaffold-YSQT-2008579-Penium_exiguum
DVLSDGEFDMDELEKRMWRDRLRLKRIRDSMKDREEDDEEDEGEEEEGEAAERAATSEKDKQEKKPSRQKQSQQDQARRKKMSRAHDGILKYMLKMMEVCKAQGFVYGIIPEKGKPVGGSSDNLRAWWKDKVRFDRNGPAAIAKYNADVAAQAAGKKDSAPSNGAATPSGPTTPHTLQELQDTTLGSLLSALMQHCDPPQRRFPLEKGVAPPWWPSGEEEWWPQLGLPRGSGAPPYKKPHDLKKAWKVGVLTAVIRHIAPDIAKIRKLVRQSKCLQDKMTARESATWLSVLDHEEALLAQQQPNQSGAALGASLRNEYDVD
>Azolla_filiculoides_s0026.g023433
MTMTRLGGEDLLCSDEDGDGDGDVLSDGDDDMFETVEELEKRMWRDGLQLKRMKLDQQQK
TTTKKKKCRKKKRQKDGEGGGGEEETMRMMRRKKMAGECQDKILKYMLRMMEVCNAKAFV
YGIIPENGKPVSGSSDNIRAWWKEKVRFHRNGPDAIAAAAAEQHEHEHEHEHEQQHYEER
SQQQQQQCHVHTHTCLSLSSMSMSMSMRRRRRRPLEALQELQDTTLGSLLSALMQHCEPP
QRRFPLEKGIPPPWWPSGQDEEQEWAPSGPPPYKKPHDLKKAWKLGVLTAVIKHLSPDIP
KIRRLVRQSKCLQDKMNAKESATWLAVLNQQESLLGGGGGGCGTVMKQQLGGSESLSCST
SAIEHPYDAVDDGGGGFHEHEHEHEHEHEQGQADIQGFKKGAWEGDEIWSFDPCGGGNDL
GRRRRRSSSKSRRVSKLQEEEEEEEEEEHHPEQLLSLYSYSDGAGPDWKWSVGGGGRRED
GIKRKFSCLGWNHHHPALECNSKDEEDMVGVGERWTENVVWWEENVDVDVGRRSDPGSSS
STTSAYTPQCWGIILPPPAPPHKGGEDLQGTLSSVVFGVDGKCKPFLQGGEVPHEHLISQ
VNPVTSKNLFDEREHVQYINAPTPHVHNDDPLNVGFDPGHILASNIDVNPIYRKVDHWLE
TMYR*
>Azolla_filiculoides_s0037.g025967
MDFPDEIGCLGAKTEAEFLNENCDENCHENGLLLQGAEELVTDDDDEIDVDELEKRMWRD
RIRLRRIKEQQKLKSSMQQGSDRTTNFTQNSRPFSQEQAARRKKMSRAHDGILKYMLKMM
EVCKAQAFVYGIIPEKGKPVSGASDNIRAWWKEKVRFDRNGPAAIAMYQTRNSDLLKKKS
SAVDASGLTGLSSFGSGYDEVTEYDVEDVADDNYHHPCDDDGSANLQTYNDVDPFVIRVP
KKEPQLDEKVIIGQNHGTKRKANALDIVEASSMDVYTCAYDQCPRSQILNGFLDVSSWNL
HHLTCEYHIDEKKTTIPHKMEDDGTLNSIVFGRSSHKHHSSDYDISNRGGRVNLGVQERA
TCDGDRTFSCSFGRVVQQNASTITSNMPISDSFGPTSLNGHQAKVVPKVQIGDNFLDQAT
LVNSTQGYQKSMPNDRGSQHSSMYTSRINNSINFNTNGVYVDDANVVRQGELLRRRLKDE
SVWYFGA*
>Azolla_filiculoides_s0125.g048536
MMDLDERAHHRAFELGLEDEGSSENNMQGIDEEEEDDEEEEGEEEDDDINELTKRIWRDR
IRLKCLKEKQKMFRTDSDKKPQTYNNTNQPLKDQAMRKKMSRAQDGILKYMLKMMEVCKA
QGFVYGIIPEKGKAVTGASDNLRAWWKEKMTAKENSAWMMILSREEAQLLQLESNVGSVV
TTEENVEEACWVGSDDASTTLHTSGPSSEAPHCVEEEPNAGPSRYARGFGAFETVIPLQM
PIHAQARSHFQMPNHVHGSREPGMVVTTTIGKKRKQQAGDATLLLDDAYAKCPWTQPEIQ
RSETHFVAEHVHVENLGNHPIVLGNNSCGGLDAKHVVGAREISGPNSMYELGYTRDMNAG
RLLNTDLLTCDGKMIDTPPFNPLPHMESHGEFDFTSEYDTCINNNPGSFEGELYSLPPYE
DFVWFFGS*
>Azolla_filiculoides_s0232.g059311
MEMDEIDPFGNLENDLTNIMGEMESGGLPGEGLSDDGVDVDELEQRIWRDRVRLKHLKER
RRFKEQAEKPKHKQSQEQARRKKMARAQDAILKYMIKMMEVCKAQGFVYGIIPEKGKPVT
GASDNLRAWWKEEVKFDRNGPTAVVKYKAKQGSLQNTTVSAPDSHTLQELQDTTLGSLLS
ALMPHCNPPQRRFPLEKGVAPPWWPTGDEDWWPQVGTPKGHGAPPYKKPHDLKKSWKLGV
LLAVIKHMSSDISKIRTVVMQNKSLQDKMTAKESATWMGVLNQEESIRHQEGNVGSVITS
DDTVEAAEAQNNANENDAEGFGDTSTFAVSHDHDDQIQDTEAATYAINNKVIMLEDKRGF
DAEETPPVYDKVASAAGEVIVKRITTNDSMYETPAKYRRVDSYSSTGQNVHLSDGAVELP
DQNSLLGGKIGTISSYSNLSGPGGLIAARSCEEASQTMPKHVLTNGHPDLVIGSRMQHDW
VTGTLSAFNVGKQLEANMIVDMEIRNEFQDASNVSFGENIGYNQPYNGADAEALQNASLT
GFNSGKVVENHFNSPHSITDPDEFGFSSRYNISIENAKSLAEEELDSFPSYEDFICFFGS
*
>Azolla_filiculoides_s3141.g114685
MMDLDERAHHRAFELGLEDEGSSENNMQGIDEEEEDDEEEEGEEEDDDINELTKRIWRDR
IRLKCLKEKQKTFRTDSDKKPQTYNNTNQPLKDQAMRKKMSRAQDGILKYMLKMMEVCKA
QGFVYGIIPEKGKAVTGASDNLRAWWKEKMTAKENSAWMMILSREEAQLLQLESNVGSVV
TTEENVEEACWVGSDDASTTLHTSGPSSEAPHCVEEEPNAGPSRYARGFGAFETVIHSQM
PIHAQARSHFQMPNHVHGSREPGMVVTTTIGKKRKQQAGDATLLLDDAYAKCPWTQPEIQ
RSETHFVAEHVHVENLGNHPIVLGNNSCGGLDAKHVVGAREISGPNSMYELGYTRDMNAG
RLLNTDLLTCDGKMIDTPPFNPLPHMESHGEFDFTSEYDTCINNNPGSFEGELYSLPPYE
DFVWFFGS*
>Salvinia_cucullata_v1.1_s0006.g003043
MDCKYASIESCPDRAEMTREECHDGDVLQDEDLSDDEVDVDELEKRMWRDRIRLKRLKEQ
QKLKGHGHRQKQKQSQEVARRKKMSRAQDGILKYMLKMMEVCKAQAFVYGIIPEKGKPVS
GASDNIRAWWKEKVRSNDGTVGVTIAAHHLCSLSPLSSSSSASEYDVELGVDNITSPDKL
CASEALKVCKTEESWHGDHILGVDFACAVKSAKQELDPPHQQNMFVAYTSGWSSGTLQCG
DLRRKRKSSVELEQRNGLYAHEPKRENRSSVSQENLHQPGYAYNPEAKYVGQKVEDFQDT
LGSIVYGKKQAYPQSENACMLTGMGGTMKESPVLVQAVGGLQCVSEHLIGGRGVLQHQNQ
ATATSCDKKMVDDEGEVGSSIAAAASQLQDNGFLGAAMHGFKPGYIIGNKVSTYEDTINT
TNEALECMTGRPDIRGPYLVSAHHSIKTDMAFHNNINNNKSMYYRI*
>Salvinia_cucullata_v1.1_s0048.g013605
MAEDDVSDEDVEVDELEKRMWKDRIKLRRLKERLKTNDETVKPKQQQSQEQAMKKKMARA
QDGILKYMLKMMEVCKAQAFVYGIIPEKGKPVSGSSDNIRAWWKDKVSNASEYDVDVLET
PPTGSGEEMQNEITRLREEVTMTAAKQLSPYGMELVRRSQTYQNTSGQKRKADDPNYSML
NGQVRFDSIVQHLLENGRDQCVPLDKNHFSCKKLSTHIIQLGIESNPQKLHSLHRSPVHN
EALDSLVLNSLTVGQCPFGPNQTTSGVNEDANWQRVEIASVCHTDQQHFESQSDCMAADY
DFSPSLDLCMDSPSLLGGIPDFADDDLIQYFGA*
>Salvinia_cucullata_v1.1_s0135.g022336
MVLNENSVGQFYIQLQLQRHNFKCSLPLKTSGALEKSLVKGVVNIPATEKKEKLCIARTQ
RCESSSSPDPAARNVPVYDSYSEACIFRLSQLSLAADSQYECSRLKGMSQGLLEYFSHTE
TMEVDETDPFGNLDCALTNIMRDMDAGGPLDESFSDDGVDIDELEQRIWRDRVKLKHLKE
KQQSKEQIEKPKYKQSQEQARRKKMARAQDAILKYMIKMMEVCKAQGFVYGIIPEKGKPV
GGASDNLRAWWKEEVKFDRNGPTAVANAITSDDTAEAAETQDNGHDNDVEGFGDTSAFAV
GHDIIQGTEAAYVFHNNAVVGDESRFNAEKTPHLYEKGAPTKQSNLKRTQDGSIIPESQS
KYQRLDRYSSNVSDGSLEISDRNSLLAEKGGNIAELPNVYHATTDSEHFIENPRKDSFSN
MQMHCLTDRNADSEVGNQIQNDWCTDSTLDAFNANKQLETNMVDVEMRGEFRDASSVSFG
DNLGYAQTYNNGDGGLTSFNNTKIVVNHFHSPHAISDQDEFGFSSRYVYAFRKQVIHKS*

>scaffold-AFPO-2007078-Blechnum_spicant_gametophyte
VMDCLDDFGCSGALDMDRLELIGDTDADGLQDEDFSDDEIDVDELEKRMWRDRIRLKRIKEQQKLKCSGDRPRQKQSQEAARRKKMSRAQDGILKYMLKMMEVCKAQAFVYGIIPEKGKPVSGASDNIRAWWKEKVRFDRNGPAAIAKYQAEHGTLGKTEGDALVVSTPHTLQELQDTTLGSLLSALMQHCDPPQRRFPLEKGVSPPWWPTGDEEWWPKLGLQTGQGPPPYKKPHDLKKAWKVGVLTAVIKHISPDISKIRKLVRQSKCLQDKMTAKESATWLAVLNQEETLARQQNNIAGVLTSYESAATGVSGTFSINSASEYDVEGFDDAPKLCGSEGGWDGETLSFDPYVMKVLKQEVDPDDDLFAYSDRGSVALHGGSNEGLGRKRKSSGDFVGGAIKTVYTCVYEQCPCSKNANGFSDILLRNLHQAGCSYR
>scaffold-CJNT-2013181-Polypodium_glycyrrhiza
DEDFSDDEIDVDELEKRMWRDRIRLKRIKERQKLKSHGDRPKQRQSQEQARRKKMSRAQDGILKYMLKMMEVCKAQAFVYGIIPEKGKPVSGASDNIRAWWKEKVRFDRNGPAAIAKYQAEHGLLGKADENAAAASIPHTLQELQDTTLGSLLSALMQHCDPPQRRFPLEKGVPPPWWPTGDEEWWPQVGLQKGQGPPPYKKPHDLKKAWKVGVLTAVIKHIFPDISKIRKLVRQSKCLQDKMTAKESATWLAVLNQEEALARQQNNVAGIFSSDGSALGAGTLSFSSPSEYDVEGLDEFPGTYKAEDGWCVEGPRFDPAILKAPKKEVDLDEEILAYSDRSSSVPQSTDSVLLGTKRKSDLELVGAPKPLYTCPHSQCPCSKAENGFTDMALRNLHQLGCIYK
>scaffold-CJNT-2080442-Polypodium_glycyrrhiza
VMDCLDDFGCAGALDMDRMELMGDTDADGLQDEDFSDDEIDVDELEKRMWRDRIRLKRIKEQQKLKCGGDRPRQKQSQEAARRKKMSRAQDGILKYMLKMMEVCKAQAFVYGIIPEKGKPVSGASDNIRAWWKEKVRFDRNGPAAIAKYQAEHGTLGKTEGDVSLVSTPHTLQELQDTTLGSLLSALMQHCDPPQRRFPLEKGVSPPWWPTGDEEWWSKLGLQTGQGPPPYKKPHDLKKAWKVGVLTAVIKHISPDISKIRKLVRQSKCLQDKMTAKESATWLAVLNQEEILTRQQNSISGLLTSYESAATGVSRTFSISSASEYDVEGFDDAQKLCCSEGGWDGETLSFDPYGMKVLKQEVDPDDDLFAYSDRGSVALPDGSNEGVGRKRKSSGDFAGGGMKTVYTCVYEQCPCSKNANGFSDILLRNLHQAGCLYR
>scaffold-GYFU-2018329-Polypodium_hesperium-A_type
DEDFSDDEIDVDELEKRMWRDRIRLKRIKERQKLKSHGDRPKQRQSQEQARRKKMSRAQDGILKYMLKMMEVCKAQAFVYGIIPEKGKPVSGASDNIRAWWKEKVRFDRNGPAAIAKYQAEHGLLGKVDENAAAASIPHTLQELQDTTLGSLLSALMQHCDPPQRRFPLEKGVPPPWWPTGDEEWWPQVGLQKGQGPPPYKKPHDLKKAWKVGVLTAVIKHIFPDISKIRKLVRQSKCLQDKMTAKESATWLAVLNQEEALARQQNNIAGIFSSDGSALGAGGIGTLSFSSPSEYDVEGLDEFPGTYKAEDGWCVEGPRFDPVILKAPKKEVDLDEEILAYSDRSSSVPQSTDSVLLGTKRKSDLELVGAPKPLYTCPHSQCPCSKAENGFTDMALRNLHQLGCIYK
>scaffold-MEKP-2001739-Dipteris_conjugata
DGLQDEDLSDVEIDVEELEKRMWRDRMRLKRMKEQNKFKCHGDKRKQRQSQEQARRKKMSRAQDGILKYMLKMMEVCKAQGFVYGIIPEKGKPVSGASDNIRAWWKEKVRFDRNGPTAIAKYQAEHGASGKMEGNVLSAPTPQTLQELQDTTLGSLLSALMQHCDPPQRRYPLEKGVPPPWWPNGDEEWWPQLGLQKGQGPPPYKKPHDLKKAWKVGVLTAVIKHIFPDISKIRKLVRQSKCLQDKMTAKESATWLAVLNQEEALARQQNDIADVLSSDGAPASGNLGTLAFSSASEYDVDGFADVPSIYHSTIDQDEETHNFDPFVTRISKMEADPHDGVFTYCDHSSIALHSTGTAEPGRKRKLYGEPVGALKAVYTCAYQQCPSSKEQNGFPDSSLRNLHQINCLYKEESKNGV
>scaffold-NOKI-2019522-Lindsaea_linearis
GFQDEDFSDDEIDVDELEKRIWRDRVRLKRIKERQKLKNHGDRPKQRQSQEQARRKKMSRAQDGILKYMLKMMEVCKAQAFVYGIIPEKGKPVSGASDNIRAWWKEKVRFDRNGPAAIAKYQAEHGVVGKTDENTCVASVPQTLQELQDTTLGSLLSALMQHCDPPQRRFPLEKGVAPPWWPTGEEEWWPQLGLPTGQGHPPYKKPHDLKKAWKIGVLTGVIKHIFPDISKIRKLVRQSKCLQDKMTAKESATWLAVLNQEEAIARQQNNIAGIFTSDEGALRAGGMAALLMSSPSEYDVEGFEGIPTGCKAEAIWNCEVHKLALSPPKKEIDIDEDILAFCDRTSSVLPDVDSPLLGAKRKSEQELSRASKVVYTCPHNQCPCSKTENGFTDVSLRKLHELACIYRKENKQLVIPK
>scaffold-PBUU-2001876-Lygodium_japonicum
ENDGDGLPEDDLSDDEIDLDELEKRMWRDRIRLKRMKEQQKLKGHGDRPKLQKQSQEQARRKKMSRAQDGILKYMLKMMEVCKAQAFVYGIIPEKGKPVSGASDNIRAWWKEKVRFDRNGPAAIAKYQAEHGAPDKAEGNICAASTPHTLQELQDTTLGSLLSALMQHCDPPQRRYPLEKGVPPPWWPTGDEDWWPLVGLQKGQGPPPYKKPHDLKKAWKVGVLTTVIKHIFPDVAKIRKLVRQSKCLQDKMTAKETATWLAVLNQEEALARQQNHVAGVLANSDGTSTAANSGVFSLSSTSEYDVEGFDDVPSMPTVKDCWDTQAQVFEPVVMRAAKQEADLDDELLAYSSDRGSVALHTAAENSHLGNKRKCPEDFTGSLAPVYTCAYDQCPFSKKTNGFMDCSLRNLHQMGCVYREET
>scaffold-QHVS-2016492-Ophioglossum_petiolatum-B
LAEDDVSDEEIDVDELEKRMWKDRIRLKRIKEQQKVKDQMEKPRHKQSQEQARRKKMSRAQDGILKYMLKMMEVCKAQAFVYGIIPEKGKPVSGASDNIRAWWKEKVRFDKNGPAAIAKYQAEYAGLGKLEATVVATSTPHTLQELQDTTLGSLLSALMQHCDPPQRRYPLEKAVAPPWWPSGNEEWWPQVGLPKGQGPPPYKKPHDLKKAWKVGVLTAVIKHMSPDIAKIRKLVRQSKCLQDKMTAKESATWLAVLNQEEALSSQQSKELCSNEIPGNTNTGGFSASSASEYDVEGFDDIPNAISPRDVQDELAEKVSAGPTARGYHIRVNISASTERSADNLPALMQDGENSKIAKKRKFGKDALILQHQVYYCPYEQCKHHNEGNGFVDMNEKDQHQSTCPFR
>scaffold-RICC-2014112-Cystopteris_reevesiana
VMDCLDDFGCSGALDMDRLELMGDTDADGLQDEDFSDDEIDVDELEKRMWRDRIRLKRIKEHQKLKCSGDRPRQKQSQEAARRKKMSRAQDGILKYMLKMMEVCKAQAFVYGIIPEKGKPVSGASDNIRAWWKEKVRFDRNGPAAIARYQAEHGTLGKTEGDALVVSTPHTLQELQDTTLGSLLSALMQHCDPPQRRFPLEKGVSPPWWPTGDEEWWPKLGLQTGQGPPPYKKPHDLKKAWKVGVLTAVIKHISPDISKIRKLVRQSKCLQDKMTAKESATWLAVLNQEETLARQQNNIAGVLASYESAATGVSGTFSISSASEYDVEGFDDAPKLCCSEGGWDGETLSFDPYVMKVMKQEVDPDDDLFAYSDRGSAALHGGSNEGFGRKRKCSGDFAGGAIKTVYTCVYEQCPCSKNANGFSDILLRNLHQAGCSYR
>scaffold-RWYZ-2025387-Blechnum_spicant_&_Athyrium_sp.-2_samples_combined
VMECLDDFGCSGAIDMDRLELIGDTDADGLQDEDFSDDEIDVDELEKRMWRDRIRLKRIKEQQKLKCSGDRPRQKQSQEAARRKKMSRAQDGILKYMLKMMEVCKAQAFVYGIIPEKGKPVSGASDNIRAWWKEKVRFDRNGPAAIAKYQAEHGTLGKAEGDALVVSTPHTLQELQDTTLGSLLSALMQHCDPPQRRFPLEKGVSPPWWPTGDEEWWPKLGLQTGQGPPPYKKPHDLKKAWKVGVLTAVIKHISPDISKIRKLVRQSKCLQDKMTAKESATWLAVLNQEETLARQQNNIAGVLTSYESTATGVSGTFSISSASEYDVEGFDDAPKLCGSEGGWDGETLSFDPYVMKVLKQEVDPDDDLFAYSDRGSVALHGGSNEGLGRKRKSSGDFVGGAIKTVYTCVYEQCPCSKNANGFSDILLRNLHQAGCSYR
>scaffold-UFJN-2009960-Diplazium_wichurae
VMDCLDDFGCSGALDMDRLELIGDTDADGLQDEDFSDDEIDVDELEKRMWRDRIRLKRIKEQQKLKSSGDRPRQKQSQEAARRKKMSRAQDGILKYMLKMMEVCKAQAFVYGIIPEKGKPVSGASDNIRAWWKEKVRFDRNGPAAIAKYQAEHGTLGKTEGGDALVVSTPHTLQELQDTTLGSLLSALMQHCDPPQRRFPLEKGVSPPWWPTGDEEWWPKLGLQTGQGPPPYKKPHDLKKAWKVGVLTAVIKHISPDISKIRKLVRQSKCLQDKMTAKESATWLAVLNQEETLARQQNNISGVLTSYESAAPGVSGTFSISSASEYDVEGFDDAPKLCGSEGGWDGETLSFDPYVMKVLKQEVDPDDDLFAYSDRGSVALHGGSNEGLGRKRKSSGDFVGGPIKTVYTCVYEQCPCSKNANGFSDILLRNLHQAGCLYR
>scaffold-VIBO-2010148-Osmunda_javanica
DIMGENDGDGMQDDDLSDDEIDVDELEKRIWRDRVRLKRIKEQQKLKGQGDRPKHKQSHEQARRKKMSRAQDGILKYMLKMMEVCKAQGFVYGIIPEKGKPVSGASDNIRAWWKEKVRFDRNGPAAIAKYQAEHGSPGKAEGTVAAAPTPHTLQELQDTTLGSLLSALMQHCEPPQRRFPLEKGVPPPWWPTGDEEWWPQVGLPKGQGPPPYKKPHDLKKAWKVGVLTAVIKHMFPDIAKIRKLVRQSKCLQDKMTAKESATWLAVLNQEEGLARQQSNLVGVVSSDGTPGTGNSGAFALSSASEYDVEGFDDAPNFSPSDEGHDVQKQDFDLSNRMTQKGGSCDGETFSAFDDASMVMHDGEVVENGRKRKLVGEPVGSLQAVYTCPYKYCPCSDRENGFSNATLRNLHQMNCPCR
>scaffold-VVRN-2002157-Lonchitis_hirsuta
LHDEDFSDDEIDVDELEKRMWRDRIRLKRIKEQQKLKCHGDRPKQKQSQEAARRKKMSRAQDGILKYMLKMMEVCKAQAFVYGIIPEKGKPVSGASDNIRAWWKEKVRFDRNGPAAIAKYHAENGTPGKTEGSGAVVSTPHTLQELQDTTLGSLLSALMQHCDPPQRRFPLEKGVSPSWWPTGDEEWWPKLGLQTGQGPPPYKKPHDLKKAWKVGVLTAVIKHISPDISKIRKLVRQSKCLQDKMTAKESATWLAVLNQEEILARQQNNIAGVLASFESVATGNSGTFSISSASEYDVEGFDDVPKVCQNEGGWDGKMLSFDPYVMKVLKQEIDPDDDVFACSDRGSVAHETGNSGRKRKSSGDVGGVLKTVYTCAYEQCPCSKNANGFSDTSMRNLHQSTCIYR
>scaffold-VVRN-2002158-Lonchitis_hirsuta
LQDEDFSDDEIDVDELERRMWRDHIRLKRIKEQQKLKCHGDRPKQKQSQEAARRKKMSRAQDGILKYMLKMMEVCKAQAFVYGIIPEKGKPVSGASDNIRAWWKEKVRFDRNGPAAIAKYHAENGTPGKTEGSGAVVSTPHTLQELQDTTLGSLLSALMQHCDPPQRRFPLEKGVSPSWWPTGDEEWWPKLGLQTGQGPPPYKKPHDLKKAWKVGVLTAVIKHISPDISKIRKLVRQSKCLQDKMTAKESATWLAVLNQEEILARQQNNIAGVLASFESVATGNSGTFSISSASEYDVEGFDDVPKVCQNEGGWDGKMLSFDPYPYVMKVLKQEIDPDDDVFACSDRGSVAHETGNSGRKRKSSGDVGGVLKTVYTCAYEQCPCSKNANGFSDTSMRNLHQSTCIYR
>scaffold-WGTU-2076557-Leucostegia_immersa
VMDCLDDFGCPGALDIDRLELMGDTDADGLQDEDFSDDEIDVDELEKRMWRDRIRLKRIKEQQKLKFSGDRPRQKQSQEAARRKKMSRAQDGILKYMLKMMEVCKAQAFVYGIIPEKGKPVSGASDNIRAWWKEKVRFDRNGPAAIAKYQAEHGALGKTEGDVLVVSTPHTLQELQDTTLGSLLSALMQHCNPPQRRFPLEKGVSPPWWPTGDEEWWPKLGLQTGQGPPPYKKPHDLKKAWKVGVLTAVIKHISPDISKIRKLVRQSKCLQDKMTAKESATWLAVLNQEEILARQQNNIAGVLSSYESVGTGVSGTFSISSASEYDVEGFDDTPKLCGSEGGWDGETLCFDPYVMKVLKQEVDPVDDLFAYSDRGSVALQDGSNEGFGRKRKSSGDFVGGAMKTVYTCVYDQCPCSKNANGFSDISLRNLHQAGCSYR
>scaffold-YJJY-2016005-Woodsia_scopulina
VMDCLDDFGCSGALDMDRLELIGDTDADGLQDEDFSDDEIDVDELEKRMWRDRIRLKRIKEQQKLKCSGDRPRQKQSQEAARRKKMSRAQDGILKYMLKMMEVCKAQAFVYGIIPEKGKPVSGASDNIRAWWKEKVRFDRNGPAAIAKYQAEHSTLGKTEGDALVVSTPHTLQELQDTTLGSLLSALMQHCDPPQRRFPLEKGVSPPWWPTGDEEWWPKLGLQTGQGPPPYKKPHDLKKAWKVGVLTAVIKHISPDISKIRKLVRQSKCLQDKMTAKESATWLAVLNQEETLARQQNNIAGVLTSYESAATGVSGTFSISSASEYDVEACDDAPKLCGSEAGWDGETLSFDPYVMKVLKQEVDPDDDVFAYSDRGSVALHGGSNEGLGRKRKSSGDFVGGAIKTVYTCVHEQCPCSKNANGFSDILLRNLHQAGCSYR
>scaffold-YLJA-2073616-Polypodium_amorphum
DEDFSDDEIDVDELEKRMWRDRIRLKRIKERQKLKSHGDRPKQRQSQEQARRKKMSRAQDGILKYMLKMMEVCKAQAFVYGIIPEKGKPVSGASDNIRAWWKEKVRFDRNGPAAVAKYQAEHGLLGKVDENAAAASIPHTLQELQDTTLGSLLSALMQHCDPPQRRFPLEKGVPPPWWPTGDEEWWPQVGLQKGQGPPPYKKPHDLKKAWKVGVLTAVIKHIFPDISKIRKLVRQSKCLQDKMTAKESATWLAVLNQEEALARQQNNIAGIFSSDGSALGAGGIGTLSFSSPSEYDVEGLDEFPGTYKAEDGWCVEGPRFDPVILKAPKKEVDLDEEILAYSDRSSSVPQSTDSVLLGTKRKSDLELVGAPKPLYTCPHSQCPCSKVENGFTDMALRNLHQLGCIYK
>scaffold-YQEC-2010339-Woodsia_ilvensis
LDDFGCSGALDMDRLELIGDTDADGLQDEDFSDDEIDVDELEKRMWRDRIRLKRIKEQQKLKCSGDRPRQKQSQEAARRKKMSRAQDGILKYMLKMMEVCKAQAFVYGIIPEKGKPVSGASDNIRAWWKEKVRFDRNGPAAIAKYQAEHGTLGTTEGDALVVSTPHTLQELQDTTLGSLLSALMQHCDPPQRRFPLEKGVSPPWWPTGDEEWWPKLGLQTGQGPPPYKKPHDLKKAWKVGVLTAVIKHISPDISKIRKLVRQSKCLQDKMTAKESATWLAVLNQEETLARQQNNIAGVLTSYESAATGVSGTFSISSASEYDVEGCDDAPKLCGSEAGWDGETLSFDPYVMKVLKQEVDPDDDLFAYSDRSSVAYHGGSNEGIGRKRKSSGDFVGGAIKTVYTCVYEQCPCSKNANGFSDILLRNLHQAGCSYR
>scaffold-ZRAV-2020961-Polypodium_hesperium-2_samples_combined
DEDFSDDEIDVDELEKRMWRDRIRLKRIKERQKLKSHGDRPKQRQSQEQARRKKMSRAQDGILKYMLKMMEVCKAQAFVYGIIPEKGKPVSGASDNIRAWWKEKVRFDRNGPAAIAKYQAEHGLLGKVDENAAAASIPHTLQELQDTTLGSLLSALMQHCDPPQRRFPLEKGVPPPWWPTGDEEWWPQVGLQKGQGPPPYKKPHDLKKAWKVGVLTAVIKHIFPDISKIRKLVRQSKCLQDKMTAKESATWLAVLNQEEALARQQNNIAGIFSSDGSALGAGTLSFSSPSEYDVEGLDEFPGTYKAEDGWCVEGPRFDPVILKAPKKEVDLDEEILAYSDRSSSVPQSTDSVLLGTKRKSDLELVGAPKPLYTCPHSQCPCSKAENGFTDMALRNLHQLGCIYK
>Abies_alba_AALBA5B058524P1
MGIYDEMGYPENLDLLPVPLEGDSMCENEGEVMHVEGLSEDDIDVDELEKQMWKDRIRLT
RIKEQRKGKYHSDTVKQRQSQEQARRKKMSRAQDGILKYMLKMMEVCKAQGFVYGIIPEK
GKPVSGASDNLRAWWKEKVRFDRNGPAAIAKYQAEHATPGANENNMVVAPTPHTLQELQD
TTLGSLLSALMQHCDPPQRRYPLEKGVSPPWWPTTDEDWWPQLGLPKGQGPVPYKKPHDL
KKAWKVGVLTAVIKHMSPDIAKIRKLVRQSKCLQDKMTAKESATWLAVINQEEALAHRQN
PKACPPNSAAVALHAGSLTFSTSSEYDVEGFEDDPNSISPNNDVHDCKQDLDHLNSEVQE
CKPQDFDIFNMGISNDRVSSLKGGDTVDLIRKRKLQQELSLEDQKCYTCPHEPCPYHERQ
LGFLDQSLRNAHQSSCAYRTDLQGMGFQRPEPQDNKSLFCMSTGQANQLQVQGKVSTFLS
EKEGQLTSSGNANLNPLNTTSVAIPTGSQQPINELLALYDSGLHQNKTATLGNLQMVNDH
NQLEVIMHPSSQGREVFKVTSDDNLFGPGVMTGNNSNDSGSNMQLVMREGLNLDQSRVYD
QAFLHHCQEMNGDLKFVSPYNNISVDYAVRETVSKYDNSIWYFGA*
>Abies_alba_AALBA5B076351P1_partial_cds
EKEKEKVKFDKNGPATIAKYHVEHDSSTQANNYATASIPHTLQELQDTTLGSLLSSFMQH
CDPPQRKFPLEKGIPPSWWPGGDEDWWPQLGLTKGQGPPPYMKPHDLKKTWKVGVLTVVI
KHMSLDITKVKKLVRKSKGLQDKMTTKESATWLAVLNREEALSQQRNEEKFFGDTPGIAG
VLTFNTSGEFDVDGYDDSPSSVYPRDDAQVGRD*
>Abies_alba_AALBA5B095064P1_partial_cds
MQHCDPPHRKFPLEKGIPPPWWPGADEDWWPQLGLTKGQGPPPYKKPHDLKKTWKVGVPI
VVIKHMYPNITKVKKLVRQSKGLRDKMTAKESATWLAVLNQEEALSQQQTEEQIVGDTAR
SAGVINFSSSGEFNFILEMMLT
>Abies_alba_AALBA5B395894P1
MKKGNPVSGAYENLRAWWKEKEHQDTTLGSLLFALMQHCNPTKWRYPLEKGISPPWWTTI
DEDWWPQLGLPKGQGPPPYKKPHDLKKAWKVGVLTAVIKHMSPDIDKIHKLDRKSKFLQD
KMIDKESANWLAVVNQEETLVREKNPNSCLPTSAIVTTDAESLTFINNSEYDDDDFEDNP
NYIYTNADVQDCKPQDIDLLNSRVYECKPQDSDLFNIGISNERVSSLQVGDNVDFI*
>Abies_alba_AALBA5B615080P1
MSLAQDGILKYMLKLTEVCKAQGFVYGIIPEKGKPVSGAYNNLRAWWKEKVRFDRNGPAA
IAKYQAEHATPRENDMVVAPTPHTLQELQDTTLGSLISTIMQHCDPPQWRYPLEKGISPP
WWPTTDED*
>Abies_alba_AALBA5B733823P1_partial_cds
EVQDTTLGSLLSALMQHYDPPQWRYPLEKGISPPWWPTTDEYWWPQLGFPKGQGPPPYKK
PHDLKKAWKVGVLIVVIDHMSLDIARIHKLDRQSKCLQDKMIAKESATWLAVVNQEETLA
CQQNPNSCLPTSAAVTTHAESLTFNSSSEYDDDDFEDDPNSISTNPHVQDCKPQDTDLLN
SKVQECKPQDFDLFNIGISNERVSSL*
>Picea_lambertina_PILA_16450
MEKHVTTDFGLGGNMDIDLGDFMGDNDAEGMADDDLSDEDIDVHELEKRMWKDRIRYRRMKEQQKAREQSREKPKHKQSQELARRKKMSRAQDGILKYMLKLMEVCKAQGFVYGIIPEKGKPVSGASDNIRAWWKEKVKFDKNGPAAIAKYQAEHASSVQANNSANAPTPHTLQELQDTTLGSLLSALMQHCDPPQRRFPLEKGVPPPWWPGGDEDWWPQLGLTKGQGPPPYKKPHDLKKTWKVGVLTAVIKHMSPDVAKIKKLVRQSKGLQDKMTAKESATWLAVLNREEALSQQQNRGQIVGGTPGSAGVLTLSGSGEYDVDVYDDSPSSVYPRDDAQVETETGPTIAGSQNSRGTETGWEGGNLNEKASDNLAQVVNDSNLSEASRKRRSPSENILQEDRVFVCSYEGCKHSNYRNGFLDINERNMHNSNCPYRHEVQGSYMGANAMLNSEVSYLGSFGHPRLEGNGKGLFQAAEGNDLGSQVAPSFPHIPVVAQHMSNSGQPTHELLSGFNSRGLQSEGQLLTSRLGMSDGNFRSNGHPQFNTHVNQVGQEATDIDRERNTAFGQPLVVYNSSNDLSVDVNWPRSFNSDCGKIADPHFGPHSDDLPLDYGLNSPFNLGFEDTGLDFVLDEDIIQYFGA*
>Picea_lambertina_PILA_26241
MGIYDEMGYPGNLDLLSAPLEGDSMCENEGEVMHDDGLSEDDIDVDELEKQMWKDRIRLRRIKEQRKGKYHSDTAKQRQSQEQARRKKMSRAQDGILKYMLKMMEVCKAQGFVYGIIPEKGKPVSGASDNLRAWWKEKVRFDRNGPAAITKYQAEHATPGANESNMVVAPTPHTLQELQDTTLGSLLSALMQHCDPPQRRYPLEKGISPPWWPTTNEDWWPQLGLPKGQGPPPYKKPHDLKKAWKVGVLTAVIKHMSPDIAKIRKLVRQSKCLQDKMTAKESATWLAVVNQEEALARQKNPNACPPTSAAVTTHAGSLTFSSGSEYDVEGFEDDPNSIYTSQDFDHFNVGISNEGVSALQVGDNVDFIRKRKLPQECPLEDQKVYTCPHEQCPYHERQLGFSDQSLRNAHQSTCAYRTDLQGMGYQRPEPQESKSLFCISTGQPNQLQVQGKVNIFPSEKEGQTTSNGNVNLNPLGSTSSAIPSGNQQPINELLALYDGLHQNKTATLGNLKMMNDHNQLEVNMHPASQGGEIFKITPDDNFFGQGVIAGNNGNDFGSNIQLVMREGLNLDQNRVYDQPFIHHCQEMNGDMKFVSAYNNIPIDYAGPETVS
>Picea_lambertina_PILA_32338
MWKDRIRLRRIKEQRKGKYHSDTAKQRQSQEQARRKKMSRAQDGILKYMLKMMEVCKAQGFVYGIIPEKGKPVSGASDNLRAWWKEKVRFDRNGPAAITKYQAEHATPGANESNMVVAPTPHTLQELQDTTLGSLLSALMQHWPPPYKKPHDLKKAWKVGVLTAVIKHMSPDIAKIRKLVRQSKCLQDKMTAKESATWLAVVNQEEALARQKNPNACPPTSAAVTTHAGSLTFSSGSEYDVEGFEDDPNSIYTSQDFDHFNVGISNEGVSALQVGDNVDFIRKRKLPQECPLEDQKVYTCPHEQCPYHERQLGFSDQSLRNAHQSTCAYRTDLQGMGYQRPEPQESKSLFCISTGQPNQLQVQGKVNIFPSEKEGQTTSNGNVNLNPLGSTSSAIPSGNQQPIN
>Picea_taeda_PITA_05941
MEEPLVTENEAGENSDIDVGDVGEGMAEEDVSDEEIDLNELERRMWKDKIKYRRLKEQQKNIHENNNNDKRKYKQSLEQARRKKMARAQDGILKYMLKIMEVCKAQGFVYGIIPEKGKPVSGASDNIRAWWKEKVKFDKNGPVAIAKYQAENSPLGVQKNHVIATSTSYSLQDLQDTTLGSLLSSLMQHCDPPQRRFPLEKGIPPPWWPSGDEDWWPQLGLQKGQGPLPYKKPHDLKKVWKVGVLTAVIKHMSPDIAKIRKLIRQSKCLQDKMTAKESATWLGVLNQEEACIKQLNQIHGTSKSSSISGNANDAGCMATSSSNEYDIDDYTYSPSSDSTKDDAQNEQTDVNPHEHNPNLQEGHTASERNSLNNKTTDNSSVAARGGRLVSNSKKKRSHSNSSIQEQRPFLCPHEGCLHQDQRNGFLNISQRNSHANNCHHKSGTEGYMGAGFHKTGVQPEGQPGLSRFSESDRSLNARQQLQQSSDGNQVGRAIVEIQDGAGPVFGPPLLMDSSSTDLCGDVTNWQRDGFNSVTGKLGNHFEPQSDGLPVDYGFGSPFDFGIGAASTLDADLDFSFDEDFIQYFGA*
>Picea_taeda_PITA_32516
MGIYDEIGYPGNLDLLSVPLEGDSMCENEGEVMHDDGLSEDDIDVDELEKQMWKDRIRLRRIKEQRKGKYHSDTAKQRQSQEQARRKKMSRAQDGILKYMLKMMEVCKAQGFVYGIIPEKGKPVSGASDNLRAWWKEKVRFDRNGPAAITKYQAEHATPGANESNMVVAPTPHTLQELQDTTLGSLLSALMQHCDPPQRRYPLEKGISPPWWPTTHEDWWPQLGLPKGQGPPPYKKPHDLKKAWKVGVLTAVIKHMSPDIAKIRKLVRQSKCLQDKMTAKESATWLAVVNQEEALARQKNPNACPPTNASVTTHAGSLTFSSGSEYDVEGFEDDPNSIYTNNDVQDCKPQDLDLLNSEVQECKPQDFDHFNVGISNEGVSALQVGDNVDFIRKRKLPQESPLEDQKVYTCPHEQCPYHERQLGFSDQSLRNAHQSTCAYRTDLQGMGYQRPEPQESKSLFCISTGQPNQLQVQGKVSIFPSEKEGQTTSNGNVNLNPLGTTSSAIPTGNQQPISELLALYDGLHQNKTATLGNLKMMNGHNQLEVNMHPASQGGEVFKITPDDNFFGQGVIAGNNGNDFGSNMQLSQRRFLSMIIQYGILEHDKSYYEYLIMLVASLSSIIREYRHWR*
>Pseudotsuga_menziesii_PSME_06882
MERQEEFGYSGNLDFLPFITEAGGGGGGERDSVGENVGDVMREEYVSDDEVDVDELEKRMWKDRVRLRRLKEQRKGNDIVDDAKQRQSQEQARRKKMSRAQDGILKYMLKMMEVCKAQGFVYGIIPEKGKPVSGASDNLRAWWKEKVRFDRNGPAAIAKYQVEHSAPGKDEFNAIIVSTPHTLHELQDTTLGSLLSALMQHCDPPQRRYPLEKGVPPPWWPSGNEDWWQHVGLPKGQVLPYKKPHDLKKAWKVGVLTAVIKHMSPDIAKIRKLVRQSKCLQDKMTAKESATWLSVVNQEEALARQQNPNTCLLTNAEGYGNAVTLTSSSSSEYDVEGVDDVPDSACPNDGQGDEAQDFDFFNMANAKGALWSIGNGEDVNMTRKRQLPEEVLMQDQKIYTCPYDQCPHHERKNGFLDMNRRNSHQSDCPYRADVQGMEFQRLERETNASTFYTSVGQPGQPHLQEKGVSESKRGVQLASPGNPSLLPLNASNFIMPAKSQQHINELLALYDSSMQQNKASTNVPTQFVSANNPLEMNPEPGFPKEDSLRIIPEDIFYGQVVVVGNSSTECSISMHQSSGGVQQSMREGIFCDESKVFDQPFERQSQEIIGNLGFGLPCDVSFGSVESIRRGSSNRSTNGDQIWYFGA*
>Pseudotsuga_menziesii_PSME_08332
MEQPVVTDNEAGDNSDIDVGDIGEGMAEEDVSDEEIELNELEKRMWKDRIKYRRLKEQERNIAEKSNNEKRKYKQSLEQARRKKMARAQDGILKYMLKIMEVCKAQGFVYGIIPEKGKPVSGASDNIRAWWKEKVKFDKNGPAAIAKYQAENSPLGAQKNHLTVPSTSYSLQDLQDTTLGSLLSSLMQHCDPPQRRFPLEKGIPPPWWPSGDEDWWPQLGLQKGQGSPPYKKPHDLKKVWKVGVLTSVIKHMSPDIAKIRKLIRQSKCLQDKMTAKESATWLGVLNQEEACIRQSNQSHGASNSSSISGSANDAGCMTTSSDNEYDIEDYNYSPSSDSTKDDAQNEQTDVNPRERNLNIRGAHTASERNSLNNKTTENSSVAARGGGLVSNSKRRRSHSNSSRQDQRPFLCPHRGCQHQDQRNGFLDISQRNSHANKCPYKSGAEGYMDAGAGVNQEELLIEPLSQYSPGVSSVCAISNHMSTEGDRQELFTGFHKTGVQSEVQPGLSRFRESDQSSRTRQQLQQSNDGNQVERAMVGIQDGSSPVFGLPLVVNSSSTELCGDVTNWQRDGFNSVTDKLVGNHFEPQPDGLPVDYRFSSFDFGIDGAVSLDADLDFSFDEDFIQYFGA*
>Pseudotsuga_menziesii_PSME_08919
MGIYDEMGYPGHLDLDMLHAPLEGDSMCCENEGEVMHDEGLSEDDIDVDELEKQMWKDRIRLRRIKEQRKGKYHSDTAKHRQSQEQARRKKMSRAQDGILKYMLKMMEVCKAQGFVYGIIPEKGKPVSGASDNLRAWWKEKVRFDRNGPAAIAKYQAQHATPGAIENNMVVAPTPHTLQDLQDTTLGSLLSALMQHCDPPQRRYPLEKGISPPWWPTTNEDWWPQLGLPKGQGPPPYKKPHDLKKAWKVGVLTAVIKHMSPDIAKIRKLVRQSKCLQDKMTAKESATWLAVINQEEALACQQNPNACPPTGAAVITHSGSLTFTSSSEYDVEGFEDDPNSISPNNDVQDWKPQDLDLLNSEVQECKPQDFDLFNMGISNDRVSSLQVEDNVNFIRKRKLPQEPPLEDQKVYTCPHEQCPYHERQLGFLNQSLRNAHQSTCAYRTDLQGMGFQRPEAQENNSSFCLSGGKPNQLPVQGKVSILEPQQNNSLFYLSTGKSDQLQVQGKVSIFPSEKEGQTVSNGTVTFNPLSTTSLAIPGSSHQPINELLALYDSDSHQNKTSTLGNLQPVNDHNQLELNMHPASQAREIFKITPDDNFFGQGVMAGNNSNDSGSSMQQVMRGGLNLNQSRVYDQAFIHHCQEMNGDLKFVSPYNNISIDYAVPETLSKYDNSIWYFGA*
>Pseudotsuga_menziesii_PSME_22425
MGIYDEMGYPGNLDLLSVPLEGDSMCENEGEVMHDEGLSEDDIDVDELEKQMWKDRIRLRRIKEQRKGKYHSDTAKQRQSQEQARRKKMSRAQDGILKYMLKMMEVCKAQGFVYGIIPEKGKPVSGASDNLRAWWKEKVRFDRNGPAAITKYQAEHATPGANENNIVVAPTPHTLQELQDTTLVVNQEESLARQQNPNACPPTSAAVTTHAGSLTFSSSSEYDVEGFEDDPNSFYTNTDVQDCKPQDLDLVNSEQECKPQDFDHFNIGISNERVSSLLVGDNADFIRKRKLPQEPPLEDQKVYTCPHEQCQYHERQLGFSDQSLRNAHQSTCAYRTDLQGMGFRRPEPQESKSLFCMSTGQSNQLQVQGKVSIFPSEKEGQMTSNGNVNLNPLSTTSSAIPTSNQQPINELLALYDGGLHQNKTATLGNLKMMNNHNQLEVNMHPASQGGEIFKITPDDNFFGQGVVAGNNSNDFGSNMPLKLSYYEWISHHGEMLQKLSRDLQYPFFVTIQIK*
>Sequoiadendron_giganteum_SEGI_07529
MGSDIGVAENFDVDVCDIGDGMAEDDVSEEEIDFDELEKRMWKDRVKHRRLKERQRIASEQNNGKPRHKQSSEQARRKKMARAQDGILKYMFKMMEVCQAQGFVYGIIPEKGKPVSGASDNMRAWWKEKVKFDKNGPAAIAKYQAENNSRDTQKNNSNVSSNVHSLQDLQDTTLGSLLSSLMQHCDPPQRRFPLEKAIPPPWWPSGDEDWWPQLGLQKNQGSPPYKKPHDLKKVWKVGVLTAVIKHMSPNIAKIRKLVRQSKCLQDKMTAKESATWLGVLNQEEAQTWSVGKCNGASNNSSIQTGGNSRGCTTSSASEYDVESCDDFQSSDSAKDDARNREEDVNPCEREILNKKDSDNSSVVVQNGDMTSASKKKRGRGKRSIKEQRTFLCANEGCPHQDQSNGFSDINQRNSHANNCPYRSQAQVTMNENAGNNQLILYTGIVDHLNPQDGSREGIFKATMTSNEVVPQCTSVFPSVQTVSQNMYGEVEPLSVLSNFNNTDVPAGQLIVDRFSELNGSSNTKQQLQPQTFVNPADHGTIQIHGDASAVFGPPLVVNSSSNELCGSIADWQRDGFNGDTGKFVGNHFESSSDCLTVDYLGSPYNFGIGSDLDFSFDDSFDEDIIQYWGA*
>Sequoiadendron_giganteum_SEGI_16333
MGFYEEMGYSENFDYLTLPPEGDSMCENVCENACENEGEVMHDEDLSEDEIDVDELEKRMWKDRIRLRRIKEQHKGKEQTDTAKQRQSQEQARRKKMSRAQDGILKYMLKMMEVCKAQGFVYGIIPEKGKPVSGASDNLRAWWKEKVRFDRNGPAAISKYQAEHALPGSNEDSMIVAPTPHTLQELQDTTLGSLLSALMQHCDPPQRRFPLEKGISPPWWPTSNEDWWPQVGLPKGQGPPPYKKPHDLKKAWKVGVLTAVIKHMSPDIAKIRKLVRQSKCLQDKMTAKESATWLAVVNQEEALARQQNPNACPPTSISLSANGGALTFSSSSEYDVEGFEEDPNTIFSNDDVQDRKPHDFDLFNSEAQECKPLDFDLFNASISKERVPSSLQIVDNVDMIRKRKLPEESPMEDQKIYTCPNEQCPHHPRQYGFLDQSSRNNHQTICAYRTDFQNMGYQRSEPQANNNLFCMRMGQPNQLQVQGKGNNFPARMDGQAASNATVTLGQPNQLQAQGKGGAFPTRMDGQATANATVSLGPGSTACLAAPANSQQPINELLALYDSGLHQNKTSALGSLPIMNNPSQREVNMHRTPQGRELLRMATDENFFGQGVLPCSSGTDATLNMQQLMKEGINLDQSRVFDQGFVHQPQEINEDYKFGSPYNITIDYGDSFPRVPEAVPKYENPIWYFGA*
>Sequoiadendron_giganteum_SEGI_24778
MMESYDELNCLGDLGFLPCVNETERRGVKEEIMAEDYVSEDDVDIDELEKRMWKDRIRLRCIRECRKTSNMIDNAKEKQSQEQAKRKKMSRAQDGILKYMLKMMEVCKAQGFVYGIISEKGKPVTGASDNLRAWWKEQVRFDRNAPVAIGKYQQENELLGMDESDSIVVSSPHSLQELQDTTLGSLLSALMQHCDPPQRKYPLDKGVSPPWWPTGNEDWWPQIGLPKGQGPPPYKKPHDLKKSWKVGVLTAVIRHMSPDIAKIRKLVRQSKCLQDKMTAKESATWIAVVNQEEAFCQEQNPDACFLTGITGCGNSGSLTSSNSNGFDFEGLDDVPDSINPNNHVQEDGTQDQGIFNMALAENICWSIPNGQNTNIARKRKMHEEAATQGQKFYTCPHDQCPYNEHKHGFLDQSMRNVHQCNCPYKKDVQGSGFPRLEHENNNSTLSQSTGQLTETHSQEKDLSQPSRQLASQEDTDLFSLNTSSFIMPDNTREQINELLALYDSGLQQNKQCTNLSAQSYKANELLDMSTGHAFQEEGFFKITPEDIFFSHSVEGKDASDCSASVPQCSASMLKSMREGIFSYESKLFDNYFVPQSQEITGNQQFQAPYIDCRESLGPKLNSQSTYEDKIWYFGA*
>Sequoiadendron_giganteum_SEGI_31836
MGSDIVIGAAENFDVGVGDIGEGMAEDDVSEEEIDFYELEKSVWKDRVKHRRLKERQRIATEQNNGKPKHKQSSEQARRKKMARAQDGILKYMFKMMEVCQAQGFVYGIIPGKGKPVSGASDNMRAWWKEKVKFDKNGPAAIAKYQAESKSRDTQKNNSNVSSNVHSLQDLQDTTLGSLLSSLMQHCDPPQRRFPLEKDIPPPWWPSGDEDWWPQLGLQKNQGSPPYKKPHDLKKSATWLGVLNQEEAQIWSVDKGNGASTNSTISASEYDVESCDYFQSSHSAKYDARNREEDVNPCEREILNKKDTDNSAVGVQNGDMTSSKKKRDRRNRSVKEKRTFTCANEGCPHQDQSNGFSDINQRNSHANNCPYKSQAKVTMNENAGINQVPLYTGIQYNLNPQDGSREGIFKATMTSDEVVSQCTSVFPSVQTVSQHMYGEGEPHSVLSNFINTDVPVGQLTGGRLNELNGSSNTKQQISVNQADHGTIEIHANASAVFGLPLVVNNSSNELCRIAGLGTDLDFLLDDSLVAMDLDFLLDDSFDDLYHEHRIHYYGA*
>scaffold-JZVE-2042450-Parasitaxus_usta
ELMPEEYASEDEVNVDELEKRMWRDRIRLRRIKERRKAIDSVDNAKERQSQEQARRKKMSRAQDGILKYMLKMMEVCKAQGFVYGIIPEKGKPVTGASDNLRAWWKEKVRFDRNGPAAIAKYKQENALPGRDEGSSAVVSTPQTLQELQDTTLGSLLSALMQHCDPPQRKYPLEKGVPPPWWPTGDEDWWIHIGSPKGQGPPPYKKPHDLKKAWKVGVLTAVIKHMSPDIAKIRKLVRQSKCLQDKMTAKESATWVAVVNQEEALARQQNRNTCLQFSNAGYGNSGSLSTCSSEYDVEGLDELPDNPNNDVQGGEPQDLGSFNISFAENGCWSIPNGQNAKVTKKRKLEDELIMQEQIVYTCPNEKCPHSENKHGFLDQNVRNGHQAKCPFRVDAQGMSFQIPEDETGKSALYVSTWQPPQSHVQEKVFSQVGNERLASQGDINPVPLSPSSFNTPVDAQQNINDLLALYDSELQQN
>scaffold-OWFC-2009567-Halocarpus_bidwillii
GEVVKEEVMPEEYASEDEVNVDELEKRMWRDRIRLRRIKERRKANDTIDNAKERQSQEQARRKKMSRAQDGILKYMLKMMEVCKAQGFVYGIIPEKGKPVTGASDNLRAWWKEKVRFDRNGPAAIAKYKQENALPGSDEGSSAVVSTPQTLQELQDTTLGSLLSALMQHCDPPQRKYPLEKGVPPPWWPTGDEDWWTHIGSPKGQGPPPYKKPHDLKKAWKVGVLTAVIKHMSPDIAKIRKLVRQSKCLQDKMTAKESATWVAVVNQEEALARQQNPSTCLQSASAGCGNFGSLSTSSSEYDVEGLDELPDDHNNDVQGGEPQDLDVFNMAFAENGCWSIANGQSVNVTKKRKVEDELIMQEQMVYTCPHEQCPYSENKHGFLDQNVRKAHQAKCPFRVDEQGLSFQSPEDETSKSALYVSTWQPTQSHVQEKVISQVGNEQLASQGDINIVPLSASSFNSPVNAQQNIKELLALYDSELQQNHISTNVNPQFVAANNPIDIANNSPQDMNAGLAFVKEDFFRMTTEDVFFSPDVMAGKNGSECNVNVHQSSTSRQQQLQGGVFSDENKVFDNSFQPQSQGMNGNLRFGSSYN
>scaffold-AKXB-2000424-Phaeomegaceros_coriaceus
QDDLSDDEPIDIDELEKRMWKDRMRHKRLKELQKAKEASEKPKQKQSHEQARRKKMSRAQDGILKYMLKMMEVCKAQGFVYGIIPEKGKPVSGASDNIRAWWKEKVRFDRNGPAAIAKYQAEHSIPGKPEGAAVAAPTPHTLQELQDTTLGSLLSALMQHCEPPQRRFPLEKGQPPPWWPTGNEDWWPQVGLPKGQGAPPYKKPHDLKKAWKVGVLTAVIKHMSPDISKIRKLVRQSKCLQDKMTAKESATWLSVLQQEEAVARQLNKSAGIISSTGNQGSGDTAPFLASNSASEYDVEG
>scaffold-AKXB-2000426-Phaeomegaceros_coriaceus
QDDLSDDEPIDIDELEKRMWKDRMRHKRLKELQKAKEASEKPKQKQSHEQARRKKMSRAQDGILKYMLKMMEVCKAQGFVYGIIPEKGKPVSGASDNIRAWWKEKVRFDRNGPAAIAKYQAEHSIPGKPEGAAVAAPTPHTLQELQDTTLGSLLSALMQHCEPPQRRFPLEKGQPPPWWPTGNEDWWPQVGLPKGQGAPPYKKPHDLKKAWKVGVLTAVIKHMSPDISKIRKLVRQSKCLQDKMTAKESATWLSVLQQEEAVARQLNKSAGIISSTGNQGSGDTAPFLASNSASEYDVEG
>scaffold-ANON-2000733-Leiosporoceros_dussii-B
DELGYCGNMDLAEFGGENEGEGTQDDLSDEEMMELDELEKRMWKDRLRHKRLKEQQKGKDVNEKPRQKQSHEQARRKKMSRAQDGILKYMLKMMEVCKAQGFVYGIIPEKGKPVSGASDNIRAWWKEKVRFDRNGPAAIAKYQAEHNVGGKDEGAAVPAPTPHTLQELQDTTLGSLLSALMQHCEPPQRRFPLEKGAPPPWWPSGNEDWWPEVGLAKGQGAPPYKKPHDLKKAWKVGVLTAVIKHMSPDICKIRKLVRQSKCLQDKMTAKESATWLSVLNQEEGAARQ
>scaffold-BSNI-2052228-Anthoceros_agrestis-B
MDLSDELAYCGNVDMGDFGGDNDGDGTQDDLSDDEIIEIDELEKRMWKDRLRHKRMKEMQKTKEANEKPKQKQSHEQARRKKMSRAQDGILKYMLKMMEVCKAQGFVYGIIPEKGKPVSGASDNIRAWWKEKVRFDRNGPAAIAKYQAEHSVPGKLEGVAAAAPTPHTLQELQDTTLGSLLSALMQHCEPPQRRYPLEKGQPPPWWPTGNEDWWPEVGLSKGQGAPPYKKPHDLKKAWKVGVLTAVIKHMSPDITKIRKLVRQSKCLQDKMTAKESATWLSVLQQEETLARQLNKSSGVIGGSGNHGATDASSLLPANSASEYDVDGFDQFLN
>scaffold-DXOU-2035373-Nothoceros_aenigmaticus
DDLSDDEPIDIDELEKRMWKDRMRHKRLKEVQKAKEASEKPKQKQSHEQARRKKMSRAQDGILKYMLKMMEVCKAQGFVYGIIPEKGKPVSGASDNIRAWWKEKVRFDRNGPAAIAKYQAEHSIPGKPEGAAVAAPTPHTLQELQDTTLGSLLSALMQHCEPPQRRFPLEKGQPPPWWPTGNEDWWPEVGLPKGQGAPPYKKPHDLKKAW
>scaffold-FAJB-2008056-Paraphymatoceros_hallii
QDDLSDDEPIDLDELEKRMWKDRMRHKRLKELQKAKEASEKPKQKQSHEQARRKKMSRAQDGILKYMLKMMEVCKAQGFVYGIIPEKGKPVSGASDNIRAWWKEKVRFDRNGPAAIAKYQAEHNIPGKTEGTAVAAPTPHTLQELQDTTLGSLLSALMQHCEPPQRRFPLEKGQPPPWWPTGNEDWWPQVGLPKGQGHPPYKKPHDLKKAWKVGVLTAVIKHMSPDISKIRKLVRQSKCLQDKMTAKESATWLSVLQQEEAVARQLNRSAGIISSTSNQASADTAAFMSSNCASEYDVEGYD
>scaffold-RXRQ-2014664-Phaeoceros_carolinianus-sporophyte
QDDLSDDEIIEIDELEKRMWKDRLRHKRMKEMQKTKEANEKPKQKQSHEQARRKKMSRAQDGILKYMLKMMEVCKAQGFVYGIIPEKGKPVSGASDNIRAWWKEKVRFDRNGPAAIAKYQAEHSVPGKLEGVAAAAPTPHTLQELQDTTLGSLLSALMQHCEPPQRRYPLEKGQPPPWWPTGNEDWWPEVGLSKGQGAPPYKKPHDLKKAWKVGVLTAVIKHMSPDITKIRKLVRQSKCLQDKMTAKESATWLSVLQQEETLARQLNKSSGVIGGSGNHGATDASSFLPANSASEYDVDGFDQFLNDKGAHEEGGEGDLDQYEVITGSLPSRQRPPSAVVDGYNDNMNGNRPSLFPEQKAGQRPNEGEDQNVQQVAPRAQEGDNWRKRRLGEEASPIDNMSFTCQYEACHHHDAAHGFVDRNARNSHQIVCSHQ
>scaffold-RXRQ-2020849-Phaeoceros_carolinianus-sporophyte
DDLGYCGSMDMGDFPGDNDGDGTQDDLSDDEPIDLDELEKRMWKDRMRHKRLKELQKAKEASEKPKQKQSHEQARRKKMSRAQDGILKYMLKMMEVCKAQGFVYGIIPEKGKPVSGASDNIRAWWKEKVRFDRNGPAAIAKYQAEHNIPGKTEGTAVAAPTPHTLQELQDTTLGSLLSALMQHCEPPQRRFPLEKGQPPPWWPTGNEDWWPQVGLPKGQGHPPYKKPHDLKKAWKVGVLTAVIKHMSPDISKIRKLVRQSKCLQDKMTAKESATWLSVLQQEEAVARQLNRSAGIISSTNNQASADTAAFMSSNCASEYDVEGYD
>scaffold-RXRQ-2023931-Phaeoceros_carolinianus-sporophyte
GEGDLVDPSPDNSPEDDSDDDVDIEELERRMWQDRLRLKRLKEKQMSRAKDVMSGGSNGADVVKQRQAQEQARRKKMSRAQDGILKYMLKMMEVCNAQGFVYGIIPEKGKPVSGASDNLRAWWKEKVRFDRNGPAAIARYQSEHAVPGSITESNSGPSVGLHSLLELQDTTLGSLLSALMQHCDPPQRRFPLEKGIPPPWWPSGREEWWDKLGMPKDQTPPPPYKKPHDLKKAWKVSVLTSVIKHMSPDLEKIRRLIRQSKCLQDKMTAKESATWLAVLRQEEEDFLKANPSACLPQANLETVSFHSNNSSEYDVEGVEERVKCDNNDSYAQNVAMKEECELEMEFIQKRGFVEPELGIKAGNRVYTCENSRCRRSDPAFGFLDRNSRNSHQFSCTFSQMAENKPNLFNVPYDNTTAADQLIPNSIGSSLNNPINVHDFGIERSISELMELYDSNIASHNNNNNNN
>scaffold-TCBC-2020259-Nothoceros_vincentianus
MAFSDDLGYCDGLDMGDFPGDNDGDGTQDDLSDDEPIDIDELEKRMWKDRMRHKRLKEVQKAKEASEKPKQKQSHEQARRKKMSRAQDGILKYMLKMMEVCKAQGFVYGIIPEKGKPVSGASDNIRAWWKEKVRFDRNGPAAIAKYQAEHSIPGKPEGAAVAAPTPHTLQELQDTTLGSLLSALMQHCEPPQRRFPLEKGQPPPWWPTGNEDWWPEVGLPKGQGAPPYKKPHDLKKAWKVGVLTAVIKHMSPDISKIRKLVRQSKCLQDKMTAKESATWLSVLQQEEAVARQL
>scaffold-TWUW-2051745-Anthoceros_agrestis-A
MDLSDELAYCGNVDMGDFGGDNDGDGTQDDLSDDEIIEIDELEKRMWKDRLRHKRMKEMQKTKEANEKPKQKQSHEQARRKKMSRAQDGILKYMLKMMEVCKAQGFVYGIIPEKGKPVSGASDNIRAWWKEKVRFDRNGPAAIAKYQAEHSVPGKLEGVAAAAPTPHTLQELQDTTLGSLLSALMQHCEPPQRRYPLEKGQPPPWWPTGNEDWWPEVGLSKGQGAPPYKKPHDLKKAWKVGVLTAVIKHMSPDITKIRKLVRQSKCLQDKMTAKESATWLSVLQQEETLARQLNKSSGVIGGSGNHGATDASSLLPANSASEYDVDGFDQFLN
>scaffold-UCRN-2002146-Megaceros_flagellaris
QDDLSDDEPIDIDDLEKRMWKDRMRHKRLKELQKAKESSEKPKQKQSHEQARRKKMSRAQDGILKYMLKMMEVCKAQGFVYGIIPEKGKPVSGASDNIRAWWKEKVRFDRNGPAAIAKYQAEHSVPGKPEGAAVAAPTPHTLQELQDTTLGSLLSALMQHCEPPQRRFPLEKGLPPPWWPTGNEDWWPEVGLPKGQGAPPYKKPHDLKKAWKVGVLTAVIKHMSPDISKIRKLVRQSKCLQDKMTAKESATWLSVLLQEEAVAQQLNKSAGIIASTGNQGGSADTAAFLASNRASEYDVEG
>scaffold-UCRN-2002147-Megaceros_flagellaris
QDDLSDDEPIDIDDLEKRMWKDRMRHKRLKELQKAKESSEKPKQKQSHEQARRKKMSRAQDGILKYMLKMMEVCKAQGFVYGIIPEKGKPVSGASDNIRAWWKEKVRFDRNGPAAIAKYQAEHSVPGKPEGAAVAAPTPHTLQELQDTTLGSLLSALMQHCEPPQRRFPLEKGLPPPWWPTGNEDWWPEVGLPKGQGAPPYKKPHDLKKAWKVGVLTAVIKHMSPDISKIRKLVRQSKCLQDKMTAKESATWLSVLLQEEAVAQQLNKSAGIIASTGNQGGSADTAAFLASNRASEYDVEG
>scaffold-WCZB-2006222-Phaeoceros_carolinianus-gametophyte
DDLGYCGSMDMGDFPGDNDGDGTQDDLSDDEPIDLDELEKRMWKDRMRHKRLKELQKAKEASEKPKQKQSHEQARRKKMSRAQDGILKYMLKMMEVCKAQGFVYGIIPEKGKPVSGASDNIRAWWKEKVRFDRNGPAAIAKYQAEHNIPGKTEGTAVAAPTPHTLQELQDTTLGSLLSALMQHCEPPQRRFPLEKGQPPPWWPTGNEDWWPQVGLPKGQGHPPYKKPHDLKKAWKVGVLTAVIKHMSPDISKIRKLVRQSKCLQDKMTAKESATWLSVLQQEEAVARQLNRSAGIISSTNNQASADTAAFMSSNCASEYDVEGYD
>scaffold-WCZB-2006223-Phaeoceros_carolinianus-gametophyte
DDLGYCGSMDMGDFPGDNDGDGTQDDLSDDEPIDLDELEKRMWKDRMRHKRLKELQKAKEASEKPKQKQSHEQARRKKMSRAQDGILKYMLKMMEVCKAQGFVYGIIPEKGKPVSGASDNIRAWWKEKVRFDRNGPAAIAKYQAEHNIPGKTEGTAVAAPTPHTLQELQDTTLGSLLSALMQHCEPPQRRFPLEKGQPPPWWPTGNEDWWPQVGLPKGQGHPPYKKPHDLKKAWKVGVLTAVIKHMSPDISKIRKLVRQSKCLQDKMTAKESATWLSVLQQEEAVARQLNRSAGIISSTNNQASADTAAFMSSNCASEYDVEGYD
>scaffold-WEEQ-2008182-Phaeoceros_carolinianus-gametophyte_1575
DDLGYCGSMDMGDFPGDNDGDGTQDDLSDDEPIDLDELEKRMWKDRMRHKRLKELQKAKEASEKPKQKQSHEQARRKKMSRAQDGILKYMLKMMEVCKAQGFVYGIIPEKGKPVSGASDNIRAWWKEKVRFDRNGPAAIAKYQAEHNIPGKTEGTAVAAPTPHTLQELQDTTLGSLLSALMQHCEPPQRRFPLEKGQPPPWWPTGNEDWWPQVGLPKGQGHPPYKKPHDLKKAWKVGVLTAVIKHMSPDISKIRKLVRQSKCLQDKMTAKESATWLSVLQQEEAVARQLNRSAGIISSTNNQASADTAAFMSSNCASEYDVEGYD
>scaffold-ZFRE-2002475-Phaeoceros_carolinianus-sporophyte_1575
MDLSDELAYCGNVDMGDFGGDNDGDGTQDDLSDDEIIEIDELEKRMWKDRLRHKRMKEMQKAKEANEKPKQKQSHEQARRKKMSRAQDGILKYMLKMMEVCKAQGFVYGIIPEKGKPVSGASDNIRAWWKEKVRFDRNGPAAIAKYQAEHSVPGKLEGVAAAAPTPHTLQELQDTTLGSLLSALMQHCEPPQRRYPLEKGQPPPWWPSGNEDWWPEVGLSKGQGAPPYKKPHDLKKAWKVGVLTAVIKHMSPDISKIRKLVRQSKCLQDKMTAKESATWLSVLQQEETLARQVNKSSGVINGSGNHGATDAAAFLSANSASEYDVDGFDQFLNDKGVHEEGPEGDVEQYEVITGSLPSRQRPPSVGMDVYNDNMNGIRPPLFPDQKAGQRSNEGEDQNVQQVAPRLQEGDSWRKRRLGEEASPIDNMVFTCQYEACPHHDPGNGFVDRNARNSHQISCSHQ
>scaffold-ZFRE-2002476-Phaeoceros_carolinianus-sporophyte_1575
LEKRMWKDRMRHKRLKELQKAKEASEKPKQKQSHEQARRKKMSRAQDGILKYMLKMMEVCKAQGFVYGIIPEKGKPVSGASDNIRAWWKEKVRFDRNGPAAIAKYQAEHNIPGKTEGTAVAAPTPHTLQELQDTTLGSLLSALMQHCEPPQRRFPLEKGQPPPWWPTGNEDWWPQVGLPKGQGHPPYKKPHDLKKAWKVGVLTAVIKHMSPDISKIRKLVRQSKCLQDKMTAKESATWLSVLQQEEAVARQLNRSAGIISSTNNQASADTAAFMSSNCASEYDVEGYD
>scaffold-ZFRE-2002477-Phaeoceros_carolinianus-sporophyte_1575
LEKRMWKDRMRHKRLKELQKAKEASEKPKQKQSHEQARRKKMSRAQDGILKYMLKMMEVCKAQGFVYGIIPEKGKPVSGASDNIRAWWKEKVRFDRNGPAAIAKYQAEHNIPGKTEGTAVAAPTPHTLQELQDTTLGSLLSALMQHCEPPQRRFPLEKGQPPPWWPTGNEDWWPQVGLPKGQGHPPYKKPHDLKKAWKVGVLTAVIKHMSPDISKIRKLVRQSKCLQDKMTAKESATWLSVLQQEEAVARQLNRSAGIISSTNNQASADTAAFMSSNCASEYDVEGYD
>scaffold-BNCU-2086777-Radula_lindenbergiana
ELSDEDIDDLEKRIQKDRVKLKHMKEQQKTRGVLGKPRHKQTVDQARRKKMSRAQDGILKYMLKMMEVCNAQGFVYGIIPEKGKPVSGSSDNIRAWWKEKVRFDRNGPLAVSKYQAENGLSPKPEESPNPVPTPYSLLELQDTTLGSLLSALMQHCNPPQRRFPLEKGLPPPWWPTGTEEWWQQLGLSNEIGAPPYKKPHDLKKAWKVGVLTAVIKHMSPDVGKIRKLVRQSKCLQDKMTAKESATWLSVLNHEELMARQQQLEGVNVSSANPVGESGRLDMGNVDEYDVDFSGNLESFSGSDETIEDLEPLPTSSGTPSANLSRRDQPEVGSAAVLDGDLLTGSPKKRSFSQAFEHHVVFKCNYENCPSSDWRDAFHTKELRDAHSANCPFQ
>scaffold-HERT-2002358-Sphaerocarpos_texanus
GDFMVDNDADGMNDYDLSDEDMDELERRMWRDRLKLKRIKENQKTKDLQERPRHKQSQEQARRKKMSRAQDGILKYMLKMMEVCKAQGFVYGIIPEKGKPVSGASDNIRAWWKEKVRFDRNGPMAIAKYQAEHGLPSKPEGNIAPAPTPHTLQELQDTTLGSLLSALMQHCDPPQRRFPLEKGVPPPWWPSGDEEWWPQVGLPKGQGCPPYKKPHDLKKAWKVGVLTAVIKHMSPDIGKIRKLVRQSKCLQDKMTAKESATWLSVLNQEETLARQQKGVVSSINTPGTAGFAMSSASEYDVEGFGDSLSPSDDQDGNSEDYDPFCGSKPSSYPNSVGRDKELSEVLPEKFSGEMAHGWRKKRSFRESLAPEHDGYTCAFDRCNRHDWRNAFSSKELRNIHQISCPFRPGPTNG
>scaffold-HMHL-2010672-Marchantia_paleacea-non_mycorrizal
DYELSDEDIDELEKRMWRDRLKLKRMKENQKAKDLRERPRHKQSQEQARRKKMSRAQDGILKYMLKMMEVCKAQGFVYGIIPEKGKPVSGASDNIRAWWKEKVRFDRNGPLAIAKYQAEHGLPPKPEGNITPAPTPHTLQELQDTTLGSLLSALMQHCDPPQRRYPLEKGIPPPWWPSGDEEWWPQVGLPKGQGAPPYKKPHDLKKAWKVGVLTAVIKHMSPDIGKIRKLVRQSKCLQDKMTAKESATWLSVLNQEETLARQQKGVVSSTNTPGSAGLAMSSASEYDVEGFGDSLSPSDDQDEHSEEYDPFCGNKPSNYPNSNARDKEISDVGLEKSSGRGLDGDMGDDWRKKRTFRDVIVPEHVGYTCAYERCHHHEWRGAFTTKETRNMHQMSCPFR
>scaffold-IHWO-2002287-Marchantia_paleacea-mycorrizal
DYELSDEDIDELEKRMWRDRLKLKRMKENQKAKDLRERPRHKQSQEQARRKKMSRAQDGILKYMLKMMEVCKAQGFVYGIIPEKGKPVSGASDNIRAWWKEKVRFDRNGPLAIAKYQAEHGLPPKPEGNITPAPTPHTLQELQDTTLGSLLSALMQHCDPPQRRYPLEKGIPPPWWPSGDEEWWPQVGLPKGQGAPPYKKPHDLKKAWKVGVLTAVIKHMSPDIGKIRKLVRQSKCLQDKMTAKESATWLSVLNQEETLARQQKGVVSSTNTPGSAGLAMSSASEYDVEGFGDSLSPSDDQDEHSEEYDPFCGNKPSNYPNSNARDKEISDVGLEKSSGRGLDGDMGDDWRKKRTFRDVIVPEHVGYTCAYERCHHHEWRGAFTTKETRNMHQMSCPFR
>scaffold-ILBQ-2047704-Conocephalum_conicum
DIGDLMAEHEGEGMQDDELSDEDIDEIEKRMWRDRMKIKRLKENQKAKDLRERPRHKQSQEQARRKKMSRAQDGILKYMLKMMEVCKAQGFVYGIIPEKGKPVSGASDNIRAWWKEKVRFDRNGPLAISKYQAEHGLPPKPEGSINPAPTPHTLQELQDTTLGSLLSALMQHCDPPQRRFPLEKGAPPPWWPSGDEEWWPQVGLPTGQGPPPYKKPHDLKKAWKVGVLTAVIKHMSPNISKIRKLVRQSKCLQDKMTAKESATWLSVLHQEETLARQQKGVVSSTNTPGSAGLAMSSASEYDVEGFGDSLSPSDDQDENSEDYDPFFGNKASTISNPIGREKEVTDVCPEKPGGERVENYRRKRPLKDSLVSDESGYHCGYERFNHSDCRLSFSTKDARNLHQMSCSYR
>scaffold-JHFI-2114336-Pellia_neesiana
EGDGVHDYELSDEDIDDLEKRMWRDRLKLKRMKEHQKAKGLRERPRHKQTQEQARRKKMSRAQDGILKYMLKMMEVCKAQGFVYGIIPEKGKPVSGSSDNIRAWWKEKVRFDRNGPLAITKYHTEHGLPPKSECNTTPSLTPHTLQELQDTTLGSLLSALMQHCDPPQRRYPLEKGAPPPWWPSGDEDWWPQVGLPKGRGPPPYKKPHDLKKAWKVGVLTAVIKHMSPDIAKIRKLVRQSKCLQDKMTAKESATWLSVLNQEESLARQQNGVVSSNNIPGGVRLEMSSASEYDVDFGTGDSLSPSDDQDENTEDYDPFPLNNKPSNYPVPIRMGNELPEAGSAEVQDGDLLEKWPKKRAFGQTFAPEQQILYKCNYEQCPDHDWRSAFASKELRDMHQVDCPFRPDSQPTVF
>scaffold-JPYU-2000965-Marchantia_polymorpha
NDGEGDGMHDYELSDEDIDELEKRMWRDRLKLKRMKENQKAKDLRERPRHKQSQEQARRKKMSRAQDGILKYMLKMMEVCKAQGFVYGIIPEKGKPVSGASDNIRAWWKEKVRFDRNGPLAIAKYQAEHGLPPKPEGNITPAPTPHTLQELQDTTLGSLLSALMQHCDPPQRRYPLEKGIPPPWWPSGDEEWWPQVGLPKGQGAPPYKKPHDLKKAWKVGVLTAVIKHMSPDIGKIRKLVRQSKCLQDKMTAKESATWLSVLNQEETLARQQKGVVSSTNTPGSAGLAMSSASEYDVEGFGDSLSPSDDQDEHSEDYDPFCGNKPSNYPNSNARDKEISDVGLEKSSVRGLDGDMGDDWRKKRTFREVIVPEHVGYTCAYERCHHHEWRGAFTTKETRNMHQMSCPFRPENSGFF
>scaffold-KRUQ-2018137-Porella_navicularis
DYELSDEDIDDLEKRMWRDRLKLKRLKEHQKTRELRDRPRHKQTLDQARRKKMSRAQDGILKYMLKMMEVCKAQGFVYGIIPEKGKPVSGSSDNIRAWWKDKVRFDRNGPLAVSKYQTEHGLPPRPEGNTAPAPTPHTLQELQDTTLGSLLSALMQHCDPPQRRFPLEKGTAPPWWPTGREDWWPQIGLSKEHGPPPYKKPHDLKKAWKVGVLTSVIKHMSPDVGKIRKLVRQSKCLQDKMTAKESATWLSVLNQEELVARQQQKGVVSSTNNTHGSARLEMGSANDYDVDFRGTDDSHSRSDETTEDIEPFPPNSVPSFTHPTRQDKEQPEVGSATVQDGDLLERFPKKRSFGQAFVHEQLVVFKCNFERCPNSDWRSSFSTRELRDIHQLNCPFR
>scaffold-LFVP-2013230-Marchantia_paleacea-2_samples_combined
DYELSDEDIDELEKRMWRDRLKLKRMKENQKAKDLRERPRHKQSQEQARRKKMSRAQDGILKYMLKMMEVCKAQGFVYGIIPEKGKPVSGASDNIRAWWKEKVRFDRNGPLAIAKYQAEHGLPPKPEGNITPAPTPHTLQELQDTTLGSLLSALMQHCDPPQRRYPLEKGIPPPWWPSGDEEWWPQVGLPKGQGAPPYKKPHDLKKAWKVGVLTAVIKHMSPDIGKIRKLVRQSKCLQDKMTAKESATWLSVLNQEETLARQQKGVVSSTNTPGSAGLAMSSASEYDVEGFGDSLSPSDDQDEHSEEYDPFCGNKPSNYPNSNARDKEISDVGLEKSSGRGLDGDMGDDWRKKRTFRDVIVPEHVGYTCAYERCHHHEWRGAFTTKETRNMHQMSCPFR
>scaffold-NRWZ-2100566-Metzgeria_crassipilis
DDELSDDEDIDELEKRMVQDRLKLKRLKEHQKVKQAREKHKPKQSLDQARKKKMSRALDAILKYMLKMMEVCKVQGFVYGIIPEKGKPVSGSSDNIRAWWKEKVRFDRNGPLAASKYLSEHGLARQSDGDVIESQEAHSLQELQDTTLGSLLSALMPHCDPPQRHYRLDKGTPPPWWPSGEEEWWTQIGLPKGQGRPPYKKPHDLKKAWKIGVLTSVIKHMSPEFGKIRKLVLQSKCLQDKMTAKESSTWHSVLCQEETLVRQKMELVTDIISTRPSAALEMSSGSEYDVEFPADCHSPSDMTAEAAEAFESFPPTITSVPPAFAAGRRSKELTEVGSAVDEERWSKKRSYGQALVPAAPVFKCKYESCPNNSRMGFATAELRDIHQVNCSFRPDFSTTQTAEQFLPQNLVDPN
>scaffold-OFTV-2024358-Barbilophozia_barbata
SRAQDGILKYMLKMMEVCKAQGFVYGIIPEKGKPVSGSSDNIRAWWKEKVRFDRNGPLAVAKYQAEHGLSPKPEGNSAPSATPHTLQELQDTTLGSLLSALMQHCDPPQRRFPLEKGVAPPWWPTGEEDWWSQIGSPKEYGPPPYKKPHDLKKAWKVGVLTAVIKHMSPDVGKIRKLVRQSKCLQDKMTAKESATWLSVLNQEEILARQQQKGVVSSSMNNTTGLSRLEVSSANEYDVDVGGEDSLSPSDETTEEFEPYQPSSSEPSSYNPARRGYNNKEQPEVGSAAVQDGDELERWPRKRPFEQAFVQEQHVVFKCMFERCPHGDWRTAFSTKELRDVHQVNCPFR
>scaffold-PIUF-2015964-Pellia_sp._(cf_epiphylla_(L.)_Corda)
NDYELSDEDIDDLEKRMWRDRLKLKRMKEHQKAKGLRERPRHKQTQEQARRKKMSRAQDGILKYMLKMMEVCKAQGFVYGIIPEKGKPVSGSSDNIRAWWKEKVRFDRNGPLAITKYQTEHGLPPKSEGNTTPSPTPHTLQELQDTTLGSLLSALMQHCDPPQRRYPLEKGAPPPWWPLGDEDWWPQVGLPKGRGPPPYKKPHDLKKAWKVGVLTAVIKHMSPDIDKIRKLVRQSKCLQDKMTAKESATWLSVLNQEESLARQQKGVVSSNNIPGGTRLEMSSASEYDVDFGTGDSLSPSDDQDENTEDYDPFPPDNKPSNFPDPIRMDNELPEEGSAEVQDGDLTEKWPKKRSFGHAFAPEQHIVYICNYDQCPDHDWRSAFASKELRDMHQVNCPFRPDSQPTVF
>scaffold-RTMU-2013188-Calypogeia_fissa
DYELSDEDIDELEKRMVRDRLKLKRMKDQLKIRDLRDRPRHKQTQDQARRKKMSRAQDGILKYMLKMMEVCKAQGFVYGIIPEKGKPVSGSSDNIRAWWKDKVRFDRNGPLAVAKYQAEHGLPPQPEGNNSPSGTPHTLQELQDTTLGSLLSALMQHCDPPQRRFPLEKGTPPPWWPSGQEEWWSQVGSPKEQGPPPYKKPHDLKKAWKVGVLTAVIKHMSPDVGKIRKLVRQSKCLQDKMTAKESATWLSVLNQEEVLARQQEKGVASSTNNTTGLPRHEMGNANEYDVD
>scaffold-TFYI-2075684-Marchantia_emarginata
GDLENFMVDHDADAMHDYELSDEDIDELEKRMWRDRLKLKRMKENQKAKDLRERPRHKQSQEQARRKKMSRAQDGILKYMLKMMEVCKAQGFVYGIIPEKGKPVSGASDNIRAWWKEKVRFDRNGPLAIAKYQAEHGLPPKPEGNVSPAPTPHTLQELQDTTLGSLLSALMQHCDPPQRRYPLEKGVPPPWWPSGDEEWWPQVGLPKGQGPPPYKKPHDLKKAWKVGVLTAVIKHMSPDIGKIRKLVRQSKCLQDKMTAKESATWLSVLNQEETLARQQKGVVSSTNTPGSAGLAMSSASEYDVEGFGDSLSPSDDQDEHSEDYDPFCGSKPSNFPNSSGRDREMSEAGPEKSSGRGLDGEMGDEWRKKRSFREAVVPEHGGYTCAYERCHHHEWRGAFPTKETRNLHQMSCPFR
>scaffold-TXVB-2010749-Lunularia_cruciata
DYELSDEDIDELEKRMWRDRLKLKRMKENQKAKDLRDRPRHKQSQEQARRKKMSRAQDGILKYMLKMMEVCKAQGFVYGIIPEKGKPVSGASDNIRAWWKEKVRFDRNGPLAIAKYQAEHGLPPKPEGNITPAPTPHTLQELQDTTLGSLLSALMQHCDPPQRRYPLEKGAPPPWWPSGDEEWWPQVGLPKGQGPPPYKKPHDLKKAWKVGVLTAVIKHMSPDIGKIRKLVRQSKCLQDKMTAKESATWLSVLNQEETLARQQKGVVSSTNTPGSAGLAMSSASEYDVEGFGDSLSPSDDQDEDSEDYDPFCGSKPSNYPNSSGRDKDLSEVGPEKTSGRGLDGEMGDAWRKKRPFRESLVPEHGGYTCPFERCHSHDWRAAFPSKETRNMHQLNCPFR
>scaffold-WJLO-2037866-Ricciocarpos_natans
DYELSDEDIDELEKRMWRDRLKLKRMKENQKAKDLRERPRHKQSQEQARRKKMSRAQDGILKYMLKMMEVCKAQGFVYGIIPEKGKPVSGASDNIRAWWKEKVRFDRNGPLAIAKYQAEHGLPPKPEGSITPAPTPHTLQELQDTTLGSLLSALMQHCDPPQRRYPLEKGIPPPWWPSGDEEWWPQVGLPKGQGPPPYKKPHDLKKAWKVGVLTAVIKHMSPDIGKIRKLVRQSKCLQDKMTAKESATWLSVLNQEETLARQQKGVVSSTNTPGSAGLAMSSASEYDVEGFGDSLSPSDDQDEHSEDYDPFCGNRPSSFPNSNGREKEMTEVGSEKTGRGHDGELGDAWRKKRPFREPVVPERGSFLCPHARCPHHEWRAAFPIKETRNIHQLTCPFRLEPAGAFFTTHEV
>scaffold-WZYK-2090489-Bazzania_trilobata
DYELSDEDIDELEKRMVRDRLKLKRMKDHQKTRELRDRPAHKQTLDQARRKKMSRAQDGILKYMLKMMEVCKAQGFVYGIIPEKGKPVSGSSDNIRAWWKEKVRFDRNGPLAVAKYQAEHGLSPLPEGNRTPSLTPHTLQELQDTTLGSLLSALMQHCDPPQRRFPLEKGLAPPWWPSGQEDWWLQIGSPKEQGPPPYKKPHDLKKAWKVGVLTAVIKHMSPDVGKIRKLVRQSKCLQDKMTAKESATWLAVLNQEEVLARQQQKGVVNSSNNTSELSRLDVTNSNEYDVDVEGGDSLSPSDETTEDFEPYQPNNNSEPSNDPMRRGDNKEQPEVGSAAVHDGDSMERWPRKRPFGQPFAQEQHVVFKCMFERCPNSDWRTAFSTKEQRDVHQLNCSFR
>scaffold-YFGP-2013669-Pallavicinia_lyellii
NDYELSDEDIDELEKRMWRDRLKLKRMKELQKAKDLRERPRHKQTQEQARRKKMSRAQDGILKYMLKMMEVCKAQGFVYGIIPEKGKPVSGASDNIRAWWKEKVRFDRNGPLAAAKYQAEHGLPQSKSEGNLSPSPTPHSLQELQDTTLGSLLSALMQHCDPPQRRYPLEKGVPPPWWPSGDEEWWPQIGLPKGQGPPPYKKPHDLKKAWKVGVLTSVIKHMFPDIGKIRKLVRQSKCLQDKMTAKESATWLSVLNQEEALARQQKGMVSSTNTPGSARLEMSSASEYDVDFGTGDSLSPSDEQDENTEDYDPFPPNSDPPIYPRRDKELPEVIMGSATVQDGDSMERWPKKRSLGQVYEPDYLVVFKCNYEKCPNNDWRSAFSSKEQRDIHQLNCPHR
>scaffold-CBAE-2061586-Huperzia_myrsinites
GELVCENDGDGMHDVDLSDEDIDVDELEKRMWRDRVRLKRIKEQQQQKSAERPKQKQSQEQARRKKMSRAQDGILKYMLKMMEVCKAQGFVYGIIPEKGKPVSGASDNIRAWWKEKVRFDRNGPAAIAKYQAEHGLCPVKTDGVALVAPTPHTLQELQDTTLGSLLSALMQHCDPPQRRFPLEKGLPPPWWPCGNEEWLPQLGLAIGEGSPPYKKPHDLKKAWKVGVLTAVIKHMSPDISKIRKLVRQSKCLQDKMTAKESATWLAVLNQEELLARQQCNALGISNNAGTPGSGNAGSSTSEYDVDGFGESLNPIIPSEELIIEMEESKIMIEDKSAYMPVWMPTVNKIKSNTFLDQTHETMCNVVHDRLAKWNRKTLQSELPGPRVFTCPFEDCQHHDRKSAFSDRELRNIHQNNCPYR
>scaffold-ENQF-2017755-Lycopodium_annotinum
EQEGDEIPDEDISDEEIDIDELEKRMWRDRIRLKRIKEQQKLRELTEKPKQKQSQDQARRKKMSRAHDGILKYMLKMMEVCKAQGFVYGIIPQKGKPVSGASDNIRAWWKDKVRFDRNGPAAIAKYQAEHGLASTPDSFALAAPTPHTLQELQDTTLGSLLSALMQHCDPPQRRYPLEKGVSPPWWPSGEEDWWPDLGLSKGQGPPPYKKPHDLKKAWKIGVLTAVIKHMFPDIAKIRKLVRQSKCLQDKMTAKESATWLAILNQEELLARQQSNALGLIDIRGSADVGCLTGSSASEYDVDGFDELISLNEEKLEPELEDDNLFREEKVPIMPTWRHNLERKEVDSLHGQDIFGIVPDDHQMEFGKRRLPGEPFELEQRFFTCAYEGCYYHDLKNAFPDKNLRNMHQGNCPH
>scaffold-GAON-2005157-Huperzia_squarrosa
GESGELVCENDGDGMHDVDLSDEDIDVDELEKRMWRDRVRLKRIKEQQQQKSAERPKQKQSQEQARRKKMSRAQDGILKYMLKMMEVCKAQGFVYGIIPEKGKPVSGASDNIRAWWKEKVRFDRNGPAAIAKYQAEHGLCPVKTDGVALVAPTPHTLQELQDTTLGSLLSALMQHCDPPQRRFPLEKGLPPPWWPCGDEEWLPQLGLAIGEGSPPYKKPHDLKKAWKVGVLTAVIKHMSPDISKIRKLVRQSKCLQDKMTAKESATWLAVLNQEELLARQQCNALGISNNAGTPGSGNAGSSTSEYDVDGFGESLNPIIPSEELIIEMEENKIMIEDKSAYMPVWIPTVNKLKSNTYLDQTHETMCNVVHDRLAKWNRKTLQSELPGPRVFTCPFEDCQHHDRKSAFSDRELRNIHQINCPYR
>scaffold-GAON-2017188-Huperzia_squarrosa
EDLSEEEEIDVDELEKRMWRDRIRLKRIKEQRKSKEKPKLNQSQEHARRKKMSRAQDGILKYMLKMMEVCKAQGFVYGIIPEKGKPVSGASDNIRAWWKEKVRFDRNGPAAIAKALHGSPPNSGGLILPSATLHSLQELQDTTLGSLLSALMQHCDPPQRRYPLEKGSPPPWWPSGREGWWQQLGLPKGHGSHPPPYKKPHDLKKAWKIGVLTAVIKHMSPDIAKIRKLVRQSKCLQDKMTAKESATWVAVLAHEELLARQQNDSVGVKKSMDDDLSGCLTSSSASEYDVEGFDDIPNAPSHAFRSNEGIKIEMEDDKLLTETISSYHPAFQPCHTSSRVTKLEADQEPSMKVQDMDGILFCKQEAVCVEPAVLEYRIYTCIYNDCQHHDPRNAFTDRALRNMHQRNCPHKPIDTTSVIG
>scaffold-GKAG-2020855-Huperzia_lucidula
EDVSEEEINVDELEKRMWRDRIRLKRIKEQQKLKDQIEKPKQKQSQEQTRRKKMSRAQDGILKYMLKMMEVCKAQGFVYGIIPENGKPVSGASDNIRAWWKEKVRFDRNGPAAIAKYQAEHGLAGTPNSYALSTPTPHTLQELQDTTLGSLLSALMQHCDPPQRRYPLEKGVSPPWWPSGEEDWWLDLGLSKGQGPPPYKKPHDLKKTWKIGVLTAVIKHMSPDIPKIRKLVRQSKCLQDKMTAKESATWLAVLNQEELLIRQENSALGLMDIPGNAYACCLTGSSATEYEVDGFDELISFQEERVEPDLEDGDLFKEEKGLIMPVWRSSQDQKERESLPGQKLGDDRKMEFGKRMVPKEPSEMDQRLFICSYDGCYYHDLRNAFADRNSRNMHQSNCPY
>scaffold-GKAG-2098432-Huperzia_lucidula
EDLSEEEIDVDELEKRMWRDRIRLKRIKEQRKSKEKPKLNQSQEHARRKKMSRAQDGILKYMLKMMEVCKAQGFVYGIIPEKGKPVSGASDNIRAWWKEKVRFDRNGPAAIAKHQALHGAPPNSGGLILPFATLHSLQELQDTTLGSLLSALMQHCDPPQRRYPLEKGSPPPWWPSGHEDWWQQLGLSKGHGSPPPPYKKPHDLKKAWKIGVLTAVIKHMSPDIAKIRKLVRQSKCLQDKMTAKESATWVAVLGQEELLARQQNDSVGVKKSMDDDRSGCLTSSSTSEYDVEGFDDTPNATSHAFCCNEGIKIELEDDNLLTENISSFPAFQPCHTSSRETKLEADQEASMKVQDMDGILFCKKETVSVEPTVLEHRIYTCIYNDCHHHDPRNAFYDRTLRNIHQRNCPHKPIDTASVIG
>scaffold-KUXM-2043778-Selaginella_selaginoides
DDDLSDDDMDVDELEKRIWKDRIRLKRIKDRQKSKGSSDKPRHKQSQEQARRKKMSRAQDGILKYMLKMMEVCKAQGFVYGIIPEKGKPVSGASDNIRAWWKEKVRFDRNGPAAIAKYQAENGISCKSDGMALAAPTPHTLQELQDTTLGSLLSALMQHCDPPQRRYPLEKGVAPSWWPSGDEEWWPELGLPKGQGPPPYKKPHDLKKVWKVGVLTAVIRHMSPDITKIRKLVRQSKCLQDKMTAKESATWIAVLNQEEMLARQQNYNGGVVTSECMGIANMGSANCLTLSSTSEYDVDGFGESPNL
>scaffold-NYBX-2026056-Huperzia_selago-A
EDLSEEEIDVDELEKRMWRDRIRLKRIKEQRKSKEKPKLNQSQEHARRKKMSRAQDGILKYMLKMMEVCKAQGFVYGIIPEKGKPVSGASDNIRAWWKEKVRFDRNGPAAIAKHQALHGAPPNSGGLILPFATLHSLQELQDTTLGSLLSALMQHCDPPQRRYPEKGSPPPWWPSGHEDWWQQLGLSKGHGSPPPPYKKPHDLKKAWKIGVLTAVIKHMSPDIAKIRKLVRQSKCLQDKMTAKESATWVAVLGQEELLARQQNDSVGVKKSMDDDRSGCLTSSSTSEYDVEGFDDTPNATSHAFCCNEGIKIELEDDNLLTENISSFPAFQPCHTSSRETKLEADQEASMKVQDMDGILFCKKETVSVEPTVLEHRIYTCIYNDCHHHDPRNAFYDRTLRNIHQRNCPHKPIDTASVIG
>scaffold-PKOX-2100769-Isoetes_tegetiformans
DNDTEGIAEDDSDEDIDIDELEKRMWRDRIRLKRMKDRQKSKGLLDRPRQKQSQEQARRKKMSRAQDGILKYMLKMMEVCKAQGFVYGIIPEKGKPVSGASDNIRAWWKEKVRFDRNGPAAIAKYQAENGMPGKPDGGSLAAPTPHTLQELQDTTLGSLLSALMQHCDPPQRRFPLEKGTPPPWWPSATEEWWPQLGLPKGQGPPPYKKPHDLKKAWKVGVLTAVIKHMSPDITKIRKLVRQSKCLQDKMTARESATWLAVLNQEEAIARQQNLAGWPSSEGTPGSGNGNCFTQSSASEYDVEGFEECQNAVSISCTEGGQENDYEENGPSLKSSANNSFKKCPASHEPDSSGDLDEACKKRKLSVYPEQGRFHCAYEGCPHHEWQHAFLDWETKSLHQNSCQFRLEESK
>scaffold-PQTO-2013294-Lycopodium_deuterodensum
EQEGDEIHDEDVSDEEIDIDELEKRMWRDRIRLKRIKERQKLRELTEKPKQKQSQDQARRKKMSRAHDGILKYMLKMMEVCKAQGFVYGIIPQKGKPVSGASDNIRAWWKDKVRFDRNGPAAIAKYQAEHGLAATPDSFAFAAPTPHTLQELQDTTLGSLLSALMQHCDPPQRRYPLEKGVSPPWWPSGEEDWWPDLGLSKGQGPPPYKKPHDLKKAWKIGVLTAVIKHMFPDIAKIRKLVRQSKCLQDKMTAKESATWLAILNQEELLARQQNNALGLIDIHGSADIGCLTGSSASEYDVDGFDELISLNEEKLELELEDDNLFREEKVPFMPTWRHNPERKVDSLQGQEIFGIVRDDHQMEFGKRRLPGEPFELEQRFFTCAYEDCYYHDLKNAFPDKNLRNMHQGNCPH
>scaffold-WAFT-2000648-Diphasiastrum_digitatum
GEYLCENDGGGMHDVELSDDEIDVDELEKRMWRDRIRLKRIKEQQQKPKQKQSQEQARRKKMSRAQDGILKYMLKMMEVCKAQGFVYGIIPEKGKPVSGASDNIRAWWKEKVRFDRNGPAAIAKYEAEHGVIPAKPDGVVLTGSTPHTLQELQDTTLGSLLSALMQHCDPPQRRFPLERGSPPPWWPCGDEEWWPQLGLPIGKGCPPYKKPHDLKKAWKVGVLTAVIKHMSPDIAKIRKLVRQSKCLQDKMTAKESATWLAVLHQEELLARQQCNALGITNTGTPGSANAGYITGSSTSEYDVDGFDESLNPTIAAEELDLEMEDTNFSQGDKVSFMPTWRPTNEKKESELQLDGFHETMSNVVQNRAELWNRKMLHSGFPEPRTCPYEDCQYNDKRTAFIDRDLRNAHQLNCPYR
>scaffold-WAFT-2011487-Diphasiastrum_digitatum
GDFMGEQEGDEIHYEDLSDEEIDIDELEKRMWRDRIRLKRIKERQKLRELTEKPKQKQSQDQARRKKMSRAHDGILKYMLKMMEVCKAQGFVYGIIPQKGKPVSGASDNIRAWWKDKVRFDRNGPAAIAKFQAEHGLAATPDSFALAAPTPHTLQELQDTTLGSLLSALMQHCDPPQRRYPLEKGVSPPWWPSGEEDWWPDLGLSKGQGPPPYKKPHDLKKAWKIGVLTAVIKHMFPDIAKIRKLVRQSKCLQDKMTAKESATWLAILNQEELLAKQQSNALGLIDIRGSADVGCLTGSSASEYDVDGFDELISTNEEKLETELEDDNLFKEEKVSVVPPWRYNLETKEVDSLQGQELFGIVRDDHQMEFGKRRLPREPFELEQRLFTCAYEDCYYHDLKNAFPDKNLRNMHQGNC
>scaffold-XNXF-2007221-Dendrolycopodium_obscurum
EGDETHDEDISDEEIDIDELEKRMWRDRIRLKRIKERQKLREVTERPKQKQSQDQARRKKMSRAHDGILKYMLKMMEVCKAQGFVYGIIPQKGKPVSGASDNIRAWWKDKVRFDRNGPAAIAKYQAEHGLAATPDSFALAAPTPHTLQELQDTTLGSLLSALMQHCDPPQRRYPLEKGVSPPWWPSGEEDWWPDLGLSKGQGPPPYKKPHDLKKAWKIGVLTAVIKHMFPDIAKIRKLVRQSKCLQDKMTAKESATWLAILNQEELLVRQQNNALGLIDIRGSADIGCLTGSSASEYDVDGFDELISLNEEKMEPELEDDNLFKEEKVSIMPTWRYNLERKEVDSLQGQEIFGIVRDDNQVEFGKRRLPGEPFELEQRFFTCAYEDCYYHDLKNAFPDKNLRNMHQGNCPHGSADVK
>scaffold-XNXF-2007747-Dendrolycopodium_obscurum
EEGLSDEEIDVDELEKRMWRDRIRLKRIKEQQKSKQLLEKPKLNHSQEHARRKKMSRAQDGILKYMLKMMEVCKAQGFVYGIIPEKGKPVSGASDNIRAWWKEKVRFDRNGPAAIAKYQAEHGIPGNSDGLVLAAPTPHSLQELQDTTLGSLLSALMQHCDPPQRRYPLEKGIPPPWWPSGKEEWWPQLGLSRGQGSPPYKKPHDLKKAWKIGVLTAVIKHMSPNIAKIRKLVRQSKCLQDKMTAKESATWLAVLSQEELIARQQNNVLGLLNNIDNNGSGCAGCLTSSSTSEYDVEGLDDSLNEISHPFGEEGIKPEPEDDDLRTADMKSLFLSYKQSHESRETEEQPDEKTSVKVWDTDQIQFWKRERVSIEPSTEERRVFICTYNDCHYHDKRNAFHDRTLRNIHQRNCPHR
>scaffold-YHZW-2022078-Huperzia_selago-2_samples_combined
DLSDEDIDVDELEKRMWRDRIRLKRIKEQQQQKSAEKPKQKQSQEQARRKKMSRAQDGILKYMLKMMEVCKAQGFVYGIIPEKGKPVSGASDNIRAWWKEKVRFDRNGPAAIAKYQAEHGLFPVKPDGVALVAPTPHTLQELQDTTLGSLLSALMQHCDPPQRRFPLEKGLPPPWWPCGDEEWLPQLGLAIGEGSPPYKKPHDLKKAWKVGVLTAVIKHMSPDISKIRKLVRQSKCLQDKMTAKESATWLAVLNQEELLARQQCNAFGISNNAGTPGSGNAGSSTSEYDVDG
>scaffold-YHZW-2028225-Huperzia_selago-2_samples_combined
EEDFSDDEIDLDELEKRMWRRDRFRLKRIKEQLKAKEFAGKAKAKQSQEQAQRKKMSRAQDAILKYMLKMMEVCKAQGFVYGIIPEKGKPVSGASDNMRAWWKEKVRFDRNGPAAIAKYEAENMSVGKKEGRPVMESTPHTLLDLQDTTLGSLLSALMQHCDDPPQRRFPLEKGIPPPWWPSGNEEWWLPNGLSKGHDARPPYRKPHDLKKAWKVGVLTAVIKHLSSDITKIKKLVMHSKCLQDKMTAKESATWLTVLKQEEATSSQKSNTDFTAQTIAISGRINAEVLENCNVHEYDVDSSNSPSRVLFVDDGREDNTLAGRDSGDTRSSSPISSGSQTATVTGNEDAAMPMHNGETWGKQSLVEHPVSDQRLFMCQYKQCPHHDWRNAFQDRNLRNMHQNSCPHRQNVHMMNGLS
>scaffold-YHZW-2037650-Huperzia_selago-2_samples_combined
EDLSEEEIDVDELEKRMWRDRIRLKRIKEQRKSKEKPKLNQSQEHARRKKMSRAQDGILKYMLKMMEVCKAQGFVYGIIPEKGKPVSGASDNIRAWWKEKVRFDRNGPAAIAKHQALHGAPPNSGGLILPFATLHSLQELQDTTLGSLLSALMQHCDPPQRRYPLEKGSPPPWWPSGHEDWWQQLGLSKGHGSPPPPYKKPHDLKKAWKIGVLTAVIKHMSPDIAKIRKLVRQSKCLQDKMTAKESATWVAVLGQEELLARQQNDSVGVKKSMDDDRSGCLTSSSTSEYDVEGFDDTPNATSHAFCCNEGIKIELEDDNLLTENISSFPAFQPCHTSSRETKLEADQEASMKVQDMDGILFCKKETVSVEPTVLEHRIYTCIYNDCHHHDPRNAFYDRTLRNIHQRNCPHKPIDTASVIG
>scaffold-ZZEI-2025827-Phylloglossum_drummondii
EDCSDEDVDVDELEKKIWRDRLRLRRIKEQLKLNSAKPKHNQSQEQTRRKKMARAQDGILKYMLKMMEVCKAQGFVYGIIPEKGKPVSGASDNIRAWWKEKVRFDRNGPAAIAKYHAEHGLPLVRATLPASTPHTLQELQDTTLGSLLSALMQHCDPPQRRFPLEKGLPPPWWPCGDEDWLSPPYKKPHDLKKAWKVGVLTAVIKHMSPDISKIKKLVRQSKCLQDKMTAKESAMWLAVLNEEEMLVRQRCDMHGISNAVSMTASGNAGSSTSEYDVDGFDDSIDPISLEELNLEMPEVQLPTEDKAAFMPIWKPTPKRKSNTHLCYPHETMSSIVDDGQTMQSELSGARGFPCPYEACQNHDPTAAFADRDLRNIHQINCPYR
>scaffold-CMEQ-2085616-Orthotrichum_lyellii
EEMSDEEMDVEELEKRMWRDRMRLKRMKELQKEREIGGGDGEGRGGSGGERVGTKQHKQSQEQARRKKMSRAQDGILKYMLKMMEVCQAQGFVYGIIPEKGKPVSGASDNIRAWWKEKVRFDRNGPAAIAKYQVDHALPGKPKGNVSTAPTPHTLQELQDTTLGSLLSALMQHCDPPQRRYPLEKGVPPPWWPSGDEEWWPQLGLPKGQGAPPYKKPHDLKKAWKVGVLTAVIKHMSPDIAKIRKLVRQSKCLQDKMTAKESATWLSVLNQEEGIA
>scaffold-GRKU-2009063-Syntrichia_princeps
GEEMSDEEMDVDELEKRMWRDRMRLKRMKEVQKDRELGGRGEERTKQHKQSQEQARRKKMSRAQDGILKYMLKMMEVCQAQGFVYGIIPEKGKPVSGASDNIRAWWKEKVRFDRNGPAAIAKYQADHAVPGKPKGNVSTAPTPHTLQELQDTTLGSLLSALMQHCDPPQRRYPLEKGVPPPWWPSGDEEWWPQLGLPKGQGAPPYKKPHDLKKAWKVGVLTAVIKHMSPDIAKIRKLVRQSKCLQDKMTAKESATWLSVLNQEEGLA
>scaffold-HRWG-2000579-Buxbaumia_aphylla
MMQEEDTSDEEMDVDELEKRMWKDRMRLKRMKDLLKERETEGGGERVSVTVTMKQHKQSQEQARRKKMSRAQDGILKYMLKMMEVCQAQGFVYGIIPEKGKPVSGASDNIRAWWKEKVRFDRNGPAAIAKYQVDHALPGKPKGNLSTAPTPHTLQELQDTTLGSLLSALMQHCDPPQRRYPLEKGVPPPWWPSGDEEWWPQLGLPKGQGAPPYKKPHDLKKAWKVGVLTAVIKHMFPDIAKIRKLVRQSKCLQDKMTAKESATWLSVLSQEEGLA
>scaffold-IGUH-2003327-Leucodon_julaceus
EEMSDEEMDVEELEKRMWRDRMRLKRMKELQKEREIGGGGELRGGNGGERLGTKQHKQSQEQARRKKMSRAQDGILKYMLKMMEVCQAQGFVYGIIPEKGKPVSGASDNIRAWWKEKVRFDRNGPAAIAKYQADHALPGKPKGNVSTAPTPHTLQELQDTTLGSLLSALMQHCDPPQRRYPLEKGVPPPWWPSGDEEWWPQLGLPKGQGAPPYKKPHDLKKAWKVGVLTAVIKHMSPDIAKIRKLVRQSKCLQDKMTAKESATWLSVLNQEEGMA
>scaffold-IGUH-2003328-Leucodon_julaceus
EEMSDEEMDVEELEKRMWRDRMRLKRMKELQKEREIGGGGELRGGNGGERLGTKQHKQSQEQARRKKMSRAQDGILKYMLKMMEVCQAQGFVYGIIPEKGKPVSGASDNIRAWWKEKVRFDRNGPAAIAKYQADHALPGKPKGNVSTAPTPHTLQELQDTTLGSLLSALMQHCDPPQRRYPLEKGVPPPWWPSGDEEWWPQLGLPKGQGAPPYKKPHDLKKAWKVGVLTAVIKHMSPDIAKIRKLVRQSKCLQDKMTAKESATWLSVLNQEEGMA
>scaffold-JADL-2008925-Rhynchostegium_serrulatum
EEMSDEEMDVEELEKRMWRDRMRLKRMKELQKEREIGGGGELRGGNGGERLGTKQHKQSQEQARRKKMSRAQDGILKYMLKMMEVCQAQGFVYGIIPEKGKPVSGASDNIRAWWKEKVRFDRNGPAAIAKYQADHALPGKPKGNVSTAPTPHTLQELQDTTLGSLLSALMQHCDPPQRRYPLEKGVPPPWWPSGDEEWWPQLGLPKGQGAPPYKKPHDLKKAWKVGVLTAVIKHMSPDIAKIRKLVRQSKCLQDKMTAKESATWLSVLNQEEGMA
>scaffold-JMXW-2004168-Bryum_argenteum
EEMSDEEMDVEELEKRMWRDRMRLKRMKELQKERDDGGIPSRGAHSSHGPGGTKQHKQSQEQARRKKMSRAQDGILKYMLKMMEVCQAQGFVYGIIPEKGKPVSGASDNIRAWWKEKVRFDRNGPAAIAKYQADHALPGKPKGNISTAPTPHTLQELQDTTLGSLLSALMQHCDPPQRRYPLEKGVPPPWWPTGDEEWWPQLGLPKGQGAPPYKKPHDLKKAWKVGVLTAVIKHMSPDIAKIRKLVRQSKCLQDKMTAKESATWLSVLNQEEGIA
>scaffold-LNSF-2005725-Stereodon_subimponens
EEMSDEEMDVEELEKRMWRDRMRLKRMKELQKEREIGGGGELRGGSVGERLGTKQHKQSQEQARRKKMSRAQDGILKYMLKMMEVCQAQGFVYGIIPEKGKPVSGASDNIRAWWKEKVRFDRNGPAAIAKYQADHALPGKPKGNVSTAPTPHTLQELQDTTLGSLLSALMQHCDPPQRRYPLEKGVPPPWWPSGDEEWWPQLGLPKGQGAPPYKKPHDLKKAWKVGVLTAVIKHMSPDIAKIRKLVRQSKCLQDKMTAKESATWLSVLNQEEGMA
>scaffold-MIRS-2087303-Climacium_dendroides
EEMSDEEMDVEELEKRMWRDRMRLKRMKELQKEREIGGGGELRGGSGGERLGTKQHKQSQEQARRKKMSRAQDGILKYMLKMMEVCQAQGFVYGIIPEKGKPVSGASDNIRAWWKEKVRFDRNGPAAIAKYQADHALPGKPKGNVSTAPTPHTLQELQDTTLGSLLSALMQHCDPPQRRYPLEKGVPPPWWPSGDEEWWPQLGLPKGQGAPPYKKPHDLKKAWKVGVLTAVIKHMSPDIAKIRKLVRQSKCLQDKMTAKESATWLSVLNQEEGMA
>scaffold-ORKS-2059859-Philonotis_fontana
DEMSDEEMDVEELEKRMWRDRMRLKRMKELQKEREMGGGGGGNESRVGVSTKQHKQSQEQARRKKMSRAQDGILKYMLKMMEVCQAQGFVYGIIPEKGKPVSGASDNIRAWWKEKVRFDRNGPAAIAKYQVDHALPGKPKGNVSTAPTPHTLQELQDTTLGSLLSALMQHCDPPQRRYPLEKGVPPPWWPSGDEEWWPQLGLPKGQGAPPYKKPHDLKKAWKVGVLTAVIKHMSPDIAKIRKLVRQSKCLQDKMTAKESATWLSVLNQEEGIA
>scaffold-QKQO-2012314-Pseudotaxiphyllum_elegans
EEMSDEEMDVEELEKRMWRDRMRLKRMKELQKEREIGGGGELRGGSGGERLGTKQHKQSQEQARRKKMSRAQDGILKYMLKMMEVCQAQGFVYGIIPEKGKPVSGASDNIRAWWKEKVRFDRNGPAAIAKYQADHALPGKPKGNVSTAPTPHTLQELQDTTLGSLLSALMQHCDPPQRRYPLEKGVPPPWWPSGDEEWWPQLGLPKGQGAPPYKKPHDLKKAWKVGVLTAVIKHMSPDIAKIRKLVRQSKCLQDKMTAKESATWLSVLNQEEGMA
>scaffold-QMWB-2061909-Anomodon_attenuatus
EEMSDEEMDVEELEKRMWRDRMRLKRMKELQKEREIGGGGGELLRGASGGGERLGTKQHKQSQEQARRKKMSRAQDGILKYMLKMMEVCQAQGFVYGIIPEKGKPVSGASDNIRAWWKEKVRFDRNGPAAIAKYQADHALPGKPKGNVSTAPTPHTLQELQDTTLGSLLSALMQHCDPPQRRYPLEKGVPPPWWPSGDEEWWPQLGLPKGQGAPPYKKPHDLKKAWKVGVLTAVIKHMSPDIAKIRKLVRQSKCLQDKMTAKESATWLSVLNQEEGMA
>scaffold-RCBT-2026128-Sphagnum_palustre
EEVEYGGNLDMGEFMADNDADGLQDEDFSDDDIDVDELEKRIWQDRLRLKRIKEQQKLKEVNERPKHKQSQEQARRKKMSRAQDGILKYMLKMMEVCKAQGFVYGIIPEKGKPVSGASDNIRAWWKEKVRFDRNGPAAIAKYQADHALPGKPKGNVSASPTPHTLQELQDTTLGSLLSALMQHCDPPQRRYPLEKGIPPPWWPSSDEDWWPQVGLPKGQGAPPYKKPHDLKKAWKVGVLTAVIKHMSPDIAKIRKLVRQSKCLQDKMTAKESATWLSVLVQEEEVVQWQNGTGGNKDTPATDNAGSLALNTANEFDIDGLDDDSPQGLSQSDEGLDAETDDFDPFNGNRPAYSTPNQGSQGGREGDSQGADYDQSSLRLQDGDAVDCRIKKHGMEDSFVPEHRVYMCPYENCKHNEWRNAFSDRDLRNMHQSSCPYK
>scaffold-TAVP-2003212-Calliergon_cordifolium
EEMSDEEMDVEELEKRMWRDRMRLKRMKELQKEREIGGGGEIRGGSSGERLGTKQHKQSQEQARRKKMSRAQDGILKYMLKMMEVCQAQGFVYGIIPEKGKPVSGASDNIRAWWKEKVRFDRNGPAAIAKYQADHALPGKPKGNVSTAPTPHTLQELQDTTLGSLLSALMQHCDPPQRRYPLEKGVPPPWWPSGDEEWWPQLGLPKGQGAPPYKKPHDLKKAWKVGVLTAVIKHMSPDIAKIRKLVRQSKCLQDKMTAKESATWLSVLNQEEGMA
>scaffold-TMAJ-2014000-Neckera_douglasii
EEMSDEEMDVEELEKRMWRDRMRLKRMKELQKEREIGGGGGELLRGGSGGERLGTKQHKQSQEQARRKKMSRAQDGILKYMLKMMEVCQAQGFVYGIIPEKGKPVSGASDNIRAWWKEKVRFDRNGPAAIAKYQADHALPGKPKGNVSTAPTPHTLQELQDTTLGSLLSALMQHCDPPQRRYPLEKGVPPPWWPSGDEEWWPQLGLPKGQGAPPYKKPHDLKKAWKVGVLTAVIKHMSPDIAKIRKLVRQSKCLQDKMTAKESATWLSVLNQEEGMA
>scaffold-VBMM-2054074-Claopodium_rostratum
EEMSDEEMDVEELEKRMWRDRMRLKRMKELQKEREIGGSGELRGGNGGERLGTKQHKQSQEQARRKKMSRAQDGILKYMLKMMEVCQAQGFVYGIIPEKGKPVSGASDNIRAWWKEKVRFDRNGPAAIAKYQADHALPGKPKGNVSTAPTPHTLQELQDTTLGSLLSALMQHCDPPQRRYPLEKGVPPPWWPSGDEEWWPQLGLPKGQGAPPYKKPHDLKKAWKVGVLTAVIKHMSPDIAKIRKLVRQSKCLQDKMTAKESATWLSVLNQEEGMA
>scaffold-WSPM-2009978-Loeskeobryum_brevirostre
EEMSDEEMDVEELEKRMWRDRMRLKRMKELQKEREIGGGGELRGGSGGERLGTKQHKQSQEQARRKKMSRAQDGILKYMLKMMEVCQAQGFVYGIIPEKGKPVSGASDNIRAWWKEKVRFDRNGPAAIAKYQADHALPGKPKGNVSTAPTPHTLQELQDTTLGSLLSALMQHCDPPQRRYPLEKGVPPPWWPSGDEEWWPQLGLPKGQGAPPYKKPHDLKKAWKVGVLTAVIKHMSPDIAKIRKLVRQSKCLQDKMTAKESATWLSVLNQEEGMA
>scaffold-YWNF-2012376-Hedwigia_ciliata
EEMSDEEMDVEELEKRMWRDRMRLKRMKELQKERELGGGEGRGAGGAGTGERGGGVGTKQHKQSQEQARRKKMSRAQDGILKYMLKMMEVCQAQGFVYGIIPEKGKPVSGASDNIRAWWKEKVRFDRNGPAAIAKYQADHALPGKPKGNVSTAPTPHTLQELQDTTLGSLLSALMQHCDPPQRRYPLEKGVPPPWWPSGDEEWWPQLGLPKGQGAPPYKKPHDLKKAWKVGVLTAVIKHMSPDVAKIRKLVRQSKCLQDKMTAKESATWLSVLNQEEGIA
>scaffold-ZACW-2012133-Leucodon_brachypus
EEMSDEEMDVEELEKRMWRDRMRLKRMKELQKEREIGGGGELRGGNGGERCGTKQHKQSQEQARRKKMSRAQDGILKYMLKMMEVCQAQGFVYGIIPEKGKPVSGASDNIRAWWKEKVRFDRNGPAAIAKYQADHALPGKPKGNVSTAPTPHTLQELQDTTLGSLLSALMQHCDPPQRRYPLEKGVPPPWWPSGDEEWWPQLGLPKGQGAPPYKKPHDLKKAWKVGVLTAVIKHMSPDIAKIRKLVRQSKCLQDKMTAKESATWLSVLNQEEGMA
>scaffold-ZACW-2012134-Leucodon_brachypus
EEMSDEEMDVEELEKRMWRDRMRLKRMKELQKEREIGGGGELRGGNGGERCGTKQHKQSQEQARRKKMSRAQDGILKYMLKMMEVCQAQGFVYGIIPEKGKPVSGASDNIRAWWKEKVRFDRNGPAAIAKYQADHALPGKPKGNVSTAPTPHTLQELQDTTLGSLLSALMQHCDPPQRRYPLEKGVPPPWWPSGDEEWWPQLGLPKGQGAPPYKKPHDLKKAWKVGVLTAVIKHMSPDIAKIRKLVRQSKCLQDKMTAKESATWLSVLNQEEGMA
