# Supplementary material for: Water‐related innovations in land plants evolved by different patterns of gene cooption and novelty
Source: New Phytol. 2022 Feb 8;235(2):732–42. doi: 10.1111/nph.17981 (PMC9303528; doi:10.1111/nph.17981)
Supplement: Supplementary file 3 — Dataset S3 Fasta alignments and phylogenetic trees. [file NPH-235-732-s005.zip › Supplementary_Data_3_fasta_alignments_trees/Roots/Primary_roots/EIN3_O24606_1_1kp.fasta.aln.trimmed]

>Klebsormidium_flaccidum_A0A1Y1IDK1_Ethylene_insensitive_3_family_protein
DD---DEVEVSELTDAQIRTRLKLLTAEAQKRLS---------DAEQKVEKARNAKAERR
LGRIFEGLVKEVGGYGWIYGFITASGQPKSGASESMRKWWLEQVRFDRKAPLNAARLPKT
ANL-----SDCDGKSPQQLMIKLTHRQLASMASEWLRLCEPSAAQYPLNSGGSPPWWPE-
---------------NIQYKKPDLLKNQALTEVLELGLKNFLPNMEVLIKILIRSKVLR-
KAGAAEIAIVVKVINTAVALWAKPDPRAAAPG-ARRKRSEGGTNYSGL----FKCELCD-
-----HPGYTSRGGLS
>Klebsormidium_flaccidum_A0A0U9HHZ5_Ethylene_insensitive_3_family_protein
DEI--EEFSFDELKHRVYVEAVKRKEATEREG-----AGNEPGRVLSAEKRKRSLAAEQQ
ILKLFQRMTNKYGVTAWVFGYTTSIGKPRIGAAESVQPWWVLGKVYEVNAIRAHVAGDLQ
QEI-----NRLEGSALDELLQKLNGPQLHSLAAFWFPKCSPSIRKFPLSEKGSPPWWPA-
------------------ESRPESARVRAIVHVINRSTALWPPQQ--------------D
SAGAEE----------------------------LSGGQEGATNADPE----FKCTAAGC
EG---HRGFVSAGGLA
>Arabidopsis_thaliana_O23115_ETHYLENE_INSENSITIVE_3-like_2_protein_EIL2
DLSSDEEMEIEELEKKIWRDKQRLKRLKEMAKGTRLLLKQQHDDFPEHSSKRTMYKAQDG
ILKYMSKTMERYKAQGFVYGIVLENGKTVAGSSDNLREWWKDKVRFDRNGPAAIIKHQRD
INLSGSDSGSEVGDSTAQKLLELQDTTLGALLSALFPHCNPPQRRFPLEKGVTPPWWPTG
KEDWWDQLSLPVDRGPPPYKKPHDLKKLWKIGVLIGVIRHMASDISNIPNLVRRSRSLQE
KMTSREGALWLAALYREKAIVDQIAMENNNTSADPDVLFPESTDYDVELIGGLTCENSLC
PYSQPHMGFLDRNLRE
>Arabidopsis_thaliana_Q9LX16_Putative_ETHYLENE_INSENSITIVE_3-like_4_protein_EIL4
MDDEEEEISYDDLKRRMWKDRNLMKKLKQQKR-HSNDVVSFTTHRAEASRRKKMARSQDS
VLKYMMKIMEVCKAKGFVYGIVPEKGKPITGSSDSLRRWWKENVQFDQNAPDAITDYLAL
AAAAAAAEKSSSSSSLLHMLQELQDTTLGSLLSALMQHCMPPQRRFPLEKGIAPPWWPTG
TELWWGEQGAAHEHGAPPYRKPHDLRKSWKVSVLAAVIKHMSPNLGRVRRLARQSKSLQD
KMMAKETDTWSRVLNQEEALLNIK---------D--LKISEDQD--------YTCQNSSC
PKSDVSFGFGDKNSRT
>Arabidopsis_thaliana_Q9SLH0_ETHYLENE_INSENSITIVE_3-like_1_protein_EIL1
DDYTDDEMDVDELEKRMWRDKMRLKRLKEQSKCKEGVDGSKQRQSQEQARRKKMSRAQDG
ILKYMLKMMEVCKAQGFVYGIIPEKGKPVTGASDNLREWWKDKVRFDRNGPAAIAKYQSE
NNISGSNDCNSLVGPTPHTLQELQDTTLGSLLSALMQHCDPPQRRFPLEKGVSPPWWPNG
NEEWWPQLGLPNEQGPPPYKKPHDLKKAWKVGVLTAVIKHMSPDIAKIRKLVRQSKCLQD
KMTAKESATWLAIINQEEVVARELYPCPPLSSSSGSLLINDCSEYDVEGFEKYTCENGQC
PHSKMNLGFQDRSSRD
>Arabidopsis_thaliana_O23116_ETHYLENE_INSENSITIVE_3-like_3_protein_EIL3
IDVSDEEIDADDLERRMWKDRVRLKRIKERQKSQGAQTKETPKKISDQAQRKKMSRAQDG
ILKYMLKLMEVCKVRGFVYGIIPEKGKPVSGSSDNIRAWWKEKVKFDKNGPAAIAKYEEE
CLAFGKSDGNR---NSQFVLQDLQDATLGSLLSSLMQHCDPPQRKYPLEKGTPPPWWPTG
NEEWWVKLGLPKSQ-SPPYRKPHDLKKMWKVGVLTAVINHMLPDIAKIKRHVRQSKCLQD
KMTAKESAIWLAVLNQEESLIQQPSSGNSNVTNRRKPVVNSDSDYDVDGTEE-----EEQ
PEAQQRNILPDMNHVD
>Arabidopsis_thaliana_O24606_Protein_ETHYLENE_INSENSITIVE_3_EIN3
DDYTDDEIDVDELERRMWRDKMRLKRLKEQDKGKEGVDAAKQRQSQEQARRKKMSRAQDG
ILKYMLKMMEVCKAQGFVYGIIPENGKPVTGASDNLREWWKDKVRFDRNGPAAITKYQAE
NNIPGIHEGNNPIGPTPHTLQELQDTTLGSLLSALMQHCDPPQRRFPLEKGVPPPWWPNG
KEDWWPQLGLPKDQGPAPYKKPHDLKKAWKVGVLTAVIKHMFPDIAKIRKLVRQSKCLQD
KMTAKESATWLAIINQEESLARELYPCPPLSLGSCSLLMNDCSQYDVEGFEKFTCENLGC
AHSEISRGFLDRNSRD
>Arabidopsis_thaliana_Q9FJQ5_ETHYLENE_INSENSITIVE_3-like_5_protein_EIL5
IQDYDEEISYDDLKKRMWKDRNLMCKLKQQKRASSSSSSSVIVRRTEASRRKKMARSQDS
VLKYMMKIMEVCKAQGFVYGIVPEKGKPVTGSSDSLRRWWKENVQFDQTAPNAVSDYLTL
AAAQLISSESLDPNSYIHMLHELQDTTLGSLLSALMQHCVPPQRRFPLEKGLAPPWWPNG
TELWWGEQGAAFEHGPPPYRKPHDLRKAWKVSVLAAVIKHMSPNLERVRRLARQSKCLQD
KMMAKETDTWSRVLNQEEARLN-----------R--LKISDDEDEDRDGQDQYTCQNSSC
PSSDVSLGFVDKNLRT
>Amborella_trichopoda_W1PVF3
NEVSDEEIEPDELEKRMWKDRIKLQRIKERQKAAQQAEKPKQKQTSDQARRKKMSRAQDG
ILKYMLKLMEVCKARGFVYGIIPEKGKPVSGASDNIRAWWKEKVKFDKNGPAAIAKYEAE
NFSAGKADNKG----GFNSLQDLQDTTLGSLLSSLMQHCDPPQRKFPLEKGVAPPWWPLG
NEEWWSELGLSKRLDPPPYRKPHDLKKVWKVGVLTAVIKHMSPNIAKIKKHVRQSKCLQD
KMTAKESSIWLGVLNKEEGTIHQLSNGSSGVSARKEAEACSNSEYDVDGYEDEPLPLEES
QDGVPRNVIPDMNLME
>Amborella_trichopoda_W1NR07
DDSEDEMIDVDELERRMWRDKLRLRRLKEQSKGKEAMDLAKQRQSQEQARRKKMSRAQDG
ILKYMLKMMEVCKAQGFVYGIIPEKGKPVSGASDNLRAWWKEKVRFDRNGPAAIAKYQAD
NAIPGISDENSGMASTPHTLQELQDTTLGSLLSALMQHCDPPQRRYPLEKGIAPPWWPTG
NEEWWPQLGLPKGQGPPPYKKPHDLKKAWKVSVLTAVIKHMSPDIAKIRKLVRQSKCLQD
KMTAKESATWLAVVNQEEALSRQQNPCPPSSSSGLSLLAAPVTTMEVQ----YTCDNVQC
PSHQYQLGFLDKNSKN
>Brachypodium_distachyon_I1I8G1
NDVSDEEIEADELARRMWKDKVRFKRIKERQQQQAELENAKSKNISDLALRKKIARAHDG
ILKYMLKLMEVCNARGFVYGIIPDKGKPVSGASDNIRAWWKEKVKFDKNGPAAIAKYEVE
NSVLFNTTSSG--TTNEHSLMDLQDATLGSLLSALMQHCSPQQRKYPLDKGIPPPWWPSG
NEEWWIALGLPKGK-TPPYKKPHDLKKVWKVGVLTGVIKHMAPNFGKIRNYVLKSKCLQD
KMTAKESLIWLSVLQREENYIHSIDS---GVSEKNGNSYSSSDEYDVDCLEKE--VMQRN
GDLPESNAIPDMNR-N
>Brachypodium_distachyon_I1H5Z2
DDSDDDVDDIEELERRMWRDRMKLKRLKELQQSRGKEGGLKPRQSQEQARRKKMSRAQDG
ILKYMLKMMEVCRAQGFVYGIIPEKGKPVSGASDNLRAWWKEKVRFDRNGPAAIAKYQAD
NAVPGSESDLGSGTASPHSLQELQDTTLGSLLSALMQHCEPPQRRFPLEKGVSPPWWPSG
DEEWWPELGIPKDQGPPPYKKPHDLKKAWKVSVLTAVIKHMSPDIEKIRRLVRQSKCLQD
KMTAKEISTWLAVVKQEEELYMRLHPRPPMPSG-AISFNASSSEYDVDVADDYTCNNGQC
PQSDYGYGFLDRNARN
>Brachypodium_distachyon_I1IR95
NDVSDEEIEPEELARRMWKDRVRLRRIKERQQQQAELEKSKPKPISDQAMRKKMARAHDG
ILKYMLKLMEVCNARGFVYGIIPDKGKPVSGASDNIRAWWKEKVKFDKNGPAAIAKYDAE
NLVAADAQSTA--VKNDHSLMDLQDATLGSLLSSLMQHCSPPQRKYPLEKGTPPPWWPSG
DEEWWIALGLPSGQ-IAPYKKPHDLKKVWKVGVLTCVIKHMSPNFDKIRNHVRKSKCLQD
KMTAKESLIWLGVLQREERLVHSIGN---SVLARNGNTNSSSNEYDVDGFEE-----QRT
DDAPERNLIPDMNRLD
>Brachypodium_distachyon_I1IAU5
SESGSESLEISDLKKRMWKDQMLLTKLEGRAGSSSSGSGLQAEESLDQCRRKAMLRAQDG
VLRHMLRMMEACNARGFVYGVIDEAGEPMSGSSDSLRGWWKENVSFDRAGPMGLVG--PV
GDS------PLGLASCLYRLQDIQDSTLGSVLSALIQHCEPPQRSFPLERGLAPPWWPTG
HEPWWGTQGEMQAQGVPPYRKPHDLKKAWKISLLSAVIKHMSPRFDQMRKLVWQSKRLQQ
KMSAKESETWSKVLRQEEALSGRLKAQISQ------LDDDEEEEEDKKVSSSLMKLYYSC
IQGAGVLRLMGE----
>Brachypodium_distachyon_I1IAU4
IDYEPESIEISDLKKRMWKDQMRLMKLEGRAGARPSAEEQEQEDSPDRCRRKAMLRAQDG
VLRHMLKMMEACNARGFVYGVIDEAGEPMSGSSDSLRGWWKDNVIFDRTGPMALAASGDT
NSS------PLGLASYLHRLQGIQDNTLGSVLSALIQHCEPPQRNFPLERGLAPPWWPTG
KEPWWGTQGEMQAQGAPPYRKPHDLKKAWKISLLSAVIKHMSPRFDQMRRLVWQSKRLQQ
KMSARESETWSKVLRQEEALNRRFKNQITP------LDGDDEDDGDTDTTGGLMELYYNC
LQGDDVLRLMEE----
>Brachypodium_distachyon_I1IYE4
SESGSESIEIADLKKRMWKDQMLLMKLEGSSGSHLA-QAQKDSETPERYRRKAMLRAQDG
VLRHMLRMMEACNARGFVYGIVDEAGVPVSGSSDSLRGWWKEDVGFERSGPLSLVGPGTA
HGS--------ASSSFLHGLLDIQDSTLGSLLSALIQHCEPPQRSFPLDRGLPPPWWPTG
QEVWWGLQGESQAQGPPPYRKPHDLKKAWKISLLSAVIKHLTPRFDQMRRLVWQSKRLQH
RMSARDAETWSRVITQEEALDRQVQRQITP------LDEDDKDSAVG-VVNLLMKMYYSC
LQGTDASRFPERRRCD
>Ginkgo_biloba_Gb_01929
DDVSDEEIDVDELEKRMWKDRIRHRRMKEQQKAREQNDKPKHKQSQEQARRKKMSRAQDG
ILKYMLKMMEVCKAQGFVYGIIPEKGKPVSGASDNIRAWWKEKVRFDRNGPAAIAKYQAE
HASPGVQEKNLTSAPTPHTLQELQDTTLGSLLSALMQHCDPPQRRFPLDKEVSPPWWPRG
DEDWWPQLGLAKSQGPPPYKKPHDLKKAWKVGVLTAVIKHMSPDIAKIRKLVRQSKCLQD
KMTAKESATWLSVLNQEESLSQPQSQGGVKSE-AGVLTVSSSSEYDVEGYDDFACSYEGC
RHYDWRNGFSDINNRN
>Ginkgo_biloba_Gb_36016
DDVSDEEIDFHELEKRMWKDRIKYRRMKEQQKTTDRNDKPKPKQSMEQARRKKMSRAQDG
ILKYMLKMMEVCKAQGFVYGIVPEKGKPVSGASDNMRAWWKEKVKFDRNGPAAIAKYQVE
NHSHGMQQNNLTVTPPSHSLQELQDTTLGSLLSSLMQHCNPPQRRFPLEKGIPPPWWPSG
DEDWWPQSGLQKGQGPPPYKKPHDLKKAWKVGVLTAVIKHISPDVAKIRKLVRQSKCLQD
KMTAKESATWLGVLNQEEALTGQSNQVVSNSSTGTCTTTSSASEYDVEVYDDFVCPYQGC
QHQDWRNGFPDINQRN
>Ginkgo_biloba_Gb_03292
DYLSEDEIDVDELEKRMWKDRLRLRRIKEHQKENYDGDSVKQRQSQEQARRKKMSRAQDG
ILKYMLKMMEVCKAQGFVYGIIPEKGKPVSGASDNLRAWWKERVRFDRNGPAAIAKYQVE
HMSPGKNECNVSVAPIPQTLQELQDTTLGSLLSALMQHCDPPQRRYPLEKGVSPPWWPSG
NEDWWPQVGLPKGQGSPPYKKPHDLKKAWKVGVLTAVIKHISPDIAKIRKLVRQSKCLQD
KMTAKESATWLSVVSQEEVLSRQQNPCHLTSGIAGALTASNSSEYDVEGFDDYTCPYEQC
PYHEREDGFLNQNLRN
>Ginkgo_biloba_Gb_08309
DDLSEDEIDVDELEKRMWKDRIRLRRIKEQHKVKDHVDTAKQRQSQEQARRKKMSRAQDG
ILKYMLKMMEVCKAQGFVYGIIPEKGKPVSGASDNLRAWWKEKVRFDRNGPAAIAKYQAE
HAIPGANEDNVIVAPTPHTLQELQDTTLGSLLSALMQHCDPPQRRFPLEKGISPPWWPTG
NEDWWPQVGLPKGQGPPPYKKPHDLKKAWKVGVLTAVIKHMSPDIAKIRKLVRQSKCLQD
KMTAKESATWLSVVNQEEALSRQQNPNACPPTVAGALTFSSSSEYDVEGFEDYTCPYEQC
PYHDRQLGFLDQNSRN
>Ginkgo_biloba_Gb_15228
DDLSEDDIDVDELEKRMWKDRIKHRRFKEKQKGNDDNDILKQTQSQEQARRKKMSRAQDG
ILKYMLKMMEVCKAQGFVYGIIPEKGKPVSGASDNLRAWWKEKVRFDRNGPAAVVKHQAD
NPSLRREDEDQPQTSTPQTLQELQDTTLGSLLSALMQHCDPPQRRYPLDKGVPPPWWPTG
NEDWWLQLGLPQGQGPPPYKKPHDLKKAWKVGVLTAVINHMSPDIAKIRKLVRQSKCLQD
KMTAKESATWLSVVNQEEAFYRQENRCLPSNVVAGDSSSSSSSEYDVEVSEEYTCPYEQC
PHHVHQNGFLDQSLRN
>Marchantia_polymorpha_A0A176VH56
YELSDE--DIDELEKRMWRDRLKLKRMKENQKAKDLRERPRHKQSQEQARRKKMSRAQDG
ILKYMLKMMEVCKAQGFVYGIIPEKGKPVSGASDNIRAWWKEKVRFDRNGPLAIAKYQAE
HGLPPKPEGNITPAPTPHTLQELQDTTLGSLLSALMQHCDPPQRRYPLEKGIPPPWWPSG
DEEWWPQVGLPKGQGAPPYKKPHDLKKAWKVGVLTAVIKHMSPDIGKIRKLVRQSKCLQD
KMTAKESATWLSVLNQEETLARQQK-GVVSSTGSAGLAMSSASEYDVEGFGDYTCAYERC
HHHEWRGAFTTKETRN
>Oryza_sativa_indica_B8B649
DDDDDDVDDIEELERRMWRDRVRHKRLKELQQSRAGRGGRQQRQSQEQARRKKMSRAQDG
ILKYMLKMMEVCNAQGFVYGIIPEKGKPVSGASDNLRSWWKEKVRFDRNGPAAIAKYQAD
NAVPGCDGDAGAAPAGPHSLHELQDTTLGSLLSALMQHCDPPQRRFPLEKGVPPPWWPEG
SEAWWPEAGVPKELGPPPYKKPHDLKKAWKVAVLTAVIKHMSPDVDKVRRLVRQSKCLQD
KMTAKEIVTWLAVLKQEEDLYLKLHPLPPPLS-AASFNASVSGEYDVEGVDGYTCGNVQC
PHSNYALGFLDRNERN
>Oryza_sativa_indica_A2XU60
------------------------------------------------------------
------------------------------------------------------------
------------------------------------------------------------
------------------------------------------------------------
-MSARDADTWSRVITQEEALSRHALRHITP------LDDDDDEPNEG-VGEELMKLYYSC
LQGTDMSDFPDSPICH
>Oryza_sativa_indica_A2XU63
SESGCESIEIADLKKRMWKDQMLLMKLEGRSGEEAA-AAEEEEEPPERYRRKAMLRAQDG
VLRHMLKMMEACNARGFVYGIVDESGVPVSGSSDSLRGWWKDDVAFDRVGPTALSGRGGR
GSP------AAAAASFLHGLLDIQDSTLGSLLSALIQHCEPPQRSFPLDRGLPPPWWPTG
GEAWWGLQGEAQAQGPPPYRKPHDLKKAWKISLLSAVIKHLSPRFDQIRKLVWQSKRLQH
KMSARDADTWSRVITQEEALSRHALRHITP------LDDDDDEPNEG-V-EELMKLYYSC
LQGTDMSDFPDSPIWH
>Oryza_sativa_indica_A2X6C9
SESGAESIEISDLKKRMWKDQMLLMKLEGRPGGTSS-EGQLEEETPERYRRKAMLRAQDG
VLRHMLKMMEACNARGFVYGVIDEAGEPMSGSSDSLRGWWKDNVSFDRAGPMALIGPAAA
GDS------PQAGGGGLHRLQDIQDSTLGSVLSALIQHCEPPQRSFPLERGLAPPWWPTG
EEPWWGTQGETQAQGAPPYRKPHDLKKAWKVSLLSAVIKHMSPRFDQMRKLVWQSKRLQQ
KMSAKESDTWSKVIRQEEALDRRLKTHITP------LDADGGEEDDSDYTSGLMKLYYSC
LQQ--VLHFMDE----
>Oryza_sativa_indica_A2XG63
DDSDDDVEDIEELERRMWRDRMKLKRLKELQLSRGKDDPSKPRQSQEQARRKKMSRAQDG
ILKYMLKMMEVCRAQGFVYGIIPEKGKPVSGASDNLRGWWKEKVRFDRNGPAAIAKYQAD
NAVPGCESELASGTGSPHSLQELQDTTLGSLLSALMQHCDPPQRRYPLEKGVPPPWWPTG
DEEWWPELGIPKDQGPPPYKKPHDLKKAWKVSVLTAVIKHMSPDIEKIRRLVRQSKCLQD
KMTAKEISTWLAVVKQEEELYLKLNPRPPAPTG-AISFNASSSEYDVDVVDDYTCNNVQC
PHSDYGYGFLDRNARN
>Oryza_sativa_indica_A2Z2L0
NDVSDEEIEAEDLARRMWKDRIKLRRIKERQDQQAELDKSKGKPISDQAMRKKMSRAQDG
ILKYMLKLMEVCNARGFVYGIIPDKGKPMSGASDNIRAWWKEKVKFDKNGPAAIAKYESE
NLASADAPSSG--IKSQHSLMDLQDATLGSLLSSLMQHCDPPQRKYPLEKGTPPPWWPSG
NEDWWIALGLPRGQ-IPPYKKPHDLKKVWKVGVLTGVIKHMSPNFDKIRNHVRKSKCLQD
KMTAKESLIWLGVLQREERLVLSIDN---GMSARNGDTHSSSNEYDVDGFEE-----QRA
DDASERNMIPDMNRLD
>Oryza_sativa_indica_B8BCA7
NDVSDEEIDAEELARRMWKDKIKLKRIKERQQQQAALEESKTKKMSEQALRKKTARVQDG
ILRYMLKLMEVCNARGFVYGIIPHKGKPVSGASDNIRAWWKEKVRFDVNGPVAIAKYEVK
NSMLVDAKRRG--VLNQHSLMDLQDATLGSLLSSLMQHCSPQQRKYPLDKGVPPPWWPSG
NEDWWISLGLPMGI-SPPYRKPHDLKKVWKVGVLTGVIKHMAPNFDKIRNCKFLYRSLAN
R-----------------------------------------------------------
----------------
>Selaginella_moellendorffii_D8TE11
------------------------------------------------------------
-----------------------------------------------------MAKYEGI
CSRSGGGAGQLAAAPTPHTLQELQDTTLGSLLSALMQHCDPPQRRYPLEKGVAPPWWPSG
DEEWWPELGLPNGQGPPPYKKPHDLKKVWKVGVVTAVIRHMSPDIGKIRKLVRQSKCLQD
KMTAKESATWISVLNQEEALARQCSGIGQQQQKQSKMAYLMRVYYEIHGYVGTTTPKRRL
PNLPKSAARRNDKVRE
>Selaginella_moellendorffii_D8TE10
-------MDVDELEKRIWNDRLRLKRIKDKQKARVNNNLPKHKQSQEQARR-KMLRAQDG
ILKYTLKMMEVCKAQGFVYGIIPEKGKPVSGASDNIRAWWKEKVRFDRNGPAAMAKYEAE
HGICSRGGQLSAATPTPHTLQELQDTTLGSLLSALMQHCDPPQRRYPLEKGVAPPWWPSG
DEEWWPELGLPKGQGPPPYKKPHDLKKVWKVGVLTAVIRHMSPDIEDQETMVRTARFFFD
ALWAADSPTMYRLLRRERPLLTPEEQQRPHKV----LKKAEAPRLDV-----REFKFDPC
VSPDSRDDMPYASVLR
>Selaginella_moellendorffii_D8TE08
-------MDVDELEKRIWNDRLRLKRIKDKQKARVNNHGQQLGNLQEQARR-KMLRAQDG
ILKYTLKMMEVCKAQGFVYGIIPEKGKPVSGASNNNRVM-------EGEGPLRSERPRRH
GQVRGHLQ---IRRRRWPALRRRPDATPGAPGHHAMQHCDPPQRRYPLEKGVAPPWWPSG
DEEWWPELGLPKGQGPPPYKKPHDLKKVWKVGVVTAVIRHMSPDIGKIRKLVRQSKCLQD
KMTAKESGTKRSK--SKKTMRKH-----------------------------RNFDQDTA
TSQ--ADGMPYASALR
>Selaginella_moellendorffii_D8S9Z4
------------------------------------------------------------
------------------------------------------------------------
------------------------------------------------------------
---------------MDPYKKPHDLKKVWKVGVLTAVIRHMSPDIGKIRKLVRQSKCLQD
KITAKESATWISVLNQEEALDVKDVSEGCRLTRWRWEVESSHEVFEHKSV----------
-----ADGMPYASALR
>Selaginella_moellendorffii_D8TBG1
-------MDVDELEKRIWNDRLRLKRIKDKQKARVNNHGQQLGNLQEQARR-KMLRAQDG
ILKYTLKMMEVCKAQGFVYGIIPEKGKPVSGASNNNRVM-------EGEGPLRSERPRRH
GQVRGHLQ---IRRRRWPALRRRPDATPGAPGHHAMQHCDPPQRRYPLEKGVAPPWWPSG
DEEWWPELGLPKGQGPPPYKKPHDLKKVWKVGVVTAVIRHMSPDIGKIRKLVRQSKCLQD
KMTAKESGTWISEEVGEQAQRPHKVSL---------KKAEAVEEIDR-----REFKFDPC
VSPDSCFNMRMACLMR
>Anthoceros_agrestis_BONN_evm.model.Sc2ySwM_117.4205.1_._AagrBONN_evm.TU.Sc2ySwM_117.4205___Sc2ySwM_117_5320579-5322492(-)
DDLSDDEIEIDELEKRMWKDRLRHKRMKEMQKTKEANEKPKQKQSHEQARRKKMSRAQDG
ILKYMLKMMEVCKAQGFVYGIIPEKGKPVSGASDNIRAWWKEKVRFDRNGPAAIAKYQAE
HSVPGKLEGVAAAAPTPHTLQELQDTTLGSLLSALMQHCEPPQRRYPLEKGQPPPWWPTG
NEDWWPEVGLSKGQGAPPYKKPHDLKKAWKVGVLTAVIKHMSPDITKIRKLVRQSKCLQD
KMTAKESATWLSVLQQEETLARQLNKGVIGGSGSSLLPANSASEYDVDGFDQEVARYGQS
YDWGVGNGAVQGNTSS
>Anthoceros_angustus_001212_locus=scaffold3_size2591405_2176302_2178230_-_len_1929
DDLSDDEIEIDELEKRMWKDRLRHKRMKEMQKTKEANEKPKQKQSHEQARRKKMSRAQDG
ILKYMLKMMEVCKAQGFVYGIIPEKGKPVSGASDNIRAWWKEKVRFDRNGPAAIAKYQAE
HSVPGKLEGVAAAAPTPHTLQELQDTTLGSLLSALMQHCEPPQRRYPLEKGQPPPWWPSG
NEDWWPEVGLSKGQGAPPYKKPHDLKKAWKVGVLTAVIKHMSPDITKIRKLVRQSKCLQD
KMTAKESATWLSVLQQEETLARQMNKGVINGSGSSFLPANSASEYDVDGFEQFTCQYEAC
HHHDAAHGFVDRNARN
>Anthoceros_punctactus_evm.model.utg000058l.19.1_EVM_Apun_evm.TU.utg000058l.19___utg000058l_81048-84144(+)
DDLSDDEIEIDELEKRMWKDRLRHKRMKEMQKTKEANEKPKQKQSHEQARRKKMSRAQDG
ILKYMLKMMEVCKAQGFVYGIIPEKGKPVSGASDNIRAWWKEKVRFDRNGPAAIAKYQAD
HSVPGKLEGVAAAAPTPHTLQELQDTTLGSLLSALMQHCEPPQRRYPLEKGQPPPWWPTG
NEDWWPEVGLSKGQGAPPYKKPHDLKKAWKVGVLTAVIKHMSPDITKIRKLVRQSKCLQD
KMTAKESATWLSVLQQEETLARQMNKGVIGGSGSSFLPANSASEYDVDGFDQEVARYGQS
YDWGVGNGAVQGNTSS
>Fontinalis_antipyretica_20458-RA__[mRNA]__locus=178698_10485_12503_-_[translate_table__standard]
EEMSDEEMDVEELEKRMWRDRMRLKRMKELQKEREIGGTKQHKQSQEQARRKKMSRAQDG
ILKYMLKMMEVCQAQGFVYGIIPEKGKPVSGASDNIRAWWKEKVRFDRNGPAAIAKYQAD
HALPGKPKGNVSTAPTPHTLQELQDTTLGSLLSALMQHCDPPQRRYPLEKGVPPPWWPSG
DEEWWPQLGLPKGQGAPPYKKPHDLKKAWKVGVLTAVIKHMSPDIAKIRKLVRQSKCLQD
KMTAKESATWLSVLNQEEGMARQQS-GAGGSASGASLAGHGVNEFDVDGV-DYMCPFPNC
KHSDWRNAFVDRELRN
>Pleurozium_schreberi_augustus_masked-scaffold_180-processed-gene-1.36-mRNA-1_gene=augustus_masked-scaffold_180-processed-gene-1.36_name=augustus_masked-scaffold_180-processed-gene-1.36_seq_id=scaffold_180_type=cds
EEMSDEEMDVEELEKRMWRDRMRLKRMKELQKEREIGGTKQHKQSQEQARRKKMSRAQDG
ILKYMLKMMEVCQAQGFVYGIIPEKGKPVSGASDNIRAWWKEKVRFDRNGPAAIAKYQAD
HALPGKPKGNVSTAPTPHTLQELQDTTLGSLLSALMQHCDPPQRRYPLEKGVPPPWWPSG
DEEWWPQLGLPKGQGAPPYKKPHDLKKAWKVGVLTAVIKHMSPDIAKIRKLVRQSKCLQD
KMTAKESATWLSVLNQEEGMARQQS-GAGGSAGGASLAGHSVNEFDVDGV-DYMCPYPNC
KHSEWRNAFVDRELRN
>scaffold-DRGY-2035331-Chaetosphaeridium_globosum
DDLSDEDVDVDELERRMWRDRIKLKRIKEMQKQKEIGDKPKQKQSQEQARRKKMSRAHDG
ILKYMLKMMEVCKAQGFVYGIIPEKGKPVGGSSDNLRAWWKDKVRFDRNGPAAIAKYNME
HAQQHKGEGQAAPQPTVHTLSELQDTTLGSLLSALMQHCHPPQRRYPLEKGQPPPWWPSG
DEEWWPQIGLPKGQGTPPYKKPHDLKKAWKVGVLTAVIKHMSPDINKIRKLVRQSKCLQD
KMTARESATWLGVLSQEE------------------------------------------
----------------
>scaffold-GGWH-2012314-Onychonema_laeve
----DAEFDIDELEKRMWRDRLRLKRIRDTLKAHDDDKTARQRQSQQQARRKKMSRAHDG
ILKYMLKMMEVCNAQGFVYGIIPEKGKPVGGSSDNLRAWWKDKVRFDRNGPAAIAKYNAE
LEAQAAGKKDVLGPSTPHTLQELQDTTLGSLLSALMQHCDPPQRRFPLEKGVPPPWWPSG
NEEWWPQLGLPRGSGAPPYKKPHDLKKAWKVGVLTAVIRHMSPDIAKIRKLVRQSKCLQD
KMTARESATWLAVLDQEESLARQQGV------VHTAVC----NEYDVDITDGFLCPYQGC
PKHEWRNAFADRNVRN
>scaffold-GGWH-2012315-Onychonema_laeve
----DAEFDIDELEKRMWRDRLRLKRIRDTLKAHDDDKTARQRQSQQQARRKKMSRAHDG
ILKYMLKMMEVCNAQGFVYGIIPEKGKPVGGSSDNLRAWWKDKVRFDRNGPAAIAKYNAE
LEAQAAGKKDVLGPSTPHTLQELQDTTLGSLLSALMQHCDPPQRRFPLEKGVPPPWWPSG
NEEWWPQLGLPRGSGAPPYKKPHDLKKAWKVGVLTAVIRHMSPDIAKIRKLVRQSKCLQD
KMTARESATWLAVLDQEESLARQQGV------VHTAVC----NEYDVDITDGFLCPYQGC
PKHEWRNAFADRNVRN
>scaffold-MNNM-2044359-Cosmarium_granatum
----DADFDIDELEKRMWRDRLRLKRIRDTLKAQEDDKQARQKQSQQQARRKKMSRAHDG
ILKYMLKMMEVCNAQGFVYGIIPEKGKPVGGSSDNLRAWWKDKVRFDRNGPAAIAKYCAE
LEAQAAGKKDLLGPSTPHTLQELQDTTLGSLLSALMQHCDPPQRRFPLEKGVPPPWWPSG
EEEWWPQLGLPRGSGSPPYKKPHDLKKAWKVGVLTAVIRHMSPDIAKIRKLVRQSKCLQD
KMTARESATWLAVLDQEEALACLQGG-------AGTLITLTQNEYDVEGAD---------
----------------
>scaffold-NBYP-2056026-Mesotaenium_kramstae
DEISDEDIDVDELERRMWRDRLKLKRMREYQKTKDLGDKPK-KQSQDQARRKKMSRAHDG
ILKYMLKMMEVCKAQGFVYGIIPEKGKPVGGSSDNLRAWWKDKVRFDRNGPAAIAKYQAE
HLQAGKPDSSVPQGPTPHTLQELQDTTLGSLLSALMQHCDPPQRRFPLEKGAPPPWWPTG
EEDWWPALGLQRGQGPPPYKKPHDLKKAWKVGVLTSVIKHMSPDIGKIRKLVRQSKCLQD
KMTARESATWLGVLNREESIAR--------------------------------------
----------------
>scaffold-QPDY-2002992-Coleochaete_irregularis
DMLSDDDLDVEELERRMWRDRLKLKKIKELRESEAEGDKPKQKQSLEQARRKKMARAQDG
ILRYMLKMMEFCKAQGFVYGIIPETGKPVGGSSESLRAWWKDKVRFDRNGPAALERFYAE
HRQATDAEMQTLSTSTPSSLHELQDTTLGSLLSALMQHCNPPQRRYPLEKGLSPPWWPSG
EEEWWPDIGAKKPGGAPPYKKPHDLKKAWKVGVLTTVIKHISPDIEKIRKLVRQSKCLQD
KMTARESAIWLGVLAQEEALVQR-------------------------------------
----------------
>scaffold-QPDY-2027902-Coleochaete_irregularis
-DLSDDDVDVEELERRMWRDRLQLKRIRERQRSQALNGCGQQKQSLEQQRRKKMSRAHDG
ILKYMLKMMEVCKAQGFVYGIIPEKGKPVGGASDSLRGWWKDKVRFDRNGPTAIVKYNTE
NTKVGRGGGSIVGKPAPHTLQELQDTTLGSLLSALMQHCDPPQRRFPLEKGLPPPWWPTG
GEPWWSAIEISNKSGTPPYKKPHDLKKAWKVGVLTAVIKHMSPNISKIRKLVRQSKCLQD
KMTARESATWLAVLAQEEAIVR--------------------------------------
----------------
>scaffold-QPDY-2030917-Coleochaete_irregularis
-DFSDEDLDVDELERRMWRDRLKLKRIKELQRVKESGDKPKQKQSQEQARRKKMSRAHDG
ILKYMLKMMEVCKAQGFVYGIIPEKGKPVGGSSDNLRAWWKDKVRFDRNGPAAIAKHNAE
HSQDLKGELEGQMQPTTHTLQELQDTTLGSLLSALMQHCDPPQRRYPLEKGLPPPWWPTS
NESWWEQTGLPKGQAPPPYKKPHDLKKAWKVGVLTAVIKHMSPDIAKIRKLVRQSKCLQD
KMTAKESATWLGVLRQEEVLARTSQPMAP-------------------------------
----------------
>scaffold-RPRU-2001714-Staurodesmus_omearii
DGFGDAEFDIDELEKRMWRDRLRLKRIRDTLKVQGEEKSARQKQSQQQARRKKMSRAHDG
ILKYMLKMMEVCNAQGFVYGIIPEKGKPVGGSSDNLRAWWKDKVRFDRNGPAAIAKYSAE
VEAQAAGKKELGEPSTPHTLQELQDTTLGSLLSALMQHCDPPQRRFPLEKGIPPPWWPTG
DEEWWPQLGLPRGSGSPPYKKPHDLKKAWKVGVLTAVIRHMSPDIAKIRKLVRQSKCLQD
KMTARESATWLAVLDQEEA-----------------------------------------
----------------
>scaffold-RPRU-2001716-Staurodesmus_omearii
DGFGDAEFDIDQLEKRMWRDRLRLKRIRDSLKAQGEGKAARQKQSQQQARRKKMSRAHDG
ILKYMLKMMEVCNAQGFVYGIIPEKGKPVGGSSDNLRAWWKDKVRFDRNGPAAISKYSAE
VQAQAAGKKELGEPSTPHTLQELQDTTLGSLLSALMQHCDPPQRRFPLEKGLPPPWWPTG
NEEWWPQLGLPRGSGSPPYKKPHDLKKAWKVGVLTAVIRHMSPDIAKIRKLVRQSKCLQD
KMTARESATWLAVLDQEEA-----------------------------------------
----------------
>scaffold-RPRU-2001717-Staurodesmus_omearii
DGFGDAEFDIDELEKRMWRDRLRLKRIRDTLKVQGEEKSARQKQSQQQARRKKMSRAHDG
ILKYMLKMMEVCNAQGFVYGIIPEKGKPVGGSSDNLRAWWKDKVRFDRNGPAAIAKYSAE
VEAQAAGKKELGEPSTPHTLQELQDTTLGSLLSALMQHCDPPQRRFPLEKGIPPPWWPTG
DEEWWPQLGLPRGSGSPPYKKPHDLKKAWKVGVLTAVIRHMSPDIAKIRKLVRQSKCLQD
KMTARESATWLAVLDQEEA-----------------------------------------
----------------
>scaffold-RQFE-2005529-Cosmocladium_cf._constrictum
-DDFDGEFDLDELEKRMWRDRLRLKRIRDTIKAQAEAKQARQKQSQQQARRKKMSRAHDG
ILKYMLKMMEVCKAQGFVYGIIPEKGKPVGGSSDNLRAWWKDKVRFDRNGPAAIAKYNAE
MEAQAAGKKDLTGPSTPHTLQELQDTTLGSLLSALMQHCDPPQRRFPLEKGLPPPWWPSG
DEEWWPQLGLPRGSGAPPYKKPHDLKKAWKVGVLTAVIRHMSPDIAKIRKLVRQSKCLQD
KMTARESATWLAVLDQEEALARQQAKNPTA---AALACIQRHNEYDVD------------
----------------
>scaffold-WDCW-2004523-Mesotaenium_endlicherianum
DDLSDEDIDVDELERRMWRDRLKLRRVKERQRAKESSDKPKQKQSLDQARRKKMSRAHDG
ILKYMLKMMEVCKAQGFVYGIIPEKGKPVGGSSDNLRAWWKDKVRFDRNGPAAIAKYQSE
HNLSGKPDVPENKGPTPHTLQELQDTTLGSLLSALMQHCDPPQRRFPLEKGVPPPWWPSS
EEDWWSHIGLPKGQGPPPYKKPHDLKKAWKVGVLTAVIKHMSPDIGKIRKLVRQSKCLQD
KMTARESATWLAVLSQEETLIRKDMP----------------------------------
----------------
>scaffold-WDCW-2004526-Mesotaenium_endlicherianum
DDLSDEDIDVDELERRMWRDRLKLRRVKERQRAKESSDKPKQKQSLDQARRKKMSRAHDG
ILKYMLKMMEVCKAQGFVYGIIPEKGKPVGGSSDNLRAWWKDKVRFDRNGPAAIAKYQSE
HNLSGKPDVPENKGPTPHTLQELQDTTLGSLLSALMQHCDPPQRRFPLEKGVPPPWWPSS
EEDWWSHIGLPKGQGPPPYKKPHDLKKAWKVGVLTAVIKHMSPDIGKIRKLVRQSKCLQD
KMTARESATWLAVLSQEETLIRKDMP----------------------------------
----------------
>scaffold-XRTZ-2005949-Roya_obtusa
EDYSDEEIDVEELEKRMWRDRLKLKKIKETHKAKEVEKPKNQKQSQQQARRKKMSRAHDG
ILKYMLKMMEVCKAQGFVYGIIPEKGKPVGGSSDNLRAWWKDKVRFDRNGPAAIAKYQAE
LAAAATGENAFAQGPTPHTLQELQDTTLGSLLSALMQHCDPPQRRFPLEKGVPPPWWPSG
DEEWWPQIGLPRGQGPPPYKKPHDLKKAWKVGVLTAVIKHMSPDIGKIRKLVRQSKCLQD
KMTARESATWNAVLNQEEAACRQAELGL----GLVLL----PNEYDVDGLE---------
----------------
>scaffold-YSQT-2008579-Penium_exiguum
DVLSDGEFDMDELEKRMWRDRLRLKRIRDSMKDREEDKPSRQKQSQQQARRKKMSRAHDG
ILKYMLKMMEVCKAQGFVYGIIPEKGKPVGGSSDNLRAWWKDKVRFDRNGPAAIAKYNAD
VAAQAAGKKDSSGPTTPHTLQELQDTTLGSLLSALMQHCDPPQRRFPLEKGVAPPWWPSG
EEEWWPQLGLPRGSGAPPYKKPHDLKKAWKVGVLTAVIRHIAPDIAKIRKLVRQSKCLQD
KMTARESATWLSVLDHEEALLAQQQPS------GAALGASLRNEYDVD------------
----------------
>Azolla_filiculoides_s0026.g023433
DVLSDDMETVEELEKRMWRDGLQLKRMKLDQQQKTTTKKKKEEETMRMMRRKKMAECQDK
ILKYMLRMMEVCNAKAFVYGIIPENGKPVSGSSDNIRAWWKEKVRFHRNGPDAIAAAAAE
QHEHHYEERSQQQQQQCHALQELQDTTLGSLLSALMQHCEPPQRRFPLEKGIPPPWWPSG
EQEWAP-------SGPPPYKKPHDLKKAWKLGVLTAVIKHLSPDIPKIRRLVRQSKCLQD
KMNAKESATWLAVLNQQESLLGGGGGGTVMKQQSESSCSTSAIEHPYDAVDDSLYSYSDG
AGPDWKRKFSCLGWNH
>Azolla_filiculoides_s0037.g025967
D---DDEIDVDELEKRMWRDRIRLRRIKEQQKLKSSMQQGSRPFSQEAARRKKMSRAHDG
ILKYMLKMMEVCKAQAFVYGIIPEKGKPVSGASDNIRAWWKEKVRFDRNGPAAIAMYQTR
NSDLLKKKSSAVDASTEYDVEDVADDNDGSANLQTYNDVDPFVIRVPKKE-------PQL
DEK-----G----QGTKRKANALDIVEASSMDV---------------------------
----------------------------------------------------YTCAYDQC
PRSQILNGFLDVSSWN
>Azolla_filiculoides_s0125.g048536
EEGEEEDDDINELTKRIWRDRIRLKCLKEKQK--DSDKKPQNQPLKDQAMRKKMSRAQDG
ILKYMLKMMEVCKAQGFVYGIIPEKGKAVTGASDNLRAWWKEKMTAKENSAWMMILSREE
AQL-LQES---NVGSVVTTEENVEEACVGSDDASTTLHTSGPSSEAPHCVEEEPNAGPSG
FETVIPLQ-MPIHQARSHFQMPNHVHGSREPGVVTTTIG------KKRKQQAGDATLLLD
DAYAKCPWTQPEIQRSETHFVAEHVHNLGNHPGHGASGPNSMYELGYRTPMEFTSEYDTC
INNNP-----------
>Azolla_filiculoides_s0232.g059311
EGLSDDGVDVDELEQRIWRDRVRLKHLKERRRFKEQAEKPKHKQSQEQARRKKMARAQDA
ILKYMIKMMEVCKAQGFVYGIIPEKGKPVTGASDNLRAWWKEEVKFDRNGPTAVVKYKAK
QGS---LQNTTVSAPDSHTLQELQDTTLGSLLSALMPHCNPPQRRFPLEKGVAPPWWPTG
DEDWWPQVGTPKGHGAPPYKKPHDLKKSWKLGVLLAVIKHMSSDISKIRTVVMQNKSLQD
KMTAKESATWMGVLNQEESIRHQEGNSVITSD-EAAEAQNNANENDAEGFGDYSSTGQNV
HLSDGAVELPDQNSLL
>Azolla_filiculoides_s3141.g114685
EEGEEEDDDINELTKRIWRDRIRLKCLKEKQK--DSDKKPQNQPLKDQAMRKKMSRAQDG
ILKYMLKMMEVCKAQGFVYGIIPEKGKAVTGASDNLRAWWKEKMTAKENSAWMMILSREE
AQL-LQES---NVGSVVTTEENVEEACVGSDDASTTLHTSGPSSEAPHCVEEEPNAGPSG
FETVIHSQ-MPIHQARSHFQMPNHVHGSREPGVVTTTIG------KKRKQQAGDATLLLD
DAYAKCPWTQPEIQRSETHFVAEHVHNLGNHPGHGASGPNSMYELGYRTPMEFTSEYDTC
INNNP-----------
>Salvinia_cucullata_v1.1_s0006.g003043
EDLSDDEVDVDELEKRMWRDRIRLKRLKEQQKLKGHGHRQKQKQSQEVARRKKMSRAQDG
ILKYMLKMMEVCKAQAFVYGIIPEKGKPVSGASDNIRAWWKEKVRSN-DGTVGVTI----
---------------AAHSLSPLSSSSLGCAVKSAKQELDPPQNMFVAYSG-----WSS-
--------GLQCG----------DLRRKRKSSVVGQKVEDFQDTLKKQAYPQSENACMLT
GMTMKESPVLVQAVGGLQCVSEHLIGGVLQHQKDEVIAAAASQLQDN-------------
-----KPGYIIGNKVS
>Salvinia_cucullata_v1.1_s0048.g013605
DDVSDEDVEVDELEKRMWKDRIKLRRLKERLKTNDETVKPKQQQSQEQAMKKKMARAQDG
ILKYMLKMMEVCKAQAFVYGIIPEKGKPVSGSSDNIRAWWKDKVSNDLETPPTGSGEEMQ
NEI-TRREMTAAKQLSPYGMELVRRSQTYQNTSGQKRKADPNQVRF---DSIVQHLLENG
--------------RCVPLDKNHFSCKKLSTHIIQLGIESNPQKLHSLHRSPVHNEALDN
QTGVNEDANWQRVEIASVCTDQQHFE----------QSDCMAADYD------FSPSLDLC
MDSPSIPDFADDDLIQ
>Salvinia_cucullata_v1.1_s0135.g022336
ESFSDDGVDIDELEQRIWRDRVKLKHLKEKQQSKEQIEKPKYKQSQEQARRKKMARAQDA
ILKYMIKMMEVCKAQGFVYGIIPEKGKPVGGASDNLRAWWKEEVKFDRNGPTAVANAITS
DDT-AEAENG-----HDNDVEGFGDTSAFAVGHDIIQGTEAAESRFNAEK--TPHLYEKG
---------------AP--TKQSNLKRTQDGSI-------IPESQSKYQRLDRYSSNVSD
GS--------LEISDRNSLLAEKGGNELPNV-----YHATTDSEHFI-----FSNMQMHC
LTDRN-----------
>scaffold-AFPO-2007078-Blechnum_spicant_gametophyte
EDFSDDEIDVDELEKRMWRDRIRLKRIKEQQKLKCSGDRPRQKQSQEAARRKKMSRAQDG
ILKYMLKMMEVCKAQAFVYGIIPEKGKPVSGASDNIRAWWKEKVRFDRNGPAAIAKYQAE
HGTLGKTEGDALVVSTPHTLQELQDTTLGSLLSALMQHCDPPQRRFPLEKGVSPPWWPTG
DEEWWPKLGLQTGQGPPPYKKPHDLKKAWKVGVLTAVIKHISPDISKIRKLVRQSKCLQD
KMTAKESATWLAVLNQEETLARQQNNGVLTSYASGTFSINSASEYDVEGFDDYTCVYEQC
PCSKNANGFSDILLRN
>scaffold-CJNT-2013181-Polypodium_glycyrrhiza
EDFSDDEIDVDELEKRMWRDRIRLKRIKERQKLKSHGDRPKQRQSQEQARRKKMSRAQDG
ILKYMLKMMEVCKAQAFVYGIIPEKGKPVSGASDNIRAWWKEKVRFDRNGPAAIAKYQAE
HGLLGKADENAAAASIPHTLQELQDTTLGSLLSALMQHCDPPQRRFPLEKGVPPPWWPTG
DEEWWPQVGLQKGQGPPPYKKPHDLKKAWKVGVLTAVIKHIFPDISKIRKLVRQSKCLQD
KMTAKESATWLAVLNQEEALARQQNNGIFSSDG-GTLSFSSPSEYDVEGLDEYTCPHSQC
PCSKAENGFTDMALRN
>scaffold-CJNT-2080442-Polypodium_glycyrrhiza
EDFSDDEIDVDELEKRMWRDRIRLKRIKEQQKLKCGGDRPRQKQSQEAARRKKMSRAQDG
ILKYMLKMMEVCKAQAFVYGIIPEKGKPVSGASDNIRAWWKEKVRFDRNGPAAIAKYQAE
HGTLGKTEGDVSLVSTPHTLQELQDTTLGSLLSALMQHCDPPQRRFPLEKGVSPPWWPTG
DEEWWSKLGLQTGQGPPPYKKPHDLKKAWKVGVLTAVIKHISPDISKIRKLVRQSKCLQD
KMTAKESATWLAVLNQEEILTRQQNSGLLTSYASRTFSISSASEYDVEGFDDYTCVYEQC
PCSKNANGFSDILLRN
>scaffold-GYFU-2018329-Polypodium_hesperium-A_type
EDFSDDEIDVDELEKRMWRDRIRLKRIKERQKLKSHGDRPKQRQSQEQARRKKMSRAQDG
ILKYMLKMMEVCKAQAFVYGIIPEKGKPVSGASDNIRAWWKEKVRFDRNGPAAIAKYQAE
HGLLGKVDENAAAASIPHTLQELQDTTLGSLLSALMQHCDPPQRRFPLEKGVPPPWWPTG
DEEWWPQVGLQKGQGPPPYKKPHDLKKAWKVGVLTAVIKHIFPDISKIRKLVRQSKCLQD
KMTAKESATWLAVLNQEEALARQQNNGIFSSDGIGTLSFSSPSEYDVEGLDEYTCPHSQC
PCSKAENGFTDMALRN
>scaffold-MEKP-2001739-Dipteris_conjugata
EDLSDVEIDVEELEKRMWRDRMRLKRMKEQNKFKCHGDKRKQRQSQEQARRKKMSRAQDG
ILKYMLKMMEVCKAQGFVYGIIPEKGKPVSGASDNIRAWWKEKVRFDRNGPTAIAKYQAE
HGASGKMEGNVLSAPTPQTLQELQDTTLGSLLSALMQHCDPPQRRYPLEKGVPPPWWPNG
DEEWWPQLGLQKGQGPPPYKKPHDLKKAWKVGVLTAVIKHIFPDISKIRKLVRQSKCLQD
KMTAKESATWLAVLNQEEALARQQNDDVLSSDALGTLAFSSASEYDVDGFADYTCAYQQC
PSSKEQNGFPDSSLRN
>scaffold-NOKI-2019522-Lindsaea_linearis
EDFSDDEIDVDELEKRIWRDRVRLKRIKERQKLKNHGDRPKQRQSQEQARRKKMSRAQDG
ILKYMLKMMEVCKAQAFVYGIIPEKGKPVSGASDNIRAWWKEKVRFDRNGPAAIAKYQAE
HGVVGKTDENTCVASVPQTLQELQDTTLGSLLSALMQHCDPPQRRFPLEKGVAPPWWPTG
EEEWWPQLGLPTGQGHPPYKKPHDLKKAWKIGVLTGVIKHIFPDISKIRKLVRQSKCLQD
KMTAKESATWLAVLNQEEAIARQQNNGIFTSDRMAALLMSSPSEYDVEGFEGYTCPHNQC
PCSKTENGFTDVSLRK
>scaffold-PBUU-2001876-Lygodium_japonicum
DDLSDDEIDLDELEKRMWRDRIRLKRMKEQQKLKGHGDRPKQKQSQEQARRKKMSRAQDG
ILKYMLKMMEVCKAQAFVYGIIPEKGKPVSGASDNIRAWWKEKVRFDRNGPAAIAKYQAE
HGAPDKAEGNICAASTPHTLQELQDTTLGSLLSALMQHCDPPQRRYPLEKGVPPPWWPTG
DEDWWPLVGLQKGQGPPPYKKPHDLKKAWKVGVLTTVIKHIFPDVAKIRKLVRQSKCLQD
KMTAKETATWLAVLNQEEALARQQNHGVLANSTSGVFSLSSTSEYDVEGFDDYTCAYDQC
PFSKKTNGFMDCSLRN
>scaffold-QHVS-2016492-Ophioglossum_petiolatum-B
DDVSDEEIDVDELEKRMWKDRIRLKRIKEQQKVKDQMEKPRHKQSQEQARRKKMSRAQDG
ILKYMLKMMEVCKAQAFVYGIIPEKGKPVSGASDNIRAWWKEKVRFDKNGPAAIAKYQAE
YAGLGKLEATVVATSTPHTLQELQDTTLGSLLSALMQHCDPPQRRYPLEKAVAPPWWPSG
NEEWWPQVGLPKGQGPPPYKKPHDLKKAWKVGVLTAVIKHMSPDIAKIRKLVRQSKCLQD
KMTAKESATWLAVLNQEEALSSQQSKCSN---GTGGFSASSASEYDVEGFDDYYCPYEQC
KHHNEGNGFVDMNEKD
>scaffold-RICC-2014112-Cystopteris_reevesiana
EDFSDDEIDVDELEKRMWRDRIRLKRIKEHQKLKCSGDRPRQKQSQEAARRKKMSRAQDG
ILKYMLKMMEVCKAQAFVYGIIPEKGKPVSGASDNIRAWWKEKVRFDRNGPAAIARYQAE
HGTLGKTEGDALVVSTPHTLQELQDTTLGSLLSALMQHCDPPQRRFPLEKGVSPPWWPTG
DEEWWPKLGLQTGQGPPPYKKPHDLKKAWKVGVLTAVIKHISPDISKIRKLVRQSKCLQD
KMTAKESATWLAVLNQEETLARQQNNGVLASYASGTFSISSASEYDVEGFDDYTCVYEQC
PCSKNANGFSDILLRN
>scaffold-RWYZ-2025387-Blechnum_spicant_&_Athyrium_sp.-2_samples_combined
EDFSDDEIDVDELEKRMWRDRIRLKRIKEQQKLKCSGDRPRQKQSQEAARRKKMSRAQDG
ILKYMLKMMEVCKAQAFVYGIIPEKGKPVSGASDNIRAWWKEKVRFDRNGPAAIAKYQAE
HGTLGKAEGDALVVSTPHTLQELQDTTLGSLLSALMQHCDPPQRRFPLEKGVSPPWWPTG
DEEWWPKLGLQTGQGPPPYKKPHDLKKAWKVGVLTAVIKHISPDISKIRKLVRQSKCLQD
KMTAKESATWLAVLNQEETLARQQNNGVLTSYASGTFSISSASEYDVEGFDDYTCVYEQC
PCSKNANGFSDILLRN
>scaffold-UFJN-2009960-Diplazium_wichurae
EDFSDDEIDVDELEKRMWRDRIRLKRIKEQQKLKSSGDRPRQKQSQEAARRKKMSRAQDG
ILKYMLKMMEVCKAQAFVYGIIPEKGKPVSGASDNIRAWWKEKVRFDRNGPAAIAKYQAE
HGTLGKTEGDALVVSTPHTLQELQDTTLGSLLSALMQHCDPPQRRFPLEKGVSPPWWPTG
DEEWWPKLGLQTGQGPPPYKKPHDLKKAWKVGVLTAVIKHISPDISKIRKLVRQSKCLQD
KMTAKESATWLAVLNQEETLARQQNNGVLTSYASGTFSISSASEYDVEGFDDYTCVYEQC
PCSKNANGFSDILLRN
>scaffold-VIBO-2010148-Osmunda_javanica
DDLSDDEIDVDELEKRIWRDRVRLKRIKEQQKLKGQGDRPKHKQSHEQARRKKMSRAQDG
ILKYMLKMMEVCKAQGFVYGIIPEKGKPVSGASDNIRAWWKEKVRFDRNGPAAIAKYQAE
HGSPGKAEGTVAAAPTPHTLQELQDTTLGSLLSALMQHCEPPQRRFPLEKGVPPPWWPTG
DEEWWPQVGLPKGQGPPPYKKPHDLKKAWKVGVLTAVIKHMFPDIAKIRKLVRQSKCLQD
KMTAKESATWLAVLNQEEGLARQQSNGVVSSDGSGAFALSSASEYDVEGFDDYTCPYKYC
PCSDRENGFSNATLRN
>scaffold-VVRN-2002157-Lonchitis_hirsuta
EDFSDDEIDVDELEKRMWRDRIRLKRIKEQQKLKCHGDRPKQKQSQEAARRKKMSRAQDG
ILKYMLKMMEVCKAQAFVYGIIPEKGKPVSGASDNIRAWWKEKVRFDRNGPAAIAKYHAE
NGTPGKTEGSGAVVSTPHTLQELQDTTLGSLLSALMQHCDPPQRRFPLEKGVSPSWWPTG
DEEWWPKLGLQTGQGPPPYKKPHDLKKAWKVGVLTAVIKHISPDISKIRKLVRQSKCLQD
KMTAKESATWLAVLNQEEILARQQNNGVLASFASGTFSISSASEYDVEGFDDYTCAYEQC
PCSKNANGFSDTSMRN
>scaffold-VVRN-2002158-Lonchitis_hirsuta
EDFSDDEIDVDELERRMWRDHIRLKRIKEQQKLKCHGDRPKQKQSQEAARRKKMSRAQDG
ILKYMLKMMEVCKAQAFVYGIIPEKGKPVSGASDNIRAWWKEKVRFDRNGPAAIAKYHAE
NGTPGKTEGSGAVVSTPHTLQELQDTTLGSLLSALMQHCDPPQRRFPLEKGVSPSWWPTG
DEEWWPKLGLQTGQGPPPYKKPHDLKKAWKVGVLTAVIKHISPDISKIRKLVRQSKCLQD
KMTAKESATWLAVLNQEEILARQQNNGVLASFASGTFSISSASEYDVEGFDDYTCAYEQC
PCSKNANGFSDTSMRN
>scaffold-WGTU-2076557-Leucostegia_immersa
EDFSDDEIDVDELEKRMWRDRIRLKRIKEQQKLKFSGDRPRQKQSQEAARRKKMSRAQDG
ILKYMLKMMEVCKAQAFVYGIIPEKGKPVSGASDNIRAWWKEKVRFDRNGPAAIAKYQAE
HGALGKTEGDVLVVSTPHTLQELQDTTLGSLLSALMQHCNPPQRRFPLEKGVSPPWWPTG
DEEWWPKLGLQTGQGPPPYKKPHDLKKAWKVGVLTAVIKHISPDISKIRKLVRQSKCLQD
KMTAKESATWLAVLNQEEILARQQNNGVLSSYGSGTFSISSASEYDVEGFDDYTCVYDQC
PCSKNANGFSDISLRN
>scaffold-YJJY-2016005-Woodsia_scopulina
EDFSDDEIDVDELEKRMWRDRIRLKRIKEQQKLKCSGDRPRQKQSQEAARRKKMSRAQDG
ILKYMLKMMEVCKAQAFVYGIIPEKGKPVSGASDNIRAWWKEKVRFDRNGPAAIAKYQAE
HSTLGKTEGDALVVSTPHTLQELQDTTLGSLLSALMQHCDPPQRRFPLEKGVSPPWWPTG
DEEWWPKLGLQTGQGPPPYKKPHDLKKAWKVGVLTAVIKHISPDISKIRKLVRQSKCLQD
KMTAKESATWLAVLNQEETLARQQNNGVLTSYASGTFSISSASEYDVEACDDYTCVHEQC
PCSKNANGFSDILLRN
>scaffold-YLJA-2073616-Polypodium_amorphum
EDFSDDEIDVDELEKRMWRDRIRLKRIKERQKLKSHGDRPKQRQSQEQARRKKMSRAQDG
ILKYMLKMMEVCKAQAFVYGIIPEKGKPVSGASDNIRAWWKEKVRFDRNGPAAVAKYQAE
HGLLGKVDENAAAASIPHTLQELQDTTLGSLLSALMQHCDPPQRRFPLEKGVPPPWWPTG
DEEWWPQVGLQKGQGPPPYKKPHDLKKAWKVGVLTAVIKHIFPDISKIRKLVRQSKCLQD
KMTAKESATWLAVLNQEEALARQQNNGIFSSDGIGTLSFSSPSEYDVEGLDEYTCPHSQC
PCSKVENGFTDMALRN
>scaffold-YQEC-2010339-Woodsia_ilvensis
EDFSDDEIDVDELEKRMWRDRIRLKRIKEQQKLKCSGDRPRQKQSQEAARRKKMSRAQDG
ILKYMLKMMEVCKAQAFVYGIIPEKGKPVSGASDNIRAWWKEKVRFDRNGPAAIAKYQAE
HGTLGTTEGDALVVSTPHTLQELQDTTLGSLLSALMQHCDPPQRRFPLEKGVSPPWWPTG
DEEWWPKLGLQTGQGPPPYKKPHDLKKAWKVGVLTAVIKHISPDISKIRKLVRQSKCLQD
KMTAKESATWLAVLNQEETLARQQNNGVLTSYASGTFSISSASEYDVEGCDDYTCVYEQC
PCSKNANGFSDILLRN
>scaffold-ZRAV-2020961-Polypodium_hesperium-2_samples_combined
EDFSDDEIDVDELEKRMWRDRIRLKRIKERQKLKSHGDRPKQRQSQEQARRKKMSRAQDG
ILKYMLKMMEVCKAQAFVYGIIPEKGKPVSGASDNIRAWWKEKVRFDRNGPAAIAKYQAE
HGLLGKVDENAAAASIPHTLQELQDTTLGSLLSALMQHCDPPQRRFPLEKGVPPPWWPTG
DEEWWPQVGLQKGQGPPPYKKPHDLKKAWKVGVLTAVIKHIFPDISKIRKLVRQSKCLQD
KMTAKESATWLAVLNQEEALARQQNNGIFSSDG-GTLSFSSPSEYDVEGLDEYTCPHSQC
PCSKAENGFTDMALRN
>Abies_alba_AALBA5B058524P1
EGLSEDDIDVDELEKQMWKDRIRLTRIKEQRKGKYHSDTVKQRQSQEQARRKKMSRAQDG
ILKYMLKMMEVCKAQGFVYGIIPEKGKPVSGASDNLRAWWKEKVRFDRNGPAAIAKYQAE
HATPGANENNMVVAPTPHTLQELQDTTLGSLLSALMQHCDPPQRRYPLEKGVSPPWWPTT
DEDWWPQLGLPKGQGPVPYKKPHDLKKAWKVGVLTAVIKHMSPDIAKIRKLVRQSKCLQD
KMTAKESATWLAVINQEEALAHRQNPKACPPNVAGSLTFSTSSEYDVEGFEDYTCPHEPC
PYHERQLGFLDQSLRN
>Abies_alba_AALBA5B076351P1_partial_cds
----E----------------------KE-------------------------------
----------------------------------------KEKVKFDKNGPATIAKYHVE
HDSSTQAN-NYATASIPHTLQELQDTTLGSLLSSFMQHCDPPQRKFPLEKGIPPSWWPGG
DEDWWPQLGLTKGQGPPPYMKPHDLKKTWKVGVLTVVIKHMSLDITKVKKLVRKSKGLQD
KMTTKESATWLAVLNREEALSQQRNEFF----GAGVLTFNTSGEFDVDGYDD--------
----------------
>Abies_alba_AALBA5B095064P1_partial_cds
------------------------------------------------------------
------------------------------------------------------------
-----------------------------------MQHCDPPHRKFPLEKGIPPPWWPGA
DEDWWPQLGLTKGQGPPPYKKPHDLKKTWKVGVPIVVIKHMYPNITKVKKLVRQSKGLRD
KMTAKESATWLAVLNQEEALSQQQTEIV----RAGVINFSSSGEFNF-------------
----------------
>Abies_alba_AALBA5B395894P1
------------------------------------------------------------
----------------------MKKGNPVSGAYENLRAWWKEK-----------------
---------------------EHQDTTLGSLLFALMQHCNPTKWRYPLEKGISPPWWTTI
DEDWWPQLGLPKGQGPPPYKKPHDLKKAWKVGVLTAVIKHMSPDIDKIHKLDRKSKFLQD
KMIDKESANWLAVVNQEETLVREKNPCLPTSAVAESLTFINNSEYDDDDFED--------
----------------
>Abies_alba_AALBA5B615080P1
-----------------------------------------------------MSLAQDG
ILKYMLKLTEVCKAQGFVYGIIPEKGKPVSGAYNNLRAWWKEKVRFDRNGPAAIAKYQAE
HATP--RENDMVVAPTPHTLQELQDTTLGSLISTIMQHCDPPQWRYPLEKGISPPWWPTT
DED---------------------------------------------------------
------------------------------------------------------------
----------------
>Abies_alba_AALBA5B733823P1_partial_cds
------------------------------------------------------------
------------------------------------------------------------
---------------------EVQDTTLGSLLSALMQHYDPPQWRYPLEKGISPPWWPTT
DEYWWPQLGFPKGQGPPPYKKPHDLKKAWKVGVLIVVIDHMSLDIARIHKLDRQSKCLQD
KMIAKESATWLAVVNQEETLACQQNPCLPTSAVAESLTFNSSSEYDDDDFED--------
----------------
>Picea_lambertina_PILA_16450
DDLSDEDIDVHELEKRMWKDRIRYRRMKEQQKAREQSEKPKHKQSQELARRKKMSRAQDG
ILKYMLKLMEVCKAQGFVYGIIPEKGKPVSGASDNIRAWWKEKVKFDKNGPAAIAKYQAE
HASSVQAN-NSANAPTPHTLQELQDTTLGSLLSALMQHCDPPQRRFPLEKGVPPPWWPGG
DEDWWPQLGLTKGQGPPPYKKPHDLKKTWKVGVLTAVIKHMSPDVAKIKKLVRQSKGLQD
KMTAKESATWLAVLNREEALSQQQNRIV----GAGVLTLSGSGEYDVDVYDDFVCSYEGC
KHSNYRNGFLDINERN
>Picea_lambertina_PILA_26241
DGLSEDDIDVDELEKQMWKDRIRLRRIKEQRKGKYHSDTAKQRQSQEQARRKKMSRAQDG
ILKYMLKMMEVCKAQGFVYGIIPEKGKPVSGASDNLRAWWKEKVRFDRNGPAAITKYQAE
HATPGANESNMVVAPTPHTLQELQDTTLGSLLSALMQHCDPPQRRYPLEKGISPPWWPTT
NEDWWPQLGLPKGQGPPPYKKPHDLKKAWKVGVLTAVIKHMSPDIAKIRKLVRQSKCLQD
KMTAKESATWLAVVNQEEALARQKNPNACPPTVAGSLTFSSGSEYDVEGFEDYTCPHEQC
PYHERQLGFSDQSLRN
>Picea_lambertina_PILA_32338
----------------MWKDRIRLRRIKEQRKGKYHSDTAKQRQSQEQARRKKMSRAQDG
ILKYMLKMMEVCKAQGFVYGIIPEKGKPVSGASDNLRAWWKEKVRFDRNGPAAITKYQAE
HATPGANESNMVVAPTPHTLQELQDTTLGSLLSALMQH-----------------W----
---------------PPPYKKPHDLKKAWKVGVLTAVIKHMSPDIAKIRKLVRQSKCLQD
KMTAKESATWLAVVNQEEALARQKNPNACPPTVAGSLTFSSGSEYDVEGFEDYTCPHEQC
PYHERQLGFSDQSLRN
>Picea_taeda_PITA_05941
EDVSDEEIDLNELERRMWKDKIKYRRLKEQQKENNNNDKRKYKQSLEQARRKKMARAQDG
ILKYMLKIMEVCKAQGFVYGIIPEKGKPVSGASDNIRAWWKEKVKFDKNGPVAIAKYQAE
NSPLGVQKNHVIATSTSYSLQDLQDTTLGSLLSSLMQHCDPPQRRFPLEKGIPPPWWPSG
DEDWWPQLGLQKGQGPLPYKKPHDLKKVWKVGVLTAVIKHMSPDIAKIRKLIRQSKCLQD
KMTAKESATWLGVLNQEEACIKQLNQGTSKSSGAGCMATSSSNEYDIDDYTYFLCPHEGC
LHQDQRNGFLNISQRN
>Picea_taeda_PITA_32516
DGLSEDDIDVDELEKQMWKDRIRLRRIKEQRKGKYHSDTAKQRQSQEQARRKKMSRAQDG
ILKYMLKMMEVCKAQGFVYGIIPEKGKPVSGASDNLRAWWKEKVRFDRNGPAAITKYQAE
HATPGANESNMVVAPTPHTLQELQDTTLGSLLSALMQHCDPPQRRYPLEKGISPPWWPTT
HEDWWPQLGLPKGQGPPPYKKPHDLKKAWKVGVLTAVIKHMSPDIAKIRKLVRQSKCLQD
KMTAKESATWLAVVNQEEALARQKNPNACPPTVAGSLTFSSGSEYDVEGFEDYTCPHEQC
PYHERQLGFSDQSLRN
>Pseudotsuga_menziesii_PSME_06882
EYVSDDEVDVDELEKRMWKDRVRLRRLKEQRKGNDIVDDAKQRQSQEQARRKKMSRAQDG
ILKYMLKMMEVCKAQGFVYGIIPEKGKPVSGASDNLRAWWKEKVRFDRNGPAAIAKYQVE
HSAPGKDEFNAIIVSTPHTLHELQDTTLGSLLSALMQHCDPPQRRYPLEKGVPPPWWPSG
NEDWWQHVGLPKGQ-VLPYKKPHDLKKAWKVGVLTAVIKHMSPDIAKIRKLVRQSKCLQD
KMTAKESATWLSVVNQEEALARQQNPCLLTNAGAVTLTSSSSSEYDVEGVDDYTCPYDQC
PHHERKNGFLDMNRRN
>Pseudotsuga_menziesii_PSME_08332
EDVSDEEIELNELEKRMWKDRIKYRRLKEQEREKSNNEKRKYKQSLEQARRKKMARAQDG
ILKYMLKIMEVCKAQGFVYGIIPEKGKPVSGASDNIRAWWKEKVKFDKNGPAAIAKYQAE
NSPLGAQKNHLTVPSTSYSLQDLQDTTLGSLLSSLMQHCDPPQRRFPLEKGIPPPWWPSG
DEDWWPQLGLQKGQGSPPYKKPHDLKKVWKVGVLTSVIKHMSPDIAKIRKLIRQSKCLQD
KMTAKESATWLGVLNQEEACIRQSNQGASNSSGAGCMTTSSDNEYDIEDYNYFLCPHRGC
QHQDQRNGFLDISQRN
>Pseudotsuga_menziesii_PSME_08919
EGLSEDDIDVDELEKQMWKDRIRLRRIKEQRKGKYHSDTAKHRQSQEQARRKKMSRAQDG
ILKYMLKMMEVCKAQGFVYGIIPEKGKPVSGASDNLRAWWKEKVRFDRNGPAAIAKYQAQ
HATPGAIENNMVVAPTPHTLQDLQDTTLGSLLSALMQHCDPPQRRYPLEKGISPPWWPTT
NEDWWPQLGLPKGQGPPPYKKPHDLKKAWKVGVLTAVIKHMSPDIAKIRKLVRQSKCLQD
KMTAKESATWLAVINQEEALACQQNPNACPPTVSGSLTFTSSSEYDVEGFEDYTCPHEQC
PYHERQLGFLNQSLRN
>Pseudotsuga_menziesii_PSME_22425
EGLSEDDIDVDELEKQMWKDRIRLRRIKEQRKGKYHSDTAKQRQSQEQARRKKMSRAQDG
ILKYMLKMMEVCKAQGFVYGIIPEKGKPVSGASDNLRAWWKEKVRFDRNGPAAITKYQAE
HATPGANENNIVVAPTPHTLQELQDTTL--------------------------------
------------------------------------------------------------
------------VVNQEESLARQQNPNACPPTVAGSLTFSSSSEYDVEGFEDYTCPHEQC
QYHERQLGFSDQSLRN
>Sequoiadendron_giganteum_SEGI_07529
DDVSEEEIDFDELEKRMWKDRVKHRRLKERQRSEQNNGKPRHKQSSEQARRKKMARAQDG
ILKYMFKMMEVCQAQGFVYGIIPEKGKPVSGASDNMRAWWKEKVKFDKNGPAAIAKYQAE
NNSRDTQKNNSNVSSNVHSLQDLQDTTLGSLLSSLMQHCDPPQRRFPLEKAIPPPWWPSG
DEDWWPQLGLQKNQGSPPYKKPHDLKKVWKVGVLTAVIKHMSPNIAKIRKLVRQSKCLQD
KMTAKESATWLGVLNQEEAQTWSVGKGASNNSTRGC-TTSSASEYDVESCDDFLCANEGC
PHQDQSNGFSDINQRN
>Sequoiadendron_giganteum_SEGI_16333
EDLSEDEIDVDELEKRMWKDRIRLRRIKEQHKGKEQTDTAKQRQSQEQARRKKMSRAQDG
ILKYMLKMMEVCKAQGFVYGIIPEKGKPVSGASDNLRAWWKEKVRFDRNGPAAISKYQAE
HALPGSNEDSMIVAPTPHTLQELQDTTLGSLLSALMQHCDPPQRRFPLEKGISPPWWPTS
NEDWWPQVGLPKGQGPPPYKKPHDLKKAWKVGVLTAVIKHMSPDIAKIRKLVRQSKCLQD
KMTAKESATWLAVVNQEEALARQQNPNACPPTLGGALTFSSSSEYDVEGFEEYTCPNEQC
PHHPRQYGFLDQSSRN
>Sequoiadendron_giganteum_SEGI_24778
DYVSEDDVDIDELEKRMWKDRIRLRCIRECRKTSNMIDNAKEKQSQEQAKRKKMSRAQDG
ILKYMLKMMEVCKAQGFVYGIISEKGKPVTGASDNLRAWWKEQVRFDRNAPVAIGKYQQE
NELLGMDESDSIVVSSPHSLQELQDTTLGSLLSALMQHCDPPQRKYPLDKGVSPPWWPTG
NEDWWPQIGLPKGQGPPPYKKPHDLKKSWKVGVLTAVIRHMSPDIAKIRKLVRQSKCLQD
KMTAKESATWIAVVNQEEAFCQEQNPCFLT--GSGSLTSSNSNGFDFEGLDDYTCPHDQC
PYNEHKHGFLDQSMRN
>Sequoiadendron_giganteum_SEGI_31836
DDVSEEEIDFYELEKSVWKDRVKHRRLKERQRTEQNNGKPKHKQSSEQARRKKMARAQDG
ILKYMFKMMEVCQAQGFVYGIIPGKGKPVSGASDNMRAWWKEKVKFDKNGPAAIAKYQAE
SKSRDTQKNNSNVSSNVHSLQDLQDTTLGSLLSSLMQHCDPPQRRFPLEKDIPPPWWPSG
DEDWWPQLGLQKNQGSPPYKKPHDLKK---------------------------------
------SATWLGVLNQEEAQIWSVDKGASTNS--------SASEYDVESCDYFTCANEGC
PHQDQSNGFSDINQRN
>scaffold-JZVE-2042450-Parasitaxus_usta
EYASEDEVNVDELEKRMWRDRIRLRRIKERRKAIDSVDNAKERQSQEQARRKKMSRAQDG
ILKYMLKMMEVCKAQGFVYGIIPEKGKPVTGASDNLRAWWKEKVRFDRNGPAAIAKYKQE
NALPGRDEGSSAVVSTPQTLQELQDTTLGSLLSALMQHCDPPQRKYPLEKGVPPPWWPTG
DEDWWIHIGSPKGQGPPPYKKPHDLKKAWKVGVLTAVIKHMSPDIAKIRKLVRQSKCLQD
KMTAKESATWVAVVNQEEALARQQNRCLQFSNGSGSLS-TCSSEYDVEGLDEYTCPNEKC
PHSENKHGFLDQNVRN
>scaffold-OWFC-2009567-Halocarpus_bidwillii
EYASEDEVNVDELEKRMWRDRIRLRRIKERRKANDTIDNAKERQSQEQARRKKMSRAQDG
ILKYMLKMMEVCKAQGFVYGIIPEKGKPVTGASDNLRAWWKEKVRFDRNGPAAIAKYKQE
NALPGSDEGSSAVVSTPQTLQELQDTTLGSLLSALMQHCDPPQRKYPLEKGVPPPWWPTG
DEDWWTHIGSPKGQGPPPYKKPHDLKKAWKVGVLTAVIKHMSPDIAKIRKLVRQSKCLQD
KMTAKESATWVAVVNQEEALARQQNPCLQSASGFGSLS-TSSSEYDVEGLDEYTCPHEQC
PYSENKHGFLDQNVRK
>scaffold-AKXB-2000424-Phaeomegaceros_coriaceus
DDLSDDEIDIDELEKRMWKDRMRHKRLKELQKAKEASEKPKQKQSHEQARRKKMSRAQDG
ILKYMLKMMEVCKAQGFVYGIIPEKGKPVSGASDNIRAWWKEKVRFDRNGPAAIAKYQAE
HSIPGKPEGAAVAAPTPHTLQELQDTTLGSLLSALMQHCEPPQRRFPLEKGQPPPWWPTG
NEDWWPQVGLPKGQGAPPYKKPHDLKKAWKVGVLTAVIKHMSPDISKIRKLVRQSKCLQD
KMTAKESATWLSVLQQEEAVARQLNKGIISSTGAPFLASNSASEYDVEG-----------
----------------
>scaffold-AKXB-2000426-Phaeomegaceros_coriaceus
DDLSDDEIDIDELEKRMWKDRMRHKRLKELQKAKEASEKPKQKQSHEQARRKKMSRAQDG
ILKYMLKMMEVCKAQGFVYGIIPEKGKPVSGASDNIRAWWKEKVRFDRNGPAAIAKYQAE
HSIPGKPEGAAVAAPTPHTLQELQDTTLGSLLSALMQHCEPPQRRFPLEKGQPPPWWPTG
NEDWWPQVGLPKGQGAPPYKKPHDLKKAWKVGVLTAVIKHMSPDISKIRKLVRQSKCLQD
KMTAKESATWLSVLQQEEAVARQLNKGIISSTGAPFLASNSASEYDVEG-----------
----------------
>scaffold-ANON-2000733-Leiosporoceros_dussii-B
DDLSDEEMELDELEKRMWKDRLRHKRLKEQQKGKDVNEKPRQKQSHEQARRKKMSRAQDG
ILKYMLKMMEVCKAQGFVYGIIPEKGKPVSGASDNIRAWWKEKVRFDRNGPAAIAKYQAE
HNVGGKDEGAAVPAPTPHTLQELQDTTLGSLLSALMQHCEPPQRRFPLEKGAPPPWWPSG
NEDWWPEVGLAKGQGAPPYKKPHDLKKAWKVGVLTAVIKHMSPDICKIRKLVRQSKCLQD
KMTAKESATWLSVLNQEEGAARQ-------------------------------------
----------------
>scaffold-BSNI-2052228-Anthoceros_agrestis-B
DDLSDDEIEIDELEKRMWKDRLRHKRMKEMQKTKEANEKPKQKQSHEQARRKKMSRAQDG
ILKYMLKMMEVCKAQGFVYGIIPEKGKPVSGASDNIRAWWKEKVRFDRNGPAAIAKYQAE
HSVPGKLEGVAAAAPTPHTLQELQDTTLGSLLSALMQHCEPPQRRYPLEKGQPPPWWPTG
NEDWWPEVGLSKGQGAPPYKKPHDLKKAWKVGVLTAVIKHMSPDITKIRKLVRQSKCLQD
KMTAKESATWLSVLQQEETLARQLNKGVIGGSGSSLLPANSASEYDVDGFDQ--------
----------------
>scaffold-DXOU-2035373-Nothoceros_aenigmaticus
DDLSDDEIDIDELEKRMWKDRMRHKRLKEVQKAKEASEKPKQKQSHEQARRKKMSRAQDG
ILKYMLKMMEVCKAQGFVYGIIPEKGKPVSGASDNIRAWWKEKVRFDRNGPAAIAKYQAE
HSIPGKPEGAAVAAPTPHTLQELQDTTLGSLLSALMQHCEPPQRRFPLEKGQPPPWWPTG
NEDWWPEVGLPKGQGAPPYKKPHDLKKAW-------------------------------
------------------------------------------------------------
----------------
>scaffold-FAJB-2008056-Paraphymatoceros_hallii
DDLSDDEIDLDELEKRMWKDRMRHKRLKELQKAKEASEKPKQKQSHEQARRKKMSRAQDG
ILKYMLKMMEVCKAQGFVYGIIPEKGKPVSGASDNIRAWWKEKVRFDRNGPAAIAKYQAE
HNIPGKTEGTAVAAPTPHTLQELQDTTLGSLLSALMQHCEPPQRRFPLEKGQPPPWWPTG
NEDWWPQVGLPKGQGHPPYKKPHDLKKAWKVGVLTAVIKHMSPDISKIRKLVRQSKCLQD
KMTAKESATWLSVLQQEEAVARQLNRGIISSTAAAFMSSNCASEYDVEGYD---------
----------------
>scaffold-RXRQ-2014664-Phaeoceros_carolinianus-sporophyte
DDLSDDEIEIDELEKRMWKDRLRHKRMKEMQKTKEANEKPKQKQSHEQARRKKMSRAQDG
ILKYMLKMMEVCKAQGFVYGIIPEKGKPVSGASDNIRAWWKEKVRFDRNGPAAIAKYQAE
HSVPGKLEGVAAAAPTPHTLQELQDTTLGSLLSALMQHCEPPQRRYPLEKGQPPPWWPTG
NEDWWPEVGLSKGQGAPPYKKPHDLKKAWKVGVLTAVIKHMSPDITKIRKLVRQSKCLQD
KMTAKESATWLSVLQQEETLARQLNKGVIGGSGSSFLPANSASEYDVDGFDQFTCQYEAC
HHHDAAHGFVDRNARN
>scaffold-RXRQ-2020849-Phaeoceros_carolinianus-sporophyte
DDLSDDEIDLDELEKRMWKDRMRHKRLKELQKAKEASEKPKQKQSHEQARRKKMSRAQDG
ILKYMLKMMEVCKAQGFVYGIIPEKGKPVSGASDNIRAWWKEKVRFDRNGPAAIAKYQAE
HNIPGKTEGTAVAAPTPHTLQELQDTTLGSLLSALMQHCEPPQRRFPLEKGQPPPWWPTG
NEDWWPQVGLPKGQGHPPYKKPHDLKKAWKVGVLTAVIKHMSPDISKIRKLVRQSKCLQD
KMTAKESATWLSVLQQEEAVARQLNRGIISSTAAAFMSSNCASEYDVEGYD---------
----------------
>scaffold-RXRQ-2023931-Phaeoceros_carolinianus-sporophyte
EDDSDDDVDIEELERRMWQDRLRLKRLKEKQMSRAKDDVVKQRQAQEQARRKKMSRAQDG
ILKYMLKMMEVCNAQGFVYGIIPEKGKPVSGASDNLRAWWKEKVRFDRNGPAAIARYQSE
HAVPGSTESNSGPSVGLHSLLELQDTTLGSLLSALMQHCDPPQRRFPLEKGIPPPWWPSG
REEWWDKLGMPKDQTPPPYKKPHDLKKAWKVSVLTSVIKHMSPDLEKIRRLIRQSKCLQD
KMTAKESATWLAVLRQEEEDFLKANPCLPQAN-LVSFHSNNSSEYDVEGVEEYTCENSRC
RRSDPAFGFLDRNSRN
>scaffold-TCBC-2020259-Nothoceros_vincentianus
DDLSDDEIDIDELEKRMWKDRMRHKRLKEVQKAKEASEKPKQKQSHEQARRKKMSRAQDG
ILKYMLKMMEVCKAQGFVYGIIPEKGKPVSGASDNIRAWWKEKVRFDRNGPAAIAKYQAE
HSIPGKPEGAAVAAPTPHTLQELQDTTLGSLLSALMQHCEPPQRRFPLEKGQPPPWWPTG
NEDWWPEVGLPKGQGAPPYKKPHDLKKAWKVGVLTAVIKHMSPDISKIRKLVRQSKCLQD
KMTAKESATWLSVLQQEEAVARQL------------------------------------
----------------
>scaffold-TWUW-2051745-Anthoceros_agrestis-A
DDLSDDEIEIDELEKRMWKDRLRHKRMKEMQKTKEANEKPKQKQSHEQARRKKMSRAQDG
ILKYMLKMMEVCKAQGFVYGIIPEKGKPVSGASDNIRAWWKEKVRFDRNGPAAIAKYQAE
HSVPGKLEGVAAAAPTPHTLQELQDTTLGSLLSALMQHCEPPQRRYPLEKGQPPPWWPTG
NEDWWPEVGLSKGQGAPPYKKPHDLKKAWKVGVLTAVIKHMSPDITKIRKLVRQSKCLQD
KMTAKESATWLSVLQQEETLARQLNKGVIGGSGSSLLPANSASEYDVDGFDQ--------
----------------
>scaffold-UCRN-2002146-Megaceros_flagellaris
DDLSDDEIDIDDLEKRMWKDRMRHKRLKELQKAKESSEKPKQKQSHEQARRKKMSRAQDG
ILKYMLKMMEVCKAQGFVYGIIPEKGKPVSGASDNIRAWWKEKVRFDRNGPAAIAKYQAE
HSVPGKPEGAAVAAPTPHTLQELQDTTLGSLLSALMQHCEPPQRRFPLEKGLPPPWWPTG
NEDWWPEVGLPKGQGAPPYKKPHDLKKAWKVGVLTAVIKHMSPDISKIRKLVRQSKCLQD
KMTAKESATWLSVLLQEEAVAQQLNKGIIASTGAAFLASNRASEYDVEG-----------
----------------
>scaffold-UCRN-2002147-Megaceros_flagellaris
DDLSDDEIDIDDLEKRMWKDRMRHKRLKELQKAKESSEKPKQKQSHEQARRKKMSRAQDG
ILKYMLKMMEVCKAQGFVYGIIPEKGKPVSGASDNIRAWWKEKVRFDRNGPAAIAKYQAE
HSVPGKPEGAAVAAPTPHTLQELQDTTLGSLLSALMQHCEPPQRRFPLEKGLPPPWWPTG
NEDWWPEVGLPKGQGAPPYKKPHDLKKAWKVGVLTAVIKHMSPDISKIRKLVRQSKCLQD
KMTAKESATWLSVLLQEEAVAQQLNKGIIASTGAAFLASNRASEYDVEG-----------
----------------
>scaffold-WCZB-2006222-Phaeoceros_carolinianus-gametophyte
DDLSDDEIDLDELEKRMWKDRMRHKRLKELQKAKEASEKPKQKQSHEQARRKKMSRAQDG
ILKYMLKMMEVCKAQGFVYGIIPEKGKPVSGASDNIRAWWKEKVRFDRNGPAAIAKYQAE
HNIPGKTEGTAVAAPTPHTLQELQDTTLGSLLSALMQHCEPPQRRFPLEKGQPPPWWPTG
NEDWWPQVGLPKGQGHPPYKKPHDLKKAWKVGVLTAVIKHMSPDISKIRKLVRQSKCLQD
KMTAKESATWLSVLQQEEAVARQLNRGIISSTAAAFMSSNCASEYDVEGYD---------
----------------
>scaffold-WCZB-2006223-Phaeoceros_carolinianus-gametophyte
DDLSDDEIDLDELEKRMWKDRMRHKRLKELQKAKEASEKPKQKQSHEQARRKKMSRAQDG
ILKYMLKMMEVCKAQGFVYGIIPEKGKPVSGASDNIRAWWKEKVRFDRNGPAAIAKYQAE
HNIPGKTEGTAVAAPTPHTLQELQDTTLGSLLSALMQHCEPPQRRFPLEKGQPPPWWPTG
NEDWWPQVGLPKGQGHPPYKKPHDLKKAWKVGVLTAVIKHMSPDISKIRKLVRQSKCLQD
KMTAKESATWLSVLQQEEAVARQLNRGIISSTAAAFMSSNCASEYDVEGYD---------
----------------
>scaffold-WEEQ-2008182-Phaeoceros_carolinianus-gametophyte_1575
DDLSDDEIDLDELEKRMWKDRMRHKRLKELQKAKEASEKPKQKQSHEQARRKKMSRAQDG
ILKYMLKMMEVCKAQGFVYGIIPEKGKPVSGASDNIRAWWKEKVRFDRNGPAAIAKYQAE
HNIPGKTEGTAVAAPTPHTLQELQDTTLGSLLSALMQHCEPPQRRFPLEKGQPPPWWPTG
NEDWWPQVGLPKGQGHPPYKKPHDLKKAWKVGVLTAVIKHMSPDISKIRKLVRQSKCLQD
KMTAKESATWLSVLQQEEAVARQLNRGIISSTAAAFMSSNCASEYDVEGYD---------
----------------
>scaffold-ZFRE-2002475-Phaeoceros_carolinianus-sporophyte_1575
DDLSDDEIEIDELEKRMWKDRLRHKRMKEMQKAKEANEKPKQKQSHEQARRKKMSRAQDG
ILKYMLKMMEVCKAQGFVYGIIPEKGKPVSGASDNIRAWWKEKVRFDRNGPAAIAKYQAE
HSVPGKLEGVAAAAPTPHTLQELQDTTLGSLLSALMQHCEPPQRRYPLEKGQPPPWWPSG
NEDWWPEVGLSKGQGAPPYKKPHDLKKAWKVGVLTAVIKHMSPDISKIRKLVRQSKCLQD
KMTAKESATWLSVLQQEETLARQVNKGVINGSGAAFLSANSASEYDVDGFDQFTCQYEAC
PHHDPGNGFVDRNARN
>scaffold-ZFRE-2002476-Phaeoceros_carolinianus-sporophyte_1575
------------LEKRMWKDRMRHKRLKELQKAKEASEKPKQKQSHEQARRKKMSRAQDG
ILKYMLKMMEVCKAQGFVYGIIPEKGKPVSGASDNIRAWWKEKVRFDRNGPAAIAKYQAE
HNIPGKTEGTAVAAPTPHTLQELQDTTLGSLLSALMQHCEPPQRRFPLEKGQPPPWWPTG
NEDWWPQVGLPKGQGHPPYKKPHDLKKAWKVGVLTAVIKHMSPDISKIRKLVRQSKCLQD
KMTAKESATWLSVLQQEEAVARQLNRGIISSTAAAFMSSNCASEYDVEGYD---------
----------------
>scaffold-ZFRE-2002477-Phaeoceros_carolinianus-sporophyte_1575
------------LEKRMWKDRMRHKRLKELQKAKEASEKPKQKQSHEQARRKKMSRAQDG
ILKYMLKMMEVCKAQGFVYGIIPEKGKPVSGASDNIRAWWKEKVRFDRNGPAAIAKYQAE
HNIPGKTEGTAVAAPTPHTLQELQDTTLGSLLSALMQHCEPPQRRFPLEKGQPPPWWPTG
NEDWWPQVGLPKGQGHPPYKKPHDLKKAWKVGVLTAVIKHMSPDISKIRKLVRQSKCLQD
KMTAKESATWLSVLQQEEAVARQLNRGIISSTAAAFMSSNCASEYDVEGYD---------
----------------
>scaffold-BNCU-2086777-Radula_lindenbergiana
-ELSDE--DIDDLEKRIQKDRVKLKHMKEQQKTRGVLGKPRHKQTVDQARRKKMSRAQDG
ILKYMLKMMEVCNAQGFVYGIIPEKGKPVSGSSDNIRAWWKEKVRFDRNGPLAVSKYQAE
NGLSPKPEESPNPVPTPYSLLELQDTTLGSLLSALMQHCNPPQRRFPLEKGLPPPWWPTG
TEEWWQQLGLSNEIGAPPYKKPHDLKKAWKVGVLTAVIKHMSPDVGKIRKLVRQSKCLQD
KMTAKESATWLSVLNHEELMARQQQLVNVSSAPSGRLDMGNVDEYDVD-FSGFKCNYENC
PSSDWRDAFHTKELRD
>scaffold-HERT-2002358-Sphaerocarpos_texanus
YDLSDE--DMDELERRMWRDRLKLKRIKENQKTKDLQERPRHKQSQEQARRKKMSRAQDG
ILKYMLKMMEVCKAQGFVYGIIPEKGKPVSGASDNIRAWWKEKVRFDRNGPMAIAKYQAE
HGLPSKPEGNIAPAPTPHTLQELQDTTLGSLLSALMQHCDPPQRRFPLEKGVPPPWWPSG
DEEWWPQVGLPKGQGCPPYKKPHDLKKAWKVGVLTAVIKHMSPDIGKIRKLVRQSKCLQD
KMTAKESATWLSVLNQEETLARQQK-GVVSSIGTAGFAMSSASEYDVEGFGDYTCAFDRC
NRHDWRNAFSSKELRN
>scaffold-HMHL-2010672-Marchantia_paleacea-non_mycorrizal
YELSDE--DIDELEKRMWRDRLKLKRMKENQKAKDLRERPRHKQSQEQARRKKMSRAQDG
ILKYMLKMMEVCKAQGFVYGIIPEKGKPVSGASDNIRAWWKEKVRFDRNGPLAIAKYQAE
HGLPPKPEGNITPAPTPHTLQELQDTTLGSLLSALMQHCDPPQRRYPLEKGIPPPWWPSG
DEEWWPQVGLPKGQGAPPYKKPHDLKKAWKVGVLTAVIKHMSPDIGKIRKLVRQSKCLQD
KMTAKESATWLSVLNQEETLARQQK-GVVSSTGSAGLAMSSASEYDVEGFGDYTCAYERC
HHHEWRGAFTTKETRN
>scaffold-IHWO-2002287-Marchantia_paleacea-mycorrizal
YELSDE--DIDELEKRMWRDRLKLKRMKENQKAKDLRERPRHKQSQEQARRKKMSRAQDG
ILKYMLKMMEVCKAQGFVYGIIPEKGKPVSGASDNIRAWWKEKVRFDRNGPLAIAKYQAE
HGLPPKPEGNITPAPTPHTLQELQDTTLGSLLSALMQHCDPPQRRYPLEKGIPPPWWPSG
DEEWWPQVGLPKGQGAPPYKKPHDLKKAWKVGVLTAVIKHMSPDIGKIRKLVRQSKCLQD
KMTAKESATWLSVLNQEETLARQQK-GVVSSTGSAGLAMSSASEYDVEGFGDYTCAYERC
HHHEWRGAFTTKETRN
>scaffold-ILBQ-2047704-Conocephalum_conicum
DELSDE--DIDEIEKRMWRDRMKIKRLKENQKAKDLRERPRHKQSQEQARRKKMSRAQDG
ILKYMLKMMEVCKAQGFVYGIIPEKGKPVSGASDNIRAWWKEKVRFDRNGPLAISKYQAE
HGLPPKPEGSINPAPTPHTLQELQDTTLGSLLSALMQHCDPPQRRFPLEKGAPPPWWPSG
DEEWWPQVGLPTGQGPPPYKKPHDLKKAWKVGVLTAVIKHMSPNISKIRKLVRQSKCLQD
KMTAKESATWLSVLHQEETLARQQK-GVVSSTGSAGLAMSSASEYDVEGFGDYHCGYERF
NHSDCRLSFSTKDARN
>scaffold-JHFI-2114336-Pellia_neesiana
YELSDE--DIDDLEKRMWRDRLKLKRMKEHQKAKGLRERPRHKQTQEQARRKKMSRAQDG
ILKYMLKMMEVCKAQGFVYGIIPEKGKPVSGSSDNIRAWWKEKVRFDRNGPLAITKYHTE
HGLPPKSECNTTPSLTPHTLQELQDTTLGSLLSALMQHCDPPQRRYPLEKGAPPPWWPSG
DEDWWPQVGLPKGRGPPPYKKPHDLKKAWKVGVLTAVIKHMSPDIAKIRKLVRQSKCLQD
KMTAKESATWLSVLNQEESLARQQN-GVVSSNGGVRLEMSSASEYDVDGTGDYKCNYEQC
PDHDWRSAFASKELRD
>scaffold-JPYU-2000965-Marchantia_polymorpha
YELSDE--DIDELEKRMWRDRLKLKRMKENQKAKDLRERPRHKQSQEQARRKKMSRAQDG
ILKYMLKMMEVCKAQGFVYGIIPEKGKPVSGASDNIRAWWKEKVRFDRNGPLAIAKYQAE
HGLPPKPEGNITPAPTPHTLQELQDTTLGSLLSALMQHCDPPQRRYPLEKGIPPPWWPSG
DEEWWPQVGLPKGQGAPPYKKPHDLKKAWKVGVLTAVIKHMSPDIGKIRKLVRQSKCLQD
KMTAKESATWLSVLNQEETLARQQK-GVVSSTGSAGLAMSSASEYDVEGFGDYTCAYERC
HHHEWRGAFTTKETRN
>scaffold-KRUQ-2018137-Porella_navicularis
YELSDE--DIDDLEKRMWRDRLKLKRLKEHQKTRELRDRPRHKQTLDQARRKKMSRAQDG
ILKYMLKMMEVCKAQGFVYGIIPEKGKPVSGSSDNIRAWWKDKVRFDRNGPLAVSKYQTE
HGLPPRPEGNTAPAPTPHTLQELQDTTLGSLLSALMQHCDPPQRRFPLEKGTAPPWWPTG
REDWWPQIGLSKEHGPPPYKKPHDLKKAWKVGVLTSVIKHMSPDVGKIRKLVRQSKCLQD
KMTAKESATWLSVLNQEELVARQQQKGVVSSTGSARLEMGSANDYDVDGTDDFKCNFERC
PNSDWRSSFSTRELRD
>scaffold-LFVP-2013230-Marchantia_paleacea-2_samples_combined
YELSDE--DIDELEKRMWRDRLKLKRMKENQKAKDLRERPRHKQSQEQARRKKMSRAQDG
ILKYMLKMMEVCKAQGFVYGIIPEKGKPVSGASDNIRAWWKEKVRFDRNGPLAIAKYQAE
HGLPPKPEGNITPAPTPHTLQELQDTTLGSLLSALMQHCDPPQRRYPLEKGIPPPWWPSG
DEEWWPQVGLPKGQGAPPYKKPHDLKKAWKVGVLTAVIKHMSPDIGKIRKLVRQSKCLQD
KMTAKESATWLSVLNQEETLARQQK-GVVSSTGSAGLAMSSASEYDVEGFGDYTCAYERC
HHHEWRGAFTTKETRN
>scaffold-NRWZ-2100566-Metzgeria_crassipilis
DELSDDE-DIDELEKRMVQDRLKLKRLKEHQKVKQAREKHKPKQSLDQARKKKMSRALDA
ILKYMLKMMEVCKVQGFVYGIIPEKGKPVSGSSDNIRAWWKEKVRFDRNGPLAASKYLSE
HGLARQSDGDVIESQEAHSLQELQDTTLGSLLSALMPHCDPPQRHYRLDKGTPPPWWPSG
EEEWWTQIGLPKGQGRPPYKKPHDLKKAWKIGVLTSVIKHMSPEFGKIRKLVLQSKCLQD
KMTAKESSTWHSVLCQEETLVRQKMETDIIST-RAALEMSSGSEYDVEFPADFKCKYESC
PNNS-RMGFATAELRD
>scaffold-OFTV-2024358-Barbilophozia_barbata
------------------------------------------------------SRAQDG
ILKYMLKMMEVCKAQGFVYGIIPEKGKPVSGSSDNIRAWWKEKVRFDRNGPLAVAKYQAE
HGLSPKPEGNSAPSATPHTLQELQDTTLGSLLSALMQHCDPPQRRFPLEKGVAPPWWPTG
EEDWWSQIGSPKEYGPPPYKKPHDLKKAWKVGVLTAVIKHMSPDVGKIRKLVRQSKCLQD
KMTAKESATWLSVLNQEEILARQQQKGVVSSSGLSRLEVSSANEYDVDGGEDFKCMFERC
PHGDWRTAFSTKELRD
>scaffold-PIUF-2015964-Pellia_sp._(cf_epiphylla_(L.)_Corda)
YELSDE--DIDDLEKRMWRDRLKLKRMKEHQKAKGLRERPRHKQTQEQARRKKMSRAQDG
ILKYMLKMMEVCKAQGFVYGIIPEKGKPVSGSSDNIRAWWKEKVRFDRNGPLAITKYQTE
HGLPPKSEGNTTPSPTPHTLQELQDTTLGSLLSALMQHCDPPQRRYPLEKGAPPPWWPLG
DEDWWPQVGLPKGRGPPPYKKPHDLKKAWKVGVLTAVIKHMSPDIDKIRKLVRQSKCLQD
KMTAKESATWLSVLNQEESLARQQK-GVVSSNGGTRLEMSSASEYDVDGTGDYICNYDQC
PDHDWRSAFASKELRD
>scaffold-RTMU-2013188-Calypogeia_fissa
YELSDE--DIDELEKRMVRDRLKLKRMKDQLKIRDLRDRPRHKQTQDQARRKKMSRAQDG
ILKYMLKMMEVCKAQGFVYGIIPEKGKPVSGSSDNIRAWWKDKVRFDRNGPLAVAKYQAE
HGLPPQPEGNNSPSGTPHTLQELQDTTLGSLLSALMQHCDPPQRRFPLEKGTPPPWWPSG
QEEWWSQVGSPKEQGPPPYKKPHDLKKAWKVGVLTAVIKHMSPDVGKIRKLVRQSKCLQD
KMTAKESATWLSVLNQEEVLARQQEKGVASSTGLPRHEMGNANEYDVD------------
----------------
>scaffold-TFYI-2075684-Marchantia_emarginata
YELSDE--DIDELEKRMWRDRLKLKRMKENQKAKDLRERPRHKQSQEQARRKKMSRAQDG
ILKYMLKMMEVCKAQGFVYGIIPEKGKPVSGASDNIRAWWKEKVRFDRNGPLAIAKYQAE
HGLPPKPEGNVSPAPTPHTLQELQDTTLGSLLSALMQHCDPPQRRYPLEKGVPPPWWPSG
DEEWWPQVGLPKGQGPPPYKKPHDLKKAWKVGVLTAVIKHMSPDIGKIRKLVRQSKCLQD
KMTAKESATWLSVLNQEETLARQQK-GVVSSTGSAGLAMSSASEYDVEGFGDYTCAYERC
HHHEWRGAFPTKETRN
>scaffold-TXVB-2010749-Lunularia_cruciata
YELSDE--DIDELEKRMWRDRLKLKRMKENQKAKDLRDRPRHKQSQEQARRKKMSRAQDG
ILKYMLKMMEVCKAQGFVYGIIPEKGKPVSGASDNIRAWWKEKVRFDRNGPLAIAKYQAE
HGLPPKPEGNITPAPTPHTLQELQDTTLGSLLSALMQHCDPPQRRYPLEKGAPPPWWPSG
DEEWWPQVGLPKGQGPPPYKKPHDLKKAWKVGVLTAVIKHMSPDIGKIRKLVRQSKCLQD
KMTAKESATWLSVLNQEETLARQQK-GVVSSTGSAGLAMSSASEYDVEGFGDYTCPFERC
HSHDWRAAFPSKETRN
>scaffold-WJLO-2037866-Ricciocarpos_natans
YELSDE--DIDELEKRMWRDRLKLKRMKENQKAKDLRERPRHKQSQEQARRKKMSRAQDG
ILKYMLKMMEVCKAQGFVYGIIPEKGKPVSGASDNIRAWWKEKVRFDRNGPLAIAKYQAE
HGLPPKPEGSITPAPTPHTLQELQDTTLGSLLSALMQHCDPPQRRYPLEKGIPPPWWPSG
DEEWWPQVGLPKGQGPPPYKKPHDLKKAWKVGVLTAVIKHMSPDIGKIRKLVRQSKCLQD
KMTAKESATWLSVLNQEETLARQQK-GVVSSTGSAGLAMSSASEYDVEGFGDFLCPHARC
PHHEWRAAFPIKETRN
>scaffold-WZYK-2090489-Bazzania_trilobata
YELSDE--DIDELEKRMVRDRLKLKRMKDHQKTRELRDRPAHKQTLDQARRKKMSRAQDG
ILKYMLKMMEVCKAQGFVYGIIPEKGKPVSGSSDNIRAWWKEKVRFDRNGPLAVAKYQAE
HGLSPLPEGNRTPSLTPHTLQELQDTTLGSLLSALMQHCDPPQRRFPLEKGLAPPWWPSG
QEDWWLQIGSPKEQGPPPYKKPHDLKKAWKVGVLTAVIKHMSPDVGKIRKLVRQSKCLQD
KMTAKESATWLAVLNQEEVLARQQQKGVVNSSELSRLDVTNSNEYDVDG-GDFKCMFERC
PNSDWRTAFSTKEQRD
>scaffold-YFGP-2013669-Pallavicinia_lyellii
YELSDE--DIDELEKRMWRDRLKLKRMKELQKAKDLRERPRHKQTQEQARRKKMSRAQDG
ILKYMLKMMEVCKAQGFVYGIIPEKGKPVSGASDNIRAWWKEKVRFDRNGPLAAAKYQAE
HGLPSKSEGNLSPSPTPHSLQELQDTTLGSLLSALMQHCDPPQRRYPLEKGVPPPWWPSG
DEEWWPQIGLPKGQGPPPYKKPHDLKKAWKVGVLTSVIKHMFPDIGKIRKLVRQSKCLQD
KMTAKESATWLSVLNQEEALARQQK-GMVSSTGSARLEMSSASEYDVDGTGDFKCNYEKC
PNNDWRSAFSSKEQRD
>scaffold-CBAE-2061586-Huperzia_myrsinites
VDLSDEDIDVDELEKRMWRDRVRLKRIKEQQQQKS-AERPKQKQSQEQARRKKMSRAQDG
ILKYMLKMMEVCKAQGFVYGIIPEKGKPVSGASDNIRAWWKEKVRFDRNGPAAIAKYQAE
HGLPVKTDGVALVAPTPHTLQELQDTTLGSLLSALMQHCDPPQRRFPLEKGLPPPWWPCG
NEEWLPQLGLAIGEGSPPYKKPHDLKKAWKVGVLTAVIKHMSPDISKIRKLVRQSKCLQD
KMTAKESATWLAVLNQEELLARQQCNGISNNAGA----GSSTSEYDVDGFGEFTCPFEDC
QHHDRKSAFSDRELRN
>scaffold-ENQF-2017755-Lycopodium_annotinum
EDISDEEIDIDELEKRMWRDRIRLKRIKEQQKLRELTEKPKQKQSQDQARRKKMSRAHDG
ILKYMLKMMEVCKAQGFVYGIIPQKGKPVSGASDNIRAWWKDKVRFDRNGPAAIAKYQAE
HGLASTPDSFALAAPTPHTLQELQDTTLGSLLSALMQHCDPPQRRYPLEKGVSPPWWPSG
EEDWWPDLGLSKGQGPPPYKKPHDLKKAWKIGVLTAVIKHMFPDIAKIRKLVRQSKCLQD
KMTAKESATWLAILNQEELLARQQS-NALGLIGVGCLTGSSASEYDVDGFDEFTCAYEGC
YYHDLKNAFPDKNLRN
>scaffold-GAON-2005157-Huperzia_squarrosa
VDLSDEDIDVDELEKRMWRDRVRLKRIKEQQQQKS-AERPKQKQSQEQARRKKMSRAQDG
ILKYMLKMMEVCKAQGFVYGIIPEKGKPVSGASDNIRAWWKEKVRFDRNGPAAIAKYQAE
HGLPVKTDGVALVAPTPHTLQELQDTTLGSLLSALMQHCDPPQRRFPLEKGLPPPWWPCG
DEEWLPQLGLAIGEGSPPYKKPHDLKKAWKVGVLTAVIKHMSPDISKIRKLVRQSKCLQD
KMTAKESATWLAVLNQEELLARQQCNGISNNAGA----GSSTSEYDVDGFGEFTCPFEDC
QHHDRKSAFSDRELRN
>scaffold-GAON-2017188-Huperzia_squarrosa
EDLSEEEIDVDELEKRMWRDRIRLKRIKEQRKSK---EKPKLNQSQEHARRKKMSRAQDG
ILKYMLKMMEVCKAQGFVYGIIPEKGKPVSGASDNIRAWWKEKVRFDRNGPAAIAK--AL
HGSPPNSGGLILPSATLHSLQELQDTTLGSLLSALMQHCDPPQRRYPLEKGSPPPWWPSG
REGWWQQLGLPKGHGPPPYKKPHDLKKAWKIGVLTAVIKHMSPDIAKIRKLVRQSKCLQD
KMTAKESATWVAVLAHEELLARQQNDGVKKSM-SGCLTSSSASEYDVEGFDDYTCIYNDC
QHHDPRNAFTDRALRN
>scaffold-GKAG-2020855-Huperzia_lucidula
EDVSEEEINVDELEKRMWRDRIRLKRIKEQQKLKDQIEKPKQKQSQEQTRRKKMSRAQDG
ILKYMLKMMEVCKAQGFVYGIIPENGKPVSGASDNIRAWWKEKVRFDRNGPAAIAKYQAE
HGLAGTPNSYALSTPTPHTLQELQDTTLGSLLSALMQHCDPPQRRYPLEKGVSPPWWPSG
EEDWWLDLGLSKGQGPPPYKKPHDLKKTWKIGVLTAVIKHMSPDIPKIRKLVRQSKCLQD
KMTAKESATWLAVLNQEELLIRQENSGLM---GACCLTGSSATEYEVDGFDEFICSYDGC
YYHDLRNAFADRNSRN
>scaffold-GKAG-2098432-Huperzia_lucidula
EDLSEEEIDVDELEKRMWRDRIRLKRIKEQRKSK---EKPKLNQSQEHARRKKMSRAQDG
ILKYMLKMMEVCKAQGFVYGIIPEKGKPVSGASDNIRAWWKEKVRFDRNGPAAIAKHQAL
HGAPPNSGGLILPFATLHSLQELQDTTLGSLLSALMQHCDPPQRRYPLEKGSPPPWWPSG
HEDWWQQLGLSKGHGPPPYKKPHDLKKAWKIGVLTAVIKHMSPDIAKIRKLVRQSKCLQD
KMTAKESATWVAVLGQEELLARQQNDGVKKSM-SGCLTSSSTSEYDVEGFDDYTCIYNDC
HHHDPRNAFYDRTLRN
>scaffold-KUXM-2043778-Selaginella_selaginoides
DDLSDDDMDVDELEKRIWKDRIRLKRIKDRQKSKGSSDKPRHKQSQEQARRKKMSRAQDG
ILKYMLKMMEVCKAQGFVYGIIPEKGKPVSGASDNIRAWWKEKVRFDRNGPAAIAKYQAE
NGISCKSDGMALAAPTPHTLQELQDTTLGSLLSALMQHCDPPQRRYPLEKGVAPSWWPSG
DEEWWPELGLPKGQGPPPYKKPHDLKKVWKVGVLTAVIRHMSPDITKIRKLVRQSKCLQD
KMTAKESATWIAVLNQEEMLARQQNYGVVTSENANCLTLSSTSEYDVDGFGE--------
----------------
>scaffold-NYBX-2026056-Huperzia_selago-A
EDLSEEEIDVDELEKRMWRDRIRLKRIKEQRKSK---EKPKLNQSQEHARRKKMSRAQDG
ILKYMLKMMEVCKAQGFVYGIIPEKGKPVSGASDNIRAWWKEKVRFDRNGPAAIAKHQAL
HGAPPNSGGLILPFATLHSLQELQDTTLGSLLSALMQHCDPPQRRYP-EKGSPPPWWPSG
HEDWWQQLGLSKGHGPPPYKKPHDLKKAWKIGVLTAVIKHMSPDIAKIRKLVRQSKCLQD
KMTAKESATWVAVLGQEELLARQQNDGVKKSM-SGCLTSSSTSEYDVEGFDDYTCIYNDC
HHHDPRNAFYDRTLRN
>scaffold-PKOX-2100769-Isoetes_tegetiformans
EDDSDEDIDIDELEKRMWRDRIRLKRMKDRQKSKGLLDRPRQKQSQEQARRKKMSRAQDG
ILKYMLKMMEVCKAQGFVYGIIPEKGKPVSGASDNIRAWWKEKVRFDRNGPAAIAKYQAE
NGMPGKPDGGSLAAPTPHTLQELQDTTLGSLLSALMQHCDPPQRRFPLEKGTPPPWWPSA
TEEWWPQLGLPKGQGPPPYKKPHDLKKAWKVGVLTAVIKHMSPDITKIRKLVRQSKCLQD
KMTARESATWLAVLNQEEAIARQQNLGWPSSEGGNCFTQSSASEYDVEGFEEFHCAYEGC
PHHEWQHAFLDWETKS
>scaffold-PQTO-2013294-Lycopodium_deuterodensum
EDVSDEEIDIDELEKRMWRDRIRLKRIKERQKLRELTEKPKQKQSQDQARRKKMSRAHDG
ILKYMLKMMEVCKAQGFVYGIIPQKGKPVSGASDNIRAWWKDKVRFDRNGPAAIAKYQAE
HGLAATPDSFAFAAPTPHTLQELQDTTLGSLLSALMQHCDPPQRRYPLEKGVSPPWWPSG
EEDWWPDLGLSKGQGPPPYKKPHDLKKAWKIGVLTAVIKHMFPDIAKIRKLVRQSKCLQD
KMTAKESATWLAILNQEELLARQQN-NALGLIGIGCLTGSSASEYDVDGFDEFTCAYEDC
YYHDLKNAFPDKNLRN
>scaffold-WAFT-2000648-Diphasiastrum_digitatum
VELSDDEIDVDELEKRMWRDRIRLKRIKEQQQ------KPKQKQSQEQARRKKMSRAQDG
ILKYMLKMMEVCKAQGFVYGIIPEKGKPVSGASDNIRAWWKEKVRFDRNGPAAIAKYEAE
HGVPAKPDGVVLTGSTPHTLQELQDTTLGSLLSALMQHCDPPQRRFPLERGSPPPWWPCG
DEEWWPQLGLPIGKGCPPYKKPHDLKKAWKVGVLTAVIKHMSPDIAKIRKLVRQSKCLQD
KMTAKESATWLAVLHQEELLARQQCNGIT-NTGAGYITGSSTSEYDVDGFDE-TCPYEDC
QYNDKRTAFIDRDLRN
>scaffold-WAFT-2011487-Diphasiastrum_digitatum
EDLSDEEIDIDELEKRMWRDRIRLKRIKERQKLRELTEKPKQKQSQDQARRKKMSRAHDG
ILKYMLKMMEVCKAQGFVYGIIPQKGKPVSGASDNIRAWWKDKVRFDRNGPAAIAKFQAE
HGLAATPDSFALAAPTPHTLQELQDTTLGSLLSALMQHCDPPQRRYPLEKGVSPPWWPSG
EEDWWPDLGLSKGQGPPPYKKPHDLKKAWKIGVLTAVIKHMFPDIAKIRKLVRQSKCLQD
KMTAKESATWLAILNQEELLAKQQS-NALGLIGVGCLTGSSASEYDVDGFDEFTCAYEDC
YYHDLKNAFPDKNLRN
>scaffold-XNXF-2007221-Dendrolycopodium_obscurum
EDISDEEIDIDELEKRMWRDRIRLKRIKERQKLREVTERPKQKQSQDQARRKKMSRAHDG
ILKYMLKMMEVCKAQGFVYGIIPQKGKPVSGASDNIRAWWKDKVRFDRNGPAAIAKYQAE
HGLAATPDSFALAAPTPHTLQELQDTTLGSLLSALMQHCDPPQRRYPLEKGVSPPWWPSG
EEDWWPDLGLSKGQGPPPYKKPHDLKKAWKIGVLTAVIKHMFPDIAKIRKLVRQSKCLQD
KMTAKESATWLAILNQEELLVRQQN-NALGLIGIGCLTGSSASEYDVDGFDEFTCAYEDC
YYHDLKNAFPDKNLRN
>scaffold-XNXF-2007747-Dendrolycopodium_obscurum
EGLSDEEIDVDELEKRMWRDRIRLKRIKEQQKSKQLLEKPKLNHSQEHARRKKMSRAQDG
ILKYMLKMMEVCKAQGFVYGIIPEKGKPVSGASDNIRAWWKEKVRFDRNGPAAIAKYQAE
HGIPGNSDGLVLAAPTPHSLQELQDTTLGSLLSALMQHCDPPQRRYPLEKGIPPPWWPSG
KEEWWPQLGLSRGQGSPPYKKPHDLKKAWKIGVLTAVIKHMSPNIAKIRKLVRQSKCLQD
KMTAKESATWLAVLSQEELIARQQNNGLLNNIGAGCLTSSSTSEYDVEGLDDFICTYNDC
HYHDKRNAFHDRTLRN
>scaffold-YHZW-2022078-Huperzia_selago-2_samples_combined
-DLSDEDIDVDELEKRMWRDRIRLKRIKEQQQQKS-AEKPKQKQSQEQARRKKMSRAQDG
ILKYMLKMMEVCKAQGFVYGIIPEKGKPVSGASDNIRAWWKEKVRFDRNGPAAIAKYQAE
HGLPVKPDGVALVAPTPHTLQELQDTTLGSLLSALMQHCDPPQRRFPLEKGLPPPWWPCG
DEEWLPQLGLAIGEGSPPYKKPHDLKKAWKVGVLTAVIKHMSPDISKIRKLVRQSKCLQD
KMTAKESATWLAVLNQEELLARQQCNGISNNAGA----GSSTSEYDVDG-----------
----------------
>scaffold-YHZW-2028225-Huperzia_selago-2_samples_combined
EDFSDDEIDLDELEKRMWRDRFRLKRIKEQLKAKEFAGKAKAKQSQEQAQRKKMSRAQDA
ILKYMLKMMEVCKAQGFVYGIIPEKGKPVSGASDNMRAWWKEKVRFDRNGPAAIAKYEAE
NMSVGKKEGRPVMESTPHTLLDLQDTTLGSLLSALMQHCDPPQRRFPLEKGIPPPWWPSG
NEEWWLPNGLSKGHARPPYRKPHDLKKAWKVGVLTAVIKHLSSDITKIKKLVMHSKCLQD
KMTAKESATWLTVLKQEEATSSQKSNFTAQTIGAEVLENCNVHEYDVDSSNSFMCQYKQC
PHHDWRNAFQDRNLRN
>scaffold-YHZW-2037650-Huperzia_selago-2_samples_combined
EDLSEEEIDVDELEKRMWRDRIRLKRIKEQRKSK---EKPKLNQSQEHARRKKMSRAQDG
ILKYMLKMMEVCKAQGFVYGIIPEKGKPVSGASDNIRAWWKEKVRFDRNGPAAIAKHQAL
HGAPPNSGGLILPFATLHSLQELQDTTLGSLLSALMQHCDPPQRRYPLEKGSPPPWWPSG
HEDWWQQLGLSKGHGPPPYKKPHDLKKAWKIGVLTAVIKHMSPDIAKIRKLVRQSKCLQD
KMTAKESATWVAVLGQEELLARQQNDGVKKSM-SGCLTSSSTSEYDVEGFDDYTCIYNDC
HHHDPRNAFYDRTLRN
>scaffold-ZZEI-2025827-Phylloglossum_drummondii
EDCSDEDVDVDELEKKIWRDRLRLRRIKEQLKLNS--AKPKHNQSQEQTRRKKMARAQDG
ILKYMLKMMEVCKAQGFVYGIIPEKGKPVSGASDNIRAWWKEKVRFDRNGPAAIAKYHAE
HGLPLV--RATLPASTPHTLQELQDTTLGSLLSALMQHCDPPQRRFPLEKGLPPPWWPCG
DEDWL----------SPPYKKPHDLKKAWKVGVLTAVIKHMSPDISKIKKLVRQSKCLQD
KMTAKESAMWLAVLNEEEMLVRQRCDGISNAVA----AGSSTSEYDVDGFDDFPCPYEAC
QNHDPTAAFADRDLRN
>scaffold-CMEQ-2085616-Orthotrichum_lyellii
EEMSDEEMDVEELEKRMWRDRMRLKRMKELQKEREIGGTKQHKQSQEQARRKKMSRAQDG
ILKYMLKMMEVCQAQGFVYGIIPEKGKPVSGASDNIRAWWKEKVRFDRNGPAAIAKYQVD
HALPGKPKGNVSTAPTPHTLQELQDTTLGSLLSALMQHCDPPQRRYPLEKGVPPPWWPSG
DEEWWPQLGLPKGQGAPPYKKPHDLKKAWKVGVLTAVIKHMSPDIAKIRKLVRQSKCLQD
KMTAKESATWLSVLNQEEGIA---------------------------------------
----------------
>scaffold-GRKU-2009063-Syntrichia_princeps
EEMSDEEMDVDELEKRMWRDRMRLKRMKEVQKDRELGRTKQHKQSQEQARRKKMSRAQDG
ILKYMLKMMEVCQAQGFVYGIIPEKGKPVSGASDNIRAWWKEKVRFDRNGPAAIAKYQAD
HAVPGKPKGNVSTAPTPHTLQELQDTTLGSLLSALMQHCDPPQRRYPLEKGVPPPWWPSG
DEEWWPQLGLPKGQGAPPYKKPHDLKKAWKVGVLTAVIKHMSPDIAKIRKLVRQSKCLQD
KMTAKESATWLSVLNQEEGLA---------------------------------------
----------------
>scaffold-HRWG-2000579-Buxbaumia_aphylla
EDTSDEEMDVDELEKRMWKDRMRLKRMKDLLKERETETMKQHKQSQEQARRKKMSRAQDG
ILKYMLKMMEVCQAQGFVYGIIPEKGKPVSGASDNIRAWWKEKVRFDRNGPAAIAKYQVD
HALPGKPKGNLSTAPTPHTLQELQDTTLGSLLSALMQHCDPPQRRYPLEKGVPPPWWPSG
DEEWWPQLGLPKGQGAPPYKKPHDLKKAWKVGVLTAVIKHMFPDIAKIRKLVRQSKCLQD
KMTAKESATWLSVLSQEEGLA---------------------------------------
----------------
>scaffold-IGUH-2003327-Leucodon_julaceus
EEMSDEEMDVEELEKRMWRDRMRLKRMKELQKEREIGGTKQHKQSQEQARRKKMSRAQDG
ILKYMLKMMEVCQAQGFVYGIIPEKGKPVSGASDNIRAWWKEKVRFDRNGPAAIAKYQAD
HALPGKPKGNVSTAPTPHTLQELQDTTLGSLLSALMQHCDPPQRRYPLEKGVPPPWWPSG
DEEWWPQLGLPKGQGAPPYKKPHDLKKAWKVGVLTAVIKHMSPDIAKIRKLVRQSKCLQD
KMTAKESATWLSVLNQEEGMA---------------------------------------
----------------
>scaffold-IGUH-2003328-Leucodon_julaceus
EEMSDEEMDVEELEKRMWRDRMRLKRMKELQKEREIGGTKQHKQSQEQARRKKMSRAQDG
ILKYMLKMMEVCQAQGFVYGIIPEKGKPVSGASDNIRAWWKEKVRFDRNGPAAIAKYQAD
HALPGKPKGNVSTAPTPHTLQELQDTTLGSLLSALMQHCDPPQRRYPLEKGVPPPWWPSG
DEEWWPQLGLPKGQGAPPYKKPHDLKKAWKVGVLTAVIKHMSPDIAKIRKLVRQSKCLQD
KMTAKESATWLSVLNQEEGMA---------------------------------------
----------------
>scaffold-JADL-2008925-Rhynchostegium_serrulatum
EEMSDEEMDVEELEKRMWRDRMRLKRMKELQKEREIGGTKQHKQSQEQARRKKMSRAQDG
ILKYMLKMMEVCQAQGFVYGIIPEKGKPVSGASDNIRAWWKEKVRFDRNGPAAIAKYQAD
HALPGKPKGNVSTAPTPHTLQELQDTTLGSLLSALMQHCDPPQRRYPLEKGVPPPWWPSG
DEEWWPQLGLPKGQGAPPYKKPHDLKKAWKVGVLTAVIKHMSPDIAKIRKLVRQSKCLQD
KMTAKESATWLSVLNQEEGMA---------------------------------------
----------------
>scaffold-JMXW-2004168-Bryum_argenteum
EEMSDEEMDVEELEKRMWRDRMRLKRMKELQKERDDGGTKQHKQSQEQARRKKMSRAQDG
ILKYMLKMMEVCQAQGFVYGIIPEKGKPVSGASDNIRAWWKEKVRFDRNGPAAIAKYQAD
HALPGKPKGNISTAPTPHTLQELQDTTLGSLLSALMQHCDPPQRRYPLEKGVPPPWWPTG
DEEWWPQLGLPKGQGAPPYKKPHDLKKAWKVGVLTAVIKHMSPDIAKIRKLVRQSKCLQD
KMTAKESATWLSVLNQEEGIA---------------------------------------
----------------
>scaffold-LNSF-2005725-Stereodon_subimponens
EEMSDEEMDVEELEKRMWRDRMRLKRMKELQKEREIGGTKQHKQSQEQARRKKMSRAQDG
ILKYMLKMMEVCQAQGFVYGIIPEKGKPVSGASDNIRAWWKEKVRFDRNGPAAIAKYQAD
HALPGKPKGNVSTAPTPHTLQELQDTTLGSLLSALMQHCDPPQRRYPLEKGVPPPWWPSG
DEEWWPQLGLPKGQGAPPYKKPHDLKKAWKVGVLTAVIKHMSPDIAKIRKLVRQSKCLQD
KMTAKESATWLSVLNQEEGMA---------------------------------------
----------------
>scaffold-MIRS-2087303-Climacium_dendroides
EEMSDEEMDVEELEKRMWRDRMRLKRMKELQKEREIGGTKQHKQSQEQARRKKMSRAQDG
ILKYMLKMMEVCQAQGFVYGIIPEKGKPVSGASDNIRAWWKEKVRFDRNGPAAIAKYQAD
HALPGKPKGNVSTAPTPHTLQELQDTTLGSLLSALMQHCDPPQRRYPLEKGVPPPWWPSG
DEEWWPQLGLPKGQGAPPYKKPHDLKKAWKVGVLTAVIKHMSPDIAKIRKLVRQSKCLQD
KMTAKESATWLSVLNQEEGMA---------------------------------------
----------------
>scaffold-ORKS-2059859-Philonotis_fontana
DEMSDEEMDVEELEKRMWRDRMRLKRMKELQKEREMGSTKQHKQSQEQARRKKMSRAQDG
ILKYMLKMMEVCQAQGFVYGIIPEKGKPVSGASDNIRAWWKEKVRFDRNGPAAIAKYQVD
HALPGKPKGNVSTAPTPHTLQELQDTTLGSLLSALMQHCDPPQRRYPLEKGVPPPWWPSG
DEEWWPQLGLPKGQGAPPYKKPHDLKKAWKVGVLTAVIKHMSPDIAKIRKLVRQSKCLQD
KMTAKESATWLSVLNQEEGIA---------------------------------------
----------------
>scaffold-QKQO-2012314-Pseudotaxiphyllum_elegans
EEMSDEEMDVEELEKRMWRDRMRLKRMKELQKEREIGGTKQHKQSQEQARRKKMSRAQDG
ILKYMLKMMEVCQAQGFVYGIIPEKGKPVSGASDNIRAWWKEKVRFDRNGPAAIAKYQAD
HALPGKPKGNVSTAPTPHTLQELQDTTLGSLLSALMQHCDPPQRRYPLEKGVPPPWWPSG
DEEWWPQLGLPKGQGAPPYKKPHDLKKAWKVGVLTAVIKHMSPDIAKIRKLVRQSKCLQD
KMTAKESATWLSVLNQEEGMA---------------------------------------
----------------
>scaffold-QMWB-2061909-Anomodon_attenuatus
EEMSDEEMDVEELEKRMWRDRMRLKRMKELQKEREIGGTKQHKQSQEQARRKKMSRAQDG
ILKYMLKMMEVCQAQGFVYGIIPEKGKPVSGASDNIRAWWKEKVRFDRNGPAAIAKYQAD
HALPGKPKGNVSTAPTPHTLQELQDTTLGSLLSALMQHCDPPQRRYPLEKGVPPPWWPSG
DEEWWPQLGLPKGQGAPPYKKPHDLKKAWKVGVLTAVIKHMSPDIAKIRKLVRQSKCLQD
KMTAKESATWLSVLNQEEGMA---------------------------------------
----------------
>scaffold-RCBT-2026128-Sphagnum_palustre
EDFSDDDIDVDELEKRIWQDRLRLKRIKEQQKLKEVNERPKHKQSQEQARRKKMSRAQDG
ILKYMLKMMEVCKAQGFVYGIIPEKGKPVSGASDNIRAWWKEKVRFDRNGPAAIAKYQAD
HALPGKPKGNVSASPTPHTLQELQDTTLGSLLSALMQHCDPPQRRYPLEKGIPPPWWPSS
DEDWWPQVGLPKGQGAPPYKKPHDLKKAWKVGVLTAVIKHMSPDIAKIRKLVRQSKCLQD
KMTAKESATWLSVLVQEEEVVQWQN-GTGGNKAAGSLALNTANEFDIDGLDDYMCPYENC
KHNEWRNAFSDRDLRN
>scaffold-TAVP-2003212-Calliergon_cordifolium
EEMSDEEMDVEELEKRMWRDRMRLKRMKELQKEREIGGTKQHKQSQEQARRKKMSRAQDG
ILKYMLKMMEVCQAQGFVYGIIPEKGKPVSGASDNIRAWWKEKVRFDRNGPAAIAKYQAD
HALPGKPKGNVSTAPTPHTLQELQDTTLGSLLSALMQHCDPPQRRYPLEKGVPPPWWPSG
DEEWWPQLGLPKGQGAPPYKKPHDLKKAWKVGVLTAVIKHMSPDIAKIRKLVRQSKCLQD
KMTAKESATWLSVLNQEEGMA---------------------------------------
----------------
>scaffold-TMAJ-2014000-Neckera_douglasii
EEMSDEEMDVEELEKRMWRDRMRLKRMKELQKEREIGGTKQHKQSQEQARRKKMSRAQDG
ILKYMLKMMEVCQAQGFVYGIIPEKGKPVSGASDNIRAWWKEKVRFDRNGPAAIAKYQAD
HALPGKPKGNVSTAPTPHTLQELQDTTLGSLLSALMQHCDPPQRRYPLEKGVPPPWWPSG
DEEWWPQLGLPKGQGAPPYKKPHDLKKAWKVGVLTAVIKHMSPDIAKIRKLVRQSKCLQD
KMTAKESATWLSVLNQEEGMA---------------------------------------
----------------
>scaffold-VBMM-2054074-Claopodium_rostratum
EEMSDEEMDVEELEKRMWRDRMRLKRMKELQKEREIGGTKQHKQSQEQARRKKMSRAQDG
ILKYMLKMMEVCQAQGFVYGIIPEKGKPVSGASDNIRAWWKEKVRFDRNGPAAIAKYQAD
HALPGKPKGNVSTAPTPHTLQELQDTTLGSLLSALMQHCDPPQRRYPLEKGVPPPWWPSG
DEEWWPQLGLPKGQGAPPYKKPHDLKKAWKVGVLTAVIKHMSPDIAKIRKLVRQSKCLQD
KMTAKESATWLSVLNQEEGMA---------------------------------------
----------------
>scaffold-WSPM-2009978-Loeskeobryum_brevirostre
EEMSDEEMDVEELEKRMWRDRMRLKRMKELQKEREIGGTKQHKQSQEQARRKKMSRAQDG
ILKYMLKMMEVCQAQGFVYGIIPEKGKPVSGASDNIRAWWKEKVRFDRNGPAAIAKYQAD
HALPGKPKGNVSTAPTPHTLQELQDTTLGSLLSALMQHCDPPQRRYPLEKGVPPPWWPSG
DEEWWPQLGLPKGQGAPPYKKPHDLKKAWKVGVLTAVIKHMSPDIAKIRKLVRQSKCLQD
KMTAKESATWLSVLNQEEGMA---------------------------------------
----------------
>scaffold-YWNF-2012376-Hedwigia_ciliata
EEMSDEEMDVEELEKRMWRDRMRLKRMKELQKERELGGTKQHKQSQEQARRKKMSRAQDG
ILKYMLKMMEVCQAQGFVYGIIPEKGKPVSGASDNIRAWWKEKVRFDRNGPAAIAKYQAD
HALPGKPKGNVSTAPTPHTLQELQDTTLGSLLSALMQHCDPPQRRYPLEKGVPPPWWPSG
DEEWWPQLGLPKGQGAPPYKKPHDLKKAWKVGVLTAVIKHMSPDVAKIRKLVRQSKCLQD
KMTAKESATWLSVLNQEEGIA---------------------------------------
----------------
>scaffold-ZACW-2012133-Leucodon_brachypus
EEMSDEEMDVEELEKRMWRDRMRLKRMKELQKEREIGGTKQHKQSQEQARRKKMSRAQDG
ILKYMLKMMEVCQAQGFVYGIIPEKGKPVSGASDNIRAWWKEKVRFDRNGPAAIAKYQAD
HALPGKPKGNVSTAPTPHTLQELQDTTLGSLLSALMQHCDPPQRRYPLEKGVPPPWWPSG
DEEWWPQLGLPKGQGAPPYKKPHDLKKAWKVGVLTAVIKHMSPDIAKIRKLVRQSKCLQD
KMTAKESATWLSVLNQEEGMA---------------------------------------
----------------
>scaffold-ZACW-2012134-Leucodon_brachypus
EEMSDEEMDVEELEKRMWRDRMRLKRMKELQKEREIGGTKQHKQSQEQARRKKMSRAQDG
ILKYMLKMMEVCQAQGFVYGIIPEKGKPVSGASDNIRAWWKEKVRFDRNGPAAIAKYQAD
HALPGKPKGNVSTAPTPHTLQELQDTTLGSLLSALMQHCDPPQRRYPLEKGVPPPWWPSG
DEEWWPQLGLPKGQGAPPYKKPHDLKKAWKVGVLTAVIKHMSPDIAKIRKLVRQSKCLQD
KMTAKESATWLSVLNQEEGMA---------------------------------------
----------------
