# Supplementary material for: Water‐related innovations in land plants evolved by different patterns of gene cooption and novelty
Source: New Phytol. 2022 Feb 8;235(2):732–42. doi: 10.1111/nph.17981 (PMC9303528; doi:10.1111/nph.17981)
Supplement: Supplementary file 3 — Dataset S3 Fasta alignments and phylogenetic trees. [file NPH-235-732-s005.zip › Supplementary_Data_3_fasta_alignments_trees/Roots/Primary_roots/EIN3_O24606_1_1kp.treefile]

(Klebsormidium_flaccidum_A0A1Y1IDK1_Ethylene_insensitive_3_family_protein:2.7497426394,Klebsormidium_flaccidum_A0A0U9HHZ5_Ethylene_insensitive_3_family_protein:4.5326941290,(((((((((((Arabidopsis_thaliana_O23115_ETHYLENE_INSENSITIVE_3-like_2_protein_EIL2:0.9549698989,(Arabidopsis_thaliana_Q9SLH0_ETHYLENE_INSENSITIVE_3-like_1_protein_EIL1:0.0775730225,Arabidopsis_thaliana_O24606_Protein_ETHYLENE_INSENSITIVE_3_EIN3:0.0849004527)69:0.0476176386)99:0.0648714522,(((Arabidopsis_thaliana_Q9LX16_Putative_ETHYLENE_INSENSITIVE_3-like_4_protein_EIL4:0.1092023353,Arabidopsis_thaliana_Q9FJQ5_ETHYLENE_INSENSITIVE_3-like_5_protein_EIL5:0.1698408998)100:0.5202323666,(((Brachypodium_distachyon_I1IAU5:0.1447133620,Brachypodium_distachyon_I1IAU4:0.1879542257)95:0.0571481997,Oryza_sativa_indica_A2X6C9:0.0927931639)95:0.0756112496,(Brachypodium_distachyon_I1IYE4:0.1756671620,(Oryza_sativa_indica_A2XU60:0.0000026043,Oryza_sativa_indica_A2XU63:0.0087896131)100:0.1552147055)100:0.1819004977)100:1.0429073080)100:0.4166577049,(((Brachypodium_distachyon_I1H5Z2:0.0456933787,Oryza_sativa_indica_A2XG63:0.0355959852)100:0.1017636498,Oryza_sativa_indica_B8B649:0.1590951059)99:0.0720284547,scaffold-RXRQ-2023931-Phaeoceros_carolinianus-sporophyte:0.2236995587)63:0.0537363892)98:0.1000873827)88:0.0280416888,Amborella_trichopoda_W1NR07:0.1457069257)100:0.1043872520,(Ginkgo_biloba_Gb_08309:0.0093073320,((((Abies_alba_AALBA5B058524P1:0.0363010802,Pseudotsuga_menziesii_PSME_08919:0.0262345904)93:0.0031413539,((Picea_lambertina_PILA_26241:0.0000026043,(Picea_lambertina_PILA_32338:0.0000026043,Picea_taeda_PITA_32516:0.0031467855)99:0.0000024223)100:0.0126967695,Pseudotsuga_menziesii_PSME_22425:0.0112937454)99:0.0063985192)61:0.0000021510,((Abies_alba_AALBA5B395894P1:0.1659978837,Abies_alba_AALBA5B733823P1_partial_cds:0.0823868001)99:0.0786932908,Abies_alba_AALBA5B615080P1:0.0868681140)94:0.0698130998)88:0.0486357642,Sequoiadendron_giganteum_SEGI_16333:0.0448858974)85:0.0226321561)98:0.0407039714)87:0.0289060447,((Ginkgo_biloba_Gb_03292:0.1115248186,(Pseudotsuga_menziesii_PSME_06882:0.0809675893,(Sequoiadendron_giganteum_SEGI_24778:0.1660125564,(scaffold-JZVE-2042450-Parasitaxus_usta:0.0342249431,scaffold-OWFC-2009567-Halocarpus_bidwillii:0.0153400722)100:0.0724473927)100:0.0736747349)100:0.0476413389)98:0.0118138183,Ginkgo_biloba_Gb_15228:0.2130739787)93:0.0148582249)100:0.0897126018,((((((((((Anthoceros_agrestis_BONN_evm.model.Sc2ySwM_117.4205.1_._AagrBONN_evm.TU.Sc2ySwM_117.4205___Sc2ySwM_117_5320579-5322492_-_:0.0000026530,(scaffold-BSNI-2052228-Anthoceros_agrestis-B:0.0000024642,scaffold-TWUW-2051745-Anthoceros_agrestis-A:0.0000026043)93:0.0000029439)95:0.0032072113,Anthoceros_punctactus_evm.model.utg000058l.19.1_EVM_Apun_evm.TU.utg000058l.19___utg000058l_81048-84144___:0.0062971615)100:0.0697148133,scaffold-RXRQ-2014664-Phaeoceros_carolinianus-sporophyte:0.0000027916)98:0.0090751430,Anthoceros_angustus_001212_locus_scaffold3_size2591405_2176302_2178230_-_len_1929:0.0035853329)100:0.0323136615,scaffold-ZFRE-2002475-Phaeoceros_carolinianus-sporophyte_1575:0.0000021567)100:0.0512501663,scaffold-ANON-2000733-Leiosporoceros_dussii-B:0.1103459485)85:0.0387252772,(scaffold-UCRN-2002146-Megaceros_flagellaris:0.0000022879,scaffold-UCRN-2002147-Megaceros_flagellaris:0.0000023763)100:0.0291704256)83:0.0020795341,(scaffold-DXOU-2035373-Nothoceros_aenigmaticus:0.0000023931,scaffold-TCBC-2020259-Nothoceros_vincentianus:0.0000029053)99:0.0051419513)85:0.0040741035,(scaffold-AKXB-2000424-Phaeomegaceros_coriaceus:0.0000026043,scaffold-AKXB-2000426-Phaeomegaceros_coriaceus:0.0000026043)99:0.0037984317)69:0.0000022255,((((((scaffold-FAJB-2008056-Paraphymatoceros_hallii:0.0000000000,scaffold-WEEQ-2008182-Phaeoceros_carolinianus-gametophyte_1575:0.0000000000):0.0000000000,scaffold-WCZB-2006222-Phaeoceros_carolinianus-gametophyte:0.0000000000):0.0000000000,scaffold-WCZB-2006223-Phaeoceros_carolinianus-gametophyte:0.0000000000):0.0000026043,scaffold-RXRQ-2020849-Phaeoceros_carolinianus-sporophyte:0.0000026043)93:0.0000021064,scaffold-ZFRE-2002477-Phaeoceros_carolinianus-sporophyte_1575:0.0000023906)50:0.0000021217,scaffold-ZFRE-2002476-Phaeoceros_carolinianus-sporophyte_1575:0.0000025144)100:0.0419805854)100:0.1199785911)49:0.0183139650,((((((((Arabidopsis_thaliana_O23116_ETHYLENE_INSENSITIVE_3-like_3_protein_EIL3:0.2686671335,(((Brachypodium_distachyon_I1I8G1:0.0862891503,Oryza_sativa_indica_B8BCA7:0.3164600357)100:0.1346169434,Brachypodium_distachyon_I1IR95:0.0566713717)100:0.0300527416,Oryza_sativa_indica_A2Z2L0:0.0503506331)100:0.2532637164)100:0.0625080194,Amborella_trichopoda_W1PVF3:0.1464449955)100:0.2960835065,(Sequoiadendron_giganteum_SEGI_07529:0.0066003830,Sequoiadendron_giganteum_SEGI_31836:0.0428954075)100:0.1279176221)78:0.0241443956,(Picea_taeda_PITA_05941:0.0622431937,Pseudotsuga_menziesii_PSME_08332:0.0332961335)100:0.0924580781)82:0.0434362838,Ginkgo_biloba_Gb_36016:0.0925840517)83:0.1023444237,(Ginkgo_biloba_Gb_01929:0.0735498282,((Abies_alba_AALBA5B076351P1_partial_cds:0.1080088675,Abies_alba_AALBA5B095064P1_partial_cds:0.1478815944)100:0.0741333059,Picea_lambertina_PILA_16450:0.0258047609)100:0.1154942399)88:0.0236683038)84:0.0695383422,scaffold-QHVS-2016492-Ophioglossum_petiolatum-B:0.1550775152)64:0.0322823679,((((((((((((Marchantia_polymorpha_A0A176VH56:0.0000000000,scaffold-JPYU-2000965-Marchantia_polymorpha:0.0000000000):0.0000000000,scaffold-LFVP-2013230-Marchantia_paleacea-2_samples_combined:0.0000000000):0.0000000000,scaffold-IHWO-2002287-Marchantia_paleacea-mycorrizal:0.0000000000):0.0000026043,scaffold-HMHL-2010672-Marchantia_paleacea-non_mycorrizal:0.0000026043)100:0.0086428541,scaffold-TFYI-2075684-Marchantia_emarginata:0.0081037583)96:0.0060354666,scaffold-WJLO-2037866-Ricciocarpos_natans:0.0269349016)86:0.0050416079,scaffold-ILBQ-2047704-Conocephalum_conicum:0.0891583685)55:0.0035360192,scaffold-TXVB-2010749-Lunularia_cruciata:0.0131115936)67:0.0103795729,((((scaffold-BNCU-2086777-Radula_lindenbergiana:0.2284067706,scaffold-KRUQ-2018137-Porella_navicularis:0.0495833530)100:0.0303065920,((scaffold-OFTV-2024358-Barbilophozia_barbata:0.0386652930,scaffold-WZYK-2090489-Bazzania_trilobata:0.0526225924)100:0.0295482579,scaffold-RTMU-2013188-Calypogeia_fissa:0.0668534477)99:0.0336062121)99:0.0637283944,(scaffold-NRWZ-2100566-Metzgeria_crassipilis:0.3463298094,scaffold-YFGP-2013669-Pallavicinia_lyellii:0.0288613405)93:0.0176864103)97:0.0138657684,(scaffold-JHFI-2114336-Pellia_neesiana:0.0185027330,scaffold-PIUF-2015964-Pellia_sp.__cf_epiphylla__L.__Corda_:0.0136851241)100:0.0517626368)100:0.0570765640)97:0.0251442991,scaffold-HERT-2002358-Sphaerocarpos_texanus:0.0478338653)99:0.1046154387,((((((((((Fontinalis_antipyretica_20458-RA___mRNA___locus_178698_10485_12503_-__translate_table__standard_:0.0132540660,scaffold-IGUH-2003328-Leucodon_julaceus:0.0000026043)46:0.0000022439,(((((((((((scaffold-IGUH-2003327-Leucodon_julaceus:0.0000000000,scaffold-WSPM-2009978-Loeskeobryum_brevirostre:0.0000000000):0.0000000000,scaffold-VBMM-2054074-Claopodium_rostratum:0.0000000000):0.0000000000,scaffold-QMWB-2061909-Anomodon_attenuatus:0.0000000000):0.0000000000,scaffold-TMAJ-2014000-Neckera_douglasii:0.0000000000):0.0000000000,scaffold-JADL-2008925-Rhynchostegium_serrulatum:0.0000000000):0.0000000000,scaffold-ZACW-2012133-Leucodon_brachypus:0.0000000000):0.0000000000,scaffold-ZACW-2012134-Leucodon_brachypus:0.0000000000):0.0000000000,scaffold-MIRS-2087303-Climacium_dendroides:0.0000000000):0.0000000000,scaffold-TAVP-2003212-Calliergon_cordifolium:0.0000000000):0.0000000000,scaffold-QKQO-2012314-Pseudotaxiphyllum_elegans:0.0000000000):0.0000000000,scaffold-LNSF-2005725-Stereodon_subimponens:0.0000000000):0.0000026043)92:0.0000023669,Pleurozium_schreberi_augustus_masked-scaffold_180-processed-gene-1.36-mRNA-1_gene_augustus_masked-scaffold_180-processed-gene-1.36_name_augustus_masked-scaffold_180-processed-gene-1.36_seq_id_scaffold_180_type_cds:0.0000022229)96:0.0055049403,(scaffold-CMEQ-2085616-Orthotrichum_lyellii:0.0000023355,scaffold-ORKS-2059859-Philonotis_fontana:0.0163447825)86:0.0054129562)73:0.0000025621,scaffold-JMXW-2004168-Bryum_argenteum:0.0227830323)82:0.0052087663,scaffold-YWNF-2012376-Hedwigia_ciliata:0.0058078005)85:0.0132609699,scaffold-GRKU-2009063-Syntrichia_princeps:0.0210795647)86:0.0046149143,scaffold-HRWG-2000579-Buxbaumia_aphylla:0.0751406209)100:0.0978016304,scaffold-RCBT-2026128-Sphagnum_palustre:0.1008896364)100:0.0695611572,((((((scaffold-DRGY-2035331-Chaetosphaeridium_globosum:0.0899323454,(scaffold-QPDY-2002992-Coleochaete_irregularis:0.4334656003,scaffold-QPDY-2030917-Coleochaete_irregularis:0.1929246663)72:0.0049646854)80:0.0508470523,scaffold-QPDY-2027902-Coleochaete_irregularis:0.3869781725)88:0.0361615248,(scaffold-NBYP-2056026-Mesotaenium_kramstae:0.1436249143,(scaffold-WDCW-2004523-Mesotaenium_endlicherianum:0.0000026043,scaffold-WDCW-2004526-Mesotaenium_endlicherianum:0.0000026043)100:0.1476732714)91:0.0479415546)94:0.0323841113,(((((scaffold-GGWH-2012314-Onychonema_laeve:0.0000026043,scaffold-GGWH-2012315-Onychonema_laeve:0.0000026043)100:0.0609544077,(scaffold-MNNM-2044359-Cosmarium_granatum:0.0443849843,((scaffold-RPRU-2001714-Staurodesmus_omearii:0.0000026043,scaffold-RPRU-2001717-Staurodesmus_omearii:0.0000026043)100:0.0056074645,scaffold-RPRU-2001716-Staurodesmus_omearii:0.0476460351)100:0.0702388972)98:0.0274241050)100:0.0286972383,scaffold-RQFE-2005529-Cosmocladium_cf._constrictum:0.0821038103)98:0.0180904247,scaffold-YSQT-2008579-Penium_exiguum:0.1323511806)100:0.1610757392,scaffold-XRTZ-2005949-Roya_obtusa:0.1246283975)98:0.0810553353)95:0.0625890280,Azolla_filiculoides_s0026.g023433:0.8267154625)93:0.0326209056,scaffold-YHZW-2028225-Huperzia_selago-2_samples_combined:0.3432045261)62:0.0000022409)67:0.0190967176)78:0.0049452994,((((Selaginella_moellendorffii_D8TE11:0.4200996113,(Selaginella_moellendorffii_D8TE10:0.3613290447,((Selaginella_moellendorffii_D8TE08:0.0738755778,Selaginella_moellendorffii_D8TBG1:0.0762887160)100:0.4302228904,Selaginella_moellendorffii_D8S9Z4:0.3008802642)100:0.2246581746)100:0.1282351095)100:0.1043876800,scaffold-KUXM-2043778-Selaginella_selaginoides:0.0247250758)99:0.0949403321,scaffold-PKOX-2100769-Isoetes_tegetiformans:0.1371191801)92:0.0540610366,(((((scaffold-CBAE-2061586-Huperzia_myrsinites:0.0033432505,scaffold-GAON-2005157-Huperzia_squarrosa:0.0000027536)100:0.0195017192,scaffold-YHZW-2022078-Huperzia_selago-2_samples_combined:0.0000025333)99:0.0055794183,scaffold-ZZEI-2025827-Phylloglossum_drummondii:0.1968132622)97:0.0386143700,scaffold-WAFT-2000648-Diphasiastrum_digitatum:0.0736603239)100:0.0737401707,(((scaffold-ENQF-2017755-Lycopodium_annotinum:0.0000020873,((scaffold-PQTO-2013294-Lycopodium_deuterodensum:0.0066627322,scaffold-XNXF-2007221-Dendrolycopodium_obscurum:0.0102111614)100:0.0065979194,scaffold-WAFT-2011487-Diphasiastrum_digitatum:0.0102171559)99:0.0103093398)100:0.0692600844,scaffold-GKAG-2020855-Huperzia_lucidula:0.1004330717)100:0.0642492210,((scaffold-GAON-2017188-Huperzia_squarrosa:0.0317750220,((scaffold-GKAG-2098432-Huperzia_lucidula:0.0000026043,scaffold-YHZW-2037650-Huperzia_selago-2_samples_combined:0.0000026043)46:0.0000023998,scaffold-NYBX-2026056-Huperzia_selago-A:0.0000026043)98:0.0081245724)100:0.1120028276,scaffold-XNXF-2007747-Dendrolycopodium_obscurum:0.0487233819)100:0.0659153886)100:0.0331320150)97:0.0230628219)92:0.0472766054)69:0.0163196817)43:0.0140072607)83:0.0266620228,((((Azolla_filiculoides_s0125.g048536:0.0000025852,Azolla_filiculoides_s3141.g114685:0.0072393336)100:2.5114499430,Salvinia_cucullata_v1.1_s0135.g022336:1.2412020628)62:0.1995239054,(Salvinia_cucullata_v1.1_s0006.g003043:0.9399956307,Salvinia_cucullata_v1.1_s0048.g013605:1.9430675721)66:0.4536083888)85:0.4972820019,Azolla_filiculoides_s0232.g059311:0.4702972925)67:0.0119498406)82:0.0338947325,scaffold-VIBO-2010148-Osmunda_javanica:0.0447163689)62:0.0496298827,((((Azolla_filiculoides_s0037.g025967:0.9112761206,(((scaffold-AFPO-2007078-Blechnum_spicant_gametophyte:0.0031576989,((scaffold-RICC-2014112-Cystopteris_reevesiana:0.0095217532,scaffold-RWYZ-2025387-Blechnum_spicant___Athyrium_sp.-2_samples_combined:0.0031637236)5:0.0000026042,(scaffold-UFJN-2009960-Diplazium_wichurae:0.0031435877,(scaffold-YJJY-2016005-Woodsia_scopulina:0.0094769524,scaffold-YQEC-2010339-Woodsia_ilvensis:0.0031650986)99:0.0031797818)30:0.0000022225)7:0.0000026042)98:0.0062924052,scaffold-CJNT-2080442-Polypodium_glycyrrhiza:0.0264738798)97:0.0057317685,scaffold-WGTU-2076557-Leucostegia_immersa:0.0170012221)65:0.0000023893)86:0.0228442744,(scaffold-VVRN-2002157-Lonchitis_hirsuta:0.0000026043,scaffold-VVRN-2002158-Lonchitis_hirsuta:0.0062540567)100:0.0260298844)89:0.0577034223,((scaffold-CJNT-2013181-Polypodium_glycyrrhiza:0.0000025588,((scaffold-GYFU-2018329-Polypodium_hesperium-A_type:0.0000026043,scaffold-YLJA-2073616-Polypodium_amorphum:0.0063495802)96:0.0000026042,scaffold-ZRAV-2020961-Polypodium_hesperium-2_samples_combined:0.0000026043)100:0.0032787763)100:0.0143668445,scaffold-NOKI-2019522-Lindsaea_linearis:0.1135903568)99:0.0772823864)65:0.0071098595,scaffold-PBUU-2001876-Lygodium_japonicum:0.0973551045)56:0.0117314315)43:0.0274071810,scaffold-MEKP-2001739-Dipteris_conjugata:0.0887365777)100:2.7010721800);
