# Supplementary material for: Water‐related innovations in land plants evolved by different patterns of gene cooption and novelty
Source: New Phytol. 2022 Feb 8;235(2):732–42. doi: 10.1111/nph.17981 (PMC9303528; doi:10.1111/nph.17981)
Supplement: Supplementary file 3 — Dataset S3 Fasta alignments and phylogenetic trees. [file NPH-235-732-s005.zip › Supplementary_Data_3_fasta_alignments_trees/Roots/Primary_roots/IPT2_Q9ZUX7_1_1kp.fasta]

>Bathycoccus_prasinos_XP_007511125.1_predicted_protein
MILQNDENRRVVFILGSTGVGKTKVAEDIAVKILMESSFSETTNSETKKVKKKKSDDDDDDIDDQMVTIVNMDALQVHEE
LPIATARVLVEEKEKKKKTRGEVVHELFGVVGIEEEEETRTKKKTKTKKKDVRWFRASFLEIVEKIWTKRHGKRSVVVCV
GGTPYYAKAAMLKTFLPEREASMPDTSDDDDDDDDDVDKLSLEERRAMHERLRELDPKAAARLHPKDARRVRRYLQIAEE
ANGEESLLPSTIFQRKKDKANDDERKQQNEQQLMFPPTVTRVIHVVAENEALEKTLETRLERMRHDGVEKEIKTFIETYP
TAAKSNTGVAQAIGVREFLDETDDDTETRFEKMCARTKRLARRQRRQFANMVESSEFRSAPTIEIDATKMHEMLAASPPS
SSKANAFWEDEVVSRAVRFITEEFVDDVNAPSTKKSTRRDVIVDLEENNDAWIERACEACGDRIFRGDRDWLAHTSSKRH
KNRVRNLKKSREGERGSLHPNKIAAI


>Arabidopsis_thaliana_Q9ZUX7_tRNA_dimethylallyltransferase_2_IPT2
MMMLNPSNGGIEGEKMKKKAKVVVIMGPTGSGKSKLAVDLASHFPVEIINADAMQIYSGLDVLTNKVTVDEQKGVPHHLLGTVSSDMEFTARDFRDFTVPLIEEIVSRNHIPVLVGGTHYYIQAVVSKFLLDDAAEDTEECCADVASVVDQDMVVESVFGRDDLSHGYELLKELDPVAANRIHPNNHRKINQYLSLHASRGVLPSKLYQGKTAENWGCINASRFDYCLICMDAETAVLDRYVEQRVDAMVDAGLLDEVYDIYKPGADYTRGLRQSIGVREFEDFLKIHLSETCAGHLTSLSNDDKVMKENLRKILNFPKDDKLRIMLEEAIDRVKLNTRRLLRRQKRRVSRLETVFGWNIHYIDATEYILSKSEESWNAQVVKPASEIIRCFLETETESGRDPTSGKSIERDLWTQYVCEACGNKILRGRHEWEHHKQGRTHRKRTTRHKNSQTYKNREVQEAEVN

>Amborella_trichopoda_W1NRJ9
MDEHVAYSLINPNPKPKIVVVLGATGAGKSKLAIDLASHFSAEIVNADSMQVYEGLDVLTNKVTYEERKGIPHHLLGIIGANRDFTSKDFRDMAIPIIEGIWSRNGLPIVVGGTNYYIQALVTPFLHDDMIESMDECMIESVDECFHNEPLGEVRPDVTCDSSHDHVNHGYDRLKEIDPDAAKRIHPNDQRKINHYLHLYGTTGIPPSKLFQGKGSEKWGRSDNFRFDCCFLWVDASLCVLDTFVEQRVESMINDGLLNEVCEIYQPNADYTRGLRQAIGVREFEEFFRSYHPTQQSCMETNDIPNPDIRALINSVESNDKVLLCGAIDKMKANTRRLVRRQKRRLNRLMAYFGWNIHYFDATDFFICKSSESWLKLVVEPCVDTIKSFLSDEATVGIQSEKISNLASRDLWTQYICEYCGFRVLRGAHEWEQHRQGRGHRRRVARLKRASQTVNMQTQLPDDSSC
>Brachypodium_distachyon_I1H865
MSHLAAPASPPPAPNPSPDAGEDPSCSSPPPTERARRSAVVVVMGATGAGKSRLAVDLAAHFPGVEVVSADSMQVYRGLDVLTNKVPLHEQNGVPHHLLSIIDPSVEFTCRDFRDHAVPIIDDILGRGGLPVIVGGTNFYIQALVSPFLFDDMAEETKGCTSSDHLDDIGLADDNQGNGCYERLKDIDPIAAQRIHPNNHRKIKRYLELHATTGALPSDLFQGETAEEKWGRPSNSKYECCFLWVDADLHVLDNYVNERVDCMVNAGLLDEVCNIYDPDAIYTQGLRQAIGVREFDEFFRLYLTKIVTDKIKLGCSSITKLDVGDDKLESLLDEAVCQLKANTRRLVRRQRRRLHRLNKDFGWNLHHIDATEAFQCTTGDSWHNKVVKPCEDIVKRFLSGDTTLASEDSSSNIGGTRAASRELWTQYVCEACDNRVLRGAHEWEQHKQGRGHRKRMQRLKQKTKIIIA
>Brachypodium_distachyon_I1H864
MSHLAAPASPPPAPNPSPDAGEDPSCSSPPPTERARRSAVVVVMGATGAGKSRLAVDLAAHFPGVEVVSADSMQVYRGLDVLTNKVPLHEQNGVPHHLLSIIDPSVEFTCRDFRDHAVPIIDDILGRGGLPVIVGGTNFYIQALVSPFLFDDMAEETKGCTSSDHLDDIGLADDNQGNGCYERLKDIDPIAAQRIHPNNHRKIKRYLELHATTGALPSDLFQGETAEEKWGRPSNSKYECCFLWVDADLHVLDNYVNERVDCMVNAGLLDEVCNIYDPDAIYTQGLRQAIGVREFDEFFRLYLTKIVTDKIKLGCSSITKLDVGDDKLESLLDEAVCQLKANTRRLVRRQRRRLHRLNKDFGWNLHHIDATEAFQCKPVCTTGDSWHNKVVKPCEDIVKRFLSGDTTLASEDSSSNIGGTRAASRELWTQYVCEACDNRVLRGAHEWEQHKQGRGHRKRMQRLKQKTKIIIA


>Ginkgo_biloba_Gb_24331
MVVDPSVDLVKTFLSEDASAQNSKENVGNVETTHPDQVRDLWTQYVCEPCGDRVLRGAHEWEQHKLGRSHRRQILRLKKKFYDSRNNLQA*
>Oryza_sativa_indica_B8A9V9_tRNA_dimethylallyltransferase
MAHLAASAAPLPSADPDAGEESSHSPPPPEKGLRKVVVVMGATGAGKSRLAVDLASHFAGVEVVSADSMQVYGGLDVLTNKVPLHEQKGVPHHLLSVIDPSVEFTCRDFRDHAVPIIEGILDRGGLPVIVGGTNFYIQALVSPFLFDDMAQDIEGLTLNDHLDEIGLDNDDEAGLYEHLKKIDPVAAQRIHPNNHRKIKRYLELYESTGALPSDLFQGQATEKWGRPSNSRFDCCFLWLDADLHVLDRYVNERVDCMIDDGLLDEVCNIYDREATYTQGLRQAIGVREFDEFFRFYFARKETGEIKMDSCTTMAGLHDDNLKGLLDEAVSQLKANTRRLVRRQRRRLHRLNKYFEWNLRHIDATEAFYGATADSWNMKVVKPCVDIVRDFLSDDTILASRDGSSVTGSPRMSSRELWTQYVCEACDNRVLRGTHEWEQHKQGRCHRKRVQRLKQKASTVISL
>Azolla_filiculoides_s0064.g035663
MAKDEKKHSVLVILGATGVGKSRLSIDLASRFSGEVINADSMQVYKGLDILTNKVPIEER
RDIPHHLLGAFEPTEECTVKQYRDLAIVIIDDILQRGKLPIIVGGTNYYIQALVSSYLLD
DFLMERPIEECAPENFLCQEIKEDTAINLKKSPEACGKDGLLGVKESPKACDKEGSLYEF
LKQIDEQAASGIHPNNFRKLNQYINVYKRTGRKPSEVMDPNKLDKWGTAESFRYNCCFIC
LDAELDEVDKFVNDRVDIMMQAGLLDEISEFYAPDAKFTRGLHQAIGVREFSSLFSKIAS
EHEDQSMPMSGVALKTLITNAKDERYSDMVLDAVTRMKANTRRLVRIQKRRFNRLETQFG
WHLHRIDLTDVLRNSKSSLDETWSIQVLDPSVSLVERFLKMPSDNTKQQRENLSIDKMEA
HKQFTCEVCNDRIFIGMHQWQEHIKSRNHRKRLGKRTALKVKKI*
>scaffold-DFHO-2009131-Danaea_nodosa
VVVILGATGAGKSRLAIDLAHHFPAEIINADSMQVYKGLDILTNKVSIEERRGIPHHLLGIIDPMKDFTAKHFRDLAILVIDGILEREKLPIIVGGTNYYVQALVTAYLMDDVLKIDDSDMEGNAMLSRSSDFLEDELNSEGVETSPCVKSKQSSFIVDEESAGALSVDKGFDVRTLAMGQKSGCSSEMCLPADFDDLRILAHDSDTSARGIDEEGGCIKSDSLNQYKQLEKIDPETAYKVHPNDSTRIYRYLKIYNDTGRKPSELFEGYRLKKWGSAGTLRYNCCFFWIDAETPVLDKYVERRVDAMIQAGLLNEVADFYIPGAEYTRGLRQAIGAAEFSAFFDALSSWTKEERIELIKDIVKGLSLSYDNKVAAEEIDQNMSLYRDMVTFSVNKIKINTRRLVRLQKRRLKKLERQYGWKLHHLDVTDELTMDGCESADLWKSSVLRPSIDILKQFLSDISEGQYQSETENLDSLDYKRRNRKRYICEACGDRVFIGWHQWQQHIRGNKHKKQLSRIKK
>scaffold-LHLE-2068412-Cystopteris_fragilis-young_leaf+unfurling_fiddlehead;_appeared_sterile
KASVVLILGATGVGKSRLAIDLACKFRGEIINADSMQVYKGLDILTNKVPSEERADIPHHLLGVVEPNEDFTVKSFRDLAALVIDDIVRRDKLPIVVGGTNYYIQALVSAYLLDDFFKECHSGSLHDLNNGSKEMKGERSIREGSSSLYEELEMVDKKAAGGIHPNNTRKLNQLISLYKRTGRKPSELLDSNCLD
>scaffold-MEKP-2101411-Dipteris_conjugata
SGRDGPHAKPPLVVILGATGVGKSRLAIDLAGHFNAEVINADSMQVYKGLDILTNKVQIEERRGVPHHLLGVVDPEEEFTAKRFRDLAVVIIDDILQRKKLPIVVGGTNYYIQALVSSYLLDDFVKENKAEVEEEISLRLSLVDDAGKESHYCNENSAHSFGAIAIPGTGAAYERLKLLDPQAACRIHPNNTRKLNQYIKVFERTGRKPSDLFEDNKLERWGTADTFRY
>scaffold-MROH-2045662-Thelypteris_acuminata
KASVVVILGATGVGKSRLAIDLACRFRGEIINADSMQVYKGLDILTNKVPLEERADIPHHLLGVVEPNEEFTVKSFRDLATSVIDDIVKRDKLPIVVGGTNYYIQALVSAYLLDDFVKESHSGSLHDLNDGFKEMEGETSIRQPWEVGGMVDVACCDTFSETNWNIETAVAIEGSSNLYEELKMIDKKAAGGIHPNNTRKLNQLISLYKCTGKKPSELLDSNCLDDF
>scaffold-NWWI-2127998-Nephrolepis_exaltata
KASVVVILGATGVGKSRLAIDLACKFRGEIINADSIQVYKGLDILTNKVPLEERADISHHLLGVVESNQEFTAKSFRDLAASAIDDIVRRDKLPIVVGGTNYYIQALVSVYLLDDFLKETHPENLYDLNDGSVEMEGERSIRQPWEFETGCDFETAVAREGASSLYEELKAIDKKAADSIHPNNTRKLNQLIGLYKRTGRKPSELLEGSSLD
>scaffold-OQWW-2224598-Davallia_fejeensis
GIPHHLLGVVEPNEEFTAKSFRDSAALIIDDIVRRDKLPIVVGGTNYYIQALVSVYLLDDFLTKTHSGSVHDLNDGSEETEGERPIRQFGDVETGCAFETAVAKEEGSSSSLYEELKTIDEKAAEGIHPNNTRKLNQLINLYKRTGVKPTKLLDSSSLDKWGTADSFRYNCCFICLDAELSVVDRFVEQRVDAMMQCGLLHEVSEFYAPGADFTRGLHQAIGVLEFSSLFKNI
>scaffold-ORJE-2019838-Phymatosorus_grossus
HHLLGVVEPNKAFTAKSFRDSAALIIADIVRRDKLPIVVGGTNYYIQALVSAYLLEDFLMETHPRSLHDLDDGSKHMEEERPIERFWDVEAGCESETAVAKDGSSSLYEELKTIDEKAAEGIHPNNTRKLSQLISLHKRFGVKPSELLDTSYSDDWGTADSFRYNCCFICLDAELSVVDRFVDQRVDAMMQAGLLHEVCEFYAPGADFTHGLHQAIGVSEFSSLFNNIYRQVEKQPNSESAPHQSRCKQFMEAFINGNEKNEYASVVLEAVERMKSNTRRLVRIQRRRFYRLETLYKWNLHRVDVTNVLRNTGSLAKEMWSSEVISPSVSLVEKFLEKPFQERHSSSEQQDLCVLKLEHAQSRKRFICEVCSSRVFIGSHQWQEHIKAKSHRKRAAREKKV
>scaffold-RICC-2011637-Cystopteris_reevesiana
RVVVILGATGVGKSRLAIDLACKFRGEIINADSMQVYKGFDILTNKVPSKERADIPHHLLGVVEPNEEFTVKSFRDLAALVIDDIVRRNKLPIVVGGTNYYIQALVSLDDFFKECHSGSLHDLNDGSKEMKGERSIREFGDTVDVACFDTSSETDCDFDTAVAREGSSSLYEELEMIDKKAASGIHPNNTRKLNQLISL
>scaffold-UFJN-2011546-Diplazium_wichurae
KASVVVILGATGVGKSRLAIDLACKFRGEIINADSMQVYKGLDILTNKVPLEERADIPHHLLGVVEPNEEFTVKSFRDLALVIDDIVRRDKLPIVVGGTNYYIQGGSSNLYEELKMIDKKAAGGIHPNNTRKLNQLISLYKRTGRKPSELLDSNCLDKWGTADSFRYNCCFICLD
>scaffold-UFJN-2083340-Diplazium_wichurae
LDAELSVVDRFVEQRVDAMMEAGLLHEVSEFYAPGADFTRGLHQAIGVSEFSSMFNNIFSQMEDQELSKSVPHISTYKQLMEAYLNNHENEEYVTTVVEAVKRMKSNTRRLVHTQRRRLNRLETIFKWNLHRVDVTNVLRNTGSLANEMWISEVVSPSVSMVEKFLKRPFQETHLPFNKQELNISKHDHAQSRKRFICEVCSSRVFVGSHQWQEHINARSHRKRAASVKKVSS
>scaffold-UGNK-2005781-Marattia_attenuata
SLNQYKQLEKIDPQTACRVHPNDSRRVYRYLKIYYDTGRKPSELFEGYRLKKWGSADTLRYNCCFFWVDAKTPVLDKYVEERVDVMMQAGLLNEVADFYVPGAEYTRGLRQAIGAVEFSAFFDALSCWTKEQRIELIKDIVKGLSLGYDNKVAEEEIDQNISLYKDMVTFAVKKIKINTRRLVRLQKRRLGKLGKQYGWKLHRLDVSDVLKMDGSESADLWERSVLRPSVDILKQFLSHIKACGDRVFIGWHQWQQHISGNKHKKKVSRIKKMAELAALKE
>scaffold-UGNK-2005782-Marattia_attenuata
SLNQYKQLEKIDPQTACRVHPNDSRRVYRYLKIYYDTGRKPSELFEGYRLKKWGSADTLRYNCCFFWVDAKTPVLDKYVEERVDVMMQAGLLNEVADFYVPGAEYTRGLRQAIGAVEFSAFFDALSCWTKEQRIELIKDIVKGLSLGYDNKVAEEEIDQNISLYKDMVTFAVKKIKINTRRLVRLQKRRLGKLGKQYGWKLHRLDVSDVLKMDGSESADLWERSVLRPSVDILKQFLSHISEGQNLEVEHQLESENLDSLDYKKKNRKRFICEACGDRVFIGWHQWQQHISGNKHKKKVSRIKKMAELAALKE
>scaffold-VIBO-2075577-Osmunda_javanica
DDILQCEKLPIVVGGTNYYIQALVSSYLMDDFLKDDQFNSQGDVVLRHSPTYANKESNADNALAPSNDHANNGGFITLDSSDDFPLQTGEQGKCTVLSSSSEYERLKMIDPEAACRVHPNNMRKLNRYMEIYEQTGRKPSELFREERLNKWGTADTLRYNCCFLWLDAEMNVLDRFVDQRVEAMMEAGLLEEILRFYAPGADYTRGLCQAIGVAEFSTLFDSLSHCINDQLSLDLIHDLCEGLPLTEGITEPKEAFAGGNDQNSNLYKEMISNAVQKMKTNTRKLVRLQKRRFKKLEMHFGWYLHRLDVTEVLENSGCQSDGLWLRNVVRPAMDIVNQFLQHVSEDKSVPFGDRIERLEFDSIGDQRQLWKQFICEACESRVFIGLHQWQEHIACRAHRKRVARLKK
>scaffold-XWDM-2017467-Cystopteris_fragilis-2_samples_combined
KARVVVILGATGVGKSRLAIDLACKFRGEIINADSMQVYKGLDILTNKVPSEERADIPHHLLGVVEPNEEFTVKSFRDLAALVIDDIVRRNKLPIVVGGTNYYIQALVSAYLLDDFFKECHSGSLHDLNDGSKEMKGERSIRDFGDTVDVACFDTSSETDCDYDTPVAREGSSSLYEELEMIDKKAAGGIHPNNTRKLNQLISLYKRTGRKPSELLDSNCLD
>scaffold-XXHP-2012457-Cystopteris_fragilis-fronds
KARVVVILGATGVGKSRLAIDLACKFRGEIINADSMQVYKGLDILTNKVPSEERADIPHHLLGVVEPNEEFTVKSFRDLAALVIDDIVRRNKLPIVVGGTNYYIQALVSAYLLDDFFKECHSGSLHDLNDGSKEMKGERSIRDFGDTVDVACFDTSSETDCDYDTPVAREGSSSLYEELEMIDKKAAGGIHPNNTRKLNQLISLYKRTGRKPSELLDSNCLD
>scaffold-YOWV-2065101-Cystopteris_protrusa
WGTADSFRYNCCFICLDAELSMVDRFVEQRVDAMMQAGLLHEVSEFYAPGADFTRGLHQAIGVSEFSSMFSNIFSQMEDQCSSKSVPHISTYKQLMEAYLNNHENKEYVTTVLEAVKKMKSNTRRLVRIQRRRFNRLETLFKWNLHRVDVTNVLRNTGCLANEMWLSEVVSPSVSIVEKFLKVPFQETHLPFNKQQLNISKHDHAQSQERFVCEVCSSRVFIGSHQWQEHIKARSHRKRAAGLKKVSS
>scaffold-ZRAV-2135602-Polypodium_hesperium-2_samples_combined
KASVVVILGATGVGKSRLAIDLACKFRGEIINADSMQVYKGLDILVNKVPIEERAGIPHHLLGVVEPNKEFTAKSFRDIAASIIDDIVRRDKLPIVVGGTNYYIQALVSAYLLDDFLAETHSRSLHDSDDGAKEMEGERPIGRSWEVETGCDFEIAVAKDGSSSLYEELKTIDEKSAESIHPNNTRKLSQLISLHKRSGIKPSELLDSSYLDDWGTADSFRYNCCFICLDAELSVVDRFVDQRVDAMMQAGLLHEVSEFYAPGADFTRGLHQAIGVPEFSSLFNNVYSQ
>Abies_alba_AALBA5B012222P1_partial_cds
QKWGRADSFRYDCCFLWVDASLTVLDKYVEHRVDSMIEAGLLEEVSAFYDPKADYTHGLQ
QAIGVREFEKFFSAFPPGREVTSCGPSADILADYHDTDTSTPSETSSQEIVKLDKGSHKI
LLDAAIEKMKSNTCKLVRRQKRRLNRLKTFFGWNLHQLDSTAALETFS
>Picea_lambertina_PILA_28529
MEDRLHKHKVVVIMGATGSGKSRLAIDLAQRFPAEILNADCMQVYEGLDIVTNKVPVEERKGVIHHLLGTVSSKVNFTSMDFRDTAISIIDSIISRKHLPIIVGGSNSYIQALVSMVDDVMKNGDDDLKTSERPLGICSNAGSVNDLHKRCDNDVQNTSNQFDPIATNGVHPTDFSKGQKGDTADSFRYDCCFLWLDASLPVLDKFVEDRVDFMIEAGLLEEVSAFYDPKADYTHGLWQAIGLREFEEFFNAFPPSKAKGQEIEKLDKGTHKILLDAAIGRMKTNTCQLVRKQKQRINRLKTFFGWNLHQLDSTKALETSGSESLEHWEMMVVDISMDVVKRFLSERACETSLKENVETRVDSMHPEQAQDLWTHSCEDRLAEIKCFREHMNGSNINLVVHIKGKFCDLKKFTDSKNDLQD*
>Picea_lambertina_PILA_34897
MEENPSGAPCFPAGAADSKHKVVVILGATGAGKSRLAIDLAQHFPAEILNADSMQVYAGLDILTNKVPLAERKGVPHHLLGTINSNTSFTSKDFRDMAIPIIDSIISRKRLPIIVGGTNYYVQALVSSYLVDDVMEDGDEDLKTCQGQFSVCSNAGSANDLHKRCNDEVRNASNPFDQLKEIDPVAANRLHPNDGRKINRYLDIFKMTGILPSKLFLGEKSKKWGRADSFRYDCCFLWVDASLTVLDKYVEHRVDSMIEAGLLEEVSAFYNPKADYTHGLQQAIGVREFKEFFSAFLPGSKLALIAGEEFTSCGQSADILADNYDTDNLAASEASSQEIAKADKESYKILLEAAIERMKANTCKLVRRQKRRLNRLKTFFGWNLHQLDSTAALETFGSESHELWGKMVVNTSVDLVKRFFSERACTAISDENVEIRVDSVHPEQAQERDLWTQYVCEVCGDRVLRGAHEWEQHQLGRSHRRQILRFKKKFYDSRNNL*
>Picea_taeda_PITA_04621
MIEAGLLEEVSAFYNPKADYTHGLQQAIGVREFKEFFSAFPPGSKLALFAGEEVTRCGRSAYILADNYDTDNLAASEASSQEIAKTDKGSYNILLDAAIERMKANTCKLVRRQKRRLNRLKTFFGWNLHQLDSTAALETFGSESHELWGKMVVNTSVDLVKRFLSERACTAISDENVEIRVDSVHPEQAQARDLWTQYVCEACGDRVLRGAHEWEQHKLGRSHRRQILRFKKKFYDSRNNLQV*
>Picea_taeda_PITA_07895
MRHTSEESWSGLTLDRALVSSYLVDDVMEDGDEDLKTNQGKFSVSSNAGSANDLHKKCDDEVRNESNPFDQLKEIDPVAANRLHPNDGRKVSILYSISFLKSHKF
>Picea_taeda_PITA_13597
MEDRLSKSPNAKHKHKVVVIMGATGSGKSRLAIDLAQHFPAEILNADCMQVYEGLDIVTNKVPVEERKGVIHHLLGTVSSKVNFTSSDFRDTAIPIIDSIISRKHLPIIVGGSNSYIQALVSMVDDAMKNGDDDLKTSERPFVICSNAGSVNDLHKRCDNDVQNTSNQFDQVEDIDLITANGIRPIDFSKGSADDLHKRCNDDVQNTSNKFDLIATNGVHPTDFSKGEYSIIYFFYRRHKCSTTFSFLYAKSKG*
>Pseudotsuga_menziesii_PSME_08559
MLKGPLKGCLNMSKKVIVIAGTTGVGKSQLSIQLAQKFNGEVINSDSMQVYKDIPIITNKHPLQEREGIPHHVMNHVDWSEEYYSHRFETECMNAIEDIHRRGKIPIVVGGTHYYLQTLFNKRVDTKSSERKLTRKQLDILESTDPDVVYNTLVKCDPDIATKYHPNDYRRVQRMLEIYYKTGKKPSETFNEQKITLKFDTLFLWLYSKPEPLFQRLDDRVDDMLERGALQEIKQLYEYYSQNKFTPEQCENGVWQVIGFKEFLPWLTGKTDDNTVKLEDCIERMKTRTRQYAKRQVKWIKKMLIPDIKGDIYLLDATDLSQWDTNASQRAIAISNDFISNRPIKQERAPKALEELLSKGETTMKKLDDWTHYTCNVCRNADGKNVVAIGEKYWKIHLGSRRHKSNLKRNTRQADFEKWKINKKETVE*
>Pseudotsuga_menziesii_PSME_17917
MEDHLSKSSNAEHKHKVVVIMGATGSGKSRLAIDLAQRFSAEILNADCMQVYEGLDIVTNKVPIEERKGVPHHLLGTINPNVNITSVDFRDMAIPIIDSIVSRKRLPIIVGGSNSFIQALVCSWMVDYVMKNGDDALKTSERPPSVCRNAVSANDLHKRCDVDVQNTSNQFDQVEEIDPVATNGVCSNNFSKGSANDLHKRCNDDIRNASKQFDQVEEIDLIATNGIHPNDFNKGSTNHLHKRCNDDARNTSDQFNQVEEIDPIATNRLHPNGFSKGQKWDTADSFRYDCCFLWLDASLPVLDKFVQNRVDFMIEAGLLEEVSAFYDPKADYTHGLWQAIGLCEFKEFFNAFPPEANGQEIEKLDKGSYNILLDAAIERMKSNTCQLVRKQKGRINQLKTVNGWNLHQLDSTKALETSGSESLEHWQGMVVNTSMDLVKKFLSEHICETRLKEKVETGVDSTHPEQAQELWTQYACEDRLTEINRFKEHMKGSNINLVVHIGGKFCDLKSNLQD*
>Sequoiadendron_giganteum_SEGI_00374
MDLEFLKERDLGLGVGVPHHLLGTINPNVKFTSKDFRDMAIPIIDSIISRKCLPIIVGGTNYYIQFLHFDPSCSILRSPLTDESDDLAGMCNGMPTQPQKG*
>Sequoiadendron_giganteum_SEGI_15838
MVVDTSINLVKTFLSENANASNSNSKDVARVDSTDADKARDLWTQYVCEDCDRVLRGAHEWEQHKLGRAHRRQILRLKKKFYVSEKNVQV*
>scaffold-CDFR-2063847-Manoao_colensoi
KPKVVVILGATGAGKSRLAIDLAQHFPAEILNADSMQVYEGLDVLTNKVTVDERKDVPHHLLGTINPNVEFTSKDFRDMAIPIIDSIISRKRLPIIVGGTNYYIQALVSSYLVDDVMDGGDTDLKTTQAPFNASSDAGKDGNATEGCSGEVYTTSNPFDRLKEIDPVAANRLHPNDVRRVIRYIDIYETTGILPSKIFQSEKSKNWGRADSFRYDCCFLWVDASLPVLDKYVEQRVDSMIDGGLVKEVSGFYDPNADYTRGLRQAIGVREFEKFFAAFPPDNKSSALSATESASCRSNTDSLVANLDTKTLATSDETTNFQDNTEGNRMRHKILLDDAIKRMKVNTCKLVRRQKRRLNRLKASFGWKLHQLDVTKALETTGTESMEFWNTMVVDTSIDLVKTFLSNNANAPDVKEKAVSRDDSTVADQSRDLWTQYVCEACDRVLRGDHEWEQHRLGRSHRRQVLR
>scaffold-EGLZ-2007432-Prumnopitys_andina
KPKVVVILGATGAGKSRLAIDLAQHFPAEILNADSMQVYEGLDVLTNKVTVDEMKGVPHHLLGTINPNVEFTSKDFRDMAIPIIDLIISRKRLPIIVGGTNYYIQALVSSYLVDDVMDGGDKDLKTTQTPFNASSDAGKDGNATEGCSGEVYGASNPFDRLKEIDPVAANRLHPNDVRRVVRYLDIFETTGILPSKIFQSEKSKKWGRADSFRYDCCFLWVDASLPVLDKYVEQRVDSMIDCGLLKEVSGFYDPKADYTRGLRQAIGVREFENFFAAFPPENKSTVLSASEPTSTGSNADSLGAKLDTKTLAISDETTNFQDNMEVNRTSHKMLLDDAIKRMKVNTCKLVRRQKRRLNRLKAFFGWDLHQLDVTKALETTGSESIEFWNTMVVDTSIDLVKTFLSTNASVSDLKEKAVFRDDSTGPDQSRDLWTQYVCEACDRVLRGAHEWEQHKLGRSHRRQLLR
>scaffold-FMWZ-2058763-Dacrycarpus_compactus
KPKVVVVLGATGAGKSRLAIDLAQHFPAEILNADSMQVYEGLDVLTNKVPVDERKDVPHHLLGTINPNVEFTSKDFRDMAIPIIDSIISRKHLPIIVGGTNYYIQALVSLYLVDDVIDGGDKDLKTTQTPLDTCSDAGKDGNAAEGCSGEVYRASNPFDRLKEIDPVAANRLHPNDVRRVVRYLDIFETTGILPSKIFQSEKSKKWGRADSFRYDCCFLWVDASLPVLDNYVEQRVNFMIDGGLLQEVSGFYDPKADYTRGLRQAIGVKEFEKFFSAFPPENKSTVLSATEPTSSGSNADSLGANLDKKTLATSDETTNFEDNIEGNRMRHKMLLDDAIKRMKVNTCKLVRRQKRRLNRLKVFFGWNLHQLDVTKALETTGSESMEFWNTMVVNTSIDLVKTFLSKNASLPDMKDKAVFRDDSTGPDQSRDLWTQYFCDACDRVLRGAHEWEQHNLGRSHRRQVLR
>scaffold-HILW-2017754-Acmopyle_pancheri
GMAEEEDNPSCNGKPKVVVVLGATGAGKSRLAIDLAQHFPAEIVNADSMQVYEGLDVLTNKVTVDERKDVPHHLLGTINPNVEFTSKDFRDMAIPIIDSIISRKHLPIIVGGTNYYIQALVSLYLVDDVMDGGDKDLKTTQTPFNACSDAGKDGNTTEGCSGEVYRASNPFDRLKEIDPVAANRVHPNDVRRVVRYLDIFETTGILPSKIFQSEKSKKWGRADSFRYDCCFLWVDASLPVLDKYVEQRVDSMIDGGLLKEVSGFYDPKADYTRGLRQAIGVKEFEKFFAAFPPENKSTVLSATEPTSSGSNADSLGAKLDTKTLATSDETTNFQGNMEGNRMRHKMLLDDAIKRMKVNTCKLVRRQKRRLNRLKAFFGWNLHQLDVTKVLETTGSESMEFWNAMVVNTSIDLLKTFLSNNASAPDLKEKDVFRDDSTGPDQSRDLWTQYVCEACDRVLRGAHEWEQHKLGRSHRRQVLR
>scaffold-IZGN-2073892-Dacrydium_balansae
KPKVVVILGATGAGKSRLAIDIAQHFPAEILNADSMQVYEGLDVLTNKVPVDERKDVPHHLLGTINPNVEFTSKDFRDMAIPIIDSIISRKHLPIIVGGTNYYIQALVSLYLVDDVMDSGDKELKTTQTPFNACSDAGNATEGCSGEVYRVSNPFDRLKEIDPVAANRVHPNDVRRVVRYLDIFETTGILPSKIFQSEKSKKWGRADSFRYDCCFLWVDASLPVLDKYVEQRVNSMINGGLLQEVSGFYDPKADYTRGLRQAIGVKEFEKFFAAFPPENKSSVVSATETTSSGSNADILGANLDTKTLATSDDTTNFEDNMEGNRMRHKMLLDDAIKRMKVNTCKLVRRQKRRLNRLKAFFGWNIHQLDVTKALETTGSESMEFWNTMVVNTSIDLVKTFLSNNASAPDLKDKAVLRDDSTGPDQSRDLWTQYVCEDCDRVLRGAHEWEQHKLGRSHRRQVLRQK
>scaffold-JRNA-2010783-Phyllocladus_hypophyllus
KPKVVVILGATGAGKSRLAIDLAQHFPAEIVNADSMQVYEGLDVLTNKVPVDERKDVPHHLLGTINPNVEFTSKDFRDMAIPIIDSIISRKCLPIIVGGTNYYIQALVSSYLVDDVMGGGDKDLKTTQTPFNASSDAGKDGNTTEGCSGEVYSASNRFDRLKEIDPVAANRLHPNDVRRVNRYLDIFETTGILPSKIFQSEKSKKWGRADSFRYDCCFLWVDALLPVLDKYVERRVDSMIDDGLLKEVSGFYDPKADYTRGLRQAIGVQEFQNFFAAFPPENKSTVLSASEPTTSGSNADSLGVNLDTKTLATSDETTNFQDNMEGNRMSHKMLLDDAIKKMKVNTCKLVRRQKRRLNRLKGFFGWDLHQLDVTKALETTGSESLEFWNTMVVDPSIDLVKTFLSNNASAQDLKEKAVFRDDSTGPDQSRDLWTQYACEACDRVLRGAHEWEQHRLGRSHRRQVLR
>scaffold-MHGD-2074164-Microcachrys_tetragona
KPKVVVILGATGAGKSRLAIDLAQHFPAEILNADSMQVYEGLDMLTNKVPVDERKDVPHHLLGTINPNVEFTSKDFRDMAIPIIDSIISRKHLPIIVGGTNYYIQALVSLYLVDDVMDGEDKDLKMTQTPFNACSDAGKDGIATEGRSGEVYSASNPFDRLKEIDPVAANRLHPNDVRRVFRYLEIFETTGILPSKIFQSEKSQKWGTADSFRYDCCFLWVDASLPVLDKYVEQRVDTMIDGGLLKEVSGFYDPKADYTRGLRQAIGVKEFEKFFAAFPPENKSNVLSATEPTSSGSNADSLGANLDAKTLATSDETTNFQDNMEGNRMRHKMLLDDAIKRMKVNTCKLVRRQKRRLNRLKAFFGWNLHRLDVTKALETTGSESIEFWNTMVVNTSIDLVKTFLSNDTNAPDLKEKGVFRDDSTGPDQSRDLWTQYVCEACDRVLRGAHEWEQHKLGRSHRRQVLRLKKK
>scaffold-NRXL-2064130-Metasequoia_glyptostroboides
KAKVVVILGATGAGKSRLAIDLAHHFPAEILNADSMQVYEGLDVLTNKVPLHERKGVPHHLLGTINPNVEFTSKNFRDMAIPIIDSIISRKCLPIIVGGTNYYIQALVSSYLVDDVMDVGNQNKGCTDVVCNESNPFDQLKEIDPVAANRLHPNDVRRIKRYLDIHKTTGILPSEIFQGEKSKNWGREDSFRYDCCFLWVDASLPVLDKYVEQRVDSMVEGGLLKEVSGFYDPKADYTRGLRQAIGVREFENFFTVSPPDSKLVVFDSKEPTNGRPNADSVNVHFDTKTVATTEERVDCHEIAEVDKTDHKVLLDEAIKRMKANTCKLVRRQKRRLNRLRTFFRWKLHQLDVTKALETTGSESLEFWKTMVVDTSINLVKTFLSENANASNSKEKDVARVDSTDADKARDLWTQYVCEDCDRVLRGAHEWEQHKLGRAHRRQILRLKKK
>scaffold-OWFC-2013169-Halocarpus_bidwillii
KPKVVVILGATGAGKSRLAIDLAQHFPAEILNADSMQVYEGLDVLTNKVPVDERKDVPHHLLGTINPNVEFTSKDFRDMAIPIIDSIISRKCLPIIVGGTNYYIQALVSSYLVDDVMDGGDQDLKTTQTPFNASSDAGKDSNATEGCVGEVYSASNAFDRLKKIDPVAANRLHPNDFRRVSRYLDIFETTGVLPSKIFLSEKSQKWGRADWSRYDCCFLWVDASLPVLDKYVEQRVDFMIDGGLLKEVSGFYVPKADYTRGLRQAIGVREFENFFAAFPPENKSTVLSATEPTSSGSNADSLGANLDTKPLATSDETSNFRDNMEGNRMNRKMLLDDAIKRMKVNTCKLVRRQKRRLNRLKAFFGWNLHQLDVTKALETTGSESMEFWNTMVVHTSIDLVKTFLSNNASAPDLKEKAVFRDDSTGPDQSRDLWTQYVCEACDRVLRGSHEWEQHKLGRSHRRQVLRLKKK
>scaffold-PLYX-2003490-Falcatifolium_taxoides-2_samples_combined
KPKVVVILGATGAGKSRLAIDIAQHFPAEILNADSMQVYEGLDVLTNKVPVDERNDVPHHLLGTINPNVEFTSKDFRDMAIPIIDLIISRKHLPIIVGGTNYYIQALVSLYLVDDVMDSGDKELKTTQTPFNACSDAGNATEGCSGEVYRVSNPFDRLKEIDPVAANRVHPNDVRRVVRYLDIFETTGILPSKIFQSEKSKKWGRADSFRYDCCFLWVDASLPVLDKYVEQRVNSMIDGGLLQEVSGFYDPKADYTRGLRQAIGVKEFEKFFAVFPPENKSSVVSATETTSSGSNADILGANLDTKTLATSDETTNFEDNMEGNRMRHKMLLDDAIKRMKVNTCKLVRRQKRRLNRLKAFFGWNLHQLDVTKALETTGSESMEFWNTMVVNTSIDLVKTFLSNNASAPDLKDKDVLRDDSTGPDQSRDLWTQYVCEDCDRVLRGAHEWEQHKLGRSHRRQVLRQK
>scaffold-QCGM-2008912-Saxegothaea_conspicua
NSGKPKVVVVLGATGAGKSRLAIDLAQHFPAEILNADSMQVYEGLDVLTNKVTLDERKDVPHHLLGTINPNVEFTSKDFRDMAIPIIDSIISRKLLPIIVGGTNYYIQALVSLYLVDDVMDSGDKDSKMTQTHFNACSDAGKDGNATEGCSGEVYSANNPFDRLKEIDPVAANRIHPNDVRRVVRYLDIFETTGILPSKIFQSEKSQKWGRADSFRYDCCFLWVDASLPVLDKYVEQRVDSMIDVGLLKEVSGFYVPKADYTRGLRQAIGVREFENFFSAFPPENKSTVLSATEPTSSGSNADSVGANLDTKILATSDETTNFQDNTEGNRMRHKMLLDDAIKRMKVNTCKLVRRQKRRLNRLKAFFGWNLHQLDVTKALETTGSESMEFWNTMVVNTSIDLVKTFLSNNASAPDLKEKAVFRDDSTGPDQSRDLWTQYVCEACDRVLRGSHEWEQHKLGRSHRRQVLR
>scaffold-QHBI-2007590-Falcatifolium_taxoides-A
KPKVVVILGATGAGKSRLAIDIAQHFPAEILNADSMQVYEGLDVLTNKVPVDERNDVPHHLLGTINPNVEFTSKDFRDMAIPIIDLIISRKHLPIIVGGTNYYIQALVSLYLVDDVMDSGDKELKTTQTPFNACSDAGNATEGCSGEVYRVSNPFDRLKEIDPVAANRVHPNDVRRVVRYLDIFETTGILPSKIFQSEKSKKWGRADSFRYDCCFLWVDASLPVLDKYVEQRVNSMIDGGLLQEVSGFYDPKADYTRGLRQAIGVKEFEKFFAVFPPENKSSVVSATETTSSGSNADILGANLDTKTLATSDETTNFEDNMEGNRMRHKMLLDDAIKRMKVNTCKLVRRQKRRLNRLKAFFGWNLHQLDVTKALETTGSESMEFWNTMVVNTSIDLVKTFLSNNASAPDLKDKAVLRDDSTGQDQSRDLWTQYVCEDCDRVLRGAHEWEQHKLGRSHRRQVLRQK
>scaffold-SCEB-2009421-Podocarpus_coriaceus
SNSSSCNGKPKVVVISGATGAGKSRLAIDLAQHFPAEILNADSMQVYEGLDVLTNKVTLDERKDVPHHLLGTINPNVEFTSKEFRDMAIPIIDSIISRKHLPIIVGGTNYYIQALVTLYLVDDVMDGGDKDLKTTQTPFNACSDAGKDGNATEGSSGDVYRASNPFDRLKEIDPVAANRLHPNDVRRVVRYLDIFETTGILPSTIFQSEKSKKWGTEDSFRYDCCFLWVDASLPVLDKYVEHRVDSMIDGGLLTEVSGFYDPKADYTRGLRQAIGVKEFEKFFAAFPPENKSTVFPPTEPTSDGSNADSLGANLDTKTLATSDETSNFQDNMEGNRIRHKMLLDDAIKRMKVNTCKLVRRQKRRLNRLKAFFGWNLHQLDVTKALETTGSESMEFWNTMVVNTSIDLVKIFLSNNASAPDLKEKAVFRDDSTGSDQSRDLWTQYVCEACDRVLRGAHEWEQHKLGRSHRRQVLRLKKK
>scaffold-UUJS-2011536-Nageia_nagi
KPKVVVVLGATGAGKSRLAIDLAQHFPAEILNADSMQVYEGLDVLTNKVPLDERKDVPHHLLGTINPNVEFTSKEFRDMAIPIIDSIISRKHLPIIVGGTNYYIQALVTLYLVDDVMDGGDKDLKTTQTPFNACSDAGKDGNATEGSSGDIYRASNPFDRLKEIDPVAANRLHPNDVRRVMRYLDIFETTGILPSKIFQSEKSKKWGRADSFRYDCCFLWVDASLPVLDKYVEQRVDSMIDGGLLKEASGFYDPKADYTRGLRQAIGVKEFEKFFAAFPPENKSTVLPPTEPTSSGSNADSLGANLETKKLATSDETTNLQDDMEGNRMRHKLLLDDAIKRMKVNTCKLVRRQKRRLNRLKAFFGWNLHQLDVTKALETTGSESIEFWNTMVVNTSIDLVKTFLSNNGSAPDLKEKAVFRDDSTGPDQSRDLWTQYVCEACDRVLRGAHEWEQHKLGRSHRRQVLRLKKK
>scaffold-XLGK-2004442-Podocarpus_rubens
KPKVVVILGATGAGKSRLAIDLAQHFPAEILNADSMQVYEGLDVLTNKVPLDERKGVPHHLLGTINPNVEFTSKEFRDMAIPIIDSIISRKHLPIIVGGTNYYIQALVTLYLVDDVMDGGDKDLKTTQTPFNACSDAGKDVNATEGSSGDIYRASNPFDRLKEIDPVAANRLHPNDVRRVARYLDIFETTGILPSKIFQSEKSKNGQKWGREDSFRYDCCFLWVDASLPVLDKYVEQRVYSMIDGGLLTEVSGFYDPKADYTRGLRQAIGVKEFEKFFAAFPPENKSTALPPTETTSSGSNADSLGANLDTKTLATSDETSNFQDNMEGNRMRHKMLLDDAIKRMKVNTCKLVRRQKRRLNRLKAFFRWNLHQLDVTNALETTGSESMEFWNTMVVNTSIDLVNTFLSKNASVPDLKEKAVFRDDSTGPDQSRDLWTQYVCEACDRVLRGAHEWEQHKLGRSHRRQVLRLKKK
>scaffold-YFZK-2044210-Sciadopitys_verticillata
KVKVVVILGATGSGKSRLAIDLAHHFPAEILNADSMQVYEGLDVLTNKVPLEERKGAPHHLLGTINPNQEFTSRDFRDMAIPIVDSIISRKRLPIIVGGTNYYIQALVSSYLVDDVMEGGYEDLKKTQRPFNVCGDAASDYNPNKGSSGEVCSASNPFDRLKEIDPVAANRLHPNDVRRINRYLDIFETTGILPSKIFQGGKSKKWGRADSFRYDCCFLWVDASLPVLDKYVEHRVESMIDGGLLEEVSGFYDPKADYTRGLRQAIGVREFEKIFTAFPPGSKSVIFPGREAKSCRSNADRVDVHFATETLASSEETTAFHEITEVNKISQKILLDDAIKRMKANTCKLVRRQKRRLNRLKTFFGWNLHRLDVTKALETTGSESLEFWKTMVVETGIDLVKTFLSENASALNSNSKDISRIDNMGQDQARDLWTQYVCEACDRVLRGAHEWEQHKLGRSHGRQILR
>scaffold-ZQVF-2021672-Cunninghamia_lanceolata-2_samples_combined
KAKVVVILGATGAGKSRLAIDLAHHFPAEILNADSMQVYQGLDVLTNKVPLDERKGVPHHLLGTINPNEEFTSKDFRDMAIPIIDSIISRKCLPIIVGGTNYYIQALVSSYLVDDVMDVGDEDLKISERAFNVSGYAGRGGNQNEGCTRVICNESNPFNRLKEIDPVAANRLHPNDVRRINRYLDIFETTGVLPSKIFQGEKSKNWGREDSFRYDCCFLWVDASLPVLDKYVEQRVDSMVEGGLLEEVSGFYDPKADYTRGLRQAIGVREFEKFFTLSPPDSKLAVFGSTEPTNCRPNADGVNVHFDTKTMETSEETGDCHEIAEVNKTGHKILLDEAIKRMKANTCKLVRRQKRRLNRLRTFFGWKLHQLDVTKALETTGSESLEFWKTRVVDTSINLVKTFLSENANASNSKEKDVVRVDSKDPDQARDLWTQYVCEDCDRVLRGAHEWEQHKLGRAHRRQILR
>scaffold-ZQWM-2012609-Lagarostrobos_franklinii
KPKVVVILGATGAGKSRLAIDLAQHFPAEIVNADSMQVYEGLDVLTNKVPLDERKDVPHHLLGTINPNVEFTSKDFRDMAIPIIDSIISRKRLPIIVGGTNYYIQALVSSYLVDDVMDGGDKDLKTTQTPFNASGDAGKDGNATEGCSGEVYSASKPFDRLKEIDPVAANRLHPNDVRRVNRYIEIFETTGKLPSKIFQSEKSQKWGRADSFRYDCCFLCVDASLHVLDKYVEQRVDCMIDCGLLTEVSGFYDPKADYTRGLRQAIGVQEFEKFFAAFPPESKSAVLSATEPTSSGSNADSLSINLDTKTLATSDKSTNFQDNMEGNRTSRKMLLDDAIKGMKVNTCKLVRRQKRRLNRLKEFFGWNLHQLDVTKALKTTGSESMDFWNTMVVDTSIDLVKTFLSNNASAPNLKEKDDSTVPDQSRDLWTQYVCEACDRVLRGAHEWEQHKLGRSHRRQVLRLKKK
>scaffold-ZYAX-2014633-Taxus_cuspidata
KEKVLVILGATGSGKSRLAIDLAHHFPAEILNADSMQVYQGLDVLTNKVPFHERKGVPHHLLGTINSNKEFTSKDFRDMAIPIIDSIISRNCLPIIVGGTNYYIQALVSSYLVDDVMEVGDEDLKRSKIPFNVCSFAGRGGNQNKRCTGVVCNESNPFDRLKEIDPVAANRLHPNDVRRINRYLDIFETTGILPSKIFQGEKSKKWGREDSFRYDCCFLWVDASLPVLDKYVEQRVDSMVEAGLVEEVSGFYDPKADYTRGLRQAIGVREFENYFTVSPPDSKSTVFDGGELTRCGPNADSLDVHFDKKTMATSEETGDCHEMAEVNMISHKILLDDAIKRMKANTCKLVRRQKRRLNRLMNFFGWKLHKLDVTKALETTGAESLEFWKIMVVDASIDLVKTFLSENARSLNVKEKIVVRVDSKGPDPARDLWTQYVCEACDRILRGAHEWEQHKLGRAHRRQILR
>scaffold-IRBN-2157897-Scapania_nemorosa
MLVIIGATGTGKSKLAVELATRFNGEIINGDAMQMYKGLPIITNKIPDNERNSIPHHLIDFIGLDEEPWTVGRFVSETQRVVREIRSRGRLPILVGGTHYYTQSLLFKDSLIVDRTAGNGLQIKQVNKEWPVLSASTEEMYARLEELDPVIARRWHPKDRRHIRRSLEICLETGQRASDVYQDQEKQKRNPSRDSGDVGSECDERLSEPSEHLRYPSLIFWLQAEDDSLRARLNARVETMVASGLLEEAMDMSNFCTEYTSQGSSLDLGKGIWVSIGYKQMQPYLALLRSESISKQELLRVRNECIEAVKAATRQYAKRQNRSIRLTLADLLAKASSFDKMFLMDCTDLGRWTEMVSEP
>scaffold-TFDQ-2011863-Monoclea_gottschei
LVVVLGSTGTGKSELAVELATRLNGEVINADAMQLYNGLPIITNKITPAEQRGVPHHLLSHISLDETPWDVDDFRREANRVIRDIRSRGRLPILVGGSQYYVDPDPLLFKEVILDDMEMDTSTSFPILQESGEVMLHELRKVDPVMADRWHPNDRRKIQRSLEIYLRTG
>scaffold-YPSN-2012784-Noteroclada_confluens
LVVVIGATGTGKSKLAVDLATRFNGEIINGDAMQMYKGLPIVTNKIPDGERNGIPHHLLDFIGLEEQPWTVHKFVKESTRVVDDITSRGKLPIVVGGTHYYTHALLFKEETLSTDDEEGNAEDAEARESEDFAILSRPTGEILAKLQQVDPQMAARWHPRDRRKLQRSLEIWLKTGRKASEVYAEQQERKYAIGRNSSSGAMSEDFESMNDRDEGFALRYPTLLLWLEAEDAVLKKRLDARVDSMVESGLVDEAVALTALEKDLAERGSPVDKTKGIWVSIGYKEMEPCIQEQQTSGANSPQTSHALAQAVEAVKAGTRRYAKRQSRYIRIRLANALQQAGEFKMLFLLDGTNLENWDTDVFEQAQMLVRSFLDGETLPEHKTLSELAKRMLSASDERGVTNRMAKRCETCDKILMTTDEWDRHVSSRGHKKAAAAQRKRDAT
