# Supplementary material for: Water‐related innovations in land plants evolved by different patterns of gene cooption and novelty
Source: New Phytol. 2022 Feb 8;235(2):732–42. doi: 10.1111/nph.17981 (PMC9303528; doi:10.1111/nph.17981)
Supplement: Supplementary file 3 — Dataset S3 Fasta alignments and phylogenetic trees. [file NPH-235-732-s005.zip › Supplementary_Data_3_fasta_alignments_trees/Roots/Primary_roots/IPT2_Q9ZUX7_1_1kp.fasta.aln.trimmed]

>Bathycoccus_prasinos_XP_007511125.1_predicted_protein
NRRVVFILGSTGVGKTKVAEDIAVKILMEIVNMDALQVHEELPIATARVLVEERGEVVHE
LFGVVGIEEEEETRTFRASFLEIVEKIWTKRSVVVCVGGTPYYAKAAMLKTFMPDTSDDD
DD----D----------------DDDVDK-----------LSLEERRAMHERLRELDPKA
AARLHPKDARRVRRYLQIAEEANLLPSTIFQRKKDKKQQNEQQLMFPTRVIHVVAENEAL
EKTLETRLERMRHDGVEKEIKTFYPTAAKSNTGVAQAIGVREFLD---------------
------------------------ETDDDT-----------------ETRFEKMCARTKR
LARRQRRQFANMVESSEAPTIEIDATKMHEPSSSKANAFWEDEVVSRAVRFITEEFVDDV
NAP-STKKSTRRDVIVDLEENNDAWIERACEACGDRIFRGDRDWLAHTSSKRHKNRVRNL
KKSRE
>Arabidopsis_thaliana_Q9ZUX7_tRNA_dimethylallyltransferase_2_IPT2
KAKVVVIMGPTGSGKSKLAVDLASHFPVEIINADAMQIYSGLDVLTNKVTVDEQKGVPHH
LLGTVSSDMEFTARDFRDFTVPLIEEIVSRNHIPVLVGGTHYYIQAVVSKFLLDDAAEDT
EEC--------------CADVASVVDQDM-------VESVFGRDDLSHGYELLKELDPVA
ANRIHPNNHRKINQYLSLHASRGVLPSKLYQGKTAENWGCINASRFDYCLICMDAETAVL
DRYVEQRVDAMVDAGLLDEVYDIYKPGADYTRGLRQSIGVREFEDFLKIHLSETCAGHLT
S--------------LSNDDKVMKENLR----KILNFPKDDKLRIMLEEAIDRVKLNTRR
LLRRQKRRVSRLETVFGWNIHYIDATEYIL---SKSEESWNAQVVKPASEIIRCFLETET
ESG--------RDPTSGKSIERDLWTQYVCEACGNKILRGRHEWEHHKQGRTHRKRTTRH
KNSQT
>Amborella_trichopoda_W1NRJ9
KPKIVVVLGATGAGKSKLAIDLASHFSAEIVNADSMQVYEGLDVLTNKVTYEERKGIPHH
LLGIIGANRDFTSKDFRDMAIPIIEGIWSRNGLPIVVGGTNYYIQALVTPFLHDDMIESM
DEC---MIESVDECFHNEPLGEVRPDV--TCDSSHD--------HVNHGYDRLKEIDPDA
AKRIHPNDQRKINHYLHLYGTTGIPPSKLFQGKGSEKWGRSDNFRFDCCFLWVDASLCVL
DTFVEQRVESMINDGLLNEVCEIYQPNADYTRGLRQAIGVREFEEFFRSYHPTQQSCMET
NDIP------------NPDIRALINSVESND------------KVLLCGAIDKMKANTRR
LVRRQKRRLNRLMAYFGWNIHYFDATDFFICKSSES---WLKLVVEPCVDTIKSFLSDEA
TVGIQSEK-------ISNLASRDLWTQYICEYCGFRVLRGAHEWEQHRQGRGHRRRVARL
KRASQ
>Brachypodium_distachyon_I1H865
RSAVVVVMGATGAGKSRLAVDLAAHFPVEVVSADSMQVYRGLDVLTNKVPLHEQNGVPHH
LLSIIDPSVEFTCRDFRDHAVPIIDDILGRGGLPVIVGGTNFYIQALVSPFLFDDMAEET
KGCTSSD--------------------HL-------DDIGLADDNQGGCYERLKDIDPIA
AQRIHPNNHRKIKRYLELHATTGALPSDLFQGEAEEKWGRPSNSKYECCFLWVDADLHVL
DNYVNERVDCMVNAGLLDEVCNIYDPDAIYTQGLRQAIGVREFDEFFRLYLTKIVTDKIK
LGCSS---------------------------ITKLDVGDDKLESLLDEAVCQLKANTRR
LVRRQRRRLHRLNKDFGWNLHHIDATEAFQCTTGDS---WHNKVVKPCEDIVKRFLSGDT
TLA---SEDSSSNIGGTRAASRELWTQYVCEACDNRVLRGAHEWEQHKQGRGHRKRMQRL
KQKTK
>Brachypodium_distachyon_I1H864
RSAVVVVMGATGAGKSRLAVDLAAHFPVEVVSADSMQVYRGLDVLTNKVPLHEQNGVPHH
LLSIIDPSVEFTCRDFRDHAVPIIDDILGRGGLPVIVGGTNFYIQALVSPFLFDDMAEET
KGCTSSD--------------------HL-------DDIGLADDNQGGCYERLKDIDPIA
AQRIHPNNHRKIKRYLELHATTGALPSDLFQGEAEEKWGRPSNSKYECCFLWVDADLHVL
DNYVNERVDCMVNAGLLDEVCNIYDPDAIYTQGLRQAIGVREFDEFFRLYLTKIVTDKIK
LGCSS---------------------------ITKLDVGDDKLESLLDEAVCQLKANTRR
LVRRQRRRLHRLNKDFGWNLHHIDATEAFQCTTGDS---WHNKVVKPCEDIVKRFLSGDT
TLA---SEDSSSNIGGTRAASRELWTQYVCEACDNRVLRGAHEWEQHKQGRGHRKRMQRL
KQKTK
>Ginkgo_biloba_Gb_24331
------------------------------------------------------------
------------------------------------------------------------
------------------------------------------------------------
------------------------------------------------------------
------------------------------------------------------------
------------------------------------------------------------
------------------------------------------MVVDPSVDLVKTFLSEDA
SAQNSKEN-VGNVETTHPDQVRDLWTQYVCEPCGDRVLRGAHEWEQHKLGRSHRRQILRL
KKKFY
>Oryza_sativa_indica_B8A9V9_tRNA_dimethylallyltransferase
K--VVVVMGATGAGKSRLAVDLASHFAVEVVSADSMQVYGGLDVLTNKVPLHEQKGVPHH
LLSVIDPSVEFTCRDFRDHAVPIIEGILDRGGLPVIVGGTNFYIQALVSPFLFDDMAQDI
EGLTLND--------------------HL-------DEIGLDNDDEAGLYEHLKKIDPVA
AQRIHPNNHRKIKRYLELYESTGALPSDLFQGQATEKWGRPSNSRFDCCFLWLDADLHVL
DRYVNERVDCMIDDGLLDEVCNIYDREATYTQGLRQAIGVREFDEFFRFYFARKETGEIK
MD-SC---------------------------TTMAGLHDDNLKGLLDEAVSQLKANTRR
LVRRQRRRLHRLNKYFEWNLRHIDATEAFYGATADS---WNMKVVKPCVDIVRDFLSDDT
ILA---SRDGSSVTGSPRMSSRELWTQYVCEACDNRVLRGTHEWEQHKQGRCHRKRVQRL
KQKAS
>Azolla_filiculoides_s0064.g035663
KHSVLVILGATGVGKSRLSIDLASRFSGEVINADSMQVYKGLDILTNKVPIEERRDIPHH
LLGAFEPTEECTVKQYRDLAIVIIDDILQRGKLPIIVGGTNYYIQALVSSYLLDDFLMER
PIEECAPENFLCQEIKEDTAINLKKSPEAGKDGLLGKESPKACDKEGSLYEFLKQIDEQA
ASGIHPNNFRKLNQYINVYKRTGRKPSEVMDPNKLDKWGTAESFRYNCCFICLDAELDEV
DKFVNDRVDIMMQAGLLDEISEFYAPDAKFTRGLHQAIGVREFSSLFSKIASEHEDQSMP
MSGVALKT-------------------------LITNAKDERYSDMVLDAVTRMKANTRR
LVRIQKRRFNRLETQFGWHLHRIDLTDVLRNSKSSLDETWSIQVLDPSVSLVERFLKMPS
DNT-KQQRENLSIDKM---EA----KQFTCEVCNDRIFIGMHQWQEHIKSRNHRKRALKV
KKI--
>scaffold-DFHO-2009131-Danaea_nodosa
---VVVILGATGAGKSRLAIDLAHHFPAEIINADSMQVYKGLDILTNKVSIEERRGIPHH
LLGIIDPMKDFTAKHFRDLAILVIDGILEREKLPIIVGGTNYYVQALVTAYLMDDVLKID
DSDMEGNLSRSSDFLEDELNSEGVETSESGCSSEMCEEGGCIKSDSLNQYKQLEKIDPET
AYKVHPNDSTRIYRYLKIYNDTGRKPSELFEGYRLKKWGSAGTLRYNCCFFWIDAETPVL
DKYVERRVDAMIQAGLLNEVADFYIPGAEYTRGLRQAIGAAEFSAFFDALSSWTKEERIE
LIKDIVKG-----LSLSYDNKVAAEEI---------DQNMSLYRDMVTFSVNKIKINTRR
LVRLQKRRLKKLERQYGWKLHHLDVTDELTMDGCESADLWKSSVLRPSIDILKQFLSDIS
EGQ----YQSETENLDSLDYKRRNRKRYICEACGDRVFIGWHQWQQHIRGNKHKKQLSRI
KK---
>scaffold-LHLE-2068412-Cystopteris_fragilis-young_leaf+unfurling_fiddlehead;_appeared_sterile
KASVVLILGATGVGKSRLAIDLACKFRGEIINADSMQVYKGLDILTNKVPSEERADIPHH
LLGVVEPNEDFTVKSFRDLAALVIDDIVRRDKLPIVVGGTNYYIQALVSAYLLDDFFKEC
HSGSLHDLNNGSKEMKGERSI---------------------REGSSSLYEELEMVDKKA
AGGIHPNNTRKLNQLISLYKRTGRKPSELLDSNCLD------------------------
------------------------------------------------------------
------------------------------------------------------------
------------------------------------------------------------
------------------------------------------------------------
-----
>scaffold-MEKP-2101411-Dipteris_conjugata
KPPLVVILGATGVGKSRLAIDLAGHFNAEVINADSMQVYKGLDILTNKVQIEERRGVPHH
LLGVVDPEEEFTAKRFRDLAVVIIDDILQRKKLPIVVGGTNYYIQALVSSYLLDDFVKEN
KA-----------EVEEEISLRLSLVDDAGKESHYCSFGAIAIPGTGAAYERLKLLDPQA
ACRIHPNNTRKLNQYIKVFERTGRKPSDLFEDNKLERWGTADTFRY--------------
------------------------------------------------------------
------------------------------------------------------------
------------------------------------------------------------
------------------------------------------------------------
-----
>scaffold-MROH-2045662-Thelypteris_acuminata
KASVVVILGATGVGKSRLAIDLACRFRGEIINADSMQVYKGLDILTNKVPLEERADIPHH
LLGVVEPNEEFTVKSFRDLATSVIDDIVKRDKLPIVVGGTNYYIQALVSAYLLDDFVKES
HSGSLHDLNDGFKEMEGETSIRQPWEVETNWN----IETAVAIEGSSNLYEELKMIDKKA
AGGIHPNNTRKLNQLISLYKCTGKKPSELLDSNCLDDF----------------------
------------------------------------------------------------
------------------------------------------------------------
------------------------------------------------------------
------------------------------------------------------------
-----
>scaffold-NWWI-2127998-Nephrolepis_exaltata
KASVVVILGATGVGKSRLAIDLACKFRGEIINADSIQVYKGLDILTNKVPLEERADISHH
LLGVVESNQEFTAKSFRDLAASAIDDIVRRDKLPIVVGGTNYYIQALVSVYLLDDFLKET
HPENLYDLNDGSVEMEGERSIRQPWEFETGCD----FETAVAREGASSLYEELKAIDKKA
ADSIHPNNTRKLNQLIGLYKRTGRKPSELLEGSSLD------------------------
------------------------------------------------------------
------------------------------------------------------------
------------------------------------------------------------
------------------------------------------------------------
-----
>scaffold-OQWW-2224598-Davallia_fejeensis
-------------------------------------------------------GIPHH
LLGVVEPNEEFTAKSFRDSAALIIDDIVRRDKLPIVVGGTNYYIQALVSVYLLDDFLTKT
HSGSVHDLNDGSEETEGERPIRQFGDVETGCA----FETAVAKESSSSLYEELKTIDEKA
AEGIHPNNTRKLNQLINLYKRTGVKPTKLLDSSSLDKWGTADSFRYNCCFICLDAELSVV
DRFVEQRVDAMMQCGLLHEVSEFYAPGADFTRGLHQAIGVLEFSSLFKNI----------
------------------------------------------------------------
------------------------------------------------------------
------------------------------------------------------------
-----
>scaffold-ORJE-2019838-Phymatosorus_grossus
----------------------------------------------------------HH
LLGVVEPNKAFTAKSFRDSAALIIADIVRRDKLPIVVGGTNYYIQALVSAYLLEDFLMET
HPRSLHDLDDGSKHMEEERPIERFWDVEAGCE----SETAVAKDGSSSLYEELKTIDEKA
AEGIHPNNTRKLSQLISLHKRFGVKPSELLDTSYSDDWGTADSFRYNCCFICLDAELSVV
DRFVDQRVDAMMQAGLLHEVCEFYAPGADFTHGLHQAIGVSEFSSLFNNIYRQVEKQPNS
ESAPHQSRC-----------KQFME-------AFINGNEKNEYASVVLEAVERMKSNTRR
LVRIQRRRFYRLETLYKWNLHRVDVTNVLRNTGSLAKEMWSSEVISPSVSLVEKFLEKPF
QEREQQDLCVLKLEHA---QS----KRFICEVCSSRVFIGSHQWQEHIKAKSHRKRAARE
KKV--
>scaffold-RICC-2011637-Cystopteris_reevesiana
--RVVVILGATGVGKSRLAIDLACKFRGEIINADSMQVYKGFDILTNKVPSKERADIPHH
LLGVVEPNEEFTVKSFRDLAALVIDDIVRRNKLPIVVGGTNYYIQALVS---LDDFFKEC
HSGSLHDLNDGSKEMKGERSIREFGDTETDCD----FDTAVAREGSSSLYEELEMIDKKA
ASGIHPNNTRKLNQLISL------------------------------------------
------------------------------------------------------------
------------------------------------------------------------
------------------------------------------------------------
------------------------------------------------------------
-----
>scaffold-UFJN-2011546-Diplazium_wichurae
KASVVVILGATGVGKSRLAIDLACKFRGEIINADSMQVYKGLDILTNKVPLEERADIPHH
LLGVVEPNEEFTVKSFRDLAL-VIDDIVRRDKLPIVVGGTNYYIQG--------------
--------------------------------------------GSSNLYEELKMIDKKA
AGGIHPNNTRKLNQLISLYKRTGRKPSELLDSNCLDKWGTADSFRYNCCFICLD------
------------------------------------------------------------
------------------------------------------------------------
------------------------------------------------------------
------------------------------------------------------------
-----
>scaffold-UFJN-2083340-Diplazium_wichurae
------------------------------------------------------------
------------------------------------------------------------
------------------------------------------------------------
----------------------------------------------------LDAELSVV
DRFVEQRVDAMMEAGLLHEVSEFYAPGADFTRGLHQAIGVSEFSSMFNNIFSQMEDQELS
KSVPHISTY-----------KQLME-------AYLNNHENEEYVTTVVEAVKRMKSNTRR
LVHTQRRRLNRLETIFKWNLHRVDVTNVLRNTGSLANEMWISEVVSPSVSMVEKFLKRPF
QETNKQELNISKHDHA---QS----KRFICEVCSSRVFVGSHQWQEHINARSHRKRAASV
KKVSS
>scaffold-UGNK-2005781-Marattia_attenuata
------------------------------------------------------------
------------------------------------------------------------
---------------------------------------------SLNQYKQLEKIDPQT
ACRVHPNDSRRVYRYLKIYYDTGRKPSELFEGYRLKKWGSADTLRYNCCFFWVDAKTPVL
DKYVEERVDVMMQAGLLNEVADFYVPGAEYTRGLRQAIGAVEFSAFFDALSCWTKEQRIE
LIKDIVKG-----LSLGYDNKVAEEEI---------DQNISLYKDMVTFAVKKIKINTRR
LVRLQKRRLGKLGKQYGWKLHRLDVSDVLKMDGSESADLWERSVLRPSVDILKQFLSHI-
------------------------------KACGDRVFIGWHQWQQHISGNKHKKKVSRI
KKMAE
>scaffold-UGNK-2005782-Marattia_attenuata
------------------------------------------------------------
------------------------------------------------------------
---------------------------------------------SLNQYKQLEKIDPQT
ACRVHPNDSRRVYRYLKIYYDTGRKPSELFEGYRLKKWGSADTLRYNCCFFWVDAKTPVL
DKYVEERVDVMMQAGLLNEVADFYVPGAEYTRGLRQAIGAVEFSAFFDALSCWTKEQRIE
LIKDIVKG-----LSLGYDNKVAEEEI---------DQNISLYKDMVTFAVKKIKINTRR
LVRLQKRRLGKLGKQYGWKLHRLDVSDVLKMDGSESADLWERSVLRPSVDILKQFLSHIS
EGQLEVEHQLESENLDSLDYKKKNRKRFICEACGDRVFIGWHQWQQHISGNKHKKKVSRI
KKMAE
>scaffold-VIBO-2075577-Osmunda_javanica
------------------------------------------------------------
------------------------DDILQCEKLPIVVGGTNYYIQALVSSYLMDDFLKDD
QFNSQGDLRHSPTYANKESNADNALAPSS-------EQGKCTVLSSSSEYERLKMIDPEA
ACRVHPNNMRKLNRYMEIYEQTGRKPSELFREERLNKWGTADTLRYNCCFLWLDAEMNVL
DRFVDQRVEAMMEAGLLEEILRFYAPGADYTRGLCQAIGVAEFSTLFDSLSHCINDQSLD
LIHDLCEG-----LPLTEGITEPKEAF-----AGGNDQNSNLYKEMISNAVQKMKTNTRK
LVRLQKRRFKKLEMHFGWYLHRLDVTEVLENSGCQSDGLWLRNVVRPAMDIVNQFLQHVS
EDKVPFGDRIERLEFDSIGDQRQLWKQFICEACESRVFIGLHQWQEHIACRAHRKRVARL
KK---
>scaffold-XWDM-2017467-Cystopteris_fragilis-2_samples_combined
KARVVVILGATGVGKSRLAIDLACKFRGEIINADSMQVYKGLDILTNKVPSEERADIPHH
LLGVVEPNEEFTVKSFRDLAALVIDDIVRRNKLPIVVGGTNYYIQALVSAYLLDDFFKEC
HSGSLHDLNDGSKEMKGERSIRDFGDTETDCD----YDTPVAREGSSSLYEELEMIDKKA
AGGIHPNNTRKLNQLISLYKRTGRKPSELLDSNCLD------------------------
------------------------------------------------------------
------------------------------------------------------------
------------------------------------------------------------
------------------------------------------------------------
-----
>scaffold-XXHP-2012457-Cystopteris_fragilis-fronds
KARVVVILGATGVGKSRLAIDLACKFRGEIINADSMQVYKGLDILTNKVPSEERADIPHH
LLGVVEPNEEFTVKSFRDLAALVIDDIVRRNKLPIVVGGTNYYIQALVSAYLLDDFFKEC
HSGSLHDLNDGSKEMKGERSIRDFGDTETDCD----YDTPVAREGSSSLYEELEMIDKKA
AGGIHPNNTRKLNQLISLYKRTGRKPSELLDSNCLD------------------------
------------------------------------------------------------
------------------------------------------------------------
------------------------------------------------------------
------------------------------------------------------------
-----
>scaffold-YOWV-2065101-Cystopteris_protrusa
------------------------------------------------------------
------------------------------------------------------------
------------------------------------------------------------
-------------------------------------WGTADSFRYNCCFICLDAELSMV
DRFVEQRVDAMMQAGLLHEVSEFYAPGADFTRGLHQAIGVSEFSSMFSNIFSQMEDQCSS
KSVPHISTY-----------KQLME-------AYLNNHENKEYVTTVLEAVKKMKSNTRR
LVRIQRRRFNRLETLFKWNLHRVDVTNVLRNTGCLANEMWLSEVVSPSVSIVEKFLKVPF
QETNKQQLNISKHDHA---QS----ERFVCEVCSSRVFIGSHQWQEHIKARSHRKRAAGL
KKVSS
>scaffold-ZRAV-2135602-Polypodium_hesperium-2_samples_combined
KASVVVILGATGVGKSRLAIDLACKFRGEIINADSMQVYKGLDILVNKVPIEERAGIPHH
LLGVVEPNKEFTAKSFRDIAASIIDDIVRRDKLPIVVGGTNYYIQALVSAYLLDDFLAET
HSRSLHDSDDGAKEMEGERPIGRSWEVETGCD----FEIAVAKDGSSSLYEELKTIDEKS
AESIHPNNTRKLSQLISLHKRSGIKPSELLDSSYLDDWGTADSFRYNCCFICLDAELSVV
DRFVDQRVDAMMQAGLLHEVSEFYAPGADFTRGLHQAIGVPEFSSLFNNVYSQ-------
------------------------------------------------------------
------------------------------------------------------------
------------------------------------------------------------
-----
>Abies_alba_AALBA5B012222P1_partial_cds
------------------------------------------------------------
------------------------------------------------------------
------------------------------------------------------------
-----------------------------------QKWGRADSFRYDCCFLWVDASLTVL
DKYVEHRVDSMIEAGLLEEVSAFYDPKADYTHGLQQAIGVREFEKFFSAFPP--------
GREVTSCGPSADILADYHDTDTSTPSETSS--QEIVKLDKGSHKILLDAAIEKMKSNTCK
LVRRQKRRLNRLKTFFGWNLHQLDSTAALETFS---------------------------
------------------------------------------------------------
-----
>Picea_lambertina_PILA_28529
KHKVVVIMGATGSGKSRLAIDLAQRFPAEILNADCMQVYEGLDIVTNKVPVEERKGVIHH
LLGTVSSKVNFTSMDFRDTAISIIDSIISRKHLPIIVGGSNSYIQALVS--MVDDVMKNG
DD----DLKTSERPLGICSNAGSVNDLHKRCDNDVQ--------NTSNQF------DPIA
TNGVHPTDFS-----------------------KGQKGDTADSFRYDCCFLWLDASLPVL
DKFVEDRVDFMIEAGLLEEVSAFYDPKADYTHGLWQAIGLREFEEFFNAFPPSKAKG---
--------------------------------QEIEKLDKGTHKILLDAAIGRMKTNTCQ
LVRKQKQRINRLKTFFGWNLHQLDSTKALETSGSESLEHWEMMVVDISMDVVKRFLSERA
CETSLKENVETRVDSMHPEQAQDLWTH----SCEDR-LAEIKCFREHMNG-SNINLVVHI
KGKFC
>Picea_lambertina_PILA_34897
KHKVVVILGATGAGKSRLAIDLAQHFPAEILNADSMQVYAGLDILTNKVPLAERKGVPHH
LLGTINSNTSFTSKDFRDMAIPIIDSIISRKRLPIIVGGTNYYVQALVSSYLVDDVMEDG
DE----DLKTCQGQFSVCSNAGSANDLHKRCNDEVR--------NASNPFDQLKEIDPVA
ANRLHPNDGRKINRYLDIFKMTGILPSKLFLGEKSKKWGRADSFRYDCCFLWVDASLTVL
DKYVEHRVDSMIEAGLLEEVSAFYNPKADYTHGLQQAIGVREFKEFFSAFLPGSKLALIA
GEEFTSCGQSADILADNYDTDNLAASEASS--QEIAKADKESYKILLEAAIERMKANTCK
LVRRQKRRLNRLKTFFGWNLHQLDSTAALETFGSESHELWGKMVVNTSVDLVKRFFSERA
CTAISDENVEIRVDSVHPEQARDLWTQYVCEVCGDRVLRGAHEWEQHQLGRSHRRQILRF
KKKFY
>Picea_taeda_PITA_04621
------------------------------------------------------------
------------------------------------------------------------
------------------------------------------------------------
------------------------------------------------------------
----------MIEAGLLEEVSAFYNPKADYTHGLQQAIGVREFKEFFSAFPPGSKLALFA
GEEVTRCGRSAYILADNYDTDNLAASEASS--QEIAKTDKGSYNILLDAAIERMKANTCK
LVRRQKRRLNRLKTFFGWNLHQLDSTAALETFGSESHELWGKMVVNTSVDLVKRFLSERA
CTAISDENVEIRVDSVHPEQARDLWTQYVCEACGDRVLRGAHEWEQHKLGRSHRRQILRF
KKKFY
>Picea_taeda_PITA_07895
------------------------------MRHTSEESWSGLTLD---------------
--------------------------------------------RALVSSYLVDDVMEDG
DE----DLKTNQGKFSVSSNAGSANDLHKKCDDEVR--------NESNPFDQLKEIDPVA
ANRLHPNDGRKVSILYSIS----FLKSHKF------------------------------
------------------------------------------------------------
------------------------------------------------------------
------------------------------------------------------------
------------------------------------------------------------
-----
>Picea_taeda_PITA_13597
KHKVVVIMGATGSGKSRLAIDLAQHFPAEILNADCMQVYEGLDIVTNKVPVEERKGVIHH
LLGTVSSKVNFTSSDFRDTAIPIIDSIISRKHLPIIVGGSNSYIQALVS--MVDDAMKNG
DD----DLKTSERPFVICSNAGSVNDLHKRCDNDVQ--------NTSNQFDQVEDIDLIT
ANGIRPDDVQNTSNKFDLIATNGVHPTDFSKGEYSIKCSTTFSFLYA-------------
-----------------------------KSKG---------------------------
------------------------------------------------------------
------------------------------------------------------------
------------------------------------------------------------
-----
>Pseudotsuga_menziesii_PSME_08559
SKKVIVIAGTTGVGKSQLSIQLAQKFNGEVINSDSMQVYKDIPIITNKHPLQEREGIPHH
VMNHVDWSEEYYSHRFETECMNAIEDIHRRGKIPIVVGGTHYYLQTLFNKRV--DTKSSE
RKLTRKQILEST--------------------------------DPDVVYNTLVKCDPDI
ATKYHPNDYRRVQRMLEIYYKTGKKPSETFNEQKI-------TLKFDTLFLWLYSKPEPL
FQRLDDRVDDMLERGALQEIKQLYSTPEQCENGVWQVIGFKEFLPWLTGKTDDNTVK---
----------------------------------------------LEDCIERMKTRTRQ
YAKRQVKWIKKLIPDIKGDIYLLDATDLSQ---------WDTNASQRAIAISNDFISNRP
IKQERAPKALEELLSKGETTMLDDWTHYTCNVCRNAVAIGEKYWKIHLGSRRHKSNLKRN
TRQAD
>Pseudotsuga_menziesii_PSME_17917
KHKVVVIMGATGSGKSRLAIDLAQRFSAEILNADCMQVYEGLDIVTNKVPIEERKGVPHH
LLGTINPNVNITSVDFRDMAIPIIDSIVSRKRLPIIVGGSNSFIQALVCSWMVDYVMKNG
DD----ALKTSERPPSVCRNAVSANDLHKRCDVDVQ--------NTSNQFDQVEEIDPVA
TNGVCSDDIRNASKQIDLIATNGIHPNDFNKGSKGQKWDTADSFRYDCCFLWLDASLPVL
DKFVQNRVDFMIEAGLLEEVSAFYDPKADYTHGLWQAIGLCEFKEFFNAFPPEANG----
--------------------------------QEIEKLDKGSYNILLDAAIERMKSNTCQ
LVRKQKGRINQLKTVNGWNLHQLDSTKALETSGSESLEHWQGMVVNTSMDLVKKFLSEHI
CETRLKEKVETGVDSTHPEQAQELWTQYACE---DR-LTEINRFKEHMKG-SNINLVVHI
GGKFC
>Sequoiadendron_giganteum_SEGI_00374
-------------------MDL------EFLKERDL----GLGV-----------GVPHH
LLGTINPNVKFTSKDFRDMAIPIIDSIISRKCLPIIVGGTNYYIQFL-------------
------------------------------------------------------HFDPSC
SILRSPSD--------DLAGMCNGMPTQPQKG----------------------------
------------------------------------------------------------
------------------------------------------------------------
------------------------------------------------------------
------------------------------------------------------------
-----
>Sequoiadendron_giganteum_SEGI_15838
------------------------------------------------------------
------------------------------------------------------------
------------------------------------------------------------
------------------------------------------------------------
------------------------------------------------------------
------------------------------------------------------------
------------------------------------------MVVDTSINLVKTFLSENA
NASNSNSKDVARVDSTDADKARDLWTQYVCEDC-DRVLRGAHEWEQHKLGRAHRRQILRL
KKKFY
>scaffold-CDFR-2063847-Manoao_colensoi
KPKVVVILGATGAGKSRLAIDLAQHFPAEILNADSMQVYEGLDVLTNKVTVDERKDVPHH
LLGTINPNVEFTSKDFRDMAIPIIDSIISRKRLPIIVGGTNYYIQALVSSYLVDDVMDGG
DT----DLKTTQAPFNASSDAGKDGNATEGCSGEVY--------TTSNPFDRLKEIDPVA
ANRLHPNDVRRVIRYIDIYETTGILPSKIFQSEKSKNWGRADSFRYDCCFLWVDASLPVL
DKYVEQRVDSMIDGGLVKEVSGFYDPNADYTRGLRQAIGVREFEKFFAAFPPDNKSSALS
ATESASCRSNTDSLVANLDTKTLATSDETTNFQDNTEGNRMRHKILLDDAIKRMKVNTCK
LVRRQKRRLNRLKASFGWKLHQLDVTKALETTGTESMEFWNTMVVDTSIDLVKTFLSNNA
NAPDVKEKAVSRDDSTVADQSRDLWTQYVCEAC-DRVLRGDHEWEQHRLGRSHRRQVLR-
-----
>scaffold-EGLZ-2007432-Prumnopitys_andina
KPKVVVILGATGAGKSRLAIDLAQHFPAEILNADSMQVYEGLDVLTNKVTVDEMKGVPHH
LLGTINPNVEFTSKDFRDMAIPIIDLIISRKRLPIIVGGTNYYIQALVSSYLVDDVMDGG
DK----DLKTTQTPFNASSDAGKDGNATEGCSGEVY--------GASNPFDRLKEIDPVA
ANRLHPNDVRRVVRYLDIFETTGILPSKIFQSEKSKKWGRADSFRYDCCFLWVDASLPVL
DKYVEQRVDSMIDCGLLKEVSGFYDPKADYTRGLRQAIGVREFENFFAAFPPENKSTVLS
ASEPTSTGSNADSLGAKLDTKTLAISDETTNFQDNMEVNRTSHKMLLDDAIKRMKVNTCK
LVRRQKRRLNRLKAFFGWDLHQLDVTKALETTGSESIEFWNTMVVDTSIDLVKTFLSTNA
SVSDLKEKAVFRDDSTGPDQSRDLWTQYVCEAC-DRVLRGAHEWEQHKLGRSHRRQLLR-
-----
>scaffold-FMWZ-2058763-Dacrycarpus_compactus
KPKVVVVLGATGAGKSRLAIDLAQHFPAEILNADSMQVYEGLDVLTNKVPVDERKDVPHH
LLGTINPNVEFTSKDFRDMAIPIIDSIISRKHLPIIVGGTNYYIQALVSLYLVDDVIDGG
DK----DLKTTQTPLDTCSDAGKDGNAAEGCSGEVY--------RASNPFDRLKEIDPVA
ANRLHPNDVRRVVRYLDIFETTGILPSKIFQSEKSKKWGRADSFRYDCCFLWVDASLPVL
DNYVEQRVNFMIDGGLLQEVSGFYDPKADYTRGLRQAIGVKEFEKFFSAFPPENKSTVLS
ATEPTSSGSNADSLGANLDKKTLATSDETTNFEDNIEGNRMRHKMLLDDAIKRMKVNTCK
LVRRQKRRLNRLKVFFGWNLHQLDVTKALETTGSESMEFWNTMVVNTSIDLVKTFLSKNA
SLPDMKDKAVFRDDSTGPDQSRDLWTQYFCDAC-DRVLRGAHEWEQHNLGRSHRRQVLR-
-----
>scaffold-HILW-2017754-Acmopyle_pancheri
KPKVVVVLGATGAGKSRLAIDLAQHFPAEIVNADSMQVYEGLDVLTNKVTVDERKDVPHH
LLGTINPNVEFTSKDFRDMAIPIIDSIISRKHLPIIVGGTNYYIQALVSLYLVDDVMDGG
DK----DLKTTQTPFNACSDAGKDGNTTEGCSGEVY--------RASNPFDRLKEIDPVA
ANRVHPNDVRRVVRYLDIFETTGILPSKIFQSEKSKKWGRADSFRYDCCFLWVDASLPVL
DKYVEQRVDSMIDGGLLKEVSGFYDPKADYTRGLRQAIGVKEFEKFFAAFPPENKSTVLS
ATEPTSSGSNADSLGAKLDTKTLATSDETTNFQGNMEGNRMRHKMLLDDAIKRMKVNTCK
LVRRQKRRLNRLKAFFGWNLHQLDVTKVLETTGSESMEFWNAMVVNTSIDLLKTFLSNNA
SAPDLKEKDVFRDDSTGPDQSRDLWTQYVCEAC-DRVLRGAHEWEQHKLGRSHRRQVLR-
-----
>scaffold-IZGN-2073892-Dacrydium_balansae
KPKVVVILGATGAGKSRLAIDIAQHFPAEILNADSMQVYEGLDVLTNKVPVDERKDVPHH
LLGTINPNVEFTSKDFRDMAIPIIDSIISRKHLPIIVGGTNYYIQALVSLYLVDDVMDSG
DK----ELKTTQTPFNACSDA---GNATEGCSGEVY--------RVSNPFDRLKEIDPVA
ANRVHPNDVRRVVRYLDIFETTGILPSKIFQSEKSKKWGRADSFRYDCCFLWVDASLPVL
DKYVEQRVNSMINGGLLQEVSGFYDPKADYTRGLRQAIGVKEFEKFFAAFPPENKSSVVS
ATETTSSGSNADILGANLDTKTLATSDDTTNFEDNMEGNRMRHKMLLDDAIKRMKVNTCK
LVRRQKRRLNRLKAFFGWNIHQLDVTKALETTGSESMEFWNTMVVNTSIDLVKTFLSNNA
SAPDLKDKAVLRDDSTGPDQSRDLWTQYVCEDC-DRVLRGAHEWEQHKLGRSHRRQVLRQ
K----
>scaffold-JRNA-2010783-Phyllocladus_hypophyllus
KPKVVVILGATGAGKSRLAIDLAQHFPAEIVNADSMQVYEGLDVLTNKVPVDERKDVPHH
LLGTINPNVEFTSKDFRDMAIPIIDSIISRKCLPIIVGGTNYYIQALVSSYLVDDVMGGG
DK----DLKTTQTPFNASSDAGKDGNTTEGCSGEVY--------SASNRFDRLKEIDPVA
ANRLHPNDVRRVNRYLDIFETTGILPSKIFQSEKSKKWGRADSFRYDCCFLWVDALLPVL
DKYVERRVDSMIDDGLLKEVSGFYDPKADYTRGLRQAIGVQEFQNFFAAFPPENKSTVLS
ASEPTTSGSNADSLGVNLDTKTLATSDETTNFQDNMEGNRMSHKMLLDDAIKKMKVNTCK
LVRRQKRRLNRLKGFFGWDLHQLDVTKALETTGSESLEFWNTMVVDPSIDLVKTFLSNNA
SAQDLKEKAVFRDDSTGPDQSRDLWTQYACEAC-DRVLRGAHEWEQHRLGRSHRRQVLR-
-----
>scaffold-MHGD-2074164-Microcachrys_tetragona
KPKVVVILGATGAGKSRLAIDLAQHFPAEILNADSMQVYEGLDMLTNKVPVDERKDVPHH
LLGTINPNVEFTSKDFRDMAIPIIDSIISRKHLPIIVGGTNYYIQALVSLYLVDDVMDGE
DK----DLKMTQTPFNACSDAGKDGIATEGRSGEVY--------SASNPFDRLKEIDPVA
ANRLHPNDVRRVFRYLEIFETTGILPSKIFQSEKSQKWGTADSFRYDCCFLWVDASLPVL
DKYVEQRVDTMIDGGLLKEVSGFYDPKADYTRGLRQAIGVKEFEKFFAAFPPENKSNVLS
ATEPTSSGSNADSLGANLDAKTLATSDETTNFQDNMEGNRMRHKMLLDDAIKRMKVNTCK
LVRRQKRRLNRLKAFFGWNLHRLDVTKALETTGSESIEFWNTMVVNTSIDLVKTFLSNDT
NAPDLKEKGVFRDDSTGPDQSRDLWTQYVCEAC-DRVLRGAHEWEQHKLGRSHRRQVLRL
KKK--
>scaffold-NRXL-2064130-Metasequoia_glyptostroboides
KAKVVVILGATGAGKSRLAIDLAHHFPAEILNADSMQVYEGLDVLTNKVPLHERKGVPHH
LLGTINPNVEFTSKNFRDMAIPIIDSIISRKCLPIIVGGTNYYIQALVSSYLVDDVMDV-
------------------------GNQNKGCTDVVC--------NESNPFDQLKEIDPVA
ANRLHPNDVRRIKRYLDIHKTTGILPSEIFQGEKSKNWGREDSFRYDCCFLWVDASLPVL
DKYVEQRVDSMVEGGLLKEVSGFYDPKADYTRGLRQAIGVREFENFFTVSPPDSKLVVFD
SKEPTNGRPNADSVNVHFDTKTVATTEERVDCHEIAEVDKTDHKVLLDEAIKRMKANTCK
LVRRQKRRLNRLRTFFRWKLHQLDVTKALETTGSESLEFWKTMVVDTSINLVKTFLSENA
NASNSKEKDVARVDSTDADKARDLWTQYVCEDC-DRVLRGAHEWEQHKLGRAHRRQILRL
KKK--
>scaffold-OWFC-2013169-Halocarpus_bidwillii
KPKVVVILGATGAGKSRLAIDLAQHFPAEILNADSMQVYEGLDVLTNKVPVDERKDVPHH
LLGTINPNVEFTSKDFRDMAIPIIDSIISRKCLPIIVGGTNYYIQALVSSYLVDDVMDGG
DQ----DLKTTQTPFNASSDAGKDSNATEGCVGEVY--------SASNAFDRLKKIDPVA
ANRLHPNDFRRVSRYLDIFETTGVLPSKIFLSEKSQKWGRADWSRYDCCFLWVDASLPVL
DKYVEQRVDFMIDGGLLKEVSGFYVPKADYTRGLRQAIGVREFENFFAAFPPENKSTVLS
ATEPTSSGSNADSLGANLDTKPLATSDETSNFRDNMEGNRMNRKMLLDDAIKRMKVNTCK
LVRRQKRRLNRLKAFFGWNLHQLDVTKALETTGSESMEFWNTMVVHTSIDLVKTFLSNNA
SAPDLKEKAVFRDDSTGPDQSRDLWTQYVCEAC-DRVLRGSHEWEQHKLGRSHRRQVLRL
KKK--
>scaffold-PLYX-2003490-Falcatifolium_taxoides-2_samples_combined
KPKVVVILGATGAGKSRLAIDIAQHFPAEILNADSMQVYEGLDVLTNKVPVDERNDVPHH
LLGTINPNVEFTSKDFRDMAIPIIDLIISRKHLPIIVGGTNYYIQALVSLYLVDDVMDSG
DK----ELKTTQTPFNACSDA---GNATEGCSGEVY--------RVSNPFDRLKEIDPVA
ANRVHPNDVRRVVRYLDIFETTGILPSKIFQSEKSKKWGRADSFRYDCCFLWVDASLPVL
DKYVEQRVNSMIDGGLLQEVSGFYDPKADYTRGLRQAIGVKEFEKFFAVFPPENKSSVVS
ATETTSSGSNADILGANLDTKTLATSDETTNFEDNMEGNRMRHKMLLDDAIKRMKVNTCK
LVRRQKRRLNRLKAFFGWNLHQLDVTKALETTGSESMEFWNTMVVNTSIDLVKTFLSNNA
SAPDLKDKDVLRDDSTGPDQSRDLWTQYVCEDC-DRVLRGAHEWEQHKLGRSHRRQVLRQ
K----
>scaffold-QCGM-2008912-Saxegothaea_conspicua
KPKVVVVLGATGAGKSRLAIDLAQHFPAEILNADSMQVYEGLDVLTNKVTLDERKDVPHH
LLGTINPNVEFTSKDFRDMAIPIIDSIISRKLLPIIVGGTNYYIQALVSLYLVDDVMDSG
DK----DSKMTQTHFNACSDAGKDGNATEGCSGEVY--------SANNPFDRLKEIDPVA
ANRIHPNDVRRVVRYLDIFETTGILPSKIFQSEKSQKWGRADSFRYDCCFLWVDASLPVL
DKYVEQRVDSMIDVGLLKEVSGFYVPKADYTRGLRQAIGVREFENFFSAFPPENKSTVLS
ATEPTSSGSNADSVGANLDTKILATSDETTNFQDNTEGNRMRHKMLLDDAIKRMKVNTCK
LVRRQKRRLNRLKAFFGWNLHQLDVTKALETTGSESMEFWNTMVVNTSIDLVKTFLSNNA
SAPDLKEKAVFRDDSTGPDQSRDLWTQYVCEAC-DRVLRGSHEWEQHKLGRSHRRQVLR-
-----
>scaffold-QHBI-2007590-Falcatifolium_taxoides-A
KPKVVVILGATGAGKSRLAIDIAQHFPAEILNADSMQVYEGLDVLTNKVPVDERNDVPHH
LLGTINPNVEFTSKDFRDMAIPIIDLIISRKHLPIIVGGTNYYIQALVSLYLVDDVMDSG
DK----ELKTTQTPFNACSDA---GNATEGCSGEVY--------RVSNPFDRLKEIDPVA
ANRVHPNDVRRVVRYLDIFETTGILPSKIFQSEKSKKWGRADSFRYDCCFLWVDASLPVL
DKYVEQRVNSMIDGGLLQEVSGFYDPKADYTRGLRQAIGVKEFEKFFAVFPPENKSSVVS
ATETTSSGSNADILGANLDTKTLATSDETTNFEDNMEGNRMRHKMLLDDAIKRMKVNTCK
LVRRQKRRLNRLKAFFGWNLHQLDVTKALETTGSESMEFWNTMVVNTSIDLVKTFLSNNA
SAPDLKDKAVLRDDSTGQDQSRDLWTQYVCEDC-DRVLRGAHEWEQHKLGRSHRRQVLRQ
K----
>scaffold-SCEB-2009421-Podocarpus_coriaceus
KPKVVVISGATGAGKSRLAIDLAQHFPAEILNADSMQVYEGLDVLTNKVTLDERKDVPHH
LLGTINPNVEFTSKEFRDMAIPIIDSIISRKHLPIIVGGTNYYIQALVTLYLVDDVMDGG
DK----DLKTTQTPFNACSDAGKDGNATEGSSGDVY--------RASNPFDRLKEIDPVA
ANRLHPNDVRRVVRYLDIFETTGILPSTIFQSEKSKKWGTEDSFRYDCCFLWVDASLPVL
DKYVEHRVDSMIDGGLLTEVSGFYDPKADYTRGLRQAIGVKEFEKFFAAFPPENKSTVFP
PTEPTSDGSNADSLGANLDTKTLATSDETSNFQDNMEGNRIRHKMLLDDAIKRMKVNTCK
LVRRQKRRLNRLKAFFGWNLHQLDVTKALETTGSESMEFWNTMVVNTSIDLVKIFLSNNA
SAPDLKEKAVFRDDSTGSDQSRDLWTQYVCEAC-DRVLRGAHEWEQHKLGRSHRRQVLRL
KKK--
>scaffold-UUJS-2011536-Nageia_nagi
KPKVVVVLGATGAGKSRLAIDLAQHFPAEILNADSMQVYEGLDVLTNKVPLDERKDVPHH
LLGTINPNVEFTSKEFRDMAIPIIDSIISRKHLPIIVGGTNYYIQALVTLYLVDDVMDGG
DK----DLKTTQTPFNACSDAGKDGNATEGSSGDIY--------RASNPFDRLKEIDPVA
ANRLHPNDVRRVMRYLDIFETTGILPSKIFQSEKSKKWGRADSFRYDCCFLWVDASLPVL
DKYVEQRVDSMIDGGLLKEASGFYDPKADYTRGLRQAIGVKEFEKFFAAFPPENKSTVLP
PTEPTSSGSNADSLGANLETKKLATSDETTNLQDDMEGNRMRHKLLLDDAIKRMKVNTCK
LVRRQKRRLNRLKAFFGWNLHQLDVTKALETTGSESIEFWNTMVVNTSIDLVKTFLSNNG
SAPDLKEKAVFRDDSTGPDQSRDLWTQYVCEAC-DRVLRGAHEWEQHKLGRSHRRQVLRL
KKK--
>scaffold-XLGK-2004442-Podocarpus_rubens
KPKVVVILGATGAGKSRLAIDLAQHFPAEILNADSMQVYEGLDVLTNKVPLDERKGVPHH
LLGTINPNVEFTSKEFRDMAIPIIDSIISRKHLPIIVGGTNYYIQALVTLYLVDDVMDGG
DK----DLKTTQTPFNACSDAGKDVNATEGSSGDIY--------RASNPFDRLKEIDPVA
ANRLHPNDVRRVARYLDIFETTGILPSKIFQSEKSKKWGREDSFRYDCCFLWVDASLPVL
DKYVEQRVYSMIDGGLLTEVSGFYDPKADYTRGLRQAIGVKEFEKFFAAFPPENKSTALP
PTETTSSGSNADSLGANLDTKTLATSDETSNFQDNMEGNRMRHKMLLDDAIKRMKVNTCK
LVRRQKRRLNRLKAFFRWNLHQLDVTNALETTGSESMEFWNTMVVNTSIDLVNTFLSKNA
SVPDLKEKAVFRDDSTGPDQSRDLWTQYVCEAC-DRVLRGAHEWEQHKLGRSHRRQVLRL
KKK--
>scaffold-YFZK-2044210-Sciadopitys_verticillata
KVKVVVILGATGSGKSRLAIDLAHHFPAEILNADSMQVYEGLDVLTNKVPLEERKGAPHH
LLGTINPNQEFTSRDFRDMAIPIVDSIISRKRLPIIVGGTNYYIQALVSSYLVDDVMEGG
YE----DLKKTQRPFNVCGDAASDYNPNKGSSGEVC--------SASNPFDRLKEIDPVA
ANRLHPNDVRRINRYLDIFETTGILPSKIFQGGKSKKWGRADSFRYDCCFLWVDASLPVL
DKYVEHRVESMIDGGLLEEVSGFYDPKADYTRGLRQAIGVREFEKIFTAFPPGSKSVIFP
GREAKSCRSNADRVDVHFATETLASSEETTAFHEITEVNKISQKILLDDAIKRMKANTCK
LVRRQKRRLNRLKTFFGWNLHRLDVTKALETTGSESLEFWKTMVVETGIDLVKTFLSENA
SALNSNSKDISRIDNMGQDQARDLWTQYVCEAC-DRVLRGAHEWEQHKLGRSHGRQILR-
-----
>scaffold-ZQVF-2021672-Cunninghamia_lanceolata-2_samples_combined
KAKVVVILGATGAGKSRLAIDLAHHFPAEILNADSMQVYQGLDVLTNKVPLDERKGVPHH
LLGTINPNEEFTSKDFRDMAIPIIDSIISRKCLPIIVGGTNYYIQALVSSYLVDDVMDVG
DE----DLKISERAFNVSGYAGRGGNQNEGCTRVIC--------NESNPFNRLKEIDPVA
ANRLHPNDVRRINRYLDIFETTGVLPSKIFQGEKSKNWGREDSFRYDCCFLWVDASLPVL
DKYVEQRVDSMVEGGLLEEVSGFYDPKADYTRGLRQAIGVREFEKFFTLSPPDSKLAVFG
STEPTNCRPNADGVNVHFDTKTMETSEETGDCHEIAEVNKTGHKILLDEAIKRMKANTCK
LVRRQKRRLNRLRTFFGWKLHQLDVTKALETTGSESLEFWKTRVVDTSINLVKTFLSENA
NASNSKEKDVVRVDSKDPDQARDLWTQYVCEDC-DRVLRGAHEWEQHKLGRAHRRQILR-
-----
>scaffold-ZQWM-2012609-Lagarostrobos_franklinii
KPKVVVILGATGAGKSRLAIDLAQHFPAEIVNADSMQVYEGLDVLTNKVPLDERKDVPHH
LLGTINPNVEFTSKDFRDMAIPIIDSIISRKRLPIIVGGTNYYIQALVSSYLVDDVMDGG
DK----DLKTTQTPFNASGDAGKDGNATEGCSGEVY--------SASKPFDRLKEIDPVA
ANRLHPNDVRRVNRYIEIFETTGKLPSKIFQSEKSQKWGRADSFRYDCCFLCVDASLHVL
DKYVEQRVDCMIDCGLLTEVSGFYDPKADYTRGLRQAIGVQEFEKFFAAFPPESKSAVLS
ATEPTSSGSNADSLSINLDTKTLATSDKSTNFQDNMEGNRTSRKMLLDDAIKGMKVNTCK
LVRRQKRRLNRLKEFFGWNLHQLDVTKALKTTGSESMDFWNTMVVDTSIDLVKTFLSNNA
SAPNLKEK----DDSTVPDQSRDLWTQYVCEAC-DRVLRGAHEWEQHKLGRSHRRQVLRL
KKK--
>scaffold-ZYAX-2014633-Taxus_cuspidata
KEKVLVILGATGSGKSRLAIDLAHHFPAEILNADSMQVYQGLDVLTNKVPFHERKGVPHH
LLGTINSNKEFTSKDFRDMAIPIIDSIISRNCLPIIVGGTNYYIQALVSSYLVDDVMEVG
DE----DLKRSKIPFNVCSFAGRGGNQNKRCTGVVC--------NESNPFDRLKEIDPVA
ANRLHPNDVRRINRYLDIFETTGILPSKIFQGEKSKKWGREDSFRYDCCFLWVDASLPVL
DKYVEQRVDSMVEAGLVEEVSGFYDPKADYTRGLRQAIGVREFENYFTVSPPDSKSTVFD
GGELTRCGPNADSLDVHFDKKTMATSEETGDCHEMAEVNMISHKILLDDAIKRMKANTCK
LVRRQKRRLNRLMNFFGWKLHKLDVTKALETTGAESLEFWKIMVVDASIDLVKTFLSENA
RSLNVKEKIVVRVDSKGPDPARDLWTQYVCEAC-DRILRGAHEWEQHKLGRAHRRQILR-
-----
>scaffold-IRBN-2157897-Scapania_nemorosa
---MLVIIGATGTGKSKLAVELATRFNGEIINGDAMQMYKGLPIITNKIPDNERNSIPHH
LIDFIGLDEEWTVGRFVSETQRVVREIRSRGRLPILVGGTHYYTQSLLFKDSVDRTAGNG
LQIKQVN-----------------------------KEWPVLSASTEEMYARLEELDPVI
ARRWHPKDRRHIRRSLEICLETGQRASDVYQDQEKQKRNPSEHLRYPSLIFWLQAEDDSL
RARLNARVETMVASGLLEEAMDMSNSSLDLGKGIWVSIGYKQMQPYLALLRSESISK---
----------------------------------------QELLRVRNECIEAVKAATRQ
YAKRQNRSIRLLADLLADKMFLMDCTDLGR---------WTEMVSEP-------------
------------------------------------------------------------
-----
>scaffold-TFDQ-2011863-Monoclea_gottschei
---LVVVLGSTGTGKSELAVELATRLNGEVINADAMQLYNGLPIITNKITPAEQRGVPHH
LLSHISLDETWDVDDFRREANRVIRDIRSRGRLPILVGGSQYYVDPLLFKEVLDDMEMDT
------------------------------------TSFPILQESGEVMLHELRKVDPVM
ADRWHPNDRRKIQRSLEIYLRTG-------------------------------------
------------------------------------------------------------
------------------------------------------------------------
------------------------------------------------------------
------------------------------------------------------------
-----
>scaffold-YPSN-2012784-Noteroclada_confluens
---LVVVIGATGTGKSKLAVDLATRFNGEIINGDAMQMYKGLPIVTNKIPDGERNGIPHH
LLDFIGLEEQWTVHKFVKESTRVVDDITSRGKLPIVVGGTHYYTHALLFKEETDDEEGNA
EDAEARE-----------------------------EDFAILSRPTGEILAKLQQVDPQM
AARWHPRDRRKLQRSLEIWLKTGRKASEVYAEQQERKYAIGEALRYPTLLLWLEAEDAVL
KKRLDARVDSMVESGLVDEAVALTASPVDKTKGIWVSIGYKEMEPCIQEQQTSGANS---
----------------------------------------PQTSHALAQAVEAVKAGTRR
YAKRQSRYIRILANALQKMLFLLDGTNLEN---------WDTDVFEQAQMLVRSFLDGET
LPE-HKTLSELAKRMLSASDEVTNRMAKRCETC-DKILMTTDEWDRHVSSRGHKKAAAAQ
RKRDA
