# Supplementary material for: Water‐related innovations in land plants evolved by different patterns of gene cooption and novelty
Source: New Phytol. 2022 Feb 8;235(2):732–42. doi: 10.1111/nph.17981 (PMC9303528; doi:10.1111/nph.17981)
Supplement: Supplementary file 3 — Dataset S3 Fasta alignments and phylogenetic trees. [file NPH-235-732-s005.zip › Supplementary_Data_3_fasta_alignments_trees/Roots/Primary_roots/IPT2_Q9ZUX7_1_1kp.treefile]

(Bathycoccus_prasinos_XP_007511125.1_predicted_protein:1.9871302337,((((Arabidopsis_thaliana_Q9ZUX7_tRNA_dimethylallyltransferase_2_IPT2:0.6363399961,((Brachypodium_distachyon_I1H865:0.0000020073,Brachypodium_distachyon_I1H864:0.0000020073)100:0.1812704779,Oryza_sativa_indica_B8A9V9_tRNA_dimethylallyltransferase:0.1398938342)100:0.3439576336)90:0.1409273831,Amborella_trichopoda_W1NRJ9:0.4031134432)91:0.2278865814,(Ginkgo_biloba_Gb_24331:0.0655429842,(((Abies_alba_AALBA5B012222P1_partial_cds:0.0757704221,((Picea_lambertina_PILA_34897:0.0039188084,Picea_taeda_PITA_07895:0.3585142679)94:0.0248140368,Picea_taeda_PITA_04621:0.0148450994)98:0.0414387170)79:0.0377510487,((Picea_lambertina_PILA_28529:0.0322742051,Picea_taeda_PITA_13597:0.1723179764)98:0.0642587929,Pseudotsuga_menziesii_PSME_17917:0.1318316505)100:0.3109605638)90:0.1108660734,((((Sequoiadendron_giganteum_SEGI_00374:1.0715212407,((Sequoiadendron_giganteum_SEGI_15838:0.0205930674,scaffold-NRXL-2064130-Metasequoia_glyptostroboides:0.0000022445)100:0.0564044130,scaffold-ZQVF-2021672-Cunninghamia_lanceolata-2_samples_combined:0.0382675593)51:0.0000022184)80:0.0387857348,scaffold-ZYAX-2014633-Taxus_cuspidata:0.0894607638)89:0.0654361136,scaffold-YFZK-2044210-Sciadopitys_verticillata:0.1138481931)69:0.0088931360,((((scaffold-CDFR-2063847-Manoao_colensoi:0.0712769259,((((scaffold-FMWZ-2058763-Dacrycarpus_compactus:0.0404107236,(scaffold-IZGN-2073892-Dacrydium_balansae:0.0064174827,(scaffold-PLYX-2003490-Falcatifolium_taxoides-2_samples_combined:0.0021596113,scaffold-QHBI-2007590-Falcatifolium_taxoides-A:0.0021501677)100:0.0065283128)100:0.0266403796)92:0.0089554136,(scaffold-MHGD-2074164-Microcachrys_tetragona:0.0422424121,((scaffold-SCEB-2009421-Podocarpus_coriaceus:0.0230490443,scaffold-XLGK-2004442-Podocarpus_rubens:0.0253973731)96:0.0064690526,scaffold-UUJS-2011536-Nageia_nagi:0.0231201116)100:0.0161791873)29:0.0000028635)38:0.0021810968,scaffold-HILW-2017754-Acmopyle_pancheri:0.0218037813)52:0.0069548238,scaffold-QCGM-2008912-Saxegothaea_conspicua:0.0377949146)92:0.0079566947)83:0.0023561134,scaffold-EGLZ-2007432-Prumnopitys_andina:0.0375516328)73:0.0043204598,scaffold-OWFC-2013169-Halocarpus_bidwillii:0.0489174027)53:0.0023193490,(scaffold-JRNA-2010783-Phyllocladus_hypophyllus:0.0395795355,scaffold-ZQWM-2012609-Lagarostrobos_franklinii:0.0611645822)61:0.0047957335)100:0.1211900777)85:0.0558205947)82:0.0289798643)100:0.1898042896)89:0.2442745615,((((Azolla_filiculoides_s0064.g035663:0.4103951493,(((((scaffold-LHLE-2068412-Cystopteris_fragilis-young_leaf_unfurling_fiddlehead__appeared_sterile:0.0271309209,(scaffold-RICC-2011637-Cystopteris_reevesiana:0.0214869147,(scaffold-XWDM-2017467-Cystopteris_fragilis-2_samples_combined:0.0000020073,scaffold-XXHP-2012457-Cystopteris_fragilis-fronds:0.0000020073)100:0.0155467462)98:0.0207543534)98:0.0536438531,(scaffold-MROH-2045662-Thelypteris_acuminata:0.0997827608,(scaffold-UFJN-2011546-Diplazium_wichurae:0.0000022789,scaffold-YOWV-2065101-Cystopteris_protrusa:0.0000022638)26:0.0196763164)30:0.0139212661)25:0.0123182671,scaffold-UFJN-2083340-Diplazium_wichurae:0.0493222621)26:0.0171802927,scaffold-NWWI-2127998-Nephrolepis_exaltata:0.1382616247)32:0.0190582648,(scaffold-OQWW-2224598-Davallia_fejeensis:0.0768015994,(scaffold-ORJE-2019838-Phymatosorus_grossus:0.0953332293,scaffold-ZRAV-2135602-Polypodium_hesperium-2_samples_combined:0.0568145188)100:0.0618070974)44:0.0381988520)100:0.2590560776)99:0.1955314691,scaffold-MEKP-2101411-Dipteris_conjugata:0.2577166126)99:0.2721035558,scaffold-VIBO-2075577-Osmunda_javanica:0.2931236886)87:0.1299394199,(scaffold-DFHO-2009131-Danaea_nodosa:0.0943250666,(scaffold-UGNK-2005781-Marattia_attenuata:0.0037582023,scaffold-UGNK-2005782-Marattia_attenuata:0.0000020154)100:0.0607200953)100:0.3513469533)100:0.3565041378)97:0.5574737804,(Pseudotsuga_menziesii_PSME_08559:1.3093923331,((scaffold-IRBN-2157897-Scapania_nemorosa:0.6179171711,scaffold-YPSN-2012784-Noteroclada_confluens:0.4535492266)98:0.3249097073,scaffold-TFDQ-2011863-Monoclea_gottschei:0.5775206868)100:0.5888542059)100:0.5669219974);
