# Supplementary material for: Water‐related innovations in land plants evolved by different patterns of gene cooption and novelty
Source: New Phytol. 2022 Feb 8;235(2):732–42. doi: 10.1111/nph.17981 (PMC9303528; doi:10.1111/nph.17981)
Supplement: Supplementary file 3 — Dataset S3 Fasta alignments and phylogenetic trees. [file NPH-235-732-s005.zip › Supplementary_Data_3_fasta_alignments_trees/Roots/Primary_roots/IPT5_IPT6_Q9C6L1_1_1kp.fasta.aln.trimmed]

>Blastocystis_sp._ATCC_50177/Nand_II_OAO17925.1_tRNA_isopentenyltransferase
MKKNRAVFIVGTTGVGKTKLSIQLAHRFNGEIINADAMQMYHGLNIATAKATVQERDGVP
HHLLDEVDPRTEVTVHDFHKRASQIIADLNEQGKLPIVVGGTHYYIQSLIEPQQHPHQRR
LDNVVIWLSCQPEVLAARLDKRVDGMLAAGLLAENTAFVQRNIDIGRGVWQAIGLKEFMP
LYLDAAEVQEMVARVKVDTQQYAKRQITWIRNRLLAQHLIQLDTSQL---DRWDDVVLNP
AVVEHLM
>Arabidopsis_thaliana_Q9SB60_Adenylate_isopentenyltransferase_4_IPT4
KCNDKMVVIMGATGSGKSSLSVDLALHFKAEIINSDKMQFYDGLKITTNQSTIEDRRGVP
HHLLGELNPAGEVTAAEFRVMAAEAISEITQRKKLPILAGGSNSYIHALLDPENYPFSDK
YDCCFIWIDVDQSVLFEYLSLRLDLMMKSGMFEEIAEFHRSKKKEPLGIWKAIGVQEFDD
YLKMYKAYEKAVRAIKENTFQLTKDQITKINKLRNAWDIKKVDATASFQRKIWNKEVLEP
CIVRSHL
>Arabidopsis_thaliana_Q94ID1_Adenylate_isopentenyltransferase_7_mitochondrial_IPT7
HPKEKVIFVMGATGSGKSRLAIDLATRFQGEIINSDKIQLYKGLDVLTNKVTPKECRGVP
HHLLGVFDEAGNLTATQYSRLASQAISKLSANNKLPIVAGGSNSYIEALVNHSSGFLLNN
YDCCFIWVDVSLPVLNSFVSKRVDRMMEAGLLEEVREVFNPKANYSVGIRRAIGVPELHE
YLRNESMLDVAVKNIKKNTEILACRQLKKIQRLHKKMSMHRVDATEVFQDEAWENLVARP
SIVDKFY
>Arabidopsis_thaliana_Q93WC9_Adenylate_isopentenyltransferase_3_chloroplastic_IPT3
GPKDKVVVIMGATGTGKSRLSVDIATRFRAEIINSDKIQVHQGLDIVTNKITSEESCGVP
HHLLGVL-PEADLTAANYCHMANLSIESVLNRGKLPIIVGGSNSYVEALVDDKENKFRSR
YDCCFLWVDVALPVLHGFVSERVDKMVESGMVEEVREFFDFSNDYSRGIKKAIGFPEFDR
FFRNEQLLSKVLEEIKRNTFELACRQREKIERLRKVWSIQRVDATPVFANVAWERLVAGP
STVSRFL
>Arabidopsis_thaliana_Q94ID3_Adenylate_isopentenyltransferase_1_chloroplastic_IPT1
NRKDKVVVILGATGAGKSRLSVDLATRFPSEIINSDKIQVYEGLEITTNQITLQDRRGVP
HHLLGVINPHGELTAGEFRSAASNVVKEITSRQKVPIIAGGSNSFVHALLDPKFDPFSSR
YECCFIWVDVSETVLYEYLLRRVDEMMDSGMFEELSRFYDPVKETRFGIRKAIGVPEFDG
YFKEYPAYDKAVDDIKRNTWTLAKRQVKKIEMLKDAWEIERVDATASFWRENWEEQVLEP
SIVKRHL
>Arabidopsis_thaliana_Q94ID2_Adenylate_isopentenyltransferase_5_chloroplastic_IPT5
RRKDKVVFVMGATGTGKSRLAIDLATRFPAEIVNSDKIQVYKGLDIVTNKVTPEESLGVP
HHLLGTVHTYEDFTAEDFQREAIRAVESIVQRDRVPIIAGGSNSYIEALVN-DCVDFRLR
YNCCFLWVDVSRPVLHSFVSERVDKMVDMGLVDEVRRIFDPSSDYSAGIRRAIGVPELDE
FLRSEMLLETAIEKIKENTCLLACRQLQKIQRLYKQWNMHRVDATEVFADEAWDNSVAHP
SAVEKFL
>Arabidopsis_thaliana_Q9C6L1_Adenylate_isopentenyltransferase_6_chloroplastic_IPT6
NIKDKVVLITGTTGTGKSRLSVDLATRFPAEIINSDKMQIYKGFEIVTNLIPLHEQGGVP
HHLLGQFHPDGELTPAEFRSLATLSISKLISSKKLPIVVGGSNSFNHALLDPDIDPFSPR
YKCCILWVDVLEPVLFQHLCNRVDQMIESGLVEQLAELYDPVVGRRLGVRKTIGVEEFDR
YFRVYPAYEETVKGMKERTCRLVKKQKEKIMKLIRGWEIKRLDATAAIGREIWEKHIVDE
SIVKKFL
>Arabidopsis_thaliana_Q9LJL4_Adenylate_isopentenyltransferase_8_chloroplastic_IPT8
SYKQKVVVIMGATGSGKSCLSIDLATRFSGEIVNSDKIQFYDGLKVTTNQMSILERCGVP
HHLLGELPPDSELTTSEFRSLASRSISEITARGNLPIIAGGSNSFIHALLDPKTYPFSSR
YECCFLWVDVSVSVLFEYLSKRVDQMMESGMFEELAGFYDPRYAIRHGIHKTIGIPEFDR
YFSLYPAYDEAVQEIKENTWRLAKKQIERIMKLKSSWDIQRLDATPSFSREIWDNTVLDE
SVVKRFL
>Amborella_trichopoda_W1P8G8
SQKEPLVVIMGPTGTGKTKLSLDLATRFSAEIINCDKMQFYKGLDIATNKVSVEDRRGVR
HHLLGEFDRDGEVSADNFRSLASEVIASVTERGRIPILVGGSNSYIQALVENDLNRLAFR
YDCCFIWVDVKMPVLYEWVSRRVDEMLDAGLFEEVAKFYEP-GNYSQGVRKAIGVPEFDM
FLQCFPLFDKAVSAIKSNTCELAKKQRERIVGLEESWKLHRIDATEVFVADIWEEMVVQP
TIVKKFL
>Amborella_trichopoda_W1PKZ1
RRKELRVVIMDPTGTGKAKMPLI-----------SVKKLVYKGLDIAMNKVFVKKKRGVL
PPLTWGVRQ----------EQGLRFIGTIAA-----------------------------
---IFGWILKRQCRL----------------------------HYSHGLWKAIGVPEFE-
FINFMP------------------------------------------------------
-------
>Amborella_trichopoda_W1PX11
SGKDKVVVVMGATGTGKSRLSIDLAARFPAEIINADKMQLYQGLDIVTNKVPVEERRGVP
HHLLGTL-PHQDFDCNDFRDLASQAVLSISSRGHLPIVAGGSNSYIDALVSGPAPG-QMR
YECCFLWVDAALPVLHQFVSDRVEDMVEAGLVADVRALFDTSGDFSRGLGKAIGVPEMDR
LIKSERLIREAMEEIKANTCKLACCQLQKIQRLRSLWELHRLDATAVLADEAWERLVVQP
SVVRRFL
>Brachypodium_distachyon_I1H2M9
GAKHKAVVVLGATGTGKTRLAVDLALRFGGEVINSDKIQLYAGLDVATNKAGAEERAGVP
HHLLGVVPPDAEFTPADFRREARRAADAVTARGRVPVVAGGSNSYVEALVGDRE--FGER
YECCFLWVDVQLPVLHGFVGRRVDDMLRRGLLEEVAAAFDRQRDYSRGIWRAIGVPELDA
YLRCGGLLGIAVEEIKSNTRRLSCRQRGKIQRLARLPRVARVDATDAFADQAWDRLVAAP
CAVRAFL
>Brachypodium_distachyon_I1GLV2
GGKQKAVVVLGATGTGKSRLAIDLALRFGGEVINADKMQLYAGLDVATNKVTPRECSGVP
HHLLGVVGPDDDFSAHDFRREAGRAAASVAARGRVPVLAGGSNSYVEELVDGEGAAFRER
FELCFLWVDVQLPVLKGFVSRRVDDMVRRGLVREVAAAVDPERDYSRGLWRAIGVPELDA
YLRQLRLLEAAVEEIKGNTCALAARQRGKIQRLARMWRVRRVDATEVFADEAWQRLVAGP
CAVRAFL
>Brachypodium_distachyon_I1HQI2
--STRLVVIVGATGTGKTKLSIDAAQELGGEVVNADKIQLYAGLDVTTNKVMPADRRGVP
HHLLGALRASGELPASSFRSLAASTAASIAARGRVPVVAGGSNSLIHAFLDAPRDPFAAR
FPCCLLWVDVDEAVLDEYLDRRVDDMLGEGMVEELREYFATTSRASAGLCKAIGVPELGD
HFAGRKSLRAAVDEIKANTRVLAAAQVRKIRRMADGWPVRRLDATGVVEAAAWERDVRGP
GAMRRFL
>Brachypodium_distachyon_I1HFH5
GKKNKVVFVMGATATGKSKLAVDLALQFGGEVINSDKIQLHDGLPIVTNKITPNEQSGVP
HHLIGGLHPDSDYSPSDFRRDATRAVENVLSRGALPIVAGGSNRYLEALLDGPSSSFRRR
FECCFVWVDADVALLEEYVRQRVDAMVEQGLVEEVRGFFREDGDYSRGIRRAIGVPEMDA
YFRMEAVLEAAVEQIKRNTCVLARRQVGKIRRLSGLWNIRRVHVGRVLERELWEKDVLGP
ATVEVFL
>Brachypodium_distachyon_I1IKY6
QGKPKVVFVLGATATGKSKLAIAVAARFGGEVINSDKIQAYAGLPVITNKVTDEECAGVP
HHLLGCVRPDDDFTAEDFCREAGAAIGRVVSSGALPVVAEGSNHYVEALVDGGGAAFSNA
HDCLF-----------------------------ARATFDPGVDYTRGVRRAIGLPEMDA
YLRHEGLLGAAVEEIKANTFGLVLEQVGKIQRMSTLWDVRREDCTELLVEELWRMKVWEP
VMVRSFV
>Brachypodium_distachyon_I1H5A9
SPKPKVVFVLGATATGKSKLAIALAEHFGGEVINSDKMQVYEGFPIATNKVTEEERGGVP
HHLLGVLHPDADFTAEDFRREAQKAISGVLSAGRVPVVAGGSNTYIVALVEGEGGAFRKA
HDSLFLWLDAAPSMLEWYAGLRVGEMMRRGLVIEARNAFRGADDYTRGVRRAIGLPELHA
YLQAERMLQRAASEIKASTFALIRSQTTKIRRLSGRWDVRRIDVTPVFVRDTWDNFVWGP
CLLRVFL
>Brachypodium_distachyon_I1IPB2
RGKPKVVFVLGATATGKSKLAIALAARFGGEVINSDKIQVYAGLPVITNKVTDEERAGVP
HHLLGCVRPDADFTAEDFYREASAAVARVLSRGALPVVAGGSNRYVEALVEGVDGAFRKE
HDCLFVWLDAALETLRRCTAVRVDGMVRRGLVDEARAAFDPGLDYTRGARRAIGLPEMDA
YCAG--------------------------------------------------------
-------
>Brachypodium_distachyon_I1HGR4
APTTRLVVIVGATGTGKTKLSIDAAQAVGGEVVNADKIQLYAGLDVTTNKVPPADRRGVP
HHLLGALGPNGALPPAAFRSLAAAAAASIAARRLVPVVAGGSNSLIHALLDRDEDPFSAR
FPCCLLWVDVEETLLDEYLDRRVDDMVGGGMVEELREYFATTTRAAAGLGKAIGIPELGD
FFAGRKSFPDAVDEIKANTRRLAAAQVRKIRRMADAWPVRRLDASGAVESAAWERDVCGP
GAIRSFL
>Oryza_sativa_indica_Q33CD5_Adenylate_isopentenyltransferase_OsIPT6
MLGNKLVVIIGATGTGKTRLSIEIAKAIGGEVVNADKMQIYDGLDITTNKVSLQDRCGIS
HHLIASIPRAGDFPVSFFRSAAKTTINCIARRGHTPIVVGGSNSLIHGLLDSIVDPFGQR
SQCCFLWVHVNEVILNEYLKHRVDDMVDAGLVEEIEEYFDTLSHVPVGLGKTIGVPELSE
YFTGRVSCSDALSMMKTNTQILARSQVTKIHRMVDVWHVHALDCTETIEDLVWKRDVSDP
GTIQDFL
>Oryza_sativa_indica_A2WTX5
RPSTGMVVIVGATGTGKTKLSIDAAQELAGEVVNADKIQLYDGLDVTTNKVSLADRRGVP
HHLLGAIRAAGELPPSSFRSLAAAAAAGIASRGRVPVVAGGSNSLIHALLDAPRDPFADR
FPCCLLWVDVDDDVLDEYLDRRVDDMVGEGMVEELEEYFATTSRASAGLGKGIGVPELGD
YFAGRKSLDAAIDEIKANTRVLAARQVGKIRRMADRLPRRHGHHPGAAGQASPR------
-CVSSSA
>Oryza_sativa_indica_B8AWF0
---TRMVVIVGATGTGKTKLSIDAAKVIGGEVVNADKIQLYDGLDVTTNKVSLADRRGVP
HHLLGAIRPAGELPPSSFRSLAAATAASIAARRLVPVIAGGSNSLIHALLDSAGDPFSPR
FPCCLLWVHVDEALLDEYLDRRVDDMVDAGMVEELREYFATTTRAASGLGKAIGVPELGD
YFAGRKTFSEAIDDIKANTRVLAAAQVSKIRRMSDAWPIHRLDASDTVESASWERDVRGP
GTIRSFL
>Oryza_sativa_indica_A2YJE6
VAKHKAVVVMGATGTGKTRLAVDLALQFGGEVINADKLQLHRGLDVATNKATADERAGVP
HHLIGVAHPDEEFTAADFRRAASRAAAAVAARGALPIIAGGSNSYIEELVDGDRRAFRDR
YDCCFLWVDVQLPVLHGFVGRRVDDMCGRGMVAEIEAAFDPDRDYSRGVWRAIGVPELDA
YLRSCALLANAIEDIKANTRWLSCRQRAKIVRLDRLWRIRRVDATEAFANEAWERHVAAP
STVRSFL
>Oryza_sativa_indica_B8B7Z5
MLGNKLVVIIGATGTGKTRLSIEIAKAIGGEVVNGDKMQIYDGLDITTNKVSLQDRCGIP
HHLIASIPHAGDFPVSFFRYAAKTTINCIARRGHTPIVVGGSNSLIHGLLDSIVDPFGQQ
WQCCFLWVHVNEVILNEYLKRRVDGMVDAGLVEEIEEYFDTLSHVPVGLGKAIGVPELSE
YFTGRVSCSDALSMMKTNTQILARSQVTKIHRMVDVWHVHALDCTETIEDLVWKRDVSDS
GAIQDFL
>Oryza_sativa_indica_B8B7Y8
MLGNKLVVIIGATGTGKTRLSIEIAKAIGGEVVNADKMQIYDGLDITTNKVSLQDRCGIP
HHLIASIPRAGDFPVSFFRSAAKTTINCIARRGHTPIVVGGSNSLIHGLLDSIVDPFGQR
SQCCFLWVHVNEVILNEYLKRRVDNMVDAGLVEEIEEYFDTLSHVPVGLGKAIGVPELSE
YFTGRVSCSDALSMMKTNTQILARSQVTKIHRMVDVWHVHALDCTETIEDLVWKRDVSDP
GAIQDFL
>Oryza_sativa_indica_A2XGU7
SPKPKVVFVLGATATGKSKLAISIAERFGGEVINSDKIQVHDGFPIITNKVTEEERAGVP
HHLLGVLHPDADFTAEDFRREAAAAVARVLAAGRLPVVAGGSNTYVEALVEGGGGAFRAA
HDCLFLWTDVAPGLLRWYTAARVDDMVRRGLVGEARAGFVDGAYYTRGVRRAIGIPEMHG
YLLAERMLDGAVREIKANTYRLAATQVAKIRRLSALWDVRRVDATVVVHRETWEAVVWKP
CMVGRFL
>Oryza_sativa_indica_A2XN83
GVKHKAVVVMGATGTGKSRLAVDLALRFGGEVINSDKMQIHSGLDVVTNKVTEEECAGVP
HHLIGVA-PDDEFTAADFRREAARAAAGAVERGRLPIIAGGSNSYVEELVEGDGRAFRER
YECCFLWVDVDLEVLRGFVARRVDEMCRRGLVREVAAAFDPRRDYSRGIWRAIGVPELDA
YLRSRGMLAAAVAEIKSNTFRLACRQHRKIERLDRMWRARRVDATEVFADDAWQRLVAAP
CAVRSFL
>Oryza_sativa_indica_A2XGW5
STKPKVIFVLGATATGKSKLAIRLAARFDGEVINSDKIQAHDGFPVITNKVTDEERAGVA
HHLLGGVSPDADFTAEDFRREAAAAVARVHAAGRLPVVAGGSNIYVEALVAGGGGAFLAA
YDCLFLWTDVAPDLLRWYTAARVDDMVRRGLVGEARAGFDAGADYTRGVRRAIGLPEMHG
YLLAERMLEAAVREIKDNTFRLTVSQVAKIRRLSALWDVRRVDATAVVHGETWREVVWEP
CMVSRFL
>Oryza_sativa_indica_A2Y326
GDKGKVVVVMGATATGKSKLAIDLALRFGGEVINSDKIQVHDGLDVVTNKVTDEERAGVP
HHLIGGVPPDADYGVDDFRRDAARAVASVLARGRVPVIAGGSNRYLEALLDGEGGSFRER
HELCFLWVDSRAPALHRYVRHRVDRMVEQGLVGEVRGLFRLDDDYSRGIRRSIGVPEMDA
YLRQEALLASAVGEIKANTWSLARRQLRKIHRLRGLWSLRRLDVTRVLCAAAWEADVIAP
AEVGMFL
>scaffold-XXHP-2012458-Cystopteris_fragilis-fronds
--KARVVVILGATGVGKSRLAIDLACKFRGEIINADSMQVYKGLDILTNKVPSEERADIP
HHLLGVVEPNEEFTVKSFRDLAALVIDDIVRRNKLPIVVGGTNYYIQ-------------
------------------------------------------------------------
------------------------------------------------------------
-------
>scaffold-YOWV-2004584-Cystopteris_protrusa
----RVVVILGATGVGKSRLAIDLACKFRGEIINADSMQVYKGLDILTNKVPSEERADIP
HHLLGVVEPNEEFTVKSFRDLAALVIDDIVRRNKLPIVVGGTNYYIQ-------------
------------------------------------------------------------
------------------------------------------------------------
-------
>Abies_alba_AALBA5B1002177P1
NSKHKVVVILGATGAGKSRLAIDLAQNFPAEILNADSMQVYEGLDILTNKVPVEERKGES
KNLQTV------------------------------------------------------
------------------------------------------------------------
------------------------------------------------------------
-------
>Abies_alba_AALBA5B953232P2_partial_cds
------------------------------------------------------------
------------------------------------------------------------
-------------------------MIEAGLLEEVSAFYDPKADYTQGVWQAIGLCEFKD
FFNAFPLLDAAIERMKTNTCRLVYKQ----------------------------------
-------
>Picea_taeda_PITA_12204
-------------------MATLYSIR---------------------------------
------------------------------------------------------------
--SNVAYADASLPVLDKFVEDRVDFMIEAGLLEEVSAFYDPKANYKHGLWQAIGLCEFEE
FFNAFPLLDAAIRRMKENTCQLVRKQKQRISGLKTCWNLHQLDSTKALETSGYESSFAGK
S------
>scaffold-YPSN-2009109-Noteroclada_confluens
RPMKPLVVVLGSTGTGKSELAVELATRFRGEIINADAMQLYKGLPIITNKIPNEERKGIP
HHLLDHISNEEPWVVEDFKREAERVIQEIRDRGNLPILVGG-------------------
------------------------------------------------------------
------------------------------------------------------------
-------
