# Supplementary material for: Water‐related innovations in land plants evolved by different patterns of gene cooption and novelty
Source: New Phytol. 2022 Feb 8;235(2):732–42. doi: 10.1111/nph.17981 (PMC9303528; doi:10.1111/nph.17981)
Supplement: Supplementary file 3 — Dataset S3 Fasta alignments and phylogenetic trees. [file NPH-235-732-s005.zip › Supplementary_Data_3_fasta_alignments_trees/Roots/Primary_roots/IPT5_IPT6_Q9C6L1_1_1kp.treefile]

(Blastocystis_sp._ATCC_50177_Nand_II_OAO17925.1_tRNA_isopentenyltransferase:0.9064547664,((((((((Arabidopsis_thaliana_Q9SB60_Adenylate_isopentenyltransferase_4_IPT4:0.3766316327,Arabidopsis_thaliana_Q94ID3_Adenylate_isopentenyltransferase_1_chloroplastic_IPT1:0.2198615743)92:0.0342085849,(Arabidopsis_thaliana_Q9C6L1_Adenylate_isopentenyltransferase_6_chloroplastic_IPT6:0.3918453688,Arabidopsis_thaliana_Q9LJL4_Adenylate_isopentenyltransferase_8_chloroplastic_IPT8:0.2104240502)63:0.0542614716)95:0.1237338248,((((Brachypodium_distachyon_I1HQI2:0.0666229029,Oryza_sativa_indica_A2WTX5:0.1907372768)97:0.0724061331,Brachypodium_distachyon_I1HGR4:0.1019228030)88:0.0894598794,Oryza_sativa_indica_B8AWF0:0.0207013322)98:0.2308845483,(Oryza_sativa_indica_Q33CD5_Adenylate_isopentenyltransferase_OsIPT6:0.0159948685,(Oryza_sativa_indica_B8B7Z5:0.0268127347,Oryza_sativa_indica_B8B7Y8:0.0000029807)71:0.0029226053)100:0.3890788693)100:0.6055115017)97:0.1806727556,(Amborella_trichopoda_W1P8G8:0.0642695057,Amborella_trichopoda_W1PKZ1:1.4403269273)79:0.3061242784)59:0.0983916111,((((Arabidopsis_thaliana_Q94ID1_Adenylate_isopentenyltransferase_7_mitochondrial_IPT7:0.3806400245,Arabidopsis_thaliana_Q94ID2_Adenylate_isopentenyltransferase_5_chloroplastic_IPT5:0.1763889856)85:0.0938509779,(((Brachypodium_distachyon_I1H2M9:0.1678187807,Oryza_sativa_indica_A2YJE6:0.1875990663)81:0.0486467368,(Brachypodium_distachyon_I1GLV2:0.1610554377,Oryza_sativa_indica_A2XN83:0.1430630109)52:0.0295502337)100:0.1545516155,((Brachypodium_distachyon_I1HFH5:0.2760314884,Oryza_sativa_indica_A2Y326:0.2242271237)99:0.1933663076,((Brachypodium_distachyon_I1IKY6:0.1857358609,Brachypodium_distachyon_I1IPB2:0.0822803962)98:0.1058255964,(Brachypodium_distachyon_I1H5A9:0.3151834070,(Oryza_sativa_indica_A2XGU7:0.0636856439,Oryza_sativa_indica_A2XGW5:0.1117966005)98:0.0900290097)99:0.1005908345)100:0.2602686765)91:0.0885709840)98:0.1600665666)90:0.0637331532,Amborella_trichopoda_W1PX11:0.3035573869)69:0.0543363875,Arabidopsis_thaliana_Q93WC9_Adenylate_isopentenyltransferase_3_chloroplastic_IPT3:0.3090728693)89:0.1171451400)76:0.2590236917,(Abies_alba_AALBA5B953232P2_partial_cds:0.0366602744,Picea_taeda_PITA_12204:0.1984418281)97:0.4784181149)42:0.0006834728,Abies_alba_AALBA5B1002177P1:0.4479343147)76:0.1621197768,(scaffold-XXHP-2012458-Cystopteris_fragilis-fronds:0.0000029807,scaffold-YOWV-2004584-Cystopteris_protrusa:0.0000029807)98:0.2449899325)77:0.1858179587,scaffold-YPSN-2009109-Noteroclada_confluens:0.5310138514);
