# Supplementary material for: Water‐related innovations in land plants evolved by different patterns of gene cooption and novelty
Source: New Phytol. 2022 Feb 8;235(2):732–42. doi: 10.1111/nph.17981 (PMC9303528; doi:10.1111/nph.17981)
Supplement: Supplementary file 3 — Dataset S3 Fasta alignments and phylogenetic trees. [file NPH-235-732-s005.zip › Supplementary_Data_3_fasta_alignments_trees/Roots/Primary_roots/IPT9_Q9C5J6_1_1kp.fasta]

>Nannochloropsis_gaditana_EWM22660.1_trna_dimethylallyltransferase_9
MTVSSFCCNSILAFLVTYNILMVSASSCLIALCKTSLSSVHPLSSYHTRAVPASWRQFSSFDPMSASRAGGSRPKVVVVT
GPTAVGKSNLALRICQDLAPGARGEIISVDSVQVYRGLDVGSNKPSEAERARVPHHLLDVLDADSPEAFTAGDFVRKAEE
AIDDVLARGGMPVVVGGTSMYTQWLVQGRPDAPKSDPEMEQRARKMLAPFLDKKDWKGGLSLLKAHNTERAAKLHANDWY
RLERALEVALTTSQKGSDPEAAVPPSPSAHSSSSFTGIRSQTLSRKYDFRCFFLIAAREELCRLIDRRCLQMVEGGLLEE
TAHLLAAGTLNPSSPPGRAIGYRQTIEYLSKEGIEGEMAEATALQEFLEDFATATRRYAKQQMVWFRAQAEFMWLRWNLQ
DLGPVLDAVRASVAEDEVSHLARQEGKGQKALRVENIMEGKRMRKYVSRVRAELTEDRLADLVRRAQECRRQVHERQNCQ
LREDDCCIRTK


>Arabidopsis_thaliana_Q9C5J6_tRNA_dimethylallyltransferase_9_IPT9
MVIGSGVFLTRTCYLRLQPPSLVLRRRFCAATTACSVPLNGNKKKKSEKEKVIVISGPTGAGKSRLAMELAKRLNGEIISADSVQVYKGLDVGSAKPSDSDRKVVPHHLIDILHPSQDYSVGQFYDDGRQATKDILNRGRVPIVTGGTGLYLRWFMYGKPDVPKPSPEVIAEAHDMLVGFQTEYNWDAAVELVVNAGDPKASSLPRNDWYRLRRSLEILKSTGSPPSSFRIPYDSFRVNLVAPDADDFLEDGSSADISIQNIETDLDYDFLCFFLSSPRVALYRSIDFRCEDMLSGPNGVLSEARWLLDLGLLPNSNPATRAIGYRQAMEYLLQCRRYEGESSPREFYAFLNKFQTASRNFAKRQMTWFRCEPMYHWLNASKPLDSILQCIYDAYESEAEMVEIPESLRMSKDVRDSREASELKGYRSKNRHFVRREDCSSVLEWIRSEGCKSEASCVESAIA
>Arabidopsis_thaliana_F4K2Q7_Isopentenyltransferase_9_IPT9
MVIGSGVFLTRTCYLRLQPPSLVLRRRFCAATTACSVPLNGNKKKKSEKEKVIVISGPTGAGKSRLAMELAKRLNGEIISADSVQVYKGLDVGSAKPSDSDRKVVPHHLIDILHPSQDYSVGQFYDDGRQATKDILNRGRVPIVTGGTGLYLRWFMYGKPDVPKPSPEVIAEAHDMLVGFQTEYNWDAAVELVVNAGDPKASSLPRNDWYRLRRSLEILKSTGSPPSSFRIPYDSFRVNLVAPDADDFLEDGSSADISIQNIETDLDYDFLCFFLSSPRVALYRSIDFRCEDMLSGPNGVLSEARWLLDLGLLPNSNPATRAIGYRQVNSLFPAMEYLLQCRRYEGESSPREFYAFLNKFQTASRNFAKRQMTWFRCEPMYHWLNASKPLDSILQCIYDAYESEAEMVEIPESLRMSKDVRDSREASELKGYRSKNRHFVRREDCSSVLEWIRSEGCKSEASCVESAIA

>Amborella_trichopoda_W1Q0J5
MGPGTWRCGLRVLQRLECCFYALACPRIAGPLKFQKRRWDYGYGKTIGLKSVRCFCSDAKNGKKRVIIISGPTGAGKTRLALELAKELNGQIISADSVQVYQGLDVGSAKPSPSDRKEVPHHLLDILDPSEDYSVGQFFEDARKATKEVIENGYVPIVVGGTGLYLRWYIYGKPKVPKASPEIASEVDSELMLLQRNGEWDAAVQLLIKAGDSRACYLPSNDWYRLRRSLEIIKATGSPPSAFHNPYDYFRKQLESKASDPFCDSISSADASGENLFENLDYEFLCFFLSCPRMDLYRLIDLRCEEMLKESQGILFEASWLLDMGLLPNTNSATRAIGYRQSMEYLLNCRQDGGRSSAGEFMAFLSDFQKASRNFAKRQMTWFRNEHIYQWLDASKPMETVLDFIVKSYVDQTISLDVPKQLRINKDLSTQREVLDMKSYQTRNRHFVQRDDCARILEWIKKTQTQVEHVGDDLGKHLDYKEIGSSSNRISMEIKGL
>Amborella_trichopoda_U5DC78
MDCCFYALSCPRIAGPLKFQKRRWDYGYGKTIGLTSVRCFYSYAKNGKKCVIFISGPIGAGKTKLALELGKELNGQIISADSVQVYRGLDVGSATPSPSNRNEVPHHMLHILDPSEDYSVGQFF

>Brachypodium_distachyon_I1GV33
MRPRFGLGRDIWRNWPAMCLRQQHSTSSSGSVRKVHITTASLPPTRGAERNRSKVIVISGPTGAGKSRLALEVARRLGGEIISADSVQVYRSLDIGSAKPSALEMNMVPHHLIDIMHASEDYSAGMFFNDARRATQDVLDRGCVPVVAGGTGLYLRWFIYGKPNVPQSSMGITSSVWSELAEFRESGRWDEAVQLVLKAGDPKAGDLHTNNWSRLRRRLEIIRSSGSPPSAFTLPYSSFQEQQDTKLTDSTTDDGTCEVKELDYVFLCIFLACPRVELYRSIDLRCEEMLADTGGLLSEASWLLDIGLHPNMNSASRAIGYRQAMEYLLHCRQNGGSSSPQEFFEFLTKFQQTSRNFSKRQMTWFRNEKIYQWVDASQPFEAIVQFICDAYHGCDAMVVPESLEMKRESCMHKTSDLKTYRSENKVFLGDEDCGHVLDWIRRTQAK

>Bathycoccus_prasinos_K8EES8_tRNA_delta(2)-isopentenylpyrophosphate_transferase
MRAARCAPHAARAALLPLATTTTTSRTIQTRGGGRGRGGRRRQQQQREQRGIGIGKQLEIRCQQKSSATIQSSSDDSDENRKKKKKKRVLVISGPTSVGKSSVAISIAKRVDGEIVSADSVQVYRNLNVGSAKLSKEDMQSIRHHMLDLKSPVTEDFDVGEFYELANGYIDDIHARGKVPIVCGGTGMYVKWLTDGKPNVPKSTKESSLRAEKEVREIRDRYSNTSSNNDDDDDGNKAQAWDEAIKYLKQRGDSETAGKLARNDWYRLTRALEILDVSGGKPKGSFQPVKDESKQFHCYALSMNRVDLYRRMDQRVEEMVANGILDEAAYLLREGVKPNTNSASRAIGYAQAIDYLLKCKREKENNSESSINNDATLLLEFIDELQRETRMYAKRQFTWLRSEKQFQWIDASEGAEIASSRIFEKFNNAQIDVDDEEEEINESNNNSSICEVTKEMANELKRYRVELKLFHDESIRKATVERVADIVSRM
>Cyanidioschyzon_merolae_M1V7E6_tRNA_isopentenyltransferase
MGTRHAYVSLSALSQGLANRRPFHPTVFGTLGSKQKRLQKCCFCNCGGRFRVTMRTVRGEGPAQRRPMVVVIAGPTAVGKSQLAHELAARLNGEIISADSVQVYRGLDIGANKPSALERSLIPYHLVDILEPSRDAFSAGSFYELARAATTAILGRQRVPIVVGGTMMYLRWYVLGKPATTAPTPEITRAVLAELALDEWDWDRCLARLAAHDPERAAMLHRNDWYRLRRALEVVKSTGGIGIGGLPLRGGAPCSRRATAAPLSATHMAAGPSSSSAWTDTAPPATITTKAPDLDVDFRCYFLSLPRVELNRRIDARCEDMVWRGLLLETAGLLRGPWAAIETGTGPEAGLDAETSKALSAFRAIGYRQAIEYLQHGERTPAGLRAFLAKFMQASRQYARRQIQWFRSETLFRWRAADQPDLVDRIENELQRVSPVDAHDDAEDARLRMESHREAKQMKRYQSCLQIFHDDSRAWQVLRALDPSRPSDPGVHAPPSLPTS
>Cyanophora_paradoxa_ConsensusfromContig38430
MSVECSSASPAAHERAGPSSPRADAPKPKVIVISPTGVGKTDLSVALAESLGGEIVSADSVQVYVGMDVGSNKVPREVRERVPHHMIDVAEPWDQFNAGEFAEAARAATDGILSRGRVPIVRHPPL*

>Ginkgo_biloba_Gb_23529
MESIGFRASSVFTTMFNKNSPKMKGAVRIQTASSSSRVKAKKEKVIVIAGPTCVGKTRLALELARRLGGEIISADSMQVYKGLDIGTAKTQICDRQDVPH
HLLDILHPTEEYSAGKYFDDAREATANVLDKGHVPIVVGGTGLYLRWYLYGKPNVPKASYEIATEVDSELAMLQSKGDWDAAVQLLLKAGDSSACDLNRN
DWYRLCRGLEIMKASGIPRTSFPVPYDSLKGQGASRISVSSSDVTHAEDETMQGFFKELDYDFLCFFLSVERIDLYRQIDHRCEEMLTGSGGLLAEASWL
LDLGILPNTSCASRAIGYRQAMEYLLRCREAGGASSEKEFYAFLSDFQKASRNFAKRQYTWFRNEPLYQWLDASQPLEKLVESIVNKCLDSADVSIHKSL
IANKNNSSRAIKKLNAYQPQNRHFVKSTDCTHIIEWIKLTQSGRDTLFRRILMTAWRAIFIIKGRWEALKISMAK*
>Klebsormidium_flaccidum_A0A1Y1HNI6_Isopentenyltransferase
MFQQLAGTSDLSTSRSDVRRGTQTRAVAKSKVLVISGPTAVGKSALALELAQRLGGEIISCDSVQVYRGLDVGSAKTPTSERGGIPHHLLDIKEPSEEYTAGDFYQDARRATEEVLARGKLPVVVGGTGLYLRWFIHGTPETPKASPELVAEIETRIQVFQQQSDGWQAAVAYLTESGDPQTGAELAPNDWYRMRRALEIVLASGKPRSEFQLNFVKAPHQPPSKKAKRKRAGVVPSNGITDSEPDLKGASGHDRNENANLDIPDPKNPTADEPQNGSTSLQSHPSEPFLSASTSSASFHAQDSPEDGPVSPLNETPSDDETLATSLTQTPSTQTPENPSENETLVASVTQTPSAQTPGNPVASLTQNPKTPAPSGRELDYDFRCYFLFGPRRELYRKIDERCEQMVKGGLLEEASQLLDTGIRADTCMPSRAIGYRQALEYLEECRKGEGGGRERFLRFLDEIQQASRRYAKRQLTWFRSEGSFLWLDASRSTAELADRVSTELAAESSSLDAMKGLIPDSWLSREQERELKTYKSERKIFNKEEAIRRVLAWVESTQRGRKLEAEDVQSKRLVGSRVP
>Marchantia_polymorpha_A0A176VXW6
MRAAAASSSEKGRVIVITGPTGVGKSSVAIALAQRLGGEIISADSVQVYKGLDVGSAKTPPKERQNVPHHLIDIVSPTEEYSAGDYYVDARAATDMVLAKGRIPIVVGGTGLYLRWFLNGKPDTPKPTAEQAAAIDAEIAQLQSAGGGWDAGVKYLSEAGDPETAHRLARNDWYRLRRSLEIIKISGRPQSSFPLPWAKDSSVNGGTDSYMGALGPGQTSDSESIELDYDFQCYFMYTQRMDLYRRIDQRCEEMLTDTDGLLREASWLLDLGILPNSSSPSRAIGYRQTMEYLTKCRMSGGVTSVSQFLDYLQGFQRASRNYAKRQLTWFRGEDMFRHVDASAPRNEIVDFMEQEYYSPSKSSVLSPPSESQQKISNQKQLRALKTYEAHNRIFTKPSACASILEWIQKTQGGFEVVI
>Marchantia_polymorpha_A0A176W584
MMLGGHAHCAMRPTIRATAAENSNSSKGRVIVITGPTAVGKSSAAISLAQRLNGEIISADSVQIYKGLDVGSAKIPWRERQNVPHHLLDIVHPTEEYSAQDFYVDAKAATDMVLAKGRVPIVVGGSGLYIRWFLNGKLGSPKPTEEQAAAVDAVVTLLQNARAGWDDAVKYLSRAGDPDTARRLARGDWNNLRRALEVIEITYRPQTSLPSPLFSATGCSNAPQLDYDFQCYFLYRERMDLYRRIDQRCEEMLTDLYGQGLMKEAMWLLELGILPNSSSPSKAIGYSQAMEFLLACRKSRGVTSVPQFLNFVQEFQRASRNYAERQLAWFRGEDIFHWVDGSIPENVVDIMEREYHTTSNGAAVSRSLESKARMCHKLKPLNTYAARNTIFTKPSACASILHWIEKTQGGVELLERNSNRHMGAREYEAKYFDSKLEVKESIGVLKFNIFREAMLLFQGPVSERRERKKM
>Oryza_sativa_indica_A2YH79
MQYGCRRPAVWKRSWSPAAAAATKNKVIVISGPTGAGKTRLALDLAKRLSGEIISADSVQVYRGLDVGSAKPSSSDRAAVPHHLIDILHASDDYSAGDFFHDARAATDHLLARARVPIVAGGTGLYLRWYIYGKPSVPQSSMDVTSAVWSELSRFRDTGRWEEAVDLVANAGDPKARDLSVNNWSRLRRSLEIIRSSGSPPSAFSLPYNAYNLNHHRRLSLTNQADQPTELELDYDFLCIFLACPRVELYRSIDLRCEEMLADTGGLLSEASWLLDIGLSPGMNSATCAIGYRQAMEYLLQCRHNGGSSSPQEFLEFLTKFQTASRNFSKRQMTWFRNEKIYQWVDASQPFDAIAQFICDAYHDRAARLVPDSLEMKRESCRHESRDLKTYRSENRVFRGDDDCCHVLDWITRTQRK
>Physcomitrella_patens_A9U281
MSNGSMRELRRASRRPWMIDVPNAPDVTTCCQFDVVMAVFATLSQVRKPEDPAFGRSSSCAQKLWPYLPLDLVVASCGGRDSAAVFRRILCQPSVPAEMSTTAVVDLHSAASAMTPLGALSTYACDGSAHRGMLSPQQRCGQDVLHRGRSGEMQGGEERPDRPNQDASRLQFPFSSLDYPDFNRTAFVEPDVSVRHHGDQSVVEKNPPSTKLVQAPRRSVKPRVILIAEPTA
>Physcomitrella_patens_A9SMX8
MVSLQFEVGPMYMLTHRAQACLCNCTGGLKLFRGVSSLPNGGICLPKFFSYQCANWGTIGWNTSSVGDSSRDRVLCSKVGPRITLCDSYCAPNSKLGRVRSDGSLNNFVRAFVGETIAKTAGAVGSGKESAMAEDNVEDTDVRGRKGRVVIIAGPTGVGKSRLALALAKRLRGEIISADSVQVYRTLDVGSAKTPVDEREGIPHHLIDIVDPSQGPSFCQKLKIWKNFVVYYTAGYFYDDARAATELVLTKGSVPIVVGGTGMYLRWYMTGKVGAPKATKEVFVAVEEEVDRLIKEGGGWDDALRMLADAGDLTTGPSLARNDWYRLRRALEIIKTSGQPRSAFSKLRNCDPDAATEGASWDYDFHCYFLYQPRSELYQKVDLRCEQMAQEGLLDEASSLLDSGLQPNSNSASRSIGYQLAMEFLMECRQVEGAATEERFFLFLEEFQRHSRNYVKRQLTWFRNKGQSEQMFNWIDATQPLIDFSHVKAVVSKEHRMVAIFSVTSLQSGWAEVMVDALAKEYERPNEVVSDVLKAASVVTKESSYKEENLLKRYRTQNRIFTSNSEALKRTLQWIRDTQCLWRNSSTVDDLQKRMESSLTTSM

>Physcomitrella_patens_L7RGE2_tRNA-isopentenyltransferase_IPT5
MWTQRAACPCLSSRSGESVAGGNGLQQCKDLWTPKLGMVRRVELRQSKKLVVRAKLAVGDESRQTQFLKEGVETNTRNVKCLEFAGGPDNLDGSPTKAFSRGTQKGRVVVIAGPTAVGKSRIAIALAKQLGGEIISADSIQVYKGMNVGSAKTPLIERQGVPHHLLDMVCPTEEYSASRFLEDARAATDRVLDRGRVPIIVGGTCTYLRWFMNGNAGAPKATSEVGATIDGDIRRLIGRPGSWETAVHRLAQAGDLTTTNSLARNPTNANMLRRAIEVVTPWGAFHNLYTCMLNHMDGSEWDYDYDFQCYFLYQHRAELYHWIDLRCEQMLADPRGLLQEASWLLDLGLMPDSSSASRGIGYQEAMEFLMECRKAGGMATEKRVLEFLSAFQHVSRSLVKKQLTWFRSDQHSDVKQFHWIDASQSTEKILEAMRKEYWRPPGYPSELRGSDDRKHASYKEGKVLKYYKVENRIFTNSAAIANVLKWVKQTQVDRRFQQNVVRF
>Physcomitrella_patens_A9RKP1
MWTQRAACPCLSSRSGESVAGGNGLQQCKDLWTPKLGMVRRVELRQSKKLVVRAKLAVGDESRQTQFLKEGVETNTRNVKCLEFAGGPDNLDGSPTKAFSRGTQKGRVVVIAGPTAVGKSRIAIALAKQLGGEIISADSIQVYKGMNVGSAKTPLIERQGVPHHLLDMVCPTEEYSASRFLEDARAATDRVLDRGRVPIIVGGTCTYLRWFMNGNAGAPKATSEVGATIDGDIRRLIGRPGSWETAVHRLAQAGDLTTTNSLARNPTNANMLRRAIEVVTPWGAFHNLYTCMLNHMDGSEWDYDYDFQCYFLYQHRAELYHWIDLRCEQMLADPRGLLQEASWLLDLGLMPDSSSASRGIGYQEKFSNMFLEDACCDSSILIAMEFLMECRKAGGMATEKRVLEFLSAFQHVSRSLVKKQLTWFRSDQHSDVKQFHWIDASQSTEKILEAMRKEYWRPPGYPSELRGSDDRKHASYKEGKVLKYYKVENRIFTNSAAIANVLKWVKQTQVDRRFQQNVVRF
>Physcomitrella_patens_A9SYC2
MAQRYPRCAKTDDLHRSNAVRRPGAIFLDVRTGASDLGLSIQTVRPACTLYFATRHNDASKHRCANLRTLLPEGVVAVHSIYGREEITIVLNIPLEVQSGGTLIFSPEMRPHGSCTLPPSAAATRVAFNPTPGHSSAVGYLPLDLVVVSCGGRDSAAVFRRILCQPSVPAEMSTTAVVHLHSAASAVTPLWSGAREPSAPEPAIVRPTVRCFNRSSGAARASFTGVDLGKCRAWRRGLTTPFRCVATPERRASSVGKAVSQDASRLQFPFSSLDYPDFNRTAFVEPDVSVRHHGDRSVVEKNPPSTKLVQAPRRSVKPRVILIAGPTAVGKTRLSIELAKTLGGEVINADSVQVYQGLDVGAAKASLEERQGIPHHVMDLVPPTVEYSYEQFLRDARSATEHILAKGLVPIVVGGTGMYMRWFMQNRAGITSHPFEDEDLTGEFDARAEDDWDYDFQCYFLYQHRADLYPRVDIRCEQMIPALLEEAAWLLNLGVRPQTNSASKAIGYEEAMELLLEARQADGAGGPVEEMMEALVEEYARAPGQPTLIASGEELKTRSMKEQKRMKSYKPTLKIYSDAAAVAGCLAWIKSTQGPILSPARASGQCRQILARLLGVGTAAVDSRRLAETAPVSGRFLKLGMCFTTLSRRFGGSFGKVQTSRLRNCVASGRRDGGRQWNTHRCHILLQGRPVIATVLGMVPCSLEPLPQESTYASFGLSGSDSRVSLSCNWAIFCGYLTFVESITDWLVLYLVITVSVGMCDIARSILNTDCKVIGSALHRLNTVTGIEKRPAVTPGTRNNNELQEQIDAWDQKNADSYKCPQGRARCTSSPGATSVPLDLIANPRSTSSKPGSINRREHQRNVNCLCDLKSKTRCFNCGERNMWSIDCLLRRDYVTKCHNLAFQKYLNNVAISHEFSTIYAPQ
>Physcomitrella_patens_A9SC20
MANMIAKPKLSQYNLGPQELPISFCDCYVKLQHSFKRRRTHQSKQPRERHADRQTERARDICSFYLLRHPTKGFFEVRREYMWTQRAACPCLSSRRGELVVGINWQQQCKDFWDPKLVMVDLQPNVLGMARAKVAVGNGGRQAGLLKEGGETTATTTTTRKIGCLEFAGRPDNVDRSTTTMTGVETQKDRVIVIAGPTGVGKSRFAINLAKQLGGEIISADSIQELLVDHNVDALCEGIPAPLWRSFHVAYSFQVLICPHFALRGIFEVAGSSCLAEHCMQLNMSFCYLLEGDSSPDSPVVAFETFHMNIASCLTELQVYNGMNVGSAKTPLHEREGVPHHLLDIVPPTEGPYCIFLMVDSISRNVLLYFEVVTAKPKKYSASRFFKDARDATELVLARGRVPIVVGGTCTYMRRYMSGKALAPKATPEVSAVIEAEIRRLVSRPGDWEMAALRLTKASDPANAYSFARNDWYRLRRALEVTMRMHVSGQPRRAFPKQHNYTVDHMDGLEWDSDYDFQCYFFYQHRKELYHCIDLRCEQMIANPRGLLQEASWLLDLGLTPDSSFSSRGIGYQETCVMILMANQAMEFLMECRKAGGRSTEERFLAFLSAFQHVSRSLVKKQLAWFRSNKHSDVKQFHWIDASQPTDKILEALRKEYWRRPGYPSELSGSDDVKHASYMEGKILRYYEDFYEPIGNCNCFGVGEADTRRPEFSTECS

>Physcomitrella_patens_B3XXG1_Isopentenyl_transferase_PpIPT1
MAEDNVEDTDVRGRKGRVVIIAGPTGVGKSRLALALAKRLRGEIISADSVQVYRTLDVGSAKTPVDEREGIPHHLIDIVDPSQDYTAGYFYDDARAATELVLTKGSVPIVVGGTGMYLRWYMTGKVGAPKATKEVFVAVEEEVDRLIKEGGGWDDALRMLADAGDLTTGPSLARNDWYRLRRALEIIKTSGQPRSAFSKLRNCDPDAATEGASWDYDFHCYFLYQPRSELYQKVDLRCEQMAQEGLLDEASSLLDSGLQPNSNSASRSIGYQLAMEFLMECRQVEGAATEERFFLFLEEFQRHSRNYVKRQLTWFRNKGQSEQMFNWIDATQPLEVMVDALAKEYERPNEVVSDVLKAASVVTKESSYKEENLLKRYRTQNRIFTSNSEALKRTLQWIRDTQCLWRNSSTVDDLQKRMESSLTTSM
>Physcomitrella_patens_A4ZZA3_tRNA-isopentenyltransferase_IPT1
MVSLQFEVGPMYMLTHRAQACLCNCTGGLKLFRGVSSLPNGGICLPKFFSYQCANWGTIGWNTSSVGDSSRDRVLCSKVGPRITLCDSYCAPNSKLGRVRSDGSLNNFVRAFVGETIAKTAGAVGSGKESAMAEDNVEDTDVRGRKGRVVIIAGPTGVGKSRLALALAKRLRGEIISADSVQVYRTLDVGSAKTPVDEREGIPHHLIDIVDPSQDYTAGYFYDDARAATELVLTKGSVPIVVGGTGMYLRWYMTGKVGAPKATKEVFVAVEEEVDRLIKEGGGWDDALRMLADAGDLTTGPSLARNDWYRLRRALEIIKTSGQPRSAFSKLRNCDPDAATEGASWDYDFHCYFLYQPRSELYQKVDLRCEQMAQEGLLDEASSLLDSGLQPNSNSASRSIGYQLAMEFLMECRQVEGAATEERFFLFLEEFQRHSRNYVKRQLTWFRNKGQSEQMFNWIDATQPLEVMVDALAKEYERPNEVVSDVLKAASVVTKESSYKEENLLKRYRTQNRIFTSNSEALKRTLQWIRDTQCLWRNSSTVDDLQKRMESSLTTSM
>Physcomitrella_patens_L7RGK2_tRNA-isopentenyltransferase_IPT4
MWTQRAACPCLSSRRGELVVGINWQQQCKDFWDPKLVMVDLQPNVLGMARAKVAVGNGGRQAGLLKEGGETTATTTTTRKIGCLEFAGRPDNVDRSTTTMTGVETQKDRVIVIAGPTGVGKSRFAINLAKQLGGEIISADSIQVYNGMNVGSAKTPLHEREGVPHHLLDIVPPTEEYSASRFFKDARDATELVLARGRVPIVVGGTCTYMRRYMSGKALAPKATPEVSAVIEAEIRRLVSRPGDWEMAALRLTKASDPANAYSFARNDWYRLRRALEVTMPRRAFPKQHNYTVDHMDGLEWDSDYDFQCYFFYQHRKELYHCIDLRCEQMIANPRGLLQEASWLLDLGLTPDSSFSSRGIGYQEAMEFLMECRKAGGRSTEERFLAFLSAFQHVSRSLVKKQLAWFRSNKHSDVKQFHWIDASQPTDKILEALRKEYWRRPGYPSELSGSDDVKHASYMEGKILRYYEVKNRIFTNPSAIATVLVWVKQTQGDRSFQRSVVR
>Physcomitrella_patens_A9TPE9
MSSTAAAAVVASSISSDSARHEQHELQQKPQAQRCEVQTAQRIASQTRDRDSTGLAPVAASPAAAVPVLAAAHESGREGQGMPPLQRKWGVRGEPDKGKRDAGARHTVTYATAQESDRGVDRGGLRDWVPKKKYSATCGLQEHHWEDRFSSVERGGAERMELVVVRAKVAVGENGWSARLLTEAGGGASKLACLKFAGTLDKVDSRSSGKVTGLGTQKGRVVIIAGPTAVGKSRVAIDLAKQLGGEIISADSIQVYQGLNVGSAKTPLHEREGIPHHLVDIVPPTEEYSASQFCKDARDATKLVLDRGRVPIVVGGTCSYLRWYMNGKTGASYPSSQQVNAAIEGKIRRLVSHSRGWEFAVHMLAQAGDPDTAYNLARNDWHRFGQALQAILVPIFSSPLYQSQFSWIRKHQPPTGGTDLSVKIQVSGQSRGVFPSPHNYKLDHTDGSEWDCNYDFQCYFLYQQRAELYRWIDLRCEHMLVDPRGLLQEAAWLLDIGVMPDTSSASRGIGYQEVGFTYHPDHSSIRAMEFLVDCRRTGGNTTEERFLAFLSGFQHISRSLVKKQLKWFRSDQHSDVKQFHWIDASQPTDQILEALRKEYWRRPGYPSELKGSDAMKEASYKEGKTLKHYKAKNRIFTDSTVISPVLRESCAKVTRLTCQPPIGRSWPAGGWQAKEPVWPPCTKQNLHPCSDKTVSMQDTIQNKWNHAVDYFYDQMMQS
>Physcomitrella_patens_A9TW02
MAHSQSYKHTEFAPIGHKLSSIHIRNTPITEGHELQGGASLKSTGKSKSAAFSTSSLERKSMLRESVTQHTGLLRVPSRKLRRTQSLVAAMCSSNNNNSTCAKCIQTSLSHLELFLQQNSRLRSLVQCCHVSQSYCWYVVCDKIVKREKCERARGNKKDLQPSLRTAISVRYSRSEVDEGNNERKRWEEWWSCRERIGVESMVKKKVRLVVRANVTVEKSDKQVRLLTEAGGAAGTLGCLELSGRLDTRSNGKVTSLGTQRGRVVVIAGPTAVGKSRVAIALAKQLRGEIISADSIQVYKGMNVGSAKTPLLEREGVPHHLLDMISPMEGTEYSASRFLKDARAATKMVLDSGHVPIVVGGTCTYLHWYMNGEARAPKPSPKSNAANKERIERLVDRPGDWEFAVHTLAQAGDPATAYSLCRNDWPRLRRALEGILETQTVGWQSDQCMKVQISGQSGGVSTKPHNYTLDNMDIPEWDYDYDFQCYFLYQNRAELYRWIDLRCEQMIAEPQGLLQEASWLLDLGLLPNTSSASRGIGYQEAMEFLVECRGTGGITTEEKFLAFLSGFQHVSRSLVKKQLRWFRSSHDSAVKQFHWIDASQPTDQILEALRAEYLRRPGYPSELKGSNALIDASYKEGKTLKYYDAKNRIFTSSSTIAPVLRWVKKTQGDLRPIPRRFVTV
>Physcomitrella_patens_A9SYC6
MSTTAVVHLHSAASAVTPLWSGAREPSAPEPAIVRPTVRCFNRSSGAARASFTGVDLGKCRAWRRGLTTPFRCVATPERRASSVGKAVSQDASRLQFPFSSLDYPDFNRTAFVEPDVSVRHHGDRSVVEKNPPSTKLVQAPRRSVKPRVILIAGPTAVGKTRLSIELAKTLGGEVINADSVQVYQGLDVGAAKASLEERQGIPHHVMDLVPPTVEYSYEQFLRDARSATEHILAKGLVPIVVGGTGMYMRWFMQNRAGITSHPFEDEDLTGEFDARAEDDWDYDFQCYFLYQHRADLYPRVDIRCEQMIPALLEEAAWLLNLGVRPQTNSASKAIGYEEAMELLLEARQADGVISQERFLKFVALFQHNSKGLVRKQIAWFRTHSRSEVRKFRWLQAGGPVEEMMEALVEEYARAPGQPTLIASGEELKTRSMKEQKRMKSYKPTLKIYSDAAAVAGCLAWIKSTQGPILSPARASGQCRQILARLLGVGTAAVDSRRLAETAPVSGRFLKLGMCFTTLSRRFGGSFGKVQTSRLRNCVASGRRDGGRQWNTHRCHILLQGRPVIATVLGMVPCSLEPLPQEVGIHVTGLHRLQFPSSNSVTHVLNVWDFLYPTLEALCQCIREWIDDRMSTAEYICTFPSCSERGFSVTERRGDLKVFRSYNQRRCDQGNHFFSELYNRALYTQITGVINNFISGIHTYISRRRRSVSRPLVDSFVGALQESHQKKGQVHVLVREQILFTAMIHVRQVAMHRVIIRKSDIKDALEPCGSGPEGPDTRHRVSTSTKRTQYRCRPCDSVLESSNQSNEADDLLNNLPILNLPILTSMLRPLALASDAGGCNHLVLRAAAFPTIPQHMFSGQERVIGVMTSSLRWFAESHCSGKRSTENKLRTS

>Selaginella_moellendorffii_D8SPM7
MSASGASKTRARRVIVISGPTAVGKSRLALALAQRLNGEIVSADSVQVYRGLDVGSAKTPLEEREGVPHHLLDIVDPTDEYTAGAFFDDARRATYEVTSRGQVPIVVGGTGLYLRWYLNGKPGTPKESPEITAQVDAEVSALQKAGDWDGALEILEKAGDVLTAKSLTRNDWYRLRRALSIIKASGQPRTRFSLGQKPEANSDVKEDINSALVTAPETDYDFLCYFLYRRRIDLYRAIDARCEEMLAAENAESGRGILAEASWLLDLRIQPGSSPPSRAIGYRQAMEYLNECRCAGGVSSEEHFLKFLSSFQQASRNYARRQLTWFRNEPLFQWIDASQPLEKILDFLTDDFSRPADVKIESRVVLSPEAIAKKELSLLKSYVAKNKIFVSSSACIPPILEWIKRTQIQASPCQDQATNSLAFAAS
>Selaginella_moellendorffii_D8RG81
MSSSGASKTRARRVIVISGPTAVGKSRLALALAQRLNGEIVSADSVQVYRGLDVGSAKTPLEEREGVPHHLLDIVDPTDEDSTCNSLEYTAGAFFDDARRATYEVTSRGQVPIVVGGTGLYLRWYLNGKPGTPKESPEITAQVDAEVSALQKAGDWDGALEILEKAGDVLTAKSLTRNDWYRLRRALSIIKASGQPRTRFSLGQKPEANSDVKEDINSASVTAPETDYDFLCYFLYRRRIDLYRAIDARCEEMLAAENAESGRGILAEASWLLDLRIQPGSSPPSRAIGYRQAMEYLNECRCAGGVSSEEHFLKFLSSFQQASRNYARRQLTWFRNEPLFQWIDASQPLEKILDFLTDDYSRPADVKIESRVVLSPEAIAKKELSLLKSYVAKNKIFVSSSACIPPILEWIKRTQIQASPCQDQATNSLAFAAS
>Anthoceros_agrestis_BONN_evm.model.Sc2ySwM_362.2160.1_EVM_AagrBONN_evm.TU.Sc2ySwM_362.2160___Sc2ySwM_362_9514686-9516014(-)
MNSLECAVGLRTTQLCRLKLQEQLLVHNSSCTTRRILGPQAISGHLQVDEGANSRRRQQV
GNTERAKVVVITGPTAVGKSSVAVELAERLGGEVVSADSVQIFRGMDVGSAKTPKEEQKG
VPHHLMDIMSPEEMYDYGPGMFFDDARKVTKEVLQRGKLPIVVGGSCRYVSWYMNGRPSM
PQLLAKLRVQAAKLHRQGRWDEAVQLLAQAQGDVESASMLRIRRNDWDNLFRGFEILRAV
AQPHVPHSLSSGYIPGVSKELDYDFRCFFLHRPRDKLFDIMDARCEEMVANTSGLLQESA
HLLDLGLEPYSNPATQAIGYREAMDYLGRCRVAKGRSTQPQLLEFLDSFQRATREFGSKQ
LTWFRNDPLFRWLNVEQRTLEELVSIIANDLVNPEAQSTYFSSDNSKAATDIVEHQTKLT
VFDSPAECSKVINWIQATQSWY*
>Anthoceros_agrestis_BONN_evm.model.Sc2ySwM_362.390.1_EVM_AagrBONN_evm.TU.Sc2ySwM_362.390___Sc2ySwM_362_1717668-1718942(-)
MRLDRVCHAPRRRRPKAVKVPPFIITRAEHGDHHLSDTQKPKVIVIAGPTAVGKSTVAVE
LANRLDGEIVSADSVQVYKGLDVGSAKTTPDDRMGIPHHLIDIISPESEYGAGTFFDDAR
RATRKVLDAGRVPIVVGGTGMYLRWYITGKPSTPKSSHHLSTAVEKELAELQRTGNWDQA
VQVLADAGDPASANRLTRNDWYRLHRTLEIVRATGRPRAPFALKGKRSPSDDAPIVNLDF
DFRCHFLYKPRRELYRQIDARCEKMVADPLGLLYEASWMLDLGLRPNTNPATRAIGYRQA
MEYLERCRDAGGRSSEKELYDFLTSFQKASRNFVRKQLTWFREDSLFRWRNAQMQVAELV
DLMAEDYLGLPEPSVPSGDLEVLLRGCDEEHDHATYKPQLRIYRAADARDRTLDWISRTQ
DEEA*
>Anthoceros_agrestis_BONN_evm.model.Sc2ySwM_368.2293.1_._AagrBONN_evm.TU.Sc2ySwM_368.2293___Sc2ySwM_368_10007835-10009220(-)
MGVAKFCISSGRTGWGSGASWTCISNVHAQHGAVFLQNSRVRIWRATHNSTHAERQMEGG
SLHSKQRDKVIVISGPTAVGKTALALALARKLGGEIVSADSVQVYRGLDVGSAKTPLHER
QGVPHHLLDIICPTQEYTAGCFHDNAREATAKVLASGKVPIAVGGTGMYLRWYINGKPGA
PKSSQEQVAAVEEEISELVKKGGGWDEALELLADGGDLETALTLERNDWYRLRRALEILR
ATGRPRTDFPPADLACRELDYDFRCFFLCKPRLQLYRQIDLRCEEMVAEPDGLLHEASWL
LDLGVPPNSSCASRAIGYRQAMEYLAGCRAAGGLTTEDQFLEFLSEFQKASRNFAKRQLT
WFRSEPLFQWVDASQPVEELVQVMVEEFLGLVPGMAQSQIKAASYNEGKELKRYRAELQV
FHDPTARARVMDWIRSTQSGKPASEIKPLTSTAAASCSAPL*
>Anthoceros_angustus_009031_locus=scaffold42_size995885_72891_74267_+_len_1377
MASLSPHVGPCVRAWAEDTSCSKARESELLLMRLDRVCHAPRRRRPKAVKVPPSIITRAE
HGDHDLSDTQKPKVIVIAGPTAVGKSTVAVELAKKLDGEIVSADSVQVYKGLDVGSAKTA
PADRMGIPHHLIDIISPESEYGAGTFFDDARQATRKVLDAGRVPIVVGGTGMYLRWYITG
KPSTPKSSHHLCIAVERELAELQRTGNWDQAVQVLADAGDPASANRLTRNDWYRLHRTLE
IVRATGRPRAPFALKGKRSPSDAAPIVNLDFDFRCHFLYKPRRELYRQIDVRCEKMVADP
LGLLHEASWMLDLGLRPNTNPATRAIGYRQAMEYLERCRDAGGRSSEKELYDFLSSFQKA
SRNFVRKQLTWFREDPLFRWRNAQVPVAELLDLMVEDYRGLSEPSVPSGDLEGLLRSCDE
EHDHATYKPQLRIYRDADARDRTLDWISRTQKMRRPDT*
>Anthoceros_angustus_003088_locus=scaffold8_size2231600_1499908_1501125_+_len_1218
MGGGSLHSKQRDKVIVISGPTAVGKTALALALAGKLGGEIVSADSVQVYRGLDVGSAKTP
LHERQGVPHHLLDIICPTQEYTAGCFHDNAREATAKVLASGKVPIAVGGTGMYLRWYING
KPGAPKSSQEQVAAVEEEISELVKRGGGWDEALELLADGGDLETALTLERNDWYRLRRAL
EILRATGRPRTDFPPADLACRELDYDFRCFFLCKPRLQLYRQIDLRCEEMVAEPDGLLHE
ASWLLDLGVPPNSSCASRAIGYRQAMEYLAECRAAGGLTTEEQFLEFLADFQKASRNFAK
RQLTWFRSEPLFQWVDASQPVEELVQVMVEEFLGLVPGMAQSQIKAASYNEGKELKRYRA
ELQVFHDPTARARVRDWIRSTQSGKPTSEIKPLPSTAAASCSAPL*
>Anthoceros_punctactus_evm.model.utg000137l.36.1_EVM_Apun_evm.TU.utg000137l.36___utg000137l_421653-423300(+)
MNSLCAVGLWTTQLCGLKLQELLVRNSSCTTRRILGPQAISGHLQINKGANSRRRQQAGN
TERAKVVVITGPTAVGKSSVAVELAERLGGEIVSADSVQIFRGMDVGSAKTPKEEQKGVP
HHLMDIMSPEEMYDYGPGMFFDDARKVTKEVLQRGKLPIVVGGSCRYVSWYMNGRPSMPQ
LLAKLRVQAAKLHRQGRWDKAVQLLAQAQGDVESASMLRRNDWDNLFRGFEILRAVAQPH
VPHSLSSGYIPGVSNLELDYDFRCFFLHRPQDKLFDIMDARCEEMVANTSGLLQESAHLL
DLGLEPYSNPATQAIGYREAMDYLGRCRVAKGRSTQPQLLEFLDSFQRATREFGSKQLTW
FRNDPLFRWLNVEQRTLEELVSIIANDLVNPEAQSTYFSSDNSKAATDIVEHQTKLTVFD
SPAECSKVINWIQHVRPLASRPSEPCQELSQQGTQAVHVPSLECNAASPGLMSDPRLLEL
*
>Anthoceros_punctactus_evm.model.utg000138l.135.1_EVM_Apun_evm.TU.utg000138l.135___utg000138l_768608-770696(+)
MDSARCGAPKRQARGLVSRGIALKVELYRTTSSTSMASLAPHVGPCVRAWAEDTLCGKAC
ESELLLMRLDRVCHAPRRRRPKAVKVPSSIITRAEHGDHHLSDTQKPKVIVIAGPTAVGK
STVAVELAKRLDGEIVSADSVQVYKGLDVGSAKTTPDDRMGIPHHLIDIISPESEYGAGT
FFDDARRATRKVLDAGRVPIVVGGTGMYLRWYITGKPSTPKSSHHLSTAVERELAELQRT
GNWDQAVQVLADAGDPASANRLTRNDWYRLHRTLEIVRATGRPRAPFALKGKRSPSDDAQ
IVNLDFDFRCHFLYKPRRELYRQIDVRCEKMVADPLGLLYEASWMLDLGLRPNTNPATRA
IGYRQAMEYLERCRDAGGRSSEKELYDFLTSFQKASRNFVRKQLTWFREDPLFRWRNAQM
PVAELVDLMAEDYLGLPEPSVPSGDLEVLLRGCDEEHDHATYKPQLRMYRAADARDRTLD
WISRTQRMRRPET*
>Anthoceros_punctactus_evm.model.utg000141l.63.1_._Apun_evm.TU.utg000141l.63___utg000141l_252642-253970(-)
MNSLECAVGLRTRQLCRLKLQEQLLVRNSSCTTRRILGPQAISGHLQVGEGAKSRRRQQA
GNTERAKVVVITGPTAVGKSSVAVELAERLGGEIVSADSVQIFRGMDVGSAKTPKEEQKG
VPHHLMDIMSPEEMYDYGPGMFFDDARKVTKEVLQRGKLPIVVGGSCRYVSWYMNGRRSM
PQLLAKLRVQAAKLHRQGRWDKAVQLLAQAQGDVESASMLRIRRNDWDNLFRGFEILRAV
AQPHVPHSLSSGYIPGVSKELDYDFRCFFLHRPRDKLFAIMDARCEEMVANTSGLLQESA
HLLDLGLEPYSNPATQAIGYREAMDYLGRCRVAKGRSTQPQLLEFLDSFQRATREFGSKQ
LTWFRNDPLFRWLNVEQRTLEELVSIIANDLVNPEAQSTYFSSDNSKAATDIVEHQTKLT
VFDSPAECSKVINWIQATQSWY*
>Fontinalis_antipyretica_22223-RA__[mRNA]__locus=124595_3232_4459_-_[translate_table__standard]
MSASYSPTESAILGVGKTHLSIELAKCLGGEIVNADSVQVYQGLDIGAAKATLEERQGVP
HHIIDLVLPTVDYTKENFVVDARAATETILSKGLVPIVIGGTGLYMRSFMQNRLQITSHR
FEGECHVQDRQCDLEWDWDYDFQAYFLYQHRADLFPRVDIRCEKMVPALFEETSWLLSLG
VRPGTNSASAAIGYEEAMGLLLEAREADGVVTKERFLEFLRLFMHNSKGLVKKQIAWFRK
DERSDVRKFRWIRADQPVHEMVGTLVEEYRRPTWKRTELAMGEDLKAASLQEQKRMKHYK
PQMRMYSDSKLVADALDWIKATQGGNRWMM
>Fontinalis_antipyretica_23773-RA__[mRNA]__locus=126541_12087_13148_-_[translate_table__standard]
MTTIEILKPFIVSSSCRVGKTRLSIELAKRLGGEIVSADSVQVYQGLDVGAAKATLEERQ
GVPHHILDMVLPTVDYTTENFVVDARAATETILAKGLVPIVIGGTGLYMRSFMQNRMHIT
SHRFEGECDIHDHQCNLEWDWDYDFQAYFLYQHRADLFPRVEIRCEQVIPALLEETSWLL
NLGVRPGTNSASSAIGYKEAMDLLLEARAEEGVVTDERFLAFLRLFMHNSKGLVKKQIAW
FRKDELSDVRKFRWIRADQPVHEMVKTLVEEYRRPTWKPTQMAMGEDLKAASLQEQKRMK
QYKPQMKMYSDSKLVAHALEWIKATQGGNRWMMQASPSCSTAMCEGYSRGFGL
>Fontinalis_antipyretica_18934-RA__[mRNA]__locus=138986_1708_3718_+_[translate_table__standard]
MASLYAVRSLLSSILLAGPTGRPSDLLRRKTVHSRSVTCRMGKSRLSIELAWALGGEIVN
ADSEQVYQGLKTREAETFLEERLSSIPHHLEDTVPPTRDYTQSEFVLAARTATEHILGKC
KVPIVVGGAGMDLRRYMHNRADLTEQPFQGELEAPSSHWDYDFQCYFLYQHSADRRPVPA
VSHIKSLTVDSRPAVRARRVRTLLAETWWLLSLGVTPNHASARSPGFSQAMKLLLGPRKN
FGFTSGQQLLQFVSHYQAECRELVQRQLEWFRCESRSEVRQFKWVPTDASSSSLEKLVDC
LGARWSVARVVWGDLRNASRLEARRLKEYSPCFCVYSDPAVVANTLQWIRATHWELVDAG
VELGGREHPNEIKCTPQM
>Fontinalis_antipyretica_14734-RA__[mRNA]__locus=174133_12885_16722_+_[translate_table__standard]
MWTQKACPCWSSRGGELVVGLGTGGQQLQCKDFRRIQLQLQLRQQKKQLRRLTMVAKVAV
DDGGRQARLLTEGGETTTKKKKNHNHNHNMGCLEFAPGRLDNADRKVTGVGTQKGRVVVI
AGPTAVGKSRIAIALAKQLRGEIISADSIQVYQGMDVGSAKTPENEREGVPHHLLDMVCP
TEDYSASRFFKDARAATELVLAHKRVPIVVGGTCTYLRWYGHHRLPAQAFTGARACKHSF
RSLWTIAFGELQWYMNGKAGAPKATPEVSATIDNEIRHLASLPDGWDTAVHKLAQAGDPT
TANNLSPNDWYHLHRALEVITVSGQPRGAFPKPFNYTLDHMDGSEWDYDYDFQCYFLYQH
RAELYHWIDYRCEQMLTDLRKGLLVEASWLLDLGLKPDTSSASRGIGYQEAMDFLVECRE
AGGNTTEKKFLAFLSDFQHVSRSLVKKQLAWFRSEQHGDVKQFHWIDASQPTDKILEALR
KEYWRRPDYPSELSGSDARKYASYKEGKILKYYEVKNRIFTSSAAVAPVLKWVKRTQGDR
RLVLR
>Fontinalis_antipyretica_13488-RA__[mRNA]__locus=178283_49551_50612_+_[translate_table__standard]
MTTIEILKPFIVSSSCRVGKTRLSIELAKRLGGEIVNADSVQVYQGLDVGAAKATLEERQ
GVPHHILDMVLPTVDYTTENFVVDARAATETILAKGLVPIVIGGTGLYMRSFMQNRMHIT
SHRFEGECDIHDHQCNLEWDWDYDFQAYFLYQHRADLFPRVEIRCEQVIPALLEETSWLL
NLGTRPGTNPASSAIGYEEAMDLLLEARAEEGVVTDERFLAFLRLFMHNSKGLVKKQIAW
FRKDERSDVRKFRWIRADQPVHEMVKTLVEEYRRPTWKPTQMAMGEDLKAASLQEQKRMK
QYKPQMKMYSDSKLVAHALEWIKATQGGNRWMMQASPSCSKAICEGYSRGFGF
>Fontinalis_antipyretica_01505-RA__[mRNA]__locus=180307_33170_37917_-_[translate_table__standard]
MWSPRAAPACLCTCTGGLNYLRSVSSFPAAHNSLPTFPNSQWTPTWFSDSSRNLLPFSRV
GFGTSLLDTRGASGWRACWKRRAHRSCLGETILTAAETAAAMENSLPSPGHDLRDRKGRV
VIIAGPTGVGKTRLALALAAHLGGEIISADSVQVYRTLDVGSAKTPVHEREGIPHHLIDI
VYPYQDYTAGYFFDDARAATELVLAKGSVPIVVGGTGMYLRWYMNGKVGAPKATKEVFAA
VEEEVDRLIGEGGGWDAGLRMLADAGDPITGPSLARNDWYRLRRALEIIKTSGQPRSAFS
ILRSDGQDNVNEDSHWDFDFQCYFLYQPRPDLYRKIDQRCEQMIQEGLLEEASSLLDSGL
QPNSSSATRSIGYQQAMEFLMECRELDGGTTEERFLVFLEAFQRASRNYVKRQLTWFRNK
GQSEQLFNWVDATQPLEALVDALAKEYERPSDVVSVGLREASAATKKSSYTEEKLLKVYR
TQNRIFSGNGEAIKLILDSIRRTQGQKKRVLCVDDLQTKMESPLTTSVL
>Fontinalis_antipyretica_15164-RA__[mRNA]__locus=180948_26607_36165_+_[translate_table__standard]
MSGFVWTQPSGWKSETSLSSNRGGELVAGVGRLGLEQLQCCRHAEVCVTRAVPVVPVGVR
AKLANRQQALELLTDGESSSSSSSSSSSSAAAAAAAVAGKNGNVGCLEFAGRLDNVGVSG
RSAKSLHKGRVIVIAGPTAVGKSRVAVALAKQLDGEIISADSIQVYTGMNVGSAKTPLQE
REGVQHHLLDIVSPTEGAEYSASRFCKDARAATELVLARNRVPIVVGGTCTYLRSYMSGR
SPEAAVASPVSAAIEAVFRRFVSQPDGWDIAVLMLAQAGDSATAHTLVRNDWFRLRRALE
VLLVSGQPWGRDNYTALHPMESPEWDYDYDFQCYFLYQHRAELYRWIDLRCEQMIADPLG
LLQEASYLLDLGVLPDTSSASRGIGYQEAMEFLVECRKAGGIITAEKFLVFLSDFQRVSR
SLVKKQITWFRSDHHSDVKQFHWIDASQPTDQILKSLWKEYRRRPGYPSELSGSDERKDA
SYREGKVLKYYEVKNRIFNNSAAIAAILRWVKQTQGDRRFTRNAVRF
>Pleurozium_schreberi_maker-scaffold_956-augustus-gene-0.62-mRNA-1_gene=maker-scaffold_956-augustus-gene-0.62_name=maker-scaffold_956-augustus-gene-0.62_seq_id=scaffold_956_type=cds
MWSPRAAPACLCTCTGGLNFLRSVSSVPAAHKSLPTFLNFQWTSTWFSDSSRILPPFSRT
GFCTSLLDTRGSPDWRVRWKRRAHGACFGETILTAAETVAAMEDPLPSPGDEDAKDRKGR
VVIIAGPTGVGKTRLALALAARLGGEIISADSVQVYRTLDVGSAKTPVHEREGIPHHLID
IVDPYQDYTAGYFFDDARAATGLVLAKGSVPIVVGGTGMYLRWYMNGKVGAPKATKEVFA
AVEEEVDRLIGEGGGWDAGLRMLADAGDSTTGPSLARNDWYRLRRALEIIKTSGQPRSAF
SILRNDGQDNVIEGSHWDFDFQCYFLYQPRPDLYRKIDQRCEQMIQEGLLEEASQLLDSG
LQPNSSSATRSIGYQQAMEFLMECRELDGVTTEERFLIFLEAFQRASRNYVKRQLTWFRN
KGQSEQLFNWIDATQPLEALVDTLAKEYERTNEVISVGLKEANAATKKSSYTEEKLLKVY
RTKNRIFSANDEAIKLILDSIRRTQCQKKRVESPLTTTIL*
>Pleurozium_schreberi_maker-scaffold_956-augustus-gene-0.62-mRNA-2_gene=maker-scaffold_956-augustus-gene-0.62_name=maker-scaffold_956-augustus-gene-0.62_seq_id=scaffold_956_type=cds
MWSPRAAPACLCTCTGGLNFLRSVSSVPAAHKSLPTFLNFQWTSTWFSDSSRILPPFSRT
GFCTSLLDTRGSPDWRVRWKRRAHGACFGETILTAAETVAAMEDPLPSPGDEDAKDRKGR
VVIIAGPTGVGKTRLALALAARLGGEIISADSVQVYRTLDVGSAKTPVHEREGIPHHLID
IVDPYQDYTAGYFFDDARAATGLVLAKGSVPIVVGGTGMYLRW*
>scaffold-AZZW-2017698-Chlorokybus_atmophyticus
FVVGGTGLYIRFLTRGRPLAPKSDSAINSDEDVVYEEEGGLRKDGDWDAAVEELARLGDPASAASIARNDWYRLRRAKEILLKTGKARADVPFTNPLGDNISWRCYFLALPREELFRRIDMRCDAMVAGGLLPEAAHLLELGLTPSSHSASRAIGYRQAMEYLLAMRANPQDVSFSSLRTFMGSFKQASRQYATRQLTWFRNDPQYLWL
>scaffold-HKZW-2000347-Mesotaenium_caldariorum
KVLVISGPTASGKTRLGLMLANILGGEIISADSVQVYRGLDVGSAKTPKDERQGVPHHLLDILEPTEEYTAGDFFDDARGATSALLQDKKVPVLVGGTGLYLRWYLYGKPATPR
>scaffold-HKZW-2003640-Mesotaenium_caldariorum
DHDFRCFFLSAPRRELYRRIDARCEEMVQGGILREADGMLHRGVRPDSTPASRAIGYRQAIAYLSECRAQGGQSSPQHFMEFLGSFQQASRNYAKRQTVWFRGEPLYQWLDAALPPEELAAMVAADFHGPSRGSSQPAEFRSMESQLKEKSYKEGKEMKGYHPQLTIFNNSENVDAVLRWVNETQGSDPPSQE
>scaffold-JOJQ-2006861-Cylindrocystis_cushleckae
KVIVVSGPTASGKTRLGLMLAKELDGEIISADSVQVYRGLNVGSAKTPIEDRQGVPHHLLDILDPSNEYTAGDFYEDARRATEDVLSRGKVPVVVGGTGLYLRWYLYGKPNTPREQDLAAAMQAGEQGWDAAVALLREAGDPLTAGQLARNDWYRLQRALEIVKASGRARSTFAV
>scaffold-NBYP-2005997-Mesotaenium_kramstae
PPELDYDFRCFFLSAPRVDLYRRIDLRCEEMVAGGMLQEAAMMLEHGVQPDSNPASRAIGYRQALEYLQESRVQGGQSSEEQFLQFLGSFQQASRNLAKRQTVWFRSERLYRWLDASLPPEELTAVIMEEFEKTASEGEDRGHADGREGREEAESEARKRSYREGKAMKTYRTELKIFSRKNEVDKALRWVAGAG
>scaffold-QPDY-2003877-Coleochaete_irregularis
RRVIVISGPTAVGKSNLAMLLAKRIDGEIVSADSVQVYRGLDIGSSKSTPEEQQEVPHHLLDIVSPSEDYSAGDFHDDARRVTEEVLGRGRVPIVVGGTGLYLRWYLYGKPDTPRSTPEQAAEIEAEIDQLIESVGADGAWDSAVSMLAEAGDPVTAAKLARNDWYRLRRAWEILKVSGRPRAEAFHGSSPANQSETDAASVSQSKDAIIPTSLRQMQQHVSTTYDFHCYFAVRTRESLYRRIDQRCEEMVAAGMLKEASWMLDQGIHSNSSPPSRAIGYRQAMEYLENCRAQGGESSHEEFLAFLDTFQQASRNYAKRQMTWFRGEEKFLWVDAEAPEE
>scaffold-QWFV-2018550-Bambusina_borreri
VIVISGPTASGKSRLALHLAQQLGGEIVSADSIQVYRGLDVGSAKTPVKERLGIQHHVLDILEPWQEYTAGDFFEHARAAVGDVLSRGKVPIVVGGTGLYLRWFLYGKPSTPRSDTQSVEEVEQEI
>scaffold-QWFV-2018551-Bambusina_borreri
VIVISGPTASGKSRLALHLAQQLGGEIVSADSIQVYRGLDVGSAKTPVKERLGIQHHVLDILEPWQEYTAGDFFEHARAAVGDVLSRGKVPIVVGGTGLYLRWFLYGKPSTPRSDTQSVEEVEQEI
>scaffold-RPGL-2114613-Cylindrocystis_brebissonii-M2853
RKRKVIVISGPTASGKTAAALQLAHQLGGEIISADSVQVYTGLDVGSAKTPVHEREGIPHHLLDIRPPADEYSAGDFFVDARRITEDVLDRGRVPIVVGGTGLYLRWYLYGKPNTVRASPAVEQEVARAVELAMEAGEEGWARGLMLLEEAGDAVTGQQLASNDWYRLRRALEIVKETGLPRSRFAVPSQAALKPALASATVGEDAGRLKEEEEMEESWHDGKPTPTLGLEEPSATQTNGAAAGGAASLDYDFRCFFLCRRRGDLYRRIDRRCEEMVQGGMLQEASWLLDEGMLPDESPAGRAIGYRQALEYLQECRANGGESSEAHFLDFLASFQKASRNYAKRQFSWFRSERLYRWLDSSLATEEVVANIVRDY
>scaffold-RPRU-2036075-Staurodesmus_omearii
AWGSGRQKKGRVIVISGPTASGKTRLGLHLAQSLGGEIISADSIQVYRGLDIGSAKSPIEERMGIPHHVLDILDPTQEYTAGDFYDHARAAVDDVLSRGKVPVVVGGTGLYLRWFLYGKPNTPRSDPMYMQEVEDEIA
>scaffold-WDCW-2006674-Mesotaenium_endlicherianum
ERDGGHDLDFDFRCYFLCGPRMELYRRIDARCEEMLRDGMLREAAYLLDVGIGPDSNPPSRAIGYRQGIEYLERCRQQGGRSSESDLLEFLAAFQQASRNFAKRQHTWFRGEKLYTWLDASLPPDELADLIVADYGAPSPEDGARGGRFEAPQSSGGKGREEAREAANKRSKREGKEMKSYRTKLEIFNDSIAVQKVLEWVRATQ
>scaffold-WSJO-2008166-Mesotaenium_braunii
RVIVISGPTASGKSRLALCLAQLLDGEVISADSVQVYRGMDVGSAKTPPHERQGVSHHLLDILEPTEECTAGDFFTLARGATDEVLRRGKVPIVGGGTGLYLRWYLYGKPDTPRVCARVAAEVEEEVRRFEAADGGAEGGGGGWDAALAALVGAGDPVTGRQLARNDWYRLKRALEIVRATGRVKSDFAL
>scaffold-YLBK-2036692-Cylindrocystis_brebissonii-2_samples_combined
RKRKVIVISGPTASGKTAAALQLAHQLGGEIISADSVQVYTGLDVGSAKTPVHEREGIPHHLLDIRPPADEYSAGDFFVDARRITEDVLDRGRVPIVVGGTGLYLRWYLYGKPNTVRASPAVEQEVARAVELAMEAGEEGWARGLMLLEEAGDAVTGQQLASNDWYRLRRALEIVKETGLPRSRFAVPSQAALKPALASATVGEDAGRLKEEEEMEESWHDGKPTPTLGLEEPSATQTNGAAAGGAASLDYDFRCFFLCRRRGDLYRRIDRRCEEMVQGGMLQEASWLLDEGMLPDESPAGRAIGYRQALEYLQECRANGGESSEAHFLDFLASFQKASRNYAKRQFSWFRSERLYRWLDSSLATEEVVANIVRDY
>scaffold-YLBK-2041426-Cylindrocystis_brebissonii-2_samples_combined
KRKVVVISGPTASGKTAAALLLAHQLGGEIISADSVQVYKGLDVGSAKTPFHERQGVVHHLLDIRSPADEYSAGDFFVDARRITEDVLDRGRVPIVVGGTGLYLRWFLYGKPNTLRASPEVEQEVARAVNLAMEAGEEGWALGLALLEEAGDPVTGRQLARNDWYRLRRALEIVKETGRPRSHFAVPSQAALRPTHTAPLRVEEVAASSREGETEDTLAEHRTGTATAAELRSLETPGDGADAAALLDFDFRCFFFCRRRGDLYRRIDLRCEEMVQGGMLEEASWLLDEGMLPDASPAGR
>scaffold-YOXI-2051922-Cylindrocystis_brebissonii-M2213
RKVVVISGPTASGKTAAALLLAHQLGGEIISADSVQVYKGLDVGSAKTPFHERQGVVHHLLDIRSPADEYSAGDFFVDARRITEDVLDRGRVPIVVGGTGLYLRWFLYGKPNTLRASPEVEQEVARAVNLAMEAGEEGWALGLALLEEAGDPVTGRQLARNDWYRLRRALEIVKATGRPRSHFAVPSQAALRPTHTAPLRVEEVAASSREGETEDTLAEHRTGTATAAELRSLETPGDGADAAALLDFDFRCFFFCRRRGDLYRRIDLRCEEMVQGGMLEEASWLLDEGMLPDASPAGR
>scaffold-YSQT-2033242-Penium_exiguum
QVVVISGPTASGKTRLGLVLAELLGGEIISADSVQVYRGLDVGSAKSPLHERQGIPHHLLDILDPSQEYTAGHFFNDARASVEDVLRRNRVPIVVGGTGMYLRWFLFGKPDTPPSDEESVRAVEQEI
>Azolla_filiculoides_s0225.g058918
VIVISGPTAVGKSSAALEVAKRINGEIISADSVYQGLDVGSAKTSLEDRQGVHHHLIDIV
HPKEEYSVGKYYRKSKEATELILDKGNVPIVVGGTGLYLYGPGDAPRATPEIRTLAEDEV
LKAGGDWDKAVKMLSDAGDMHVTKILQNDWYRISRRFEILKASKLLGSQLNLQCPENGSE
TTASQIREEEDLGISIKLSPNIQNLEYDFLCFFLYSPRETLYRFIDLRCEEMLTGEIGLL
KEASWLLDLGLMPNTSSVTRAIGYRQAMEFLLECRKDDGLSSPEQFLSFIERFQIASRNF
AKRQLTWFRQESLYHWIDASQNQDVIVDFIVKAYFEPSIITTAAADGILVQKETTTDKKN
HLREYRPINRCFFIDSVVGSRHFSEI*
>Salvinia_cucullata_v1.1_s0075.g017435
MNASLFVYYRPAALPCCLARRRSLLLMRASGSQQNSEADSPPLLLSSVPSSPSPALPDRP
RVLVISGPTAVGKSSIALQVARRIQGEIISADSVQVYQGLDVGSAKTPMCDRQDVSHHLI
DIVHPKEEYSVGEYYRKSRQATKSVLERRNVPILVGGTGMYLYGPGDVPKSTPKIRALAE
EEISRAGGDWDKAVKMLYEHGDIDAGKILRNDWYRLCRRFEILKASELQGSPSDFPFPET
TIDSASQLESVFVKNRSKDDLEYDFLCFFLYNSREVLYRFIDQRCEEMLIGDFGLLKEAS
WLLDLGIMPNSSSASRAIGYRQAMEYLLDCRKEDGVSSHEQFFSFLREFQRASRNFAKRQ
LTWFRQEPLFQWVDASRNQDLVVDFIVKAYSEPAIISTEAANGIILKESKSFENKNRLKV
YTPINRPEDCFAVLEWIRKTQRGKSQNVQF*
>scaffold-AFPO-2073855-Blechnum_spicant_gametophyte
RRRVLVISGPTAVGKSSVALQVAKRVNGEIISADSVQVYQGLDVGSAKTPLMDRQGVPHHLIDIVHPEEDYCVGDYFEKSREATEMVLAKKSVPILVGGTGMYLRWYLYGRPDAPKSTAETKAMVEEEISKAGGDWDKAVKLLVDAGDKDAKKLLRNDWYRLGRRFEVLKLSGLPRGFDSLLYTELEGTSKPGESENLEASKKSYRSIEDLDYEFICFFLYNSRDTLYRYIDQRCEEMLTGDLGLLREASWLLDLGILPNTSPASRAIGYRQAMEYLLSCREADGVSSPEQFLSFVGAFQKASRNFAKRQLTWFRQEPLYHWIDASQQQDDVVDFIVKAYNDPAIITSASFKGKLLVEKQSTVDKKNLLRDYKPSIRIFATPEDCTEVLDWIAKTQR
>scaffold-CJNT-2079472-Polypodium_glycyrrhiza
RPRVLVISGPTAVGKSSVALQVAKRVNGEIISADSVQVYQGLDVGSAKTPLVDRQGIPHHLIDIVHPEEDYCVGDYFEKSREATEQILAKKSVPILVGGTGMYLRWYLYGRPDAPKSTPETRALVEKEISEAGGDWDKAVKMLVDAGDKDAKQLLRNDWYRLGRRFEVLKASGLPRRFDSLVYSELEGAPEHGESEDLVASKKSYRSIEDLDYEFICFFLYNSRKTLYGYIDQRCEEMLTGDLGLLKEASWLLDLGIMPNTSPASRAIGYRQAMEYLLCCREADGVSTVKQFLLFVGAFQKASRNFAKRQLTWFRQEPLYHWVDASREQDAVVDFIVKAYDNPAVITSEASKGSLLVEKQSTMDTKNLLRDYKPSIRIFKTREDCSEVLGWIAKTQR
>scaffold-DCDT-2014945-Gaga_arizonica
RVLVISGPTAVGKSSVALDVAKRLNGDIISADSVQVYQGLDVGSAKTPLKDRQGVPHHLIDIVHPEEDYSVGHYFKKSREATDLVLAKRSVPILVGGTGMYLRWYLYGRPDAPKATPELRALVEEEIAKAEGDWDKAVEILVEAGDGDARKLLRNDWYRLRRRFEVFKATGSPRRSDSLLYTELEGELEELEASKRSYRSIEDLDYEFMCFFLYNSRNTLYNQIDERCEEMLTGDFGLLREASWLLDLGILPNTSPASRAIGYRQAMEYLYSCREADGVSSPQEFLQFIEAFQRASRNFAKRQLTWFRQEPLYHWIDASQQQEAIVDFIVKAYSDPGIVTSASFKGTLLVDKRSTVDKKNKLRDYKPRNKAFLTPSDFSEVLDWISKTQR
>scaffold-DFHO-2007590-Danaea_nodosa
RVLVLAGPTAVGKSAVALEVAKRVNGEIIGADSVQVYKGLDVGTAKTALKDRQGVPHHLIDVIEPTEVFGAGDYFLHSREATTHVLSKWHVPIVVGGTGFYLHDTPKSTPESQASVDAEFTQLLKSGGNWDDAVQLLMRAGDTSVASIPRNDWYRLRRCLEIIKATGLPRTAYDVSSHAFRNHATSDVSEDSTNFLSPANEDSDISELDYNFICFFLCTSRSKLYRCIDLRCEEMLTGTMGLIKEASWLLNLGIGPNTNPVSRAIGYRQAMEYLMECRNAGGSSSQEHFFSFLSDFQRASRRYAKRQFTWFRNEPLYCWIDASQPLGDVVELILNAYEDPSIMEKAQETGLIWKDASREEKKELKAYRTQNRHFINRDDCNQVLDWIKRTQ
>scaffold-IXLH-2024690-Polypodium_hesperium-B_type
RPRVLVISGPTAVGKSSVALQVAKRVNGEIISADSVQVYQGLDVGSAKTPLVDRQGIPHHLIDIVHPEEDYCVGDYFEKSREATEQVLANKSVPILVGGTGMYLRWYLYGRPDAPKSTPETRALVEKEISEAGGDWDKAVKMLVDAGDKDAKQLLRNDWYRLGRRFEVLKASGLPRRFDSLVYSELEGAPEHGESEDLVASKKSYRSIEDLDYEFICFFLYNSRKTLYGYIDQRCEEMLTGDLGLLKEASWLLDLGIMPNTSPASRAIGYRQAMEYLLCCREADGVSTVKQFLLFVGAFQKASRNFAKRQLTWFRQEPMYHWVDASREQDAVVDFIVKAYDNPAVITSEASKGSLLVEKQSTMDKKNLLRDYKPSIRIFKTREACSEVLGWIAKTQR
>scaffold-MEKP-2106424-Dipteris_conjugata
SPPFLFHRLCSSSLASDSRPRVLVLSGPTAVGKSSLALEVAKRLRGEIISADSVQVYEGLDVGSAKTPLEDRQGIPHHLIDIAHPLQEFTVADYFEKSREATEQILTKGKVPILVGGTGMYLRWYLYGMPDGHKSTPESRALVDEELLKVGDDWDSAVDLLLKAGDTKALMISRNDWYRLRRRLEIIKATGLPHDAFGSLYYTKVQREPDEAVSSLNFVSSSHQPAHAEELDYRFLCFFLYNPREILYRFIDHRCEEMLTGNMGLLMEASWLLDLGLKPNSSSPSRAIGYRQAMEYLLECRGADGLSSPQQFRSFLSQFQKASRNYAKRQFTWFRREPLYNWIDASRPRDEIVDFLVKAYSEPATVTAAAAARGVVVQKETTEDEKLQLLEYRAKNRYFVKPENCRGILEWIK
>scaffold-NDUV-2104205-Vittaria_appalachiana
FPMLRRAPPPPFFRRHHVPGRRCHSFWCAGALDPLSSSRRVVVISGPTAVGKSSVALEVAKRLNGEIISADSVQVYQGLDVGSAKIPLKDRQGILHHLIDIVPPEEDYSVGHYYKISREETDKILARKSVPILVGGTGMYLRWYLYGPPDAPKSTPELRALVEEEIAKADNDWDKAVAMLIDSGDTDAGNLVRNDWYRLRRRFEILKATNAPRGSNSLLYTVLEQELEDNEGFKRSYRSIEDLDYEFLCFFLYNSRSILYHQIDQRCEEMLTEDLGLLKEASWLLDLGILPNTSSASRAIGYRQAMEYLLSCREADGISSPEQFLHFVEAFQKASRNFAKRQLTWFRQEPLYHWIDASQEQEVIVDFIVKAYNDPSIIISGAFKETLIVDKKTTVDKKNKLRDYRPKKRAFVEPKDCSLVLDWISKTQR
>scaffold-ORJE-2015937-Phymatosorus_grossus
RPRVLVISGPTAVGKSSVALQVAKRVNGEVISADSVQVYQGLDVGSAKTPLVDRQGVPHHLIDIVHPEEDYCVGDYFEKSREATELVLAKKSVPILVGGTGMYLRWYLYGRPDAPKSTPETRALVEKEISEAGGDWDKAVKMLVDAGDKDAKKLLRNDWYRLGRRFEVLKASGLPRRFDSLVYSELEGAPEPGESEDLVASKKSYRSIEDLDYEFICFFLYNSRDALYGYIDQRCEEMLTGDLGLLKEASWLLDLGIMPNTSPASRAIGYRQAMEYLLRCREADGVSTVNQFLLFVGAFQKASRNFAKRQLTWFRQEPLYHWIDASREQDVVVDFIVKAFDNPAVITSEAPKGSLLVEKQSTVDKKNLLRDYKPVLRIFKTREDCSEVLEWIAKTQR
>scaffold-RFMZ-2050691-Osmundastrum_cinnamomeum-B
RPRVLVISGPTAVGKSVVALELAKRLGGEIISADSVQVYEGLDVGSAKIPVKDRQAIPHHLMDIVHPLGEFCAGDYFIRSREATELVLANRNVPIVVGGTGMYLRWYLYGKPGGPKSTPESKALVDEELTELLKSGGSWDDAMQLLYQAGDTTANSTIHRNDWYRLRRSFEIIKANGLPRSAYGSSYHSKKQGEPQFPFVANDFPPSRHEHATALELDYHFMCFFLCNPRIILYRCIDQRCEEMLTGTMGLLVEASWLLDLGILPNTSPVSRAIGYRQAMEYLLECRDAGGSSSQERFFSFLSEFQKASRNYAKRQLTWFRHDPLYHWIDASQPLGDVVEFLVNAYKEPATITAAPGRDLVWKETSHKEKKLLKAYRTQNRHFVKPEDCNPVLEWIKKTQ
>scaffold-RWYZ-2025848-Blechnum_spicant_&_Athyrium_sp.-2_samples_combined
RRRVLVISGPTAVGKSSVALQVAKRVNGEIISADSVQVYQGLDVGSAKTPLMDRQGVPHHLIDIVHPEEDYCVGDYFEKSREATEMVLAKKSVPILVGGTGMYLRWYLYGRPDAPKSTAETKAMVEEEISKAGGDWDKAVKLLVDAGDKDAKKLLRNDWYRLGRRFEVLKLSGLPRGFDSLLYTELEGTSKPGESENLEASKKSYRSIEDLDYEFICFFLYNSRDTLYRYIDQRCEEMLTGDLGLLREASWLLDLGILPNTSPASRAIGYRQAMEYLLSCREADGVSSPEQFLSFVGAFQKASRNFAKRQLTWFRQEPLYHWIDASQQQDDVVDFIVKAYNDPAIITSASFKGKLLVEKQSTVDKKNLLRDYKPSIRIFATPEDCTEVLDWIAKTQR
>scaffold-UJTT-2091372-Pityrogramma_trifoliata
CSAALDPLSSSRRVLVISGPTAVGKSSLALEAAKRLNGEIISADSVQVYEGLDIGSAKTPLKDRQGVPHHLIDIVHPEEDYSVGHYLKKAREATDLVLAKKRVPILVGGTGMYLRWYLYGPPDAPKSRPEIRAMVEEEIAKAGGDWDKAVQILVDAGDPDAKKTLPNDWYRLVRRFEVLKATGSPRKFGSLLYSEIDAEAEISEASKRIYRSIEDLDYEFVCFFLYNSRGILYDHIDQRCEEMLTGDFGLLREASWLLDLGMLPNTSPASRAIGYRQAMEYLVTCREADGRSSPEQFLEFVAVFQRASRNFAKRQLTWFRQEPLYHWIDASQQQDAILDFIIKAYNDPSILTSPASKEMLVDKQSSIDKKNKLRVYKPRKKLFQSPESCTEVLDWISKTQR
>scaffold-URCP-2066366-Athyrium_filix-femina
RRRVLVISGPTAVGKSSVALQVAKRVNGEIISADSVQVYQGLDVGSAKTPLLDRQGVPHHLIDIVHPEEDYCVGDYFEKSREATEMVLAKKSVPILVGGTGMYLRWYLYGRPDAPKSTAETKAMVEEEISKAGGDWDKAVKLLVDAGDKDAKKLLRNDWYRLGRRFEVLKLSGLPRGFDSLLYTELEGTSKPGESENLEASKKSYRSIEDLDYEFICFFLYNSRDTLYRYIDRRCEEMLTGDLGLLREASWLLDLGILPNTSPASRAIGYRQAMEYLLSCRGADGVSSPEQFLSFVGAFQKASRNFAKRQLTWFRQEPLYHWIDASQQQDDVVDFIVKAYNDPAIITSASFKGKLLVEKQSTVDKKNLLRDYKPSIRIFATPEDCTEVLDWIAKTQR
>scaffold-VIBO-2077130-Osmunda_javanica
VDDPRPRVLVISGPTAVGKSVVALELAKRLGGEIISADSVQVYEGLDVGSAKTPVKDRKGIPHHLMDIVHPLGEFCAGDYFIRSREATELVLANRNVPIVVGGTGMYLRWFLRYLYGKPGGPKSTPESKALVDKELTELVKSGGSWDDAMQLLYQAGDTDANSTIHRNDWYRLRRSFEIIKANGLPRSAYGSSYHSKKQGESQVPFVANDFPPSRHEHATALELDYHFMCFCLCNPRIILYRCIDERCEEMLTGTMGLLVEASWLLDLGILPNTSSVSRAIGYRQAMEYLLECRHAGGSSSQEQFFSFLSEFQKASRNYAKRQITWFRREPLYHWIDASQPLGDVVEFLVNAYKEPATITAAPERDLVWKETSRDEKKLLKAYRTQNRHFVKPEDCNPVLEWIKKTQ
>scaffold-WQML-2003346-Cryptogramma_acrostichoides
RVLVISGPTAVGKSSVALEVAKRLNGEIISADSVQVYQGLDVGSAKTPLKDRQGISHHLIDIVHPEEDYGAGHYFKKSREATDLVLAKRSVPILVGGTGMYLRWYLYGRPDAPESTPELRALVEEEIAKAGGDWDKAVEMLIDAGDGDARKLLRNDWYRLVRRFEVLKASGSPRRSKSLLYTELKGDFEDPEASSRSYRSMEDLDYDFVCFFLYNCRSTLYNHIDQRCEEMLTGDLGLLKEASWLLDLGILPNTSPASRAIGYRQAMEYLLSCREADGVSSPEQFFQFVEAFQKASRNFAKRQLTWFRQEPLYYWIDASQPQEAIADFIVEAYKDPGIITATASKGTLLVNKQSTLDKKNKLRDYKPRKKLFVTATDCTQVLDWISKTQR
>scaffold-WQML-2003347-Cryptogramma_acrostichoides
RVLVISGPTAVGKSSVALEVAKRLNGEIISADSVQVYQGLDVGSAKTPLKDRQGISHHLIDIVHPEEDYGAGHYFKKSREATDLVLAKRSVPILVGGTGMYLRWYLYGRPDAPESTPELRALVEEEIAKAGGDWDKAVEMLIDAGDGDARKLLRNDWYRLVRRFEVLKASGSPRRSKSLLYTELKGDFEDPEASSRSYRSMEDLDYDFVCFFLYNCRSTLYNHIDQRCEEMLTGDLGLLKEASWLLDLGILPNTSPASRAIGYRQAMEYLLSCREADGVSSPEQFFQFVEAFQKASRNFAKRQLTWFRQEPLYYWIDASQPQEAIADFIVEAYKDPGIITATASKGTLLVNKQSTLDKKNKLRDYKPRKKLFVTATDCTQVLDWISKTQR
>scaffold-XDDT-2013913-Argyrochosma_nivea
RSSRRVLVISGPTAVGKSSVALEVARRLNGEIISADSVQVYQGLDVGSAKTPLKDRQGVPHHLIDIVHPEEDYSVGHYFKKSREATDLVLGKRSVPILVGGTGMYLRWYLYGRPDAPQATPELRALVEEEIAKAEGDWDKAVEMLVDAGDGDARKLLRNDWYRLRRRFEVLKATGSPRRSDSLLYTELEGELEDLEASKRSYRSIEDLEYEFLCFFLYNSRSTLYNQIDQRCEEMLTGDFGLLREASWLLDLGVLPNTSPASRAIGYRQAMEYLFSCREADGVSSPEEFFQFVEAFQKASRNFAKRQLTWFRQEPLYHWIDASQQQEAIVDFIVKSYNDPGIITSAAFKGALVVDKRSTVDKKNKLRDYKPRNKTFATSSNCSEVLDWISKTQR
>scaffold-XWDM-2029675-Cystopteris_fragilis-2_samples_combined
RRRVLVISGPTAVGKSSVALQVAKRVNGEIISADSVQVYQGLDVGSAKTPLMDRQGVPHHLIDIVHPEEDYCVGDYFEKSREATELVLAKKSVPILVGGTGMYLRWYLYGRPDAPKSTPETRAMVEEEISKAGGDWDKAVKLLVDAGDTDAKKLLRNDWYRLGRRFEVLKTSGLPRRFDSLLYTDSEGPPEPGESENLEASKKSYRSIEDLDYEFTCFFLYSSRDTLYGHIDQRCEEMLTGDLGLLREASWLLDLGILPNTSPASRAIGYRQAMEYLLSCREADGVSSPKQFLSFVGAFQKASRNFAKRQLTWFRQEPLYQWIDASQQQDAVVDFIVKAYNDPAIITSAAFKGKLLVEKQSTVDKKNLLRNYKPSTRIFTRPEDCSEVLNWIAKTQR
>scaffold-XXHP-2089598-Cystopteris_fragilis-fronds
RRRVLVISGPTAVGKSSVALQVAKRVNGEIISADSVQVYQGLDVGSAKTPLMDRQGVPHHLIDIVHPEEDYCVGDYFEKSREATELVLAKKSVPILVGGTGMYLRWYLYGRPDAPKSTPETRAMVEEEISKAGGDWDKAVKLLVDAGDTDAKKLLRNDWYRLGRRFEVLKVRQSSLHDSEGPPEPGESENLEASKKSYRSIEDLDYEFTCFFLYSSRDTLYGHIDQRCEEMLTGDLGLLREASWLLDLGILPNTSPASRAIGYRQAMEYLLSCREADGVSSPKQFLSFVGAFQKASRNFAKRQLTWFRQEPLYQWIDASQQQDAVVDFIVKAYNDPAIITSAAFKGKLLVEKQSTVDKKNLLRNYKPSTRIFTRPEDCSEVLNWI
>scaffold-YCKE-2006437-Notholaena_montieliae
GPTAVGKSSVALEVAKRLNGEIISADSVQVYQGLDVGSAKTPLKDRQGVPHYLIDIVHPEEDYSVGYYFEKSREATDFVLAKRSVPILVGGTGMYLRWYLYGRPDAPKATPELRALVEEEIAKAEGDWDKAVEMLVDAGDGDARKLLRNDWYRLRRRFEVLKATGSPRRSNSLLYTEGEGELEDLEASKRSYRSIEDLDYEFVCFFLYNSRNTLYNQIDQRCEEMLTGDFGLLKEASWLLDLGILPNTSPASRAIGYRQAMEYLSSCREADGVSSPEEFFQFVEAFQKASRNFAKRQLTWFRQEPLYHWIDASQQQEAIVDFIVRAYNDPGIITSAAFKGTLLVDKRSTVDKKNKLKDYKPRNKTFLTASNCSGVLDWISKTQR
>scaffold-YLJA-2016307-Polypodium_amorphum
RPRVLVISGPTAVGKSSVALQVAKRVNGEIISADSVQVYQGLDVGSAKTPLVDRQGIPHHLIDIVHPEEDYCVGDYFEKSREATEQVLANKSVPILVGGTGMYLRWYLYGRPDAPKSTPETRALVEKEISEAGGDWDKAVKMLVDAGDKDAKQLLRNDWYRLGRRFEVLKASGLPRRFDSLVYSELEGAPEHGESEDLVASKKSYRSIEDLDYEFICFFLYNSRNTLYGYIDQRCEEMLTGDLGLLKEASWLLDLGIMPNTSPASRAIGYRQAMEYLVRCREADGMSTVKQFLLFVGAFQKASRNFAKRQLTWFRQEPMYHWVDASREQDAVVDFIVKAYDNPAVITSEASKGSLLVEKQSTMDKKNLLRDYKPSIRIFKTREACSEVLGWIAKTQR
>Abies_alba_AALBA5B320373P1_partial_cds
MEAVSFRASLLFASRKNPFPMTNTNSMRIETVSCTNQLKRKKKPKVIVISGPTGVGKSSL
ALQLAKRIGGEIISADSVQ
>Picea_lambertina_PILA_22301
MSMHPYLRIYMVYGMEVVSFRASLLLVSSVNPFRMTNANSMRFETMSCSSQVKRKKPRVIVISGPTGVGKSRLALQLAKRIGGEIISADSVQVYRGLDVGSAKTLIGDRQDIPHYLLDILHPTEEYSAGKYFDAAREATRDVLHRGHVPIVVGGSGLYLRWYLYGKPDVPETSPEIVSDVNSELRTLQSNGDWDTAVQLLLKAGDSTARNLERNDWYRIRRGLEIIKAAGVPRTSFPLPYDALKGQLASRISCSDRSDAEAENMQSSMTELDYEFLCFFFSVKRTDLYQRIDQRCEEMLTGSNGILAEASWLLDMGILPNTTCASRAIGYRQAMEYLFRCRQERGVSSEKEFYAFLSEFQTASRNFAKRQLTWFRNEPLYQWLDASQSLEKLVKFIVDTYHDSADASLHQSLTVNKINSRKELKDLERYRTQNRYFVSSNDCAPILEWIRLTQSGKEVT*
>Picea_taeda_PITA_15604
MASWHVEPLSLVSQDTTRIRLPLKVVERNHRFPVIARFPLAGGRTTAVRLRCTAQKPGGSRQTMEEDSELDFPSRVDLVPAQFQKTSQYERLFSNLNEATLRREPGSMTGSVLLVAGTTIGAGILAIPAVTQEAGFLASAVTCLLCWLYMVVTGILVAEVNVNTMCELGSEYSAGKYFDAAREATKDVLHRGHVPIVVGGSGLYLRWYLYGKPDVPETSPEIVSDVNSELRTLQSNGDWDTAVQLLLKAGDSTACNVERNDWYRIRRGLEIIKAAGVPRTSFPLPYDALKGQVASRITVSCSDSSDAEAVNMQSSLTELDYDFLCFFFSVKRTDLYQRIDQRCEEMLTGHWHAPHLSLSLSTHTHISRIYIQLGYMLDMYRIFPGYILDAIL*
>Picea_taeda_PITA_42214
MGILPNTTCASRAIGYRQAMEYLFRCRQERGVSSEKEFYAFLSEFQTASRNFAKRQLTWFRNEPLYQWLDASQSLGKLVNFVVDTYHDSADASLHQSLTVNKINSSKELKDLERYRTQNRYFVSSNDCAPILEWIRLTQSGKEVT*
>Pseudotsuga_menziesii_PSME_47426
MIQNENREDEFVLAIHGAGHFLCCKLLWAYIAIIYFSSAEYSVGKYFDAAREATRDVLRRGHVPIVVGGSGLYLRWYLYGKPDVPETSSEIVSDVDSELKILQSNGDWDTAVQLLLKAGDTTARNLERNDWYRIRRGLEIIKAAGVPRTSFPLPYDSLKGQVASRITVSYSDSSYVEAETVQSSLTELDYDFLCFYLSVKRTDLYKRIDQRCEEMLTGSNGILAEASWLLDMGILPNTTCASRAIGYRQSMEYLFRCRQERGVSSEKEFYAFLSKFQTASRNFAKRQLTWFRNEPLYQWLNASQSLEKLINFVLDTYHDSVDASLRQSLTVNKITSRKEAEDLKRYRTQNRYFVSSNDCAPILEWIRLTQSGKK*
>Sequoiadendron_giganteum_SEGI_11854
MYGKPAIPEASSEISSKIKDDLRMLKRNDDWDAAVGLLLKAGDSTANNVKRNDWYRIRRGLEIIEAVGAPRSSFPLPYESFKQKEALITTVSSGNNTHPEDGTAKSSFTQLDYEFLCFFLSVQRTDLYKKIDQRCEEMLIGSNGLLVEASWLLDMGMLPNTRMASRAIGYRQDVGATNLTSPQQKLDASNLEGWTPRKGHKKMQERRRFSKKFHTPNLLEARFPRLKCTAKQETGNEHCKL*
>Sequoiadendron_giganteum_SEGI_25631
MDAFPLRATVIFSAVNRKKITNPPRRNVISTGFEIAASLTQQLRENKDRHQKKKRKVIVISGPTGVGKSSLALQLAKRLGGEIISADSVQVYRGLDVGSAKTLLSDRQHIPHHLLDILHPTEEYSAGRYCSDAREVTEAVLDKGHVPIIVGGSGLYLR
>Sequoiadendron_giganteum_SEGI_34325
MYGKPAIPEASSEISSKIKDDLRMLKRNDDWDAAVGLLLKAGDSTANNVKRNDWYRIRRGLEIIEAVGAPRSSFPLPYESFKQKEALITTVSSGNNTHPEDGTAKSSFTQLDYEFLCFFLSVQRTDLYKKIDQRCEEMLIGSNGLLVEASWLLDMGMLPNTRMASRAIGYRQAMDYLINCRQAGGESSVEEFFTFLSGFQRASRNFAKRQITWFRNEPLYYWLDASQPLENLVNFIADAYYDSFDASTYESLQMVKSNSHKENKDLKRYQTQNRYFVNSIDCASVLNWIRSTQCGRN*
>scaffold-AIGO-2009876-Chamaecyparis_lawsoniana
KKSKVIVISGPTGVGKSSLALQLAKRLGGEIISADSVQVYRGLDVGSAKTLLSDRQHIPHHLLDILHPTEEYSAGRYVSDAREVTKTVLDKGHVPIVVGGSGLYIRWYMYGTPAIPEASSEISSKIKDDLRMLKGNDDWDAAVELLLKAGDSTAKNVSRNDWYRIRRGLEIIEAAGVPRSSFPVPYDIFKAKETSITTVSCNNTHPEDETTKSSRTQLDYEFLCFFLSVQREELYKKIDQRCEEMLIGSNGLLAEASWLLDMGMLPNTRMASRAIGYRQAMDYLIDCRQAGGESSVEDFFAFLSGFQKASRNFAKRQLTWFRNEPLYYWLDASQRLENLVNFIAGAYFDSFDASTYESLKIVKSNSHKENKDLKQYRAQNRYFVNSMDCASVLNWIRS
>scaffold-AUDE-2009765-Widdringtonia_cedarbergensis
GKQHKEKRKVIVISGPTGVGKSSLALELAKRLSGEIISADSVQVYKGLDVGSAKTLLSDRQHIPHHLIDILHPTEEYSAGRYFSDAREATKTILDRGHIPIVVGGSGLYIRWYMYGKPAIPEASSEITSKIKGDLDLRILEENNDWDAAVGLLLKAGDSTAYNVKRNDWYRVQRGLEIIEAAGAPRSSFPVPYDSFKEKEASVTTVSFCNNTYPENETANNSFAQLDYEFLCFFLSVQRTELYKKIDQRCEEMLIGSNGLLAEASWLLNMGMLPNTRMASRAIGYREAMDYLIDCRQAGGKSSVEQFLTFLSGFQKASRNFAKRQITWFRNEPIYYWLDASQSLEKIVNFIADAYYDSFDASTYESLKMVKSNSHKESKDLKQYQAQNRYFVNSIDCAPVLNWIRLTQ
>scaffold-CDFR-2010401-Manoao_colensoi
ERAKVIVISGPTAVGKSSLGLELARRIGGEIISADSVQVYRGLDVGAAKPLLRDRQDIRHHLLDILHPTEEYSAGKYFIDARGATENVLDEGHTPIVVGGAGLYLRWYLYGNLATPKASSETTSDVLSELRALKRKGNWDAAVKLLLKAGDMTAHNLKSNDWYRVQRGLEIIKAAGVPRSSFLVPYNSFKERLASRTTDSSCNNPLQEDETGHGSVTDLDYDFLCFFLSVPRTDLYKQIDQRCEEMLIGSNGLLAEASWLLDMGILPNTNMASRAIGYRHAMVYLSNCRRSGGVSSVKEFHTFLSEFQKASRNFAKRQLTWFRNEPLYHWLDASQPLEKLVNFIMDAYRDSFDVSTYKSLTRSKNGSHRELKDLKQYQTQNWHFVNSLDCSHILEWIR
>scaffold-DZQM-2012853-Pinus_radiata
FETMSCSSQVKRKKPKVIVISGPTGVGKSRFALQLAKRIGGEIISADSVQVYRGLDVGSAKTLIGDRQDIPHYLLDILHPTEEYSAGKYFDAAREATKDVLHRGHVPIVVGGSGLYLRWYLYGKPDVPETSPEIVSDVKLELRTLQSNGDWDTAVRLLLKAGDSTACNVAIRRGLEIIKAAGVPRTSFPLPYDALKGQVASRITVSCSDSSDAEAVNMHSSLTELDYDFLCFFFSVKRTDLYQRIDQRCEEMLTGSNGILAEASWLLDMGILPNTTCASRAIGYRQAMEYLFRCRQERGVSSEKEFYAFLSEFQTASRNFAKRQLTWFRNEPLYQWLDASQSLGKLVNFVVDTYHDSADASLHQSLTINKINSSKELKDLERYRTQNRYFVSSSDCAPILEWIR
>scaffold-ETCJ-2061634-Pilgerodendron_uviferum
GRQHKNKRKVIVISGPTGVGKSSLALQLAKRLGGEIISADSVQVYKGLDVGSGKTPLSDRQHIPHHLLDILHPIEEYSAGRYFSDAREATKTILDRGHAPIVVGGSGLYIRWYMYGKPVIPEASSEIALKIKDDLRILEGNNDWDAAVGLLLKAGDSTAYNVKRNDWYRIRRGLEIIEAAGAPRSSFPVPYDSFKEKEVPVTTVSFCNNTYPENETAKNSFAQLDYEFFCFFLSVQRTELYKKIDQRCEEMLIGSRGLLAEASWLLDMGMLPNTRMASRAIGYREAMDYLIGCRQAGGESSVEDFLTFLSGFQKASRNFAKRQLTWFRNEPIYYWLDASQSLEKIVNFIADAYYDSFDASTYESLKMVKSNSHNESKDLKRYRAQNRYFVDSIDCAPVLNWIKLTQR
>scaffold-HILW-2018720-Acmopyle_pancheri
ERAKVIVISGPTAVGKSSLALELARRIGGEIISADSVQVYRGLDVGAAKPLIRDRQDIRHHLLDILHPTEEYSAGKYFIDAREATENILDEGHVPIVVGGAGLYIRWYLYGKPGTPEASSDTASDVLSELRALKRKENWDAAVKLLQKAGDMTAHNLKSNDWYRVQRGLEIIKAAGVPRSSFPIPYSSFKEQFASRITASSCNNPLQEDETGQGSVPDLDYDFLCFFLSVHRTNLYKQIDQRCEEMLIGTNGLLAEASWLLDMGILPNTKMASRAIGYRQAMEYLSNCRRSGGVSSVMEFHTFLSEFQKASRNFAKRQLTWFRNEPLYHWLDASQPLAKLVNFIIDAYHDSFDVSTYESLTISKTGSQRERKDLKHYQTQNRHFVNLLDCTHILEWIR
>scaffold-IIOL-2078726-Pinus_parviflora
FETMSCSSQVKRKKPKVIVISGPTGVGKSRLALQLAKRIGGEIISADSVQVYRGLDVGSAKTLTGDRQDIPHYLLDILHPTEEYSAGKYFDAAREATRDVLHRGHVPIVVGGSGLYLRWYLYGKPDVPETCPEIVSDVSSELRTLQSNGDWDTAVQLLLKAGDSTARNLERNDWYRIRRGLEIIKAAGVPRTSFPLPYDALKGQVASRISCSDSSDAEAENMQSSLTELDYEFLCFFFSVKRTDLYQRIDQRCEEMLTGSNGILAEASWLLDMGILPNTTCASRAIGYRQAMEYLFRCRQERGVSSEKEFYAFLSEFQTASRNFAKRQLTWFRNEPLYQWLDASQSLEKLVKFIVDTYHDSADASLHQSLTVNKINSRKELKDLERYRTQNRYFVSSNDCAPILEWIQ
>scaffold-JRNA-2008989-Phyllocladus_hypophyllus
EKAKVIVISGPTAVGKSSLALELARRIGGEIISADSVQVYRGLDVGAAKPLLRDRQDIRHHLLDISHPTEEYSAGKYFIDAREATENVLDEGHVPIVVGGAGLYLRWYLYGKPGTPGASSETTSDVLSELRKLKRNGNWDAAVKLLLKAGDMTAHNLKSNDWYRVQRGLEIIKATGVPRSSFPVPYDSFKEQLASRITASSCNNPLQEDETGQRVTDLDYDFLCFFLSVPRTDLYKQIDQRCEEMLIGSNGLLAEASWLLDMGILPNTNMASRAIGYRHAMEYLCNCRQSGGVSSVTEFRTFLSEFQKASRNFAKRQLTWFRNEPLYHWLDASQPLAKLVNFIIDAYQDSFDISTYKSLTISKNGSHGELEDLKQYQTQNRHFVNSLDCNHILEWIR
>scaffold-JZVE-2006775-Parasitaxus_usta
IKLRTPVINLRTRVQVEPLSCLTQHKFKKKENKERAKVIVISGPTAVGKSRLALELARRIGGEIISADSVQVYRGLDVGAAKPLLRDRQHIRHHLLDILHPIKEYSAGKYFIDAREATENVLDEGHVPIVVGGTGLYIRWYPEASSETTSDVLSELKTLKIKGNWDAAVKLLLKAGDMTAHNLKSNDWYRVQRGLEIIKAAGVPRSSFPVPYDSFKGQLASRITTSSFNNPLQDDDTGQDSVTNLDYDFLCFFLSVPRTDLYKQIDQRCEEMLIGSNGLLTEASWLLDMGILPNTNMASRAIGYRHAMDYLSSCRLSGGVSSVTEFHTFLSEFQKASRNFAKRQLTWFRNEPLYHWLDASKPLAKLVNFIIDAYRDSFDVSTYKSLTLSKNGSHRERKDLKQYQTQNRHFVNSLDCTHILEWIR
>scaffold-MFTM-2015513-Pinus_jeffreyi
FETMSCSSQVKRKKPKVIVISGPTGVGKSRFALQLAKRIGGEIISADSVQVYRGLDVGSAKTLIGDRQDIPHYLLDILHPTEEYSAGKYFDAAREATKDVLHRGHVPIVVGGSGLYLRWYLYGKPDVPETSPEIVSDVNLELRTLQSNGDWDTAVRLLLKAGDSTACNVERNDWYRIRRGLEIIKAAGVPRTSFPLPYDALKGQVASRITVSCSDSSDAEAVNMHSSLTELDYDFLCFFFSVKRTDLYQRIDQRCEEMLTGSNGILAEASWLLDMGILPNTTCASRAIGYRQAMEYLFRCRQERGVSSEKEFYAFLSEFQTASRNFAKRQLTWFRNEPLYQWLDASQSLGKLVNFVVDTYHDSADASLHQSLTINKINSSKELKDLERYRTQNRYFVSSNDCAPILEWIR
>scaffold-MHGD-2073256-Microcachrys_tetragona
KVIVISGPTAVGKSTLALELARRIGGQIISADSVQVYRGLDVGAAKPLIRDRQDIRHHLLDILHPTKEYSAGKYFIDARGATENVLDEGHVPIVVGGAGIYLRWYPEASSETTSDVFSELRTLKRKGNWDAAVKLLQKAGDMTAHNLKSNDWYRVQRGLEIIKAAGVPRSSFPIPYDSFKEQLASRIASSSCNNPLQEDATGQGSVADLEYDFLCFFLSVHRTDLYKQIDQRCEEMLIGSNGLLAEASWLLDMGILPNTNMASRAIGYRQAMEYLSNCRESGGVSSAMEFHTFLSEFQKASRNFAKRQLTWFRNEPLYHWLDASQPLAKLANFIIDAYHDSFDVSTYESLAISKNGSKRELKDLKQYQTQNRHFVNLSDCTHILEWIRLTQ
>scaffold-OVIJ-2013558-Papuacedrus_papuana
KKRKVIVISGPTGVGKSSLALQLAKRFGGEIISADSVQVYKGLDVGSAKTLLSDRQHIPHHLLDILHPTEVFAEYSAGRYFSDAREATKTILDRGHVPIVVGGSGLYIRWYMYGKPAIPEASSEITSKIKDDLRMLEGNNDWDAAVGLLLKAGDSTAYNVKRNDWYRIQRGLEIIEAAGAPRSSFPVPYDSFKEKEASATTLSFCNNTYPENETAKNSFAQLDYEFLCFFLSIQRTELYKKIDQRCEEMLIGSNRLLAEASWLLDMEMLPNTRMASRAIGYREAMDYLIDCRQAGGESSVEEFLTFLSGFQKASRNFAKRQITWFRNEPIYYWLDASQSLEKIVNFIAGAYYDSFDASTYESLKMVKSNSHKESKDLKRYRAENRYFVNSIDCETVLNWIR
>scaffold-OWFC-2008451-Halocarpus_bidwillii
ERAKVIVISGPTAVGKSSLALELARRIGGEIISADSVQVYQGLDVGTAKPLLRDRQGIRHHLLDILHPTEEYSAGKYFIHAREATENVLDEGHVPIVVGGAGLYLRWYLYGKPGTPESSSETDSDVLCELRTLKRKGNWDAAVKLLLKAGDMTAHNLKINDWYRVQRGLEIIKASGVPRSSFPVPYDSFKEQLASRTTASSCYNPLQEDETGQGSMANLDYDFLCFFLSVHRTDLYKQIDQRCEEMLIGSDGLLAEASWLLDMGILPNTNMASRAIGYRHAMEYLSNCRLSGGVSSVMEFHTFLSEFQKASRNFAKRQLTWFRNEPLYHWLDASQPLEKLVNFIIDAYHDSFDVSTYKSFTISKNGSHRELKDLKQYRTQNRHFVNSLDCTHILEWIR
>scaffold-UEVI-2009907-Fokienia_hodginsii
QQKKKRKVIVISGPTGVGKSSLALQLAKRLGGGGEIISADSVQVYRGLDVGSAKTLLSDRQHIPHHLLDILHPTEEYSAGRYVSDAREVTKTVLDKGHVPIVVGGSGLYIRWYMYGTPAIPEASSEISSKIKDDLRMLKGNDDWDAAVELLLKAGDSTAKNVSRNDWYRIRREIIEAAGVPRSSFPVPYDIFKAKETSITTVSSCNNTHPEDETTKSSCTQLEHEFLCFFLSVQRAELYKKIDQRCEEMLIGSNGLLAEASWLLDMEMLPNTRMASRAIGYRQAMDYLIDCRQAGGESSVEDFFAFLSGFQKASRNFAKRQLTWFRNEPLYYWLDASQPLENLVNFIAGAYFDSFDASTYELLKIVKSNSHKENKDLKQYRAQNRYFVNSMDCASVLNWIRSTQR
>scaffold-VGSX-2069766-Retrophyllum_minus
KAKVIVISGPTAVGKSSLALELARRMGGEIISADSVQVYRGLDVGAAKPLIRDRQDIRHHLLDILHPTKEYSAGKYFIDAREATENVLDKGHAPIVVGGAGLYLRWYPEASLETTSDVLSELRTLKRNGNWDAAVKLLQKAGDMTAHNLKSNDWYRVQRGLEIIKAAGVPRSSFPIPYYCFKEQLASRTTASSCNQPLHEDETGQGCVADLDYDFLCFFLSVNRTDLYKQIDQRCEEMLIESNGLLAEASWLLDMGILPNSNMASRAIGYRQAMEYLSNCRRSGGVSSMMEFHTFLSEFQKASRNFAKRQLTWFRNEPLYHWLDASQPLAKLVNFIIDAYHDSFDVSTYESLTISKNGSQRELKDLKQYQTQNRHFVNLLDCTHILEWIR
>scaffold-VSRH-2055808-Abies_lasiocarpa
KKPKVIVISGPTGVGKSSLALQLAKRIGGEIISADSVQVYRGLDVGSAKTLIGDRQDIPHYLLDNLHPTEEYSAGKYFDAAREATRDVLDRGRVPIVVGGSGLYLRWFLYGKPDVPEASPEIVSDVNSELRILQSNGDWDTAVQLLLKAGDCTAHNLERNDWYRIRRGLEIIKAAGVPRTSFPVPYDSLKGQVASRTTVSCGDSSDVEAETVHSSLMELDYDFLCFFLSVKRTDLYKRIDQRCEEMLTGSNGILAEASWLLDMGILPNTTCASRAIGYRQAMEYLFRCRKEGGVSSEKEFYAFLSEFQTASRNFAKRQLTWFRNEPLYHWLNASQSLEKLINFIVESYHDSVNASLDQSLTVNKINSSKELKELERYRTQNRYFLSSNDCVPILEWIR
>scaffold-XIRK-2011060-Athrotaxis_cupressoides
GRQQKKKGKVIVISGPTGVGKSSLALQLAKRLGGEIISADSVQVYRGLDVGSAKTLLSDRQHIPHHLLDILHPTEEYSAGRYFSDAREVTKNVLDKGHVPMVVGGSGLYLRWYMYGKPAIPEASSEITSKIKDDLRMLKRNDDWDAAVELLLKAGDSTANNVERNDWYRILRGLEIIEAVGAPRSSFPVPYDSFKEKEASITTVSSCNNTHPEDETAKSSFTQLDYEFLCFFLSVQRTELYKKIDQRCEIGSKGLLAEASWLLDMGMLPNTRMASRAIGYRQAMDYLISCRQAGGECSVEDFFTFLSGFQKASRNFAKRQITWFRNEPLYYWLDASQPLENLVNFIVDAYYDSFDSSTYESLKMVKSNSHEETKDLKRYRAQNRYFVNSIDCASVLNWIRSTQ
>scaffold-XLGK-2058372-Podocarpus_rubens
EKAKVIVISGPTAVGKSSLALELARRIGGEIISADSVQVYQGLDVGAAKPLFRDRQDIRHHLLDILHPTKEYSAGKYFIDAREATENVLDKGHVPIVVGGAGLYLRWYPEASLETTSDVLSELKRLKRNGNWDAAVKLLQKAGDMTAHNLKSNDWYRVQRGLEIIKAAGVPRSSFPIPYDYFKEQLASRITASSCNNPLQEDETGQGCVADLDYDFLCFFLSVNRTDLYKQVDQRCEEMLIGSNGLLAEASWLLDMGILPNSNMASRAIGYRQAMEYLSNCRRSGGVSSMTEFHTFLSEFQKASRNFAKRQLTWFRNEPLYHWLDASQPLAKLINFIIDAYHDSFDISTYESLTISKNGSQRELKDLKQYQTQNRHFVNLLDCTHILEWIRLTQ
>scaffold-ZQVF-2004167-Cunninghamia_lanceolata-2_samples_combined
GSQQKTKRKVIVISGPTGVGKSRLALQLAKRLGGEIISADSVQVYRGLDVGSAKTLLSDRQHIPHHLLDILHPTEEYSAGKYFSDAREVTNTVLDKGHVPIVVGGSGLYLRWYMYGKPVMPEASSEITSKVIDDVRMLKRNDDWDAAVGLLLKAGDSTANNVKRNDWYRILRGLEIIEAAGAPRSSFPVPYDTFKEKEASTTTLSSCSNTHPEDETRSSFTHLDYEFLCFFLSVQRTELYKKIDQRCEEMLVGSNGLLAEASWLLDMGMLPNTRMASRAIGYRQAMDYLINCRQAGGESSEEEFFTFLSGFQKASRNFAKRQITWFRNEPLYYWLDASQPNFQENLVNFIADAYYDSFDASTYESLKMVKISSHKETKDLKQYRAQNRYFVNSIDCASVLNWI
>scaffold-AKXB-2011225-Phaeomegaceros_coriaceus
KVLVIAGPTAVGKTSLALALAKRLGGEIVSADSVQVYKGLDVGSAKTPWKDRHGIPHHLVDIIHPTEEYAAGTFFDNAREATRKVLEKGLVPIVVGGTGMYLRWYINGKPGTPKSSQQHVAAVHEELSELMKDGGGWDEAVKLLAQAGDPQTAHTLARNDWYRLRRSLEILKATGHPRTDFLLPDISGGNNPSSVTAHGSLHSAAQAPDYDFRCYFLYKPRVELYRHIDLRCEQMVVGGLLQEASELLDSGIQPNSSSPSRAIGYRQAMEFLTECRARGGITGEEQLYDFLATFQKASRNFVGRQLTWFRSEPLFRWIDASQRLEDVTTLIADDHSGLSPLGQVDPKVKAASYKEGFALKHYKTQLKVLNSSAACAKVMDWIRKTQ
>scaffold-ANON-2007795-Leiosporoceros_dussii-B
KVIVMAGPTAVGKTALALALARKVGGEIVSADSVQVYKGLDVGSAKTPLKERQGVEHHLLDMVSPEEEYTAGVFYDNAREATARVVEKGRVPIVVGGTGMYLKWYLTGKPGAPRSSQEQTAAVEEEVSEILRTGGGWDAAVQLLADADPKSAGALERNDWYRLHRALQIVRTTGMARTQLPVPGLDELDYDFRCYFLYKPRMELYRQIDLRCEEMLEGLLEEASWLLDLGVAPNSSSPSRAIGYRQAMEYLAECRSAGGMSSEDRFLNFLADFQKASRNLAKRQLTWFRSEPFFQWLDASQPLETLAQLLAADLLKVPGQRQSRILASSYNEARLLKRYRTELQVFCNPTAIAGILDWIKQTQ
>scaffold-BSNI-2008384-Anthoceros_agrestis-B
KVIVISGPTAVGKTALALALARKLGGEIVSADSVQVYRGLDVGSAKTPLHERQGVPHHLLDIICPTQEYTAGCFHDNAREATAKVLASGKVPIAVGGTGMYLRWYINGKPGAPKSSQEQVAAVEEEISELVKKGGGWDEALELLADGGDLETALTLERNDWYRLRRALEILRATGRPRTDFPPADLACRELDYDFRCFFLCKPRLQLYRQIDLRCEEMVAEPDGLLHEASWLLDLGVPPNSSCASRAIGYRQAMEYLAGCRAAGGLTTEDQFLEFLSEFQKASRNFAKRQLTWFRSEPLFQWVDASQPVEELVQVMVEEFLGLVPGMAQSQIKAASYNEGKELKRYRAELQVFHDPTARARVMDWIRSTQ
>scaffold-BSNI-2008385-Anthoceros_agrestis-B
KVIVISGPTAVGKTALALALARKLGGEIVSADSVQVYRGLDVGSAKTPLHERQGVPHHLLDIICPTQEYTAGCFHDNAREATAKVLASGKVPIAVGGTGMYLRWYINGKPGAPKSSQEQVAAVEEEISELVKKGGGWDEALELLADGGDLETALTLERNDWYRLRRALEILRATGRPRTDFPPADLACRELDYDFRCFFLCKPRLQLYRQIDLRCEEMVAEPDGLLHEASWLLDLGVPPNSSCASRAIGYRQAMEYLAGCRAAGGLTTEDQFLEFLSEFQKASRNFAKRQLTWFRSEPLFQWVDASQPVEELVQVMVEEFLGLVPGMAQSQIKAASYNEGKELKRYRAELQVFHDPTARARVMDWIRSTQ
>scaffold-BSNI-2010431-Anthoceros_agrestis-B
SDTQKPKVIVIAGPTAVGKSTVAVELANRLDGEIVSADSVQVYKGLDVGSAKTTPDDRMGIPHHLIDIISPESEYGAGTFFDDARRATRKVLDAGRVPIVVGGTGMYLRWYITGKPSTPKSSHHLSTAVEKELAELQRTGNWDQAVQVLADAGDPASANRLTRNDWYRLHRTLEIVRATGRPRAPFALKGKRSPSDDAPIVNLDFDFRCHFLYKPRRELYRQIDARCEKMVADPLGLLYEASWMLDLGLRPNTNPATRAIGYRQAMEYLERCRDAGGRSSEKELYDFLTSFQKASRNFVRKQLTWFREDSLFRWRNAQMQVAELVDLMAEDY
>scaffold-FAJB-2012120-Paraphymatoceros_hallii
KVLVIAGPTAVGKTALALALARKLGGDIVSADSVQVYTGLDVGSAKTPLNDRQGITHHLLDIACPTEDYTAGCFHDNARDATAKVIEKGRVPIVVGGTGMYLKWYMNGKAAAPKSCPESAAAVEEELSQVLQNGGGWDEALNLLADAGDTQTPLVLERNDWYRLRRALEIVRSTGRPRTDFPLADQDKSPVQDFEYDFRCYFLYKPRTDLYRQIDLRCEEMVAVPKGLLHEASWLLDLGVTPNSSSASRAIGYRQAMEYLVSCRTGGAIATEEQFLDFLTSFQKASRNFARRQLTWFRSEPFFQWIDASQTLETLIQVVADEFQGSRTLAKSQVMAASYEEGRELKRYRTQLQVFQDPTAIATIIDWIRTTQ
>scaffold-FAJB-2012523-Paraphymatoceros_hallii
SRKAKVIVIAGPTAVGKTRVALALAKRLGGEIISADSVQVYKGLDVGSAKTPVKERHGIPHHLLDIVLPTDEYGAGMFYDNAREATAKVLKKGLVPIVVGGAGMYLRWYINGKPDTPRSSQQQVAAVEAELSELMRDGGGWDEAVKVLAEAGDPGTARSLTRNDWYRLRRSLEIVRATGHPRADFTLAISDTSASVDVSNAKKRSSLRCLGQALDYDFRCYFLYKPRVELYQQIDLRCEQMVLAGLLQEASALLDLGIQPNSSPPSRAIGYRQAMDFLSACRASGGVASEEQVYDFLATFQTASRNFVKRQLTWFRSEPLFRWVNASQRLGDITEMIADDYSGLSAFDIVDPLLKARSYGEGKHYKTQLKVLNSPAACAIVIDWIRQTQTSPS
>scaffold-RXRQ-2019286-Phaeoceros_carolinianus-sporophyte
KVIVIAGPTAVGKTSLALALAKRLGGEIISADSVQVYKGLDVGSAKTPVNERHGIPHHLLDIVLPTDEYGAGRYYDDAREATAKVLEKGLVPIVVGGAGMYLSWYIHGKPDIPRSSQQQVAAVDSQLSDLRRDGGGWDEAVKVLAEAGDPETARSLTRNDWYRLRRSLEIVKATGHPRAVALTVSDTSASVDVSNANKPRYLYCAGQALDYDFRCYFLYKPREELYQQIDLRCEQMVLEGLLQEASALLDLGIQPNSSPPSRAIGYRQAMHFM
>scaffold-RXRQ-2019287-Phaeoceros_carolinianus-sporophyte
KVIVIAGPTAVGKTSLALALAKRLGGEIISADSVQVYKGLDVGSAKTPVNERHGIPHHLLDIVLPTDEYGAGRYYDDAREATAKVLEKGLVPIVVGGAGMYLSWYIHGKPDIPRSSQQQVAAVDSQLSDLRRDGGGWDEAVKVLAEAGDPETARSLTRNDWYRLRRSLEIVKATGHPRAVALTVSDTSASVDVSNANKPRYLYCAGQALDYDFRCYFLYKPREELYQQIDLRCEQMVLEGLLQEASALLDLGIQPNSSPPSRAIGYRQAMHFM
>scaffold-TWUW-2010344-Anthoceros_agrestis-A
SDTQKPKVIVIAGPTAVGKSTVAVELANRLDGEIVSADSVQVYKGLDVGSAKTTPDDRMGIPHHLIDIISPESEYGAGTFFDDARRATRKVLDAGRVPIVVGGTGMYLRWYITGKPSTPKSSHHLSTAVEKELAELQRTGNWDQAVQVLADAGDPASANRLTRNDWYRLHRTLEIVRATGRPRAPFALKGKRSPSDDAPIVNLDFDFRCHFLYKPRRELYRQIDARCEKMVADPLGLLYEASWMLDLGLRPNTNPATRAIGYRQAMEYLERCRDAGGRSSEKELYDFLTSFQKASRNFVRKQLTWFREDSLFRWRNAQMQVAELVDLMAEDY
>scaffold-TWUW-2052465-Anthoceros_agrestis-A
KVIVISGPTAVGKTALALALARKLGGEIVSADSVQVYRGLDVGSAKTPLHERQGVPHHLLDIICPTQEYTAGCFHDNAREATAKVLASGKVPIAVGGTGMYLRWYINGKPGAPKSSQEQVAAVEEEISELVKKGGGWDEALELLADGGDLETALTLERNDWYRLRRALEILRATGRPRTDFPPADLACRELDYDFRCFFLCKPRLQLYRQIDLRCEEMVAEPDGLLHEASWLLDLGVPPNSSCASRAIGYRQAMEYLAGCRAAGGLTTEDQFLEFLSEFQKASRNFAKRQLTWFRSEPLFQWVDASQPVEELVQVMVEEFLGLVPGMAQSQIKAASYNEGKELKRYRAELQVFHDPTARARVMDWIRSTQ
>scaffold-UCRN-2051875-Megaceros_flagellaris
KVLVIAGPTGVGKTALALALARKLGGEIVSADSVQVYTGLDVGSAKTPLKDRQGIPHHLVDIVYPTEDYTAGCFHDNAREATAKVVEQDRVPIVVGGTGMYLNWYMDGKAAAPKSCPEAAAAVEVELSKLVHSGGGWDQALKLLADAGDKQTPLALERNDWYRLRRALEIVRFTGRPRTDFPLLDPSLQDGSQADYHFLCYFLYKPRIDLYRQIDLRCEEMVARPEGLLQEASWLLDLGGTPNSSSASRAIGYRQAMEYLVGCRRRGGISTEEEFLNFLSSFQKASRNYARRQLTWFRGESRFRWVDASQALDNQVRVLTNDFQGLPCQPETQIMAGSYKEGQELKRYRTQLQIFYDPTAMARIIDWIRMTQ
>scaffold-WCZB-2004192-Phaeoceros_carolinianus-gametophyte
SRKAKVIVIAGPTAVGKTSLALALAKRLGGEIISADSVQVYKGLDVGSAKTPVKERHGIPHHLLDIVLPTDEYGAGRYYDDAREATAKVLEKGLVPIVVGGAGMYLSWYINGKPDIPRSSQQQVAAVDSQLSDLRRDGGGWDEAVKVLAEAGDPETARSLTRNDWYRLRRSLEIVKATGHPRGVALAVSDTSASVDVSNANKPRYCAGQALDYDFRCYFLYKPREELYQQIDLRCEQMVLEGLLQEASALLDLGIQPNSSPPSRAIGYRQAMHFL
>scaffold-WCZB-2004195-Phaeoceros_carolinianus-gametophyte
SRKAKVIVIAGPTAVGKTSLALALAKRLGGEIISADSVQVYKGLDVGSAKTPVKERHGIPHHLLDIVLPTDEYGAGRYYDDAREATAKVLEKGLVPIVVGGAGMYLSWYINGKPDIPRSSQQQVAAVDSQLSDLRRDGGGWDEAVKVLAEAGDPETARSLTRNDWYRLRRSLEIVKATGHPRGVALAVSDTSASVDVSNANKPRYCAGQALDYDFRCYFLYKPREELYQQIDLRCEQMVLEGLLQEASALLDLGIQPNSSPPSRAIGYRQAMHFLSACRARGGVASEEQLYDFLATFQTASRNFVKRQLTWFRSEPL
>scaffold-WCZB-2004196-Phaeoceros_carolinianus-gametophyte
SRKAKVIVIAGPTAVGKTSLALALAKRLGGEIISADSVQVYKGLDVGSAKTPVKERHGIPHHLLDIVLPTDEYGAGRYYDDAREATAKVLEKGLVPIVVGGAGMYLSWYINGKPDIPRSSQQQVAAVDSQLSDLRRDGGGWDEAVKVLAEAGDPETARSLTRNDWYRLRRSLEIVKATGHPRGVALAVSDTSASVDVSNANKPRYCAGQALDYDFRCYFLYKPREELYQQIDLRCEQMVLEGLLQEASALLDLGIQPNSSPPSRAIGYRQAMHFL
>scaffold-WCZB-2120145-Phaeoceros_carolinianus-gametophyte
SRQRAKVLVIAGPTAVGKTALALALAKKLGGDIVSADSVQVYTGLDVGSAKTPLNDRQGIPHHLLDIVCPTEDYTAGCFHDNARDATAKVIEKGRLPIVVGGTGMYLKWYMNGKAAAPKSCPETAAAVEQELSQILENGGGWDEALNLLADAGDTQTPLVLERNDWYRLRRALEIVRSTGRPRTDFPLADLPPLIGSPVSDLQYDFRCYFLYKPRTDLYRHIDRRCEEMVAAPKGLLHEASWLLDLGVTPNSSSVSRAIGYRQAMEYLVSCRTGEATTTEEQFLDFLTSFQKASRNFARRQLTWFRSEPLFQWIDASQALETLVQVVADEFQGPYTLAESQVMAASYEEGRELKRYRTQLQVFQDPTAIASIVDWIRSTQ
>scaffold-WEEQ-2008459-Phaeoceros_carolinianus-gametophyte_1575
SRKAKVIVIAGPTAVGKTSLALALAKRLGGEIISADSVQVYKGLDVGSAKTPVKERHGIPHHLLDIVLPTNEYGAGRYYDDAREATAKVLEKGLVPIVVGGAGMYLSWYIHGKPDIPRSSQQQVAAVDSQLSDLRRDGGGWDEAVKVLAEAGDPETARSLTRNDWYRLRRSLEIVKATGHPRAVALAVSDTSASVDVSNANKPRYLYCAGQALDYDFRCYFLYKPREELYQQIDLRCEQMVLEGLLQEASALLDLGIQPNSSPPSRAIGYRQAMHFL
>scaffold-WEEQ-2015192-Phaeoceros_carolinianus-gametophyte_1575
SRQRAKVLVIAGPTAVGKTALALALAKKLGGDIVSADSVQVYTGLDVGSAKTPLNDRQGITHHLLDIVCPTEDYTAGCFHDNARDATAKVIEKGRVPIVVGGTGMYLKWYMNGKAAAPKSSPETAAAVEQELSQVLENGGGWDEALNLLADAGDTQTPLVLERNDWYRLRRALEIVRSTGRPRTDFPLADLPPLIGSPVSDLQYDFRCYFLYKPRTDLYRHIDLRCEEMVAAPKGLLHEASWLLDLGVTPNSSSVSRAIGYRQAMEYLVSCRTGEATTTEEQFLDFLTSFQKASRNFARRQLTWFRSEPLFQWIDASQALETLVQVVADEFQGPHTLPESQVMATSYEEGRELKRYRTQLQVFQDPTAIASIVDWIRSTQ
>scaffold-ZFRE-2024125-Phaeoceros_carolinianus-sporophyte_1575
KVIVISGPTGVGKTALALALAKKLGGEIVSADSVQVYRGLDVGSAKTPLHERQGVPHHLLDIICPTQEYTAGCFHDNAREATAKVLASGKVPIAVGGTGMYLRWYINGKPGAPKSSPDLVAAVEEEISELVKKGGGWDEALELLADAGDLQTAVTLVRNDWYRLRRALEILRATGRPRTDFPPANLACRELDYDFRCFFLCKPRLQLYRQIDQRCEEMVAEPYGLLHEASWMLDLGVPPNSSCASKAIGYRQAMEYLAECRAAGGLTTEDQFLEFLADFQKASRNFAKRQLTWFRSEPLFQWVDASQPVEELVQVMVEEFLGSVPGMAVSQIKAASYNEGKELKRYRAELQVFHDPTARARVMDWIRSTQ
>scaffold-ZFRE-2111202-Phaeoceros_carolinianus-sporophyte_1575
SRKAKVIVIAGPTAVGKTSLALALARRLGGEIISADSVQVYKGLDVGSAKTPVKERHGIPHHLLDIVLPTDEYGAGRYYDDAREATAKVLEKGLVPIVVGGAGMYLNWYINGKPDIPRSSQQQVAAVDSQLSDLRRDGGGWDEAVKVLAEAGDPETARSLTRNDWYRLRRSLEIVKATGHPR
>scaffold-BNCU-2018587-Radula_lindenbergiana
AKGSGVAERSRVVVITGPTGVGKSAVALALARRLGGEIISADSVQVYRGLNVGSAKTPATERQDVPHHLLDMIEPTEEYSVGNFFGDARSATEAVLAKRRVPIVVGGTGLYLLWYMNGKPDTPKATEEQARAVETELEESGGKWDAALKHLADAGDPETARTLACNDWYRLRRALEILKVTGKPRTSFPLPWVTAKEPLLSSETESQIDPVRVSLKADLQALDYDFRPYFLYMKRSDLYRHLDLRCERMLTDTQGLLQEASWLLDLGILPNSCPPSRAIGYRQTMEYLAACRSAGGTSTVAEFLAFLAGFQKASRNYAKRQNTWFRDEGSFRWLDATLPTEDIVDRLQVGYHSPPGIREPSAWEIKQKSAEVMEVKELKTYVTENRIFTEIDACSNILDWVKRTQKHPARC
>scaffold-FITN-2016752-Treubia_lacunosa
KRKKAQVIVISGPTAVGKTRLALALAKKLNGEIISADSVQVYRGLDVGSAKTPPDEREGIPHHLLDILDPTDEYTAGDFYDDARKATAQVLEKGCVPIIVGGTGLYLRWYLHGKADTPKTNPEISALVTAELKGLQDRGDWDAALELLRTAGDSKSAQRIERNDWYRLHRALTIIKTTGLPRSSFQHIGKQENGSTTKELDYDFQCYFLYRPRGELYRSIDLRCEEMLSDAREGETGGFLAEASWLLDLGIQPSSSSPSRAIGYRQAMEYLLGCRKMGETTPKQFLQFLSSFQKASRNYAKRQMSWFRNEPLFQWIDASQPLEELVECLTEEYYKPFSTMTDSKVKILPQVMAKEDLKIIDSYQTKNRIFKGPAACTAMINWIKRTQ
>scaffold-FITN-2017377-Treubia_lacunosa
YLHGKPGTPQSSPEVSALVDMELKGLQTRGDWNAGLELLRQAGDTETSMSIERNDWYRLHRALVIIKTSGMPRSCYPHVGKVSLTNSMDMNASKELDYDFRCYFLCARRLPLYRAIDFRCEQMLAEYVETGGVLGEASSLLDLGVGINSNSASRAIGYRQAMTFLSECREKQNASSESFLDFLSRFQQASRNFAKRQMTWFRREPLFQWLDAAQPL
>scaffold-HMHL-2006889-Marchantia_paleacea-non_mycorrizal
ASSAEKGRVIVITGPTGVGKSSVAIALAQRLGGEIISADSVQVYKGLDVGSAKTPLKERKNVPHHLIDIVPPTEEYSAGDYYVDARAATDMVLAKGRIPIVVGGTGLYLRWFLNGKPDTPKPTAEQAAAIDAEIAKLQSASGGWDAGVKYLSEAGDPETAHRLARNDWYRLRRSLEIIKISGRPQSSFPLPWARDSSVTGGTDSYGGALNPGQTSGSESTELDYDFQCYFMYTQRMDLYRRIDQRCEEML
>scaffold-IHWO-2007823-Marchantia_paleacea-mycorrizal
VIVITGPTGVGKSSVAIALAQRLGGEIISADSVQVYKGLDVGSAKTPLKERKNVPHHLIDIVPPTEAGDYYVDARAATDMVLAKGRIPIVVGGTGLYLRWFLNGKPDTPKPTAEQAAAIDAEIAKLQSASGGWDAGVKYLSEAGDPETAHRLARNDISGRPQSSFPLPWARDSSVTGGTDSYGGALNPGQTSGSESTELDYDFQCYFMYTQRMDLYRRIDQRCEEMLTDTDGLLREASWLLDLGILPNSSSPSRAIGYRQTMEYLTKCRMSGGVTSVSQFLDYLQGFQRASRNYAKRQLTWFRGEDMFRHVDASAPRNEIVDFMEQEYHSPSNSSVLSPPSESQQKISNQKQLRALKTYEAHNRIFTKPSACVSILQWIQKTQ
>scaffold-IRBN-2161265-Scapania_nemorosa
EVEAEVNSISPFGWDAAVKHLADAGDPVSAQKLARNDWYRLKRALEILKITGKPRASFGLPWIASKDSISLDERYNASDSEQAAPVVEPQDMDYDFHCYFLYTKKTDLYPRLDLRCEQMLTEGLLQEASCLLDLGILPNSSPPSRAIGYRQAMEYLATCRLAGGVSSPKEFLLFLSEFQKASRNYAKRQLTWFQDKDKFRWLNASLPAEEIVAYLVSEYHNTRRTSGASLWETEQKVTKVDEKKLLKSYRARNRIFTDDGACSSILDWLKDTQ
>scaffold-JHFI-2017448-Pellia_neesiana
DYSVGDFFKDAREATADVLARGRVPIVVGGTGLYLQWYMNGRPNTPKATEEQAAAVVAELESIDGGWDAAIKHLADSGDPETAQRLARNDWYRLRRALEILKISGQPRTSFPLPWMSSEESSTSDGNDVVDGAETTSQKQNPQQLDYDFLCFFLYTRRTELYRRLDLRCEQMLTDTQGLLHEASKLLDLGLLPNSSSPTRAIGYRQTMEYLASCRLAGGKTSEKDFMTFLSGFQRASRNYAKRQLTWFRDEDKFRWIDATLPLEDIVGHLEREYYKLSSSTTPSSWEMSAKAVTKKELEALKRYTTENRIFSEVDACSNVREWVRRTQ
>scaffold-KRUQ-2018617-Porella_navicularis
AAMGAKAARMERSKVVVITGPTGVGKSSVAIALARRLGGEIISADSVQVYKGLNVGSAKTPVTERQDVPHHLLDIIQPTEEYSAGDFFNDARKATDNVLAKGRVPIVVGGTGLYLRWFINGRPNTPKATEQQAAAVDEEIKSIVGGWDAALKHLSDAGDPETAESLARNDITGKPRASFPLPWITAKGPLPLAETDMLSEAESTSLKIDPQQLDYDFCCYFLYMKRSDLYRRLDLRCEQMLTDTQGLLQEASWLLDLGILPNASSPSRAIGYRQTMEYLATCRSSGGVSSPNEFFTYLSGFQKASRNYAKRQLTWFRNEDKFRWLNGSLPLEDIVDFLEGDYHNSLGFSGCSSWETEQKSTMAKEIKALKTYVTQNRIFTKVDTCSSILDWVKKTQ
>scaffold-LFVP-2007143-Marchantia_paleacea-2_samples_combined
FLNGKPDTPKPTAEQAAAIDAEIAKLQSASGGWDAGVKYLSEAGDPETAHRLARNDISGRPQSSFPLPWARDSSVTGGTDSYGGALNPGQTSGSESTELDYDFQCYFMYTQRMDLYRRIDQRCEEMLTDTDGLLREASWLLDLGILPNSSSPSRAIGYRQTMEYLTKCRMSGGVTSVSQFLDYLQGFQRASRNYAKRQLTWFRGEDMFRHVDASAPRNEIVDFMEQEYHSPSNSSVLSPPSESQQKISNQKQLRALKTYEAHNRIFTKPSACVSILQWIQKTQ
>scaffold-LFVP-2007144-Marchantia_paleacea-2_samples_combined
ASSAEKGRVIVITGPTGVGKSSVAIALAQRLGGEIISADSVQVYKGLDVGSAKTPLKERKNVPHHLIDIVPPTEEYSAGDYYVDARAATDMVLAKGRIPIVVGGTGLYLRWFLNGKPDTPKPTAEQAAAIDAEIAKLQSASGGWDAGVKYLSEAGDPETAHRLARNDISGRPQSSFPLPWARDSSVTGGTDSYGGALNPGQTSGSESTELDYDFQCYFMYTQRMDLYRRIDQRCEEMLTDTDGLLREASWLLDLGILPNSSSPSRAIGYRQTMEYLTKCRMSGGVTSVSQFLDYLQGFQRASRNYAKRQLTWFRGEDMFRHVDASAPRNEIVDFMEQEYHSPSNSSVLSPPSESQQKISNQKQLRALKTYEAHNRIFTKPSACVSILQWIQKTQ
>scaffold-OFTV-2126399-Barbilophozia_barbata
YMGGRPNTPKATKEQGDEVEAEINAILPFGWDAAVKHLADAGDPVSAQKLARNDWYRLKRALEILKITGKPRASFPLPWIAVKESVSSDERADVSESEQAAPVVEPQDPDYDFHCYFLYTKRTELYRRLDLRCEQMLREGLLQEASWLLDLGILPNSSPPSRAIGYRQAMEYLLTCRLAGGVSSPKEFFMFLAGFQKASR
>scaffold-PIUF-2009463-Pellia_sp._(cf_epiphylla_(L.)_Corda)
VGKSSVAIALAQRLGGEIISADSVQVYKGLDIGSAKTPVEDRQNVSHHLIDIVEPIDDYSVGDFFKDAREATADVLARGRVPIVVGGTGLYLQWYMNGRPNTPKATEEQAAAVVAELESIEGGWDAATKHLADSGDPETAQRLARNDWYRLRRALEILKISGQPRTSFPL
>scaffold-TXVB-2013554-Lunularia_cruciata
KVIVITGPTGVGKSSVAIALAQRLGGEIISADSVQVYKGLDVGSAKTPLHERQGVPHHLIDVVPPTEEYSAGDFYMDARAATDMVLAKGRVPIVVGGTGLYLRWYLNGKPDTPKPTEEQAAAVDAEIAQLQSAGGGWDAGVKYLSEAGDPETAHRLARNDWYRLRRSLEILKITGRPQSSFPLPWITAKDSTIADVSYPASLGQNYTSEGTELDYDFQCYFMYTKRMDLYRRIDQRCEEMLTDTEGLLKEASWLLDLGVLPNSSSPSRAIGYRQTMEYLTTCRRAGGVTSVAQFLNYLQGFQRASRNYAKRQLTWFRGEDMFRWIDASVSAKDIVDHLEREYHNLSSSSALSPPSASQQRIVNQKELKALKTYEAHNRIFTKPSACASILHWIQKTQ
>scaffold-WJLO-2030672-Ricciocarpos_natans
AQRLGGEIISADSVQVYKGLDVGSAKTPVPERQNVPHHLIDIVPPTEEYSAGDYYEDARAATDNVLARGRVPIVVGGTGLYLRWFLNGKPDTPKPTAEQTAAVEAEIAALQSAGGGWDAGVKYLSEAGDPETAHRLARND
>scaffold-WZYK-2006971-Bazzania_trilobata
MRATASSMDRGKVIVISGPTGAGKSSVAIELAKRLGGEIISADSVQVYKGLNVGSAKTPVAERLGVPHHLLDITQPTEEYSVGDFFKDAREATDIVLAKGRVPIVVGGTGLYLLWYINGRPNTPKATEEQADAVDVEIKGISGGWDAAVKHLADAGDPESAQSIARNDWYRLRRALEILKITGKPKASFSLPWITAKESISSNEANDLNELQKNVPQVEPQQLDYDFHCYFLYTK
>scaffold-YBQN-2002927-Odontoschisma_prostratum
KVVVISGPTGAGKSAVAIELAKRLGGDIISADSVQVYKGLNVGSAKTPVAERQGVPHHLLDIVEPTVEYSVGDFFKDARDATDAVLAQGRVPIVVGGTGLYLLWYMNGRPDTPKATKEQADTVEAEINAIVPLGWDAAVKYLADAGDPESARKLARNDWYRLKRALEILKITGKPRASFPLPWITAKASIDEKNDRNESEQTTPEVKPKQLDYDFHCYFLYTKRTELYRRLDRRCEQMLKEASWLLDLGILPNSSPPSRAIGYRQAMEYLQTCRLAGGVSSSKEFFLFLSEFQKASRNYAKRQLTWFQDKDKFRWLNASLPAEEIVASLESEYHNPLETSGPSAWQTEQKVTMINEKLLLKTYRCKNRIFTGDGTCSDILDWLKTTQ
>scaffold-YFGP-2106803-Pallavicinia_lyellii
TALASSNNKAGKVLVISGPTGVGKSAVAIALAQRLGGEIISADSVQVYKGLDVGSAKTPLNERHNVPHHLIDILEPTDDYSVGDFFKDAREATNAVLSRGRVPIVVGGTSLYLLWYMNGRPGTPAKPSEEQAAAVAAELAGLSGGWDAAVKHLSAAGDPETAQNLARNDWYRLRRALEILRITGKPRTAFALPWVAAAKESSSQDGSEHSAQSDDYDFRCFFMYTKRTDLYPRLDLRCEQMLTDPRGLLQEASWLLDHGVFPNSSSPSRAIGYRQTMEYLIACRSAGGRSSSKEFLSFLAGFQKASRNYAKRQITWFRDNDEFRWINASLPIEDVVEYLEKEYHKPKGSSPPSSWEQAEKASMVKEVKFLKTYGAENKIFTKADDCAKILAWIKQTQSSSVP
>scaffold-ABIJ-2038722-Selaginella_lepidophylla
ASKKRGQRVIVISGPTAVGKSKLALALAQRLHGEIVSADSVQVYRGLDIGSAKTPVDDREGVPHHLLDIVDPVDEYTAGAFFDDARRATDEVLSRERVPIVVGGTGLYLRWYLNGKPGTPKESPEITAQVDAEVSALQEAGDWDGALRVLDEAGDASTAKSLSRNDWYRLRRALSIIKASGLPRTNFSLGNNADANGKVKTDDPAETDYEFLCYFLYRRRIELYRAIDARCEEMLAAENAESGRGLLAEASRLLDLGIQPASSPPSRAIGYRQAMEYLSECRSAGGVSSEEHFLKFLSSFQQASRNYARRQLTWFRNEPRFQWLDASQPLEKMLDFLTDDYCRPADIKVDSRVVLSPEAIAKKELALLKSYAAKNK
>scaffold-ENQF-2082028-Lycopodium_annotinum
RVIVISGPTAVGKTQVALMLAKRLDGEIISADSVQVYKGLNVGSAKTPLDKREGVPHHLLDLVDPTKEYTAGDFFDDAREATADVLSRGRVPIIVGGTGLYLRWYLHGTPGTPRATEELTAAVDAELSQLQTLGDWNAAVQLLARAGDAETAYSLLRNDWYRLRRALLIVKATGLPRSCFPHVGKSPKSKLSLVDTTASTGHCSQEEQLSPTSTKDLDYDFRCYFLNNNRLDLYRTIDLRCEEML
>scaffold-GKAG-2011709-Huperzia_lucidula
KKEKVVVISGPTGVGKSRLAIALAKQIGGEIISADSVQVYKGLDVGSAKIPQINREGIPHHLLDLVHPTQGYTAANFCDDARRATNDILSRKRVPIVVGGTGLYLRWYLYGKPCTPKSTEKVTALVNAELSGLSRKNDWDTAVQLLVKAGDQKTAKTISRNDWYRLHRALAIIKATGVPRVSYPHVGNHTKRTMIFKGLSTSSALSHQESRNEKIFAKELQYDFMCYFLHTNRRDELYRSIDLRCEEMLAESSGLLAEASWLLDLGLELDSSSPSRAIGYRQAMHYLSKCRKAGGFSSHVDFLQFLCSFQHASRNYAKRQFTWFRNEPLFDWIDAWQPLEKLIEFMTDEYHKPIGITMNSQVKVASHSVSGLELERLKVYKSENRIFRDSQACAPIIEWIKKTQ
>scaffold-JKAA-2005524-Selaginella_wallacei
KVIVISGPTAVGKSRVALALAHKLGGEILSADSVQVYRGLDVGSAKPRPCERQGVPHHLIDMVEPTVEYTTGDFYDEARRATNLVISNGHVPIVVGGTGLYLRWYLNGKPGTPKETPEVTALVDSEVADLQRSGDWDAALELLRKAGDALTPQALCRNDWYRLRRALAIVKSSMPSMSLTQVCPSQATGLPRSQFPQVGQPALEASSGEADFEFLCYFLYKRRLELYRGIDDRCEEMLVAENSETGGFLAEASSLLDLGIRPGSSPASRAIGYRQAMDYL
>scaffold-KJYC-2012749-Selaginella_willdenowii
TSKNLCRNDWYRLRRALSIIKATGLPRSHFPEHGLGQDDYEFMCYFLCKPRIELYRAIDARCEEMLATAGEQTILSEASWLLDLGIQPETSPPSRAIGYRQAMEYLLRCRSAGGKSTEEEFLKFLCSFQQASRNYARRQFTWFRNEPLFRWIDASQPVEKIVDFITDDYYKPPGLNIESRVVLAPEIVDKRERAQLKAYSAKNKIFVNSSPILPILEWIEKTQGQ
>scaffold-KUXM-2039977-Selaginella_selaginoides
RVIVISGPTAVGKTCLALTIAKRLNGEIVSADSVQVYKGLDVGSAKTPVSERQGVAHHLIDILDPTDEYTVGAFCDDAWKATKQVIANGRVPIVVGGTGLYIRWYLNGKPGTPRETPEITALVDAEVSPLQDSGD
>scaffold-LGDQ-2007956-Selaginella_apoda
EYAAGAFFDDARRATDDVLSRGRVPIVVGGTGLYLRWYLNGKPGTPKESPEITAQVDAEVSALQQAGDWDGAVRILDEAGDASTAKSLSRNDWYRLRRALSIIKASGVPRTNFSLGSNNAEAGGNGKKDASGYEFLCYFLYRRRIELYRAIDARCEEMLAAENAESGRGLLAEASRLLDLGIQPGSSPPSRAIGYRQAMVYLSECRSAGGVSSEEHFLSFLQSFQQASRNYARRQLTWFRNEPRFQWLDASQPLEKILEFMTDDYDRPADMKLDSRAVEGTAKKEIALLKSYAAKNKIFLCSSECIPPILAWIKKTQ
>scaffold-NYBX-2131045-Huperzia_selago-A
GKDMRKKEKVMVISGPTGVGKSRLAIALAKQIGGEIISADSVQVYKGLDVGSAKIPQINREGIPHHLLDLVHPTQGYTAANFCDDARRATNDILSRKRVPIVVGGTGLYLRWYLYGKPCTPKSTEKVTALVNAELSGLSRKNDWDTAVQLLVKAGDQKTAKTISRNDWYRLHRALAIIKATGVPRVSYPHVGNHTKRTMIFKGLSTSSALSHQESRNEKIFAKELQYDFMCYFLHTNRRDELYRSIDLRCEEML
>scaffold-PKOX-2005511-Isoetes_tegetiformans
KKVILISGPTAVGKTRLALALAKQLNGEIVGADSVQVYRGLNIGSAKTPIDQREGIYHHMIDIADPTDDYSAGTFFDDARQATAQILGRNHVPIVVGGTGLYLRWYLHGKPGTPQSSPEVSALVDMELRGLQTRGDWNAGLELLRQAGDTETSMSIERNDWYRLHRALVIIKTSGMPRSCYPHVGKTNSMDTNASKEVDYDFRCYFLCARRLPLYRAIDFRCEQMLAEYVETGGILGEASSLLDLGVGINSNSASRAIGYRQAMTFLSECREKQNASSESFLDFLSRFQQASRNFAKRQMTWFRGEPLFQWLDAAQPLEELVKYVVESYHKPAGVVLESSVKSGSHVLDKEERQFTKVYRAENRIFTKPDTCQAIVDWIRRTQ
>scaffold-PKOX-2005512-Isoetes_tegetiformans
KKVILISGPTAVGKTRLALALAKQLNGEIVGADSVQVYRGLNIGSAKTPIDQREGIYHHMIDIADPTDDYSAGTFFDDARQATAQILGRNHVPIVVGGTGLYLRWYLHGKPGTPQSSPEVSALVDMELRGLQTRGDWNAGLELLRQAGDTETSMSIERNDWYRLHRALVIIKTSGMPRSCYPHVGKTNSMDTNASKEVDYDFRCYFLCARRLPLYRAIDFRCEQMLAEYVETGGILGEASSLLDLGVGINSNSASRAIGYRQAMTFLSECREKQNASSESFLDFLSRFQQASR
>scaffold-PKOX-2005513-Isoetes_tegetiformans
YLHGKPGTPQSSPEVSALVDMELRGLQTRGDWNAGLELLRQAGDTETSMSIERNDWYRLHRALVIIKTSGMPRSCYPHVGKTNSMDTNASKEVDYDFRCYFLCARRLPLYRAIDFRCEQMLAEYVETGGILGEASSLLDLGVGINSNSASRAIGYRQAMTFLSECREKQNASSESFLDFLSRFQQASRNFAKRQMTWFRGEPLFQWLDAAQPLEELVKYVVESYHKPAGVVLESSVKSGSHVLDKEERQFTKVYRAENRIFTKPDTCQAIVDWIRRTQ
>scaffold-PKOX-2013261-Isoetes_tegetiformans
KRKKAQVIVISGPTAVGKTRLALALAKKLNGEIISADSVQVYRGLDVGSAKTPPHEREGIPHHLLDILDPTDEYTAGDFYDDARKATAQVLEKGCVPIIVGGTGLYLRWYLHGKADTPKTTPEISALVTAELKGLQDRGDWDTALELLRTAGDSKSAQSIERNDWYRLHRALTIIKTTGLPRSSFQHIGKQENGSTTKELDYDFQCYFLYRPRAELYRSIDLRCEEMLSDAREGETGGFLAEASWLLDLGIQPSSSSPSRAIGYRQAMEYLLGCRKMGETTPKQFLQFLSSFQKASRNYAKRQMSWFRNEPLFQWIDASQPLDELVDCLTEEYYKPFSTITDSKVKILPQVMAKEDLKIIDSYQTKNRIFKGSAACTAMINWIKRTQ
>scaffold-PQTO-2005150-Lycopodium_deuterodensum
RVIVISGPTAVGKTQVALMLAKRLDGSADSVQVYKGLDVGSAKTPFDKREGVPHHLLDLVHPTEEYTAGDFFNDARKATADVLSRGRIPIVVGGTGLYLRWYLHGTPGTPRATEELTASVDAELSQLQTLGDWNAAVQLLASAGDPETAVNLSRNDWYRLHRALLIVKATGLPRSCFPHVGKSPKSNLLLADSTASTGHCSQDEQLSPTLTKDLDHDFRCYFLNSNRFDLYHTIDLRCEEMLTEVHGLLAEASWLLDLGVQPSSSSPSRAIGYRQAMEYLAQCRKSGGTSSEEDFLSFLLLFQQASRNYAKRQLTWFRNEPRFRWIDASQSLEQIIEYMVDDYHKPDGIVIDSQVRMFQQNASKEEMKLLKSYQTTNRIFINSEACAPILDWIKRTQ
>scaffold-PQTO-2072588-Lycopodium_deuterodensum
DFKCYFLHASQRDELYRSIDLRCEEMLSEPNGLLTEASWLLDMGLQPNSSSPSCAIGYRQAMEYLSKCRKAGGRSTQTEFLQFLHTFQQASRKYAKRQFTWFRNEPVFDWIDALQPLEKLIEFLADEYHKPAGVTMNAQVKAQSRSMSTFEFERVKSYKPENRIFTDSQACSRILDWIKNSQ
>scaffold-WAFT-2064622-Diphasiastrum_digitatum
DLRCEEMLTEVNGLLAEASWLLDLGMHPSSSSPSRAIGYRQAMEYLAQCRKSGGTSSEEEFFSFLSSFQQASRNYAKRQLTWFRSEPRFRWIDASQSLEHIIEYMVDDYHKPDGIVIDSQVRLLQQVASKKEMKLLKGYQTTNRTFINSQACAPILDWIKRTQ
>scaffold-YHZW-2013734-Huperzia_selago-2_samples_combined
DLDYDFRCYFLNNNRLVLYRTIDLRCEQMLAETPSLLAEASWLLDLGVHPSSSSPSRAIGYRQAMEYLAQCRKSGGISSEELFLSFLASFQQTSRNYVRRQLTWFRNEPRFCWIDASQSLEQIIEYMVDDYHKPDGILIDSQVRILQQMPSKEELKLLKCYQTKNRIFVSWEACAPILDWIKLTQ
>scaffold-YHZW-2168583-Huperzia_selago-2_samples_combined
GKDMRKKEKVMVISGPTGVGKSRLAIALAKQIGGEIISADSVQVYKGLDVGSAKIPQINREGIPHHLLDLVHPTQGYTAANFCDDARRATNDILSRKRVPIVVGGTGLYLRWYLYGKPCTPKSTEKVTALVNAELSGLSRKNDWDTAVQLLVKAGDQKTAKTISRNDWYRLHRALAIIKATGVPRVSYPHVGNHTKRTMIFKGLSTSSALSHQESRNEKIFAKELQYDFMCYFLHTNRRDELYRSIDLRCEEML
>scaffold-ZZEI-2024518-Phylloglossum_drummondii
RVIVISGPTAVGKTRIALMLAKRLDGEIISADSVQVYKGLDVGSAKTAVDQREGVPHHLIDIVHPTEEYSAGDFCHIPIVIGGTGLYLRWYLHGAPGTPRPTEELTASVDAELSQLQIVGDWDSAVQLLAKAGDAETAYSLSKNDWYRLHRALLILKASGLPRSDF
>scaffold-ZZOL-2007977-Selaginella_stauntoniana
MSASGASKTRARRVIVISGPTAIGKSRLALALAQRLNGEIVSADSVQVYRGLDVGSAKTPLEEREGVPHHLLDIVDPTDEYTAGAFFDDARRATYEVTSRGQVPIVVGGTGLYLRWYLNGKPGTPKESPEITAQVDAEVSALQKAGDWDGALEILEKAGDVLTAKSLTRNDWYRLRRALSIIKASGQPRTRFSLGQKPEANSDVKEDINSASVTAPETDYDFLCYFLYRRRIDLYRAIDARCEEMLAAENAESGRGILAEASWLLDLRIQPGSSPPSRAIGYRQAMEYLNECRCAGGVSSEEHFLKFLSSFQQASRNYARRQLTWFRNEPLFQWIDASQPLEKILDFLTDDFSRPADVKIESRVVLSPEAIAKKELSLLKSYVAKNKIFVSSSACIPPILEWIKRTQIQASPCQDQATNSLAFAAS
>scaffold-AWOI-2002753-Diphyscium_foliosum
MVGLQFEVGPVFMLTKRAQACLCSCTGRFLPVCRLSLPRGRLSLSSFFNQESRILFKAKSKTTLSRNVSSNYLSVAEFGASSRLQNNFSELRLRGVRIQSAGCTNSSRGTCLSKSSLIAAESLGSRGTLPMAEDNDEDVISKYHKKRVIIIAGPTAVGKTCLALALAKRLGGEIISADSVQVYKGLDVGSAKTPVHERAGVPHHLIDIVDPTEDYTAGRFYDDARAATELVLASGSVPIVVGGTGMYLRWYLNGKVGAPKATKEVTAAVEEEVDRFVNEGGNWDAAVCMLADAGDPTTAQSLARNDWYRLRRALEIIKTSGQPRGAFPNPRNNDQGNVTGNANWDYDFQCYFLYQPRPNLYRGIDLRCEQMVQ
>scaffold-CMEQ-2085136-Orthotrichum_lyellii
APACLCTCTGGLRLFHSVSPFPPTHIRLPTFFNFRWNSTPFIDSSRIPVLFSRTGFNTSVHDTRSVSDWRSNGTCFSEAIPAVAETVTSMEESSTSSGDEDVKDRRGRVVIIAGPTGVGKTRLALALAARLGGEIISADSVQVYRTLDIGSAKTPVHEREGIPHHLIDVLDPSQDYTAGYFYDDARAATDLVLAKGSVPIVVGGTGMYLRWYMNGKLGAPKPTKEVFVAVEEEVNRLISEGGGWDAGLRMLADAGDLTTGPSLVRNDWYRIRRALEIIKTSGQPRSAFSKLKHDDQGNVIDDAHWDYDFQCYFLYQPRPDLYRKIDQRCEQMVQEGLLEEASSLLDSGLQPNSNSATKSIGYQQAMEFLMECDELDGVTTEERFLIFVEAFQRASRNYVKRQLTWFRNKGRSEQLFNWIDATQPLEAMVDILVKEYKRPCDVVSVDVKEASAATRESSYTEEKRLKVYRTQNRIFSGNGEAIKLILDWIRRKHC
>scaffold-HRWG-2069996-Buxbaumia_aphylla
GDLTNVLRETCLSCTSLKAAYTIGSREEKLAMAECNMEIKEAQVPKKRVIIIAGPTAVGKTRLALALAKRLSCEIISADSVQVYRGLDIGSAKTPVHEREGIPHHLIDIIDPAEDYTAGRFYDDARAATELVLANGSVPLVVGGTGMYLRWYMNGKVGAPKSTKEVTVAVEEELDRLVSEGGGWEAATCMLADAGDPTTAQSLARNDWYRLRRALEIIKTSGQPRGAFQKLRNDQDNVIGNANWDYDFQCYFLYQPRPELYRSIDFRCEQMVEEGLLEETSWLLENGLQPNTNSATRSIGYQLAMEFLIECQASAGVTTEDRFLLFLSAFQQASRNLVKRQLTWFRNEGQSEQLFSWIDATQPLEVMVEALVEEYRRHGSVSSSLRKSSEITKEASYNEGKLLKVYRAKNRIFCEGSQACEHILRWIQKNQ
>scaffold-HVBQ-2002905-Tetraphis_pellucida
AAMSKENDNEDVEGKKKKETVVIIAGPTAVGKTRLALALAKRLGGEIISADSVQVYKGLDVGSAKTPVNEREGIPHHLIDIVDATEDYTAGRFYDDARAATELVVAKGAVPIVVGGTGMYLRWYMNGKVGAPKATKEVSKAVEEEVEHLMSGGGDWDAAVAMLAEAGDPTGAHSLARNDWYRLHRALE
>scaffold-IGUH-2004698-Leucodon_julaceus
APACLCTCTGGLNFLRSVSSFPAAHNSLPTFLNFQWTPTSFSDSSRILLPFSRIGFCTSLRDTRGAPDWRARWKRRAPGACFGETILTATETVAAMENSRPSPGDEYVKDRKGRVVIIAGPTGVGKTRLALALAARLGGEIISADSVQVYRTLDVGSAKTPVHEREGIPHHLIDIVDPYQDYTAGYFFDDARAATGLVLAKGSVPIVVGGTGMYLRWYMNGKVGAPKATEEVFAAVEEEVNRLIGEGGGWDAGLRMLADAGDSTTGPSLARNDTSGQPRSAFSILRNDGQDKVIEGSHWDFDFQCYFLYQPRSDLYRKIDQRCEQMIQEGLMEEASSLLDSGLQPNSSSATRSIGYQQAMEFLIECRELDGVTTEERFLIFLEAFQRASRNYVKRQLTWFRNKGQSEQLFNWIDATQPLEALVDTLAKEYERPNDVVSIGLREASAATKKSSYTEEKLLKVYRTKNRIFSGNAEAIKLILDRIRRTQCRKKRVFCVDDLPTKIKSPLTTTI
>scaffold-KEFD-2057210-Encalypta_streptocarpa
KGSVPIVVGGTGLYLRWYMNGKVGAPKATKEVFAAVEEEVDRLIREGGGWDAGLRMLADAGDSTTGPSLARNDWYRLRRALEIIKTSGRPRSAFSKNDEQDNVIEGPNWDYDFHCYFLYQPRPDLYPKVDLRCEQMVQEGLLEEASSLLDSGLQPSTNSATRSIGYQLAMEFLMECRQMKGVTPEERFLLFLEEFQQASRNYCRRQVTWFRNKGQSEQLFNWTDATQPLEAMVDALAKEYGRPNEVVSVGLKEASAATRKSSYTEDNLLKRY
>scaffold-ORKS-2057655-Philonotis_fontana
IGFRSSLRDTSRAPNPRVGWIQRAGSTNSFDGSCFGEAVPKAVASMEELALAEDNVKDEDVKDRRGRVVIIAGPTGVGKTRLALALAGRLGGEIISADSVQVYRTLDVGSAKTPVHEREGIPHHLIDIVYPTQDYTAGYFYDDARAATELVLAKGSVPIVVGGTGMYLRWYMNGKVGAPKATKEVFAAVEEEVDRLISEGGGWDAGLRMLADAGDPTTGPSLARNDWYRLRRALEIIKTSGQPRSAFSKLRNDDQDNLIEGAHWDYDFQCYFLYQPRPDLYRKIDQRCEQMVQEGLLEEASSLLDSGLQPNTNSATRSIGYQLAMEFLMECRELDGVTTEERFLIFLEAFQRASRNYVKRQLTWFRNKGQSEQLFNWIDATQPLEVMVDALVKEYERPNEVVSVGLKEASAATKESSYTEEKLLKVYRTQNRIFSGNSEAIKLILDWIRSTQCQQQSGCCADDLQTESTLTSVM
>scaffold-QKQO-2048072-Pseudotaxiphyllum_elegans
KDRKGRVVIIAGPTGVGKTRLALALAARLGGEIISADSVQVYRTLDVGSAKTPMHEREGIPHHLIDIVDPYQDYTAGYFFDDARAATGLVLAKGSVPIVVGGTGMYLRWYMNGKVGAPKATKEVFAAVEEEVDRLIGEGGGWDAGLRMLADAGDPTTGPSLARNDTSGQPRSAFSILRNDGQDNVIEGSHWDFDFQCYFLYQPRPDLYRKIDQRCEQMIQEGLLEEASSLLDSGLQPNSSSATRSIGYQQAMEFLMECRELDGVTTEERFLIFLEDFQRASRNYVKRQLTWFRNKGQSEQLFNWIDATQPLEAMVDTLAKEYERPSEVVSVGLREASAATKKSSYTEEKLLKVYRTKNRIFSGNGEAIKLILDSIRRTQCQKKRVFCVDGLPTTMKSQLTTT
>scaffold-QMWB-2011374-Anomodon_attenuatus
FVADYTAGYFFDDARAATALVLAKGSVPIVVGGTGMYLRWYMNGKVGAPKATKEVFAAVEEEVDRLIGEGGGWDAGLRMLTDAGDSTTGPSLARNDWYRLRRALEIIKTSGQPRSAFSVLGQDNLIEGSHWDFDFQCYFLYQPRPDLYRKIDQRCEQMIQEGLLEEASSLLDSGLQPNSSSATRSIGYQQAMEFLMECRELDGVTTEERFLIFLEDFQRASRNYVKRQLTWFRNKGQSEQLFNWIDATQPLEVVVDALAKEYERPNEVVSVGLREASAATKKSSYTEEKLLKVYRTKNRIFLSNGEAIKLILDSIRRTQCQKKRVFCVDDLPTKMESPLTTTI
>scaffold-TMAJ-2176895-Neckera_douglasii
YSASRFFKDARAATELVLARKRVPIVVGGTCTYLRWYMNGKAGAPKANPEMSAAIDNEIRRLASLPDGWDTAVHKLAQAGDPTTANNLSPNDWYHLHRALEVITVSGQPRGAFPKPFNYTLDHMDGSEWDYDYDFQCYFLYQHRAELYHWIDYRCEQMLADLRKGLLVEASWLLDLGLKPDTSSASRGIGYQEAMEFLVECREAGGNTTEEKFFAFLSDFQHISRSLVKKQLAWFRS
>scaffold-TMAJ-2183239-Neckera_douglasii
APACLCTCTGGLNFLRSVSSFPAAHNSLPTFLNFHWTPTWFSDSSRILLPFCRVGFCTSLFDTRGAPDWRARWKRRAHGAYFGETILTAAETVAAMENSLPSPGDKDVKDRKGRVVIIAGPTGVGKTRLALALAARLGGEIISADSVQVYRTLDVGSAKTPVHEREGILHHLIDIVDPYQDYTAGYFFDDARAATALVLAKGSVPIVVGGTGMYLRWYMNGKVGAPKATKEVFAAVEEEVDRLIGEGGGWDAGLRMLADAGDSTTGSSLARNDWYRLRRALEIIKTSGQPRSAFSILRNDGQDNVTEGSHWDFDFQCYFLYQPRPDLYRKIDQRCEQMIQEGLLEEASSLLDSGLQPNSSSATRSIGYQQAMEFLMECRELDGVTTEERFLICLEDFQRASRNYVKRQLTWFRNKGQSEQLFNWIDATQPLEALVDTLAKEYERPDEVVSVGLREASAATKKSSYTEEKLLKAYRTKNRIFSGNGEAIKLILDSIRRTQCQKKRVFCVDDLPTKMESPLTTTI
>scaffold-UHLI-2004827-Sphagnum_recurvum
VNSGKNTSTTTDQLKEAVGAARDKGRVVVIAGPTAVGKTRVALGLAKRLGGEIVSADSVQVYVGLNIGSAKTPAHEREGVPHHLLDIVLPTEDYTAGCFFDDARAATEDVLARGSVPIVVGGTGMYLRWYMNGKVGAPKATQEVSAVVEAEIAQLVEDGGGWEAAISMLVEAGDPHTAHSLTRNDWYRLRRALEIVKMSGQPRGAFPKPKGGGVDNVDVGFDYDFQCYFLYQSRVALYQAIDFRCEQMVAEGLLDEASWLLDLGVQPNSNSASRAIGYQEAMKFLLECRAAEGISTEEDFLMFLSAFQQASRNLVRRQLTWFRNNSENDVQLFTWIDVTQPLDDIVEGMAKEYLRPAGVPSCRDSGAIHKEASYKDGKILKTYRTSNRIYSNSQACRNIVEWVRHTQ
>scaffold-VBMM-2053126-Claopodium_rostratum
APACLCTCTGGLNFLRSVSSFPAAHNSLPTFLNFQWTPTWFSDPLRILLPFARIGFCTSLLDTRGAPDWRACWKRRAHGACFGETILTAAETVAAMEDSLPSPGNEDVKNRKGRVVIIAGPTGVGKTCLALALAARLGGEIISADSVQVYRTLDVGSAKTPVHEREGIPHHLIDIVDPYQDYTAGFFFDDARAATGLVLAKGSVPIVVGGTGMYLRWYMNGKVGAPKATKEVFAAVEEEVDRLIGEGGGWDAGLRMLADAGDSTTGPSLARNDWYRLRRALEILKTSGQPRSAFSILRNDGQDNVIEGSHWDFDFQCYFLYQPRPDLYRKIDQRCEQMIQEGLLEEASSLLDSGLQPNSSSATRSIGYQQAMEFLMECRELDGVTTEERFLTFLEDFQRASRNYVKRQLTWFRNKGQSEQLFNWIDATQPLEAMVDALANEYERPNEVVSVGLREANSATKKSSYTEEKLLKVYRTKNKIFSGNGEAIKLILDRIRRTQCQKKREFCVDDLPTKMESPLTTTI
>scaffold-VMXJ-2005153-Leucobryum_albidum
YMNGKVGAPKATKEVFAAVEEEVDRLISEGGGWDAGLRMLADAGDLTTGPSLARNDWYRLRRALEIIKTSGQPKSAFSKLRNDDEDNVIEGANWDYDFHCYFLYQPRPDLYRKIDQRCEQMVQEGLLEEASLLLNSGLQPSTSSATRSIGYQLAMEFLMECRELKGVTTVERFLIFLEEFQRASRNYVKRQLTWFRNKGQSEQFFNWTDATQPLEVMVDALAKEYERPNEVISVDLKEASAAIKESSYKEEKLLKAYRTQNRIFPANSEALKQVLDWIRFSQCREQSGCCDDLQKITRSTLTTTL
>scaffold-VMXJ-2005154-Leucobryum_albidum
GEIISADSVQVYKNLDVGSAKTPMQEREGIPHHLIDIVGPSEDYTAGYFYDDARAATELVLSKGSVPIVVGGTGMYLRWYMNGKVGAPKATKEVFAAVEEEVDRLISEGGGWDAGLRMLADAGDLTTGPSLARNDWYRLRRALEIIKTSGQPKSAFSKLRNDDEDNVIEGANWDYDFHCYFLYQPRPDLYRKIDQRCEQMVQEGLLEEASLLLNSGLQPSTSSATRSIGYQLAMEFLMECRELKGVTTVERFLIFLEEFQRASRNYVKRQLTWFRNKGQSEQFFNWTDATQPLEVMVDALAKEYERPNEVISVDLKEASAAIKESSYKEEKLLKAYRTQNRIFPANSEALKQVLDWIRFSQCREQSGCCDDLQKITRSTLTTTL
>scaffold-WSPM-2003131-Loeskeobryum_brevirostre
DEDVKDRKGKVVIIAGPTGVGKTRLALALAARIISADSVQVYRTLDVGSAKTPVHEREGIPHHLIDIVDPYQDYTAGYFFDDARAATGLVLAKGSVPIVVGGTGMYLRWYMNGKVGAPKATKEVFAAVEEEVDRLIGEGGGWDAGLRMLADAGDSTTGPSLARNDWYRLRRALEIIKTSGQPRSAFSMMQDNVIEGSHWDFDFQCYFLYQPRPDLYRKIDLRCEQMIQEGLLEEASSLLDSGLQPNSSSATRSIGYQQAMEFLMECRELDGVTTEERFLIFLEAFQRASRNYVKRQLTWFRNKGQSEQLFNWIDATQPLEALVDTLAKEYERPNEIVSVGLREASAATKKSSYTEEKLLKVYRTKNRIFSGNGEAIKLILDNIRRTQCQKKRVFCVDDLQTKMESPLTTTV
>scaffold-YWNF-2006242-Hedwigia_ciliata
LEVVAKVAVGDGGRQARVLTEGGEATSHHHSSVGCLEFHAGRLDNVDRSTTKVTGVGTQKGRVVVIAGPTAVGKSRVAIALAKQLGGEIISADSIQVYEGMNVGSAKTPLLEREGVPHHLLDMVPPTEGAEYSASRFFKDARAATELVLARNRVPIVVGGTCTYLRWYMNGKAGAPKATREVSAAIEGEIRRLASRPGGWQDAVHRLAQAGDPATAYSLALNDWYHLHRALEVITVSGQPRGAFPKPYNYTLDHMDGSEWDYDYDFQCYFLYQHRHRAELYHWIDLRCEQMVADLKKGLLHEASWMLDLGLMPDTSSASRGIGYQEAMEFLVECRKAGGTTTEEKFLAFLSDFQHVSRSLVKKQLTWFRSEQHGDVKQFHWIDASQPTDKILEALRKEYRRRPGYPTELTGSDARKHASYNEGKILKYYEVKNRIFTSSAGVAPVLKWVKQTQGGRRFQGSVIRF
>scaffold-YWNF-2047172-Hedwigia_ciliata
TGVGKTRLALALAGRLGGEIISADSVQVYRTLDVGSAKTPEHEREGIPHHLINIVDPSQDYTAGYFYDDARAATDLVLAKESVPIVVGGTGMYLRWYMNGKVGAPKATKEVFAAVEEEVDRLISEGGGWDAGLRMLADAGDPTTGPSLARNDWYRLRRALEIIKTSGQPRSAFSKLRNDDNQDNVIEGAHWDYDFQCYFLYQPRPDLYRKVDHRCEQMVQEGLLEEASSLLDSGLQSNTNSATRSIGYQLAMEFLMECRELDGVTTEERFLLFLEAFQRASRSLI
>scaffold-ZACW-2016457-Leucodon_brachypus
APACLCTCTGGLNFLRSVSSFPAAHNSLPTFLNFQWTPTSFSDSSRILLPFSRIGFCTSLRDTRGAPDWRARWKRRAHGACFGETILTAAETVAAMENSLPSPGDEYVKDRKGRVVIIAGPTGVGKTRLALALAARLGGEIISADSVQVYRTLDVGSAKTPVHEREGIPHHLIDIVDSYQDYTAGYFFDDARAATGLVLAKGSVPIVVGGTGMYLRWYMNGKVGAPKATEEVFAAVEEEVNRLIGEGGGWDAGLRMLADAGDSTTGPSLARNDWYRLRRALEIIKTSGQPRSAFSILRNDGQDNVIEGSHWDFDFQCYFLYQPRSDLYRKIDQRCEQMIQEGLMEEASSLLDSGLQPNSSSATRSIGYQQAMEFLIECRELDGVTTEERFLIFLEAFQRASRNYVKRQLTWFRNKGQSEQLFNWIDATQPLEALVDTLAKEYERPNDVVSVGLREASAATKKSSYTEEKLLKVYRTKNRIFSGNAEAIKLILDRIRRTQCRKKRVFCVDDLPTKMESPLTTTI
