# Supplementary material for: Water‐related innovations in land plants evolved by different patterns of gene cooption and novelty
Source: New Phytol. 2022 Feb 8;235(2):732–42. doi: 10.1111/nph.17981 (PMC9303528; doi:10.1111/nph.17981)
Supplement: Supplementary file 3 — Dataset S3 Fasta alignments and phylogenetic trees. [file NPH-235-732-s005.zip › Supplementary_Data_3_fasta_alignments_trees/Roots/Primary_roots/IPT9_Q9C5J6_1_1kp.fasta.aln.trimmed]

>Nannochloropsis_gaditana_EWM22660.1_trna_dimethylallyltransferase_9
KVVVVTGPTAVGKSNLALRICQDLRGEIISVDSVQVYRGLDVGSNKPSEAERARVPHHLL
DVLDADSEFTAGDFVRKAEEAIDDVLARGGMPVVVGGTSMYTQWLVQGRPDAPKSDPEME
QRARKMLAPFLDKKDWKGGLSLL-KAHNTERAAKLHANDWYRLERALEVALTTSQPEAAV
PPPSARSQTLSRKYDFRCFFLIAAREELCRLIDRRCLQMVEGGLLEETAHLLAAGTLNPS
SPPGRAIGYRQTIEYLSKEGIEGEMAEATALQEFLEDFATATRRYAKQQMVWFRAQAEFM
WLRWNLQLGPVLDAVRASVAEDEVRQEGKGRVENIMEGKRMRKYVSRVRAELTEDRLA--
--LV
>Arabidopsis_thaliana_Q9C5J6_tRNA_dimethylallyltransferase_9_IPT9
KVIVISGPTGAGKSRLAMELAKRLNGEIISADSVQVYKGLDVGSAKPSDSDRKVVPHHLI
DILHPSQDYSVGQFYDDGRQATKDILNRGRVPIVTGGTGLYLRWFMYGKPDVPKPSPEVI
AEAHDMLVGFQTEYNWDAAVELVVNAGDPK-ASSLPRNDWYRLRRSLEILKSTGSPPSSF
RIPYDQNIETDLDYDFLCFFLSSPRVALYRSIDFRCEDMLSGGVLSEARWLLDLGLLPNS
NPATRAIGYRQAMEYLLQCRRYEGESSPREFYAFLNKFQTASRNFAKRQMTWFRCEPMYH
WLNASKPLDSILQCIYDAYESEAEEIPESLDVRDSREASELKGYRSKNRHFVRREDCSSV
LEWI
>Arabidopsis_thaliana_F4K2Q7_Isopentenyltransferase_9_IPT9
KVIVISGPTGAGKSRLAMELAKRLNGEIISADSVQVYKGLDVGSAKPSDSDRKVVPHHLI
DILHPSQDYSVGQFYDDGRQATKDILNRGRVPIVTGGTGLYLRWFMYGKPDVPKPSPEVI
AEAHDMLVGFQTEYNWDAAVELVVNAGDPK-ASSLPRNDWYRLRRSLEILKSTGSPPSSF
RIPYDQNIETDLDYDFLCFFLSSPRVALYRSIDFRCEDMLSGGVLSEARWLLDLGLLPNS
NPATRAIGYRQAMEYLLQCRRYEGESSPREFYAFLNKFQTASRNFAKRQMTWFRCEPMYH
WLNASKPLDSILQCIYDAYESEAEEIPESLDVRDSREASELKGYRSKNRHFVRREDCSSV
LEWI
>Amborella_trichopoda_W1Q0J5
RVIIISGPTGAGKTRLALELAKELNGQIISADSVQVYQGLDVGSAKPSPSDRKEVPHHLL
DILDPSEDYSVGQFFEDARKATKEVIENGYVPIVVGGTGLYLRWYIYGKPKVPKASPEIA
SEVDSELMLLQRNGEWDAAVQLLIKAGDSR-ACYLPSNDWYRLRRSLEIIKATGSPPSAF
HNPYDENLFENLDYEFLCFFLSCPRMDLYRLIDLRCEEMLKEGILFEASWLLDMGLLPNT
NSATRAIGYRQSMEYLLNCRQDGGRSSAGEFMAFLSDFQKASRNFAKRQMTWFRNEHIYQ
WLDASKPMETVLDFIVKSYVDQTIDVPKQLDLSTQREVLDMKSYQTRNRHFVQRDDCARI
LEWI
>Amborella_trichopoda_U5DC78
CVIFISGPIGAGKTKLALELGKELNGQIISADSVQVYRGLDVGSATPSPSNRNEVPHHML
HILDPSEDYSVGQFF---------------------------------------------
------------------------------------------------------------
------------------------------------------------------------
------------------------------------------------------------
------------------------------------------------------------
----
>Brachypodium_distachyon_I1GV33
KVIVISGPTGAGKSRLALEVARRLGGEIISADSVQVYRSLDIGSAKPSALEMNMVPHHLI
DIMHASEDYSAGMFFNDARRATQDVLDRGCVPVVAGGTGLYLRWFIYGKPNVPQSSMGIT
SSVWSELAEFRESGRWDEAVQLVLKAGDPK-AGDLHTNNWSRLRRRLEIIRSSGSPPSAF
TLPYSTCEVKELDYVFLCIFLACPRVELYRSIDLRCEEMLADGLLSEASWLLDIGLHPNM
NSASRAIGYRQAMEYLLHCRQNGGSSSPQEFFEFLTKFQQTSRNFSKRQMTWFRNEKIYQ
WVDASQPFEAIVQFICDAYHGCDAVVPESLRESCMHKTSDLKTYRSENKVFLGDEDCGHV
LDWI
>Bathycoccus_prasinos_K8EES8_tRNA_delta(2)-isopentenylpyrophosphate_transferase
RVLVISGPTSVGKSSVAISIAKRVDGEIVSADSVQVYRNLNVGSAKLSKEDMQSIRHHML
DLKSPTEDFDVGEFYELANGYIDDIHARGKVPIVCGGTGMYVKWLTDGKPNVPKSTKESS
LRAEKEVREIRDDDDWDEAIKYLKQRGDSETAGKLARNDWYRLTRALEILDVSG-GKPKG
SF----QPVKDESKQFHCYALSMNRVDLYRRMDQRVEEMVANGILDEAAYLLREGVKPNT
NSASRAIGYAQAIDYLLKCKREKENNSESSLLEFIDELQRETRMYAKRQFTWLRSEKQFQ
WIDASEGAEIASSRIFEKFNNAQIVDDEEINEVTKEMANELKRYRVELKLFHDESIRKAT
VEIV
>Cyanidioschyzon_merolae_M1V7E6_tRNA_isopentenyltransferase
MVVVIAGPTAVGKSQLAHELAARLNGEIISADSVQVYRGLDIGANKPSALERSLIPYHLV
DILEPSRDFSAGSFYELARAATTAILGRQRVPIVVGGTMMYLRWYVLGKPATTAPTPEIT
RAVLAELAL--DEWDWDRCLARLA-AHDPERAAMLHRNDWYRLRRALEVVKSTGGSRRAT
AAPLSTTKAPDLDVDFRCYFLSLPRVELNRRIDARCEDMVWRGLLLETAGLLETGTGPEA
GSAFRAIGYRQAIEYLQH-----GERTPAGLRAFLAKFMQASRQYARRQIQWFRSETLFR
WRAADQP--DLVDRIENELQRVSPDAHDAERMESHREAKQMKRYQSCLQIFHDDSRAWQV
LRAL
>Cyanophora_paradoxa_ConsensusfromContig38430
KVIVIS-PTGVGKTDLSVALAESLGGEIVSADSVQVYVGMDVGSNKVPREVRERVPHHMI
DVAEPWDQFNAGEFAEAARAATDGILSRGRVPIV-------------------RHPP---
------------------------------------------------------------
------------------------------------------------------------
------------------------------------------------------------
-------L----------------------------------------------------
----
>Ginkgo_biloba_Gb_23529
KVIVIAGPTCVGKTRLALELARRLGGEIISADSMQVYKGLDIGTAKTQICDRQDVPHHLL
DILHPTEEYSAGKYFDDAREATANVLDKGHVPIVVGGTGLYLRWYLYGKPNVPKASYEIA
TEVDSELAMLQSKGDWDAAVQLLLKAGD-SSACDLNRNDWYRLCRGLEIMKASGIPRTSF
PVPYDQGFFKELDYDFLCFFLSVERIDLYRQIDHRCEEMLTGGLLAEASWLLDLGILPNT
SCASRAIGYRQAMEYLLRCREAGGASSEKEFYAFLSDFQKASRNFAKRQYTWFRNEPLYQ
WLDASQPLEKLVESIVNKCLDSADSIHKSLKNNSSRAIKKLNAYQPQNRHFVKSTDCTHI
IEWI
>Klebsormidium_flaccidum_A0A1Y1HNI6_Isopentenyltransferase
KVLVISGPTAVGKSALALELAQRLGGEIISCDSVQVYRGLDVGSAKTPTSERGGIPHHLL
DIKEPSEEYTAGDFYQDARRATEEVLARGKLPVVVGGTGLYLRWFIHGTPETPKASPELV
AEIETRIQVFQQSDGWQAAVAYLTESGDPQTGAELAPNDWYRMRRALEIVLASGKPRSEF
QLPFLAPSGRELDYDFRCYFLFGPRRELYRKIDERCEQMVKGGLLEEASQLLDTGIRADT
CMPSRAIGYRQALEYLEECRKGEG-GGRERFLRFLDEIQQASRRYAKRQLTWFRSEGSFL
WLDASRSTAELADRVSTELAAESSLDAMKGSWLSREQERELKTYKSERKIFNKEEAIRRV
LAWV
>Marchantia_polymorpha_A0A176VXW6
RVIVITGPTGVGKSSVAIALAQRLGGEIISADSVQVYKGLDVGSAKTPPKERQNVPHHLI
DIVSPTEEYSAGDYYVDARAATDMVLAKGRIPIVVGGTGLYLRWFLNGKPDTPKPTAEQA
AAIDAEIAQLQAGGGWDAGVKYLSEAGDPETAHRLARNDWYRLRRSLEIIKISGRPQSSF
PLPWADSESIELDYDFQCYFMYTQRMDLYRRIDQRCEEMLTDGLLREASWLLDLGILPNS
SSPSRAIGYRQTMEYLTKCRMSGGVTSVSQFLDYLQGFQRASRNYAKRQLTWFRGEDMFR
HVDASAPRNEIVDFMEQEYYSPSKSSVPPSKISNQKQLRALKTYEAHNRIFTKPSACASI
LEWI
>Marchantia_polymorpha_A0A176W584
RVIVITGPTAVGKSSAAISLAQRLNGEIISADSVQIYKGLDVGSAKIPWRERQNVPHHLL
DIVHPTEEYSAQDFYVDAKAATDMVLAKGRVPIVVGGSGLYIRWFLNGKLGSPKPTEEQA
AAVDAVVTLLQARAGWDDAVKYLSRAGDPDTARRLARGDWNNLRRALEVIEITYRPQTSL
PSPLFCSNAPQLDYDFQCYFLYRERMDLYRRIDQRCEEMLTDGLMKEAMWLLELGILPNS
SSPSKAIGYSQAMEFLLACRKSRGVTSVPQFLNFVQEFQRASRNYAERQLAWFRGEDIFH
WVDGSIP-ENVVDIMEREYHTTSNAAVSR-KARMCHKLKPLNTYAARNTIFTKPSACASI
LHWI
>Oryza_sativa_indica_A2YH79
KVIVISGPTGAGKTRLALDLAKRLSGEIISADSVQVYRGLDVGSAKPSSSDRAAVPHHLI
DILHASDDYSAGDFFHDARAATDHLLARARVPIVAGGTGLYLRWYIYGKPSVPQSSMDVT
SAVWSELSRFRDTGRWEEAVDLVANAGDPK-ARDLSVNNWSRLRRSLEIIRSSGSPPSAF
SLPYNQPTELELDYDFLCIFLACPRVELYRSIDLRCEEMLADGLLSEASWLLDIGLSPGM
NSATCAIGYRQAMEYLLQCRHNGGSSSPQEFLEFLTKFQTASRNFSKRQMTWFRNEKIYQ
WVDASQPFDAIAQFICDAYHDRAALVPDSLRESCRHESRDLKTYRSENRVFRGDDDCCHV
LDWI
>Physcomitrella_patens_A9U281
RVILIAEPTA--------------------------------------------------
------------------------------------------------------------
------------------------------------------------------------
------------------------------------------------------------
------------------------------------------------------------
------------------------------------------------------------
----
>Physcomitrella_patens_A9SMX8
RVVIIAGPTGVGKSRLALALAKRLRGEIISADSVQVYRTLDVGSAKTPVDEREGIPHHLI
DIVDPSQGYTAGYFYDDARAATELVLTKGSVPIVVGGTGMYLRWYMTGKVGAPKATKEVF
VAVEEEVDRLIEGGGWDDALRMLADAGDLTTGPSLARNDWYRLRRALEIIKTSGQPRSAF
SKLRNATEGASWDYDFHCYFLYQPRSELYQKVDLRCEQMAQEGLLDEASSLLDSGLQPNS
NSASRSIGYQLAMEFLMECRQVEGAATEERFFLFLEEFQRHSRNYVKRQLTWFRNEQMFN
WIDATQPLEVMVDALAKEYERPNEVSDKAAKESSYKEENLLKRYRTQNRIFTNSEALKRT
LQWI
>Physcomitrella_patens_L7RGE2_tRNA-isopentenyltransferase_IPT5
RVVVIAGPTAVGKSRIAIALAKQLGGEIISADSIQVYKGMNVGSAKTPLIERQGVPHHLL
DMVCPTEEYSASRFLEDARAATDRVLDRGRVPIIVGGTCTYLRWFMNGNAGAPKATSEVG
ATIDGDIRRLIRPGSWETAVHRLAQAGDLTTTNSLARNNANMLRRAIEVVT----PWGAF
HNLYTDGSEWDYDYDFQCYFLYQHRAELYHWIDLRCEQMLADGLLQEASWLLDLGLMPDS
SSASRGIGYQEAMEFLMECRKAGGMATEKRVLEFLSAFQHVSRSLVKKQLTWFRSDKQFH
WIDASQSTEKILEAMRKEYWRPPGPSELRGKHASYKEGKVLKYYKVENRIFTNSAAIANV
LKWV
>Physcomitrella_patens_A9RKP1
RVVVIAGPTAVGKSRIAIALAKQLGGEIISADSIQVYKGMNVGSAKTPLIERQGVPHHLL
DMVCPTEEYSASRFLEDARAATDRVLDRGRVPIIVGGTCTYLRWFMNGNAGAPKATSEVG
ATIDGDIRRLIRPGSWETAVHRLAQAGDLTTTNSLARNNANMLRRAIEVVT----PWGAF
HNLYTDGSEWDYDYDFQCYFLYQHRAELYHWIDLRCEQMLADGLLQEASWLLDLGLMPDS
SSASRGIGYQEAMEFLMECRKAGGMATEKRVLEFLSAFQHVSRSLVKKQLTWFRSDKQFH
WIDASQSTEKILEAMRKEYWRPPGPSELRGKHASYKEGKVLKYYKVENRIFTNSAAIANV
LKWV
>Physcomitrella_patens_A9SYC2
RVILIAGPTAVGKTRLSIELAKTLGGEVINADSVQVYQGLDVGAAKASLEERQGIPHHVM
DLVPPTVEYSYEQFLRDARSATEHILAKGLVPIVVGGTGMYMRWFMQNRAGITSHPFEDE
DLTGE-------------------DA---------AEDDW--------------------
------------DYDFQCYFLYQHRADLYPRVDIRCEQMIP-ALLEEAAWLLNLGVRPQT
NSASKAIGYEEAMELLLEARQADG------------------------------------
---AGGPVEEMMEALVEEYARAPGPTLIASKTRSMKEQKRMKSYKPTLKIYSDAAAVAGC
LAWI
>Physcomitrella_patens_A9SC20
RVIVIAGPTGVGKSRFAINLAKQLGGEIISADSIQVYNGMNVGSAKTPLHEREGVPHHLL
DIVPPTEKYSASRFFKDARDATELVLARGRVPIVVGGTCTYMRRYMSGKALAPKATPEVS
AVIEAEIRRLVRPGDWEMAALRLTKASDPANAYSFARNDWYRLRRALEVMHVSGQPRRAF
PKQHNDGLEWDSDYDFQCYFFYQHRKELYHCIDLRCEQMIANGLLQEASWLLDLGLTPDS
SFSSRGIGYQEAMEFLMECRKAGGRSTEERFLAFLSAFQHVSRSLVKKQLAWFRSDKQFH
WIDASQPTDKILEALRKEYWRRPGPSELSGKHASYMEGKILRYYEDFYEPIGNCNCFGV-
----
>Physcomitrella_patens_B3XXG1_Isopentenyl_transferase_PpIPT1
RVVIIAGPTGVGKSRLALALAKRLRGEIISADSVQVYRTLDVGSAKTPVDEREGIPHHLI
DIVDPSQDYTAGYFYDDARAATELVLTKGSVPIVVGGTGMYLRWYMTGKVGAPKATKEVF
VAVEEEVDRLIEGGGWDDALRMLADAGDLTTGPSLARNDWYRLRRALEIIKTSGQPRSAF
SKLRNATEGASWDYDFHCYFLYQPRSELYQKVDLRCEQMAQEGLLDEASSLLDSGLQPNS
NSASRSIGYQLAMEFLMECRQVEGAATEERFFLFLEEFQRHSRNYVKRQLTWFRNEQMFN
WIDATQPLEVMVDALAKEYERPNEVSDKAAKESSYKEENLLKRYRTQNRIFTNSEALKRT
LQWI
>Physcomitrella_patens_A4ZZA3_tRNA-isopentenyltransferase_IPT1
RVVIIAGPTGVGKSRLALALAKRLRGEIISADSVQVYRTLDVGSAKTPVDEREGIPHHLI
DIVDPSQDYTAGYFYDDARAATELVLTKGSVPIVVGGTGMYLRWYMTGKVGAPKATKEVF
VAVEEEVDRLIEGGGWDDALRMLADAGDLTTGPSLARNDWYRLRRALEIIKTSGQPRSAF
SKLRNATEGASWDYDFHCYFLYQPRSELYQKVDLRCEQMAQEGLLDEASSLLDSGLQPNS
NSASRSIGYQLAMEFLMECRQVEGAATEERFFLFLEEFQRHSRNYVKRQLTWFRNEQMFN
WIDATQPLEVMVDALAKEYERPNEVSDKAAKESSYKEENLLKRYRTQNRIFTNSEALKRT
LQWI
>Physcomitrella_patens_L7RGK2_tRNA-isopentenyltransferase_IPT4
RVIVIAGPTGVGKSRFAINLAKQLGGEIISADSIQVYNGMNVGSAKTPLHEREGVPHHLL
DIVPPTEEYSASRFFKDARDATELVLARGRVPIVVGGTCTYMRRYMSGKALAPKATPEVS
AVIEAEIRRLVRPGDWEMAALRLTKASDPANAYSFARNDWYRLRRALEV------PRRAF
PKQHNDGLEWDSDYDFQCYFFYQHRKELYHCIDLRCEQMIANGLLQEASWLLDLGLTPDS
SFSSRGIGYQEAMEFLMECRKAGGRSTEERFLAFLSAFQHVSRSLVKKQLAWFRSDKQFH
WIDASQPTDKILEALRKEYWRRPGPSELSGKHASYMEGKILRYYEVKNRIFTNPSAIATV
LVWV
>Physcomitrella_patens_A9TPE9
RVVIIAGPTAVGKSRVAIDLAKQLGGEIISADSIQVYQGLNVGSAKTPLHEREGIPHHLV
DIVPPTEEYSASQFCKDARDATKLVLDRGRVPIVVGGTCSYLRWYMNGKTGASYPSSQVN
AAIEGKIRRLVHSRGWEFAVHMLAQAGDPDTAYNLARNDWHRFGQALQAIQVSGQSRGVF
PSPHNDGSEWDCNYDFQCYFLYQQRAELYRWIDLRCEHMLVDGLLQEAAWLLDIGVMPDT
SSASRGIGYQEAMEFLVDCRRTGGNTTEERFLAFLSGFQHISRSLVKKQLKWFRSDKQFH
WIDASQPTDQILEALRKEYWRRPGPSELKGKEASYKEGKTLKHYKAKNRIFTDSTVISPV
LRWP
>Physcomitrella_patens_A9TW02
RVVVIAGPTAVGKSRVAIALAKQLRGEIISADSIQVYKGMNVGSAKTPLLEREGVPHHLL
DMISPMEEYSASRFLKDARAATKMVLDSGHVPIVVGGTCTYLHWYMNGEARAPKPSPKSN
AANKERIERLVRPGDWEFAVHTLAQAGDPATAYSLCRNDWPRLRRALEGVQISGQSGGVS
TKPHNDIPEWDYDYDFQCYFLYQNRAELYRWIDLRCEQMIAEGLLQEASWLLDLGLLPNT
SSASRGIGYQEAMEFLVECRGTGGITTEEKFLAFLSGFQHVSRSLVKKQLRWFRSAKQFH
WIDASQPTDQILEALRAEYLRRPGPSELKGIDASYKEGKTLKYYDAKNRIFTSSSTIAPV
LRWV
>Physcomitrella_patens_A9SYC6
RVILIAGPTAVGKTRLSIELAKTLGGEVINADSVQVYQGLDVGAAKASLEERQGIPHHVM
DLVPPTVEYSYEQFLRDARSATEHILAKGLVPIVVGGTGMYMRWFMQNRAGITSHPFEDE
DLTGE-------------------DA---------AEDDW--------------------
------------DYDFQCYFLYQHRADLYPRVDIRCEQMIP-ALLEEAAWLLNLGVRPQT
NSASKAIGYEEAMELLLEARQADGVISQERFLKFVALFQHNSKGLVRKQIAWFRTERKFR
WLQAGGPVEEMMEALVEEYARAPGPTLIASKTRSMKEQKRMKSYKPTLKIYSDAAAVAGC
LAWI
>Selaginella_moellendorffii_D8SPM7
RVIVISGPTAVGKSRLALALAQRLNGEIVSADSVQVYRGLDVGSAKTPLEEREGVPHHLL
DIVDPTDEYTAGAFFDDARRATYEVTSRGQVPIVVGGTGLYLRWYLNGKPGTPKESPEIT
AQVDAEVSALQKAGDWDGALEILEKAGDVLTAKSLTRNDWYRLRRALSIIKASGQPRTRF
SLGQKLVTAPETDYDFLCYFLYRRRIDLYRAIDARCEEMLAAGILAEASWLLDLRIQPGS
SPPSRAIGYRQAMEYLNECRCAGGVSSEEHFLKFLSSFQQASRNYARRQLTWFRNEPLFQ
WIDASQPLEKILDFLTDDFSRPADKIESRVEAIAKKELSLLKSYVAKNKIFVSSSACIPI
LEWI
>Selaginella_moellendorffii_D8RG81
RVIVISGPTAVGKSRLALALAQRLNGEIVSADSVQVYRGLDVGSAKTPLEEREGVPHHLL
DIVDPTDEYTAGAFFDDARRATYEVTSRGQVPIVVGGTGLYLRWYLNGKPGTPKESPEIT
AQVDAEVSALQKAGDWDGALEILEKAGDVLTAKSLTRNDWYRLRRALSIIKASGQPRTRF
SLGQKSVTAPETDYDFLCYFLYRRRIDLYRAIDARCEEMLAAGILAEASWLLDLRIQPGS
SPPSRAIGYRQAMEYLNECRCAGGVSSEEHFLKFLSSFQQASRNYARRQLTWFRNEPLFQ
WIDASQPLEKILDFLTDDYSRPADKIESRVEAIAKKELSLLKSYVAKNKIFVSSSACIPI
LEWI
>Anthoceros_agrestis_BONN_evm.model.Sc2ySwM_362.2160.1_EVM_AagrBONN_evm.TU.Sc2ySwM_362.2160___Sc2ySwM_362_9514686-9516014(-)
KVVVITGPTAVGKSSVAVELAERLGGEVVSADSVQIFRGMDVGSAKTPKEEQKGVPHHLM
DIMSPEEDYGPGMFFDDARKVTKEVLQRGKLPIVVGGSCRYVSWYMNGRPSMP----QLL
AKLRVQAAKLHRQGRWDEAVQLLAQAGDVESASMLRRNDWDNLFRGFEILRAVAQPHVPH
SL---PGVSKELDYDFRCFFLHRPRDKLFDIMDARCEEMVANGLLQESAHLLDLGLEPYS
NPATQAIGYREAMDYLGRCRVAKGRSTQPQLLEFLDSFQRATREFGSKQLTWFRNDPLFR
WLNVEQRLEELVSIIANDLVNPEA------QSDNSKAATDIVEHQTKLTVFDSPAECSKV
INWI
>Anthoceros_agrestis_BONN_evm.model.Sc2ySwM_362.390.1_EVM_AagrBONN_evm.TU.Sc2ySwM_362.390___Sc2ySwM_362_1717668-1718942(-)
KVIVIAGPTAVGKSTVAVELANRLDGEIVSADSVQVYKGLDVGSAKTTPDDRMGIPHHLI
DIISPESEYGAGTFFDDARRATRKVLDAGRVPIVVGGTGMYLRWYITGKPSTPKSSHHLS
TAVEKELAELQRTGNWDQAVQVLADAGDPASANRLTRNDWYRLHRTLEIVRATGRPRAPF
ALKGKDAPIVNLDFDFRCHFLYKPRRELYRQIDARCEKMVADGLLYEASWMLDLGLRPNT
NPATRAIGYRQAMEYLERCRDAGGRSSEKELYDFLTSFQKASRNFVRKQLTWFREDSLFR
WRNAQMQVAELVDLMAEDYLGLPEPSVPSGLLRGCDEEHDHATYKPQLRIYRAADARDRT
LDWI
>Anthoceros_agrestis_BONN_evm.model.Sc2ySwM_368.2293.1_._AagrBONN_evm.TU.Sc2ySwM_368.2293___Sc2ySwM_368_10007835-10009220(-)
KVIVISGPTAVGKTALALALARKLGGEIVSADSVQVYRGLDVGSAKTPLHERQGVPHHLL
DIICPTQEYTAGCFHDNAREATAKVLASGKVPIAVGGTGMYLRWYINGKPGAPKSSQEQV
AAVEEEISELVKGGGWDEALELLADGGDLETALTLERNDWYRLRRALEILRATGRPRTDF
PPADL--ACRELDYDFRCFFLCKPRLQLYRQIDLRCEEMVAEGLLHEASWLLDLGVPPNS
SCASRAIGYRQAMEYLAGCRAAGGLTTEDQFLEFLSEFQKASRNFAKRQLTWFRSEPLFQ
WVDASQPVEELVQVMVEEFLGLVPMAQSQIKAASYNEGKELKRYRAELQVFHDPTARARV
MDWI
>Anthoceros_angustus_009031_locus=scaffold42_size995885_72891_74267_+_len_1377
KVIVIAGPTAVGKSTVAVELAKKLDGEIVSADSVQVYKGLDVGSAKTAPADRMGIPHHLI
DIISPESEYGAGTFFDDARQATRKVLDAGRVPIVVGGTGMYLRWYITGKPSTPKSSHHLC
IAVERELAELQRTGNWDQAVQVLADAGDPASANRLTRNDWYRLHRTLEIVRATGRPRAPF
ALKGKAAPIVNLDFDFRCHFLYKPRRELYRQIDVRCEKMVADGLLHEASWMLDLGLRPNT
NPATRAIGYRQAMEYLERCRDAGGRSSEKELYDFLSSFQKASRNFVRKQLTWFREDPLFR
WRNAQVPVAELLDLMVEDYRGLSEPSVPSGLLRSCDEEHDHATYKPQLRIYRDADARDRT
LDWI
>Anthoceros_angustus_003088_locus=scaffold8_size2231600_1499908_1501125_+_len_1218
KVIVISGPTAVGKTALALALAGKLGGEIVSADSVQVYRGLDVGSAKTPLHERQGVPHHLL
DIICPTQEYTAGCFHDNAREATAKVLASGKVPIAVGGTGMYLRWYINGKPGAPKSSQEQV
AAVEEEISELVRGGGWDEALELLADGGDLETALTLERNDWYRLRRALEILRATGRPRTDF
PPADL--ACRELDYDFRCFFLCKPRLQLYRQIDLRCEEMVAEGLLHEASWLLDLGVPPNS
SCASRAIGYRQAMEYLAECRAAGGLTTEEQFLEFLADFQKASRNFAKRQLTWFRSEPLFQ
WVDASQPVEELVQVMVEEFLGLVPMAQSQIKAASYNEGKELKRYRAELQVFHDPTARARV
RDWI
>Anthoceros_punctactus_evm.model.utg000137l.36.1_EVM_Apun_evm.TU.utg000137l.36___utg000137l_421653-423300(+)
KVVVITGPTAVGKSSVAVELAERLGGEIVSADSVQIFRGMDVGSAKTPKEEQKGVPHHLM
DIMSPEEDYGPGMFFDDARKVTKEVLQRGKLPIVVGGSCRYVSWYMNGRPSMP----QLL
AKLRVQAAKLHRQGRWDKAVQLLAQAGDVESASMLRRNDWDNLFRGFEILRAVAQPHVPH
SL---PGVSNELDYDFRCFFLHRPQDKLFDIMDARCEEMVANGLLQESAHLLDLGLEPYS
NPATQAIGYREAMDYLGRCRVAKGRSTQPQLLEFLDSFQRATREFGSKQLTWFRNDPLFR
WLNVEQRLEELVSIIANDLVNPEA------QSDNSKAATDIVEHQTKLTVFDSPAECSKV
INWI
>Anthoceros_punctactus_evm.model.utg000138l.135.1_EVM_Apun_evm.TU.utg000138l.135___utg000138l_768608-770696(+)
KVIVIAGPTAVGKSTVAVELAKRLDGEIVSADSVQVYKGLDVGSAKTTPDDRMGIPHHLI
DIISPESEYGAGTFFDDARRATRKVLDAGRVPIVVGGTGMYLRWYITGKPSTPKSSHHLS
TAVERELAELQRTGNWDQAVQVLADAGDPASANRLTRNDWYRLHRTLEIVRATGRPRAPF
ALKGKDAQIVNLDFDFRCHFLYKPRRELYRQIDVRCEKMVADGLLYEASWMLDLGLRPNT
NPATRAIGYRQAMEYLERCRDAGGRSSEKELYDFLTSFQKASRNFVRKQLTWFREDPLFR
WRNAQMPVAELVDLMAEDYLGLPEPSVPSGLLRGCDEEHDHATYKPQLRMYRAADARDRT
LDWI
>Anthoceros_punctactus_evm.model.utg000141l.63.1_._Apun_evm.TU.utg000141l.63___utg000141l_252642-253970(-)
KVVVITGPTAVGKSSVAVELAERLGGEIVSADSVQIFRGMDVGSAKTPKEEQKGVPHHLM
DIMSPEEDYGPGMFFDDARKVTKEVLQRGKLPIVVGGSCRYVSWYMNGRRSMP----QLL
AKLRVQAAKLHRQGRWDKAVQLLAQAGDVESASMLRRNDWDNLFRGFEILRAVAQPHVPH
SL---PGVSKELDYDFRCFFLHRPRDKLFAIMDARCEEMVANGLLQESAHLLDLGLEPYS
NPATQAIGYREAMDYLGRCRVAKGRSTQPQLLEFLDSFQRATREFGSKQLTWFRNDPLFR
WLNVEQRLEELVSIIANDLVNPEA------QSDNSKAATDIVEHQTKLTVFDSPAECSKV
INWI
>Fontinalis_antipyretica_22223-RA__[mRNA]__locus=124595_3232_4459_-_[translate_table__standard]
YSPTESAILGVGKTHLSIELAKCLGGEIVNADSVQVYQGLDIGAAKATLEERQGVPHHII
DLVLPTVDYTKENFVVDARAATETILSKGLVPIVIGGTGLYMRSFMQNRLQITSHRFEGE
CHVQD-------------------QC---------LEWDW--------------------
------------DYDFQAYFLYQHRADLFPRVDIRCEKMVP-ALFEETSWLLSLGVRPGT
NSASAAIGYEEAMGLLLEAREADGVVTKERFLEFLRLFMHNSKGLVKKQIAWFRKDRKFR
WIRADQPVHEMVGTLVEEYRRPTWRTELAMKAASLQEQKRMKHYKPQMRMYSDSKLVADA
LDWI
>Fontinalis_antipyretica_23773-RA__[mRNA]__locus=126541_12087_13148_-_[translate_table__standard]
KPFIVSSSCRVGKTRLSIELAKRLGGEIVSADSVQVYQGLDVGAAKATLEERQGVPHHIL
DMVLPTVDYTTENFVVDARAATETILAKGLVPIVIGGTGLYMRSFMQNRMHITSHRFEGE
CDIHD-------------------QC---------LEWDW--------------------
------------DYDFQAYFLYQHRADLFPRVEIRCEQVIP-ALLEETSWLLNLGVRPGT
NSASSAIGYKEAMDLLLEARAEEGVVTDERFLAFLRLFMHNSKGLVKKQIAWFRKDRKFR
WIRADQPVHEMVKTLVEEYRRPTWPTQMAMKAASLQEQKRMKQYKPQMKMYSDSKLVAHA
LEWI
>Fontinalis_antipyretica_18934-RA__[mRNA]__locus=138986_1708_3718_+_[translate_table__standard]
SSILLAGPTGMGKSRLSIELAWALGGEIVNADSEQVYQGLKTREAETFLEERSSIPHHLE
DTVPPTRDYTQSEFVLAARTATEHILGKCKVPIVVGGAGMDLRRYMHNRADLTEQPFQ--
--------------------------GE---------------------LE---------
------APSSHWDYDFQCYFLYQHSADRRPTVDSRPAVRARRTLLAETWWLLSLGVTPNH
A-SARSPGFSQAMKLLLGPRKNFGFTSGQQLLQFVSHYQAECRELVQRQLEWFRCERQFK
WVPTDASLEKLVDCLGARWSVARV------RNASRLEARRLKEYSPCFCVYSDPAVVANT
LQWI
>Fontinalis_antipyretica_14734-RA__[mRNA]__locus=174133_12885_16722_+_[translate_table__standard]
RVVVIAGPTAVGKSRIAIALAKQLRGEIISADSIQVYQGMDVGSAKTPENEREGVPHHLL
DMVCPTEDYSASRFFKDARAATELVLAHKRVPIVVGGTCTYLRWYMNGKAGAPKATPEVS
ATIDNEIRHLALPDGWDTAVHKLAQAGDPTTANNLSPNDWYHLHRALEVITVSGQPRGAF
PKPFNDGSEWDYDYDFQCYFLYQHRAELYHWIDYRCEQMLTDGLLVEASWLLDLGLKPDT
SSASRGIGYQEAMDFLVECREAGGNTTEKKFLAFLSDFQHVSRSLVKKQLAWFRSDKQFH
WIDASQPTDKILEALRKEYWRRPDPSELSGKYASYKEGKILKYYEVKNRIFTSSAAVAPV
LKWV
>Fontinalis_antipyretica_13488-RA__[mRNA]__locus=178283_49551_50612_+_[translate_table__standard]
KPFIVSSSCRVGKTRLSIELAKRLGGEIVNADSVQVYQGLDVGAAKATLEERQGVPHHIL
DMVLPTVDYTTENFVVDARAATETILAKGLVPIVIGGTGLYMRSFMQNRMHITSHRFEGE
CDIHD-------------------QC---------LEWDW--------------------
------------DYDFQAYFLYQHRADLFPRVEIRCEQVIP-ALLEETSWLLNLGTRPGT
NPASSAIGYEEAMDLLLEARAEEGVVTDERFLAFLRLFMHNSKGLVKKQIAWFRKDRKFR
WIRADQPVHEMVKTLVEEYRRPTWPTQMAMKAASLQEQKRMKQYKPQMKMYSDSKLVAHA
LEWI
>Fontinalis_antipyretica_01505-RA__[mRNA]__locus=180307_33170_37917_-_[translate_table__standard]
RVVIIAGPTGVGKTRLALALAAHLGGEIISADSVQVYRTLDVGSAKTPVHEREGIPHHLI
DIVYPYQDYTAGYFFDDARAATELVLAKGSVPIVVGGTGMYLRWYMNGKVGAPKATKEVF
AAVEEEVDRLIEGGGWDAGLRMLADAGDPITGPSLARNDWYRLRRALEIIKTSGQPRSAF
SILRSVNEDSHWDFDFQCYFLYQPRPDLYRKIDQRCEQMIQEGLLEEASSLLDSGLQPNS
SSATRSIGYQQAMEFLMECRELDGGTTEERFLVFLEAFQRASRNYVKRQLTWFRNEQLFN
WVDATQPLEALVDALAKEYERPSDVSVREAKKSSYTEEKLLKVYRTQNRIFSNGEAIKLI
LDSI
>Fontinalis_antipyretica_15164-RA__[mRNA]__locus=180948_26607_36165_+_[translate_table__standard]
RVIVIAGPTAVGKSRVAVALAKQLDGEIISADSIQVYTGMNVGSAKTPLQEREGVQHHLL
DIVSPTEEYSASRFCKDARAATELVLARNRVPIVVGGTCTYLRSYMSGRSPEAAVASPVS
AAIEAVFRRFVQPDGWDIAVLMLAQAGDSATAHTLVRNDWFRLRRALEVLLVSGQPWGR-
---DNESPEWDYDYDFQCYFLYQHRAELYRWIDLRCEQMIADGLLQEASYLLDLGVLPDT
SSASRGIGYQEAMEFLVECRKAGGIITAEKFLVFLSDFQRVSRSLVKKQITWFRSDKQFH
WIDASQPTDQILKSLWKEYRRRPGPSELSGKDASYREGKVLKYYEVKNRIFNNSAAIAAI
LRWV
>Pleurozium_schreberi_maker-scaffold_956-augustus-gene-0.62-mRNA-1_gene=maker-scaffold_956-augustus-gene-0.62_name=maker-scaffold_956-augustus-gene-0.62_seq_id=scaffold_956_type=cds
RVVIIAGPTGVGKTRLALALAARLGGEIISADSVQVYRTLDVGSAKTPVHEREGIPHHLI
DIVDPYQDYTAGYFFDDARAATGLVLAKGSVPIVVGGTGMYLRWYMNGKVGAPKATKEVF
AAVEEEVDRLIEGGGWDAGLRMLADAGDSTTGPSLARNDWYRLRRALEIIKTSGQPRSAF
SILRNVIEGSHWDFDFQCYFLYQPRPDLYRKIDQRCEQMIQEGLLEEASQLLDSGLQPNS
SSATRSIGYQQAMEFLMECRELDGVTTEERFLIFLEAFQRASRNYVKRQLTWFRNEQLFN
WIDATQPLEALVDTLAKEYERTNEISVKEAKKSSYTEEKLLKVYRTKNRIFSNDEAIKLI
LDSI
>Pleurozium_schreberi_maker-scaffold_956-augustus-gene-0.62-mRNA-2_gene=maker-scaffold_956-augustus-gene-0.62_name=maker-scaffold_956-augustus-gene-0.62_seq_id=scaffold_956_type=cds
RVVIIAGPTGVGKTRLALALAARLGGEIISADSVQVYRTLDVGSAKTPVHEREGIPHHLI
DIVDPYQDYTAGYFFDDARAATGLVLAKGSVPIVVGGTGMYLRW----------------
------------------------------------------------------------
------------------------------------------------------------
------------------------------------------------------------
------------------------------------------------------------
----
>scaffold-AZZW-2017698-Chlorokybus_atmophyticus
------------------------------------------------------------
--------------------------------FVVGGTGLYIRFLTRGRPLAPKSDSAIN
SDVYEEEGGLRKDGDWDAAVEELARLGDPASAASIARNDWYRLRRAKEILLKTGKARADV
PF----TNPLGDNISWRCYFLALPREELFRRIDMRCDAMVAGGLLPEAAHLLELGLTPSS
HSASRAIGYRQAMEYLLAMRANPQDVSFSSLRTFMGSFKQASRQYATRQLTWFRNDPQYL
WL----------------------------------------------------------
----
>scaffold-HKZW-2000347-Mesotaenium_caldariorum
KVLVISGPTASGKTRLGLMLANILGGEIISADSVQVYRGLDVGSAKTPKDERQGVPHHLL
DILEPTEEYTAGDFFDDARGATSALLQDKKVPVLVGGTGLYLRWYLYGKPATPR------
------------------------------------------------------------
------------------------------------------------------------
------------------------------------------------------------
------------------------------------------------------------
----
>scaffold-HKZW-2003640-Mesotaenium_caldariorum
------------------------------------------------------------
------------------------------------------------------------
------------------------------------------------------------
------------DHDFRCFFLSAPRRELYRRIDARCEEMVQGGILREADGMLHRGVRPDS
TPASRAIGYRQAIAYLSECRAQGGQSSPQHFMEFLGSFQQASRNYAKRQTVWFRGEPLYQ
WLDAALPPEELAAMVAADFHGPSRPAERSMKEKSYKEGKEMKGYHPQLTIFNNSENVDAV
LRWV
>scaffold-JOJQ-2006861-Cylindrocystis_cushleckae
KVIVVSGPTASGKTRLGLMLAKELDGEIISADSVQVYRGLNVGSAKTPIEDRQGVPHHLL
DILDPSNEYTAGDFYEDARRATEDVLSRGKVPVVVGGTGLYLRWYLYGKPNTPREQDLAA
AMQAGEQ-------GWDAAVALLREAGDPLTAGQLARNDWYRLQRALEIVKASGRARSTF
AV----------------------------------------------------------
------------------------------------------------------------
------------------------------------------------------------
----
>scaffold-NBYP-2005997-Mesotaenium_kramstae
------------------------------------------------------------
------------------------------------------------------------
------------------------------------------------------------
--------PPELDYDFRCFFLSAPRVDLYRRIDLRCEEMVAGGMLQEAAMMLEHGVQPDS
NPASRAIGYRQALEYLQESRVQGGQSSEEQFLQFLGSFQQASRNLAKRQTVWFRSERLYR
WLDASLPPEELTAVIMEEFEKTASGREEEARKRSYREGKAMKTYRTELKIFSRKNEVDKA
LRWV
>scaffold-QPDY-2003877-Coleochaete_irregularis
RVIVISGPTAVGKSNLAMLLAKRIDGEIVSADSVQVYRGLDIGSSKSTPEEQQEVPHHLL
DIVSPSEDYSAGDFHDDARRVTEEVLGRGRVPIVVGGTGLYLRWYLYGKPDTPRSTPEQA
AEIEAEIDQLIADGAWDSAVSMLAEAGDPVTAAKLARNDWYRLRRAWEILKVSGRPRAEA
FHGSSMQQHVSTTYDFHCYFAVRTRESLYRRIDQRCEEMVAAGMLKEASWMLDQGIHSNS
SPPSRAIGYRQAMEYLENCRAQGGESSHEEFLAFLDTFQQASRNYAKRQMTWFRGEEKFL
WVDAEAPEE---------------------------------------------------
----
>scaffold-QWFV-2018550-Bambusina_borreri
-VIVISGPTASGKSRLALHLAQQLGGEIVSADSIQVYRGLDVGSAKTPVKERLGIQHHVL
DILEPWQEYTAGDFFEHARAAVGDVLSRGKVPIVVGGTGLYLRWFLYGKPSTPRSDTQSV
EEVEQEI-----------------------------------------------------
------------------------------------------------------------
------------------------------------------------------------
------------------------------------------------------------
----
>scaffold-QWFV-2018551-Bambusina_borreri
-VIVISGPTASGKSRLALHLAQQLGGEIVSADSIQVYRGLDVGSAKTPVKERLGIQHHVL
DILEPWQEYTAGDFFEHARAAVGDVLSRGKVPIVVGGTGLYLRWFLYGKPSTPRSDTQSV
EEVEQEI-----------------------------------------------------
------------------------------------------------------------
------------------------------------------------------------
------------------------------------------------------------
----
>scaffold-RPGL-2114613-Cylindrocystis_brebissonii-M2853
KVIVISGPTASGKTAAALQLAHQLGGEIISADSVQVYTGLDVGSAKTPVHEREGIPHHLL
DIRPPADEYSAGDFFVDARRITEDVLDRGRVPIVVGGTGLYLRWYLYGKPNTVRASPAVE
QEVARAVELAMAGEGWARGLMLLEEAGDAVTGQQLASNDWYRLRRALEIVKETGLPRSRF
AVPSQAGGAASLDYDFRCFFLCRRRGDLYRRIDRRCEEMVQGGMLQEASWLLDEGMLPDE
SPAGRAIGYRQALEYLQECRANGGESSEAHFLDFLASFQKASRNYAKRQFSWFRSERLYR
WLDSSLATEEVVANIVRDY-----------------------------------------
----
>scaffold-RPRU-2036075-Staurodesmus_omearii
RVIVISGPTASGKTRLGLHLAQSLGGEIISADSIQVYRGLDIGSAKSPIEERMGIPHHVL
DILDPTQEYTAGDFYDHARAAVDDVLSRGKVPVVVGGTGLYLRWFLYGKPNTPRSDPMYM
QEVEDEIA----------------------------------------------------
------------------------------------------------------------
------------------------------------------------------------
------------------------------------------------------------
----
>scaffold-WDCW-2006674-Mesotaenium_endlicherianum
------------------------------------------------------------
------------------------------------------------------------
-----------------------------------ERD----------------------
-------GGHDLDFDFRCYFLCGPRMELYRRIDARCEEMLRDGMLREAAYLLDVGIGPDS
NPPSRAIGYRQGIEYLERCRQQGGRSSESDLLEFLAAFQQASRNFAKRQHTWFRGEKLYT
WLDASLPPDELADLIVADYGAPSPGGKEEANKRSKREGKEMKSYRTKLEIFNDSIAVQKV
LEWV
>scaffold-WSJO-2008166-Mesotaenium_braunii
RVIVISGPTASGKSRLALCLAQLLDGEVISADSVQVYRGMDVGSAKTPPHERQGVSHHLL
DILEPTEECTAGDFFTLARGATDEVLRRGKVPIVGGGTGLYLRWYLYGKPDTPRVCARVA
AEVEEEVRRFEGGGGWDAALAALVGAGDPVTGRQLARNDWYRLKRALEIVRATGRVKSDF
AL----------------------------------------------------------
------------------------------------------------------------
------------------------------------------------------------
----
>scaffold-YLBK-2036692-Cylindrocystis_brebissonii-2_samples_combined
KVIVISGPTASGKTAAALQLAHQLGGEIISADSVQVYTGLDVGSAKTPVHEREGIPHHLL
DIRPPADEYSAGDFFVDARRITEDVLDRGRVPIVVGGTGLYLRWYLYGKPNTVRASPAVE
QEVARAVELAMAGEGWARGLMLLEEAGDAVTGQQLASNDWYRLRRALEIVKETGLPRSRF
AVPSQAGGAASLDYDFRCFFLCRRRGDLYRRIDRRCEEMVQGGMLQEASWLLDEGMLPDE
SPAGRAIGYRQALEYLQECRANGGESSEAHFLDFLASFQKASRNYAKRQFSWFRSERLYR
WLDSSLATEEVVANIVRDY-----------------------------------------
----
>scaffold-YLBK-2041426-Cylindrocystis_brebissonii-2_samples_combined
KVVVISGPTASGKTAAALLLAHQLGGEIISADSVQVYKGLDVGSAKTPFHERQGVVHHLL
DIRSPADEYSAGDFFVDARRITEDVLDRGRVPIVVGGTGLYLRWFLYGKPNTLRASPEVE
QEVARAVNLAMAGEGWALGLALLEEAGDPVTGRQLARNDWYRLRRALEIVKETGRPRSHF
AVPSQADAAALLDFDFRCFFFCRRRGDLYRRIDLRCEEMVQGGMLEEASWLLDEGMLPDA
SPAGR-------------------------------------------------------
------------------------------------------------------------
----
>scaffold-YOXI-2051922-Cylindrocystis_brebissonii-M2213
KVVVISGPTASGKTAAALLLAHQLGGEIISADSVQVYKGLDVGSAKTPFHERQGVVHHLL
DIRSPADEYSAGDFFVDARRITEDVLDRGRVPIVVGGTGLYLRWFLYGKPNTLRASPEVE
QEVARAVNLAMAGEGWALGLALLEEAGDPVTGRQLARNDWYRLRRALEIVKATGRPRSHF
AVPSQADAAALLDFDFRCFFFCRRRGDLYRRIDLRCEEMVQGGMLEEASWLLDEGMLPDA
SPAGR-------------------------------------------------------
------------------------------------------------------------
----
>scaffold-YSQT-2033242-Penium_exiguum
QVVVISGPTASGKTRLGLVLAELLGGEIISADSVQVYRGLDVGSAKSPLHERQGIPHHLL
DILDPSQEYTAGHFFNDARASVEDVLRRNRVPIVVGGTGMYLRWFLFGKPDTPPSDEESV
RAVEQEI-----------------------------------------------------
------------------------------------------------------------
------------------------------------------------------------
------------------------------------------------------------
----
>Azolla_filiculoides_s0225.g058918
-VIVISGPTAVGKSSAALEVAKRINGEIISADS--VYQGLDVGSAKTSLEDRQGVHHHLI
DIVHPKEEYSVGKYYRKSKEATELILDKGNVPIVVGGTGL----YLYGPGDAPRATPEIR
TLAEDEVLK--AGGDWDKAVKMLSDAGDMH-VTKILQNDWYRISRRFEILKASKLLGSQL
NLQCPSPNIQNLEYDFLCFFLYSPRETLYRFIDLRCEEMLTGGLLKEASWLLDLGLMPNT
SSVTRAIGYRQAMEFLLECRKDDGLSSPEQFLSFIERFQIASRNFAKRQLTWFRQESLYH
WIDASQNQDVIVDFIVKAYFEPSITTAADGKETTTDKKNHLREYRPINRCFFDSVVGSHF
SE--
>Salvinia_cucullata_v1.1_s0075.g017435
RVLVISGPTAVGKSSIALQVARRIQGEIISADSVQVYQGLDVGSAKTPMCDRQDVSHHLI
DIVHPKEEYSVGEYYRKSRQATKSVLERRNVPILVGGTGM----YLYGPGDVPKSTPKIR
ALAEEEISR--AGGDWDKAVKMLYEHGDID-AGKILRNDWYRLCRRFEILKASELQGSPS
DFPFPNRSKDDLEYDFLCFFLYNSREVLYRFIDQRCEEMLIGGLLKEASWLLDLGIMPNS
SSASRAIGYRQAMEYLLDCRKEDGVSSHEQFFSFLREFQRASRNFAKRQLTWFRQEPLFQ
WVDASRNQDLVVDFIVKAYSEPAISTEANGESKSFENKNRLKVYTPINR----PEDCFAV
LEWI
>scaffold-AFPO-2073855-Blechnum_spicant_gametophyte
RVLVISGPTAVGKSSVALQVAKRVNGEIISADSVQVYQGLDVGSAKTPLMDRQGVPHHLI
DIVHPEEDYCVGDYFEKSREATEMVLAKKSVPILVGGTGMYLRWYLYGRPDAPKSTAETK
AMVEEEISK--AGGDWDKAVKLLVDAGDKD-AKKLLRNDWYRLGRRFEVLKLSGLPRGFD
SLLYTYRSIEDLDYEFICFFLYNSRDTLYRYIDQRCEEMLTGGLLREASWLLDLGILPNT
SPASRAIGYRQAMEYLLSCREADGVSSPEQFLSFVGAFQKASRNFAKRQLTWFRQEPLYH
WIDASQQQDDVVDFIVKAYNDPAITSAKGKKQSTVDKKNLLRDYKPSIRIFATPEDCTEV
LDWI
>scaffold-CJNT-2079472-Polypodium_glycyrrhiza
RVLVISGPTAVGKSSVALQVAKRVNGEIISADSVQVYQGLDVGSAKTPLVDRQGIPHHLI
DIVHPEEDYCVGDYFEKSREATEQILAKKSVPILVGGTGMYLRWYLYGRPDAPKSTPETR
ALVEKEISE--AGGDWDKAVKMLVDAGDKD-AKQLLRNDWYRLGRRFEVLKASGLPRRFD
SLVYSYRSIEDLDYEFICFFLYNSRKTLYGYIDQRCEEMLTGGLLKEASWLLDLGIMPNT
SPASRAIGYRQAMEYLLCCREADGVSTVKQFLLFVGAFQKASRNFAKRQLTWFRQEPLYH
WVDASREQDAVVDFIVKAYDNPAVTSEKGSKQSTMDTKNLLRDYKPSIRIFKTREDCSEV
LGWI
>scaffold-DCDT-2014945-Gaga_arizonica
RVLVISGPTAVGKSSVALDVAKRLNGDIISADSVQVYQGLDVGSAKTPLKDRQGVPHHLI
DIVHPEEDYSVGHYFKKSREATDLVLAKRSVPILVGGTGMYLRWYLYGRPDAPKATPELR
ALVEEEIAK--AEGDWDKAVEILVEAGDGD-ARKLLRNDWYRLRRRFEVFKATGSPRRSD
SLLYTYRSIEDLDYEFMCFFLYNSRNTLYNQIDERCEEMLTGGLLREASWLLDLGILPNT
SPASRAIGYRQAMEYLYSCREADGVSSPQEFLQFIEAFQRASRNFAKRQLTWFRQEPLYH
WIDASQQQEAIVDFIVKAYSDPGITSAKGTKRSTVDKKNKLRDYKPRNKAFLTPSDFSEV
LDWI
>scaffold-DFHO-2007590-Danaea_nodosa
RVLVLAGPTAVGKSAVALEVAKRVNGEIIGADSVQVYKGLDVGTAKTALKDRQGVPHHLI
DVIEPTEVFGAGDYFLHSREATTHVLSKWHVPIVVGGTGFYLH-------DTPKSTPESQ
ASVDAEFTQLLSGGNWDDAVQLLMRAGDTS-VASIPRNDWYRLRRCLEIIKATGLPRTAY
DVSSHDSDISELDYNFICFFLCTSRSKLYRCIDLRCEEMLTGGLIKEASWLLNLGIGPNT
NPVSRAIGYRQAMEYLMECRNAGGSSSQEHFFSFLSDFQRASRRYAKRQFTWFRNEPLYC
WIDASQPLGDVVELILNAYEDPSIEKAQETKDASREEKKELKAYRTQNRHFINRDDCNQV
LDWI
>scaffold-IXLH-2024690-Polypodium_hesperium-B_type
RVLVISGPTAVGKSSVALQVAKRVNGEIISADSVQVYQGLDVGSAKTPLVDRQGIPHHLI
DIVHPEEDYCVGDYFEKSREATEQVLANKSVPILVGGTGMYLRWYLYGRPDAPKSTPETR
ALVEKEISE--AGGDWDKAVKMLVDAGDKD-AKQLLRNDWYRLGRRFEVLKASGLPRRFD
SLVYSYRSIEDLDYEFICFFLYNSRKTLYGYIDQRCEEMLTGGLLKEASWLLDLGIMPNT
SPASRAIGYRQAMEYLLCCREADGVSTVKQFLLFVGAFQKASRNFAKRQLTWFRQEPMYH
WVDASREQDAVVDFIVKAYDNPAVTSEKGSKQSTMDKKNLLRDYKPSIRIFKTREACSEV
LGWI
>scaffold-MEKP-2106424-Dipteris_conjugata
RVLVLSGPTAVGKSSLALEVAKRLRGEIISADSVQVYEGLDVGSAKTPLEDRQGIPHHLI
DIAHPLQEFTVADYFEKSREATEQILTKGKVPILVGGTGMYLRWYLYGMPDGHKSTPESR
ALVDEELLK--VGDDWDSAVDLLLKAGDTK-ALMISRNDWYRLRRRLEIIKATGLPHDAF
GSLYYPAHAEELDYRFLCFFLYNPREILYRFIDHRCEEMLTGGLLMEASWLLDLGLKPNS
SSPSRAIGYRQAMEYLLECRGADGLSSPQQFRSFLSQFQKASRNYAKRQFTWFRREPLYN
WIDASRPRDEIVDFLVKAYSEPATTAAARGKETTEDEKLQLLEYRAKNRYFVKPENCRGI
LEWI
>scaffold-NDUV-2104205-Vittaria_appalachiana
RVVVISGPTAVGKSSVALEVAKRLNGEIISADSVQVYQGLDVGSAKIPLKDRQGILHHLI
DIVPPEEDYSVGHYYKISREETDKILARKSVPILVGGTGMYLRWYLYGPPDAPKSTPELR
ALVEEEIAK--ADNDWDKAVAMLIDSGDTD-AGNLVRNDWYRLRRRFEILKATNAPRGSN
SLLYTYRSIEDLDYEFLCFFLYNSRSILYHQIDQRCEEMLTEGLLKEASWLLDLGILPNT
SSASRAIGYRQAMEYLLSCREADGISSPEQFLHFVEAFQKASRNFAKRQLTWFRQEPLYH
WIDASQEQEVIVDFIVKAYNDPSIISGKETKKTTVDKKNKLRDYRPKKRAFVEPKDCSLV
LDWI
>scaffold-ORJE-2015937-Phymatosorus_grossus
RVLVISGPTAVGKSSVALQVAKRVNGEVISADSVQVYQGLDVGSAKTPLVDRQGVPHHLI
DIVHPEEDYCVGDYFEKSREATELVLAKKSVPILVGGTGMYLRWYLYGRPDAPKSTPETR
ALVEKEISE--AGGDWDKAVKMLVDAGDKD-AKKLLRNDWYRLGRRFEVLKASGLPRRFD
SLVYSYRSIEDLDYEFICFFLYNSRDALYGYIDQRCEEMLTGGLLKEASWLLDLGIMPNT
SPASRAIGYRQAMEYLLRCREADGVSTVNQFLLFVGAFQKASRNFAKRQLTWFRQEPLYH
WIDASREQDVVVDFIVKAFDNPAVTSEKGSKQSTVDKKNLLRDYKPVLRIFKTREDCSEV
LEWI
>scaffold-RFMZ-2050691-Osmundastrum_cinnamomeum-B
RVLVISGPTAVGKSVVALELAKRLGGEIISADSVQVYEGLDVGSAKIPVKDRQAIPHHLM
DIVHPLGEFCAGDYFIRSREATELVLANRNVPIVVGGTGMYLRWYLYGKPGGPKSTPESK
ALVDEELTELLSGGSWDDAMQLLYQAGDTTANSTIHRNDWYRLRRSFEIIKANGLPRSAY
GSSYHHATALELDYHFMCFFLCNPRIILYRCIDQRCEEMLTGGLLVEASWLLDLGILPNT
SPVSRAIGYRQAMEYLLECRDAGGSSSQERFFSFLSEFQKASRNYAKRQLTWFRHDPLYH
WIDASQPLGDVVEFLVNAYKEPATTAAPGRKETSHKEKKLLKAYRTQNRHFVKPEDCNPV
LEWI
>scaffold-RWYZ-2025848-Blechnum_spicant_&_Athyrium_sp.-2_samples_combined
RVLVISGPTAVGKSSVALQVAKRVNGEIISADSVQVYQGLDVGSAKTPLMDRQGVPHHLI
DIVHPEEDYCVGDYFEKSREATEMVLAKKSVPILVGGTGMYLRWYLYGRPDAPKSTAETK
AMVEEEISK--AGGDWDKAVKLLVDAGDKD-AKKLLRNDWYRLGRRFEVLKLSGLPRGFD
SLLYTYRSIEDLDYEFICFFLYNSRDTLYRYIDQRCEEMLTGGLLREASWLLDLGILPNT
SPASRAIGYRQAMEYLLSCREADGVSSPEQFLSFVGAFQKASRNFAKRQLTWFRQEPLYH
WIDASQQQDDVVDFIVKAYNDPAITSAKGKKQSTVDKKNLLRDYKPSIRIFATPEDCTEV
LDWI
>scaffold-UJTT-2091372-Pityrogramma_trifoliata
RVLVISGPTAVGKSSLALEAAKRLNGEIISADSVQVYEGLDIGSAKTPLKDRQGVPHHLI
DIVHPEEDYSVGHYLKKAREATDLVLAKKRVPILVGGTGMYLRWYLYGPPDAPKSRPEIR
AMVEEEIAK--AGGDWDKAVQILVDAGDPD-AKKTLPNDWYRLVRRFEVLKATGSPRKFG
SLLYSYRSIEDLDYEFVCFFLYNSRGILYDHIDQRCEEMLTGGLLREASWLLDLGMLPNT
SPASRAIGYRQAMEYLVTCREADGRSSPEQFLEFVAVFQRASRNFAKRQLTWFRQEPLYH
WIDASQQQDAILDFIIKAYNDPSITSPK-EKQSSIDKKNKLRVYKPRKKLFQSPESCTEV
LDWI
>scaffold-URCP-2066366-Athyrium_filix-femina
RVLVISGPTAVGKSSVALQVAKRVNGEIISADSVQVYQGLDVGSAKTPLLDRQGVPHHLI
DIVHPEEDYCVGDYFEKSREATEMVLAKKSVPILVGGTGMYLRWYLYGRPDAPKSTAETK
AMVEEEISK--AGGDWDKAVKLLVDAGDKD-AKKLLRNDWYRLGRRFEVLKLSGLPRGFD
SLLYTYRSIEDLDYEFICFFLYNSRDTLYRYIDRRCEEMLTGGLLREASWLLDLGILPNT
SPASRAIGYRQAMEYLLSCRGADGVSSPEQFLSFVGAFQKASRNFAKRQLTWFRQEPLYH
WIDASQQQDDVVDFIVKAYNDPAITSAKGKKQSTVDKKNLLRDYKPSIRIFATPEDCTEV
LDWI
>scaffold-VIBO-2077130-Osmunda_javanica
RVLVISGPTAVGKSVVALELAKRLGGEIISADSVQVYEGLDVGSAKTPVKDRKGIPHHLM
DIVHPLGEFCAGDYFIRSREATELVLANRNVPIVVGGTGMYLRWYLYGKPGGPKSTPESK
ALVDKELTELVSGGSWDDAMQLLYQAGDTDANSTIHRNDWYRLRRSFEIIKANGLPRSAY
GSSYHHATALELDYHFMCFCLCNPRIILYRCIDERCEEMLTGGLLVEASWLLDLGILPNT
SSVSRAIGYRQAMEYLLECRHAGGSSSQEQFFSFLSEFQKASRNYAKRQITWFRREPLYH
WIDASQPLGDVVEFLVNAYKEPATTAAPERKETSRDEKKLLKAYRTQNRHFVKPEDCNPV
LEWI
>scaffold-WQML-2003346-Cryptogramma_acrostichoides
RVLVISGPTAVGKSSVALEVAKRLNGEIISADSVQVYQGLDVGSAKTPLKDRQGISHHLI
DIVHPEEDYGAGHYFKKSREATDLVLAKRSVPILVGGTGMYLRWYLYGRPDAPESTPELR
ALVEEEIAK--AGGDWDKAVEMLIDAGDGD-ARKLLRNDWYRLVRRFEVLKASGSPRRSK
SLLYTYRSMEDLDYDFVCFFLYNCRSTLYNHIDQRCEEMLTGGLLKEASWLLDLGILPNT
SPASRAIGYRQAMEYLLSCREADGVSSPEQFFQFVEAFQKASRNFAKRQLTWFRQEPLYY
WIDASQPQEAIADFIVEAYKDPGITATKGTKQSTLDKKNKLRDYKPRKKLFVTATDCTQV
LDWI
>scaffold-WQML-2003347-Cryptogramma_acrostichoides
RVLVISGPTAVGKSSVALEVAKRLNGEIISADSVQVYQGLDVGSAKTPLKDRQGISHHLI
DIVHPEEDYGAGHYFKKSREATDLVLAKRSVPILVGGTGMYLRWYLYGRPDAPESTPELR
ALVEEEIAK--AGGDWDKAVEMLIDAGDGD-ARKLLRNDWYRLVRRFEVLKASGSPRRSK
SLLYTYRSMEDLDYDFVCFFLYNCRSTLYNHIDQRCEEMLTGGLLKEASWLLDLGILPNT
SPASRAIGYRQAMEYLLSCREADGVSSPEQFFQFVEAFQKASRNFAKRQLTWFRQEPLYY
WIDASQPQEAIADFIVEAYKDPGITATKGTKQSTLDKKNKLRDYKPRKKLFVTATDCTQV
LDWI
>scaffold-XDDT-2013913-Argyrochosma_nivea
RVLVISGPTAVGKSSVALEVARRLNGEIISADSVQVYQGLDVGSAKTPLKDRQGVPHHLI
DIVHPEEDYSVGHYFKKSREATDLVLGKRSVPILVGGTGMYLRWYLYGRPDAPQATPELR
ALVEEEIAK--AEGDWDKAVEMLVDAGDGD-ARKLLRNDWYRLRRRFEVLKATGSPRRSD
SLLYTYRSIEDLEYEFLCFFLYNSRSTLYNQIDQRCEEMLTGGLLREASWLLDLGVLPNT
SPASRAIGYRQAMEYLFSCREADGVSSPEEFFQFVEAFQKASRNFAKRQLTWFRQEPLYH
WIDASQQQEAIVDFIVKSYNDPGITSAKGAKRSTVDKKNKLRDYKPRNKTFATSSNCSEV
LDWI
>scaffold-XWDM-2029675-Cystopteris_fragilis-2_samples_combined
RVLVISGPTAVGKSSVALQVAKRVNGEIISADSVQVYQGLDVGSAKTPLMDRQGVPHHLI
DIVHPEEDYCVGDYFEKSREATELVLAKKSVPILVGGTGMYLRWYLYGRPDAPKSTPETR
AMVEEEISK--AGGDWDKAVKLLVDAGDTD-AKKLLRNDWYRLGRRFEVLKTSGLPRRFD
SLLYTYRSIEDLDYEFTCFFLYSSRDTLYGHIDQRCEEMLTGGLLREASWLLDLGILPNT
SPASRAIGYRQAMEYLLSCREADGVSSPKQFLSFVGAFQKASRNFAKRQLTWFRQEPLYQ
WIDASQQQDAVVDFIVKAYNDPAITSAKGKKQSTVDKKNLLRNYKPSTRIFTRPEDCSEV
LNWI
>scaffold-XXHP-2089598-Cystopteris_fragilis-fronds
RVLVISGPTAVGKSSVALQVAKRVNGEIISADSVQVYQGLDVGSAKTPLMDRQGVPHHLI
DIVHPEEDYCVGDYFEKSREATELVLAKKSVPILVGGTGMYLRWYLYGRPDAPKSTPETR
AMVEEEISK--AGGDWDKAVKLLVDAGDTD-AKKLLRNDWYRLGRRFEVLKV-----RQS
SL--HYRSIEDLDYEFTCFFLYSSRDTLYGHIDQRCEEMLTGGLLREASWLLDLGILPNT
SPASRAIGYRQAMEYLLSCREADGVSSPKQFLSFVGAFQKASRNFAKRQLTWFRQEPLYQ
WIDASQQQDAVVDFIVKAYNDPAITSAKGKKQSTVDKKNLLRNYKPSTRIFTRPEDCSEV
LNWI
>scaffold-YCKE-2006437-Notholaena_montieliae
------GPTAVGKSSVALEVAKRLNGEIISADSVQVYQGLDVGSAKTPLKDRQGVPHYLI
DIVHPEEDYSVGYYFEKSREATDFVLAKRSVPILVGGTGMYLRWYLYGRPDAPKATPELR
ALVEEEIAK--AEGDWDKAVEMLVDAGDGD-ARKLLRNDWYRLRRRFEVLKATGSPRRSN
SLLYTYRSIEDLDYEFVCFFLYNSRNTLYNQIDQRCEEMLTGGLLKEASWLLDLGILPNT
SPASRAIGYRQAMEYLSSCREADGVSSPEEFFQFVEAFQKASRNFAKRQLTWFRQEPLYH
WIDASQQQEAIVDFIVRAYNDPGITSAKGTKRSTVDKKNKLKDYKPRNKTFLTASNCSGV
LDWI
>scaffold-YLJA-2016307-Polypodium_amorphum
RVLVISGPTAVGKSSVALQVAKRVNGEIISADSVQVYQGLDVGSAKTPLVDRQGIPHHLI
DIVHPEEDYCVGDYFEKSREATEQVLANKSVPILVGGTGMYLRWYLYGRPDAPKSTPETR
ALVEKEISE--AGGDWDKAVKMLVDAGDKD-AKQLLRNDWYRLGRRFEVLKASGLPRRFD
SLVYSYRSIEDLDYEFICFFLYNSRNTLYGYIDQRCEEMLTGGLLKEASWLLDLGIMPNT
SPASRAIGYRQAMEYLVRCREADGMSTVKQFLLFVGAFQKASRNFAKRQLTWFRQEPMYH
WVDASREQDAVVDFIVKAYDNPAVTSEKGSKQSTMDKKNLLRDYKPSIRIFKTREACSEV
LGWI
>Abies_alba_AALBA5B320373P1_partial_cds
KVIVISGPTGVGKSSLALQLAKRIGGEIISADSVQ-------------------------
------------------------------------------------------------
------------------------------------------------------------
------------------------------------------------------------
------------------------------------------------------------
------------------------------------------------------------
----
>Picea_lambertina_PILA_22301
RVIVISGPTGVGKSRLALQLAKRIGGEIISADSVQVYRGLDVGSAKTLIGDRQDIPHYLL
DILHPTEEYSAGKYFDAAREATRDVLHRGHVPIVVGGSGLYLRWYLYGKPDVPETSPEIV
SDVNSELRTLQSNGDWDTAVQLLLKAGD-STARNLERNDWYRIRRGLEIIKAAGVPRTSF
PLPYDQSSMTELDYEFLCFFFSVKRTDLYQRIDQRCEEMLTGGILAEASWLLDMGILPNT
TCASRAIGYRQAMEYLFRCRQERGVSSEKEFYAFLSEFQTASRNFAKRQLTWFRNEPLYQ
WLDASQSLEKLVKFIVDTYHDSADSLHQSLKINSRKELKDLERYRTQNRYFVSSNDCAPI
LEWI
>Picea_taeda_PITA_15604
SVLLVAG-TTIGAGILAIPAVTQEAGFLASAVTCMVVTGILVAEVNVNT-----------
-MCELGSEYSAGKYFDAAREATKDVLHRGHVPIVVGGSGLYLRWYLYGKPDVPETSPEIV
SDVNSELRTLQSNGDWDTAVQLLLKAGD-STACNVERNDWYRIRRGLEIIKAAGVPRTSF
PLPYDQSSLTELDYDFLCFFFSVKRTDLYQRIDQRCEEMLT-GHWHAPHLSLSLSTHTHI
SRIYIQLGYMLDMYRI--------------FPGYI-------------------------
-------LDAIL------------------------------------------------
----
>Picea_taeda_PITA_42214
------------------------------------------------------------
------------------------------------------------------------
------------------------------------------------------------
-----------------------------------------------------MGILPNT
TCASRAIGYRQAMEYLFRCRQERGVSSEKEFYAFLSEFQTASRNFAKRQLTWFRNEPLYQ
WLDASQSLGKLVNFVVDTYHDSADSLHQSLKINSSKELKDLERYRTQNRYFVSSNDCAPI
LEWI
>Pseudotsuga_menziesii_PSME_47426
FVLAIHG-----------------AGHFLCCKLLWA---------------------YIA
IIYFSSAEYSVGKYFDAAREATRDVLRRGHVPIVVGGSGLYLRWYLYGKPDVPETSSEIV
SDVDSELKILQSNGDWDTAVQLLLKAGD-TTARNLERNDWYRIRRGLEIIKAAGVPRTSF
PLPYDQSSLTELDYDFLCFYLSVKRTDLYKRIDQRCEEMLTGGILAEASWLLDMGILPNT
TCASRAIGYRQSMEYLFRCRQERGVSSEKEFYAFLSKFQTASRNFAKRQLTWFRNEPLYQ
WLNASQSLEKLINFVLDTYHDSVDSLRQSLKITSRKEAEDLKRYRTQNRYFVSSNDCAPI
LEWI
>Sequoiadendron_giganteum_SEGI_11854
------------------------------------------------------------
---------------------------------------------MYGKPAIPEASSEIS
SKIKDDLRMLKRNDDWDAAVGLLLKAGD-STANNVKRNDWYRIRRGLEIIEAVGAPRSSF
PLPYEKSSFTQLDYEFLCFFLSVQRTDLYKKIDQRCEEMLIGGLLVEASWLLDMGMLPNT
RMASRAIGYRQGATNLTSPQQKLDASNLEG-WTPRKGHKKMQRRFSKKFHTPNLLEARFP
RLKCTAK------------------------QETGNEHCKL-------------------
----
>Sequoiadendron_giganteum_SEGI_25631
KVIVISGPTGVGKSSLALQLAKRLGGEIISADSVQVYRGLDVGSAKTLLSDRQHIPHHLL
DILHPTEEYSAGRYCSDAREVTEAVLDKGHVPIIVGGSGLYLR-----------------
------------------------------------------------------------
------------------------------------------------------------
------------------------------------------------------------
------------------------------------------------------------
----
>Sequoiadendron_giganteum_SEGI_34325
------------------------------------------------------------
---------------------------------------------MYGKPAIPEASSEIS
SKIKDDLRMLKRNDDWDAAVGLLLKAGD-STANNVKRNDWYRIRRGLEIIEAVGAPRSSF
PLPYEKSSFTQLDYEFLCFFLSVQRTDLYKKIDQRCEEMLIGGLLVEASWLLDMGMLPNT
RMASRAIGYRQAMDYLINCRQAGGESSVEEFFTFLSGFQRASRNFAKRQITWFRNEPLYY
WLDASQPLENLVNFIADAYYDSFDSTYESLKSNSHKENKDLKRYQTQNRYFVNSIDCASV
LNWI
>scaffold-AIGO-2009876-Chamaecyparis_lawsoniana
KVIVISGPTGVGKSSLALQLAKRLGGEIISADSVQVYRGLDVGSAKTLLSDRQHIPHHLL
DILHPTEEYSAGRYVSDAREVTKTVLDKGHVPIVVGGSGLYIRWYMYGTPAIPEASSEIS
SKIKDDLRMLKGNDDWDAAVELLLKAGD-STAKNVSRNDWYRIRRGLEIIEAAGVPRSSF
PVPYDKSSRTQLDYEFLCFFLSVQREELYKKIDQRCEEMLIGGLLAEASWLLDMGMLPNT
RMASRAIGYRQAMDYLIDCRQAGGESSVEDFFAFLSGFQKASRNFAKRQLTWFRNEPLYY
WLDASQRLENLVNFIAGAYFDSFDSTYESLKSNSHKENKDLKQYRAQNRYFVNSMDCASV
LNWI
>scaffold-AUDE-2009765-Widdringtonia_cedarbergensis
KVIVISGPTGVGKSSLALELAKRLSGEIISADSVQVYKGLDVGSAKTLLSDRQHIPHHLI
DILHPTEEYSAGRYFSDAREATKTILDRGHIPIVVGGSGLYIRWYMYGKPAIPEASSEIT
SKIKGDLRILEENNDWDAAVGLLLKAGD-STAYNVKRNDWYRVQRGLEIIEAAGAPRSSF
PVPYDNNSFAQLDYEFLCFFLSVQRTELYKKIDQRCEEMLIGGLLAEASWLLNMGMLPNT
RMASRAIGYREAMDYLIDCRQAGGKSSVEQFLTFLSGFQKASRNFAKRQITWFRNEPIYY
WLDASQSLEKIVNFIADAYYDSFDSTYESLKSNSHKESKDLKQYQAQNRYFVNSIDCAPV
LNWI
>scaffold-CDFR-2010401-Manoao_colensoi
KVIVISGPTAVGKSSLGLELARRIGGEIISADSVQVYRGLDVGAAKPLLRDRQDIRHHLL
DILHPTEEYSAGKYFIDARGATENVLDEGHTPIVVGGAGLYLRWYLYGNLATPKASSETT
SDVLSELRALKRKGNWDAAVKLLLKAGD-MTAHNLKSNDWYRVQRGLEIIKAAGVPRSSF
LVPYNHGSVTDLDYDFLCFFLSVPRTDLYKQIDQRCEEMLIGGLLAEASWLLDMGILPNT
NMASRAIGYRHAMVYLSNCRRSGGVSSVKEFHTFLSEFQKASRNFAKRQLTWFRNEPLYH
WLDASQPLEKLVNFIMDAYRDSFDSTYKSLKNGSHRELKDLKQYQTQNWHFVNSLDCSHI
LEWI
>scaffold-DZQM-2012853-Pinus_radiata
KVIVISGPTGVGKSRFALQLAKRIGGEIISADSVQVYRGLDVGSAKTLIGDRQDIPHYLL
DILHPTEEYSAGKYFDAAREATKDVLHRGHVPIVVGGSGLYLRWYLYGKPDVPETSPEIV
SDVKLELRTLQSNGDWDTAVRLLLKAGD-STACNVA------IRRGLEIIKAAGVPRTSF
PLPYDHSSLTELDYDFLCFFFSVKRTDLYQRIDQRCEEMLTGGILAEASWLLDMGILPNT
TCASRAIGYRQAMEYLFRCRQERGVSSEKEFYAFLSEFQTASRNFAKRQLTWFRNEPLYQ
WLDASQSLGKLVNFVVDTYHDSADSLHQSLKINSSKELKDLERYRTQNRYFVSSSDCAPI
LEWI
>scaffold-ETCJ-2061634-Pilgerodendron_uviferum
KVIVISGPTGVGKSSLALQLAKRLGGEIISADSVQVYKGLDVGSGKTPLSDRQHIPHHLL
DILHPIEEYSAGRYFSDAREATKTILDRGHAPIVVGGSGLYIRWYMYGKPVIPEASSEIA
LKIKDDLRILEGNNDWDAAVGLLLKAGD-STAYNVKRNDWYRIRRGLEIIEAAGAPRSSF
PVPYDKNSFAQLDYEFFCFFLSVQRTELYKKIDQRCEEMLIGGLLAEASWLLDMGMLPNT
RMASRAIGYREAMDYLIGCRQAGGESSVEDFLTFLSGFQKASRNFAKRQLTWFRNEPIYY
WLDASQSLEKIVNFIADAYYDSFDSTYESLKSNSHNESKDLKRYRAQNRYFVDSIDCAPV
LNWI
>scaffold-HILW-2018720-Acmopyle_pancheri
KVIVISGPTAVGKSSLALELARRIGGEIISADSVQVYRGLDVGAAKPLIRDRQDIRHHLL
DILHPTEEYSAGKYFIDAREATENILDEGHVPIVVGGAGLYIRWYLYGKPGTPEASSDTA
SDVLSELRALKRKENWDAAVKLLQKAGD-MTAHNLKSNDWYRVQRGLEIIKAAGVPRSSF
PIPYSQGSVPDLDYDFLCFFLSVHRTNLYKQIDQRCEEMLIGGLLAEASWLLDMGILPNT
KMASRAIGYRQAMEYLSNCRRSGGVSSVMEFHTFLSEFQKASRNFAKRQLTWFRNEPLYH
WLDASQPLAKLVNFIIDAYHDSFDSTYESLKTGSQRERKDLKHYQTQNRHFVNLLDCTHI
LEWI
>scaffold-IIOL-2078726-Pinus_parviflora
KVIVISGPTGVGKSRLALQLAKRIGGEIISADSVQVYRGLDVGSAKTLTGDRQDIPHYLL
DILHPTEEYSAGKYFDAAREATRDVLHRGHVPIVVGGSGLYLRWYLYGKPDVPETCPEIV
SDVSSELRTLQSNGDWDTAVQLLLKAGD-STARNLERNDWYRIRRGLEIIKAAGVPRTSF
PLPYDQSSLTELDYEFLCFFFSVKRTDLYQRIDQRCEEMLTGGILAEASWLLDMGILPNT
TCASRAIGYRQAMEYLFRCRQERGVSSEKEFYAFLSEFQTASRNFAKRQLTWFRNEPLYQ
WLDASQSLEKLVKFIVDTYHDSADSLHQSLKINSRKELKDLERYRTQNRYFVSSNDCAPI
LEWI
>scaffold-JRNA-2008989-Phyllocladus_hypophyllus
KVIVISGPTAVGKSSLALELARRIGGEIISADSVQVYRGLDVGAAKPLLRDRQDIRHHLL
DISHPTEEYSAGKYFIDAREATENVLDEGHVPIVVGGAGLYLRWYLYGKPGTPGASSETT
SDVLSELRKLKRNGNWDAAVKLLLKAGD-MTAHNLKSNDWYRVQRGLEIIKATGVPRSSF
PVPYDQ-RVTDLDYDFLCFFLSVPRTDLYKQIDQRCEEMLIGGLLAEASWLLDMGILPNT
NMASRAIGYRHAMEYLCNCRQSGGVSSVTEFRTFLSEFQKASRNFAKRQLTWFRNEPLYH
WLDASQPLAKLVNFIIDAYQDSFDSTYKSLKNGSHGELEDLKQYQTQNRHFVNSLDCNHI
LEWI
>scaffold-JZVE-2006775-Parasitaxus_usta
KVIVISGPTAVGKSRLALELARRIGGEIISADSVQVYRGLDVGAAKPLLRDRQHIRHHLL
DILHPIKEYSAGKYFIDAREATENVLDEGHVPIVVGGTGLYIRWY-------PEASSETT
SDVLSELKTLKIKGNWDAAVKLLLKAGD-MTAHNLKSNDWYRVQRGLEIIKAAGVPRSSF
PVPYDQDSVTNLDYDFLCFFLSVPRTDLYKQIDQRCEEMLIGGLLTEASWLLDMGILPNT
NMASRAIGYRHAMDYLSSCRLSGGVSSVTEFHTFLSEFQKASRNFAKRQLTWFRNEPLYH
WLDASKPLAKLVNFIIDAYRDSFDSTYKSLKNGSHRERKDLKQYQTQNRHFVNSLDCTHI
LEWI
>scaffold-MFTM-2015513-Pinus_jeffreyi
KVIVISGPTGVGKSRFALQLAKRIGGEIISADSVQVYRGLDVGSAKTLIGDRQDIPHYLL
DILHPTEEYSAGKYFDAAREATKDVLHRGHVPIVVGGSGLYLRWYLYGKPDVPETSPEIV
SDVNLELRTLQSNGDWDTAVRLLLKAGD-STACNVERNDWYRIRRGLEIIKAAGVPRTSF
PLPYDHSSLTELDYDFLCFFFSVKRTDLYQRIDQRCEEMLTGGILAEASWLLDMGILPNT
TCASRAIGYRQAMEYLFRCRQERGVSSEKEFYAFLSEFQTASRNFAKRQLTWFRNEPLYQ
WLDASQSLGKLVNFVVDTYHDSADSLHQSLKINSSKELKDLERYRTQNRYFVSSNDCAPI
LEWI
>scaffold-MHGD-2073256-Microcachrys_tetragona
KVIVISGPTAVGKSTLALELARRIGGQIISADSVQVYRGLDVGAAKPLIRDRQDIRHHLL
DILHPTKEYSAGKYFIDARGATENVLDEGHVPIVVGGAGIYLRWY-------PEASSETT
SDVFSELRTLKRKGNWDAAVKLLQKAGD-MTAHNLKSNDWYRVQRGLEIIKAAGVPRSSF
PIPYDQGSVADLEYDFLCFFLSVHRTDLYKQIDQRCEEMLIGGLLAEASWLLDMGILPNT
NMASRAIGYRQAMEYLSNCRESGGVSSAMEFHTFLSEFQKASRNFAKRQLTWFRNEPLYH
WLDASQPLAKLANFIIDAYHDSFDSTYESLKNGSKRELKDLKQYQTQNRHFVNLSDCTHI
LEWI
>scaffold-OVIJ-2013558-Papuacedrus_papuana
KVIVISGPTGVGKSSLALQLAKRFGGEIISADSVQVYKGLDVGSAKTLLSDRQHIPHHLL
DILHPTEEYSAGRYFSDAREATKTILDRGHVPIVVGGSGLYIRWYMYGKPAIPEASSEIT
SKIKDDLRMLEGNNDWDAAVGLLLKAGD-STAYNVKRNDWYRIQRGLEIIEAAGAPRSSF
PVPYDKNSFAQLDYEFLCFFLSIQRTELYKKIDQRCEEMLIGRLLAEASWLLDMEMLPNT
RMASRAIGYREAMDYLIDCRQAGGESSVEEFLTFLSGFQKASRNFAKRQITWFRNEPIYY
WLDASQSLEKIVNFIAGAYYDSFDSTYESLKSNSHKESKDLKRYRAENRYFVNSIDCETV
LNWI
>scaffold-OWFC-2008451-Halocarpus_bidwillii
KVIVISGPTAVGKSSLALELARRIGGEIISADSVQVYQGLDVGTAKPLLRDRQGIRHHLL
DILHPTEEYSAGKYFIHAREATENVLDEGHVPIVVGGAGLYLRWYLYGKPGTPESSSETD
SDVLCELRTLKRKGNWDAAVKLLLKAGD-MTAHNLKINDWYRVQRGLEIIKASGVPRSSF
PVPYDQGSMANLDYDFLCFFLSVHRTDLYKQIDQRCEEMLIGGLLAEASWLLDMGILPNT
NMASRAIGYRHAMEYLSNCRLSGGVSSVMEFHTFLSEFQKASRNFAKRQLTWFRNEPLYH
WLDASQPLEKLVNFIIDAYHDSFDSTYKSFKNGSHRELKDLKQYRTQNRHFVNSLDCTHI
LEWI
>scaffold-UEVI-2009907-Fokienia_hodginsii
KVIVISGPTGVGKSSLALQLAKRLGGEIISADSVQVYRGLDVGSAKTLLSDRQHIPHHLL
DILHPTEEYSAGRYVSDAREVTKTVLDKGHVPIVVGGSGLYIRWYMYGTPAIPEASSEIS
SKIKDDLRMLKGNDDWDAAVELLLKAGD-STAKNVSRNDWYRIRR--EIIEAAGVPRSSF
PVPYDKSSCTQLEHEFLCFFLSVQRAELYKKIDQRCEEMLIGGLLAEASWLLDMEMLPNT
RMASRAIGYRQAMDYLIDCRQAGGESSVEDFFAFLSGFQKASRNFAKRQLTWFRNEPLYY
WLDASQPLENLVNFIAGAYFDSFDSTYELLKSNSHKENKDLKQYRAQNRYFVNSMDCASV
LNWI
>scaffold-VGSX-2069766-Retrophyllum_minus
KVIVISGPTAVGKSSLALELARRMGGEIISADSVQVYRGLDVGAAKPLIRDRQDIRHHLL
DILHPTKEYSAGKYFIDAREATENVLDKGHAPIVVGGAGLYLRWY-------PEASLETT
SDVLSELRTLKRNGNWDAAVKLLQKAGD-MTAHNLKSNDWYRVQRGLEIIKAAGVPRSSF
PIPYYQGCVADLDYDFLCFFLSVNRTDLYKQIDQRCEEMLIEGLLAEASWLLDMGILPNS
NMASRAIGYRQAMEYLSNCRRSGGVSSMMEFHTFLSEFQKASRNFAKRQLTWFRNEPLYH
WLDASQPLAKLVNFIIDAYHDSFDSTYESLKNGSQRELKDLKQYQTQNRHFVNLLDCTHI
LEWI
>scaffold-VSRH-2055808-Abies_lasiocarpa
KVIVISGPTGVGKSSLALQLAKRIGGEIISADSVQVYRGLDVGSAKTLIGDRQDIPHYLL
DNLHPTEEYSAGKYFDAAREATRDVLDRGRVPIVVGGSGLYLRWFLYGKPDVPEASPEIV
SDVNSELRILQSNGDWDTAVQLLLKAGD-CTAHNLERNDWYRIRRGLEIIKAAGVPRTSF
PVPYDHSSLMELDYDFLCFFLSVKRTDLYKRIDQRCEEMLTGGILAEASWLLDMGILPNT
TCASRAIGYRQAMEYLFRCRKEGGVSSEKEFYAFLSEFQTASRNFAKRQLTWFRNEPLYH
WLNASQSLEKLINFIVESYHDSVNSLDQSLKINSSKELKELERYRTQNRYFLSSNDCVPI
LEWI
>scaffold-XIRK-2011060-Athrotaxis_cupressoides
KVIVISGPTGVGKSSLALQLAKRLGGEIISADSVQVYRGLDVGSAKTLLSDRQHIPHHLL
DILHPTEEYSAGRYFSDAREVTKNVLDKGHVPMVVGGSGLYLRWYMYGKPAIPEASSEIT
SKIKDDLRMLKRNDDWDAAVELLLKAGD-STANNVERNDWYRILRGLEIIEAVGAPRSSF
PVPYDKSSFTQLDYEFLCFFLSVQRTELYKKIDQRCE---IGGLLAEASWLLDMGMLPNT
RMASRAIGYRQAMDYLISCRQAGGECSVEDFFTFLSGFQKASRNFAKRQITWFRNEPLYY
WLDASQPLENLVNFIVDAYYDSFDSTYESLKSNSHEETKDLKRYRAQNRYFVNSIDCASV
LNWI
>scaffold-XLGK-2058372-Podocarpus_rubens
KVIVISGPTAVGKSSLALELARRIGGEIISADSVQVYQGLDVGAAKPLFRDRQDIRHHLL
DILHPTKEYSAGKYFIDAREATENVLDKGHVPIVVGGAGLYLRWY-------PEASLETT
SDVLSELKRLKRNGNWDAAVKLLQKAGD-MTAHNLKSNDWYRVQRGLEIIKAAGVPRSSF
PIPYDQGCVADLDYDFLCFFLSVNRTDLYKQVDQRCEEMLIGGLLAEASWLLDMGILPNS
NMASRAIGYRQAMEYLSNCRRSGGVSSMTEFHTFLSEFQKASRNFAKRQLTWFRNEPLYH
WLDASQPLAKLINFIIDAYHDSFDSTYESLKNGSQRELKDLKQYQTQNRHFVNLLDCTHI
LEWI
>scaffold-ZQVF-2004167-Cunninghamia_lanceolata-2_samples_combined
KVIVISGPTGVGKSRLALQLAKRLGGEIISADSVQVYRGLDVGSAKTLLSDRQHIPHHLL
DILHPTEEYSAGKYFSDAREVTNTVLDKGHVPIVVGGSGLYLRWYMYGKPVMPEASSEIT
SKVIDDVRMLKRNDDWDAAVGLLLKAGD-STANNVKRNDWYRILRGLEIIEAAGAPRSSF
PVPYDRSSFTHLDYEFLCFFLSVQRTELYKKIDQRCEEMLVGGLLAEASWLLDMGMLPNT
RMASRAIGYRQAMDYLINCRQAGGESSEEEFFTFLSGFQKASRNFAKRQITWFRNEPLYY
WLDASQPQENLVNFIADAYYDSFDSTYESLKISSHKETKDLKQYRAQNRYFVNSIDCASV
LNWI
>scaffold-AKXB-2011225-Phaeomegaceros_coriaceus
KVLVIAGPTAVGKTSLALALAKRLGGEIVSADSVQVYKGLDVGSAKTPWKDRHGIPHHLV
DIIHPTEEYAAGTFFDNAREATRKVLEKGLVPIVVGGTGMYLRWYINGKPGTPKSSQQHV
AAVHEELSELMDGGGWDEAVKLLAQAGDPQTAHTLARNDWYRLRRSLEILKATGHPRTDF
LLPDIHSAAQAPDYDFRCYFLYKPRVELYRHIDLRCEQMVV-GLLQEASELLDSGIQPNS
SSPSRAIGYRQAMEFLTECRARGGITGEEQLYDFLATFQKASRNFVGRQLTWFRSEPLFR
WIDASQRLEDVTTLIADDHSGLSPQVDPKVKAASYKEGFALKHYKTQLKVLNSSAACAKV
MDWI
>scaffold-ANON-2007795-Leiosporoceros_dussii-B
KVIVMAGPTAVGKTALALALARKVGGEIVSADSVQVYKGLDVGSAKTPLKERQGVEHHLL
DMVSPEEEYTAGVFYDNAREATARVVEKGRVPIVVGGTGMYLKWYLTGKPGAPRSSQEQT
AAVEEEVSEILTGGGWDAAVQLLADA-DPKSAGALERNDWYRLHRALQIVRTTGMARTQL
PVPGL----DELDYDFRCYFLYKPRMELYRQIDLRCEEML--GLLEEASWLLDLGVAPNS
SSPSRAIGYRQAMEYLAECRSAGGMSSEDRFLNFLADFQKASRNLAKRQLTWFRSEPFFQ
WLDASQPLETLAQLLAADLLKV-PQRQSRILASSYNEARLLKRYRTELQVFCNPTAIAGI
LDWI
>scaffold-BSNI-2008384-Anthoceros_agrestis-B
KVIVISGPTAVGKTALALALARKLGGEIVSADSVQVYRGLDVGSAKTPLHERQGVPHHLL
DIICPTQEYTAGCFHDNAREATAKVLASGKVPIAVGGTGMYLRWYINGKPGAPKSSQEQV
AAVEEEISELVKGGGWDEALELLADGGDLETALTLERNDWYRLRRALEILRATGRPRTDF
PPADL--ACRELDYDFRCFFLCKPRLQLYRQIDLRCEEMVAEGLLHEASWLLDLGVPPNS
SCASRAIGYRQAMEYLAGCRAAGGLTTEDQFLEFLSEFQKASRNFAKRQLTWFRSEPLFQ
WVDASQPVEELVQVMVEEFLGLVPMAQSQIKAASYNEGKELKRYRAELQVFHDPTARARV
MDWI
>scaffold-BSNI-2008385-Anthoceros_agrestis-B
KVIVISGPTAVGKTALALALARKLGGEIVSADSVQVYRGLDVGSAKTPLHERQGVPHHLL
DIICPTQEYTAGCFHDNAREATAKVLASGKVPIAVGGTGMYLRWYINGKPGAPKSSQEQV
AAVEEEISELVKGGGWDEALELLADGGDLETALTLERNDWYRLRRALEILRATGRPRTDF
PPADL--ACRELDYDFRCFFLCKPRLQLYRQIDLRCEEMVAEGLLHEASWLLDLGVPPNS
SCASRAIGYRQAMEYLAGCRAAGGLTTEDQFLEFLSEFQKASRNFAKRQLTWFRSEPLFQ
WVDASQPVEELVQVMVEEFLGLVPMAQSQIKAASYNEGKELKRYRAELQVFHDPTARARV
MDWI
>scaffold-BSNI-2010431-Anthoceros_agrestis-B
KVIVIAGPTAVGKSTVAVELANRLDGEIVSADSVQVYKGLDVGSAKTTPDDRMGIPHHLI
DIISPESEYGAGTFFDDARRATRKVLDAGRVPIVVGGTGMYLRWYITGKPSTPKSSHHLS
TAVEKELAELQRTGNWDQAVQVLADAGDPASANRLTRNDWYRLHRTLEIVRATGRPRAPF
ALKGKDAPIVNLDFDFRCHFLYKPRRELYRQIDARCEKMVADGLLYEASWMLDLGLRPNT
NPATRAIGYRQAMEYLERCRDAGGRSSEKELYDFLTSFQKASRNFVRKQLTWFREDSLFR
WRNAQMQVAELVDLMAEDY-----------------------------------------
----
>scaffold-FAJB-2012120-Paraphymatoceros_hallii
KVLVIAGPTAVGKTALALALARKLGGDIVSADSVQVYTGLDVGSAKTPLNDRQGITHHLL
DIACPTEDYTAGCFHDNARDATAKVIEKGRVPIVVGGTGMYLKWYMNGKAAAPKSCPESA
AAVEEELSQVLNGGGWDEALNLLADAGDTQTPLVLERNDWYRLRRALEIVRSTGRPRTDF
PLADQKSPVQDFEYDFRCYFLYKPRTDLYRQIDLRCEEMVAVGLLHEASWLLDLGVTPNS
SSASRAIGYRQAMEYLVSCRTGGAIATEEQFLDFLTSFQKASRNFARRQLTWFRSEPFFQ
WIDASQTLETLIQVVADEFQGS-RLAKSQVMAASYEEGRELKRYRTQLQVFQDPTAIATI
IDWI
>scaffold-FAJB-2012523-Paraphymatoceros_hallii
KVIVIAGPTAVGKTRVALALAKRLGGEIISADSVQVYKGLDVGSAKTPVKERHGIPHHLL
DIVLPTDEYGAGMFYDNAREATAKVLKKGLVPIVVGGAGMYLRWYINGKPDTPRSSQQQV
AAVEAELSELMDGGGWDEAVKVLAEAGDPGTARSLTRNDWYRLRRSLEIVRATGHPRADF
TLSDTRCLGQALDYDFRCYFLYKPRVELYQQIDLRCEQMVL-GLLQEASALLDLGIQPNS
SPPSRAIGYRQAMDFLSACRASGGVASEEQVYDFLATFQTASRNFVKRQLTWFRSEPLFR
WVNASQRLGDITEMIADDYSGLSAIVDPLLKARSYGEG---KHYKTQLKVLNSPAACAIV
IDWI
>scaffold-RXRQ-2019286-Phaeoceros_carolinianus-sporophyte
KVIVIAGPTAVGKTSLALALAKRLGGEIISADSVQVYKGLDVGSAKTPVNERHGIPHHLL
DIVLPTDEYGAGRYYDDAREATAKVLEKGLVPIVVGGAGMYLSWYIHGKPDIPRSSQQQV
AAVDSQLSDLRDGGGWDEAVKVLAEAGDPETARSLTRNDWYRLRRSLEIVKATGHPRA-V
ALSDTYCAGQALDYDFRCYFLYKPREELYQQIDLRCEQMVL-GLLQEASALLDLGIQPNS
SPPSRAIGYRQAMHFM--------------------------------------------
------------------------------------------------------------
----
>scaffold-RXRQ-2019287-Phaeoceros_carolinianus-sporophyte
KVIVIAGPTAVGKTSLALALAKRLGGEIISADSVQVYKGLDVGSAKTPVNERHGIPHHLL
DIVLPTDEYGAGRYYDDAREATAKVLEKGLVPIVVGGAGMYLSWYIHGKPDIPRSSQQQV
AAVDSQLSDLRDGGGWDEAVKVLAEAGDPETARSLTRNDWYRLRRSLEIVKATGHPRA-V
ALSDTYCAGQALDYDFRCYFLYKPREELYQQIDLRCEQMVL-GLLQEASALLDLGIQPNS
SPPSRAIGYRQAMHFM--------------------------------------------
------------------------------------------------------------
----
>scaffold-TWUW-2010344-Anthoceros_agrestis-A
KVIVIAGPTAVGKSTVAVELANRLDGEIVSADSVQVYKGLDVGSAKTTPDDRMGIPHHLI
DIISPESEYGAGTFFDDARRATRKVLDAGRVPIVVGGTGMYLRWYITGKPSTPKSSHHLS
TAVEKELAELQRTGNWDQAVQVLADAGDPASANRLTRNDWYRLHRTLEIVRATGRPRAPF
ALKGKDAPIVNLDFDFRCHFLYKPRRELYRQIDARCEKMVADGLLYEASWMLDLGLRPNT
NPATRAIGYRQAMEYLERCRDAGGRSSEKELYDFLTSFQKASRNFVRKQLTWFREDSLFR
WRNAQMQVAELVDLMAEDY-----------------------------------------
----
>scaffold-TWUW-2052465-Anthoceros_agrestis-A
KVIVISGPTAVGKTALALALARKLGGEIVSADSVQVYRGLDVGSAKTPLHERQGVPHHLL
DIICPTQEYTAGCFHDNAREATAKVLASGKVPIAVGGTGMYLRWYINGKPGAPKSSQEQV
AAVEEEISELVKGGGWDEALELLADGGDLETALTLERNDWYRLRRALEILRATGRPRTDF
PPADL--ACRELDYDFRCFFLCKPRLQLYRQIDLRCEEMVAEGLLHEASWLLDLGVPPNS
SCASRAIGYRQAMEYLAGCRAAGGLTTEDQFLEFLSEFQKASRNFAKRQLTWFRSEPLFQ
WVDASQPVEELVQVMVEEFLGLVPMAQSQIKAASYNEGKELKRYRAELQVFHDPTARARV
MDWI
>scaffold-UCRN-2051875-Megaceros_flagellaris
KVLVIAGPTGVGKTALALALARKLGGEIVSADSVQVYTGLDVGSAKTPLKDRQGIPHHLV
DIVYPTEDYTAGCFHDNAREATAKVVEQDRVPIVVGGTGMYLNWYMDGKAAAPKSCPEAA
AAVEVELSKLVSGGGWDQALKLLADAGDKQTPLALERNDWYRLRRALEIVRFTGRPRTDF
PLLDPLQDGSQADYHFLCYFLYKPRIDLYRQIDLRCEEMVARGLLQEASWLLDLGGTPNS
SSASRAIGYRQAMEYLVGCRRRGGISTEEEFLNFLSSFQKASRNYARRQLTWFRGESRFR
WVDASQALDNQVRVLTNDFQGL-PQPETQIMAGSYKEGQELKRYRTQLQIFYDPTAMARI
IDWI
>scaffold-WCZB-2004192-Phaeoceros_carolinianus-gametophyte
KVIVIAGPTAVGKTSLALALAKRLGGEIISADSVQVYKGLDVGSAKTPVKERHGIPHHLL
DIVLPTDEYGAGRYYDDAREATAKVLEKGLVPIVVGGAGMYLSWYINGKPDIPRSSQQQV
AAVDSQLSDLRDGGGWDEAVKVLAEAGDPETARSLTRNDWYRLRRSLEIVKATGHPRG-V
ALSDTYCAGQALDYDFRCYFLYKPREELYQQIDLRCEQMVL-GLLQEASALLDLGIQPNS
SPPSRAIGYRQAMHFL--------------------------------------------
------------------------------------------------------------
----
>scaffold-WCZB-2004195-Phaeoceros_carolinianus-gametophyte
KVIVIAGPTAVGKTSLALALAKRLGGEIISADSVQVYKGLDVGSAKTPVKERHGIPHHLL
DIVLPTDEYGAGRYYDDAREATAKVLEKGLVPIVVGGAGMYLSWYINGKPDIPRSSQQQV
AAVDSQLSDLRDGGGWDEAVKVLAEAGDPETARSLTRNDWYRLRRSLEIVKATGHPRG-V
ALSDTYCAGQALDYDFRCYFLYKPREELYQQIDLRCEQMVL-GLLQEASALLDLGIQPNS
SPPSRAIGYRQAMHFLSACRARGGVASEEQLYDFLATFQTASRNFVKRQLTWFRSEPL--
------------------------------------------------------------
----
>scaffold-WCZB-2004196-Phaeoceros_carolinianus-gametophyte
KVIVIAGPTAVGKTSLALALAKRLGGEIISADSVQVYKGLDVGSAKTPVKERHGIPHHLL
DIVLPTDEYGAGRYYDDAREATAKVLEKGLVPIVVGGAGMYLSWYINGKPDIPRSSQQQV
AAVDSQLSDLRDGGGWDEAVKVLAEAGDPETARSLTRNDWYRLRRSLEIVKATGHPRG-V
ALSDTYCAGQALDYDFRCYFLYKPREELYQQIDLRCEQMVL-GLLQEASALLDLGIQPNS
SPPSRAIGYRQAMHFL--------------------------------------------
------------------------------------------------------------
----
>scaffold-WCZB-2120145-Phaeoceros_carolinianus-gametophyte
KVLVIAGPTAVGKTALALALAKKLGGDIVSADSVQVYTGLDVGSAKTPLNDRQGIPHHLL
DIVCPTEDYTAGCFHDNARDATAKVIEKGRLPIVVGGTGMYLKWYMNGKAAAPKSCPETA
AAVEQELSQILNGGGWDEALNLLADAGDTQTPLVLERNDWYRLRRALEIVRSTGRPRTDF
PLADLGSPVSDLQYDFRCYFLYKPRTDLYRHIDRRCEEMVAAGLLHEASWLLDLGVTPNS
SSVSRAIGYRQAMEYLVSCRTGEATTTEEQFLDFLTSFQKASRNFARRQLTWFRSEPLFQ
WIDASQALETLVQVVADEFQGP-YLAESQVMAASYEEGRELKRYRTQLQVFQDPTAIASI
VDWI
>scaffold-WEEQ-2008459-Phaeoceros_carolinianus-gametophyte_1575
KVIVIAGPTAVGKTSLALALAKRLGGEIISADSVQVYKGLDVGSAKTPVKERHGIPHHLL
DIVLPTNEYGAGRYYDDAREATAKVLEKGLVPIVVGGAGMYLSWYIHGKPDIPRSSQQQV
AAVDSQLSDLRDGGGWDEAVKVLAEAGDPETARSLTRNDWYRLRRSLEIVKATGHPRA-V
ALSDTYCAGQALDYDFRCYFLYKPREELYQQIDLRCEQMVL-GLLQEASALLDLGIQPNS
SPPSRAIGYRQAMHFL--------------------------------------------
------------------------------------------------------------
----
>scaffold-WEEQ-2015192-Phaeoceros_carolinianus-gametophyte_1575
KVLVIAGPTAVGKTALALALAKKLGGDIVSADSVQVYTGLDVGSAKTPLNDRQGITHHLL
DIVCPTEDYTAGCFHDNARDATAKVIEKGRVPIVVGGTGMYLKWYMNGKAAAPKSSPETA
AAVEQELSQVLNGGGWDEALNLLADAGDTQTPLVLERNDWYRLRRALEIVRSTGRPRTDF
PLADLGSPVSDLQYDFRCYFLYKPRTDLYRHIDLRCEEMVAAGLLHEASWLLDLGVTPNS
SSVSRAIGYRQAMEYLVSCRTGEATTTEEQFLDFLTSFQKASRNFARRQLTWFRSEPLFQ
WIDASQALETLVQVVADEFQGP-HLPESQVMATSYEEGRELKRYRTQLQVFQDPTAIASI
VDWI
>scaffold-ZFRE-2024125-Phaeoceros_carolinianus-sporophyte_1575
KVIVISGPTGVGKTALALALAKKLGGEIVSADSVQVYRGLDVGSAKTPLHERQGVPHHLL
DIICPTQEYTAGCFHDNAREATAKVLASGKVPIAVGGTGMYLRWYINGKPGAPKSSPDLV
AAVEEEISELVKGGGWDEALELLADAGDLQTAVTLVRNDWYRLRRALEILRATGRPRTDF
PPANL--ACRELDYDFRCFFLCKPRLQLYRQIDQRCEEMVAEGLLHEASWMLDLGVPPNS
SCASKAIGYRQAMEYLAECRAAGGLTTEDQFLEFLADFQKASRNFAKRQLTWFRSEPLFQ
WVDASQPVEELVQVMVEEFLGSVPMAVSQIKAASYNEGKELKRYRAELQVFHDPTARARV
MDWI
>scaffold-ZFRE-2111202-Phaeoceros_carolinianus-sporophyte_1575
KVIVIAGPTAVGKTSLALALARRLGGEIISADSVQVYKGLDVGSAKTPVKERHGIPHHLL
DIVLPTDEYGAGRYYDDAREATAKVLEKGLVPIVVGGAGMYLNWYINGKPDIPRSSQQQV
AAVDSQLSDLRDGGGWDEAVKVLAEAGDPETARSLTRNDWYRLRRSLEIVKATGHPR---
------------------------------------------------------------
------------------------------------------------------------
------------------------------------------------------------
----
>scaffold-BNCU-2018587-Radula_lindenbergiana
RVVVITGPTGVGKSAVALALARRLGGEIISADSVQVYRGLNVGSAKTPATERQDVPHHLL
DMIEPTEEYSVGNFFGDARSATEAVLAKRRVPIVVGGTGLYLLWYMNGKPDTPKATEEQA
RAVETELEE--SGGKWDAALKHLADAGDPETARTLACNDWYRLRRALEILKVTGKPRTSF
PLPWVKADLQALDYDFRPYFLYMKRSDLYRHLDLRCERMLTDGLLQEASWLLDLGILPNS
CPPSRAIGYRQTMEYLAACRSAGGTSTVAEFLAFLAGFQKASRNYAKRQNTWFRDEGSFR
WLDATLPTEDIVDRLQVGYHSPPGREPSAWKSAEVMEVKELKTYVTENRIFTEIDACSNI
LDWV
>scaffold-FITN-2016752-Treubia_lacunosa
QVIVISGPTAVGKTRLALALAKKLNGEIISADSVQVYRGLDVGSAKTPPDEREGIPHHLL
DILDPTDEYTAGDFYDDARKATAQVLEKGCVPIIVGGTGLYLRWYLHGKADTPKTNPEIS
ALVTAELKGLQDRGDWDAALELLRTAGDSKSAQRIERNDWYRLHRALTIIKTTGLPRSSF
QH---GSTTKELDYDFQCYFLYRPRGELYRSIDLRCEEMLSDGFLAEASWLLDLGIQPSS
SSPSRAIGYRQAMEYLLGCRKM-GETTPKQFLQFLSSFQKASRNYAKRQMSWFRNEPLFQ
WIDASQPLEELVECLTEEYYKPFSMTDSKVQVMAKEDLKIIDSYQTKNRIFKGPAACTAM
INWI
>scaffold-FITN-2017377-Treubia_lacunosa
------------------------------------------------------------
--------------------------------------------YLHGKPGTPQSSPEVS
ALVDMELKGLQTRGDWNAGLELLRQAGDTETSMSIERNDWYRLHRALVIIKTSGMPRSCY
PH---MNASKELDYDFRCYFLCARRLPLYRAIDFRCEQMLAEGVLGEASSLLDLGVGINS
NSASRAIGYRQAMTFLSECREKQNASSES-FLDFLSRFQQASRNFAKRQMTWFRREPLFQ
WLDAAQPL----------------------------------------------------
----
>scaffold-HMHL-2006889-Marchantia_paleacea-non_mycorrizal
RVIVITGPTGVGKSSVAIALAQRLGGEIISADSVQVYKGLDVGSAKTPLKERKNVPHHLI
DIVPPTEEYSAGDYYVDARAATDMVLAKGRIPIVVGGTGLYLRWFLNGKPDTPKPTAEQA
AAIDAEIAKLQASGGWDAGVKYLSEAGDPETAHRLARNDWYRLRRSLEIIKISGRPQSSF
PLPWAGSESTELDYDFQCYFMYTQRMDLYRRIDQRCEEML--------------------
------------------------------------------------------------
------------------------------------------------------------
----
>scaffold-IHWO-2007823-Marchantia_paleacea-mycorrizal
-VIVITGPTGVGKSSVAIALAQRLGGEIISADSVQVYKGLDVGSAKTPLKERKNVPHHLI
DIVPPTE---AGDYYVDARAATDMVLAKGRIPIVVGGTGLYLRWFLNGKPDTPKPTAEQA
AAIDAEIAKLQASGGWDAGVKYLSEAGDPETAHRLARND------------ISGRPQSSF
PLPWAGSESTELDYDFQCYFMYTQRMDLYRRIDQRCEEMLTDGLLREASWLLDLGILPNS
SSPSRAIGYRQTMEYLTKCRMSGGVTSVSQFLDYLQGFQRASRNYAKRQLTWFRGEDMFR
HVDASAPRNEIVDFMEQEYHSPSNSSVPPSKISNQKQLRALKTYEAHNRIFTKPSACVSI
LQWI
>scaffold-IRBN-2161265-Scapania_nemorosa
------------------------------------------------------------
------------------------------------------------------------
-EVEAEVNSIS---GWDAAVKHLADAGDPVSAQKLARNDWYRLKRALEILKITGKPRASF
GLPWIVVEPQDMDYDFHCYFLYTKKTDLYPRLDLRCEQMLTEGLLQEASCLLDLGILPNS
SPPSRAIGYRQAMEYLATCRLAGGVSSPKEFLLFLSEFQKASRNYAKRQLTWFQDKDKFR
WLNASLPAEEIVAYLVSEYHNTRRSGASLWKVTKVDEKKLLKSYRARNRIFTDDGACSSI
LDWL
>scaffold-JHFI-2017448-Pellia_neesiana
------------------------------------------------------------
-------DYSVGDFFKDAREATADVLARGRVPIVVGGTGLYLQWYMNGRPNTPKATEEQA
AAVVAELES--IDGGWDAAIKHLADSGDPETAQRLARNDWYRLRRALEILKISGQPRTSF
PLPWMKQNPQQLDYDFLCFFLYTRRTELYRRLDLRCEQMLTDGLLHEASKLLDLGLLPNS
SSPTRAIGYRQTMEYLASCRLAGGKTSEKDFMTFLSGFQRASRNYAKRQLTWFRDEDKFR
WIDATLPLEDIVGHLEREYYKLSSTTPSSWKAVTKKELEALKRYTTENRIFSEVDACSNV
REWV
>scaffold-KRUQ-2018617-Porella_navicularis
KVVVITGPTGVGKSSVAIALARRLGGEIISADSVQVYKGLNVGSAKTPVTERQDVPHHLL
DIIQPTEEYSAGDFFNDARKATDNVLAKGRVPIVVGGTGLYLRWFINGRPNTPKATEQQA
AAVDEEIKSIV--GGWDAALKHLSDAGDPETAESLARND------------ITGKPRASF
PLPWIKIDPQQLDYDFCCYFLYMKRSDLYRRLDLRCEQMLTDGLLQEASWLLDLGILPNA
SSPSRAIGYRQTMEYLATCRSSGGVSSPNEFFTYLSGFQKASRNYAKRQLTWFRNEDKFR
WLNGSLPLEDIVDFLEGDYHNSLGSGCSSWKSTMAKEIKALKTYVTQNRIFTKVDTCSSI
LDWV
>scaffold-LFVP-2007143-Marchantia_paleacea-2_samples_combined
------------------------------------------------------------
--------------------------------------------FLNGKPDTPKPTAEQA
AAIDAEIAKLQASGGWDAGVKYLSEAGDPETAHRLARND------------ISGRPQSSF
PLPWAGSESTELDYDFQCYFMYTQRMDLYRRIDQRCEEMLTDGLLREASWLLDLGILPNS
SSPSRAIGYRQTMEYLTKCRMSGGVTSVSQFLDYLQGFQRASRNYAKRQLTWFRGEDMFR
HVDASAPRNEIVDFMEQEYHSPSNSSVPPSKISNQKQLRALKTYEAHNRIFTKPSACVSI
LQWI
>scaffold-LFVP-2007144-Marchantia_paleacea-2_samples_combined
RVIVITGPTGVGKSSVAIALAQRLGGEIISADSVQVYKGLDVGSAKTPLKERKNVPHHLI
DIVPPTEEYSAGDYYVDARAATDMVLAKGRIPIVVGGTGLYLRWFLNGKPDTPKPTAEQA
AAIDAEIAKLQASGGWDAGVKYLSEAGDPETAHRLARND------------ISGRPQSSF
PLPWAGSESTELDYDFQCYFMYTQRMDLYRRIDQRCEEMLTDGLLREASWLLDLGILPNS
SSPSRAIGYRQTMEYLTKCRMSGGVTSVSQFLDYLQGFQRASRNYAKRQLTWFRGEDMFR
HVDASAPRNEIVDFMEQEYHSPSNSSVPPSKISNQKQLRALKTYEAHNRIFTKPSACVSI
LQWI
>scaffold-OFTV-2126399-Barbilophozia_barbata
------------------------------------------------------------
--------------------------------------------YMGGRPNTPKATKEQG
DEVEAEINAIL---GWDAAVKHLADAGDPVSAQKLARNDWYRLKRALEILKITGKPRASF
PLPWIVVEPQDPDYDFHCYFLYTKRTELYRRLDLRCEQMLREGLLQEASWLLDLGILPNS
SPPSRAIGYRQAMEYLLTCRLAGGVSSPKEFFMFLAGFQKASR-----------------
------------------------------------------------------------
----
>scaffold-PIUF-2009463-Pellia_sp._(cf_epiphylla_(L.)_Corda)
----------VGKSSVAIALAQRLGGEIISADSVQVYKGLDIGSAKTPVEDRQNVSHHLI
DIVEPIDDYSVGDFFKDAREATADVLARGRVPIVVGGTGLYLQWYMNGRPNTPKATEEQA
AAVVAELES--IEGGWDAATKHLADSGDPETAQRLARNDWYRLRRALEILKISGQPRTSF
PL----------------------------------------------------------
------------------------------------------------------------
------------------------------------------------------------
----
>scaffold-TXVB-2013554-Lunularia_cruciata
KVIVITGPTGVGKSSVAIALAQRLGGEIISADSVQVYKGLDVGSAKTPLHERQGVPHHLI
DVVPPTEEYSAGDFYMDARAATDMVLAKGRVPIVVGGTGLYLRWYLNGKPDTPKPTEEQA
AAVDAEIAQLQAGGGWDAGVKYLSEAGDPETAHRLARNDWYRLRRSLEILKITGRPQSSF
PLPWITSEGTELDYDFQCYFMYTKRMDLYRRIDQRCEEMLTDGLLKEASWLLDLGVLPNS
SSPSRAIGYRQTMEYLTTCRRAGGVTSVAQFLNYLQGFQRASRNYAKRQLTWFRGEDMFR
WIDASVSAKDIVDHLEREYHNLSSSSAPPSRIVNQKELKALKTYEAHNRIFTKPSACASI
LHWI
>scaffold-WJLO-2030672-Ricciocarpos_natans
--------------------AQRLGGEIISADSVQVYKGLDVGSAKTPVPERQNVPHHLI
DIVPPTEEYSAGDYYEDARAATDNVLARGRVPIVVGGTGLYLRWFLNGKPDTPKPTAEQT
AAVEAEIAALQAGGGWDAGVKYLSEAGDPETAHRLARND---------------------
------------------------------------------------------------
------------------------------------------------------------
------------------------------------------------------------
----
>scaffold-WZYK-2006971-Bazzania_trilobata
KVIVISGPTGAGKSSVAIELAKRLGGEIISADSVQVYKGLNVGSAKTPVAERLGVPHHLL
DITQPTEEYSVGDFFKDAREATDIVLAKGRVPIVVGGTGLYLLWYINGRPNTPKATEEQA
DAVDVEIKG--ISGGWDAAVKHLADAGDPESAQSIARNDWYRLRRALEILKITGKPKASF
SLPWIQVEPQQLDYDFHCYFLYTK------------------------------------
------------------------------------------------------------
------------------------------------------------------------
----
>scaffold-YBQN-2002927-Odontoschisma_prostratum
KVVVISGPTGAGKSAVAIELAKRLGGDIISADSVQVYKGLNVGSAKTPVAERQGVPHHLL
DIVEPTVEYSVGDFFKDARDATDAVLAQGRVPIVVGGTGLYLLWYMNGRPDTPKATKEQA
DTVEAEINAIV---GWDAAVKYLADAGDPESARKLARNDWYRLKRALEILKITGKPRASF
PLPWIEVKPKQLDYDFHCYFLYTKRTELYRRLDRRCEQM-----LKEASWLLDLGILPNS
SPPSRAIGYRQAMEYLQTCRLAGGVSSSKEFFLFLSEFQKASRNYAKRQLTWFQDKDKFR
WLNASLPAEEIVASLESEYHNPLESGPSAWKVTMINEKLLLKTYRCKNRIFTGDGTCSDI
LDWL
>scaffold-YFGP-2106803-Pallavicinia_lyellii
KVLVISGPTGVGKSAVAIALAQRLGGEIISADSVQVYKGLDVGSAKTPLNERHNVPHHLI
DILEPTDDYSVGDFFKDAREATNAVLSRGRVPIVVGGTSLYLLWYMNGRPGTPKPSEEQA
AAVAAELAG--LSGGWDAAVKHLSAAGDPETAQNLARNDWYRLRRALEILRITGKPRTAF
ALPWVEHSAQSDDYDFRCFFMYTKRTDLYPRLDLRCEQMLTDGLLQEASWLLDHGVFPNS
SSPSRAIGYRQTMEYLIACRSAGGRSSSKEFLSFLAGFQKASRNYAKRQITWFRDNDEFR
WINASLPIEDVVEYLEKEYHKPKGSPPSSWKASMVKEVKFLKTYGAENKIFTKADDCAKI
LAWI
>scaffold-ABIJ-2038722-Selaginella_lepidophylla
RVIVISGPTAVGKSKLALALAQRLHGEIVSADSVQVYRGLDIGSAKTPVDDREGVPHHLL
DIVDPVDEYTAGAFFDDARRATDEVLSRERVPIVVGGTGLYLRWYLNGKPGTPKESPEIT
AQVDAEVSALQEAGDWDGALRVLDEAGDASTAKSLSRNDWYRLRRALSIIKASGLPRTNF
SLGNN--DPAETDYEFLCYFLYRRRIELYRAIDARCEEMLAAGLLAEASRLLDLGIQPAS
SPPSRAIGYRQAMEYLSECRSAGGVSSEEHFLKFLSSFQQASRNYARRQLTWFRNEPRFQ
WLDASQPLEKMLDFLTDDYCRPADKVDSRVEAIAKKELALLKSYAAKNK-----------
----
>scaffold-ENQF-2082028-Lycopodium_annotinum
RVIVISGPTAVGKTQVALMLAKRLDGEIISADSVQVYKGLNVGSAKTPLDKREGVPHHLL
DLVDPTKEYTAGDFFDDAREATADVLSRGRVPIIVGGTGLYLRWYLHGTPGTPRATEELT
AAVDAELSQLQTLGDWNAAVQLLARAGDAETAYSLLRNDWYRLRRALLIVKATGLPRSCF
PHVGKPTSTKDLDYDFRCYFLNNNRLDLYRTIDLRCEEML--------------------
------------------------------------------------------------
------------------------------------------------------------
----
>scaffold-GKAG-2011709-Huperzia_lucidula
KVVVISGPTGVGKSRLAIALAKQIGGEIISADSVQVYKGLDVGSAKIPQINREGIPHHLL
DLVHPTQGYTAANFCDDARRATNDILSRKRVPIVVGGTGLYLRWYLYGKPCTPKSTEKVT
ALVNAELSGLSRKNDWDTAVQLLVKAGDQKTAKTISRNDWYRLHRALAIIKATGVPRVSY
PHVGNKIFAKELQYDFMCYFLHTRRDELYRSIDLRCEEMLAEGLLAEASWLLDLGLELDS
SSPSRAIGYRQAMHYLSKCRKAGGFSSHVDFLQFLCSFQHASRNYAKRQFTWFRNEPLFD
WIDAWQPLEKLIEFMTDEYHKPIGTMNSQVHSVSGLELERLKVYKSENRIFRDSQACAPI
IEWI
>scaffold-JKAA-2005524-Selaginella_wallacei
KVIVISGPTAVGKSRVALALAHKLGGEILSADSVQVYRGLDVGSAKPRPCERQGVPHHLI
DMVEPTVEYTTGDFYDEARRATNLVISNGHVPIVVGGTGLYLRWYLNGKPGTPKETPEVT
ALVDSEVADLQRSGDWDAALELLRKAGDALTPQALCRNDWYRLRRALAIVKATGLPRSQF
PQ---EASSGEADFEFLCYFLYKRRLELYRGIDDRCEEMLVAGFLAEASSLLDLGIRPGS
SPASRAIGYRQAMDYL--------------------------------------------
------------------------------------------------------------
----
>scaffold-KJYC-2012749-Selaginella_willdenowii
------------------------------------------------------------
------------------------------------------------------------
------------------------------TSKNLCRNDWYRLRRALSIIKATGLPRSHF
PE----HGLGQDDYEFMCYFLCKPRIELYRAIDARCEEMLATTILSEASWLLDLGIQPET
SPPSRAIGYRQAMEYLLRCRSAGGKSTEEEFLKFLCSFQQASRNYARRQFTWFRNEPLFR
WIDASQPVEKIVDFITDDYYKPPGNIESRVEIVDKRERAQLKAYSAKNKIFVNSSPILPI
LEWI
>scaffold-KUXM-2039977-Selaginella_selaginoides
RVIVISGPTAVGKTCLALTIAKRLNGEIVSADSVQVYKGLDVGSAKTPVSERQGVAHHLI
DILDPTDEYTVGAFCDDAWKATKQVIANGRVPIVVGGTGLYIRWYLNGKPGTPRETPEIT
ALVDAEVSPLQDSGD---------------------------------------------
------------------------------------------------------------
------------------------------------------------------------
------------------------------------------------------------
----
>scaffold-LGDQ-2007956-Selaginella_apoda
------------------------------------------------------------
-------EYAAGAFFDDARRATDDVLSRGRVPIVVGGTGLYLRWYLNGKPGTPKESPEIT
AQVDAEVSALQQAGDWDGAVRILDEAGDASTAKSLSRNDWYRLRRALSIIKASGVPRTNF
SLSNN-----ASGYEFLCYFLYRRRIELYRAIDARCEEMLAAGLLAEASRLLDLGIQPGS
SPPSRAIGYRQAMVYLSECRSAGGVSSEEHFLSFLQSFQQASRNYARRQLTWFRNEPRFQ
WLDASQPLEKILEFMTDDYDRPADKLDSRAEGTAKKEIALLKSYAAKNKIFLCSSECIPI
LAWI
>scaffold-NYBX-2131045-Huperzia_selago-A
KVMVISGPTGVGKSRLAIALAKQIGGEIISADSVQVYKGLDVGSAKIPQINREGIPHHLL
DLVHPTQGYTAANFCDDARRATNDILSRKRVPIVVGGTGLYLRWYLYGKPCTPKSTEKVT
ALVNAELSGLSRKNDWDTAVQLLVKAGDQKTAKTISRNDWYRLHRALAIIKATGVPRVSY
PHVGNKIFAKELQYDFMCYFLHTRRDELYRSIDLRCEEML--------------------
------------------------------------------------------------
------------------------------------------------------------
----
>scaffold-PKOX-2005511-Isoetes_tegetiformans
KVILISGPTAVGKTRLALALAKQLNGEIVGADSVQVYRGLNIGSAKTPIDQREGIYHHMI
DIADPTDDYSAGTFFDDARQATAQILGRNHVPIVVGGTGLYLRWYLHGKPGTPQSSPEVS
ALVDMELRGLQTRGDWNAGLELLRQAGDTETSMSIERNDWYRLHRALVIIKTSGMPRSCY
PH---TNASKEVDYDFRCYFLCARRLPLYRAIDFRCEQMLAEGILGEASSLLDLGVGINS
NSASRAIGYRQAMTFLSECREKQNASSES-FLDFLSRFQQASRNFAKRQMTWFRGEPLFQ
WLDAAQPLEELVKYVVESYHKPAGVLESSVHVLDKEERQFTKVYRAENRIFTKPDTCQAI
VDWI
>scaffold-PKOX-2005512-Isoetes_tegetiformans
KVILISGPTAVGKTRLALALAKQLNGEIVGADSVQVYRGLNIGSAKTPIDQREGIYHHMI
DIADPTDDYSAGTFFDDARQATAQILGRNHVPIVVGGTGLYLRWYLHGKPGTPQSSPEVS
ALVDMELRGLQTRGDWNAGLELLRQAGDTETSMSIERNDWYRLHRALVIIKTSGMPRSCY
PH---TNASKEVDYDFRCYFLCARRLPLYRAIDFRCEQMLAEGILGEASSLLDLGVGINS
NSASRAIGYRQAMTFLSECREKQNASSES-FLDFLSRFQQASR-----------------
------------------------------------------------------------
----
>scaffold-PKOX-2005513-Isoetes_tegetiformans
------------------------------------------------------------
--------------------------------------------YLHGKPGTPQSSPEVS
ALVDMELRGLQTRGDWNAGLELLRQAGDTETSMSIERNDWYRLHRALVIIKTSGMPRSCY
PH---TNASKEVDYDFRCYFLCARRLPLYRAIDFRCEQMLAEGILGEASSLLDLGVGINS
NSASRAIGYRQAMTFLSECREKQNASSES-FLDFLSRFQQASRNFAKRQMTWFRGEPLFQ
WLDAAQPLEELVKYVVESYHKPAGVLESSVHVLDKEERQFTKVYRAENRIFTKPDTCQAI
VDWI
>scaffold-PKOX-2013261-Isoetes_tegetiformans
QVIVISGPTAVGKTRLALALAKKLNGEIISADSVQVYRGLDVGSAKTPPHEREGIPHHLL
DILDPTDEYTAGDFYDDARKATAQVLEKGCVPIIVGGTGLYLRWYLHGKADTPKTTPEIS
ALVTAELKGLQDRGDWDTALELLRTAGDSKSAQSIERNDWYRLHRALTIIKTTGLPRSSF
QH---GSTTKELDYDFQCYFLYRPRAELYRSIDLRCEEMLSDGFLAEASWLLDLGIQPSS
SSPSRAIGYRQAMEYLLGCRKM-GETTPKQFLQFLSSFQKASRNYAKRQMSWFRNEPLFQ
WIDASQPLDELVDCLTEEYYKPFSITDSKVQVMAKEDLKIIDSYQTKNRIFKGSAACTAM
INWI
>scaffold-PQTO-2005150-Lycopodium_deuterodensum
RVIVISGPTAVGKTQVALMLAKRLDG---SADSVQVYKGLDVGSAKTPFDKREGVPHHLL
DLVHPTEEYTAGDFFNDARKATADVLSRGRIPIVVGGTGLYLRWYLHGTPGTPRATEELT
ASVDAELSQLQTLGDWNAAVQLLASAGDPETAVNLSRNDWYRLHRALLIVKATGLPRSCF
PHVGKPTLTKDLDHDFRCYFLNSNRFDLYHTIDLRCEEMLTEGLLAEASWLLDLGVQPSS
SSPSRAIGYRQAMEYLAQCRKSGGTSSEEDFLSFLLLFQQASRNYAKRQLTWFRNEPRFR
WIDASQSLEQIIEYMVDDYHKPDGVIDSQVQNASKEEMKLLKSYQTTNRIFINSEACAPI
LDWI
>scaffold-PQTO-2072588-Lycopodium_deuterodensum
------------------------------------------------------------
------------------------------------------------------------
------------------------------------------------------------
--------------DFKCYFLHAQRDELYRSIDLRCEEMLSEGLLTEASWLLDMGLQPNS
SSPSCAIGYRQAMEYLSKCRKAGGRSTQTEFLQFLHTFQQASRKYAKRQFTWFRNEPVFD
WIDALQPLEKLIEFLADEYHKPAGTMNAQVRSMSTFEFERVKSYKPENRIFTDSQACSRI
LDWI
>scaffold-WAFT-2064622-Diphasiastrum_digitatum
------------------------------------------------------------
------------------------------------------------------------
------------------------------------------------------------
--------------------------------DLRCEEMLTEGLLAEASWLLDLGMHPSS
SSPSRAIGYRQAMEYLAQCRKSGGTSSEEEFFSFLSSFQQASRNYAKRQLTWFRSEPRFR
WIDASQSLEHIIEYMVDDYHKPDGVIDSQVQVASKKEMKLLKGYQTTNRTFINSQACAPI
LDWI
>scaffold-YHZW-2013734-Huperzia_selago-2_samples_combined
------------------------------------------------------------
------------------------------------------------------------
------------------------------------------------------------
----------DLDYDFRCYFLNNNRLVLYRTIDLRCEQMLAESLLAEASWLLDLGVHPSS
SSPSRAIGYRQAMEYLAQCRKSGGISSEELFLSFLASFQQTSRNYVRRQLTWFRNEPRFC
WIDASQSLEQIIEYMVDDYHKPDGLIDSQVQMPSKEELKLLKCYQTKNRIFVSWEACAPI
LDWI
>scaffold-YHZW-2168583-Huperzia_selago-2_samples_combined
KVMVISGPTGVGKSRLAIALAKQIGGEIISADSVQVYKGLDVGSAKIPQINREGIPHHLL
DLVHPTQGYTAANFCDDARRATNDILSRKRVPIVVGGTGLYLRWYLYGKPCTPKSTEKVT
ALVNAELSGLSRKNDWDTAVQLLVKAGDQKTAKTISRNDWYRLHRALAIIKATGVPRVSY
PHVGNKIFAKELQYDFMCYFLHTRRDELYRSIDLRCEEML--------------------
------------------------------------------------------------
------------------------------------------------------------
----
>scaffold-ZZEI-2024518-Phylloglossum_drummondii
RVIVISGPTAVGKTRIALMLAKRLDGEIISADSVQVYKGLDVGSAKTAVDQREGVPHHLI
DIVHPTEEYSAGDF--------------CHIPIVIGGTGLYLRWYLHGAPGTPRPTEELT
ASVDAELSQLQIVGDWDSAVQLLAKAGDAETAYSLSKNDWYRLHRALLILKASGLPRSDF
------------------------------------------------------------
------------------------------------------------------------
------------------------------------------------------------
----
>scaffold-ZZOL-2007977-Selaginella_stauntoniana
RVIVISGPTAIGKSRLALALAQRLNGEIVSADSVQVYRGLDVGSAKTPLEEREGVPHHLL
DIVDPTDEYTAGAFFDDARRATYEVTSRGQVPIVVGGTGLYLRWYLNGKPGTPKESPEIT
AQVDAEVSALQKAGDWDGALEILEKAGDVLTAKSLTRNDWYRLRRALSIIKASGQPRTRF
SLGQKSVTAPETDYDFLCYFLYRRRIDLYRAIDARCEEMLAAGILAEASWLLDLRIQPGS
SPPSRAIGYRQAMEYLNECRCAGGVSSEEHFLKFLSSFQQASRNYARRQLTWFRNEPLFQ
WIDASQPLEKILDFLTDDFSRPADKIESRVEAIAKKELSLLKSYVAKNKIFVSSSACIPI
LEWI
>scaffold-AWOI-2002753-Diphyscium_foliosum
RVIIIAGPTAVGKTCLALALAKRLGGEIISADSVQVYKGLDVGSAKTPVHERAGVPHHLI
DIVDPTEDYTAGRFYDDARAATELVLASGSVPIVVGGTGMYLRWYLNGKVGAPKATKEVT
AAVEEEVDRFVEGGNWDAAVCMLADAGDPTTAQSLARNDWYRLRRALEIIKTSGQPRGAF
PNPRNVTGNANWDYDFQCYFLYQPRPNLYRGIDLRCEQMVQ-------------------
------------------------------------------------------------
------------------------------------------------------------
----
>scaffold-CMEQ-2085136-Orthotrichum_lyellii
RVVIIAGPTGVGKTRLALALAARLGGEIISADSVQVYRTLDIGSAKTPVHEREGIPHHLI
DVLDPSQDYTAGYFYDDARAATDLVLAKGSVPIVVGGTGMYLRWYMNGKLGAPKPTKEVF
VAVEEEVNRLIEGGGWDAGLRMLADAGDLTTGPSLVRNDWYRIRRALEIIKTSGQPRSAF
SKLKHVIDDAHWDYDFQCYFLYQPRPDLYRKIDQRCEQMVQEGLLEEASSLLDSGLQPNS
NSATKSIGYQQAMEFLMECDELDGVTTEERFLIFVEAFQRASRNYVKRQLTWFRNEQLFN
WIDATQPLEAMVDILVKEYKRPCDVSVKEARESSYTEEKRLKVYRTQNRIFSNGEAIKLI
LDWI
>scaffold-HRWG-2069996-Buxbaumia_aphylla
RVIIIAGPTAVGKTRLALALAKRLSCEIISADSVQVYRGLDIGSAKTPVHEREGIPHHLI
DIIDPAEDYTAGRFYDDARAATELVLANGSVPLVVGGTGMYLRWYMNGKVGAPKSTKEVT
VAVEEELDRLVEGGGWEAATCMLADAGDPTTAQSLARNDWYRLRRALEIIKTSGQPRGAF
QKLRNVIGNANWDYDFQCYFLYQPRPELYRSIDFRCEQMVEEGLLEETSWLLENGLQPNT
NSATRSIGYQLAMEFLIECQASAGVTTEDRFLLFLSAFQQASRNLVKRQLTWFRNEQLFS
WIDATQPLEVMVEALVEEYRRHGSVSSRKSKEASYNEGKLLKVYRAKNRIFCGSQACEHI
LRWI
>scaffold-HVBQ-2002905-Tetraphis_pellucida
TVVIIAGPTAVGKTRLALALAKRLGGEIISADSVQVYKGLDVGSAKTPVNEREGIPHHLI
DIVDATEDYTAGRFYDDARAATELVVAKGAVPIVVGGTGMYLRWYMNGKVGAPKATKEVS
KAVEEEVEHLMGGGDWDAAVAMLAEAGDPTGAHSLARNDWYRLHRALE------------
------------------------------------------------------------
------------------------------------------------------------
------------------------------------------------------------
----
>scaffold-IGUH-2004698-Leucodon_julaceus
RVVIIAGPTGVGKTRLALALAARLGGEIISADSVQVYRTLDVGSAKTPVHEREGIPHHLI
DIVDPYQDYTAGYFFDDARAATGLVLAKGSVPIVVGGTGMYLRWYMNGKVGAPKATEEVF
AAVEEEVNRLIEGGGWDAGLRMLADAGDSTTGPSLARND------------TSGQPRSAF
SILRNVIEGSHWDFDFQCYFLYQPRSDLYRKIDQRCEQMIQEGLMEEASSLLDSGLQPNS
SSATRSIGYQQAMEFLIECRELDGVTTEERFLIFLEAFQRASRNYVKRQLTWFRNEQLFN
WIDATQPLEALVDTLAKEYERPNDVSIREAKKSSYTEEKLLKVYRTKNRIFSNAEAIKLI
LDRI
>scaffold-KEFD-2057210-Encalypta_streptocarpa
------------------------------------------------------------
---------------------------KGSVPIVVGGTGLYLRWYMNGKVGAPKATKEVF
AAVEEEVDRLIEGGGWDAGLRMLADAGDSTTGPSLARNDWYRLRRALEIIKTSGRPRSAF
SK--NVIEGPNWDYDFHCYFLYQPRPDLYPKVDLRCEQMVQEGLLEEASSLLDSGLQPST
NSATRSIGYQLAMEFLMECRQMKGVTPEERFLLFLEEFQQASRNYCRRQVTWFRNEQLFN
WTDATQPLEAMVDALAKEYGRPNEVSVKEARKSSYTEDNLLKRY----------------
----
>scaffold-ORKS-2057655-Philonotis_fontana
RVVIIAGPTGVGKTRLALALAGRLGGEIISADSVQVYRTLDVGSAKTPVHEREGIPHHLI
DIVYPTQDYTAGYFYDDARAATELVLAKGSVPIVVGGTGMYLRWYMNGKVGAPKATKEVF
AAVEEEVDRLIEGGGWDAGLRMLADAGDPTTGPSLARNDWYRLRRALEIIKTSGQPRSAF
SKLRNLIEGAHWDYDFQCYFLYQPRPDLYRKIDQRCEQMVQEGLLEEASSLLDSGLQPNT
NSATRSIGYQLAMEFLMECRELDGVTTEERFLIFLEAFQRASRNYVKRQLTWFRNEQLFN
WIDATQPLEVMVDALVKEYERPNEVSVKEAKESSYTEEKLLKVYRTQNRIFSNSEAIKLI
LDWI
>scaffold-QKQO-2048072-Pseudotaxiphyllum_elegans
RVVIIAGPTGVGKTRLALALAARLGGEIISADSVQVYRTLDVGSAKTPMHEREGIPHHLI
DIVDPYQDYTAGYFFDDARAATGLVLAKGSVPIVVGGTGMYLRWYMNGKVGAPKATKEVF
AAVEEEVDRLIEGGGWDAGLRMLADAGDPTTGPSLARND------------TSGQPRSAF
SILRNVIEGSHWDFDFQCYFLYQPRPDLYRKIDQRCEQMIQEGLLEEASSLLDSGLQPNS
SSATRSIGYQQAMEFLMECRELDGVTTEERFLIFLEDFQRASRNYVKRQLTWFRNEQLFN
WIDATQPLEAMVDTLAKEYERPSEVSVREAKKSSYTEEKLLKVYRTKNRIFSNGEAIKLI
LDSI
>scaffold-QMWB-2011374-Anomodon_attenuatus
---FVA------------------------------------------------------
-------DYTAGYFFDDARAATALVLAKGSVPIVVGGTGMYLRWYMNGKVGAPKATKEVF
AAVEEEVDRLIEGGGWDAGLRMLTDAGDSTTGPSLARNDWYRLRRALEIIKTSGQPRSAF
SVL--LIEGSHWDFDFQCYFLYQPRPDLYRKIDQRCEQMIQEGLLEEASSLLDSGLQPNS
SSATRSIGYQQAMEFLMECRELDGVTTEERFLIFLEDFQRASRNYVKRQLTWFRNEQLFN
WIDATQPLEVVVDALAKEYERPNEVSVREAKKSSYTEEKLLKVYRTKNRIFLNGEAIKLI
LDSI
>scaffold-TMAJ-2176895-Neckera_douglasii
------------------------------------------------------------
--------YSASRFFKDARAATELVLARKRVPIVVGGTCTYLRWYMNGKAGAPKANPEMS
AAIDNEIRRLALPDGWDTAVHKLAQAGDPTTANNLSPNDWYHLHRALEVITVSGQPRGAF
PKPFNDGSEWDYDYDFQCYFLYQHRAELYHWIDYRCEQMLADGLLVEASWLLDLGLKPDT
SSASRGIGYQEAMEFLVECREAGGNTTEEKFFAFLSDFQHISRSLVKKQLAWFRS-----
------------------------------------------------------------
----
>scaffold-TMAJ-2183239-Neckera_douglasii
RVVIIAGPTGVGKTRLALALAARLGGEIISADSVQVYRTLDVGSAKTPVHEREGILHHLI
DIVDPYQDYTAGYFFDDARAATALVLAKGSVPIVVGGTGMYLRWYMNGKVGAPKATKEVF
AAVEEEVDRLIEGGGWDAGLRMLADAGDSTTGSSLARNDWYRLRRALEIIKTSGQPRSAF
SILRNVTEGSHWDFDFQCYFLYQPRPDLYRKIDQRCEQMIQEGLLEEASSLLDSGLQPNS
SSATRSIGYQQAMEFLMECRELDGVTTEERFLICLEDFQRASRNYVKRQLTWFRNEQLFN
WIDATQPLEALVDTLAKEYERPDEVSVREAKKSSYTEEKLLKAYRTKNRIFSNGEAIKLI
LDSI
>scaffold-UHLI-2004827-Sphagnum_recurvum
RVVVIAGPTAVGKTRVALGLAKRLGGEIVSADSVQVYVGLNIGSAKTPAHEREGVPHHLL
DIVLPTEDYTAGCFFDDARAATEDVLARGSVPIVVGGTGMYLRWYMNGKVGAPKATQEVS
AVVEAEIAQLVDGGGWEAAISMLVEAGDPHTAHSLTRNDWYRLRRALEIVKMSGQPRGAF
PKPKGDNVDVGFDYDFQCYFLYQSRVALYQAIDFRCEQMVAEGLLDEASWLLDLGVQPNS
NSASRAIGYQEAMKFLLECRAAEGISTEEDFLMFLSAFQQASRNLVRRQLTWFRNDQLFT
WIDVTQPLDDIVEGMAKEYLRPAGPSCRDSKEASYKDGKILKTYRTSNRIYSNSQACRNI
VEWV
>scaffold-VBMM-2053126-Claopodium_rostratum
RVVIIAGPTGVGKTCLALALAARLGGEIISADSVQVYRTLDVGSAKTPVHEREGIPHHLI
DIVDPYQDYTAGFFFDDARAATGLVLAKGSVPIVVGGTGMYLRWYMNGKVGAPKATKEVF
AAVEEEVDRLIEGGGWDAGLRMLADAGDSTTGPSLARNDWYRLRRALEILKTSGQPRSAF
SILRNVIEGSHWDFDFQCYFLYQPRPDLYRKIDQRCEQMIQEGLLEEASSLLDSGLQPNS
SSATRSIGYQQAMEFLMECRELDGVTTEERFLTFLEDFQRASRNYVKRQLTWFRNEQLFN
WIDATQPLEAMVDALANEYERPNEVSVREAKKSSYTEEKLLKVYRTKNKIFSNGEAIKLI
LDRI
>scaffold-VMXJ-2005153-Leucobryum_albidum
------------------------------------------------------------
--------------------------------------------YMNGKVGAPKATKEVF
AAVEEEVDRLIEGGGWDAGLRMLADAGDLTTGPSLARNDWYRLRRALEIIKTSGQPKSAF
SKLRNVIEGANWDYDFHCYFLYQPRPDLYRKIDQRCEQMVQEGLLEEASLLLNSGLQPST
SSATRSIGYQLAMEFLMECRELKGVTTVERFLIFLEEFQRASRNYVKRQLTWFRNEQFFN
WTDATQPLEVMVDALAKEYERPNEISVKEAKESSYKEEKLLKAYRTQNRIFPNSEALKQV
LDWI
>scaffold-VMXJ-2005154-Leucobryum_albidum
-------------------------GEIISADSVQVYKNLDVGSAKTPMQEREGIPHHLI
DIVGPSEDYTAGYFYDDARAATELVLSKGSVPIVVGGTGMYLRWYMNGKVGAPKATKEVF
AAVEEEVDRLIEGGGWDAGLRMLADAGDLTTGPSLARNDWYRLRRALEIIKTSGQPKSAF
SKLRNVIEGANWDYDFHCYFLYQPRPDLYRKIDQRCEQMVQEGLLEEASLLLNSGLQPST
SSATRSIGYQLAMEFLMECRELKGVTTVERFLIFLEEFQRASRNYVKRQLTWFRNEQFFN
WTDATQPLEVMVDALAKEYERPNEISVKEAKESSYKEEKLLKAYRTQNRIFPNSEALKQV
LDWI
>scaffold-WSPM-2003131-Loeskeobryum_brevirostre
KVVIIAGPTGVGKTRLALALAAR----IISADSVQVYRTLDVGSAKTPVHEREGIPHHLI
DIVDPYQDYTAGYFFDDARAATGLVLAKGSVPIVVGGTGMYLRWYMNGKVGAPKATKEVF
AAVEEEVDRLIEGGGWDAGLRMLADAGDSTTGPSLARNDWYRLRRALEIIKTSGQPRSAF
SMM--VIEGSHWDFDFQCYFLYQPRPDLYRKIDLRCEQMIQEGLLEEASSLLDSGLQPNS
SSATRSIGYQQAMEFLMECRELDGVTTEERFLIFLEAFQRASRNYVKRQLTWFRNEQLFN
WIDATQPLEALVDTLAKEYERPNEVSVREAKKSSYTEEKLLKVYRTKNRIFSNGEAIKLI
LDNI
>scaffold-YWNF-2006242-Hedwigia_ciliata
RVVVIAGPTAVGKSRVAIALAKQLGGEIISADSIQVYEGMNVGSAKTPLLEREGVPHHLL
DMVPPTEEYSASRFFKDARAATELVLARNRVPIVVGGTCTYLRWYMNGKAGAPKATREVS
AAIEGEIRRLARPGGWQDAVHRLAQAGDPATAYSLALNDWYHLHRALEVITVSGQPRGAF
PKPYNDGSEWDYDYDFQCYFLYQHRAELYHWIDLRCEQMVADGLLHEASWMLDLGLMPDT
SSASRGIGYQEAMEFLVECRKAGGTTTEEKFLAFLSDFQHVSRSLVKKQLTWFRSDKQFH
WIDASQPTDKILEALRKEYRRRPGPTELTGKHASYNEGKILKYYEVKNRIFTSSAGVAPV
LKWV
>scaffold-YWNF-2047172-Hedwigia_ciliata
--------TGVGKTRLALALAGRLGGEIISADSVQVYRTLDVGSAKTPEHEREGIPHHLI
NIVDPSQDYTAGYFYDDARAATDLVLAKESVPIVVGGTGMYLRWYMNGKVGAPKATKEVF
AAVEEEVDRLIEGGGWDAGLRMLADAGDPTTGPSLARNDWYRLRRALEIIKTSGQPRSAF
SKLRNVIEGAHWDYDFQCYFLYQPRPDLYRKVDHRCEQMVQEGLLEEASSLLDSGLQSNT
NSATRSIGYQLAMEFLMECRELDGVTTEERFLLFLEAFQRASRSLI--------------
------------------------------------------------------------
----
>scaffold-ZACW-2016457-Leucodon_brachypus
RVVIIAGPTGVGKTRLALALAARLGGEIISADSVQVYRTLDVGSAKTPVHEREGIPHHLI
DIVDSYQDYTAGYFFDDARAATGLVLAKGSVPIVVGGTGMYLRWYMNGKVGAPKATEEVF
AAVEEEVNRLIEGGGWDAGLRMLADAGDSTTGPSLARNDWYRLRRALEIIKTSGQPRSAF
SILRNVIEGSHWDFDFQCYFLYQPRSDLYRKIDQRCEQMIQEGLMEEASSLLDSGLQPNS
SSATRSIGYQQAMEFLIECRELDGVTTEERFLIFLEAFQRASRNYVKRQLTWFRNEQLFN
WIDATQPLEALVDTLAKEYERPNDVSVREAKKSSYTEEKLLKVYRTKNRIFSNAEAIKLI
LDRI
