# Supplementary material for: Water‐related innovations in land plants evolved by different patterns of gene cooption and novelty
Source: New Phytol. 2022 Feb 8;235(2):732–42. doi: 10.1111/nph.17981 (PMC9303528; doi:10.1111/nph.17981)
Supplement: Supplementary file 3 — Dataset S3 Fasta alignments and phylogenetic trees. [file NPH-235-732-s005.zip › Supplementary_Data_3_fasta_alignments_trees/Roots/Primary_roots/IPT9_Q9C5J6_1_1kp.treefile]

(Nannochloropsis_gaditana_EWM22660.1_trna_dimethylallyltransferase_9:1.0858997860,(((((((((((((Arabidopsis_thaliana_Q9C5J6_tRNA_dimethylallyltransferase_9_IPT9:0.0000023271,Arabidopsis_thaliana_F4K2Q7_Isopentenyltransferase_9_IPT9:0.0000023271)100:0.2719422689,(Brachypodium_distachyon_I1GV33:0.1493191646,Oryza_sativa_indica_A2YH79:0.1152523612)100:0.2554605108)99:0.0941792489,(Amborella_trichopoda_W1Q0J5:0.0000027825,Amborella_trichopoda_U5DC78:0.2433635743)100:0.2638507563)100:0.1584684803,(Ginkgo_biloba_Gb_23529:0.1593387198,(((Abies_alba_AALBA5B320373P1_partial_cds:0.0000026748,scaffold-VSRH-2055808-Abies_lasiocarpa:0.0000026485)55:0.0529318203,(((Picea_lambertina_PILA_22301:0.0054444621,scaffold-IIOL-2078726-Pinus_parviflora:0.0082806468)100:0.0060033867,(Picea_taeda_PITA_15604:0.5642165026,((Picea_taeda_PITA_42214:0.0000023271,scaffold-DZQM-2012853-Pinus_radiata:0.0082989637)77:0.0000028676,scaffold-MFTM-2015513-Pinus_jeffreyi:0.0000020254)100:0.0170034452)99:0.0104930500)100:0.0100877501,Pseudotsuga_menziesii_PSME_47426:0.1382365339)100:0.0174885779)55:0.0858763751,((((Sequoiadendron_giganteum_SEGI_11854:0.3351508169,Sequoiadendron_giganteum_SEGI_34325:0.0005937334)97:0.0236513212,(((scaffold-AIGO-2009876-Chamaecyparis_lawsoniana:0.0076563933,scaffold-UEVI-2009907-Fokienia_hodginsii:0.0117889101)100:0.0457248177,((scaffold-AUDE-2009765-Widdringtonia_cedarbergensis:0.0386864281,scaffold-OVIJ-2013558-Papuacedrus_papuana:0.0232034700)98:0.0025096438,scaffold-ETCJ-2061634-Pilgerodendron_uviferum:0.0387074948)100:0.0494047931)90:0.0082194123,(scaffold-XIRK-2011060-Athrotaxis_cupressoides:0.0273414786,scaffold-ZQVF-2004167-Cunninghamia_lanceolata-2_samples_combined:0.0460132202)67:0.0050248160)55:0.0072082717)48:0.0055693643,Sequoiadendron_giganteum_SEGI_25631:0.0490815947)99:0.1384055997,(((scaffold-CDFR-2010401-Manoao_colensoi:0.0476653343,(scaffold-JRNA-2008989-Phyllocladus_hypophyllus:0.0356357054,scaffold-JZVE-2006775-Parasitaxus_usta:0.0466371218)90:0.0030133346)54:0.0086976185,scaffold-OWFC-2008451-Halocarpus_bidwillii:0.0418878089)53:0.0053296882,(scaffold-HILW-2018720-Acmopyle_pancheri:0.0368339220,(scaffold-MHGD-2073256-Microcachrys_tetragona:0.0313788389,(scaffold-VGSX-2069766-Retrophyllum_minus:0.0112471257,scaffold-XLGK-2058372-Podocarpus_rubens:0.0199052589)100:0.0199065328)100:0.0029206492)100:0.0185376121)100:0.1218425052)70:0.0618795064)100:0.0709270632)100:0.0624921931)100:0.1368809273,(((((Azolla_filiculoides_s0225.g058918:0.2223000288,Salvinia_cucullata_v1.1_s0075.g017435:0.2096260821)100:0.0914262217,(((((((scaffold-AFPO-2073855-Blechnum_spicant_gametophyte:0.0000023271,scaffold-RWYZ-2025848-Blechnum_spicant___Athyrium_sp.-2_samples_combined:0.0000023271)80:0.0000023271,scaffold-URCP-2066366-Athyrium_filix-femina:0.0084063164)100:0.0264612754,((scaffold-CJNT-2079472-Polypodium_glycyrrhiza:0.0055964707,(scaffold-IXLH-2024690-Polypodium_hesperium-B_type:0.0000023271,scaffold-YLJA-2016307-Polypodium_amorphum:0.0111872084)100:0.0084025734)100:0.0215960477,scaffold-ORJE-2015937-Phymatosorus_grossus:0.0232011419)100:0.0700158830)66:0.0075384553,(scaffold-XWDM-2029675-Cystopteris_fragilis-2_samples_combined:0.0000026423,scaffold-XXHP-2089598-Cystopteris_fragilis-fronds:0.0116234048)100:0.0242904698)99:0.0769707522,scaffold-UJTT-2091372-Pityrogramma_trifoliata:0.1313842193)52:0.0257701339,((scaffold-DCDT-2014945-Gaga_arizonica:0.0442103714,(scaffold-XDDT-2013913-Argyrochosma_nivea:0.0314263310,scaffold-YCKE-2006437-Notholaena_montieliae:0.0308352690)100:0.0037329617)100:0.0272662685,(scaffold-WQML-2003346-Cryptogramma_acrostichoides:0.0000023271,scaffold-WQML-2003347-Cryptogramma_acrostichoides:0.0000023271)100:0.0766270022)62:0.0175662606)54:0.0520526030,scaffold-NDUV-2104205-Vittaria_appalachiana:0.1055054943)100:0.1184779489)100:0.1588027967,scaffold-MEKP-2106424-Dipteris_conjugata:0.2194035953)100:0.1300309176,(scaffold-RFMZ-2050691-Osmundastrum_cinnamomeum-B:0.0282545027,scaffold-VIBO-2077130-Osmunda_javanica:0.0214643401)100:0.0976957377)97:0.0891280320,scaffold-DFHO-2007590-Danaea_nodosa:0.2554772436)100:0.1911394301)100:0.1612879510,(((((((Selaginella_moellendorffii_D8SPM7:0.0027250916,scaffold-ZZOL-2007977-Selaginella_stauntoniana:0.0027040849)100:0.0027027185,Selaginella_moellendorffii_D8RG81:0.0000021191)100:0.0621445536,(scaffold-ABIJ-2038722-Selaginella_lepidophylla:0.0217523219,scaffold-LGDQ-2007956-Selaginella_apoda:0.0768892237)100:0.0574326219)100:0.0806154074,((scaffold-JKAA-2005524-Selaginella_wallacei:0.2552078157,scaffold-KUXM-2039977-Selaginella_selaginoides:0.1980687917)97:0.0239676258,scaffold-KJYC-2012749-Selaginella_willdenowii:0.2134401899)95:0.0351362865)100:0.1623179857,((scaffold-FITN-2016752-Treubia_lacunosa:0.0133024745,scaffold-PKOX-2013261-Isoetes_tegetiformans:0.0125474508)100:0.2140949741,(scaffold-FITN-2017377-Treubia_lacunosa:0.0105359393,((scaffold-PKOX-2005511-Isoetes_tegetiformans:0.0000023271,scaffold-PKOX-2005513-Isoetes_tegetiformans:0.0000023271)90:0.0000029636,scaffold-PKOX-2005512-Isoetes_tegetiformans:0.0000023271)100:0.0160246271)100:0.3688955696)91:0.0602450208)83:0.0497175438,((scaffold-GKAG-2011709-Huperzia_lucidula:0.0000028317,(scaffold-NYBX-2131045-Huperzia_selago-A:0.0000021155,scaffold-YHZW-2168583-Huperzia_selago-2_samples_combined:0.0000023271)99:0.0050902982)100:0.1270789581,scaffold-PQTO-2072588-Lycopodium_deuterodensum:0.1519315129)100:0.2166505122)81:0.0325175516,(((scaffold-ENQF-2082028-Lycopodium_annotinum:0.0000023059,scaffold-YHZW-2013734-Huperzia_selago-2_samples_combined:0.0628308829)98:0.0487260385,(scaffold-PQTO-2005150-Lycopodium_deuterodensum:0.0325554345,scaffold-WAFT-2064622-Diphasiastrum_digitatum:0.0512990919)97:0.0224755917)98:0.0461267726,scaffold-ZZEI-2024518-Phylloglossum_drummondii:0.1519579775)100:0.1025838913)86:0.0890497083)82:0.0530750662,(((((Marchantia_polymorpha_A0A176VXW6:0.0178691676,(scaffold-HMHL-2006889-Marchantia_paleacea-non_mycorrizal:0.0000029440,((scaffold-IHWO-2007823-Marchantia_paleacea-mycorrizal:0.0000023271,scaffold-LFVP-2007143-Marchantia_paleacea-2_samples_combined:0.0000023271)81:0.0000023271,scaffold-LFVP-2007144-Marchantia_paleacea-2_samples_combined:0.0000023271)89:0.0000028780)100:0.0121626490)100:0.0383286771,scaffold-WJLO-2030672-Ricciocarpos_natans:0.0714248043)99:0.0459977974,scaffold-TXVB-2013554-Lunularia_cruciata:0.0459203931)99:0.0442107485,Marchantia_polymorpha_A0A176W584:0.2929376157)100:0.1118150426,(((scaffold-BNCU-2018587-Radula_lindenbergiana:0.2335331456,scaffold-KRUQ-2018617-Porella_navicularis:0.0896781456)88:0.0296547270,(((scaffold-IRBN-2161265-Scapania_nemorosa:0.0749396951,scaffold-OFTV-2126399-Barbilophozia_barbata:0.0445937698)100:0.0414942404,scaffold-YBQN-2002927-Odontoschisma_prostratum:0.0693526369)100:0.0719871025,scaffold-WZYK-2006971-Bazzania_trilobata:0.0631039452)100:0.0768175615)89:0.0461153641,((scaffold-JHFI-2017448-Pellia_neesiana:0.0000022363,scaffold-PIUF-2009463-Pellia_sp.__cf_epiphylla__L.__Corda_:0.0178319364)100:0.1845266967,scaffold-YFGP-2106803-Pallavicinia_lyellii:0.1971183650)100:0.0392200528)100:0.1373997654)100:0.1816200698)85:0.0485447477,(((((Physcomitrella_patens_A9U281:0.1988707344,(Physcomitrella_patens_A9SYC2:0.0000023271,Physcomitrella_patens_A9SYC6:0.0000026832)77:0.0000020197)97:0.1565478302,(Fontinalis_antipyretica_22223-RA___mRNA___locus_124595_3232_4459_-__translate_table__standard_:0.1222557208,(Fontinalis_antipyretica_23773-RA___mRNA___locus_126541_12087_13148_-__translate_table__standard_:0.0070642604,Fontinalis_antipyretica_13488-RA___mRNA___locus_178283_49551_50612____translate_table__standard_:0.0070319998)100:0.0502407604)100:0.3173020226)90:0.1139789174,Fontinalis_antipyretica_18934-RA___mRNA___locus_138986_1708_3718____translate_table__standard_:1.0680690774)100:0.4297636555,((((Physcomitrella_patens_L7RGE2_tRNA-isopentenyltransferase_IPT5:0.0000023271,Physcomitrella_patens_A9RKP1:0.0000023271)100:0.1668525765,((Fontinalis_antipyretica_14734-RA___mRNA___locus_174133_12885_16722____translate_table__standard_:0.0241752455,scaffold-TMAJ-2176895-Neckera_douglasii:0.0197501615)100:0.0843066081,scaffold-YWNF-2006242-Hedwigia_ciliata:0.0403628702)96:0.0269399394)94:0.0155201086,(Physcomitrella_patens_A9SC20:0.0455645610,Physcomitrella_patens_L7RGK2_tRNA-isopentenyltransferase_IPT4:0.0000025876)100:0.1481503562)94:0.0181875599,((Physcomitrella_patens_A9TPE9:0.1497562107,Physcomitrella_patens_A9TW02:0.1540668614)100:0.0574817903,Fontinalis_antipyretica_15164-RA___mRNA___locus_180948_26607_36165____translate_table__standard_:0.1994218212)60:0.0004490527)100:0.2090059884)94:0.0910560492,(((((((Physcomitrella_patens_A9SMX8:0.0027168890,(Physcomitrella_patens_B3XXG1_Isopentenyl_transferase_PpIPT1:0.0000023271,Physcomitrella_patens_A4ZZA3_tRNA-isopentenyltransferase_IPT1:0.0000023271)69:0.0000023271)100:0.0882967877,scaffold-KEFD-2057210-Encalypta_streptocarpa:0.0730421357)88:0.0238942018,(scaffold-VMXJ-2005153-Leucobryum_albidum:0.0000023271,scaffold-VMXJ-2005154-Leucobryum_albidum:0.0000023117)100:0.0542304812)95:0.0216404869,((((Fontinalis_antipyretica_01505-RA___mRNA___locus_180307_33170_37917_-__translate_table__standard_:0.0308416063,((Pleurozium_schreberi_maker-scaffold_956-augustus-gene-0.62-mRNA-1_gene_maker-scaffold_956-augustus-gene-0.62_name_maker-scaffold_956-augustus-gene-0.62_seq_id_scaffold_956_type_cds:0.0137854014,((Pleurozium_schreberi_maker-scaffold_956-augustus-gene-0.62-mRNA-2_gene_maker-scaffold_956-augustus-gene-0.62_name_maker-scaffold_956-augustus-gene-0.62_seq_id_scaffold_956_type_cds:0.0000023271,((scaffold-QKQO-2048072-Pseudotaxiphyllum_elegans:0.0083471777,scaffold-VBMM-2053126-Claopodium_rostratum:0.0217484306)60:0.0030415095,(scaffold-QMWB-2011374-Anomodon_attenuatus:0.0289836943,scaffold-TMAJ-2183239-Neckera_douglasii:0.0160901957)76:0.0030838676)65:0.0027654318)28:0.0000021383,scaffold-WSPM-2003131-Loeskeobryum_brevirostre:0.0139568562)12:0.0000027835)37:0.0002648971,(scaffold-IGUH-2004698-Leucodon_julaceus:0.0026349889,scaffold-ZACW-2016457-Leucodon_brachypus:0.0027861948)100:0.0217595803)94:0.0109460470)100:0.0341244023,scaffold-CMEQ-2085136-Orthotrichum_lyellii:0.0702373006)100:0.0147920695,scaffold-ORKS-2057655-Philonotis_fontana:0.0087180273)62:0.0000023879,scaffold-YWNF-2047172-Hedwigia_ciliata:0.0460280754)89:0.0139815359)100:0.1291210599,(scaffold-AWOI-2002753-Diphyscium_foliosum:0.0565435082,scaffold-HRWG-2069996-Buxbaumia_aphylla:0.1088945342)63:0.0242263859)97:0.0157471101,scaffold-HVBQ-2002905-Tetraphis_pellucida:0.1156758594)100:0.1118111071,scaffold-UHLI-2004827-Sphagnum_recurvum:0.2008829523)96:0.0448824209)96:0.2203546222)74:0.0527779371,((((Anthoceros_agrestis_BONN_evm.model.Sc2ySwM_362.2160.1_EVM_AagrBONN_evm.TU.Sc2ySwM_362.2160___Sc2ySwM_362_9514686-9516014_-_:0.0036712959,(Anthoceros_punctactus_evm.model.utg000137l.36.1_EVM_Apun_evm.TU.utg000137l.36___utg000137l_421653-423300___:0.0057472076,Anthoceros_punctactus_evm.model.utg000141l.63.1_._Apun_evm.TU.utg000141l.63___utg000141l_252642-253970_-_:0.0057710269)98:0.0020849135)100:0.7136205751,(((Anthoceros_agrestis_BONN_evm.model.Sc2ySwM_362.390.1_EVM_AagrBONN_evm.TU.Sc2ySwM_362.390___Sc2ySwM_362_1717668-1718942_-_:0.0000023271,(scaffold-BSNI-2010431-Anthoceros_agrestis-B:0.0000023271,scaffold-TWUW-2010344-Anthoceros_agrestis-A:0.0000023271)95:0.0000023271)99:0.0138974748,Anthoceros_punctactus_evm.model.utg000138l.135.1_EVM_Apun_evm.TU.utg000138l.135___utg000138l_768608-770696___:0.0055334586)99:0.0154307937,Anthoceros_angustus_009031_locus_scaffold42_size995885_72891_74267___len_1377:0.0308178047)100:0.3300130297)100:0.2201038093,(scaffold-AKXB-2011225-Phaeomegaceros_coriaceus:0.0883610193,(scaffold-FAJB-2012523-Paraphymatoceros_hallii:0.0411200400,(((scaffold-RXRQ-2019286-Phaeoceros_carolinianus-sporophyte:0.0000023271,scaffold-RXRQ-2019287-Phaeoceros_carolinianus-sporophyte:0.0000023271)100:0.0094270838,scaffold-WEEQ-2008459-Phaeoceros_carolinianus-gametophyte_1575:0.0046934908)100:0.0047617968,(((scaffold-WCZB-2004192-Phaeoceros_carolinianus-gametophyte:0.0000023271,scaffold-WCZB-2004196-Phaeoceros_carolinianus-gametophyte:0.0000023271)97:0.0000023271,scaffold-WCZB-2004195-Phaeoceros_carolinianus-gametophyte:0.0000023271)94:0.0000028971,scaffold-ZFRE-2111202-Phaeoceros_carolinianus-sporophyte_1575:0.0139350415)98:0.0039265331)100:0.0589402070)100:0.1187447980)100:0.1096339531)88:0.0460073984,(((((((Anthoceros_agrestis_BONN_evm.model.Sc2ySwM_368.2293.1_._AagrBONN_evm.TU.Sc2ySwM_368.2293___Sc2ySwM_368_10007835-10009220_-_:0.0000000000,scaffold-BSNI-2008385-Anthoceros_agrestis-B:0.0000000000):0.0000000000,scaffold-TWUW-2052465-Anthoceros_agrestis-A:0.0000000000):0.0000023271,scaffold-BSNI-2008384-Anthoceros_agrestis-B:0.0000023271)100:0.0090778797,Anthoceros_angustus_003088_locus_scaffold8_size2231600_1499908_1501125___len_1218:0.0113352769)100:0.0042668797,scaffold-ZFRE-2024125-Phaeoceros_carolinianus-sporophyte_1575:0.0409505590)100:0.1331221426,((scaffold-FAJB-2012120-Paraphymatoceros_hallii:0.0358324226,(scaffold-WCZB-2120145-Phaeoceros_carolinianus-gametophyte:0.0131082262,scaffold-WEEQ-2015192-Phaeoceros_carolinianus-gametophyte_1575:0.0089664803)100:0.0328606935)100:0.0774093950,scaffold-UCRN-2051875-Megaceros_flagellaris:0.1892960417)100:0.1209430465)70:0.0353609465,scaffold-ANON-2007795-Leiosporoceros_dussii-B:0.2378143492)100:0.0941826796)99:0.1168713598)81:0.1424445505,((((scaffold-HKZW-2000347-Mesotaenium_caldariorum:0.2755207906,scaffold-JOJQ-2006861-Cylindrocystis_cushleckae:0.2473268731)94:0.0574123856,(((scaffold-QWFV-2018550-Bambusina_borreri:0.0000023271,scaffold-QWFV-2018551-Bambusina_borreri:0.0000023271)100:0.1650649857,scaffold-RPRU-2036075-Staurodesmus_omearii:0.1427143482)100:0.1146830969,scaffold-YSQT-2033242-Penium_exiguum:0.2649711257)98:0.1412350963)77:0.0341825994,((((scaffold-HKZW-2003640-Mesotaenium_caldariorum:0.3295911959,scaffold-NBYP-2005997-Mesotaenium_kramstae:0.2082064253)96:0.0813396914,((scaffold-RPGL-2114613-Cylindrocystis_brebissonii-M2853:0.0000023271,scaffold-YLBK-2036692-Cylindrocystis_brebissonii-2_samples_combined:0.0000023271)100:0.0909275396,(scaffold-YLBK-2041426-Cylindrocystis_brebissonii-2_samples_combined:0.0000023271,scaffold-YOXI-2051922-Cylindrocystis_brebissonii-M2213:0.0047340183)99:0.0514488569)100:0.2702714200)90:0.0441217413,scaffold-WSJO-2008166-Mesotaenium_braunii:0.2998058363)56:0.0069599561,scaffold-WDCW-2006674-Mesotaenium_endlicherianum:0.3690110875)58:0.0228534264)97:0.0482410191,scaffold-QPDY-2003877-Coleochaete_irregularis:0.5022341590)76:0.0617627041)66:0.0684536320,Klebsormidium_flaccidum_A0A1Y1HNI6_Isopentenyltransferase:0.5399966624)72:0.1159877294,(Bathycoccus_prasinos_K8EES8_tRNA_delta_2_-isopentenylpyrophosphate_transferase:0.9114753473,scaffold-AZZW-2017698-Chlorokybus_atmophyticus:0.8027602830)92:0.1575913529)79:0.1085366369,Cyanophora_paradoxa_ConsensusfromContig38430:0.6989310323)93:0.1055761445,Cyanidioschyzon_merolae_M1V7E6_tRNA_isopentenyltransferase:0.5863521504);
