# Supplementary material for: Water‐related innovations in land plants evolved by different patterns of gene cooption and novelty
Source: New Phytol. 2022 Feb 8;235(2):732–42. doi: 10.1111/nph.17981 (PMC9303528; doi:10.1111/nph.17981)
Supplement: Supplementary file 3 — Dataset S3 Fasta alignments and phylogenetic trees. [file NPH-235-732-s005.zip › Supplementary_Data_3_fasta_alignments_trees/Roots/Primary_roots/LATD_D2IU94_1_1kp.fasta]

>Pinus_pinaster_AQX43138.1_NPF_family_transporter
MAMAEQRTGAQALQLYESPRPRRNERHDSFAIIHHFNLCFATFGRAAGNEKAEAADEKRQKDEEPRTTAGWKTMPFIIGN
EACEKLAVAGLGSNMVVYLVTQYNMKKVAATNMLNIWSGTTSLATLPGAFLADSYLGRFWAITIGCFSYLLGMSILTATA
VIPRLRPSACSAVEKKLKRCERASAGQFALLVLVFAFKAIGSAGVRPSNMAFGADQFEQEGEKGKKRVQSFFNWYYFSSS
LALIVSLTVIVYIQSNVSWGIGFGICTAFMVISTGFFLLGRRTYRHEVPRGSAFTGFAQVIVASIRKRSLLLPSDSSQLY
HGEQTGLKPRPANQFRFLNRAAIITEGDIRPDGSSPVSSWRVCSVQQIEELKSIMRTVPIFSCGIANQITNSQQHTFSVL
QALSMDRRLGSKGFQIPAGSFSVFSLLVLIAWLPFYDRVIVPMARRVTKDNRGITMFQRMGIGFFISALSMLVAGLVEVK
RRNTALSHGLADQPSAIVPISALWLVPQFCIAGLAEAFHTVGNLEFFYDQFPATMRSTAIAMSSCTAALGHYLSATIVTV
VHNTTGRDGRPDWLDDNLNRGHLEYFYWLLSTMEALNVIYFVVCARWYKCADRRAMNVNLDASASCHEMECMQP


>Arabidopsis_thaliana_Q9LYD5_Protein_NRT1_PTR_FAMILY_1.3_NPF1.3
MDQEALLVGRTLLKRGIPTIPFILASQALEKLAYFGLVPNMILFLTVEYGMGTAEAANILFLWSAATNFFPLVGAFIADSYTGRFPLIGFGSSISLTGMVLLWLTTIIRPECDKLTNVCQPTTLLKSVLLYSFFALTAIGAGGVRSSCLAFAADQLQPNQTSRVTTSSLETLFNWYYFSVMVACFLSQSLLVFVQTTYGWQIGFGVSVAAMALSVALFFAASPYYVRFQKPTRNSRNPWKLCRVQQVEDLKSLINVIPIWSTGIILSLVTACQVSFIVLQAKTMDRHTFIQGFEIPPGSYGIFLVISFLLFLGLYDLVIVPLLSWALREPFRLGVMVRMWAGYVISVLCISALAATEYARRKTARDESGTKLSAMWLLPYMILGGIAEALNTIAQNEFFYSELPKTMSSVATTLSSLNMAAASLISSWIITIVDVTTYGSWITENIDEGHLDYYYWLLVGLSLLNVLYFVWCKKSYGKCSI
>Arabidopsis_thaliana_Q9M817_Protein_NRT1_PTR_FAMILY_1.2_NPF1.2
MENPPNETEAKQIQTNEGKKTKGGIITMPFIIANEAFEKVASYGLLPNMIMYLIRDYRFGVAKGTNVLFMWSAASNFTPLLGAFLSDSYLGRFLTISIASLSSFLGMVLLWLTAMLPQVKPSPCDPTAAGSHCGSSTASQLALLYSAFALISIGSGGIRPCSLAFGADQLDNKENPKNERVLESFFGWYYASSAVAVLIAFTGIVYIQEHLGWKIGFGVPAVLMLIAALLFILASPLYVTRGVTKSLFTGLAQAIVAAYKKRKLSLPDHHDSFDCYYHMKDSEIKAPSQKLRFLNKACLISNREEEIGSDGFALNPWRLCTTDKVEELKALIKVIPIWSTGIMMSINTSQSSFQLLQATSMDRRLSRHGSSFQVPAGSFGMFTIIALALWVILYDRAVIPLASKIRGRPFRLSVKLRMGLGLFMSFLAMAISAMVESFRRKKAISQGYANNSNAVVDISAMWLVPQYVLHGLAEALTAIGQTEFFYTEFPKSMSSIAASLFGLGMAVASLLASVVLNAVNELTSRNGKESWVSDNINKGHYNYYYWVLAIMSFINVIYYVICSWSYGPLVDQVRNGRVNGVREEEELIDIVGKGFEKEDLSPVVKTN
>Arabidopsis_thaliana_Q8LPL2_Protein_NRT1_PTR_FAMILY_1.1_NPF1.1
MENPPDQTESKETLQQPITRRRTKGGLLTMPFIIANEGFEKVASYGLLQNMILYLMSDYRLGLVKGQTVLFMWVAATNFMPLVGAFLSDSYLGRFLTIVIASLSSLLGMVVLWLTAMLPQVKPSPCVATAGTNCSSATSSQLALLYTAFALISIGSGGIRPCSLAFGADQLDNKENPKNERVLESFFGWYYASSSVAVLIAFTVIVYIQDHLGWKIGFGIPAILMLLAGFLFVFASPLYVKRDVSKSLFTGLAQVVAAAYVKRNLTLPDHHDSRDCYYRLKDSELKAPSDKLRFLNKACAISNRDEDLGSDGLALNQWRLCTTDQVEKLKALVKVIPVWSTGIMMSINVSQNSFQLLQAKSMDRRLSSNSTFQIPAGSFGMFTIIALISWVVLYDRAILPLASKIRGRPVRVNVKIRMGLGLFISFLAMAVSATVEHYRRKTAISQGLANDANSTVSISAMWLVPQYVLHGLAEALTGIGQTEFFYTEFPKSMSSIAASLFGLGMAVANILASVILNAVKNSSKQGNVSWIEDNINKGHYDYYYWVLAILSFVNVIYYVVCSWSYGPTVDQVRNDKVNGMRKEEEEVIKLN

>Amborella_trichopoda_W1NRY5
MSIGAGGIRPCSLAFGANQIDRSENNPKTHSVLQTFFNWYYVSVALPLMTAVTVIVYIQEVKGWVVCFGVPVILMAISSLLFVIGSRNYVKQEVQGSVFTGLFQMVVAAIEKKHQVLPLDNLDLYYHKGSKLATPTQYVRQLNKACMITNPTEDLNPDGSA
>Amborella_trichopoda_W1NPK6
MGAGLLALTGSMVVAALVEGARRKGALQVPEVKMSALWLVPQYWLARIAEALRVPRDEAYCAAGDSGAGKPQNCLNLPIV
>Amborella_trichopoda_W1NTW0
MENSHIHHESKRGFAERKGGMKTMPFIIANETFEKVASYGLQANMILYLMTEYNLNPVSAAKILFTWSATSNFMPIIGAFVSDSYLGRFRVITLGSIATLLGMIILWLTAAIPNTRPPSCPTQKTCFLPSPSQIAILLTSFALMSIGTGGIRPCSLAFGADQLAQSKSDPKTGRTLQRFFNWYYVSVGLSVMIAVTVIVYIQDVKGWIVGFGVPVILMALSTAFFTLGSPFYVKKEAQQSVFTGLFQVVAAAIKKRHQVLPIDNIDGMYYHRGSKLATPTQELRSLNKACMITDPAKDLKPDGSAQNPWTLCTVQQVEDLKSLIKVFPIWSTGITISIAMLQHGFPVLQATAMDRHLGPNFQIPAGSFGVFSLLALTAWVAIYEPIIGRVLKKLTGKRPSNLFRLGAGLLISTGSMAVAALVESARLKEAHRTPEKKMSALWLIPQHCLAGIAEALNFIGQIEFYYTECPKNMSSVGVALLSLGMAVGNLLGDVVLTIVDGVSRNLSGVSWVPRDINKGHYDYYYWVLAIMSLVNFFYFLLCSWLYRYRKDFVVKGVDTKEYDEEILSKSRELPLPIR

>Brachypodium_distachyon_I1HRU4
METQEGDAHSSESDAPKVKEKGGFVALPFIIANEMLEKVAGFGLNTNMIMYLTKQYHLSNVTAGAMLFVWAAAANFAPIPGALIADMYIGRFMAISLGSVACLTGIVFLWLSAMIHGARPAPCGAGIVPEQCMPPGPRHLAWLIAGFTFLSIGAGGIRPCSMAFGADQFSRHPKEKRARILQAYFNAYYASIGVAFTVAVTVIVYVQDNVGWKAGFAVPMGLMMLSAVSFLLGSRLYIKEKGSRQMFSGIGAAFTAAIKNRRVRLPVKTEDGVYYHLKDCKLTVPTDKLRFLNKACMISNSEEALPAHSDVAASECRGLCTVDQVEQLKSAIRILPIWSSTVFLAQAMSQNYAVLQANEMDRRVGVGRFHVPGCSLTMFNMVTMSLWSGSYDRWIAPVLQRITGNPRGLTMKQRIGAGLVLATAGMVVSAAVEGARRRLALSGGGGTMSAFWLVPQFALMGLAEAFGVIGELEFFYTELPKSMASFSMALLYMAMGVGNLVNSLIVKVVHEASRHGGRTSWLSSDLNLGHYDYYYWLLACLGALNFVYFLCCGWAYGEEGKNVEWEEEAETERPMA
>Brachypodium_distachyon_I1HRU5
MEVSGMEKALPVPEGRKKGGLRTIPFIISNEIFEKVATFGLQANMILYLTKRYHLTAATSTIVLYNWSAVSNFLPISGAVLADAYLGRFRVIAIGSVVSLMGMCVLLTTAILPVFKTSPECSAHPRECTRLPCQLPLLFTSFLLMSLGSGGIRPCTLAFGADQLDTRDNSAKNVRTLQTFFNWYYTVLGLSIVFASLVIVYIQETKGWVIGFAVPVVLMLVALSLFLLGSSFYLRADADRSVILGIVQVLVVSYKNRHDPLPAEAADASCFHNKPGVRPRAPTNRLRYLNRACVLRNPSKLTNGVDDGAACGDDPWTVCTVQQVEDAKAVIRVLPIWSTAIVPGVLVGQQMFPVLQASNMERRMGGLEIPAASFGVFSIVTLTVWVAVYDRVLVGPLSRLTGRARGLSLRQRMGLGLIIFAVAMGVAARTETLRRAAAIAEGLRDVDPQTTGRTVRMSAMRLVPQHCLMGLAEALNLIGQIEFYYSEFPKTMSSIGVSLLALGMGCGALLGSAIVGIISRATGADGRDSWVSSNLNRGHYDYYYMVLAGLSVANFVYFVWCGWTYGEEGQNRVMATEDEEEDVQKW
>Oryza_sativa_indica_A2WVB2
MEEALSKKTTSKGGLRTIPFIISNEVFEKVATFGLHANMILYLTERYHMTAATGTVVLYFWNALSNFLPIFGAVLSDSCLGRFRVIALGSVVSLAGMCLLWLTAILPADRRTPECEARRDDCQLVPWQLPLLFASFVLMSVGSGGIRPCALAFGADQLDRRDNSARNVRTLQTFFNWYYTVLGLSIVLASTVIVYIQQAKGWVIGFAVPVVLMLTALTLLLLGSPFYLKAEADRSVLVGLVQVLVASYRKRRGPLPPETADASRFHNRAGYKPRTPSNRLRWLNRACALGDNPDKEVNPDDGSARDPWTLCTVQQVEDVKAAVRVLPIWSTGFMPGVIIGQQMFPVLQAKTMERRVGGLEIPAASFGVFSILTLTVWVAVYDRALVRPLSRLTGHARGVTLRQRMGIGLALFAVAMAVAARTEAARRAEALAEGLRDYGPQSGRAVRMSAMRLVPQHCITGLAEALNLIGQIEFYYSEFPKTMSSIGVSLLALGMGFGSVAGSAIVGAINAGTRSGGGRDSWLSSNLNRGHYDYYYLVLAALCVANLAYFVWCGWAYGEEGQNRVTAEEEAVEDTKTKEEQQQKL
>Oryza_sativa_indica_A2WVB1
MEHSLVAEAEAQVFFKAKAKGGFRALPFIISNEILEKVAGFGLNINFITYLNMQYHLSHANAGSLLFVWGAVSNFAPIPGAVIADMYLGRFIVVAIGSIACFVGMVFLWLSAMIPGARPPPCDMRASPELCAPPEARHMAWLLAGFVFLSVGAGGVRPCSMAFGADQFSRHPKERRSRILQVYFNAYYGSIGVAFMVAVTVVVYVQDNLGWKVGLAVPTCLMLLSAASFLLGSGLYIKDRGSKRMFAGIGAAVAAAVRYRRAWLPAKTEDGVYHHLKDCKLTVPTDRLRFLNKACMIRNTKEDKSGSGGADGISDRGRLCTVDQVEQLKSAIRVMPIWSSTIFLAQAMNQYFAVPQADAMDRRVGAGGFRVPSGTFAVFNMLTMSLWSGCYDRWTAPALRRLTGNPRGLTMKQRIGGGLVFGTAAMAAAAVVEAARRRQALGGGGMSAFWLVPQYALAGLAEAFGVIGVIEFFYTELPKSMASFSMALLYMALGAGSLVGSLIIKLVHEVSRRGGRTSWLAEDLNAGRYDYYYWLLAGLGAVNFVCFLWCGWAYGEEGQNVEWEDEGEGETTIA
>Oryza_sativa_indica_A2X4C1
MSLGASGVRPCCLAFAEDQIAHWDEAQKDRALRGLFSWYYVSVGFAQIVAVTILVYFQDQVGWKVGFGISAAVMLSITLVNLAASPFYVKMKPQRSIWISLLQVVVVSLKNRHLVLPKTYQSAQFHNASGLRELVPSEKMRFLNKACILRYHATNVSDGAGRTNSWNICTVEQVENLKSALSVIPMWSAMIMTFLIQSSSFGVLQAATMDRRVGTKKFQLPAGSISIFEIITFTIWSGCYDRYIVPFLRRITGRQQVLTLKQRMGIGVSLSIASMLVASAVETYRRKVAVKGGLQHDAKGTLEMSVLWLAPQYVIIGLAGAFSSIGQIEFYYAVLPKSMGSFVLALLFFGAGVASIIATLVIKAINLITGRNGMAPWLSNNLNEGHYNYYYFLLAVLGAIDLIYFIVCSYVFDERTQNMSLETSGDAKDMVEFQG
