# Supplementary material for: Water‐related innovations in land plants evolved by different patterns of gene cooption and novelty
Source: New Phytol. 2022 Feb 8;235(2):732–42. doi: 10.1111/nph.17981 (PMC9303528; doi:10.1111/nph.17981)
Supplement: Supplementary file 3 — Dataset S3 Fasta alignments and phylogenetic trees. [file NPH-235-732-s005.zip › Supplementary_Data_3_fasta_alignments_trees/Roots/Primary_roots/LATD_D2IU94_1_1kp.fasta.aln.trimmed]

>Pinus_pinaster_AQX43138.1_NPF_family_transporter
MAQKDEEPRTTAGWKTMPFIIGNEACEKLAVAGLGSNMVVYLVTQYNMKKVAATNMLNIW
SGTTSLATLPGAFLADSYLGRFWAITIGCFSYLLGMSILTATAVISACSALKRCEASAGQ
FALLVLVFAFKAIGSAGVRPSNMAFGADQFE-QEGEKGKKRVQSFFNWYYFSSSLALIVS
LTVIVYIQSNVSWGIGFGICTAFMVISTGFFLLGRRTYRHEVPRGSAFTGFAQVIVASIR
KRSLLLPSDSSQ-LYHQTGLKPRPANQFRFLNRAAIITEGDIR-PDGSSVSSWRVCSVQQ
IEELKSIMRTVPIFSCGIANQITNSHTFSVLQALSMDRRLGGFQIPAGSFSVFSLLVLIA
WLPFYDRVIVPMARRVTKDNRGITMFQRMGIGFFISALSMLVAGLVEVKRRNTALSHAIV
PISALWLVPQFCIAGLAEAFHTVGNLEFFYDQFPATMRSTAIAMSSCTAALGHYLSATIV
TVVHNTTGRDGRPDWLDDNLNRGHLEYFYWLLSTMEALNVIYFVVCARWYKCADRRVNLD
ASASCHEM
>Arabidopsis_thaliana_Q9LYD5_Protein_NRT1_PTR_FAMILY_1.3_NPF1.3
MDLLVGRTLLKRGIPTIPFILASQALEKLAYFGLVPNMILFLTVEYGMGTAEAANILFLW
SAATNFFPLVGAFIADSYTGRFPLIGFGSSISLTGMVLLWLTTIIRPCDKTNVCQTTLLK
SVLLYSFFALTAIGAGGVRSSCLAFAADQLQNQTSRVTTSSLETLFNWYYFSVMVACFLS
QSLLVFVQTTYGWQIGFGVSVAAMALSVALFFAASPYYVRFQ------------------
----------------------KPTRNSR---------------------NPWKLCRVQQ
VEDLKSLINVIPIWSTGIILSLVTAVSFIVLQAKTMDRHTFGFEIPPGSYGIFLVISFLL
FLGLYDLVIVPLLSWALREPFRLGVMVRMWAGYVISVLCISALAATEYARRKTARDESGT
KLSAMWLLPYMILGGIAEALNTIAQNEFFYSELPKTMSSVATTLSSLNMAAASLISSWII
TIVDVTT----YGSWITENIDEGHLDYYYWLLVGLSLLNVLYFVWCKKSYGKCSI-----
--------
>Arabidopsis_thaliana_Q9M817_Protein_NRT1_PTR_FAMILY_1.2_NPF1.2
MEQTNEGKKTKGGIITMPFIIANEAFEKVASYGLLPNMIMYLIRDYRFGVAKGTNVLFMW
SAASNFTPLLGAFLSDSYLGRFLTISIASLSSFLGMVLLWLTAMLSPCDPGSHCGSTASQ
LALLYSAFALISIGSGGIRPCSLAFGADQLDNKENPKNERVLESFFGWYYASSAVAVLIA
FTGIVYIQEHLGWKIGFGVPAVLMLIAALLFILASPLYVTRGVTKSLFTGLAQAIVAAYK
KRKLSLPDHHDSDCYYKDSEIKAPSQKLRFLNKACLISNREEEISDGFALNPWRLCTTDK
VEELKALIKVIPIWSTGIMMSINTSSSFQLLQATSMDRRLSSFQVPAGSFGMFTIIALAL
WVILYDRAVIPLASKIRGRPFRLSVKLRMGLGLFMSFLAMAISAMVESFRRKKAISQAVV
DISAMWLVPQYVLHGLAEALTAIGQTEFFYTEFPKSMSSIAASLFGLGMAVASLLASVVL
NAVNELTSRNGKESWVSDNINKGHYNYYYWVLAIMSFINVIYYVICSWSYGPLVDQGRVN
GVREEEEL
>Arabidopsis_thaliana_Q8LPL2_Protein_NRT1_PTR_FAMILY_1.1_NPF1.1
MEQPITRRRTKGGLLTMPFIIANEGFEKVASYGLLQNMILYLMSDYRLGLVKGQTVLFMW
VAATNFMPLVGAFLSDSYLGRFLTIVIASLSSLLGMVVLWLTAMLSPCVAGTNCSATSSQ
LALLYTAFALISIGSGGIRPCSLAFGADQLDNKENPKNERVLESFFGWYYASSSVAVLIA
FTVIVYIQDHLGWKIGFGIPAILMLLAGFLFVFASPLYVKRDVSKSLFTGLAQVVAAAYV
KRNLTLPDHHDSDCYYKDSELKAPSDKLRFLNKACAISNRDEDLSDGLALNQWRLCTTDQ
VEKLKALVKVIPVWSTGIMMSINVSNSFQLLQAKSMDRRLSTFQIPAGSFGMFTIIALIS
WVVLYDRAILPLASKIRGRPVRVNVKIRMGLGLFISFLAMAVSATVEHYRRKTAISQSTV
SISAMWLVPQYVLHGLAEALTGIGQTEFFYTEFPKSMSSIAASLFGLGMAVANILASVIL
NAVKN-SSKQGNVSWIEDNINKGHYDYYYWVLAILSFVNVIYYVVCSWSYGPTVDQDKVN
GMRKEEEE
>Amborella_trichopoda_W1NRY5
------------------------------------------------------------
------------------------------------------------------------
----------MSIGAGGIRPCSLAFGANQIDSENNPKTHSVLQTFFNWYYVSVALPLMTA
VTVIVYIQEVKGWVVCFGVPVILMAISSLLFVIGSRNYVKQEVQGSVFTGLFQMVVAAIE
KKHQVLPLDNLDLYYHKGSKLATPTQYVRQLNKACMITNPTEDLPDGSA-----------
------------------------------------------------------------
------------------------------------------------------------
------------------------------------------------------------
------------------------------------------------------------
--------
>Amborella_trichopoda_W1NPK6
------------------------------------------------------------
------------------------------------------------------------
------------------------------------------------------------
------------------------------------------------------------
------------------------------------------------------------
------------------------------------------------------------
----------------------------MGAGLLALTGSMVVAALVEGARRKGALQVPEV
KMSALWLVPQYWLARIAEALRV-----------PRDEAYCAAGDSGAGKPQNCLNLPIV-
------------------------------------------------------------
--------
>Amborella_trichopoda_W1NTW0
MESKRGFAERKGGMKTMPFIIANETFEKVASYGLQANMILYLMTEYNLNPVSAAKILFTW
SATSNFMPIIGAFVSDSYLGRFRVITLGSIATLLGMIILWLTAAIPSCPTQKTCFPSPSQ
IAILLTSFALMSIGTGGIRPCSLAFGADQLASKSDPKTGRTLQRFFNWYYVSVGLSVMIA
VTVIVYIQDVKGWIVGFGVPVILMALSTAFFTLGSPFYVKKEAQQSVFTGLFQVVAAAIK
KRHQVLPIDNIDMYYHRGSKLATPTQELRSLNKACMITDPAKDLPDGSAQNPWTLCTVQQ
VEDLKSLIKVFPIWSTGITISIAMLHGFPVLQATAMDRHLGNFQIPAGSFGVFSLLALTA
WVAIYEPIIGRVLKKLTGK--RPSNLFRLGAGLLISTGSMAVAALVESARLKEAHRTPEK
KMSALWLIPQHCLAGIAEALNFIGQIEFYYTECPKNMSSVGVALLSLGMAVGNLLGDVVL
TIVDGVSRNLSGVSWVPRDINKGHYDYYYWVLAIMSLVNFFYFLLCSWLYRYRKDFGVDT
KEYDEEIL
>Brachypodium_distachyon_I1HRU4
MESDAPKVKEKGGFVALPFIIANEMLEKVAGFGLNTNMIMYLTKQYHLSNVTAGAMLFVW
AAAANFAPIPGALIADMYIGRFMAISLGSVACLTGIVFLWLSAMIAPCGAPEQCMPGPRH
LAWLIAGFTFLSIGAGGIRPCSMAFGADQFSRHPKEKRARILQAYFNAYYASIGVAFTVA
VTVIVYVQDNVGWKAGFAVPMGLMMLSAVSFLLGSRLYIKEKGSRQMFSGIGAAFTAAIK
NRRVRLPVKTEDGVYYKDCKLTVPTDKLRFLNKACMISNSEEALSDVAASECRGLCTVDQ
VEQLKSAIRILPIWSSTVFLAQAMSQNYAVLQANEMDRRVGRFHVPGCSLTMFNMVTMSL
WSGSYDRWIAPVLQRITGNPRGLTMKQRIGAGLVLATAGMVVSAAVEGARRRLALSG-GG
TMSAFWLVPQFALMGLAEAFGVIGELEFFYTELPKSMASFSMALLYMAMGVGNLVNSLIV
KVVHEASRHGGRTSWLSSDLNLGHYDYYYWLLACLGALNFVYFLCCGWAYGEEGKNVEWE
EEAETERP
>Brachypodium_distachyon_I1HRU5
MELPVPEGRKKGGLRTIPFIISNEIFEKVATFGLQANMILYLTKRYHLTAATSTIVLYNW
SAVSNFLPISGAVLADAYLGRFRVIAIGSVVSLMGMCVLLTTAILSPCSAPRECTRLPCQ
LPLLFTSFLLMSLGSGGIRPCTLAFGADQLDRDNSAKNVRTLQTFFNWYYTVLGLSIVFA
SLVIVYIQETKGWVIGFAVPVVLMLVALSLFLLGSSFYLRADADRSVILGIVQVLVVSYK
NRHDPLPAEAADSCFHPGVRPRAPTNRLRYLNRACVLRNPSKLTDDGAADDPWTVCTVQQ
VEDAKAVIRVLPIWSTAIVPGVLVGQMFPVLQASNMERRMGGLEIPAASFGVFSIVTLTV
WVAVYDRVLVGPLSRLTGRARGLSLRQRMGLGLIIFAVAMGVAARTETLRRAAAIAERTV
RMSAMRLVPQHCLMGLAEALNLIGQIEFYYSEFPKTMSSIGVSLLALGMGCGALLGSAIV
GIISRATGADGRDSWVSSNLNRGHYDYYYMVLAGLSVANFVYFVWCGWTYGEEGQNATED
EEEDVQKW
>Oryza_sativa_indica_A2WVB2
MEALSKKTTSKGGLRTIPFIISNEVFEKVATFGLHANMILYLTERYHMTAATGTVVLYFW
NALSNFLPIFGAVLSDSCLGRFRVIALGSVVSLAGMCLLWLTAILTPCEARDDCQLVPWQ
LPLLFASFVLMSVGSGGIRPCALAFGADQLDRDNSARNVRTLQTFFNWYYTVLGLSIVLA
STVIVYIQQAKGWVIGFAVPVVLMLTALTLLLLGSPFYLKAEADRSVLVGLVQVLVASYR
KRRGPLPPETADSRFHAGYKPRTPSNRLRWLNRACALDNPDKEVDDGSARDPWTLCTVQQ
VEDVKAAVRVLPIWSTGFMPGVIIGQMFPVLQAKTMERRVGGLEIPAASFGVFSILTLTV
WVAVYDRALVRPLSRLTGHARGVTLRQRMGIGLALFAVAMAVAARTEAARRAEALAERAV
RMSAMRLVPQHCITGLAEALNLIGQIEFYYSEFPKTMSSIGVSLLALGMGFGSVAGSAIV
GAINAGTSGGGRDSWLSSNLNRGHYDYYYLVLAALCVANLAYFVWCGWAYGEEGQNAEEE
AVEDTKTK
>Oryza_sativa_indica_A2WVB1
MEQVFFKAKAKGGFRALPFIISNEILEKVAGFGLNINFITYLNMQYHLSHANAGSLLFVW
GAVSNFAPIPGAVIADMYLGRFIVVAIGSIACFVGMVFLWLSAMIPPCDMPELCAPEARH
MAWLLAGFVFLSVGAGGVRPCSMAFGADQFSRHPKERRSRILQVYFNAYYGSIGVAFMVA
VTVVVYVQDNLGWKVGLAVPTCLMLLSAASFLLGSGLYIKDRGSKRMFAGIGAAVAAAVR
YRRAWLPAKTEDGVYHKDCKLTVPTDRLRFLNKACMIRNTKEDKGGADGSDRGRLCTVDQ
VEQLKSAIRVMPIWSSTIFLAQAMNQYFAVPQADAMDRRVGGFRVPSGTFAVFNMLTMSL
WSGCYDRWTAPALRRLTGNPRGLTMKQRIGGGLVFGTAAMAAAAVVEAARRRQALGG---
GMSAFWLVPQYALAGLAEAFGVIGVIEFFYTELPKSMASFSMALLYMALGAGSLVGSLII
KLVHEVSRRGGRTSWLAEDLNAGRYDYYYWLLAGLGAVNFVCFLWCGWAYGEEGQNVEWE
DEGEGETT
>Oryza_sativa_indica_A2X4C1
------------------------------------------------------------
------------------------------------------------------------
----------MSLGASGVRPCCLAFAEDQIAHWDEAQKDRALRGLFSWYYVSVGFAQIVA
VTILVYFQDQVGWKVGFGISAAVMLSITLVNLAASPFYVKMKPQRSIWISLLQVVVVSLK
NRHLVLPKTYQSAQFHSGLRELVPSEKMRFLNKACILRYHATNVSDGAGTNSWNICTVEQ
VENLKSALSVIPMWSAMIMTFLIQSSSFGVLQAATMDRRVGKFQLPAGSISIFEIITFTI
WSGCYDRYIVPFLRRITGRQQVLTLKQRMGIGVSLSIASMLVASAVETYRRKVAVKGGTL
EMSVLWLAPQYVIIGLAGAFSSIGQIEFYYAVLPKSMGSFVLALLFFGAGVASIIATLVI
KAINLITGRNGMAPWLSNNLNEGHYNYYYFLLAVLGAIDLIYFIVCSYVFDERTQNMSLE
TSGDAKDM
