# Supplementary material for: Water‐related innovations in land plants evolved by different patterns of gene cooption and novelty
Source: New Phytol. 2022 Feb 8;235(2):732–42. doi: 10.1111/nph.17981 (PMC9303528; doi:10.1111/nph.17981)
Supplement: Supplementary file 3 — Dataset S3 Fasta alignments and phylogenetic trees. [file NPH-235-732-s005.zip › Supplementary_Data_3_fasta_alignments_trees/Roots/Primary_roots/LATD_D2IU94_1_1kp.treefile]

(Pinus_pinaster_AQX43138.1_NPF_family_transporter:0.9778693331,(((Arabidopsis_thaliana_Q9LYD5_Protein_NRT1_PTR_FAMILY_1.3_NPF1.3:0.9547484492,(Arabidopsis_thaliana_Q9M817_Protein_NRT1_PTR_FAMILY_1.2_NPF1.2:0.0984251639,Arabidopsis_thaliana_Q8LPL2_Protein_NRT1_PTR_FAMILY_1.1_NPF1.1:0.1484243447)100:0.3339466852)70:0.1267891053,((Amborella_trichopoda_W1NRY5:0.2304041888,Amborella_trichopoda_W1NTW0:0.1368558789)69:0.0959875594,Amborella_trichopoda_W1NPK6:1.0312703387)89:0.2511414453)58:0.0987178516,(Brachypodium_distachyon_I1HRU5:0.1594560957,Oryza_sativa_indica_A2WVB2:0.1747955593)100:0.4341449600)66:0.0916598352,((Brachypodium_distachyon_I1HRU4:0.1743991058,Oryza_sativa_indica_A2WVB1:0.2067861092)100:0.4106659740,Oryza_sativa_indica_A2X4C1:0.7833420531)92:0.1387544758);
