# Supplementary material for: Water‐related innovations in land plants evolved by different patterns of gene cooption and novelty
Source: New Phytol. 2022 Feb 8;235(2):732–42. doi: 10.1111/nph.17981 (PMC9303528; doi:10.1111/nph.17981)
Supplement: Supplementary file 3 — Dataset S3 Fasta alignments and phylogenetic trees. [file NPH-235-732-s005.zip › Supplementary_Data_3_fasta_alignments_trees/Roots/Primary_roots/P450_BRox62_Q8VZC2_1_1kp.fasta]

>Lygodium_japonicum_BAQ20602.1_ent-kaurenoic_acid_oxidase_1
MAAAAAIGDLNVTDAGGPLLTDYFGVLAGGSYAVTLVIGSAVIPLLALVLCRFNSWYYEPSLRPSQAPLPPGDMGWPIFG
NMLQFLFAFKWGDPQSFIGNYIKRYKRIGVYKAYMFGQPTVLATTPEACKFVLMGDEVFASGWPKSTEALMGRKSFTSIP
PHEHRRLRRLTSATVNGPAALSKFMPRLQALATATMAQWAAQCAATGRPLPLLIELRKLTFNIIAEMFMGYSPGPKCDTV
ERYYRHLNDGVRAMPIDLPGTAYHTALKSRRRLVELLQEAIDERREAMEKEAGLRKEDMLETLMLTQDEDGSRLTDEEVI
DLLLMYLNAGHESSAHTIMWILILLRAHPQYLAKVKEEQLEIRKNKKPNEILNWEDYRKMTYLSQVVDETLRLINISPMV
FRKSLEDVEFNGYTIPKGWHVQTWMRQVHLDPQVYPDPLKFDPDRWEREIPKAGAFIPFGAGAHMCPGNDFAKLEIALFI
HYAALFYEFTPVSPNATVIYLPHPRPKDWYPVRVQKIGHFEYTS


>Arabidopsis_thaliana_Q8L7D5_Cytochrome_P450_708A2_CYP708A2
MSFVWSAAVWVIAVAAVVISKWLYRWSNPKCNGKLPPGSMGLPIIGETCDFFEPHGLYEISPFVKKRMLKYGPLFRTNIFGSNTVVLTEPDIIFEVFRQENKSFVFSYPEAFVKPFGKENVFLKHGNIHKHVKQISLQHLGSEALKKKMIGEIDRVTYEHLRSKANQGSFDAKEAVESVIMAHLTPKIISNLKPETQATLVDNIMALGSEWFQSPLKLTTLISIYKVFIARRYALQVIKDVFTRRKASREMCGDFLDTMVEEGEKEDVIFNEESAINLIFAILVVAKESTSSVTSLAIKFLAENHKALAELKREHAAILQNRNGKGAGVSWEEYRHQMTFTNMVINETLRMANMAPIMYRKAVNDVEIKGYTIPAGWIVAVIPPAVHFNDAIYENPLEFNPWRWEGKELRSGSKTFMVFGGGVRQCVGAEFARLQISIFIHHLVTTYDFSLAQESEFIRAPLPYFPKGLPIKISQSL
>Arabidopsis_thaliana_Q1PFG4_Cytochrome_P450_family_protein_CYP702A1
MVEVYELLTVMVSLIVVKLFHWIYQSKNPKPNEKLPPGSMGFPIIGETFEFMKPHDAFQFPTFIKERIIRYGPIFRTSLFGAKVIISTDIELNMEIAKTNHAPGLTKSIAQLFGENNLFFQSKESHKHVRNLTFQLLGSQGLKLSVMQDIDLLTRTHMEEGARRGCLDVKEISSKILIECLAKKVTGDMEPEAAKELALCWRCFPSGWFRFPLNLPGTGVYKMMKARKRMLHLLKETILKKRASGEELGEFFKIIFEGAETMSVDNAIEYIYTLFLLANETTPRILAATIKLISDNPKVMKELHREHEGIVRGKTEKETSITWEEYKSMTFTQMVINESLRITSTAPTVFRIFDHEFQVGSYKIPAGWIFMGYPNNHFNPKTYDDPLVFNPWRWEGKDLGAIVSRTYIPFGAGSRQCVGAEFAKLQMAIFIHHLSRDRWSMKIGTTILRNFVLMFPNGCEVQFLKDTEVDNSSGSNPDCCNG
>Arabidopsis_thaliana_Q6NPN1_CYP87A2
MWALLIWVSLLLISITHWVYSWRNPKCRGKLPPGSMGFPLLGESIQFFKPNKTSDIPPFIKERVKKYGPIFKTNLVGRPVIVSTDADLSYFVFNQEGRCFQSWYPDTFTHIFGKKNVGSLHGFMYKYLKNMVLTLFGHDGLKKMLPQVEMTANKRLELWSNQDSVELKDATASMIFDLTAKKLISHDPDKSSENLRANFVAFIQGLISFPFDIPGTAYHKCLQGRAKAMKMLRNMLQERRENPRKNPSDFFDYVIEEIQKEGTILTEEIALDLMFVLLFASFETTSLALTLAIKFLSDDPEVLKRLTEEHETILRNREDADSGLTWEEYKSMTYTFQFINETARLANIVPAIFRKALRDIKFKDYTIPAGWAVMVCPPAVHLNPEMYKDPLVFNPSRWEGSKVTNASKHFMAFGGGMRFCVGTDFTKLQMAAFLHSLVTKYRWEEIKGGNITRTPGLQFPNGYHVKLHKKRD
>Arabidopsis_thaliana_Q8L7C0_Cytochrome_P450_family_702_subfamily_A_polypeptide_5_CYP702A5
MVEVYEFWAVIVSLIVVKLCHWIYQWKNPKGNGKLPPGSMGYPIIGETFEFMKLHDAIQLPTFVKEKLLRHGPVFRTSLFGGKVIISTDIGLNMEIAKTNHIPGMPKSLERLFGATNLFVNKDTHKHARSLTNQFLGSQALKLRMIQDIDFLARTHMKEGARKGCLDVKETASKIVIECLSKKVMGEMEPEAAKELTLCWTFFPRDWFRFAWNFPGTGVYRIVKARNRMMKVIKETVVKKRASGKKLGEFFETIFGDTESVTMSIEIATEYIFTLFVLANETTPGVLAATIKLISDNPKVMQELRREHEGIVQDKIKKDETADLTWEDYKSMTFTQMVINESLRITSTVPTVLRIIDHEIQFGDYTIPAGWIFMGYPYVHFNPEKYDDPLAFNPWRWKT
>Arabidopsis_thaliana_Q9LN73_Cytochrome_P450_family_87_subfamily_A_polypeptide_2_CYP87A2
MWALLIWVSLLLISITHWVYSWRNPKCRGKLPPGSMGFPLLGESIQFFKPNKTSDIPPFIKERVKKYGPIFKTNLVGRPVIVSTDADLSYFVFNQEGRCFQSWYPDTFTHIFGKKNVGSLHGFMYKYLKNMVLTLFGHDGLKKMLPQVEMTANKRLELWSNQDSVELKDATASMIFDLTAKKLISHDPDKSSENLRANFVAFIQGLISFPFDIPGTAYHKCLQGRAKAMKMLRNMLQERRENPRKNPSDFFDYVIEEIQKEGTILTEEIALDLMFVLLFASFETTSLALTLAIKFLSDDPEVLKRLTEEHETILRNREDADSGLTWEEYKSMTYTFQFINETARLANIVPAIFRKALRDIKFKEFVNDTDYTIPAGWAVMVCPPAVHLNPEMYKDPLVFNPSRWEGSKVTNASKHFMAFGGGMRFCVGTDFTKLQMAAFLHSLVTKYRWEEIKGGNITRTPGLQFPNGYHVKLHKKRD
>Arabidopsis_thaliana_O23385_Cytochrome_P450_like_protein
MEIAKASSQLRATESVTRIFGENNPFLQSKEIHKYVRNLTSRFVGPEGLKTRLIHDIDNLLRNDVENGARNGSFDVREATIKMVGELIAKKIMGETESEAVKELGLCWSAFRTSWFQFSYNIPGTTVYRLVKARRKAAKLLKALILKKKASKEGLGDFLDIIFDEMEKDGTALDIDKAVNLIFVFFILSQETTPGVQGAVVKLVADHPSVMEELQREHEAIVQNRADKDTGVTWEEYKSMTFTHMVIKESLRFTSTQPTVHRIPDQDVQIGAQARSFRKMLDILVNTVVELEPHALKMFNNDVDQKMLDLQYNVMHKNFQRDCS
>Arabidopsis_thaliana_Q8VZC2_cytochrome_P450
MSSIWNVAMLMVALVVVRISHWLYRWSNPKCPGKLPPGSMGFPIIGETLDFFKPCGVEGIPTFVKKRMIRYGPLFRTNIFGSKTVVSTDPDVIHQIFRQENTSFELGYPDIFVKVFGKDNLFLKEVFIHKYLQKITMQILGSEGLKQTMLGNMDKATRDHIRSIASQGSFNVRKEVENLVVAYMTPKLISNLKPETQSKLIDNLNAFNLDWFKSFLRLSTWKAVTKALKSREEAIQVMKDVLMMRKETREKQEDFLNTLLEELEKDGSFFDQGSAINLIFLLAFALREGTSSCTALAVKFISKDPKVLAELKREHKAIVDNRKDKEAGVSWEEYRHNMTFTNMVSNEVLRLANTTPLLFRKAVQDVEIKGYTIPAGWIVAVAPSAVHFDPAIYENPFEFNPWRWEGKEMIWGSKTFMAFGYGVRLCVGAEFSRLQMAIFLHHLVAYYDFSMVQDSEIIRSPFHQYTKDLLINISQSPTK
>Arabidopsis_thaliana_O23384_Cytochrome_P450_like_protein
MVSLFLVKIFHWVYQWRNPKTNGKLPPGSMGFPFIGETFEFFKPHDALQFSTFIKDRVLRFFADFSSIHLSFFRTSLFGDKAIISMDMELNLEMAKANSVPGVTKSVIRLFGENNLFLQSKESHKHVRNLTFQLLGPQGLKSRMIEDVDLLARTYMEEGARNGYLDVKETSSKILIGCLAKKVMGEMEPEAAKELALCWRYFQSGWFRFFLNLPGTGVYKMMKVLFVQYTEADISWQARKRMMKLLRKTVLTKRASGEELGEFFNIIFGEMEGEGETMSVENAVEYIYTFFLVANETTPRILAATVKFISDHPKVKQELQREHEEIVRGKAEKEGGLTWEDYKSMHFTQMVINESLRIISTAPTVLRVLEHDFQVGDYTIPAGWTFMGYPHIHFNSEKYEDPYAFNPWRWEGKDLGAIVSKTFIPFGAGRRLCVGAEFAKMQMAVFIHHLFRYRWSMKSGTTIIRSFMLMFPGGCDVQISEDTEVDK
>Arabidopsis_thaliana_Q9LXH8_Cytochrome_P450-like_protein
MNLFWNTGFCVIVLVVARVGHWWYQWSNPKSNGKLPPGSMGFPIIGETLDFFKPYGFYEISPYLKKKMLRYGPLFRTNILGVKTVVSTDKDVNMEILRQENKSFILSYPDGLMKPLGKDSLFLKIGNIHKHIKQITLHLLSSEGLKRKILKDMDRVTREHLSSKAKTGRLDVKDAVSKLIIAHLTPKMMSNLKPQTQAKLMGIFKAFTFDWFRTSYLISAGKGLYNTLWACREGMREIKDIYTMRKTSEEKYDDFLNTAIEESEKAGELLNENAIITLIFTLSCVTQDTTSKAICLAVKFLLENPKVLAELKKEHEVILESREDKEGGVTWEEYRHKMTFTNMKSGYTIPAGWIVMIIPSVVHFDPEIYENPFEFNPWRWEGKELRAGSKTFMVFGTGLRQCAGAEFARLQISVFLHHLVTTYNFSLHQDCEVLRVPAAHLPNGISINISKCPKK
>Arabidopsis_thaliana_Q9SHY7
MVEVYELLTVMVSLIVVKLFHWIYQSKNPKPNEKLPPGSMGFPIIGETFEFMKPHDAFQFPTFIKERIIRYGPIFRTSLFGAKVIISTDIELNMEIAKTNHAPGLTKSIAQLFGENNLFFQSKESHKHVRNLTFQLLGSQGLKLSVMQDIDLLTRTHMEEGARRGCLDVKEISSKILIECLAKKVTGDMEPEAAKELALCWRCFPSGWFRFPLNLPGTGVYKMMKARKRMLHLLKETILKKRASGEELGEFFKIIFEGAETMSVDNAIEYIYTLFLLANETTPRILAATIKLISDNPKVMKELHREHEGIVRGKTEKETSITWEEYKSMTFTQMVINESLRITSTAPTVFRIFDHEFQVGSYKIPAGWIFMGYPNNHFNPKTYDDPLVFNPWRWEGKDLGAIVSRTYIPFGAGSRQCVGAEFAKLQMAIFIHHLSRDSQSFYLHVIYLIYGLKVVNEDRNHNTSKLCTHVSKWM
>Arabidopsis_thaliana_F4IDV9_Cytochrome_P450_family_87_subfamily_A_polypeptide_2_CYP87A2
MWALLIWVSLLLISITHWVYSWRNPKCRGKLPPGSMGFPLLGESIQFFKPNKTSDIPPFIKERVKNDVDMCRYGPIFKTNLVGRPVIVSTDADLSYFVFNQEGRCFQSWYPDTFTHIFGKKNVGSLHGFMYKYLKNMVLTLFGHDGLKKMLPQVEMTANKRLELWSNQDSVELKDATASMIFDLTAKKLISHDPDKSSENLRANFVAFIQGLISFPFDIPGTAYHKCLQGRAKAMKMLRNMLQERRENPRKNPSDFFDYVIEEIQKEGTILTEEIALDLMFVLLFASFETTSLALTLAIKFLSDDPEVLKRLTEEHETILRNREDADSGLTWEEYKSMTYTFQFINETARLANIVPAIFRKALRDIKFKDYTIPAGWAVMVCPPAVHLNPEMYKDPLVFNPSRWEGSKVTNASKHFMAFGGGMRFCVGTDFTKLQMAAFLHSLVTKYRWEEIKGGNITRTPGLQFPNGYHVKLHKKRD
>Arabidopsis_thaliana_F4J4C0_Cytochrome_P450_superfamily_protein
MNLFWNTGFCVIVLVVARVGHWWYQWSNPKSNGKLPPGSMGFPIIGETLDFFKPYGFYEISPYLKKKMLRYGPLFRTNILGVKTVVSTDKDVNMEILRQENKSFILSYPDGLMKPLGKDSLFLKIGNIHKHIKQITLHLLSSEGLKRKILKDMDRVTREHLSSKAKTGRLDVKDAVSKLIIAHLTPKMMSNLKPQTQAKLMGIFKAFTFDWFRTSYLISAGKGLYNTLWACREGMREIKDIYTMRKTSEEKYDDFLNTAIEESEKAGELLNENAIITLIFTLSCVTQDTTSKAICLAVKFLLENPKVLAELKKEHEVILESREDKEGGVTWEEYRHKMTFTNMVINESLRITNLAPMLFRKAVKDVEIKGYTIPAGWIVMIIPSVVHFDPEIYENPFEFNPWRWEGKELRAGSKTFMVFGTGLRQCAGAEFARLQISVFLHHLVTTYNFSLHQDCEVLRVPAAHLPNGISINISKCPKK
>Arabidopsis_thaliana_F4K051_Cytochrome_P450_family_708_subfamily_A_polypeptide_2_CYP708A2
MDRRGKYWAGPMWIGLSMCGSGSDTILECRLRLFKLQRQNQMSFVWSAAVWVIAVAAVVISKWLYRWSNPKCNGKLPPGSMGLPIIGETCDFFEPHGLYEISPFVKKRMLKYGPLFRTNIFGSNTVVLTEPDIIFEVFRQENKSFVFSYPEAFVKPFGKENVFLKHGNIHKHVKQISLQHLGSEALKKKMIGEIDRVTYEHLRSKANQGSFDAKEAVESVIMAHLTPKIISNLKPETQATLVDNIMALGSEWFQSPLKLTTLISIYKVFIARRYALQVIKDVFTRRKASREMCGDFLDTMVEEGEKEDVIFNEESAINLIFAILVVAKESTSSVTSLAIKFLAENHKALAELKREHAAILQNRNGKGAGVSWEEYRHQMTFTNMVINETLRMANMAPIMYRKAVNDVEIKGYTIPAGWIVAVIPPAVHFNDAIYENPLEFNPWRWEGKELRSGSKTFMVFGGGVRQCVGAEFARLQISIFIHHLVTTYDFSLAQESEFIRAPLPYFPKGLPIKISQSL
>Arabidopsis_thaliana_Q9SYN2
MSSIWNVAMLMVALVVVRISHWLYRWSNPKCPGKLPPGSMGFPIIGETLDFFKPCGVEGIPTFVKKRMIRYGPLFRTNIFGSKTVVSTDPDVIHQIFRQENTSFELGYPDIFVKVFGKDNLFLKEVFIHKYLQKITMQILGSEGLKQTMLGNMDKATRDHIRSIASQGSFNVRKEVENLVVAYMTPKLISNLKPETQSKLIDNLNAFNLDWFKSFLRLSTWKAVTKALKSREEAIQVMKDVLMMRKETREKQEDFLNTLLEELEKDGSFFDQGSAINLIFLLAFALREGTSSCTALAVKFISKDPKVLAELKREHKAIVDNRKDKEAGVSWEEYRHNMTFTNMVSNEVLRLANTTPLLFRKAVQDVEIKGKYYLEVIHMGFGWLWQGKEMIWGSKTFMAFGYGVRLCVGAEFSRLQMAIFLHHLVAYYDFSMVQDSEIIRSPFHQYTKDLLINISQSPTK
>Arabidopsis_thaliana_F4I3H7_Cytochrome_P450_family_protein_CYP708A1
MNNLISLDIMKEMWGVALSFVIALVVVKISLWLYRWANPNCSGKLPPGSMGFPVIGETVEFFKPYSFNEIHPFVKKRMFKHGGSLFRTNILGSKTIVSTDPEVNFEILKQENRCFIMSYPEALVRIFGKDNLFFKQGKDFHRYMRHIALQLLGPECLKQRFIQQIDIATSEHLKSVSFQGVVDVKDTSGRLILEQMILMIISNIKPETKSKLIESFRDFSFDLVRSPFDPSFWNALYNGLMARSNVMKMLKRMFKERREEATSDDSKYGDFMETMIYEVEKEGDTINEERSVELILSLLIASYETTSTMTALTVKFIAENPKVLMELKREHETILQNRADKESGVTWKEYRSMMNFTHMVINESLRLGSLSPAMFRKAVNDVEIKGYTIPAGWIVLVVPSLLHYDPQIYEQPCEFNPWRWEGKELLSGSKTFMAFGGGARLCAGAEFARLQMAIFLHHLVTTFGKPS
>Arabidopsis_thaliana_A8MSB6_Cytochrome_P450_family_702_subfamily_A_polypeptide_5_CYP702A5
MVEVYEFWAVIVSLIVVKLCHWIYQWKNPKGNGKLPPGSMGYPIIGETFEFMKLHDAIQLPTFVKEKLLRHGPVFRTSLFGGKVIISTDIGLNMEIAKTNHIPGSQALKLRMIQDIDFLARTHMKEGARKGCLDVKETASKIVIECLSKKVMGEMEPEAAKELTLCWTFFPRDWFRFAWNFPGTGVYRIVKARNRMMKVIKETVVKKRASGKKLGEFFETIFGDTESVTMSIEIATEYIFTLFVLANETTPGVLAATIKLISDNPKVMQELRREHEGIVQDKIKKDETADLTWEDYKSMTFTQMVINESLRITSTVPTVLRIIDHEIQFGDYTIPAGWIFMGYPYVHFNPEKYDDPLAFNPWRWKT
>Arabidopsis_thaliana_Q8S9I7
MENFLQGSMGYPIIGETFEFMKPHDAIQLPTFVKEKVLRHGPVFRTSLFGGKVIISTDIGLNMEIAKTNHIPGMPKSLARLFGANNLFVNKDTHKHARSLTNQFLGSQALKLRMLQDIDFLVRTHLKEGARKGSLDIKETTSKIIIECLAKKVMGEMEPDAAKELTLCWTFFPREWFGFAWNIPGTGVYRMVKARNRMMKVLKETVLKKRASGEELGDFFKTIFGDTERGVKTISLESATEYIFTLFLLANETTPAVLAATIKLISDHPKVMQELQREHEGIVRDKIEKNEKADLTWEDYKSMTFTQMVINESLRITSTVPTVLRIIDHEFQFGEYTIPAGWIFMGYPYVHFNAEKYDDPLAFNPWRWKGKDLSAIVSRTYIPFGSGSRLCVGAEFVKLKMAIFIHHLSRYRWSMKTETTLLRRFVLILPRGSDVQILEDTKAK
>Arabidopsis_thaliana_A8MS53_Cytochrome_P450_family_702_subfamily_A_polypeptide_5_CYP702A5
MVEVYEFWAVIVSLIVVKLCHWIYQWKNPKGNGKLPPGSMGYPIIGETFEFMKLHDAIQLPTFVKEKLLRHGPVFRTSLFGGKVIISTDIGLNMEIAKTNHIPGMPKSLERLFGATNLFVNKDTHKHARSLTNQFLGSQALKLRMIQDIDFLARTHMKEGARKGCLDVKETASKIVIECLSKKVMGEMEPEAAKELTLCWTFFPRDWFRFAWNFPGTGVYRIVKARNRMMKVIKETVVKKRASGKKLGEFFETIFGDTESVTMSIEIATEYIFTLFVLANETTPGVLAATIKLISDNPKVMQELRREHEGIVQDKIKKDETADLTWEDYKSMTFTQMVINESLRITSTVPTVLRIIDHEIQFGDYTIPAGWIFMGYPYVHFNPEKYDDPLAFNPWRWKGKDLSTIVSKTYLPFGSGTRLCVGAEFVKLQMAIFIHHLFRYRWSMKAETTLLRRFILVLPRGSDVQIS
>Arabidopsis_thaliana_Q9LI69_Cytochrome_P450-like_protein
MVDVYKLWIVIVSLIVVKLFHLIYQWSNPKCNGKLPPGSMGYPIIGETIEFMKPHDALQFSTFIKKRVLIFFFFFLCIMDRFFRTSLFGGKVIISMDNELNMEMAKTNRTPGITKSIARLFGEDNNLFLQSTESHKHVRNLTVQMLGSQSLKLRIMENIDLLTRTHMEEGARDGSLDVKETTSKILIECLAKKVMGEMEPEAAKKLALCWRYFPSGWFRLPFNLPGIGVYNMMKARKRMKTLLKEEVLKKREAGEEFGEFSKIIFGEKEGEKETMSMKNVIEYIYTFFVIANETTPRILAATVKFISENPKVMQELQREHAMIFENKSEEAGLTWEDYKSMTFTNMVINESLRISTTVPVILRKPDHDTKVGDYTIPAGWNFMGYPSAHFDPTKYEDPLEFNPWRWKGNDLDAIVSTNYIPFGAGPRLCVGAYFAKLLMAIFIHHLCRYRWSMKAEVTVTRSYMLMFPRGCDVQISKDTQEHDSDG
>Arabidopsis_thaliana_F4JK32_Cytochrome_P450_family_702_subfamily_A_polypeptide_6_CYP702A6
MVDLYEFWAVIVSLIVVKLCHSIYQWRNPKSNGELPPGSMGYPIIGETFEFMKPHDAIQLPTFVKEKVLRHGPVFRTSLFGGKVIISTDIGLNMEIAKTNHIPGMPKSLARLFGANNLFVNKDTHKHARSLTNQFLGSQALKLRMLQDIDFLVRTHLKEGARKGSLDIKETTSKIIIECLAKKVMGEMEPDAAKELTLCWTFFPREWFGFAWNIPGTGVYRMVKARNRMMKVLKETVLKKRASGEELGDFFKTIFGDTERGVKTISLESATEYIFTLFLLANETTPAVLAATIKLISDHPKVMQELQREHEGIVRDKIEKNEKADLTWEDYKSMTFTQMVINESLRITSTVPTVLRIIDHEFQFGEYTIPAGWIFMGYPYVHFNAEKYDDPLAFNPWRWKGKDLSAIVSRTYIPFGSGSRLCVGAEFVKLKMAIFIHHLSRYRWSMKTETTLLRRFVLILPRGSDVQILEDTKAK
>Arabidopsis_thaliana_Q9LG17
MPEHWVFVPKPHEVGSWKKVPSDFCPFIPVRRGQCINGVTYYLAWIDMYNSVLVSFDIRSEELTMSQIPRRDDGDGSRKNVSLIEYGGKVTLLDSNHLRDKGMLVLRVLEDAGINKEWSKKTMVLHPYQLHLVQVDIIFNVNGTSQSGKLVLIPQVLVSPFHILCYDLQRNDMRKIEIKDIMKEMWGVALSFVIALVVVKISLWLYRWANPNCSGKLPPGSMGFPVIGETVEFFKPYSFNEIHPFVKKRMFKLVFIKSAGFKNLHGGSLFRTNILGSKTIVSTDPEVNFEILKQENRCFIMSYPEALVRIFGKDNLFFKQGKDFHRYMRHIALQLLGPECLKQRFIQQIDIATSEHLKSVSFQGVVDVKDTSGRLILEQMILMIISNIKPETKSKLIESFRDFSFDLVRSPFDPSFWNALYNGLMLKDFVWLLNILDPLFYVKARSNVMKMLKRMFKERREEATSDDSKYGDFMETMIYEVEKEGDTINEERSVELILSLLIASYETTSTMTALTVKFIAENPKVLMELKREHETILQNRADKESGVTWKEYRSMMNFTHMVINESLRLGSLSPAMFRKAVNDVEIKGKFRSLFCVIKITISLLPNDLIQNRVVVAGYTIPAGWIVLVVPSLLHYDPQIYEQPCEFNPWRWEGKELLSGSKTFMAFGGGARLCAGAEFARLQMAIFLHHLVTTYDFSLIDKSYIIRAPLLRFSKPIRITISENPLSSSHQNANLF
>Arabidopsis_thaliana_O04949
MVSLIVVKLFHWIYQSKNPKPNEKLPPGSMGFPIIGETFEFMKPHDAFQFPTFIKERIIRYGPIFRTSLFGAKVIISTDIELNMEIAKTNHAPGLTKSIAQLFGENNLFFQSKESHKHVRNLTFQLLGSQGLKLSVMQDIDLLTRTHMEEGARRGCLDVKEISSKILIECLAKKVTGDMEPEAAKELALCWRCFPSGWFRFPLNLPGTGVYKMMKARKRMLHLLKETILKKRASGEELGEFFKIIFEGAETMSVDNAIEYIYTLFLLANETTPRILAATIKLISDNPKVMKELHREHEGIVRGKTEKETSITWEEYKSMTFTQMVINESLRITSTAPTVFRIFDHEFQVGSYKIPAGWIFMGYPNNHFNPKTYDDPLVFNPWRWEGKDLGAIVSRTYIPFGAGSRQCVGAEFAKLQMAIFIHHLSRDSQSFYLHVIYLIYGLKVVNEDRNHNTSKLCTHVSKWM
>Arabidopsis_thaliana_F4JJG4_Cytochrome_P450_family_702_subfamily_A_polypeptide_3_CYP702A3
MSEIYVLALSVVFSLIVVKLCHWVYQWSNPKCKGKLPPGSMGFPIIGETFEFMTPFDISLVVSPYLKKRISRYGSKVFRTSLFGAKVIVSIDPDVNMEIAKASSQLRATESVTRIFGENNPFLQSKEIHKYVRNLTSRFVGPEGLKTRLIHDIDNLLRNDVENGARNGSFDVREATIKMVGELIAKKIMGETESEAVKELGLCWSAFRTSWFQFSYNIPGTTVYRLVKARRKAAKLLKALILKKKASKEGLGDFLDIIFDEMEKDGTALDIDKAVNLIFVFFILSQETTPGVQGAVVKLVADHPSVMEELQREHEAIVQNRADKDTGVTWEEYKSMTFTHMVIKESLRFTSTQPTVHRIPDQDVQIGDYTLPAGWLFFGIPQVHFDEEKYDDPLTFNPWRWQGKDINSTVSREYMPFGAGGTHCVGSEFAKLIIAILLHHLSRFRWSLDPKTEVLRRYTLVFPAGCVVHISKESE
>Arabidopsis_thaliana_F4J5G3_Cytochrome_P450_family_702_subfamily_A_polypeptide_8_CYP702A8
MDRFFRTSLFGGKVIISMDNELNMEMAKTNRTPGITKSIARLFGEDNNLFLQSTESHKHVRNLTVQMLGSQSLKLRIMENIDLLTRTHMEEGARDGSLDVKETTSKILIECLAKKVMGEMEPEAAKKLALCWRYFPSGWFRLPFNLPGIGVYNMMKARKRMKTLLKEEVLKKREAGEEFGEFSKIIFGEKEGEKETMSMKNVIEYIYTFFVIANETTPRILAATVKFISENPKVMQELQREHAMIFENKSEEAGLTWEDYKSMTFTNMVINESLRISTTVPVILRKPDHDTKVGDYTIPAGWNFMGYPSAHFDPTKYEDPLEFNPWRWKGNDLDAIVSTNYIPFGAGPRLCVGAYFAKLLMAIFIHHLCRYRWSMKAEVTVTRSYMLMFPRGCDVQISKDTQEHDSDG


>Amborella_trichopoda_U5DD47
MWPLSLCIATLVAIWVTYWVYRWRNPKCNGKLPPGSMGFPLIGETLQFFSPNTTSDIPPFIRQRMNRYGPVFRTSLVSRPVIVSTDPELNHLIFQQEGKLFQSWYPDTFTEIFGRQNVGSLHGFMYKYLKSLVLNLFGPESLKEKLLPELELAASRNLQTWATQSSIDLKEATATMIFNLTAKKLISYDPTKSSENLQKNFVAFVDGLISFPLNIPGTSYHKCLQGRQKAMKMLKKMLEERRREPEKAHGDFFDYVLGELKKERSVLTEEIALDLMFVLLFASFETTSLALTLAVKFLSDHPKVLEELTKEHEAIRRNRENQCSGLTWKEYKSMIFTSQVINETVRLANIVPGIFRKALKEIEFKGHTIPAGWAVMACPPAVHLNPSMYPNPLAFNPWRWGGVESNGGSKNFMAFGGGLRFCVGTDFTKIQMAVFLHCLVTRYRWKPIKGGDIVRTPGLQFPNGFHIQLEDKV


>Brachypodium_distachyon_I1J0P9
MEGSSSQVQYASLCALAVVAAGWLLHCVYKWMNPPCNSGRLPPGSMGFPLVGETFQFFKPSPSLDVPSFYKQRLKRYGPVFKTSLVGQPVVVSMDAEVNRFIFQQEGKLFRSWYPDTTNNIFGRESIASYDGTIHKYTRSFASRLFGLESLRDVLLAEMDRNVTQSFAAWAAEPCIEVKDAVANMIFDLTAKKLIGFGPEKSRKLRKNFDAFFQGLVSFPLYFPGTTFYGCIQGRKNMQKVLKDLLKERLRTPEKRHGDFLDEVVNELQSGAGMIEEKFAVDLVAALLFASFATVSSSLTVAMKFLSGHPNVVEALKEEHEAILKKREGASSGITWEEYKSMTFTAQVTNEIARVSNVAPGIFRKTLTDVQVKGHTIPAGWLVMISPMAVHLNPELFEDPLTFNPWRWQDESKRTTLLKNFMPFGGGIRLCVGAEFSRIQIALFLHTLVTKYSWKEIKGGDVQRISEIVFPKGYHIQIIPKAGIKTQAT
>Brachypodium_distachyon_I1ICJ8
MATTLCWAVWAVASAMVVASILWAYRWSHPKVNGRLPPGSLGLPLLGETMQFFAPNPTCDVSSFVKDRMNRYGAIFKTSVVGRPMVVSADPDLNHYVFQQEGKLFESWYPVTFTEIFGRDNVGSLHGFMYKYLKTLVLRLYGQENLRAVLLAETHTACRATLASWAGLPSVELKDGLSTMIFDITAKKLIGYEPTKSSENLRKNFVAFIRGLISFPVNIPGTAYHECMKGRREAMKVLKRMMRERMADPSRQREDFLDVMIEELRREKPVLTEAVALDLMFVLLFASFETTALALTLGIKLLTENPRVLEALTEEHEAIVRDREDPDAGLTWAEYKSMTFTYQVTLEIVRLANIVPGIFRKALQDIEFKGYTIPAGWAVMVCPPAVHLNPEIYEDPLAFNPWRWQNKIEITGGTKHFMAFGGGLRFCVGTDLSKVLMATFIHSLVTKYRWRTVKGGNIVRTPGLSFPDGFHIQLFPKH
>Brachypodium_distachyon_I1J0R4
MQPYLELASLRVTTTIPLSPRIYSANFLATSSAMAAMAYIALSAAALAIVLSILHWAYRWSHPKSSGTLPPGSMGIPLIGETLQFFAPNPTCGLSPFVRERVKRYGSMFKTSIVGRPVVVSADPEVNHYVFQNEGKLFESWYPDTFTEIFGRDNVGSLHGFIYKYLKTLVLRLYGQENLKAVLLAETDAACRGSLASWAKQPSVDIKHGLSTMIFDLTAKKLIGYEPSKSSESLMENFTAFIRGLISFPLNIPGTAYHECMEGRKKAMKVLRGMMKERMADPERKCEDFFDHVIQELRREKPLLTETIALDLMFVLLFASFETTALALTLGVKLLTENPKVVDALTEEHEAIVRNREDPDAAVTWAEYKSMTFTSQVIMEIVRLANIVPGIFRRALEDIEIKGYTIPAGWGIMVCPPAVHLNPDIYEDPLAFNPWRWQGKPEITGGTKHFMAFGGGLRFCVGTDLTKVLMATFIHNLVTKYRWRTVKGGNIVRTPGLGFPDGFDIHVFPKN
>Brachypodium_distachyon_I1J0R5
MALSAAAVCAALALLLYIVHRWKNPRCNGRLPPGSMGLPLVGETFQFFSPDASFDIPPFIRHRLTRYGPIFKTSLVGHPVVVSADEELNHMVFQQEGQLFQSWYPNSFVEILGRDNVGEQQGTMFRYLKNMVLRHLGPESLRESSMLRDVHHAACSSLCTWSTLPAVELKEAVSAMVFELTANKLLGLEPSRSKVLRKSFFDFVRGLISFPLYLPGTAYYSCMQGRMSAMEVLQEVLDERKRSVLDQVLQGGEESRRHGDFLDYVVQEITKEKPVMTERMALDLMFVLLFASFHTTSLVLTLAVKLLADHPGVLEELKVEHETILNQREAGGESDSTGVTWKEYKSMTLTSQVISETVRLANIAPCIFRKALKDVQFKGYTIPAGWGVIVCPLAVHLNPDIYPDPLTFNPSRFKDKAEINRGSRHFMAFGGGMRFCVGADFSKLQMAIFIHCLVTKYRWIQLGGGKIVRSPGLEFPDGYHIQIKQRSD

>Brachypodium_distachyon_I1I716
MPAGSVPVAIMLCFALVVALLMIHMAFRWNSGRRPCKATGARLLLPPGSRGFPFIGESFQFFAGSASLELLPFLKRRLDRYGPIFRTNLLGEDLIVSLDQELNNLVFQQEEKLFQIWYPESLMRILGADCIIATLGSFHKHLRTLVLRLFGPENLRLVLLQDVQRTAQASLLSWLDQPSIEAKEATSSRYALLQMIFSVTAKRLISYDSSNSDGKLWKQFDAFLRGLLAFPLYIPGTAFYKCMQVIKNCIHTQFLKDTRISITHIILQGRKNVMRVLRELLEERKKAPRRESTDFIDLLIEDLKEEEHLMNERVALDLLFLLLFAGFETTSSGITAALRFLTDDPKALQELTEEHDNIRKRRADPDSEITWEEYKSMKFTSHVTLSQKDQRSWLVLLVFTSIRQFTRIPMRSILGGGRILQNQLVAPPRNLWPLEAVCGYVLVLTLLSCKWLSSFIA
>Brachypodium_distachyon_I1J0Q0
MEGSSSQVQYASLCALAVVAAGWLLHCVYKWMNPPCNSGRLPPGSMGFPLVGETFQFFKPSPSLDVPSFYKQRLKRYGPVFKTSLVGQPVVVSMDAEVNRFIFQQEGKLFRSWYPDTTNNIFGRESIASYDGTIHKYTRSFASRLFGLESLRDVLLAEMDRNVTQSFAAWAAEPCIEVKDAVANMIFDLTAKKLIGFGPEKSRKLRKNFDAFFQGLVSFPLYFPGTTFYGCIQGRKNMQKVLKDLLKERLRTPEKRHGDFLDEVVNELQSGAGMIEEKFAVDLVAALLFASFATVSSSLTVAMKFLSGHPNVVEALKEEHEAILKKREGASSGITWEEYKSMTFTAQVTNEIARVSNVAPGIFRKTLTDVQVKGHTIPAGWLVMISPMAVHLNPELFEDPLTFNPWRWQDESKRTTLLKNFMPFGGGIRLCVGAEFSRIQIALFLHTLVTKYR

>Brachypodium_distachyon_I1IHL4
MIFSVTAKKLISYDSSNSDGKLWKHFDAFLQGLLAFPLYIPGTAFYKCMQGRKEVMKILNKLLDERKKAARQERVDFIDLLIDVLTEEKPAMSENFALNLIFLLLFAGFETTSSGITAAVKFLTDNPKVLQELTVIHESLRLANIAPVLFKRAREDVHIKGYTIPEGSKVMVCPSAVHLNPTIYKDPEAFNPWRWKDTVEPLGGASKNFMAFGGGLRLCVGADFAKLQMAVFLHYLVTKYRWKAIKGGSVVFSPGLRFPDGFHIQLFPKT
>Brachypodium_distachyon_I1IWF6
MEMHISVSQFLALSGASLVISWLVHWVYKWMNPSCNSPGSMGYPIVGETLEFLKGSPSLDIPDYFNQRMKRYGPVFKTSVLGQPAVVSTDAAVNRYILQQEGGLFRVGYPAALNKIFGEKSIQAFEGATHKFIRRAAFSMFGLENLKESLLPEMESAVRERLAYWATKPSVDVRHGAPDARKDVDKMMRDAFAERLRTPGKKHGDLLDQIVEQLQGEEPLITESFAVDMASTLLFASVFTLSGTTAMAFKSLHDNPQGQPLKHNCEHQVSNPRYTIPKGWLVIVIPMAAHLDAQLFENPLKFNPWRWMDDEKRSTLLKNFLPFGAGIRMCPAAEFVKLFVTLVLHVLVTEYRLEETNGTDMFRCADVMFPQGYHIRLEANDRTTSTTTI
>Brachypodium_distachyon_I1IWF9
MMRDAFAEKLRTPGKKHGDLLEQIVEQLQGEEALITESFVVDMASTLLCASVFPLSGTTAVAFKSLQPSSRARSTEEERRHAKNPERQSLKRADMGGVQVIEIQ

>Ginkgo_biloba_Gb_09009
MWALLLITLFLSAILWVHIVRRPKGRGIRRRAALPPGSMGLPIVGESFQFFAPSTSFDVPPFILERKLKYGAVFKTRLVGRPVVVSTDPDVNQFIFQQEG
RLFQSWYPESFTKVFGDQNVGSLHGYMYKYLRNMVLTLVGRENLKEKFLPEIQQNLLDKISNWHDQVVDMKEASATIIFNFTAKKLIGYDSQTSSDGLMT
NFQAFIEGLISFPLNIPGTAYSKCLKGRARAMAKLNKMLEERSANPHIKHDDFFDYVVSELNREGTLLSKEIALDLIFVLLFASFETTSLALTSAMKFLT
DHPAALDRLTEEQDAILRNREEGISHLTWKEYKSMTFTFHVINETIRLANIVPGMFRKALEDVQIKGYTIPAGWNVMVCPTALHLDPVVYPDPVAFNPWR
WESLPDSSTGKHFTPFGAGIRFCVGTDFTRLQMAVFLHCLVTNFRWTAVKGGEIVKTPGLAFPNGYHIHLHSKSEK*

>Oryza_sativa_indica_A2Z646
MMIFSVTAKKLISYDSSTSDGKMWKHYDAFAQGLITLPLCIPGTAFYKCMQGRKNVMKMLKEMLNERKKIEGRHESIDFLDVLIEEVKEDNPSMTENTALNLLFSLLFGSFDTTSSGITGMLKFLTDNPEALRELTEERNNIRRKRADLNSEITWEEYKSMKFTSHVIHEALRLASITPMMFREAIEDVHIKGFAIPKGSKIMICPSTVHLNPVVYEDPIHSIP
>Oryza_sativa_indica_A2XK92
MVGQDLIVCLDPEVNSFVFQQEERLFQCWYPDSFMRIIGADNIITTLGSSHKYIRNLILRLFGPENLRRAMLQDVHRTAQASLLSWLDRPSIELKDAVSSMIFSVTAKKLISYDSLASDGKMWKQFDAFIRGLLAFPIGIPGTAFYKCMQGRKNIMKMLKELIDERKEASGRRGSIDFIDVLLEELNEEKPLISENVALDLIFLLLFASFETTASAITAVVRFLTDNPEALQELAEEHDNIQKRRVDLNSEITWEEYKSMKFTSHVIHEALRLANIAPVMFRKATEDVHIKGFFIPKGSKIMICPSTVHLNPMIYKDPNIFNPWRWKDTAEPTGGASKDFMAFGGGLRLCVGADFAKLQTAIFLHCLVTKYRWKAIKGGTMVLGPGLRFPEGFHIQLFPKP
>Oryza_sativa_indica_B8BP58
MWYPDSIMRIIGADSIITTLGSSHKYIKNMVFRLFGPENLRRDMIKDLQKTAEASLLSWLHHPSIELKEAASSGRKNVMKMLKEMMDERKKATGRQESIDFFDVLLEELKEEKHAMSENVALDLIFLLLFVSFETTASGITAILCFLSDNPKALQELTEEHDYIQKKRPDLNSEITWEEYKSMKFTSHVIHEALRLTNIAPVMFRKATEDVHIKGFAIPKG
>Oryza_sativa_indica_A2XWK3
MASSMAYIALLCAALAAVVALLRWAYRWSHPRSNGRLPPGSLGLPVIGETLQFFAPNPTCDLSPFVKERIKRYGSIFKTSVVGRPVVVSADPEMNYYVFQQEGKLFESWYPDTFTEIFGRDNVGSLHGFMYKYLKTLVLRLYGQENLKSVLLAETDAACRGSLASWASQPSVELKEGISTMIFDLTAKKLIGYDPSKPSQVNLRKNFGAFIRGLISFPLNIPGTAYHECMEGRKNAMKVLRGMMKERMAEPERPCEDFFDHVIQELRREKPLLTETIALDLMFVLLFASFETTALALTIGVKLLTENPKVVDALREEHEAIIRNRKDPNSGVTWAEYKSMTFTSQVIMEIVRLANIVPGIFRKALQDVEIKGYTIPAGWGIMVCPPAVHLNPEIYEDPLAFNPWRWQGKPEITGGTKHFMAFGGGLRFCVGTDLSKVLMATFIHALVTKYSWRTVKGGNIVRTPGLSFPDGFHIQLFPKN
>Oryza_sativa_indica_B8B619
MEKDILLGSHSYAALCVVTLLIGWLTHWVYKWMNPPCNGRLPPGSMGFPVVAKTLNTIVDVNNAIYLRYGPLFKTSLVGQPLVVSLDPEVNRFIFQQEGKLFRSWYPETANNIFGKKSLTTYNGTVHKFIRSFASKLFGLENLKESLLPELENSMRESFASWASKPRIEVQDGVSDMIFDLVAKKLIGLNVTQSRELRKNFQEFFQGMVSFPIYFPGTSFYRCMQGRKNVRNTLTDVMKERLSAPEKKYGDLVDLIVEELQSEKPVIDENFAIDALAALLFTSFATLSSTLTVALKFLNDNPKIVEELKEEHDVILKKREVMNSGFTWEEYKSLKFTTQVTNEITRISNVAPGVFRKTLTDVQVNDGRRLKEGKYCASQRLCSLKAITSN
>Oryza_sativa_indica_B8AT46
MYAYVGLVGAAAALVLLLRHQARRWRNPRCGGQLPPGSMGLPLVGETFQFFSSDASLDIPPFIRHRLARYGPIFKTSLVGHPVVVSADEELNHMVFQQEGQLFQSWYPDSFVEILGKDNVGEQQGAMFRYLKNMVLRYFGPESLKEGIIRDVERAVSSSLCTWSTLPAVELKEAVSTMVFDLAASKLLGLEPSRSKILRKSFFDFVRGLISFPLYLPGTAYYSCMQGRRRAMVVLEQVLEERKQSTGLQRGGEAQQHGDFLDYVIQEITKEKPVMTEKMALDLMFVLLFASFHTTSLALTLAVKLLADHPLVLEELTVEHETILKDREAGSELDRITWKEYKSMAFTSQVINETVRLANIAPVIFRKALKDIRFNGYTIPAGWGVMVCPPAVHLNPYIYPDPLTFIPSRFKDKPEINRGSKHFMAFGGGLRFCVGADFSKLQLAIFLHFLVTKYRWIPLGASRVVRTPGLEFPDGYRIKVIQRH
>Oryza_sativa_indica_B8AGG3
METLVCVAVWAVAMAMVVASVMWAYRWSHPRANGRLPPGSLGLPLLGETLQFFAPNTTCDISPFVKERLNRYGSIFKTSVVGRPVVVTADPELNYYVFQQEGKLFESWYPDTFTEIFGRDNVGSLHGFMYKYLKSLVLRLYGQENLRAVLLDETDRACRASLASWAAQPSVELKDSISAMIFDLTAKKLISYEPSKSSENLRKNFVAFIRGLISFPVDIPGTAYHECMKGRRNAMKVLKKMMRERMEEPGRQCEDFFDVLIEELGREKPVLTEGIALDLMFVLLFASFETTSLALTLGVRLLAENPTVLDALTEEHEAIVRGRKEGCDAAGLTWAEYKSMTFTSQVTLEMVRLANIVPGIFRKALQDIEFKGYTIPAGWGVMVCPPAVHLNPEIYEDPLAFNPWRWQDKVEITGGSKHFMAFGGGLRFCVGTDLSKVLIATFIHHLVTKYRWKTVKGGNIVRTPGLSFPDGFHVQFFPKN
>Oryza_sativa_indica_B8BFZ0
MEDLIVSLDPEVTNFVFQQEERLFQMWYPDSFIRIIGTDSLIRTHGLLHRHIKNLALRLFGPENLRREIIHDVQKTVEASLSSWLNQPSIELKEAVSSMIFKVTAKKLISYDSSTSDGKMWKQYDAFTQGLFAFPLCIPGTAFYKCMQGRKNVIKMLKEILDERKNTEEHHESVDFFDVIEEVKAENPDQMTENAALDLLFLLLFASFETTSSGITAMLIFLTDNPEALQELIEEHNNIRKRKADKNSEITWEEYKSMKFTSHVIHEALRLASIAPVMFREAIEDVHIKGFAIPKGSKIMICPYTVHLNPVVYKDPNTFNPWRWKLESNQRRKNGPFSWTTIS
>Oryza_sativa_indica_B8BK38
MEKSEIFVGAHSYAALCAFTLIIGWLAHWVYRWINPPCNGRLPPGSMGFPIVGETFQFFRTSPSIDMPIYYKRRLERYGPIFKTNIGGQHVVISLDPEVNQFIFQQEGKLFQSWFPETTLNIFGKKTLTTYNRTAHKLIRSFVCKLYGPENVKKSLLPELENSMRESLASWIGKPSVEVNDGVSNMIFGLAAKHLIGLDITNSGELKKNFQEIFQVMVSIPFPIYFPGTSFYRCMQGRRNVWTTLTNVMKKRLSAPGNKFGDLVDLIVEELRSENPTIDESFAIDTLSGLLFASFAPLSCTLTTTFKFLNDNPEVFDKLKEEHEMILKKREGANSGFTWEEYKSLKFSTQVVNEINRITTVIPGGFRKALTDVEVNGYTIPSGWLVMISPMGVHLNPKLFEDPLKFDPWRWTEEKRISMQRNFMPFGGGIRMCPAVEFNKLFITLFLHIVVTEYRWKDIDGGNVKRISEVLVAQEYHIQLVPQT
>Oryza_sativa_indica_B8AT45
MEKSELLLGSYSYAALCGVTLIIGWLAHWIYKWMNPPCIGRLPPGSMGFPIIGETFQFFRASPSIDMPSYYKQRLERYGPLFKTSLVGRPVIISLDPEVNRFIFQQEGKLFQSWYPETAINIFGKKSLTTYNGTIHKFIRGVAAKLFGLENLKESLLPELENSMRESFASWTGKPSVEVQDGVSDMIFDLVAKKLIGLDVTNSRELRKNFQDFFQGMVSFPIYFPGTSFYRSMQGRRNVRNTLTDIMKERLSAPGKKYGDLVDLIVEELQSEKPMIDENFAIDALAALLFTSFATLSSTLTVAFKYLTDNPKVVEELKEEHGTILKKREGVNSGFTWEEYRSLKFSTQVMNEITRISNVTPGVFRKTLTDVQVKGYTIPSGWLVMISPMAVHLNPKLFEDPLKFDPWRWREEKRSSMLKNYMPFGGGVRLCLGAEFSKLFIALFLHILVTEYSWTEIEGGEVLRISEIMFPQGYHIQLVPQT
>Oryza_sativa_indica_B8AUK7
MNPSIEVKDGISNMIFDLVAKKLIGFKPTKSRELRKNFQEFFHGMVSFPIYFPGTSFYRCMQGRRNVQKTLTDLLKERLSAPGEKYNDLIDQIIEELQSENPVIDVNFAIDVLSALLFASFATLSSTLAVGFKFLTDNPKVVKELKEEHTTILNKRGSLNSGFTWEEYKSLMFTSQVVNEITRISNVAPGIFRRTLADVKVNGYTIPAGWLVMISPMAVHLNPTLFEDPLEFNPWRWTDKTKQSELLRNYMPFGGGIRLCLGAEFSKLFIAIFIHVLVTEYRWKEIKGGDVLRISEMVDSNKTGGSPAGTSKQTLSAEEMDDQLEQFTSLMQQKFLSGEDFGHMDYSRIDNDEMLDDHWSKEANYDAGEKYFEED

>Salvinia_cucullata_v1.1_s0089.g018648
MNDPSMVPHEEHLSIRKGKKDVHELLTWEDYKQMQFTEQVVKETLRMSSIAHYLMRETCQ
DILYEDIQMSYELYMVNLMMADMVIPNGWMVFMNFSMVHLNPNYYPNPLKFDPWRWQDVS
NNNPSFLMPFGGGIRSCLGSSFAKFEVE*
>scaffold-UGNK-2003067-Marattia_attenuata
LPPGSMGWVPIVGETWEYATPNQTLLFMQKRIQKYGELFKSHLFGDPIIVSCSPKINRFLLQEEYKLFRSSYPRSFISILGEKNVLALRKELHKKVRGVLINVLASGLRTDECMKDVSTTVARTLRLWDGRVIRVQEELAKMAYVVAAKRLLGFNEEEPEAKILMEHYFCLIEGLISIPINFPGTAYHRSMQARAKMIKIIDDMISKRKAIPRPVSQDFVDALIAEEEKANTCVTREVTRDCILSVLFAGHDTVSKAMTFAIKFLLDNPKALEKLKEEQLSIRDRVKEGEDLTWEDYKSMTFSNNVVSEILRLINIAPGVFREALEDVEIDGFTIPKGHRVMAYFSAIHLEPTNFQDPLKFNPWRWETISLYETNFMPFGGGPRLCPGNELAKLQICIFLHHLVLKYSFKQVEEDEILYSPYIKFKKGFPL
>scaffold-ZXJO-2073011-Parahemionitis_cordata
WWDVKFMGRLPPGSFGWPLLGESLAFLRRHSSSLKPTPFFEQRQARFGPLFKTHLFGEPVVISTNPSINKFIFQGEGVLFKSSYPTSFVKIIGKSGLMAIHGEMHAELRKKIMRVMGSTSLPHLVSDIDKSLLSQLSNWEQKPVIYLHKEASKISFDLVLKRLIGLSNKDEQFHSMVDALTGFFVALISVPINVPRTSYNKALKGRAKVVQLLESIIQQRKSSQLNLEHHPNDLLDAILEIQERDDKVFNHTMVIDVIIGLVYAAYETTATTITFLVMLLTKHENVLDKLMVEHMSIKREKAFNNKYLTWEDYKLMCYTKDVIFEALRLANIAPFVYRETLKDVEIAKYIIPKGWKVITSFSNVHMDPTIYKDPLDFNPSRWKNASNLTTSSFMPFGGGSRLCAGNDLAMLEISIFLHHFITKYKWTQMGKEQVTRIPGVIFNNGYPITVTKK
>Abies_alba_AALBA5B925127P1
MRLPLPGNSKHACNKIILPPGSMGLPILGETLQFFAPNDSFDVPPFIKKRILRYGPIFKT
SLVGRPVVVSTDPDVNQLIFQQEGLLFQSWYPETFTKVFGEQNVGSIHGHLYKYLRNMVL
TLVGTENLKEKLLPEIETNLLDKTCDWHDRVVDIKDATASIIFDLTAMKLISYTYDPQKE
APGSCFRNNFQAFIQGLISFPLNIPGTAYNQCLKGRARAMAMLNKMLQERRAEIPHKKHG
DFFDYVVAELEKEGSPLTNEMALDLMFVLLFASFETTSLALTLAIKLLTDHPAALQQLTE
EHEAILANREGKNSNLTWKEYKSMTFTYNVINETVRLANIVPGMFRKAKKDVNIKGYTIP
AGWAVVVCPTSLHLDPAVYPDPLAFNPWRWQNIDSNAIAKYFIPFGGGMRFCVGTDFTRL
QMAVFLHCLVTKYR*
>Picea_lambertina_PILA_12890
MNLPPGSLGLPILGETLQFFAPNDSFDVPPFVKERKLRYGPIFKTSLVGRPVVVSTDPDVNQLVFQQEGRLFQSWYPDTFTKVFGEQNVGSIHGHLYKYLRNMVLTLVGPENLKEKLLPQVELNFLTKTRDWHDRVVDIKEATASIIFDLTAKKLISYTYDPQKEAPGTCLRNNFQAFIQGLISFPLNIPGTAYNKCLKGRARAMAMLKKMLEERRGEKPHRKYGDFFDYVVAELDKEGSPLTKEMALDLMFVLLFASFETTSLALTLAIKFLTDHPAALQQLTEEQEAIIAKREDKNSNLTWKEYKSMTFTSNVINETLRLANIVPGMFRKAKTDVHIKGYTIPAGWAVVVCPTSLHLDPIVYPDPLSFNPWRWQNMDSNAIAKYFIPFGGGMRFCVGTDFTRLQMAVFLRCLVTKYKWKAVKGGEIRRTPGLSFPNGYHIHLQSKQRAATACELG*
>Picea_taeda_PITA_02863
MWGEALVGFAAAFVIWFVFSTLFCKDRSDGCQGNGEKPLPPGSMGLPFIGETLQYVTPFKSSTIGPFLHERMSRYGHVFKTNIFGQPTIITTTAESNQFVFQNEGRLFKCAYPAGFVNIVGKYNILQTHGSMHKTLRQLSLNLVGFENLKDRLLPDVETQVIRNLSRWEDGSVINLKDEAANMTFIMLMNRLIGFDSETAESKILMQRFADFMSGLCALPIKLPGTTYTKCLKGRDHVTKTLTNIISERKRLGRRSVNTDFLDKVLEYQADHDDEEFSDHVIVDFLFAFLLAGYDTTSIAMTMAVQYLTENPKALQQLRREHEAILLAKKQKQEKMLNWEDYKSMEFTRSVIKETLRLSNVGPFLFRECVQDTEIKGYRIPKGWKVVACTTAVSHDPAIFPEPSCFNPWRWQENMAEEKHLQVFGGGSRYCVGAELAKLEMAVFLHHLVTNFSWDRCEGEIIRSPLVLFKNGYTISVRKRVS*
>Picea_taeda_PITA_33222
MDMWVLLLLSLFTGLCFKGVLLLYSKLICRSRTRLWFPLPGKSKYGSSNKMNLPPGSLGLPILGETLQFFAPNDSFDVPPFVKQRKLRYGPIFKTSLVGRPVVVSTDPDVNQLVFQQEGRLFQSWYPDTFTKVFGEQNVGSIHGHLYKYLRNMVLTLVGPENLKEKLLPEVELNLLAKTRDWHDRVVDIKEATASIIFDLTAKKLISYTYDPQKEAPETCLRNNFQAFIQGLISFPLNIPGTAYNQCLKGRARAMAMLNKMLEERREEKPQRKHGDFFDYVVAELDKEGSPLTKEMALDLMFVLLFASFETTSLATTLAIKFLTDHPAALQQLTEEHEAILAKREHKNSNLTWKEYKSMTFTSNVINETVRLANIVPGIFRKAKTEVNIKGYTIPAGWAVMVCPTSLHLDPTVYPDPLAFNPWRWQNMDSNAIAKYFVPFGGGMRFCVGTDFTRLQMAVFLFCLVTKYKWKAVKGGEIRRTPGLSFPNGYHIHLQLKQRTATRNGQL*
>Pseudotsuga_menziesii_PSME_29350
MWDLLLIFLFTGLCLKGVLLLYTEIICRSRTRLWLPLLGNSKYACNKINLPPGSMGFPIIGETLQFFAPNDSFDVPPFVKKRKLRYGPLFKTSLVGRPVVVSTDPDVNQLIFQQEGRLFQSWYPDTFTKVFGEQNVGSIHGHLYKYLRNMVLTLVGPENLKEKLLPEIELNLLAKTCDWHDRVVDIKEATASIIFDLTAKKLISYTYDPQKEAPGTCLRNNFQAFIQGLISFPLNIPGTAYNQCMKGRARAMAMLKTMLEERRMEIPHKKHGDFFDYVVAELEKEGSPLTKEMALDLMFVLLFASFETTSLALTLAIKFLNDHPAALQQLTEEHEAILAKREDKSSNLTWKEYKSMTFTYNVINETVRLANIVPGMFRKAKTDVHIKGYTIPAGWAVMVCPTSLHLDPIVYPDPVAFNPWRWQDIDSNAIAKYFIPFGGGMRFCVGTDFTRLLMAVFLHCLVTKYRWKAVKGGEIRRTPGLSFPNGYHIHLHRKQGTANGDYDVDGDDDDDDDEGEGDDEDEDEDDDKDDDDDVHDVDGGDDDDDDDVDGDDDEDDDEDDSDDDDDDDDDDVDGDDDDDDDVHDVDGDDDEDDDDDDDDVDGDDDEDEDDEDEDDDVHDVDGDDDDHVDDNDDEGDDEDDDDDVHDVDGDDDDEDDDDE*
>Pseudotsuga_menziesii_PSME_40495
MVLLGAVIAAGLAIAAFAVWFMSKKDKGKLACEGNLREKSVLPPGSMGLPFIGETLQYLSPFKSSNVGPFLHKRISRYGDVFKTHIFGQPTIITSGVETNQFVFQNEGRLFKCAYPDSLVSILGKKTLLEIHGPMHLKLRRLILSLVGIENLKANLLQDVEKQVIESLDTWEEGNIIQLKDETGKITFNMIMKELISLDSGTSESQNLLKSYSHFMAGLISFPIKIPGTSYSKCLKGRKHVLSALNIVISERRKEKRIVKQDFLDQVLEKADENEEQFNDQVVLDLLFGFLYAGYDTTSIAMTLAVKYLTETPRALHELREEHETILREKRRKGSELFLTWEDYKSMAFTRNVINETLRLSNVGPFVFRECIQETEIKGYRVPKGWKVVACTIAVNLDPSIHFEPLTFNPWRWQECTSNGNNFQAFGGGLRSCLGSELAKLEMGVFLHHLVTKFRWEKASGCKEAIVRCPSVVFQNGYPINLIKRIESSPRFACCSA*
>Sequoiadendron_giganteum_SEGI_34134
MWDNMLLPLILGLIGYIVWVKWKVQVKGEKGVGYRLPPGSMGYPIVGETFQFFAPNNSFGVPPFIQERKQRYGSVFKTRIVGRAVVVCTEAEDNNFIFQQEGRLFRSWYPESFTKVFGDQNVGSLHGYMYKYLRNMVLTLFGPEPLKHNLLSQIHQNILSKTAHWNHSVLEMKETSASIIFEFTAKKLISYNPSTEGGLRRNFEAFIQGLISFPLDIPGTAYYQCLKGRTRAMAKLKKMLEERRENPHLENGDFFDHLISELNKEGTLLTEDIALDLIFVLLFASFETTSLALTLALKFVTEDPKAFKELQEEHDAILAQKEDKESELTWTEYKSMRFTSHVINETIRLANIVPGMFRKAMKDVHIGGYYIPAGWTVMACPTAMHLDPLVFPDPLSFNPWRWQDAEDSNSIISKHYAPFGGGIRFCVGTDFTKLYLSVFLHSLVTRYTWKAVKGGEILRTPGLSFPNGYHIHFHSKPGYPNLS*
>scaffold-BTTS-2000322-Austrotaxus_spicata
YVWERSKRCKNTPPGSMGLPFVGETMEFLATYTSYDISPFMKKRMIRYGSLFKTHLLGRPTVVSTDSDFNQFVFQQEDRLFESWFPTSFRNSLGEQNISTLHGQMHKYLRRMILSKFGFENIKGTLLIQAEDHIMSNISGWNGQVINIREECARILFEITAKILISYKPIKGSGSLRDNFSAFNEGLLSFPLNIPGTTYYKCLKGKFKAFATLDKMLRQRSENPETGNGDFLDVLVDELKMDETPVTKSIALDLIFSLLFAGYETTTIACTAAIKFITDHQEALQRLTEEHDAILGSRQEKNSHITWKEYTSMEYTSKVINEALRLANIVAVIFRKTLKDVDFKGYTIPADWIVIVSPPALHLNPAVYSDPLSFNPDRWESRQSSSKNFIPFGGGMRLCPGMELAKLELAMFLHCLVTNYRWKVVKGGEISRNPGLSFPNGYYIEVASK
>scaffold-BTTS-2000325-Austrotaxus_spicata
YVWERSKRCKNTPPGSMGLPFVGETMEFLATYTSYDISPFMKKRMIRYGSLFKTHLLGRPTVVSTDSDFNQFVFQQEDRLFESWFPTSFRNSLGEQNISTLHGQMHKYLRRMILSKFGFENIKGTLLIQAEDHIMSNISGWNGQVINIREECARILFEITAKILISYKPIKGSGSLRDNFSAFNEGLLSFPLNIPGTTYYKCLKGKFKAFATLDKMLRQRSENPETGNGDFLDVLVDELKMDETPVTKSIALDLIFSLLFAGYETTTIACTAAIKFITDHQEALQRLTEEHDAILGSRQEKNSHITWKEYTSMEYTSKVINEALRLANIVAVIFRKTLKDVDFKGYFDLCCNFGAGYTIPADWIVIVSPPALHLNPAVYSDPLSFNPDRWESRQSSSKNFIPFGGGMRLCPGMELAKLELAMFLHCLVTNYRWKVVKGGEISRNPGLSFPNGYYIEVASK
>scaffold-EGLZ-2003972-Prumnopitys_andina
MWAVAVTVALAFLVAYVWRRPKNCKNRPRGSMGWPFIGETLEFLAPNTSYNISPFMKKRMLSYGSLFKTHLLGRPVVISTDPDFNQFVFQQEDRLFESWFPTSFRNALGEQNISTLHGQMHKYLRRMILSKFGFENIRGTLLIQAEDHIMSNISHWNGQVINIREECARILFEMTEKILISYKPIKGSASLRENFSAFSEGLLSFPLNIPGTTYYKCLKGKSKALAMLDEMLRQRSENPETRNGDFLDLLVDELEMEETPVTRSIALDLIFSLLFAGYETTTIACTAAIKFITEHQEALEKLTEEHNGILQRRQDKNSQITWKEYTSMEYTSKVINEALRLANIVAVIFRKTLKDVDFKGYNIPADWIVILCPPALHLNPDVYPDPLSFNPDRWERQSGSKNFMPFGGGMRLCPGMELAKLELAMFLHCLVTNYRWKAVKGGEILRNPGLSFPNGYYIEV
>scaffold-FMWZ-2002951-Dacrycarpus_compactus
YVFGRPKSCKNTPPGSMGLPFIGETPEFLAPDTSYNISPFVKNRMIRYGSLFKTHLLGKPVVMSADPDFNQFVFQQEDRLFESWFPTSFRNALGEQNISTFHGQMHKYLRKMILSKFGFENMRGSILIQAEDHIMSNISSWKGQVINVREECSRILFEITAKILISYKPVKRSGSLRDNFSAFSEGLLSFPLNIPGTTYYKCLKGKIKALAVLDKMLSQRSENPESRNGDFLDLLVDELKMEETPVTRSIALDLIFSLLFAGYETTTIACTSAIKFITENQEALQKLTEEHNAILQSRQEKNSRITWKEYTSMGYTSNVINEALRLANIVAVIFRKTMKDVDFKGYTIPADWIVILCPPALHLNSDVYSDPLSFNPDRWEGRQTGSKNFIPFGGGMRLCPGMEVAKLELAMFLHCLVTNYRWKAVKGGEISRNPGLSFPNGYYIEVASK
>scaffold-FMWZ-2002952-Dacrycarpus_compactus
MWAVVVVTVVLALVVAYVFGRTKSCKNTPPGSMGLPFIGETPEFLAPDTSYNISPFVKNRMIRYGSLFKTHLLGKPVVMSADPDFNQFVFQQEDRLFESWFPTSFRNALGEQNISTFHGQMHKYLRKMILSKFGFENMRGSILIQAEDHIMSNISSWKGQVINVREECSRILFEITAKILISYKPVKRSGSLRDNFSAFSEGLLSFPLNIPGTTYYKCLKGKIKALAVLDKMLSQRSENPESRNGDFLDLLVDELKMEETPVTRSIALDLIFSLLFAGYETTTIACTSAIKFITENQEALQKLTEEHNAILQSRQEKNSRITWKEYTSMGYTSNVINEALRLANIVAVIFRKTMKDVDFKGYTIPADWIVILCPPALHLNSDVYSDPLSFNPDRWEGRQTGSKNFIPFGGGMRLCPGMEVAKLELAMFLHCLVTNYRWKAVKGGEISRNPGLSFPNGYYIEVASK
>scaffold-HBGV-2004245-Sequoia_sempervirens
LPPGSMGLPIVGETFQFFAPSHSFAVPPFIEQRKKRYGSIFKTSIVGRATVVCTDAQHNNFILQQEGRLFRSCYPESFTKMFGEQNLGSLHGEMYKYLRSMMLNLVGQENLRHTLLSQIHSDIISKIAHWHNRVLDIKEASATIIFEFTATKLISYNPSTDGGLRSNFEAFIQGLISFPLNIPGTTYHQCLKGRTRVMDKLKKILGERRENPHIKHGDFLDNLVSELNKEGTLLTEDIALDLVFALLFASFESSSVAFTLALKFVTENPKALKELQEEHEAILARREDKSSGLTWAEYKSMRFTFNVINETIRLANIATGLFRKAITDVEIGGYSIPAGWVVMVCPTAMHLDPLVFPDPLSFNPWRWQDAEDSNSIIGKHFAPFGGGMRLCVGADFTKLYLAVFLHCIVTRYKWLAVKGGEIVKTPGPSFPNGYYIHFHSK
>scaffold-IZGN-2005387-Dacrydium_balansae
LGETLEFLAPDTSYNISPFVKKRMIRHGSLFKTHLLGKPVVMSADPDFNQFVFQQEDRLFESWFPTSFRNALGEQNISTFHGQMHKYLRKMILSKFGFENMKGTILIQAEDHIMSNISSWKGQVINIREECSRILFEITAKILISYKPVKGSGSLRDNFSAFSEGLLSFPLNIPGTTYYKCLKGKNKALATLDKMLSQRSDNPESRNGDFLDLLVDELKMEETPVTRSIALDLIFSLLFAGYETTTIACTAAIKFITENQDALQKLTEEHNAILQNRQEKNSRITWKEYTSMGYTSNVINEALRLANIVAVIFRRTMKDVDFKGYTIPADWIVILCPPALHMNPDVYSDPLSFNPDRWEGRQTSSKNFIPFGGGMRLCPGMEVAKLELAMFLHCLVTNYRWKAVKDGEILRNPGLSFPNGYYIEVASK
>scaffold-KLGF-2000886-Sundacarpus_amarus
YVWGRPKNCKNTPPGSMGLPFIGETLEFLAPDSSYRISPFTKKRMLRYGSIFKTHLLGKPVVMSTDPDFNQFVFQQEDRLFESWFPTSFRNALGEQNISTLHGQMHKYLRRMILSKFGFENIRGTLLIQAEDHIMSNISNWNGKVINIREECARILFEITEKILISYKPTKGSASLRENFSAFSEGLLSFPLNIPGTTYYKCLKGKSKALVALDEMLRQRSDNPETRKGDFLDLLVDELKMEETPVTRSIALDLIFSLLFAGYETTTIACTAAIKFITEHQEALEKLTEEHNAILQSRQDKNSQITWKEYTSMGYTSKVINEALRLANIVAVIFRKAMKDVDFKGYNIPADWIVILCPPALHLNPDVYSDPLSFNPDRWECQSGSKNFIPFGGGMRLCPGMELAKLELAMFLHCLVTNYRWKAVKGGEILRNPGLSFPNGFYIEV
>scaffold-KLGF-2000887-Sundacarpus_amarus
AVVVTVVLAFLVAYVWGRPKNCKNTPPGSMGLPFIGETLEFLAPDSSYRISPFTKKRMLRYGSIFKTHLLGKPVVMSTDPDFNQFVFQQEDRLFESWFPTSFRNALGEQNISTLHGQMHKYLRRMILSKFGFENIRGTLLIQAEDHIMSNISNWNGKVINIREECARILFEITEKILISYKPTKGSASLRENFSAFSEGLLSFPLNIPGTTYYKCLKVLIAALLLSTLVIKIYVSNLFCNFRAKAKHWSKSKALVALDEMLRQRSDNPETRKGDFLDLLVDELKMEETPVTRSIALDLIFSLLFAGYETTTIACTAAIKFITEHQEALEKLTEEHNAILQSRQDKNSQITWKEYTSMGYTSKVINEALRLANIVAVIFRKAMKDVDFKGYNIPADWIVILCPPALHLNPDVYSDPLSFNPDRWECQSGSKNFIPFGGGMRLCPGMELAKLELAMFLHCLVTNYRWKAVKGGEILRNPGLSFPNGYYIEV
>scaffold-NRXL-2011096-Metasequoia_glyptostroboides
LPPGSMGFPIVGETFQFFAPSHSFAVPPFIEQRKKRYGSIFKTSIVGRATVVCTEAQENNFILQQEGRLFRSCYPESFTKMFGEQNMGSLHGDMYRYLRSMVLNLVGQENLRHTLLSQIHTDVISKIAHWHNRVVDIKEASAAILFEFTATKLISYNPSTDGDLRSNFEAFIQGLVSFPLNIPGTTYHQCLKGRTRVMDKLKKMLSERRENPHIKHGDFLDYLVSELNKEGTLLTEDIALDLVFVLLFASFESSSVAFTLALKFVTENPKALKELQEEHEAILVRREDKNSGLTWEEYKSMRFTFNVINETIRLANIVPGMYRKAIKDVEIGGYSIPAGWVVMVCPTAMHLDPLVFPDPLSFNPWRWQDAEDSNSIIGKHFAPFGGGMRLCVGADFTKLFLAVFLHCIVTRYMWLAVKGGEIMRTPGPSFPNGYYIHFHSK
>scaffold-PLYX-2007853-Falcatifolium_taxoides-2_samples_combined
MWAVIVVTVILALLIAYVWGRPKSSKNAPPGRMGLPFLGETLEFLAPDTSYNISPFVKKRMIRYGSVFKTHLLGKPVVMSADPDFNQLVFQQEDRLFESWFPTSFRNALGEQNISTFHGQMHKYLRKMILSKFGFENMKGTILIQAEDHIMSNINSWNGQVINIREECSRILFEITAKILISYKPVKGSGSLRDNFSAFSEGLLSFPLNLPGTTYYKCLKGKIKALSILDKMLSQRSDNPESRNGDFLDLLVDELKMEETPVTRSIALDLIFSLLFAGYETTTIACTAVIKFITENQDALQKLTEEHNAILQSRQEKNSRITWKEYTSMGYTSTVINEALRLANIVAVIFRKTMKDVDFKGYTIPADWIVIMCPPALHLNPDVYSDPLSFNPDRWEGRQTSSKNFIPFGGGMRLCPGMEVAKLELAMFLHCLVTNYRWKAVKGGEILRNPGLSFPNGYYIEVASK
>scaffold-QCGM-2074397-Saxegothaea_conspicua
MWAAVVTVVLAILVAYVWGRSKSWKNTPPGSMGLPFLGETLEFLAPDASYNISPFVKKRMLRYGSLFKTHLLGRPVVMSTDPDFNNFVFQQEDRLFESWFPTSFRNALGEQNISTLHGQMHKYLRRMILSKFGFENIKGTLLIQAEDHIMSNITSWNGQVINIREECSRILFEITAKILLSYKPIKGSGSLRENFSAFSEGLLSFPLNIPGTTYYKCLKGKNKALAMLDKMLHQRSENPESRNGDFLDLLVDELKMEETPVTRSIALDLIFSLLFAGYETTTIACTAAINFITEHQEALQKLTEEHDAILQSRQEKNSKITWNEYTSMRYTSNVINEALRLANIVAVIFRKTMKDVDFKGYSIPADWVVIVCPPALHLNPAVFSDPLSFNPDRWEGRQSGSKNFIPFGGGMRLCPGMELAKLELAMFLHCLVTNYRWKAVKGGEILRNPGLSFPNGYYIEVTSK
>scaffold-QHBI-2058614-Falcatifolium_taxoides-A
MWAVIVVTVILALLIAYVWGRPKSSKNAPPGRMGLPFLGETLEFLAPDTSYNISPFVKKRMIRYGSVFKTHLLGKPVVMSADPDFNQLVFQQEDRLFESWFPTSFRNALGEQNISTFHGQMHKYLRKMILSKFGFENMKGTILIQAEDHIMSNINSWNGQVINIREECSRILFEITAKILISYKPVKGSGSLRDNFSAFSEGLLSFPLNLPGTTYYKCLKGKIKALSILDKMLSQRSDNPESRNGDFLDLLVDELKMEETPVTRSIALDLIFSLLFAGYETTTIACTAVIKFITENQDALQKLTEEHNAILQSRQEKNSRITWKEYTSMGYTSTVINEALRLANIVAVIFRKTMKDVDFKGYTIPADWIVIMCPPALHLNPDVYSDPLSFNPDRWEGRQTSSKNFIPFGGGMRLCPGMEVAKLELAMFLHCLVTNYRWKAVKGGEILRNPGLSFPNGYYIEVASK
>scaffold-ROWR-2008186-Falcatifolium_taxoides-B
MWAVIVVTVILALLIAYVWGRPKSSKNAPPGRMGLPFLGETLEFLAPDTSYNISPFVKKRMIRYGSVFKTHLLGKPVVMSADPDFNQLVFQQEDRLFESWFPTSFRNALGEQNISTFHGQMHKYLRKMILSKFGFENMKGTILIQAEDHIMSNINSWNGQVINIREECSRILFEITAKILISYKPVKGSGSLRDNFSAFSEGLLSFPLNLPGTTYYKCLKGKIKALSILDKMLSQRSDNPESRNGDFLDLLVDELKMEETPVTRSIALDLIFSLLFAGYETTTIACTAVIKFITENQDALQKLTEEHNAILQSRQEKNSRITWKEYTSMGYTSTVINEALRLANIVAVIFRKTMKDVDFKGYTIPADWIVIMCPPALHLNPDVYSDPLSFNEGRQTSSKNFIPFGGGMRLCPGMEVAKLELAMFLHCLVTNYRWKAVKGGEILRNPGLSFPNGYYIEVASK
>scaffold-SCEB-2053605-Podocarpus_coriaceus
YVFGRPKSCKNTPPGSMGLPFVGETLEFLAPDTSYNISPFVKKRMLRYGSVFKTHLLGKAVVMSADPDFNQFVFQQEDRLFESWFPTSFRNALGEQNISTFHGQMHKYLRKMILSKFGFENMRGTILIQAEDHIMSNISTWNAQVINIREECARILFGITAKILISYKPVKGSGSLRENFSAFSEGLLSFPLNIPGTTYYKCLKGKMKALAVLDKMLSQRSGNPESRNGDFLDLLVDELKMEETPVTRSIALDLIFSLLFAGYETTTIACTAAIKFITEHPEALQKLTEEHNAILQSRQEKNSRITWKEYTSMRYTSNVINEALRLANIVAVTFRKTMKDVDYKGYSIPADWIVIVCPPALHLNPAVYFDPLSFNPDRWEGRQTGSKNFIPFGGGMRLCPGMEVAKLELAMFLHCLVTNYRWKAVKGGEISRNPGLSFPNGYYIEVTSK
>scaffold-VGSX-2011781-Retrophyllum_minus
MWVVAVVTVVLALLVAYVLGRPKSCKNTPPGSMGLPFVGETLEFLASDTSYNISPFVKKRMLRYGSVFKTHLLGKPVVMSADPDFNQFVFQQEDRSFESWFPTSFRNALGEQNISTFHGQMHKYLRKMILSKFGFENMRRTLLIQAEDHIMSNINTWNGQVINIREECSRILFEITAKILISYKPVKGSGSLRENFSAFSEGLLSFPLNIPGTTYYKCLKGKTKALKVLEKMLSQRSENLECRNGDFLDLLVDELKMEETPVTRSIALDLIFSLLFAGYETTTIACTAAIKLITEHPETLQKLTEEHNAILQSRQEKNSRITWKEYTSMGYTSNVINEALRLANIVAVIFRKTMKDVDYKGFSIPADWIVILCPPALHLNPLVYSDPLSFNPDRWEGRQTASKNFIPFGGGMRLCPGMEVAKLELAMFLHCLVTNYRWKAVKGGEFLRNPGLSFPNGYYIEV
>scaffold-WWSS-2000631-Taxus_baccata
MWAVVVSVVVAFVVAYVWGRSKRCKNTPPGSMGLPFIGETLEFLATDTSYNISPFINKRMLRYGSLFKTHLLGRPTVVSADPDFNQFVFQQEDRLFESWFPTSFRNALGEQNISTLHGQMHKYLRRMILSKFGFDNIKGTLLIQAEDHIMSNICTWNGQVVNIREECGRILFEITAKILVSYKPIKGSGCLRDNFSAFSEGLLSFPLNIPGTTYYKCLKGKFKALATLDKLLRQRSENPETRNGDFLDLLVDELKMEETPVTRSIALDLIFSLLFAGYETTTIACTAAIKFITEHPEALQRLTEEHDAILGSRREKNSQITWKEYTSMEYTSKVIIEALRLANIVAVIFRKTMKDVDFKGYNIPADWIVIVCPPALHLNPTIYSDPLSFNPDRWECRQFSSKNFIPFGGGMRLCPGMELAKLELAMFLHCLVINYRWKAVKGGEISRNPGLSFPNGYHIKIESK
>scaffold-YLPM-2000918-Pseudotaxus_chienii
MGLPFVGESLEFLATDTSYNISPFLKKRMLRYGSLFKTHLLGSPMVVSTDADFNQFVFQQEDRLFESWFPISFRNALGEQNISTLHGQIHKYLRRMILSKFGFENIKGTLLIQAEDHIMSNISGWNGQVINIREECARILFEITAKILISYKPIKGSGSLRDNFSAFNEGLLSFPLNIPGTTYYKCLKGKFKAFATLDKMLRQRSENPETGNGDFLDVLVDELKMDETPVTKSIALDLIFSLLFAGYETTTIACTAAIKFITDHQEALQRLTEEHDAILGSRQEKNSHITWKEYTSMEYTSKVINEALRLANIVAVIFRKTLKDVDFKGYTIPADWIVIVSPPALHLNPAVYSDPLSFNPDRWESRQSSSKNFIPFGGGMRLCPGMELAKLELAMFLHCLVTNYRWKVVKGGEISRNPGLSFPNGYYIEVASK
>scaffold-YLPM-2000920-Pseudotaxus_chienii
YVWERSKRCKNTPPGSMGLPFVGETMEFLATYTSYDISPFMKKRMIRYGSLFKTHLLGRPTVVSTDSDFNQFVFQQEDRLFESWFPTSFRNSLGEQNISTLHGQMHKYLRRMILSKFGFENIKGTLLIQAEDHIMSNISGWNGQVINIREECARILFEITAKILISYKPIKGSGSLRDNFSAFNEGLLSFPLNIPGTTYYKCLKGKFKAFATLDKMLRQRSENPETGNGDFLDVLVDELKMDETPVTKSIALDLIFSLLFAGYETTTIACTAAIKFITDHQEALQRLTEEHDAILGSRQEKNSHITWKEYTSMEYTSKVINEALRLANIVAVIFRKTLKDVDFKGYFDLCCNFGAGYTIPADWIVIVSPPALHLNPAVYSDPLSFNPDRWESRQSSSKNFIPFGGGMRLCPGMELAKLELAMFLHCLVTNYRWKVVKGGEISRNPGLSFPNGYYIEVASK
>scaffold-ZYAX-2001884-Taxus_cuspidata
MWAVVVSVVVAFVVAYVWGRSKRCKNTPPGSMGLPFIGETLEFLATDTSYNISPFINKRMLRYGSLFKTHLLGRPTVVSADPDFNQFVFQQEDRLFESWFPTSFRNALGEQNISTLHGQMHKYLRRMILSKFGFDNIKGTLLIQAEDHIMSNICTWNGQVVNIREECGRILFEITAKILVSYKPIKGSGCLRDNFSAFSEGLLSFPLNIPGTTYYKCLKGKFKALATLDKLLRQRSENPETRNGDFLDLLVDELKMEETPVTRSIALDLIFSLLFAGYETTTIACTAAIKFITEHPEALQRLTEEHDAILGSRREKNSQITWKEYTSMEYTSKVIIEALRLANIVAVIFRKTMKDVDFKGYNIPADWIVIVCPPALHLNPTIYSDPLSFNPDRWECRQFSSKNFIPFGGGMRLCPGMELAKVELAMFLHCLVINYRWKAVKGGEISRNPGLSFPNGYHIKIESKENK
