# Supplementary material for: Water‐related innovations in land plants evolved by different patterns of gene cooption and novelty
Source: New Phytol. 2022 Feb 8;235(2):732–42. doi: 10.1111/nph.17981 (PMC9303528; doi:10.1111/nph.17981)
Supplement: Supplementary file 3 — Dataset S3 Fasta alignments and phylogenetic trees. [file NPH-235-732-s005.zip › Supplementary_Data_3_fasta_alignments_trees/Roots/Primary_roots/P450_BRox62_Q8VZC2_1_1kp.fasta.aln.trimmed]

>Lygodium_japonicum_BAQ20602.1_ent-kaurenoic_acid_oxidase_1
IGSAPLLALVLCRFNSWYYEPSLRPSQAPLPPGDMGWPIFGNMLQFLFAFKWGDPQSFIG
NYIKRYG-VYKAYMFGQPTVLATTPEACKFVLMGDE-VFASGWPKSTEALMGRKSFTSIP
PHEHRRLRRLTSATVNGPAALSKFMPRLQALATATMAQWAAQCALPLLIELRKLTFNIIA
EMFMGYSPGPKCDTVERYYRHLNDGVRAMPIDLPGTAYHTALKSRRRLVELLQEAIDERR
EAMEKEAEDMLETLMLTQDEDGSRLTDEEVIDLLLMYLNAGHESSAHTIMWILILLRAHP
QYLAKVKEEQLEIRKNKK-PNEILNWEDYRKMTYLSQVVDETLRLINISPMVFRKSLEDV
EFNGYTIPKGWHVQTWMRQVHLDPQVYPDPLKFDPDRWEREP---KAGAFIPFGAGAHMC
PGNDFAKLEIALFIHYAALFYEFTPVSNATVIYLPHPRPKDWYPVRVQKIG
>Arabidopsis_thaliana_Q8L7D5_Cytochrome_P450_708A2_CYP708A2
VWSAWVIAVAAVVISKWLYRWSNPKCNGKLPPGSMGLPIIGETCDFFEPHGLYEISPFVK
KRMLKYGPLFRTNIFGSNTVVLTEPDIIFEVFRQENKSFVFSYPEAFVKPFGKENVFLKH
GNIHKHVKQISLQHLGSEALKKKMIGEIDRVTYEHLRSKANQGSFDAKEAVESVIMAHLT
PKIISLKPETQAT-LVDNIMALGSEWFQSPLKLTLISIYKVFIARRYALQVIKDVFTRRK
A-SREMCGDFLDTMVEEGEKEDVIFNEESAINLIFAILVVAKESTSSVTSLAIKFLAENH
KALAELKREHAAILQNRNGKGAGVSWEEYRQMTFTNMVINETLRMANMAPIMYRKAVNDV
EIKGYTIPAGWIVAVIPPAVHFNDAIYENPLEFNPWRWEGKELRSGSKTFMVFGGGVRQC
VGAEFARLQISIFIHHLVTTYDFSLAQESEFIRAPLPYFPKGLPIKISQSL
>Arabidopsis_thaliana_Q1PFG4_Cytochrome_P450_family_protein_CYP702A1
VYELVMVSLIVVKLFHWIYQSKNPKPNEKLPPGSMGFPIIGETFEFMKPHDAFQFPTFIK
ERIIRYGPIFRTSLFGAKVIISTDIELNMEIAKTNH---APGLTKSIAQLFGENNLFFQS
KESHKHVRNLTFQLLGSQGLKLSVMQDIDLLTRTHMEEGARRGCLDVKEISSKILIECLA
KKVTGMEPEAAKE-LALCWRCFPSGWFRFPLNLPGTGVYKMMKARKRMLHLLKETILKKR
A-SGEELGEFFKIIFEGAE----TMSVDNAIEYIYTLFLLANETTPRILAATIKLISDNP
KVMKELHREHEGIVRGKTEKETSITWEEYKSMTFTQMVINESLRITSTAPTVFRIFDHEF
QVGSYKIPAGWIFMGYP-NNHFNPKTYDDPLVFNPWRWEGKDLGAVSRTYIPFGAGSRQC
VGAEFAKLQMAIFIHHL-SRDRWSMKIGTTILRNFVLMFPNGCEVQFLKDT
>Arabidopsis_thaliana_Q6NPN1_CYP87A2
MWALIWVSLLLISITHWVYSWRNPKCRGKLPPGSMGFPLLGESIQFFKPNKTSDIPPFIK
ERVKKYGPIFKTNLVGRPVIVSTDADLSYFVFNQEGRCFQSWYPDTFTHIFGKKNVGSLH
GFMYKYLKNMVLTLFGHDGLK-KMLPQVEMTANKRLELWSNQDSVELKDATASMIFDLTA
KKLISHDPDKSSENLRANFVAFIQGLISFPFDIPGTAYHKCLQGRAKAMKMLRNMLQERR
ENPRKNPSDFFDYVIEEIQKEGTILTEEIALDLMFVLLFASFETTSLALTLAIKFLSDDP
EVLKRLTEEHETILRNREDADSGLTWEEYKSMTYTFQFINETARLANIVPAIFRKALRDI
KFKDYTIPAGWAVMVCPPAVHLNPEMYKDPLVFNPSRWEGSKVTNASKHFMAFGGGMRFC
VGTDFTKLQMAAFLHSLVTKYRWEEIKGGNITRTPGLQFPNGYHVKLHKKR
>Arabidopsis_thaliana_Q8L7C0_Cytochrome_P450_family_702_subfamily_A_polypeptide_5_CYP702A5
VYEFVIVSLIVVKLCHWIYQWKNPKGNGKLPPGSMGYPIIGETFEFMKLHDAIQLPTFVK
EKLLRHGPVFRTSLFGGKVIISTDIGLNMEIAKTNH---IPGMPKSLERLFGATNLFV-N
KDTHKHARSLTNQFLGSQALKLRMIQDIDFLARTHMKEGARKGCLDVKETASKIVIECLS
KKVMGMEPEAAKE-LTLCWTFFPRDWFRFAWNFPGTGVYRIVKARNRMMKVIKETVVKKR
A-SGKKLGEFFETIFGDTES--VTMSIEIATEYIFTLFVLANETTPGVLAATIKLISDNP
KVMQELRREHEGIVQDKIKKDADLTWEDYKSMTFTQMVINESLRITSTVPTVLRIIDHEI
QFGDYTIPAGWIFMGYP-YVHFNPEKYDDPLAFNPWRWKT--------------------
---------------------------------------------------
>Arabidopsis_thaliana_Q9LN73_Cytochrome_P450_family_87_subfamily_A_polypeptide_2_CYP87A2
MWALIWVSLLLISITHWVYSWRNPKCRGKLPPGSMGFPLLGESIQFFKPNKTSDIPPFIK
ERVKKYGPIFKTNLVGRPVIVSTDADLSYFVFNQEGRCFQSWYPDTFTHIFGKKNVGSLH
GFMYKYLKNMVLTLFGHDGLK-KMLPQVEMTANKRLELWSNQDSVELKDATASMIFDLTA
KKLISHDPDKSSENLRANFVAFIQGLISFPFDIPGTAYHKCLQGRAKAMKMLRNMLQERR
ENPRKNPSDFFDYVIEEIQKEGTILTEEIALDLMFVLLFASFETTSLALTLAIKFLSDDP
EVLKRLTEEHETILRNREDADSGLTWEEYKSMTYTFQFINETARLANIVPAIFRKALRDI
KFKDYTIPAGWAVMVCPPAVHLNPEMYKDPLVFNPSRWEGSKVTNASKHFMAFGGGMRFC
VGTDFTKLQMAAFLHSLVTKYRWEEIKGGNITRTPGLQFPNGYHVKLHKKR
>Arabidopsis_thaliana_O23385_Cytochrome_P450_like_protein
------------------------------------------------------------
----------------------------MEIAKASS---QLRATESVTRIFGENNPFLQS
KEIHKYVRNLTSRFVGPEGLKTRLIHDIDNLLRNDVENGARNGSFDVREATIKMVGELIA
KKIMGTESEAVKE-LGLCWSAFRTSWFQFSYNIPGTTVYRLVKARRKAAKLLKALILKKK
A-SKEGLGDFLDIIFDEMEKDGTALDIDKAVNLIFVFFILSQETTPGVQGAVVKLVADHP
SVMEELQREHEAIVQNRADKDTGVTWEEYKSMTFTHMVIKESLRFTSTQPTVHRIPDQDV
QIG-----------LVNTVVELEPHALK---MFNNDVDQKMDLQNMHKNFQ------RDC
S--------------------------------------------------
>Arabidopsis_thaliana_Q8VZC2_cytochrome_P450
IWNVLMVALVVVRISHWLYRWSNPKCPGKLPPGSMGFPIIGETLDFFKPCGVEGIPTFVK
KRMIRYGPLFRTNIFGSKTVVSTDPDVIHQIFRQENTSFELGYPDIFVKVFGKDNLFLKE
VFIHKYLQKITMQILGSEGLKQTMLGNMDKATRDHIRSIASQGSFNVRKEVENLVVAYMT
PKLISLKPETQSK-LIDNLNAFNLDWFKSFLRLSWKAVTKALKSREEAIQVMKDVLMMRK
E-TREKQEDFLNTLLEELEKDGSFFDQGSAINLIFLLAFALREGTSSCTALAVKFISKDP
KVLAELKREHKAIVDNRKDKEAGVSWEEYRNMTFTNMVSNEVLRLANTTPLLFRKAVQDV
EIKGYTIPAGWIVAVAPSAVHFDPAIYENPFEFNPWRWEGKEMIWGSKTFMAFGYGVRLC
VGAEFSRLQMAIFLHHLVAYYDFSMVQDSEIIRSPFHQYTKDLLINISQSP
>Arabidopsis_thaliana_O23384_Cytochrome_P450_like_protein
-----MVSLFLVKIFHWVYQWRNPKTNGKLPPGSMGFPFIGETFEFFKPHDALQFSTFIK
DRVLRHLSFFRTSLFGDKAIISMDMELNLEMAKANS---VPGVTKSVIRLFGENNLFLQS
KESHKHVRNLTFQLLGPQGLKSRMIEDVDLLARTYMEEGARNGYLDVKETSSKILIGCLA
KKVMGMEPEAAKE-LALCWRYFQSGWFRFFLNLPGTGVYKMMKARKRMMKLLRKTVLTKR
A-SGEELGEFFNIIFGEMEGEGETMSVENAVEYIYTFFLVANETTPRILAATVKFISDHP
KVKQELQREHEEIVRGKAEKEGGLTWEDYKSMHFTQMVINESLRIISTAPTVLRVLEHDF
QVGDYTIPAGWTFMGYP-HIHFNSEKYEDPYAFNPWRWEGKDLGAVSKTFIPFGAGRRLC
VGAEFAKMQMAVFIHHL-FRYRWSMKSGTTIIRSFMLMFPGGCDVQISEDT
>Arabidopsis_thaliana_Q9LXH8_Cytochrome_P450-like_protein
FWNTCVIVLVVARVGHWWYQWSNPKSNGKLPPGSMGFPIIGETLDFFKPYGFYEISPYLK
KKMLRYGPLFRTNILGVKTVVSTDKDVNMEILRQENKSFILSYPDGLMKPLGKDSLFLKI
GNIHKHIKQITLHLLSSEGLKRKILKDMDRVTREHLSSKAKTGRLDVKDAVSKLIIAHLT
PKMMSLKPQTQAK-LMGIFKAFTFDWFRTSYLISGKGLYNTLWACREGMREIKDIYTMRK
T-SEEKYDDFLNTAIEESEKAGELLNENAIITLIFTLSCVTQDTTSKAICLAVKFLLENP
KVLAELKKEHEVILESREDKEGGVTWEEYRKMTFTNMK----------------------
--SGYTIPAGWIVMIIPSVVHFDPEIYENPFEFNPWRWEGKELRAGSKTFMVFGTGLRQC
AGAEFARLQISVFLHHLVTTYNFSLHQDCEVLRVPAAHLPNGISINISKCP
>Arabidopsis_thaliana_Q9SHY7
VYELVMVSLIVVKLFHWIYQSKNPKPNEKLPPGSMGFPIIGETFEFMKPHDAFQFPTFIK
ERIIRYGPIFRTSLFGAKVIISTDIELNMEIAKTNH---APGLTKSIAQLFGENNLFFQS
KESHKHVRNLTFQLLGSQGLKLSVMQDIDLLTRTHMEEGARRGCLDVKEISSKILIECLA
KKVTGMEPEAAKE-LALCWRCFPSGWFRFPLNLPGTGVYKMMKARKRMLHLLKETILKKR
A-SGEELGEFFKIIFEGAE----TMSVDNAIEYIYTLFLLANETTPRILAATIKLISDNP
KVMKELHREHEGIVRGKTEKETSITWEEYKSMTFTQMVINESLRITSTAPTVFRIFDHEF
QVGSYKIPAGWIFMGYP-NNHFNPKTYDDPLVFNPWRWEGKDLGAVSRTYIPFGAGSRQC
VGAEFAKLQMAIFIHHL-SRDSQSFYLHVIYL------------IYGLKVV
>Arabidopsis_thaliana_F4IDV9_Cytochrome_P450_family_87_subfamily_A_polypeptide_2_CYP87A2
MWALIWVSLLLISITHWVYSWRNPKCRGKLPPGSMGFPLLGESIQFFKPNKTSDIPPFIK
ERVKRYGPIFKTNLVGRPVIVSTDADLSYFVFNQEGRCFQSWYPDTFTHIFGKKNVGSLH
GFMYKYLKNMVLTLFGHDGLK-KMLPQVEMTANKRLELWSNQDSVELKDATASMIFDLTA
KKLISHDPDKSSENLRANFVAFIQGLISFPFDIPGTAYHKCLQGRAKAMKMLRNMLQERR
ENPRKNPSDFFDYVIEEIQKEGTILTEEIALDLMFVLLFASFETTSLALTLAIKFLSDDP
EVLKRLTEEHETILRNREDADSGLTWEEYKSMTYTFQFINETARLANIVPAIFRKALRDI
KFKDYTIPAGWAVMVCPPAVHLNPEMYKDPLVFNPSRWEGSKVTNASKHFMAFGGGMRFC
VGTDFTKLQMAAFLHSLVTKYRWEEIKGGNITRTPGLQFPNGYHVKLHKKR
>Arabidopsis_thaliana_F4J4C0_Cytochrome_P450_superfamily_protein
FWNTCVIVLVVARVGHWWYQWSNPKSNGKLPPGSMGFPIIGETLDFFKPYGFYEISPYLK
KKMLRYGPLFRTNILGVKTVVSTDKDVNMEILRQENKSFILSYPDGLMKPLGKDSLFLKI
GNIHKHIKQITLHLLSSEGLKRKILKDMDRVTREHLSSKAKTGRLDVKDAVSKLIIAHLT
PKMMSLKPQTQAK-LMGIFKAFTFDWFRTSYLISGKGLYNTLWACREGMREIKDIYTMRK
T-SEEKYDDFLNTAIEESEKAGELLNENAIITLIFTLSCVTQDTTSKAICLAVKFLLENP
KVLAELKKEHEVILESREDKEGGVTWEEYRKMTFTNMVINESLRITNLAPMLFRKAVKDV
EIKGYTIPAGWIVMIIPSVVHFDPEIYENPFEFNPWRWEGKELRAGSKTFMVFGTGLRQC
AGAEFARLQISVFLHHLVTTYNFSLHQDCEVLRVPAAHLPNGISINISKCP
>Arabidopsis_thaliana_F4K051_Cytochrome_P450_family_708_subfamily_A_polypeptide_2_CYP708A2
VWSAWVIAVAAVVISKWLYRWSNPKCNGKLPPGSMGLPIIGETCDFFEPHGLYEISPFVK
KRMLKYGPLFRTNIFGSNTVVLTEPDIIFEVFRQENKSFVFSYPEAFVKPFGKENVFLKH
GNIHKHVKQISLQHLGSEALKKKMIGEIDRVTYEHLRSKANQGSFDAKEAVESVIMAHLT
PKIISLKPETQAT-LVDNIMALGSEWFQSPLKLTLISIYKVFIARRYALQVIKDVFTRRK
A-SREMCGDFLDTMVEEGEKEDVIFNEESAINLIFAILVVAKESTSSVTSLAIKFLAENH
KALAELKREHAAILQNRNGKGAGVSWEEYRQMTFTNMVINETLRMANMAPIMYRKAVNDV
EIKGYTIPAGWIVAVIPPAVHFNDAIYENPLEFNPWRWEGKELRSGSKTFMVFGGGVRQC
VGAEFARLQISIFIHHLVTTYDFSLAQESEFIRAPLPYFPKGLPIKISQSL
>Arabidopsis_thaliana_Q9SYN2
IWNVLMVALVVVRISHWLYRWSNPKCPGKLPPGSMGFPIIGETLDFFKPCGVEGIPTFVK
KRMIRYGPLFRTNIFGSKTVVSTDPDVIHQIFRQENTSFELGYPDIFVKVFGKDNLFLKE
VFIHKYLQKITMQILGSEGLKQTMLGNMDKATRDHIRSIASQGSFNVRKEVENLVVAYMT
PKLISLKPETQSK-LIDNLNAFNLDWFKSFLRLSWKAVTKALKSREEAIQVMKDVLMMRK
E-TREKQEDFLNTLLEELEKDGSFFDQGSAINLIFLLAFALREGTSSCTALAVKFISKDP
KVLAELKREHKAIVDNRKDKEAGVSWEEYRNMTFTNMVSNEVLRLANTTPLLFRKAVQDV
EIKG---------KYYLEVIHMGFG----------WLWQGKEMIWGSKTFMAFGYGVRLC
VGAEFSRLQMAIFLHHLVAYYDFSMVQDSEIIRSPFHQYTKDLLINISQSP
>Arabidopsis_thaliana_F4I3H7_Cytochrome_P450_family_protein_CYP708A1
MWGVFVIALVVVKISLWLYRWANPNCSGKLPPGSMGFPVIGETVEFFKPYSFNEIHPFVK
KRMFK-GSLFRTNILGSKTIVSTDPEVNFEILKQENRCFIMSYPEALVRIFGKDNLFFKQ
GDFHRYMRHIALQLLGPECLKQRFIQQIDIATSEHLKSVSFQGVVDVKDTSGRLILEQMI
LMIISIKPETKSK-LIESFRDFSFDLVRSPFDPSWNALYNGLMARSNVMKMLKRMFKERR
ESDDSKYGDFMETMIYEVEKEGDTINEERSVELILSLLIASYETTSTMTALTVKFIAENP
KVLMELKREHETILQNRADKESGVTWKEYRMMNFTHMVINESLRLGSLSPAMFRKAVNDV
EIKGYTIPAGWIVLVVPSLLHYDPQIYEQPCEFNPWRWEGKELLSGSKTFMAFGGGARLC
AGAEFARLQMAIFLHHLVTTFGKPS--------------------------
>Arabidopsis_thaliana_A8MSB6_Cytochrome_P450_family_702_subfamily_A_polypeptide_5_CYP702A5
VYEFVIVSLIVVKLCHWIYQWKNPKGNGKLPPGSMGYPIIGETFEFMKLHDAIQLPTFVK
EKLLRHGPVFRTSLFGGKVIISTDIGLNMEIAKTNH---IP-------------------
---------------GSQALKLRMIQDIDFLARTHMKEGARKGCLDVKETASKIVIECLS
KKVMGMEPEAAKE-LTLCWTFFPRDWFRFAWNFPGTGVYRIVKARNRMMKVIKETVVKKR
A-SGKKLGEFFETIFGDTES--VTMSIEIATEYIFTLFVLANETTPGVLAATIKLISDNP
KVMQELRREHEGIVQDKIKKDADLTWEDYKSMTFTQMVINESLRITSTVPTVLRIIDHEI
QFGDYTIPAGWIFMGYP-YVHFNPEKYDDPLAFNPWRWKT--------------------
---------------------------------------------------
>Arabidopsis_thaliana_Q8S9I7
---------------------------ENFLQGSMGYPIIGETFEFMKPHDAIQLPTFVK
EKVLRHGPVFRTSLFGGKVIISTDIGLNMEIAKTNH---IPGMPKSLARLFGANNLFV-N
KDTHKHARSLTNQFLGSQALKLRMLQDIDFLVRTHLKEGARKGSLDIKETTSKIIIECLA
KKVMGMEPDAAKE-LTLCWTFFPREWFGFAWNIPGTGVYRMVKARNRMMKVLKETVLKKR
A-SGEELGDFFKTIFGDTERGVKTISLESATEYIFTLFLLANETTPAVLAATIKLISDHP
KVMQELQREHEGIVRDKIEKNADLTWEDYKSMTFTQMVINESLRITSTVPTVLRIIDHEF
QFGEYTIPAGWIFMGYP-YVHFNAEKYDDPLAFNPWRWKGKDLSAVSRTYIPFGSGSRLC
VGAEFVKLKMAIFIHHL-SRYRWSMKTETTLLRRFVLILPRGSDVQILEDT
>Arabidopsis_thaliana_A8MS53_Cytochrome_P450_family_702_subfamily_A_polypeptide_5_CYP702A5
VYEFVIVSLIVVKLCHWIYQWKNPKGNGKLPPGSMGYPIIGETFEFMKLHDAIQLPTFVK
EKLLRHGPVFRTSLFGGKVIISTDIGLNMEIAKTNH---IPGMPKSLERLFGATNLFV-N
KDTHKHARSLTNQFLGSQALKLRMIQDIDFLARTHMKEGARKGCLDVKETASKIVIECLS
KKVMGMEPEAAKE-LTLCWTFFPRDWFRFAWNFPGTGVYRIVKARNRMMKVIKETVVKKR
A-SGKKLGEFFETIFGDTES--VTMSIEIATEYIFTLFVLANETTPGVLAATIKLISDNP
KVMQELRREHEGIVQDKIKKDADLTWEDYKSMTFTQMVINESLRITSTVPTVLRIIDHEI
QFGDYTIPAGWIFMGYP-YVHFNPEKYDDPLAFNPWRWKGKDLSTVSKTYLPFGSGTRLC
VGAEFVKLQMAIFIHHL-FRYRWSMKAETTLLRRFILVLPRGSDVQIS---
>Arabidopsis_thaliana_Q9LI69_Cytochrome_P450-like_protein
VYKLVIVSLIVVKLFHLIYQWSNPKCNGKLPPGSMGYPIIGETIEFMKPHDALQFSTFIK
KRVLIMDRFFRTSLFGGKVIISMDNELNMEMAKTNR---TPGITKSIARLFGENNLFLQS
TESHKHVRNLTVQMLGSQSLKLRIMENIDLLTRTHMEEGARDGSLDVKETTSKILIECLA
KKVMGMEPEAAKK-LALCWRYFPSGWFRLPFNLPGIGVYNMMKARKRMKTLLKEEVLKKR
E-AGEEFGEFSKIIFGEKEGEKETMSMKNVIEYIYTFFVIANETTPRILAATVKFISENP
KVMQELQREHAMIFENKSE-EAGLTWEDYKSMTFTNMVINESLRISTTVPVILRKPDHDT
KVGDYTIPAGWNFMGYP-SAHFDPTKYEDPLEFNPWRWKGNDLDAVSTNYIPFGAGPRLC
VGAYFAKLLMAIFIHHL-CRYRWSMKAEVTVTRSYMLMFPRGCDVQISKDT
>Arabidopsis_thaliana_F4JK32_Cytochrome_P450_family_702_subfamily_A_polypeptide_6_CYP702A6
LYEFVIVSLIVVKLCHSIYQWRNPKSNGELPPGSMGYPIIGETFEFMKPHDAIQLPTFVK
EKVLRHGPVFRTSLFGGKVIISTDIGLNMEIAKTNH---IPGMPKSLARLFGANNLFV-N
KDTHKHARSLTNQFLGSQALKLRMLQDIDFLVRTHLKEGARKGSLDIKETTSKIIIECLA
KKVMGMEPDAAKE-LTLCWTFFPREWFGFAWNIPGTGVYRMVKARNRMMKVLKETVLKKR
A-SGEELGDFFKTIFGDTERGVKTISLESATEYIFTLFLLANETTPAVLAATIKLISDHP
KVMQELQREHEGIVRDKIEKNADLTWEDYKSMTFTQMVINESLRITSTVPTVLRIIDHEF
QFGEYTIPAGWIFMGYP-YVHFNAEKYDDPLAFNPWRWKGKDLSAVSRTYIPFGSGSRLC
VGAEFVKLKMAIFIHHL-SRYRWSMKTETTLLRRFVLILPRGSDVQILEDT
>Arabidopsis_thaliana_Q9LG17
MWGVFVIALVVVKISLWLYRWANPNCSGKLPPGSMGFPVIGETVEFFKPYSFNEIHPFVK
KRMFKLGSLFRTNILGSKTIVSTDPEVNFEILKQENRCFIMSYPEALVRIFGKDNLFFKQ
GDFHRYMRHIALQLLGPECLKQRFIQQIDIATSEHLKSVSFQGVVDVKDTSGRLILEQMI
LMIISIKPETKSK-LIESFRDFSFDLVRSPFDPSWNALYNGLMARSNVMKMLKRMFKERR
ESDDSKYGDFMETMIYEVEKEGDTINEERSVELILSLLIASYETTSTMTALTVKFIAENP
KVLMELKREHETILQNRADKESGVTWKEYRMMNFTHMVINESLRLGSLSPAMFRKAVNDV
EIKGYTIPAGWIVLVVPSLLHYDPQIYEQPCEFNPWRWEGKELLSGSKTFMAFGGGARLC
AGAEFARLQMAIFLHHLVTTYDFSLIDKSYIIRAPLLRFSKPIRITISENP
>Arabidopsis_thaliana_O04949
-----MVSLIVVKLFHWIYQSKNPKPNEKLPPGSMGFPIIGETFEFMKPHDAFQFPTFIK
ERIIRYGPIFRTSLFGAKVIISTDIELNMEIAKTNH---APGLTKSIAQLFGENNLFFQS
KESHKHVRNLTFQLLGSQGLKLSVMQDIDLLTRTHMEEGARRGCLDVKEISSKILIECLA
KKVTGMEPEAAKE-LALCWRCFPSGWFRFPLNLPGTGVYKMMKARKRMLHLLKETILKKR
A-SGEELGEFFKIIFEGAE----TMSVDNAIEYIYTLFLLANETTPRILAATIKLISDNP
KVMKELHREHEGIVRGKTEKETSITWEEYKSMTFTQMVINESLRITSTAPTVFRIFDHEF
QVGSYKIPAGWIFMGYP-NNHFNPKTYDDPLVFNPWRWEGKDLGAVSRTYIPFGAGSRQC
VGAEFAKLQMAIFIHHL-SRDSQSFYLHVIYL------------IYGLKVV
>Arabidopsis_thaliana_F4JJG4_Cytochrome_P450_family_702_subfamily_A_polypeptide_3_CYP702A3
IYVLVVFSLIVVKLCHWVYQWSNPKCKGKLPPGSMGFPIIGETFEFMTPFDSLVVSPYLK
KRISRYGSVFRTSLFGAKVIVSIDPDVNMEIAKASS---QLRATESVTRIFGENNPFLQS
KEIHKYVRNLTSRFVGPEGLKTRLIHDIDNLLRNDVENGARNGSFDVREATIKMVGELIA
KKIMGTESEAVKE-LGLCWSAFRTSWFQFSYNIPGTTVYRLVKARRKAAKLLKALILKKK
A-SKEGLGDFLDIIFDEMEKDGTALDIDKAVNLIFVFFILSQETTPGVQGAVVKLVADHP
SVMEELQREHEAIVQNRADKDTGVTWEEYKSMTFTHMVIKESLRFTSTQPTVHRIPDQDV
QIGDYTLPAGWLFFGIP-QVHFDEEKYDDPLTFNPWRWQGKDINSVSREYMPFGAGGTHC
VGSEFAKLIIAILLHHL-SRFRWSLDPKTEVLRRYTLVFPAGCVVHISKES
>Arabidopsis_thaliana_F4J5G3_Cytochrome_P450_family_702_subfamily_A_polypeptide_8_CYP702A8
------------------------------------------------------------
-----MDRFFRTSLFGGKVIISMDNELNMEMAKTNR---TPGITKSIARLFGENNLFLQS
TESHKHVRNLTVQMLGSQSLKLRIMENIDLLTRTHMEEGARDGSLDVKETTSKILIECLA
KKVMGMEPEAAKK-LALCWRYFPSGWFRLPFNLPGIGVYNMMKARKRMKTLLKEEVLKKR
E-AGEEFGEFSKIIFGEKEGEKETMSMKNVIEYIYTFFVIANETTPRILAATVKFISENP
KVMQELQREHAMIFENKSE-EAGLTWEDYKSMTFTNMVINESLRISTTVPVILRKPDHDT
KVGDYTIPAGWNFMGYP-SAHFDPTKYEDPLEFNPWRWKGNDLDAVSTNYIPFGAGPRLC
VGAYFAKLLMAIFIHHL-CRYRWSMKAEVTVTRSYMLMFPRGCDVQISKDT
>Amborella_trichopoda_U5DD47
MWPLCIATLVAIWVTYWVYRWRNPKCNGKLPPGSMGFPLIGETLQFFSPNTTSDIPPFIR
QRMNRYGPVFRTSLVSRPVIVSTDPELNHLIFQQEGKLFQSWYPDTFTEIFGRQNVGSLH
GFMYKYLKSLVLNLFGPESLKEKLLPELELAASRNLQTWATQSSIDLKEATATMIFNLTA
KKLISYDPTKSSENLQKNFVAFVDGLISFPLNIPGTSYHKCLQGRQKAMKMLKKMLEERR
REPEKAHGDFFDYVLGELKKERSVLTEEIALDLMFVLLFASFETTSLALTLAVKFLSDHP
KVLEELTKEHEAIRRNRENQCSGLTWKEYKSMIFTSQVINETVRLANIVPGIFRKALKEI
EFKGHTIPAGWAVMACPPAVHLNPSMYPNPLAFNPWRWGGVESNGGSKNFMAFGGGLRFC
VGTDFTKIQMAVFLHCLVTRYRWKPIKGGDIVRTPGLQFPNGFHIQLEDKV
>Brachypodium_distachyon_I1J0P9
QYASCALAVVAGWLLHCVYKWMNPPCNGRLPPGSMGFPLVGETFQFFKPSPSLDVPSFYK
QRLKRYGPVFKTSLVGQPVVVSMDAEVNRFIFQQEGKLFRSWYPDTTNNIFGRESIASYD
GTIHKYTRSFASRLFGLESLRDVLLAEMDRNVTQSFAAWAAEPCIEVKDAVANMIFDLTA
KKLIGFGPEKSRK-LRKNFDAFFQGLVSFPLYFPGTTFYGCIQGRKNMQKVLKDLLKERL
RTPEKRHGDFLDEVVNELQSGAGMIEEKFAVDLVAALLFASFATVSSSLTVAMKFLSGHP
NVVEALKEEHEAILKKREGASSGITWEEYKSMTFTAQVTNEIARVSNVAPGIFRKTLTDV
QVKGHTIPAGWLVMISPMAVHLNPELFEDPLTFNPWRWQDEKRTTLLKNFMPFGGGIRLC
VGAEFSRIQIALFLHTLVTKYSWKEIKGGDVQRISEIVFPKGYHIQIIPKA
>Brachypodium_distachyon_I1ICJ8
CWAVAVASAMVVASILWAYRWSHPKVNGRLPPGSLGLPLLGETMQFFAPNPTCDVSSFVK
DRMNRYGAIFKTSVVGRPMVVSADPDLNHYVFQQEGKLFESWYPVTFTEIFGRDNVGSLH
GFMYKYLKTLVLRLYGQENLRAVLLAETHTACRATLASWAGLPSVELKDGLSTMIFDITA
KKLIGYEPTKSSENLRKNFVAFIRGLISFPVNIPGTAYHECMKGRREAMKVLKRMMRERM
ADPSRQREDFLDVMIEELRREKPVLTEAVALDLMFVLLFASFETTALALTLGIKLLTENP
RVLEALTEEHEAIVRDREDPDAGLTWAEYKSMTFTYQVTLEIVRLANIVPGIFRKALQDI
EFKGYTIPAGWAVMVCPPAVHLNPEIYEDPLAFNPWRWQNKEITGGTKHFMAFGGGLRFC
VGTDLSKVLMATFIHSLVTKYRWRTVKGGNIVRTPGLSFPDGFHIQLFPKH
>Brachypodium_distachyon_I1J0R4
YIALAAALAIVLSILHWAYRWSHPKSSGTLPPGSMGIPLIGETLQFFAPNPTCGLSPFVR
ERVKRYGSMFKTSIVGRPVVVSADPEVNHYVFQNEGKLFESWYPDTFTEIFGRDNVGSLH
GFIYKYLKTLVLRLYGQENLKAVLLAETDAACRGSLASWAKQPSVDIKHGLSTMIFDLTA
KKLIGYEPSKSSESLMENFTAFIRGLISFPLNIPGTAYHECMEGRKKAMKVLRGMMKERM
ADPERKCEDFFDHVIQELRREKPLLTETIALDLMFVLLFASFETTALALTLGVKLLTENP
KVVDALTEEHEAIVRNREDPDAAVTWAEYKSMTFTSQVIMEIVRLANIVPGIFRRALEDI
EIKGYTIPAGWGIMVCPPAVHLNPDIYEDPLAFNPWRWQGKEITGGTKHFMAFGGGLRFC
VGTDLTKVLMATFIHNLVTKYRWRTVKGGNIVRTPGLGFPDGFDIHVFPKN
>Brachypodium_distachyon_I1J0R5
SAAACAALALLLYIVH---RWKNPRCNGRLPPGSMGLPLVGETFQFFSPDASFDIPPFIR
HRLTRYGPIFKTSLVGHPVVVSADEELNHMVFQQEGQLFQSWYPNSFVEILGRDNVGEQQ
GTMFRYLKNMVLRHLGPESLRESMLRDVHHAACSSLCTWSTLPAVELKEAVSAMVFELTA
NKLLGLEPSRSKV-LRKSFFDFVRGLISFPLYLPGTAYYSCMQGRMSAMEVLQEVLDERK
RSESRRHGDFLDYVVQEITKEKPVMTERMALDLMFVLLFASFHTTSLVLTLAVKLLADHP
GVLEELKVEHETILNQREADSTGVTWKEYKSMTLTSQVISETVRLANIAPCIFRKALKDV
QFKGYTIPAGWGVIVCPLAVHLNPDIYPDPLTFNPSRFKDKEINRGSRHFMAFGGGMRFC
VGADFSKLQMAIFIHCLVTKYRWIQLGGGKIVRSPGLEFPDGYHIQIKQRS
>Brachypodium_distachyon_I1I716
PVAICFALVVALLMIHMAFRWNSGRRPLLLPPGSRGFPFIGESFQFFAGSASLELLPFLK
RRLDRYGPIFRTNLLGEDLIVSLDQELNNLVFQQEEKLFQIWYPESLMRILGADCIIATL
GSFHKHLRTLVLRLFGPENLRLVLLQDVQRTAQASLLSWLDQPSIEAKEATSSMIFSVTA
KRLISYDSSNSDGKLWKQFDAFLRGLLAFPLYIPGTAFYKCMQGRKNVMRVLRELLEERK
KAPRRESTDFIDLLIEDLKEEEHLMNERVALDLLFLLLFAGFETTSSGITAALRFLTDDP
KALQELTEEHDNIRKRRADPDSEITWEEYKSMKFTSHVLSQKDQRSWLVLLVFTSIRQFT
RIPMRSILGGGRILVAPPR--------------NLWPLEAV------------------C
GYVLVLTLLSCKWLSSFIA--------------------------------
>Brachypodium_distachyon_I1J0Q0
QYASCALAVVAGWLLHCVYKWMNPPCNGRLPPGSMGFPLVGETFQFFKPSPSLDVPSFYK
QRLKRYGPVFKTSLVGQPVVVSMDAEVNRFIFQQEGKLFRSWYPDTTNNIFGRESIASYD
GTIHKYTRSFASRLFGLESLRDVLLAEMDRNVTQSFAAWAAEPCIEVKDAVANMIFDLTA
KKLIGFGPEKSRK-LRKNFDAFFQGLVSFPLYFPGTTFYGCIQGRKNMQKVLKDLLKERL
RTPEKRHGDFLDEVVNELQSGAGMIEEKFAVDLVAALLFASFATVSSSLTVAMKFLSGHP
NVVEALKEEHEAILKKREGASSGITWEEYKSMTFTAQVTNEIARVSNVAPGIFRKTLTDV
QVKGHTIPAGWLVMISPMAVHLNPELFEDPLTFNPWRWQDEKRTTLLKNFMPFGGGIRLC
VGAEFSRIQIALFLHTLVTKYR-----------------------------
>Brachypodium_distachyon_I1IHL4
------------------------------------------------------------
------------------------------------------------------------
-----------------------------------------------------MIFSVTA
KKLISYDSSNSDGKLWKHFDAFLQGLLAFPLYIPGTAFYKCMQGRKEVMKILNKLLDERK
KAARQERVDFIDLLIDVLTEEKPAMSENFALNLIFLLLFAGFETTSSGITAAVKFLTDNP
KVLQELT------------------------------VIHESLRLANIAPVLFKRAREDV
HIKGYTIPEGSKVMVCPSAVHLNPTIYKDPEAFNPWRWKDTEPLGASKNFMAFGGGLRLC
VGADFAKLQMAVFLHYLVTKYRWKAIKGGSVVFSPGLRFPDGFHIQLFPKT
>Brachypodium_distachyon_I1IWF6
QFLASGASLVISWLVHWVYKWMNPSCN---SPGSMGYPIVGETLEFLKGSPSLDIPDYFN
QRMKRYGPVFKTSVLGQPAVVSTDAAVNRYILQQEGGLFRVGYPAALNKIFGEKSIQAFE
GATHKFIRRAAFSMFGLENLKESLLPEMESAVRERLAYWATKPSVDVRHGAPD-------
-------------------------------------------ARKDVDKMMRDAFAERL
RTPGKKHGDLLDQIVEQLQGEEPLITESFAVDMASTLLFASVFTLSGTTAMAFKSLHDNP
QGQPLKHNCEHQVSNPR-------------------------------------------
----YTIPKGWLVIVIPMAAHLDAQLFENPLKFNPWRWMDDKRSTLLKNFLPFGAGIRMC
PAAEFVKLFVTLVLHVLVTEYRLEETNGTDMFRCADVMFPQGYHIRLEAND
>Brachypodium_distachyon_I1IWF9
------------------------------------------------------------
------------------------------------------------------------
------------------------------------------------------------
--------------------------------------------------MMRDAFAEKL
RTPGKKHGDLLEQIVEQLQGEEALITESFVVDMASTLLCASVFPLSGTTAVAFKSLQPSS
RARSTEEERRHAKNPERQS-----------------------LKRADMG------GVQVI
EIQ---------------------------------------------------------
---------------------------------------------------
>Ginkgo_biloba_Gb_09009
MWALITLFLS---AILWVHIVRRPKGRAALPPGSMGLPIVGESFQFFAPSTSFDVPPFIL
ERKLKYGAVFKTRLVGRPVVVSTDPDVNQFIFQQEGRLFQSWYPESFTKVFGDQNVGSLH
GYMYKYLRNMVLTLVGRENLKEKFLPEIQQNLLDKISNWHDQ-VVDMKEASATIIFNFTA
KKLIGYDSQTSSDGLMTNFQAFIEGLISFPLNIPGTAYSKCLKGRARAMAKLNKMLEERS
ANPHIKHDDFFDYVVSELNREGTLLSKEIALDLIFVLLFASFETTSLALTSAMKFLTDHP
AALDRLTEEQDAILRNREEGISHLTWKEYKSMTFTFHVINETIRLANIVPGMFRKALEDV
QIKGYTIPAGWNVMVCPTALHLDPVVYPDPVAFNPWRWESLPDSSTGKHFTPFGAGIRFC
VGTDFTRLQMAVFLHCLVTNFRWTAVKGGEIVKTPGLAFPNGYHIHLHSKS
>Oryza_sativa_indica_A2Z646
------------------------------------------------------------
------------------------------------------------------------
----------------------------------------------------MMIFSVTA
KKLISYDSSTSDGKMWKHYDAFAQGLITLPLCIPGTAFYKCMQGRKNVMKMLKEMLNERK
KIGRHESIDFLDVLIEEVKEDNPSMTENTALNLLFSLLFGSFDTTSSGITGMLKFLTDNP
EALRELTEERNNIRRKRADLNSEITWEEYKSMKFTSHVIHEALRLASITPMMFREAIEDV
HIKGFAIPKGSKIMICPSTVHLNPVVYEDPIHSIP-------------------------
---------------------------------------------------
>Oryza_sativa_indica_A2XK92
------------------------------------------------------------
-------------MVGQDLIVCLDPEVNSFVFQQEERLFQCWYPDSFMRIIGADNIITTL
GSSHKYIRNLILRLFGPENLRRAMLQDVHRTAQASLLSWLDRPSIELKDAVSSMIFSVTA
KKLISYDSLASDGKMWKQFDAFIRGLLAFPIGIPGTAFYKCMQGRKNIMKMLKELIDERK
EAGRRGSIDFIDVLLEELNEEKPLISENVALDLIFLLLFASFETTASAITAVVRFLTDNP
EALQELAEEHDNIQKRRVDLNSEITWEEYKSMKFTSHVIHEALRLANIAPVMFRKATEDV
HIKGFFIPKGSKIMICPSTVHLNPMIYKDPNIFNPWRWKDTEPTGASKDFMAFGGGLRLC
VGADFAKLQTAIFLHCLVTKYRWKAIKGGTMVLGPGLRFPEGFHIQLFPKP
>Oryza_sativa_indica_B8BP58
------------------------------------------------------------
----------------------------------------MWYPDSIMRIIGADSIITTL
GSSHKYIKNMVFRLFGPENLRRDMIKDLQKTAEASLLSWLHHPSIELKEAASS-------
-------------------------------------------GRKNVMKMLKEMMDERK
KAGRQESIDFFDVLLEELKEEKHAMSENVALDLIFLLLFVSFETTASGITAILCFLSDNP
KALQELTEEHDYIQKKRPDLNSEITWEEYKSMKFTSHVIHEALRLTNIAPVMFRKATEDV
HIKGFAIPKG--------------------------------------------------
---------------------------------------------------
>Oryza_sativa_indica_A2XWK3
YIALCAALAAVVALLRWAYRWSHPRSNGRLPPGSLGLPVIGETLQFFAPNPTCDLSPFVK
ERIKRYGSIFKTSVVGRPVVVSADPEMNYYVFQQEGKLFESWYPDTFTEIFGRDNVGSLH
GFMYKYLKTLVLRLYGQENLKSVLLAETDAACRGSLASWASQPSVELKEGISTMIFDLTA
KKLIGYDPSKPSQNLRKNFGAFIRGLISFPLNIPGTAYHECMEGRKNAMKVLRGMMKERM
AEPERPCEDFFDHVIQELRREKPLLTETIALDLMFVLLFASFETTALALTIGVKLLTENP
KVVDALREEHEAIIRNRKDPNSGVTWAEYKSMTFTSQVIMEIVRLANIVPGIFRKALQDV
EIKGYTIPAGWGIMVCPPAVHLNPEIYEDPLAFNPWRWQGKEITGGTKHFMAFGGGLRFC
VGTDLSKVLMATFIHALVTKYSWRTVKGGNIVRTPGLSFPDGFHIQLFPKN
>Oryza_sativa_indica_B8B619
SYAACVVTLLIGWLTHWVYKWMNPPCNGRLPPGSMGFPVVAKTLN---TIVDVNNAIYL-
----RYGPLFKTSLVGQPLVVSLDPEVNRFIFQQEGKLFRSWYPETANNIFGKKSLTTYN
GTVHKFIRSFASKLFGLENLKESLLPELENSMRESFASWASKPRIEVQDGVSDMIFDLVA
KKLIGLNVTQSRE-LRKNFQEFFQGMVSFPIYFPGTSFYRCMQGRKNVRNTLTDVMKERL
SAPEKKYGDLVDLIVEELQSEKPVIDENFAIDALAALLFTSFATLSSTLTVALKFLNDNP
KIVEELKEEHDVILKKREVMNSGFTWEEYKSLKFTTQVTNEITRISNVAPGVFRKTLTDV
QVN------------------------------DGRRLKEGKYCASQ----------RLC
S------------LKAITSN-------------------------------
>Oryza_sativa_indica_B8AT46
YVGLGAAAALVLLLRHQARRWRNPRCGGQLPPGSMGLPLVGETFQFFSSDASLDIPPFIR
HRLARYGPIFKTSLVGHPVVVSADEELNHMVFQQEGQLFQSWYPDSFVEILGKDNVGEQQ
GAMFRYLKNMVLRYFGPESLKEGIIRDVERAVSSSLCTWSTLPAVELKEAVSTMVFDLAA
SKLLGLEPSRSKI-LRKSFFDFVRGLISFPLYLPGTAYYSCMQGRRRAMVVLEQVLEERK
QSEAQQHGDFLDYVIQEITKEKPVMTEKMALDLMFVLLFASFHTTSLALTLAVKLLADHP
LVLEELTVEHETILKDREAELDRITWKEYKSMAFTSQVINETVRLANIAPVIFRKALKDI
RFNGYTIPAGWGVMVCPPAVHLNPYIYPDPLTFIPSRFKDKEINRGSKHFMAFGGGLRFC
VGADFSKLQLAIFLHFLVTKYRWIPLGASRVVRTPGLEFPDGYRIKVIQRH
>Oryza_sativa_indica_B8AGG3
CVAVAVAMAMVVASVMWAYRWSHPRANGRLPPGSLGLPLLGETLQFFAPNTTCDISPFVK
ERLNRYGSIFKTSVVGRPVVVTADPELNYYVFQQEGKLFESWYPDTFTEIFGRDNVGSLH
GFMYKYLKSLVLRLYGQENLRAVLLDETDRACRASLASWAAQPSVELKDSISAMIFDLTA
KKLISYEPSKSSENLRKNFVAFIRGLISFPVDIPGTAYHECMKGRRNAMKVLKKMMRERM
EEPGRQCEDFFDVLIEELGREKPVLTEGIALDLMFVLLFASFETTSLALTLGVRLLAENP
TVLDALTEEHEAIVRGRKEDAAGLTWAEYKSMTFTSQVTLEMVRLANIVPGIFRKALQDI
EFKGYTIPAGWGVMVCPPAVHLNPEIYEDPLAFNPWRWQDKEITGGSKHFMAFGGGLRFC
VGTDLSKVLIATFIHHLVTKYRWKTVKGGNIVRTPGLSFPDGFHVQFFPKN
>Oryza_sativa_indica_B8BFZ0
------------------------------------------------------------
---------------MEDLIVSLDPEVTNFVFQQEERLFQMWYPDSFIRIIGTDSLIRTH
GLLHRHIKNLALRLFGPENLRREIIHDVQKTVEASLSSWLNQPSIELKEAVSSMIFKVTA
KKLISYDSSTSDGKMWKQYDAFTQGLFAFPLCIPGTAFYKCMQGRKNVIKMLKEILDERK
NTEHHESVDFFDVIEEVKAENPDQMTENAALDLLFLLLFASFETTSSGITAMLIFLTDNP
EALQELIEEHNNIRKRKADKNSEITWEEYKSMKFTSHVIHEALRLASIAPVMFREAIEDV
HIKGFAIPKGSKIMICPYTVHLNPVVYKDPNTFNPWRWKLE---SQRRKNGPFS------
----------------------WTTIS------------------------
>Oryza_sativa_indica_B8BK38
SYAACAFTLIIGWLAHWVYRWINPPCNGRLPPGSMGFPIVGETFQFFRTSPSIDMPIYYK
RRLERYGPIFKTNIGGQHVVISLDPEVNQFIFQQEGKLFQSWFPETTLNIFGKKTLTTYN
RTAHKLIRSFVCKLYGPENVKKSLLPELENSMRESLASWIGKPSVEVNDGVSNMIFGLAA
KHLIGLDITNSGE-LKKNFQEIFQVMVSFPIYFPGTSFYRCMQGRRNVWTTLTNVMKKRL
SAPGNKFGDLVDLIVEELRSENPTIDESFAIDTLSGLLFASFAPLSCTLTTTFKFLNDNP
EVFDKLKEEHEMILKKREGANSGFTWEEYKSLKFSTQVVNEINRITTVIPGGFRKALTDV
EVNGYTIPSGWLVMISPMGVHLNPKLFEDPLKFDPWRWTEEKRISMQRNFMPFGGGIRMC
PAVEFNKLFITLFLHIVVTEYRWKDIDGGNVKRISEVLVAQEYHIQLVPQT
>Oryza_sativa_indica_B8AT45
SYAACGVTLIIGWLAHWIYKWMNPPCIGRLPPGSMGFPIIGETFQFFRASPSIDMPSYYK
QRLERYGPLFKTSLVGRPVIISLDPEVNRFIFQQEGKLFQSWYPETAINIFGKKSLTTYN
GTIHKFIRGVAAKLFGLENLKESLLPELENSMRESFASWTGKPSVEVQDGVSDMIFDLVA
KKLIGLDVTNSRE-LRKNFQDFFQGMVSFPIYFPGTSFYRSMQGRRNVRNTLTDIMKERL
SAPGKKYGDLVDLIVEELQSEKPMIDENFAIDALAALLFTSFATLSSTLTVAFKYLTDNP
KVVEELKEEHGTILKKREGVNSGFTWEEYRSLKFSTQVMNEITRISNVTPGVFRKTLTDV
QVKGYTIPSGWLVMISPMAVHLNPKLFEDPLKFDPWRWREEKRSSMLKNYMPFGGGVRLC
LGAEFSKLFIALFLHILVTEYSWTEIEGGEVLRISEIMFPQGYHIQLVPQT
>Oryza_sativa_indica_B8AUK7
------------------------------------------------------------
------------------------------------------------------------
----------------------------------------MNPSIEVKDGISNMIFDLVA
KKLIGFKPTKSRE-LRKNFQEFFHGMVSFPIYFPGTSFYRCMQGRRNVQKTLTDLLKERL
SAPGEKYNDLIDQIIEELQSENPVIDVNFAIDVLSALLFASFATLSSTLAVGFKFLTDNP
KVVKELKEEHTTILNKRGSLNSGFTWEEYKSLMFTSQVVNEITRISNVAPGIFRRTLADV
KVNGYTIPAGWLVMISPMAVHLNPTLFEDPLEFNPWRWTDKKQSELLRNYMPFGGGIRLC
LGAEFSKLFIAIFIHVLVTEYRWKEIKGGDVLRISEMVDSNGTSKQTLSAE
>Salvinia_cucullata_v1.1_s0089.g018648
------------------------------------------------------------
------------------------------------------------------------
------------------------------------------------------------
------------------------------------------------------------
--------------------------------------------------------MNDP
SMVP--HEEHLSIRKGKKDVHELLTWEDYKQMQFTEQVVKETLRMSSIAHYLMRETCQDI
LYEDMVIPNGWMVFMNFSMVHLNPNYYPNPLKFDPWRWQDV--SNNPSFLMPFGGGIRSC
LGSSFAKFEVE----------------------------------------
>scaffold-UGNK-2003067-Marattia_attenuata
-----------------------------LPPGSMGWPIVGETWEYATPNQ---TLLFMQ
KRIQKYGELFKSHLFGDPIIVSCSPKINRFLLQEEYKLFRSSYPRSFISILGEKNVLALR
KELHKKVRGVLINVLASGLRTDECMKDVSTTVARTLRLWDGR-VIRVQEELAKMAYVVAA
KRLLGFNEEEPEAILMEHYFCLIEGLISIPINFPGTAYHRSMQARAKMIKIIDDMISKRK
AIPRPVSQDFVDALIAEEEKANTCVTREVTRDCILSVLFAGHDTVSKAMTFAIKFLLDNP
KALEKLKEEQLSI-RDRVKEGEDLTWEDYKSMTFSNNVVSEILRLINIAPGVFREALEDV
EIDGFTIPKGHRVMAYFSAIHLEPTNFQDPLKFNPWRWETI---SYETNFMPFGGGPRLC
PGNELAKLQICIFLHHLVLKYSFKQVEEDEILYSPYIKFKKGFPL------
>scaffold-ZXJO-2073011-Parahemionitis_cordata
--------------------WWDVKFMGRLPPGSFGWPLLGESLAFLRRHSSLKPTPFFE
QRQARFGPLFKTHLFGEPVVISTNPSINKFIFQGEGVLFKSSYPTSFVKIIGKSGLMAIH
GEMHAELRKKIMRVMGSTSLP-HLVSDIDKSLLSQLSNWEQKPVIYLHKEASKISFDLVL
KRLIGLSNKDEQFSMVDALTGFFVALISVPINVPRTSYNKALKGRAKVVQLLESIIQQRK
SNLEHHPNDLLDAILEIQERDDKVFNHTMVIDVIIGLVYAAYETTATTITFLVMLLTKHE
NVLDKLMVEHMSIKREKAFNNKYLTWEDYKLMCYTKDVIFEALRLANIAPFVYRETLKDV
EIAKYIIPKGWKVITSFSNVHMDPTIYKDPLDFNPSRWKNANL--TTSSFMPFGGGSRLC
AGNDLAMLEISIFLHHFITKYKWTQMGKEQVTRIPGVIFNNGYPITVTKK-
>Abies_alba_AALBA5B925127P1
---------------------------IILPPGSMGLPILGETLQFFAPNDSFDVPPFIK
KRILRYGPIFKTSLVGRPVVVSTDPDVNQLIFQQEGLLFQSWYPETFTKVFGEQNVGSIH
GHLYKYLRNMVLTLVGTENLKEKLLPEIETNLLDKTCDWHDR-VVDIKDATASIIFDLTA
MKLISYDPQKEAPGFRNNFQAFIQGLISFPLNIPGTAYNQCLKGRARAMAMLNKMLQERR
AEPHKKHGDFFDYVVAELEKEGSPLTNEMALDLMFVLLFASFETTSLALTLAIKLLTDHP
AALQQLTEEHEAILANREGKNSNLTWKEYKSMTFTYNVINETVRLANIVPGMFRKAKKDV
NIKGYTIPAGWAVVVCPTSLHLDPAVYPDPLAFNPWRWQNIDSNAIAKYFIPFGGGMRFC
VGTDFTRLQMAVFLHCLVTKYR-----------------------------
>Picea_lambertina_PILA_12890
---------------------------MNLPPGSLGLPILGETLQFFAPNDSFDVPPFVK
ERKLRYGPIFKTSLVGRPVVVSTDPDVNQLVFQQEGRLFQSWYPDTFTKVFGEQNVGSIH
GHLYKYLRNMVLTLVGPENLKEKLLPQVELNFLTKTRDWHDR-VVDIKEATASIIFDLTA
KKLISYDPQKEAPGLRNNFQAFIQGLISFPLNIPGTAYNKCLKGRARAMAMLKKMLEERR
GEPHRKYGDFFDYVVAELDKEGSPLTKEMALDLMFVLLFASFETTSLALTLAIKFLTDHP
AALQQLTEEQEAIIAKREDKNSNLTWKEYKSMTFTSNVINETLRLANIVPGMFRKAKTDV
HIKGYTIPAGWAVVVCPTSLHLDPIVYPDPLSFNPWRWQNMDSNAIAKYFIPFGGGMRFC
VGTDFTRLQMAVFLRCLVTKYKWKAVKGGEIRRTPGLSFPNGYHIHLQSKQ
>Picea_taeda_PITA_02863
MWGEGFAAA-FVIFSTLFCKDRSDGCQKPLPPGSMGLPFIGETLQYVTPFKSSTIGPFLH
ERMSRYGHVFKTNIFGQPTIITTTAESNQFVFQNEGRLFKCAYPAGFVNIVGKYNILQTH
GSMHKTLRQLSLNLVGFENLKDRLLPDVETQVIRNLSRWEDGSVINLKDEAANMTFIMLM
NRLIGFDSETAESILMQRFADFMSGLCALPIKLPGTTYTKCLKGRDHVTKTLTNIISERK
RGRRSVNTDFLDKVLEQADHDDEEFSDHVIVDFLFAFLLAGYDTTSIAMTMAVQYLTENP
KALQQLRREHEAILLAKKQKQKMLNWEDYKSMEFTRSVIKETLRLSNVGPFLFRECVQDT
EIKGYRIPKGWKVVACTTAVSHDPAIFPEPSCFNPWRWQEN---MEEKHLQVFGGGSRYC
VGAELAKLEMAVFLHHLVTNFSWDRCE-GEIIRSPLVLFKNGYTISVRKRV
>Picea_taeda_PITA_33222
MWVLLSLFTGLCFLLLYSKLICRSRTRMNLPPGSLGLPILGETLQFFAPNDSFDVPPFVK
QRKLRYGPIFKTSLVGRPVVVSTDPDVNQLVFQQEGRLFQSWYPDTFTKVFGEQNVGSIH
GHLYKYLRNMVLTLVGPENLKEKLLPEVELNLLAKTRDWHDR-VVDIKEATASIIFDLTA
KKLISYDPQKEAPELRNNFQAFIQGLISFPLNIPGTAYNQCLKGRARAMAMLNKMLEERR
EEPQRKHGDFFDYVVAELDKEGSPLTKEMALDLMFVLLFASFETTSLATTLAIKFLTDHP
AALQQLTEEHEAILAKREHKNSNLTWKEYKSMTFTSNVINETVRLANIVPGIFRKAKTEV
NIKGYTIPAGWAVMVCPTSLHLDPTVYPDPLAFNPWRWQNMDSNAIAKYFVPFGGGMRFC
VGTDFTRLQMAVFLFCLVTKYKWKAVKGGEIRRTPGLSFPNGYHIHLQLKQ
>Pseudotsuga_menziesii_PSME_29350
MWDLIFLFTGLCLLLLYTEIICRSRTRINLPPGSMGFPIIGETLQFFAPNDSFDVPPFVK
KRKLRYGPLFKTSLVGRPVVVSTDPDVNQLIFQQEGRLFQSWYPDTFTKVFGEQNVGSIH
GHLYKYLRNMVLTLVGPENLKEKLLPEIELNLLAKTCDWHDR-VVDIKEATASIIFDLTA
KKLISYDPQKEAPGLRNNFQAFIQGLISFPLNIPGTAYNQCMKGRARAMAMLKTMLEERR
MEPHKKHGDFFDYVVAELEKEGSPLTKEMALDLMFVLLFASFETTSLALTLAIKFLNDHP
AALQQLTEEHEAILAKREDKSSNLTWKEYKSMTFTYNVINETVRLANIVPGMFRKAKTDV
HIKGYTIPAGWAVMVCPTSLHLDPIVYPDPVAFNPWRWQDIDSNAIAKYFIPFGGGMRFC
VGTDFTRLLMAVFLHCLVTKYRWKAVKGGEIRRTPGLSFPNGYHIHLHRKQ
>Pseudotsuga_menziesii_PSME_40495
MVLLIAAGLAIAAFAVWFMSKKDKGKLSVLPPGSMGLPFIGETLQYLSPFKSSNVGPFLH
KRISRYGDVFKTHIFGQPTIITSGVETNQFVFQNEGRLFKCAYPDSLVSILGKKTLLEIH
GPMHLKLRRLILSLVGIENLKANLLQDVEKQVIESLDTWEEGNIIQLKDETGKITFNMIM
KELISLDSGTSESNLLKSYSHFMAGLISFPIKIPGTSYSKCLKGRKHVLSALNIVISERR
KEKRIVKQDFLDQVLEKADENEEQFNDQVVLDLLFGFLYAGYDTTSIAMTLAVKYLTETP
RALHELREEHETILREKRRKGLFLTWEDYKSMAFTRNVINETLRLSNVGPFVFRECIQET
EIKGYRVPKGWKVVACTIAVNLDPSIHFEPLTFNPWRWQEC---TNGNNFQAFGGGLRSC
LGSELAKLEMGVFLHHLVTKFRWEKASKEAIVRCPSVVFQNGYPINLIKRI
>Sequoiadendron_giganteum_SEGI_34134
MWDNLPLILGLIGWVKWKVQVKGEKGVYRLPPGSMGYPIVGETFQFFAPNNSFGVPPFIQ
ERKQRYGSVFKTRIVGRAVVVCTEAEDNNFIFQQEGRLFRSWYPESFTKVFGDQNVGSLH
GYMYKYLRNMVLTLFGPEPLKHNLLSQIHQNILSKTAHWNHS-VLEMKETSASIIFEFTA
KKLISYNPSTEGG-LRRNFEAFIQGLISFPLDIPGTAYYQCLKGRTRAMAKLKKMLEERR
ENPHLENGDFFDHLISELNKEGTLLTEDIALDLIFVLLFASFETTSLALTLALKFVTEDP
KAFKELQEEHDAILAQKEDKESELTWTEYKSMRFTSHVINETIRLANIVPGMFRKAMKDV
HIGGYYIPAGWTVMACPTAMHLDPLVFPDPLSFNPWRWQDADSNSISKHYAPFGGGIRFC
VGTDFTKLYLSVFLHSLVTRYTWKAVKGGEILRTPGLSFPNGYHIHFHSKP
>scaffold-BTTS-2000322-Austrotaxus_spicata
------------------YVWERSKRCKNTPPGSMGLPFVGETMEFLATYTSYDISPFMK
KRMIRYGSLFKTHLLGRPTVVSTDSDFNQFVFQQEDRLFESWFPTSFRNSLGEQNISTLH
GQMHKYLRRMILSKFGFENIKGTLLIQAEDHIMSNISGWNGQ-VINIREECARILFEITA
KILISYKPIKGSGSLRDNFSAFNEGLLSFPLNIPGTTYYKCLKGKFKAFATLDKMLRQRS
ENPETGNGDFLDVLVDELKMDETPVTKSIALDLIFSLLFAGYETTTIACTAAIKFITDHQ
EALQRLTEEHDAILGSRQEKNSHITWKEYTSMEYTSKVINEALRLANIVAVIFRKTLKDV
DFKGYTIPADWIVIVSPPALHLNPAVYSDPLSFNPDRWESR--QSSSKNFIPFGGGMRLC
PGMELAKLELAMFLHCLVTNYRWKVVKGGEISRNPGLSFPNGYYIEVASK-
>scaffold-BTTS-2000325-Austrotaxus_spicata
------------------YVWERSKRCKNTPPGSMGLPFVGETMEFLATYTSYDISPFMK
KRMIRYGSLFKTHLLGRPTVVSTDSDFNQFVFQQEDRLFESWFPTSFRNSLGEQNISTLH
GQMHKYLRRMILSKFGFENIKGTLLIQAEDHIMSNISGWNGQ-VINIREECARILFEITA
KILISYKPIKGSGSLRDNFSAFNEGLLSFPLNIPGTTYYKCLKGKFKAFATLDKMLRQRS
ENPETGNGDFLDVLVDELKMDETPVTKSIALDLIFSLLFAGYETTTIACTAAIKFITDHQ
EALQRLTEEHDAILGSRQEKNSHITWKEYTSMEYTSKVINEALRLANIVAVIFRKTLKDV
DFKGYTIPADWIVIVSPPALHLNPAVYSDPLSFNPDRWESR--QSSSKNFIPFGGGMRLC
PGMELAKLELAMFLHCLVTNYRWKVVKGGEISRNPGLSFPNGYYIEVASK-
>scaffold-EGLZ-2003972-Prumnopitys_andina
MW---AVAVTVALAFLVAYVWRRPKNCKNRPRGSMGWPFIGETLEFLAPNTSYNISPFMK
KRMLSYGSLFKTHLLGRPVVISTDPDFNQFVFQQEDRLFESWFPTSFRNALGEQNISTLH
GQMHKYLRRMILSKFGFENIRGTLLIQAEDHIMSNISHWNGQ-VINIREECARILFEMTE
KILISYKPIKGSASLRENFSAFSEGLLSFPLNIPGTTYYKCLKGKSKALAMLDEMLRQRS
ENPETRNGDFLDLLVDELEMEETPVTRSIALDLIFSLLFAGYETTTIACTAAIKFITEHQ
EALEKLTEEHNGILQRRQDKNSQITWKEYTSMEYTSKVINEALRLANIVAVIFRKTLKDV
DFKGYNIPADWIVILCPPALHLNPDVYPDPLSFNPDRWER---QSGSKNFMPFGGGMRLC
PGMELAKLELAMFLHCLVTNYRWKAVKGGEILRNPGLSFPNGYYIEV----
>scaffold-FMWZ-2002951-Dacrycarpus_compactus
------------------YVFGRPKSCKNTPPGSMGLPFIGETPEFLAPDTSYNISPFVK
NRMIRYGSLFKTHLLGKPVVMSADPDFNQFVFQQEDRLFESWFPTSFRNALGEQNISTFH
GQMHKYLRKMILSKFGFENMRGSILIQAEDHIMSNISSWKGQ-VINVREECSRILFEITA
KILISYKPVKRSGSLRDNFSAFSEGLLSFPLNIPGTTYYKCLKGKIKALAVLDKMLSQRS
ENPESRNGDFLDLLVDELKMEETPVTRSIALDLIFSLLFAGYETTTIACTSAIKFITENQ
EALQKLTEEHNAILQSRQEKNSRITWKEYTSMGYTSNVINEALRLANIVAVIFRKTMKDV
DFKGYTIPADWIVILCPPALHLNSDVYSDPLSFNPDRWEGR--QTGSKNFIPFGGGMRLC
PGMEVAKLELAMFLHCLVTNYRWKAVKGGEISRNPGLSFPNGYYIEVASK-
>scaffold-FMWZ-2002952-Dacrycarpus_compactus
MW--AVVVVTVVLALVVAYVFGRTKSCKNTPPGSMGLPFIGETPEFLAPDTSYNISPFVK
NRMIRYGSLFKTHLLGKPVVMSADPDFNQFVFQQEDRLFESWFPTSFRNALGEQNISTFH
GQMHKYLRKMILSKFGFENMRGSILIQAEDHIMSNISSWKGQ-VINVREECSRILFEITA
KILISYKPVKRSGSLRDNFSAFSEGLLSFPLNIPGTTYYKCLKGKIKALAVLDKMLSQRS
ENPESRNGDFLDLLVDELKMEETPVTRSIALDLIFSLLFAGYETTTIACTSAIKFITENQ
EALQKLTEEHNAILQSRQEKNSRITWKEYTSMGYTSNVINEALRLANIVAVIFRKTMKDV
DFKGYTIPADWIVILCPPALHLNSDVYSDPLSFNPDRWEGR--QTGSKNFIPFGGGMRLC
PGMEVAKLELAMFLHCLVTNYRWKAVKGGEISRNPGLSFPNGYYIEVASK-
>scaffold-HBGV-2004245-Sequoia_sempervirens
-----------------------------LPPGSMGLPIVGETFQFFAPSHSFAVPPFIE
QRKKRYGSIFKTSIVGRATVVCTDAQHNNFILQQEGRLFRSCYPESFTKMFGEQNLGSLH
GEMYKYLRSMMLNLVGQENLRHTLLSQIHSDIISKIAHWHNR-VLDIKEASATIIFEFTA
TKLISYNPSTDGG-LRSNFEAFIQGLISFPLNIPGTTYHQCLKGRTRVMDKLKKILGERR
ENPHIKHGDFLDNLVSELNKEGTLLTEDIALDLVFALLFASFESSSVAFTLALKFVTENP
KALKELQEEHEAILARREDKSSGLTWAEYKSMRFTFNVINETIRLANIATGLFRKAITDV
EIGGYSIPAGWVVMVCPTAMHLDPLVFPDPLSFNPWRWQDADSNSIGKHFAPFGGGMRLC
VGADFTKLYLAVFLHCIVTRYKWLAVKGGEIVKTPGPSFPNGYYIHFHSK-
>scaffold-IZGN-2005387-Dacrydium_balansae
---------------------------------------LGETLEFLAPDTSYNISPFVK
KRMIRHGSLFKTHLLGKPVVMSADPDFNQFVFQQEDRLFESWFPTSFRNALGEQNISTFH
GQMHKYLRKMILSKFGFENMKGTILIQAEDHIMSNISSWKGQ-VINIREECSRILFEITA
KILISYKPVKGSGSLRDNFSAFSEGLLSFPLNIPGTTYYKCLKGKNKALATLDKMLSQRS
DNPESRNGDFLDLLVDELKMEETPVTRSIALDLIFSLLFAGYETTTIACTAAIKFITENQ
DALQKLTEEHNAILQNRQEKNSRITWKEYTSMGYTSNVINEALRLANIVAVIFRRTMKDV
DFKGYTIPADWIVILCPPALHMNPDVYSDPLSFNPDRWEGR--QTSSKNFIPFGGGMRLC
PGMEVAKLELAMFLHCLVTNYRWKAVKDGEILRNPGLSFPNGYYIEVASK-
>scaffold-KLGF-2000886-Sundacarpus_amarus
------------------YVWGRPKNCKNTPPGSMGLPFIGETLEFLAPDSSYRISPFTK
KRMLRYGSIFKTHLLGKPVVMSTDPDFNQFVFQQEDRLFESWFPTSFRNALGEQNISTLH
GQMHKYLRRMILSKFGFENIRGTLLIQAEDHIMSNISNWNGK-VINIREECARILFEITE
KILISYKPTKGSASLRENFSAFSEGLLSFPLNIPGTTYYKCLKGKSKALVALDEMLRQRS
DNPETRKGDFLDLLVDELKMEETPVTRSIALDLIFSLLFAGYETTTIACTAAIKFITEHQ
EALEKLTEEHNAILQSRQDKNSQITWKEYTSMGYTSKVINEALRLANIVAVIFRKAMKDV
DFKGYNIPADWIVILCPPALHLNPDVYSDPLSFNPDRWEC---QSGSKNFIPFGGGMRLC
PGMELAKLELAMFLHCLVTNYRWKAVKGGEILRNPGLSFPNGFYIEV----
>scaffold-KLGF-2000887-Sundacarpus_amarus
-----AVVVTVVLAFLVAYVWGRPKNCKNTPPGSMGLPFIGETLEFLAPDSSYRISPFTK
KRMLRYGSIFKTHLLGKPVVMSTDPDFNQFVFQQEDRLFESWFPTSFRNALGEQNISTLH
GQMHKYLRRMILSKFGFENIRGTLLIQAEDHIMSNISNWNGK-VINIREECARILFEITE
KILISYKPTKGSASLRENFSAFSEGLLSFPLNIPGTTYYKCLKSKSKALVALDEMLRQRS
DNPETRKGDFLDLLVDELKMEETPVTRSIALDLIFSLLFAGYETTTIACTAAIKFITEHQ
EALEKLTEEHNAILQSRQDKNSQITWKEYTSMGYTSKVINEALRLANIVAVIFRKAMKDV
DFKGYNIPADWIVILCPPALHLNPDVYSDPLSFNPDRWEC---QSGSKNFIPFGGGMRLC
PGMELAKLELAMFLHCLVTNYRWKAVKGGEILRNPGLSFPNGYYIEV----
>scaffold-NRXL-2011096-Metasequoia_glyptostroboides
-----------------------------LPPGSMGFPIVGETFQFFAPSHSFAVPPFIE
QRKKRYGSIFKTSIVGRATVVCTEAQENNFILQQEGRLFRSCYPESFTKMFGEQNMGSLH
GDMYRYLRSMVLNLVGQENLRHTLLSQIHTDVISKIAHWHNR-VVDIKEASAAILFEFTA
TKLISYNPSTDGD-LRSNFEAFIQGLVSFPLNIPGTTYHQCLKGRTRVMDKLKKMLSERR
ENPHIKHGDFLDYLVSELNKEGTLLTEDIALDLVFVLLFASFESSSVAFTLALKFVTENP
KALKELQEEHEAILVRREDKNSGLTWEEYKSMRFTFNVINETIRLANIVPGMYRKAIKDV
EIGGYSIPAGWVVMVCPTAMHLDPLVFPDPLSFNPWRWQDADSNSIGKHFAPFGGGMRLC
VGADFTKLFLAVFLHCIVTRYMWLAVKGGEIMRTPGPSFPNGYYIHFHSK-
>scaffold-PLYX-2007853-Falcatifolium_taxoides-2_samples_combined
MW--AVIVVTVILALLIAYVWGRPKSSKNAPPGRMGLPFLGETLEFLAPDTSYNISPFVK
KRMIRYGSVFKTHLLGKPVVMSADPDFNQLVFQQEDRLFESWFPTSFRNALGEQNISTFH
GQMHKYLRKMILSKFGFENMKGTILIQAEDHIMSNINSWNGQ-VINIREECSRILFEITA
KILISYKPVKGSGSLRDNFSAFSEGLLSFPLNLPGTTYYKCLKGKIKALSILDKMLSQRS
DNPESRNGDFLDLLVDELKMEETPVTRSIALDLIFSLLFAGYETTTIACTAVIKFITENQ
DALQKLTEEHNAILQSRQEKNSRITWKEYTSMGYTSTVINEALRLANIVAVIFRKTMKDV
DFKGYTIPADWIVIMCPPALHLNPDVYSDPLSFNPDRWEGR--QTSSKNFIPFGGGMRLC
PGMEVAKLELAMFLHCLVTNYRWKAVKGGEILRNPGLSFPNGYYIEVASK-
>scaffold-QCGM-2074397-Saxegothaea_conspicua
MW---AAVVTVVLAILVAYVWGRSKSWKNTPPGSMGLPFLGETLEFLAPDASYNISPFVK
KRMLRYGSLFKTHLLGRPVVMSTDPDFNNFVFQQEDRLFESWFPTSFRNALGEQNISTLH
GQMHKYLRRMILSKFGFENIKGTLLIQAEDHIMSNITSWNGQ-VINIREECSRILFEITA
KILLSYKPIKGSGSLRENFSAFSEGLLSFPLNIPGTTYYKCLKGKNKALAMLDKMLHQRS
ENPESRNGDFLDLLVDELKMEETPVTRSIALDLIFSLLFAGYETTTIACTAAINFITEHQ
EALQKLTEEHDAILQSRQEKNSKITWNEYTSMRYTSNVINEALRLANIVAVIFRKTMKDV
DFKGYSIPADWVVIVCPPALHLNPAVFSDPLSFNPDRWEGR--QSGSKNFIPFGGGMRLC
PGMELAKLELAMFLHCLVTNYRWKAVKGGEILRNPGLSFPNGYYIEVTSK-
>scaffold-QHBI-2058614-Falcatifolium_taxoides-A
MW--AVIVVTVILALLIAYVWGRPKSSKNAPPGRMGLPFLGETLEFLAPDTSYNISPFVK
KRMIRYGSVFKTHLLGKPVVMSADPDFNQLVFQQEDRLFESWFPTSFRNALGEQNISTFH
GQMHKYLRKMILSKFGFENMKGTILIQAEDHIMSNINSWNGQ-VINIREECSRILFEITA
KILISYKPVKGSGSLRDNFSAFSEGLLSFPLNLPGTTYYKCLKGKIKALSILDKMLSQRS
DNPESRNGDFLDLLVDELKMEETPVTRSIALDLIFSLLFAGYETTTIACTAVIKFITENQ
DALQKLTEEHNAILQSRQEKNSRITWKEYTSMGYTSTVINEALRLANIVAVIFRKTMKDV
DFKGYTIPADWIVIMCPPALHLNPDVYSDPLSFNPDRWEGR--QTSSKNFIPFGGGMRLC
PGMEVAKLELAMFLHCLVTNYRWKAVKGGEILRNPGLSFPNGYYIEVASK-
>scaffold-ROWR-2008186-Falcatifolium_taxoides-B
MW--AVIVVTVILALLIAYVWGRPKSSKNAPPGRMGLPFLGETLEFLAPDTSYNISPFVK
KRMIRYGSVFKTHLLGKPVVMSADPDFNQLVFQQEDRLFESWFPTSFRNALGEQNISTFH
GQMHKYLRKMILSKFGFENMKGTILIQAEDHIMSNINSWNGQ-VINIREECSRILFEITA
KILISYKPVKGSGSLRDNFSAFSEGLLSFPLNLPGTTYYKCLKGKIKALSILDKMLSQRS
DNPESRNGDFLDLLVDELKMEETPVTRSIALDLIFSLLFAGYETTTIACTAVIKFITENQ
DALQKLTEEHNAILQSRQEKNSRITWKEYTSMGYTSTVINEALRLANIVAVIFRKTMKDV
DFKGYTIPADWIVIMCPPALHLNPDVYSDPLSFN----EGR--QTSSKNFIPFGGGMRLC
PGMEVAKLELAMFLHCLVTNYRWKAVKGGEILRNPGLSFPNGYYIEVASK-
>scaffold-SCEB-2053605-Podocarpus_coriaceus
------------------YVFGRPKSCKNTPPGSMGLPFVGETLEFLAPDTSYNISPFVK
KRMLRYGSVFKTHLLGKAVVMSADPDFNQFVFQQEDRLFESWFPTSFRNALGEQNISTFH
GQMHKYLRKMILSKFGFENMRGTILIQAEDHIMSNISTWNAQ-VINIREECARILFGITA
KILISYKPVKGSGSLRENFSAFSEGLLSFPLNIPGTTYYKCLKGKMKALAVLDKMLSQRS
GNPESRNGDFLDLLVDELKMEETPVTRSIALDLIFSLLFAGYETTTIACTAAIKFITEHP
EALQKLTEEHNAILQSRQEKNSRITWKEYTSMRYTSNVINEALRLANIVAVTFRKTMKDV
DYKGYSIPADWIVIVCPPALHLNPAVYFDPLSFNPDRWEGR--QTGSKNFIPFGGGMRLC
PGMEVAKLELAMFLHCLVTNYRWKAVKGGEISRNPGLSFPNGYYIEVTSK-
>scaffold-VGSX-2011781-Retrophyllum_minus
MW--VVAVVTVVLALLVAYVLGRPKSCKNTPPGSMGLPFVGETLEFLASDTSYNISPFVK
KRMLRYGSVFKTHLLGKPVVMSADPDFNQFVFQQEDRSFESWFPTSFRNALGEQNISTFH
GQMHKYLRKMILSKFGFENMRRTLLIQAEDHIMSNINTWNGQ-VINIREECSRILFEITA
KILISYKPVKGSGSLRENFSAFSEGLLSFPLNIPGTTYYKCLKGKTKALKVLEKMLSQRS
ENLECRNGDFLDLLVDELKMEETPVTRSIALDLIFSLLFAGYETTTIACTAAIKLITEHP
ETLQKLTEEHNAILQSRQEKNSRITWKEYTSMGYTSNVINEALRLANIVAVIFRKTMKDV
DYKGFSIPADWIVILCPPALHLNPLVYSDPLSFNPDRWEGR--QTASKNFIPFGGGMRLC
PGMEVAKLELAMFLHCLVTNYRWKAVKGGEFLRNPGLSFPNGYYIEV----
>scaffold-WWSS-2000631-Taxus_baccata
MW---AVVVSVVVAFVVAYVWGRSKRCKNTPPGSMGLPFIGETLEFLATDTSYNISPFIN
KRMLRYGSLFKTHLLGRPTVVSADPDFNQFVFQQEDRLFESWFPTSFRNALGEQNISTLH
GQMHKYLRRMILSKFGFDNIKGTLLIQAEDHIMSNICTWNGQ-VVNIREECGRILFEITA
KILVSYKPIKGSGCLRDNFSAFSEGLLSFPLNIPGTTYYKCLKGKFKALATLDKLLRQRS
ENPETRNGDFLDLLVDELKMEETPVTRSIALDLIFSLLFAGYETTTIACTAAIKFITEHP
EALQRLTEEHDAILGSRREKNSQITWKEYTSMEYTSKVIIEALRLANIVAVIFRKTMKDV
DFKGYNIPADWIVIVCPPALHLNPTIYSDPLSFNPDRWECR--QFSSKNFIPFGGGMRLC
PGMELAKLELAMFLHCLVINYRWKAVKGGEISRNPGLSFPNGYHIKIESK-
>scaffold-YLPM-2000918-Pseudotaxus_chienii
----------------------------------MGLPFVGESLEFLATDTSYNISPFLK
KRMLRYGSLFKTHLLGSPMVVSTDADFNQFVFQQEDRLFESWFPISFRNALGEQNISTLH
GQIHKYLRRMILSKFGFENIKGTLLIQAEDHIMSNISGWNGQ-VINIREECARILFEITA
KILISYKPIKGSGSLRDNFSAFNEGLLSFPLNIPGTTYYKCLKGKFKAFATLDKMLRQRS
ENPETGNGDFLDVLVDELKMDETPVTKSIALDLIFSLLFAGYETTTIACTAAIKFITDHQ
EALQRLTEEHDAILGSRQEKNSHITWKEYTSMEYTSKVINEALRLANIVAVIFRKTLKDV
DFKGYTIPADWIVIVSPPALHLNPAVYSDPLSFNPDRWESR--QSSSKNFIPFGGGMRLC
PGMELAKLELAMFLHCLVTNYRWKVVKGGEISRNPGLSFPNGYYIEVASK-
>scaffold-YLPM-2000920-Pseudotaxus_chienii
------------------YVWERSKRCKNTPPGSMGLPFVGETMEFLATYTSYDISPFMK
KRMIRYGSLFKTHLLGRPTVVSTDSDFNQFVFQQEDRLFESWFPTSFRNSLGEQNISTLH
GQMHKYLRRMILSKFGFENIKGTLLIQAEDHIMSNISGWNGQ-VINIREECARILFEITA
KILISYKPIKGSGSLRDNFSAFNEGLLSFPLNIPGTTYYKCLKGKFKAFATLDKMLRQRS
ENPETGNGDFLDVLVDELKMDETPVTKSIALDLIFSLLFAGYETTTIACTAAIKFITDHQ
EALQRLTEEHDAILGSRQEKNSHITWKEYTSMEYTSKVINEALRLANIVAVIFRKTLKDV
DFKGYTIPADWIVIVSPPALHLNPAVYSDPLSFNPDRWESR--QSSSKNFIPFGGGMRLC
PGMELAKLELAMFLHCLVTNYRWKVVKGGEISRNPGLSFPNGYYIEVASK-
>scaffold-ZYAX-2001884-Taxus_cuspidata
MW---AVVVSVVVAFVVAYVWGRSKRCKNTPPGSMGLPFIGETLEFLATDTSYNISPFIN
KRMLRYGSLFKTHLLGRPTVVSADPDFNQFVFQQEDRLFESWFPTSFRNALGEQNISTLH
GQMHKYLRRMILSKFGFDNIKGTLLIQAEDHIMSNICTWNGQ-VVNIREECGRILFEITA
KILVSYKPIKGSGCLRDNFSAFSEGLLSFPLNIPGTTYYKCLKGKFKALATLDKLLRQRS
ENPETRNGDFLDLLVDELKMEETPVTRSIALDLIFSLLFAGYETTTIACTAAIKFITEHP
EALQRLTEEHDAILGSRREKNSQITWKEYTSMEYTSKVIIEALRLANIVAVIFRKTMKDV
DFKGYNIPADWIVIVCPPALHLNPTIYSDPLSFNPDRWECR--QFSSKNFIPFGGGMRLC
PGMELAKVELAMFLHCLVINYRWKAVKGGEISRNPGLSFPNGYHIKIESKE
