# Supplementary material for: Water‐related innovations in land plants evolved by different patterns of gene cooption and novelty
Source: New Phytol. 2022 Feb 8;235(2):732–42. doi: 10.1111/nph.17981 (PMC9303528; doi:10.1111/nph.17981)
Supplement: Supplementary file 3 — Dataset S3 Fasta alignments and phylogenetic trees. [file NPH-235-732-s005.zip › Supplementary_Data_3_fasta_alignments_trees/Roots/Primary_roots/P450_BRox62_Q8VZC2_1_1kp.treefile]

(Lygodium_japonicum_BAQ20602.1_ent-kaurenoic_acid_oxidase_1:1.0334760579,(((((((((Arabidopsis_thaliana_Q8L7D5_Cytochrome_P450_708A2_CYP708A2:0.0000020237,Arabidopsis_thaliana_F4K051_Cytochrome_P450_family_708_subfamily_A_polypeptide_2_CYP708A2:0.0000020237)100:0.2509298955,(Arabidopsis_thaliana_Q9LXH8_Cytochrome_P450-like_protein:0.0045433734,Arabidopsis_thaliana_F4J4C0_Cytochrome_P450_superfamily_protein:0.0000020893)100:0.3320218668)65:0.0575020914,(Arabidopsis_thaliana_Q8VZC2_cytochrome_P450:0.0000020002,Arabidopsis_thaliana_Q9SYN2:0.0296725242)100:0.3054726450)98:0.0912966886,(Arabidopsis_thaliana_F4I3H7_Cytochrome_P450_family_protein_CYP708A1:0.0116075025,Arabidopsis_thaliana_Q9LG17:0.0000024484)100:0.3479475008)100:0.2041654567,((((Arabidopsis_thaliana_Q1PFG4_Cytochrome_P450_family_protein_CYP702A1:0.0000027549,(Arabidopsis_thaliana_Q9SHY7:0.0000020237,Arabidopsis_thaliana_O04949:0.0000020237)100:0.0334197443)100:0.1351379132,(Arabidopsis_thaliana_O23384_Cytochrome_P450_like_protein:0.1432480146,(Arabidopsis_thaliana_Q9LI69_Cytochrome_P450-like_protein:0.0000020608,Arabidopsis_thaliana_F4J5G3_Cytochrome_P450_family_702_subfamily_A_polypeptide_8_CYP702A8:0.0000020237)100:0.2063381216)58:0.0352590868)53:0.0401376271,(((Arabidopsis_thaliana_Q8L7C0_Cytochrome_P450_family_702_subfamily_A_polypeptide_5_CYP702A5:0.0000023808,Arabidopsis_thaliana_A8MSB6_Cytochrome_P450_family_702_subfamily_A_polypeptide_5_CYP702A5:0.0000020237)99:0.0026279252,Arabidopsis_thaliana_A8MS53_Cytochrome_P450_family_702_subfamily_A_polypeptide_5_CYP702A5:0.0000023672)100:0.0752262201,(Arabidopsis_thaliana_Q8S9I7:0.0119082958,Arabidopsis_thaliana_F4JK32_Cytochrome_P450_family_702_subfamily_A_polypeptide_6_CYP702A6:0.0000021660)100:0.0528625630)100:0.1415386301)100:0.2602288527,(Arabidopsis_thaliana_O23385_Cytochrome_P450_like_protein:0.1012234095,Arabidopsis_thaliana_F4JJG4_Cytochrome_P450_family_702_subfamily_A_polypeptide_3_CYP702A3:0.0121873293)100:0.2852879845)100:0.4180495495)100:0.3150660859,((((Arabidopsis_thaliana_Q6NPN1_CYP87A2:0.0000020237,Arabidopsis_thaliana_Q9LN73_Cytochrome_P450_family_87_subfamily_A_polypeptide_2_CYP87A2:0.0000020237)100:0.0021566487,Arabidopsis_thaliana_F4IDV9_Cytochrome_P450_family_87_subfamily_A_polypeptide_2_CYP87A2:0.0000020237)100:0.2291963448,(Amborella_trichopoda_U5DD47:0.1432983956,(((((Brachypodium_distachyon_I1J0P9:0.0023285261,Brachypodium_distachyon_I1J0Q0:0.0000020268)100:0.1462248356,((Brachypodium_distachyon_I1IWF6:0.0629398999,Brachypodium_distachyon_I1IWF9:0.3480386649)100:0.5263335335,((Oryza_sativa_indica_B8B619:0.1521437438,(Oryza_sativa_indica_B8BK38:0.2279738524,Oryza_sativa_indica_B8AT45:0.0576070007)80:0.0231019028)100:0.0766023439,Oryza_sativa_indica_B8AUK7:0.1930938589)97:0.0422413103)100:0.1147731721)100:0.3556849582,((Brachypodium_distachyon_I1I716:0.3925410806,(((Oryza_sativa_indica_A2Z646:0.1431047116,Oryza_sativa_indica_B8BFZ0:0.1502038807)100:0.1059653613,Oryza_sativa_indica_B8BP58:0.0917023164)93:0.0464979199,Oryza_sativa_indica_A2XK92:0.0907746748)98:0.0602324179)98:0.0513437489,Brachypodium_distachyon_I1IHL4:0.0867978809)100:0.3187258748)52:0.0819188960,(Brachypodium_distachyon_I1J0R5:0.0971220528,Oryza_sativa_indica_B8AT46:0.1185556340)100:0.2646278473)48:0.0589499804,((Brachypodium_distachyon_I1ICJ8:0.0797316007,Oryza_sativa_indica_B8AGG3:0.0794466111)99:0.0495409045,(Brachypodium_distachyon_I1J0R4:0.0894109312,Oryza_sativa_indica_A2XWK3:0.0470828635)100:0.0479567147)100:0.1974727530)49:0.1078067981)48:0.0533140195)46:0.0698458671,(((Ginkgo_biloba_Gb_09009:0.1568178563,(Sequoiadendron_giganteum_SEGI_34134:0.1192896990,(scaffold-HBGV-2004245-Sequoia_sempervirens:0.0418279041,scaffold-NRXL-2011096-Metasequoia_glyptostroboides:0.0330415043)100:0.1281181216)100:0.2028886269)84:0.0440417520,(Abies_alba_AALBA5B925127P1:0.0486928031,((Picea_lambertina_PILA_12890:0.0308138980,Picea_taeda_PITA_33222:0.0343145675)100:0.0334213241,Pseudotsuga_menziesii_PSME_29350:0.0329132582)95:0.0137074534)100:0.1247801830)99:0.0871635771,((((((scaffold-BTTS-2000322-Austrotaxus_spicata:0.0000000000,scaffold-YLPM-2000920-Pseudotaxus_chienii:0.0000000000):0.0000020237,scaffold-BTTS-2000325-Austrotaxus_spicata:0.0000020237)100:0.0131751797,scaffold-YLPM-2000918-Pseudotaxus_chienii:0.0158504510)100:0.0393635974,(scaffold-WWSS-2000631-Taxus_baccata:0.0000020237,scaffold-ZYAX-2001884-Taxus_cuspidata:0.0021875127)100:0.0539477160)100:0.0335473630,(scaffold-EGLZ-2003972-Prumnopitys_andina:0.0427201329,(scaffold-KLGF-2000886-Sundacarpus_amarus:0.0023268367,scaffold-KLGF-2000887-Sundacarpus_amarus:0.0022358453)100:0.0291167696)97:0.0231707327)84:0.0187471531,((((scaffold-FMWZ-2002951-Dacrycarpus_compactus:0.0000020237,scaffold-FMWZ-2002952-Dacrycarpus_compactus:0.0023536312)100:0.0227839742,(scaffold-IZGN-2005387-Dacrydium_balansae:0.0178787019,((scaffold-PLYX-2007853-Falcatifolium_taxoides-2_samples_combined:0.0000020237,scaffold-QHBI-2058614-Falcatifolium_taxoides-A:0.0000025562)60:0.0000020180,scaffold-ROWR-2008186-Falcatifolium_taxoides-B:0.0000020237)100:0.0286954501)93:0.0167397279)90:0.0180113840,(scaffold-SCEB-2053605-Podocarpus_coriaceus:0.0254662261,scaffold-VGSX-2011781-Retrophyllum_minus:0.0401184376)94:0.0136471429)100:0.0367341358,scaffold-QCGM-2074397-Saxegothaea_conspicua:0.0372015088)75:0.0018742683)100:0.5106202219)86:0.1219342302)89:0.1674825775)100:0.3010103490,(Picea_taeda_PITA_02863:0.3224270243,Pseudotsuga_menziesii_PSME_40495:0.2805528369)100:0.3678671752)97:0.1160911960,scaffold-ZXJO-2073011-Parahemionitis_cordata:0.7219097113)94:0.1350951019,scaffold-UGNK-2003067-Marattia_attenuata:0.5973596833)88:0.2245414239,Salvinia_cucullata_v1.1_s0089.g018648:0.9006565818);
