# Supplementary material for: Water‐related innovations in land plants evolved by different patterns of gene cooption and novelty
Source: New Phytol. 2022 Feb 8;235(2):732–42. doi: 10.1111/nph.17981 (PMC9303528; doi:10.1111/nph.17981)
Supplement: Supplementary file 3 — Dataset S3 Fasta alignments and phylogenetic trees. [file NPH-235-732-s005.zip › Supplementary_Data_3_fasta_alignments_trees/Roots/Primary_roots/PLT1_PLT2_Q5YGP7_1_1kp.treefile]

(Arabidopsis_thaliana_Q6J9N8_AP2-like_ethylene-responsive_transcription_factor_AIL7:0.0580533081,((Arabidopsis_thaliana_Q52QU2_AP2-like_ethylene-responsive_transcription_factor_AIL6:0.0000024932,Arabidopsis_thaliana_F4KGW9_AINTEGUMENTA-like_6_AIL6:0.0000024932)93:0.0000024931,Arabidopsis_thaliana_F4KGW7_AINTEGUMENTA-like_6_AIL6:0.0052447552)98:0.0151412797,((((((Arabidopsis_thaliana_Q6PQQ3_AP2-like_ethylene-responsive_transcription_factor_AIL5:0.0390448947,(((Brachypodium_distachyon_I1GVQ3:0.0276558110,Oryza_sativa_indica_B8B0Z2:0.0000020406)88:0.0000026847,Oryza_sativa_indica_B8B0Z1:0.0000026579)94:0.0050570379,Oryza_sativa_indica_B8B0Z0:0.0111379503)100:0.0464390740)40:0.0104445136,((((((((((((Arabidopsis_thaliana_Q6PQQ4_AP2-like_ethylene-responsive_transcription_factor_BBM:0.0000021335,Arabidopsis_thaliana_A7L9U1_BABY_BOOM_BBM:0.0000020615)100:0.0717038752,Sequoiadendron_giganteum_SEGI_08210:0.0156381749)82:0.0056527462,Amborella_trichopoda_U5DD11:0.0000020006)82:0.0051229770,Amborella_trichopoda_W1PUK4:0.2258323235)65:0.0056720593,(Abies_alba_AALBA5B225310P1:0.0055920214,Pseudotsuga_menziesii_PSME_23345:0.0053630143)94:0.0054439934)49:0.0054066740,Ginkgo_biloba_Gb_18560:0.0107295252)51:0.0054774921,((Brachypodium_distachyon_I1IZE4:0.0393050811,((Brachypodium_distachyon_I1IBK1:0.0220696335,Oryza_sativa_indica_A2X767:0.0000025246)94:0.0053338118,Oryza_sativa_indica_B8ARC2:0.0163784135)92:0.0052097452)100:0.0268138374,(Abies_alba_AALBA5B352655P1:0.0411203010,(Picea_taeda_PITA_44750:0.0445827600,((Pseudotsuga_menziesii_PSME_26066:0.0147440359,Pseudotsuga_menziesii_PSME_34469:0.0065509996)100:0.0780897957,Pseudotsuga_menziesii_PSME_40391:0.1361407845)93:0.0128215226)87:0.0225664217)100:0.1650109165)76:0.0127950664)14:0.0000022956,((Picea_lambertina_PILA_05134:0.0000000000,scaffold-AIGO-2010857-Chamaecyparis_lawsoniana:0.0000000000):0.0000024932,(Picea_taeda_PITA_10393:0.0054781850,Sequoiadendron_giganteum_SEGI_07168:0.0000024932)10:0.0000021364)12:0.0000022293)11:0.0000020520,((Ginkgo_biloba_Gb_24420:0.0224024655,Pseudotsuga_menziesii_PSME_46181:0.0000021127)82:0.0054777002,((scaffold-EGLZ-2008324-Prumnopitys_andina:0.0000022138,scaffold-MHGD-2013322-Microcachrys_tetragona:0.0000024932)70:0.0000022094,scaffold-ZYAX-2012111-Taxus_cuspidata:0.0054261500)89:0.0054242683)25:0.0000022685)27:0.0070399416,((((((((Selaginella_moellendorffii_D8RL62__Fragment__ANT-1:0.0000000000,scaffold-ZZOL-2009827-Selaginella_stauntoniana:0.0000000000):0.0000024932,Selaginella_moellendorffii_D8S2M3__Fragment__ANT-2:0.0000024932)65:0.0000025138,scaffold-ABIJ-2002464-Selaginella_lepidophylla:0.0055305554)95:0.0063770051,scaffold-KJYC-2014207-Selaginella_willdenowii:0.0638525147)86:0.0107356834,(scaffold-FITN-2086600-Treubia_lacunosa:0.0000019851,scaffold-PKOX-2010530-Isoetes_tegetiformans:0.0000024932)100:0.0174485537)54:0.0000021781,((((scaffold-KJYC-2007474-Selaginella_willdenowii:0.0164980850,scaffold-ZFGK-2008759-Selaginella_kraussiana:0.0227408224)65:0.0000021907,scaffold-ZYCD-2001759-Selaginella_acanthonota:0.0394022817)90:0.0109318554,scaffold-PKOX-2013692-Isoetes_tegetiformans:0.0347288925)97:0.0070991531,scaffold-ZFGK-2008369-Selaginella_kraussiana:0.0746115306)96:0.0222350402)79:0.0056406608,(((Anthoceros_punctactus_evm.model.utg000058l.98.1_._Apun_evm.TU.utg000058l.98___utg000058l_499896-503249___:0.2237109845,(((((((Pleurozium_schreberi_maker-scaffold_951-snap-gene-0.33-mRNA-1_gene_maker-scaffold_951-snap-gene-0.33_name_maker-scaffold_951-snap-gene-0.33_seq_id_scaffold_951_type_cds:0.0000000000,scaffold-WSPM-2005727-Loeskeobryum_brevirostre:0.0000000000):0.0000022708,scaffold-WSPM-2005726-Loeskeobryum_brevirostre:0.0000022898)100:0.0052961342,(((((scaffold-FFPD-2000775-Ceratodon_purpureus:0.0000000000,scaffold-ORKS-2002573-Philonotis_fontana:0.0000000000):0.0000000000,scaffold-YWNF-2012996-Hedwigia_ciliata:0.0000000000):0.0000000000,scaffold-ORKS-2002572-Philonotis_fontana:0.0000000000):0.0000000000,scaffold-WNGH-2090887-Aulacomnium_heterostichum:0.0000000000):0.0000024932,scaffold-JMXW-2011544-Bryum_argenteum:0.0000029675)61:0.0000022350)57:0.0000022446,scaffold-BPSG-2090810-Scouleria_aquatica:0.0106883729)92:0.0052952146,(scaffold-GRKU-2005874-Syntrichia_princeps:0.0000022629,scaffold-NGTD-2008017-Dicranum_scoparium:0.0053244107)60:0.0000025476)95:0.0062227370,scaffold-HVBQ-2019659-Tetraphis_pellucida:0.0154308900)98:0.0254527710,(((((((scaffold-HMHL-2000568-Marchantia_paleacea-non_mycorrizal:0.0000000000,scaffold-LFVP-2009993-Marchantia_paleacea-2_samples_combined:0.0000000000):0.0000000000,scaffold-JPYU-2004536-Marchantia_polymorpha:0.0000000000):0.0000022483,scaffold-IHWO-2007265-Marchantia_paleacea-mycorrizal:0.0000023159)99:0.0054212910,scaffold-TXVB-2014377-Lunularia_cruciata:0.0000020171)98:0.0054837203,(((scaffold-IRBN-2015009-Scapania_nemorosa:0.0000024932,scaffold-YBQN-2013959-Odontoschisma_prostratum:0.0000024932)99:0.0054257039,scaffold-NRWZ-2101123-Metzgeria_crassipilis:0.0054988764)88:0.0055367744,scaffold-JHFI-2018921-Pellia_neesiana:0.0165623392)84:0.0055452011)28:0.0000022342,(scaffold-TFYI-2003310-Marchantia_emarginata:0.0000024932,scaffold-YFGP-2018813-Pallavicinia_lyellii:0.0000024932)57:0.0000023997)51:0.0000024575,scaffold-WJLO-2038118-Ricciocarpos_natans:0.0054902822)99:0.0342945490)70:0.0000024096)82:0.0107379979,Azolla_filiculoides_s0059.g034553:0.2955084875)63:0.0161098427,((Salvinia_cucullata_v1.1_s0039.g012165:0.2533606718,(scaffold-GAON-2008382-Huperzia_squarrosa:0.0245788564,scaffold-GKAG-2014305-Huperzia_lucidula:0.0277072997)84:0.0059405862)57:0.0000023155,scaffold-PQTO-2011838-Lycopodium_deuterodensum:0.0268376914)69:0.0059135710)52:0.0124524945)82:0.0198595146,((((Azolla_filiculoides_s0008.g011313:0.0000000000,scaffold-CVEG-2005365-Azolla_cf._caroliniana:0.0000000000):0.0000024932,scaffold-CVEG-2005364-Azolla_cf._caroliniana:0.0000024932)100:0.0105940169,Azolla_filiculoides_s0619.g079558:0.0227533585)99:0.0177616865,((Azolla_filiculoides_s0033.g025087:0.0000025647,Sequoiadendron_giganteum_SEGI_10262:0.3190916058)72:0.0455926302,(scaffold-GSXD-2005794-Myriopteris_rufa:0.0000025703,scaffold-WGTU-2070826-Leucostegia_immersa:0.0110544785)100:0.0410103068)70:0.0074658376)72:0.0201860910)80:0.0295529883)72:0.0144832487,(Brachypodium_distachyon_I1HU96:0.0939972444,Oryza_sativa_indica_B8A7R2:0.0000023659)97:0.0061218213)60:0.0051521202,Oryza_sativa_indica_A2ZDJ4:0.0473932881)53:0.0057634389)49:0.0054027193,Amborella_trichopoda_W1PHY5:0.0106875407)69:0.0264451560,(Brachypodium_distachyon_I1J2Q6:0.1798722619,Oryza_sativa_indica_B8AVL2:0.0071270468)92:0.0390315141)80:0.0234001622,(Arabidopsis_thaliana_Q5YGP8_AP2-like_ethylene-responsive_transcription_factor_PLT1:0.0175811949,Arabidopsis_thaliana_Q5YGP7_AP2-like_ethylene-responsive_transcription_factor_PLT2:0.0158562547)100:0.0394274065)94:0.0602638404,((Brachypodium_distachyon_I1H651:0.1493467529,Oryza_sativa_indica_B8AMX8:0.0387154502)100:0.1863553145,Salvinia_cucullata_v1.1_s0024.g009098:0.8028508271)87:0.0136591041)98:0.0244562192);
