# Supplementary material for: Water‐related innovations in land plants evolved by different patterns of gene cooption and novelty
Source: New Phytol. 2022 Feb 8;235(2):732–42. doi: 10.1111/nph.17981 (PMC9303528; doi:10.1111/nph.17981)
Supplement: Supplementary file 3 — Dataset S3 Fasta alignments and phylogenetic trees. [file NPH-235-732-s005.zip › Supplementary_Data_3_fasta_alignments_trees/Roots/Primary_roots/RGA_Q9SLH3_1_1kp.fasta]

>Sorangium_cellulosum_WP_104983262.1_GRAS-like_transcription_factor
MNAIRRHASAEEAPVSLRAHHEGPTSSAATGLGPHPSSGTRQTHTRRRPFLSRLLAAGEAIDAGDCGRARSLVEGILRAE
PDTGDASERISGVFGRALLARLDGDRSGDGNLYLRSAGPRDMLAAFQLLVHATPLIRFGYLSANAAIVEAFQDADELHLI
DIGVGGGTQWPFLLHRLAARPGGPPRVRLTGIDLPCRGPDPEQRLRWAGAFIGGWAERLKVPFEFHGVASSVERVDWSRI
ASRSSAPIAVNAAFALHHVPDASVHPTANRDAILTKIRALSPRVLTLIEPDVEHNALQFLPRLSEAIGHYYAVFQALEAL
LPPHIAARETIEQVFFGQEVMNVVVGEGAARVERHERRGAWQRRLRMNGFEPLRMAPHESLVRGALRLSQGFDVRGDEPA
LLLMRNGISLVAASAWRPRQVPPPSRFISGLFRRTL


>Arabidopsis_thaliana_Q9LQT8_DELLA_protein_GAI
MKRDHHHHHHQDKKTMMMNEEDDGNGMDELLAVLGYKVRSSEMADVAQKLEQLEVMMSNVQEDDLSQLATETVHYNPAELYTWLDSMLTDLNPPSSNAEYDLKAIPGDAILNQFAIDSASSSNQGGGGDTYTTNKRLKCSNGVVETTTATAESTRHVVLVDSQENGVRLVHALLACAEAVQKENLTVAEALVKQIGFLAVSQIGAMRKVATYFAEALARRIYRLSPSQSPIDHSLSDTLQMHFYETCPYLKFAHFTANQAILEAFQGKKRVHVIDFSMSQGLQWPALMQALALRPGGPPVFRLTGIGPPAPDNFDYLHEVGCKLAHLAEAIHVEFEYRGFVANTLADLDASMLELRPSEIESVAVNSVFELHKLLGRPGAIDKVLGVVNQIKPEIFTVVEQESNHNSPIFLDRFTESLHYYSTLFDSLEGVPSGQDKVMSEVYLGKQICNVVACDGPDRVERHETLSQWRNRFGSAGFAAAHIGSNAFKQASMLLALFNGGEGYRVEESDGCLMLGWHTRPLIATSAWKLSTN
>Arabidopsis_thaliana_Q9SLH3_DELLA_protein_RGA
MKRDHHQFQGRLSNHGTSSSSSSISKDKMMMVKKEEDGGGNMDDELLAVLGYKVRSSEMAEVALKLEQLETMMSNVQEDGLSHLATDTVHYNPSELYSWLDNMLSELNPPPLPASSNGLDPVLPSPEICGFPASDYDLKVIPGNAIYQFPAIDSSSSSNNQNKRLKSCSSPDSMVTSTSTGTQIGGVIGTTVTTTTTTTTAAGESTRSVILVDSQENGVRLVHALMACAEAIQQNNLTLAEALVKQIGCLAVSQAGAMRKVATYFAEALARRIYRLSPPQNQIDHCLSDTLQMHFYETCPYLKFAHFTANQAILEAFEGKKRVHVIDFSMNQGLQWPALMQALALREGGPPTFRLTGIGPPAPDNSDHLHEVGCKLAQLAEAIHVEFEYRGFVANSLADLDASMLELRPSDTEAVAVNSVFELHKLLGRPGGIEKVLGVVKQIKPVIFTVVEQESNHNGPVFLDRFTESLHYYSTLFDSLEGVPNSQDKVMSEVYLGKQICNLVACEGPDRVERHETLSQWGNRFGSSGLAPAHLGSNAFKQASMLLSVFNSGQGYRVEESNGCLMLGWHTRPLITTSAWKLSTAAY
>Arabidopsis_thaliana_Q9LF53_DELLA_protein_RGL3
MKRSHQETSVEEEAPSMVEKLENGCGGGGDDNMDEFLAVLGYKVRSSDMADVAQKLEQLEMVLSNDIASSSNAFNDTVHYNPSDLSGWAQSMLSDLNYYPDLDPNRICDLRPITDDDECCSSNSNSNKRIRLGPWCDSVTSESTRSVVLIEETGVRLVQALVACAEAVQLENLSLADALVKRVGLLAASQAGAMGKVATYFAEALARRIYRIHPSAAAIDPSFEEILQMNFYDSCPYLKFAHFTANQAILEAVTTSRVVHVIDLGLNQGMQWPALMQALALRPGGPPSFRLTGVGNPSNREGIQELGWKLAQLAQAIGVEFKFNGLTTERLSDLEPDMFETRTESETLVVNSVFELHPVLSQPGSIEKLLATVKAVKPGLVTVVEQEANHNGDVFLDRFNEALHYYSSLFDSLEDGVVIPSQDRVMSEVYLGRQILNLVATEGSDRIERHETLAQWRKRMGSAGFDPVNLGSDAFKQASLLLALSGGGDGYRVEENDGSLMLAWQTKPLIAASAWKLAAELRR
>Arabidopsis_thaliana_Q9C8Y3_DELLA_protein_RGL1
MKREHNHRESSAGEGGSSSMTTVIKEEAAGVDELLVVLGYKVRSSDMADVAHKLEQLEMVLGDGISNLSDETVHYNPSDLSGWVESMLSDLDPTRIQEKPDSEYDLRAIPGSAVYPRDEHVTRRSKRTRIESELSSTRSVVVLDSQETGVRLVHALLACAEAVQQNNLKLADALVKHVGLLASSQAGAMRKVATYFAEGLARRIYRIYPRDDVALSSFSDTLQIHFYESCPYLKFAHFTANQAILEVFATAEKVHVIDLGLNHGLQWPALIQALALRPNGPPDFRLTGIGYSLTDIQEVGWKLGQLASTIGVNFEFKSIALNNLSDLKPEMLDIRPGLESVAVNSVFELHRLLAHPGSIDKFLSTIKSIRPDIMTVVEQEANHNGTVFLDRFTESLHYYSSLFDSLEGPPSQDRVMSELFLGRQILNLVACEGEDRVERHETLNQWRNRFGLGGFKPVSIGSNAYKQASMLLALYAGADGYNVEENEGCLLLGWQTRPLIATSAWRINRVE
>Arabidopsis_thaliana_Q8GXW1_DELLA_protein_RGL2
MKRGYGETWDPPPKPLPASRSGEGPSMADKKKADDDNNNSNMDDELLAVLGYKVRSSEMAEVAQKLEQLEMVLSNDDVGSTVLNDSVHYNPSDLSNWVESMLSELNNPASSDLDTTRSCVDRSEYDLRAIPGLSAFPKEEEVFDEEASSKRIRLGSWCESSDESTRSVVLVDSQETGVRLVHALVACAEAIHQENLNLADALVKRVGTLAGSQAGAMGKVATYFAQALARRIYRDYTAETDVCAAVNPSFEEVLEMHFYESCPYLKFAHFTANQAILEAVTTARRVHVIDLGLNQGMQWPALMQALALRPGGPPSFRLTGIGPPQTENSDSLQQLGWKLAQFAQNMGVEFEFKGLAAESLSDLEPEMFETRPESETLVVNSVFELHRLLARSGSIEKLLNTVKAIKPSIVTVVEQEANHNGIVFLDRFNEALHYYSSLFDSLEDSYSLPSQDRVMSEVYLGRQILNVVAAEGSDRVERHETAAQWRIRMKSAGFDPIHLGSSAFKQASMLLSLYATGDGYRVEENDGCLMIGWQTRPLITTSAWKLA


>Amborella_trichopoda_W1NG33
MKRAQGDSSSGAYRASHGKSKMQEPQDAGVDELLASLGYNVRASDMAEVAQKLEQLEMVMGTAQEDGISHLASETVHYNPSDIATWIESMLTELNFPPNLGAPYAPNPSNNCWTAAELPPPPLPDSNAAESCSSNLHPPQLFDSSDFGTSSQISSLVYQSPPREKKRIKAAPPPEPRPVVVVDSQETGIRLVHTLMACAEAVQQENMNAAEALVKQIGMLAVSQAGAMRKVATFFAEALARRIFRFHPQDTVDLFSDILQMHFYETCPYLKFAHFTANQAILEAFAGKKRVHVIDFSMKQGMQWPALMQALALRPGGPPAFRLTGIGPPQPDNTDPLQQVGWKLAQLAETIHVEFEYRGFVARSLADLEAYMLDVRPSDVEVVAVNSIFELHNLLAQPSALDKVLASVRALRPKIVTIVEQEANHNGPVFMDRFTEALHYYSTLFDSLEGCGLPPGSNDQVMSEVYLGRQICNIVACEGADRVERHETLTQWRARMGAAGFAPVHLGSNAFRQASMLLTLFSGGDGYKVEENNGCLMLAWHTRPLIATSAWQIALP
>Amborella_trichopoda_W1NQJ9
MDYPFKTFPSTPSPPSKPEIDGLLADAGYRIKASDLPHVAHRLEQLETQMINAQPTEMTHLASETVHYNPSDLATWVESMLFELNPSEIPATSGFAGESQSPEIGFFAGNQNRGSFSGAAILTHEEDSGIRLIHLLMSCAGSVERGEREIALKLVQEMRLLLCRNITGVIGKVAVFFVDALFWRLSGHPSNRVDSGESEFLYHHFYEGCPYLKFAHFTCNQAILEAFDGCDEVHVIDFNLIHGLQWPALIQALALRPGGPPFLRLTGIGPPSPDGRDTIREVGIRLAELARSVNVRFAFRGVATQRLEDLKPWMIHVRSTETVAVNSVFVLHRLLYTTPDQTQPIKPVLNWVRELGPKILTVVEQEASHNGLGFVDRFTEALHYYSAMFDSMEGSNRNNQAFAELYLEREIKNIVCCEGSERVERHEPLTRWRGRFDKQDSNRLDSVRMRLDRRVCCSLFFRKMDLGWRRGMDA
>Amborella_trichopoda_W1PGQ3
MNGGGGEGSGSHDSGLQLVHLLLACAEAVAKEDYPAAHRCLLHLSRAASPLGDSMQRVASYFADALSARLSPPPSPQPQPVAHPAELLKIYQILYQACPYIKFAHFTANHAIFEAFASETRVHVIDLDILQGYQWPAFLQALAGRPGGPPALRLTGKVHKTLRQQFSRQ
>Amborella_trichopoda_W1PKY4
MVDSGIRLVHILMACAEAVQQENMSAAEALVKQIRMLAVSQTGALRKVATFFAEALARRIFRFHPQDTGGDSFSNILQMHFYMTCPHLKIAHFTANQAIRPLQGRRECMLSISV
>Amborella_trichopoda_W1PJ75
MQWPALMQALALRPGGPPAFRLTGIGPPQPDNTDHLQQVSWKLGQLADTLRLEFESRGFVARSLADLEANMLDVTPSEVVAVNSIFELHKLLAQTGALDKVLARVRALQPQIVTIVEQDANHNRLVFVDRFAEALHYYSSLFDSLERCGLPPGSRDQVMSEVYLGRQIFDIVACEGADRVERHEPLTQWTARMGSRVRARAPRLERV

>Brachypodium_distachyon_I1GP39
MKREYQDGGGSRGGGDMGSSKDKMMVAAPAEEEDMDELLAALGYKVRASDMADVAQKLEQLEMAMGMGGVGAGAAPDDSFVAHLATDTVHSNPSDLSSWVESMLSELNAPPPPLPPAPQAPRLSSNSSTVTGGGGSGGGYFDGLPPSVDSSSSTYALRPIPSPVVTPAEPSADPAREPKRMRTGGGSTSSSSSSSSSLGGGGTMSSVVEAAPPAAPASAAANAPALPVVVVDTQEAGIRLVHALLACAEAVQQENLSAAEALVKQIPLLAASQGGAMRKVAAYFGEALARRVFRFRPQPDSSLLDAAFADLLHAHFYESCPYLKFAHFTANQAILEAFAGCRRVHVVDFGIKQGMQWPALLQALALRPGGPPSFRLTGVGPPQPDETDALQQVGWKLAQFAHTIRVDFQYRGLVAATLADLEPFMLQPEGEEDPNEEPEVIAVNSVFEMHRLLSQPGALEKVLGTVRAVRPRIVTVVEQEANHNSGSFLDRFTESLHYYSTMFDSLEGAGSGQSEISPGAAAGATDQVMSEVYLGRQICNVVACEGPERTERHETLGQWRGRLGQAGFETVHLGSNAYKQASTLLALFAGGDGYKVEEKDGCLTLGWHTRPLIATSAWRMAAP
>Brachypodium_distachyon_I1HPW5
MAMGSFPFQWSMDPAPLSSGVDGSLLPSFLPPPPAAAVPDDGTAYYAASDMHSVPCLPELAAPFQSRDSAAAELAMRRAEEEVAGIRLVHLLMSCAGAVEAGDHEAAAALLADANASLAAVSTSSGIGRVAVHFTDALSRRLFLSPPAGATPTPPAAADPEHAFLYHHFYEACPYLKFAHFTANQAILEAFHGCDSVHVVDFSLMQGLQWPALIQALALRPGGPPFLRITGIGPPSPPGGRDELRDVGLRLAELARSVRVRFSFRGVAANTLDEVHPWMLQIAPGEAVAVNSVLQLHRLLASPADLQAQAPIDAVLDCVASLRPKIFTVVEQEADHNKPGFLDRFTEALFYYSAVFDSLDATSAGASSNAAMAEAYLQREICDIVCHEGAARTERHEPLSRWRDRLGRAGLRAVPLGPGALRQARMLVGLFSGEGHSVEEAEGCLTLGWHGRTLFSASAWRAAGDGGGGEENIDSNNSNIGGGSSGSDSNNSSCGVVGAANMFL
>Brachypodium_distachyon_I1H0J3
MSLHEHAAIRLVHILVTCAAAIQAGDYGVAVNNLAEAHTLLATTIPTSSGIGRVTSHFATALAYRLFSASPHSSMPPSSSSPSPNNQAGEQYRQFYDMVPHLKFAHFAANQAILEAFQGHDQVHIIDLAIMRGLQWLPLIQAFSLQSGGPPSIRITGVGPTPTGPHDDIQEVGLLLTEHARVLNVPFSFHSVTCDSLEGLKPWMFHLIHSEAVAINSIFQLHRLLGDPDAASTSLPPPIDTVLGWITAMRPKVFTIVEQEADHNKPELVERFTNALFYYGVAFDSMEAIVPRSQAGTAGLAAEAHLQREIFDIVCNEGSGRVERHETLQCWRGRLRRAGLAQVPLGPNNLRHASMLLRIFSGAGYHVMERGDGLMLAWHGNPLFSVSVWHVMEEELEDNKNNVVRHVTTGAMLSMQ

>Brachypodium_distachyon_I1GVY5
MSLHERAAIRLVHMLVTCAAAIQAGDYGAAATYLIEARTILVNTIPTSSGIGRVTIHFATALAHRLNSASPNSSLSPSSSSPSANNHASEQYRQFYDQVPHLKFAHFTANQAFLEAFRGHDRVHIIDLAIMCGLQWLSLIKAFSIWPGGPPSIRITGVGPTHTGSRDELREVGLMLTEHARVLNVPFSFHIVTGDNLEGLKPWMFHLVQGEAIAVNSICQLHRLLVDPDAASTSLPPPIDTVLGWITSMRPKVFTVVEQEADHNKPTLVERFTNALFYYGAMFDSMEAVATRSRTGAAERGAEVHLKREIFNIVCNEGSSRVERHETLPRWRARLRRAGLAQVPLRPNNLRHASMLLHDLSGDGYHVMERGDGLMLAWHNNPLFSVSVWHIMEEELEDNKNKVVRRSSTHLATAGAMLSMQ

>Ginkgo_biloba_Gb_13966
MKRHHSQQQESCNGSHGHPSTAMAGGSKGKEPLYNVHHHHHHQQQQQQQKQHKDSQGVDKELADMGYCVKSSDLMQVAQRLEQLEMVMCSAQEDGISHLS
SEAVHYNPSDLAGWIESMLTELNVPVSADLPVGPSEAGLDQSCRAATYLTREPSNNSVPESSTSTSRDARSGQKVDPYLAPGAPEVEVGVGVGGLYEPDV
GLGVGVGLDESGFLEGYSLQHYLDGGGGFVDQMAGLFSHNSDPSAILIPGSANSSLEIQSTHLMQPQQQPQPQQQSQPQQHQRQQQQQQQSQDEPSTILI
PTSSNSSLEVQSKDQILQQQQQQNQQQQQQQQPHRRDKKRLRPEETEDEYLQAGSSSSAPAMADRPMVMGADPQESGVILVHTLMGCAEAVHQNNIPMAG
KMVKQIRILASTQGGAMGKVATYFAEALARRIYGFLPQDTYLLNQNDPLSDILQFHFYETCPYLKFAHFTANQAILEAFSGHKKVHVIDFNLKQGMQWPA
LIQALALRSGGPPAFKLTGIGPRQQDGTDALNEVGLKLAHLAESINVEFSFRGYVVSNLSELKSWMLDLAPGVEAVAVNSIFQLHRLLYDSNSDIRPQPR
PRPRPRPSSAIDEVLASVRSLNPTIVTMVEQEADHNRPIFLERFTEALHYYSTMFDSLEACRLPPQSEDQVMSEIYLGREICNIVACEGSERVERHETLM
QWRVRMYNAGFQAMHLGSNAFKQASMLLTLFPGGEGYKVEENNGCLTLGWHSRPLIAASAWQCR*
>Ginkgo_biloba_Gb_28283
MEALHYYSTMFDSLEACNLPPQSTEKLLAEMYIQKEICNIVACEGPYRVERHEPLSQWRIRLASAGFKPLHLGSNAFKQASMLLTLFSGEGYTVEENNGS
LTLGWHSRPLIAASAWQGF*
>Ginkgo_biloba_Gb_32252
MEERKQGLNEDGVAMAGKPAEMYESKDGGEHGGQELKPVDECLADAGYNVRPSELRQVAHKLEQLEMVLGAAQEAGISHLSSEAVHYNPSDLAGWIESML
HELSVPNSNELLIHHTEFLSARAGHLSGIESGASALDSASVGPRVDGSRSGTGSGSGPGSAGVDAAILDEFPEPGFLEEYSLQNNYRYGGDGGDGLFGHM
DGLFCGTADPSVFPWREGEPHSRSQSHESHQIRAGDGQNALQEIRKAGNSSSLLPVNKILHCRDPFQNRPASSSSSAISTEERIKDRKRLRGELFSSTVQ
GIDQQTFFSNNNSRQRGEEDEAAAAAQVLSSSHLDGIQDSGVRLVHTLMGCAEAVHQQNLAMADEMVKQIRMLASSLGGAMGKVATYFAEALARRIYGFS
PQDNMYLKNDSLSELLHIHFYETCPYLKFAHFTANQAILEAFEGHKRVHVIDFNLKQGVQWPALIQALALRPGGPPALRLTGIGPPHPDGNDVLHEVGLK
LAQLAESINVEFDFRGYMTSKLSDVKPWMLDVKPGEAVAVNSVFQLHRLLYSAHRTSDPAPVDEVLASIRSLNPKIVTMVEQEANHNNPSFMERFTEALH
YFSTMFDSLEACRLPHHSTEQLMSEMYLGRQICNIVACEGLERVERHETLIQWRVRMCHAGFRPLHLGSNAFKQASMLLTLFSGEDGYRVEENNGCLTLG
WHSRPLISVSAWQCC*

>Ginkgo_biloba_Gb_34637
MALSATSCRTRRVEFLLASLTNTFGVRMKSLGCRPLVPRIANDSQNFQRARRVSTGEKMDPFEKAGKGLVPINATPNPGMNSLQSMYDPITCSNTSMRKV
FGAESEIDGLLANAGYTVKASDLAHVAQRLEQLESVMGAVQDPGISHLASEAVHYNPSDLAGWIESMLGELNPGLAEHAATAVYREGVAGTPFSEAHERS
LSSASHKDGQFRPSPTLSDIALMEDYGLQFNGTEVEEVSHVFAAESSSSVMGAATAQDVFLQESTNGPVGAPRNRQDSNEGHVLHGLPLRAADSDPVRDE
IPRLNKHSGFPQNLGRCSDEGSSLPQWETAPQLPARLSPVGYGQQATTIVNGDDGAQESGIRLVHLLMGCAEAIQRNELKAASEIVREIGIMVRTQSGAM
GKVASHFVEALARRIYGLNSPDSMLNQADAQSEILYHHFYEACPYLKFAHFTANQAILEAFEGHERVHVIDFNLMHGLQWPALIQALALRPGGPPSLRLT
GIGPRQPDGRDVLQEIGMKLAQLADSVNVEFDFRGVMADKLDDVKPWMLQVRPGEIIAVNSILQLHRLLYCDASGSYPIDVVLKSVRSLRPKIITIVEHE
ANHSAPVFLDRFMEALHYYSTMFDSLEACNLPPQSTEKLLAEMYIQKEICNIVACEGPYRVERHEPLSQWRIRLASAGFKPLHLGSNAFKQASMLLTLFS
GEGYTVEENNGSLTLGWHSRPLIAASAWQGF*

>Marchantia_polymorpha_A0A068PER5_GAI1-like_E3_ubiquitin_ligase_protein_DELLA
MDSSADYARRVRARPSSSSASDLTGVTSPQYRHHSGSVGVDQQLLAHTGGYSNVRSGDMGLRLEQQLDTVLGVSQDGPISHLSAEAAQHYNPADLAGWIECMICDMQPSSSQAQLHTSQQQQQQQHSPTPTHSSFVSMESSLDSMDSQAPLQPALPSAAAAAVMPDMYPADDISDSMAGALCPQEDTGVEESGVRLVHLLLACAEAVQRSDVRMAEDTVRRIQMLATPQRGPMGKVAAHFVEALARRIFGISAEPTSDPLTELLHFQFYETCPYLKFAHFTANQAILEAVQNHKRIHVIDCNLMHGLQWPALIQALALRPGGPPILRLTGIGPPHQSGNDVLQEIGMKLAQLADLVSVQFEFRGVYAQKLDDVKPYMLHVRQGEAVAVNAVMQLHRLLHNDNNCVPAVHEVLQSMRSLNPKIVTLVEHEANHNSPVFLDRFMEALHYYSTMFDSLEACSSSSQSSEQLLAEMYVGREICNIVACEGFDRVERHENLVQWRRRMTDAGFQLRHLGSNAFKQASMLLTLFPGDGYRVEENNGCLTLGWHSRPLIAASAWHCS
>Marchantia_polymorpha_A0A176WBS7
MDSSADYARRVRARPSSSSASDLTGVTSPQYRHHSGSVGVDQQLLAHTGGYSNVRSGDMGLRLEQQLDTVLGVSQDGPISHLSAEAAQHYNPADLAGWIECMICDMQPSSSQAQLHTSQQQQQQQHSPTPTHSSFVSMESSLDSMDSQAPLQPALPSAAAAAVMPDMYPADDISDSMAGALCPQEDTGVEESGVRLVHLLLACAEAVQRSDVRMAEDTVRRIQMLATPQRGPMGKVAAHFVEALARRIFGISAEPTSDPLTELLHFQFYETCPYLKFAHFTANQAILEAVQNHKRIHVIDCNLMHGLQWPALIQALALRPGGPPILRLTGIGPPHQSGNDVLQEIGMKLAQLADLVSVQFEFRGVYAQKLDDVKPYMLHVRQGEAVAVNAVMQLHRLLHNDNNCVPAVHEVLQSMRSLNPKIVTLVEHEANHNSPVFLDRFMEALHYYSTMFDSLEACSSSSQSSEQLLAEMYVGREICNIVACEGFDRVERHENLVQWRRRMTDAGFQLRHLGSNAFKQASMLLTLFPGDGFCTCSHRTCSRSKDHREQRDILVDVAALLPRRGGTKGAINTNPRWGQAGAGGEHLKEGFRNKAEAVVCASILSEEKKSQPTWVVPESSFISTKAAAHTVLF
>Marchantia_polymorpha_A0A176WMQ0
MSGWMHGWRRGVGLPGVIEVANATLKSERIFVPRSPAVVGGLADGADSAGAGRDDELTMPDRERERGRQGRRGAHCSRCWSCPKSKEESVRGVAAAHRAALAGPGHRTRRATHCACGSDVGLFVPLVREIVLAAVAGSIACRDPRYCAPRTECVERSTATRGRAKRVGEAGRGGASPGATAAGPYRALPMEVLMEQMNYGGAPDFQLASFLDGLDAMMISMDQGGGNQQSSSPSPYANAGVSYGQSPSPVSQSSFVDVSSVQSPPDSVYNDTLDSEIAQSDMSALTQNFVVNEPWFDDSGNLVSFPISSDAPSKNSAIGRSPAPAGLDQSYTQDLFEQQFCHEEEDMRPQFPSHSFGSAYGFNNTPFSLLKGTDTASSVGSCGNGSSGSSLSRGRSVGSVSSPRSFGVAPQRMLLPPLRSNSSTRIQAYPNSIFQQEPGVMKWSAQPAQASAPQQQQQQQQQQRQQQQQQQQQQALRRPALPVEPEQEDSGLRLVHLLMACAKAIQAGDRHSAEATVRKIKQAVSMAPQQSAGPMIKVAAHFAEALTRRIYGVSPNFQEAMLSSASMKADFENFYDLSPYLRFAHFSTNQAILEAFTGANHVHVIDFHLNYGLQWPCLMQALAMRPGGPPTLKLTGIGPPELGGEDSLQDIGRSLATMAGELNVQPGEVVAVNSIFQLHKLLHAEGSNEAGLDEVLRAVKSLNPKVVTIAEQEANHNIHNFLDRFVEALHFYSSMFDSLEASKRPTDSSDPRTAHQRQEMYKGAERYLGREICNIVACEGAKRVERHENLEMWKLRLRNAGYQQLRMPSTAYNTASLLLNLYSGQGYRVEDNCGCITLCWDGKPLLTASAWQ

>Oryza_sativa_indica_Q2TN88_DELLA_protein_SLR1
MKREYQEAGGSSGGGSSADMGSCKDKVMAGAAGEEEDVDELLAALGYKVRSSDMADVAQKLEQLEMAMGMGGVSAPGAADDGFVSHLATDTVHYNPSDLSSWVESMLSELNAPLPPIPPAPPAARHASTSSTVTGGGGSGFFELPAAADSSSSTYALRPISLPVVATADPSAADSARDTKRMRTGGGSTSSSSSSSSSLGGGASRGSVVEAAPPAMQGAAAANAPAVPVVVVDTQEAGIRLVHALLACAEAVQQENFAAAEALVKQIPTLAASQGGAMRKVAAYFGEALARRVYRFRPADSTLLDAAFADLLHAHFYESCPYLKFAHFTANQAILEAFAGCRRVHVVDFGIKQGMQWPALLQALALRPGGPPSFRLTGVGPPQPDETDALQQVGWKLAQFAHTIRVDFQYRGLVAATLADLEPFMLQPEGEADANEEPEVIAVNSVFELHRLLAQPGALEKVLGTVHAVRPRIVTVVEQEANHNSGSFLDRFTESLHYYSTMFDSLEGGSSGQAELSPPAAGGGGGTDQVMSEVYLGRQICNVVACEGAERTERHETLGQWRNRLGRAGFEPVHLGSNAYKQASTLLALFAGGDGYRVEEKEGCLTLGWHTRPLIATSAWRVAAA

>Oryza_sativa_indica_A2Y7S0
MAQFGGFGGWSAMDVAAAAAAALGNVSGAVYHADPAAAVYASLVPGMAVVPGRAPPSAVQIEAARRWKELEKMALRSVNLMVTCAGAIQAGDYAAAAGSLSDAREIFAKMPTTRTGIGRVLTHFADALAERLFPAFPQSAPPPPPPRGEQRELFRGFYEAGPYLKFAHLAANQAILEAFEGCNSVHVIDFALTDGIQWPSLIQALAVRPGGPPFLRITGIGPHAAGNRDELRDVGLRLAEFARSCSVPFAFRGIAADQLDGLRPWMFQVAPGEAVAINSVLQLHRLLVDQDAAAAASFPAPIDGVLDWVASMNPRVFTVVEQEADHNKSSLLERFTNSLFYYASMFDSLEAISRHGGGDGAGNPLAEAYLQGEIADIVSREGSSRVERHEQMPRWVERLRRGGMTQLPLGATSLWQAAMQLREFSGAGFGVQENGGFLTLTWHSQRLYSASAWRATAGKKMTMMASGAADAMEESQNSNTNGGGGGSSGGGHGALNQIMQ
>Oryza_sativa_indica_B8A6W0
MAMDTFPFQWPMDPAASSGLDAGFLPPPAAVAPDDGVGYYDPPAGADVDAAALPEFAAAFPPCAPDAAAAVLAMRREEEEVAGIRLVHLLMSCAGAIEAGDHALASAQLADSHAALAAVSAASGIGRVAVHFTTALSRRLFPSPVAPPTTDAEHAFLYHHFYEACPYLKFAHFTANQAILEAFHGCDHVHVIDFSLMQGLQWPALIQALALRPGGPPFLRITGIGPPSPTGRDELRDVGLRLADLARSVRVRFSFRGVAANSLDEVRPWMLQIAPGEAVAFNSVLQLHRLLGDPADQAPIDAVLDCVASVRPKIFTVIEQEADHNKTGFLDRFTEALFYYSAVFDSLDAASASGGAGNAMAEAYLQREICDIVCGEGAARRERHEPLSRWRDRLTRAGLSAVPLGSNALRQARMLVGLFSGEGHSVEEADGCLTLGWHGRPLFSASAWEAAGDGGGDNNNNSNSNVSGSSGSDSNNSGSSNGKSSGARDGSSVCL
>Oryza_sativa_indica_B8BKN5
MVKVVEQDSGLQLVHLLLACADLVSKGDHPAALRHLHLLRRVASPLGDSMQRAIFEAFHGEDRVHVVDLDILQGYQWPAFLQALAARPGGPPTLRLTGVGHPPAAVRETGRHLASLAASLRVPFEFHAAAADRLERLRPAALHRRVGEALAVNAVNRLHRVPSSHLPPLLSMIRDQAPKIITLVEQEAAHNGPYFLGRFLEALHYYSAIFDSLDATFPAESTARMKVEQCLLAPEIRNVVACEGAERVARHERLERWRRLMEGRGFEAVPLSAAAVGQSQVLLGLYGAGDGYRLTEDSGCLLLGWQDRAIIAASAWRC

>Physcomitrella_patens_A7U4T7_DELLAb
MAYQYYPGSTRYEATGGALVDGQFRHANFMQPSDLVQHLEQLHSVLGTVSQDSPNIPAHHTLDAGAQTSNNRTSDLAGWIDGMIDELSFNNAGTMAAPQQRSLTEDSLHQNELEASSSHDSSLDTGSSRLPTLHYQNTPAVGNNFLATPQNDASQLNANRATGAVLEQQPSPMGEDEDNGVRLVHSLLACAESIQRGNLNLAEQTLRRIQLLSLPPGPMGKVATHFIDALTCRIYGVAFSSGNNVGSNQSDSLSELLHFHFYETCPYLKFAHFTANQAILEAFAGQKQVHVIDFNLMHGLQWPALIQALALRPGGPPRLRLTGIGPPQSGGSDVLQEIGMKLAQLAETVKVEFEFRGVVAVKLDDIKPWMLQICHGEAVAVNSVFQLHKLLYSAGSVIPIDEVLRSARALKPKIFTIVEHEANHNQPSFLGRFTEALHYYSTMFDSLEACSLPSDSSEQVLAEMYLGREINNIVACEDAARVERHENLVQWQMRMLKAGYRPIQLGLNAFKQASMLLTMFSGDGYRVEEKLGCLTLGWHTRPLISASAWQCA
>Physcomitrella_patens_A7U4T6_GRAS_E3_ubiquitin_ligase_protein_DELLAa
MAYQYSPGGSRWKPTGGTLVDGRLRHDKFTQASDAVQQLEELHTSLGSVSQDSLNIPAYYTLGSSSQAVSNCSTDLAGWIDCMIEELSSNTACPIMAPQQQHGLLEGSFLKNDHDASSCRDSLLETGSHRLSNVQFQDTSAARNKSSTAPHNGTSQVNAIRTTAAGLEQQLNKMGEDENNGIQLVHSLLACAESIQRGNLSFAEETLRRIELLSLPPGPMGKVATHFIGALTRRIYGVASSSGNNSSSNQSDSLLGLLHFYFYESCPFLRFAHFTANQAILEAVTGLKEVHVIDFNLMQGLQWPALIQALSLRQGGPPRLRLTGIGPPQPSGSDTLQEIGTKLAELAKTVRVDFEFRGVIAVKLDDIKPWMLQIRHGEAVAVNSVLQLHKLLYSAGPEAPIDAVLLLVRELKPKIFTIVEHEANHNQPSFLGRFIEALHYYSTMFDALEACNLPSENNEQVLIEMYLGREIYNIVACEDGARTERHENLFQWRLRLLKAGYRPIQLGLNAFKQASMLLTMFSGEGYRVEEKLGCLTLGWHSRPLIAASAWKCA
>Physcomitrella_patens_A9RVU9
MPILQQNFLGDGGIIKVLDTASNRQSQPTSATGLQIVQLLLSCAEAISNQQIDVAYVFLRRLNGMLGHCTTTMQRLGTVLVDALYARITNSIDSGRYKGLEKDGDVAILDMLHSFSVIYDYTPFIKFPNLTLNQIILDAVEGAQHVHVIDLNTGWRGMQWPAVIQSLALRPGGPPHLRITSIGKLDDLEQSREKLQDFARNLQVPFEFCPLVVDMKSFDVRLLDLRDWEVLCINSANQFHQLLTWGDERFHRFLCDLRSLNPRVVAFSENDADHNSPKFLNRFFECLRYYSAVYDALDAALPSGSPALQQVEHLFTGQKIRNIVACEGEDRITRHEPMKNWSRRMELAGFRPMPLSTRAISQARALLEIYFSLSGYNLRTENGILVLGWDNTPLVGVSAWRA
>Physcomitrella_patens_A9TCP4
MSPQWQKLAPLNRSLRATGERKRETINDRTLGALSPLSTVPGFCLGRPQDPGDSCEQVGVELKQEDVNLDTESIDGGVIPEGGLAIVNLLLRAAEAVDNGDAEMAKAILARLNQHISPSREQSIQRVAHYFREALETRIMGWENFVVQLSQDRVLHPLEEFHKVNAYVRFCEVSPYHKFAHFTANQAILETLEGEESIHIIDFQMGAGAQWASFLQDIACLRAAGKAVPTVRLTVVGTGADQIHATGANLCNFARLMSIALEFQAVVTRPECLEVSMFRLRDHEAVAVNFIFSLHELLDGDTSNGLATVLKAVLEARPKVVTTVEQEAYHSGPSFQQRFSEALQYYMFLFDSLTNPLEAGVDSSVNLSIESYLLAPEIMNIVACDGVARVKRHERLEHWRKRMLAARFHSRPLSEVSLLQSEILVTQLSSRSGFQVICDQGSLLLSWRGRPLLAASSWIC
>Physcomitrella_patens_A9RVV2
MLNEVRSSGSDSESSIPTTAELVRLVEAQSCEDLGRQRACGARNHHHSRAGSLGSTSEPQTLQQPENSGLQLVHLLLACAEAIDKSHFHKANPILDQLGRFSNAYGGPMQRIALYFGNALSNHLAGVVSPTDPHSPSDSKFAYQAFYKILPFAKFSHVTANQTIYEAVLRSQNVHVVDLDIQQGLQWPCFIQSLAMRPGGAPHLRISAVGMNMESLQTTKRWLTEFAEDLKVPFEFTPVLSTLENLTPAMLNIRADEDLAINCSQVLHTLSGDEAVLEKLLCMFRNLRPNVVTLLEAEANYNAASFITRFIEALHYYCALFDSLEGALGRDSADRFHIESTAFAAEINDILASKDSSRRVRHVRSETWRALFKKAGFRSMAFSSYTVRQAQMLLEILTSKHLMQANSPIPYKLSEESTSLILGWQETPVIGVSAWSC
>Physcomitrella_patens_A9SWV1
MIRVLDTACSRRNQQTSATGLQLVHLLLLCAEAISNQQMDLAHVVLTRLNAMLVPCTSTMQRLAAVFVDALHARITNSATTGRYKGLERDNDVAILDMLQSFSVIYDHTPFIKLPHLTLNQIILDAVEGEPHVHVIDLNTGWRGMQWPGFIQALALRPGGPPKLRITAIGKADDLEHSREKLQDYARHLQVPFEFCPLVVDMKSFDVRLLDMRDWEVVCINSANQFHQLLIWGDECFHKFLCDLKSLNPRVLAFTENDADHNSPKFLNRFFECLRYYSAVYDALDSSLPNGSAALQQVEHLFTGQKIRNIVAMEGEDRITRHESLTSWSRRMEMAGFRPVPVSSRAISQAGLLLRMYFAQSGYTLRTENGNVSLGWDNMSLVGASAWRA

>Selaginella_moellendorffii_A9LY09_GRAS-family_protein_Sm_DELLA1
MEDMDMLEAVYERKSRMIPVGPQPSVGGGDFQQPMMQWKEEEESAMGMDELLAHAGYNVRASDLTHVAQRIEELDSLLGAAAPADILAQDTVHYNPSDLVSWIEGMLDELVPQQPTATSSSDMESVVTTITHQQQQHLDFGGIPPPPPHQQQGYGAAFNPNVLYADQMDLSKNEVGVVASHSQIAASTTPRPASGSSSSTSPHGIPPHAAGGMTSAAAMPTIQESDELSGVRLVHLLLACANAVQRGDLAAAGDMVAQLRILVAHPSSSSSAMARVATQFVEALSRRIQNSCYNGGGDRQYHHHQSQQQQQRQQQFKEESSDPGNTNNGAMDEILHFHFYETCPYLKFAHFTANQAILEALEGHKSVHVVDLDLQYGLQWPALIQALALRPGGPPTLRLTGIGPPQPHRHDLLHEIGLKLAQLADSVNVDFAFHGVVAARLNDVQPWMLTVRRGEAVAVNSVFQMHKALVEEPSDGGNPAAGGNGGGGRRSSPIDEVLRLVRNLKPKIVTLVEQDADHNSPVFMERFMAALHYYSTMFDSLEACNLAPGSVEQMVAETYLGQEIGNIVACEGAARTERHETLTQWRIRMARSGFQPLYLGSNAFKQANMLLTLFSGDGYRVEEKDGCLTLGWHSRPLVAASAWECC
>Selaginella_moellendorffii_A9LY10_Putative_DELLA_protein
MGNWAMFDSMLADTGYAVAQAELPQLADRMERLESLGVERFDQDVVHSNPSDISGWIDSLIEQQTRGSPLDSQQDNTSSSPSPPSLFSSCPHDSSRIATTTSALPLHMIHTQTDDEQQDDQEANGLKLIHLLFACGACLGREDDKSAKAEEFLNQIRMLLLSMGDSAGAIGRVAAYFVEGLSRRILFGSLPAAQAEEADPAFLESFYRTCPFLKFGHFTANQAMYEELEEERSVHIIDFEFGLGVQWPPLIQMLAIRPGGPPSLRLTAIAPDHLQFQVHHTGNRLARFAASIGVDLQFQTVNSIASVLVYPGEALAVNSMLHLHRLVDDSLDSVLASVRRLSPKIFTLLEQDASHNSPDFDNRFNECLHYYSAIFDSIYQQFGQVEQAVLESEAHLGREIVNILACEGRARVERHERLEQWTRRMSGMGFKPRHLGSNAYNQAATFLTIFPGGGHTIQETAGCLTLGWQSRTLFAASAWRC
>Selaginella_moellendorffii_D8SQ86_GRAS-family_protein_Sm_DELLA2
MSNWAMFDSMLADTGYAVAQAELPQLADRMERLESLGVERFDQDAVHSNPSDISGWIDSLIEQQTRGSPLDSQQDNTSSSPSPPSLLISCPHDSSRIATTTTTTNALPLHMIHTQPDDEQQDDQEANGLKLIHLLFACGACLGREDDKSAKAEEFLDQIRMLLLSMGDSAGAIGRVAAYFVEGLSRRILFGSLPAAQAEEADPAFLESFYRTCPFLKFGHFTANQAMYEELEEERSVHIIDFEFGLGVQWPPLIQMLAIRPGGPPSLRLTAIAPDHLQFQVHHTGNRLARFAASIGVDLQFQTVNSIASVLVYPGEALAVNSMLHLHRLVDDSLDSVLASVRRLSPKIFTLLEQDASHNSPDFDNRFNECLHYYSAIFDSIYQQFGQVEQAVLESEAHLGREIVNILACEGRARVERHERLEQWTRRMSGMGFKPRHLGSNAYNQAATFLTIFPGGGHTIQETAGCLTLGWQSRTLFAASAWRC

>Selaginella_moellendorffii_D8S205
MVALGGGGVSRAGGGDYNSNHHHHLGQQQQQQQQQRHHSNNFPKFEPVDQQLRLVRMLLSCAGAVAIDNLDLARAILVQLRALVVPHGSPMQRLASYVTEALVARLSRNTRSSHFQGLIADHSLQQLSSATRSDMLEAFWVFYEYIPIGKFTHLTMNQILLEAADRERAIHVVDFQVWYGAQWPSFLQSLAMRPGGPPVVRMTAVGSSLRDLQEAGSKLLDCARSLGVPFEYCILRVELEEFHAGMVELRDGEAVLVNSLCQFHRFLKRDLDQFLQGLRSLRPRLVVMAENDADHNSPDFMHRFMACLHYYSAVFDAFDASLHMPGTLPGRKKLEELIAAQKLRNMIACEGSERVERHESMRAWNARMEGVGFRAVSMSHKAINQASLLLKLYYSDGYTLTNQEGFLILGWRGMPLNGVGAWI
>Selaginella_moellendorffii_D8SIE4
MATSKLILDHLAASSRDHPPHLSSPIERVSTHISKALSERITKTSIFDATTSDDLAFARRAFYQHFPFLKFAHFTANQAILESLRGCSQLHIVDLDIDQGMQWPSLIQALSQIENAPPLRITGVGSSFAELQSTGRRLTEFATSIGYHKLDYHPVRLDSPDQLDPSAFSLGDDDDQDVGLAVNCSMFLHRLLGNHPALERTLCMIRAWNPRIVTVSEMEANHNTPSFVDRFVEALHFYSAVFDCLESALARTDPDRIYIEGAMFAGEIRSILACEGADRIVRHARSESWRDFMRWSGFKDVGLSDHSLYQAHVFLTLYSQAYRLTREEQALILGWHDTPVVSISTWSC
>Selaginella_moellendorffii_D8RVA3_GRAS_family_protein
MGSLGAVVYGGGGSTRGECGGVAEELASTMFIESDLFLADPIADWQQQQQQQQSIFDCKDWGSINSQAQDHHLYIDPCCDFGDVFGGNGLQTTPISVLDYVHEQQQLHYHSSDFDSGFFERDQDDAMEIQELLAGFTQQGHGMIQLPKRAPGELEIERLAGELAGEIDSSSSSSAASPPGQMSSSSLPPLTPVSARAQVPQQGISLPVANPRLSSISQGSCFNPRTPPPHPRTPQLSPGSTTTSVCVQSEQRAFINPKLEELDYHHHRHHHPQEHHQEHQQLVIQPMKQEMVALGGGGVSRAGGGDYNSNHHHHLGQQQQQQQQQRHHSNNFPKFEPVDQQLRLVRMLLSCAGAVAIDNLDLARAILVQLRALVVPHGSPMQRLASYVTEALVARLSRNTRSSHFQGLIADHSLQQLSSATRSDMLEAFWVFYEYIPIGKFTHLTMNQILLEAADRERAIHVVDFQVWYGAQWPSFLQSLAMRPGGPPVVRMTAVGSSLRDLQEAGSKLLDCARSLGVPFEYCILRVELEDFHAGMVELRDGEAVLVNSLCQFHRFLKRDLDQFLQGLRSLRPRLVVMAENDADHNSPDFMHRFMACLHYYSAVFDAFDASLHMPGTLPGRKKLEELIAAQKLRNMIACEGSERVERHESMRAWNARMEGVGFRAVSMSHKAINQASLLLKLYYSDGYTLTNQEGFLILGWRGMPLNGVGAWI
>Selaginella_moellendorffii_D8S0H1_GRAS_family_protein_Sm_HAIRY_MERISTEM1
MEELERMLLSPSSGGMGGAAAAANQHHQQLAKWLLGDAAQQDHHFFPAIPAKEEEPLFFPQASAPNPSLAFAESRHLPLAIQPQPSLLSPPRPKIIQQHQDIGLEQLFHPVDPPHFAANPGPGHELRSIDRSPSRNFQAQQQQGRESPGWELDRKRKEHYPEIPDLSSKNRAPYSSSTFAVPLAVESRSISPWQQQQRQEFQEHHRDLPPNPKLQCVRGGGDDRHRHGRGGSGSGSGSGNGRDPSAIAFGSGFGSGAPVAASSNPGGGGAGAGIPSVLSVPDEGLGLMDQLLHLAQAIDVGSNHVAQSILARLNQHLFCHQGKRIQRLAFYFKEALAARMIDHHPATTTTTTTTSATTTPAEIFAKVRAYTSFCEISPLLRFAYLSANQAILEAIQGEASVHIVDFDPGFGSQWAALLEDVARTPAALPQPRLRLTLVGPDPARLGFVVESLREFAGELHLRHTPQFGLVQCAAAGEMTPPLLGLTDGEPVVVNFMFSLHRSLAARGGTDAAVSAVMTASPRLVTIAEEEVDDNDGKFQRRFVETLQYYAFVLDSLGPEDGAGVLTVEKDILSPGIANAVSLEGARRTERHERLAQWRARLGRGGLEPVPMGEAARMQAECLIKGHSHGKNFEVCRDEGGLLLGWQGKPLVAVSSWTPASSSSAVEGSNNINNSLINNSIIISSSVSNSNIANNNINKC
>Selaginella_moellendorffii_D8SCH4_GRAS_family_protein
MATSVKNELLAASPPPFHWPASIFSPPPPQSQHSLAMREDCGSGVWDHCSAAAGSGALSPLSEYLMQPDEEILSMSSLDAASSSFQSGLTTDEEEEQGFFAGLSANSCSSASNTSPSSASHHYQQFDPNSPPGNVLLHSVVRSKIHEINSRLFDDEDDGIDQLITTDGVVIDSSPSLEQQHGYQPVAMPPPAPILPFRSHQDSFGTIRSFDFQQPIQPAFASWTHGTWHVHPTVPPPLPPAVRGPAWQHRGGIPHGTVPVPPAPASTVAVPGGIPHDGSQDPQVLLVQLLVMCAHAVAEDNESIAQMILARLRQHTGPEGTPMERLASYFTEALAARIDHSTGSALFKGLLSDKLLESDGSTQASMLEAFSTFYDYLPIGKFDHLTMNQVILDAVERERAIHILDLQLWFGTQWPALLQALATRPGGPPRVRITAVGSSADDLAATGDKLHECAKTLRVHLVYKALLLPKADKFHAGLVNLHPGEAFIVNSLSQFHYLLQPSTSDSDTSFGGFMAHIRALRPKVLVMAENDASHNSSDFLKRFGECLKYYSAVFDAMATCASSPSGRLKMERLFAAPKIRNIIACEGPNRVERHESMADWSKRLEVAGFRPSPLSQRAVNQAKLLLRLYYTNGYTLHSERGSLVLGWRNLPLNTVSAWRVA
>Selaginella_moellendorffii_D8SGQ1
MPPPAPILPFRSHQDSFGTIRSFDFQQPIQPAFASWTHGTWHVHPTVPPPLPPAVRGPAWQHRGGIPHGTVPVPPAPASTVAVQGGIPHDGSQDPQVLLVQLLVMCAHAVAEKNASIAQMILARLRQHTGPEGTPMERLASYFTEALAARIDQSTGSALFKGLLSDKLLESDGSTQASMLEAFSTFYDYLPIGKFDHLTMNQVILDAVERERAIHILDLQLWFGTQWPALLQALATRPGGPPRVRITAVGSSADDLAATGDKLHECAKTLRVHLEYKALLLPKADKFHAGLVNLHPGEAFIVNSLSQFHYLLQPSTSDSDTSFGGFMAHIRALRPKVLVMAENDASHNSSDFLKRFGECLKYYSAVFDAMATCASSPSGRLKMERLFAAPKIRNIIACEGPNRVERHESMADWSKRLEVAGFRPSPLSQRAVNQAKLLLRLYYTNGYTLHSERGSLVLGWRNLPLNTVSAWRVA
>Selaginella_moellendorffii_D8R3Q5_GRAS_family_protein
MFHHPFQEDHIPSHEFMLQPEELLMDMELCPSKKELEALFVYGGEPDSVLDLGPYISPLNSPSSEASSTIFNTHGFSDEPWEYETIEDMNFDLDLLSPTSTTSSSDISLQDPADDDTCDDHLNMLEDLLLDDDDHDGHTRQELEVEQQQNHDVDQGSKLDAPREEEEEEEGIEEVERAGEKQDEEKRGLEIVHLLLACVENIQGGDMATSKLILDHLAASSRDHPPHLSSPIERVSTHICKALSERITKTSIFDATTSDDLAFARRAFYQHFPFLKFAHFTANQAILESLRGCSKLHIVDLDIDQGMQWPSLIQALSQIENAPSLRITGVGSSLAELQSTGRRLTEFATSIGYHKLDYHPVRLDSPDQLDPSAFSLGDDDDQDLGLAVNCSMFLHRLLGNHPALERTLCMIRAWNPRIVTVSEMEANHNTPSFVDRFVEALHFYSAVFDCLESALARTDPDRIYIEGAMFAGEIRSILACEGADRIVRHARSESWRDFMRWSGFKDVGLSDHSLYQAHVFLTLYSQAYRLTREEQALILGWHDTPVVSISTWSC
>Anthoceros_angustus_000021_locus=scaffold1_size3809330_306227_307531_+_len_1251
MMEEAANPMVNRLPQHERQDLGPSPADSQQVDAAPQQQEESGVRLVHLLVTCAQAVQTND
MVRADETVRQIQDLAFLSRGSTGPMEKVAVHFVDALVRRIYGFNNNDSVVGMRTDCLSEL
LHFQFYEICPYLKFAHFTANQAILEAFEGEQNVHIIDFNLMHGLQWPALIQALALRPGGP
PFLRLTGIGLPQPGGTDVLQEIGTKLAQLAGSVNVKFDFRGVVATKLDDVKPWMLQVRQG
EAVAVNSILQLHRLLVKGPVPAIAEVLQSVRSLNPKIVTLVEHEANHNSPVFIDRFMEAL
HYYSTMFDSLEACNHTPDSGTQVLAEMYLGREICNIVACEGPGRVERHENLSQWQLRMCN
AGFQTRHLGANAYRQASMLLSLFSAEGYSVEETNGFLLLKWHDRPLMAASAWQCSQ*
>Anthoceros_angustus_008828_locus=scaffold40_size1018953_695015_696325_-_len_1170
MAAAFRARATPAQSEEEVKKSEHARLKLSLQSTAALFENPPAGMEAQGLSLVHLLLQCAE
AAARDDSSLAADILGQLYQGASLYGDSMQRIAAYFAEGLAARVLYKVSPYFQFAHFTANQ
AILEAMDGEELVHVVDLDIMQGFQWPSLIQSLATRPGGPPRLLRITGVGEEGILRDTGQR
LASFAASFDMAFEFDAVARDLEHVTPDCICPRPGEAIALNSVFKLHTLLYQPDEEGFSNT
VARLGPKVVTLVEQEASHNAPTFLARFVEALHYYAAIFDSLDASLPQQSEDRVKIEQVHF
ATQIKNIVACEGAERVARHETAQVWQQRMKAAGFVQLPLSSHNVTQAKLLLQLCPCEGYK
MSEEGGLVSLAWQDRQLLTASAWACRGRT*
>Anthoceros_punctactus_evm.model.utg000188l.439.1_._Apun_evm.TU.utg000188l.439___utg000188l_2141711-2144773(+)
MFNRGIFGGGAHIPFPHLKTTIVTNQDDDDGGACFYPSDFPPTPAGVCNSPGGLDESFGI
EAYLSGTDENQMDQEHAVEEGGHGQNYGDAFVPMLSTSMVTSVKTEPELLQVVPGLLGQS
RRPSLPSSHSSTSLVTQASDHDLCNENEASPNIGSSCECGDPQCIEASSALANVSTSVMG
SRSLTRFSREPSSRGQSVAHSGGTSQSEVFSTITAEEACTRQGLECEFVMELEDPQPSME
DESLAFADYYQQQQEGLLPASSKPVSPLISRMLGDTDMIDPTKLPSTATQSADGFGLWYS
SGGGRPPARSALRPRRNSADKQYAFDRRARYGVLGCKSAEAMKQEAEAGRGNPNSKEAAI
PDYLRGKPLSKSKAPALRHSRSEPALLRGTRWASPHPEGVARPGYGGCYGTGMIPASSML
PPRSSQSSVELASCSASSQVRTQIQTYTQSKASHREENSNSPSSAGLRLDPRSLHLTSSS
SSGLSASALISRAAAGMNIPGCSSDTSSIGMGFSKLATAAAAASGNLQTSQQQQQHQHQQ
QHQQQQQVDGGLRLVQILVNCAEAVACRDSRQASSLLQTLQRLASPYGDAMQRVAACFLD
GLSVRIYSSPAGFKSSGNSAAMAAVPPARMRAGPSDRERHEGFSLLCQSCPYVRFGHYTA
NTAMMEAFAGEDELHVIDLGMSHGLQWPGLIRSLASRAGGKPRSLRITGVGLNAAKMAEA
GEQLDRVAREADLAFTFRIVKESLENLDRTMLDLRDGEALAVNSVLQLHCVVKESRGSLN
AVLQSIHDLSPKILTLVEQDASHNGPFFMGRFVEALHYYSAIFDSLDATLPRYSTQRVKI
EQFHYAEEIRNIVSCEGPARVERHERIDQWRRRMSRAGFQPQPLKFLHDTRRWLASYDCP
GYTLAEEKGCLVLGWNSKPIIAASSWRC*
>Fontinalis_antipyretica_25751-RA__[mRNA]__locus=121699_2976_4676_+_[translate_table__standard]
MAYQYYPGSSRHEATGGAIVDGQFRRYSFKQPSEVVQHLEQLHGVLGAAAHESGVPASDY
GLQVSNRSSNMTGWIDCMIEELSSNTAGPVAVIQQQRSSLSEESHDLEATSSRDSSLETG
SPQLPTLQYRDAPAVGTDFIAAQYNGSRVNANRPVSLAFQTGLANTDIVPYGGGHASTGA
VAEQQQLQMGDDETSGVQLVHSLLACAEAIQRGNLKLAEQTLHRMQVLGLPPGPMGKVAT
HFIDALARRVYGTASSNVNNSSQPDSLSELLHFHFYETCPYLKFAHFTANQAILEAFGGH
KQVHVIDFNLMYGLQWPALIQALAVRPGGPPRLRLTGIGPPQPGGNDVLQEIGKKLRQLA
DTVKVEFEFRGVVAVKLDDIKPWVLQVRHGEAVAVNSVLQLHKLLFSDGPVRAIDEVLRS
VRALKPKIFTIVEHEANHNNPSFLGRFTEALHYYSTMFDSLEASNFPSESNEQALAKLYL
GREIYNIVACEDAARTERHENLVQWRLRLLKAGFRPIQLGSNALKQASRLLTMFSSEGYR
IEERLDCLTLGWHARPLIAASAWQCA
>Fontinalis_antipyretica_08632-RA__[mRNA]__locus=179717_18453_20721_-_[translate_table__standard]
MIRCRMGEMASISPGKENELHSRQGFGIVQQNMDVDGDNGAQTGARTGARNLGVKRRSWR
GGTVEGSFWDLSSIERGLVDGRLCGKNFMADGDLSSIFRHHQQYQPPVVDQWGSAMAMPM
PMPMPQQQQQQPHGVPPHSTALSQDSDVRWDYPNSLSPQSPFEYVDHQYQRAMQQSKSFS
SLRPPTLSEGPGSYGSSFPASIPDATMSRKRDYQGSNFQLRGKLAPSGSSYSSDVGGAVP
GSENLGSNFAVAGGNGGSHDGAMNGVSSSWTSATDCKVDELAIELESEILGDLRPGPGYL
ADHYPGRLLDSAMAGGVAMAMQGQQTGNLAAGCDDGTMIKVLNTTASSVKEGVHETTKNS
ASGLQLVHLLLACAEAVANEQMDLAQVVLARLSAMLVPCTTTMQRLGAVFVDALHARITR
TATSGRYKGLENNSDVAILDMLQSFSVIYEFTPFIKLPHLTLNQIILDAVEGEAHVHVID
LNTAWRGMQWPAFIQALALRPGGPPKLRITSIGRTEDLEHSREKLQDYARNLNVPFEYCP
IVVELPSFDVRMLDIRDWEVVCINAVNQFHTLLGWGSNFFHRFLCGLRSLQPRILAFTEN
DADHNSPTFLHRFFECLRYYSAVFDALDASLPPGSPELQQVEHLFTGQKIRNIVACEGED
RITRHENLSNWSRRMEMAGFRATPISTRAISQARLLLHLYFSQSGYTLRTENGAVVLGWD
NMSLLGATAWRS
>Fontinalis_antipyretica_24371-RA__[mRNA]__locus=180714_7351_9588_-_[translate_table__standard]
MPPFGSLLEPPTNFGGGQSSFYVKQEPVADTVRKIGMDTHPSKSMPQSAFSSYRDTHPPL
RKAGLQHEPSAFAPFPVPNVGASRPSSHDAPTPLWPPTSRHTAVQLQQYLHPSAAVLYSK
QPSVAPPQQLNANAMHSSRSSDVGSSGLVTGIRDTASDGFVAASCQVQCKQECDIASTSF
SAPPFSRKRSHSSLVEEESCDSELVLGIGGSRMVSSSREVSEYRNSRASSPRKSQKCDTG
LELVSADLCLAPPTVTPEYSSSSSQQEAPSSSMLDATAVSHSHVSPTESHLSFQKMKSHD
ASRMEGVTCVESGSRCQQSVRSLLNLEVIKRECDAVEREERDHGGDSNNLKSSRTHELGL
FPSVFAADLRRNGEGKKSEASGLQLVHLLLACADAISKSKIETAAHKLEELYSHASLFGD
SMQRIAAFFTEGLAARIVGKENPIYKNLMLQSRLDDYLSAFTTLYKVCPYFQFGHFTANQ
AILESVHGRSVVHIIDLDLMQGFQWPGLIQSLSERDDGPPKLKITGIGTSCTSLQDTGRR
LAAFAETYGVPFEFHAVVGELADLTPMELGVKAGEAVAVNCVMQLHRLANDKLQHFVGGL
RNIHPVMLTLVEQEANHNADTFMGRFVEALHYYAAVFDSLDSCLPLASEERAKIEQLHFA
QQIKNIVACEGFDRMERHEALEVWQQLMERAGFRQLPLSSHAVTQAKLLLSLSPCDGYRL
SQQTGGSISLNWQDRSLLTASTWVV
>Pleurozium_schreberi_augustus_masked-scaffold_1382-processed-gene-0.31-mRNA-1_gene=augustus_masked-scaffold_1382-processed-gene-0.31_name=augustus_masked-scaffold_1382-processed-gene-0.31_seq_id=scaffold_1382_type=cds
MAYQYYPGSSRHEAIGGAIVDGQFRHSNFMQPSDVVQHLEQLHSVLGAAHESGVPTHHTS
EYGLQISNRSSNMTGWIDCMIEELSSNTAGPMAGTQQQRSSLSEDSLHNNDLEVTSSRDS
SLETGSPQLPTLQYRDSPAAGTNFIAAQYDAARVSANRPMTPAFQTGLTNTDTAPYGGGH
ASTGAVAEQQQIIMGDAETSGVQLVHSLLACAEAIQRGNLKLAEQTLHRMQVLGLPPGPM
GKVATHFIDALARRVYGAASSNGNDSNQSDSLSELLHFHFYETCPYLKFAHFTANQAILE
AFAGHKQVHVIDFNLMHGLQWPALIQALALRPGGPPRLRLTGIGPPQPGGNDVLQEIGKK
LRQLADTVKVEFEFRGVVAVKLDDIKPWMLQVRHGEAVAVNSVLQLHKLLFSDGPVRAID
EVLRSVRVLKPKIFTIVEHEANHNNPSFLGRFTEALHYYSTMFDSLEASNFPSESNEQVL
AKLYLGREIYNIVACEDAARTERHENLVQWRLRLLKAGFRPIQLSVNALKQASMLLTMFS
GEGYRIEERLECLTLGWHARPLIAASAWQCA*
>Pleurozium_schreberi_maker-scaffold_606-snap-gene-0.82-mRNA-1_gene=maker-scaffold_606-snap-gene-0.82_name=maker-scaffold_606-snap-gene-0.82_seq_id=scaffold_606_type=cds
MFALLGCQEAWAIGKSYKPTKSIQDSYPSRGWRLAAVLSLAFVNGRPLCQSTANVRGRIL
TAFLHTFRGITLGSQALYSGRYRVERVLQGEGNQSHEDSSKSRSRSMMPPFGSLLEPPTN
FGGDQSSFYVKQEPVADAVRKIGMDTHPSKGTPQSAFSSYRDTHPPLRKAGLQHEPSAFA
PFPSAYVGASRPSSLDAPTPLWPPTSRHTAIQLQQYLQPSAGGMYSKQQSVAPPLQQLNG
NAVHSSRSSDVGSSGLVKGIRDTTSDGFVAASFQVQCKQECDIASTSFSAPPLTRKRSHS
SLVEEESCDSELVLGIGXSRMISSSREGSEYRNSRASSPRKSQKCDTGLELVSADLCLAP
PVVAAEYSSSSSQQEAPSSSMLDAPAVSHSHVSPTESHLSFQKMKSQDASRIEGVACVES
GSRCQQPVRSLLNLEVIKRECDAVEREERDHEDDSNNLKSSRTHELGLFPGVFAADLRRN
GEGKKSEASGLQLVHLLLACADAISKNKIETAGQKLEELYSHASLFGDSMQRIAAFFTEG
LAARIVGKENPVYKNLMLQSRLDDYLSAFTTLYKVCPYFQFGHFTANQAILESVAGSSVV
HIIDLDLMQGFQWPGLIQSLSEREDGPPKLKITGIGTSCTSLQDTGRRLAAFAETYGVPF
EFHAVVGELEDLTPMELGVKAGEAVAVNCVMQLHRLGNDKLQHFIGGLRNIHPVMLTLVE
QEANHNTDSFMGRFVEALHYYAAVFDSLDSCLPLASEERAKIEQLYFAQQIKNIVACEGV
DRIERHEALEVWQQRMELAGFRQLPLSSHAVTQAKLLLSLSPCDGYRLSQQTGGSISLNW
QDRSLLTASTWVV*
>Azolla_filiculoides_s0068.g036465
MGSSSSDMDMDSLLANAGYSVRVSELAHVAQRLEQLESVVSNYSSPDEYATLSSHFLSTT
TESVNHCNPSDMAAWIECMIQELGPSTDQEEDEEEEDEEIEGEENEGRSRHGSLSLNHTS
KATTKTTTTATVTATTTNTNGFSSNLKKEVISCHDSASPVFTMGGYIGKDLFCSDQQVCT
TTTNMPSPHGSYGTPAYESFPNPQPPQMMMMMMMDEEMDTTDIMNANPNPNPNPNPNPSI
SRSPNVMTPFYENTQSAGIDEAGSVVSIPKGSSHGTPYQYHDLHAAAAAAAAQESGIRLI
HLLMACAECVQNNESTLALSVAREITGLAASQRGAIGKVAHFFVDALARRACGVNNTPDS
PIPLLLLSHSDGFSEMLYFHFYETCPYLKFAHFTANQAILEAFQGHKVVHVIDFNLMQGL
QWPALIQALALRPGGPPHLRITGIGLPQVDNKDVLREIGMKLARLASSVNVEFSFRGVIA
TKLNDVKPAMLEVKEGEAVAVNSILQLHRLLNGETSTGSGGNGSGSSSSSSSSSNGVSNS
IAPIDEVLQSVKAFNPKVVTVVEQEARHNDPRFLNRFVEALHYYCTMFDSLEACGLPPQC
REMAYTEEYLGREIMNIVACEGVARVERHEPLEAWRQRMLNSGFRPSHLGSDAFKQASML
LTLFSGEGYTVEENNGCLTLGWHSRPLIAASAWHCG*
>Azolla_filiculoides_s0460.g072066
MDRHRFMRNPKREAEAQPPPPPPPYLMSPFQSNAKFSPSSAAAAATVPLKSFHHSSDADT
IMAKQIIVSPAPSTIGRNEGIYHGILPSPSSDQDLLLAQSGYNVKASELPILAERLEQLE
SLINEANSEDFPYFPPEGYVMHNPSDMGGWLENLLGELNPPAMANPNPNPNLNPNPNFDQ
FQYYSSTATPMEEEEEGSGIKLLASSNRGAMGKVASYFVRALEARVKGPLYGAVCSGSGL
GSGLGSGLGSGSVSVSGLGSGLAPRVNTPYSGTHATRVEESTNGNANAPYFGPHPEPEPE
PEPGPGPEPELDPSLLDVLYSHFYDSCPYLQFSHFMANHAILEAFEGHASVHVIDFGLMQ
GLQWPPLIQALAMRPEGPPRLRMTGIGPPQRPGTRGDTLHEVGLRLSAVARMLRVEFSFR
GLVASSLDEVKPWMLEPRPGEAVAVNSIFQLHRLLLDGHTDTDPGPHPKLNAVSIPGSGS
GSGSGSGLGPGPGLGPGPVPRFVAGSPPIDSVLRSVLTLHPKVFTMVEQEANHNSPVFLE
RFVETFHYYCTMFDSLEASHTSSPPPPPPGGGEEEHGDPIELTCTELYLGREIMNIVACE
GPARVERHEPLARWRQRMCSAGFRPMHLGSNAFKQARMLLSIHYSKEGYTVEENKGCLTL
GWQNRPLIAASAWQCAS*
>Azolla_filiculoides_s0538.g076295
SGYNVKASELPILAERLEQLESLINEANSEDFPYFPPEGYVMHNPSDMGGWLENLLGELN
PPAMANPNPNPNLNPNPNFDQFQYYSSTATPMEEEEEGSGNGSAAEGASMAMIMEMLCQI
KLLASSNRGAMGKVASYFVRALEARVKGPLYGAVCSGSGLGSGLGSGLGSGSVSVSGLGS
GLAPRVNTPYSGTHATRVRRAPMAMRTRPTSARIPSPSPNPSPDPGPEPELDPSLLDVLY
SHFYDSCPYLQFSHFMANHAILEAFEGHASVHVIDFGLMQGLQWPPLIQALAMRPEGPPR
LRMTGIGPPQRPGTRGDTLHEVGLRLSAVARMLRVEFSFRGLVASSLDEVKPWMLEPRPG
EAVAVNSIFQLHRLLLDGHTDTDPGPHPKLNAVSIPGSGSGSGSGSGLGPGPGLGPGPVP
RFVAGSPPIDSVLRSVLTLHPKVFTMVEQEANHNSPVFLERFVETFHYYCTMFDSLEASH
TSSPPPPPPGGGEEEHGDPIELTCTELYLGREIMNIVACEGPARVERHEPLARWRQRMCS
AGFRPMHLGSNAFKQARMLLSIHYSKEGYTVEENKGCLTLGWQNRPLIAASAWQCAS*
>Salvinia_cucullata_v1.1_s0005.g002822
MATTPNPTANSRHRLNQRHSPSSQILTPNPPNHYYLPPSTSAAADPAPCPLASAAATDVD
ILLAQSGYNVKSSDLPLLAERIEQLETLLRAQDAPDLPSFTSDAVLYNPSDMVTWFDSLI
GEIGAPPPPAPPPVPSENAFNHVDSLSGGCLWDSTSPDPVEFLDYSGSSWLLHDHDDYYA
TLEDRVSSSSTQQPLDIPSPSRHPSLAAPPAQIEHIPAPPATNPPATRRCLSNPPHSEHQ
PTVADQITESPASNFNVNPSVDQQAAVGNRRSKNPSTVRQRQPLAKFPTASSAASIASSN
VHGANSYDGVNVKAANRRKRKNGAGEAGAQQGNERKTPVLSASSAGVIRRGGVEEDEDLK
EIRQIPAALAVGSVNDCRKITAEDGCDAAAAAEDDDDESGVTLVHLLMACADAIQKNEMI
LASDMVRDIDRIAASNRGAMGRVAKHFVAALDQRIGSGGGAVVAALPLDPADFAYAHFYE
ATPYLKFSHFMANQAILEAFDGKSEVHIIDFNLMQGSQWPPLMHALAGRDGGPPRLRLTG
IGPPPQPPDDGSNNNSRSVAAAESTLAEVGRKLAEVAKMWGIDFSFQAVVATRLEDVMAE
PALLGVKSGEAVAVNAVFQLHRLLHSRAAPLRRLLAFVRRLSPAVFTVVEQHANHNSPIF
LERFVDALHYYCTMFDSLDAASTGGGAISADSDHSSGAALLTYAEHYLGREIANIVACEG
AARVERHERLERWRQRLHEAGFRPRHLGSNAFVQASMLLNWCSGDGYAVQENGGCLTLGW
HSWPLIAASAWQCAGG*
>Salvinia_cucullata_v1.1_s0035.g011365
MAFHSVEDVDVLLSHAGYSVRTSDLPILAHRLEHLDSVVSTTTNNCAAAAASPTSSAHLL
LHCNPSDMAAWIDCMFGELHAPPPPPPPDLPIAKRPCPPPFIPSSYELIVADGCGDPSSG
YDGGEGGSLIFAPVSYCSDDPCSDMLLLDDITSADINASHNDTNKSVAEDPSPGAATSAS
ASASASSSSNVIAAADHESVDTVFSGAFNAAPQQEGATPDSSAAAILMPETVSSSAPAPH
PPAPSATASSSSSRCSYGSSPYDAHYLHSPPQSPPYPPAFLQNNVDADMHEPLHSDISGG
DVLYLDGSGRAVASQEAGIRLVHMLMACAEAVQAAEMREALAMAAEIVQTARMEGGAMGK
VAAYYADALAMRAYGGGCGAVTAADGLTEALYLAFYEACPYLKFAHFTANQAILDAVEGH
ESVHIIDFNLMQGLQWPALIHALANRPGGAPRLRITGVGLPQADDRDALREVGMRLAELA
ASLNVNFSFRGVIATKLNDVKPRMLEIEKGEAVAVNAVLQLHRLLGGSDCAMSAAGCNAA
IGEFGGGAILEVLESIRLLSPKVVTVAEQEANHNSTSFVDRFVQSLHYYCTMFDSLQACG
LAPDSREMVLAGEYLGREIGNIVACEGAERVERHETMAKWRRRMEAAGFRALRLGQKAMA
QASLLLTLFSGEGYTVAEAEEGLFLTLAWHSTPLISSCAWRCRG*
>Salvinia_cucullata_v1.1_s0075.g017422
MATSSSTLLSSSSSSAAALPRRPSHASSFPIDMLDDVDGEIDVLLAESGYKVRPSDLPHL
VERIEQLESLFAAPPLPTPSVHDTVLYNPSDMAACLHSLFHDLHPATIAPNSLHSAALEQ
QHPRTLEEEDKYRVLEEDGASSNQRSHGVYVQLQSSAESARDEKLESDPPGSAATERESA
LSHKRARQAKEQEGREGAVEEAKRSRATSIHIHGGGGVTALMQPLVYNEEETAAEGGGDQ
ASGGIQLVHLLTTCADAIQKQELGAAAEMVREIWRRLSIAEEGGGVGPMFKVATHFARAL
DQRILRLTTASTAPLPQPHLPPDVLYSHFYESCPSLKFSHFMANQAILRAFRGHRNVHVL
DLDLLHGFQWPALIQALALREEGPPLQLRITTIASAHSTTMDSLRDAGQKLADIARDFKL
RFSFKVADSVDHLHPPWRRSGEVLAVNCMFQLHRLLRDPGGGGGAAPIDRFLATIRRLNP
EVVTVAEHEANHNSPIFLERFAEALYYYCTMFDSLEEEGAEEEEEGRRWAAEEHLGREIM
DIVAMEGEGRVERHEMLWKWRRRMVAAGFKALHLGSDAFTQARLLLSLRSKHGFSVQENS
GCLTLAWHTTPLVSASAWHCHNAS*
>scaffold-ALVQ-2016688-Tmesipteris_parva
SNGTYAQQPVTCAGEDEISQDSGIRLVHLLLACAELVQGSDLAAADEMVREIRMLASPQGGAMGKVAAYFVEALARRIYGIDSRDCVNNQADSLSELLYFQFFETCPYLKFAHFTANQAILEAFEGHKQVHVIDFNLMQGLQWPALIQALALRPGGPPRLRLTGIGPPQPDGKDVLQEIGMKLAQLAESVNVEFDFRGVVASKLDDVKPWMLRVRQGEAIAVNSILQFHRLLNCEASGPPINEVLQSVRSLNPRIITVVEKEANHNGPIFLDRFMQALHHYSTMFDSLEACNLPPQSSEQVLAEMYLGREICNIVACEGHQRVERHETLSQWRLRMSAAGFRPLHLGSNAFKQARILLTLFSGEGYTVEENNGSLTLGWHSRPLIAASAWQCS
>scaffold-CJNT-2003447-Polypodium_glycyrrhiza
QELGIRLVHLLMACAEAIPKNELAAALDMVREIKRLASSNSGAMGKVANHFVEALARRIYGASIEDWASLSQADALTELLYSHFYEACPYLKFAHFTANQAILEAFKDHKSVHVIDFNLMQGSQWPALIQALALRPGGPPHLRMTGIGPPQPDNKDVLQEVGVKLAQIAGSVNVEFSFRGVVATKLDDVKPWMFEVKPGEAIAVNSILQLHRLLYGHNASNPSIAPIDEVLTSIKSLSPKVVTIVEQEANHNSPVFLERFVEALHYYCTMFDSLEACSFPPHGPEMACTEMYLAREIVNIVACDGATRVERHEPLSQWRKRMLNAGFQPLHLGSNAFKQASLLLKLSSGEGYTVEENRGCLTLGWHSRPLIAASAWQC
>scaffold-CJNT-2003448-Polypodium_glycyrrhiza
QELGIRLVHLLMACAEAIPKNELAAALDMVREIKRLASSNSGAMGKVANHFVEALARRIYGASIEDWASLSQADALTELLYSHFYEACPYLKFAHFTANQAILEAFKDHKSVHVIDFNLMQGSQWPALIQALALRPGGPPHLRMTGIGPPQPDNKDVLQEVGVKLAQIAGSVNVEFSFRGVVATKLDDVKPWMFEVKPGEAIAVNSILQLHRLLYGHNASNPSIAPIDEVLTSIKSLSPKVVTIVEQEANHNSPVFLERFVEALHYYCTMFDSLEACSFPPHGPEMACTEMYLAREIVNIVACDGATRVERHEPLSQWRKRMLNAGFQPLHLGSNAFKQASLLLKLSSGEGYTVEENRGCLTLGWHSRPLIAASAWQC
>scaffold-EEAQ-2003092-Sceptridium_dissectum
GIRLVHLLLACAEAVQGSDLAAADEMVREIRRLASPQGGAMGKVAGYFVEALARRIYGIDFQDSTNCQADSLSELLYFHFYETCPYLKFAHFTANQAILEAFEGHKQVHVIDFNLMQGLQWPALIQALALRPGGPPHLRLTGIGPPQPDGKDFLQEIGMKLAQLAESVNVEFDFRGVVATKLDDVKPWMLQVRQGEAVAVNSIMQLHRLLYCEASGPPIDEVLESVRSLNPRIITVVEQEANHNSPIFLDRFMQSLHYYSTMFDSLEACNLPPQSSEQLLAEMYLGREICNIVSCEGMLRLERHETLSQWRMRMSVAGFRPLHLGSNAFKQARMLLTLFSGEGYTVEENNGCLTLGWHSRPLIAASAWQC
>scaffold-IXLH-2001587-Polypodium_hesperium-B_type
QELGIRLVHLLMACAEAIPKNELAAALDMVREIKRLASSNSGAMGKVANHFVEALARRIYGASIEDWASLSQADALTELLYSHFYEACPYLKFAHFTANQAILEAFKDHKSVHVIDFNLMQGSQWPALIQALALRPGGPPHLRMTGIGPPQPDNKDVLQEVGVKLAQIAGSVNVEFSFRGVVATKLDDVKPWMFEVKPGEAIAVNSILQLHRLLYGHNASNPSIAPIDEVLTSIKSLSPKVVTIVEQEANHNSPVFLERFVEALHYYCTMFDSLEACSFPPHGPEMACTEMYLAREIVNIVACDGATRVERHEPLSQWRKRMLNAGFQPLHLGSNAFKQASLLLKLSSGEGYTVEENRGCLTLGWHSRPLIAASAWQC
>scaffold-IXLH-2001588-Polypodium_hesperium-B_type
QELGIRLVHLLMACAEAIPKNELAAALDMVREIKRLASSNSGAMGKVANHFVEALARRIYGASIEDWASLSQADALTELLYSHFYEACPYLKFAHFTANQAILEAFKDHKSVHVIDFNLMQGSQWPALIQALALRPGGPPHLRMTGIGPPQPDNKDVLQEVGMKLAQIAGSVNVEFSFRGVVATKLDDVKPWMFEVKPGEAIAVNSILQLHRLLYGHNASNPSIAPIDEVLTSIKSLSPKVVTIVEQEANHNSPVFLERFVEALHYYCTMFDSLEACSFPPHGPEMACTEMYLAREIVNIVACDGATRVERHEPLSQWRKRMLNAGFQPLHLGSNAFKQASLLLKLSSGEGYTVEENRGCLTLGWHSRPLIAASAWQC
>scaffold-IXLH-2001589-Polypodium_hesperium-B_type
QELGIRLVHLLMACAEAIPKNELAAALDMVREIKRLASSNSGAMGKVANHFVEALARRIYGASIEDWASLSQADALTELLYSHFYEACPYLKFAHFTANQAILEAFKDHKSVHVIDFNLMQGSQWPALIQALALRPGGPPHLRMTGIGPPQPDNKDVLQEVGVKLAQIAGSVNVEFSFRGVVATKLDDVKPWMFEVKPGEAIAVNSILQLHRLLYGHNASNPSIAPIDEVLTSIKSLSPKVVTIVEQEANHNSPVFLERFVEALHYYCTMFDSLEACSFPPHGPEMACTEMYLAREIVNIVACDGATRVERHEPLSQWRKRMLNAGFQPLHLGSNAFKQASLLLKLSSGEGYTVEENRGCLTLGWHSRPLIAASAWQC
>scaffold-IXLH-2001591-Polypodium_hesperium-B_type
QELGIRLVHLLMACAEAIPKNELAAALDMVREIKRLASSNSGAMGKVANHFVEALARRIYGASIEDWASLSQADALTELLYSHFYEACPYLKFAHFTANQAILEAFKDHKSVHVIDFNLMQGSQWPALIQALALRPGGPPHLRMTGIGPPQPDNKDVLQEVGVKLAQIAGSVNVEFSFRGVVATKLDDVKPWMFEVKPGEAIAVNSILQLHRLLYGHNASNPSIAPIDEVLTSIKSLSPKVVTIVEQEANHNSPVFLERFVEALHYYCTMFDSLEACSFPPHGPEMACTEMYLAREIVNIVACDGATRVERHEPLSQWRKRMLNAGFQPLHLGSNAFKQASLLLKLSSGEGYTVEENRGCLTLGWHSRPLIAASAWQC
>scaffold-LHLE-2006618-Cystopteris_fragilis-young_leaf+unfurling_fiddlehead;_appeared_sterile
QELGIRLVHLLMACAEAIPKNELSAALDMVREIKRLASSNSGAMGKVANYFVDALARRIYGASIEDWASLSQADALSEVLYSHFYEACPYLKFAHFTANQAILEAFKDHKFVHVIDFNLMQGSQWPALIQALALRPGGPPHLRMTGIGPPQPDNKDVLQEVGMKLAQIAGSVNVEFSFRGVVATKLDDVKPWMFEVKPGEAIAVNSILQLHRLLFGHINSSPSMAPIDEVLTSIKSLNPKVVTLVEQEANHNSPVFLERFVEALHYYCTMFDSLEAFSFPPQGPEMAWTEMYLAREIVNIVACEGPARTERHEPLSQWRKRMLNAGFQPLHLGSNAFKQASLLLKLSSCEGYTVEENKGCLTLGWHSRPLIAASAWQC
>scaffold-MEKP-2108712-Dipteris_conjugata
QESGVRLVHLLMACAEAVQNSELGAAHEMIREIRRLASPQSGAMGKVATHFVEALATRIYGVNSQDWLGVQANTLSELLYYHFYETCPYLKFAHFTANQAILEAFEGHKFVHVIDFNLMQGLQWPALIQALALRPGGPPRLRVTGIGPPQPDDKDVLQEIGMKLAQLADSVNVEFHFRGVVATKLDDVKPWMLQVQAGEAVAVNSILQLHKLLHEENSPAATAPIEEVLQSVRSLDPRIVTVVEQEANHNSPYFLDRFMQALHYYSTMFDSLEACNLPPQSLEVALTGMYLGREIANIVACEGVPRYERHETLSKWRIRMSGAGFRPLHLGSNAFKQASMLLTLFSGEGYTVEENSGCLTLGWHSRPLIAASAWQC
>scaffold-QHVS-2008812-Ophioglossum_petiolatum-B
LNALLANAGYIVKASQLTHVAQRLEQLESILGAAQDAGITHLSSEAIHYNPSDLAGWIECMIEELAPNLTEIPKKRAPEPVYGTGSLLNDDGGATTQQISPLERLAGMSFDEDLGELHPNNNVFYPAPISNQSSMDMAQMFQYQEPMQQAPVARFPSVGLYAQQPILYAEADEVAQESGIRLVHLLLACAEAVQRNDLSTADEMVREIRKLASPQGGAMGKVAGYFVDALARRIYAGMDMQDNPNFPADSLSELLYFHFYETCPYLKFAHFTANQAILEAFEGYKQVHVIDFNLMQGLQWPALIQALALRPGGPPHLRLTGIGPPQAEFVNVELFRGVVATKLDDVKPWMLQVKEGEVVAVNSIMQLHRLLYSESSPPPINEVLEYIRSLNPRIVTVVEQEANHNSPVFLDRFMQSLHYYSTMFDSLEASNLPPLCSKQLLAEMYLGKEICNIVSCEGPLRLERHEPLSQWRMRMFNAGFRPLHLGSIAFKQASMLLTLFSGEGYTVEENNGCLTLGWHSRPLVAASAWQC
>scaffold-QHVS-2008813-Ophioglossum_petiolatum-B
LNALLANAGYIVKASQLTHVAQRLEQLESILGAAQDAGITHLSSEAIHYNPSDLAGWIECMIEELAPNLTEIPKKELQNQSMVQALSLMMMGGFDEDLGELHPNNNVFYPAPISNQSSMDMAQMFQYQEPMQQAPVARFPSVGLYAQQPILYAEADEVAQESGIRLVHLLLACAEAVQRNDLSTADEMVREIRKLASPQGGAMGKVAGYFVDALARRIYAGMDMQDNPNFPADSLSELLYFHFYETCPYLKFAHFTANQAILEAFEGYKQVHVIDFNLMQGLQWPALIQALALRPGGPPHLRLTGIGPPQAEFVNVEDFRGVVATKLDDVKPWMLQVKEGEVVAVNMQLHRLLNSESSPPPINEVLEYIRSLNPRIVTVVEQEANHNSPVFLDRFMQSLHYYSTMFDSLEASNLPPLCSKQLLAEMYLGKEICNIVSCEGPLRLERHEPLSQWRMRMFNAGFRPLHLGSIAFKQASMLLTLFSGEGYTVEENNGCLTLGWHSRPLVAASAWQ
>scaffold-UGNK-2018930-Marattia_attenuata
QDSGIRLVHLLLACADTVQRNDLPAADELVQQIRRLASPYVGAMGKVAVHFVEALARRIYGISGQDCLVNQADPLFELLYYHFYETCPYLKFAHFTANQAILEALEGHKHVHVIDFNLMQGLQWPALIQALALRPGGPPHLRLTGIGPPHPEGKDVLQEIGLKLAQLAESMNVEFDFRGVVAAKLDDVKPWMLQVREGEAVAVNCILQLHRLLHFEQSGPPIDEVLRSVRSLNPRIISIVEQDANHNSPLFLDRFMEALHYYSTMFDSLEACHVAPQGSEQALAEMYIGREICNIVACEGASRVERHEILFQWRLRMSNAGFQPVHLGSNAFKQASMLLTLFSGEGYTVEESNGCLTLGWHSRPLIAASAWQC
>scaffold-VIBO-2012385-Osmunda_javanica
QESGIRLVHLLLACAEAVQGNELAAADEMVREIRRLASPHSGAMGKVAAHFVEALARRIYGINSPDWLGCQADALSELLYFQFYETCPYLKFAHFTANQAILEAFEGHKFVHVIDFNLMQGLQWPALIQALALRPGGPPHLRLTGIGPPQPDGKDVLQEIGMKLAQLADSVNVEFDFRGVVATKLDDVKPWMLQVRQGEAVAVNSILQLHRLLYSENSSPPPIDEVLQSVRSLNPRIITVVEQEANHNSPFFLDRFMQALHHYSTMFDSLEACSLPPQSSEMVLTEMYLGREVVNIVACEGASRLERHETLCQWRIRMSSAAFRPLHLGSNAFKQASMLLTLFSGEGYTVEENNGCLTLGWHSRPLIAASAWQC
>scaffold-VVRN-2008196-Lonchitis_hirsuta
QESGIRLVHLLMACAEAIQNNELAAALDMVREIKRLASSNSGAMGKVANHFVEALARRIYGVNIEDWASLSQADTLSELLYVNFYEACPYLKFAHFTANQAILEAFEGYKFVHVIDFNLMQGLQWPALIQALALRPGGPPHLRMTGVGPPQPDNKDVLQEIGMKLAQLARSVNVKFSFRGVVATKLDDVKPWMFEVKQGEAIAVNSILQLHRLLYGASTGSTTVAPIDEVLKSIKSLSPKIVTLVEQEANHNSPVFLERFVEALHYYCTMFDSLEACFLHPQCPEMACTDMYLGREIVNIVACEGLARIERHEPLSQWRQRMLNAGFGPLHLGSNAFKQASMLLKLFSGDGYTVEETKGCLTLGWHSRPLIAASAWQC
>scaffold-XWDM-2022873-Cystopteris_fragilis-2_samples_combined
QELGIRLVHLLMACAEAIPKNELSAALDMVREIKRLASSNSGAMGKVANYFVDALARRIYGASIEDWASLSQADALSEVLYSHFYEACPYLKFAHFTANQAILEAFKDHKFVHVIDFNLMQGSQWPALIQALALRPGGPPHLRMTGIGPPQPDNKDVLQEVGMKLAQIAGSVNVEFSFRGVVATKLDDVKPWMFEVKPGEAIAVNSILQLHRLLFGHINSSPSMAPIDEVLTSIKSLNPKVVTLVEQEANHNSPVFLERFVEALHYYCTMFDSLEAFSFPPQGPEMAWTEMYLAREIVNIVACEGPARTERHEPLSQWRKRMLNAGFQPLHLGSNAFKQASLLLKLSSCEGYTVEENKGCLTLGWHSRPLIAASAWQC
>scaffold-XXHP-2090852-Cystopteris_fragilis-fronds
QELGIRLVHLLMACAEAIPKNELSAALDMVREIKRLASSNSGAMGKVANYFVDALARRIYGASIEDWASLSQADALSEVLYSHFYEACPYLKFAHFTANQAILEAFKDHKFVHVIDFNLMQGSQWPALIQALALRPGGPPHLRMTGIGPPQPDNKDVLQEVGMKLAQIAGSVNVEFSFRGVVATKLDDVKPWMFEVKPGEAIAVNSILQLHRLLFGHINSSPSMAPIDEVLTSIKSLSPKVVTLVEQEANHNSPVFLERFVEALHYYCTMFDSLEAFSFPPQGPEMAWTEMYLAREIVNIVACEGPARTERHEPLSQWRKRMLNAGFQPLHLGSNAFKQASLLLKLSSCEGYTVEENKGCLTLGWHSRPLIAASAWQC
>scaffold-YLJA-2074020-Polypodium_amorphum
QELGIRLVHLLMACAEAIPKNELAAALDMVREIKRLASSNSGAMGKVANHFVEALARRIYGASIEDWASLSQADALTELLYSHFYEACPYLKFAHFTANQAILEAFKDHKSVHVIDFNLMQGSQWPALIQALALRPGGPPHLRMTGIGPPQPDNKDVLQEVGMKLAQIAGSVNVEFSFRGVVATKLDDVKPWMFEVKPGEAIAVNSILQLHRLLYGHNASNPSIAPIDEVLTSIKSLSPKVVTIVEQEANHNSPVFLERFVEALHYYCTMFDSLEACSFPPHGSEMACTEMYLAREIVNIVACDGATRVERHEPLSQWRKRMLNAGFQPLHLGSNAFKQASLLLKLSSGEGYTVEENRGCLTLGWHSRPLIAASAWQC
>scaffold-YOWV-2069971-Cystopteris_protrusa
QELGIRLVHLLMACAEAIPKNELSAALDMVREIKRLASSNSGAMGKVANYFVDALARRIYGASIEDWASLSQADALSEVLYSHFYEACPYLKFAHFTANQAILEAFKDHKFVHVIDFNLMQGSQWPALIQALALRPGGPPHLRMTGIGPPQPDNKDVLQEVGMKLAQIAGSVNVEFSFRGVVATKLDDVKPWMFEVKPGEAIAVNSILQLHRLLFGHINSSPSMAPIDEVLTSIKSLSPKVVTLVEQEANHNSPVFLERFVEALHYYCTMFDSLEAFSFPPQGPEMAWTEMYLAREIVNIVACEGPARTERHEPLSQWRKRMLNAGFQPLHLGSNAFKQASLLLKLSSCEGYTVEENKGCLTLGWHSRPLIAASAWQC
>Abies_alba_AALBA5B992262P1
MKRQHFQLQQQQPPNGHGRCSTVPGNTGPASMPGSGPPPAPPPQTRITATSTASGGGAGG
GGGSGSCKGKEVALKDCSRQDIGVDMELASMGYSVKCSDLAQVAHKLEQLEMMMGSGQED
GIISHLSSEAVHYNPSDLGGWIESMLSELHAPVPPPADQPLQLPQAAAAAAAEQSSTVRE
ASNSVPESSTSTSKGARSVQNVEQEQQQYRVNGSGLFESPEMLDRSEFQLHGYPGQGALR
DNGIDRMFGSYGGPFSQVLDLSDLLVDDPDVLQEPPQEASPSTLLLQTSSNSSLEVQSGR
DHLEEDVTGRERKRYRACGPELPERPVVVMGADPHESGVRLVHTLMACAEAVQRNNVVIA
REMVKEVRILASAQGGAMSKVATYFAEALARRLYGFLPQDTLRFNQNDPLSDVLQFHFYQ
TCPYLKFAHFIANQAILDAFSGHQQVHVIDFNLKQGIQWPALIQALALRPGGPPTFRLTG
IGPPQPDGTDALQEVGMKLAHLAQTINVKFSFHGYVAKSLADIKPWMLNAQPGVEAVAVN
SILELHRLLDDTIIGRPGPIDRVLASIRGLKPKIMTVVEQEADHNRPVFLERFTEALHYY
STVFDSLEARGLQAQSEDQVMSEIYLGREICNIVACEGSERVERHEPLLNWSLRMRNAGF
WPMHLGSNAFKQASMLLSLFSGGEGYRVEENNGCLTLGWHSRPLIAASAWHCFY*
>Picea_lambertina_PILA_02320
MKRQHFQLKQQQQPQPNGHGRCCSTVPVHPNPVSMPGSGPPPPASRTTATAPAAGAAAAAGGAGGGGGSGSCKGKEVVLKDTCRQGVGVDMELASMGYSVKSSELEQVAHRLEQLEMMMCNGQEDGIISHLSSEAVHYNPSDLGGWIESMLSELHVPVLPPTDQPFQFPQAAADQSSTVREASNSVPESSTSTSKGARSVQNVEQDQQYRVNGSGSRAGAGVGLFEPPEVLDRSEFQPHGYPGQGEIRDNGIDRMFGNYGGLFSQVLDISDLLIDDPDVLQEPLPQEASPSTLLLQSSSNSSLEVQSGRDQLEEDVTGREQKRYRVCDPELPERPVVVMGADPHESGVRLVHTLMACAEAVQRGNLAIAREMVKEVRILASAQGGAMSKVATYFAEALARRIYGFLPQDTLRFNQNDPLSDFLQFHFYQTCPYLKFAHFIANQAILDAFSGHQQVHVIDFNLKQGIQWPALIQALALRPGGPPVFRLTGIGPPQPDGTDALQEVGMRLTQFAESVNVKFSFRGCVATSLADIKPWMLNARPEIEAVAVNSILELHRLLEDPIPGRPSAIDRVLRSIWSLKPKIVTVVEQEADHNRPLLPGNAVNHLSQTIKKVIGGSNTLAIIIAASSSFHGTHNSPIQF*
>Picea_lambertina_PILA_32092
MDPMERAAKVLGSSPGHKNMMGCSSSGVKVESDIDGLLANAGYTVKASDLAHVAQRLEQLESIMGAVQEPGTSHLASEAVHYNPSDLAGWIESMFGELNPGVDMAVPFGDRGSLIDSSQVHKPIQDDPSLSAMDLALIQEYGLQFNGSEASIPQGFSPDSDPSVRCNIFSRLPLRSGDSSTHTNFQAQSFSAQSSDEGSSLSSTRLGNAQQSIDNGAQESGIRVVHLLMGCAEAIQRNDLKVASDLVREIRMTVSSAPCGAMGKVASHFVEALARRICGLNGAESTMSQADAQTEILYHHFYEVCPYLKFAHFTANQAILEAFEGHGSVHVIDLNLIHGLQWPALIQALALRPGGPPLLRLTAIGPRQPDGRDVLQEIGMKLAQFAESVNVEFDFRGVMSDKLEDIKPWMFQVKPGEVIAVNSVLQLHRLLYIDAATGSSPIDVVLKSIGSLRPKIVTVVEHEANHNGPVFLDRFVEALHYYSTMFDSLEACNVLPNSMEKLLAELHIQKEICNIVACEGRYRIERHETLSHWRVRLGRAGFRPSHLGSNAFKQARMLLTLFSGDGYTVEENNGSLTLGWHSRPLIAASAWQGF*
>Picea_taeda_PITA_25832
IQALALRPGGPPAFRLTGIGPPQPDGTDALQEVGTRLHQFAESVNVKFSFRGYVATSLADIKPWMLDARPELEAVAVNSILELHRLLEDPIPGRPSAIDRVLASIWSLKPKILTVVEQEADHNRPVFLDRFTEALHYYSTVFDSLEARGLQAQSEEQVMSEVYLGREICNIVACERSERVERHEPLLNWSVRLRNAGFWPIPLGSNAFKQASMLLSLFSGGEGYRVEENNGCLTLGWHSRPLIAASAWQRC*
>Picea_taeda_PITA_26270
GEEGIMDPMERAAKVLGSSPGHKNMMGCSSSGVKIEPEIDGLLANAGYTVKASDLAHVAQRLEQLESIMGTVQDPGISHLASEAVHYNPSDLAGWIESMFGELNPGADMPVPFGDRGSLIDSSQVHKPIQDDPSLSAMDLALIHEYGLQFNGSQASNPQGFSPDSDPSVRCNIFSGPPLRSGDSTTHTNFQARSFSAQSSDEGSSLSSTRLGTAQQSIDNGAQESGIRVVHLLMGCAEAIQRNNLKVASDLVREIRMTVNSAPCGAMGKVASHFVEALARRICGLNGAESNMSQADAQSEILYHHFYEVCPYLKFAHFTANQAILEAFEGHGSVHVIDLNLMHGLQWPALIQALALRPGGPPLLRLTAIGPRQPDGRDVLQEIGMKLAQFAESVNVEFDFRGVMADKLEDIKPWMFQVKPGEVVAVNSVLQLHRLLYMDAPTGSSPIDVVLKSIGSLRPKIVTVVEHEANHNGPVFLDRFVEALHYYSTMFDSLEACNVLPNSMEKFLAELYIQKEICNIVACEGRYRIERHETLSHWRIRLGRAGFRPSHLGSNAFKQARMLLTLFSGEGYTVEENNGSLTLGWHSRPLIAASAWQGS*
>Picea_taeda_PITA_42779
GTRSVQNVEQDQQYRLNGSGAGLFEPPEVLDRSEFQLHGYPGQGGVRDNGIDRMFGNYGGLFSQVLDVSDLLVDDPDVLQEPPPQEASPSTLLLQSSSTSSLEVQSGQDRLEEDVTGREQKRYRVCDPELSERTVVVMGADPHESGVRLVHTLMACAEAVQRGNLAIAREMVKEVRILASAQGGAMSKVATYFAEALARRIYGFLPQDTLRFNQNDPLSDFLQFHFYQTCPYLKFAHFIANQAILDAFSGHQQVHVIDFNLKQGIQWPALIQALALRPGGPPAFRLTGIGPPQPDGTDALQEVGTRLHQFAESVNVKFSFRGYVATSLADIKPWMLDARPELEAVAVNSILELHRLLEDPIPGRPSAIDRVLASIWSLKPKILTVVEQEADHNRPVFLDRFTEALHYYSTVFDSLEARGLQAQSEEQVMSEVYLGREICNIVACERSERVERHEPLLNWSVRLRNAGFWPIPLGSNAFKQASMLLSLFSGGEGYRVEENNGCLTLGWHSRPLIAASAWQRC*
>Pseudotsuga_menziesii_PSME_39478
MKRQHFQLQQQPPNGHGGRCSTVPVNPGLASMPGSGPIPATAATGGGSSGSCKGKEVLLKDNSKQGIAVDMELASMGYSVKSSELAQVAHKLEQLEMMMCNGQEEGIISHLSSEAVHYNPSDLGGWIESMLSELHVPVPPPVDQTFQFPQTAADQSSTVREASNSVPESSTSTSKGTRSVQNVEQEQQYRVNGSGDGVGAGAGLFELPEVLDRSEFQLQGYPGQGALRDNGIDRMFGSYGGFFSQVLDLSDLLVDDPDVLQEPPPQEASPSTLLLQSSSNSSLEVQSGREHLDEDVTGRERKRYRVCDPELPERPVVVMAGADPHESGVRLVHTLMACAEAVQRNLNGAIAREMVKQVRILASAQGGAMSKVATYFAEALARRIYGFLPQDTLRFNQNDPLSDVLQFHFYQTCPYLKFAHFIANQAILEAFSGHQHVHVIDFNLKQGIQWPALIQALALRPGGPPVFRLTGIGPPQPDGTDALQEVGMKLAQLAESINVKFSFCGYVATSLADIKPWMLNARPEVEAVAVNSILELHRLLDDSIPGRPGPIDRVLASIRSLKPKILTVVEQEADHNRPVFLERFTEALHYYSTVFDSLEARGLQAQSEEQQTSHCSFRLAMLLTIQEGDRRN*
>Pseudotsuga_menziesii_PSME_39889
MDPVERAAKVLGSSTGHKNTIGSSSSSGLKVDSDIDGLLANAGYTVKASDLAHVAQRLEQLESVMGAVQDPGISHLASEAVHYNPSDLAGWIESMLGELNPGAGMAIPFGNTRSLIDSPQVHKPTQDDPSLSVMDLALIQEYGLQFNGSRASNPQSFGAQSSDEGSSLSTTRCGTAQQAVDNGAQESGIRVVHLLMGCAEAIQRNDLKVASDLVREIRMTVNSAPCGAMGKVASHFVEALTRRIYGLNGAESVLSQADAQSEILYHHFYEVCPYLKFAHFTANQAILEAFEGHGSVHVIDLNLMHGLQWPALIQALALRPGGPPLLRLTAIGPRQPDGRDVLQEIGMKLAQLADSVNVEFDFRGVMADKLEDIKPWMFQVKPGEVIAVNSVLQLHRLLYTDASTGSSPIDVVLKSIGSLRPKIMTIVEHEANHNGPLFLDRFVEALHYYSTMFDSLEACNVLPNSIEKLLAELYIQKEICNIVACEGPCRVERHETLSHWRMRLGRAGFRPSHLGSNAFKQGSSRDNRYMLGVINSHYIFGGGKENW*
>Sequoiadendron_giganteum_SEGI_14046
MRHAAGEEDESLASETMGESRDVQSSDLRQVAQKLEQLEMALEGAGVSNFSTDTMHYNPLELGDWIDDIDELSLPAASDLGSGLFSEPCGAQLKMQLPEFQGLPDTPAFLDDDDHTVGGLFALLGASTDDDDDEEEEHLMQVPLICKSQGVQQEQGQVKVDPSYDLQPTLQRSGELDEAYQQLSQTQSSSCSFASTVENFRSPKYHRLQHCSASAMQGIEPQTLQKQLENSNNDNNINDIDSHIDEVNPDTSCAVQPHFIQQQQLAGSNPAVEECNSGIKLVHTLMACAEAVQSNNPLVSQKMLRQIKLLSTTIGGAMGKVAQYFSEALLKRIYGFPIQDTMYLKDDSLSELLHFHFYETCPYLKFAHFTSNQAILEAFHGHKRVHVIDFSLNQGMQWPALIQALALRPGGPPALRLTGIGPPHPEGNDILHDVGLKLAQLADSVNVEFDFRGYVAASLSDIKPWMLDVRHGETLAVNSIFQLHRLLFSPDQTPSPVASVLAAVRTLNPKIFTIAEQEANHNSPVFLERFTEALHYYSTMFDSLESRRLPMHSYPQLMSEMYLARNICNIVACEGHERVERHETLMQWRIRMQAAGFRPLHLGSNAFKQASMLLTLFSGGDGHRVEEKNGCLTLGWHDRPLISASAWQCC*
>Sequoiadendron_giganteum_SEGI_23118
MAPIGDSPNSSRQPVSPTASVSGSNISGEYDSSMVQSKFNSNNNSNVQGQSHDGYFDSSIWDSIFNEVMLDSHGDLMISSPARISAIVNQNYSSFSEHLQAENGQMLDSTTSPPLGGFNYDDHTVFSFDQHSKVNHVKQEELSDLPCMRQFDKCYSSSKKPSNGVSNSSFYDCSGNPEINSGLHKVPSAPQLGLNNSVRSRSMSNNVNNSHHPMSIAVPNRQAMHGRSASNDYGYGYFTPTSTLSPVSPQTYHAQSLSPTACSLDYPSPNANTNNHHHHRGTQQQALNSPGAMQFHGNLHAMQHLSPNSSSPESPEEVDAQDSGLQLVHLLLACAEAAARDDYMVAQRTLLQLKQVVTPSGDSMQRVASCFTEALYARLMGTGVRSYAALRAYDLASSEEVSYAYQILYQACPYIKFAHFTANQAIFEAFEGEERVHIIDLDIMQGYQWPAFVQALAARPGGAPNLRITGVGMPLDAVQQTGKRLAELAESLHVPFEFHAVGERLENVQSHMFQRRIGEALAVNSVNRLHRLFADSASMGSLLSMIREQAPNIVTLMEQEASHNGPFFLGRFLEALHYYSAIFDSLHATLPQSSSERRKVEQLIFASEICNIVACEGSERVERHEKLEKWRKLMESKGFQNVPLSANAVNQSKLLLGLYPCDGYKLSEDKGCLLLGWQDRSIIAASAWHC*
>Sequoiadendron_giganteum_SEGI_23962
MAGASGSKGKETVVYSNKDSNGGMGVDKELASMGYSVKSSDLLQVAQRLEQLEMVMCSAQEDGISHLSSEAVHYNPSDLAGWIESMLTELNVPNIADHNLDQTSTAREASNSVPESSTSTSRPDRSVQQHRVDHFGTGVAPGLYDGLDGSEFLQDYMDQMVGLLSQTSDPSEALLINPGSSTLLEQDHHPALPSRDEPSPPSTVLIPSSSNSSLEVQSRDQQQLQQQQQQQQHQPPQDDLDVTGGRRQKKRLRSDPEAERLLPSDRPMVMGADPQESGVRLVHMLMACAEAVQENRLTVAGKMVKDIRIMACNQGGAMGKVATYFAEALARRIYGFLPQDALLNHNDSLSEILQFHFYETCPYLKFAHFTANQAILEAFADYKRVHVIDFNLKQGMQWPALIQALALRPGGPPAFRLTGIGPRQADGSDVLQEVGMKLAHLAESINVEFSFRGYVASNLSNLKPWMLDIKPGEAVAVNSILQLHRLIDDDPSQQASSIDQVLAMVRSLNPKIVTVVEQEADHNKPIFLDRFTEALHYYSTIFDSLEACRLPPESEEQVMSEIYLGREICNIVACEGSERVERHEPLMQWRLRLRGRLQSRGEQWVFNSRLAQSAPHRCIGLAMLFLRSPEVFYLSKLKAAAIERTHKPVEQEFFFPFSFESLPFYICSL*
>Sequoiadendron_giganteum_SEGI_31149
MDPAPGSAARGGVCSNRLTGVAMYPPPPCNGSGAKMESEIDGLLANAGYTVRASELAHVAQRLEQLESVMGSVQDPGMSHLASEAVHYNPSDLAGWIESMLGELNPALLDADAGAVFRSQAAPVPAPAPAPAPAPAPFSDTSRLVGHAPLSDIDMDMALMGDYSVAGLQFNGAHHVSLPRAFSAEAPAASVFSSVGEQQRRGMPNLVAAKHHRLGFQSVACESEGDGSSVTQWGSVQQVPAVVNGDDGAQESGIRLVHLLMACAEAIQRNDLKLGSNIVQEIRMMMRNPSGAMGKVASHFVEALARRIYGLNSPESSVGQADAQSELLYHHFYETCPYLKFAHFTANQAILEAVEGHDRIHVIDFNLMHGLQWPALIQALALRAGGPPFLRLTGIGPRQPDGRDVLQEIGMKLAQLAESVNVEFDFRGVMADKLDDVKPWMLQLRPGEIIAVNSIFQLHRLLYNDPSGSSPIDAVLKSVRSLKPKIVTVVEQEANNNAPLFLDRFTEALHYYSTMFDSLEACNLPPHSTEKLLAEMYIQKEICNIVACEGPFRVERHEPLSQWRMRLGSAGFRPAHLGSNAFKQASMLLTLFSGEGFTVEENNGSLILGWHSRPLISASAWQGF*
>scaffold-FMWZ-2059386-Dacrycarpus_compactus
EEGEYRKRGVDECLAGAGYNVRPSDLRQVANKLEQLEMALNGTQEAGFTHLTTDTVHYNPSDLGGWIDSMLNELSGGAARQEEEEEHRSGESTLLSETIETEDNNCPPGFELAEAAGFLGPDQNVCGLFGLLGSPSKDEEENNPPHNLFPPPETSTESQTSPVQEPIYVNINECDNGGGGGLEECATSGVRLVHALMACADAIQRNNLHAAEEMLKNVKFLASSTGGAMAKVAQYFSQAIIRRIYGFPRQDAMYLKNDPLSELLDIHFYETCPYLKFAHFTANQAILEAFQGHKRVHVIDFSLKQGIQWPALIQALALRPGGPPALRLTGIGPPQPDGKDVLHDVGIKLAQLADSVNVEFDFRGYVASSLNDIKPWILDVRPGEAIAVNSIFQLHSLLFTPDHQNPAPIDEVLFSVRALNPKIMALVEQEACHNSPVFLERFTEALHYYSTIFDSLEARRLPAQSYQQLMSEMYLARSICNIVACEGGERVERHENLMTWRLRMQNAGFRPLHLGSNAFKQASMLLTLFSGGEGYRVEENNGCLTLGWHSRPLIAVSAWQ
>scaffold-GJTI-2012472-Cephalotaxus_harringtonia-leaves
GVDKELASMGYSVKSSDLLQVAQRLEQLEMVMCCAQEDGISHLSSEAVHYNPSDLAGWIESMLTELNVPNCADHPLDQSSTAREASNSLPESSTSTSRPDRSVLQQHRVDHFETEVGPGLYDGLDGSEFLQEYMDQMVGLFSQSSDPSEALLINPGSSSLMEQEQNQHHQQPHRQQNQALFSRDEPSPPSTVLIASSSNSSLEVQSRDQHHLQQQQQHQRPQAQVQDDLDVTGGRREKKRLRPDPEADRFLPADRSMVMGADPQESGVRLVHMLMACAEAVQESRLIVAGKMVKEIRFLASNQGGAMGKVASYFAEALARKIYGFLPQDALLNHNDHLSDLLQFHFYETCPYLKFAHFTANQAILEAFVGHKRVHVIDFNLKQGMQWPALIQALALRPGGPPAFRLTGIGPPQADGSDVLQEVGLKLAHLAESINVEFSFRGYVASNLSNLKPWMLEIKPGVEAVAVNSILQLHSLIDDDPALQPSAIDEVLAMVRSLNPKIVTVVEQEADHNRPIFLDRFTESLHYYSTIFDSLEACRLPPQSDQQVMSEIYLGREICNIVACEGPERVERHEPLMQWRVRMYNAGFRAMYLGSNAFKQASMLLTLFPGGEGYRVEENDGCLTLGWHSRPLIAASAWQCSS
>scaffold-IAJW-2008482-Amentotaxus_argotaenia
GVDKELASMGYSVKSSDLLQVAQRLEQLEMVMCSAQEDGISHLSSEAVHYNPSDLAGWIESMLTELNVPNCADHPLDQSSTAREASNSIPESSTSTSRPDRSVQQQQHRVDHFETGVGPGLYDALEGSEFLQEYMDHMVGLFSQPSDPSEALLINPGSSSLMEQEQHQHQHQSHRQQQNQELGSRDEPSPPSTVVIPSSSNSSLEVQSRHQHHLHHQQQQPPTQPQPRPQPQDDLDVAGGRREKKRLRTEPDGDRFLPPDRSMVMGADPQESGVRLVHMLMACADAVQENRLAVAGKMVKNIRILASNQGGAMGKVATYFAEALARRIYGFLPQDALLNHNDPLSDILQFHFYETCPYLKFAHFTANQAILEAFAGHKRVHVIDFNLKQGMQWPALIQALALRPGGPPAFRLTGIGPPQADGSDVLQEVGLKLAHLAESINVEFSFRGYVATNISNLKSWMLEIKPGVEAVAVNSILQLHRLIDDDPSLQPSAIDEVLSMVRSLNPKIVTVVEQEADHNRPIFLDRFTESLHYYSTIFDSLEACRLPPQSEQQVMSEIYLGREICNIVACEGSERVERHEPLMQWRVRMYNAGFRAMHLGSNAFKQASMLLTLFSGGEGYRVEENNGCLTLGWHSRPLIAASAWQCSS
>scaffold-MHGD-2013404-Microcachrys_tetragona
GVDECLAGAGYNVRPSDLRQVAHKLEQLEMALDGTQGAGVEHLTTDTVHYNPSDLGGWIDSMLHELSDHRDGESTLLSETADVEDECPGFELAEAAGFLDQDQNVGGLFGLLGAISTDEDESQTSPQQKTNINDCDNGLEDYVLKQTADQPCLDLEECATSGVRLVHALMACGDAIQRSNLHGAEEMLNNVKLLASSTGGAMAKVAQYFSQAIIRRIYGFSRQDAMYLKNDSLSELLDIHFYETCPYLKFAHFTANQAILEAFQGHKRVHVIDFSLKQGIQWPALIQALALRPGGPPALRLTGIGPPQPDGKDVLHDVGIKLAQLADSVNVEFDFRGYVASSLSDIKPWMLDVFPGEALAVNSIFQLHSLLFSPDPNPPPINEVLCCIRSLKPKIMTLVEQEACHNSPVFLERYTEALHYYSTMFDSLEARRLPAQGYQQLMSEMYMAREICNIVACEGAERVERHENLMAWRLRMHTAGFRALHLGSNAFKQASMLLTLFSGGEGYRVEENNGCLTLGWHTRPLIAVSAWQ
>scaffold-NVGZ-2005080-Cephalotaxus_harringtonia-2_samples_combined
GVDKELASMGYSVKSSDLLQVAQRLEQLEMVMCCAQEDGISHLSSEAVHYNPSDLAGWIESMLTELNVPNCADHPLDQSSTAREASNSLPESSTSTSRPDRSVLQQHRVDHFETEVGPGLYDGLDGSEFLQEYMDQMVGLFSQSSDPSEALLINPGSSSLMEQEQNQHHQQPHRQQNQALFSRDEPSPPSTVLIASSSNSSLEVQSRDQHHLQQQQQHQRPQAQVQDDLDVTGGRREKKRLRPDPEADRFLPADRSMVMGADPQESGVRLVHMLMACAEAVQESRLIVAGKMVKEIRFLASNQGGAMGKVASYFAEALARKIYGFLPQDALLNHNDHLSDLLQFHFYETCPYLKFAHFTANQAILEAFVGHKRVHVIDFNLKQGMQWPALIQALALRPGGPPAFRLTGIGPPQADGSDVLQEVGLKLAHLAESINVEFSFRGYVASNLSNLKPWMLEIKPGVEAVAVNSILQLHSLIDDDPALQPSAIDEVLAMVRSLNPKIVTVVEQEADHNRPIFLDRFTESLHYYSTIFDSLEACRLPPQSDQQVMSEIYLGREICNIVACEGPERVERHEPLMQWRVRMYNAGFRAMYLGSNAFKQASMLLTLFPGGEGYRVEENDGCLTLGWHSRPLIAASAWQCSS
>scaffold-NVGZ-2005081-Cephalotaxus_harringtonia-2_samples_combined
GVDKELASMGYSVKSSDLLQVAQRLEQLEMVMCCAQEDGISHLSSEAVHYNPSDLAGWIESMLTELNVPNCADHPLDQSSTAREASNSLPESSTSTSRPDRSVLQQHRVDHFETEVGPGLYDGLDGSEFLQEYMDQMVGLFSQSSDPSEALLINPGSSSLMEQEQNQHHQQPHRQQNQALFSRDEPSPPSTVLIASSSNSSLEVQSRDQHHLQQQQQHQRPQAQVQDDLDVTGGRREKKRLRPDPEADRFLPADRSMVMGADPQESGVRLVHMLMACAEAVQESRLIVAGKMVKEIRFLASNQGGAMGKVASYFAEALARKIYGFLPQDALLNHNDHLSDLLQFHFYETCPYLKFAHFTANQAILEAFVGHKRVHVIDFNLKQGMQWPALIQALALRPGGPPAFRLTGIGPPQADGSDVLQEVGLKLAHLAESINVEFSFRGYVASNLSNLKPWMLEIKPGVEAVAVNSILQLHSLIDDDPALQPSAIDEVLAMVRSLNPKIVTVVEQEADHNRPIFLDRFTESLHYYSTIFDSLEACRLPPQSDQQVMSEIYLGREICNIVACEGPERVERHEPLMQWRVRMYNAGFRAMYLGSNAFKQASMLLTLFPGGEGYRVEENDGCLTLGWHSRPLIAASAWQCSS
>scaffold-SCEB-2005993-Podocarpus_coriaceus
GVDEFLAGAGYNVRPSDLRQVAHKLEQLEMALNGTQDSGISHLTTETVHYNPSDLGEWIDSMLNDLSEDQHQSGGESTLVSDTAETENNNFLGFELAEAAGFLDPDQNSSGLFELLGSASTDEDGDEENNNNPSRDLVETSAEESQTESSQKRRNINDCDNNYNNNGVEEDYVLNDDPTEECATSGVRLVHALMACGDAIQRSNLYGAEEMLKNVKSFASTTGGAMAKVAQYFSQAIIRRIYGFSTQDPMYIENNDSLSDLLDIHFYETCPYLKFAHFTANQAILEAFQGHKRVHVIDFSLKQGVQWPALIQALALRPGGPPALRLTGIGPPQPDGKDFLHDVGIKLAQLAESVNVEFDFRGYVASNLSDIKPWILDVRPGEAIAVNSIFQLHSLLFTPDHHHHRHQNPLPIEEVLFSVRALNPKIMTLVEQEACHNSPVFLERFTEALHYYSTMFDSLEARRLPAQSYQQLMSEMYLARSICNIVACEGAERVERHENLMTWRLRMQNAGFRPLHLGSNAFKQASMLLTLFSGGEGYRVEENNGCLTLGWHTRPLIAVSAWQ
>scaffold-WWSS-2003025-Taxus_baccata
GVDKELASMGYSVKSSDLLQVAQRLEQLEMVMCSAQEDGISHLSSEAVHYNPSDLAGWIESMLTELNVPNCADHPLDQSSVAREASNSVPESSTSTSRPDRVDHFTGMYDALDGSEYLQEYMDHMVGLFSQPSEVSEPLLINPGSSGLIEQEQRVQRQRQNQNQNQNQHQALVSRDEPSPPSTVLIPSSSNSSLEVQSRDLHQKQPPQPQPQEDLDVTGGRREKKRLRADPEADRFLPADRPMVMGADPQESGVRLVHMLMACAEAVQENRLPVAGKMVKEIRILASNQGGAMGKVATYFAEALARRIYGFLPQDALLNHNDPLSDILQFHFYETCPYLKFAHFTANQAILEAFAGHKRVHVIDFNLKQGMQWPALIQALALRPGGPPAFRLTGIGPPQPDGSDVLQEVGLKLAQLAESINVEFSFRGYVASNLSNLKPWMLEINPEVEAVAVNSILQLHRLIDDDPSVQPSAIDEVLAMVRSLNPKIVTVVEQEADHNRPIFLDRFTESLHYYSTIFDSLEACRLPPQSEQQVMSEIYLGREICNIVACEGSERVERHEPLMQWRLRMYSAGFRAMNLGSNAFKQASMLLTLFPGGEGYRVEENTGCLTLGWHSRPLIAASAWQ
>scaffold-WWSS-2003026-Taxus_baccata
GVDKELASMGYSVKSSDLLQVAQRLEQLEMVMCSAQEDGISHLSSEAVHYNPSDLAGWIESMLTELNVPNCADHPLDQSSVAREASNSVPESSTSTSRPDRVDHFTGMYDALDGSEYLQEYMDHMVGLFSQPSEVSEPLLINPGSSGLIEQEQRVQRQRQNQNQNQNQHQALVSRDEPSPPSTVLIPSSSNSSLEVQSRDLHQKQPPQPQPQEDLDVTGGRREKKRLRADPEADRFLPADRPMVMGADPQESGVRLVHMLMACAEAVQENRLPVAGKMVKEIRILASNQGGAMGKVATYFAEALARRIYGFLPQDALLNHNDPLSDILQFHFYETCPYLKFAHFTANQAILEAFAGHKRVHVIDFNLKQGMQWPALIQALALRPGGPPAFRLTGIGPPQPDGSDVLQEVGLKLAQLAESINVEFSFRGYVASNLSNLKPWMLEINPEVEAVAVNSILQLHRLIDDDPSVQPSAIDEVLAMVRSLNPKIVTVVEQEADHNRPIFLDRFTESLHYYSTIFDSLEACRLPPQSEQQVMSEIYLGREICNIVACEGSERVERHEPLMQWRLRMYSAGFRAMNLGSNAFKQASMLLTLFPGGEGYRVEENTGCLTLGWHSRPLIAASAWQ
>scaffold-WYAJ-2005429-Cephalotaxus_harringtonia-branch_apex_including_needles
GVDKELASMGYSVKSSDLLQVAQRLEQLEMVMCCAQEDGISHLSSEAVHYNPSDLAGWIESMLTELNVPNCADHPLDQSSTAREASNSLPESSTSTSRPDRSVLQQHRVDHFETEVGPGLYDGLDGSEFLQEYMDQMVGLFSQSSDPSEALLINPGSSSLMEQEQNQHHQQPHRQQNQALFSRDEPSPPSTVLIASSSNSSLEVQSRDQHHLQQQQQHQRPTGTRRSGCDWREEEKKRLRPDPEADRFLPADRSMVMGADPQESGVRLVHMLMACAEAVQESRLIVAGKMVKEIRFLASNQGGAMGKVASYFAEALARKIYGFLPQDALLNHNDHLSDLLQFHFYETCPYLKFAHFTANQAILEAFVGHKRVHVIDFNLKQGMQWPALIQALALRPGGPPAFRLTGIGPPQADGSDVLQEVGLKLAHLAESINVEFSFRGYVASNLSNLKPWMLEIKPGVEAVAVNSILQLHSLIDDDPALQPSAIDEVLAMVRSLNPKIVTVVEQEADHNRPIFLDRFTESLHYYSTIFDSLEACRLPPQSDQQVMSEIYLGREICNIVACEGPERVERHEPLMQWRVRMYNAGFRAMYLGSNAFKQASMLLTLFPGGEGYRVEENDGCLTLGWHSRPLIAASAWQCSS
>scaffold-WYAJ-2005430-Cephalotaxus_harringtonia-branch_apex_including_needles
GVDKELASMGYSVKSSDLLQVAQRLEQLEMVMCCAQEDGISHLSSEAVHYNPSDLAGWIESMLTELNVPNCADHPLDQSSTAREASNSLPESSTSTSRPDRSVLQQHRVDHFETEVGPGLYDGLDGSEFLQEYMDQMVGLFSQSSDPSEALLINPGSSSLMEQEQNQHHQQPHRQQNQALFSRDEPSPPSTVLIASSSNSSLEVQSRDQHHLQQQQQHQRPQAQVQDDLDVTGGRREKKRLRPDPEADRFLPADRSMVMGADPQESGVRLVHMLMACAEAVQESRLIVAGKMVKEIRFLASNQGGAMGKVASYFAEALARKIYGFLPQDALLNHNDHLSDLLQFHFYETCPYLKFAHFTANQAILEAFVGHKRVHVIDFNLKQGMQWPALIQALALRPGGPPAFRLTGIGPPQADGSDVLQEVGLKLAHLAESINVEFSFRGYVASNLSNLKPWMLEIKPGVEAVAVNSILQLHSLIDDDPALQPSAIDEVLAMVRSLNPKIVTVVEQEADHNRPIFLDRFTESLHYYSTIFDSLEACRLPPQSDQQVMSEIYLGREICNIVACEGPERVERHEPLMQWRVRMYNAGFRAMYLGSNAFKQASMLLTLFPGGEGYRVEENDGCLTLGWHSRPLIAASAWQCSS
>scaffold-XLGK-2059024-Podocarpus_rubens
GVDEFLAGAGYNVRPSHLRQVAHKLEQLEMALNGTQDSGISHLTTETVHYNPSDLGGWIDSMLNELSEDQHGSGGESTLVSETAETENNNDFPGFELAEAAGFLGLDQQNSDGLFGLLGSASTDEDGDEENNNNPSHDLVETSAEESQTELSQKPRNINDCDNNDYILNNVPTEECATSGVRLVHALMACADAIQRSNLHGAEEILRNVKSLASSTGGAMAKVAQYFSQAIIRRIYGFSTQDPMYIKNNDCLSNLLDIHFYETCPYLKFAHFTANQAILEAFQGHKRVHVIDFSLKQGIQWPALIQALALRPGGPPALRLTGIGPPQPDGKDVLHDVGIKLAQLADSVNVEFDFRGYVASSLSDIKPWILDVRPGEVIAVNSIFQLHSLLFTPDHHHQNPPPIEEVLFSVRALNPKIMTLVEQEACHNSPVFLERFTEALHYYSTMFDSLEARRLPAQSYQQLMSEMYLARSICNIVACEGAERVERHENLMTWRLRMQNSGFRPLHLGSNEFKQASMLLTLFSGEEGYRVEENNGCLTLGWHSRPLIAVSAWQ
>scaffold-AKXB-2067495-Phaeomegaceros_coriaceus
GLRLVQLLLECAEAVSKHEVQLARGMLLQLQKMVSTSGDSMQRVAACFTEGLHARLLSTGSQSYAALRACDPASSDELLAAYQILYQACPYIKFAHFTSNQAIFEAFEGEPRVHIVDLDIVQGYQWPALMQALAARRGGPPTLRITGVGVPLESVQETGKRLSELAECLHIPFSFHAIGKRLEDVKDYMLQPESGEALAFNSVNRLHRLLTDQRTLCPLIDILRMIYERSPKIVTIVEQEASHNGHTFLSRFLEALHYYSAIFDSLEATLPRVSPERTKVEQLIFAREITNIIACEGTERVERHEKVERWRRLLESNGFKNTAFSTKAFDQSRVLLGLYPCDGYTLVEDNGCVLLGWQDRPVIGASSWHC
>scaffold-AKXB-2067807-Phaeomegaceros_coriaceus
QQEESGVRLVHLLVTCAHAVQANNMIRADETVRQIQELASSSRGSTGPMEKVAIHFGDALARRIYGSSSQDCINGMQADCISELLHFQFYEICPYLKFAHFTANQAILEAFEGEQNVHIIDFNLMHGLQWPALIQALALRPGGPPSLRLTGIGLPQPGGTDVLQEIGTKLAQLAGSVNVKFDFRGVVAVKLDDVKPWMLQVRPGEAVAVNSVLQLHRLLGPLPEEGWQMGNSSDICAVKSPVPAIAEVLQSVRSLNPKIVTLVEHEANHNSPVFIERFMEALHYYSTMFDSLEACNHTPESNGQVLAEMYLGREICNIVACEGPSRVERHETLSKWQSRMCSAGFESRHLGANAYRQASMLLSLYSAEGYSVEETNGFLLLKWHDRPLMAASAWHCA
>scaffold-ANON-2036029-Leiosporoceros_dussii-B
QVDEPARAQEESGVMLVHLLVTCAQAVQANDMVRADEMVRQIQDLASSSRGSTGPMEKVAIHFVDALARRIYGFNYHDAILGMQADGLSEILHFQFYEMCPYLKFAHFTANQAILEAFEGEQNVHIIDFNLMHGLQWPALIQALALRPGGPPFLRLTGIGLPQPGGNDVLQEIGTKLAQLAGSVNVKFDFRGVVALKLDDVKPWMLQVQAGEAVAVNSVLQMHRLLEPHPEEVWQMGSNVPSDLSMPKALTSMSAITEVLQSVRSLNPKIMTLVEHEANHNSPVFFERFMEALHYYSTMFDSLEACNQSPHNSLAEMYLGREICNIVACEGPARVERHETLTQWQARMCNAGFQPRQLGPNAFRQASMLLSLFSAEGYSVEDTSGFLLLKWHDRPLMAASAWHCS
>scaffold-DXOU-2035782-Nothoceros_aenigmaticus
EICPYLKFAHFTANQAILEAFEGEQNVHIIDFNLMHGLQWPALIQALALRPGGPPSLRLTGIGLPQPGGTDVLQEIGTKLAQLAGSVNVKFDFRGVVAVKLDDVKPWMLQVRPGEAVAVNSVLQLHRLLGPLPEEGWQMGNTSDISAVKSPVPAIAEVLQSVRSLNPKIVTLVEHEASHNSPVFIERFMEALHYYSTMFDSLEACNHTPESNAQVLAEMYLGREICNIVACEGPSRVERHETLSKWQTRMCSAGFESRHLGSNAYRQASMLLSLYSAEGYSVEETNGFLLLKWHDRPLMAASAWHC
>scaffold-FAJB-2010384-Paraphymatoceros_hallii
GLRLVQLLLECAEAVSKHEVQLAQGMLLQLQTMVSTSGDSMQRVAACFTDALHSRLLSTGSDTYAAVSARDPASSDELLGAYQILYQACPYIKFAHFTSNQAIFEAFEGEPRVHIVDLDIVQGYQWPALMQALAARRGGPPTLRLTGVGVSVQSVREIGKRLSELAECLHLPFSFHAIGKRPEDLKAHMFQCESGEALAVNSVNRLHRLLTDHRTLTPLVDVLRMIYELSPKTVTVVEQEASHNGHTFLSRFLEALHYYSAIFDSLEATLPRASPERTKIEQLIFAGEITNIIACEGTERVERHEKVERWRRLLESNGFKSTPFSSKAFDQSRVLLGLYPCDGYSVVEDNGCLLLGWQDRPVIAASSWHC
>scaffold-FAJB-2011893-Paraphymatoceros_hallii
QQEESGVRLVHLLVTCAQAVQANNMIRADETVRQIQELASASRGSTGPMEKVAIHFGDALARRIYGSNSQDCINGMQADCLSELLHFQFYEVCPYLKFAHFTANQAILEAFEGEQNVHIIDFNLMHGLQWPALIQALALRPGGPPSLRLTGIGLPQPGGTDVLQEIGTKLAQLAGSVNVKFDFRGVVAVKLDDVKPWMLQVQPGEAVAVNSVLQLHRLLGPLPEEGWQMGNSSDITGGKGPVPAISEVLQSVRSLNPKIVTLVEHEANHNSPVFFERFMEALHYYSTMFDSLEACNHAPETNAQVLAEMYLGREICNIVACEGPARVERHETLSKWQSRMCNAGFQPRHLGANASRQASLLLSIYSAEGYSVEETTGFLLLKWHDRPLMAASAWHCA
>scaffold-FAJB-2011894-Paraphymatoceros_hallii
QQEESGVRLVHLLVTCAQAVQANNMIRADETVRQIQELASASRGSTGPMEKVAIHFGDALARRIYGSNSQDCINGMQADCLSELLHFQFYEVCPYLKFAHFTANQAILEAFEGEQNVHIIDFNLMHGLQWPALIQALALRPGGPPSLRLTGIGLPQPGGTDVLQEIGTKLAQLAGSVNVKFDFRGVVAVKLDDVKPWMLQVQPGEAVAVNSVLQLHRLLGPLPEEGWQMGNSSDITGGKGPVPAISEVLQSVRSLNPKIVTLVEHEANHNSPVFFERFMEALHYYSTMFDSLEACNHAPETNAQVLAEMYLGREICNIVACEGPARVERHETLSKWQSRMCNAGFQPRHLGANASRQASLLLSIYSAEGYSVEETTGFLLLKWHDRPLMAASAWHCA
>scaffold-RXRQ-2010891-Phaeoceros_carolinianus-sporophyte
QQEESGVRLVHLLVTCAQAVHSNDMVRADETVRQIQDLAYLSRGSTGPMEKVAVHFVDALVRRIYGFNNNDSVVGMQTDCLSELLHFQFYEICPYLKFAHFTANQAILEAFEGEQNVHIIDFNLMHGLQWPALIQALALRPGGPPFLRLTGIGLPQPGGTDVLQEIGTKLAQLAGSVNVKFDFRGVVATKLDDVKPWMLQVRQGEAVAVNSILQLHRLLGPHPEEVWQVGNPGDISAVKGPVPAIAEVLQSVRSLNPKIVTLVEHEANHNSPVFIDRFMEALHYYSTMFDSLEACNHTPDSGTQVLAEMYLGREICNIVACEGPGRVERHENLSQWQLRMCTAGFQTRHLGANAYRQASMLLSLFSAEGYSVEETNGFLLLKWHDRPLMAASAWQCS
>scaffold-RXRQ-2137564-Phaeoceros_carolinianus-sporophyte
LRLVQLLLECAEAVSKHEVQLAQGMLLQLQTMVSTSGDSMQRVAACFTEALHSRLLSNGSETYAAVTARGPASSDELLGAYQILYQACPYIKFAHFTSNQAIFEAFEGEPRVHIVDLDIVQGYQWPALMQALAARRGGPPTLRLTGVGDSIESVQETGKRLSELAECLQLPFSFHAIGKRLEDLKAYMFQGESGEALAVNSVNRLHRLLTDQRTLSPLVDVLRMIYELSPKTVIVVEQEASHNGHTFLSRFLEALHYYSAIFDSLEATLPRASPERTKIEQLIFAGEITNIIACEGSDRVERHEKVERWRRLLESNGFKSTPLSNKAFDQSRILLGLYRCDGYSVVEDNGALLLGWQGLPVIAASSWFC
>scaffold-RXRQ-2141544-Phaeoceros_carolinianus-sporophyte
QQEESGVRLVHLLVTCAHAVQANNMIRADETVRQIQELASASRGSTGPMEKVAIHFGDALARRIYGSNSQDCINGMQADCLSELLHFQFYEVCPYLKFAHFTANQAILEAFEGEQNVHIIDFNLMHGLQWPALIQALALRPGGPPSLRLTGIGLPQPGGTDVLQEIGTKLAQLAGSVNVKFDFRGVVAVKLDDVKPWMLQVRPGEAVAVNSVLQLHRLLGPLPEEGWQMGNSSDITAGKGPVPAISEVLQSVRSLNPKIVTLVEHEANHNSPVFIERFMEALHYYSTMFDSLEACNHAPETNAQVLAEMYLGREICNIVACEGPARVERHETLLKWQSRMCNAGFQPRHLGANASRQASLLLSIYSAEGYSVEETTGFLLLKWHDRPLMAASAWHCA
>scaffold-UCRN-2053213-Megaceros_flagellaris
QQEESGVRLVHLLVTCAEAVQANNMIRADETVRQIQELAASRGSTGPMEKVAIHFGDALARRIYGSSAQDCINGMQADCISELLHFQFYEICPYLKFAHFTANQAILEALEGEKNVHIIDFNLMHGLQWPALIQALALRPGGPPSLRLTGIGLPQPGGTDVLQEIGTKLAQLAGSVNVKFDFRGVVAVKLDDVKPWMLQVRPGEAVAVNSVLQLHRLLGPLPEEGWQMGNSSDISAVKSPVPAIAEVLQSVRSLNPKIVTLVEHEASHNSPVFIDRFMEALHYYSTMFDSLEACNHTPESNAQVLAEMYLGREICNIVACEGPSRVERHERLSKWQSRMCSAGFESRHLGANAYRQASMLLSLYSADGYGVEETNGFLLLKWHDRPLMAASAWHCA
>scaffold-WCZB-2014756-Phaeoceros_carolinianus-gametophyte
QQEESGVRLVHLLVTCAHAVQANNMIRADETVRQIQELASASRGSTGPMEKVAIHFGDALARRIYGSNSQDCINGMQADCLSELLHFQFYEVCPYLKFAHFTANQAILEAFEGEQNVHIIDFNLMHGLQWPALIQALALRPGGPPSLRLTGIGLPQPGGTDVLQEIGTKLAQLAGSVNVKFDFRGVVAVKLDDVKPWMLQVRPGEAVAVNSVLQLHRLLGPLPEEGWQMGNSSDITAGKGPVPAISEVLQSVRSLNPKIVTLVEHEANHNSPVFIERFMEALHYYSTMFDSLEACNHAPETNAQVLAEMYLGREICNIVACEGPARVERHETLLKWQSRMCNAGFQPRHLGANASRQASLLLSIYSAEGYSVEETTGFLLLKWHDRPLMAASAWHCA
>scaffold-WEEQ-2090702-Phaeoceros_carolinianus-gametophyte_1575
QQEESGVRLVHLLVTCAHAVQANNMIRADETVRQIQELASASRGSTGPMEKVAIHFGDALARRIYGSNSQDCINGMQADCLSELLHFQFYEVCPYLKFAHFTANQAILEAFEGEQNVHIIDFNLMHGLQWPALIQALALRPGGPPSLRLTGIGLPQPGGTDVLQEIGTKLAQLAGSVNVKFDFRGVVAVKLDDVKPWMLQVRPGEAVAVNSVLQLHRLLGPLPEEGWQMGNSSDITAGKGPVPAISEVLQSVRSLNPKIVTLVEHEANHNSPVFIERFMEALHYYSTMFDSLEACNHAPETNAQVLAEMYLGREICNIVACEGPARVERHETLLKWQSRMCNAGFQPRHLGANASRQASLLLSIYSAEGYSVEETTGFLLLKWHDRPLMAASAWHCA
>scaffold-ZFRE-2022810-Phaeoceros_carolinianus-sporophyte_1575
QQEESGVRLVHLLVTCAHAVQANNMIRADETVRQIQELASASRGSTGPMEKVAIHFGDALARRIYGSNSQDCINGMQADCLSELLHFQFYEVCPYLKFAHFTANQAILEAFEGEQNVHIIDFNLMHGLQWPALIQALALRPGGPPSLRLTGIGLPQPGGTDVLQEIGTKLAQLAGSVNVKFDFRGVVAVKLDDVKPWMLQVRPGEAVAVNSVLQLHRLLGPLPEEGWQMGNSSDTTAGKGPVPAISEVLQSVRSLNPKIVTLVEHEANHNSPVFIERFMEALHYYSTMFDSLEACNHAPETNAQVLAEMYLGREICNIVACEGPARVERHETLLKWQSRMCNAGFQPRHLGANASRQASLLLSIYSAEGYSVEETTGFLLLKWHDRPLMAASAWHCA
>scaffold-ZFRE-2023076-Phaeoceros_carolinianus-sporophyte_1575
PQHEQQDLGPSPADSQQVDAAPQQQEESGLRLVHLLVTCAQAVQTNDMMRADETVRQIQDLANVSRGSTGPMEKVAVHFVDALVRRIYGFNSNDSVVGMQTDCLSELLHFQFYEICPYLKFAHFTANQAILEAFEGEQNVHIIDFNLMHGLQWPALIQALALRPGGPPFLRLTGIGLPQPGETDVLQEIGTKLAQLAGSVNVKFDFRGVVATKLDDVKPWMLQVRQGEAVAVNSILQLHRLLGPHPEEVWQVGNPCDMSAVKGPVPAITEVLQSVRSLNPKIVTLVEHEANHNSPIFIDRFMEALHYYSTMFDSLEACNHTPDQVLAEMYLGREICNIVACEGPGRVERHENLSQWQQRMCNAGFQTRHLGANAYRQASMLLSLFSAEGYSVEETNGFLLLKWHDRPLMAASAWQCS
>scaffold-ZFRE-2115760-Phaeoceros_carolinianus-sporophyte_1575
GLRIVQLLLECAEAVSNSQTILAQGILLQLREIVSSTGDSMQRVAACFTEALHSRLSNIGYQSYAAIRACDRDSNDELLAAYQILYQACPYIKFAHFTSNQAIFEAFDGETRVHILDLDILQGYQWPALMQALAARPGGPPSLRITGVGIPLESVQETGKRLSELAGCLHIPFVFHAVGERLEDVEAYMVQCRSEEALAVNSVNRLHRLLGDQRTVSPLVEMLRMVYDQSPKVVTLVEQEAAHNGQAFLSRFLEALHYYSAIFDSLDATLPRASPERAKVEQLIFAREITNIIACEGNERVERHEKFERWRRIMESIGFKATPMSGKGFDQSRVLLGLYPCDGYTLVEDNGCLLLGWQDRPVI
>scaffold-FITN-2092226-Treubia_lacunosa
SGVRLVHLLLACAEAVQRKELLAAEEMINQIFLLVATPQCGPMARVANYFAEALKQRIYAFSNLESINTSNEDEFSEVSYIHFYEACPYLKFAHFTANQVILEAFESHQHVHVIDLDLKYGLQWPALIQALALRPGGPPSLRLTGVGTGSNEALKDTGGKLAQLAESMHVEFHFHWVHLERLSDFDPWALHVKAEEVVAVNSMFQFHKLLPQCEGEEDLVGEGAAGARFGAIHEVFRWVKRIKPRIFTVVEQDANHNSPVFLDRFMASLHYYSTLFDSLEACQLTPNSIEQLLTEHYLSREICNIVACEGKGRFERHETLAQWRVRMGNVGFKPRHLGSNAFNQASTLLNLFNDGYSVMENRGCLTLGWHSRPLIAVSAWQCC
>scaffold-HERT-2044910-Sphaerocarpos_texanus
AEETVRRIYMLATPQRGPMGKVAAHFVEALARRIFGIRAEPTADPLAERLHFHFYETCPYLKFAHFTANQAILEAVQNHKRIHIIDCNLMHGLQWPALIQALALRPGGPPFLRLTGIGPPHHSRNDVLQEIGVKLAQLAESVNVQFEFRGVYAQKLDDVKPWVLQIRQGEALAVNAVMQLHELLNSDSNSAVNEVLQTVRSLNPKIVTLVEQEANHNSPIFLDRFMEALHYYSTMFDSLEACNVSTNSSEQKLAEMFVGREICNIVACEGVDRVERHETLVQWRRRMAGAGFQLRQLGSDAFNQARMLLTLFPGDGYRVEENNGCLTLGWHNRPLIAASAWHCA
>scaffold-HMHL-2008398-Marchantia_paleacea-non_mycorrizal
EPEDSGLRLVHLLLACAKAIQAGDRHSAEATVRKINQAVSMAPQQTAGPMTRVAAHFAEALTRRIYGVSPNSQEAMLSSAGMKAEFLSELLQFYEICPYLKFAHFTANQSILEAFKGANHVHVIDFNLNHGLQWPALIQALALRQGGPPSLRLTGIGPPELGGEDSLQEIGMSLAQLAKSVNVNFQFRGVVAERLDDIQPWMLQVQPGEVVAVNSMFQLHKLLHADGSNEAGINEVLRAVKSMNPKVVAIAEQEANHNSLNFLDRFMEALHFYSSMFDSLEASNYCSGSSEQMRAEMYLGREICNVVACEGAKRVERHETLELWRLRLRNAGFQQVHMGPNAFKQASMLLTLFSGSGYRVEDNRGCLTLCWHGRPLLAASAWQC
>scaffold-IHWO-2010472-Marchantia_paleacea-mycorrizal
EPEDSGLRLVHLLLACAKAIQAGDRHSAEATVRKINQAVSMAPQQTAGPMTRVAAHFAEALTRRIYGVSPNSQEAMLSSAGMKAEFLSELLQFYEICPYLKFAHFTANQSILEAFKGANHVHVIDFNLNHGLQWPALIQALALRQGGPPSLRLTGIGPPELGGEDSLQEIGMSLAQLAKSVNVNFQFRGVVAERLDDIQPWMLQVQPGEVVAVNSMFQLHKLLHADGSNEAGINEVLRAVKSMNPKVVAIAEQEANHNSLNFLDRFMEALHFYSSMFDSLEASNYCSGSSEQMRAEMYLGREICNVVACEGAKRVERHETLELWRLRLRNAGFQQVHMGPNAFKQASMLLTLFSGSGYRVEDNRGCLTLCWHGRPLLAASAWQC
>scaffold-IHWO-2012223-Marchantia_paleacea-mycorrizal
QQLDTVLGVSQDGPISHLSAEAVQHYNPADLAGWIECMIDELQPSSSQAQLHTTQQQHSPTPTHSSFVSMESSLDSMDSQAPLQPALPSAAAVMPEMYPADDFSDSMAGSLCPQEDTGVEESGVRLVHLLLACAEAVQRSDVRMAEDTVRRIQMLATPQRGPMGKVAAHFVEALARRIFGISAEPTSDPLTDLLHFQFYETCPYLKFAHFTANQAILEAVQNHKRIHVIDCNLMHGLQWPALIQALALRPGGPPILRLTGIGPPHQSGNDVLQEIGMKLAQLADLVSVQFEFRGVYAQKLDDVKPYMLHVRQGEAVAVNAVMQLHRLLHNDNNCVPAVHEVLQSMRSLNPKIVTLVEHEANHNSPVFLDRFMEALHYYSTMFDSLEACSRSSQSSEQLLAEMYVGREICNIVACEGFNRVERHENLVQWRRRMTDAGFQLRHLGSNAFKQASMLLTLFPGDGYRVEENNGCLTLGWHSRPLIAASAWHCS
>scaffold-IRBN-2167442-Scapania_nemorosa
QQVPSVGAEEDPGLRLVQLLIACAQSIQRRDLYSAEGTVMKINQALQLAPQQAGPMSKVAAHFAEALTKRIYGTQLSPNSQESLIQQSAGISPSALSEILHFQFYETCPYLKFSHFTANQAILEAFKGAQHVHVIDFNLNHGLQWPALIQALALRPGGPPVLRLTGIGPPEAGEHDDSLKQIGMDLAKLAESLKVKFEFRGVVANKLDDIKMWMLQVRPDEVVAVNSMMQLHKLLYSDGSSAAGIDEVLRTVKSLKPKIIAMSEQEANYNSPNFLERFMEALHFYSSMFDSLEASNCPSGSEQQMLAEMYLGREICNIVACEGAQRSERHETLDQWRIRLRNAGFTQIHMGPNAIRQASMLLSMYSGQGYRVQDNQGCLTLCWHDRPLIAASAWHCS
>scaffold-JHFI-2113360-Pellia_neesiana
EESGVRLVHLLLACAQAVQCNDGTTAEETVRRIQTLAAPQRGPIGKVAAHFVDALARRIFGISAVETVGDPLAELLHFQFYETCPYLKFAHFTANQAILEAVQSHKRIHVIDCNLKHGLQWPALIQALALRPGGPPVLRLTGIGPPHPSGNDVLQEIGQKLAQLAESVNVQFEFRGVYAQKLDDVKPWMLNVRQGEAVAVNAVMQFHRLLDNSNCASPAVEEVLRSVRSLNPKILTVVEHEANHNSPVFFDRFMEALHYYSTMFDSLETCNLSNASQGSELLLAEMYMGREICNIVACEGPERVERHESLAQWRQRMIAAGFQLRHLGQNAFKQASMLLTLFSGDGFRVQENNGALTLGWHERPLIAASAWHCA
>scaffold-JPYU-2009418-Marchantia_polymorpha
EESGVRLVHLLLACAEAVQRSDVRMAEDTVRRIQMLATPQRGPMGKVAAHFVEALARRIFGISAEPTSDPLTELLHFQFYETCPYLKFAHFTANQAILEAVQNHKRIHVIDCNLMHGLQWPALIQALALRPGGPPILRLTGIGPPHQSGNDVLQEIGMKLAQLADLVSVQFEFRGVYAQKLDDVKPYMLHVRQGEAVAVNAVMQLHRLLHNDNNCVPAVHEVLQSMRSLNPKIVTLVEHEANHNSPVFLDRFMEALHYYSTMFDSLEACSSSSQSSEQLLAEMYVGREICNIVACEGFDRVERHENLVQWRRRMTDAGFQLRHLGSNAFKQASMLLTLFPGDGYRVEENNGCLTLGWHSRPLIAASAWHCS
>scaffold-KRUQ-2004992-Porella_navicularis
DPDDSGLRLVHLLLACAQSIQRGDLLAAQSSVMKINQALAMAPQQSGPMSRVAAHFAEALTKRIYGVSPNSQEALLTSAGIKPEALSEVLHFQYYETCPYLKFAHFTANQAILEAFKGAKHVHVIDFNLNHGLQWPALIQALAMRPGGPPMLRLTGIGPRAIGQGGEDSLKDIGMSLAQLAESVKVKLEFRGVVANKLDDIQPWMFQVRQGEVVAVNAMMQLHKLLYADGSNRAGIDDVLRAVRSLNPKIVSLAEQEANHNCLNFLDRFMEALHFYSSIFDSLEAANLPSGSSEQMLAEMYLGREICNIVACEGAERVERHETLDQWRIRLRNAGFQQTRMGPNAFKQASMLLTLFSGQGYRVEENQGCLTLCWHGRPLIAASAWHC
>scaffold-LFVP-2013914-Marchantia_paleacea-2_samples_combined
QQLDTVLGVSQDGPISHLSAEAVQHYNPADLAGWIECMIDELQPSSSQAQLHTTQQQHSPTPTHSSFVSMESSLDSMDSQAPLQPALPSAAAVMPEMYPADDFSDSMAGSLCPQEDTGVEESGVRLVHLLLACAEAVQRSDVRMAEDTVRRIQMLATPQRGPMGKVAAHFVEALARRIFGISAEPTSDPLTDLLHFQFYETCPYLKFAHFTANQAILEAVQNHKRIHVIDCNLMHGLQWPALIQALALRPGGPPILRLTGIGPPHQSGNDVLQEIGMKLAQLADLVSVQFEFRGVYAQKLDDVKPYMLHVRQGEAVAVNAVMQLHRLLHNDNNCVPAVHEVLQSMRSLNPKIVTLVEHEANHNSPVFLDRFMEALHYYSTMFDSLEACSRSSQSSEQLLAEMYVGREICNIVACEGFNRVERHENLVQWRRRMTDAGFQLRHLGSNAFKQASMLLTLFPGDGYRVEENNGCLTLGWHSRPLIAASAWHCS
>scaffold-LFVP-2013969-Marchantia_paleacea-2_samples_combined
EPEDSGLRLVHLLLACAKAIQAGDRHSAEATVRKINQAVSMAPQQTAGPMTRVAAHFAEALTRRIYGVSPNSQEAMLSSAGMKAEFLSELLQFYEICPYLKFAHFTANQSILEAFKGANHVHVIDFNLNHGLQWPALIQALALRQGGPPSLRLTGIGPPELGGEDSLQEIGMSLAQLAKSVNVNFQFRGVVAERLDDIQPWMLQVQPGEVVAVNSMFQLHKLLHADGSNEAGINEVLRAVKSMNPKVVAIAEQEANHNSLNFLDRFMEALHFYSSMFDSLEASNYCSGSSEQMRAEMYLGREICNVVACEGAKRVERHETLELWRLRLRNAGFQQVHMGPNAFKQASMLLTLFSGSGYRVEDNRGCLTLCWHGRPLLAASAWQC
>scaffold-OFTV-2013620-Barbilophozia_barbata
QQQVPLVGAEEDSGLRLVQLLIACAQSIQRRDLYSAEGTVMKINQALQVVPQQGGPMSRVAAHFAEALTKRIYGTQLSPKSQESLIQQSAGISPSALSEILHFQFYETCPYLKFSHFTANQAILEAFKGAQHVHVIDFNLNHGLQWPALIQALAMRPGGPPVLRLTGIGPPEAGEHDDSLKQIGMDLAKLADSLKVKFEFRGVVANKLDDIKMWMLQVRPDEVVAVNSMMQLHKLLYSDGSNSAGIDEVLRTVKSLKPKIIAMSEQEANYNSPNFLERFMEALHFYSSMFDSLEASNCPPGSEQQMLAEMYLGREICNIIACEGAQRLERHETLDQWRIRLRNAGFTQIHMGPNAIRQASMLLSMYSGQGYRVQDNQGCLTLCWHDRPLIAASAWHCS
>scaffold-PIUF-2092084-Pellia_sp._(cf_epiphylla_(L.)_Corda)
RRLEQPESVLGVAQDASSVDAHFNHTELAGWIECMIDELSPWQQSTPTHPSYEHSPTPTHSSFSTMESTIDSFDSSNHAALPVTVELPTHALVPDMYTGQDLYNGPLGGLYQEEGQAVAGAGADTAVTVEESGVRLVHLLLACAQAVQCNDGTTAEETVRRIQTLAAPQRGPIGKVAAHFVDALARRIFGISAVETVGDPLAELLHFQFYETCPYLKFAHFTANQAILEAVQSHKRIHVIDCNLKHGLQWPALIQALALRPGGPPVLRLTGIGPPHPSGNDVLQEIGQKLAQLAESVNVQFEFRGVYAQKLDDVKPWMLNVRQGEAVAVNAVMQFHRLLDNSNCASPAVEEVLRSVRSLNPKILTVVEHEANHNSPVFLDRFMEALHYYSTMFDSLETCNNSNASQGSELLLAEMYMGREICNIVACEGSERVERHESLAQWRQRIIAAGFQLRHLGQNAFKQASMLLTLFSGDGFRVQENNGALTLGWHERPLIAASAWHCA
>scaffold-TXVB-2076335-Lunularia_cruciata
QQLDTVLGVSQDVPISQLSGEAVQHYNPADLAGWIECMIDELQPSSSQAHLHTQQQHSPTPTHSSFVSMESSLDSMDSQAPLQPSFPAAAVMPDMYTTEDFTESMAGGLCPQEDNGVEDSGVRLVHLLLACAEAVQRNDVRMAEETVRRIQMLATPQRGPMGKVAAYFVEALAKRIFGISAEPPSDPLTELLHFHFYESCPYLKFAHFTANQAILEAVQNHKRIHVIDCNLMHGLQWPALIQALALRPGGPPYLRLTGIGPPHQSGNDVLQEIGMKLAQLAKAVSVEFEFRGVYAQKLDDVKPWMLQVRQGEAVAVNSVMQLHRLLNNDNNSVPAVHEVLQSMRSLSPKIVTLVEHEANHNSPIFLERFMEALHHYSTMFDSLEACNVSSQSSEQLLAEMYVGREICNIVACEGADRVERHESLVHWRRRMIEAGFQLRHLGSNAFKQASMLLTLFPGDGYRVEENNGCLTLGWHSRPLIAASAWHCS
>scaffold-UUHD-2150688-Porella_pinnata
EPEDSGLQLVHLLLACAQSIQRGDLLSAESTVMKINQALAMAPQQSGPMSRVAAHFAEALTKRIYGVSPNCQEALLTSAGIKREALTEILHFQFYETCPYLKFAHFTANQAILEAFKGAKHVHVIDFNLNHGLQWPALIQALALRPGGPPILRLTGIGPRVAGQGEDSLKEIGMSLAQLADSVKVKFEFRGVVANKLDDIKPWMFQVCPGEVVAVNAMMQLHKLLYSDGSKRAGIDDVLCAVRGLNPKIVSLAEQEANHNCPNFLDRFMEALHFYSSIFDSLEAANFPSGSSEQMLAEMYLGREIYNIVACEGADRLERHETLDQWRNRLRNAGFQQIHMGPNAFKQASMLLTLFSGQGYRVEDNQGCLTLCWHGRSLIAASAWHCA
>scaffold-WJLO-2009160-Ricciocarpos_natans
SDLAGWIECMIDELQPSSSSSHAQLHTEQQQHSPTLTHSSFVSIESSLDSMDSQGAPLQPAAPSSAAAAVAPDMYAAAAADDYSDSMAAGALCPQEDTGVEESGVRLVHLLLACADAVQRNDVRMAEDTVRRIQMLATPQRGPMGKVAAHFVEALARRIFRISTEPSKEPLTELLHFQWYETCPYLKFAHFTANQAILEAVQDCTRIHVIDCNLMHGLQWPALIQALALRPGGPPVFRLTGIGPPHQSGNDVLQEIGMKLAQLADLVNVQFEFRGVYAQKLDDVKPYMLQVRHGEGVCVNAVMQLHRLLHDDNNSVPAVHEVLQSMRSLNPRVVTLVEQEANHNSPVFVERFMEALHYYSTMFDSLEACGSSAQSSEQLLAEMYVGREICNIVACEGFDRVERHENLVQWRRRMTEAGFRQRHLSSNAFKEASTLLTLFPGDGYRVEENSGCLTLGWHNRPLIAASAWRCS
>scaffold-WZYK-2019142-Bazzania_trilobata
QQQPNLEPEPEDSGLRLVQLLIACAQSVQTGDLFSAESTVMKINQTLAMAPQQAGPMSRVAAHFAEALTNRIYGSQLSPNSQEALIQASAGISPSALSEILHFQFYETCPYLKFAHFTANQAILEAFQGAQLVHVIDFNLNHGLQWPALIQALAMRPGGPPDLRLTGIGPPEAAEHDDTLKQIGLDLAKLAESLGVKFEFRGVVANKLDDIKPWMLQVRPGEVVAVNSMMQLHKLGSNSAGIDDVLRAVKSLNPRIVVMSEQEANHNCPSFLDRFMEALHFYSSMFDSLEASNYPSGSEQQMLAEMYLGREISNIVACEGAERLERHETLDQWRIRLRNAGFTQIHMGPNAFQQASLLLTMFSGQGYRVQDNQGCLTLCWHDRPLIAASAW
>scaffold-YBQN-2017285-Odontoschisma_prostratum
QMPSGGAEEDSGLRLVQLLIACAQSIQRRDLFSAEGTVMKINQALAVAPQQAGPMSRVAAHFAEALTNRIYGSQNSPNSQEALIQQSAGISSSALSEILHFQFYETSPYLKFAHFTANQAILEAFKGAQHVHVIDFNLNHGLQWPALIQALALRPGGPPVLRLTGIGPPEAGEHDDSLKQIGLDLAKLAESLKVKFEFRGVVANKLDDIKMWMLQVRPDEVVAVNSMMQLHKLLYSDGSNSAGIDEVLRTVKSLKPKIVTMSEHEANHNCSSFLDRFMEALHFYSSMFDSLEASKCPSGSEQQMLAEMYLGREICNIVACEGAQRLERHETLDQWRIRLRNAGFSQIHMGPNAFRQASVLLTMCSGPGYRVQDNQGCLTLCWHDRPLIAASAWHCA
>scaffold-YFGP-2108306-Pallavicinia_lyellii
ESDSGVLLVHLLLACAQSIQSGDLLSAETTVMKINQALAMAPQQAGPMGRVATHFAEALTKRIYGVAPNSQEALIASAGIKPDTLSEILDFQFYETCPYLKFAHFTANQAILEAFKGAKHVHVIDFNLNHGLQWPALIQALALRPGGPPVLRLTGIGPPEPGHGDDSLKEIGMSLAQLAESVKVKFEFRGVVANKLDDIKPWMLQVRPGEVVAVNSMMQLHKLLYGDASNPAGIDEVLRSVRSLNPKIVTMSEHEANHNSPNFLARFMEALHFYSSMFDSLEASNFPPGSSEQMLAEMYLGREICNIVACEGPERLERHETLDQWRIRLRNAGFQQIHMGTNAFKQASMLLTLFSGQGYRVEDNQGCLTLCWHDRPLIAASAWHYA
>scaffold-ENQF-2009292-Lycopodium_annotinum
IGVDELLANAGYKVRASELAQVAQRLEQLENALGAAQDAGISHLSTEAVHYNPSDLAGWIECMLEELTPNFAGDSPNQQIFYTDSGLVPSSTSTVESAVSPVVNQQLQQGAVRCTSVAGKFPHEIEAHSGAHSSGFRDKSLGGIFGNIYSAEQLGLNQEASTKQGSHLLTAISRELHLQKQNIGPVCGYSRSVNEKPFHVSGGSELFSSSHEFNQASVQQPQRPMGPVSQQAAINILDGGDSAQESGLRLVHLLLACAESIHRDDLIAAEKIVREIRVVAESHSGPMKRVATQFVDALARRIYGIDSQDTIGNHRDSFSELLHFHFYETCPFLKFAHFTANQAILEAFENHRQVHVIDFNLMHGLQWPALIQALALRPGGPPFLRITGIGPPQPGGNDVLQEIGLKLAQLAKSVNVEFDFRGVVAGKLDDVKPWMLQVSQGEAVAVNAISQLHRLVYAPEDPVVSPPLVEVLQTVRSLNPRIVTIVEQEANHNSPIFLERFMEALHYYSTMFDSFEACSLDQQGLELMLAETYLGKEICNIIACEGVDRVERHETLDMWRIRMCNAGFQPLHLGSNAFKQARMLLTLFSGEGYVVEENGGCLTLGWQSRPLIAASAWQC
>scaffold-GAON-2011456-Huperzia_squarrosa
VGVDELLANAGYKVRASELAVVAQRLEQLENVLGDAQDAGISHLSTEAVHYNPSDLAGWIECMIEELSPNFTGDVSHQPFVHMCNTDYHGMLPGSTSTLESTVCVKSPTGSEGLQQGAVSFTSVASEAPHELVETHKAGFKDRYLGGVFGNIYSAEQLGLYQSAKQAQPHTFAATSKDFHPQKQNVHPACDYSKFMETEVKSFHVNGASEAYSFGHDLNQASMQPSLQHSEASIQQAPGIILEGSDSAQESGLRVVHLLLACAESIQKNKFVAAEKIVTEIRIMLETQSGPMKRVATQFVEALARRIYRIDSQDTLGNNRDSYSEWLHFQFYETCPFLKFAHFTANQAILEAFENHTQVHVIDFNLMHGLQWPVLMQALSLRPGGPPFLRITGIGPPQPNGNDLLQEIGLNLAQVANMLHVEFDFRGVVASKLDDVKPWMLQISRGEAVAVNSILQLHRLVYTEDPTASPPIMEVLQAVRSLNPKIVTVVEQEANHSSPIFLERFMEALHYYSTMFDSFEACSVDQESPGLKLAETYLGREICNIIACEGVERVERHETLDMWKVRMYNAGFQPLHLGSNAFKQARMLLKLFSGEGYVVEENSGCLTLGWQSRPLIAASAWQCC
>scaffold-GKAG-2023059-Huperzia_lucidula
PEGSDSAQESGLRLVHLLLACAESIQRDELISAEKIVRQIRVVAEPQSGPMKKVASQFVEALARRIYGINSQETTGNHMDSVSELLHFHFYETCPFLKFGHFTANQAILEAFENHRQVHVIDLNLMHGLQWPALIQALALRPGGPPFLRITGIGPPQPSGNDVLQQIGLKLAQLAKSVNVEFDFRGVVAGKLDDVKPWMLQVSQGEAVAVNSILQLHRLIYTENPNISPPIAEVLQTVKILNPKIITVVEQEANHNSPVFLERFMEALYYYSTMFDSFEACNLDHQGLEVMLAETYLGREICNIVACEGVERVERHETLDLWRIRMRKAGFQPLHLGSNAFKQARMLSTLFSGDGFVVEENGGCLTLGWQSRPLIAASAWQC
>scaffold-GKAG-2023818-Huperzia_lucidula
VGVDELLANAGYKVRASELAVVAQRLEQLENVLGAAQDAGISHLSTEAVHYNPSDLAGWIECMIEELSPNFTGDERHQPLMHMCNTDYHGMLPGSTSTLESTVCVKSPTGNEHLQQGAVSFASMASEVPHELVEVHKSGYKDRYLGGVFGNIYSAEQLGLDQSAKQAPPHTFAATSKDFHPQKQNIHPVCGYSKSMEMEVKPFHVNGASEAYSFSHDLNQASMQQSLRHSEAFAQQAPGIILEGSDSAQESGLRLVHLLLACAESIQRNEFVAAEKIVREIRIILETQSGPMKRVATQFVEALARRIYGIDSQDTLGNNRDSVSELLHFHFYETCPFLKFAHFTANQAILEAFENHRQVHVIDFNLMHGLQWPALIQALSLRPGGPPFLRITGIGPPQPNGNDLLREIGLNLEQLAKSLNVEFDFREVVVSKLDDVKPWMLQISRGEAVAVNSILQLHRLVYTEDPAASPPIMEVLQAVRSLNPKIVTVVEQEANHNSPIFLERFMEALHYYSTMFDSFEACSVDQESLQLMLSETYLGREICNIIACEGVERVERHEALDMWKIRMCNAGFQPLHLGSNAFKQARMLLTLFSGEGYVVEENSGCLTLGWQSRPLIAASAWQCC
>scaffold-PQTO-2008025-Lycopodium_deuterodensum
QESGIHLVHLLLACAESIHRDDLIAAEKLVREIRVVAEPHSGPMRRVATQFVDALARRIYGADRQEIIGNQRDSVSELLYFRFYETCPFLKFAHFTANQAILEAFENHKQVHVIDFNLMHGLQWPALIQALALRPGGPPFLRITGIGPPQPGGNDVLQEIGLKLAQLAKSVNVEFDFRGVVASKLDDVKPWMLQVSQGEAVAVNSVSQLHRLVYAEDPVVSPPLVEVLQTVRSLNPRIFTIVEQEANHNSPSFLERYMEALHYYSAMFDSFEASGLDQQGLELMLAETYLGREISNIIACEGVDRVERHETIDMWRIRISSAGFRPLHLGSNAFKQARMLLTLFSGEGYTVEENGGCLTLGWQSRPLIAASAWEC
>scaffold-WAFT-2004187-Diphasiastrum_digitatum
QESGIRLVHLLVACAESIQRDDLIAAEKIVREIRVVAGPQSGPMKRVATQFVEALARRIYGLNIQDTIGDQMDSVSELLHFYFGETCPFLKFAHFTANQAILEAFENHRQVHVIDFNLMHGSQWPALIQALALRPGGPPFLRITGIGPPQAGDNTILQEIGSKLAQLAKSVNVEFDFRGVVARKLDDVKPWMLQVSQGEAVAVNSILQLHRLVYTEDPVVSPPIVEVLQAVRSLNPKIVTLVEQEANHNSPIFLERFMEALHYYSTMFDSFEASNLDQQGLELMLAETYLGREICNIVACEGVDRVERHETLDLWRIRMCNAGFQPLHLGSNAFKQARMLLTLLSGEGYVVEENGGCLTLGWQSRPLIAASAWQC
>scaffold-XNXF-2007270-Dendrolycopodium_obscurum
IGVDELLANAGYKVRGSELAHVAQRLEQLGNAPGAAQDAGLSHVSTEAVHCNPSDLAGWIECMLEELTPNFSGDSLHQQMYYTDSGMVPGSTSTVESAVSSVVNQHLQQGAVPFTSIAGQIPRELEPHSRAHSSGFRDKSLGGIFGNIYSAEQLGLNQEVSTKQGSHRLTAISRKLHPDQHNISPVCGYAGSMSEKPFHVNRGSELFPSNHEFNQAAVQQTQRSMGPVSQQAAIILDGAHSSQESGLRLVHLLLACADSIHRDELIAAEKIVREIRVVAELHSGPMKRVATQFVDALARRIYGIDSQDSIGNHRDSVSELLHFHFYETCPFLKFAHFTANQAILEAFENHRQVHVIDFNLMHGLQWPALIQALALRPGGPPFLRITGIGPPQPGGNDVLQEIGLKLAQLAKSVNVEFDFRGVVASKLDDVKPWMLQVSQGEAVAVNSISQLHRLVYAEDPVVSPPLVEVLQTVRSLNPRIVTIVEQEANHNSPIFLERFMEALHYYSTIFDSFEACSLDQQGLELMLAETYLGREICNIIACEGVDRVERHETLDMWRIRMCNAGFQPLHLGSNAFKQARMLLTLFSGEGYIVEENGGCLILGWQSRPLIAASAWQC
>scaffold-XNXF-2007272-Dendrolycopodium_obscurum
GVDELLANAGYKVRASELAQVAQRLEQLENALGAAQDAGISHLSTDAVHYNPSDLAGWIECMLEELTPTATGDTLQENIYNTCYGMAAGSTSMMESEVSVRSLMSNQHMQPGPLPCTTIAGEFPHEVVEVHSGAHRSGLKDRSLGGIFGGIYSAEQLGLNQESSTKQGPHRFPSDLPLEKHNINPIASCSASMNGKSFHTNGGSDLIFANSHEFNQNSTQQSQEQTGPSSQQAAIILDGSDSAQESGIRLVHLLLACAESIQRDDLVAAEKIVREIRVVAGSQSGPMKRVATQFVEALARRVYGLNSQDTIGNHMDSVSELLHFYFSETCPFLKFAHFTANQAILEAFENYRQVHVIDFNLMHGSQWPALIQALALRPGGPPFLRITGIGPPQPGGNDILQEIGSKLAQLAKSVNVEFDFRGVVARKLDDVKPWMLQVSQGEAVAVNSILQLHRLIYTEDPVVSPPIVEVLQAVRSLNPRIVTIVEQEANHNSPIFLERFMEALHYYSTMFDSFEASNLDQQGLELMLAETYLGREICNIVACEGVDRNGTRVERHETLDAWRIRMYNAGFQPLHLGSNAFKQARMLLTYLFSGEGYVVEENGGCLTLGWQSRPLMAASAWQ
>scaffold-YHZW-2021819-Huperzia_selago-2_samples_combined
MDELLANAGYKVRASELALVAQRLEQLESALGAAQDAGLSHLSTEAVHYNPSDLAGWIECMLDELTPAITGDTAPPQNLYNIIDYGNIVSGSASQMEPASCIRSPMENRLLRAGAVACTTIASELPQDVVEAHHDSAVQRSGFKEKIALGGIFGSIYSAEQLGLNEEASRNRESHLLPTVSTEFQTEIKHPLCGYSVPANEKCTFQINRASELYCNAHGFDQSSMQQPEGQIVAPFMISTPQATTIGPEGSDSAQESGLRLVHLLLACAESIQRDELISAEKIVRQIRVVAEPQSGPMKKVASQFVEALARRIYGINSQETTGNHMDSVSELLHFHFYETCPFLKFGHFTANQAILEAFENHRQVHVIDLNLMHGLQWPALIQALALRPGGPPFLRITGIGPPQPSGNDVLQQIGLKLAQLAKSVNVEFDFRGVVAGKLDDVKPWMLQVSQGEAVAVNSILQLHRLIYTENPNISPPIAEVLQTVKILNPKIITVVEQEANHNSPVFLERFMEALYYYSTMFDSFEACNLDHQGLEVMLAETYLGREICNIVACEGVERVERHETLDLWRIRMRKAGFQPLHLGSNAFKQARMLSTLFSGDGFVVEENGGCLTLGWQSRPLIAASAWQ
>scaffold-YHZW-2034933-Huperzia_selago-2_samples_combined
VGVDELLANAGYKVRASELAVVAQRLEQLENVLGAAQDAGISHLSTEAVHYNPSDLAGWIECMIEELSPNFTGDERHQPLMHMCNTDYHGMLPGSTSTLESTVCVKSPTGNEHLQQGAVSFASMASEVPHELVEVHKSGYKDRYLGGVFGNIYSAEQLGLDQSAKQAPPHTFAATSKDFHPQKQNIHPVCGYSKSMEMEVKPFHVNGASEAYSFSHDLNQASMQQSLRHSEAFAQQAPGIILEGSDSAQESGLRLVHLLLACAESIQRNEFVAAEKIVREIRIILETQSGPMKRVATQFVEALARRIYGIDSQDTLGNNRDSVSELLHFHFYETCPFLKFAHFTANQAILEAFENHRQVHVIDFNLMHGLQWPALIQALSLRPGGPPFLRITGIGPPQPNGNDLLREIGLNLAQLAKSLNVEFDFRGVVASKLDDVKPWMLQISRGEAVAVNSILQLHRLVYTEDPAASPPIMEVLQAVRSLNPKIVTVVEQEANHNSPIFLERFMEALHYYSTMFDSFEACSVDQESLKLMLAETYLGREICNIIACEGVERVERHETLDMWKIRMCNAGFQPLHLGSNAFKQARMLLTLFSGEGYVVEENSGCLTLGWQSRPLIAASAWQCC
>scaffold-ZFGK-2042660-Selaginella_kraussiana
QWKSTTTTEVDEHLARVGYNVRASELPHIAQQIEVLDSLIGAAPESLLGGVSQDTVHYNPSDLASWVECLLDELGPLPASMATTTTTTSMVRAESESSSVVTNSQHFGFAPQPQQQQQVLYNDLQSPPSSSSAVLQSMPSMAMPPTTTEELGVQLVHLLLACADAVQRREIPAAGDMARKLRSMLAGGAADSSGAMGRVAAHFVEGLCRRIFGGGGVGLGGIPGLDITGVSSATVDEILHFHYYETCPYLKFAHFTANQAILEAFEGQSQVHVVDFNLEYGLQWPALIQALALRPGGPPQLRLTGIGPPQPGGKDLLQEIGLKLAQMAESVNVEFTFHGVVAARLEDVRPWMLTCRSGEAVAVNSVFQLHATLLDGEGAAGSSPVAPSPVTEVLRWVRGLNPRIVTVVEQDADHNGVDFLDRFMAALHYYSTMFDSLEACNLAAGSLEQVVAEAYLGREVVDIVAADGPERRERHETLEQWRSRMISAGFQPLFLGSNAFRQASMLLTLFSGDGYRVVENGGCLTLGWHSRSLIAASAWRC
>scaffold-ZZEI-2026040-Phylloglossum_drummondii
DSAQESGLRLVHLLVACAESIQRNEFVAAEKIVTEIRIILETQSGPMKRVASQFMEALADSQDTLGNYGDSVSELLHFHFYDTCPFLKFAHFTANQAILEAFENFEQVHVIDFNLMHGLQWPALIQALSLRPGGPPFLRITGIGPPQPNGNDFLREIGLNLAQLAKSLNVEFDFRGVVASKLDDVKPWMLQISPGEAVAVNSILQFHRLLYTEHPAAAPPIMEVLQAVRSLNPKIVTVVEQEANHNSPIFLERFMEALHYYSTMFDSFEACSTDQQSLKLMLAETYLGREICNIIACEGLDRVERHETLNMWKVRMSNAGFQPLHLGSNAFKQARMLLTLFSGEGYIVEENSGCLTLGWQSRPLIAASAWQCC
>scaffold-ZZOL-2004306-Selaginella_stauntoniana
EAVYERKSRMIPVGAQPSVGGGDFQQPMMQWKEEESAMGMDELLSHAGYNVRASDLTHVAQRIEELDSLLGAAAPADLLAQDTVHYNPSDLVSWIEGMLDELVPQQPTATSSSDMESVVTTITHQQLDFGGIPPPPPPPFSSHQQQGYGAAFNPNVLYADQMDLSKNEVGVVASHSQIAASTTPRPASGSSSSTSPHGIPPHAAGGMTSAAAMPTIQESDELSGVRLVHLLLACANAVQRGDLAAAGDMVAQLRMLVAHPSSSSSAMARVATQFVEALSRRIQNSCYNGGGGVGGGGDRQYHHHQSQQQQQQRQQQFKEESSDPGNTNNGAMDEILHFHFYETCPYLKFAHFTANQAILEALEGHKSVHVVDLDLQYGLQWPALIQALALRPGGPPTLRLTGIGPPQPHRHDLLHEIGLKLAQLAESVNVDFAFHGVVAARLNDVQPWMLTVRRGEAVAVNSVFQMHKALVEEPSDGGNPAAGGNGGGGRRSSPIDEVLRLVRNLKPKIVTLVEQDADHNSPVFMERFMAALHYYSTMFDSLEACNLAPGSVEQMVAETYLGQEIGNIVACEGAARTERHETLTQWRIRMARSGFQPLYLGSNAFKQANMLLTLFSGDGYRVEEKDGCLTLGWHSRPLVAASAWECC
>scaffold-AWOI-2012959-Diphyscium_foliosum
MECQYYPSSSRYGASGGAIVDGQFRHVNLMQPSDLVQHLEQLQTVLGAVSTQEPSILANLKSDSSLQMNNRPSDLSGWIDCMIEELSSNTADPVATQQQRSPLTEDSLHNNDAEASSSRDSSLDTTGSPQLPTLRYQDSPALVSNFAAARYNGMQSNTNRPATSRSTPLFQPGLTTAETIQYSEGNIVRGRSSTGAVAQQQQASMGEEENSGVQLVHSLLACAESIQRGNLNLAGQTLQRIQLLPLPPGPMGKVATHFVEALARRIYGVTSASGNNTLNQTDSLSELLHFHFYETCPYLKFAHFTANQAILEAFEGQKQVHVIDFNLMHGLQWPALIQALALRPGGPPRLRLTGIGPPQPGGIDVLQEIGMKLAQLAESVKVEFEFRGVVAVKLDDVKPWMLQGRHGEAVAVNSVLQLHKLLYSDGRVPAIDEVLHSVRVLKPKIFTVVEHEANHNSPSFLGRFTEALHYYSTMFDSLEACNLPSESTEQALTEMYLGREIRNIVACEDVARVERHENLVQWRLRLLKAGYRPIQLGLNAFKQASMLLTMFSGEGYRVEEKMGCLTLGWHTRPLIAASAWQCA
>scaffold-CMEQ-2012900-Orthotrichum_lyellii
MAYQYYPGCSRHDATGGAIVDGQFRHSNSLQPSDVVQQLHSALGAAAQDPSIPAHYTSESVPQISSRSYNMTGWIDCMIEELSSNAAGPMTQPQRSSLSEDSLHNNDLEVTSSRDSSRETGSPQPPTLHYRETPTVGTSFTPSQYNGARGNANLPVTPAFQPGLTTSDTALFFGGHASTGVIAEQQQISMGDDETSGVQLVHSLLACAEAIQRGNIKLAEETLHRMQLLGLPPGPMGKVATHFIDALARRVYGNASSNCNNSNQSDSLSELLHFHFYETCPYLKFAHFTANQAILEAFAGHDQVHVIDFNLMHGLQWPALIQALALRPGGPPRLRLTGIGSPQPGGNDVLQEIGKKLRQLADTVKVEFEFRGVVAVKLDDIKPWMLQMRHGEAVAVNSVLQLHKLLFSDGPLRAIDEVLRSVQALKPKIFTVVEHEANHNNPSFLGRFTEALYYYSTMFDSLEASNLPSESNEQVLAKMYLGREIYNIVACEGAARTERHENLVQWRLRLLKAGFRPIQLGVNVFKQASMLLTMFSGEGYRIEERVGCLTLGWHTRPLIGASAWQCA
>scaffold-EEMJ-2040196-Thuidium_delicatulum
MAYQYYPGSSRHEATGGAIVDGQFRHSNFMQPSDVVQHLEQLHSVLGAAAHESGVPAHLSSEYGLQISNRSSNMTGWIDCMIEELSSNTAGPMAVTQQQRSSLSEDSLHNNDLEVTSSRDSSLETGSPQLPTLQYRDAPAVGTNFIAAQYDGARVNANRPITPPFQTGLTNTDTAPYGEGHASTGAVAEQQQILMGDDETSGVQLVHSLLACAEAIQRGNLKLAEQTLHRMQVLGLPPGPMGKVATHFIDALARRVYGAASSNGNNSNQSDSLSELLHFHFYETCPYLKFAHFTANQAILEAFAGHKQVHVIDFNLMHGLQWPALIQALALRPGGPPRLRLTGIGPPQPGGNDVLQEIGKKLRQLADTVKVEFEFRGVVAVKLDDIKPWMLQVRHGEAVAVNSVLQLHKLLFSDGPVRAIDEVLRSVRALKPKIFTIVEHEANHNNPSFLGRFTEALHYYSTMFDSLEASNFPSESNEQALAKLYLGREIYNIVACEDAARTERHENLVQWRLRLLKAGFRPIQLGVNALKQASMLLTMFSGEGYRIEERLDCLTLGWHARPLIAASAWQCA
>scaffold-FFPD-2009956-Ceratodon_purpureus
MAYQYYPGSSRHEATGGAIVDGQSRHANVLQSSDLAQHLEQFHSVMGAAAQEPGIPAHHTSESGLQISSRQSDMTGWIDCMIEELSSNSAGPMTAPPPQQQRNAFTKDSLPNNDPEVSSSRDSSLETGSPPLPTLHYRDTPAVGTNFAATQYNTNRPTAPGFQPGVTTMDTAQYTEGNALKGRISSGSVAEQQQQMPMGEDENSGIQLVHSLLACAEAIQRDNLNLAEETLRRIQLLRLPPGPMGKVASHFIDALTRRIYGAASSSGNSGSNQSDSLSELLHFHFYETCPYLKFAHFTANQAILEAAFAGHKQVHVIDFNLMHGLQWPALIQALALRSGGPPRLRLTGIGPPQPGGNDVLQEIGKKLRQLADTVKVDFEFRGVVAVKLDDIKPWMLQVRHGEAVAVNSVLQLHKLLFSNGPVRPIDEVLRAVRALKPRIFTIVEHEANHNNPSFLGRFTEALHYYSTMFDSLEACNLPSESNEQLLAEMYLGREIYNIVACENAARTERHENLVQWRLRLMKAGYRPIQLGLNAFKQASTLLTLFSGEGYRVEEKLGCLTLGWHTRPLIAASAWQC
>scaffold-HVBQ-2132333-Tetraphis_pellucida
MAYQHLNSSHEAGGAMVDGQYAHVGYLPPADLVHHLEQLHTALGVAQETNICAAHLSSDSFPANTNDLAGWIECMIEELSSNNNGSGADQQQSPLAEDSHCINNVESSSSHDSSLDTTGSPPQLTPFHYPNDTTALMSNLAGPHNDGNLLNASQPASSGAFQPTGAALYTGKAVPRESASMGEEENSGVHLVHSLLACAESIQRGDLNVAEETLHGIQLMGLPPGAMGKVAAHFVEALARRLYNVPSPDGTHGLNSTDSLSELLHFHFYETCPYLKFAHFTANQAILEAFEGQKQVHVVDFNLMHGLQWPALIQALALRPGGPPRFCLTGIGPPQPGGSDVLQEIGMKLAKLAESLNVEFDFRGVVALKLDDVKPWMLQMRHGEAVAVNSVLQLHRLLYSDGPVSAIDEVLQLVRSLNPKIFTIVEHEANHNSPSFLRRFTEALQYYSTMFDSLEACNLPPESSEQLLAEMYLGREICNIVACEDMARVERHENLKQWRLRMAKAGYRPLQLQASMLRTLFSGEGYQVEEKMGCLTLGWHTRPLIAASAWQCA
>scaffold-IGUH-2019270-Leucodon_julaceus
MAYQYYPGSSRHEATGGAIVDGQFRHSNFMQPSDVVQHLEQLHSVLGVAAHESGVPAHHTSEYGLQISNRSSNMTGWIDCMIEELSSNTAGPMAVTQQQRSSLSEDSLHNNDLEVTSSRDSSLETGSPQLPTLQYRDASAAGTNFIAAQYNGSRVNANRPITPAFQTGLTNTDTVPYGEDHASTGAVAEQQQIQMGDDETSGVQLVHSLLACAEAIQRGNLKLAEQTLHRMQVLGLPPGPMGKVATHFIDALVRRVYGAASSNGNNSNQSDSLSELLHFHFYETCPYLKFAHFTANQAILEAFAGHKQVHVIDFNLMHGLQWPALIQALALRPGGPPRLRLTGIGPPQPGGIDVLQEIGKKLRQLADTVKVEFEFRGVVAVKLDDIKPWMLQVRHGEAVAVNSVLQLHKLLFSDGPVRAIDEVLRSVRTLKPKIFTIVEHEANHNNPSFLGRFTEALHYYSTMFDSLEASNFPSESNEQVLAKLYLGREIYNIVACEDAARTERHENLVQWRLRLLKAGFRPIQLGLNALKQASMLLTMFSGEGYRIEERLDCLTLGWHARPLIAASAWQCA
>scaffold-JADL-2010326-Rhynchostegium_serrulatum
MAYQYYPGSSRHEATGGAIVDGQFRHSNFMQPSDVVQHLEQLHSVLGAAAHEPGVPAHHTSEYGLQISNRSSNMTGWIDCMIEELSSNTAGPMAVTQQQRSSLSEDSLHNNDLEVTSSRDSSLETGSPQLPTLQYRDAPAVGTNFIVAQYDGTRANANRPITPAFQTGLTSTDTVPYGGGHVSTGGVAEQQQILMGDDETSGVQLVHSLLACAEAIQRGNLRLAEQTLHRMQVLGLPPGPMGKVATHFIDALARRVYGAASSSGNNSNQSDSLSELLHFHFYETCPYLKFAHFTANQAILEAFAGHKQVHVIDFNLMHGLQWPALIQALALRPGGPPRLRLTGIGPPQPGGNDVQEIGKKLRQLADTVKVEFEFRGVVAEKLDDIKPWMLQVRHGEAVAVNSVLQLHKLLFSDGPVRAIDEVLRSVRALKPKIFTIVEHEANHNNPSFLGRFTEALHYYSTMFDSLEASNFPSDSNEQVLAKLYLGREIYNIVACEDAARTERHENLGQWRLRLLKAGFRPIQLGLNALKQASILLTMFSGEGYRIEERLDCLTLGWHARPLIAASAWQCA
>scaffold-KEFD-2007782-Encalypta_streptocarpa
MAYQYHPGNSRHDATGGTLVDGQLRHVSFMQPSDLVQHLEQLHSVLGAASQDSASIPAHDTTDSGPQTNINRPTDLAGWIDCMIEELSSNTAGPMAAQQQRSPLTEDSLRKNDLEATSSRDSSLDTNSSQLPTLNYQDTPAVRTNFAAAAPCAGASQVHSSRPTGAIVQQQQLQMGEDENNGVQLVHSLLACAESIQRGNLILAEETLHRIQMLALPPGPMGKVATHFIDALNRRIYGGASFSGNNVCSNQSDSLSELLHFHFYETCPYLKFAHFTANQAILEAFAGHRQVHVIDFNLMHGLQWPALIQALALRPGGPPRLRLTGVGPPQPGGNDVLQEIGSKLRQLADTVKVEFEFRGVIAVKLDDIKPWMLHVRHGEAVAVNSVLQLHKLLYHAGSVPPIEEVLRSVRELKPKIFTIVEHEANHNNPSFLGRFTEALHYYSTMFDSLEACNLPSESSEQVLAEMYLGREIYNIVACEDAARIERHENLVQWRLRLLKAGYRPIQLGLNAFKQASMLLRMFSGEGYRVEEKLGCLTLGWHTRPLIAASAWQCA
>scaffold-KEFD-2007783-Encalypta_streptocarpa
MAYQYHPGNSRHDATGGTLVDGQLRHVSFMQPSDLVQHLEQLHSVLGAASQDSASIPAHDTTDSGPQTNINRPTDLAGWIDCMIEELSSNTAGPMAAQQQRSPLTEDSLRKNDLEATSSRDSSLDTNSSQLPTLNYQDTPAVRTNFAAAAPCAGASQVHSSRPTGAIVQQQQLQMGEDENNGVQLVHSLLACAESIQRGNLILAEETLHRIQMLALPPGPMGKVATHFIDALNRRIYGGASFSGNNVCSNQSDSLSELLHFHFYETCPYLKFAHFTANQAILEAFAGHRQVHVIDFNLMHGLQWPALIQALALRPGGPPRLRLTGVGPPQPGGNDVLQEIGSKLRQLADTVKVEFEFRGVIAVKLDDIKPWMLHVRHGEAVAVNSVLQLHKLLYHAGSVPPIEEVLRSVRELKPKIFTIVEHEANHNNPSFLGRFTEALHYYSTMFDSLEACNLPSESSEQVLAEMYLGREIYNIVACEDAARIERHENLVQWRLRLLKAGYRPIQLGLNAFKQASMLLRMFSGEGYRVEEKLGCLTLGWHTRPLIAASAWQCA
>scaffold-QKQO-2050908-Pseudotaxiphyllum_elegans
MAYQYYPGSSRHEATGGALVDGQFRYSNFKQPSDVVQHLEQLHSVLGAAAHESGVPAHHTSEYGLQISNRSSNMTGWIDCMIEELSSNTAGPMAVTQQQRSSLSEDSLHNNDLEATSSRDSSLETGSPQLPTLQYRDAPAGGTNFIAAQYNGARVNANRPITPEFQTGLTNTDTVSYGGGHASPGAVAEQQQIPMGDDETSGVQLVHSLLACAEAIQRGNLKLAEQTLHRMQVLGLPPGPMGKVATHFIDALARRVYGAASSNGNNSNQSDSLSELLHFHFYETCPYLKFAHFTANQAILEAFAGHKQVHVIDFNLMHGLQWPALIQALALRPGGPPRLRLTGIGPPQPGGNDVLQEIGKKLSQLADTVKVQFEFRGVVAVKLDDIKPWMLQVRHGEAVAVNSVLQLHKLLFSDGPVRAIDEVLRSVRALKPKIFTIVEHEANHNNPSFLGRFTEALHYYSTMFDSLEASNFPSESNEQVLAKLYLGREIYNIVACEDAARTERHENLVQWRLRLLKAGFRPIQLGLNALKQASMLLTMFSGEGYRIEERLDCLTLGWHARPLIAASAWQCA
>scaffold-QMWB-2059855-Anomodon_attenuatus
DETSGVQLVHSLLACAEAIERGNFKLAEQTLHRMQVLGLPPGPMGKVATHFIDALTRRVYGAASNGNNSNQSDSLSELLHFHFYETCPYLKFAHFTANQAILEAFAGHKQVHVIDFNLMHGLQWPALIQALALRPGGPPRLRLTGIGPPQPGGNDVLQEIGKKLRQLADTVKVEFEFRGVVAVKLDDIKPWMLQVRHGEAVAVNSVLQLHKLLFSVGPVRAIDEVLRSVRALKPKIFTIVEHEANHNNPSFLGRFTEALHYYSTMFDSLEASNFPSESNEQVLAKLYLGREIYNIVACEDAARTERHENLAQWRSRLLKAGFRPIQLGLNALKQASMLLNMFSGEGYRIEERLDCLTLGWHARPLIAASAWQCA
>scaffold-SKQD-2010250-Takakia_lepidozioides
AHHSSDAVHYNPSDLAGWIECMIDELTTHAGGQHQNPATDQLPTPTSTYQGTFMDDFTGLPYTTPRSDSHPSALVYHPSISSSEPPRPLEAAGGSKAVSAAEHAGEQESSGVRLVHLLLACAEAVQRGDHAMAEDTVRRIQLLASPQGGPMGKVAAHFVEALARRIYGVASQDSSISMNQTDSLSELLHFHFYETCPYLKFAHFTANQAILEAFEGEKQVHVIDFNLMHGLQWPALIQALALRPGGPPLLRLTGIGPPQPGGNDVLQEIGMKLAQLAESVNVEFNFRGVVALKLDDVKPWMLQVRQGEAVAVNSVLQLHRLLYSDGPMPAIDEVLQSVRSLNPKILTIVEHEANHNTPVFLDRFMEALHYYSTMFDSLEACNLPPQSSEQMLAEMYLGKEICNIVACEGVERVERHETLAQWRQRMVKAGFQPLNLGLNAFKQASMLLTLFSGEGYRVEENSGCLTLGWHSRPLIAASAWKC
>scaffold-UHLI-2020348-Sphagnum_recurvum
MAQRLEQLETVLTAAAAQEASIAHSSSDGSMALNSSDLSGWIEGMIEELTAANNVPAQRSSPFTADSPYNNNTVEGSSTSLDSSLDTDSPSQVAPLHYQGTLLDNGFSSTGLPCATTSYPASSKSCSMLLHQQSTDSSSETHVLPMMESRNHQRPQVNEDEQEDNGVQLVHSLLACAEAVQHGDLVRAEETVRHIQLLASPPGPMGKVAAHFIEALTRRIYGGTSSSQDSSSCDVVGYESNNYLSELLHFQYYETCPYLKFAHFTSNQAILEAFEGEKRVHVIDFNLMHGLQWPALIQALALRPGGPPSLRLTGIGPPQAGGNNGLQEIGMKLAQLAASVNIEFDFRGVVALKLNEVKPWMLQVLPGEVVAVNSVLQLHRFLNSDGGPVLAIDEVLHSILGLKPKIVTVVEHEANHNVSRFLDRFTEALHYYSTMFDSLEACNLQPQSSEQLLAEMYLGQEICNIIACEGVARVERHENLEQWRQRIAKAGFRPLQLGSTALKQAKLLLSLFPGDGYRVEENNGCLTLGWHTRPLIAFSAWQCA
>scaffold-VBMM-2002567-Claopodium_rostratum
MAYQYYPGSSRHEATGGALVDGQFRHSNFMQPSDVVQHLEQLHSVLGAAAHEPGVPAHHTSEYGLQISNRSSNMTGWIDCMIEELSSNTAGPMAVTQQQRSSLSEDSLHNNDLEVTSSRDSSLETGSPQLPTLQYRDAPAVETNFIAAQYDGARVNANRPITPAFQTGMTNTDTVPYGGGHASTGGVAEQQHILMGDDEGVQLVHSLLACAEAIQRGNLKLAEQTLHRMQVLGLPPGPMGKVATHFIDALARRVYGTASSSGNNSNQSDSLSELLHFHFYETCPYLKFAHFTANQAILEAFAGHKQVHVIDFNLMHGLQWPALIQALALRPGGPPRLRLTGIGPPQPGGNDVLQEIGKKLHQLADTVKVEFEFRGVVAAKLDDIKPWMLQVRHGEAVAVNSVLQLHKLLFSDGPVRAIDEVLRSVRALKPKIFTIVEHEANHNNPSFLGRFTEALHYYSTMFDSLEASNFPSESNEQVLAKLYLGREIYNIVACEDAARTERHENLVQWRLRLLKAGFRPIQLGLNALKQASILLTMFSGEGYRIEERLDCLTLGWHARPLIAASAWQCA
>scaffold-VBMM-2002568-Claopodium_rostratum
MAYQYYPGSSRHEATGGALVDGQFRHSNFMQPSDVVQHLEQLHSVLGAAAHEPGVPAHHTSEYGLQISNRSSNMTGWIDCMIEELSSNTAGPMAVTQQQRSSLSEDSLHNNDLEVTSSRDSSLETGSPQLPTLQYRDAPAVETNFIAAQYDGARVNANRPITPAFQTGMTNTDTVPYGGGHASTGGVAEQQHILMGDDEGVQLVHSLLACAEAIQRGNLKLAEQTLHRMQVLGLPPGPMGKVATHFIDALARRVYGTASSSGNNSNQSDSLSELLHFHFYETCPYLKFAHFTANQAILEAFAGHKQVHVIDFNLMHGLQWPALIQALALRPGGPPRLRLTGIGPPQPGGNDVLQEIGKKLHQLADTVKVEFEFRGVVAAKLDDIKPWMLQVRHGEAVAVNSVLQLHKLLFSDGPVRAIDEVLRSVRALKPKIFTIVEHEANHNNPSFLGRFTEALHYYSTMFDSLEASNFPSESNEQVLAKLYLGREIYNIVACEDAARTERHENLVQWRLRLLKAGFRPIQLGLNALKQASILLTMFSGEGYRIEERLDCLTLGWHARPLIAASAWQCA
>scaffold-WNGH-2089919-Aulacomnium_heterostichum
MAYQYYPGSSRHEATGGAIVDGQFRHSNFMQPSDVVQHLEQLHSVLGAAAQEPGIPAHHTSESGPQISNRSSNMTGWIDCMIEELSSNTAGPMAVTQQQRSSLSEDSLHNNDLEVTSSRDSSLETGSPRLPTLQYRDTPAVGTSFTAARYNGAQVNANRPITPAFQSGLTNSDTAPYVGGHACTVEVAEQQQIPMGDDETSGVQLVHSLLACAEAIQRGNLKVAEQTLHRMQLLGLPPGPMGKVATHFIDALARRVYGAASSNGNNCNQSDSLSELLHFHFYETCPYLKFAHFTANQAILEAFAGHKQVHVIDFNLMHGLQWPALIQALALRPGGPPRLRLTGIGPPQPGGNDVLQEIGKKLRQLADTVKVEFEFRGVCAVKLDDIKPWMLQVRHGEAVAVNSVLQLHKLLFSDGPVRAIDEVLRSVRALKPKIFTIVEHEANHNNPSFLGRFTEALHYYSTMFDSLEASNLPSESNEQVLAKMYLGREIYNIVACEDAARTERHENLVQWRLRLLKAGFRPIQLGLNVFKQASMLLTMFSGEGYRIEERMGCLTLGWHARPLIAASGWQCA
>scaffold-YWNF-2011643-Hedwigia_ciliata
MAYQYYPGSSRHEATGGAIVDGQFRHSNFMQPSDVVQHLEQLHSVLGTAAQDPGIPVHHTSEAGPQISNRSSNMTGWIDCMIEELSSNTAGPMAVAQQQRSSLSEDSLHNNDLEVTSSRDSSLETGSPQLLTLQYRDTPAVGTNFAAAQYNGAQVNANRPITPAFQPGLTTTNAPPYVGGQTSAGAVAEQQQIPMGDDETSGVQLVHSLLACAEAIQRGNLKLAEETLHRMQLLGLPPGPMGKVATHFIDALARRVYGVASSSNGHNSSSQSDSLAELLHFHFYETCPYLKFAHFTANQAILEAFAGHKQVHVIDFNLMHGLQWPALIQALALRPGGPPRLRLTGIGPPQAGGNDVLQEIGKKLRQLADTVKVEFEFRGVVAVKLDDIKPWMLQGRHGEAVAVNSVLQLHKLLYSDGPVRAIDEVLRSVRALKPKIFTIVEHEANHNNPSFLGRFTEALHYYSTMFDSLEASNLPSESNEQVLAKMYLGREIYNIVACEDAARTERHENLVQWRLRLFKAGFRPIQLGLNVFKQASMLLTMFSGEGYRVEERLGCLTLGWHTRPLIAASAWQCA
>scaffold-ZACW-2015435-Leucodon_brachypus
MAYQYYPGSSRHEATGGAIVDGQFRHSNFMQPSDVVQHLEQLHSVLGVAAHESGVPAHHTSEYGLQISNRSSNMTGWIDCMIEELSSNTAGPMAVTQQQRSSLSEDSLHNNDLEVTSSRDSSLETGSPQLPTLQYRDASAAGTNFIAAQYNGSRVNANRPITPAFQTGLTNTDTVPYGEDHASTGAVAEQQQILMGDDETSGVQLVHSLLACAEAIQRGNLKLAEQTLHRMQVLGLPPGPMGKVATHFIDALVRRVYGAASSNGNNSNQSDSLSELLHFHFYETCPYLKFAHFTANQAILEAFAGHKQVHVIDFNLMHGLQWPALIQALALRPGGPPRLRLTGIGPPQPGGIDVLQEIGKKLRQLADTVKVEFEFRGVVAVKLDDIKPWMLQVRHGEAVAVNSVLQLHKLLFSDGPVRAIDEVLRSVRTLKPKIFTIVEHEANHNNPSFLGRFTEALHYYSTMFDSLEASNFPSESNEQVLAKLYLGREIYNIVACEDAARTERHENLVQWRLRLLKAGFRPIQLGLNALKQASMLLTMFSGEGYRIEERLDCLTLGWHARPLIAASAWQCA
>scaffold-ZQRI-2015780-Timmia_austriaca
MAYQYYPGNSRREATGGAIVDGQFRHVNFMQPSDLVQHLEQLHGVLGAAAQETGIPAHHTSNSVPQISNRPGNDLAGWIDCMIEELSSNTAGPMAAPQQQRSSLTEDSLHNNDLEVSSSRDSSLETGSPQLPTLLYRDTPAVGTNFATAQYSGAQVNANGPTTPVFQPSLTTIDTAQYANGGNVLRGRNSTGAVAEQQQLSMGEDENSGVQLVHSLLGCAEAIQRGNLNLAEQTLHRIQLLGLPPGPMGKVATHFIDALARRVYGVASSCGNNSSNHSDSLSELLHFHFYETCPYLKFAHFTANQAILEAFAGQKQVHVIDFNLMHGLQWPALIQALALRSGGPPRLRLTGIGPPQPGGNDVLQEIGKKLRQLADTVKVEFEFRGVVAVKLDDIKPWMLQVRHGEAVAVNSVLQLHKLLYSAGPVRAIDEVLRSVRALKPKIFTIVEHEANHNNPSFLGRFTEALHYYSTMFDSLEACNLPSESNEQVLAEMYLGREIYNIVACEDAARVERHENLLQWRQRLLKAGYRPIQLGLNAFKQASMLLTMFSGEGYRVEEKLGCLTLGWHTRPLIAASAWQCA
