# Supplementary material for: Water‐related innovations in land plants evolved by different patterns of gene cooption and novelty
Source: New Phytol. 2022 Feb 8;235(2):732–42. doi: 10.1111/nph.17981 (PMC9303528; doi:10.1111/nph.17981)
Supplement: Supplementary file 3 — Dataset S3 Fasta alignments and phylogenetic trees. [file NPH-235-732-s005.zip › Supplementary_Data_3_fasta_alignments_trees/Roots/Primary_roots/RGA_Q9SLH3_1_1kp.fasta.aln.trimmed]

>Sorangium_cellulosum_WP_104983262.1_GRAS-like_transcription_factor
PSSGTRQTHTLLAAGEAIDAGDCGRARSLVEGILRAEPDGDASERISGVFGRALLARLDG
DRSGLRSAGPRDMLFQLLVHATPLIRFGYLSANAAIVEAFQDADELHLIDIGVGGGTQWP
FLLHRLAARPGGPPRVRLTGIDLPCQRLRWAGAFIGGWAERLKVPFEFHG-VASSVERVD
WSRIASRSSAPIAVNAAFALHHVPDATANRDAILTKIRALSPRVLTLIEPDVEHNALQFL
PRLSEAIGHYYAVFQALEALLPPHIAARETIEQVFFGQEVMNVVVGEGAARVERHERRGA
WQRRLRMNGFEPLRMAPESLVRGALRLS----QGFDVRGDEPALLLMRNGISLVAASAWR
>Arabidopsis_thaliana_Q9LQT8_DELLA_protein_GAI
QENGVRLVHALLACAEAVQKENLTVAEALVKQIGFLAVSIGAMRKVATYFAEALARRIYR
LSPSPIDHSLSDTLQMHFYETCPYLKFAHFTANQAILEAFQGKKRVHVIDFSMSQGLQWP
ALMQALALRPGGPPVFRLTGIGPPADYLHEVGCKLAHLAEAIHVEFEYRGFVANTLADLD
ASMLELRPSESVAVNSVFELHKLLG-PGAIDKVLGVVNQIKPEIFTVVEQESNHNSPIFL
DRFTESLHYYSTLFDSLEGV---PSGQDKVMSEVYLGKQICNVVACDGPDRVERHETLSQ
WRNRFGSAGFAAAHIGSNAFKQASMLLALFNGEGYRVEESDGCLMLGWHTRPLIATSAWK
>Arabidopsis_thaliana_Q9SLH3_DELLA_protein_RGA
QENGVRLVHALMACAEAIQQNNLTLAEALVKQIGCLAVSAGAMRKVATYFAEALARRIYR
LSPPQIDHCLSDTLQMHFYETCPYLKFAHFTANQAILEAFEGKKRVHVIDFSMNQGLQWP
ALMQALALREGGPPTFRLTGIGPPADHLHEVGCKLAQLAEAIHVEFEYRGFVANSLADLD
ASMLELRPSEAVAVNSVFELHKLLG-PGGIEKVLGVVKQIKPVIFTVVEQESNHNGPVFL
DRFTESLHYYSTLFDSLEGV---PNSQDKVMSEVYLGKQICNLVACEGPDRVERHETLSQ
WGNRFGSSGLAPAHLGSNAFKQASMLLSVFNGQGYRVEESNGCLMLGWHTRPLITTSAWK
>Arabidopsis_thaliana_Q9LF53_DELLA_protein_RGL3
EETGVRLVQALVACAEAVQLENLSLADALVKRVGLLAASAGAMGKVATYFAEALARRIYR
IHPSAIDPSFEEILQMNFYDSCPYLKFAHFTANQAILEAVTTSRVVHVIDLGLNQGMQWP
ALMQALALRPGGPPSFRLTGVGNPSEGIQELGWKLAQLAQAIGVEFKFNGLTTERLSDLE
PDMFETRTEETLVVNSVFELHPVL--PGSIEKLLATVKAVKPGLVTVVEQEANHNGDVFL
DRFNEALHYYSSLFDSLEDGVVIP-SQDRVMSEVYLGRQILNLVATEGSDRIERHETLAQ
WRKRMGSAGFDPVNLGSDAFKQASLLLALSGGDGYRVEENDGSLMLAWQTKPLIAASAWK
>Arabidopsis_thaliana_Q9C8Y3_DELLA_protein_RGL1
QETGVRLVHALLACAEAVQQNNLKLADALVKHVGLLASSAGAMRKVATYFAEGLARRIYR
IYPRVALSSFSDTLQIHFYESCPYLKFAHFTANQAILEVFATAEKVHVIDLGLNHGLQWP
ALIQALALRPNGPPDFRLTGIGYSL--IQEVGWKLGQLASTIGVNFEFKSIALNNLSDLK
PEMLDIRPGESVAVNSVFELHRLL--PGSIDKFLSTIKSIRPDIMTVVEQEANHNGTVFL
DRFTESLHYYSSLFDSLEG----PPSQDRVMSELFLGRQILNLVACEGEDRVERHETLNQ
WRNRFGLGGFKPVSIGSNAYKQASMLLALYAGDGYNVEENEGCLLLGWQTRPLIATSAWR
>Arabidopsis_thaliana_Q8GXW1_DELLA_protein_RGL2
QETGVRLVHALVACAEAIHQENLNLADALVKRVGTLAGSAGAMGKVATYFAQALARRIYR
DYTAAVNPSFEEVLEMHFYESCPYLKFAHFTANQAILEAVTTARRVHVIDLGLNQGMQWP
ALMQALALRPGGPPSFRLTGIGPPQDSLQQLGWKLAQFAQNMGVEFEFKGLAAESLSDLE
PEMFETRPEETLVVNSVFELHRLLA-SGSIEKLLNTVKAIKPSIVTVVEQEANHNGIVFL
DRFNEALHYYSSLFDSLEDSYSLP-SQDRVMSEVYLGRQILNVVAAEGSDRVERHETAAQ
WRIRMKSAGFDPIHLGSSAFKQASMLLSLYAGDGYRVEENDGCLMIGWQTRPLITTSAWK
>Amborella_trichopoda_W1NG33
QETGIRLVHTLMACAEAVQQENMNAAEALVKQIGMLAVSAGAMRKVATFFAEALARRIFR
FHPQ--VDLFSDILQMHFYETCPYLKFAHFTANQAILEAFAGKKRVHVIDFSMKQGMQWP
ALMQALALRPGGPPAFRLTGIGPPQDPLQQVGWKLAQLAETIHVEFEYRGFVARSLADLE
AYMLDVRPSEVVAVNSIFELHNLLA-PSALDKVLASVRALRPKIVTIVEQEANHNGPVFM
DRFTEALHYYSTLFDSLEGCGLPPGSNDQVMSEVYLGRQICNIVACEGADRVERHETLTQ
WRARMGAAGFAPVHLGSNAFRQASMLLTLFSGDGYKVEENNGCLMLAWHTRPLIATSAWQ
>Amborella_trichopoda_W1NQJ9
EDSGIRLIHLLMSCAGSVERGEREIALKLVQEMRLLLCRTGVIGKVAVFFVDALFWRLSG
HPS-RVDSGESEFLYHHFYEGCPYLKFAHFTCNQAILEAFDGCDEVHVIDFNLIHGLQWP
ALIQALALRPGGPPFLRLTGIGPPSDTIREVGIRLAELARSVNVRFAFRGVATQRLEDLK
PWMIHVRSTETVAVNSVFVLHRLLYTTQPIKPVLNWVRELGPKILTVVEQEASHNGLGFV
DRFTEALHYYSAMFDSMEGSN----RNNQAFAELYLEREIKNIVCCEGSERVERHEPLTR
WRGRFDKQ-------DSNRLDSVRMRLDVCCK-----------MDLGWRR----GMDA--
>Amborella_trichopoda_W1PGQ3
HDSGLQLVHLLLACAEAVAKEDYPAAHRCLLHLSRAASPGDSMQRVASYFADALSARLSP
PPSP----HPAELLYQILYQACPYIKFAHFTANHAIFEAFASETRVHVIDLDILQGYQWP
AFLQALAGRPGGPPALRLTG----------------------------------------
------------------KVHKTLRQ----------------------------------
--------------------------------------------------QFSRQ-----
------------------------------------------------------------
>Amborella_trichopoda_W1PKY4
VDSGIRLVHILMACAEAVQQENMSAAEALVKQIRMLAVSTGALRKVATFFAEALARRIFR
FHPQ-GGDSFSNILQMHFYMTCPHLKIAHFTANQAIR-PLQGRRECML------------
----------------------------------------SISV----------------
------------------------------------------------------------
------------------------------------------------------------
------------------------------------------------------------
>Amborella_trichopoda_W1PJ75
------------------------------------------------------------
--------------------------------------------------------MQWP
ALMQALALRPGGPPAFRLTGIGPPQDHLQQVSWKLGQLADTLRLEFESRGFVARSLADLE
ANMLDVTPSEVVAVNSIFELHKLLA-TGALDKVLARVRALQPQIVTIVEQDANHNRLVFV
DRFAEALHYYSSLFDSLERCGLPPGSRDQVMSEVYLGRQIFDIVACEGADRVERHEPLTQ
WTARMGS------RVRARAPRLERV-----------------------------------
>Brachypodium_distachyon_I1GP39
QEAGIRLVHALLACAEAVQQENLSAAEALVKQIPLLAASGGAMRKVAAYFGEALARRVFR
FRPPLLDAAFADLLHAHFYESCPYLKFAHFTANQAILEAFAGCRRVHVVDFGIKQGMQWP
ALLQALALRPGGPPSFRLTGVGPPQDALQQVGWKLAQFAHTIRVDFQYRGLVAATLADLE
PFMLQNEEPEVIAVNSVFEMHRLLS-PGALEKVLGTVRAVRPRIVTVVEQEANHNSGSFL
DRFTESLHYYSTMFDSLEGAGSGAGATDQVMSEVYLGRQICNVVACEGPERTERHETLGQ
WRGRLGQAGFETVHLGSNAYKQASTLLALFAGDGYKVEEKDGCLTLGWHTRPLIATSAWR
>Brachypodium_distachyon_I1HPW5
EVAGIRLVHLLMSCAGAVEAGDHEAAAALLADANASAVSSSGIGRVAVHFTDALSRRLFL
SPPAAAADPEHAFLYHHFYEACPYLKFAHFTANQAILEAFHGCDSVHVVDFSLMQGLQWP
ALIQALALRPGGPPFLRITGIGPPSDELRDVGLRLAELARSVRVRFSFRGVAANTLDEVH
PWMLQIAPGEAVAVNSVLQLHRLLASQAPIDAVLDCVASLRPKIFTVVEQEADHNKPGFL
DRFTEALFYYSAVFDSLDATSAGA-SSNAAMAEAYLQREICDIVCHEGAARTERHEPLSR
WRDRLGRAGLRAVPLGPGALRQARMLVGLFSGEGHSVEEAEGCLTLGWHGRTLFSASAWR
>Brachypodium_distachyon_I1H0J3
EHAAIRLVHILVTCAAAIQAGDYGVAVNNLAEAHTLLATSSGIGRVTSHFATALAYRLFS
ASPHPSPNNQAGEQYRQFYDMVPHLKFAHFAANQAILEAFQGHDQVHIIDLAIMRGLQWL
PLIQAFSLQSGGPPSIRITGVGPTPDDIQEVGLLLTEHARVLNVPFSFHSVTCDSLEGLK
PWMFHLIHSEAVAINSIFQLHRLLGDPPPIDTVLGWITAMRPKVFTIVEQEADHNKPELV
ERFTNALFYYGVAFDSMEAIVPRSQGTAGLAAEAHLQREIFDIVCNEGSGRVERHETLQC
WRGRLRRAGLAQVPLGPNNLRHASMLLRIFSGAGYHVMERGDGLMLAWHGNPLFSVSVWH
>Brachypodium_distachyon_I1GVY5
ERAAIRLVHMLVTCAAAIQAGDYGAAATYLIEARTILVNSSGIGRVTIHFATALAHRLNS
ASPNPSANNHASEQYRQFYDQVPHLKFAHFTANQAFLEAFRGHDRVHIIDLAIMCGLQWL
SLIKAFSIWPGGPPSIRITGVGPTHDELREVGLMLTEHARVLNVPFSFHIVTGDNLEGLK
PWMFHLVQGEAIAVNSICQLHRLLVDPPPIDTVLGWITSMRPKVFTVVEQEADHNKPTLV
ERFTNALFYYGAMFDSMEAVATRSRGAAERGAEVHLKREIFNIVCNEGSSRVERHETLPR
WRARLRRAGLAQVPLRPNNLRHASMLLHDLSGDGYHVMERGDGLMLAWHNNPLFSVSVWH
>Ginkgo_biloba_Gb_13966
QESGVILVHTLMGCAEAVHQNNIPMAGKMVKQIRILASTGGAMGKVATYFAEALARRIYG
FLPQNQNDPLSDILQFHFYETCPYLKFAHFTANQAILEAFSGHKKVHVIDFNLKQGMQWP
ALIQALALRSGGPPAFKLTGIGPRQDALNEVGLKLAHLAESINVEFSFRGYVVSNLSELK
SWMLDLAPGEAVAVNSIFQLHRLLYDSSAIDEVLASVRSLNPTIVTMVEQEADHNRPIFL
ERFTEALHYYSTMFDSLEACRLPPQSEDQVMSEIYLGREICNIVACEGSERVERHETLMQ
WRVRMYNAGFQAMHLGSNAFKQASMLLTLFPGEGYKVEENNGCLTLGWHSRPLIAASAWQ
>Ginkgo_biloba_Gb_28283
------------------------------------------------------------
------------------------------------------------------------
------------------------------------------------------------
------------------------------------------------------------
---MEALHYYSTMFDSLEACNLPPQSTEKLLAEMYIQKEICNIVACEGPYRVERHEPLSQ
WRIRLASAGFKPLHLGSNAFKQASMLLTLFSGEGYTVEENNGSLTLGWHSRPLIAASAWQ
>Ginkgo_biloba_Gb_32252
QDSGVRLVHTLMGCAEAVHQQNLAMADEMVKQIRMLASSGGAMGKVATYFAEALARRIYG
FSPQLKNDSLSELLHIHFYETCPYLKFAHFTANQAILEAFEGHKRVHVIDFNLKQGVQWP
ALIQALALRPGGPPALRLTGIGPPHDVLHEVGLKLAQLAESINVEFDFRGYMTSKLSDVK
PWMLDVKPGEAVAVNSVFQLHRLLYSPAPVDEVLASIRSLNPKIVTMVEQEANHNNPSFM
ERFTEALHYFSTMFDSLEACRLPHHSTEQLMSEMYLGRQICNIVACEGLERVERHETLIQ
WRVRMCHAGFRPLHLGSNAFKQASMLLTLFSGEGYRVEENNGCLTLGWHSRPLISVSAWQ
>Ginkgo_biloba_Gb_34637
QESGIRLVHLLMGCAEAIQRNELKAASEIVREIGIMVRTSGAMGKVASHFVEALARRIYG
LNSPNQADAQSEILYHHFYEACPYLKFAHFTANQAILEAFEGHERVHVIDFNLMHGLQWP
ALIQALALRPGGPPSLRLTGIGPRQDVLQEIGMKLAQLADSVNVEFDFRGVMADKLDDVK
PWMLQVRPGEIIAVNSILQLHRLLYCSYPIDVVLKSVRSLRPKIITIVEHEANHSAPVFL
DRFMEALHYYSTMFDSLEACNLPPQSTEKLLAEMYIQKEICNIVACEGPYRVERHEPLSQ
WRIRLASAGFKPLHLGSNAFKQASMLLTLFSGEGYTVEENNGSLTLGWHSRPLIAASAWQ
>Marchantia_polymorpha_A0A068PER5_GAI1-like_E3_ubiquitin_ligase_protein_DELLA
EESGVRLVHLLLACAEAVQRSDVRMAEDTVRRIQMLATPRGPMGKVAAHFVEALARRIFG
ISAEPTSDPLTELLHFQFYETCPYLKFAHFTANQAILEAVQNHKRIHVIDCNLMHGLQWP
ALIQALALRPGGPPILRLTGIGPPHDVLQEIGMKLAQLADLVSVQFEFRGVYAQKLDDVK
PYMLHVRQGEAVAVNAVMQLHRLLHNVPAVHEVLQSMRSLNPKIVTLVEHEANHNSPVFL
DRFMEALHYYSTMFDSLEACSSSSQSSEQLLAEMYVGREICNIVACEGFDRVERHENLVQ
WRRRMTDAGFQLRHLGSNAFKQASMLLTLFPGDGYRVEENNGCLTLGWHSRPLIAASAWH
>Marchantia_polymorpha_A0A176WBS7
EESGVRLVHLLLACAEAVQRSDVRMAEDTVRRIQMLATPRGPMGKVAAHFVEALARRIFG
ISAEPTSDPLTELLHFQFYETCPYLKFAHFTANQAILEAVQNHKRIHVIDCNLMHGLQWP
ALIQALALRPGGPPILRLTGIGPPHDVLQEIGMKLAQLADLVSVQFEFRGVYAQKLDDVK
PYMLHVRQGEAVAVNAVMQLHRLLHNVPAVHEVLQSMRSLNPKIVTLVEHEANHNSPVFL
DRFMEALHYYSTMFDSLEACSSSSQSSEQLLAEMYVGREICNIVACEGFDRVERHENLVQ
WRRRMTDAGFQLRHLGSNAFKQASMLLTLFPGDGFCTCSHRTCLKEGFRNK----AEAVV
>Marchantia_polymorpha_A0A176WMQ0
EDSGLRLVHLLMACAKAIQAGDRHSAEATVRKIKSMAPQAGPMIKVAAHFAEALTRRIYG
VSPQMKADFE------NFYDLSPYLRFAHFSTNQAILEAFTGANHVHVIDFHLNYGLQWP
CLMQALAMRPGGPPTLKLTGIGPPEDSLQDIGRSLATMAGELNVQ---------------
-------PGEVVAVNSIFQLHKLLHAEAGLDEVLRAVKSLNPKVVTIAEQEANHNIHNFL
DRFVEALHFYSSMFDSLEASKRPTDSSDPRTAERYLGREICNIVACEGAKRVERHENLEM
WKLRLRNAGYQQLRMPSTAYNTASLLLNLYSGQGYRVEDNCGCITLCWDGKPLLTASAWQ
>Oryza_sativa_indica_Q2TN88_DELLA_protein_SLR1
QEAGIRLVHALLACAEAVQQENFAAAEALVKQIPTLAASGGAMRKVAAYFGEALARRVYR
FRPALLDAAFADLLHAHFYESCPYLKFAHFTANQAILEAFAGCRRVHVVDFGIKQGMQWP
ALLQALALRPGGPPSFRLTGVGPPQDALQQVGWKLAQFAHTIRVDFQYRGLVAATLADLE
PFMLQNEEPEVIAVNSVFELHRLLA-PGALEKVLGTVHAVRPRIVTVVEQEANHNSGSFL
DRFTESLHYYSTMFDSLEGGSSGGGGTDQVMSEVYLGRQICNVVACEGAERTERHETLGQ
WRNRLGRAGFEPVHLGSNAYKQASTLLALFAGDGYRVEEKEGCLTLGWHTRPLIATSAWR
>Oryza_sativa_indica_A2Y7S0
EKMALRSVNLMVTCAGAIQAGDYAAAAGSLSDAREIFAKRTGIGRVLTHFADALAERLFP
AFPQPPPRGEQRELFRGFYEAGPYLKFAHLAANQAILEAFEGCNSVHVIDFALTDGIQWP
SLIQALAVRPGGPPFLRITGIGPHADELRDVGLRLAEFARSCSVPFAFRGIAADQLDGLR
PWMFQVAPGEAVAINSVLQLHRLLVDPAPIDGVLDWVASMNPRVFTVVEQEADHNKSSLL
ERFTNSLFYYASMFDSLEAISRHGGGAGNPLAEAYLQGEIADIVSREGSSRVERHEQMPR
WVERLRRGGMTQLPLGATSLWQAAMQLREFSGAGFGVQENGGFLTLTWHSQRLYSASAWR
>Oryza_sativa_indica_B8A6W0
EVAGIRLVHLLMSCAGAIEAGDHALASAQLADSHAAAVSASGIGRVAVHFTTALSRRLFP
SPVAPTTDAEHAFLYHHFYEACPYLKFAHFTANQAILEAFHGCDHVHVIDFSLMQGLQWP
ALIQALALRPGGPPFLRITGIGPPSDELRDVGLRLADLARSVRVRFSFRGVAANSLDEVR
PWMLQIAPGEAVAFNSVLQLHRLLGDQAPIDAVLDCVASVRPKIFTVIEQEADHNKTGFL
DRFTEALFYYSAVFDSLDAASASG-GAGNAMAEAYLQREICDIVCGEGAARRERHEPLSR
WRDRLTRAGLSAVPLGSNALRQARMLVGLFSGEGHSVEEADGCLTLGWHGRPLFSASAWE
>Oryza_sativa_indica_B8BKN5
QDSGLQLVHLLLACADLVSKGDHPAALRHLHLLRRVASPGDSMQR---------------
----------------------------------AIFEAFHGEDRVHVVDLDILQGYQWP
AFLQALAARPGGPPTLRLTGVGHPPAAVRETGRHLASLAASLRVPFEFHAAAADRLERLR
PAALHRRVGEALAVNAVNRLHRVPSS--HLPPLLSMIRDQAPKIITLVEQEAAHNGPYFL
GRFLEALHYYSAIFDSLDATFPAESTARMKVEQCLLAPEIRNVVACEGAERVARHERLER
WRRLMEGRGFEAVPLSAAAVGQSQVLLGLYGADGYRLTEDSGCLLLGWQDRAIIAASAWR
>Physcomitrella_patens_A7U4T7_DELLAb
EDNGVRLVHSLLACAESIQRGNLNLAEQTLRRIQLLSLPPGPMGKVATHFIDALTCRIYG
VAFSNQSDSLSELLHFHFYETCPYLKFAHFTANQAILEAFAGQKQVHVIDFNLMHGLQWP
ALIQALALRPGGPPRLRLTGIGPPQDVLQEIGMKLAQLAETVKVEFEFRGVVAVKLDDIK
PWMLQICHGEAVAVNSVFQLHKLLYSVIPIDEVLRSARALKPKIFTIVEHEANHNQPSFL
GRFTEALHYYSTMFDSLEACSLPSDSSEQVLAEMYLGREINNIVACEDAARVERHENLVQ
WQMRMLKAGYRPIQLGLNAFKQASMLLTMFSGDGYRVEEKLGCLTLGWHTRPLISASAWQ
>Physcomitrella_patens_A7U4T6_GRAS_E3_ubiquitin_ligase_protein_DELLAa
ENNGIQLVHSLLACAESIQRGNLSFAEETLRRIELLSLPPGPMGKVATHFIGALTRRIYG
VASSNQSDSLLGLLHFYFYESCPFLRFAHFTANQAILEAVTGLKEVHVIDFNLMQGLQWP
ALIQALSLRQGGPPRLRLTGIGPPQDTLQEIGTKLAELAKTVRVDFEFRGVIAVKLDDIK
PWMLQIRHGEAVAVNSVLQLHKLLYSEAPIDAVLLLVRELKPKIFTIVEHEANHNQPSFL
GRFIEALHYYSTMFDALEACNLPSENNEQVLIEMYLGREIYNIVACEDGARTERHENLFQ
WRLRLLKAGYRPIQLGLNAFKQASMLLTMFSGEGYRVEEKLGCLTLGWHSRPLIAASAWK
>Physcomitrella_patens_A9RVU9
SATGLQIVQLLLSCAEAISNQQIDVAYVFLRRLNGMLGHTTTMQRLGTVLVDALYARITN
SIDSLEKDGDVAILFSVIYDYTPFIKFPNLTLNQIILDAVEGAQHVHVIDLNTGRGMQWP
AVIQSLALRPGGPPHLRITSIGKL-DDLEQSREKLQDFARNLQVPFEFCPLVV-DMKSFD
VRLLDLRDWEVLCINSANQFHQLLTWDERFHRFLCDLRSLNPRVVAFSENDADHNSPKFL
NRFFECLRYYSAVYDALDAALPSGSPALQQVEHLFTGQKIRNIVACEGEDRITRHEPMKN
WSRRMELAGFRPMPLSTRAISQARALLEIFSLSGYNLRTENGILVLGWDNTPLVGVSAWR
>Physcomitrella_patens_A9TCP4
PEGGLAIVNLLLRAAEAVDNGDAEMAKAILARLNQHISPEQSIQRVAHYFREALETRIMG
WEN-LSQDHPLEEFYVRFCEVSPYHKFAHFTANQAILETLEGEESIHIIDFQMGAGAQWA
SFLQDIALRAAGKPTVRLTVVGTGADQIHATGANLCNFARLMSIALEFQAVV-TRPECLE
VSMFRLRDHEAVAVNFIFSLHELLDGSNGLATVLKAVLEARPKVVTTVEQEAYHSGPSFQ
QRFSEALQYYMFLFDSLTNPLEAGVSVNLSIESYLLAPEIMNIVACDGVARVKRHERLEH
WRKRMLAARFHSRPLSEVSLLQSEILVTQLSSSGFQVICDQGSLLLSWRGRPLLAASSWI
>Physcomitrella_patens_A9RVV2
ENSGLQLVHLLLACAEAIDKSHFHKANPILDQLGRFSNAGGPMQRIALYFGNALSNHLAG
VVSPPHSPSDSKFAYQAFYKILPFAKFSHVTANQTIYEAVLRSQNVHVVDLDIQQGLQWP
CFIQSLAMRPGGAPHLRISAVGMNMESLQTTKRWLTEFAEDLKVPFEFTPVL-STLENLT
PAMLNIRADEDLAINCSQVLHTLSGDEAVLEKLLCMFRNLRPNVVTLLEAEANYNAASFI
TRFIEALHYYCALFDSLEGALGRDSADRFHIESTAFAAEINDILASKDSSRRVRHVRSET
WRALFKKAGFRSMAFSSYTVRQAQMLLEILTSHPYKLSEESTSLILGWQETPVIGVSAWS
>Physcomitrella_patens_A9SWV1
SATGLQLVHLLLLCAEAISNQQMDLAHVVLTRLNAMLVPTSTMQRLAAVFVDALHARITN
SATTLERDNDVAILFSVIYDHTPFIKLPHLTLNQIILDAVEGEPHVHVIDLNTGRGMQWP
GFIQALALRPGGPPKLRITAIGKA-DDLEHSREKLQDYARHLQVPFEFCPLVV-DMKSFD
VRLLDMRDWEVVCINSANQFHQLLIWDECFHKFLCDLKSLNPRVLAFTENDADHNSPKFL
NRFFECLRYYSAVYDALDSSLPNGSAALQQVEHLFTGQKIRNIVAMEGEDRITRHESLTS
WSRRMEMAGFRPVPVSSRAISQAGLLLRMFAQSGYTLRTENGNVSLGWDNMSLVGASAWR
>Selaginella_moellendorffii_A9LY09_GRAS-family_protein_Sm_DELLA1
ELSGVRLVHLLLACANAVQRGDLAAAGDMVAQLRILVAHSSAMARVATQFVEALSRRIQG
EESSTNNGAMDEILHFHFYETCPYLKFAHFTANQAILEALEGHKSVHVVDLDLQYGLQWP
ALIQALALRPGGPPTLRLTGIGPPQDLLHEIGLKLAQLADSVNVDFAFHGVVAARLNDVQ
PWMLTVRRGEAVAVNSVFQMHKALVESSPIDEVLRLVRNLKPKIVTLVEQDADHNSPVFM
ERFMAALHYYSTMFDSLEACNLAPGSVEQMVAETYLGQEIGNIVACEGAARTERHETLTQ
WRIRMARSGFQPLYLGSNAFKQANMLLTLFSGDGYRVEEKDGCLTLGWHSRPLVAASAWE
>Selaginella_moellendorffii_A9LY10_Putative_DELLA_protein
EANGLKLIHLLFACGACLGREDSAKAEEFLNQIRMLLLSAGAIGRVAAYFVEGLSRRILF
GS--AQAEEADPAFLESFYRTCPFLKFGHFTANQAMYEELEEERSVHIIDFEFGLGVQWP
PLIQMLAIRPGGPPSLRLTAIAPDHFQVHHTGNRLARFAASIGVDLQFQTVN-------S
IASVLVYPGEALAVNSMLHLHRLVDD--SLDSVLASVRRLSPKIFTLLEQDASHNSPDFD
NRFNECLHYYSAIFDSIYQQFGQ--EQAVLESEAHLGREIVNILACEGRARVERHERLEQ
WTRRMSGMGFKPRHLGSNAYNQAATFLTIFPGGGHTIQETAGCLTLGWQSRTLFAASAWR
>Selaginella_moellendorffii_D8SQ86_GRAS-family_protein_Sm_DELLA2
EANGLKLIHLLFACGACLGREDSAKAEEFLDQIRMLLLSAGAIGRVAAYFVEGLSRRILF
GS--AQAEEADPAFLESFYRTCPFLKFGHFTANQAMYEELEEERSVHIIDFEFGLGVQWP
PLIQMLAIRPGGPPSLRLTAIAPDHFQVHHTGNRLARFAASIGVDLQFQTVN-------S
IASVLVYPGEALAVNSMLHLHRLVDD--SLDSVLASVRRLSPKIFTLLEQDASHNSPDFD
NRFNECLHYYSAIFDSIYQQFGQ--EQAVLESEAHLGREIVNILACEGRARVERHERLEQ
WTRRMSGMGFKPRHLGSNAYNQAATFLTIFPGGGHTIQETAGCLTLGWQSRTLFAASAWR
>Selaginella_moellendorffii_D8S205
VDQQLRLVRMLLSCAGAVAIDNLDLARAILVQLRALVVPGSPMQRLASYVTEALVARLSR
NTRSLIADTRSDMLFWVFYEYIPIGKFTHLTMNQILLEAADRERAIHVVDFQVWYGAQWP
SFLQSLAMRPGGPPVVRMTAVGSSLRDLQEAGSKLLDCARSLGVPFEYC-ILRVELEEFH
AGMVELRDGEAVLVNSLCQFHRFLKR--DLDQFLQGLRSLRPRLVVMAENDADHNSPDFM
HRFMACLHYYSAVFDAFDASLHMPGPGRKKLEELIAAQKLRNMIACEGSERVERHESMRA
WNARMEGVGFRAVSMSHKAINQASLLLKLYYSDGYTLTNQEGFLILGWRGMPLNGVGAWI
>Selaginella_moellendorffii_D8SIE4
----------------------MATSKLILDHLAASSRDSSPIERVSTHISKALSERITK
TS--ATTSDDLAFARRAFYQHFPFLKFAHFTANQAILESLRGCSQLHIVDLDIDQGMQWP
SLIQALSQIENAPP-LRITGVGSSFAELQSTGRRLTEFATSIGYKLDYHPVRLDSPDQLD
PSAFSLGDDDGLAVNCSMFLHRLLGNHPALERTLCMIRAWNPRIVTVSEMEANHNTPSFV
DRFVEALHFYSAVFDCLESALARTDPDRIYIEGAMFAGEIRSILACEGADRIVRHARSES
WRDFMRWSGFKDVGLSDHSLYQAHVFLTLYS-QAYRLTREEQALILGWHDTPVVSISTWS
>Selaginella_moellendorffii_D8RVA3_GRAS_family_protein
VDQQLRLVRMLLSCAGAVAIDNLDLARAILVQLRALVVPGSPMQRLASYVTEALVARLSR
NTRSLIADTRSDMLFWVFYEYIPIGKFTHLTMNQILLEAADRERAIHVVDFQVWYGAQWP
SFLQSLAMRPGGPPVVRMTAVGSSLRDLQEAGSKLLDCARSLGVPFEYC-ILRVELEDFH
AGMVELRDGEAVLVNSLCQFHRFLKR--DLDQFLQGLRSLRPRLVVMAENDADHNSPDFM
HRFMACLHYYSAVFDAFDASLHMPGPGRKKLEELIAAQKLRNMIACEGSERVERHESMRA
WNARMEGVGFRAVSMSHKAINQASLLLKLYYSDGYTLTNQEGFLILGWRGMPLNGVGAWI
>Selaginella_moellendorffii_D8S0H1_GRAS_family_protein_Sm_HAIRY_MERISTEM1
PDEGLGLMDQLLHLAQAIDVGSNHVAQSILARLNHLFCHGKRIQRLAFYFKEALAARMID
HHPASATTTPAEIFYTSFCEISPLLRFAYLSANQAILEAIQGEASVHIVDFDPGFGSQWA
ALLEDVARTPAALPRLRLTLVGPDPARLGFVVESLREFAGELHLRHQFGLVQCAAAGEMT
PPLLGLTDGEPVVVNFMFSLHRSL--RGGTDAAVSAVMTASPRLVTIAEEEVDDNDGKFQ
RRFVETLQYYAFVLDSLGPE---DGAGVLTVEKDILSPGIANAVSLEGARRTERHERLAQ
WRARLGRGGLEPVPMGEAARMQAECLIKGHSGKNFEVCRDEGGLLLGWQGKPLVAVSSWT
>Selaginella_moellendorffii_D8SCH4_GRAS_family_protein
QDPQVLLVQLLVMCAHAVAEDNESIAQMILARLRQHTGPGTPMERLASYFTEALAARIDH
STGSLLSDTQASMLFSTFYDYLPIGKFDHLTMNQVILDAVERERAIHILDLQLWFGTQWP
ALLQALATRPGGPPRVRITAVGSSADDLAATGDKLHECAKTLRVHLVYKALLLPKADKFH
AGLVNLHPGEAFIVNSLSQFHYLLQPDTSFGGFMAHIRALRPKVLVMAENDASHNSSDFL
KRFGECLKYYSAVFDAMATCASSP-SGRLKMERLFAAPKIRNIIACEGPNRVERHESMAD
WSKRLEVAGFRPSPLSQRAVNQAKLLLRLYYTNGYTLHSERGSLVLGWRNLPLNTVSAWR
>Selaginella_moellendorffii_D8SGQ1
QDPQVLLVQLLVMCAHAVAEKNASIAQMILARLRQHTGPGTPMERLASYFTEALAARIDQ
STGSLLSDTQASMLFSTFYDYLPIGKFDHLTMNQVILDAVERERAIHILDLQLWFGTQWP
ALLQALATRPGGPPRVRITAVGSSADDLAATGDKLHECAKTLRVHLEYKALLLPKADKFH
AGLVNLHPGEAFIVNSLSQFHYLLQPDTSFGGFMAHIRALRPKVLVMAENDASHNSSDFL
KRFGECLKYYSAVFDAMATCASSP-SGRLKMERLFAAPKIRNIIACEGPNRVERHESMAD
WSKRLEVAGFRPSPLSQRAVNQAKLLLRLYYTNGYTLHSERGSLVLGWRNLPLNTVSAWR
>Selaginella_moellendorffii_D8R3Q5_GRAS_family_protein
EKRGLEIVHLLLACVENIQGGDMATSKLILDHLAASSRDSSPIERVSTHICKALSERITK
TS--ATTSDDLAFARRAFYQHFPFLKFAHFTANQAILESLRGCSKLHIVDLDIDQGMQWP
SLIQALSQIENAPS-LRITGVGSSLAELQSTGRRLTEFATSIGYKLDYHPVRLDSPDQLD
PSAFSLGDDDGLAVNCSMFLHRLLGNHPALERTLCMIRAWNPRIVTVSEMEANHNTPSFV
DRFVEALHFYSAVFDCLESALARTDPDRIYIEGAMFAGEIRSILACEGADRIVRHARSES
WRDFMRWSGFKDVGLSDHSLYQAHVFLTLYS-QAYRLTREEQALILGWHDTPVVSISTWS
>Anthoceros_angustus_000021_locus=scaffold1_size3809330_306227_307531_+_len_1251
EESGVRLVHLLVTCAQAVQTNDMVRADETVRQIQDLAFLTGPMEKVAVHFVDALVRRIYG
FNNNMRTDCLSELLHFQFYEICPYLKFAHFTANQAILEAFEGEQNVHIIDFNLMHGLQWP
ALIQALALRPGGPPFLRLTGIGLPQDVLQEIGTKLAQLAGSVNVKFDFRGVVATKLDDVK
PWMLQVRQGEAVAVNSILQLHRLL--VPAIAEVLQSVRSLNPKIVTLVEHEANHNSPVFI
DRFMEALHYYSTMFDSLEACNHTPDSGTQVLAEMYLGREICNIVACEGPGRVERHENLSQ
WQLRMCNAGFQTRHLGANAYRQASMLLSLFSAEGYSVEETNGFLLLKWHDRPLMAASAWQ
>Anthoceros_angustus_008828_locus=scaffold40_size1018953_695015_696325_-_len_1170
EAQGLSLVHLLLQCAEAAARDDSSLAADILGQLYQGASLGDSMQRIAAYFAEGLAARV--
-----------------LYKVSPYFQFAHFTANQAILEAMDGEELVHVVDLDIMQGFQWP
SLIQSLATRPGGPPRLRITGVGEE-GILRDTGQRLASFAASFDMAFEFDA-VARDLEHVT
PDCICPRPGEAIALNSVFKLHTLLYQ----EGFSNTVARLGPKVVTLVEQEASHNAPTFL
ARFVEALHYYAAIFDSLDASLPQQSEDRVKIEQVHFATQIKNIVACEGAERVARHETAQV
WQQRMKAAGFVQLPLSSHNVTQAKLLLQLCPCEGYKMSEEGGLVSLAWQDRQLLTASAWA
>Anthoceros_punctactus_evm.model.utg000188l.439.1_._Apun_evm.TU.utg000188l.439___utg000188l_2141711-2144773(+)
VDGGLRLVQILVNCAEAVACRDSRQASSLLQTLQRLASPGDAMQRVAACFLDGLSVRIYS
SPSGAAVPSDRERHFSLLCQSCPYVRFGHYTANTAMMEAFAGEDELHVIDLGMSHGLQWP
GLIRSLASRAGGKPRLRITGVGLNAAKMAEAGEQLDRVAREADLAFTFR-IVKESLENLD
RTMLDLRDGEALAVNSVLQLHCVVKE-GSLNAVLQSIHDLSPKILTLVEQDASHNGPFFM
GRFVEALHYYSAIFDSLDATLPRYSTQRVKIEQFHYAEEIRNIVSCEGPARVERHERIDQ
WRRRMSRAGFQPQPLK--FLHDTRRWLASYDCPGYTLAEEKGCLVLGWNSKPIIAASSWR
>Fontinalis_antipyretica_25751-RA__[mRNA]__locus=121699_2976_4676_+_[translate_table__standard]
ETSGVQLVHSLLACAEAIQRGNLKLAEQTLHRMQVLGLPPGPMGKVATHFIDALARRVYG
TASSSQPDSLSELLHFHFYETCPYLKFAHFTANQAILEAFGGHKQVHVIDFNLMYGLQWP
ALIQALAVRPGGPPRLRLTGIGPPQDVLQEIGKKLRQLADTVKVEFEFRGVVAVKLDDIK
PWVLQVRHGEAVAVNSVLQLHKLLFSVRAIDEVLRSVRALKPKIFTIVEHEANHNNPSFL
GRFTEALHYYSTMFDSLEASNFPSESNEQALAKLYLGREIYNIVACEDAARTERHENLVQ
WRLRLLKAGFRPIQLGSNALKQASRLLTMFSSEGYRIEERLDCLTLGWHARPLIAASAWQ
>Fontinalis_antipyretica_08632-RA__[mRNA]__locus=179717_18453_20721_-_[translate_table__standard]
SASGLQLVHLLLACAEAVANEQMDLAQVVLARLSAMLVPTTTMQRLGAVFVDALHARITR
TATSLENNSDVAILFSVIYEFTPFIKLPHLTLNQIILDAVEGEAHVHVIDLNTARGMQWP
AFIQALALRPGGPPKLRITSIGRT-EDLEHSREKLQDYARNLNVPFEYCPIVV-ELPSFD
VRMLDIRDWEVVCINAVNQFHTLLGWSNFFHRFLCGLRSLQPRILAFTENDADHNSPTFL
HRFFECLRYYSAVFDALDASLPPGSPELQQVEHLFTGQKIRNIVACEGEDRITRHENLSN
WSRRMEMAGFRATPISTRAISQARLLLHLFSQSGYTLRTENGAVVLGWDNMSLLGATAWR
>Fontinalis_antipyretica_24371-RA__[mRNA]__locus=180714_7351_9588_-_[translate_table__standard]
EASGLQLVHLLLACADAISKSKIETAAHKLEELYSHASLGDSMQRIAAFFTEGLAARIVG
KENPMLQSRLDDYLFTTLYKVCPYFQFGHFTANQAILESVHGRSVVHIIDLDLMQGFQWP
GLIQSLSERDDGPPKLKITGIGTSCTSLQDTGRRLAAFAETYGVPFEFHAVV-GELADLT
PMELGVKAGEAVAVNCVMQLHRLAND--KLQHFVGGLRNIHPVMLTLVEQEANHNADTFM
GRFVEALHYYAAVFDSLDSCLPLASEERAKIEQLHFAQQIKNIVACEGFDRMERHEALEV
WQQLMERAGFRQLPLSSHAVTQAKLLLSLSPCDGYRLSQQGGSISLNWQDRSLLTASTWV
>Pleurozium_schreberi_augustus_masked-scaffold_1382-processed-gene-0.31-mRNA-1_gene=augustus_masked-scaffold_1382-processed-gene-0.31_name=augustus_masked-scaffold_1382-processed-gene-0.31_seq_id=scaffold_1382_type=cds
ETSGVQLVHSLLACAEAIQRGNLKLAEQTLHRMQVLGLPPGPMGKVATHFIDALARRVYG
AASSNQSDSLSELLHFHFYETCPYLKFAHFTANQAILEAFAGHKQVHVIDFNLMHGLQWP
ALIQALALRPGGPPRLRLTGIGPPQDVLQEIGKKLRQLADTVKVEFEFRGVVAVKLDDIK
PWMLQVRHGEAVAVNSVLQLHKLLFSVRAIDEVLRSVRVLKPKIFTIVEHEANHNNPSFL
GRFTEALHYYSTMFDSLEASNFPSESNEQVLAKLYLGREIYNIVACEDAARTERHENLVQ
WRLRLLKAGFRPIQLSVNALKQASMLLTMFSGEGYRIEERLECLTLGWHARPLIAASAWQ
>Pleurozium_schreberi_maker-scaffold_606-snap-gene-0.82-mRNA-1_gene=maker-scaffold_606-snap-gene-0.82_name=maker-scaffold_606-snap-gene-0.82_seq_id=scaffold_606_type=cds
EASGLQLVHLLLACADAISKNKIETAGQKLEELYSHASLGDSMQRIAAFFTEGLAARIVG
KENPMLQSRLDDYLFTTLYKVCPYFQFGHFTANQAILESVAGSSVVHIIDLDLMQGFQWP
GLIQSLSEREDGPPKLKITGIGTSCTSLQDTGRRLAAFAETYGVPFEFHAVV-GELEDLT
PMELGVKAGEAVAVNCVMQLHRLGND--KLQHFIGGLRNIHPVMLTLVEQEANHNTDSFM
GRFVEALHYYAAVFDSLDSCLPLASEERAKIEQLYFAQQIKNIVACEGVDRIERHEALEV
WQQRMELAGFRQLPLSSHAVTQAKLLLSLSPCDGYRLSQQGGSISLNWQDRSLLTASTWV
>Azolla_filiculoides_s0068.g036465
QESGIRLIHLLMACAECVQNNESTLALSVAREITGLAASRGAIGKVAHFFVDALARRACG
VNNTSHSDGFSEMLYFHFYETCPYLKFAHFTANQAILEAFQGHKVVHVIDFNLMQGLQWP
ALIQALALRPGGPPHLRITGIGLPQDVLREIGMKLARLASSVNVEFSFRGVIATKLNDVK
PAMLEVKEGEAVAVNSILQLHRLLNGIAPIDEVLQSVKAFNPKVVTVVEQEARHNDPRFL
NRFVEALHYYCTMFDSLEACGLPPQCREMAYTEEYLGREIMNIVACEGVARVERHEPLEA
WRQRMLNSGFRPSHLGSDAFKQASMLLTLFSGEGYTVEENNGCLTLGWHSRPLIAASAWH
>Azolla_filiculoides_s0460.g072066
EGSG----------------------------IKLLASSRGAMGKVASYFVRALEARVKG
LAPEELDPSLLDVLYSHFYDSCPYLQFSHFMANHAILEAFEGHASVHVIDFGLMQGLQWP
PLIQALAMRPEGPPRLRMTGIGPPQDTLHEVGLRLSAVARMLRVEFSFRGLVASSLDEVK
PWMLEPRPGEAVAVNSIFQLHRLLLDSPPIDSVLRSVLTLHPKVFTMVEQEANHNSPVFL
ERFVETFHYYCTMFDSLEASHTSGDPIELTCTELYLGREIMNIVACEGPARVERHEPLAR
WRQRMCSAGFRPMHLGSNAFKQARMLLSIYSKEGYTVEENKGCLTLGWQNRPLIAASAWQ
>Azolla_filiculoides_s0538.g076295
EGSG---------NGSAAEGASMAMIMEMLCQIKLLASSRGAMGKVASYFVRALEARVKG
LAPRELDPSLLDVLYSHFYDSCPYLQFSHFMANHAILEAFEGHASVHVIDFGLMQGLQWP
PLIQALAMRPEGPPRLRMTGIGPPQDTLHEVGLRLSAVARMLRVEFSFRGLVASSLDEVK
PWMLEPRPGEAVAVNSIFQLHRLLLDSPPIDSVLRSVLTLHPKVFTMVEQEANHNSPVFL
ERFVETFHYYCTMFDSLEASHTSGDPIELTCTELYLGREIMNIVACEGPARVERHEPLAR
WRQRMCSAGFRPMHLGSNAFKQARMLLSIYSKEGYTVEENKGCLTLGWQNRPLIAASAWQ
>Salvinia_cucullata_v1.1_s0005.g002822
DESGVTLVHLLMACADAIQKNEMILASDMVRDIDRIAASRGAMGRVAKHFVAALDQRIGS
GGGAALPLDPADFAYAHFYEATPYLKFSHFMANQAILEAFDGKSEVHIIDFNLMQGSQWP
PLMHALAGRDGGPPRLRLTGIGPPPSTLAEVGRKLAEVAKMWGIDFSFQAVVATRLEDVE
PALLGVKSGEAVAVNAVFQLHRLLHSAAPLRRLLAFVRRLSPAVFTVVEQHANHNSPIFL
ERFVDALHYYCTMFDSLDAASTGSGAALLTYAEHYLGREIANIVACEGAARVERHERLER
WRQRLHEAGFRPRHLGSNAFVQASMLLNWCSGDGYAVQENGGCLTLGWHSWPLIAASAWQ
>Salvinia_cucullata_v1.1_s0035.g011365
QEAGIRLVHMLMACAEAVQAAEMREALAMAAEIVQTARMGGAMGKVAAYYADALAMRAYG
GGC-TAADGLTEALYLAFYEACPYLKFAHFTANQAILDAVEGHESVHIIDFNLMQGLQWP
ALIHALANRPGGAPRLRITGVGLPQDALREVGMRLAELAASLNVNFSFRGVIATKLNDVK
PRMLEIEKGEAVAVNAVLQLHRLLGGGGAILEVLESIRLLSPKVVTVAEQEANHNSTSFV
DRFVQSLHYYCTMFDSLQACGLAPDSREMVLAGEYLGREIGNIVACEGAERVERHETMAK
WRRRMEAAGFRALRLGQKAMAQASLLLTLFSGEGYTVAEAEEGLTLAWHSTPLISSCAWR
>Salvinia_cucullata_v1.1_s0075.g017422
ASGGIQLVHLLTTCADAIQKQELGAAAEMVREIWRRIAEVGPMFKVATHFARALDQRILR
LTTAPQPHLPPDVLYSHFYESCPSLKFSHFMANQAILRAFRGHRNVHVLDLDLLHGFQWP
ALIQALALREEGPPLLRITTIASAHDSLRDAGQKLADIARDFKLRFSFK--VADSVDHLH
PPW--RRSGEVLAVNCMFQLHRLLRDAAPIDRFLATIRRLNPEVVTVAEHEANHNSPIFL
ERFAEALYYYCTMFDSLEEEGAEEEEGRRWAAEEHLGREIMDIVAMEGEGRVERHEMLWK
WRRRMVAAGFKALHLGSDAFTQARLLLSLRSKHGFSVQENSGCLTLAWHTTPLVSASAWH
>scaffold-ALVQ-2016688-Tmesipteris_parva
QDSGIRLVHLLLACAELVQGSDLAAADEMVREIRMLASPGGAMGKVAAYFVEALARRIYG
IDSRNQADSLSELLYFQFFETCPYLKFAHFTANQAILEAFEGHKQVHVIDFNLMQGLQWP
ALIQALALRPGGPPRLRLTGIGPPQDVLQEIGMKLAQLAESVNVEFDFRGVVASKLDDVK
PWMLRVRQGEAIAVNSILQFHRLLNCGPPINEVLQSVRSLNPRIITVVEKEANHNGPIFL
DRFMQALHHYSTMFDSLEACNLPPQSSEQVLAEMYLGREICNIVACEGHQRVERHETLSQ
WRLRMSAAGFRPLHLGSNAFKQARILLTLFSGEGYTVEENNGSLTLGWHSRPLIAASAWQ
>scaffold-CJNT-2003447-Polypodium_glycyrrhiza
QELGIRLVHLLMACAEAIPKNELAAALDMVREIKRLASSSGAMGKVANHFVEALARRIYG
ASIESQADALTELLYSHFYEACPYLKFAHFTANQAILEAFKDHKSVHVIDFNLMQGSQWP
ALIQALALRPGGPPHLRMTGIGPPQDVLQEVGVKLAQIAGSVNVEFSFRGVVATKLDDVK
PWMFEVKPGEAIAVNSILQLHRLLYGIAPIDEVLTSIKSLSPKVVTIVEQEANHNSPVFL
ERFVEALHYYCTMFDSLEACSFPPHGPEMACTEMYLAREIVNIVACDGATRVERHEPLSQ
WRKRMLNAGFQPLHLGSNAFKQASLLLKLSSGEGYTVEENRGCLTLGWHSRPLIAASAWQ
>scaffold-CJNT-2003448-Polypodium_glycyrrhiza
QELGIRLVHLLMACAEAIPKNELAAALDMVREIKRLASSSGAMGKVANHFVEALARRIYG
ASIESQADALTELLYSHFYEACPYLKFAHFTANQAILEAFKDHKSVHVIDFNLMQGSQWP
ALIQALALRPGGPPHLRMTGIGPPQDVLQEVGVKLAQIAGSVNVEFSFRGVVATKLDDVK
PWMFEVKPGEAIAVNSILQLHRLLYGIAPIDEVLTSIKSLSPKVVTIVEQEANHNSPVFL
ERFVEALHYYCTMFDSLEACSFPPHGPEMACTEMYLAREIVNIVACDGATRVERHEPLSQ
WRKRMLNAGFQPLHLGSNAFKQASLLLKLSSGEGYTVEENRGCLTLGWHSRPLIAASAWQ
>scaffold-EEAQ-2003092-Sceptridium_dissectum
---GIRLVHLLLACAEAVQGSDLAAADEMVREIRRLASPGGAMGKVAGYFVEALARRIYG
IDFQCQADSLSELLYFHFYETCPYLKFAHFTANQAILEAFEGHKQVHVIDFNLMQGLQWP
ALIQALALRPGGPPHLRLTGIGPPQDFLQEIGMKLAQLAESVNVEFDFRGVVATKLDDVK
PWMLQVRQGEAVAVNSIMQLHRLLYCGPPIDEVLESVRSLNPRIITVVEQEANHNSPIFL
DRFMQSLHYYSTMFDSLEACNLPPQSSEQLLAEMYLGREICNIVSCEGMLRLERHETLSQ
WRMRMSVAGFRPLHLGSNAFKQARMLLTLFSGEGYTVEENNGCLTLGWHSRPLIAASAWQ
>scaffold-IXLH-2001587-Polypodium_hesperium-B_type
QELGIRLVHLLMACAEAIPKNELAAALDMVREIKRLASSSGAMGKVANHFVEALARRIYG
ASIESQADALTELLYSHFYEACPYLKFAHFTANQAILEAFKDHKSVHVIDFNLMQGSQWP
ALIQALALRPGGPPHLRMTGIGPPQDVLQEVGVKLAQIAGSVNVEFSFRGVVATKLDDVK
PWMFEVKPGEAIAVNSILQLHRLLYGIAPIDEVLTSIKSLSPKVVTIVEQEANHNSPVFL
ERFVEALHYYCTMFDSLEACSFPPHGPEMACTEMYLAREIVNIVACDGATRVERHEPLSQ
WRKRMLNAGFQPLHLGSNAFKQASLLLKLSSGEGYTVEENRGCLTLGWHSRPLIAASAWQ
>scaffold-IXLH-2001588-Polypodium_hesperium-B_type
QELGIRLVHLLMACAEAIPKNELAAALDMVREIKRLASSSGAMGKVANHFVEALARRIYG
ASIESQADALTELLYSHFYEACPYLKFAHFTANQAILEAFKDHKSVHVIDFNLMQGSQWP
ALIQALALRPGGPPHLRMTGIGPPQDVLQEVGMKLAQIAGSVNVEFSFRGVVATKLDDVK
PWMFEVKPGEAIAVNSILQLHRLLYGIAPIDEVLTSIKSLSPKVVTIVEQEANHNSPVFL
ERFVEALHYYCTMFDSLEACSFPPHGPEMACTEMYLAREIVNIVACDGATRVERHEPLSQ
WRKRMLNAGFQPLHLGSNAFKQASLLLKLSSGEGYTVEENRGCLTLGWHSRPLIAASAWQ
>scaffold-IXLH-2001589-Polypodium_hesperium-B_type
QELGIRLVHLLMACAEAIPKNELAAALDMVREIKRLASSSGAMGKVANHFVEALARRIYG
ASIESQADALTELLYSHFYEACPYLKFAHFTANQAILEAFKDHKSVHVIDFNLMQGSQWP
ALIQALALRPGGPPHLRMTGIGPPQDVLQEVGVKLAQIAGSVNVEFSFRGVVATKLDDVK
PWMFEVKPGEAIAVNSILQLHRLLYGIAPIDEVLTSIKSLSPKVVTIVEQEANHNSPVFL
ERFVEALHYYCTMFDSLEACSFPPHGPEMACTEMYLAREIVNIVACDGATRVERHEPLSQ
WRKRMLNAGFQPLHLGSNAFKQASLLLKLSSGEGYTVEENRGCLTLGWHSRPLIAASAWQ
>scaffold-IXLH-2001591-Polypodium_hesperium-B_type
QELGIRLVHLLMACAEAIPKNELAAALDMVREIKRLASSSGAMGKVANHFVEALARRIYG
ASIESQADALTELLYSHFYEACPYLKFAHFTANQAILEAFKDHKSVHVIDFNLMQGSQWP
ALIQALALRPGGPPHLRMTGIGPPQDVLQEVGVKLAQIAGSVNVEFSFRGVVATKLDDVK
PWMFEVKPGEAIAVNSILQLHRLLYGIAPIDEVLTSIKSLSPKVVTIVEQEANHNSPVFL
ERFVEALHYYCTMFDSLEACSFPPHGPEMACTEMYLAREIVNIVACDGATRVERHEPLSQ
WRKRMLNAGFQPLHLGSNAFKQASLLLKLSSGEGYTVEENRGCLTLGWHSRPLIAASAWQ
>scaffold-LHLE-2006618-Cystopteris_fragilis-young_leaf+unfurling_fiddlehead;_appeared_sterile
QELGIRLVHLLMACAEAIPKNELSAALDMVREIKRLASSSGAMGKVANYFVDALARRIYG
ASIESQADALSEVLYSHFYEACPYLKFAHFTANQAILEAFKDHKFVHVIDFNLMQGSQWP
ALIQALALRPGGPPHLRMTGIGPPQDVLQEVGMKLAQIAGSVNVEFSFRGVVATKLDDVK
PWMFEVKPGEAIAVNSILQLHRLLFGMAPIDEVLTSIKSLNPKVVTLVEQEANHNSPVFL
ERFVEALHYYCTMFDSLEAFSFPPQGPEMAWTEMYLAREIVNIVACEGPARTERHEPLSQ
WRKRMLNAGFQPLHLGSNAFKQASLLLKLSSCEGYTVEENKGCLTLGWHSRPLIAASAWQ
>scaffold-MEKP-2108712-Dipteris_conjugata
QESGVRLVHLLMACAEAVQNSELGAAHEMIREIRRLASPSGAMGKVATHFVEALATRIYG
VNSQVQANTLSELLYYHFYETCPYLKFAHFTANQAILEAFEGHKFVHVIDFNLMQGLQWP
ALIQALALRPGGPPRLRVTGIGPPQDVLQEIGMKLAQLADSVNVEFHFRGVVATKLDDVK
PWMLQVQAGEAVAVNSILQLHKLLHETAPIEEVLQSVRSLDPRIVTVVEQEANHNSPYFL
DRFMQALHYYSTMFDSLEACNLPPQSLEVALTGMYLGREIANIVACEGVPRYERHETLSK
WRIRMSGAGFRPLHLGSNAFKQASMLLTLFSGEGYTVEENSGCLTLGWHSRPLIAASAWQ
>scaffold-QHVS-2008812-Ophioglossum_petiolatum-B
QESGIRLVHLLLACAEAVQRNDLSTADEMVREIRKLASPGGAMGKVAGYFVDALARRIYG
MDMQFPADSLSELLYFHFYETCPYLKFAHFTANQAILEAFEGYKQVHVIDFNLMQGLQWP
ALIQALALRPGGPPHLRLTGIGPPQ-------------AEFVNVE-LFRGVVATKLDDVK
PWMLQVKEGEVVAVNSIMQLHRLLYSPPPINEVLEYIRSLNPRIVTVVEQEANHNSPVFL
DRFMQSLHYYSTMFDSLEASNLPPLCSKQLLAEMYLGKEICNIVSCEGPLRLERHEPLSQ
WRMRMFNAGFRPLHLGSIAFKQASMLLTLFSGEGYTVEENNGCLTLGWHSRPLVAASAWQ
>scaffold-QHVS-2008813-Ophioglossum_petiolatum-B
QESGIRLVHLLLACAEAVQRNDLSTADEMVREIRKLASPGGAMGKVAGYFVDALARRIYG
MDMQFPADSLSELLYFHFYETCPYLKFAHFTANQAILEAFEGYKQVHVIDFNLMQGLQWP
ALIQALALRPGGPPHLRLTGIGPPQ-------------AEFVNVE-DFRGVVATKLDDVK
PWMLQVKEGEVVAVN--MQLHRLLNSPPPINEVLEYIRSLNPRIVTVVEQEANHNSPVFL
DRFMQSLHYYSTMFDSLEASNLPPLCSKQLLAEMYLGKEICNIVSCEGPLRLERHEPLSQ
WRMRMFNAGFRPLHLGSIAFKQASMLLTLFSGEGYTVEENNGCLTLGWHSRPLVAASAWQ
>scaffold-UGNK-2018930-Marattia_attenuata
QDSGIRLVHLLLACADTVQRNDLPAADELVQQIRRLASPVGAMGKVAVHFVEALARRIYG
ISGQNQADPLFELLYYHFYETCPYLKFAHFTANQAILEALEGHKHVHVIDFNLMQGLQWP
ALIQALALRPGGPPHLRLTGIGPPHDVLQEIGLKLAQLAESMNVEFDFRGVVAAKLDDVK
PWMLQVREGEAVAVNCILQLHRLLHFGPPIDEVLRSVRSLNPRIISIVEQDANHNSPLFL
DRFMEALHYYSTMFDSLEACHVAPQGSEQALAEMYIGREICNIVACEGASRVERHEILFQ
WRLRMSNAGFQPVHLGSNAFKQASMLLTLFSGEGYTVEESNGCLTLGWHSRPLIAASAWQ
>scaffold-VIBO-2012385-Osmunda_javanica
QESGIRLVHLLLACAEAVQGNELAAADEMVREIRRLASPSGAMGKVAAHFVEALARRIYG
INSPCQADALSELLYFQFYETCPYLKFAHFTANQAILEAFEGHKFVHVIDFNLMQGLQWP
ALIQALALRPGGPPHLRLTGIGPPQDVLQEIGMKLAQLADSVNVEFDFRGVVATKLDDVK
PWMLQVRQGEAVAVNSILQLHRLLYSPPPIDEVLQSVRSLNPRIITVVEQEANHNSPFFL
DRFMQALHHYSTMFDSLEACSLPPQSSEMVLTEMYLGREVVNIVACEGASRLERHETLCQ
WRIRMSSAAFRPLHLGSNAFKQASMLLTLFSGEGYTVEENNGCLTLGWHSRPLIAASAWQ
>scaffold-VVRN-2008196-Lonchitis_hirsuta
QESGIRLVHLLMACAEAIQNNELAAALDMVREIKRLASSSGAMGKVANHFVEALARRIYG
VNIESQADTLSELLYVNFYEACPYLKFAHFTANQAILEAFEGYKFVHVIDFNLMQGLQWP
ALIQALALRPGGPPHLRMTGVGPPQDVLQEIGMKLAQLARSVNVKFSFRGVVATKLDDVK
PWMFEVKQGEAIAVNSILQLHRLLYGVAPIDEVLKSIKSLSPKIVTLVEQEANHNSPVFL
ERFVEALHYYCTMFDSLEACFLHPQCPEMACTDMYLGREIVNIVACEGLARIERHEPLSQ
WRQRMLNAGFGPLHLGSNAFKQASMLLKLFSGDGYTVEETKGCLTLGWHSRPLIAASAWQ
>scaffold-XWDM-2022873-Cystopteris_fragilis-2_samples_combined
QELGIRLVHLLMACAEAIPKNELSAALDMVREIKRLASSSGAMGKVANYFVDALARRIYG
ASIESQADALSEVLYSHFYEACPYLKFAHFTANQAILEAFKDHKFVHVIDFNLMQGSQWP
ALIQALALRPGGPPHLRMTGIGPPQDVLQEVGMKLAQIAGSVNVEFSFRGVVATKLDDVK
PWMFEVKPGEAIAVNSILQLHRLLFGMAPIDEVLTSIKSLNPKVVTLVEQEANHNSPVFL
ERFVEALHYYCTMFDSLEAFSFPPQGPEMAWTEMYLAREIVNIVACEGPARTERHEPLSQ
WRKRMLNAGFQPLHLGSNAFKQASLLLKLSSCEGYTVEENKGCLTLGWHSRPLIAASAWQ
>scaffold-XXHP-2090852-Cystopteris_fragilis-fronds
QELGIRLVHLLMACAEAIPKNELSAALDMVREIKRLASSSGAMGKVANYFVDALARRIYG
ASIESQADALSEVLYSHFYEACPYLKFAHFTANQAILEAFKDHKFVHVIDFNLMQGSQWP
ALIQALALRPGGPPHLRMTGIGPPQDVLQEVGMKLAQIAGSVNVEFSFRGVVATKLDDVK
PWMFEVKPGEAIAVNSILQLHRLLFGMAPIDEVLTSIKSLSPKVVTLVEQEANHNSPVFL
ERFVEALHYYCTMFDSLEAFSFPPQGPEMAWTEMYLAREIVNIVACEGPARTERHEPLSQ
WRKRMLNAGFQPLHLGSNAFKQASLLLKLSSCEGYTVEENKGCLTLGWHSRPLIAASAWQ
>scaffold-YLJA-2074020-Polypodium_amorphum
QELGIRLVHLLMACAEAIPKNELAAALDMVREIKRLASSSGAMGKVANHFVEALARRIYG
ASIESQADALTELLYSHFYEACPYLKFAHFTANQAILEAFKDHKSVHVIDFNLMQGSQWP
ALIQALALRPGGPPHLRMTGIGPPQDVLQEVGMKLAQIAGSVNVEFSFRGVVATKLDDVK
PWMFEVKPGEAIAVNSILQLHRLLYGIAPIDEVLTSIKSLSPKVVTIVEQEANHNSPVFL
ERFVEALHYYCTMFDSLEACSFPPHGSEMACTEMYLAREIVNIVACDGATRVERHEPLSQ
WRKRMLNAGFQPLHLGSNAFKQASLLLKLSSGEGYTVEENRGCLTLGWHSRPLIAASAWQ
>scaffold-YOWV-2069971-Cystopteris_protrusa
QELGIRLVHLLMACAEAIPKNELSAALDMVREIKRLASSSGAMGKVANYFVDALARRIYG
ASIESQADALSEVLYSHFYEACPYLKFAHFTANQAILEAFKDHKFVHVIDFNLMQGSQWP
ALIQALALRPGGPPHLRMTGIGPPQDVLQEVGMKLAQIAGSVNVEFSFRGVVATKLDDVK
PWMFEVKPGEAIAVNSILQLHRLLFGMAPIDEVLTSIKSLSPKVVTLVEQEANHNSPVFL
ERFVEALHYYCTMFDSLEAFSFPPQGPEMAWTEMYLAREIVNIVACEGPARTERHEPLSQ
WRKRMLNAGFQPLHLGSNAFKQASLLLKLSSCEGYTVEENKGCLTLGWHSRPLIAASAWQ
>Abies_alba_AALBA5B992262P1
HESGVRLVHTLMACAEAVQRNNVVIAREMVKEVRILASAGGAMSKVATYFAEALARRLYG
FLPQNQNDPLSDVLQFHFYQTCPYLKFAHFIANQAILDAFSGHQQVHVIDFNLKQGIQWP
ALIQALALRPGGPPTFRLTGIGPPQDALQEVGMKLAHLAQTINVKFSFHGYVAKSLADIK
PWMLNAQPGEAVAVNSILELHRLLDDPGPIDRVLASIRGLKPKIMTVVEQEADHNRPVFL
ERFTEALHYYSTVFDSLEARGLQAQSEDQVMSEIYLGREICNIVACEGSERVERHEPLLN
WSLRMRNAGFWPMHLGSNAFKQASMLLSLFSGEGYRVEENNGCLTLGWHSRPLIAASAWH
>Picea_lambertina_PILA_02320
HESGVRLVHTLMACAEAVQRGNLAIAREMVKEVRILASAGGAMSKVATYFAEALARRIYG
FLPQNQNDPLSDFLQFHFYQTCPYLKFAHFIANQAILDAFSGHQQVHVIDFNLKQGIQWP
ALIQALALRPGGPPVFRLTGIGPPQDALQEVGMRLTQFAESVNVKFSFRGCVATSLADIK
PWMLNARPEEAVAVNSILELHRLLEDPSAIDRVLRSIWSLKPKIVTVVEQEADHNRPLLP
GNAVNHL--------------------SQTIKKVIGGSNTLAIIIAASSSFHGTHNSPIQ
F-----------------------------------------------------------
>Picea_lambertina_PILA_32092
QESGIRVVHLLMGCAEAIQRNDLKVASDLVREIRTVSSACGAMGKVASHFVEALARRICG
LNGASQADAQTEILYHHFYEVCPYLKFAHFTANQAILEAFEGHGSVHVIDLNLIHGLQWP
ALIQALALRPGGPPLLRLTAIGPRQDVLQEIGMKLAQFAESVNVEFDFRGVMSDKLEDIK
PWMFQVKPGEVIAVNSVLQLHRLLYISSPIDVVLKSIGSLRPKIVTVVEHEANHNGPVFL
DRFVEALHYYSTMFDSLEACNVLPNSMEKLLAELHIQKEICNIVACEGRYRIERHETLSH
WRVRLGRAGFRPSHLGSNAFKQARMLLTLFSGDGYTVEENNGSLTLGWHSRPLIAASAWQ
>Picea_taeda_PITA_25832
------------------------------------------------------------
------------------------------------------------------------
--IQALALRPGGPPAFRLTGIGPPQDALQEVGTRLHQFAESVNVKFSFRGYVATSLADIK
PWMLDARPEEAVAVNSILELHRLLEDPSAIDRVLASIWSLKPKILTVVEQEADHNRPVFL
DRFTEALHYYSTVFDSLEARGLQAQSEEQVMSEVYLGREICNIVACERSERVERHEPLLN
WSVRLRNAGFWPIPLGSNAFKQASMLLSLFSGEGYRVEENNGCLTLGWHSRPLIAASAWQ
>Picea_taeda_PITA_26270
QESGIRVVHLLMGCAEAIQRNNLKVASDLVREIRTVNSACGAMGKVASHFVEALARRICG
LNGASQADAQSEILYHHFYEVCPYLKFAHFTANQAILEAFEGHGSVHVIDLNLMHGLQWP
ALIQALALRPGGPPLLRLTAIGPRQDVLQEIGMKLAQFAESVNVEFDFRGVMADKLEDIK
PWMFQVKPGEVVAVNSVLQLHRLLYMSSPIDVVLKSIGSLRPKIVTVVEHEANHNGPVFL
DRFVEALHYYSTMFDSLEACNVLPNSMEKFLAELYIQKEICNIVACEGRYRIERHETLSH
WRIRLGRAGFRPSHLGSNAFKQARMLLTLFSGEGYTVEENNGSLTLGWHSRPLIAASAWQ
>Picea_taeda_PITA_42779
HESGVRLVHTLMACAEAVQRGNLAIAREMVKEVRILASAGGAMSKVATYFAEALARRIYG
FLPQNQNDPLSDFLQFHFYQTCPYLKFAHFIANQAILDAFSGHQQVHVIDFNLKQGIQWP
ALIQALALRPGGPPAFRLTGIGPPQDALQEVGTRLHQFAESVNVKFSFRGYVATSLADIK
PWMLDARPEEAVAVNSILELHRLLEDPSAIDRVLASIWSLKPKILTVVEQEADHNRPVFL
DRFTEALHYYSTVFDSLEARGLQAQSEEQVMSEVYLGREICNIVACERSERVERHEPLLN
WSVRLRNAGFWPIPLGSNAFKQASMLLSLFSGEGYRVEENNGCLTLGWHSRPLIAASAWQ
>Pseudotsuga_menziesii_PSME_39478
HESGVRLVHTLMACAEAVQRNNGAIAREMVKQVRILASAGGAMSKVATYFAEALARRIYG
FLPQNQNDPLSDVLQFHFYQTCPYLKFAHFIANQAILEAFSGHQHVHVIDFNLKQGIQWP
ALIQALALRPGGPPVFRLTGIGPPQDALQEVGMKLAQLAESINVKFSFCGYVATSLADIK
PWMLNARPEEAVAVNSILELHRLLDDPGPIDRVLASIRSLKPKILTVVEQEADHNRPVFL
ERFTEALHYYSTVFDSLEARGLQAQSEEQQTSHCSF-RLAMLLTIQEGDRRN--------
------------------------------------------------------------
>Pseudotsuga_menziesii_PSME_39889
QESGIRVVHLLMGCAEAIQRNDLKVASDLVREIRTVNSACGAMGKVASHFVEALTRRIYG
LNGASQADAQSEILYHHFYEVCPYLKFAHFTANQAILEAFEGHGSVHVIDLNLMHGLQWP
ALIQALALRPGGPPLLRLTAIGPRQDVLQEIGMKLAQLADSVNVEFDFRGVMADKLEDIK
PWMFQVKPGEVIAVNSVLQLHRLLYTSSPIDVVLKSIGSLRPKIMTIVEHEANHNGPLFL
DRFVEALHYYSTMFDSLEACNVLPNSIEKLLAELYIQKEICNIVACEGPCRVERHETLSH
WRMRLGRAGFRPSHLGSNAFKQGRYMLGVINGGG---KEN------------------W-
>Sequoiadendron_giganteum_SEGI_14046
CNSGIKLVHTLMACAEAVQSNNPLVSQKMLRQIKLLSTTGGAMGKVAQYFSEALLKRIYG
FPIQLKDDSLSELLHFHFYETCPYLKFAHFTSNQAILEAFHGHKRVHVIDFSLNQGMQWP
ALIQALALRPGGPPALRLTGIGPPHDILHDVGLKLAQLADSVNVEFDFRGYVAASLSDIK
PWMLDVRHGETLAVNSIFQLHRLLFSPSPVASVLAAVRTLNPKIFTIAEQEANHNSPVFL
ERFTEALHYYSTMFDSLESRRLPMHSYPQLMSEMYLARNICNIVACEGHERVERHETLMQ
WRIRMQAAGFRPLHLGSNAFKQASMLLTLFSGDGHRVEEKNGCLTLGWHDRPLISASAWQ
>Sequoiadendron_giganteum_SEGI_23118
QDSGLQLVHLLLACAEAAARDDYMVAQRTLLQLKQVVTPGDSMQRVASCFTEALYARLMG
TGVRRAYDSSEEVSYQILYQACPYIKFAHFTANQAIFEAFEGEERVHIIDLDIMQGYQWP
AFVQALAARPGGAPNLRITGVGMPLDAVQQTGKRLAELAESLHVPFEFHA-VGERLENVQ
SHMFQRRIGEALAVNSVNRLHRLFADSASMGSLLSMIREQAPNIVTLMEQEASHNGPFFL
GRFLEALHYYSAIFDSLHATLPQSSSERRKVEQLIFASEICNIVACEGSERVERHEKLEK
WRKLMESKGFQNVPLSANAVNQSKLLLGLYPCDGYKLSEDKGCLLLGWQDRSIIAASAWH
>Sequoiadendron_giganteum_SEGI_23962
QESGVRLVHMLMACAEAVQENRLTVAGKMVKDIRIMACNGGAMGKVATYFAEALARRIYG
FLPQNHNDSLSEILQFHFYETCPYLKFAHFTANQAILEAFADYKRVHVIDFNLKQGMQWP
ALIQALALRPGGPPAFRLTGIGPRQDVLQEVGMKLAHLAESINVEFSFRGYVASNLSNLK
PWMLDIKPGEAVAVNSILQLHRLIDDASSIDQVLAMVRSLNPKIVTVVEQEADHNKPIFL
DRFTEALHYYSTIFDSLEACRLPPESEEQVMSEIYLGREICNIVACEGSERVERHEPLMQ
WRLRLFNSGLAMLFLRSSKLKAAAIERT------HKPVEQEFFFPFSFESLPFYICSL--
>Sequoiadendron_giganteum_SEGI_31149
QESGIRLVHLLMACAEAIQRNDLKLGSNIVQEIRMMMRNSGAMGKVASHFVEALARRIYG
LNSPGQADAQSELLYHHFYETCPYLKFAHFTANQAILEAVEGHDRIHVIDFNLMHGLQWP
ALIQALALRAGGPPFLRLTGIGPRQDVLQEIGMKLAQLAESVNVEFDFRGVMADKLDDVK
PWMLQLRPGEIIAVNSIFQLHRLLYNSSPIDAVLKSVRSLKPKIVTVVEQEANNNAPLFL
DRFTEALHYYSTMFDSLEACNLPPHSTEKLLAEMYIQKEICNIVACEGPFRVERHEPLSQ
WRMRLGSAGFRPAHLGSNAFKQASMLLTLFSGEGFTVEENNGSLILGWHSRPLISASAWQ
>scaffold-FMWZ-2059386-Dacrycarpus_compactus
ATSGVRLVHALMACADAIQRNNLHAAEEMLKNVKFLASSGGAMAKVAQYFSQAIIRRIYG
FPRQK-NDPLSELLDIHFYETCPYLKFAHFTANQAILEAFQGHKRVHVIDFSLKQGIQWP
ALIQALALRPGGPPALRLTGIGPPQDVLHDVGIKLAQLADSVNVEFDFRGYVASSLNDIK
PWILDVRPGEAIAVNSIFQLHSLLFTPAPIDEVLFSVRALNPKIMALVEQEACHNSPVFL
ERFTEALHYYSTIFDSLEARRLPAQSYQQLMSEMYLARSICNIVACEGGERVERHENLMT
WRLRMQNAGFRPLHLGSNAFKQASMLLTLFSGEGYRVEENNGCLTLGWHSRPLIAVSAWQ
>scaffold-GJTI-2012472-Cephalotaxus_harringtonia-leaves
QESGVRLVHMLMACAEAVQESRLIVAGKMVKEIRFLASNGGAMGKVASYFAEALARKIYG
FLPQNHNDHLSDLLQFHFYETCPYLKFAHFTANQAILEAFVGHKRVHVIDFNLKQGMQWP
ALIQALALRPGGPPAFRLTGIGPPQDVLQEVGLKLAHLAESINVEFSFRGYVASNLSNLK
PWMLEIKPGEAVAVNSILQLHSLIDDPSAIDEVLAMVRSLNPKIVTVVEQEADHNRPIFL
DRFTESLHYYSTIFDSLEACRLPPQSDQQVMSEIYLGREICNIVACEGPERVERHEPLMQ
WRVRMYNAGFRAMYLGSNAFKQASMLLTLFPGEGYRVEENDGCLTLGWHSRPLIAASAWQ
>scaffold-IAJW-2008482-Amentotaxus_argotaenia
QESGVRLVHMLMACADAVQENRLAVAGKMVKNIRILASNGGAMGKVATYFAEALARRIYG
FLPQNHNDPLSDILQFHFYETCPYLKFAHFTANQAILEAFAGHKRVHVIDFNLKQGMQWP
ALIQALALRPGGPPAFRLTGIGPPQDVLQEVGLKLAHLAESINVEFSFRGYVATNISNLK
SWMLEIKPGEAVAVNSILQLHRLIDDPSAIDEVLSMVRSLNPKIVTVVEQEADHNRPIFL
DRFTESLHYYSTIFDSLEACRLPPQSEQQVMSEIYLGREICNIVACEGSERVERHEPLMQ
WRVRMYNAGFRAMHLGSNAFKQASMLLTLFSGEGYRVEENNGCLTLGWHSRPLIAASAWQ
>scaffold-MHGD-2013404-Microcachrys_tetragona
ATSGVRLVHALMACGDAIQRSNLHGAEEMLNNVKLLASSGGAMAKVAQYFSQAIIRRIYG
FSRQK-NDSLSELLDIHFYETCPYLKFAHFTANQAILEAFQGHKRVHVIDFSLKQGIQWP
ALIQALALRPGGPPALRLTGIGPPQDVLHDVGIKLAQLADSVNVEFDFRGYVASSLSDIK
PWMLDVFPGEALAVNSIFQLHSLLFSPPPINEVLCCIRSLKPKIMTLVEQEACHNSPVFL
ERYTEALHYYSTMFDSLEARRLPAQGYQQLMSEMYMAREICNIVACEGAERVERHENLMA
WRLRMHTAGFRALHLGSNAFKQASMLLTLFSGEGYRVEENNGCLTLGWHTRPLIAVSAWQ
>scaffold-NVGZ-2005080-Cephalotaxus_harringtonia-2_samples_combined
QESGVRLVHMLMACAEAVQESRLIVAGKMVKEIRFLASNGGAMGKVASYFAEALARKIYG
FLPQNHNDHLSDLLQFHFYETCPYLKFAHFTANQAILEAFVGHKRVHVIDFNLKQGMQWP
ALIQALALRPGGPPAFRLTGIGPPQDVLQEVGLKLAHLAESINVEFSFRGYVASNLSNLK
PWMLEIKPGEAVAVNSILQLHSLIDDPSAIDEVLAMVRSLNPKIVTVVEQEADHNRPIFL
DRFTESLHYYSTIFDSLEACRLPPQSDQQVMSEIYLGREICNIVACEGPERVERHEPLMQ
WRVRMYNAGFRAMYLGSNAFKQASMLLTLFPGEGYRVEENDGCLTLGWHSRPLIAASAWQ
>scaffold-NVGZ-2005081-Cephalotaxus_harringtonia-2_samples_combined
QESGVRLVHMLMACAEAVQESRLIVAGKMVKEIRFLASNGGAMGKVASYFAEALARKIYG
FLPQNHNDHLSDLLQFHFYETCPYLKFAHFTANQAILEAFVGHKRVHVIDFNLKQGMQWP
ALIQALALRPGGPPAFRLTGIGPPQDVLQEVGLKLAHLAESINVEFSFRGYVASNLSNLK
PWMLEIKPGEAVAVNSILQLHSLIDDPSAIDEVLAMVRSLNPKIVTVVEQEADHNRPIFL
DRFTESLHYYSTIFDSLEACRLPPQSDQQVMSEIYLGREICNIVACEGPERVERHEPLMQ
WRVRMYNAGFRAMYLGSNAFKQASMLLTLFPGEGYRVEENDGCLTLGWHSRPLIAASAWQ
>scaffold-SCEB-2005993-Podocarpus_coriaceus
ATSGVRLVHALMACGDAIQRSNLYGAEEMLKNVKSFASTGGAMAKVAQYFSQAIIRRIYG
FSTQENNDSLSDLLDIHFYETCPYLKFAHFTANQAILEAFQGHKRVHVIDFSLKQGVQWP
ALIQALALRPGGPPALRLTGIGPPQDFLHDVGIKLAQLAESVNVEFDFRGYVASNLSDIK
PWILDVRPGEAIAVNSIFQLHSLLFTPLPIEEVLFSVRALNPKIMTLVEQEACHNSPVFL
ERFTEALHYYSTMFDSLEARRLPAQSYQQLMSEMYLARSICNIVACEGAERVERHENLMT
WRLRMQNAGFRPLHLGSNAFKQASMLLTLFSGEGYRVEENNGCLTLGWHTRPLIAVSAWQ
>scaffold-WWSS-2003025-Taxus_baccata
QESGVRLVHMLMACAEAVQENRLPVAGKMVKEIRILASNGGAMGKVATYFAEALARRIYG
FLPQNHNDPLSDILQFHFYETCPYLKFAHFTANQAILEAFAGHKRVHVIDFNLKQGMQWP
ALIQALALRPGGPPAFRLTGIGPPQDVLQEVGLKLAQLAESINVEFSFRGYVASNLSNLK
PWMLEINPEEAVAVNSILQLHRLIDDPSAIDEVLAMVRSLNPKIVTVVEQEADHNRPIFL
DRFTESLHYYSTIFDSLEACRLPPQSEQQVMSEIYLGREICNIVACEGSERVERHEPLMQ
WRLRMYSAGFRAMNLGSNAFKQASMLLTLFPGEGYRVEENTGCLTLGWHSRPLIAASAWQ
>scaffold-WWSS-2003026-Taxus_baccata
QESGVRLVHMLMACAEAVQENRLPVAGKMVKEIRILASNGGAMGKVATYFAEALARRIYG
FLPQNHNDPLSDILQFHFYETCPYLKFAHFTANQAILEAFAGHKRVHVIDFNLKQGMQWP
ALIQALALRPGGPPAFRLTGIGPPQDVLQEVGLKLAQLAESINVEFSFRGYVASNLSNLK
PWMLEINPEEAVAVNSILQLHRLIDDPSAIDEVLAMVRSLNPKIVTVVEQEADHNRPIFL
DRFTESLHYYSTIFDSLEACRLPPQSEQQVMSEIYLGREICNIVACEGSERVERHEPLMQ
WRLRMYSAGFRAMNLGSNAFKQASMLLTLFPGEGYRVEENTGCLTLGWHSRPLIAASAWQ
>scaffold-WYAJ-2005429-Cephalotaxus_harringtonia-branch_apex_including_needles
QESGVRLVHMLMACAEAVQESRLIVAGKMVKEIRFLASNGGAMGKVASYFAEALARKIYG
FLPQNHNDHLSDLLQFHFYETCPYLKFAHFTANQAILEAFVGHKRVHVIDFNLKQGMQWP
ALIQALALRPGGPPAFRLTGIGPPQDVLQEVGLKLAHLAESINVEFSFRGYVASNLSNLK
PWMLEIKPGEAVAVNSILQLHSLIDDPSAIDEVLAMVRSLNPKIVTVVEQEADHNRPIFL
DRFTESLHYYSTIFDSLEACRLPPQSDQQVMSEIYLGREICNIVACEGPERVERHEPLMQ
WRVRMYNAGFRAMYLGSNAFKQASMLLTLFPGEGYRVEENDGCLTLGWHSRPLIAASAWQ
>scaffold-WYAJ-2005430-Cephalotaxus_harringtonia-branch_apex_including_needles
QESGVRLVHMLMACAEAVQESRLIVAGKMVKEIRFLASNGGAMGKVASYFAEALARKIYG
FLPQNHNDHLSDLLQFHFYETCPYLKFAHFTANQAILEAFVGHKRVHVIDFNLKQGMQWP
ALIQALALRPGGPPAFRLTGIGPPQDVLQEVGLKLAHLAESINVEFSFRGYVASNLSNLK
PWMLEIKPGEAVAVNSILQLHSLIDDPSAIDEVLAMVRSLNPKIVTVVEQEADHNRPIFL
DRFTESLHYYSTIFDSLEACRLPPQSDQQVMSEIYLGREICNIVACEGPERVERHEPLMQ
WRVRMYNAGFRAMYLGSNAFKQASMLLTLFPGEGYRVEENDGCLTLGWHSRPLIAASAWQ
>scaffold-XLGK-2059024-Podocarpus_rubens
ATSGVRLVHALMACADAIQRSNLHGAEEILRNVKSLASSGGAMAKVAQYFSQAIIRRIYG
FSTQKNNDCLSNLLDIHFYETCPYLKFAHFTANQAILEAFQGHKRVHVIDFSLKQGIQWP
ALIQALALRPGGPPALRLTGIGPPQDVLHDVGIKLAQLADSVNVEFDFRGYVASSLSDIK
PWILDVRPGEVIAVNSIFQLHSLLFTPPPIEEVLFSVRALNPKIMTLVEQEACHNSPVFL
ERFTEALHYYSTMFDSLEARRLPAQSYQQLMSEMYLARSICNIVACEGAERVERHENLMT
WRLRMQNSGFRPLHLGSNEFKQASMLLTLFSEEGYRVEENNGCLTLGWHSRPLIAVSAWQ
>scaffold-AKXB-2067495-Phaeomegaceros_coriaceus
---GLRLVQLLLECAEAVSKHEVQLARGMLLQLQKMVSTGDSMQRVAACFTEGLHARLLS
TGSQRACDSSDELLYQILYQACPYIKFAHFTSNQAIFEAFEGEPRVHIVDLDIVQGYQWP
ALMQALAARRGGPPTLRITGVGVPLESVQETGKRLSELAECLHIPFSFHA-IGKRLEDVK
DYMLQPESGEALAFNSVNRLHRLLTDLCPLIDILRMIYERSPKIVTIVEQEASHNGHTFL
SRFLEALHYYSAIFDSLEATLPRVSPERTKVEQLIFAREITNIIACEGTERVERHEKVER
WRRLLESNGFKNTAFSTKAFDQSRVLLGLYPCDGYTLVEDNGCVLLGWQDRPVIGASSWH
>scaffold-AKXB-2067807-Phaeomegaceros_coriaceus
EESGVRLVHLLVTCAHAVQANNMIRADETVRQIQELASSTGPMEKVAIHFGDALARRIYG
SSSQMQADCISELLHFQFYEICPYLKFAHFTANQAILEAFEGEQNVHIIDFNLMHGLQWP
ALIQALALRPGGPPSLRLTGIGLPQDVLQEIGTKLAQLAGSVNVKFDFRGVVAVKLDDVK
PWMLQVRPGEAVAVNSVLQLHRLLGPVPAIAEVLQSVRSLNPKIVTLVEHEANHNSPVFI
ERFMEALHYYSTMFDSLEACNHTPESNGQVLAEMYLGREICNIVACEGPSRVERHETLSK
WQSRMCSAGFESRHLGANAYRQASMLLSLYSAEGYSVEETNGFLLLKWHDRPLMAASAWH
>scaffold-ANON-2036029-Leiosporoceros_dussii-B
EESGVMLVHLLVTCAQAVQANDMVRADEMVRQIQDLASSTGPMEKVAIHFVDALARRIYG
FNYHMQADGLSEILHFQFYEMCPYLKFAHFTANQAILEAFEGEQNVHIIDFNLMHGLQWP
ALIQALALRPGGPPFLRLTGIGLPQDVLQEIGTKLAQLAGSVNVKFDFRGVVALKLDDVK
PWMLQVQAGEAVAVNSVLQMHRLLEPMSAITEVLQSVRSLNPKIMTLVEHEANHNSPVFF
ERFMEALHYYSTMFDSLEACNQSPHNS---LAEMYLGREICNIVACEGPARVERHETLTQ
WQARMCNAGFQPRQLGPNAFRQASMLLSLFSAEGYSVEDTSGFLLLKWHDRPLMAASAWH
>scaffold-DXOU-2035782-Nothoceros_aenigmaticus
------------------------------------------------------------
-------------------EICPYLKFAHFTANQAILEAFEGEQNVHIIDFNLMHGLQWP
ALIQALALRPGGPPSLRLTGIGLPQDVLQEIGTKLAQLAGSVNVKFDFRGVVAVKLDDVK
PWMLQVRPGEAVAVNSVLQLHRLLGPVPAIAEVLQSVRSLNPKIVTLVEHEASHNSPVFI
ERFMEALHYYSTMFDSLEACNHTPESNAQVLAEMYLGREICNIVACEGPSRVERHETLSK
WQTRMCSAGFESRHLGSNAYRQASMLLSLYSAEGYSVEETNGFLLLKWHDRPLMAASAWH
>scaffold-FAJB-2010384-Paraphymatoceros_hallii
---GLRLVQLLLECAEAVSKHEVQLAQGMLLQLQTMVSTGDSMQRVAACFTDALHSRLLS
TGSDSARDSSDELLYQILYQACPYIKFAHFTSNQAIFEAFEGEPRVHIVDLDIVQGYQWP
ALMQALAARRGGPPTLRLTGVGVSVQSVREIGKRLSELAECLHLPFSFHA-IGKRPEDLK
AHMFQCESGEALAVNSVNRLHRLLTDLTPLVDVLRMIYELSPKTVTVVEQEASHNGHTFL
SRFLEALHYYSAIFDSLEATLPRASPERTKIEQLIFAGEITNIIACEGTERVERHEKVER
WRRLLESNGFKSTPFSSKAFDQSRVLLGLYPCDGYSVVEDNGCLLLGWQDRPVIAASSWH
>scaffold-FAJB-2011893-Paraphymatoceros_hallii
EESGVRLVHLLVTCAQAVQANNMIRADETVRQIQELASATGPMEKVAIHFGDALARRIYG
SNSQMQADCLSELLHFQFYEVCPYLKFAHFTANQAILEAFEGEQNVHIIDFNLMHGLQWP
ALIQALALRPGGPPSLRLTGIGLPQDVLQEIGTKLAQLAGSVNVKFDFRGVVAVKLDDVK
PWMLQVQPGEAVAVNSVLQLHRLLGPVPAISEVLQSVRSLNPKIVTLVEHEANHNSPVFF
ERFMEALHYYSTMFDSLEACNHAPETNAQVLAEMYLGREICNIVACEGPARVERHETLSK
WQSRMCNAGFQPRHLGANASRQASLLLSIYSAEGYSVEETTGFLLLKWHDRPLMAASAWH
>scaffold-FAJB-2011894-Paraphymatoceros_hallii
EESGVRLVHLLVTCAQAVQANNMIRADETVRQIQELASATGPMEKVAIHFGDALARRIYG
SNSQMQADCLSELLHFQFYEVCPYLKFAHFTANQAILEAFEGEQNVHIIDFNLMHGLQWP
ALIQALALRPGGPPSLRLTGIGLPQDVLQEIGTKLAQLAGSVNVKFDFRGVVAVKLDDVK
PWMLQVQPGEAVAVNSVLQLHRLLGPVPAISEVLQSVRSLNPKIVTLVEHEANHNSPVFF
ERFMEALHYYSTMFDSLEACNHAPETNAQVLAEMYLGREICNIVACEGPARVERHETLSK
WQSRMCNAGFQPRHLGANASRQASLLLSIYSAEGYSVEETTGFLLLKWHDRPLMAASAWH
>scaffold-RXRQ-2010891-Phaeoceros_carolinianus-sporophyte
EESGVRLVHLLVTCAQAVHSNDMVRADETVRQIQDLAYLTGPMEKVAVHFVDALVRRIYG
FNNNMQTDCLSELLHFQFYEICPYLKFAHFTANQAILEAFEGEQNVHIIDFNLMHGLQWP
ALIQALALRPGGPPFLRLTGIGLPQDVLQEIGTKLAQLAGSVNVKFDFRGVVATKLDDVK
PWMLQVRQGEAVAVNSILQLHRLLGPVPAIAEVLQSVRSLNPKIVTLVEHEANHNSPVFI
DRFMEALHYYSTMFDSLEACNHTPDSGTQVLAEMYLGREICNIVACEGPGRVERHENLSQ
WQLRMCTAGFQTRHLGANAYRQASMLLSLFSAEGYSVEETNGFLLLKWHDRPLMAASAWQ
>scaffold-RXRQ-2137564-Phaeoceros_carolinianus-sporophyte
----LRLVQLLLECAEAVSKHEVQLAQGMLLQLQTMVSTGDSMQRVAACFTEALHSRLLS
NGSETARGSSDELLYQILYQACPYIKFAHFTSNQAIFEAFEGEPRVHIVDLDIVQGYQWP
ALMQALAARRGGPPTLRLTGVGDSIESVQETGKRLSELAECLQLPFSFHA-IGKRLEDLK
AYMFQGESGEALAVNSVNRLHRLLTDLSPLVDVLRMIYELSPKTVIVVEQEASHNGHTFL
SRFLEALHYYSAIFDSLEATLPRASPERTKIEQLIFAGEITNIIACEGSDRVERHEKVER
WRRLLESNGFKSTPLSNKAFDQSRILLGLYRCDGYSVVEDNGALLLGWQGLPVIAASSWF
>scaffold-RXRQ-2141544-Phaeoceros_carolinianus-sporophyte
EESGVRLVHLLVTCAHAVQANNMIRADETVRQIQELASATGPMEKVAIHFGDALARRIYG
SNSQMQADCLSELLHFQFYEVCPYLKFAHFTANQAILEAFEGEQNVHIIDFNLMHGLQWP
ALIQALALRPGGPPSLRLTGIGLPQDVLQEIGTKLAQLAGSVNVKFDFRGVVAVKLDDVK
PWMLQVRPGEAVAVNSVLQLHRLLGPVPAISEVLQSVRSLNPKIVTLVEHEANHNSPVFI
ERFMEALHYYSTMFDSLEACNHAPETNAQVLAEMYLGREICNIVACEGPARVERHETLLK
WQSRMCNAGFQPRHLGANASRQASLLLSIYSAEGYSVEETTGFLLLKWHDRPLMAASAWH
>scaffold-UCRN-2053213-Megaceros_flagellaris
EESGVRLVHLLVTCAEAVQANNMIRADETVRQIQELA-ATGPMEKVAIHFGDALARRIYG
SSAQMQADCISELLHFQFYEICPYLKFAHFTANQAILEALEGEKNVHIIDFNLMHGLQWP
ALIQALALRPGGPPSLRLTGIGLPQDVLQEIGTKLAQLAGSVNVKFDFRGVVAVKLDDVK
PWMLQVRPGEAVAVNSVLQLHRLLGPVPAIAEVLQSVRSLNPKIVTLVEHEASHNSPVFI
DRFMEALHYYSTMFDSLEACNHTPESNAQVLAEMYLGREICNIVACEGPSRVERHERLSK
WQSRMCSAGFESRHLGANAYRQASMLLSLYSADGYGVEETNGFLLLKWHDRPLMAASAWH
>scaffold-WCZB-2014756-Phaeoceros_carolinianus-gametophyte
EESGVRLVHLLVTCAHAVQANNMIRADETVRQIQELASATGPMEKVAIHFGDALARRIYG
SNSQMQADCLSELLHFQFYEVCPYLKFAHFTANQAILEAFEGEQNVHIIDFNLMHGLQWP
ALIQALALRPGGPPSLRLTGIGLPQDVLQEIGTKLAQLAGSVNVKFDFRGVVAVKLDDVK
PWMLQVRPGEAVAVNSVLQLHRLLGPVPAISEVLQSVRSLNPKIVTLVEHEANHNSPVFI
ERFMEALHYYSTMFDSLEACNHAPETNAQVLAEMYLGREICNIVACEGPARVERHETLLK
WQSRMCNAGFQPRHLGANASRQASLLLSIYSAEGYSVEETTGFLLLKWHDRPLMAASAWH
>scaffold-WEEQ-2090702-Phaeoceros_carolinianus-gametophyte_1575
EESGVRLVHLLVTCAHAVQANNMIRADETVRQIQELASATGPMEKVAIHFGDALARRIYG
SNSQMQADCLSELLHFQFYEVCPYLKFAHFTANQAILEAFEGEQNVHIIDFNLMHGLQWP
ALIQALALRPGGPPSLRLTGIGLPQDVLQEIGTKLAQLAGSVNVKFDFRGVVAVKLDDVK
PWMLQVRPGEAVAVNSVLQLHRLLGPVPAISEVLQSVRSLNPKIVTLVEHEANHNSPVFI
ERFMEALHYYSTMFDSLEACNHAPETNAQVLAEMYLGREICNIVACEGPARVERHETLLK
WQSRMCNAGFQPRHLGANASRQASLLLSIYSAEGYSVEETTGFLLLKWHDRPLMAASAWH
>scaffold-ZFRE-2022810-Phaeoceros_carolinianus-sporophyte_1575
EESGVRLVHLLVTCAHAVQANNMIRADETVRQIQELASATGPMEKVAIHFGDALARRIYG
SNSQMQADCLSELLHFQFYEVCPYLKFAHFTANQAILEAFEGEQNVHIIDFNLMHGLQWP
ALIQALALRPGGPPSLRLTGIGLPQDVLQEIGTKLAQLAGSVNVKFDFRGVVAVKLDDVK
PWMLQVRPGEAVAVNSVLQLHRLLGPVPAISEVLQSVRSLNPKIVTLVEHEANHNSPVFI
ERFMEALHYYSTMFDSLEACNHAPETNAQVLAEMYLGREICNIVACEGPARVERHETLLK
WQSRMCNAGFQPRHLGANASRQASLLLSIYSAEGYSVEETTGFLLLKWHDRPLMAASAWH
>scaffold-ZFRE-2023076-Phaeoceros_carolinianus-sporophyte_1575
EESGLRLVHLLVTCAQAVQTNDMMRADETVRQIQDLANVTGPMEKVAVHFVDALVRRIYG
FNSNMQTDCLSELLHFQFYEICPYLKFAHFTANQAILEAFEGEQNVHIIDFNLMHGLQWP
ALIQALALRPGGPPFLRLTGIGLPQDVLQEIGTKLAQLAGSVNVKFDFRGVVATKLDDVK
PWMLQVRQGEAVAVNSILQLHRLLGPVPAITEVLQSVRSLNPKIVTLVEHEANHNSPIFI
DRFMEALHYYSTMFDSLEACNHTPD---QVLAEMYLGREICNIVACEGPGRVERHENLSQ
WQQRMCNAGFQTRHLGANAYRQASMLLSLFSAEGYSVEETNGFLLLKWHDRPLMAASAWQ
>scaffold-ZFRE-2115760-Phaeoceros_carolinianus-sporophyte_1575
---GLRIVQLLLECAEAVSNSQTILAQGILLQLREIVSSGDSMQRVAACFTEALHSRLSN
IGYQRACDSNDELLYQILYQACPYIKFAHFTSNQAIFEAFDGETRVHILDLDILQGYQWP
ALMQALAARPGGPPSLRITGVGIPLESVQETGKRLSELAGCLHIPFVFHA-VGERLEDVE
AYMVQCRSEEALAVNSVNRLHRLLGDVSPLVEMLRMVYDQSPKVVTLVEQEAAHNGQAFL
SRFLEALHYYSAIFDSLDATLPRASPERAKVEQLIFAREITNIIACEGNERVERHEKFER
WRRIMESIGFKATPMSGKGFDQSRVLLGLYPCDGYTLVEDNGCLLLGWQDRPVI------
>scaffold-FITN-2092226-Treubia_lacunosa
--SGVRLVHLLLACAEAVQRKELLAAEEMINQIFLLATPCGPMARVANYFAEALKQRIYA
FSNLSNEDEFSEVSYIHFYEACPYLKFAHFTANQVILEAFESHQHVHVIDLDLKYGLQWP
ALIQALALRPGGPPSLRLTGVG---EALKDTGGKLAQLAESMHVEFHFHWVHLERLSDFD
PWALHVKAEEVVAVNSMFQFHKLLPQFGAIHEVFRWVKRIKPRIFTVVEQDANHNSPVFL
DRFMASLHYYSTLFDSLEACQLTPNSIEQLLTEHYLSREICNIVACEGKGRFERHETLAQ
WRVRMGNVGFKPRHLGSNAFNQASTLLNLFN-DGYSVMENRGCLTLGWHSRPLIAVSAWQ
>scaffold-HERT-2044910-Sphaerocarpos_texanus
-------------------------AEETVRRIYMLATPRGPMGKVAAHFVEALARRIFG
IRAEPTADPLAERLHFHFYETCPYLKFAHFTANQAILEAVQNHKRIHIIDCNLMHGLQWP
ALIQALALRPGGPPFLRLTGIGPPHDVLQEIGVKLAQLAESVNVQFEFRGVYAQKLDDVK
PWVLQIRQGEALAVNAVMQLHELLNSNSAVNEVLQTVRSLNPKIVTLVEQEANHNSPIFL
DRFMEALHYYSTMFDSLEACNVSTNSSEQKLAEMFVGREICNIVACEGVDRVERHETLVQ
WRRRMAGAGFQLRQLGSDAFNQARMLLTLFPGDGYRVEENNGCLTLGWHNRPLIAASAWH
>scaffold-HMHL-2008398-Marchantia_paleacea-non_mycorrizal
EDSGLRLVHLLLACAKAIQAGDRHSAEATVRKINSMAPQAGPMTRVAAHFAEALTRRIYG
VSPQMKAEFLSELL--QFYEICPYLKFAHFTANQSILEAFKGANHVHVIDFNLNHGLQWP
ALIQALALRQGGPPSLRLTGIGPPEDSLQEIGMSLAQLAKSVNVNFQFRGVVAERLDDIQ
PWMLQVQPGEVVAVNSMFQLHKLLHAEAGINEVLRAVKSMNPKVVAIAEQEANHNSLNFL
DRFMEALHFYSSMFDSLEASNYCSGSSEQMRAEMYLGREICNVVACEGAKRVERHETLEL
WRLRLRNAGFQQVHMGPNAFKQASMLLTLFSGSGYRVEDNRGCLTLCWHGRPLLAASAWQ
>scaffold-IHWO-2010472-Marchantia_paleacea-mycorrizal
EDSGLRLVHLLLACAKAIQAGDRHSAEATVRKINSMAPQAGPMTRVAAHFAEALTRRIYG
VSPQMKAEFLSELL--QFYEICPYLKFAHFTANQSILEAFKGANHVHVIDFNLNHGLQWP
ALIQALALRQGGPPSLRLTGIGPPEDSLQEIGMSLAQLAKSVNVNFQFRGVVAERLDDIQ
PWMLQVQPGEVVAVNSMFQLHKLLHAEAGINEVLRAVKSMNPKVVAIAEQEANHNSLNFL
DRFMEALHFYSSMFDSLEASNYCSGSSEQMRAEMYLGREICNVVACEGAKRVERHETLEL
WRLRLRNAGFQQVHMGPNAFKQASMLLTLFSGSGYRVEDNRGCLTLCWHGRPLLAASAWQ
>scaffold-IHWO-2012223-Marchantia_paleacea-mycorrizal
EESGVRLVHLLLACAEAVQRSDVRMAEDTVRRIQMLATPRGPMGKVAAHFVEALARRIFG
ISAEPTSDPLTDLLHFQFYETCPYLKFAHFTANQAILEAVQNHKRIHVIDCNLMHGLQWP
ALIQALALRPGGPPILRLTGIGPPHDVLQEIGMKLAQLADLVSVQFEFRGVYAQKLDDVK
PYMLHVRQGEAVAVNAVMQLHRLLHNVPAVHEVLQSMRSLNPKIVTLVEHEANHNSPVFL
DRFMEALHYYSTMFDSLEACSRSSQSSEQLLAEMYVGREICNIVACEGFNRVERHENLVQ
WRRRMTDAGFQLRHLGSNAFKQASMLLTLFPGDGYRVEENNGCLTLGWHSRPLIAASAWH
>scaffold-IRBN-2167442-Scapania_nemorosa
EDPGLRLVQLLIACAQSIQRRDLYSAEGTVMKINQLAPQAGPMSKVAAHFAEALTKRIYG
LSPQISPSALSEILHFQFYETCPYLKFSHFTANQAILEAFKGAQHVHVIDFNLNHGLQWP
ALIQALALRPGGPPVLRLTGIGPPEDSLKQIGMDLAKLAESLKVKFEFRGVVANKLDDIK
MWMLQVRPDEVVAVNSMMQLHKLLYSAAGIDEVLRTVKSLKPKIIAMSEQEANYNSPNFL
ERFMEALHFYSSMFDSLEASNCPSGSEQQMLAEMYLGREICNIVACEGAQRSERHETLDQ
WRIRLRNAGFTQIHMGPNAIRQASMLLSMYSGQGYRVQDNQGCLTLCWHDRPLIAASAWH
>scaffold-JHFI-2113360-Pellia_neesiana
EESGVRLVHLLLACAQAVQCNDGTTAEETVRRIQTLAAPRGPIGKVAAHFVDALARRIFG
ISAETVGDPLAELLHFQFYETCPYLKFAHFTANQAILEAVQSHKRIHVIDCNLKHGLQWP
ALIQALALRPGGPPVLRLTGIGPPHDVLQEIGQKLAQLAESVNVQFEFRGVYAQKLDDVK
PWMLNVRQGEAVAVNAVMQFHRLLDNSPAVEEVLRSVRSLNPKILTVVEHEANHNSPVFF
DRFMEALHYYSTMFDSLETCNLSSQGSELLLAEMYMGREICNIVACEGPERVERHESLAQ
WRQRMIAAGFQLRHLGQNAFKQASMLLTLFSGDGFRVQENNGALTLGWHERPLIAASAWH
>scaffold-JPYU-2009418-Marchantia_polymorpha
EESGVRLVHLLLACAEAVQRSDVRMAEDTVRRIQMLATPRGPMGKVAAHFVEALARRIFG
ISAEPTSDPLTELLHFQFYETCPYLKFAHFTANQAILEAVQNHKRIHVIDCNLMHGLQWP
ALIQALALRPGGPPILRLTGIGPPHDVLQEIGMKLAQLADLVSVQFEFRGVYAQKLDDVK
PYMLHVRQGEAVAVNAVMQLHRLLHNVPAVHEVLQSMRSLNPKIVTLVEHEANHNSPVFL
DRFMEALHYYSTMFDSLEACSSSSQSSEQLLAEMYVGREICNIVACEGFDRVERHENLVQ
WRRRMTDAGFQLRHLGSNAFKQASMLLTLFPGDGYRVEENNGCLTLGWHSRPLIAASAWH
>scaffold-KRUQ-2004992-Porella_navicularis
DDSGLRLVHLLLACAQSIQRGDLLAAQSSVMKINAMAPQSGPMSRVAAHFAEALTKRIYG
VSPQIKPEALSEVLHFQYYETCPYLKFAHFTANQAILEAFKGAKHVHVIDFNLNHGLQWP
ALIQALAMRPGGPPMLRLTGIGPRADSLKDIGMSLAQLAESVKVKLEFRGVVANKLDDIQ
PWMFQVRQGEVVAVNAMMQLHKLLYARAGIDDVLRAVRSLNPKIVSLAEQEANHNCLNFL
DRFMEALHFYSSIFDSLEAANLPSGSSEQMLAEMYLGREICNIVACEGAERVERHETLDQ
WRIRLRNAGFQQTRMGPNAFKQASMLLTLFSGQGYRVEENQGCLTLCWHGRPLIAASAWH
>scaffold-LFVP-2013914-Marchantia_paleacea-2_samples_combined
EESGVRLVHLLLACAEAVQRSDVRMAEDTVRRIQMLATPRGPMGKVAAHFVEALARRIFG
ISAEPTSDPLTDLLHFQFYETCPYLKFAHFTANQAILEAVQNHKRIHVIDCNLMHGLQWP
ALIQALALRPGGPPILRLTGIGPPHDVLQEIGMKLAQLADLVSVQFEFRGVYAQKLDDVK
PYMLHVRQGEAVAVNAVMQLHRLLHNVPAVHEVLQSMRSLNPKIVTLVEHEANHNSPVFL
DRFMEALHYYSTMFDSLEACSRSSQSSEQLLAEMYVGREICNIVACEGFNRVERHENLVQ
WRRRMTDAGFQLRHLGSNAFKQASMLLTLFPGDGYRVEENNGCLTLGWHSRPLIAASAWH
>scaffold-LFVP-2013969-Marchantia_paleacea-2_samples_combined
EDSGLRLVHLLLACAKAIQAGDRHSAEATVRKINSMAPQAGPMTRVAAHFAEALTRRIYG
VSPQMKAEFLSELL--QFYEICPYLKFAHFTANQSILEAFKGANHVHVIDFNLNHGLQWP
ALIQALALRQGGPPSLRLTGIGPPEDSLQEIGMSLAQLAKSVNVNFQFRGVVAERLDDIQ
PWMLQVQPGEVVAVNSMFQLHKLLHAEAGINEVLRAVKSMNPKVVAIAEQEANHNSLNFL
DRFMEALHFYSSMFDSLEASNYCSGSSEQMRAEMYLGREICNVVACEGAKRVERHETLEL
WRLRLRNAGFQQVHMGPNAFKQASMLLTLFSGSGYRVEDNRGCLTLCWHGRPLLAASAWQ
>scaffold-OFTV-2013620-Barbilophozia_barbata
EDSGLRLVQLLIACAQSIQRRDLYSAEGTVMKINQVVPQGGPMSRVAAHFAEALTKRIYG
LSPQISPSALSEILHFQFYETCPYLKFSHFTANQAILEAFKGAQHVHVIDFNLNHGLQWP
ALIQALAMRPGGPPVLRLTGIGPPEDSLKQIGMDLAKLADSLKVKFEFRGVVANKLDDIK
MWMLQVRPDEVVAVNSMMQLHKLLYSSAGIDEVLRTVKSLKPKIIAMSEQEANYNSPNFL
ERFMEALHFYSSMFDSLEASNCPPGSEQQMLAEMYLGREICNIIACEGAQRLERHETLDQ
WRIRLRNAGFTQIHMGPNAIRQASMLLSMYSGQGYRVQDNQGCLTLCWHDRPLIAASAWH
>scaffold-PIUF-2092084-Pellia_sp._(cf_epiphylla_(L.)_Corda)
EESGVRLVHLLLACAQAVQCNDGTTAEETVRRIQTLAAPRGPIGKVAAHFVDALARRIFG
ISAETVGDPLAELLHFQFYETCPYLKFAHFTANQAILEAVQSHKRIHVIDCNLKHGLQWP
ALIQALALRPGGPPVLRLTGIGPPHDVLQEIGQKLAQLAESVNVQFEFRGVYAQKLDDVK
PWMLNVRQGEAVAVNAVMQFHRLLDNSPAVEEVLRSVRSLNPKILTVVEHEANHNSPVFL
DRFMEALHYYSTMFDSLETCNNSSQGSELLLAEMYMGREICNIVACEGSERVERHESLAQ
WRQRIIAAGFQLRHLGQNAFKQASMLLTLFSGDGFRVQENNGALTLGWHERPLIAASAWH
>scaffold-TXVB-2076335-Lunularia_cruciata
EDSGVRLVHLLLACAEAVQRNDVRMAEETVRRIQMLATPRGPMGKVAAYFVEALAKRIFG
ISAEPPSDPLTELLHFHFYESCPYLKFAHFTANQAILEAVQNHKRIHVIDCNLMHGLQWP
ALIQALALRPGGPPYLRLTGIGPPHDVLQEIGMKLAQLAKAVSVEFEFRGVYAQKLDDVK
PWMLQVRQGEAVAVNSVMQLHRLLNNVPAVHEVLQSMRSLSPKIVTLVEHEANHNSPIFL
ERFMEALHHYSTMFDSLEACNVSSQSSEQLLAEMYVGREICNIVACEGADRVERHESLVH
WRRRMIEAGFQLRHLGSNAFKQASMLLTLFPGDGYRVEENNGCLTLGWHSRPLIAASAWH
>scaffold-UUHD-2150688-Porella_pinnata
EDSGLQLVHLLLACAQSIQRGDLLSAESTVMKINAMAPQSGPMSRVAAHFAEALTKRIYG
VSPQIKREALTEILHFQFYETCPYLKFAHFTANQAILEAFKGAKHVHVIDFNLNHGLQWP
ALIQALALRPGGPPILRLTGIGPRVDSLKEIGMSLAQLADSVKVKFEFRGVVANKLDDIK
PWMFQVCPGEVVAVNAMMQLHKLLYSRAGIDDVLCAVRGLNPKIVSLAEQEANHNCPNFL
DRFMEALHFYSSIFDSLEAANFPSGSSEQMLAEMYLGREIYNIVACEGADRLERHETLDQ
WRNRLRNAGFQQIHMGPNAFKQASMLLTLFSGQGYRVEDNQGCLTLCWHGRSLIAASAWH
>scaffold-WJLO-2009160-Ricciocarpos_natans
EESGVRLVHLLLACADAVQRNDVRMAEDTVRRIQMLATPRGPMGKVAAHFVEALARRIFR
ISTEPSKEPLTELLHFQWYETCPYLKFAHFTANQAILEAVQDCTRIHVIDCNLMHGLQWP
ALIQALALRPGGPPVFRLTGIGPPHDVLQEIGMKLAQLADLVNVQFEFRGVYAQKLDDVK
PYMLQVRHGEGVCVNAVMQLHRLLHDVPAVHEVLQSMRSLNPRVVTLVEQEANHNSPVFV
ERFMEALHYYSTMFDSLEACGSSAQSSEQLLAEMYVGREICNIVACEGFDRVERHENLVQ
WRRRMTEAGFRQRHLSSNAFKEASTLLTLFPGDGYRVEENSGCLTLGWHNRPLIAASAWR
>scaffold-WZYK-2019142-Bazzania_trilobata
EDSGLRLVQLLIACAQSVQTGDLFSAESTVMKINAMAPQAGPMSRVAAHFAEALTNRIYG
LSPQISPSALSEILHFQFYETCPYLKFAHFTANQAILEAFQGAQLVHVIDFNLNHGLQWP
ALIQALAMRPGGPPDLRLTGIGPPEDTLKQIGLDLAKLAESLGVKFEFRGVVANKLDDIK
PWMLQVRPGEVVAVNSMMQLHKL---SAGIDDVLRAVKSLNPRIVVMSEQEANHNCPSFL
DRFMEALHFYSSMFDSLEASNYPSGSEQQMLAEMYLGREISNIVACEGAERLERHETLDQ
WRIRLRNAGFTQIHMGPNAFQQASLLLTMFSGQGYRVQDNQGCLTLCWHDRPLIAASAW-
>scaffold-YBQN-2017285-Odontoschisma_prostratum
EDSGLRLVQLLIACAQSIQRRDLFSAEGTVMKINAVAPQAGPMSRVAAHFAEALTNRIYG
NSPQISSSALSEILHFQFYETSPYLKFAHFTANQAILEAFKGAQHVHVIDFNLNHGLQWP
ALIQALALRPGGPPVLRLTGIGPPEDSLKQIGLDLAKLAESLKVKFEFRGVVANKLDDIK
MWMLQVRPDEVVAVNSMMQLHKLLYSSAGIDEVLRTVKSLKPKIVTMSEHEANHNCSSFL
DRFMEALHFYSSMFDSLEASKCPSGSEQQMLAEMYLGREICNIVACEGAQRLERHETLDQ
WRIRLRNAGFSQIHMGPNAFRQASVLLTMCSGPGYRVQDNQGCLTLCWHDRPLIAASAWH
>scaffold-YFGP-2108306-Pallavicinia_lyellii
SDSGVLLVHLLLACAQSIQSGDLLSAETTVMKINAMAPQAGPMGRVATHFAEALTKRIYG
VAPQIKPDTLSEILDFQFYETCPYLKFAHFTANQAILEAFKGAKHVHVIDFNLNHGLQWP
ALIQALALRPGGPPVLRLTGIGPPEDSLKEIGMSLAQLAESVKVKFEFRGVVANKLDDIK
PWMLQVRPGEVVAVNSMMQLHKLLYGPAGIDEVLRSVRSLNPKIVTMSEHEANHNSPNFL
ARFMEALHFYSSMFDSLEASNFPPGSSEQMLAEMYLGREICNIVACEGPERLERHETLDQ
WRIRLRNAGFQQIHMGTNAFKQASMLLTLFSGQGYRVEDNQGCLTLCWHDRPLIAASAWH
>scaffold-ENQF-2009292-Lycopodium_annotinum
QESGLRLVHLLLACAESIHRDDLIAAEKIVREIRVVAESSGPMKRVATQFVDALARRIYG
IDSQNHRDSFSELLHFHFYETCPFLKFAHFTANQAILEAFENHRQVHVIDFNLMHGLQWP
ALIQALALRPGGPPFLRITGIGPPQDVLQEIGLKLAQLAKSVNVEFDFRGVVAGKLDDVK
PWMLQVSQGEAVAVNAISQLHRLVYASPPLVEVLQTVRSLNPRIVTIVEQEANHNSPIFL
ERFMEALHYYSTMFDSFEACSLDQQGLELMLAETYLGKEICNIIACEGVDRVERHETLDM
WRIRMCNAGFQPLHLGSNAFKQARMLLTLFSGEGYVVEENGGCLTLGWQSRPLIAASAWQ
>scaffold-GAON-2011456-Huperzia_squarrosa
QESGLRVVHLLLACAESIQKNKFVAAEKIVTEIRIMLETSGPMKRVATQFVEALARRIYR
IDSQNNRDSYSEWLHFQFYETCPFLKFAHFTANQAILEAFENHTQVHVIDFNLMHGLQWP
VLMQALSLRPGGPPFLRITGIGPPQDLLQEIGLNLAQVANMLHVEFDFRGVVASKLDDVK
PWMLQISRGEAVAVNSILQLHRLVYTSPPIMEVLQAVRSLNPKIVTVVEQEANHSSPIFL
ERFMEALHYYSTMFDSFEACSVDQESPGLKLAETYLGREICNIIACEGVERVERHETLDM
WKVRMYNAGFQPLHLGSNAFKQARMLLKLFSGEGYVVEENSGCLTLGWQSRPLIAASAWQ
>scaffold-GKAG-2023059-Huperzia_lucidula
QESGLRLVHLLLACAESIQRDELISAEKIVRQIRVVAEPSGPMKKVASQFVEALARRIYG
INSQNHMDSVSELLHFHFYETCPFLKFGHFTANQAILEAFENHRQVHVIDLNLMHGLQWP
ALIQALALRPGGPPFLRITGIGPPQDVLQQIGLKLAQLAKSVNVEFDFRGVVAGKLDDVK
PWMLQVSQGEAVAVNSILQLHRLIYTSPPIAEVLQTVKILNPKIITVVEQEANHNSPVFL
ERFMEALYYYSTMFDSFEACNLDHQGLEVMLAETYLGREICNIVACEGVERVERHETLDL
WRIRMRKAGFQPLHLGSNAFKQARMLSTLFSGDGFVVEENGGCLTLGWQSRPLIAASAWQ
>scaffold-GKAG-2023818-Huperzia_lucidula
QESGLRLVHLLLACAESIQRNEFVAAEKIVREIRIILETSGPMKRVATQFVEALARRIYG
IDSQNNRDSVSELLHFHFYETCPFLKFAHFTANQAILEAFENHRQVHVIDFNLMHGLQWP
ALIQALSLRPGGPPFLRITGIGPPQDLLREIGLNLEQLAKSLNVEFDFREVVVSKLDDVK
PWMLQISRGEAVAVNSILQLHRLVYTSPPIMEVLQAVRSLNPKIVTVVEQEANHNSPIFL
ERFMEALHYYSTMFDSFEACSVDQESLQLMLSETYLGREICNIIACEGVERVERHEALDM
WKIRMCNAGFQPLHLGSNAFKQARMLLTLFSGEGYVVEENSGCLTLGWQSRPLIAASAWQ
>scaffold-PQTO-2008025-Lycopodium_deuterodensum
QESGIHLVHLLLACAESIHRDDLIAAEKLVREIRVVAEPSGPMRRVATQFVDALARRIYG
ADRQNQRDSVSELLYFRFYETCPFLKFAHFTANQAILEAFENHKQVHVIDFNLMHGLQWP
ALIQALALRPGGPPFLRITGIGPPQDVLQEIGLKLAQLAKSVNVEFDFRGVVASKLDDVK
PWMLQVSQGEAVAVNSVSQLHRLVYASPPLVEVLQTVRSLNPRIFTIVEQEANHNSPSFL
ERYMEALHYYSAMFDSFEASGLDQQGLELMLAETYLGREISNIIACEGVDRVERHETIDM
WRIRISSAGFRPLHLGSNAFKQARMLLTLFSGEGYTVEENGGCLTLGWQSRPLIAASAWE
>scaffold-WAFT-2004187-Diphasiastrum_digitatum
QESGIRLVHLLVACAESIQRDDLIAAEKIVREIRVVAGPSGPMKRVATQFVEALARRIYG
LNIQDQMDSVSELLHFYFGETCPFLKFAHFTANQAILEAFENHRQVHVIDFNLMHGSQWP
ALIQALALRPGGPPFLRITGIGPPQTILQEIGSKLAQLAKSVNVEFDFRGVVARKLDDVK
PWMLQVSQGEAVAVNSILQLHRLVYTSPPIVEVLQAVRSLNPKIVTLVEQEANHNSPIFL
ERFMEALHYYSTMFDSFEASNLDQQGLELMLAETYLGREICNIVACEGVDRVERHETLDL
WRIRMCNAGFQPLHLGSNAFKQARMLLTLLSGEGYVVEENGGCLTLGWQSRPLIAASAWQ
>scaffold-XNXF-2007270-Dendrolycopodium_obscurum
QESGLRLVHLLLACADSIHRDELIAAEKIVREIRVVAELSGPMKRVATQFVDALARRIYG
IDSQNHRDSVSELLHFHFYETCPFLKFAHFTANQAILEAFENHRQVHVIDFNLMHGLQWP
ALIQALALRPGGPPFLRITGIGPPQDVLQEIGLKLAQLAKSVNVEFDFRGVVASKLDDVK
PWMLQVSQGEAVAVNSISQLHRLVYASPPLVEVLQTVRSLNPRIVTIVEQEANHNSPIFL
ERFMEALHYYSTIFDSFEACSLDQQGLELMLAETYLGREICNIIACEGVDRVERHETLDM
WRIRMCNAGFQPLHLGSNAFKQARMLLTLFSGEGYIVEENGGCLILGWQSRPLIAASAWQ
>scaffold-XNXF-2007272-Dendrolycopodium_obscurum
QESGIRLVHLLLACAESIQRDDLVAAEKIVREIRVVAGSSGPMKRVATQFVEALARRVYG
LNSQNHMDSVSELLHFYFSETCPFLKFAHFTANQAILEAFENYRQVHVIDFNLMHGSQWP
ALIQALALRPGGPPFLRITGIGPPQDILQEIGSKLAQLAKSVNVEFDFRGVVARKLDDVK
PWMLQVSQGEAVAVNSILQLHRLIYTSPPIVEVLQAVRSLNPRIVTIVEQEANHNSPIFL
ERFMEALHYYSTMFDSFEASNLDQQGLELMLAETYLGREICNIVACEGVDRVERHETLDA
WRIRMYNAGFQPLHLGSNAFKQARMLLTLFSGEGYVVEENGGCLTLGWQSRPLMAASAWQ
>scaffold-YHZW-2021819-Huperzia_selago-2_samples_combined
QESGLRLVHLLLACAESIQRDELISAEKIVRQIRVVAEPSGPMKKVASQFVEALARRIYG
INSQNHMDSVSELLHFHFYETCPFLKFGHFTANQAILEAFENHRQVHVIDLNLMHGLQWP
ALIQALALRPGGPPFLRITGIGPPQDVLQQIGLKLAQLAKSVNVEFDFRGVVAGKLDDVK
PWMLQVSQGEAVAVNSILQLHRLIYTSPPIAEVLQTVKILNPKIITVVEQEANHNSPVFL
ERFMEALYYYSTMFDSFEACNLDHQGLEVMLAETYLGREICNIVACEGVERVERHETLDL
WRIRMRKAGFQPLHLGSNAFKQARMLSTLFSGDGFVVEENGGCLTLGWQSRPLIAASAWQ
>scaffold-YHZW-2034933-Huperzia_selago-2_samples_combined
QESGLRLVHLLLACAESIQRNEFVAAEKIVREIRIILETSGPMKRVATQFVEALARRIYG
IDSQNNRDSVSELLHFHFYETCPFLKFAHFTANQAILEAFENHRQVHVIDFNLMHGLQWP
ALIQALSLRPGGPPFLRITGIGPPQDLLREIGLNLAQLAKSLNVEFDFRGVVASKLDDVK
PWMLQISRGEAVAVNSILQLHRLVYTSPPIMEVLQAVRSLNPKIVTVVEQEANHNSPIFL
ERFMEALHYYSTMFDSFEACSVDQESLKLMLAETYLGREICNIIACEGVERVERHETLDM
WKIRMCNAGFQPLHLGSNAFKQARMLLTLFSGEGYVVEENSGCLTLGWQSRPLIAASAWQ
>scaffold-ZFGK-2042660-Selaginella_kraussiana
EELGVQLVHLLLACADAVQRREIPAAGDMARKLRSMAADSGAMGRVAAHFVEGLCRRIFG
IPGLVSSATVDEILHFHYYETCPYLKFAHFTANQAILEAFEGQSQVHVVDFNLEYGLQWP
ALIQALALRPGGPPQLRLTGIGPPQDLLQEIGLKLAQMAESVNVEFTFHGVVAARLEDVR
PWMLTCRSGEAVAVNSVFQLHATLLDPSPVTEVLRWVRGLNPRIVTVVEQDADHNGVDFL
DRFMAALHYYSTMFDSLEACNLAAGSLEQVVAEAYLGREVVDIVAADGPERRERHETLEQ
WRSRMISAGFQPLFLGSNAFRQASMLLTLFSGDGYRVVENGGCLTLGWHSRSLIAASAWR
>scaffold-ZZEI-2026040-Phylloglossum_drummondii
QESGLRLVHLLVACAESIQRNEFVAAEKIVTEIRIILETSGPMKRVASQFMEALA-----
-DSQNYGDSVSELLHFHFYDTCPFLKFAHFTANQAILEAFENFEQVHVIDFNLMHGLQWP
ALIQALSLRPGGPPFLRITGIGPPQDFLREIGLNLAQLAKSLNVEFDFRGVVASKLDDVK
PWMLQISPGEAVAVNSILQFHRLLYTAPPIMEVLQAVRSLNPKIVTVVEQEANHNSPIFL
ERFMEALHYYSTMFDSFEACSTDQQSLKLMLAETYLGREICNIIACEGLDRVERHETLNM
WKVRMSNAGFQPLHLGSNAFKQARMLLTLFSGEGYIVEENSGCLTLGWQSRPLIAASAWQ
>scaffold-ZZOL-2004306-Selaginella_stauntoniana
ELSGVRLVHLLLACANAVQRGDLAAAGDMVAQLRMLVAHSSAMARVATQFVEALSRRIQG
EESSTNNGAMDEILHFHFYETCPYLKFAHFTANQAILEALEGHKSVHVVDLDLQYGLQWP
ALIQALALRPGGPPTLRLTGIGPPQDLLHEIGLKLAQLAESVNVDFAFHGVVAARLNDVQ
PWMLTVRRGEAVAVNSVFQMHKALVESSPIDEVLRLVRNLKPKIVTLVEQDADHNSPVFM
ERFMAALHYYSTMFDSLEACNLAPGSVEQMVAETYLGQEIGNIVACEGAARTERHETLTQ
WRIRMARSGFQPLYLGSNAFKQANMLLTLFSGDGYRVEEKDGCLTLGWHSRPLVAASAWE
>scaffold-AWOI-2012959-Diphyscium_foliosum
ENSGVQLVHSLLACAESIQRGNLNLAGQTLQRIQLLPLPPGPMGKVATHFVEALARRIYG
VTSANQTDSLSELLHFHFYETCPYLKFAHFTANQAILEAFEGQKQVHVIDFNLMHGLQWP
ALIQALALRPGGPPRLRLTGIGPPQDVLQEIGMKLAQLAESVKVEFEFRGVVAVKLDDVK
PWMLQGRHGEAVAVNSVLQLHKLLYSVPAIDEVLHSVRVLKPKIFTVVEHEANHNSPSFL
GRFTEALHYYSTMFDSLEACNLPSESTEQALTEMYLGREIRNIVACEDVARVERHENLVQ
WRLRLLKAGYRPIQLGLNAFKQASMLLTMFSGEGYRVEEKMGCLTLGWHTRPLIAASAWQ
>scaffold-CMEQ-2012900-Orthotrichum_lyellii
ETSGVQLVHSLLACAEAIQRGNIKLAEETLHRMQLLGLPPGPMGKVATHFIDALARRVYG
NASSNQSDSLSELLHFHFYETCPYLKFAHFTANQAILEAFAGHDQVHVIDFNLMHGLQWP
ALIQALALRPGGPPRLRLTGIGSPQDVLQEIGKKLRQLADTVKVEFEFRGVVAVKLDDIK
PWMLQMRHGEAVAVNSVLQLHKLLFSLRAIDEVLRSVQALKPKIFTVVEHEANHNNPSFL
GRFTEALYYYSTMFDSLEASNLPSESNEQVLAKMYLGREIYNIVACEGAARTERHENLVQ
WRLRLLKAGFRPIQLGVNVFKQASMLLTMFSGEGYRIEERVGCLTLGWHTRPLIGASAWQ
>scaffold-EEMJ-2040196-Thuidium_delicatulum
ETSGVQLVHSLLACAEAIQRGNLKLAEQTLHRMQVLGLPPGPMGKVATHFIDALARRVYG
AASSNQSDSLSELLHFHFYETCPYLKFAHFTANQAILEAFAGHKQVHVIDFNLMHGLQWP
ALIQALALRPGGPPRLRLTGIGPPQDVLQEIGKKLRQLADTVKVEFEFRGVVAVKLDDIK
PWMLQVRHGEAVAVNSVLQLHKLLFSVRAIDEVLRSVRALKPKIFTIVEHEANHNNPSFL
GRFTEALHYYSTMFDSLEASNFPSESNEQALAKLYLGREIYNIVACEDAARTERHENLVQ
WRLRLLKAGFRPIQLGVNALKQASMLLTMFSGEGYRIEERLDCLTLGWHARPLIAASAWQ
>scaffold-FFPD-2009956-Ceratodon_purpureus
ENSGIQLVHSLLACAEAIQRDNLNLAEETLRRIQLLRLPPGPMGKVASHFIDALTRRIYG
AASSNQSDSLSELLHFHFYETCPYLKFAHFTANQAILEAFAGHKQVHVIDFNLMHGLQWP
ALIQALALRSGGPPRLRLTGIGPPQDVLQEIGKKLRQLADTVKVDFEFRGVVAVKLDDIK
PWMLQVRHGEAVAVNSVLQLHKLLFSVRPIDEVLRAVRALKPRIFTIVEHEANHNNPSFL
GRFTEALHYYSTMFDSLEACNLPSESNEQLLAEMYLGREIYNIVACENAARTERHENLVQ
WRLRLMKAGYRPIQLGLNAFKQASTLLTLFSGEGYRVEEKLGCLTLGWHTRPLIAASAWQ
>scaffold-HVBQ-2132333-Tetraphis_pellucida
ENSGVHLVHSLLACAESIQRGDLNVAEETLHGIQLMGLPPGAMGKVAAHFVEALARRLYN
VPSPNSTDSLSELLHFHFYETCPYLKFAHFTANQAILEAFEGQKQVHVVDFNLMHGLQWP
ALIQALALRPGGPPRFCLTGIGPPQDVLQEIGMKLAKLAESLNVEFDFRGVVALKLDDVK
PWMLQMRHGEAVAVNSVLQLHRLLYSVSAIDEVLQLVRSLNPKIFTIVEHEANHNSPSFL
RRFTEALQYYSTMFDSLEACNLPPESSEQLLAEMYLGREICNIVACEDMARVERHENLKQ
WRLRMAKAGYRPLQL------QASMLRTLFSGEGYQVEEKMGCLTLGWHTRPLIAASAWQ
>scaffold-IGUH-2019270-Leucodon_julaceus
ETSGVQLVHSLLACAEAIQRGNLKLAEQTLHRMQVLGLPPGPMGKVATHFIDALVRRVYG
AASSNQSDSLSELLHFHFYETCPYLKFAHFTANQAILEAFAGHKQVHVIDFNLMHGLQWP
ALIQALALRPGGPPRLRLTGIGPPQDVLQEIGKKLRQLADTVKVEFEFRGVVAVKLDDIK
PWMLQVRHGEAVAVNSVLQLHKLLFSVRAIDEVLRSVRTLKPKIFTIVEHEANHNNPSFL
GRFTEALHYYSTMFDSLEASNFPSESNEQVLAKLYLGREIYNIVACEDAARTERHENLVQ
WRLRLLKAGFRPIQLGLNALKQASMLLTMFSGEGYRIEERLDCLTLGWHARPLIAASAWQ
>scaffold-JADL-2010326-Rhynchostegium_serrulatum
ETSGVQLVHSLLACAEAIQRGNLRLAEQTLHRMQVLGLPPGPMGKVATHFIDALARRVYG
AASSNQSDSLSELLHFHFYETCPYLKFAHFTANQAILEAFAGHKQVHVIDFNLMHGLQWP
ALIQALALRPGGPPRLRLTGIGPPQDV-QEIGKKLRQLADTVKVEFEFRGVVAEKLDDIK
PWMLQVRHGEAVAVNSVLQLHKLLFSVRAIDEVLRSVRALKPKIFTIVEHEANHNNPSFL
GRFTEALHYYSTMFDSLEASNFPSDSNEQVLAKLYLGREIYNIVACEDAARTERHENLGQ
WRLRLLKAGFRPIQLGLNALKQASILLTMFSGEGYRIEERLDCLTLGWHARPLIAASAWQ
>scaffold-KEFD-2007782-Encalypta_streptocarpa
ENNGVQLVHSLLACAESIQRGNLILAEETLHRIQMLALPPGPMGKVATHFIDALNRRIYG
GASFNQSDSLSELLHFHFYETCPYLKFAHFTANQAILEAFAGHRQVHVIDFNLMHGLQWP
ALIQALALRPGGPPRLRLTGVGPPQDVLQEIGSKLRQLADTVKVEFEFRGVIAVKLDDIK
PWMLHVRHGEAVAVNSVLQLHKLLYHVPPIEEVLRSVRELKPKIFTIVEHEANHNNPSFL
GRFTEALHYYSTMFDSLEACNLPSESSEQVLAEMYLGREIYNIVACEDAARIERHENLVQ
WRLRLLKAGYRPIQLGLNAFKQASMLLRMFSGEGYRVEEKLGCLTLGWHTRPLIAASAWQ
>scaffold-KEFD-2007783-Encalypta_streptocarpa
ENNGVQLVHSLLACAESIQRGNLILAEETLHRIQMLALPPGPMGKVATHFIDALNRRIYG
GASFNQSDSLSELLHFHFYETCPYLKFAHFTANQAILEAFAGHRQVHVIDFNLMHGLQWP
ALIQALALRPGGPPRLRLTGVGPPQDVLQEIGSKLRQLADTVKVEFEFRGVIAVKLDDIK
PWMLHVRHGEAVAVNSVLQLHKLLYHVPPIEEVLRSVRELKPKIFTIVEHEANHNNPSFL
GRFTEALHYYSTMFDSLEACNLPSESSEQVLAEMYLGREIYNIVACEDAARIERHENLVQ
WRLRLLKAGYRPIQLGLNAFKQASMLLRMFSGEGYRVEEKLGCLTLGWHTRPLIAASAWQ
>scaffold-QKQO-2050908-Pseudotaxiphyllum_elegans
ETSGVQLVHSLLACAEAIQRGNLKLAEQTLHRMQVLGLPPGPMGKVATHFIDALARRVYG
AASSNQSDSLSELLHFHFYETCPYLKFAHFTANQAILEAFAGHKQVHVIDFNLMHGLQWP
ALIQALALRPGGPPRLRLTGIGPPQDVLQEIGKKLSQLADTVKVQFEFRGVVAVKLDDIK
PWMLQVRHGEAVAVNSVLQLHKLLFSVRAIDEVLRSVRALKPKIFTIVEHEANHNNPSFL
GRFTEALHYYSTMFDSLEASNFPSESNEQVLAKLYLGREIYNIVACEDAARTERHENLVQ
WRLRLLKAGFRPIQLGLNALKQASMLLTMFSGEGYRIEERLDCLTLGWHARPLIAASAWQ
>scaffold-QMWB-2059855-Anomodon_attenuatus
ETSGVQLVHSLLACAEAIERGNFKLAEQTLHRMQVLGLPPGPMGKVATHFIDALTRRVYG
AA-SNQSDSLSELLHFHFYETCPYLKFAHFTANQAILEAFAGHKQVHVIDFNLMHGLQWP
ALIQALALRPGGPPRLRLTGIGPPQDVLQEIGKKLRQLADTVKVEFEFRGVVAVKLDDIK
PWMLQVRHGEAVAVNSVLQLHKLLFSVRAIDEVLRSVRALKPKIFTIVEHEANHNNPSFL
GRFTEALHYYSTMFDSLEASNFPSESNEQVLAKLYLGREIYNIVACEDAARTERHENLAQ
WRSRLLKAGFRPIQLGLNALKQASMLLNMFSGEGYRIEERLDCLTLGWHARPLIAASAWQ
>scaffold-SKQD-2010250-Takakia_lepidozioides
ESSGVRLVHLLLACAEAVQRGDHAMAEDTVRRIQLLASPGGPMGKVAAHFVEALARRIYG
VASQNQTDSLSELLHFHFYETCPYLKFAHFTANQAILEAFEGEKQVHVIDFNLMHGLQWP
ALIQALALRPGGPPLLRLTGIGPPQDVLQEIGMKLAQLAESVNVEFNFRGVVALKLDDVK
PWMLQVRQGEAVAVNSVLQLHRLLYSMPAIDEVLQSVRSLNPKILTIVEHEANHNTPVFL
DRFMEALHYYSTMFDSLEACNLPPQSSEQMLAEMYLGKEICNIVACEGVERVERHETLAQ
WRQRMVKAGFQPLNLGLNAFKQASMLLTLFSGEGYRVEENSGCLTLGWHSRPLIAASAWK
>scaffold-UHLI-2020348-Sphagnum_recurvum
EDNGVQLVHSLLACAEAVQHGDLVRAEETVRHIQLLASPPGPMGKVAAHFIEALTRRIYG
GTSQESNNYLSELLHFQYYETCPYLKFAHFTSNQAILEAFEGEKRVHVIDFNLMHGLQWP
ALIQALALRPGGPPSLRLTGIGPPQNGLQEIGMKLAQLAASVNIEFDFRGVVALKLNEVK
PWMLQVLPGEVVAVNSVLQLHRFLNSVLAIDEVLHSILGLKPKIVTVVEHEANHNVSRFL
DRFTEALHYYSTMFDSLEACNLQPQSSEQLLAEMYLGQEICNIIACEGVARVERHENLEQ
WRQRIAKAGFRPLQLGSTALKQAKLLLSLFPGDGYRVEENNGCLTLGWHTRPLIAFSAWQ
>scaffold-VBMM-2002567-Claopodium_rostratum
E--GVQLVHSLLACAEAIQRGNLKLAEQTLHRMQVLGLPPGPMGKVATHFIDALARRVYG
TASSNQSDSLSELLHFHFYETCPYLKFAHFTANQAILEAFAGHKQVHVIDFNLMHGLQWP
ALIQALALRPGGPPRLRLTGIGPPQDVLQEIGKKLHQLADTVKVEFEFRGVVAAKLDDIK
PWMLQVRHGEAVAVNSVLQLHKLLFSVRAIDEVLRSVRALKPKIFTIVEHEANHNNPSFL
GRFTEALHYYSTMFDSLEASNFPSESNEQVLAKLYLGREIYNIVACEDAARTERHENLVQ
WRLRLLKAGFRPIQLGLNALKQASILLTMFSGEGYRIEERLDCLTLGWHARPLIAASAWQ
>scaffold-VBMM-2002568-Claopodium_rostratum
E--GVQLVHSLLACAEAIQRGNLKLAEQTLHRMQVLGLPPGPMGKVATHFIDALARRVYG
TASSNQSDSLSELLHFHFYETCPYLKFAHFTANQAILEAFAGHKQVHVIDFNLMHGLQWP
ALIQALALRPGGPPRLRLTGIGPPQDVLQEIGKKLHQLADTVKVEFEFRGVVAAKLDDIK
PWMLQVRHGEAVAVNSVLQLHKLLFSVRAIDEVLRSVRALKPKIFTIVEHEANHNNPSFL
GRFTEALHYYSTMFDSLEASNFPSESNEQVLAKLYLGREIYNIVACEDAARTERHENLVQ
WRLRLLKAGFRPIQLGLNALKQASILLTMFSGEGYRIEERLDCLTLGWHARPLIAASAWQ
>scaffold-WNGH-2089919-Aulacomnium_heterostichum
ETSGVQLVHSLLACAEAIQRGNLKVAEQTLHRMQLLGLPPGPMGKVATHFIDALARRVYG
AASSNQSDSLSELLHFHFYETCPYLKFAHFTANQAILEAFAGHKQVHVIDFNLMHGLQWP
ALIQALALRPGGPPRLRLTGIGPPQDVLQEIGKKLRQLADTVKVEFEFRGVCAVKLDDIK
PWMLQVRHGEAVAVNSVLQLHKLLFSVRAIDEVLRSVRALKPKIFTIVEHEANHNNPSFL
GRFTEALHYYSTMFDSLEASNLPSESNEQVLAKMYLGREIYNIVACEDAARTERHENLVQ
WRLRLLKAGFRPIQLGLNVFKQASMLLTMFSGEGYRIEERMGCLTLGWHARPLIAASGWQ
>scaffold-YWNF-2011643-Hedwigia_ciliata
ETSGVQLVHSLLACAEAIQRGNLKLAEETLHRMQLLGLPPGPMGKVATHFIDALARRVYG
VASSSQSDSLAELLHFHFYETCPYLKFAHFTANQAILEAFAGHKQVHVIDFNLMHGLQWP
ALIQALALRPGGPPRLRLTGIGPPQDVLQEIGKKLRQLADTVKVEFEFRGVVAVKLDDIK
PWMLQGRHGEAVAVNSVLQLHKLLYSVRAIDEVLRSVRALKPKIFTIVEHEANHNNPSFL
GRFTEALHYYSTMFDSLEASNLPSESNEQVLAKMYLGREIYNIVACEDAARTERHENLVQ
WRLRLFKAGFRPIQLGLNVFKQASMLLTMFSGEGYRVEERLGCLTLGWHTRPLIAASAWQ
>scaffold-ZACW-2015435-Leucodon_brachypus
ETSGVQLVHSLLACAEAIQRGNLKLAEQTLHRMQVLGLPPGPMGKVATHFIDALVRRVYG
AASSNQSDSLSELLHFHFYETCPYLKFAHFTANQAILEAFAGHKQVHVIDFNLMHGLQWP
ALIQALALRPGGPPRLRLTGIGPPQDVLQEIGKKLRQLADTVKVEFEFRGVVAVKLDDIK
PWMLQVRHGEAVAVNSVLQLHKLLFSVRAIDEVLRSVRTLKPKIFTIVEHEANHNNPSFL
GRFTEALHYYSTMFDSLEASNFPSESNEQVLAKLYLGREIYNIVACEDAARTERHENLVQ
WRLRLLKAGFRPIQLGLNALKQASMLLTMFSGEGYRIEERLDCLTLGWHARPLIAASAWQ
>scaffold-ZQRI-2015780-Timmia_austriaca
ENSGVQLVHSLLGCAEAIQRGNLNLAEQTLHRIQLLGLPPGPMGKVATHFIDALARRVYG
VASSNHSDSLSELLHFHFYETCPYLKFAHFTANQAILEAFAGQKQVHVIDFNLMHGLQWP
ALIQALALRSGGPPRLRLTGIGPPQDVLQEIGKKLRQLADTVKVEFEFRGVVAVKLDDIK
PWMLQVRHGEAVAVNSVLQLHKLLYSVRAIDEVLRSVRALKPKIFTIVEHEANHNNPSFL
GRFTEALHYYSTMFDSLEACNLPSESNEQVLAEMYLGREIYNIVACEDAARVERHENLLQ
WRQRLLKAGYRPIQLGLNAFKQASMLLTMFSGEGYRVEEKLGCLTLGWHTRPLIAASAWQ
