# Supplementary material for: Water‐related innovations in land plants evolved by different patterns of gene cooption and novelty
Source: New Phytol. 2022 Feb 8;235(2):732–42. doi: 10.1111/nph.17981 (PMC9303528; doi:10.1111/nph.17981)
Supplement: Supplementary file 3 — Dataset S3 Fasta alignments and phylogenetic trees. [file NPH-235-732-s005.zip › Supplementary_Data_3_fasta_alignments_trees/Roots/Primary_roots/RGA_Q9SLH3_1_1kp.treefile]

(Sorangium_cellulosum_WP_104983262.1_GRAS-like_transcription_factor:1.4258347274,((((((((((((Arabidopsis_thaliana_Q9LQT8_DELLA_protein_GAI:0.0574022516,Arabidopsis_thaliana_Q9SLH3_DELLA_protein_RGA:0.0627908851)100:0.1340810298,(((Arabidopsis_thaliana_Q9LF53_DELLA_protein_RGL3:0.1502287975,Arabidopsis_thaliana_Q8GXW1_DELLA_protein_RGL2:0.0937226394)100:0.0872298168,Arabidopsis_thaliana_Q9C8Y3_DELLA_protein_RGL1:0.2174065261)100:0.1116368228,(Brachypodium_distachyon_I1GP39:0.0266106041,Oryza_sativa_indica_Q2TN88_DELLA_protein_SLR1:0.0279665682)100:0.2286434030)96:0.0481553004)99:0.0739308100,((Amborella_trichopoda_W1NG33:0.0080990636,Amborella_trichopoda_W1PJ75:0.2376708419)93:0.0088823383,Amborella_trichopoda_W1PKY4:0.2537662871)97:0.0459802058)100:0.2113113822,(Ginkgo_biloba_Gb_13966:0.0765574708,(((Abies_alba_AALBA5B992262P1:0.0403253372,Pseudotsuga_menziesii_PSME_39478:0.0938716881)63:0.0123837749,(Picea_lambertina_PILA_02320:0.1818572017,(Picea_taeda_PITA_25832:0.0000023509,Picea_taeda_PITA_42779:0.0000023509)100:0.0095021536)96:0.0374126409)100:0.1300690187,(Sequoiadendron_giganteum_SEGI_23962:0.1752026559,((((((scaffold-GJTI-2012472-Cephalotaxus_harringtonia-leaves:0.0000000000,scaffold-WYAJ-2005430-Cephalotaxus_harringtonia-branch_apex_including_needles:0.0000000000):0.0000000000,scaffold-WYAJ-2005429-Cephalotaxus_harringtonia-branch_apex_including_needles:0.0000000000):0.0000000000,scaffold-NVGZ-2005081-Cephalotaxus_harringtonia-2_samples_combined:0.0000000000):0.0000023509,scaffold-NVGZ-2005080-Cephalotaxus_harringtonia-2_samples_combined:0.0000023509)100:0.0380392320,(scaffold-WWSS-2003025-Taxus_baccata:0.0000023509,scaffold-WWSS-2003026-Taxus_baccata:0.0000023509)100:0.0225313194)87:0.0027160534,scaffold-IAJW-2008482-Amentotaxus_argotaenia:0.0173534168)92:0.0070889537)100:0.0387550017)55:0.0150262641)95:0.0408537224)100:0.0462530873,(Ginkgo_biloba_Gb_32252:0.0939436960,(Sequoiadendron_giganteum_SEGI_14046:0.1592978648,((scaffold-FMWZ-2059386-Dacrycarpus_compactus:0.0272762936,(scaffold-SCEB-2005993-Podocarpus_coriaceus:0.0322012548,scaffold-XLGK-2059024-Podocarpus_rubens:0.0226184601)94:0.0105363657)93:0.0176681113,scaffold-MHGD-2013404-Microcachrys_tetragona:0.0477714177)100:0.0944702596)100:0.0811038999)99:0.0093508319)100:0.1114832392,(((((Amborella_trichopoda_W1NQJ9:0.4538783466,((Brachypodium_distachyon_I1HPW5:0.0618865785,Oryza_sativa_indica_B8A6W0:0.0769515140)100:0.0889952469,((Brachypodium_distachyon_I1H0J3:0.1175248142,Brachypodium_distachyon_I1GVY5:0.1179466328)100:0.3671013534,Oryza_sativa_indica_A2Y7S0:0.3133674619)100:0.2038474184)100:0.2375772513)100:0.2525441203,(((Ginkgo_biloba_Gb_28283:0.0000023509,Ginkgo_biloba_Gb_34637:0.0000028722)100:0.0352068682,((Picea_lambertina_PILA_32092:0.0210907616,Picea_taeda_PITA_26270:0.0098431947)100:0.0147916036,Pseudotsuga_menziesii_PSME_39889:0.0520203399)100:0.1253237728)99:0.0161003344,Sequoiadendron_giganteum_SEGI_31149:0.0771899073)100:0.0642257711)82:0.0742243883,((((((Azolla_filiculoides_s0068.g036465:0.1282630053,Salvinia_cucullata_v1.1_s0035.g011365:0.4277987367)96:0.0689936569,(((Azolla_filiculoides_s0460.g072066:0.0000023509,Azolla_filiculoides_s0538.g076295:0.0034594245)100:0.3053203260,(Salvinia_cucullata_v1.1_s0005.g002822:0.3584520325,Salvinia_cucullata_v1.1_s0075.g017422:0.6226533741)97:0.0876305774)99:0.1666015432,((((((((scaffold-CJNT-2003447-Polypodium_glycyrrhiza:0.0000000000,scaffold-IXLH-2001587-Polypodium_hesperium-B_type:0.0000000000):0.0000000000,scaffold-IXLH-2001591-Polypodium_hesperium-B_type:0.0000000000):0.0000000000,scaffold-IXLH-2001589-Polypodium_hesperium-B_type:0.0000000000):0.0000023509,scaffold-CJNT-2003448-Polypodium_glycyrrhiza:0.0000023509)100:0.0027491031,scaffold-IXLH-2001588-Polypodium_hesperium-B_type:0.0000023509)75:0.0000023510,scaffold-YLJA-2074020-Polypodium_amorphum:0.0027354123)99:0.0193588286,((scaffold-LHLE-2006618-Cystopteris_fragilis-young_leaf_unfurling_fiddlehead__appeared_sterile:0.0000023509,scaffold-XWDM-2022873-Cystopteris_fragilis-2_samples_combined:0.0000023509)99:0.0027711535,(scaffold-XXHP-2090852-Cystopteris_fragilis-fronds:0.0000023509,scaffold-YOWV-2069971-Cystopteris_protrusa:0.0000023509)75:0.0000023911)100:0.0322878772)100:0.0619168421,scaffold-VVRN-2008196-Lonchitis_hirsuta:0.0492772944)94:0.0315433786)92:0.0218719979)95:0.0704863120,scaffold-MEKP-2108712-Dipteris_conjugata:0.0940670704)94:0.0301272685,scaffold-VIBO-2012385-Osmunda_javanica:0.0322359488)94:0.0252657240,(scaffold-ALVQ-2016688-Tmesipteris_parva:0.0665150456,(scaffold-EEAQ-2003092-Sceptridium_dissectum:0.0064045357,(scaffold-QHVS-2008812-Ophioglossum_petiolatum-B:0.0030324022,scaffold-QHVS-2008813-Ophioglossum_petiolatum-B:0.0029933122)100:0.1077492310)97:0.0332581895)98:0.0248526887)92:0.0100702191,scaffold-UGNK-2018930-Marattia_attenuata:0.1231483836)93:0.0201771890)75:0.0253564662,((((scaffold-ENQF-2009292-Lycopodium_annotinum:0.0139073575,(scaffold-PQTO-2008025-Lycopodium_deuterodensum:0.0748112431,scaffold-XNXF-2007270-Dendrolycopodium_obscurum:0.0165954477)57:0.0000020461)98:0.0193073193,(((scaffold-GAON-2011456-Huperzia_squarrosa:0.0661910251,scaffold-ZZEI-2026040-Phylloglossum_drummondii:0.0623050303)89:0.0043509389,scaffold-YHZW-2034933-Huperzia_selago-2_samples_combined:0.0000025635)59:0.0000021021,scaffold-GKAG-2023818-Huperzia_lucidula:0.0166062709)100:0.0743510416)99:0.0155036148,(scaffold-WAFT-2004187-Diphasiastrum_digitatum:0.0237837674,scaffold-XNXF-2007272-Dendrolycopodium_obscurum:0.0249010966)100:0.0316427048)87:0.0076066315,(scaffold-GKAG-2023059-Huperzia_lucidula:0.0000023509,scaffold-YHZW-2021819-Huperzia_selago-2_samples_combined:0.0000023509)100:0.0648158807)100:0.1425259588)54:0.0091189408,(((((((((Marchantia_polymorpha_A0A068PER5_GAI1-like_E3_ubiquitin_ligase_protein_DELLA:0.0000023509,scaffold-JPYU-2009418-Marchantia_polymorpha:0.0000023509)54:0.0000020796,(scaffold-IHWO-2012223-Marchantia_paleacea-mycorrizal:0.0000023509,scaffold-LFVP-2013914-Marchantia_paleacea-2_samples_combined:0.0000023509)100:0.0081524264)62:0.0000026692,Marchantia_polymorpha_A0A176WBS7:0.0492276993)94:0.0067773146,scaffold-WJLO-2009160-Ricciocarpos_natans:0.0947308874)99:0.0352027308,scaffold-TXVB-2076335-Lunularia_cruciata:0.0456172738)93:0.0118600943,scaffold-HERT-2044910-Sphaerocarpos_texanus:0.0978182565)92:0.0244374079,(scaffold-JHFI-2113360-Pellia_neesiana:0.0041333473,scaffold-PIUF-2092084-Pellia_sp.__cf_epiphylla__L.__Corda_:0.0070465365)100:0.1126601964)100:0.1233799393,((((((Physcomitrella_patens_A7U4T7_DELLAb:0.0524953899,Physcomitrella_patens_A7U4T6_GRAS_E3_ubiquitin_ligase_protein_DELLAa:0.1308158319)99:0.0098315056,(((((((((((Fontinalis_antipyretica_25751-RA___mRNA___locus_121699_2976_4676____translate_table__standard_:0.0286764270,scaffold-EEMJ-2040196-Thuidium_delicatulum:0.0000023509)97:0.0027774735,Pleurozium_schreberi_augustus_masked-scaffold_1382-processed-gene-0.31-mRNA-1_gene_augustus_masked-scaffold_1382-processed-gene-0.31_name_augustus_masked-scaffold_1382-processed-gene-0.31_seq_id_scaffold_1382_type_cds:0.0083718938)95:0.0027961606,scaffold-QMWB-2059855-Anomodon_attenuatus:0.0170406035)16:0.0000023510,((scaffold-JADL-2010326-Rhynchostegium_serrulatum:0.0111811857,(scaffold-VBMM-2002567-Claopodium_rostratum:0.0000023509,scaffold-VBMM-2002568-Claopodium_rostratum:0.0000023509)99:0.0068504366)93:0.0045743063,scaffold-QKQO-2050908-Pseudotaxiphyllum_elegans:0.0055822714)14:0.0000022513)9:0.0000023988,(scaffold-IGUH-2019270-Leucodon_julaceus:0.0000023509,scaffold-ZACW-2015435-Leucodon_brachypus:0.0000023509)100:0.0055830542)100:0.0170774582,scaffold-WNGH-2089919-Aulacomnium_heterostichum:0.0112398774)96:0.0059482396,scaffold-CMEQ-2012900-Orthotrichum_lyellii:0.0388531198)100:0.0079742182,scaffold-YWNF-2011643-Hedwigia_ciliata:0.0115420589)100:0.0256659077,scaffold-ZQRI-2015780-Timmia_austriaca:0.0203441813)86:0.0086367094,scaffold-FFPD-2009956-Ceratodon_purpureus:0.0481386295)96:0.0150553255,(scaffold-KEFD-2007782-Encalypta_streptocarpa:0.0000023509,scaffold-KEFD-2007783-Encalypta_streptocarpa:0.0000023509)100:0.0477863262)95:0.0123532480)100:0.0443030535,scaffold-AWOI-2012959-Diphyscium_foliosum:0.0346465291)100:0.0511864362,scaffold-HVBQ-2132333-Tetraphis_pellucida:0.0809809114)100:0.0615565013,scaffold-UHLI-2020348-Sphagnum_recurvum:0.1836175948)99:0.0394005326,scaffold-SKQD-2010250-Takakia_lepidozioides:0.0399922034)100:0.0293653816)75:0.0106723967,(((Anthoceros_angustus_000021_locus_scaffold1_size3809330_306227_307531___len_1251:0.0041967984,scaffold-RXRQ-2010891-Phaeoceros_carolinianus-sporophyte:0.0099064989)100:0.0125965124,scaffold-ZFRE-2023076-Phaeoceros_carolinianus-sporophyte_1575:0.0130290051)100:0.0302128035,(((scaffold-AKXB-2067807-Phaeomegaceros_coriaceus:0.0053092977,(scaffold-DXOU-2035782-Nothoceros_aenigmaticus:0.0075714792,scaffold-UCRN-2053213-Megaceros_flagellaris:0.0223671717)100:0.0036725950)100:0.0176640593,((scaffold-FAJB-2011893-Paraphymatoceros_hallii:0.0000023509,scaffold-FAJB-2011894-Paraphymatoceros_hallii:0.0000023509)99:0.0070660708,(((scaffold-RXRQ-2141544-Phaeoceros_carolinianus-sporophyte:0.0000000000,scaffold-ZFRE-2022810-Phaeoceros_carolinianus-sporophyte_1575:0.0000000000):0.0000000000,scaffold-WEEQ-2090702-Phaeoceros_carolinianus-gametophyte_1575:0.0000000000):0.0000022969,scaffold-WCZB-2014756-Phaeoceros_carolinianus-gametophyte:0.0000020147)100:0.0038458642)97:0.0229792424)98:0.0348382241,scaffold-ANON-2036029-Leiosporoceros_dussii-B:0.0854484827)98:0.0192772530)100:0.1912963521)99:0.0282839690)57:0.0241104176)71:0.0269983147,((Marchantia_polymorpha_A0A176WMQ0:0.2272584685,((scaffold-HMHL-2008398-Marchantia_paleacea-non_mycorrizal:0.0000000000,scaffold-LFVP-2013969-Marchantia_paleacea-2_samples_combined:0.0000000000):0.0000023509,scaffold-IHWO-2010472-Marchantia_paleacea-mycorrizal:0.0000023509)100:0.0401696605)100:0.0880964106,(((((scaffold-IRBN-2167442-Scapania_nemorosa:0.0140390897,scaffold-OFTV-2013620-Barbilophozia_barbata:0.0164836568)100:0.0333553605,scaffold-YBQN-2017285-Odontoschisma_prostratum:0.0332918931)99:0.0283409484,scaffold-WZYK-2019142-Bazzania_trilobata:0.0468043078)100:0.0626754435,scaffold-YFGP-2108306-Pallavicinia_lyellii:0.0549600514)95:0.0068895082,(scaffold-KRUQ-2004992-Porella_navicularis:0.0548851230,scaffold-UUHD-2150688-Porella_pinnata:0.0353048522)100:0.0355001702)97:0.0471017871)100:0.1990942958)77:0.0280603862,(((Selaginella_moellendorffii_A9LY09_GRAS-family_protein_Sm_DELLA1:0.0054420355,scaffold-ZZOL-2004306-Selaginella_stauntoniana:0.0000021673)100:0.1514178852,scaffold-ZFGK-2042660-Selaginella_kraussiana:0.2309690619)100:0.0918076515,scaffold-FITN-2092226-Treubia_lacunosa:0.4023866850)89:0.0341986803)99:0.2285499972,(Selaginella_moellendorffii_A9LY10_Putative_DELLA_protein:0.0000029493,Selaginella_moellendorffii_D8SQ86_GRAS-family_protein_Sm_DELLA2:0.0029019336)100:0.8191460232)100:0.2395758331,(Physcomitrella_patens_A9TCP4:0.5285010006,Selaginella_moellendorffii_D8S0H1_GRAS_family_protein_Sm_HAIRY_MERISTEM1:1.0526702123)100:0.6007198159)77:0.0811553994,(((Physcomitrella_patens_A9RVU9:0.1612038566,Physcomitrella_patens_A9SWV1:0.0715190370)96:0.1002144013,Fontinalis_antipyretica_08632-RA___mRNA___locus_179717_18453_20721_-__translate_table__standard_:0.0663331126)100:0.4669602849,((Selaginella_moellendorffii_D8S205:0.0027737942,Selaginella_moellendorffii_D8RVA3_GRAS_family_protein:0.0000022216)100:0.3770127934,(Selaginella_moellendorffii_D8SCH4_GRAS_family_protein:0.0080354800,Selaginella_moellendorffii_D8SGQ1:0.0031998620)100:0.4232314564)100:0.2277424623)100:0.4521342238)39:0.0420592289,((((Amborella_trichopoda_W1PGQ3:0.2819028252,Oryza_sativa_indica_B8BKN5:0.1815958341)100:0.1322272349,(Sequoiadendron_giganteum_SEGI_23118:0.1150118862,((scaffold-AKXB-2067495-Phaeomegaceros_coriaceus:0.0431774403,(scaffold-FAJB-2010384-Paraphymatoceros_hallii:0.0236356033,scaffold-RXRQ-2137564-Phaeoceros_carolinianus-sporophyte:0.0514808879)100:0.0531110955)100:0.0708371295,scaffold-ZFRE-2115760-Phaeoceros_carolinianus-sporophyte_1575:0.1191841823)100:0.2423452643)99:0.0676979069)100:0.1724286811,(Physcomitrella_patens_A9RVV2:0.5432972630,(Selaginella_moellendorffii_D8SIE4:0.0007670652,Selaginella_moellendorffii_D8R3Q5_GRAS_family_protein:0.0107192996)100:0.7509690240)100:0.4192480021)68:0.0653920215,(Anthoceros_angustus_008828_locus_scaffold40_size1018953_695015_696325_-_len_1170:0.3306055258,(Fontinalis_antipyretica_24371-RA___mRNA___locus_180714_7351_9588_-__translate_table__standard_:0.0319310323,Pleurozium_schreberi_maker-scaffold_606-snap-gene-0.82-mRNA-1_gene_maker-scaffold_606-snap-gene-0.82_name_maker-scaffold_606-snap-gene-0.82_seq_id_scaffold_606_type_cds:0.0151272412)100:0.3818983932)100:0.2971601016)41:0.0384849378)78:0.1757700412,Anthoceros_punctactus_evm.model.utg000188l.439.1_._Apun_evm.TU.utg000188l.439___utg000188l_2141711-2144773___:0.5668548241);
