# Supplementary material for: Water‐related innovations in land plants evolved by different patterns of gene cooption and novelty
Source: New Phytol. 2022 Feb 8;235(2):732–42. doi: 10.1111/nph.17981 (PMC9303528; doi:10.1111/nph.17981)
Supplement: Supplementary file 3 — Dataset S3 Fasta alignments and phylogenetic trees. [file NPH-235-732-s005.zip › Supplementary_Data_3_fasta_alignments_trees/Roots/Primary_roots/SCR_Q9M384_1_1kp.fasta]

>Arabidopsis_thaliana_Q9M384_Protein_SCARECROW_SCR
MAESGDFNGGQPPPHSPLRTTSSGSSSSNNRGPPPPPPPPLVMVRKRLASEMSSNPDYNNSSRPPRRVSHLLDSNYNTVTPQQPPSLTAAATVSSQPNPPLSVCGFSGLPVFPSDRGGRNVMMSVQPMDQDSSSSSASPTVWVDAIIRDLIHSSTSVSIPQLIQNVRDIIFPCNPNLGALLEYRLRSLMLLDPSSSSDPSPQTFEPLYQISNNPSPPQQQQQHQQQQQQHKPPPPPIQQQERENSSTDAPPQPETVTATVPAVQTNTAEALRERKEEIKRQKQDEEGLHLLTLLLQCAEAVSADNLEEANKLLLEISQLSTPYGTSAQRVAAYFSEAMSARLLNSCLGIYAALPSRWMPQTHSLKMVSAFQVFNGISPLVKFSHFTANQAIQEAFEKEDSVHIIDLDIMQGLQWPGLFHILASRPGGPPHVRLTGLGTSMEALQATGKRLSDFADKLGLPFEFCPLAEKVGNLDTERLNVRKREAVAVHWLQHSLYDVTGSDAHTLWLLQRLAPKVVTVVEQDLSHAGSFLGRFVEAIHYYSALFDSLGASYGEESEERHVVEQQLLSKEIRNVLAVGGPSRSGEVKFESWREKMQQCGFKGISLAGNAATQATLLLGMFPSDGYTLVDDNGTLKLGWKDLSLLTASAWTPRS
>Arabidopsis_thaliana_Q9FHZ1_Scarecrow-like_protein_23_SCL23
MTTKRIDRDLPSSDDPSSAKRRIEFPEETLENDGAAAIKLLSLLLQCAEYVATDHLREASTLLSEISEICSPFGSSPERVVAYFAQALQTRVISSYLSGACSPLSEKPLTVVQSQKIFSALQTYNSVSPLIKFSHFTANQAIFQALDGEDSVHIIDLDVMQGLQWPALFHILASRPRKLRSIRITGFGSSSDLLASTGRRLADFASSLNLPFEFHPIEGIIGNLIDPSQLATRQGEAVVVHWMQHRLYDVTGNNLETLEILRRLKPNLITVVEQELSYDDGGSFLGRFVEALHYYSALFDALGDGLGEESGERFTVEQIVLGTEIRNIVAHGGGRRKRMKWKEELSRVGFRPVSLRGNPATQAGLLLGMLPWNGYTLVEENGTLRLGWKDLSLLTASAWKSQPFD

>Amborella_trichopoda_U5CXD5
MSLLNRCSMKDHQAIEVQSAVGDFLLPHETWVCNPTGISMNTHCFPTEELARSVVGDRGLLDANTERFDLSEWIDTVAKQLSDNTPTVLHEKASATQSDALALPSNDSSTITEDYMPKKRIRKLSEAPDPLVHCKNMSQDLPREHTESSDEGMLLLSHLLECAVAISVDDLVTANSIALELGQSASPYRPSSAERVVAYFARAMASRIMNSWLGICTPLHSYKATTAAFQTFHTVSPFVKFAYLASNQAILEAFEDRERVHIIDVDIMHGSQWPTLLHALATRVRGPPHVRMTGLGVSLGTLEETGKQLSCFARRLGMHFEFQPVAKRFSEVEMSVLQGRRAEAVAVHWLQHSSYDAIGSDHKALSMLKDLAPKVVTLAEQEMARSGPFLERFVGALHYYSSMFDALAVSLPHDNPDRHRVEHDLLSREVTNVLAVGGPARSGEVKFSSWRAELLRNCQHFTQVPLSSNTASHAQLVLNMLPSSHGYTLFQGDGTLKLGWKDTSLYTASAWTSNAWHHFHFL
>Amborella_trichopoda_U5CZ15
MDNLDLAASILPEITHLASPFGSPAMRVAAYFSDALQSRLMSSWLGMYAPLPSYALEPFSQRLLNAFQAYNAILPLVKFSHFTANQAIVQAVSQVSRVHIIDLDIMQGLQWPGLFHLLSTCSTSPPSVRITGFGSCARELAATGERLSVFSASLGLAFEYTGLVCRAGEVRDLARLKLQGGETVIVNWVHHYMYDVTGSDAGLLKLLHSVKPRLITMVEQDVSHGDGGGFLRRFVNALHYYSALFDALGSMQDSMNQDRNIAEQQVLGREIKNIVGGGGRKRSGEMVVERWGAELGKLGFRGVSLRGSAADQARLLLGMYPWQEGYSVVEEGGCLRVGWKDLALLTASAWEPCVM
>Amborella_trichopoda_W1P9G4
MAACVVVGSNGGRLGSGGSSSSGGSHSGSDGAAPLPREVVTAHYGGGEEEARITMEGRMIGSSNSRKRGASEMDDGQQLHMSSGLVQHPRVFRRAADNDLDMAAQLHTYSSGNNRCSILLHETQGAAPPPPPSFFSDTTATTYYNHLQQQPATITMPAVQQQPPPLTLCGFSGLPLFTSSSTEKGRSSFDATAALPQQQQQASSSSSVVAMDEAETWIDGIIKDLVHTSPVPIPQLIQNVREVIFPCNPQLAALLEFRLRSLPESSPADKQQLPLGSGLKLRIEQQPGTGSIESFPTALPWLSSSTSSSKEHQGMAETMMMNQQYVNWALDERPPLPPTPPLLSLNQSSSNNTSPPKKSAAQTEEESHHQQKLRERERRKQQEQQAKRDSEGLHLLTLLLQCAEAVSAERLDEASAMLAEIAELSTPFGSSAQRVAAYFSEAMSARLVSACLGVYSPLPACVQNQKIVSAFQVFNGISPFVKFSHFTANQMIQEAFEREERVHIIDLDIMQGLQWPGLFHILASRPGGPPRVRVTGLGSSEEALEATGRRLAEFAETLGLPFEWCGLAEKAGNVGVERLGIRKREAVAVHCLHHSLYDVTASDANTLALIQRLSPKVVTMVEQDLSHGDSFLARFVEAIHYYSALFDSLGASQAEDSHERHVVEQQLLSREIKNLLAVGGPSRSGEIKFENWREKLRQCGFKAMSLAGNAATQATLLLGMFPSDGYTLVEDKGTLKLGWKDLCLLTASAWRPPSPINH

>Amborella_trichopoda_U5D3G5
MDETPPWIHLLAPPAGIQPPSPESGAGTKRHHPNLPESSTGRHDEDAGEAETSLSENKRKQRKSETGKEAPNYAIEDEESSGLRLLGLLLQCAEAVAMDDLDLASCLLPEITHLASPFGSPAVRVAAYFADALQARLVSSWLGVYAPVPSHALERFSQRLLHAFQAYNAISPLVKFSHFTANQAIVQAVSQASRIHIIDLDIMQGLQWPGLFHLLSTRSSSPPSVRITGLGSCTRTLAATGDRLSEFAGSLGLAFEYTGLACRAGEVGDLARLKLRAGETVVVHWLHHCLYDVTGSDAGLLKLLHSTKPRLITMVEQDFNHGGGGGFLGRFVEALHYYSALFDALGSMQDSTNQDRHIVEQQVLGREIKNIVAVGGPKRTGEVVVERWPAELGKLGFRGVSLAGSAADQAGLLLGMYPWQEGYTLVEEGGCLRLGWKDLPLLTASAWEPSLKDAPFSPSTLTEAT

>Brachypodium_distachyon_I1GTB5
MIQGVLSRASAADAAAMKAKRVAPIPEDEEAAMVGARGKRLQLHSSGVQQQQEAPAEEGKVVVVEAAAETRGLRLLSLLLRCAEAVAMDSLPEARDLLHEIAELASPFGTSPERVAAYFGDALCARVLSSYLGAYSPLALASAQQSRRVASAFQAYNALSPLVKFSHFTANKAILQALDGEDRVHVVDLDIMQGLQWPGLFHMLASSRPSKPLLSLRITGLGASLEVLEATGRRLADFAGSLGLPFEFRPIEGKIGHVADTDVLLLGRDEGEATVVHWMHHCLYDVTGSDAGTVRVLRSLRPKLVTIVEQDLGHGGDFLGRFVEALHYYSALFDALGDGAGPEEEEAQQRHAVERQLLGAEIRNIVAVGGPKRTGEVRVERWGDELRRAGFRPVSLSGGPAAQARLLLGMCPWKGYTLVEEDGCLKLGWKDLSLLTASSWEPTTTDGDEEDDLGAAARQEECHGS

>Brachypodium_distachyon_A0A0Q3G332
MQFHDPHQYMYSSSSSTAGGSFLPHHHAAFIKDVAPAEPLVEILEEAPGAAGAPAMQEERKVVDEAAEEEEGEEAAAESHGVRMIALLMECAVAMSVGNLADANGALLELSQMASPYAASCGERLVAYFARALAARLMSSWVGVCAPLSLQQHDDAGIVIHAAFRAFYNVAPFARAAYLACNQAVLDAFRGQRAVHIVDLDMVPGGALQWLSLLPALAARPGGPPALLRVTGFGVSAALLHDAGNQLAGLAGKLGLPFEFYAVAKRPGDAAAAVSSGLLLPGKRPGEAVAVHWLRHALYDAAGDEAAAIRLARWLEPRVMTVVDQERSLSSSSSSGAAADDGGSFLDRFVSALHHYSAAFDSLGAARPAGDDASRHLAENGMLGREIGNVLAIAGPSRSGRERLLPGSWQAELARHGFLRARWGSGGARAQMLAGACPAGLGYTVADDAHDGTVRLGWKGTPLYAVSTWTWCATTHGHVRG
>Brachypodium_distachyon_I1HIB5
MQFHDPHQYMYSSSSSTAGGSFLPHHHAAFIKDVAPAEPLVEILEEAPGAAGAPAMQEERKVVDEAAEEEEGEEAAAESHGVRMIALLMECAVAMSVGNLADANGALLELSQMASPYAASCGERLVAYFARALAARLMSSWVGVCAPLSLQQHDDAGIVIHAAFRAFYNVAPFARAAYLACNQAVLDAFRGQRAVHIVDLDMVPGGALQWLSLLPALAARPGGPPALLRVTGFGVSAALLHDAGNQLAGLAGKLGLPFEFYAVAKRPGDAAAAVSSGLLLPGKRPGEAVAVHWLRHALYDAAGDEAAAIRLARWLEPRVMTVVDQERSLSSSSSSGAAADDGGSFLDRFVSALHHYSAAFDSLGAARPAGDDASRHLAENGMLGREIGNVLAIAGPSRSGRERLLPGSWQAELARHGFLRARWGSGGARAQMLAGACPAGLGYTVADDAHDGTVRPNLGPAAGIAVAFRQEISLTICENCYFFVWPENSYSTLTL
>Brachypodium_distachyon_I1IUW8
MQGLQWPGLFHILASRPGGPPRVRLTGLGASMDALEATGKRLSDFADTLGLPFEFCAVADKAGNLDPEKLLNGGGGGGGGVGRRREAVAVHWLHHSLYDVTGNDANTLGLIQRLAPKVVTMVEQDLSHSGSFLARFVEAIHYYSALFDSLDASYGEDSPERHVVEQQLLSREIRNVLAVGGPARTGDAKFVGSWRDKLARSGFGPASLAGSAAAQAALLLGMFPSDGYTLVEENGALKLGWKDLCLLTASAWRPMVQTTPSSSAR
>Ginkgo_biloba_Gb_17596
MVVARDELSQC*S*YSQSLDFTEDCTEMISLPAESMISFFFKCLPVLRWELLVYHEIGFMFFFSVSNWNTHDAQEKEEIGGI*GE*RCFWFLHMIG*VRG
LVFLLNIEGYSWPPELIPVIWINSACHDYSLEFYGVIQTRVVLGRTADDMVMEGRIL*ASFIGLEKWYVVGCYDRKVEKKRKSLMRLDECCNSSIM*ECL
VYWTRS*VQ*VFVIEPRQAGPGMRNYYKLINGGRDCVGVGKIINACFHCGQH*SQRGRYKRGRKLEL*KIRIVFLLDVRGAVINLQWSDLIGETVQQTLY
SQCSMINKVSEATEPSPTPTVSSNGSGLSNISSSIESSCHIGGCHKHVYNYTSLNECENGLFFQSPSSLPFHNTSLAFMPERERYNQYGYSSHSQWKNQA
SETFQHGDGWDTIRPSLQTMDANGSAAWLDGMIHHLKETSPHVPFPHILNYLHENTYNCNPYIQSILEAWLLSVMALPNSLASNAQINGKGLSCSKARSG
LKRSLESNSIEKEITHRSWNSKDEQNHYSTREEPALLWLHHQSVSLRLDKQEAVIERISKRNESEAMPGKSSETRQKNRVTSPTGEQGLHLLGLLIQCAE
AVSVDNFEEANFILPQIYELSSPYGSSVHRVAAYFAEAMSSRLVSSCIGIYSPLMNKYQSQRIASAFQVYNGISPFVKFSHFTANQAIRQVFEGEKRVHI
IDLDIMQGLQWPGLFHILASQPGNRPSVRITGLGTSMEALEATGKRLSDFAQKLGLPFEFHAVADKAGNINSADLLDKLKVRKGDALAVHWLHHSLYDVT
GSDKSTMQLLRRLSPKLITMVEQDLCHVGPFMHRFVEAIHYYSALFDSLGAAYPEDSVERHVVEQQLLSYEIKNILAVGGPARTGEVKFENWRDQLQQAG
FKKLSLAGNAAAQATLLLGMFPCQGYTVVEESGTLKLGWKDLCLLTASAWRPAHAL*ALRYX
>Ginkgo_biloba_Gb_04650
MQGLQWPALFHILAARPGGPPYVRITGLGTSLDALEATGKRLSSFARTLRLPFEFHAVAEKVGKVDPAALHVRKGDALAVHWLHHSLYDVTGSDHHTLEL
LQRLAPTVITMVEQEMSYAGSFLNRFVEALHYYSAMFDSLGASLPEDNIDRHAVEQQLLSHEIKNILAVGGPARTGEVKFENWRSHLQHSEFRQLSMSGN
AFAQAELLLNMFPCQGYSLVEDGGTLKLGWKDLCLYTASAWTSVIQM*
>Ginkgo_biloba_Gb_12802
MATCLGKPSEKVLERRQDEAKLGPSSSSSGVCRSYNAMVAGGDKLGGDDHGASVGFSKDFISSSSAVAAAAKKMKNTSPEVEPGSDSVLLNTNPHSSWAL
HTSISASPSSNSLVLQNIAAPEQLIGASSSAWEENSEINNSIIASYAPGTRPIGKWITTSYSSFSSAVENVNPGPIWTTSTNPLGNQAGVSSITTNVSDT
RSADLLVAATADQPGSRHVADLGSARLDMQVEGKNGGDEAATAAWMDCVVRRFSDAMPGSSVEEILRTMSDTFSSSDPQPCSVLMEPGLNYLSSNMQIPV
NYDDHSSKTASAWKRSRLELNGNSEQSEETVDEVECQRLSHRVRTAMAADKVSLESGYENASESVSQRDVRWTSQGLQGQNAIITPEIDSRENVQSMSMG
FSQSDSTQSFTCAIKCDPNDIRSQVMSEENQNELGFLQSNGKRCNAPGVFDHLPFGSSYNECLQTPFQTTGTHIMASSIIHAQQDQVQFQGAFQTMDNMQ
RKLNMDQQQMTNSGLTKKDISGNCSEISDAQGLHLLALLLQCAESVSTDNIEEANAILPQLNELATPYGNSLQRVAAYFAQGMAARLLNSYLGVCSPLPD
RPLVSNQNILSAFQTFNGICPFVKFSHFTSNQAILEAFDGESRVHIIDFDIMQGLQWPALFHILAARPGGCPYVRITGMGTSMDALEATGKRLSSFARTL
RLPFEFHPVADKVGKLDPAVLRIRKGDALAVHWLHHSLYDVTGSDTRTLQLLQRLKPKVITMVEQDMSRVGSFLNRFVEGLHYYSAMFDSLGACFSEDNV
DRHTVEQQLLYQEIKNILAVGGPARTGEIKFENWRTQLQNGGFRQLSMSGNAFAQAHLLLNMFPCQGYSLVEAEGGILKLGWKELPLYIASAWTS*
>Ginkgo_biloba_Gb_19167
MNGIALGTTTWIAFVYVSSLLDLRYLITSVDSVHRSCAVLQSQWRRRHKAVDQCRAAISRGLLLVNTRFGGGDTTGPRSGEGEMFESGDNSMIPQGENRR
KRAGMELMNAPLFRRINPVSESSDFGQSKWNNLNQSQSPIPLVNNSSGWQYPMSNSSCTTIDGVSHRTTAPSPTSTLISLSGSGLSTSILSSESTHTNNG
HPFCLPNSTGLPLFQNSSIERVPNSSSSPWGKWGSVQQPEVGAGCDGSRLSSLNALQTMDESAAAVWVDGIIKDLMMQSSGNVSIAQIINNIQEIIYPCN
PHVASVLEYRLRSLSHSEGLPGSLVSSAQISRDQSMSVSEHGGSEAHREHDGDQRRQIMVDWKTVGCSDAARNRTALDGHDNRLLDIQSGRGLDEERLRR
GHHEQDLRLRMPTNESHDFLQRQQQPDSGLKLYLDSSSSDCYNNNEMPWGAKEHFSEPAMMNQYNMWMPQRQADQNTQPPPVLSLHHQGSVIQEEAVAHR
VATPAAGNNYIPTRKINISDQSSHQSPQQQQRQRQQGEITPSDEEGLHLLALLLQCAEAVSTDNFEEANAILPQITELSTPYGTSVQRVAAYFAEAMSAR
LVNSCVGMYSPLPKMHSSQSQRIVSAFQVFNGISPFVKFSHFTANQAIQEAFEREERVHIIDLDIMQGLQWPGLFHILASRPGRPPHVRITGLGTSFEAL
EATGKRLADFAHTLNIPFEFHPVADKVGNVDPERLKIRKGEALAVHWLHHSLYDVTGSDSHTLWLLQRLSPKVITIVEQDLSHAGSFLARFVEAIHYYSA
LFDSLGASYPEDSSERHVVEQQLLSREIKNILAVGGPARTGEVKFENWRDQLRQAGFKPLSLAGNAATQASLLLGMFPCEGYTLVEENGTLKLGWKDLCL
LTASAWRPSHALI*
>Oryza_sativa_indica_A2ZAX5_Protein_SCARECROW_1_SCR1
MGSSSLLLFPSSSSSATHSSYSPSSSSHAITSLLPPLPSDHHLLLYLDHQEQHHLAAAMVRKRPASDMDLPPPRRHVTGDLSDVTAAAAPSSASAQLPALPTQLPAFHHTDMDLAAPAPPPPQQQVAAGEGGPPSTAWVDGIIRDIIASSGAAVSVAQLIHNVREIIRPCNPDLASILELRLRSLLTSDPAPPPPPPPSHPALLPPDATAPPPPPTSVAALPPPPPPQPDKRRREPQCQEQEPNQPQSPKPPTAEETAAAAAAAAAAALAAAKERKEEQRRKQRDEEGLHLLTLLLQCAESVNADNLDEAHRALLEIAELATPFGTSTQRVAAYFAEAMSARLVSSCLGLYAPLPNPSPAAARLHGRVAAAFQVFNGISPFVKFSHFTANQAIQEAFEREERVHIIDLDIMQGLQWPGLFHILASRPGGPPRVRLTGLGASMEALEATGKRLSDFADTLGLPFEFCPVADKAGNLDPEKLGVTRREAVAVHWLRHSLYDVTGSDSNTLWLIQRLAPKVVTMVEQDLSHSGSFLARFVEAIHYYSALFDSLDASYSEDSPERHVVEQQLLSREIRNVLAVGGPARTGDVKFGSWREKLAQSGFRVSSLAGSAAAQAALLLGMFPSDGYTLIEENGALKLGWKDLCLLTASAWRPIQASGR
>Oryza_sativa_indica_A2ZHL0_Protein_SCARECROW_2_SCR2
MGSSSLLLFPSSSSSATHSSYSPSSSSHAITSLLPPLPSDHHLLLYLDHQEQHHLAAAMVRKRPASDMDLPPPRRHVTGDLSDVTAAAAGAPTLSASAQLPALPTQLPAFHHTDMDLAAPAPPAPQQVAAGEGGPPSTAWVDGIIRDIIASSGAAVSVAQLIHNVREIIRPCNPDLASILELRLRSLLNSDPAPPPPPPSHPALLPPDATAPPPPPTSVAALPPPPPAQPDKRRREPQCQEQEPNQPQSPKPPTAEETAAAAAAAAAAAAAAAKERKEEQRRKQRDEEGLHLLTLLLQCAESVNADNLDEAHRALLEIAELATPFGTSTQRVAAYFAEAMSARLVSSCLGLYAPLPSPSPAGARVHGRVAAAFQVFNGISPFVKFSHFTANQAIQEAFEREERVHIIDLDIMQGLQWPGLFHILASRPGGPPRVRLTGLGASMEALEATGKRLSDFADTLGLPFEFCPVADKAGNLDPEKLGVTRREAVAVHWLRHSLYDVTGSDSNTLWLIQRLAPKVVTMVEQDLSHSGSFLARFVEAIHYYSALFDSLDASYSEDSPERHVVEQQLLSREIRNVLAVGGPARTGDVKFGSWREKLAQSGFRVSSLAGSAAAQAALLLGMFPSDGYTLIEENGALKLGWKDLCLLTASAWRPIQASGR
>Oryza_sativa_indica_A2YMR9
MKAKRAADDEEEGGERERARGKRLAAEGKQGLVVVSTGEEEEAAAETRGLRLLSLLLRCAEAVAMDQLPEARDLLPEIAELASPFGSSPERVAAYFGDALCARVLSSYLGAYSPLALRPLAAAQSRRISGAFQAYNALSPLVKFSHFTANQAIFQALDGEDRVHVIDLDIMQGLQWPGLFHILASRPTKPRSLRITGLGASLDVLEATGRRLADFAASLGLPFEFRPIEGKIGHVADAAALLGPRHHGEATVVHWMHHCLYDVTGSDAGTVRLLKSLRPKLITIVEQDLGHSGDFLGRFVEALHYYSALFDALGDGAGAAEEEAAERHAVERQLLGAEIRNIVAVGGPKRTGEVRVERWGDELRRAGFRPVTLAGSPAAQARLLLGMYPWKGYTLVEEDGCLKLGWKDLSLLTASSWEPTDGDADADVAVAGDTHHESHDS
>Oryza_sativa_indica_A2Y5W8
MQDSLGLMQFHDHHQYLYSSSSSNLPLQQPLLSHHHRFLEANEGCAGEDDSPEFVEPPAAAAAAGMFEQRPELGACKEVYSEEGGAAEERTGVAMAGADVEQVAVEDEEEAHGVRMIALLMECAAAMSVGNLAGANGALLELSQMASPYAASCGERLVAYFARAMAARLVGSWVGVVAPMAPPPSCGAINAAFRALYNVAPFARLAYLACNQAILEAFHGKRLVHIVDLDVVPGGALQWLSLLPALAARPGGPPVIRVTGFGMSASVLHDTGNQLAGLARKLCMSFEFYAVAKRPGDADAVADMPGRRPGEAVAVHWLRHAMYDAAGDDGASMRLVRWLEPAAVTLVEQERAHGGGGGHGRFLDRFVSALHHYSAVFDAMGASRPDGEDASRHLAEHGVLGREIANVLAVGGPARSSGREGPGSWREVLARHGFAHAGGGGGGRAQLVAAACPGGLGYTVAGDHDGTVRLGWKGTPLYAVSAWTWCSPPHARA

>Physcomitrella_patens_A9TUF0
MGSEDPPSQPQKLPQTTAQNAQREDTVAPDEGLQLMSLLLQCAEAISADDNNQATAILPQLSELATPFGTSVQRVVAYFAESMGSRLVTSSLGICRPLPCKQPASNQSIVSAMQVFNEICPFVKFSHFTANQAIAEAFEGKFNVHIIDVDIMQGLQWPSLFQVLASRAGGPPHVHITGLGTSAESLDATGKRLKDFAGSFGISFEFTAIADKMSNVDISTLKVAFSDALAVHWMHHSLYDVTGSDLDTLSLIQKLNPKVITLVEQDFRHSGTFLSRFLEALHYYSAMFDSLGATCKDDSPERYMVEQQLLSCEIKNIVAFDGPGRKINHKFDQWRDELSKAGFKPVSLSGKASHQAALLLQSLFPCDGYTLLEHSGSLKLGWKDLYLFTASAWTRV

>Selaginella_moellendorffii_D8R5R0_GRAS_family_protein_SCARECROW_2
MVGYVPAQAVQSSRIDHGEEPIVVLDDGFGDNGDSAPQGEEEEESEAQDVSSDKSLYSCSTASLIEGESRSMLSSRMKSPLAQVGPQSVFDFGSSPRWTPSGSPKGLCDSLMASPSPTAMKWLASPGLGFQQGNGTEACWEFSSFPPLRSLSGSLLASSTSAPIPGLAEDSSRNSSPPWTMKNTTTNTEPLELRQQPQHQSENSLIAADVQSMDQSSVAAWLDSIANDLLHTMPGVSIEHIMQLLLENLSHCNPHVGSVIKSKLYGLDKPSTSMLNNSSMEISMLTSSSSSVGAAHIQTTDALRPDVLKLSLDSSSSSPSENTNFSAAAAANQFELHRNLQDQGNVIKPPAPTVAAPSSSTAAATSDDEGLQLLALLLQCAEAVSADNFEEANALLPQLSELTSPYGNSVERMAAYFSEAMNARMVNSCLGVYAPLIPEMHKVSSKNTIAAFQVFNSLCPLVKFSHFTANQAILEALDGEDSVHILDLDVMQGLQWPALFHILASRPRGPPRVRLTGLGACSDTLEQTGKRLSEFAASLGLPFEFHGVADKIGNLDPLKLGVRRNEALAVHCLHHSLYDITGSDVKALALLRQLRPKIITTVEQDLSHSGSFLHRFVEALHYYSALFDSLGASLPEDNTERHVVEQQLLSCEIKNILAVGGPARTGEEKFGSWREEFQGAGFRAVALGGNASAQASLLLGMFPCEGFALVEDGELLKLAWKDMCLLTASAWSSS
>Selaginella_moellendorffii_D8SFY3_SCR2-2
MKNSTTNTEPLELRQQPQHQSENSLIAADVQSMDQSSVAAWLDSIANDLLHTMPGVSIEHIMQLLLENLSHCNPHVGSVIKSKLYGLDKPSTSVLNNSSMEISMLTSSSSSVGAAHIQTTDALRPDVLKLSLDSSSSSPSENTNFSAAAAANQFELHRNLQDQGNVIKPPAPTVAAPSSSTAAATSDDEGLQLLALLLQCAEAVSADNFEEANALLPQLSELTSPYGNSVERMAAYFSEAMNARMVNSCLGVYAPLIPEMHKVSSKNTIAAFQVFNSLCPLVKFSHFTANQAILEALDGEDSVHILDLDVMQGLQWPALFHILASRPRGPPRVRLTGLGACSDTLEQTGKRLSEFAASLGLPFEFHGVADKIGNLDPLKLGVRRNEALAVHCLHHSLYDITGSDVKALALLRQLRPKIITTVEQDLSHSGSFLHRFVEALHYYSALFDSLGASLPEDNTERHVVEQQLLSCEIKNILAVGGPARTGEEKFGSWREEFQRAGFRAVALGGNASAQASLLLGMFPCEGFALVEDGELLKLAWKDMCLLTASAWSSS
>Selaginella_moellendorffii_D8TF12_SCR1-2
MGGDRDELHQHATETLHHNSQSFGISSFESPSDGGLSLIATNTTSYEPGASTLSSSKSSSQSRVSSSSSTMELPPSPSLLGWQLPSPGFFQGASPGLWGSLHGPSGWSSSSAANLFRSPSSQLFAPDNSLLFQQDHYNDGRNSSQQQWGTLPTSMELDSSMNSKAGPAGGGGFSMNEIRSMDEGTVAVWLETMVSDISHSFPSMPAEHIWQSLLENLSPCNPHVASVIESRIISLRHHHEMLHGHHSLKQQQQNQLKHHGHSVNPAAAAVEQPSLKRSRVDPETVPHRLEDCGNSRVEEMAMEGKSFEQQAPPPPPHDGLKLSLESSQKSPPPPTIPSDFRQQQHKNHAKQQLPSPTNSSKDKSSESQDQPSGKDDQAGSGGGAATATTTATSAATIAGTSDDAGLQLLALLLQCAEAISTDNFEEANLIQPQLTELASPYGSSVQRVAAYFAEAMAARMVNSCLGICSALPGIHHVYNHSIAAAFQIFNGMCPLVKFSHFTANQAILEAFEGEQSVHIVDIDIMQGLQWPALFHILASRPGGPPNVRITGLGTSAEALEATGKRLSDFASSLGLPFEFFAVADKIGHCDAATLKVRPGDALAVHWLHHSLYDVTGSDSKTLKLLGSLEPKVVTMVEQDLSHAGSFLNRFVEALHYYSALFDSLGASFPEDSPDRHMVEQQLLSCEIKNILAVGGPARTGEVKFEQWRDQLKQSGFRPISLAGNAATQATLLLGMFPLQGYTLVEDNGTLKLGWKDLCLLTASAWHHP
>Anthoceros_agrestis_BONN_evm.model.Sc2ySwM_228.3953.1_EVM_AagrBONN_evm.TU.Sc2ySwM_228.3953___Sc2ySwM_228_17359083-17360737(-)
MVGVAEQQHDSGLQLVHLLLSCAEAVAQDDKILAQGSLLQLQQMVSPLGDSMHRVAAYFT
DALHARIMGTGSRSYMALRAYDPASSEEVLAAYQILYQACPYVKFAHFTSNQAIFEAFDG
EERVHIIDLDILQGYQWPTLMQALAARHGDVVTDSVDGIAGKRLSDLADFLHIPFEFHAV
GERLENVQAYMLQRRVGEALAVNSVNRLHRLLSMNNDPVTPLVGILHMIREQAPKIVTLV
EQEASHNGQFFLGRFLEALHYYSAIFDSLDATLPQESPERAKVEQLIFAQEITNIVSCEG
TERVERHEKLERWRKIMESIGFQSVPLSQNATHQSRLLLGLYSCDGYTLVEDKGCLLVGW
QDRPIIAASAWRC*
>Anthoceros_agrestis_BONN_evm.model.Sc2ySwM_362.1802.1_._AagrBONN_evm.TU.Sc2ySwM_362.1802___Sc2ySwM_362_8028521-8031524(-)
MQDSMCGSLAPVKKLPGVVRRSSASFDDVQDALASKPAWNGSSSGSDLAESDVMLLDEGL
ESSSLSRWIEELIHEPGGEVLETEGEEFTCSLSGSEAAEAGGGGGSVDAVAADLMKEISA
EKASSSPLLQRVEAAFGRDVAQQQLIPRCSDPAPIFASAHAALSDILKRLTPPTMKAGEF
PNAVLDSAEFDALDAVKSGLGRTRSASSALFSTHVQEAEVSASSRKQIRIGGQHKEVQFN
LSSYPPERSLTQSWPVPKGRISGVGASSKLADTSFLVSGSRSGTVCSRSPPCSGKVSFLQ
ADPFMSSRPLDLSSYVSSSIDSMAETIAGPFSSSPFNQQFQFKSGVLDGCGIRSKTKWDS
VPSGSDWNPPPFKSSNLSHTDLPDDGEGTISELYACDSVDPFQQSGLSKDKAEPQAQNGL
RIIQLLLECAEAVSNSQTLLAQGILLQLKKMVSPTGDSMQRVAACFTEALNSRLSNTGYQ
SYAAIRACDRASSEELLAAYQILYQACPYIKFAHFTSNQAIFEAFDGETRVHILDLDILQ
GYQWPALMQALAARPEGPPSLRITGVGIPLESVQETGKRLSELADCLHIPFVFHAVGERL
EDVKAYMVQCGSGEALAVNSVNRLHRLLGDQRTVSPLVEMLRMVYEQSPKVVTLVEQEAA
HNGQAFLSRFLEALHYYSAIFDSLDATLPRASPERAKVEQLIFAREITNIIACEGNERVE
RHEKFERWRRIMESVGFKGTPMSGKGFDQSRVLLGLYPCDGYTLVEDNGCLLLGWQDRPV
IGASAWHC*
>Anthoceros_angustus_000040_locus=scaffold1_size3809330_429571_432636_-_len_2946
MHMQTVASLDSNSSHISFPGALPSPSLNYSLPPGPVHCRDPGPRAPLPQLGYHFNANFAA
SAAGPQQQLRFAHGHGHGHGQEVETSAVRQRNMGTEQDEQGNSFGSTGSVQSMDEAAMVA
WLDGIMSEFMEVMPTIPVHQLLRSLYETLSHCNPHLGPLIVSRLRSDYYGRGYAVRGNNN
NDVVVFSEDRGSSYGNSTCFSSQALASQHNRFHVPPGHRNRFCPDPQRGPHKRTREAAFT
QLSAGHGAHFTQQGQGQDAFMEMDARGADRLKLSLQPQHQQQQPAAGDAARLLQHLGALF
PQHQGEVVQQTMHMQHESISTSGPDARPRTAGFRGDKRPDVDRAIYQVTVAQQPELAASP
RLSAAGLQCARSMSPTGHGNSAVPHQALGRSRPESVTAGASPRGASRMGQQEMSSMSSRS
SSQVEQGLDDGRRVVYQQAAGFGQEQKMSSSLGQQRQQLQQSQIQNRDGVYIDPLKEISD
SNKMNRSHHNKQSSESAAGSKNADAAALKPAQGSSPANNNMQKMLSPDQNSNKADHHQSF
VAAADTPNPNSDASPLALLRTSMGQKTPTAAEESHHSVATTAAHAEGKNNAGHGPGVSCD
CDTSMADVATPACDSEGLHLIGLLLQCAEAVSNDNLDEANIILPQLSELASPYGNSVHRV
AAYFAEAMASRLISSCLGICPPLPGIQLITNHNIVAAFQVFNDVCPFVKFSHFTSNQAIL
EAFEGEDRVHIIDLDIMQGLQWPALFHILASRPGGPPHLKITGLGTSKEALEATGRRLSD
FALTLGLPFQFFPVADRVGNLDAQALRVCQGDTVAIHWLHHSLYDVTGSDTRTLALLHSL
RPKVVTMVEQDLSHAGTFLNRFVEALHYYSALFDSLASHPEDHPERHIVEQQLLSCEIKN
ILAVGGPARTGEVKFDRWTEHLAQAGFQAVSLSGNAATQAALLLGMFAGEGYTLAEQRGT
LKLGWKNLCLFTASAWTCPAA*
>Anthoceros_angustus_006589_locus=scaffold25_size1225971_182823_185866_+_len_2400
MQDSMCGSLAPVKKLPGVVRCSSGSFEDVQDALAPKAAWNGSSSGSDLAESDVMLLDDGL
ESSSLSRWIDELIHEPAGEPAGAGTVLETEGEEFTCSLSGSEAPEAYVDAVAADLINDIS
PEKASSSSALEAPFDRGVAQQLIPRSGDPPPIFASAHAALSDILKRLTPPTMKAGEFPNA
FPGSTEFDALDVVKSGLGRTRSASSALFSTHVQEDEVSASSRKQIRIGGQHKQVEFNLSS
YSPERSLTQTWPVPKGRISGAGAGAAASSKLAGTSFLVSGSRSGILSPQSPPRSPKLFFA
PSDPFMSSAVPFVSSTLLDLSSYASSSIDSMAETIAGPFSSCPFNQQFQFSSGVLDGSGI
RSKIKWGSVPSGFNCNPPPFKSSNLSHTDLPDDGEATISEPYACEAIGSADPFQQSGLSK
DKAEPQAQNGLRIIQLLLECAEAVSNSQTLLAQGILLQLKKMVSPTGDSMQRVAACFTEA
LNSRLSNTGYQSYGAIRACDRASSEELLAAYQILYQACPYIKFAHFTSNQAIFEAFDGET
RVHILDLDIQQGYQWPALMQALAARPEGPPSLRITGVGIPLESVQETGKRLSELADFLHI
PFVFHAVGERLEDVKAYMVQCGSGEALAVNSVNRLHRLLGDQRTVSPLVETLRMVYEQSP
KVVTLAEQEAAHNGQAFLSRFLEALHYYSAIFDSLDATLPRASPERAKVEQLIFAREITN
IIACEGNERVERHEKFERWGRIMESVGFKGTSMSGKGFDQSRVLLGLYPCDGYTLVQENG
CLLLGWQDRPVIGASAWHC*
>Anthoceros_punctactus_evm.model.utg000038l.589.1_._Apun_evm.TU.utg000038l.589___utg000038l_2720463-2724164(-)
MAAAFCNWTSQQAYAYQAAAAAALGCSWELPHTFHDGGPSLAMAAASTAARTDLSDVSSA
CHSNDSASAEVDGPKRARPLSHCPVSLLDLASLPRPWCLDSSTASGSSSPASAASVSVIT
SDTHDAPGDSPANANAVSASASVPGSAAFWAGLSSSSQTLPTIFTDSNGMHMQTVASLDS
NSSHISFPAAVPSLSPSLHYPLPPGAVHCRDPGPRPPQLPQLGYHVNANFAASAAGQHQQ
QLGFSHGHGQEVEATAVRQQQNVGMEQDEQGNSFGSSGSVHSMDEAAMVTWLDGIMSEFM
EVMPTIPVHQLLRSVYETLSHCNPHLGPLIVSRLRSDYYGRGYAVQGNNNNNNGVVSFSD
ERGSSYVNSNCFSSQAPAPHQNHFHVPPNHRNRFCPDPQRGPLKRRREGAFTQLSAGHGH
GTHFTQQGQGQDAFMEIDTRGADRLKLSLQPQQQQQQQQQQQQQQQQQQQQQQQQQQQHQ
QQQQQQQQQQQQQQQHHHQQQHQQQQRQQQQHQQQQQQQQQQQQQPAGAEAARLLQHLGA
LFPQHQGEVVQQTMHMQPESISTSGPDARESPRVSAAGLQCERSMSPTDHGNSSVPNQDM
GRSRPESVTASASPRGASRMGQQEMSSMSSRSSSQVGQGLDDGRRLVYNQQAGFGQEQKM
SSSLGQQRQQLHQSQIQNRDGVYIDPLKEISDSNRMNRSHHNKQSSELPAGAKNGDAAAL
KLTQGSSPANSNMQKLLSPDQNSNKTDHHQSFVAAADSVTQIPNSDASPLALLRTSMAQK
TPTAAEESHHVMATTAAHAEGKCNAGPGPGVSSEDTSMADVATPACDSEGLHLIGLLLQC
AEAVSNDNLDEANIILPQLSELASPYGNSVHRVAAYFAEAMASRLISSCLGICSPLPGIQ
HITNHNIVAAFQVFNDVCPFVKFSHFTSNQAILEAFEGEDRVHIIDLDIMQGLQWPALFH
ILASRPGGPPHLKITGLGTSKEALEATGRRLSDFALTLGLPFQFFPVADRVGNLDAQALR
VCQGDTVAIHWLHHSLYDVTGSDTRTLALLHSLRPKVVTMVEQDLSHAGTFLNRFVEALH
YYSALFDSLASHPEDHPERHIVEQQLLSCEIKNILAVGGPARTGEVKFDRWTEHLAQAGF
QAVSLSGNAATQAALLLGMFAGEGYTLAEQRGTLKLGWKNLCLFTASAWTCPAA*
>Anthoceros_punctactus_evm.model.utg000043l.514.1_._Apun_evm.TU.utg000043l.514___utg000043l_2348971-2352404(+)
MGEGEVACNCAAQCNAAAHNEWETTQAQGQEEEDYADAGGAGLTMQDSMCGSLSQSLQGL
EIVEDPVPGAVEGDGEADIEAEQEQEEEEVQEEEPDLLLLDMDSPESSTLQWIDNMIDLE
QLMEDSMDTPEHTEQQQQQLQLQQQQQHQQQQQQQQQQQQQQMDVKQQPQGPSYYSPVPM
YQQQHLSMFAPVQSQGQAQGAQSGPGNGHKNCLMPHHPHTPPRRTGSPALLSGLHPPPAA
PYVDYGGIIPPPRSSSSGMAGTSFLDSSHHHHARSQQQQQQPQPQPQQHQQHQQQHQQQH
QQHYSHSQQLSARRQVAHSMSVNISRSSLAHPHPGSPGSRSISPFQQQFHNSGGLSSSGS
SSRMHKVPSAPQLEQLGMEQPQQQPQRQHQAYPTMSPGNSSMQTISSSPVASASASSSLA
RRSSSGSSSSRSHSHSYAGPAHDYAMEQYMVGSPSRSAAASHLHGHGHAGAAAGSSAGHG
HARNNSLSGQLSHSLSFSNSPPNLPSLWSAAPAPPSQFSAAAMDMSSSARLSGASSLSQA
SSSCFTSCLFEAEPMVGVAEQQHDSGLQLVHLLLSCAEAVAQDDKILAQGSLLQLQQMVS
PLGDSMHRVAAYFTEALHARIMGTGSRSYMALRAYDPASSEEVLAAYQILYQACPYVKFA
HFTSNQAIFEAFDGEERVHIIDLDILQGYQWPTLMQALAARHGGAPHLRITGVGMPLEAV
QETGKRLSDLADFLHIPFEFHAVGERLENVQAYMLQRRVGEALAVNSVNRLHRLLSMNND
PVTPLVGILHMIREQAPKIVTLVEQEASHNGQFFLGRFLEALHYYSAIFDSLDATLPQES
PERAKVEQLIFAQEITNIVSCEGTERVERHEKLERWRKIMESIGFQSVPLSQNATHQSRL
LLGLYSCDGYTLVEDKGCLLVGWQDRPIIAASAWRC*
>Anthoceros_punctactus_evm.model.utg000103l.179.2_._Apun_evm.TU.utg000103l.179___utg000103l_799006-802011(-)
MQDSMCGSLAPVKKLPGVVRRSSASFDDVQDALASKAAWNGSSSGSDLAESDVMLLDEGL
ESSSLSRWIEELIHEPGGEVLETEGEEFTCSFSGSEAAEAGAGGSVDAVAADLMKEISAE
KASSSSSPLLQRVDAAFGRDVEQQQLIPRCSDPPPIFASAHAALSDILKRLTPPTMKAGE
FPNAVLDSAEFDVLDAVKSGLGRTRSASSALFSTHVQEAEVSASSRKQIRIGGQHKEVQF
NLSSYPPERSLTQSWPVPKGRISGAGALSKLADTSFLVSGSRSGIVCSRSPPRSGKVSFL
QADPFMSSRPLDLSSDVSSSIDSMAETIAGPFSSSPFNQQFQFKSGVLDGCGIRSKTKWD
SVPSGSDWNPPPFKSSNLSHTDLPDDGEATISELYACDSVDPFQQSGLSKDKAEPQAQNG
LRIIQLLLECAEAVSNSQTLLAQGILLQLKKMVSPTGDSMQRVAACFTEALHSRLSNTGY
QSYAAIRACDRASSEELLAAYQILYQACPYIKFAHFTSNQAIFEAFDGETRVHILDLDIL
QGYQWPALMQALAARPEGPPSLRITGVGIPLESVQETGKRLSELADCLHIPFVFHAVGER
LEDVKAYMVQCGSGEALAVNSVNRLHRLLGDQRTVSPLVEMLRMVHEQSPKVVTLVEQEA
AHNGQAFLSRFLEALHYYSAIFDSLDATLPRASPERAKVEQLIFAREITNIIACEGNERV
ERHEKFERWRRIMESVGFKGTPMSGKAFDQSRVLLGLYPCDGYTLVEDNGCLLLGWQDRP
VIGASAWHC*
>Anthoceros_punctactus_evm.model.utg000103l.179.1_._Apun_evm.TU.utg000103l.179___utg000103l_799006-802011(-)
MQDSMCGSLAPVKKLPGVVRRSSASFDDVQDALASKAAWNGSSSGSDLAESDVMLLDEGL
ESSSLSRWIEELIHEPGGEVLETEGEEFTCSFSGSEAAEAGAGGSVDAVAADLMKEISAE
KASSSSSPLLQRVDAAFGRDVEQQQLIPRCSDPPPIFASAHAALSDILKRLTPPTMKAGE
FPNAVLDSAEFDVLDAVKSGLGRTRSASSALFSTHVQEAEVSASSRKQIRIGGQHKEVQF
NLSSYPPERSLTQSWPVPKGRISGAGALSKLADTSFLVSGSRSGIVCSRSPPRSGKVSFL
QADPFMSSRPLDLSSDVSSSIDSMAETIAGPFSSSPFNQQFQFKSGVLDGCGIRSKTKWD
SVPSGSDWNPPPFKSSNLSHTDLPDDGEATISELYACDSVDPFQQSGLSKDKAEPQAQNG
LRIIQLLLECAEAVSNSQTLLAQGILLQLKKMVSPTGDSMQRVAACFTEALHSRLSNTGY
QSYAAIRACDRASSEELLAAYQILYQACPYIKFAHFTSNQAIFEAFDGETRVHILDLDIL
QGYQWPALMQALAARPEGPPSLRITGVGIPLESVQETGKRLSELADCLHIPFVFHAVGER
LEDVKAYMVQCGSGEALAVNSVNRLHRLLGDQRTVSPLVEMLRMVHEQSPKVVTLVEQEA
AHNGQAFLSRFLEALHYYSAIFDSLDATLPRASPERAKVEQLIFAREITNIIACEGNERV
ERHEKFERWRRIMESVGFKGTPMSGKAFDQSRVLLGLYPCDGYTLVEDNGCLLLGWQDRP
VIGASAWHC*
>Fontinalis_antipyretica_26446-RA__[mRNA]__locus=162832_3841_6399_+_[translate_table__standard]
MAIVCPNPRERLGPPPTPVPGAVGTSCTHYVDLPGYRSTTGGGESSRMTDNHQRPINPCH
SCSVVGGRESTTPQQHDINRRGLQELRHRADHGGNSASSHLLELDFTVGSKWNSHVLPPT
PIASWSTYMTPASSSSSFPTSSSEWVVNPAPFPGSEVAYPDTIGLSSNFPGALPVQLQAS
SSFFPSGQFHQLYPNAPPLMNAVTGAVTQGGRNSWGKIEEQPSHPMPQQYAENLMQPGFN
FSYGAHKDQFATMDEDTVSQWVDVMITEMMEAMPGVPIEQLFTNLSEVLAPCSVQMERVI
GSRFQSLFGAATGKRHTSFPPPAGPSRSGKRAREKCDQDVEGELDQWGNLKSRNVESSQT
SFTRSQNIDNLQLSLEPADERNLRHLHAADQFALHRDSPKLTVPHHQPQQQHYNQQSLIP
PQLSPYRHDSSQDAIKACTSSFPHNFGMQAHNFPMSRYPDSPSMVPQLQTRRAPPQPAEA
ANTASDEEGLQLLALLLQCAEAVSADNYDEANTILPQLSELATPYGTSVQRVVAYFAEGM
SSRLVTSCLGICSPLPGKQLVSNQSFVSAIHVFNEICPFVKFSHFTANQAITEAFEGMSH
VHIIDIDIMHGLQWPGLFHILAKRPGGPPHVHITGLGTSVETLEATGKRLIEFAANLLIP
FEFTAVAERIGKVDLATLKLEYTDAVAVHWMHHSLYDVTGSDPDTLSLIQKLSPTIITVV
EQDLRHGGTFLSRFVEALHYYSALFDSLGACYSGDSPERHMVEQQLLSCEIKNILAVGGP
ARTGEKKFEYWRDELCNAGFKPVSLSGKAAHQAALLLGLYPCEGYTLVEHRGTLKLGWKD
LCLFTASAWSCS
>Pleurozium_schreberi_augustus_masked-scaffold_3-processed-gene-8.30-mRNA-1_gene=augustus_masked-scaffold_3-processed-gene-8.30_name=augustus_masked-scaffold_3-processed-gene-8.30_seq_id=scaffold_3_type=cds
MALVCPNPRERLGPSPTPVPGAVGTSCTHYVDLPGYRSTAGGGESSRMTDNHHRPSNPCH
SCSEAGGRQNTTAHQHDINRRGLQELRHPADHGGNSTSSHMLELDFTVGSKWNSHALPPP
TPIASWSTYMTPASSSTSFPTSSSEWVVNPAPFPGSEVAFPDTTGLSTNFPGALPVQLQA
SSSFFPSGQFHQLYHNAPPLMNAVTGGVTPGGRSSWGKIEEQPSHPMPQQYVENLMQPGF
NFSYGAHKDQFATMDEDTVSQWVDVMITEMMEAMPGVPIEQLFTNLSEVLAPCNVQMERV
IGSRFHSLFGATGRGHTNFPPPAGPSRSGKRPREKCDADVEGELDQWGNLKSRNVESPRT
SFGAQAGSPSSREELLFARSQNIDNLQLSLEPADERNLRHLHAADQFALHRDSPKLTVPH
HQPQQQHYNQQGLIXQQQSHXRHDSSQDATKPGXSSFPHDFGMQAHNFPISRFPDSSSMA
PQLQTRRAPPQPAEAANTASDEEGLQLLALLLQCAEAVSADNYDEANTILPQLSELATPY
GTSVQRVVAYFAEGMSSRLVTSCLGICSPLPGKQLVSTQSFVSAIQVFNEICPFVKFSHF
TANQAITEAFEGMSHVHIIDIDIMHGLQWPGLFHILAKRPGGPPHVHITGLGTSVETLEA
TGKRLIDFAASLRIPFEFTAVAEKIGNVDLATLKLEYTDAVAVHWMHHSLYDVTGSDPDT
LSLIQKLSPTIITVVEQDLRHGGTFLSRFVEALHYYSALFDSLGASYPGDSPERHMVEQQ
LLSCEIKNILAVGGPARTGEKKFEYWRDELCNAGFKPVSLSGKAAHQAALLLGLYPCEGY
TLVEHRGTLKLGWKDLCLFTASAWTCD*
>Azolla_filiculoides_s0807.g087717
MEDLTTQASFSSSSSMVNEIDPNMPLLSDLLIYPSPWNLQLEHPSHATIDGHYLSFPNPS
LERKHTMMENPTSFYSIASQEHDYGELLLELEKCEEFPDQIRLENRKRASIMSEDCDASS
DYRAMKMSRGAKSSGLSDLAALELDPSAQIIDHHHLSSASLSTGFLTYTSHPYEEEEEED
RAYRIASNANETPSSCHMVAPLPSMAQGLGFGHVPSTSSSYVEIAARVCDPANEPCVNAN
LPEKMTMNSWDKQGLELLSLLLQCAEAVSQDDVEVANSLIPLLSEASSPHGNPIQRIAAY
FTEGMATRIINKCLGISAPSFFLRTTTAHTFRNQAISTAFQLFNGVCPYVKFSHFTANQA
ILEAFEGHGSVHIIDCDVMQGLQWPALFHILASRPDGPPNVRITGLGTCLEALDATGKRL
SDFATTLRLPFEFHGVADKVGNLTLEALKVRHGEDALAIHWLQHSLYDVSGSDGRTLELF
RELRPNLVTIVEQELDHGGSFSHRFVEALHYYSALFDSLGASYELSNCEDRYTIEQQLLS
SEIKNIVAIGGPARSVGEAKFGNWREKMREYGFSQVSLAGNATLQANFCLTCLLVIAILY
VKREGC*
>Salvinia_cucullata_v1.1_s0014.g006404
MRMRESTVVTVKKEHPRLFIPFTQRGAGSVLRLQPHGRSFVDWVWERQPDTGNQDELMEN
LEVGTWVLSMVNDFVENMPDVPVEEILSALTDMLSPLNLRVEQVLDALELDPLKLKQRQH
TDRISSPMLDFEATKMSPTHDLPGCSMGLKPRNSDKTLETHLDQCTTFMNWNNNNDNLDK
DVIDYRNSNLSERHYDAGFVKQSELCYRSEAKRKYEVDSMTNVSYKIKKVSKETNAGSFI
SLCVDGDQTDVRYSDTTEIRELPLPVKQSSHRINNRSIGSGQNKWQQEHIGLPQTEGAYK
DIEHGKINVGSGMNHPVMDVTPVDKEGLELLSLLLQCAEAVSADKLEVANTIVPMLFEIT
SPYGNPIQRVSAYLTEGIAARIRSSSLGVQFSLSAIHKFWHRSIASAFQIFNRICPFVKF
SHFTANQVIVEAFEGHHKVHIIDCDIMQGLQWPALFHILASRPAGPPRVRITGIGASQEA
LEATGKRLYDFANILHLPFEFHAVANKVGNLDLTALNVQQGDAVAVHWLQHSLYDVTGSD
GRVLALFQQLKPTVVTIVEQDLNYAGSFHDRFIEALHYYSAMFDSLGACYPEDSKDRHTV
EQQLLSAEMKNILAIRGPARTSELKLGNWREGMRSAKFQKVSLAGNAAAQATLLLNMFPS
QGYSLSDDDGFLTLGWKKFGLYIASAWSFPELPTKST*
>Salvinia_cucullata_v1.1_s0123.g021525
MEDLTLGTSLFSISKEFTQNMPNMPFQDVRAMLSDILSPWNLQLEQLLDARLLAWPSDTP
LQSSLSYCEETICNSIEEFYSNPFEMASSQPDDYGESSELEEERQKAQLMIQGSLSQIPQ
HIISQDETQTQSLTDSSSILVSKELPSYLHLESRKREAPTLSLDDASLEHRALKLSREDA
SSGFSPSASLEHSSGGERSGYISQMSFTMDHFSRGQSTGLFAYSDLYKDPNLTVGKDAYE
TVAFDKQSASMVQLQQQVFVPPASFQCTVDVQPRDWEPAPPIISTPVNISSSDEQGLELL
SLLLQCAEAISQDKIDAANTLIPLLNEIASPFGNPIQRIAAYFAEGMAARIISSRLGIFF
PLPAIHRFRNPNISHVFKVFNDTCPYVKFSHFTSNQVILEAFEGHHKVHIIDCDVMQGLQ
WPALFQILASRPKGPPEVRITGIGTSLEALEATGKRLYDFAAAMCLPFEFHPVVGKVGKL
DIFALNIRPGDAVAVNWLQHSIYDVTGSDNKTLQLIEQIKPTIVTLVEQELSHKGSFINR
FVEALHYYSALFDSLGTIYEQSSDERYTVEQQLLSCEIKNIMAVGGPARTGEMKSHYWRE
RMRNAGFSQVSLAGNAAIQAGLLLNMLPTEGYSLSEERGFLKLGWKQLSLYTASAWSYIE
PSHYT*
>scaffold-BMJR-2006396-Adiantum_raddianum
SDAEGLELLSLLLQCAEAVATDNLDMTNTLIPLLNEMASPYGNPLQRVAAYFTEGMAARILNSCLGICSPLPAVQRFCNQSISSAFQIFNGLCPYVKFSHFTANQAILEAFEGHQRVHIIDCDIMQGLQWPALFHILASRPEGPPCVRITGIGTSLEALEATGKRLSDFANTLCMPFEFHSVADRVGNLDLASLKVRQGDALAVHWLQHSLYDVTGSDSRTLHLFQQLKPTVLTIVEQDLSHAGTFLDRFVEALHYYSALFDSLGASHAESSEERHAVEQQLFSSEMKNIVAVGGPARTGEVKYDNWKAVMSSAGFKQVSLAGNAATQATLLLNMFPREGYSLLEEDGVLKLGWKGLSLYTASAW
>scaffold-CJNT-2081200-Polypodium_glycyrrhiza
GAAKVGNVAGSAHVDVNPSDEEGLELLSLLLQCAEAVATDNLEIANTLIPLLNEMSSPYGNPIQRVAAYFTEGMAARILNSCLGICSPLPAMQRFCNQSIASAFQIFNGLCPYVKFSHFTANQAILEAFEGRQRVHIIDCDIMQGLQWPALFHILASRPEGPPCVRITGIGTSLEALEATGKRLSDFASTLCMPFEFHSVADRVGNLDLTSLKVRQGDALAVHWLQHSLYDVTGSDSRTLQLFQQLKPTVLTMVEQDLSHAGAFLNRFVEALHYYSALFDSLGASHAESSEERHVVEQQLLSSEMKNIVAVGGPARTGEVKFDNWREVMSNAGFRQVSLAGNAATQATLLLNMFPCQGYSLLEEAGVLKLGWKDLSLYTASAWSSP
>scaffold-CQPW-2097624-Anemia_tomentosa
SSDEEGLELLSLLLQCAEAVSTDDLEAANSILPLLNEVSSPYGTPIQRVAAYFAEGMGARILNACIGVCCPLPALQRFSNQSMSSAFQVFNGICPFVKFSHFTANQAILEAFEGHANVHIIDFDIMQGLQWPALFHILASRPEGPPCVCITGIGTSIEALEATGKRLSDFASTLRLPFEFHAVVDRVGNLDVASLKVRKGDAVAVHWLQHSLYDVTGSDRHTLKLFQELRPTVVTIVEQDLSHAGPFLNRFVEALHYYAALFDSLGASFADTSDDRHMVEQQLLASEMKNIVAVGGPARTGEVKFDNWREVMENVGGFRQISLAGNAATQAGLLLNMFPCEGYSLVEEQGALKLGWKELSLYTASAW
>scaffold-DFHO-2009573-Danaea_nodosa
SSDQEGLQLISLLLQCADAVSSDNLEEAENVIPQLNELSSPYGNPVQRVAAYFAEGMAARLVNSCLGICSPFGGMQLVANQSFLTAFQVFNGICPFVKFSHFTANQAILEAFEGEQRVHIIDFDIMQGLQWPALFHILASRPGGPPFIRITGMGTSLEAVEATGRRLSDFARTLCLPFEFHAVDDRVGNVEPTCFRIRQGDALAVHWLQHSLYDVTGSDRRTLHLLQSLSPKVITIVEQDLSHSGSFLNRFVEALHYYSSLFDSLGATFPEDSTERHAVEQQLLSCEIKNILAVGGPARTGELKFENWRDQLQQAGFRQVSLAGNAATQAALLLNMFPCEGYSLMEHAGTLKLGWKDLGLYTASAW
>scaffold-HEGQ-2014260-Gymnocarpium_dryopteris
STSAHVDVNPSDEEGLELLSLLLQCAEAVATDNLEIANTLIPFLNEMSSPYGNPIQRVAAYFTEGMAARILNSCLGICSPLPAMQRFCNQSIASAFQIFNGLCPYVKFSHFTANQAILEAFEGHQRVHIIDCDIMQGLQWPALFHILASRPEGPPCVRITGIGTSLEALEATGKRLSDFANTLCMPFEFHSVADRVGNLDLTSLKVRQGDALAVHWLQHSLYDVTGSDSRTLQLFQQLKPTVFTIVEQDLSYAGPFLNRFVEALHYYSALFDSLGASHAESSEERHAVEQQLLSSEMKNIVAVGGPARTGEVKFDNWRDVMSSAGFRQVSLAGNAATQATLLLNMFPCQGYSLLEEAGVLKLGWKDLSLYTASAWSSP
>scaffold-HNDZ-2013505-Cystopteris_utahensis
STSAHVDVNPSDEEGLELLSLLLQCAEAVATDNLEIANTLIPLLNEMSSPYGNPIQRVAAYFTEGMAARILNSCLGICSPLPAMQRFCNQSIASAFQIFNGLCPYVKFSHFTANQAILEAFEGHQRVHIIDCDIMQGLQWPALFHILASRPEGPPCVRITGIGTSLEALEATGKRLSDFANTLCMPFEFHSVADRVGNLDLTSLKVRQGDALAVHWLQHSLYDVTGSDSRTLQLFQQLKPTVFTIVEQDLSYAGPFLNRFVEALHYYSALFDSLGASHAESSEERHAVEQQLLSSEMKNIVAVGGPARTGEVKFDNWRDVMSTAGFRQVSLAGNAAAQATLLLNMFPCQGYSLLEEAGVLKLGWKDLSLYTASAWSAP
>scaffold-IXLH-2024002-Polypodium_hesperium-B_type
GAAKVGNVAGSAHVDVNPSDEEGLELLSLLLQCAEAVATDNLEIANILIPLLNEMSSPYGNPIQRVAAYFTEGMAARILNSCLGICSPLPAMQRFCNQSIASAFQIFNGLCPYVKFSHFTANQAILEAFEGRQRVHIIDCDIMQGLQWPALFHILASRPEGPPCVRITGIGTSLEALEATGKRLSDFASTLCMPFEFHSVADRVGNLDLTSLKVRQGDALAVHWLQHSLYDVTGSDSRTLQLFQQLKPTVLTMVEQDLSHAGAFLNRFVEALHYYSALFDSLGASHTESSEERHVVEQQLLSSEEMKNIVAVGGPARTGEVKFDNWREVMSNAGFRQVSLAGNAATQATLLLNMFPCQGYSLLEEAGVLKLGWKDLSLYTASAWSSP
>scaffold-LHLE-2016862-Cystopteris_fragilis-young_leaf+unfurling_fiddlehead;_appeared_sterile
STSAHVDVNPSDEEGLELLSLLLQCAEAVATDNLEIANTLIPLLNEMSSPYGNPIQRVAAYFTEGMAARILNSCLGICSPLPAMQRFCNQSIASAFQIFNGLCPYVKFSHFTANQAILEAFEGHQRVHIIDCDIMQGLQWPALFHILASRPEGPPCVRITGIGTSLEALEATGKRLSDFANTLCMPFEFHSVADRVGNLDLTSLKVRQGDALAVHWLQHSLYDVTGSDSRTLQLFQQLKPTVLTIVEQDLSYAGPFLNRFVEALHYYSALFDSLGASHAESSEERHAVEQQLLSSEMKNIVAVGGPARTGEVKYDNWRDVMSTAGFRQVSLAGNAAAQATLLLNMFPCQGYSLLEEAGVLKLGWKDLSLYTASAWSSP
>scaffold-NHCM-2012959-Angiopteris_evecta
SSDQEGLQLIALLLHCADAVSADNLEEANSVIPQLNELSSPYGNPVQRVAAYFAEGMAARLVNSCLGICSPFGGMQLVSNQSFLTAFQVFNDICPFVKFSHFTANQAILEAFEGEQRVHIIDFDIMQGLQWPALFQILASRPGGPPFVRITGMGTSLEAVEATGRRLCDFARTLCLPFEFHAVDDRVGNAEPSCFRIRQGDALAVHWLQHSLYDVTGSDGRTLQLLQSLSPKVITIVEQDLSHAGSFLNRFVEALHYYSSLFDSLGATFPEDSPKRHAVEQQLLSCEIKNILAVGGPARTGELKFDNWRDKLHQAGFRQVSLAGNAATQAALLLNMFPCEGYSLMEHSGTLKLGWKDLGLYTASAW
>scaffold-OQWW-2018343-Davallia_fejeensis
GTSQVGNVAGSAHVDVNPSDEEGLELLSLLLQCAEAVETDNLEIANTLIPLLNEMSSPYGNPIQRVAAYFTEGMAARILNSCLGICSPLPAMQRFSNQSIASAFQTFNGLCPYVKFSHFTANQAILEAFEGRQRVHIIDCDIMQGLQWPALFHILASRPEGPPCVRITGIGTSLEALEATGKRLSDFASTLCMPFEFHSVADRVGNLDLTSLKVRQGDALAVHWLQHSLYDVTGSDSRTLQLFQQLKPTVLTIVEQDLSYAGTFLNRFVEALHYYSALFDSLGASHPESNEERHAVEQQLLSSEMKNIVAVGGPARTGEVKFNNWREVMSSAGFRQVSLAGNAATQATLLLNMFPCQGYSLLEEAGVLKLGWKNLSLYTASAW
>scaffold-RWYZ-2034902-Blechnum_spicant_&_Athyrium_sp.-2_samples_combined
AGSAHVDVNPSDEEGLELLSLLLQCAEAVATDNLEVTNTLIPLLNEMSSPYGNPIQRVAAYFTEGMAARILNSCLGICSPLPAMQRFCNQSIASAFQIFNGLCPYVKFSHFTANQAILEAFEGHQRVHIIDCDIMQGLQWPALFHILASRPEGPPCVRITGIGTSLEALEATGKRLSDFANTLCMPFEFHSVADRVGNLDLRSLKVRQGDALAVHWLQHSLYDVTGSDGRTLQLFQQLKPTVFTIVEQDLSYAGPFLNRFVEALHYYSALFDSLGANHVESSEERHAVEQQLLSSEMKNIVAVGGPARTGEVKFDNWRDVMSTAGFRQVSLAGNAATQATLLLNMFPCQGYSLLEEAGVLKLGWKDLSLYTASAWSSP
>scaffold-UFJN-2004193-Diplazium_wichurae
ASSAHVDVNPSDEEGLELLSLLLQCAEAVATDNLEIANTLIPLLNEMSSPYGNPIQRVAAYFTEGMAARILNSCLGICSPLPAMQRFCNQSIASAFQIFNGLCPYVKFSHFTANQAILEAFEGHQRVHIIDCDIMQGLQWPALFHILASRPEGPPCVRITGIGTSLEALEATGKRLSDFANTLCMPFEFHSVADRVGNLDLRSLKVRQGDALAVHWLQHSLYDVTGSDGRTLQLFQQLKPTVFTIVEQDLSHAGPFLNRFVEALHYYSALFDSLGANHAESSEERHAVEQQLLSSEMKNIVAVGGPARTGEVKFDNWRDVMSTAGFRQVSLAGNPVTQATLLLNMFPCQGYSLLEEAGVLKLGWKDLSLYTASAWSSP
>scaffold-VIBO-2075755-Osmunda_javanica
TADEQGLQVIALLLQCAEAVSAENFEEANVILPQINELASPYGSSVQRVGAYFAEAMAARVVNSWLGVCSWVPGMQVACNQRIVSAFQVFNGVCPFVKFSHFTANQAILEVFQGEERVHIVDLDIMQGLQWPALFHILASRPGGPPHLRITGLGNSLESLQATGKRLSDFALTLGLPFEFHAVAERVGNVDPDVLHVRKGDALAVHWLHHSLYDVTGSDTRTLSLRKALAPKVITIVEQDLSHAGSFLSRFVEALHYYSALFDSLGASFPEDNPERHLVEQQLLSCEIKNILAVGGPARTGEVKFENWRDELRHAGFRARSLVGNAAAQAGLLLAMFPCQGYTLMEESGTLKLGWKDLCLLTASAWH
>scaffold-WGTU-2010359-Leucostegia_immersa
SVASSAHVDVNPSDEEGLELLSLLLQCAEAVATDNLEIANTLIPLLTEMSSPYGNPIQRVAAYFTEGMAARILNSCLGICSPLPAVQRFCNQSIASAFQIFNDLCPYVKFFHFTANQAILEAFEGHQRVHIIDCDIMQGLQWPALFHILASRPEGPPCVRITGIGTSLEALEATGKRLSDFANTLCMPFEFHSVADRVGNLDLTSLKVRQGDALAVHWLQHSLYDVTGSDSRTLQLFQQLKPTVITIVEQDLSHAGAFLNRFVEALHYYSALFDSLGASHPESSEERHAVEQQLLSSEMKNIVAVGGPARTGEVKFDNWRDVMSSAGFRQVSLAGNALTQATLLLNMFPCKGYSLLEEAGVLKLGWKDLSLYTASAWSSP
>scaffold-XWDM-2029823-Cystopteris_fragilis-2_samples_combined
STSTHVDVNPSDEEGLELLSLLLQCAEAVATDNLEIANTLIPLLNEMSSPYGNPIQRVAAYFTEGMAARILNSCLGICSPLPAMQRFCNQSIASAFQIFNGLCPYVKFSHFTANQAILEAFEGHQRVHIIDCDIMQGLQWPALFHILASRPEGPPCVRITGIGTSLEALEATGKRLSDFANTLCMPFEFHSVADRVGNLDLTSLKVRQGDALAVHWLQHSLYDVTGSDSRTLQLFQQLKPTVSTIVEQDLSYAGPFLNRFVEALHYYSALFDSLGASHAESSEERHAVEQQLLSSEMKNIVAVGGPARTGEVKYDNWRDVMSTAGFRQVSLAGNAAAQATLLLNMFPCQGYSLLEEAGVLKLGWKDLSLYTASAWSSP
>scaffold-XXHP-2015772-Cystopteris_fragilis-fronds
STSTHVDVNPSDEEGLELLSLLLQCAEAVATDNLEIANTLIPLLNEMSSPYGNPIQRVAAYFTEGMAARILNSCLGICSPLPAMQRFCNQSIASAFQIFNGLCPYVKFSHFTANQAILEAFEGHQRVHIIDCDIMQGLQWPALFHILASRPEGPPCVRITGIGTSLEALEATGKRLSDFANTLCMPFEFHSVADRVGNLDLTSLKVRQGDALAVHWLQHSLYDVTGSDSRTLQLFQQLKPTVSTIVEQDLSYAGPFLNRFVEALHYYSALFDSLGASHAESSEERHAVEQQLLSSEMKNIVAVGGPARTGEVKYDNWRDVMSTAGFRQVSLAGNAAAQATLLLNMFPCQGYSLLEEAGVLKLGWKDLSLYTASAWSSP
>scaffold-YOWV-2068947-Cystopteris_protrusa
STSTHVDVNPSDEEGLELLSLLLQCAEAVATDNLEIANTLIPLLNEMSSPYGNPIQRVAAYFTEGMAARILNSCLGICSPLPAMQRFCNQSIASAFQIFNGLCPYVKFSHFTANQAILEAFEGHQRVHIIDCDIMQGLQWPALFHILASRPEGPPCVRITGIGTSLEALEATGKRLSDFANTLCMPFEFHSVADRVGNLDLTSLKVRQGDALAVHWLQHSLYDVTGSDSRTLQLFQQLKPTVSTIVEQDLSYAGPFLNRFVEALHYYSALFDSLGASHAESSEERHAVEQQLLSSEMKNIVAVGGPARTGEVKYDNWRDVMSTAGFRQVSLAGNAAAQATLLLNMFPCQGYSLLEEAGVLKLGWKDLSLYTASAWSSP
>scaffold-ZRAV-2031720-Polypodium_hesperium-2_samples_combined
GAAKVGNVAGSAHVDVNPSDEEGLELLSLLLQCAEAVATDNLEIANILIPLLNEMSSPYGNPIQRVAAYFTEGMAARILNSCLGICSPLPAMQRFCNQSIASAFQIFNGLCPYVKFSHFTANQAILEAFEGRQRVHIIDCDIMQGLQWPALFHILASRPEGPPCVRITGIGTSLEALEATGKRLSDFASTLCMPFEFHSVADRVGNLDLTSLKVRQGDALAVHWLQHSLYDVTGSDSRTLQLFQQLKPTVLTMVEQDLSHAGAFLNRFVEALHYYSALFDSLGASHAESSEERHLVEQQLLSSEMKNIVAVGGPARTGEVKFDNWREVMSNAGFRQVSLAGNAATQATLLLNMFPCQGYSLLEEAGVLKLGWKDLSLYTASAWSSP
>scaffold-ZRAV-2031721-Polypodium_hesperium-2_samples_combined
GAAKVGNVAGSAHVDVNPSDEEGLELLSLLLQCAEAVATDNLEIANILIPLLNEMSSPYGNPIQRVAAYFTEGMAARILNSCLGICSPLPAMQRFCNQSIASAFQIFNGLCPYVKFSHFTANQAILEAFEGRQRVHIIDCDIMQGLQWPALFHILASRPEGPPCVRITGIGTSLEALEATGKRLSDFASTLCMPFEFHSVADRVGNLDLTSLKVRQGDALAVHWLQHSLYDVTGSDSRTLQLFQQLKPTVLTMVEQDLSHAGAFLNRFVEALHYYSALFDSLGASHAESSEERHLVEQQLLSSEMKNIVAVGGPARTGEVKFDNWREVMSNAGFRQVSLAGNAATQATLLLNMFPCQGYSLLEEAGVLKLGWKDLSLYTASAWSSP
>Picea_lambertina_PILA_03744
MQHNEKEAIARWDRNIGQSLQIMDEDAADLWVEEMINHLKKSSPNVLVYHILKYLRSKAVSEDNHEEANSILPYIDELSSPYGSSFHRVDAHFAEAISCWLISSYLGIYSPIMNESRNQSIVSAFQVYNGIIPFVKFSHFIANQAIQQVFQGENSVHIIDLDIMQGLQWPGLFHILASKPGSPPYVRITGLGTSMEALEATGKRLSNFAETLGIPFEFHVVSDKAGNINENLERLKVRKGDALVVHWLQHSLYDVTGSDISTLCLLRRLFPKVITMVEYDLSHVGSFLNRFAEGIHYYSAVFDSLGAAYRKNEKL*
>Picea_lambertina_PILA_15228
MQETLVRSEDERFNESNVAGKEGSGTLRNINIPTTTSCSKEEGLHLLALLLQYAKAVSEDNHEEANIILPYIYELSSPYGSSVHPVAAYFAEAISCQLISSYLGIYSPIMNESRNQSENSVHITDLDIIQGLQWPGLFHILASRPGSHPYVRITGLGTSMEELEAIGKRLSNFAETLGIPFEFQGVSDKAGNINENLERLKVRKGDALAVHWLQHSLYDVIGSDISTLCLLRRICPKVITMVEQDLSHVGSFLNRFVEGIHYYYAVFDSLGVAYPEDSHERHVVEQQLLSYEIKNILAVGGLARTGEVRFHN*
>Picea_lambertina_PILA_16534
MNESRNQSIVSAFQVYNGINPFVKFSHFTTNQAIQQVFQGENSVHIIDLDIMQGLQLPGLFHILASRPCSPPYVRITGLGTSMEALEAIGKRLSNFAETLGIPFEFHVVLDKAGNINENLERLKVRKWDALAVHWLQHSLYDVIGSDISTLCLLRRLCPKVITMVEQDLSHVGSFLNRFVEGIHYYSVVFDSLGAAYPKDSHESHVVEQQLLSCEIKNILAVGGPARTGEDDGNNDSLMDRSPTREDVVFTQLFGNGSAQVLGKEDSSSSVSRSSSLNYSEYLIVTGSSF*
>Picea_lambertina_PILA_19123
MQETLVRREDERFNELDVAGKEGSGTLRNINSPTTISCYEEEGLHLLALLLQYAEAVLEDNYEEANSVLPYIYELSSPYGSSVHRVAAYFSEAISCQFISSYLGIYSPIMNESWNQSIVSSFQVYNGIIPFVKFSHFTANQAIQQVFQGENSVHIIDLDIMQGLGTSMEAMEATGKRLSKFAETLGIPFEFHAISDKAGNINENLERLKARKGDALVVHWLQHSLYDVTGSDISTLCLLRSLFRKVITMVEQDMSHIGSFLNRFVEGIHYYSAVFDSLGATYPEDSHERHVVEQQLLSCEIKNILEVGGPARTAEVIFHNWRDQLQQAGFSKLSLARNAAAQATLLLSMFPCKGYTLVEELGTLRIGWKDICLLTASAWRPAHHTL*
>Picea_lambertina_PILA_26984
MSSLPLHHQFRKMQETLVRREDERFNESDVAGKEGSRTLRNINSPNTTSCSEEEGLHLLALLLQYAKTVSEDNHEEANNILPYIYELSSPYGSSVHHVATYFGEAISCRLINSYLGIYSPIMNESRNQRLFHILASRLGSPPYVRITSLGTSMEALEATGKRLSNFAEKLGIPFEFHVVSDKAGNINENLERLKVRKGDALVFHWLQHSLYDVTGSDISTLCLLRRICPKVITMVEQDLSHVGSFLNRFMEGIHYYSTVFDSLGAAYPEDSHERHVVEQQLLSCEIKNILAVDGPVRTGEVIFHNWRDQLQQAGFNKLSLARNAATQATLLLGMFPCKSYTLVEESGTLRIGWKDIFLLTASAWRLAHHTL*
>Picea_lambertina_PILA_32472
MAACIAMNTRFRGGDASGDEVFVVGETDSNNSMMIPTSEAENRRKRTGMELNGPLFRRINPSESSDYGQIKWNNLNSGLRESQTPVPLASPGWQYPSSATVDSVSHRISAPSRTPGLGLANSVLSGESNGQPFNGAYSSMPFFQNSNMERQVSNSCSQWNKWGSVVQPEVGLGCDGTGQQLSSLNAVQSMDEAAAAVWVDGVIKDLMMQSSPNVSMAQIIQSVQEIVPLYNPHVASVLEYRLRSLGQPELGLAGNTQIGRDQNVGMNVSSDGRGLKRSMDQSDHHRRDMNSQQQIMVDWKSMGANPDSARRSARTSQLDDDENRLLDNIHGRGLDVDDQRLRRGNDDLRLRMQSTESHDIQREHQPDSALKLYLDSSGYDQNPWASSKDQFSETAFMTNQSMWVQPRQPDNNSQPPVLSLQHQANEDDPLRVAPSNDNYIAMNRRINTNSNQEPSGNQTPQQQVPSDMTASDEEGLHLLALLLQCAEAVSADNFEEANTILPQITELSTPYGNSVQRVAAYFAEAMSARLVNSYIGMYSPLPPIHMSQSQKIVNAFQVFNGISPFVKFSHFTANQAIQEAFDKEQRVHIIDLDIMQGLQWPGLFHILASRPGGPPHVRITGLGTSLEALEATGKRLSDFAHTLNLPFEFHPVAEKVGKLDPERLKVNRGDALAVHWLHHSLYDVTGSDTNTLRLLQRLSPKVITVVEQDLSHGGSFLSRFVEAIHYYSALFDSLGASYPEDSNDRHLVEQQLLSREIKNILAVGGPARTGEVKFDNWRDQLKQTGFKPISLAGNAATQATLLLGMFPCQGYTLMEENGTLKLGWKDLCLLTASAWRPAHHGLIY*
>Picea_taeda_PITA_05638
MAACIAMNTRFRGGDASGEEVFVVGETDSNNSMIIPASEGENRRKRTGMELNGPLFRRINPSESSDYGQIKWNNLSSGLRESQSPVPLASAAGWQYPSSATVDSVSHRISAPSRTPGLGLANSVLSGESNGQPFNGAYSNMPFFQNSNMERQVSDSCSQWNKWGSVVQPEVGLGCDGTGQQLSSLNAVQTMDEAAAAVWVDGMIKDLMMQSSPNVSMAQIIQSLQEIALYNPHIASVLEYRLRSLGQSELGLAGNTQIGRDQNVGMNVSSDGRGFKRSMDQSDHHRRDMNSQQQIMVDWKNIGANPDSARRSARASQLDDDENRLLDNIHGRGLDVDDQRLRRGNDDLRLRIQSTESHDIQREHQPDSALKLYLDSSGYDQTSWASSKDQFSETAFMANQSMWVQPRQPDNNSQPPVLSLQHQANEDDPLRVAPSNDNYITMNRRINTNSNQDPSGNQTPQQQGPSDITASDEEGLHLLALLLQCAEAVSADNFEEANTILPQITELSTPYGNSVQRVAAYFAEAMSARLVSSCIGMYSPLPPIHMSQGQKIVNAFQVFNGISPFVKFSHFTANQAIQEAFEREQRVHIIDLDIMQGLQWPGLFHILASRPGGPPHVRITGLGTSLEALEATGKRLSDFAHTLNLPFEFHPVADKVGKLDPERLKVNRGDALAVHWLHHSLYDVTGSDTNTLRLLQRLSPKVITVVEQDLSHGGSFLSRFVEAIHYYSALFDSLGASYPEDSHDRHLVEQQLLSREIKNILAVGGPARTGEVKFDNWRDQLKQTGFKPISLAGNAATQATLLLGMFPCQGYTLMEENGTLKLGWKGLCLLTASAWRPAHHGLIY*
>Picea_taeda_PITA_32064
MRSFLLQMTTCSDKALQRSCQDEYSGSSSGICECQSYYNLITAGDFNGTEDHDQNQVGLEVMASNKKMKNLMGSMSAQEEASSVLHSPNSWPGGLNTLQTIFNASSSVCNPCSSPSWEGSSQTRLAVPYIATGSADFLIPTDPDATSSHGMFWGESSGRQLLDMQQFMNKNGSGRRTDSCVVDPKLDEILMPTLPHSEALISSSSGSGGFTALESHGSFNYMSSNIRAVQMILDNNNKRSGMAKEGHVGNFKPVLDNTSGYDSLCQGWRHVPQTMIKKRDFNADDHEGLSTQDRRQSFLECNLMERQVIMDSSESDHQGNELAGFPLQSKAKRPCYVSYGECSSQSDDQGFTTLHQGQFQDSCQAQKKSNTETNHEACKKALNASSNSYDLTDAQGLHLLSLLLQCAEAISLDKVQQAYSILPQLSEFSTPYGNPLQRVAAYFAEGMAARLHNSYLGLCSPLETSRPQLVSINHNLLTAFQTFNSICPFVKFSHFTSNQAILEAFNGERKVHIIDFDILQGLQWPALFHILAARPGGCPHVRITGLGTSMEALEATGKRLSSFAHTLKLPFEFHPVAEKLGKLDPAALRVRSGDALAVHWLHHSLYDVTGSDTCTLRLLQRLNPKVITMVEQDLNTVGPFLNRFFEALHYYSAMFDALGACFNEDNMERHTVEQQLLSHEIRNILAVGGPARTGETKFQNWRTHLQSCGFRQISMRGNASVQAELLLNMFCCEGYSLVEEGGILKLGWKDLSLYIASAWTSWTS*
>Picea_taeda_PITA_32869
MRSFLLQMTTCSDKALQRSCQDEYSGSSSGICECQSYYNLITAGDFNGTEDHDQNQVGLEVMASNKKMKNLMGSMSAQEEASSVLHSPNSWPGGLNTLQTIFNASSSVCNPCSSPSWEGSSQTRLAVPYIATGSADFLIPTDPDATSSHGMFWGESSGRQLLDMQQFMNKNGSGRRTDSCVVDPKLDEILMPTLPHSEALISSSSGSGGFTALESHGSFNYMSSNIRAVQMILDNNNKRSGMAKEGHVGNFKPVLDNTSGYDSLCQGWRHVPQTMIKKRDFNADDHEGLSTQDRRQSFLECNLMERQVIMDSSESDHQGNELAGFPLQSKAKRPCYVSYGECSSQSDDQGFTTLHQGQFQDSCQAQKKSNTETNHEACKKALNASSNSYDLTDAQGLHLLSLLLQCAEAISLDKVQQAYSILPQLSEFSTPYGNPLQRVAAYFAEGMAARLHNSYLGLCSPLETSRPQLVSINHNLLTAFQTFNSICPFVKFSHFTSNQAILEAFNGERKVHIIDFDILQGLQWPALFHILAARPGGCPHVRITGLGTSMEALEATGKRLSSFAHTLKLPFEFHPVAEKLGKLDPAALRVRSGDALAVHWLHHSLYDVTGSDTCTLRLLQRLNPKVITMVEQDLNTVGPFLNRFVEALHYYSAMFDALGACFNEDNMERHTVEQQLLSHEIRNILAVGGPARTGETKFQNWRTHLQSCGFRQISMRGNASVQAELLLNMFCCEGYSLVEEGGILKLGWKDLSLYIASAWTSWTS*
>Picea_taeda_PITA_49248
MLGGKSDFLSLRNTKDGHVILGDNTPIKVLGYGLKTLGVVAQESKAKRPCYVSYGECSSQSDDQGFITLHQGQFQDSCQAQKKSNTETNHEACKKALNASSNSYDLTDAQGLHLLSLLLQCAEAISMDKVQQAYSILPQLSEFSTPYGNPLQRVAAYFAEGMAARLHNSYLGLCSPLETSRPQLVSINHNLLTAFQTFNSICPFVKFSHFTSNQAILEAFNGERKVHIIDFDILQGLQWPALFHILAARPGGCPHVRITGLGTSMEALEATGKRLSSFAHTLKLPFEFHPVAEKLGKLDPAALRVRSGDALAIHWLHHSLYDVTGSYTCTLRLLQRLNPKVITMVEQDLNTVGPFLNRFVEALHYYSAMFDALGACFNEDNMERHTVEQQLLSHEIRNILAVGGPARTGETKFQNWRTHLQSCGFRQISMRGNASVQAELLLNMFCCEGYSLVEEGGILKLGWKDLSLYIASAWTSWTS*
>Pseudotsuga_menziesii_PSME_03161
MAACIAMNTRFRGGDTSGEEVFVGGETDANNSMINPTSEGENRRKRTGMELNAPLFRRINPSESSDYGQNKWNNLGSGLRESQTPIPLPSTGWQYPSSTTVDGVSHRTTAPSRPGLGLSNSVLSSDSIGQPFNGAYSSLPFFQNSNMERPVLNSCSQWNKWGSLVQPEVGLGCDGTGQQLSSLNAVQAMDEAAAAVWVDGMIKDVMMQSSPNVSMAQIIQNVQEIVPPYNPHVASVLEYRLRSLGQSELGLAGNTQIGRDHNINMNSSSDTRGLKRGMDHSDQHRRDMNAQQQIMVDWKSMGANPDPARRSARTSQLDDDEHRLLDNIHGRGLDVDDQRLRRGNDDLRLRIQSTESHDMQREHQPDSALKLYLDSSCYDQTPWGSSKDQFSETTFMANQNMWVQQRQVDNTSQPPVLSLQHQGNEDDPLRVAPSNDNYIGITRKVNTNSNPDPSRNQAPQQQAPSDITSSDEEGLHLLALLLQCAEAVSADNFEEANTILPQITELSTPYGNSVQRVASYFAEAMSARLVNSYIGMYSPLPPMHMSQSQKIVNAFQVFNGISPFVKFSHFTANQAIQEAFEREQRVHIIDLDIMQGLQWPGLFHILASRPGGPPHVKITGLGTSLEALEATGKRLSDFAHTLNLPFEFHPVADKVGKLDPERLKVNRGDALAVHWLHHSLYDVTGSDTNTLRLLQRLSPKVITVVEQDLSHGGSFLSRFVEAIHYYSALFDSLGASYPEDSSERHLVEQQLLSREIKNILAVGGPARTGEVKFDNWRDQLKQTGFKPISLAGNAATQATLLLGMFPCQGYTLMEENGTLKLGWKDLCLLTASAWRPAHHGLIY*
>Pseudotsuga_menziesii_PSME_15940
MIHKNTSSIVDGESYNYHHLWENWAMQHQEEAIVGWDRNIAQSLQIMDEDASALWVDEMINQLKKNSPNVPVYEILKYLHNSIYCCSNPHIKFAVESKLLSLTQFNVLPNQNIQIIDKNNGSITQSKAGDSLKNSFENTYKEREYSTEEQRLNQTLNQTSSLPLHHQFSKMEETLVRRDDQRFNESEVEGKEDSETLGNIIDSSGTTSSFSEEEGLHLLALLLQCAEAVSEDNHEEANSILPQIYELSSPYGNSVHRVAAYFAEALSCRLISSYLGIYSPIMNESRSQSILSAFQVYNGISPFVKFSHFTANQAIQQVFQGENRVHIIDLDIMQGLQWPGLFHILASRPGSPPYVRITGLGTSMEALEATGKRLSNFAETLGIPFEFHAVSDKAGNINQDLERLKVRKGDALAVHWLQHSLYDVTGSDMSTLWLLRRLCPKVITMVEQDLSHVGSFLNRFVEAIHYYSAVFDSLGAAYPEDNHERQVVEQQLLSCEIKNILAVGGPARTGEVKIHNWRDQLQQAGFSKLSLAGNAAAQATLLLGLQMK*
>Pseudotsuga_menziesii_PSME_35761
MTTCSDKAPQRSCQDEYSGSSSGICEGPSYYNLITAGDFNGVTEDDQNQVGLSGADGLKVIASANRRMKNLMQGSSSAQEEASSVLQSPNSWPSSLNTLQTIFNPCSSPSWEGSQTRLPVPYIATGSADFLIPADPDATSPGMFWGESSGRLLDMQFMNKNGPAERRMDSCVVDPKLDEILMPRMSHAETLISSSRAISEPFSAPDGVLNYMSSNIRAVQMVLQDNNQSSNKRSGMVKEAVGFVVASEKTVLDNTVSGYESLCQGWRHAPTTMMKKREFNADHEGLISQPDSGQSFLECNLMERQAIMDSSEIDHQGCTQSVGFQLQSKAKRPCHVSYGECSSQSDQQGFTTLYQGQIQDSCAAQIKTNTETNHEASCKKTLNASSNASYELTDAQGLHLLSLLLQCAEAISLDNIQQAYSILPQLSEFSTPYGNPLQRVAAYFAEGMAVRLHNSYLGLCCPLEISRPQLLASINHSILTAFQTFNNICPFVKFSHFTSNQAILEAFNGESQVHIIDFDIMQGLQWPALFHILAARPGGCPYVRITGLGTSMEALEATGKRLSSFAHTLKLPFEFHPVAEKLGKLDPAALRVRNGDALAVHWLHHSLYDVTGSDTCTLRLLQRLNPKVITMVEQDLHLLGPFLNRFIEALHYYSAMFDALGACFNEDNMDRHSVEQQLLSHEIRNILAVGGPARTGETKFQNWRTHLQSCGFRQISMSGNAFAQAELLLNMFCCEGYSLVEEGGILKLGWKDLSLYTASAWRSWTS*
>Sequoiadendron_giganteum_SEGI_11292
MNKVSKTDEPSLHGLALPCVKSSNSGSSHLYYHNHIGGSANGEVYQSTSTVEFHSTSNYSTNHESSEWDNWGATITSMEEEEIIRVGKTIGLSRDESGAANWRISHLKNSSPDVPLSQSVQDLQDSVYSSNPASESIGLAVSELKHNLQNSYEQKDVSLPLSYGSANSKATEFVHNSACSSEDLEGLHLLDLLLQCAEAISSYNLEEANVMLMELQELSSPHGSSVQRVAAYFTEAMASRLVSSRLGIYSPIVHKTKAQRILSAFQVYNGITPFVKFCHFTANQAIQQALEGEKKVHIIDLDIMQGLQWPGLFHILASRPGRPPYIRITGLGSSMEALEATGRRLSEFASTVGIPFEFHAIPDKIGNMGTDCIERRLKVKKGEALAVHWLHHSLYDVTGSDMSTLWLLRRLNPKLITMVEQDLSHSGSFVSRFMGAIYYYSALFDSLSAAHPDDSIERHVVEQQLLSCEIKNILAVGGPARWVEYVKFDKWREKLEQAGFTKFGLGGNAAAQAELLLEMFPSQPYTLHEEYGTLKLGWKDLALYTASAWTPAYP*
>Sequoiadendron_giganteum_SEGI_13525
MDRAVANSWGKWGPGVQQQPDVGLGCDGTARQLSSSLNAFQSMDESTAAAWADGLIKDLMQCSPTSSLAQIIQNIQEVVYPSNPHVASILEYRLRTLNELGFQGGQMSRDQNVSMNASDAGARGLKRSLDQQQIDDQDRRDVNAQIIVDWKSIGNPDAAGARQSANDDHLNGERVRRESAELGLRMHNTRDSHDLQHNPQPDSALKLYLNSSSSGNCYNENQWNSSKDHQFSEPLMVNNTTTNSSSSMWIQRPTDHNSHPPVLSLQQHHEDPLKVAAAAAAGGNNSNNTNFVSEAPKADTAPNQEHSRGSQQAEITPRGEEEGLHILALLLQCAEAVSADNFEEANAILPQITELSTPYGNSVQRVAAYFAEAMSARLVNSCVGMYSPLSRMHSSHSQKIVTAFQVFNGISPFVKFSHFTANQAIQEAFEREQRVHIIDLDIMQGLQWPGLFHILASRPGGAPHVKITGLGTSLESLEATGKRLSDFARTLNLPFEFHAVADKVGNVDLERLKVRKGDALAVHWLHHSLYDVTGSDTNTLWLLQKLCPKVITIVEQDLSHAGSFLERFVEAIHYYSALFDSLGASYPDDSHERHVVEQQLLSREIKNILAVGGPARTGEVKFENWRDQMRQAGFKSLSLAGNAATQATLLLGMFPCEGYTLVEENGSLKLGWKDLSLLTASAWRPTHHALI*
>Sequoiadendron_giganteum_SEGI_40844
SNQAILEAFEGKSRVHIIDFDIMQGLQWPALFQFLAARPGGPPYVRITGLGTSMDALEATGKRLSNFARTLRLPFEYHPVADRVGKVDPAALHVRKGDDALAVHWLHHSLYDVTGSDTHTLELMQRLAPNVITIVEQEMSYAGSFLNRFVEALHYYSAMFDSLGESFSEDNIERHVVEQQLLSHEIKNILAVGGPARTGEVKFESWRSYLQHSEFRQLSMSGN
>scaffold-AQFM-2083246-Pseudolarix_amabilis
TGQQLSSLNAVQTMDEAAAAVWVDGLIKDLMMQSSPNVSIAQIIQSVQEIVPPYNPHVASVLEYRLRSLGQSELGLGGNTQINRDQNISSDATRGLKRSIDHNDHHRRDMNAQQQIMVDWKNMGANPDPGRRSARISQLDDDDHRLLDNIHGRGPDVDDQRLRRENDDLRLRIQSTESHDIEREHQPDSALKLYLDSSCYDHSPWVSSKDQFSETAFMANQTMWVQQRQTDNNSQPPVLSLQHQVNEDDPLRVAPGNDNYIAMTRKVNTNSNPDPSRNQTPQQQAPPDITSSDEDGLHLLGLLMQCAEAVSADNFEEANTILPQITELSTPYGNSVQRVAAYFAEAMSARLVNSCIGMYSPLPPMHMSQSQKIVNAFQVFNGISPFVKFSHFTANQAIQEAFEREQSVHIIDLDIMQGLQWPGLFHILASRPGGPPHVKITGLGTSLEALEATGKRLSDFAHTLNLPFEFHPVADKVGKLDPERLKVNRGDALAVHWLHHSLYDVTGSDTNTLRLLQRLSPKVITVVEQDLSHGGSFLSRFVEAIHYYSALFDSLGASYPEDSHDRHLVEQQLLSREIKNILAVGGPARTGEVKFDNWRDQLKQTGFKPISLAGNAATQANLLLGMFPCQGYTLMEENGTLKLGWKDLCLLTASAWRPAH
>scaffold-FHST-2064817-Taxodium_distichum
EEEGLHILALLLQCAEAVSADNFDEANAILPQITELSTPYGTSVQRVAAYFAEAMSARLVNSCVGMYSPLSRMHSSHSQKIVTAFQVFNGISPFVKFSHFTANQAIQEAFEREQRVHIIDLDIMQGLQWPGLFHILASRPGGPPHVKITGLGTSLESLEATGKRLSDFARTLNLPFEFHPVADKVGNVDLERLKVRKGDALAVHWLHHSLYDVTGSDTNTLWLLQKLCPKVITIVEQDLSHAGSFLERFVEAIHYYSALFDSLGASYPDDSHERHVVEQQLLSREIKNILAVGGPARTGEVKFENWRDQMRQAGFKSLSLAGNAATQATLLLGMFPCEGYTLVEENGALKLGWKDLSLVTASAWRPTH
>scaffold-FRPM-2013448-Calocedrus_decurrens
YSSLPLFHTTNMDNRAVTNSWGKWQQPDVGLGCDGSARQSSSLNAIQSMDESTADGLIKDLMQCSPNASLAQIIQNIQEVVYPSNPHVASILEYRLRTLGELGFQGQMARDQNVTMNSVDTARGVKRSLDQHQIDHDHGRRDVNGQIIVDWKSIDAANGTRQSANDEHMDGERVAELGLRMHNNTRDSHDLQHNPQPDSGLKLYLNSSSSGHCYNENQWNSSKDHQFSEPLMMNNNTTNSMWVQRPNDHNTHQPVLSLQQHHEDPLKVANNSNNNNFVPEAPKADVAPPNQDHSRGSSQQAEITPRGEEEGLHILALLLQCAEAVSTDNFDEANAILPQITELSTPYGTSVQRVAAYFAEAMSARLVNSCVGMYSPLSRMHSSHSQKIVTAFQVFNGISPFVKFSHFTANQAIQEAFEREHRVHIIDLDIMQGLQWPGLFHILASRPGGPPHVKITGLGTSLESLEATGKRLSDFARTLNLPFEFHPVADKVGNVDLERLKVRKGDALAVHWLHHSLYDVTGSDTNTLWLLQKLCPKVITIVEQDLSHAGSFLERFVEAIHYYSALFDSLGACYPDDSHERHVVEQQLLSREIKNILAVGGPARTGEVKFENWRDQMRQAGFKSLSLAGNAATQATLLLGMFPCEGYTLVEEHGALKLGWKDLSLLTASAWRP
>scaffold-GJTI-2012963-Cephalotaxus_harringtonia-leaves
AMDEATAGVWADGLIKDLMQCSPNASIAQIMHNIQEVVYPSNPHVASILEYRLRSLGEIGFQGGSQNISINVSDDSAARGLKRSLDHDRRDVNAENMVDWKSIGNPDAVSRRPSASHDDHRVLDIQDGERLRRESGDLRLRMHSARDFHDLQHRPQPDSALKLYLNSSSSSSCYNDNPWNSSSETLMVNTNNSSSMWMQRAADHNSQPPVLSLQQHHHEDPLKAASDNNNKNNNNNNSFVSTEAPKVDAAPNQDQSRGPLTSQQVTEISPKDEEEGLHILALLLQCAEAVSADNFEEANAILPQITELSTPYGTSVQRVAAYFAEAMSARLVNSCVGMYSPLPRMHSSQSQKIVSAFQVFNGISPFVKFSHFTANQAIQEAFEREQRVHIIDLDIMQGLQWPGLFHILASRPGGPPHVKITGLGTSLESLEATGKRLSDFARTLNLPFEFYPVADKVGNVDPERLKVRKGDALAVHWLHHSLYDVTGSDTNTLWLLQRLCPKVITVVEQDLSYAGSFLERFVEAIHYYSALFDSLGASYSDDSHERHVVEQQLLSREIKNILAVGGPARTGEVKFENWRDQLKQAGFKSLSLAGNAATQATLLLGMFPYEGSTLVEDNGSLKLGWKDLSLLTASAWRPTH
>scaffold-GMHZ-2147869-Cryptomeria_japonica-2_samples_combined
EEEGLHILALLLQCAEAVSADNFDEANAILPQITELSTPYGTSVQRVAAYFAEAMSARLVNSCVGMYSPLSRMHSSHSQKIVTAFQVFNGISPFVKFSHFTANQAIQEAFEREQRVHIIDLDIMQGLQWPGLFHILASRPGGPPHVKITGLGTSLESLEATGKRLSDFARTLNLPFEFHPVADKVGNVDLERLKVRKGDALAVHWLHHSLYDVTGSDTNTLWLLQKLCPKVITIVEQDLSHAGSFLERFVEAIHYYSALFDSLGASYPDDSHERHVVEQQLLSREIKNILAVGGPARTGEVKFENWRDQMRQAGFKSLSLAGNAATQATLLLGMFPCEGYTLVEDNGALKLGWKDLSLLTASSWRPTH
>scaffold-HOUF-2012943-Cryptomeria_japonica-leaf
EEEGLHILALLLQCAEAVSADNFDEANAILPQITELSTPYGTSVQRVAAYFAEAMSARLVNSCVGMYSPLSRMHSSHSQKIVTAFQVFNGISPFVKFSHFTANQAIQEAFEREQRVHIIDLDIMQGLQWPGLFHILASRPGGPPHVKITGLGTSLESLEATGKRLSDFARTLNLPFEFHPVADKVGNVDLERLKVRKGDALAVHWLHHSLYDVTGSDTNTLWLLQKLCPKVITIVEQDLSHAGSFLERFVEAIHYYSALFDSLGASYPDDSHERHVVEQQLLSREIKNILAVGGPARTGEVKFENWRDQMRQAGFKSLSLAGNAATQATLLLGMFPCEGYTLVEDNGALKLGWKDLSLLTASSWRPTH
>scaffold-IAJW-2025637-Amentotaxus_argotaenia
KDEEEGLHILALLLQCAEAVSADNFEEANAILPQITELSTPYGTSVQRVAAYFAEAMSTRLVNSCVGMYSPLPRMHSSQSQKIVSAFQVFNGISPFVKFSHFTANQAIQEAFEREQRVHIIDVDIMQGLQWPGLFHILASRPGGPPHVKITGLGTSLESLEATGKRLSDFARTLNLPFEFHPVADKVGNVDPERLKVRKGDALAVHWLHHSLYDVTGSDTNTLWLLQRLCPKVITVVEQDLSHAGSFLERFVEAIHYYSAFFDSLGASYPEDSHERHVVEQQLLSREIKNILAVGGPARTGEVKFENWRDQLKQAGFKSLSLAGNAATQATLLLGMFPCEGYTLVEDSGSLKLGWKDLSLLTASAWRPTH
>scaffold-NRXL-2064080-Metasequoia_glyptostroboides
PTDHNSHPPVLSLQQHHEDPLKVAAAAAAGNNSNNTNFVSEAPKADTAPNQEHSRGSQQAAITPRGEEEGLHILALLLQCAEAVSTDNFEEANAILPQITELSTPYGTSVQRVAAYFAEAMSARLVNSCVGMYSPLSRMHSSHSQKIVTAFQVFNGISPFVKFSHFTANQAIQEAFEREQRVHIIDLDIMQGLQWPGLFHILASRPGGPPHVRITGLGTSLESLEATGKRLSDFARTLNLPFEFHAVADKVGNVDLERLKVRKGDALAVHWLHHSLYDVTGSDTNTLWLLQKLCPKVITIVEQDLSHAGSFLERFVEAIHYYSALFDSLGASYPDDSHERHVVEQQLLSREIKNILAVGGPARTGEVKFENWRDQMRQAGFKSLSLAGNAATQATLLLGMFPCEGYTLVEENGSLKLGWKDLSLLTASAWRPTH
>scaffold-NVGZ-2022445-Cephalotaxus_harringtonia-2_samples_combined
AMDEATAGVWADGLIKDLMQCSPNASIAQIMHNIQEVVYPSNPHVASILEYRLRSLGEIGFQGGSQNISINVSDDSAARGLKRSLDHDRRDVNAENMVDWKSIGNPDAVSRRPSASHDDHRVLDIQDGERLRRESGDLRLRMHSARDFHDLQHRPQPDSALKLYLNSSSSSSCYNDNPWNSSSETLMVNTNNSSSMWMQRAADHNSQPPVLSLQQHHHEDPLKAASDNNNKNNNNNNSFVSTEAPKVDAAPNQDQSRGPLTSQQVTEISPKDEEEGLHILALLLQCAEAVSADNFEEANAILPQITELSTPYGTSVQRVAAYFAEAMSARLVNSCVGMYSPLPRMHSSQSQKIVSAFQVFNGISPFVKFSHFTANQAIQEAFEREQRVHIIDLDIMQGLQWPGLFHILASRPGGPPHVKITGLGTSLESLEATGKRLSDFARTLNLPFEFYPVADKVGNVDPERLKVRKGDALAVHWLHHSLYDVTGSDTNTLWLLQRLCPKVITVVEQDLSYAGSFLERFVEAIHYYSALFDSLGASYSDDSHERHVVEQQLLSREIKNILAVGGPARTGEVKFENWRDQLKQAGFKSLSLAGNAATQATLLLGMFPYEGSTLVEDNGSLKLGWKDLSLVTASAWRPTH
>scaffold-OWFC-2012330-Halocarpus_bidwillii
PTDRTSQPPVLSLEQQQHHEDPLKVAATAAGNNTHNNTNRNFINPEAPKPDANPNPDQSRVPSTPQTRSSEEEGLQILALLLQCAEAVSADNFEEANAILPQITELSTPYGTSVQRVAAYFAEAMSARLVNSCVGMYSPLPRIHSSHKQKIVTAFQVFNGISPFVKFSHFTANQAIQEAFEREQRVHIIDLDIMQGLQWPGLFHILASRPGGPPHVKITGLGTSMESLEATGKRLSDFARTLNLPFEFHAVADKVGNVDPERLKLRKGDALAVHWLHHSLYDVTGSDANTLWLLQRLCPKVITIVEQDLSHAGSFLERFVEAIHYYSALFDSLGASYPEDSHERHVVEQQLLSREIKNILAVGGPARTGEVKFENWRDQLKQAGFKSLSLAGNAATQATLLLGMFPCEGYTLVEDNGALKLGWKDLSLLTASAWRPTH
>scaffold-QNGJ-2013068-Cupressus_dupreziana
DGLIKDLMQCSPNASLAQIIQNIQEVVYPSNPHVASILEYRLRTLGELGFQGGGQNVGMNSSDTARGLKRSLDQHQIDHDHGRRDVNGQIIVDWKSIDAANGTRQSANDEHMDGERVAELGLRMHNNTRDSHDLQHNPQPDSGLKLYLNSSSSGNCYNENQWNSSKENQFSEPLMVNNNTTNNMWIQRPTDHNTHQQPVLSLQQHHEDPLKVVANNSNNNHNFVPEAPKADAAPPNQEQSRGSHQAEITPRGEEEGLHILALLLQCAEAVSTDNFDEANAILPQITELSTPYGTSVQRVAAYFAEAMSARLVNSCVGMYSPLSRMHSSQGQKIITAFQVFNGISPFVKFSHFTANQAIQEAFEREHRVHIIDLDIMQGLQWPGLFHILASRPGGPPHVKITGLGTSLESLEATGKRLSDFARTLNLPFEFHPVADKVGNVDLERLKVRKGDALAVHWLHHSLYDVTGSDTNTLWLLQKLCPKVITIVEQDLSHAGSFLERFVEAIHYYSALFDSLGACYPDDSHERHVVEQQLLSREIKNILAVGGPARTGEVKFENWRDQMRQAGFRSLSLAGNAATQATLLLGMFPCEGYTLVEEHGALKLGWKDLSLLTASAWRLTPHHALI
>scaffold-QSNJ-2068094-Taiwania_cryptomerioides
PPVLSLQQHHDDPLKVAAAAAGGNNSNNNNNFVSEAPKADSAPSQEHSRGSQQAEITPRGEEEGLHILALLLQCAEAVSADNFEEANAILPQITELSTPYGTSVQRVAAYFAEAMSARLVNSCVGMYSPLSRTHSSHSQKIVTAFQVFNGISPFVKFSHFTANQAIQEAFEREQRVHIIDLDIMQGLQWPGLFHILASRPGGPPHVKITGLGTSLESLEATGKRLSDFARTLNLPFEFHSVADKVGNVDLERLKVRKGDALAVHWLHHSLYDVTGSDTNTLWLLQKLCPKVITIVEQDLSHAGSFLERFVEAIHYYSALFDSLGASYPDDSHERHVVEQQLLSREIKNILAVGGPARTGEVKFENWRDQMRQAGFKSLSLAGNAATQATLLLGMFPCEGYTLVEDNGSLKLGWKDLSLLTASAWRLTH
>scaffold-TOXE-2011529-Welwitschia_mirabilis
WVDALLKEVAAQSAPNVPMSQLIQNIQQIVSHGDPQVAALLEYRLRTLEHESDDVQNALGMDTCNNTRGGHKRTFDDDSCSETASHHQQQNPDSALKLYFDSSSSVSASPTALYSQNQWPSKPTNYNIWSQQQQVQEEHRPRKQPALYLNRKSADQQPESVAGNGDHNSSSNKEEASREALLQAKTCGSSSRNDEEGLHLLGLLLQCAEAVSTDNLDEASSILSQITELSTPYGTSLQRVAAYFAEAMSARVVNSCLGLYSPIPQMPASHSQKIVTAFQVFNGISPLVKFSHFTANQAIQEALEREKRVHIIDLDIMQGLQWPGLFHILASRPGGAPHVRITGIGTSLDALEATGKRLSDFARTLNLPFEFNAVAEKVGNIDIEKLKSPNCEAVAVHWLHHSLYDVSGSDAKTLRLLEKLNPRVITIVEQELSHEGSFLSRFVEALHYYSALFDSLGATYPQDSEERHVVEQQLLAREIKNILAVGGPSRTGELRFRNWKEQLKEAGFKPVSLSGNAATQASLLLGMLPCHGYSLVDDNGALKLGWKDLCLLTASAWTP
>scaffold-VFYZ-2011421-Thuja_plicata
PKADAAPPNQEHSRGSQQAEITPRGEEEGLHILALLLQCAEAVSADNFDEANAILPQITELSTPYGTSVQRVAAYFAEAMSARLVNSCVGMYSPLSRMHSSHGQKIVTAFQVFNGISPFVKFSHFTANQAIQEAFEREQRVHIIDLDIMQGLQWPGLFHILASRPGGPPHVKITGLGTSLESLEATGKRLSDFARTLNLPFEFHPVADKVGNVDLERLKVRKGDALAVHWLHHSLYDVTGSDTNTLWLLQKLCPKVVTIVEQDLSHAGSFLERFVEAIHYYSALFDSLGACYPDDSHERHVVEQQLLSREIKNILAVGGPARTGEVKFENWRDQMRQAGFKSLFLAGNAATQATLLLGMFPCEGYTLVEENGALKLGWKDLSLLTASAWRPTH
>scaffold-XTZO-2066512-Araucaria_rulei
EEEGLHVLALLLQCAEAISADNFEEANAILPQITELSTPYGTSVQRVAAYFAEAMSARLVNSCVGMYSPLPRTHPSHCQKIVTAFQVFNGISPFVKFSHFTANQAIQEAFEREQRVHIIDLDIMQGLQWPGLFHILASRPGGPPHVKITGLGTSLESLEATGKRLSDFARTLNLPFEFHPVADKVGNVDPERLKVRKGDALAVHWLHHSLYDVTGSDTNTLWLLQRLCPKVITIVEQDLSHAGSFLERFVEAIHYYSAFFDSLGASYPEDSSERHVVEQQLLSREIKNILAVGGPARTGEVKFENWRDQLKQTGFKSLSLAGNAATQATLLLGMFPCDGYTLVEENGTLKLGWKDLSLLTASAWRPPH
>scaffold-YYPE-2071826-Austrocedrus_chilensis
PTDHNAHQPVLSLQQHHEDPLKVAAAAVAGNNNNNNNFVSEAPKADAAPPNQEHSRGSQQTEITPRSEEEGLHILALLLQCAEAVSADNFDEANAILPQITELSTPYGTSVQRVAAYFAEAMSARLVNSCVGMYSPLSRMHSSHSQKIVTAFQVFNGISPFVKFSHFTANQAIQEAFEREQRVHIIDLDIMQGLQWPGLFHILASRPGGPPHVKITGLGTSLESLEATGKRLSDFARTLNLPFEFHPVADKVGNVDLERLKVRKGDAMAVHWLHHSLYDVTGSDTNTLWLLQKLCPKVITIVEQDLSHAGSFLDRFVEAIHYYSALFDSLGACYPDDSHERHVVEQQLLSREIKNILAVGGPARTGEVKFENWRDQMRQAGFKSLSLAGNAATQATLLLGMFPCEGYTLVEENGALKLGWKDLSLFTASAWRPTH
>scaffold-AKXB-2011373-Phaeomegaceros_coriaceus
SGDTDNEGLQLIALLLQCAEAVSSDNLDEANIILPQLSELASPYGSSVQRVAAYFAEAMASRLVSSCLGICSPLPGIQLITNHNLVAAFQVFNDVCPFVKFSHFTANQAILEAFEGEDRVHIIDLDIMQGLQWPALFHILATRPGGPPHVKITGVGTNKEALNATGRRLSDFAFNLGLPFEFFAVADRVGSLDARALRVCEGDTLAIHWLHHSLYDVTGSDTRTLSLLQSLHPKVVTIVEQDLSHAGTFLDRFVESLHYYSALFDSLASHPEDHSERHIVEQQLFSCEIKNILAVGGPSRTGEIKFDNWMEHLCQAGFHPVSLSGNAATQAALLLGMFSGKGYSLVEQTGTLKLGWKDLCLFTASAWTYP
>scaffold-BSNI-2005770-Anthoceros_agrestis-B
AGPGPGVSSEDTSMADVATPACDSEGLHLIGLLLQCAEAVSNDNLDEANIILPQLSELASPYGNSVHRVAAYFAEAMASRLISSCLGICSPLPGIQHITNHNIVAAFQVFNDVCPFVKFSHFTSNQAILEAFEGEDRVHIIDLDIMQGLQWPALFHILASRPGGPPHLKITGLGTSKEALEATGRRLSDFALTLGLPFQFFPVADRVGNLDAQALRVCQGDTVAIHWLHHSLYDVTGSDTRTLALLHSLRPKVVTMVEQDLSHAGTFLNRFVEALHYYSALFDSLASHPEDHPERHIVEQQLLSCEIKNILAVGGPARTGEVKFDRWTEHLAQAGFQAVSLSGNAATQAALLLGMFAGEGYTLAEQRGTLKLGWKNLCLFTASAWTCP
>scaffold-FAJB-2057651-Paraphymatoceros_hallii
DRSEDMSDSPAAADAQEPADTADTEGAGKSANASSVADYSSDNEGLQLIALLLQCAEAVSSDNLDEANIILPQLSELASPYGSSVQRVAAYFAEAMGSRLVSSCLGICSPLPGIQHITNHNLVAAFQVFNDVCPFVKFSHFTANQAILEAFEGEDRVHIIDLDIMQGLQWPALFHILATRPGGPPHVKITGVGTSRDALEATGRRLSDFAFTLGLPFEFLAVADRVGTLDARALGVCQGDTLAIHWLHHSLYDVTGSDTRTLSLLQSLHPKVVTMVEQELSHAGTFLDRFVESLHYYSALFDSLASHPEDHLERHVVEQQLFSCEIKNILAVGGPSRTGDLKFDNWTDHLSQAGFHPVSLSGNAATQAALLLAMFSGRGYTLVEHTGRLKLGWKDLCLFTASAW
>scaffold-TCBC-2010794-Nothoceros_vincentianus
SGDTDSEGLQLIALLLQCAEAVSSDNLDEANIILPQLSELASPYGSSVQRVAAYFAEAMASRLVSSCLGICSPLPGIQLITNHNLVAAFQVFNDVCPFVKFSHFTANQAILEAFEGEVRVHIIDLDIMQGLQWPALFHMLATRPGGPPHVKITGVGTNKEALDATGRRLSDFAFNLGLPFQFFAVADRVGSLDARTLRVCDGDTVAVHWLHHSLYDVTGSDTRTLSLLQNLQPKVVTMVEQDLSHAGTFLDRFVESLHYYSALFDSLASHPEDHSERHIVEQQLFSCEIKNILAVGGPSRTGEMKFDNWMEHLSQAGFQPVSLSGKAATQAALLLGMFAGKGYTLVEQSGTLRSGWKDLCLFTASAWTYP
>scaffold-TWUW-2009277-Anthoceros_agrestis-A
AGPGPGVSSEDTSMADVATPACDSEGLHLIGLLLQCAEAVSNDNLDEANIILPQLSELASPYGNSVHRVAAYFAEAMASRLISSCLGICSPLPGIQHITNHNIVAAFQVFNDVCPFVKFSHFTSNQAILEAFEGEDRVHIIDLDIMQGLQWPALFHILASRPGGPPHLKITGLGTSKEALEATGRRLSDFALTLGLPFQFFPVADRVGNLDAQALRVCQGDTVAIHWLHHSLYDVTGSDTRTLALLHSLRPKVVTMVEQDLSHAGTFLNRFVEALHYYSALFDSLASHPEDHPERHIVEQQLLSCEIKNILAVGGPARTGEVKFDRWTEHLAQAGFQAVSLSGNAATQAALLLGMFAGEGYTLAEQRGTLKLGWKNLCLFTASAWTCP
>scaffold-UCRN-2053960-Megaceros_flagellaris
TSMGDDSGDADNEGLQLIALLLQCAEAVSCDNLDEANIILPQLSELASPYGSSVQRVAAYFAEAMASRLVSSCLGMCSPLPGIQLITNHNLVAAFQVFNDVCPFVKFSHFTANQAILEAFEGEDRVHIIDLDIMQGLQWPALFHILATRPGGPPNVKITGVGTNREALDATGRRLSDFAFNLGLPFEFFGVVDRVGSLDARALRVRDGDTLAIHWLHHSLYDVTGSDERTLALLQSLHPKVVTMVEQDLSHAGTFLDRFVESLHYYSALFDSLASHPEDHSERHIVEQQLFSCEIKNILAVGGPSRTGEMKFDNWMEHLAQVGFQPVSLSGNAATQAALLLGMFSGKGYTLVEHSGTLKLGWKDQCLFTASAWAYP
>scaffold-WCZB-2120037-Phaeoceros_carolinianus-gametophyte
TSVHVAEDSSDNEGLQLIALLLQCAEAVSSDNLDEANIILPQLSELASPYGSSVQRVAAYFAEAMASRLVSSCLGICSPLPGIQHITNHNLVAAFQVFNDVCPFVKFSHFTANQAILEAFEGEDRVHIIDMDIMQGLQWPALFHILATRPGGPPHVRITGVGTSRDALEATGRRLSDFASTLGLPFEFFAVADRVGTLDARALRVCQGDALAIHWLHHSLYDVTGSDTRTLSLLQSLHPKVVTMVEQELSHAGTFLDRFVESLHYYSALFDSLASHPEDHPERHVVEQQLFSCEIKNILAVGGPSRTGEVKFDNWMEQLSQAGFQPVSLSGNAATQAALLLGMFSGKGYTLVEQTGRLKLGWKDLCLFTASAW
>scaffold-WEEQ-2014058-Phaeoceros_carolinianus-gametophyte_1575
TSMQVADDSSDNEGLQLIALLLQCAEAVSSDNLDEANIILPQLSELASPYGSSVQRVAAYFAEAMASRLVSSCLGICSPLPGIQHITNHNLVAAFQVFNDVCPFVKFSHFTANQAILEAFEGEDRVHIIDMDIMQGLQWPALFHILATRPGGPPHVRITGVGTSRDALEATGRRLSDFASTLGLPFEFFAVADRVGTLDARALRVCQGDTLAIHWLHHSLYDVTGSDTRTLSLLQSLHPKVVTMVEQELSHAGTFLDRFVESLHYYSALFDSLASHPEDHAERHVVEQQLFSCEIKNILAVGGPSRTGEVKFDNWMEQLSQAGFQPVSLSGNAATQAALLLGMFSGKGYTLVEQTGRLKLGWKDLCLFTASAW
>scaffold-ZFRE-2115245-Phaeoceros_carolinianus-sporophyte_1575
LIGLLLQCAEAVSNDNLDEANIILPQLSELASPYGNSVHRVAAYFAEAMASRLISSCLGICSPLPGIQLITNHNIVAAFQVFNDVCPFVKFSHFTSNQAILEAFEGEDRVHIIDLDIMQGLQWPALFHILASRPGGPPHLKITGLGTSKEALEATGRRLSDFALTLGLPFQFFPVADRVGNLDAQALGVCQGDTVAIHWLHHSLYDVTGSDTRTLALLHSLRPKVVTMVEQDLSHAGTFLNRFVEALHYYSALFDSLASHPEDHQERHIVEQQLLSCEIKNILAVGGPARTGEVKFDRWADHLAQAGFQAVSLSGNAATQAALLLGMFSGEGYTLAEQRGTLKLGWKNLCLFTASAW
>scaffold-FITN-2009223-Treubia_lacunosa
QWPALFQILAGRTKSRPKVRITGLGRSIEALQDTGRRLSDFARSLSLNFEFIPVAQPMGNVDESILGVREGDRIAVHWMQHSLYDVTGSDARALQLIKKLEPRVVTIVEQDLSRSESFLSRFLEAIHYYSALFDSLGASFAADNAERHMVEQQLLSQEIKNILAIGGPARSGEARFERWRDELKKEGFSPIAAQASLLLGMFTGDGYTLVEENGALKLGWTDMGLFTASAW
>scaffold-TXVB-2069727-Lunularia_cruciata
GLQLLALLLQCAEALSADNFEEASEILPQLNELASPYGTPVQRVAAYFAEGMSCRLLNSCLGICNPLPKVHLIGNQNIVEAFQVFNDICPFVKFSHFTANQAILEAFEGEESVHIIDIDIMQGLQWPALFHILAARPGGPPRVRITGLGISMEALEATGRRLSNFAQTLGLPFEYTAVADRIGNVDARTLKVRKGDALAVHWLHHSLYD
>scaffold-ABIJ-2008188-Selaginella_lepidophylla
MVAYVEAAAQFSRKDHDEEKIVASAPQGAEEEETEAQSSDKSPYSCSTASLIEGESRSMLGSRMKTHLSQVGPQSVFDFGSSPRWTPGESPRGLCDSLVASPTSSAVKWLGTPGTGTESCWDLSSFPPLRTFSNSILAPSSSAPNSCLAEDTSRNSSPPWMRNTMELRPEQHHLDQPENSLIAADVQSMDQNSAAAWLDSIANDLLQTMPGTSIEHIMQLLLENLSHCNPHIGNIIKSKLYGLEKNSTSVLNNNNSSVEFSMLTSSSSSGPAHIQTEALRPDVLKLSLDSSASLPSEKTNFSGTAAPNLELNRTLQNQVTIIKQPTIASAPASTAPTASSDEEGLQLLALLLQCAEAVSADNFEEANVLLPQLSELSSPYGNSVERMAAYFSEAMNARMVNSCLGVYTPLVPEVHKVSSKNTISAFQVFNSLCPLVRFSHFTANQAILKAFDGEDSVHILDLDVMEGLQWPALFHILSSRPRGPPTVRLTGLGSCQDSLERTGKRLSEFATSLGLQFEFFAVADKIGNLDPAKLGIRRNEALAVHCLHHSLYDITGSDVKTLGLVRHLRPKIITMVEQDLSHSGSFLNRFVEALHYYSALFDSLGASLPEDNGERHVVEQQLLSCEIKNILAVGGPARTGEEKFESWREEFRRAGFRAVQLGKNASTQATLLLGMFPCEGYSLVEDGELLKLAWKDMCLLTASAWTCS
>scaffold-JKAA-2000396-Selaginella_wallacei
SSELARLSAPPAAMELPPSPWQLPSPGFFPAAPPNIWSLSGSSWCNSTPSSTANVFRSTMYQQPESTTMLQQLSAPEMPRWAPTSAPNPISNTNFDVHTMDEGAVAAWIESLVSDMARSVPSMPVEHILQYLLEALPQYNPYVGRVIESRLAVMKAAAAAAAAAVPAAAPSKQLLHPHKRSRGDSLHHREQMSTEPSRSTRPFEQQQQQSLQHVEPLRRSSSSLRLSLESSSRQQKQKDAEYPQQQQQQQQLAKNPPQPTSTRQQSSPPASALNEAKSASPGPGPESKEETAGNNGGSNRNDEEGLQLLALLLQCAEAVSTDSFEDANLIQPQLTELASPYGNPVQRVAAYFSEAMAARMVNSCLGICSALPGIQQVHNQNIVAAFQVFNGMCPFVKFSHFTANQAILEAFEGEESVHIVDIDIMQGLQWPALFHILASRPGGPPNVRITGLGTSMEALEATGRRLSDFAQSLALPFEFVPVAERIGNCDPASLRVRAGDALAVHWLHHSLYDVTGSDAKTLALLQSLRPKVISMVEQDLSHSGNFLNRFVEALHYYSALFDALGVGFPEDSHERHMVEQQLLSCEIKNILAVGGPARTGEVKFEQWRDHLRQAGFKQFSLAGNAAAQATLLLGMFPPQGYTLVEDGGTLKLGWKDLSILTASAWRSP
>scaffold-JKAA-2013002-Selaginella_wallacei
PEPRSSRSNEDEEGLALLGLLLQSAEAVADDNMESASILLPQLTELSSPYGSPVQRMAAYFAEALNARLIEMYLGVSTPFSICPLVQFAHFTANQAIAEAFEGEDSVHIIDLDVMQGLQWPALFHMLASRAEGPPRVRITGLGTCMDSVRATGSRLLAFAASLGLEFEFIPVAEKAGNLSPLKLQLQADEALAVNCISHSLYDVTGSNDKALKLLQGLKPKVLTVVEQELNRVGSFVNRFVEALYYYSAVFDALSGCLPEVDNLDRHLVEQRLLSLEIRNILAVGGPTRSREETFQRWSSRLKHAGFKSVPMSHSARAQASLLLRMSCDGFSALEDGGALKLSWKDLCLLTASAWSYS
>scaffold-KJYC-2010616-Selaginella_willdenowii
SQSSISGGSASSQFNMELPPSPWQLPSPGFFQGGVSPGIWGHSGSSWSTSSTQFRSPSTQFFSPDHSGLLFQPSSVDYETGIHGAQSRSVWGSPAPPLPEMEKSSLGLSVSEIRSMDEGTVAAWESMVSDIAHTFPSMPAEHIWQSLLENLSPCNPHVAPVIESRLGFRVQPHHESVQSQAHQVSIPALQTSLQSSKQFLDPMHGVKRPREGTVQDCNSGEEMATDSAPGRSSKPFEQRDPVRQEADTLKLSLESSRHQSSSKDVQFSPSSFVHTKAPPVSTSDVSTSQLQSQPNPREITSSSSSPAHSGSKEAQGKESPENTTKAEESTRNSSSDEEGLQLLALLLQCAEAISTDNFEEANLIHPQLTELASPYGTSVQRVAAYFAEAMISRMISSCLGVSTPLQAMQHVHNHAIVSAFQVFNGMCPFVKFSHFTANQAILEAFEGEESVHIIDIDIMQGLQWPALFHILASRPGGPPNVRITGLGTSVEALEATGKRLSDFANSLGLPFEFIPVADRIGNCDPGLLRVRPGDALAVHWLHHSLYDVTGSDQKTLSLLQRLRPKVVTMVEQDLSHAGSFLNRFVEALHYYSALFDSLGASFPEDSAERHMVEQQLLSCEIKNILAVGGPARTGE
>scaffold-KJYC-2013142-Selaginella_willdenowii
PGGGHEEEEEEGIRSSKSLYRCSTASVMEGERNLFGSMDKRSPLSQLLACPQSVFDFGGSPRWTPSGSPKIPDLHSPNSSFRWSSPSFLQGNYGPSAETWDITATFPPLRSLSSSLGVEDSSRNSSPWIRNNSEQQQECLPPGVADVQNMDQNTVATWLDSVANEMMQTMPGASIEHIMQLLLENLSHCNPHIGNIIKSKLYRDKSNMELLPSMSFLHPPQTSSEFYKQQSQESEALKLSLESSSSSPSAENTGHQQKQQQAQQQQDHLSGTNHLENNRSSTSQTKTHEQQQVRAPASSSSDSEEGGLQLLALLLQCAEAVSADNFEDANVLLPQLNELTSPYGNSVQRMAAYFSEAMNARMVNSCLGVCAPVPGMYKATNKSMAAAFQAFNAICPFVRFSHFTANQAILEAFEGEDFIHIVDLDIMQGLQWSALFHILASRPRGPPRVRITGLGNSLEMIEETGKRLSEFAASLGLPFEFQAIADKIGNLDPLRLRVRRTDALAIHCLHHSLYDITGSDMKTLRLLQNLR
>scaffold-KUXM-2009021-Selaginella_selaginoides
ASSKKLGDEEDDGLQLLALLLQCAEAVSIDNFEEANALLPQLSELTSPYGNAVQRMAAYFAEAMSARIVNSCLGMPMISPAPSTIQRASSRGIISAFQIFNSICPFVRFSHFTANQAILEALDGERSIHIIDLDIMQGLQWPALFHILATRPGGPPTVRITALGTSLDTIESTGRRLTEFAASLGLPFEFIAIADKIGNLSPAALRVRRCDAIAVHCMHHSLYDVTGSDAKTMRLLQRLRPKIITMVEQDLSHAGSFLNRFVEALHYYSALFDSLGANLAEDNPERHIVEQQLLSCEIKNILAVGGPARTGEEKFEQWREELRRAGFRGVSLCGNASTQANLLLGMFPSDGYALIEDGGMLKLAWKDMYLLTASAWTS
>scaffold-KUXM-2009893-Selaginella_selaginoides
AAMELPSPPVMGWQLPSPGLFQAASPNLWSTYPGNSWSNSHFYHPDPTGNLFQSPSSSSPGREDDSRSLWGRNESPPSPQPSSFRSMEFAASELEKANNVMGFSPHEIQSMDQDTVAAWLQSVVSDVAHAMPNMSVSKILQSLLDTLSSYNPHVAPIIESRLGFSYQQQSHSHPPQHHSHHHHHHQQQQQPPPQQLQQLQQQQHQQHQQFLKRGRDGNPTNNNNKGNTDQGIEYQLSLSLESSSHNKAPPPAKQKHHRSQKPVPTTTSTRPSSSNSDDPNLTLQQQLQENASKQQQQQQQQQQLLEKPRPKLTTATPTPATPKKDETTATTSSGTTNQTTCDEQGLQLLALLLQCAEAVSTDNYEEANLIQPQLSELASPYGSSVQRVAAYFAEAMAARMVNSCLGICTPLPGMQQVYNQNIVAAFQVFNGICPFVKFSHFTANQAILEAFEGEENVHIIDIDIMQGLQWPALFHILASRPGGPPHVRITGLGTSLDALQATGRRLSDFAHSLGLPFEFVPVAERIGNCTPSMLKVQPGNALAVHWLHHSLYDVTGSDSKTLKLLESLAPKVISIVEQDLSHAGSFLNRFVEALHYYSALFDSLGASFSEDSGERHMVEQQLLSCEIKNILAVGGPARTGEVKFEQWREHLQQTGFKQIPLGGNAATQATLLLGMFPTEGYTLVEDAGTLKLGWKDLYLLTASAW
>scaffold-LGDQ-2001395-Selaginella_apoda
QQQQEKSPSPKVSSDHHHQSNVKINPQQQLPSPTTNSSKDNKSTESSTDNPSAKDQTTGGSGAATNPTATSTTTSTDDQGLQLLALLLQCAEAVSADNFDEANSLLPQLSELSPYGSSVQRVAAYFAEAMAARMVNSCLGICSALPGMHQVYNHSIAAAFQIFNGMCPLVKFSHFTANQAILEAFEGEESVHIVDIDIMQGLQWPALFHILASRPGGPPNVRITGLGTSVEALEATGKRLSDFASSLGLPFEFFAVAARIGHCDAATLKVRPGDALAVHWMHHSLYDVTGSDSKTLKLLQSLRPKVVTMVEQDLCHAGSFLNRFVEALHYYSALFDSLGASFPEDSSDRHVVEQQLLSCEIKNILAVGGPARTGEVKFEQWREQLKQAGFRPMSLAGNAATQATLLLGMFPSQGYTLVEDGGTLKLGWKDLCLLTASAW
>scaffold-PKOX-2092617-Isoetes_tegetiformans
DEGLQIVALLLQCAEALSVENYQEANAILPQLSELVSPYGTSIQRVAAYFTEAMASRLVNSCLGMCSPLPNNHQVNSRNIPIAFQVFNEICPFVKFSHFTANQAIIDAFEGQESIHIIDMDIMQGLQWAALFQILAGRTKSRPKVRITGLGRSNEALQDTGRRLSDFARSLSLNFEFIPVAQPMGNVDESILGVREGDGIAVHWMQHSLYDVT
>scaffold-PKOX-2093593-Isoetes_tegetiformans
ALFQTLASRPNGAPHVRITGFGASIEILENTGKRLTEFACSLGLPLEFNAIVKKIGNIDLSTLRIRKAEATVVHWLHHSLYDVSGSDSKTLTLLQQIKPKIITMVEQEINRGGSFLNRFVEALHYYSALFDSLGASLGEDSSERHIVEQQLLSCEVKNILAVGGPARNREEKFERWRNRLEDAGFKPVSLHGNPASQANLLLEMFPCQGYSMLHDSGALKLAWKDLCLFTASAW
>scaffold-PKOX-2098095-Isoetes_tegetiformans
SDEEGLRLLALLLQCAEAVSVENCSEANLLLPQINELTSPFGSPPQRVAAYFAEAMSRLINSYLGFGMLSSLPTYEQVYRHRIEAAFQIYNDICPFVKFTHFTANQAILEAFEEEESVHIIDMDIMQGLQWPALFNMLATRLRGPPFVRMTGLGTSLDALKDTGKRLSEFAHSLGLPFEFYAVAEKMGNINPSQLKVRPGRDAVAIHCTHHSLYGITGSDNETLMLLKKISPKVITMVEQEICKTGSFLTKFVEALHYYSALFDSLGAAFPENSSERYTVEQQLLACEIKNFLAVDDPAGAADMKFENWREELKRAGFRLVSLSGSAATQASLLLGGLFADQGYTLVDEAGILKLGWKELSLLTASAW
>scaffold-XNXF-2013504-Dendrolycopodium_obscurum
EEAGLHLLAFLLQCAEAVSKNNFEEAYTILPYLNEIANPFGNSLQRVAAYFAEAMETRLVSSILNISAKSYAFPPINARNLAVAFQLFNGVCPFVKFSHFTSNQAILEAVEGEENIHIIDIDIMQGLQWPALFHILASRSNGPPNVRITGLGTSIEALEATGKRLSDFANSLGLPFEFFAVADRIGNKEPCDLKVRKGDALAVHWLHHCMYDASGSDTKTLRLLHRLAPKIITLVERDLSLSGPFLNRFVEALHYYSALFDSLGESFAKDSVDRHIVEQQLLSCEIKNILAVRGPARSGEPRFNCWKEHLQHAGFKPVSLSGNATTQANLLLGMFPCVGYTLVEQAGTLKLGWKDLPLFTASAW
>scaffold-ZFGK-2008821-Selaginella_kraussiana
SEASSAPSSSSVSASAMELPPSPWQLPSPGFFQTASSPNIWGPSWCNSSSNFPSSNRAHLYQPESASLLQQLSDAENTAARSSWKQPEGPSVSSAMNDVQSMDEGAVAAWVESMVSDMVRTVPSMSLEHVLQSLQEMLAPHNQYVTHVIESREGAPLKRSRDEYAHDSSTSDDIMMESSSRPSRTFNQISSEHQHGEQAHSSVGRNLRLSLDNHEFVSSDPSSNSLQTPSNSNQQQQLTSPANSNQLQLQLQRASATTSAAQNKSGSPEPKEETSGNSSDEDGLQLLALLLQCAEAISTDNFEEANLIQPQLTELASPYGTSVQRVAAYFSEAMAARMVNSCLGICSAGMQQVYNHNIVAAFQVFNGMCPFVKFSHFTANQAILEAFEGEENVHIVDIDIMQGLQWPALFHILASRPGGPPNVRITGLGTSVEALEATGRRLSDFAHSLSLPFEFVAVAERIGNCDPARLRIRHGDALAVHWLHHSLYDVTGSDMKTLKLLHGLGPKVVTMVEQDLSHAGTFLNRFVEALHYYSALFDS
>scaffold-ZFGK-2009277-Selaginella_kraussiana
SVKKSSLLQPFNFSGPQSVFDFGGSPRWTLSGSPKLDLLSPSTSSGKWLPPGSSPGLLQANSSDVSWNFSSLPPLRKLSGALLLPDSPTSSAAAPPDLADVRNMDQSSVAIWLDSIANELIQSMPGASVEHIMKLLLDNLGHCNPYITNIIKSKLRQKSSSSTTTTTATGCKRSYLTSKSSDFAGPISKSNLYSSGEQTEALKLSLDSPSSENNGKHKQQQQQGQQPHFKAPSCSSGGGTSYSHQLKNKNHSQVIVKAQPAMTTTTKLHQQQQQQQQQQQASSSSSNGCGDEEGLQLLALLLQSAEAISSDNFDEANVLLPQLNELTSPYGNPVQRMAAYFAEGMNARIVNSCLGVSAPFPGMHKVSSRNVISAFQVFNGICPFVRFSHFTANQAILEAFEDEDHVHIIDLDIMQGLQWPALFHILASRPRGPPTVRITGLGSCPDTIQATGKRLSDFAASLGLPFEFIPVADKIGNLDPALLRVQRDEALAVHCLHHSLYDITGSDAKTLRLLLRLRPKIITMVEQDLSHAGSFLNRFVEALHYYSALFDSLGASFSEDNADRHIVEQQLLSTEIKNILAVGGPARTGEEKFEQW
>scaffold-ZZOL-2006311-Selaginella_stauntoniana
GLQLLALLLQCAEAVSADNFEEANALLPQLSELTSPYGNSVERMAAYFSEAMNARMVNSCLGVYAPLIPEMHKVSSKNTIAAFQVFNSLCPLVKFSHFTANQAILEALDGEDSVHILDLDVMQGLQWPALFHILASRPRGPPRVRLTGLGACSNTLEQTGKRLSEFAASLGLPFEFHGVADKIGNLDPLKLGVRRNEALAVHCLHHSLYDITGSDVKALALLRQLRPKIITTVEQDLSHSGSFLHRFVEALHYYSALFDSLGASLPEDNTERHVVEQQLLSCEIKNILAVGGPARTGEEKFGSWREEFQRAGFRAVALGGNASAQASLLLGMFPCEGFALVEDGELLKLAWKDMCLLTASAWSSS
>scaffold-AWOI-2073555-Diphyscium_foliosum
DEEGLQLLALLLQCAEAVSADNYDEANSILPQLSELATPYGSSVQRVVAYFAEGMASRLVTSCLGICSPLPGKQLVSNQNFVSAIQVFNEICPFVKFSHFTANQAIAEAFEGMSSVHIIDIDIMHGLQWPGLFHILASRPGGPPHVHITGLGTSVDTLEATGKRLSDFAASLGIPFEFTAVAEKIGNVDPGALKVEFQDALAIHWMHHSLYDVTGSDPQTLNLIQKLSPKVVTVVEQDLRHGGTFLSRFVEALHYYSALFDSLGASYAGDSPERHMVEQQLLSCEIKNILAVGGPARTGEVKFEHWRDELSKAGFKPVSLSGKAAHQAALLLGLYPCEGYTLLEQRGTLKLGWKDLCLFTASAW
>scaffold-BPSG-2022667-Scouleria_aquatica
DEEGLQLLALLLQCAEAVSADNYEEANTILPQLSELATPYGSSVQRVVAYFAEGMASRLLTSCLGICSPLPGKQLVSNQSFVSAIQVFNEICPFVKFSHFTANQAITEAFEGMSNVHIIDIDIMHGLQWPGLFHILAKRPGGPPHVHITGLGTSVETLEATGKRLTDFAASLRIPFEFTAVAEKIGNVDPSALKVEYQDALAVHWMHHSLYDVTGSDPVALRLIQKLAPKVVTVVEQDLRHGGPFLSRFVEALHYYSALFDSLGASYPGDSPERHVVEQQLLSCEIKNILAVGGPARTGEVKFEHWLDELSKAGFRPVSLSGKAAHQAALLLGLYPCEGYTLLEHRGTLKLGWKDLCLFTASAW
>scaffold-CMEQ-2016380-Orthotrichum_lyellii
DEEGLQLLALLLQCAEAVSADNYDEANTILPQLSELATPYGTSVQRVVAYFAEGMASRLVSSCLGICSPLPGKQLVSTQGFVSAIQVFNEICPFVKFSHFTANQAITEAFEGMSNVHIIDIDIMHGLQWPGLFHILAKRPGGPPHVHITGLGTSAETLEATGKRLIDFAASLRIPFEFSAVAEKIGNVDVASLKLEYIDAVAVHWMHHSLYDVTGSDPDTLTLIQKLSPKIVTIVEQDFRHGGTFLSRFVEALHYYSALFDSLGASYPSDSPERHMVEQQLLSCEIKNILAVGGPARTGEKKFEYWRDELSNSGFKPVSLSGKAGHQAALLLGLYPCEGYTLVEHRGTLKLGWKDLCLFTASAW
>scaffold-EEMJ-2006932-Thuidium_delicatulum
DEEGLQLLALLLQCAEAVSADNYDEANTILPQLSELATPYGTSVQRVVAYFAEGMSSRLVTSCLGICSPLPGKQLVSTQSFVSAIQVFNEICPFVKFSHFTANQAITEAFEGMSHVHIIDIDIMHGLQWPGLFHILAKRPGGPPHVHITGLGTSVETLEATGKRLIDFAASLRIPFEFTAVAEKIGNVDLATLKLEYTDAVAVHWMHHSLYDVTGSDPDTLSLIQKLSPTIITVVEQDLRHGGTFLSRFVEALHYYSALFDSLGASYPGDSPERHMVEQQLLSCEIKNILAVGGPARTGERKFEYWRDELCNAGFKPVSLSGKAAHQAALLLGLYPCEGYTLLEHRGTLKLGWKDLCLFTASAW
>scaffold-IGUH-2167979-Leucodon_julaceus
DEEGLQLLALLLQCAEAVSADNFDEANTILPQLSELATPYGTSVQRVVAYFAEGMSSRLVTSCLGICSPLPGKQLVSTQSFVSAIQVFNEICPFVKFSHFTANQAITEAFEGMSHVHIIDIDIMHGLQWPGLFHILAKRPGGPPHVHITGLGTSVETLEATGKRLIDFAASLRIPFEFTAVAEKIGNVDLATLKLEYTDAVAVHWMHHSLYDVTGSDPDTLSLIQKLSPTIITVVEQDLRHGGTFLSRFVEALHYYSALFDSLGASYPGDSPERHMVEQQLLSCEIKNILAVGGPARTGEKKFEYWRDELCNAGFKPVSLSGKAAHQAALLLGLYPCEGYTLVEHRGTLKLGWKDLCLFTASAW
>scaffold-JADL-2008526-Rhynchostegium_serrulatum
DEEGLQLLALLLQCAEAVSADNYDEANTILPQLSELATPYGTSVQRVVAYFAEGMSSRLVTSCLGICSPLPGKQLVSTQSFVSAIQVFNEICPFVKFSHFTANQAITEAFEGMSHVHIIDIDIMHGLQWPGLFHILAKRPGGPPHVHITGLGTSVETLEATGKRLIDFAASLRIPFEFTAVAEKIGNVDLATLKLEYTDAVAVHWMHHSLYDVTGSDPDTLNLIQELSPTIITVVEQDLRHGGTFLSRFVEALHYYSALFDSLGASYPGDSPERHMVEQQLLSCEIKNILAVGGPARTGEKKFEYWRDELCNAGFKPVSLSGKAAHQAALLLGLYPCEGYTLVEHRGTLKLGWKDLCLFTASAW
>scaffold-ORKS-2058968-Philonotis_fontana
DEEGLQLLALLLQCAEAVSADNYDEANTILPQLSELATPYGTSVQRVVAYFAEGMASRLVTSCLGICSPIPGKQLVSNQSFVSAIQVFNEICPFVKFSHFTANQAITEAFKGMSNVHIIDIDIMHGLQWPGLFHILAKRPGGPPHVHITGLGTSVETLEATGKRLIDFAASLRIPFEFTAVAEKIGNVDVASLKLDYIDAVAVHWMHHSLYDVAGSDSETLSLIQKLSPKIITVVEQDLRHGGAFLSRFVEALHYYSALFDSLGASYPGDSPERHMVEQQLLSCEIKNILAVGGPARTGEVKFEYWRDELSNAGFKPVSLSGKAAHQAALLLGLYPCEGYTLVEHRGTLKLGWKDLCLFTASAW
>scaffold-QKQO-2051606-Pseudotaxiphyllum_elegans
DEEGLQLLALLLQCAEAVSADNYDEANTILPQLSELATPYGTSVQRVVAYFAEGMSSRLVTSCLGICSPLPGKQLVSTQSFVSAIQVFNEICPFVKFSHFTANQAITEAFEGMSHVHIIDIDIMHGLQWPGLFHILAKRPGGPPHVHITGLGTSVETLEATGKRLIDFAASLRIPFEFTAVAEKIGNVDLATLKLEYTDAVAVHWMHHSLYDVTGSDPDTLSLIQKLSPTIITVVEQDLRHGGTFLSRFVEALHYYSALFDSLGASYPGDSPERHMVEQQLLSCEIKNILAVGGPARTGEKKFEYWRDELCNAGFKPVSLSGKAAHQAALLLGLYPCEGYTLVEHRGTLKLGWKDLCLFTASAW
>scaffold-QMWB-2062049-Anomodon_attenuatus
DEEGLQLLALLLQCAEAVSADNYDEANTILPQLSELATPYGTSVQRVVAYFAEGMSSRLVTSCLGICSPLPGKQLVSTQSFVSAIQVFNEICPFVKFSHFTANQAITEAFEGMNHVHIIDIDIMHGLQWPGLFHILAKRPGGPPHVHITGLGTSVETLEATGKRLIDFAASLRIPFEFTAVAEKIGNVNLATLKLEYTEAVAVHWMHHSLYDVTGSDPDTLSLIQKLSPTIITVVEQDLRHGGTFLSRFVEALHYYSALFDSLGASYPGDSPERHMVEQQLLSCEIKNILAVGGPARTGEKKFEYWRDELCNAGFKPVSLSGKAAHQAALLLGLYPCEGYTLVEHRGTLKLGWKDLCLFTASAW
>scaffold-RDOO-2018679-Racomitrium_varium
DEEGLQLLALLLQCAEAVSADNYDEANTILPQLSELATPYGTSVQRVVAYFAEGMASRLVTSCLGICSPLPGKQLVTNQSFITAIQVFNEICPFVKFSHFTANQAITEAFEGMSHVHIIDIDIMHGLQWPGLFHILAKRPGGPPHVHITGLGTSLETLEATGKRLIDFAASLRIPFEFTAVADKIGNVDPAALRVEYQDALAVHWMHHSLYDVTGSDSETLNLIQKLSPKVMTVVEQDLRHGGAFLSRFVEALHYYSALFDSLGASYPGDSPERHMVEQQLLSCEIKNILAVGGPARTGEVKFEHWLEELRKAGFKPVSLSGKAAHQAALLLGLYPCDGYTLLEHRGTLKLGWKDLCLFTASAW
>scaffold-RGKI-2065341-Leucobryum_glaucum
DEEGLQLLALLLQCAEAVSADNYDEANTILPQLSELATPYGTSVQRVVAYFAEGMASRLVTSCLGICSPLPGKQLVSNQSFVSAIQVFNEICPFVKFSHFTANQAITEAFEGMNNVHIIDIDIMHGLQWPGLFHILAKRPGGPPHVHITGLGTSVETLEATGKRLVDFAASLRIPFEFTAVADKIGNVDPAQLKVEYQDALAVHWMHHSLYDVTGSDPETLSLIQKLAPKVITVVEQDLRHGGTFLSRFVEALHYYSALFDSLGASYPGDSPERHMVEQQLLSCEIKNILAVGGPARSGQVKFEHWLDELSKAGFKPVSLSGKAAHQAALLLGLYPCEGYTLLEHRGTLKLGWKDLCLFTASAW
>scaffold-TMAJ-2019683-Neckera_douglasii
DEEGLQLLALLLQCAEAVSADNYDEANTILPQLSELATPYGTSVQRVVAYFAEGMSSRLVTSCLGICSPLPGKQLVSTQSFVSAIQVFNEICPFVKFSHFTANQAITEAFEGMSHVHIIDIDIMHGLQWPGLFHILAKRQGGPPHVHITGLGTSVETLEATGKRLIDFAASLRIPFEFTAVAEKIGNVDLATLKLEYTDAVAVHWMHHSLYDVTGSDPDTLSLIQKLSPTIITVVEQDLRHGGTFLSRFVEALHYYSALFDSLGASYPGDSPERHMVEQQLLSCEIKNILAVGGPARTGEKKFEYWRDELCNAGFKPVSLSGKAAHQAALLLGLYPCEGYTLVEHRGTLKLGWKDLCLFTASAW
>scaffold-UHLI-2010771-Sphagnum_recurvum
DQAAAAGPSATAASSSSMNVQERINAYDEAGLELLALLLQCAEAVSANNVDEANSILPQLTELATPYGSSVQRVVAYFTEGMASRVFTSCLGICSPLPGMQMISNQKIVSAVQVFNEICPFVKFSHFTANQAIVEAFEGMRDVHIIDIDIMHGLQWPALFHILASRPGGPPQVRITGLGTSMESLQATGKRLSDFAQTLGLPFEYTPVAERIGNVDPSVLKVRMGDALAVHWMQHSLYDVTGDDPQTLSLLRRLSPKVITMVEQDLRHEGSFINRFVEALHYYSALFDSLGASYADESPERHIVEQQLLSCEIKNILAVGGPARTGHVKFVQWKDELSQAGFKPVSLSGKAATQATLLLGMFRDGYTLLEQTGTLKLGWKNLCLLTASAW
>scaffold-VBMM-2054585-Claopodium_rostratum
DEEGLQLLALLLQCAEAVSADNYDEANTILPQLSELATPYGTSVQRVVAYFAEGMSSRLVTSCLGICSPLPGKQLVSTQSFVSAIQVFNEICPFVKFSHFTANQAITEAFEGMSHVHIIDIDIMHGLQWPGLFHILAKRPGGPPHVHITGLGTSVETLEATGKRLIDFAASLRIPFEFTAVAEKIGNVDLATLKLEYTDAVAVHWMHHSLYDVTGSDPDTLSLIQKLSPTIITVVEQDLRHGGTFLSRFVEALHYYSALFDSLGASYPGDSPERHMVEQQLLSCEIKNILAVGGPARTGEKKFEYWRDELCNAGFKPVSLSGKAAHQAALLLGLYPCEGYTLVEHRGTLKLGWKDLCLFTASAW
>scaffold-VMXJ-2132633-Leucobryum_albidum
DEEGLQLLALLLQCAEAVSADNYDEANTILPQLSELATPYGTSVQRVVAYFAEGMASRLVTSCLGICSPLPGKQLVSNQSFVSAIQVFNEICPFVKFSHFTANQAITEAFEGMNNVHIIDIDIMHGLQWPGLFHILAKRPGGPPHVHITGLGTSVETLEATGKRLVDFAASLRIPFEFTAVADKIGNVDPAQLKVEYQDALAVHWMHHSLYDVTGSDPETLSLIQKLAPKVITVVEQDLRHGGTFLSRFVEALHYYSALFDSLGASYPGDSPERHMVEQQLLSCEIKNILAVGGPARSGQVKFEHWLDELSKAGFKPVSLSGKAAHQAALLLGLYPCEGYTLLEHRGTLKLGWKDLCLFTASAW
>scaffold-WOGB-2095725-Andreaea_rupestris
APATKVQMETAPSAGDEEGLQLLALLLQCAEAVSADNYEEANSILPQLSELATPYGSSVQRVVAYFAEGMASRLVTSCLGICSPLPGMQRVSNQKIVSAVQVFNDICPFVKFSHFTANQAIVEAFEGMKDVHIIDIDIMHGLQWPALFHILASRPGGPPQVRITGLGTSIEALEATGKRLSDFAETLGLPFEFIPIADRIGNVDPSTLKVRFGDALAVHWMHHSLYDVTGSDPRTLSLLQSLSPKVITIVEQDLRHGGSFLSRFVEALHYYSALFDSLGASYPEDSSERHIVEQQLLSCEIKNILAVGGPARTGEVKFENWNDELNKAGFKPVSLSGKAATQAALLLGMYPCEGYTLLEQRGSLKLGWKDLCLFTASAW
>scaffold-WSPM-2007969-Loeskeobryum_brevirostre
DEEGLQLLALLLQCAEAVSADNYDEANTILPQLSELATPYGTSVQRVVAYFAEGMSSRLVTSCLGICSPLPGKQLVSTHSFVSAIQVFNEICPFVKFSHFTANQAITEAFEGMSHVHIIDIDIMHGLQWPGLFHILAKRPGGPPHVHITGLGTSVETLEATGKRLIDFAASLRIPFEFTAVAEKIGNVDLATLKLEYTDAVAVHWMHHSLYDVTGSDPDTLSLIQKLSPTIITVVEQDLRHGGTFLSRFVEALHYYSALFDSLGASYPGDSPERHMVEQQLLSCEIKNILAVGGPARTGEKKFEYWRDELCNAGFKPVSLSGKAAHQAALLLGLYPCEGYTLVEHRGTLKLGWKDLCLFTASAW
>scaffold-YWNF-2003509-Hedwigia_ciliata
DEEGLQLLALLLQCAEAVSADNYDEANTILPQLSELATPYGTSVQRVVAYFAEGMASRLVTSCLGICSPLPGKQLVSNQSFVSAIQVFNEICPFVKFSHFTANQAITEAFEGMSNVHIIDIDIMHGLQWPGLFHILAKRPGGPPHVHITGLGTSVETLEATGKRLIDFAASLRIPFEFTAVADKIGNVDVASLKLEYIDAVAVHWMHHSLYDVTGSDPETLSLIQKLSPKIITVVEQDLRHSGTFLSRFVEALHYYSALFDSLGASYPGDSPERHMVEQQLLSCEIKNILALGGPARTGEVKFQYWRDELSNAGFKPVSLSGKAAHQAALLLGLYPCEGYTLVEHRGTLKLGWKDLCLFTASAW
>scaffold-ZACW-2014028-Leucodon_brachypus
DEEGLQLLALLLQCAEAVSADNFDEANTILPQLSELATPYGTSVQRVVAYFAEGMSSRLVTSCLGICSPLPGKQLVSTQSFVSAIQVFNEICPFVKFSHFTANQAITEAFEGMSHVHIIDIDIMHGLQWPGLFHILAKRPGGPPHVHITGLGTSVETLEATGKRLIDFAASLRIPFEFTAVAEKIGNVDLATLKLEYTDAVAVHWMHHSLYDVTGSDPDTLSLIQKLSPTIITVVEQDLRHGGTFLSRFVEALHYYSALFDSLGASYPGDSPERHMVEQQLLSCEIKNILAVGGPARTGEKKFEYWRDELCNAGFKPVSLSGKAAHQAALLLGLYPCEGYTLVEHRGTLKLGWKDLCLFTASAW
>scaffold-ZQRI-2018160-Timmia_austriaca
DEEGLQLLALLLQCAEAVSGDNYDEANTILPQLSELATPYGTSVQRVVAYFAEGMASRLVTSCLGICSPLPGKQLVSNQNFVSAIQVFNEICPFVKFSHFTANQAITEAFEGMSNVHIIDIDIMHGLQWPGLFHILAKRPGGPPHVHITGLGTSVETLEATGKILIDFAASLGIPFEFTAVAEKIGNVDPAALKVEYQDALAVHWMHHSLYDVTGSDSETLSLIQKLSPKVITVVEQDLRHGGTFLSRFVEALHYYSALFDSLGASYPGDSPERHMVEQQLLSCEIKNILAVGGPARTGEVKFEHWRDELSKAGFKPVSLSGKAAHQAALLLGLYPCEGYTLVEHRGTLKLGWKDLCLFTASAW
