# Supplementary material for: Water‐related innovations in land plants evolved by different patterns of gene cooption and novelty
Source: New Phytol. 2022 Feb 8;235(2):732–42. doi: 10.1111/nph.17981 (PMC9303528; doi:10.1111/nph.17981)
Supplement: Supplementary file 3 — Dataset S3 Fasta alignments and phylogenetic trees. [file NPH-235-732-s005.zip › Supplementary_Data_3_fasta_alignments_trees/Roots/Primary_roots/SCR_Q9M384_1_1kp.fasta.aln.trimmed]

>Arabidopsis_thaliana_Q9M384_Protein_SCARECROW_SCR
EEGLHLLTLLLQCAEAVSADNLEEANKLLLEISQLSTPYGTSAQRVAAYFSEAMSARLLN
SCLGIYAALMPQTHSLKMVSAFQVFNGISPLVKFSHFTANQAIQEAFEKEDSVHIIDLDI
MQGLQWPGLFHILASRPGGPPHVRLTGLGTSMEALQATGKRLSDFADKLGLPFEFCPLAE
KVGNLDTERLNVRKREAVAVHWLQHSLYDVTGSDAHTLWLLQRLAPKVVTVVEQDLSHAG
SFLGRFVEAIHYYSALFDSLASYGEESEERHVVEQQLLSKEIRNVLAVGGPSRSGEVKFE
SWREKMQQCGFKGISLAGNAATQATLLLGMFPSDGYTLVDDNGTLKLGWKDLSLLTASAW
>Arabidopsis_thaliana_Q9FHZ1_Scarecrow-like_protein_23_SCL23
--AIKLLSLLLQCAEYVATDHLREASTLLSEISEICSPFGSSPERVVAYFAQALQTRVIS
SYLSACSPLLTVVQSQKIFSALQTYNSVSPLIKFSHFTANQAIFQALDGEDSVHIIDLDV
MQGLQWPALFHILASRPRKLRSIRITGFGSSSDLLASTGRRLADFASSLNLPFEFHPIEG
IIGNLDPSQLATRQGEAVVVHWMQHRLYDVTGNNLETLEILRRLKPNLITVVEQELSYGG
SFLGRFVEALHYYSALFDALDGLGEESGERFTVEQIVLGTEIRNIVAHGGGRR----KRM
KWKEELSRVGFRPVSLRGNPATQAGLLLGMLPWNGYTLVEENGTLRLGWKDLSLLTASAW
>Amborella_trichopoda_U5CXD5
DEGMLLLSHLLECAVAISVDDLVTANSIALELGQSASPYPSSAERVVAYFARAMASRIMN
SWLGICTPL------KATTAAFQTFHTVSPFVKFAYLASNQAILEAFEDRERVHIIDVDI
MHGSQWPTLLHALATRVRGPPHVRMTGLGVSLGTLEETGKQLSCFARRLGMHFEFQPVAK
RFSEVEMSVLQGRRAEAVAVHWLQHSSYDAIGSDHKALSMLKDLAPKVVTLAEQEMARSG
PFLERFVGALHYYSSMFDALVSLPHDNPDRHRVEHDLLSREVTNVLAVGGPARSGEVKFS
SWRAELLRQHFTQVPLSSNTASHAQLVLNMLPSSGYTLFQGDGTLKLGWKDTSLYTASAW
>Amborella_trichopoda_U5CZ15
------------------MDNLDLAASILPEITHLASPFGSPAMRVAAYFSDALQSRLMS
SWLGMYAPLALEPFSQRLLNAFQAYNAILPLVKFSHFTANQAIVQAVSQVSRVHIIDLDI
MQGLQWPGLFHLLSTCSTSPPSVRITGFGSCARELAATGERLSVFSASLGLAFEYTGLVC
RAGEVDLARLKLQGGETVIVNWVHHYMYDVTGSDAGLLKLLHSVKPRLITMVEQDVSHGG
GFLRRFVNALHYYSALFDALSMQDSMNQDRNIAEQQVLGREIKNIVGGGGRKRSGEMVVE
RWGAELGKLGFRGVSLRGSAADQARLLLGMYPWQGYSVVEEGGCLRVGWKDLALLTASAW
>Amborella_trichopoda_W1P9G4
SEGLHLLTLLLQCAEAVSAERLDEASAMLAEIAELSTPFGSSAQRVAAYFSEAMSARLVS
ACLGVYSPLPACVQNQKIVSAFQVFNGISPFVKFSHFTANQMIQEAFEREERVHIIDLDI
MQGLQWPGLFHILASRPGGPPRVRVTGLGSSEEALEATGRRLAEFAETLGLPFEWCGLAE
KAGNVGVERLGIRKREAVAVHCLHHSLYDVTASDANTLALIQRLSPKVVTMVEQDLSHGD
SFLARFVEAIHYYSALFDSLASQAEDSHERHVVEQQLLSREIKNLLAVGGPSRSGEIKFE
NWREKLRQCGFKAMSLAGNAATQATLLLGMFPSDGYTLVEDKGTLKLGWKDLCLLTASAW
>Amborella_trichopoda_U5D3G5
SSGLRLLGLLLQCAEAVAMDDLDLASCLLPEITHLASPFGSPAVRVAAYFADALQARLVS
SWLGVYAPVALERFSQRLLHAFQAYNAISPLVKFSHFTANQAIVQAVSQASRIHIIDLDI
MQGLQWPGLFHLLSTRSSSPPSVRITGLGSCTRTLAATGDRLSEFAGSLGLAFEYTGLAC
RAGEVDLARLKLRAGETVVVHWLHHCLYDVTGSDAGLLKLLHSTKPRLITMVEQDFNHGG
GFLGRFVEALHYYSALFDALSMQDSTNQDRHIVEQQVLGREIKNIVAVGGPKRTGEVVVE
RWPAELGKLGFRGVSLAGSAADQAGLLLGMYPWQGYTLVEEGGCLRLGWKDLPLLTASAW
>Brachypodium_distachyon_I1GTB5
TRGLRLLSLLLRCAEAVAMDSLPEARDLLHEIAELASPFGTSPERVAAYFGDALCARVLS
SYLGAYSPLASAQQSRRVASAFQAYNALSPLVKFSHFTANKAILQALDGEDRVHVVDLDI
MQGLQWPGLFHMLASRPSKPLSLRITGLGASLEVLEATGRRLADFAGSLGLPFEFRPIEG
KIGHVDTDVLGRDEGEATVVHWMHHCLYDVTGSDAGTVRVLRSLRPKLVTIVEQDLGHGG
DFLGRFVEALHYYSALFDALDGAGEEAQQRHAVERQLLGAEIRNIVAVGGPKRTGEVRVE
RWGDELRRAGFRPVSLSGGPAAQARLLLGMCPWKGYTLVEEDGCLKLGWKDLSLLTASSW
>Brachypodium_distachyon_A0A0Q3G332
SHGVRMIALLMECAVAMSVGNLADANGALLELSQMASPYASCGERLVAYFARALAARLMS
SWVGVCAPLSLQQHDDAIHAAFRAFYNVAPFARAAYLACNQAVLDAFRGQRAVHIVDLDM
VPGLQWLSLLPALAARPGGPPLLRVTGFGVSAALLHDAGNQLAGLAGKLGLPFEFYAVAK
RPGDASSGLL--RPGEAVAVHWLRHALYDAAGDEAAAIRLARWLEPRVMTVVDQERSLGG
SFLDRFVSALHHYSAAFDSLAARPADDASRHLAENGMLGREIGNVLAIAGPSRSRERLLG
SWQAELARHGFLRARW-GSGGARAQMLAGACPAGGYTVADHDGTVRLGWKGTPLYAVSTW
>Brachypodium_distachyon_I1HIB5
SHGVRMIALLMECAVAMSVGNLADANGALLELSQMASPYASCGERLVAYFARALAARLMS
SWVGVCAPLSLQQHDDAIHAAFRAFYNVAPFARAAYLACNQAVLDAFRGQRAVHIVDLDM
VPGLQWLSLLPALAARPGGPPLLRVTGFGVSAALLHDAGNQLAGLAGKLGLPFEFYAVAK
RPGDASSGLL--RPGEAVAVHWLRHALYDAAGDEAAAIRLARWLEPRVMTVVDQERSLGG
SFLDRFVSALHHYSAAFDSLAARPADDASRHLAENGMLGREIGNVLAIAGPSRSRERLLG
SWQAELARHGFLRARW-GSGGARAQMLAGACPAGGYTVADHDGTVRPNLGPAAGIAVASL
>Brachypodium_distachyon_I1IUW8
------------------------------------------------------------
------------------------------------------------------------
MQGLQWPGLFHILASRPGGPPRVRLTGLGASMDALEATGKRLSDFADTLGLPFEFCAVAD
KAGNLDPEKLGVRRREAVAVHWLHHSLYDVTGNDANTLGLIQRLAPKVVTMVEQDLSHSG
SFLARFVEAIHYYSALFDSLASYGEDSPERHVVEQQLLSREIRNVLAVGGPARTGDAKFG
SWRDKLARSGFGPASLAGSAAAQAALLLGMFPSDGYTLVEENGALKLGWKDLCLLTASAW
>Ginkgo_biloba_Gb_17596
EQGLHLLGLLIQCAEAVSVDNFEEANFILPQIYELSSPYGSSVHRVAAYFAEAMSSRLVS
SCIGIYSPLMNKYQSQRIASAFQVYNGISPFVKFSHFTANQAIRQVFEGEKRVHIIDLDI
MQGLQWPGLFHILASQPGNRPSVRITGLGTSMEALEATGKRLSDFAQKLGLPFEFHAVAD
KAGNINSADLKVRKGDALAVHWLHHSLYDVTGSDKSTMQLLRRLSPKLITMVEQDLCHVG
PFMHRFVEAIHYYSALFDSLAAYPEDSVERHVVEQQLLSYEIKNILAVGGPARTGEVKFE
NWRDQLQQAGFKKLSLAGNAAAQATLLLGMFPCQGYTVVEESGTLKLGWKDLCLLTASAW
>Ginkgo_biloba_Gb_04650
------------------------------------------------------------
------------------------------------------------------------
MQGLQWPALFHILAARPGGPPYVRITGLGTSLDALEATGKRLSSFARTLRLPFEFHAVAE
KVGKVDPAALHVRKGDALAVHWLHHSLYDVTGSDHHTLELLQRLAPTVITMVEQEMSYAG
SFLNRFVEALHYYSAMFDSLASLPEDNIDRHAVEQQLLSHEIKNILAVGGPARTGEVKFE
NWRSHLQHSEFRQLSMSGNAFAQAELLLNMFPCQGYSLVEDGGTLKLGWKDLCLYTASAW
>Ginkgo_biloba_Gb_12802
AQGLHLLALLLQCAESVSTDNIEEANAILPQLNELATPYGNSLQRVAAYFAQGMAARLLN
SYLGVCSPLRPLVSNQNILSAFQTFNGICPFVKFSHFTSNQAILEAFDGESRVHIIDFDI
MQGLQWPALFHILAARPGGCPYVRITGMGTSMDALEATGKRLSSFARTLRLPFEFHPVAD
KVGKLDPAVLRIRKGDALAVHWLHHSLYDVTGSDTRTLQLLQRLKPKVITMVEQDMSRVG
SFLNRFVEGLHYYSAMFDSLACFSEDNVDRHTVEQQLLYQEIKNILAVGGPARTGEIKFE
NWRTQLQNGGFRQLSMSGNAFAQAHLLLNMFPCQGYSLVEEGGILKLGWKELPLYIASAW
>Ginkgo_biloba_Gb_19167
EEGLHLLALLLQCAEAVSTDNFEEANAILPQITELSTPYGTSVQRVAAYFAEAMSARLVN
SCVGMYSPLMHSSQSQRIVSAFQVFNGISPFVKFSHFTANQAIQEAFEREERVHIIDLDI
MQGLQWPGLFHILASRPGRPPHVRITGLGTSFEALEATGKRLADFAHTLNIPFEFHPVAD
KVGNVDPERLKIRKGEALAVHWLHHSLYDVTGSDSHTLWLLQRLSPKVITIVEQDLSHAG
SFLARFVEAIHYYSALFDSLASYPEDSSERHVVEQQLLSREIKNILAVGGPARTGEVKFE
NWRDQLRQAGFKPLSLAGNAATQASLLLGMFPCEGYTLVEENGTLKLGWKDLCLLTASAW
>Oryza_sativa_indica_A2ZAX5_Protein_SCARECROW_1_SCR1
EEGLHLLTLLLQCAESVNADNLDEAHRALLEIAELATPFGTSTQRVAAYFAEAMSARLVS
SCLGLYAPLAARLHGR-VAAAFQVFNGISPFVKFSHFTANQAIQEAFEREERVHIIDLDI
MQGLQWPGLFHILASRPGGPPRVRLTGLGASMEALEATGKRLSDFADTLGLPFEFCPVAD
KAGNLDPEKLGVTRREAVAVHWLRHSLYDVTGSDSNTLWLIQRLAPKVVTMVEQDLSHSG
SFLARFVEAIHYYSALFDSLASYSEDSPERHVVEQQLLSREIRNVLAVGGPARTGDVKFG
SWREKLAQSGFRVSSLAGSAAAQAALLLGMFPSDGYTLIEENGALKLGWKDLCLLTASAW
>Oryza_sativa_indica_A2ZHL0_Protein_SCARECROW_2_SCR2
EEGLHLLTLLLQCAESVNADNLDEAHRALLEIAELATPFGTSTQRVAAYFAEAMSARLVS
SCLGLYAPLGARVHGR-VAAAFQVFNGISPFVKFSHFTANQAIQEAFEREERVHIIDLDI
MQGLQWPGLFHILASRPGGPPRVRLTGLGASMEALEATGKRLSDFADTLGLPFEFCPVAD
KAGNLDPEKLGVTRREAVAVHWLRHSLYDVTGSDSNTLWLIQRLAPKVVTMVEQDLSHSG
SFLARFVEAIHYYSALFDSLASYSEDSPERHVVEQQLLSREIRNVLAVGGPARTGDVKFG
SWREKLAQSGFRVSSLAGSAAAQAALLLGMFPSDGYTLIEENGALKLGWKDLCLLTASAW
>Oryza_sativa_indica_A2YMR9
TRGLRLLSLLLRCAEAVAMDQLPEARDLLPEIAELASPFGSSPERVAAYFGDALCARVLS
SYLGAYSPLLAAAQSRRISGAFQAYNALSPLVKFSHFTANQAIFQALDGEDRVHVIDLDI
MQGLQWPGLFHILASRPTKPRSLRITGLGASLDVLEATGRRLADFAASLGLPFEFRPIEG
KIGHVDAAALPRHHGEATVVHWMHHCLYDVTGSDAGTVRLLKSLRPKLITIVEQDLGHSG
DFLGRFVEALHYYSALFDALDGAGEEAAERHAVERQLLGAEIRNIVAVGGPKRTGEVRVE
RWGDELRRAGFRPVTLAGSPAAQARLLLGMYPWKGYTLVEEDGCLKLGWKDLSLLTASSW
>Oryza_sativa_indica_A2Y5W8
AHGVRMIALLMECAAAMSVGNLAGANGALLELSQMASPYASCGERLVAYFARAMAARLVG
SWVGVVAPMAPPPSCGAINAAFRALYNVAPFARLAYLACNQAILEAFHGKRLVHIVDLDV
VPGLQWLSLLPALAARPGGPPVIRVTGFGMSASVLHDTGNQLAGLARKLCMSFEFYAVAK
RPGDADMPGR--RPGEAVAVHWLRHAMYDAAGDDGASMRLVRWLEPAAVTLVEQERAHHG
RFLDRFVSALHHYSAVFDAMASRPDEDASRHLAEHGVLGREIANVLAVGGPARSGR-EGG
SWREVLARHGFAHAG--GGGGGRAQLVAAACPGGGYTVAGHDGTVRLGWKGTPLYAVSAW
>Physcomitrella_patens_A9TUF0
DEGLQLMSLLLQCAEAISADDNNQATAILPQLSELATPFGTSVQRVVAYFAESMGSRLVT
SSLGICRPLKQPASNQSIVSAMQVFNEICPFVKFSHFTANQAIAEAFEGKFNVHIIDVDI
MQGLQWPSLFQVLASRAGGPPHVHITGLGTSAESLDATGKRLKDFAGSFGISFEFTAIAD
KMSNVDISTLKVAFSDALAVHWMHHSLYDVTGSDLDTLSLIQKLNPKVITLVEQDFRHSG
TFLSRFLEALHYYSAMFDSLATCKDDSPERYMVEQQLLSCEIKNIVAFDGPGRKINHKFD
QWRDELSKAGFKPVSLSGKASHQAALLLSLFPCDGYTLLEHSGSLKLGWKDLYLFTASAW
>Selaginella_moellendorffii_D8R5R0_GRAS_family_protein_SCARECROW_2
DEGLQLLALLLQCAEAVSADNFEEANALLPQLSELTSPYGNSVERMAAYFSEAMNARMVN
SCLGVYAPLMHKVSSKNTIAAFQVFNSLCPLVKFSHFTANQAILEALDGEDSVHILDLDV
MQGLQWPALFHILASRPRGPPRVRLTGLGACSDTLEQTGKRLSEFAASLGLPFEFHGVAD
KIGNLDPLKLGVRRNEALAVHCLHHSLYDITGSDVKALALLRQLRPKIITTVEQDLSHSG
SFLHRFVEALHYYSALFDSLASLPEDNTERHVVEQQLLSCEIKNILAVGGPARTGEEKFG
SWREEFQGAGFRAVALGGNASAQASLLLGMFPCEGFALVEDGELLKLAWKDMCLLTASAW
>Selaginella_moellendorffii_D8SFY3_SCR2-2
DEGLQLLALLLQCAEAVSADNFEEANALLPQLSELTSPYGNSVERMAAYFSEAMNARMVN
SCLGVYAPLMHKVSSKNTIAAFQVFNSLCPLVKFSHFTANQAILEALDGEDSVHILDLDV
MQGLQWPALFHILASRPRGPPRVRLTGLGACSDTLEQTGKRLSEFAASLGLPFEFHGVAD
KIGNLDPLKLGVRRNEALAVHCLHHSLYDITGSDVKALALLRQLRPKIITTVEQDLSHSG
SFLHRFVEALHYYSALFDSLASLPEDNTERHVVEQQLLSCEIKNILAVGGPARTGEEKFG
SWREEFQRAGFRAVALGGNASAQASLLLGMFPCEGFALVEDGELLKLAWKDMCLLTASAW
>Selaginella_moellendorffii_D8TF12_SCR1-2
DAGLQLLALLLQCAEAISTDNFEEANLIQPQLTELASPYGSSVQRVAAYFAEAMAARMVN
SCLGICSALIHHVYNHSIAAAFQIFNGMCPLVKFSHFTANQAILEAFEGEQSVHIVDIDI
MQGLQWPALFHILASRPGGPPNVRITGLGTSAEALEATGKRLSDFASSLGLPFEFFAVAD
KIGHCDAATLKVRPGDALAVHWLHHSLYDVTGSDSKTLKLLGSLEPKVVTMVEQDLSHAG
SFLNRFVEALHYYSALFDSLASFPEDSPDRHMVEQQLLSCEIKNILAVGGPARTGEVKFE
QWRDQLKQSGFRPISLAGNAATQATLLLGMFPLQGYTLVEDNGTLKLGWKDLCLLTASAW
>Anthoceros_agrestis_BONN_evm.model.Sc2ySwM_228.3953.1_EVM_AagrBONN_evm.TU.Sc2ySwM_228.3953___Sc2ySwM_228_17359083-17360737(-)
DSGLQLVHLLLSCAEAVAQDDKILAQGSLLQLQQMVSPLGDSMHRVAAYFTDALHARIMG
T--GSYMALYDPASSEEVLAAYQILYQACPYVKFAHFTSNQAIFEAFDGEERVHIIDLDI
LQGYQWPTLMQALAARHGDVVTDSVDGI---------AGKRLSDLADFLHIPFEFHAVGE
RLENVQAYMLQRRVGEALAVNSVNR-LHRLLSMNNDPLHMIREQAPKIVTLVEQEASHGQ
FFLGRFLEALHYYSAIFDSLATLPQESPERAKVEQLIFAQEITNIVSCEGTERVRHEKLE
RWRKIMESIGFQSVPLSQNATHQSRLLLGLYSCDGYTLVEDKGCLLVGWQDRPIIAASAW
>Anthoceros_agrestis_BONN_evm.model.Sc2ySwM_362.1802.1_._AagrBONN_evm.TU.Sc2ySwM_362.1802___Sc2ySwM_362_8028521-8031524(-)
QNGLRIIQLLLECAEAVSNSQTLLAQGILLQLKKMVSPTGDSMQRVAACFTEALNSRLSN
T--GSYAAICDRASSEELLAAYQILYQACPYIKFAHFTSNQAIFEAFDGETRVHILDLDI
LQGYQWPALMQALAARPEGPPSLRITGVGIPLESVQETGKRLSELADCLHIPFVFHAVGE
RLEDVKAYMVQCGSGEALAVNSVNR-LHRLLG-DQRTLRMVYEQSPKVVTLVEQEAAHGQ
AFLSRFLEALHYYSAIFDSLATLPRASPERAKVEQLIFAREITNIIACEGNERVRHEKFE
RWRRIMESVGFKGTPMSGKGFDQSRVLLGLYPCDGYTLVEDNGCLLLGWQDRPVIGASAW
>Anthoceros_angustus_000040_locus=scaffold1_size3809330_429571_432636_-_len_2946
SEGLHLIGLLLQCAEAVSNDNLDEANIILPQLSELASPYGNSVHRVAAYFAEAMASRLIS
SCLGICPPLIQLITNHNIVAAFQVFNDVCPFVKFSHFTSNQAILEAFEGEDRVHIIDLDI
MQGLQWPALFHILASRPGGPPHLKITGLGTSKEALEATGRRLSDFALTLGLPFQFFPVAD
RVGNLDAQALRVCQGDTVAIHWLHHSLYDVTGSDTRTLALLHSLRPKVVTMVEQDLSHAG
TFLNRFVEALHYYSALFDSLASHPEDHPERHIVEQQLLSCEIKNILAVGGPARTGEVKFD
RWTEHLAQAGFQAVSLSGNAATQAALLLGMFAGEGYTLAEQRGTLKLGWKNLCLFTASAW
>Anthoceros_angustus_006589_locus=scaffold25_size1225971_182823_185866_+_len_2400
QNGLRIIQLLLECAEAVSNSQTLLAQGILLQLKKMVSPTGDSMQRVAACFTEALNSRLSN
T--GSYGAICDRASSEELLAAYQILYQACPYIKFAHFTSNQAIFEAFDGETRVHILDLDI
QQGYQWPALMQALAARPEGPPSLRITGVGIPLESVQETGKRLSELADFLHIPFVFHAVGE
RLEDVKAYMVQCGSGEALAVNSVNR-LHRLLG-DQRTLRMVYEQSPKVVTLAEQEAAHGQ
AFLSRFLEALHYYSAIFDSLATLPRASPERAKVEQLIFAREITNIIACEGNERVRHEKFE
RWGRIMESVGFKGTSMSGKGFDQSRVLLGLYPCDGYTLVQENGCLLLGWQDRPVIGASAW
>Anthoceros_punctactus_evm.model.utg000038l.589.1_._Apun_evm.TU.utg000038l.589___utg000038l_2720463-2724164(-)
SEGLHLIGLLLQCAEAVSNDNLDEANIILPQLSELASPYGNSVHRVAAYFAEAMASRLIS
SCLGICSPLIQHITNHNIVAAFQVFNDVCPFVKFSHFTSNQAILEAFEGEDRVHIIDLDI
MQGLQWPALFHILASRPGGPPHLKITGLGTSKEALEATGRRLSDFALTLGLPFQFFPVAD
RVGNLDAQALRVCQGDTVAIHWLHHSLYDVTGSDTRTLALLHSLRPKVVTMVEQDLSHAG
TFLNRFVEALHYYSALFDSLASHPEDHPERHIVEQQLLSCEIKNILAVGGPARTGEVKFD
RWTEHLAQAGFQAVSLSGNAATQAALLLGMFAGEGYTLAEQRGTLKLGWKNLCLFTASAW
>Anthoceros_punctactus_evm.model.utg000043l.514.1_._Apun_evm.TU.utg000043l.514___utg000043l_2348971-2352404(+)
DSGLQLVHLLLSCAEAVAQDDKILAQGSLLQLQQMVSPLGDSMHRVAAYFTEALHARIMG
T--GSYMALYDPASSEEVLAAYQILYQACPYVKFAHFTSNQAIFEAFDGEERVHIIDLDI
LQGYQWPTLMQALAARHGGAPHLRITGVGMPLEAVQETGKRLSDLADFLHIPFEFHAVGE
RLENVQAYMLQRRVGEALAVNSVNR-LHRLLSMNNDPLHMIREQAPKIVTLVEQEASHGQ
FFLGRFLEALHYYSAIFDSLATLPQESPERAKVEQLIFAQEITNIVSCEGTERVRHEKLE
RWRKIMESIGFQSVPLSQNATHQSRLLLGLYSCDGYTLVEDKGCLLVGWQDRPIIAASAW
>Anthoceros_punctactus_evm.model.utg000103l.179.2_._Apun_evm.TU.utg000103l.179___utg000103l_799006-802011(-)
QNGLRIIQLLLECAEAVSNSQTLLAQGILLQLKKMVSPTGDSMQRVAACFTEALHSRLSN
T--GSYAAICDRASSEELLAAYQILYQACPYIKFAHFTSNQAIFEAFDGETRVHILDLDI
LQGYQWPALMQALAARPEGPPSLRITGVGIPLESVQETGKRLSELADCLHIPFVFHAVGE
RLEDVKAYMVQCGSGEALAVNSVNR-LHRLLG-DQRTLRMVHEQSPKVVTLVEQEAAHGQ
AFLSRFLEALHYYSAIFDSLATLPRASPERAKVEQLIFAREITNIIACEGNERVRHEKFE
RWRRIMESVGFKGTPMSGKAFDQSRVLLGLYPCDGYTLVEDNGCLLLGWQDRPVIGASAW
>Anthoceros_punctactus_evm.model.utg000103l.179.1_._Apun_evm.TU.utg000103l.179___utg000103l_799006-802011(-)
QNGLRIIQLLLECAEAVSNSQTLLAQGILLQLKKMVSPTGDSMQRVAACFTEALHSRLSN
T--GSYAAICDRASSEELLAAYQILYQACPYIKFAHFTSNQAIFEAFDGETRVHILDLDI
LQGYQWPALMQALAARPEGPPSLRITGVGIPLESVQETGKRLSELADCLHIPFVFHAVGE
RLEDVKAYMVQCGSGEALAVNSVNR-LHRLLG-DQRTLRMVHEQSPKVVTLVEQEAAHGQ
AFLSRFLEALHYYSAIFDSLATLPRASPERAKVEQLIFAREITNIIACEGNERVRHEKFE
RWRRIMESVGFKGTPMSGKAFDQSRVLLGLYPCDGYTLVEDNGCLLLGWQDRPVIGASAW
>Fontinalis_antipyretica_26446-RA__[mRNA]__locus=162832_3841_6399_+_[translate_table__standard]
EEGLQLLALLLQCAEAVSADNYDEANTILPQLSELATPYGTSVQRVVAYFAEGMSSRLVT
SCLGICSPLKQLVSNQSFVSAIHVFNEICPFVKFSHFTANQAITEAFEGMSHVHIIDIDI
MHGLQWPGLFHILAKRPGGPPHVHITGLGTSVETLEATGKRLIEFAANLLIPFEFTAVAE
RIGKVDLATLKLEYTDAVAVHWMHHSLYDVTGSDPDTLSLIQKLSPTIITVVEQDLRHGG
TFLSRFVEALHYYSALFDSLACYSGDSPERHMVEQQLLSCEIKNILAVGGPARTGEKKFE
YWRDELCNAGFKPVSLSGKAAHQAALLLGLYPCEGYTLVEHRGTLKLGWKDLCLFTASAW
>Pleurozium_schreberi_augustus_masked-scaffold_3-processed-gene-8.30-mRNA-1_gene=augustus_masked-scaffold_3-processed-gene-8.30_name=augustus_masked-scaffold_3-processed-gene-8.30_seq_id=scaffold_3_type=cds
EEGLQLLALLLQCAEAVSADNYDEANTILPQLSELATPYGTSVQRVVAYFAEGMSSRLVT
SCLGICSPLKQLVSTQSFVSAIQVFNEICPFVKFSHFTANQAITEAFEGMSHVHIIDIDI
MHGLQWPGLFHILAKRPGGPPHVHITGLGTSVETLEATGKRLIDFAASLRIPFEFTAVAE
KIGNVDLATLKLEYTDAVAVHWMHHSLYDVTGSDPDTLSLIQKLSPTIITVVEQDLRHGG
TFLSRFVEALHYYSALFDSLASYPGDSPERHMVEQQLLSCEIKNILAVGGPARTGEKKFE
YWRDELCNAGFKPVSLSGKAAHQAALLLGLYPCEGYTLVEHRGTLKLGWKDLCLFTASAW
>Azolla_filiculoides_s0807.g087717
KQGLELLSLLLQCAEAVSQDDVEVANSLIPLLSEASSPHGNPIQRIAAYFTEGMATRIIN
KCLGISAPSAHTFRNQAISTAFQLFNGVCPYVKFSHFTANQAILEAFEGHGSVHIIDCDV
MQGLQWPALFHILASRPDGPPNVRITGLGTCLEALDATGKRLSDFATTLRLPFEFHGVAD
KVGNLTLEALKVRHGDALAIHWLQHSLYDVSGSDGRTLELFRELRPNLVTIVEQELDHGG
SFSHRFVEALHYYSALFDSLASYESNCEDRYTIEQQLLSSEIKNIVAIGGPARSGEAKFG
NWREKMREYGFSQVSLAGNATLQANFCLCLLVIALYVKRE--GC----------------
>Salvinia_cucullata_v1.1_s0014.g006404
KEGLELLSLLLQCAEAVSADKLEVANTIVPMLFEITSPYGNPIQRVSAYLTEGIAARIRS
SSLGVQFSLIHKFWHRSIASAFQIFNRICPFVKFSHFTANQVIVEAFEGHHKVHIIDCDI
MQGLQWPALFHILASRPAGPPRVRITGIGASQEALEATGKRLYDFANILHLPFEFHAVAN
KVGNLDLTALNVQQGDAVAVHWLQHSLYDVTGSDGRVLALFQQLKPTVVTIVEQDLNYAG
SFHDRFIEALHYYSAMFDSLACYPEDSKDRHTVEQQLLSAEMKNILAIRGPARTSELKLG
NWREGMRSAKFQKVSLAGNAAAQATLLLNMFPSQGYSLSDDDGFLTLGWKKFGLYIASAW
>Salvinia_cucullata_v1.1_s0123.g021525
EQGLELLSLLLQCAEAISQDKIDAANTLIPLLNEIASPFGNPIQRIAAYFAEGMAARIIS
SRLGIFFPLIHRFRNPNISHVFKVFNDTCPYVKFSHFTSNQVILEAFEGHHKVHIIDCDV
MQGLQWPALFQILASRPKGPPEVRITGIGTSLEALEATGKRLYDFAAAMCLPFEFHPVVG
KVGKLDIFALNIRPGDAVAVNWLQHSIYDVTGSDNKTLQLIEQIKPTIVTLVEQELSHKG
SFINRFVEALHYYSALFDSLTIYEQSSDERYTVEQQLLSCEIKNIMAVGGPARTGEMKSH
YWRERMRNAGFSQVSLAGNAAIQAGLLLNMLPTEGYSLSEERGFLKLGWKQLSLYTASAW
>scaffold-BMJR-2006396-Adiantum_raddianum
AEGLELLSLLLQCAEAVATDNLDMTNTLIPLLNEMASPYGNPLQRVAAYFTEGMAARILN
SCLGICSPLVQRFCNQSISSAFQIFNGLCPYVKFSHFTANQAILEAFEGHQRVHIIDCDI
MQGLQWPALFHILASRPEGPPCVRITGIGTSLEALEATGKRLSDFANTLCMPFEFHSVAD
RVGNLDLASLKVRQGDALAVHWLQHSLYDVTGSDSRTLHLFQQLKPTVLTIVEQDLSHAG
TFLDRFVEALHYYSALFDSLASHAESSEERHAVEQQLFSSEMKNIVAVGGPARTGEVKYD
NWKAVMSSAGFKQVSLAGNAATQATLLLNMFPREGYSLLEEDGVLKLGWKGLSLYTASAW
>scaffold-CJNT-2081200-Polypodium_glycyrrhiza
EEGLELLSLLLQCAEAVATDNLEIANTLIPLLNEMSSPYGNPIQRVAAYFTEGMAARILN
SCLGICSPLMQRFCNQSIASAFQIFNGLCPYVKFSHFTANQAILEAFEGRQRVHIIDCDI
MQGLQWPALFHILASRPEGPPCVRITGIGTSLEALEATGKRLSDFASTLCMPFEFHSVAD
RVGNLDLTSLKVRQGDALAVHWLQHSLYDVTGSDSRTLQLFQQLKPTVLTMVEQDLSHAG
AFLNRFVEALHYYSALFDSLASHAESSEERHVVEQQLLSSEMKNIVAVGGPARTGEVKFD
NWREVMSNAGFRQVSLAGNAATQATLLLNMFPCQGYSLLEEAGVLKLGWKDLSLYTASAW
>scaffold-CQPW-2097624-Anemia_tomentosa
EEGLELLSLLLQCAEAVSTDDLEAANSILPLLNEVSSPYGTPIQRVAAYFAEGMGARILN
ACIGVCCPLLQRFSNQSMSSAFQVFNGICPFVKFSHFTANQAILEAFEGHANVHIIDFDI
MQGLQWPALFHILASRPEGPPCVCITGIGTSIEALEATGKRLSDFASTLRLPFEFHAVVD
RVGNLDVASLKVRKGDAVAVHWLQHSLYDVTGSDRHTLKLFQELRPTVVTIVEQDLSHAG
PFLNRFVEALHYYAALFDSLASFADTSDDRHMVEQQLLASEMKNIVAVGGPARTGEVKFD
NWREVMENGGFRQISLAGNAATQAGLLLNMFPCEGYSLVEEQGALKLGWKELSLYTASAW
>scaffold-DFHO-2009573-Danaea_nodosa
QEGLQLISLLLQCADAVSSDNLEEAENVIPQLNELSSPYGNPVQRVAAYFAEGMAARLVN
SCLGICSPFMQLVANQSFLTAFQVFNGICPFVKFSHFTANQAILEAFEGEQRVHIIDFDI
MQGLQWPALFHILASRPGGPPFIRITGMGTSLEAVEATGRRLSDFARTLCLPFEFHAVDD
RVGNVEPTCFRIRQGDALAVHWLQHSLYDVTGSDRRTLHLLQSLSPKVITIVEQDLSHSG
SFLNRFVEALHYYSSLFDSLATFPEDSTERHAVEQQLLSCEIKNILAVGGPARTGELKFE
NWRDQLQQAGFRQVSLAGNAATQAALLLNMFPCEGYSLMEHAGTLKLGWKDLGLYTASAW
>scaffold-HEGQ-2014260-Gymnocarpium_dryopteris
EEGLELLSLLLQCAEAVATDNLEIANTLIPFLNEMSSPYGNPIQRVAAYFTEGMAARILN
SCLGICSPLMQRFCNQSIASAFQIFNGLCPYVKFSHFTANQAILEAFEGHQRVHIIDCDI
MQGLQWPALFHILASRPEGPPCVRITGIGTSLEALEATGKRLSDFANTLCMPFEFHSVAD
RVGNLDLTSLKVRQGDALAVHWLQHSLYDVTGSDSRTLQLFQQLKPTVFTIVEQDLSYAG
PFLNRFVEALHYYSALFDSLASHAESSEERHAVEQQLLSSEMKNIVAVGGPARTGEVKFD
NWRDVMSSAGFRQVSLAGNAATQATLLLNMFPCQGYSLLEEAGVLKLGWKDLSLYTASAW
>scaffold-HNDZ-2013505-Cystopteris_utahensis
EEGLELLSLLLQCAEAVATDNLEIANTLIPLLNEMSSPYGNPIQRVAAYFTEGMAARILN
SCLGICSPLMQRFCNQSIASAFQIFNGLCPYVKFSHFTANQAILEAFEGHQRVHIIDCDI
MQGLQWPALFHILASRPEGPPCVRITGIGTSLEALEATGKRLSDFANTLCMPFEFHSVAD
RVGNLDLTSLKVRQGDALAVHWLQHSLYDVTGSDSRTLQLFQQLKPTVFTIVEQDLSYAG
PFLNRFVEALHYYSALFDSLASHAESSEERHAVEQQLLSSEMKNIVAVGGPARTGEVKFD
NWRDVMSTAGFRQVSLAGNAAAQATLLLNMFPCQGYSLLEEAGVLKLGWKDLSLYTASAW
>scaffold-IXLH-2024002-Polypodium_hesperium-B_type
EEGLELLSLLLQCAEAVATDNLEIANILIPLLNEMSSPYGNPIQRVAAYFTEGMAARILN
SCLGICSPLMQRFCNQSIASAFQIFNGLCPYVKFSHFTANQAILEAFEGRQRVHIIDCDI
MQGLQWPALFHILASRPEGPPCVRITGIGTSLEALEATGKRLSDFASTLCMPFEFHSVAD
RVGNLDLTSLKVRQGDALAVHWLQHSLYDVTGSDSRTLQLFQQLKPTVLTMVEQDLSHAG
AFLNRFVEALHYYSALFDSLASHTESSEERHVVEQQLLSSEMKNIVAVGGPARTGEVKFD
NWREVMSNAGFRQVSLAGNAATQATLLLNMFPCQGYSLLEEAGVLKLGWKDLSLYTASAW
>scaffold-LHLE-2016862-Cystopteris_fragilis-young_leaf+unfurling_fiddlehead;_appeared_sterile
EEGLELLSLLLQCAEAVATDNLEIANTLIPLLNEMSSPYGNPIQRVAAYFTEGMAARILN
SCLGICSPLMQRFCNQSIASAFQIFNGLCPYVKFSHFTANQAILEAFEGHQRVHIIDCDI
MQGLQWPALFHILASRPEGPPCVRITGIGTSLEALEATGKRLSDFANTLCMPFEFHSVAD
RVGNLDLTSLKVRQGDALAVHWLQHSLYDVTGSDSRTLQLFQQLKPTVLTIVEQDLSYAG
PFLNRFVEALHYYSALFDSLASHAESSEERHAVEQQLLSSEMKNIVAVGGPARTGEVKYD
NWRDVMSTAGFRQVSLAGNAAAQATLLLNMFPCQGYSLLEEAGVLKLGWKDLSLYTASAW
>scaffold-NHCM-2012959-Angiopteris_evecta
QEGLQLIALLLHCADAVSADNLEEANSVIPQLNELSSPYGNPVQRVAAYFAEGMAARLVN
SCLGICSPFMQLVSNQSFLTAFQVFNDICPFVKFSHFTANQAILEAFEGEQRVHIIDFDI
MQGLQWPALFQILASRPGGPPFVRITGMGTSLEAVEATGRRLCDFARTLCLPFEFHAVDD
RVGNAEPSCFRIRQGDALAVHWLQHSLYDVTGSDGRTLQLLQSLSPKVITIVEQDLSHAG
SFLNRFVEALHYYSSLFDSLATFPEDSPKRHAVEQQLLSCEIKNILAVGGPARTGELKFD
NWRDKLHQAGFRQVSLAGNAATQAALLLNMFPCEGYSLMEHSGTLKLGWKDLGLYTASAW
>scaffold-OQWW-2018343-Davallia_fejeensis
EEGLELLSLLLQCAEAVETDNLEIANTLIPLLNEMSSPYGNPIQRVAAYFTEGMAARILN
SCLGICSPLMQRFSNQSIASAFQTFNGLCPYVKFSHFTANQAILEAFEGRQRVHIIDCDI
MQGLQWPALFHILASRPEGPPCVRITGIGTSLEALEATGKRLSDFASTLCMPFEFHSVAD
RVGNLDLTSLKVRQGDALAVHWLQHSLYDVTGSDSRTLQLFQQLKPTVLTIVEQDLSYAG
TFLNRFVEALHYYSALFDSLASHPESNEERHAVEQQLLSSEMKNIVAVGGPARTGEVKFN
NWREVMSSAGFRQVSLAGNAATQATLLLNMFPCQGYSLLEEAGVLKLGWKNLSLYTASAW
>scaffold-RWYZ-2034902-Blechnum_spicant_&_Athyrium_sp.-2_samples_combined
EEGLELLSLLLQCAEAVATDNLEVTNTLIPLLNEMSSPYGNPIQRVAAYFTEGMAARILN
SCLGICSPLMQRFCNQSIASAFQIFNGLCPYVKFSHFTANQAILEAFEGHQRVHIIDCDI
MQGLQWPALFHILASRPEGPPCVRITGIGTSLEALEATGKRLSDFANTLCMPFEFHSVAD
RVGNLDLRSLKVRQGDALAVHWLQHSLYDVTGSDGRTLQLFQQLKPTVFTIVEQDLSYAG
PFLNRFVEALHYYSALFDSLANHVESSEERHAVEQQLLSSEMKNIVAVGGPARTGEVKFD
NWRDVMSTAGFRQVSLAGNAATQATLLLNMFPCQGYSLLEEAGVLKLGWKDLSLYTASAW
>scaffold-UFJN-2004193-Diplazium_wichurae
EEGLELLSLLLQCAEAVATDNLEIANTLIPLLNEMSSPYGNPIQRVAAYFTEGMAARILN
SCLGICSPLMQRFCNQSIASAFQIFNGLCPYVKFSHFTANQAILEAFEGHQRVHIIDCDI
MQGLQWPALFHILASRPEGPPCVRITGIGTSLEALEATGKRLSDFANTLCMPFEFHSVAD
RVGNLDLRSLKVRQGDALAVHWLQHSLYDVTGSDGRTLQLFQQLKPTVFTIVEQDLSHAG
PFLNRFVEALHYYSALFDSLANHAESSEERHAVEQQLLSSEMKNIVAVGGPARTGEVKFD
NWRDVMSTAGFRQVSLAGNPVTQATLLLNMFPCQGYSLLEEAGVLKLGWKDLSLYTASAW
>scaffold-VIBO-2075755-Osmunda_javanica
EQGLQVIALLLQCAEAVSAENFEEANVILPQINELASPYGSSVQRVGAYFAEAMAARVVN
SWLGVCSWVMQVACNQRIVSAFQVFNGVCPFVKFSHFTANQAILEVFQGEERVHIVDLDI
MQGLQWPALFHILASRPGGPPHLRITGLGNSLESLQATGKRLSDFALTLGLPFEFHAVAE
RVGNVDPDVLHVRKGDALAVHWLHHSLYDVTGSDTRTLSLRKALAPKVITIVEQDLSHAG
SFLSRFVEALHYYSALFDSLASFPEDNPERHLVEQQLLSCEIKNILAVGGPARTGEVKFE
NWRDELRHAGFRARSLVGNAAAQAGLLLAMFPCQGYTLMEESGTLKLGWKDLCLLTASAW
>scaffold-WGTU-2010359-Leucostegia_immersa
EEGLELLSLLLQCAEAVATDNLEIANTLIPLLTEMSSPYGNPIQRVAAYFTEGMAARILN
SCLGICSPLVQRFCNQSIASAFQIFNDLCPYVKFFHFTANQAILEAFEGHQRVHIIDCDI
MQGLQWPALFHILASRPEGPPCVRITGIGTSLEALEATGKRLSDFANTLCMPFEFHSVAD
RVGNLDLTSLKVRQGDALAVHWLQHSLYDVTGSDSRTLQLFQQLKPTVITIVEQDLSHAG
AFLNRFVEALHYYSALFDSLASHPESSEERHAVEQQLLSSEMKNIVAVGGPARTGEVKFD
NWRDVMSSAGFRQVSLAGNALTQATLLLNMFPCKGYSLLEEAGVLKLGWKDLSLYTASAW
>scaffold-XWDM-2029823-Cystopteris_fragilis-2_samples_combined
EEGLELLSLLLQCAEAVATDNLEIANTLIPLLNEMSSPYGNPIQRVAAYFTEGMAARILN
SCLGICSPLMQRFCNQSIASAFQIFNGLCPYVKFSHFTANQAILEAFEGHQRVHIIDCDI
MQGLQWPALFHILASRPEGPPCVRITGIGTSLEALEATGKRLSDFANTLCMPFEFHSVAD
RVGNLDLTSLKVRQGDALAVHWLQHSLYDVTGSDSRTLQLFQQLKPTVSTIVEQDLSYAG
PFLNRFVEALHYYSALFDSLASHAESSEERHAVEQQLLSSEMKNIVAVGGPARTGEVKYD
NWRDVMSTAGFRQVSLAGNAAAQATLLLNMFPCQGYSLLEEAGVLKLGWKDLSLYTASAW
>scaffold-XXHP-2015772-Cystopteris_fragilis-fronds
EEGLELLSLLLQCAEAVATDNLEIANTLIPLLNEMSSPYGNPIQRVAAYFTEGMAARILN
SCLGICSPLMQRFCNQSIASAFQIFNGLCPYVKFSHFTANQAILEAFEGHQRVHIIDCDI
MQGLQWPALFHILASRPEGPPCVRITGIGTSLEALEATGKRLSDFANTLCMPFEFHSVAD
RVGNLDLTSLKVRQGDALAVHWLQHSLYDVTGSDSRTLQLFQQLKPTVSTIVEQDLSYAG
PFLNRFVEALHYYSALFDSLASHAESSEERHAVEQQLLSSEMKNIVAVGGPARTGEVKYD
NWRDVMSTAGFRQVSLAGNAAAQATLLLNMFPCQGYSLLEEAGVLKLGWKDLSLYTASAW
>scaffold-YOWV-2068947-Cystopteris_protrusa
EEGLELLSLLLQCAEAVATDNLEIANTLIPLLNEMSSPYGNPIQRVAAYFTEGMAARILN
SCLGICSPLMQRFCNQSIASAFQIFNGLCPYVKFSHFTANQAILEAFEGHQRVHIIDCDI
MQGLQWPALFHILASRPEGPPCVRITGIGTSLEALEATGKRLSDFANTLCMPFEFHSVAD
RVGNLDLTSLKVRQGDALAVHWLQHSLYDVTGSDSRTLQLFQQLKPTVSTIVEQDLSYAG
PFLNRFVEALHYYSALFDSLASHAESSEERHAVEQQLLSSEMKNIVAVGGPARTGEVKYD
NWRDVMSTAGFRQVSLAGNAAAQATLLLNMFPCQGYSLLEEAGVLKLGWKDLSLYTASAW
>scaffold-ZRAV-2031720-Polypodium_hesperium-2_samples_combined
EEGLELLSLLLQCAEAVATDNLEIANILIPLLNEMSSPYGNPIQRVAAYFTEGMAARILN
SCLGICSPLMQRFCNQSIASAFQIFNGLCPYVKFSHFTANQAILEAFEGRQRVHIIDCDI
MQGLQWPALFHILASRPEGPPCVRITGIGTSLEALEATGKRLSDFASTLCMPFEFHSVAD
RVGNLDLTSLKVRQGDALAVHWLQHSLYDVTGSDSRTLQLFQQLKPTVLTMVEQDLSHAG
AFLNRFVEALHYYSALFDSLASHAESSEERHLVEQQLLSSEMKNIVAVGGPARTGEVKFD
NWREVMSNAGFRQVSLAGNAATQATLLLNMFPCQGYSLLEEAGVLKLGWKDLSLYTASAW
>scaffold-ZRAV-2031721-Polypodium_hesperium-2_samples_combined
EEGLELLSLLLQCAEAVATDNLEIANILIPLLNEMSSPYGNPIQRVAAYFTEGMAARILN
SCLGICSPLMQRFCNQSIASAFQIFNGLCPYVKFSHFTANQAILEAFEGRQRVHIIDCDI
MQGLQWPALFHILASRPEGPPCVRITGIGTSLEALEATGKRLSDFASTLCMPFEFHSVAD
RVGNLDLTSLKVRQGDALAVHWLQHSLYDVTGSDSRTLQLFQQLKPTVLTMVEQDLSHAG
AFLNRFVEALHYYSALFDSLASHAESSEERHLVEQQLLSSEMKNIVAVGGPARTGEVKFD
NWREVMSNAGFRQVSLAGNAATQATLLLNMFPCQGYSLLEEAGVLKLGWKDLSLYTASAW
>Picea_lambertina_PILA_03744
-------------SKAVSEDNHEEANSILPYIDELSSPYGSSFHRVDAHFAEAISCWLIS
SYLGIYSPIMNESRNQSIVSAFQVYNGIIPFVKFSHFIANQAIQQVFQGENSVHIIDLDI
MQGLQWPGLFHILASKPGSPPYVRITGLGTSMEALEATGKRLSNFAETLGIPFEFHVVSD
KAGNINLERLKVRKGDALVVHWLQHSLYDVTGSDISTLCLLRRLFPKVITMVEYDLSHVG
SFLNRFAEGIHYYSAVFDSLAAYRKN----------------------------------
-----------EKL----------------------------------------------
>Picea_lambertina_PILA_15228
EEGLHLLALLLQYAKAVSEDNHEEANIILPYIYELSSPYGSSVHPVAAYFAEAISCQLIS
SYLGIYSPIMNESRNQS--------------------------------ENSVHITDLDI
IQGLQWPGLFHILASRPGSHPYVRITGLGTSMEELEAIGKRLSNFAETLGIPFEFQGVSD
KAGNINLERLKVRKGDALAVHWLQHSLYDVIGSDISTLCLLRRICPKVITMVEQDLSHVG
SFLNRFVEGIHYYYAVFDSLVAYPEDSHERHVVEQQLLSYEIKNILAVGGLARTGEVRFH
N-----------------------------------------------------------
>Picea_lambertina_PILA_16534
------------------------------------------------------------
---------MNESRNQSIVSAFQVYNGINPFVKFSHFTTNQAIQQVFQGENSVHIIDLDI
MQGLQLPGLFHILASRPCSPPYVRITGLGTSMEALEAIGKRLSNFAETLGIPFEFHVVLD
KAGNINLERLKVRKWDALAVHWLQHSLYDVIGSDISTLCLLRRLCPKVITMVEQDLSHVG
SFLNRFVEGIHYYSVVFDSLAAYPKDSHESHVVEQQLLSCEIKNILAVGGPARTGEQLFG
NGSAQVLGKEDSSSSVSRSSS-------------------------LNYSEYLIVTGSSF
>Picea_lambertina_PILA_19123
EEGLHLLALLLQYAEAVLEDNYEEANSVLPYIYELSSPYGSSVHRVAAYFSEAISCQFIS
SYLGIYSPIMNESWNQSIVSSFQVYNGIIPFVKFSHFTANQAIQQVFQGENSVHIIDLDI
MQ------------------------GLGTSMEAMEATGKRLSKFAETLGIPFEFHAISD
KAGNINLERLKARKGDALVVHWLQHSLYDVTGSDISTLCLLRSLFRKVITMVEQDMSHIG
SFLNRFVEGIHYYSAVFDSLATYPEDSHERHVVEQQLLSCEIKNILEVGGPARTAEVIFH
NWRDQLQQAGFSKLSLARNAAAQATLLLSMFPCKGYTLVEELGTLRIGWKDICLLTASAW
>Picea_lambertina_PILA_26984
EEGLHLLALLLQYAKTVSEDNHEEANNILPYIYELSSPYGSSVHHVATYFGEAISCRLIN
SYLGIYSPIMNESRNQR-------------------------------------------
--------LFHILASRLGSPPYVRITSLGTSMEALEATGKRLSNFAEKLGIPFEFHVVSD
KAGNINLERLKVRKGDALVFHWLQHSLYDVTGSDISTLCLLRRICPKVITMVEQDLSHVG
SFLNRFMEGIHYYSTVFDSLAAYPEDSHERHVVEQQLLSCEIKNILAVDGPVRTGEVIFH
NWRDQLQQAGFNKLSLARNAATQATLLLGMFPCKSYTLVEESGTLRIGWKDIFLLTASAW
>Picea_lambertina_PILA_32472
EEGLHLLALLLQCAEAVSADNFEEANTILPQITELSTPYGNSVQRVAAYFAEAMSARLVN
SYIGMYSPLIHMSQSQKIVNAFQVFNGISPFVKFSHFTANQAIQEAFDKEQRVHIIDLDI
MQGLQWPGLFHILASRPGGPPHVRITGLGTSLEALEATGKRLSDFAHTLNLPFEFHPVAE
KVGKLDPERLKVNRGDALAVHWLHHSLYDVTGSDTNTLRLLQRLSPKVITVVEQDLSHGG
SFLSRFVEAIHYYSALFDSLASYPEDSNDRHLVEQQLLSREIKNILAVGGPARTGEVKFD
NWRDQLKQTGFKPISLAGNAATQATLLLGMFPCQGYTLMEENGTLKLGWKDLCLLTASAW
>Picea_taeda_PITA_05638
EEGLHLLALLLQCAEAVSADNFEEANTILPQITELSTPYGNSVQRVAAYFAEAMSARLVS
SCIGMYSPLIHMSQGQKIVNAFQVFNGISPFVKFSHFTANQAIQEAFEREQRVHIIDLDI
MQGLQWPGLFHILASRPGGPPHVRITGLGTSLEALEATGKRLSDFAHTLNLPFEFHPVAD
KVGKLDPERLKVNRGDALAVHWLHHSLYDVTGSDTNTLRLLQRLSPKVITVVEQDLSHGG
SFLSRFVEAIHYYSALFDSLASYPEDSHDRHLVEQQLLSREIKNILAVGGPARTGEVKFD
NWRDQLKQTGFKPISLAGNAATQATLLLGMFPCQGYTLMEENGTLKLGWKGLCLLTASAW
>Picea_taeda_PITA_32064
AQGLHLLSLLLQCAEAISLDKVQQAYSILPQLSEFSTPYGNPLQRVAAYFAEGMAARLHN
SYLGLCSPLLV-SINHNLLTAFQTFNSICPFVKFSHFTSNQAILEAFNGERKVHIIDFDI
LQGLQWPALFHILAARPGGCPHVRITGLGTSMEALEATGKRLSSFAHTLKLPFEFHPVAE
KLGKLDPAALRVRSGDALAVHWLHHSLYDVTGSDTCTLRLLQRLNPKVITMVEQDLNTVG
PFLNRFFEALHYYSAMFDALACFNEDNMERHTVEQQLLSHEIRNILAVGGPARTGETKFQ
NWRTHLQSCGFRQISMRGNASVQAELLLNMFCCEGYSLVEEGGILKLGWKDLSLYIASAW
>Picea_taeda_PITA_32869
AQGLHLLSLLLQCAEAISLDKVQQAYSILPQLSEFSTPYGNPLQRVAAYFAEGMAARLHN
SYLGLCSPLLV-SINHNLLTAFQTFNSICPFVKFSHFTSNQAILEAFNGERKVHIIDFDI
LQGLQWPALFHILAARPGGCPHVRITGLGTSMEALEATGKRLSSFAHTLKLPFEFHPVAE
KLGKLDPAALRVRSGDALAVHWLHHSLYDVTGSDTCTLRLLQRLNPKVITMVEQDLNTVG
PFLNRFVEALHYYSAMFDALACFNEDNMERHTVEQQLLSHEIRNILAVGGPARTGETKFQ
NWRTHLQSCGFRQISMRGNASVQAELLLNMFCCEGYSLVEEGGILKLGWKDLSLYIASAW
>Picea_taeda_PITA_49248
AQGLHLLSLLLQCAEAISMDKVQQAYSILPQLSEFSTPYGNPLQRVAAYFAEGMAARLHN
SYLGLCSPLLV-SINHNLLTAFQTFNSICPFVKFSHFTSNQAILEAFNGERKVHIIDFDI
LQGLQWPALFHILAARPGGCPHVRITGLGTSMEALEATGKRLSSFAHTLKLPFEFHPVAE
KLGKLDPAALRVRSGDALAIHWLHHSLYDVTGSYTCTLRLLQRLNPKVITMVEQDLNTVG
PFLNRFVEALHYYSAMFDALACFNEDNMERHTVEQQLLSHEIRNILAVGGPARTGETKFQ
NWRTHLQSCGFRQISMRGNASVQAELLLNMFCCEGYSLVEEGGILKLGWKDLSLYIASAW
>Pseudotsuga_menziesii_PSME_03161
EEGLHLLALLLQCAEAVSADNFEEANTILPQITELSTPYGNSVQRVASYFAEAMSARLVN
SYIGMYSPLMHMSQSQKIVNAFQVFNGISPFVKFSHFTANQAIQEAFEREQRVHIIDLDI
MQGLQWPGLFHILASRPGGPPHVKITGLGTSLEALEATGKRLSDFAHTLNLPFEFHPVAD
KVGKLDPERLKVNRGDALAVHWLHHSLYDVTGSDTNTLRLLQRLSPKVITVVEQDLSHGG
SFLSRFVEAIHYYSALFDSLASYPEDSSERHLVEQQLLSREIKNILAVGGPARTGEVKFD
NWRDQLKQTGFKPISLAGNAATQATLLLGMFPCQGYTLMEENGTLKLGWKDLCLLTASAW
>Pseudotsuga_menziesii_PSME_15940
EEGLHLLALLLQCAEAVSEDNHEEANSILPQIYELSSPYGNSVHRVAAYFAEALSCRLIS
SYLGIYSPIMNESRSQSILSAFQVYNGISPFVKFSHFTANQAIQQVFQGENRVHIIDLDI
MQGLQWPGLFHILASRPGSPPYVRITGLGTSMEALEATGKRLSNFAETLGIPFEFHAVSD
KAGNIDLERLKVRKGDALAVHWLQHSLYDVTGSDMSTLWLLRRLCPKVITMVEQDLSHVG
SFLNRFVEAIHYYSAVFDSLAAYPEDNHERQVVEQQLLSCEIKNILAVGGPARTGEVKIH
NWRDQLQQAGFSKLSLAGNAAAQATLLLGLQMK---------------------------
>Pseudotsuga_menziesii_PSME_35761
AQGLHLLSLLLQCAEAISLDNIQQAYSILPQLSEFSTPYGNPLQRVAAYFAEGMAVRLHN
SYLGLCCPLLLASINHSILTAFQTFNNICPFVKFSHFTSNQAILEAFNGESQVHIIDFDI
MQGLQWPALFHILAARPGGCPYVRITGLGTSMEALEATGKRLSSFAHTLKLPFEFHPVAE
KLGKLDPAALRVRNGDALAVHWLHHSLYDVTGSDTCTLRLLQRLNPKVITMVEQDLHLLG
PFLNRFIEALHYYSAMFDALACFNEDNMDRHSVEQQLLSHEIRNILAVGGPARTGETKFQ
NWRTHLQSCGFRQISMSGNAFAQAELLLNMFCCEGYSLVEEGGILKLGWKDLSLYTASAW
>Sequoiadendron_giganteum_SEGI_11292
LEGLHLLDLLLQCAEAISSYNLEEANVMLMELQELSSPHGSSVQRVAAYFTEAMASRLVS
SRLGIYSPIVHKTKAQRILSAFQVYNGITPFVKFCHFTANQAIQQALEGEKKVHIIDLDI
MQGLQWPGLFHILASRPGRPPYIRITGLGSSMEALEATGRRLSEFASTVGIPFEFHAIPD
KIGNMIERRLKVKKGEALAVHWLHHSLYDVTGSDMSTLWLLRRLNPKLITMVEQDLSHSG
SFVSRFMGAIYYYSALFDSLAAHPDDSIERHVVEQQLLSCEIKNILAVGGPARWVEVKFD
KWREKLEQAGFTKFGLGGNAAAQAELLLEMFPSQPYTLHEEYGTLKLGWKDLALYTASAW
>Sequoiadendron_giganteum_SEGI_13525
EEGLHILALLLQCAEAVSADNFEEANAILPQITELSTPYGNSVQRVAAYFAEAMSARLVN
SCVGMYSPLMHSSHSQKIVTAFQVFNGISPFVKFSHFTANQAIQEAFEREQRVHIIDLDI
MQGLQWPGLFHILASRPGGAPHVKITGLGTSLESLEATGKRLSDFARTLNLPFEFHAVAD
KVGNVDLERLKVRKGDALAVHWLHHSLYDVTGSDTNTLWLLQKLCPKVITIVEQDLSHAG
SFLERFVEAIHYYSALFDSLASYPDDSHERHVVEQQLLSREIKNILAVGGPARTGEVKFE
NWRDQMRQAGFKSLSLAGNAATQATLLLGMFPCEGYTLVEENGSLKLGWKDLSLLTASAW
>Sequoiadendron_giganteum_SEGI_40844
------------------------------------------------------------
--------------------------------------SNQAILEAFEGKSRVHIIDFDI
MQGLQWPALFQFLAARPGGPPYVRITGLGTSMDALEATGKRLSNFARTLRLPFEYHPVAD
RVGKVDPAALHVRKGDALAVHWLHHSLYDVTGSDTHTLELMQRLAPNVITIVEQEMSYAG
SFLNRFVEALHYYSAMFDSLESFSEDNIERHVVEQQLLSHEIKNILAVGGPARTGEVKFE
SWRSYLQHSEFRQLSMSGN-----------------------------------------
>scaffold-AQFM-2083246-Pseudolarix_amabilis
EDGLHLLGLLMQCAEAVSADNFEEANTILPQITELSTPYGNSVQRVAAYFAEAMSARLVN
SCIGMYSPLMHMSQSQKIVNAFQVFNGISPFVKFSHFTANQAIQEAFEREQSVHIIDLDI
MQGLQWPGLFHILASRPGGPPHVKITGLGTSLEALEATGKRLSDFAHTLNLPFEFHPVAD
KVGKLDPERLKVNRGDALAVHWLHHSLYDVTGSDTNTLRLLQRLSPKVITVVEQDLSHGG
SFLSRFVEAIHYYSALFDSLASYPEDSHDRHLVEQQLLSREIKNILAVGGPARTGEVKFD
NWRDQLKQTGFKPISLAGNAATQANLLLGMFPCQGYTLMEENGTLKLGWKDLCLLTASAW
>scaffold-FHST-2064817-Taxodium_distichum
EEGLHILALLLQCAEAVSADNFDEANAILPQITELSTPYGTSVQRVAAYFAEAMSARLVN
SCVGMYSPLMHSSHSQKIVTAFQVFNGISPFVKFSHFTANQAIQEAFEREQRVHIIDLDI
MQGLQWPGLFHILASRPGGPPHVKITGLGTSLESLEATGKRLSDFARTLNLPFEFHPVAD
KVGNVDLERLKVRKGDALAVHWLHHSLYDVTGSDTNTLWLLQKLCPKVITIVEQDLSHAG
SFLERFVEAIHYYSALFDSLASYPDDSHERHVVEQQLLSREIKNILAVGGPARTGEVKFE
NWRDQMRQAGFKSLSLAGNAATQATLLLGMFPCEGYTLVEENGALKLGWKDLSLVTASAW
>scaffold-FRPM-2013448-Calocedrus_decurrens
EEGLHILALLLQCAEAVSTDNFDEANAILPQITELSTPYGTSVQRVAAYFAEAMSARLVN
SCVGMYSPLMHSSHSQKIVTAFQVFNGISPFVKFSHFTANQAIQEAFEREHRVHIIDLDI
MQGLQWPGLFHILASRPGGPPHVKITGLGTSLESLEATGKRLSDFARTLNLPFEFHPVAD
KVGNVDLERLKVRKGDALAVHWLHHSLYDVTGSDTNTLWLLQKLCPKVITIVEQDLSHAG
SFLERFVEAIHYYSALFDSLACYPDDSHERHVVEQQLLSREIKNILAVGGPARTGEVKFE
NWRDQMRQAGFKSLSLAGNAATQATLLLGMFPCEGYTLVEEHGALKLGWKDLSLLTASAW
>scaffold-GJTI-2012963-Cephalotaxus_harringtonia-leaves
EEGLHILALLLQCAEAVSADNFEEANAILPQITELSTPYGTSVQRVAAYFAEAMSARLVN
SCVGMYSPLMHSSQSQKIVSAFQVFNGISPFVKFSHFTANQAIQEAFEREQRVHIIDLDI
MQGLQWPGLFHILASRPGGPPHVKITGLGTSLESLEATGKRLSDFARTLNLPFEFYPVAD
KVGNVDPERLKVRKGDALAVHWLHHSLYDVTGSDTNTLWLLQRLCPKVITVVEQDLSYAG
SFLERFVEAIHYYSALFDSLASYSDDSHERHVVEQQLLSREIKNILAVGGPARTGEVKFE
NWRDQLKQAGFKSLSLAGNAATQATLLLGMFPYEGSTLVEDNGSLKLGWKDLSLLTASAW
>scaffold-GMHZ-2147869-Cryptomeria_japonica-2_samples_combined
EEGLHILALLLQCAEAVSADNFDEANAILPQITELSTPYGTSVQRVAAYFAEAMSARLVN
SCVGMYSPLMHSSHSQKIVTAFQVFNGISPFVKFSHFTANQAIQEAFEREQRVHIIDLDI
MQGLQWPGLFHILASRPGGPPHVKITGLGTSLESLEATGKRLSDFARTLNLPFEFHPVAD
KVGNVDLERLKVRKGDALAVHWLHHSLYDVTGSDTNTLWLLQKLCPKVITIVEQDLSHAG
SFLERFVEAIHYYSALFDSLASYPDDSHERHVVEQQLLSREIKNILAVGGPARTGEVKFE
NWRDQMRQAGFKSLSLAGNAATQATLLLGMFPCEGYTLVEDNGALKLGWKDLSLLTASSW
>scaffold-HOUF-2012943-Cryptomeria_japonica-leaf
EEGLHILALLLQCAEAVSADNFDEANAILPQITELSTPYGTSVQRVAAYFAEAMSARLVN
SCVGMYSPLMHSSHSQKIVTAFQVFNGISPFVKFSHFTANQAIQEAFEREQRVHIIDLDI
MQGLQWPGLFHILASRPGGPPHVKITGLGTSLESLEATGKRLSDFARTLNLPFEFHPVAD
KVGNVDLERLKVRKGDALAVHWLHHSLYDVTGSDTNTLWLLQKLCPKVITIVEQDLSHAG
SFLERFVEAIHYYSALFDSLASYPDDSHERHVVEQQLLSREIKNILAVGGPARTGEVKFE
NWRDQMRQAGFKSLSLAGNAATQATLLLGMFPCEGYTLVEDNGALKLGWKDLSLLTASSW
>scaffold-IAJW-2025637-Amentotaxus_argotaenia
EEGLHILALLLQCAEAVSADNFEEANAILPQITELSTPYGTSVQRVAAYFAEAMSTRLVN
SCVGMYSPLMHSSQSQKIVSAFQVFNGISPFVKFSHFTANQAIQEAFEREQRVHIIDVDI
MQGLQWPGLFHILASRPGGPPHVKITGLGTSLESLEATGKRLSDFARTLNLPFEFHPVAD
KVGNVDPERLKVRKGDALAVHWLHHSLYDVTGSDTNTLWLLQRLCPKVITVVEQDLSHAG
SFLERFVEAIHYYSAFFDSLASYPEDSHERHVVEQQLLSREIKNILAVGGPARTGEVKFE
NWRDQLKQAGFKSLSLAGNAATQATLLLGMFPCEGYTLVEDSGSLKLGWKDLSLLTASAW
>scaffold-NRXL-2064080-Metasequoia_glyptostroboides
EEGLHILALLLQCAEAVSTDNFEEANAILPQITELSTPYGTSVQRVAAYFAEAMSARLVN
SCVGMYSPLMHSSHSQKIVTAFQVFNGISPFVKFSHFTANQAIQEAFEREQRVHIIDLDI
MQGLQWPGLFHILASRPGGPPHVRITGLGTSLESLEATGKRLSDFARTLNLPFEFHAVAD
KVGNVDLERLKVRKGDALAVHWLHHSLYDVTGSDTNTLWLLQKLCPKVITIVEQDLSHAG
SFLERFVEAIHYYSALFDSLASYPDDSHERHVVEQQLLSREIKNILAVGGPARTGEVKFE
NWRDQMRQAGFKSLSLAGNAATQATLLLGMFPCEGYTLVEENGSLKLGWKDLSLLTASAW
>scaffold-NVGZ-2022445-Cephalotaxus_harringtonia-2_samples_combined
EEGLHILALLLQCAEAVSADNFEEANAILPQITELSTPYGTSVQRVAAYFAEAMSARLVN
SCVGMYSPLMHSSQSQKIVSAFQVFNGISPFVKFSHFTANQAIQEAFEREQRVHIIDLDI
MQGLQWPGLFHILASRPGGPPHVKITGLGTSLESLEATGKRLSDFARTLNLPFEFYPVAD
KVGNVDPERLKVRKGDALAVHWLHHSLYDVTGSDTNTLWLLQRLCPKVITVVEQDLSYAG
SFLERFVEAIHYYSALFDSLASYSDDSHERHVVEQQLLSREIKNILAVGGPARTGEVKFE
NWRDQLKQAGFKSLSLAGNAATQATLLLGMFPYEGSTLVEDNGSLKLGWKDLSLVTASAW
>scaffold-OWFC-2012330-Halocarpus_bidwillii
EEGLQILALLLQCAEAVSADNFEEANAILPQITELSTPYGTSVQRVAAYFAEAMSARLVN
SCVGMYSPLIHSSHKQKIVTAFQVFNGISPFVKFSHFTANQAIQEAFEREQRVHIIDLDI
MQGLQWPGLFHILASRPGGPPHVKITGLGTSMESLEATGKRLSDFARTLNLPFEFHAVAD
KVGNVDPERLKLRKGDALAVHWLHHSLYDVTGSDANTLWLLQRLCPKVITIVEQDLSHAG
SFLERFVEAIHYYSALFDSLASYPEDSHERHVVEQQLLSREIKNILAVGGPARTGEVKFE
NWRDQLKQAGFKSLSLAGNAATQATLLLGMFPCEGYTLVEDNGALKLGWKDLSLLTASAW
>scaffold-QNGJ-2013068-Cupressus_dupreziana
EEGLHILALLLQCAEAVSTDNFDEANAILPQITELSTPYGTSVQRVAAYFAEAMSARLVN
SCVGMYSPLMHSSQGQKIITAFQVFNGISPFVKFSHFTANQAIQEAFEREHRVHIIDLDI
MQGLQWPGLFHILASRPGGPPHVKITGLGTSLESLEATGKRLSDFARTLNLPFEFHPVAD
KVGNVDLERLKVRKGDALAVHWLHHSLYDVTGSDTNTLWLLQKLCPKVITIVEQDLSHAG
SFLERFVEAIHYYSALFDSLACYPDDSHERHVVEQQLLSREIKNILAVGGPARTGEVKFE
NWRDQMRQAGFRSLSLAGNAATQATLLLGMFPCEGYTLVEEHGALKLGWKDLSLLTASAW
>scaffold-QSNJ-2068094-Taiwania_cryptomerioides
EEGLHILALLLQCAEAVSADNFEEANAILPQITELSTPYGTSVQRVAAYFAEAMSARLVN
SCVGMYSPLTHSSHSQKIVTAFQVFNGISPFVKFSHFTANQAIQEAFEREQRVHIIDLDI
MQGLQWPGLFHILASRPGGPPHVKITGLGTSLESLEATGKRLSDFARTLNLPFEFHSVAD
KVGNVDLERLKVRKGDALAVHWLHHSLYDVTGSDTNTLWLLQKLCPKVITIVEQDLSHAG
SFLERFVEAIHYYSALFDSLASYPDDSHERHVVEQQLLSREIKNILAVGGPARTGEVKFE
NWRDQMRQAGFKSLSLAGNAATQATLLLGMFPCEGYTLVEDNGSLKLGWKDLSLLTASAW
>scaffold-TOXE-2011529-Welwitschia_mirabilis
EEGLHLLGLLLQCAEAVSTDNLDEASSILSQITELSTPYGTSLQRVAAYFAEAMSARVVN
SCLGLYSPIMPASHSQKIVTAFQVFNGISPLVKFSHFTANQAIQEALEREKRVHIIDLDI
MQGLQWPGLFHILASRPGGAPHVRITGIGTSLDALEATGKRLSDFARTLNLPFEFNAVAE
KVGNIDIEKLKSPNCEAVAVHWLHHSLYDVSGSDAKTLRLLEKLNPRVITIVEQELSHEG
SFLSRFVEALHYYSALFDSLATYPQDSEERHVVEQQLLAREIKNILAVGGPSRTGELRFR
NWKEQLKEAGFKPVSLSGNAATQASLLLGMLPCHGYSLVDDNGALKLGWKDLCLLTASAW
>scaffold-VFYZ-2011421-Thuja_plicata
EEGLHILALLLQCAEAVSADNFDEANAILPQITELSTPYGTSVQRVAAYFAEAMSARLVN
SCVGMYSPLMHSSHGQKIVTAFQVFNGISPFVKFSHFTANQAIQEAFEREQRVHIIDLDI
MQGLQWPGLFHILASRPGGPPHVKITGLGTSLESLEATGKRLSDFARTLNLPFEFHPVAD
KVGNVDLERLKVRKGDALAVHWLHHSLYDVTGSDTNTLWLLQKLCPKVVTIVEQDLSHAG
SFLERFVEAIHYYSALFDSLACYPDDSHERHVVEQQLLSREIKNILAVGGPARTGEVKFE
NWRDQMRQAGFKSLFLAGNAATQATLLLGMFPCEGYTLVEENGALKLGWKDLSLLTASAW
>scaffold-XTZO-2066512-Araucaria_rulei
EEGLHVLALLLQCAEAISADNFEEANAILPQITELSTPYGTSVQRVAAYFAEAMSARLVN
SCVGMYSPLTHPSHCQKIVTAFQVFNGISPFVKFSHFTANQAIQEAFEREQRVHIIDLDI
MQGLQWPGLFHILASRPGGPPHVKITGLGTSLESLEATGKRLSDFARTLNLPFEFHPVAD
KVGNVDPERLKVRKGDALAVHWLHHSLYDVTGSDTNTLWLLQRLCPKVITIVEQDLSHAG
SFLERFVEAIHYYSAFFDSLASYPEDSSERHVVEQQLLSREIKNILAVGGPARTGEVKFE
NWRDQLKQTGFKSLSLAGNAATQATLLLGMFPCDGYTLVEENGTLKLGWKDLSLLTASAW
>scaffold-YYPE-2071826-Austrocedrus_chilensis
EEGLHILALLLQCAEAVSADNFDEANAILPQITELSTPYGTSVQRVAAYFAEAMSARLVN
SCVGMYSPLMHSSHSQKIVTAFQVFNGISPFVKFSHFTANQAIQEAFEREQRVHIIDLDI
MQGLQWPGLFHILASRPGGPPHVKITGLGTSLESLEATGKRLSDFARTLNLPFEFHPVAD
KVGNVDLERLKVRKGDAMAVHWLHHSLYDVTGSDTNTLWLLQKLCPKVITIVEQDLSHAG
SFLDRFVEAIHYYSALFDSLACYPDDSHERHVVEQQLLSREIKNILAVGGPARTGEVKFE
NWRDQMRQAGFKSLSLAGNAATQATLLLGMFPCEGYTLVEENGALKLGWKDLSLFTASAW
>scaffold-AKXB-2011373-Phaeomegaceros_coriaceus
NEGLQLIALLLQCAEAVSSDNLDEANIILPQLSELASPYGSSVQRVAAYFAEAMASRLVS
SCLGICSPLIQLITNHNLVAAFQVFNDVCPFVKFSHFTANQAILEAFEGEDRVHIIDLDI
MQGLQWPALFHILATRPGGPPHVKITGVGTNKEALNATGRRLSDFAFNLGLPFEFFAVAD
RVGSLDARALRVCEGDTLAIHWLHHSLYDVTGSDTRTLSLLQSLHPKVVTIVEQDLSHAG
TFLDRFVESLHYYSALFDSLASHPEDHSERHIVEQQLFSCEIKNILAVGGPSRTGEIKFD
NWMEHLCQAGFHPVSLSGNAATQAALLLGMFSGKGYSLVEQTGTLKLGWKDLCLFTASAW
>scaffold-BSNI-2005770-Anthoceros_agrestis-B
SEGLHLIGLLLQCAEAVSNDNLDEANIILPQLSELASPYGNSVHRVAAYFAEAMASRLIS
SCLGICSPLIQHITNHNIVAAFQVFNDVCPFVKFSHFTSNQAILEAFEGEDRVHIIDLDI
MQGLQWPALFHILASRPGGPPHLKITGLGTSKEALEATGRRLSDFALTLGLPFQFFPVAD
RVGNLDAQALRVCQGDTVAIHWLHHSLYDVTGSDTRTLALLHSLRPKVVTMVEQDLSHAG
TFLNRFVEALHYYSALFDSLASHPEDHPERHIVEQQLLSCEIKNILAVGGPARTGEVKFD
RWTEHLAQAGFQAVSLSGNAATQAALLLGMFAGEGYTLAEQRGTLKLGWKNLCLFTASAW
>scaffold-FAJB-2057651-Paraphymatoceros_hallii
NEGLQLIALLLQCAEAVSSDNLDEANIILPQLSELASPYGSSVQRVAAYFAEAMGSRLVS
SCLGICSPLIQHITNHNLVAAFQVFNDVCPFVKFSHFTANQAILEAFEGEDRVHIIDLDI
MQGLQWPALFHILATRPGGPPHVKITGVGTSRDALEATGRRLSDFAFTLGLPFEFLAVAD
RVGTLDARALGVCQGDTLAIHWLHHSLYDVTGSDTRTLSLLQSLHPKVVTMVEQELSHAG
TFLDRFVESLHYYSALFDSLASHPEDHLERHVVEQQLFSCEIKNILAVGGPSRTGDLKFD
NWTDHLSQAGFHPVSLSGNAATQAALLLAMFSGRGYTLVEHTGRLKLGWKDLCLFTASAW
>scaffold-TCBC-2010794-Nothoceros_vincentianus
SEGLQLIALLLQCAEAVSSDNLDEANIILPQLSELASPYGSSVQRVAAYFAEAMASRLVS
SCLGICSPLIQLITNHNLVAAFQVFNDVCPFVKFSHFTANQAILEAFEGEVRVHIIDLDI
MQGLQWPALFHMLATRPGGPPHVKITGVGTNKEALDATGRRLSDFAFNLGLPFQFFAVAD
RVGSLDARTLRVCDGDTVAVHWLHHSLYDVTGSDTRTLSLLQNLQPKVVTMVEQDLSHAG
TFLDRFVESLHYYSALFDSLASHPEDHSERHIVEQQLFSCEIKNILAVGGPSRTGEMKFD
NWMEHLSQAGFQPVSLSGKAATQAALLLGMFAGKGYTLVEQSGTLRSGWKDLCLFTASAW
>scaffold-TWUW-2009277-Anthoceros_agrestis-A
SEGLHLIGLLLQCAEAVSNDNLDEANIILPQLSELASPYGNSVHRVAAYFAEAMASRLIS
SCLGICSPLIQHITNHNIVAAFQVFNDVCPFVKFSHFTSNQAILEAFEGEDRVHIIDLDI
MQGLQWPALFHILASRPGGPPHLKITGLGTSKEALEATGRRLSDFALTLGLPFQFFPVAD
RVGNLDAQALRVCQGDTVAIHWLHHSLYDVTGSDTRTLALLHSLRPKVVTMVEQDLSHAG
TFLNRFVEALHYYSALFDSLASHPEDHPERHIVEQQLLSCEIKNILAVGGPARTGEVKFD
RWTEHLAQAGFQAVSLSGNAATQAALLLGMFAGEGYTLAEQRGTLKLGWKNLCLFTASAW
>scaffold-UCRN-2053960-Megaceros_flagellaris
NEGLQLIALLLQCAEAVSCDNLDEANIILPQLSELASPYGSSVQRVAAYFAEAMASRLVS
SCLGMCSPLIQLITNHNLVAAFQVFNDVCPFVKFSHFTANQAILEAFEGEDRVHIIDLDI
MQGLQWPALFHILATRPGGPPNVKITGVGTNREALDATGRRLSDFAFNLGLPFEFFGVVD
RVGSLDARALRVRDGDTLAIHWLHHSLYDVTGSDERTLALLQSLHPKVVTMVEQDLSHAG
TFLDRFVESLHYYSALFDSLASHPEDHSERHIVEQQLFSCEIKNILAVGGPSRTGEMKFD
NWMEHLAQVGFQPVSLSGNAATQAALLLGMFSGKGYTLVEHSGTLKLGWKDQCLFTASAW
>scaffold-WCZB-2120037-Phaeoceros_carolinianus-gametophyte
NEGLQLIALLLQCAEAVSSDNLDEANIILPQLSELASPYGSSVQRVAAYFAEAMASRLVS
SCLGICSPLIQHITNHNLVAAFQVFNDVCPFVKFSHFTANQAILEAFEGEDRVHIIDMDI
MQGLQWPALFHILATRPGGPPHVRITGVGTSRDALEATGRRLSDFASTLGLPFEFFAVAD
RVGTLDARALRVCQGDALAIHWLHHSLYDVTGSDTRTLSLLQSLHPKVVTMVEQELSHAG
TFLDRFVESLHYYSALFDSLASHPEDHPERHVVEQQLFSCEIKNILAVGGPSRTGEVKFD
NWMEQLSQAGFQPVSLSGNAATQAALLLGMFSGKGYTLVEQTGRLKLGWKDLCLFTASAW
>scaffold-WEEQ-2014058-Phaeoceros_carolinianus-gametophyte_1575
NEGLQLIALLLQCAEAVSSDNLDEANIILPQLSELASPYGSSVQRVAAYFAEAMASRLVS
SCLGICSPLIQHITNHNLVAAFQVFNDVCPFVKFSHFTANQAILEAFEGEDRVHIIDMDI
MQGLQWPALFHILATRPGGPPHVRITGVGTSRDALEATGRRLSDFASTLGLPFEFFAVAD
RVGTLDARALRVCQGDTLAIHWLHHSLYDVTGSDTRTLSLLQSLHPKVVTMVEQELSHAG
TFLDRFVESLHYYSALFDSLASHPEDHAERHVVEQQLFSCEIKNILAVGGPSRTGEVKFD
NWMEQLSQAGFQPVSLSGNAATQAALLLGMFSGKGYTLVEQTGRLKLGWKDLCLFTASAW
>scaffold-ZFRE-2115245-Phaeoceros_carolinianus-sporophyte_1575
-----LIGLLLQCAEAVSNDNLDEANIILPQLSELASPYGNSVHRVAAYFAEAMASRLIS
SCLGICSPLIQLITNHNIVAAFQVFNDVCPFVKFSHFTSNQAILEAFEGEDRVHIIDLDI
MQGLQWPALFHILASRPGGPPHLKITGLGTSKEALEATGRRLSDFALTLGLPFQFFPVAD
RVGNLDAQALGVCQGDTVAIHWLHHSLYDVTGSDTRTLALLHSLRPKVVTMVEQDLSHAG
TFLNRFVEALHYYSALFDSLASHPEDHQERHIVEQQLLSCEIKNILAVGGPARTGEVKFD
RWADHLAQAGFQAVSLSGNAATQAALLLGMFSGEGYTLAEQRGTLKLGWKNLCLFTASAW
>scaffold-FITN-2009223-Treubia_lacunosa
------------------------------------------------------------
------------------------------------------------------------
----QWPALFQILAGRTKSRPKVRITGLGRSIEALQDTGRRLSDFARSLSLNFEFIPVAQ
PMGNVDESILGVREGDRIAVHWMQHSLYDVTGSDARALQLIKKLEPRVVTIVEQDLSRSE
SFLSRFLEAIHYYSALFDSLASFAADNAERHMVEQQLLSQEIKNILAIGGPARSGEARFE
RWRDELKKEGFSPI------AAQASLLLGMFTGDGYTLVEENGALKLGWTDMGLFTASAW
>scaffold-TXVB-2069727-Lunularia_cruciata
--GLQLLALLLQCAEALSADNFEEASEILPQLNELASPYGTPVQRVAAYFAEGMSCRLLN
SCLGICNPLVHLIGNQNIVEAFQVFNDICPFVKFSHFTANQAILEAFEGEESVHIIDIDI
MQGLQWPALFHILAARPGGPPRVRITGLGISMEALEATGRRLSNFAQTLGLPFEYTAVAD
RIGNVDARTLKVRKGDALAVHWLHHSLYD-------------------------------
------------------------------------------------------------
------------------------------------------------------------
>scaffold-ABIJ-2008188-Selaginella_lepidophylla
EEGLQLLALLLQCAEAVSADNFEEANVLLPQLSELSSPYGNSVERMAAYFSEAMNARMVN
SCLGVYTPLVHKVSSKNTISAFQVFNSLCPLVRFSHFTANQAILKAFDGEDSVHILDLDV
MEGLQWPALFHILSSRPRGPPTVRLTGLGSCQDSLERTGKRLSEFATSLGLQFEFFAVAD
KIGNLDPAKLGIRRNEALAVHCLHHSLYDITGSDVKTLGLVRHLRPKIITMVEQDLSHSG
SFLNRFVEALHYYSALFDSLASLPEDNGERHVVEQQLLSCEIKNILAVGGPARTGEEKFE
SWREEFRRAGFRAVQLGKNASTQATLLLGMFPCEGYSLVEDGELLKLAWKDMCLLTASAW
>scaffold-JKAA-2000396-Selaginella_wallacei
EEGLQLLALLLQCAEAVSTDSFEDANLIQPQLTELASPYGNPVQRVAAYFSEAMAARMVN
SCLGICSALIQQVHNQNIVAAFQVFNGMCPFVKFSHFTANQAILEAFEGEESVHIVDIDI
MQGLQWPALFHILASRPGGPPNVRITGLGTSMEALEATGRRLSDFAQSLALPFEFVPVAE
RIGNCDPASLRVRAGDALAVHWLHHSLYDVTGSDAKTLALLQSLRPKVISMVEQDLSHSG
NFLNRFVEALHYYSALFDALVGFPEDSHERHMVEQQLLSCEIKNILAVGGPARTGEVKFE
QWRDHLRQAGFKQFSLAGNAAAQATLLLGMFPPQGYTLVEDGGTLKLGWKDLSILTASAW
>scaffold-JKAA-2013002-Selaginella_wallacei
EEGLALLGLLLQSAEAVADDNMESASILLPQLTELSSPYGSPVQRMAAYFAEALNARLIE
MYLGVSTPF-----------------SICPLVQFAHFTANQAIAEAFEGEDSVHIIDLDV
MQGLQWPALFHMLASRAEGPPRVRITGLGTCMDSVRATGSRLLAFAASLGLEFEFIPVAE
KAGNLSPLKLQLQADEALAVNCISHSLYDVTGSNDKALKLLQGLKPKVLTVVEQELNRVG
SFVNRFVEALYYYSAVFDALGCLPEDNLDRHLVEQRLLSLEIRNILAVGGPTRSREETFQ
RWSSRLKHAGFKSVPMSHSARAQASLLL-RMSCDGFSALEDGGALKLSWKDLCLLTASAW
>scaffold-KJYC-2010616-Selaginella_willdenowii
EEGLQLLALLLQCAEAISTDNFEEANLIHPQLTELASPYGTSVQRVAAYFAEAMISRMIS
SCLGVSTPLMQHVHNHAIVSAFQVFNGMCPFVKFSHFTANQAILEAFEGEESVHIIDIDI
MQGLQWPALFHILASRPGGPPNVRITGLGTSVEALEATGKRLSDFANSLGLPFEFIPVAD
RIGNCDPGLLRVRPGDALAVHWLHHSLYDVTGSDQKTLSLLQRLRPKVVTMVEQDLSHAG
SFLNRFVEALHYYSALFDSLASFPEDSAERHMVEQQLLSCEIKNILAVGGPARTGE----
------------------------------------------------------------
>scaffold-KJYC-2013142-Selaginella_willdenowii
EGGLQLLALLLQCAEAVSADNFEDANVLLPQLNELTSPYGNSVQRMAAYFSEAMNARMVN
SCLGVCAPVMYKATNKSMAAAFQAFNAICPFVRFSHFTANQAILEAFEGEDFIHIVDLDI
MQGLQWSALFHILASRPRGPPRVRITGLGNSLEMIEETGKRLSEFAASLGLPFEFQAIAD
KIGNLDPLRLRVRRTDALAIHCLHHSLYDITGSDMKTLRLLQNLR---------------
------------------------------------------------------------
------------------------------------------------------------
>scaffold-KUXM-2009021-Selaginella_selaginoides
DDGLQLLALLLQCAEAVSIDNFEEANALLPQLSELTSPYGNAVQRMAAYFAEAMSARIVN
SCLGMISPAIQRASSRGIISAFQIFNSICPFVRFSHFTANQAILEALDGERSIHIIDLDI
MQGLQWPALFHILATRPGGPPTVRITALGTSLDTIESTGRRLTEFAASLGLPFEFIAIAD
KIGNLSPAALRVRRCDAIAVHCMHHSLYDVTGSDAKTMRLLQRLRPKIITMVEQDLSHAG
SFLNRFVEALHYYSALFDSLANLAEDNPERHIVEQQLLSCEIKNILAVGGPARTGEEKFE
QWREELRRAGFRGVSLCGNASTQANLLLGMFPSDGYALIEDGGMLKLAWKDMYLLTASAW
>scaffold-KUXM-2009893-Selaginella_selaginoides
EQGLQLLALLLQCAEAVSTDNYEEANLIQPQLSELASPYGSSVQRVAAYFAEAMAARMVN
SCLGICTPLMQQVYNQNIVAAFQVFNGICPFVKFSHFTANQAILEAFEGEENVHIIDIDI
MQGLQWPALFHILASRPGGPPHVRITGLGTSLDALQATGRRLSDFAHSLGLPFEFVPVAE
RIGNCTPSMLKVQPGNALAVHWLHHSLYDVTGSDSKTLKLLESLAPKVISIVEQDLSHAG
SFLNRFVEALHYYSALFDSLASFSEDSGERHMVEQQLLSCEIKNILAVGGPARTGEVKFE
QWREHLQQTGFKQIPLGGNAATQATLLLGMFPTEGYTLVEDAGTLKLGWKDLYLLTASAW
>scaffold-LGDQ-2001395-Selaginella_apoda
DQGLQLLALLLQCAEAVSADNFDEANSLLPQLSEL-SPYGSSVQRVAAYFAEAMAARMVN
SCLGICSALMHQVYNHSIAAAFQIFNGMCPLVKFSHFTANQAILEAFEGEESVHIVDIDI
MQGLQWPALFHILASRPGGPPNVRITGLGTSVEALEATGKRLSDFASSLGLPFEFFAVAA
RIGHCDAATLKVRPGDALAVHWMHHSLYDVTGSDSKTLKLLQSLRPKVVTMVEQDLCHAG
SFLNRFVEALHYYSALFDSLASFPEDSSDRHVVEQQLLSCEIKNILAVGGPARTGEVKFE
QWREQLKQAGFRPMSLAGNAATQATLLLGMFPSQGYTLVEDGGTLKLGWKDLCLLTASAW
>scaffold-PKOX-2092617-Isoetes_tegetiformans
DEGLQIVALLLQCAEALSVENYQEANAILPQLSELVSPYGTSIQRVAAYFTEAMASRLVN
SCLGMCSPLNHQVNSRNIPIAFQVFNEICPFVKFSHFTANQAIIDAFEGQESIHIIDMDI
MQGLQWAALFQILAGRTKSRPKVRITGLGRSNEALQDTGRRLSDFARSLSLNFEFIPVAQ
PMGNVDESILGVREGDGIAVHWMQHSLYDVT-----------------------------
------------------------------------------------------------
------------------------------------------------------------
>scaffold-PKOX-2093593-Isoetes_tegetiformans
------------------------------------------------------------
------------------------------------------------------------
-------ALFQTLASRPNGAPHVRITGFGASIEILENTGKRLTEFACSLGLPLEFNAIVK
KIGNIDLSTLRIRKAEATVVHWLHHSLYDVSGSDSKTLTLLQQIKPKIITMVEQEINRGG
SFLNRFVEALHYYSALFDSLASLGEDSSERHIVEQQLLSCEVKNILAVGGPARNREEKFE
RWRNRLEDAGFKPVSLHGNPASQANLLLEMFPCQGYSMLHDSGALKLAWKDLCLFTASAW
>scaffold-PKOX-2098095-Isoetes_tegetiformans
EEGLRLLALLLQCAEAVSVENCSEANLLLPQINELTSPFGSPPQRVAAYFAEAM-SRLIN
SYLGMLSSLYEQVYRHRIEAAFQIYNDICPFVKFTHFTANQAILEAFEEEESVHIIDMDI
MQGLQWPALFNMLATRLRGPPFVRMTGLGTSLDALKDTGKRLSEFAHSLGLPFEFYAVAE
KMGNINPSQLKVRPGDAVAIHCTHHSLYGITGSDNETLMLLKKISPKVITMVEQEICKTG
SFLTKFVEALHYYSALFDSLAAFPENSSERYTVEQQLLACEIKNFLAVDDPAGAADMKFE
NWREELKRAGFRLVSLSGSAATQASLLLGLFADQGYTLVDEAGILKLGWKELSLLTASAW
>scaffold-XNXF-2013504-Dendrolycopodium_obscurum
EAGLHLLAFLLQCAEAVSKNNFEEAYTILPYLNEIANPFGNSLQRVAAYFAEAMETRLVS
SILNISAKS---INARNLAVAFQLFNGVCPFVKFSHFTSNQAILEAVEGEENIHIIDIDI
MQGLQWPALFHILASRSNGPPNVRITGLGTSIEALEATGKRLSDFANSLGLPFEFFAVAD
RIGNKEPCDLKVRKGDALAVHWLHHCMYDASGSDTKTLRLLHRLAPKIITLVERDLSLSG
PFLNRFVEALHYYSALFDSLESFAKDSVDRHIVEQQLLSCEIKNILAVRGPARSGEPRFN
CWKEHLQHAGFKPVSLSGNATTQANLLLGMFPCVGYTLVEQAGTLKLGWKDLPLFTASAW
>scaffold-ZFGK-2008821-Selaginella_kraussiana
EDGLQLLALLLQCAEAISTDNFEEANLIQPQLTELASPYGTSVQRVAAYFSEAMAARMVN
SCLGICSAGMQQVYNHNIVAAFQVFNGMCPFVKFSHFTANQAILEAFEGEENVHIVDIDI
MQGLQWPALFHILASRPGGPPNVRITGLGTSVEALEATGRRLSDFAHSLSLPFEFVAVAE
RIGNCDPARLRIRHGDALAVHWLHHSLYDVTGSDMKTLKLLHGLGPKVVTMVEQDLSHAG
TFLNRFVEALHYYSALFDS-----------------------------------------
------------------------------------------------------------
>scaffold-ZFGK-2009277-Selaginella_kraussiana
EEGLQLLALLLQSAEAISSDNFDEANVLLPQLNELTSPYGNPVQRMAAYFAEGMNARIVN
SCLGVSAPFMHKVSSRNVISAFQVFNGICPFVRFSHFTANQAILEAFEDEDHVHIIDLDI
MQGLQWPALFHILASRPRGPPTVRITGLGSCPDTIQATGKRLSDFAASLGLPFEFIPVAD
KIGNLDPALLRVQRDEALAVHCLHHSLYDITGSDAKTLRLLLRLRPKIITMVEQDLSHAG
SFLNRFVEALHYYSALFDSLASFSEDNADRHIVEQQLLSTEIKNILAVGGPARTGEEKFE
QW----------------------------------------------------------
>scaffold-ZZOL-2006311-Selaginella_stauntoniana
--GLQLLALLLQCAEAVSADNFEEANALLPQLSELTSPYGNSVERMAAYFSEAMNARMVN
SCLGVYAPLMHKVSSKNTIAAFQVFNSLCPLVKFSHFTANQAILEALDGEDSVHILDLDV
MQGLQWPALFHILASRPRGPPRVRLTGLGACSNTLEQTGKRLSEFAASLGLPFEFHGVAD
KIGNLDPLKLGVRRNEALAVHCLHHSLYDITGSDVKALALLRQLRPKIITTVEQDLSHSG
SFLHRFVEALHYYSALFDSLASLPEDNTERHVVEQQLLSCEIKNILAVGGPARTGEEKFG
SWREEFQRAGFRAVALGGNASAQASLLLGMFPCEGFALVEDGELLKLAWKDMCLLTASAW
>scaffold-AWOI-2073555-Diphyscium_foliosum
EEGLQLLALLLQCAEAVSADNYDEANSILPQLSELATPYGSSVQRVVAYFAEGMASRLVT
SCLGICSPLKQLVSNQNFVSAIQVFNEICPFVKFSHFTANQAIAEAFEGMSSVHIIDIDI
MHGLQWPGLFHILASRPGGPPHVHITGLGTSVDTLEATGKRLSDFAASLGIPFEFTAVAE
KIGNVDPGALKVEFQDALAIHWMHHSLYDVTGSDPQTLNLIQKLSPKVVTVVEQDLRHGG
TFLSRFVEALHYYSALFDSLASYAGDSPERHMVEQQLLSCEIKNILAVGGPARTGEVKFE
HWRDELSKAGFKPVSLSGKAAHQAALLLGLYPCEGYTLLEQRGTLKLGWKDLCLFTASAW
>scaffold-BPSG-2022667-Scouleria_aquatica
EEGLQLLALLLQCAEAVSADNYEEANTILPQLSELATPYGSSVQRVVAYFAEGMASRLLT
SCLGICSPLKQLVSNQSFVSAIQVFNEICPFVKFSHFTANQAITEAFEGMSNVHIIDIDI
MHGLQWPGLFHILAKRPGGPPHVHITGLGTSVETLEATGKRLTDFAASLRIPFEFTAVAE
KIGNVDPSALKVEYQDALAVHWMHHSLYDVTGSDPVALRLIQKLAPKVVTVVEQDLRHGG
PFLSRFVEALHYYSALFDSLASYPGDSPERHVVEQQLLSCEIKNILAVGGPARTGEVKFE
HWLDELSKAGFRPVSLSGKAAHQAALLLGLYPCEGYTLLEHRGTLKLGWKDLCLFTASAW
>scaffold-CMEQ-2016380-Orthotrichum_lyellii
EEGLQLLALLLQCAEAVSADNYDEANTILPQLSELATPYGTSVQRVVAYFAEGMASRLVS
SCLGICSPLKQLVSTQGFVSAIQVFNEICPFVKFSHFTANQAITEAFEGMSNVHIIDIDI
MHGLQWPGLFHILAKRPGGPPHVHITGLGTSAETLEATGKRLIDFAASLRIPFEFSAVAE
KIGNVDVASLKLEYIDAVAVHWMHHSLYDVTGSDPDTLTLIQKLSPKIVTIVEQDFRHGG
TFLSRFVEALHYYSALFDSLASYPSDSPERHMVEQQLLSCEIKNILAVGGPARTGEKKFE
YWRDELSNSGFKPVSLSGKAGHQAALLLGLYPCEGYTLVEHRGTLKLGWKDLCLFTASAW
>scaffold-EEMJ-2006932-Thuidium_delicatulum
EEGLQLLALLLQCAEAVSADNYDEANTILPQLSELATPYGTSVQRVVAYFAEGMSSRLVT
SCLGICSPLKQLVSTQSFVSAIQVFNEICPFVKFSHFTANQAITEAFEGMSHVHIIDIDI
MHGLQWPGLFHILAKRPGGPPHVHITGLGTSVETLEATGKRLIDFAASLRIPFEFTAVAE
KIGNVDLATLKLEYTDAVAVHWMHHSLYDVTGSDPDTLSLIQKLSPTIITVVEQDLRHGG
TFLSRFVEALHYYSALFDSLASYPGDSPERHMVEQQLLSCEIKNILAVGGPARTGERKFE
YWRDELCNAGFKPVSLSGKAAHQAALLLGLYPCEGYTLLEHRGTLKLGWKDLCLFTASAW
>scaffold-IGUH-2167979-Leucodon_julaceus
EEGLQLLALLLQCAEAVSADNFDEANTILPQLSELATPYGTSVQRVVAYFAEGMSSRLVT
SCLGICSPLKQLVSTQSFVSAIQVFNEICPFVKFSHFTANQAITEAFEGMSHVHIIDIDI
MHGLQWPGLFHILAKRPGGPPHVHITGLGTSVETLEATGKRLIDFAASLRIPFEFTAVAE
KIGNVDLATLKLEYTDAVAVHWMHHSLYDVTGSDPDTLSLIQKLSPTIITVVEQDLRHGG
TFLSRFVEALHYYSALFDSLASYPGDSPERHMVEQQLLSCEIKNILAVGGPARTGEKKFE
YWRDELCNAGFKPVSLSGKAAHQAALLLGLYPCEGYTLVEHRGTLKLGWKDLCLFTASAW
>scaffold-JADL-2008526-Rhynchostegium_serrulatum
EEGLQLLALLLQCAEAVSADNYDEANTILPQLSELATPYGTSVQRVVAYFAEGMSSRLVT
SCLGICSPLKQLVSTQSFVSAIQVFNEICPFVKFSHFTANQAITEAFEGMSHVHIIDIDI
MHGLQWPGLFHILAKRPGGPPHVHITGLGTSVETLEATGKRLIDFAASLRIPFEFTAVAE
KIGNVDLATLKLEYTDAVAVHWMHHSLYDVTGSDPDTLNLIQELSPTIITVVEQDLRHGG
TFLSRFVEALHYYSALFDSLASYPGDSPERHMVEQQLLSCEIKNILAVGGPARTGEKKFE
YWRDELCNAGFKPVSLSGKAAHQAALLLGLYPCEGYTLVEHRGTLKLGWKDLCLFTASAW
>scaffold-ORKS-2058968-Philonotis_fontana
EEGLQLLALLLQCAEAVSADNYDEANTILPQLSELATPYGTSVQRVVAYFAEGMASRLVT
SCLGICSPIKQLVSNQSFVSAIQVFNEICPFVKFSHFTANQAITEAFKGMSNVHIIDIDI
MHGLQWPGLFHILAKRPGGPPHVHITGLGTSVETLEATGKRLIDFAASLRIPFEFTAVAE
KIGNVDVASLKLDYIDAVAVHWMHHSLYDVAGSDSETLSLIQKLSPKIITVVEQDLRHGG
AFLSRFVEALHYYSALFDSLASYPGDSPERHMVEQQLLSCEIKNILAVGGPARTGEVKFE
YWRDELSNAGFKPVSLSGKAAHQAALLLGLYPCEGYTLVEHRGTLKLGWKDLCLFTASAW
>scaffold-QKQO-2051606-Pseudotaxiphyllum_elegans
EEGLQLLALLLQCAEAVSADNYDEANTILPQLSELATPYGTSVQRVVAYFAEGMSSRLVT
SCLGICSPLKQLVSTQSFVSAIQVFNEICPFVKFSHFTANQAITEAFEGMSHVHIIDIDI
MHGLQWPGLFHILAKRPGGPPHVHITGLGTSVETLEATGKRLIDFAASLRIPFEFTAVAE
KIGNVDLATLKLEYTDAVAVHWMHHSLYDVTGSDPDTLSLIQKLSPTIITVVEQDLRHGG
TFLSRFVEALHYYSALFDSLASYPGDSPERHMVEQQLLSCEIKNILAVGGPARTGEKKFE
YWRDELCNAGFKPVSLSGKAAHQAALLLGLYPCEGYTLVEHRGTLKLGWKDLCLFTASAW
>scaffold-QMWB-2062049-Anomodon_attenuatus
EEGLQLLALLLQCAEAVSADNYDEANTILPQLSELATPYGTSVQRVVAYFAEGMSSRLVT
SCLGICSPLKQLVSTQSFVSAIQVFNEICPFVKFSHFTANQAITEAFEGMNHVHIIDIDI
MHGLQWPGLFHILAKRPGGPPHVHITGLGTSVETLEATGKRLIDFAASLRIPFEFTAVAE
KIGNVNLATLKLEYTEAVAVHWMHHSLYDVTGSDPDTLSLIQKLSPTIITVVEQDLRHGG
TFLSRFVEALHYYSALFDSLASYPGDSPERHMVEQQLLSCEIKNILAVGGPARTGEKKFE
YWRDELCNAGFKPVSLSGKAAHQAALLLGLYPCEGYTLVEHRGTLKLGWKDLCLFTASAW
>scaffold-RDOO-2018679-Racomitrium_varium
EEGLQLLALLLQCAEAVSADNYDEANTILPQLSELATPYGTSVQRVVAYFAEGMASRLVT
SCLGICSPLKQLVTNQSFITAIQVFNEICPFVKFSHFTANQAITEAFEGMSHVHIIDIDI
MHGLQWPGLFHILAKRPGGPPHVHITGLGTSLETLEATGKRLIDFAASLRIPFEFTAVAD
KIGNVDPAALRVEYQDALAVHWMHHSLYDVTGSDSETLNLIQKLSPKVMTVVEQDLRHGG
AFLSRFVEALHYYSALFDSLASYPGDSPERHMVEQQLLSCEIKNILAVGGPARTGEVKFE
HWLEELRKAGFKPVSLSGKAAHQAALLLGLYPCDGYTLLEHRGTLKLGWKDLCLFTASAW
>scaffold-RGKI-2065341-Leucobryum_glaucum
EEGLQLLALLLQCAEAVSADNYDEANTILPQLSELATPYGTSVQRVVAYFAEGMASRLVT
SCLGICSPLKQLVSNQSFVSAIQVFNEICPFVKFSHFTANQAITEAFEGMNNVHIIDIDI
MHGLQWPGLFHILAKRPGGPPHVHITGLGTSVETLEATGKRLVDFAASLRIPFEFTAVAD
KIGNVDPAQLKVEYQDALAVHWMHHSLYDVTGSDPETLSLIQKLAPKVITVVEQDLRHGG
TFLSRFVEALHYYSALFDSLASYPGDSPERHMVEQQLLSCEIKNILAVGGPARSGQVKFE
HWLDELSKAGFKPVSLSGKAAHQAALLLGLYPCEGYTLLEHRGTLKLGWKDLCLFTASAW
>scaffold-TMAJ-2019683-Neckera_douglasii
EEGLQLLALLLQCAEAVSADNYDEANTILPQLSELATPYGTSVQRVVAYFAEGMSSRLVT
SCLGICSPLKQLVSTQSFVSAIQVFNEICPFVKFSHFTANQAITEAFEGMSHVHIIDIDI
MHGLQWPGLFHILAKRQGGPPHVHITGLGTSVETLEATGKRLIDFAASLRIPFEFTAVAE
KIGNVDLATLKLEYTDAVAVHWMHHSLYDVTGSDPDTLSLIQKLSPTIITVVEQDLRHGG
TFLSRFVEALHYYSALFDSLASYPGDSPERHMVEQQLLSCEIKNILAVGGPARTGEKKFE
YWRDELCNAGFKPVSLSGKAAHQAALLLGLYPCEGYTLVEHRGTLKLGWKDLCLFTASAW
>scaffold-UHLI-2010771-Sphagnum_recurvum
EAGLELLALLLQCAEAVSANNVDEANSILPQLTELATPYGSSVQRVVAYFTEGMASRVFT
SCLGICSPLMQMISNQKIVSAVQVFNEICPFVKFSHFTANQAIVEAFEGMRDVHIIDIDI
MHGLQWPALFHILASRPGGPPQVRITGLGTSMESLQATGKRLSDFAQTLGLPFEYTPVAE
RIGNVDPSVLKVRMGDALAVHWMQHSLYDVTGDDPQTLSLLRRLSPKVITMVEQDLRHEG
SFINRFVEALHYYSALFDSLASYADESPERHIVEQQLLSCEIKNILAVGGPARTGHVKFV
QWKDELSQAGFKPVSLSGKAATQATLLLGMFR-DGYTLLEQTGTLKLGWKNLCLLTASAW
>scaffold-VBMM-2054585-Claopodium_rostratum
EEGLQLLALLLQCAEAVSADNYDEANTILPQLSELATPYGTSVQRVVAYFAEGMSSRLVT
SCLGICSPLKQLVSTQSFVSAIQVFNEICPFVKFSHFTANQAITEAFEGMSHVHIIDIDI
MHGLQWPGLFHILAKRPGGPPHVHITGLGTSVETLEATGKRLIDFAASLRIPFEFTAVAE
KIGNVDLATLKLEYTDAVAVHWMHHSLYDVTGSDPDTLSLIQKLSPTIITVVEQDLRHGG
TFLSRFVEALHYYSALFDSLASYPGDSPERHMVEQQLLSCEIKNILAVGGPARTGEKKFE
YWRDELCNAGFKPVSLSGKAAHQAALLLGLYPCEGYTLVEHRGTLKLGWKDLCLFTASAW
>scaffold-VMXJ-2132633-Leucobryum_albidum
EEGLQLLALLLQCAEAVSADNYDEANTILPQLSELATPYGTSVQRVVAYFAEGMASRLVT
SCLGICSPLKQLVSNQSFVSAIQVFNEICPFVKFSHFTANQAITEAFEGMNNVHIIDIDI
MHGLQWPGLFHILAKRPGGPPHVHITGLGTSVETLEATGKRLVDFAASLRIPFEFTAVAD
KIGNVDPAQLKVEYQDALAVHWMHHSLYDVTGSDPETLSLIQKLAPKVITVVEQDLRHGG
TFLSRFVEALHYYSALFDSLASYPGDSPERHMVEQQLLSCEIKNILAVGGPARSGQVKFE
HWLDELSKAGFKPVSLSGKAAHQAALLLGLYPCEGYTLLEHRGTLKLGWKDLCLFTASAW
>scaffold-WOGB-2095725-Andreaea_rupestris
EEGLQLLALLLQCAEAVSADNYEEANSILPQLSELATPYGSSVQRVVAYFAEGMASRLVT
SCLGICSPLMQRVSNQKIVSAVQVFNDICPFVKFSHFTANQAIVEAFEGMKDVHIIDIDI
MHGLQWPALFHILASRPGGPPQVRITGLGTSIEALEATGKRLSDFAETLGLPFEFIPIAD
RIGNVDPSTLKVRFGDALAVHWMHHSLYDVTGSDPRTLSLLQSLSPKVITIVEQDLRHGG
SFLSRFVEALHYYSALFDSLASYPEDSSERHIVEQQLLSCEIKNILAVGGPARTGEVKFE
NWNDELNKAGFKPVSLSGKAATQAALLLGMYPCEGYTLLEQRGSLKLGWKDLCLFTASAW
>scaffold-WSPM-2007969-Loeskeobryum_brevirostre
EEGLQLLALLLQCAEAVSADNYDEANTILPQLSELATPYGTSVQRVVAYFAEGMSSRLVT
SCLGICSPLKQLVSTHSFVSAIQVFNEICPFVKFSHFTANQAITEAFEGMSHVHIIDIDI
MHGLQWPGLFHILAKRPGGPPHVHITGLGTSVETLEATGKRLIDFAASLRIPFEFTAVAE
KIGNVDLATLKLEYTDAVAVHWMHHSLYDVTGSDPDTLSLIQKLSPTIITVVEQDLRHGG
TFLSRFVEALHYYSALFDSLASYPGDSPERHMVEQQLLSCEIKNILAVGGPARTGEKKFE
YWRDELCNAGFKPVSLSGKAAHQAALLLGLYPCEGYTLVEHRGTLKLGWKDLCLFTASAW
>scaffold-YWNF-2003509-Hedwigia_ciliata
EEGLQLLALLLQCAEAVSADNYDEANTILPQLSELATPYGTSVQRVVAYFAEGMASRLVT
SCLGICSPLKQLVSNQSFVSAIQVFNEICPFVKFSHFTANQAITEAFEGMSNVHIIDIDI
MHGLQWPGLFHILAKRPGGPPHVHITGLGTSVETLEATGKRLIDFAASLRIPFEFTAVAD
KIGNVDVASLKLEYIDAVAVHWMHHSLYDVTGSDPETLSLIQKLSPKIITVVEQDLRHSG
TFLSRFVEALHYYSALFDSLASYPGDSPERHMVEQQLLSCEIKNILALGGPARTGEVKFQ
YWRDELSNAGFKPVSLSGKAAHQAALLLGLYPCEGYTLVEHRGTLKLGWKDLCLFTASAW
>scaffold-ZACW-2014028-Leucodon_brachypus
EEGLQLLALLLQCAEAVSADNFDEANTILPQLSELATPYGTSVQRVVAYFAEGMSSRLVT
SCLGICSPLKQLVSTQSFVSAIQVFNEICPFVKFSHFTANQAITEAFEGMSHVHIIDIDI
MHGLQWPGLFHILAKRPGGPPHVHITGLGTSVETLEATGKRLIDFAASLRIPFEFTAVAE
KIGNVDLATLKLEYTDAVAVHWMHHSLYDVTGSDPDTLSLIQKLSPTIITVVEQDLRHGG
TFLSRFVEALHYYSALFDSLASYPGDSPERHMVEQQLLSCEIKNILAVGGPARTGEKKFE
YWRDELCNAGFKPVSLSGKAAHQAALLLGLYPCEGYTLVEHRGTLKLGWKDLCLFTASAW
>scaffold-ZQRI-2018160-Timmia_austriaca
EEGLQLLALLLQCAEAVSGDNYDEANTILPQLSELATPYGTSVQRVVAYFAEGMASRLVT
SCLGICSPLKQLVSNQNFVSAIQVFNEICPFVKFSHFTANQAITEAFEGMSNVHIIDIDI
MHGLQWPGLFHILAKRPGGPPHVHITGLGTSVETLEATGKILIDFAASLGIPFEFTAVAE
KIGNVDPAALKVEYQDALAVHWMHHSLYDVTGSDSETLSLIQKLSPKVITVVEQDLRHGG
TFLSRFVEALHYYSALFDSLASYPGDSPERHMVEQQLLSCEIKNILAVGGPARTGEVKFE
HWRDELSKAGFKPVSLSGKAAHQAALLLGLYPCEGYTLVEHRGTLKLGWKDLCLFTASAW
