# Supplementary material for: Water‐related innovations in land plants evolved by different patterns of gene cooption and novelty
Source: New Phytol. 2022 Feb 8;235(2):732–42. doi: 10.1111/nph.17981 (PMC9303528; doi:10.1111/nph.17981)
Supplement: Supplementary file 3 — Dataset S3 Fasta alignments and phylogenetic trees. [file NPH-235-732-s005.zip › Supplementary_Data_3_fasta_alignments_trees/Roots/Primary_roots/SCR_Q9M384_1_1kp.treefile]

(Arabidopsis_thaliana_Q9M384_Protein_SCARECROW_SCR:0.1348352648,((((((Arabidopsis_thaliana_Q9FHZ1_Scarecrow-like_protein_23_SCL23:0.3806598383,(Brachypodium_distachyon_I1GTB5:0.0962855348,Oryza_sativa_indica_A2YMR9:0.0262381612)100:0.1633805229)100:0.1164051872,(Amborella_trichopoda_U5CZ15:0.1887956411,Amborella_trichopoda_U5D3G5:0.0153619383)100:0.4278738277)100:0.3522619222,((Ginkgo_biloba_Gb_17596:0.1039433311,((((Picea_lambertina_PILA_03744:0.0682548806,Picea_lambertina_PILA_19123:0.0780900111)91:0.0050368882,Picea_lambertina_PILA_26984:0.0746938108)91:0.0103716338,(Picea_lambertina_PILA_15228:0.0611340701,Picea_lambertina_PILA_16534:0.1891885452)97:0.0255138162)100:0.0426954763,Pseudotsuga_menziesii_PSME_15940:0.0393108942)100:0.0914843146)99:0.0273315213,Sequoiadendron_giganteum_SEGI_11292:0.3025386063)88:0.0355722618)68:0.0360965081,(((((((((Amborella_trichopoda_U5CXD5:0.3548612125,((Brachypodium_distachyon_A0A0Q3G332:0.0000023578,Brachypodium_distachyon_I1HIB5:0.0408535174)100:0.2149618502,Oryza_sativa_indica_A2Y5W8:0.1682011425)100:0.7292814723)100:0.3004593116,((Anthoceros_agrestis_BONN_evm.model.Sc2ySwM_228.3953.1_EVM_AagrBONN_evm.TU.Sc2ySwM_228.3953___Sc2ySwM_228_17359083-17360737_-_:0.0377021771,Anthoceros_punctactus_evm.model.utg000043l.514.1_._Apun_evm.TU.utg000043l.514___utg000043l_2348971-2352404___:0.0000023601)100:0.1714155474,((Anthoceros_agrestis_BONN_evm.model.Sc2ySwM_362.1802.1_._AagrBONN_evm.TU.Sc2ySwM_362.1802___Sc2ySwM_362_8028521-8031524_-_:0.0000023578,Anthoceros_angustus_006589_locus_scaffold25_size1225971_182823_185866___len_2400:0.0263168158)99:0.0097666282,(Anthoceros_punctactus_evm.model.utg000103l.179.2_._Apun_evm.TU.utg000103l.179___utg000103l_799006-802011_-_:0.0000023578,Anthoceros_punctactus_evm.model.utg000103l.179.1_._Apun_evm.TU.utg000103l.179___utg000103l_799006-802011_-_:0.0000023578)64:0.0000023601)100:0.1927180073)100:0.8269026367)99:0.1803145048,((scaffold-FITN-2009223-Treubia_lacunosa:0.0079998301,scaffold-PKOX-2092617-Isoetes_tegetiformans:0.0259980263)100:0.3687704573,scaffold-PKOX-2098095-Isoetes_tegetiformans:0.3920842266)79:0.0181590957)64:0.0482121598,scaffold-XNXF-2013504-Dendrolycopodium_obscurum:0.3431603435)28:0.0008864731,((((((((Selaginella_moellendorffii_D8R5R0_GRAS_family_protein_SCARECROW_2:0.0032307854,Selaginella_moellendorffii_D8SFY3_SCR2-2:0.0000023578)72:0.0000023578,scaffold-ZZOL-2006311-Selaginella_stauntoniana:0.0032692928)100:0.0721646585,scaffold-ABIJ-2008188-Selaginella_lepidophylla:0.0646411656)100:0.1081849115,(scaffold-JKAA-2013002-Selaginella_wallacei:0.5237725017,scaffold-ZFGK-2009277-Selaginella_kraussiana:0.0621581834)100:0.0541163364)92:0.0138137203,scaffold-KJYC-2013142-Selaginella_willdenowii:0.1883374242)96:0.0281203105,scaffold-KUXM-2009021-Selaginella_selaginoides:0.1622151111)100:0.1108492495,scaffold-PKOX-2093593-Isoetes_tegetiformans:0.3694258038)87:0.0575170832,((((Selaginella_moellendorffii_D8TF12_SCR1-2:0.0414840855,scaffold-LGDQ-2001395-Selaginella_apoda:0.0464674212)100:0.0540416104,(scaffold-JKAA-2000396-Selaginella_wallacei:0.0960860970,scaffold-ZFGK-2008821-Selaginella_kraussiana:0.0716371027)60:0.0220577628)60:0.0132729535,scaffold-KJYC-2010616-Selaginella_willdenowii:0.1001595087)67:0.0258191375,scaffold-KUXM-2009893-Selaginella_selaginoides:0.1044137132)99:0.0520017201)70:0.0280042375)59:0.0218470699,(((((Physcomitrella_patens_A9TUF0:0.2911389558,((((((Fontinalis_antipyretica_26446-RA___mRNA___locus_162832_3841_6399____translate_table__standard_:0.0293670430,((((Pleurozium_schreberi_augustus_masked-scaffold_3-processed-gene-8.30-mRNA-1_gene_augustus_masked-scaffold_3-processed-gene-8.30_name_augustus_masked-scaffold_3-processed-gene-8.30_seq_id_scaffold_3_type_cds:0.0000000000,scaffold-VBMM-2054585-Claopodium_rostratum:0.0000000000):0.0000023578,scaffold-QKQO-2051606-Pseudotaxiphyllum_elegans:0.0000023578)16:0.0000023578,(((scaffold-EEMJ-2006932-Thuidium_delicatulum:0.0064511487,scaffold-QMWB-2062049-Anomodon_attenuatus:0.0096708730)24:0.0000023578,(scaffold-IGUH-2167979-Leucodon_julaceus:0.0000023578,scaffold-ZACW-2014028-Leucodon_brachypus:0.0000023578)100:0.0032118116)1:0.0000023578,(scaffold-JADL-2008526-Rhynchostegium_serrulatum:0.0064507461,scaffold-WSPM-2007969-Loeskeobryum_brevirostre:0.0032124606)7:0.0000023578)10:0.0000023578)11:0.0000023578,scaffold-TMAJ-2019683-Neckera_douglasii:0.0032121062)53:0.0000023729)100:0.0230422902,scaffold-CMEQ-2016380-Orthotrichum_lyellii:0.0360685066)99:0.0096809671,scaffold-ORKS-2058968-Philonotis_fontana:0.0191996639)64:0.0000024020,scaffold-YWNF-2003509-Hedwigia_ciliata:0.0126889543)100:0.0292854369,((scaffold-BPSG-2022667-Scouleria_aquatica:0.0413811781,(scaffold-RGKI-2065341-Leucobryum_glaucum:0.0000023578,scaffold-VMXJ-2132633-Leucobryum_albidum:0.0000023578)100:0.0190599837)93:0.0029122522,scaffold-RDOO-2018679-Racomitrium_varium:0.0457691937)96:0.0048757722)80:0.0062398083,scaffold-ZQRI-2018160-Timmia_austriaca:0.0124648894)100:0.0169234891)82:0.0120636645,scaffold-AWOI-2073555-Diphyscium_foliosum:0.0229280826)100:0.1162738162,scaffold-WOGB-2095725-Andreaea_rupestris:0.0383601731)97:0.0251268875,scaffold-UHLI-2010771-Sphagnum_recurvum:0.1336688156)100:0.0915319506,scaffold-TXVB-2069727-Lunularia_cruciata:0.1575004014)84:0.0217994079)36:0.0147090432,(((Anthoceros_angustus_000040_locus_scaffold1_size3809330_429571_432636_-_len_2946:0.0031712705,((Anthoceros_punctactus_evm.model.utg000038l.589.1_._Apun_evm.TU.utg000038l.589___utg000038l_2720463-2724164_-_:0.0000000000,scaffold-TWUW-2009277-Anthoceros_agrestis-A:0.0000000000):0.0000023578,scaffold-BSNI-2005770-Anthoceros_agrestis-B:0.0000023578)98:0.0031720738)95:0.0037934760,scaffold-ZFRE-2115245-Phaeoceros_carolinianus-sporophyte_1575:0.0127097611)100:0.0729561007,((scaffold-AKXB-2011373-Phaeomegaceros_coriaceus:0.0194684736,(scaffold-TCBC-2010794-Nothoceros_vincentianus:0.0435379037,scaffold-UCRN-2053960-Megaceros_flagellaris:0.0433772436)98:0.0060474406)100:0.0199222694,(scaffold-FAJB-2057651-Paraphymatoceros_hallii:0.0387898694,(scaffold-WCZB-2120037-Phaeoceros_carolinianus-gametophyte:0.0032066074,scaffold-WEEQ-2014058-Phaeoceros_carolinianus-gametophyte_1575:0.0030500461)100:0.0131083889)100:0.0219791275)100:0.0419350771)100:0.1704945056)62:0.0112285132,(((Ginkgo_biloba_Gb_04650:0.0345107043,Sequoiadendron_giganteum_SEGI_40844:0.0765293797)100:0.0496110720,(Ginkgo_biloba_Gb_12802:0.0685340939,(((Picea_taeda_PITA_32064:0.0032165767,Picea_taeda_PITA_32869:0.0000023578)71:0.0000023578,Picea_taeda_PITA_49248:0.0096493633)100:0.0487451594,Pseudotsuga_menziesii_PSME_35761:0.0307794902)100:0.1712876566)100:0.0584384430)100:0.1361652899,(((((Azolla_filiculoides_s0807.g087717:0.3264076050,Salvinia_cucullata_v1.1_s0123.g021525:0.2595304541)88:0.0665256916,Salvinia_cucullata_v1.1_s0014.g006404:0.2898895415)99:0.0603400242,(((scaffold-BMJR-2006396-Adiantum_raddianum:0.0662926098,scaffold-WGTU-2010359-Leucostegia_immersa:0.0234041211)79:0.0027041287,(scaffold-HEGQ-2014260-Gymnocarpium_dryopteris:0.0031682372,((scaffold-HNDZ-2013505-Cystopteris_utahensis:0.0000023578,(scaffold-LHLE-2016862-Cystopteris_fragilis-young_leaf_unfurling_fiddlehead__appeared_sterile:0.0005690422,((scaffold-XWDM-2029823-Cystopteris_fragilis-2_samples_combined:0.0000000000,scaffold-YOWV-2068947-Cystopteris_protrusa:0.0000000000):0.0000023578,scaffold-XXHP-2015772-Cystopteris_fragilis-fronds:0.0000023578)100:0.0029644961)98:0.0059132028)98:0.0031576581,(scaffold-RWYZ-2034902-Blechnum_spicant___Athyrium_sp.-2_samples_combined:0.0095455870,scaffold-UFJN-2004193-Diplazium_wichurae:0.0095939025)99:0.0096634535)96:0.0031266846)99:0.0096839253)85:0.0059662203,((scaffold-CJNT-2081200-Polypodium_glycyrrhiza:0.0000020283,(scaffold-IXLH-2024002-Polypodium_hesperium-B_type:0.0031394499,(scaffold-ZRAV-2031720-Polypodium_hesperium-2_samples_combined:0.0000023578,scaffold-ZRAV-2031721-Polypodium_hesperium-2_samples_combined:0.0000023578)100:0.0031655295)100:0.0031529859)100:0.0091793103,scaffold-OQWW-2018343-Davallia_fejeensis:0.0290374196)95:0.0041658637)100:0.0502071000)99:0.0349227153,scaffold-CQPW-2097624-Anemia_tomentosa:0.1524297368)100:0.1546424471,(scaffold-DFHO-2009573-Danaea_nodosa:0.0324488257,scaffold-NHCM-2012959-Angiopteris_evecta:0.0387572507)100:0.0984937719)99:0.0412521341)99:0.0623601102)82:0.0198309757,scaffold-VIBO-2075755-Osmunda_javanica:0.1797324164)87:0.0863195849)87:0.0261673661,((Ginkgo_biloba_Gb_19167:0.0443042642,((((Picea_lambertina_PILA_32472:0.0161942595,Picea_taeda_PITA_05638:0.0097822443)94:0.0064170098,scaffold-AQFM-2083246-Pseudolarix_amabilis:0.0163744471)70:0.0029344229,Pseudotsuga_menziesii_PSME_03161:0.0100720994)100:0.0601595118,(((((Sequoiadendron_giganteum_SEGI_13525:0.0064167336,scaffold-NRXL-2064080-Metasequoia_glyptostroboides:0.0063818722)98:0.0055371581,scaffold-QSNJ-2068094-Taiwania_cryptomerioides:0.0053561931)78:0.0022629286,((scaffold-FHST-2064817-Taxodium_distichum:0.0032027337,(((scaffold-FRPM-2013448-Calocedrus_decurrens:0.0000022050,scaffold-QNGJ-2013068-Cupressus_dupreziana:0.0128732519)100:0.0096458837,scaffold-YYPE-2071826-Austrocedrus_chilensis:0.0096126605)98:0.0000021632,scaffold-VFYZ-2011421-Thuja_plicata:0.0096527592)100:0.0032089008)96:0.0030858638,(scaffold-GMHZ-2147869-Cryptomeria_japonica-2_samples_combined:0.0000023578,scaffold-HOUF-2012943-Cryptomeria_japonica-leaf:0.0000023578)100:0.0033028183)95:0.0060135282)98:0.0162328801,(scaffold-OWFC-2012330-Halocarpus_bidwillii:0.0257893134,scaffold-XTZO-2066512-Araucaria_rulei:0.0360111518)48:0.0000020041)77:0.0091465106,((scaffold-GJTI-2012963-Cephalotaxus_harringtonia-leaves:0.0000023578,scaffold-NVGZ-2022445-Cephalotaxus_harringtonia-2_samples_combined:0.0031880678)100:0.0195816864,scaffold-IAJW-2025637-Amentotaxus_argotaenia:0.0131211384)94:0.0007386201)100:0.0310752997)68:0.0115465803)80:0.0064076014,scaffold-TOXE-2011529-Welwitschia_mirabilis:0.2488987653)71:0.0170014302)99:0.1033169789,Amborella_trichopoda_W1P9G4:0.1786984167)45:0.0356097248,(Brachypodium_distachyon_I1IUW8:0.0449861470,(Oryza_sativa_indica_A2ZAX5_Protein_SCARECROW_1_SCR1:0.0035971046,Oryza_sativa_indica_A2ZHL0_Protein_SCARECROW_2_SCR2:0.0029250217)100:0.0377694563)100:0.1211436812);
