# Supplementary material for: Water‐related innovations in land plants evolved by different patterns of gene cooption and novelty
Source: New Phytol. 2022 Feb 8;235(2):732–42. doi: 10.1111/nph.17981 (PMC9303528; doi:10.1111/nph.17981)
Supplement: Supplementary file 3 — Dataset S3 Fasta alignments and phylogenetic trees. [file NPH-235-732-s005.zip › Supplementary_Data_3_fasta_alignments_trees/Roots/Primary_roots/SHR_Q9SZF7_1_1kp.treefile]

(Physcomitrella_patens_XP_024370156.1_protein_SHORT-ROOT-like:0.1473585272,((((((((((Arabidopsis_thaliana_Q9SZF7_Protein_SHORT-ROOT_SHR:0.2825022749,(Amborella_trichopoda_W1P4D6:0.4361444665,((Brachypodium_distachyon_I1GSV9:0.0735584939,Oryza_sativa_indica_A2YN56_Protein_SHORT-ROOT_1_SHR1:0.0259631635)100:0.0600294348,Oryza_sativa_indica_A2XIA8_Protein_SHORT-ROOT_2_SHR2:0.0660796903)100:0.2865974648)94:0.0909806154)92:0.0556691228,Amborella_trichopoda_U5DIA7:0.7537929011)100:0.2255526933,(Ginkgo_biloba_Gb_17251:0.0642031064,((Picea_lambertina_PILA_03711:0.0163797724,Pseudotsuga_menziesii_PSME_03194:0.0323061388)100:0.0921741478,(((((Sequoiadendron_giganteum_SEGI_30346:0.0117516554,scaffold-NRXL-2063645-Metasequoia_glyptostroboides:0.0146293483)69:0.0041316948,((scaffold-GMHZ-2146643-Cryptomeria_japonica-2_samples_combined:0.0000023470,scaffold-HOUF-2112103-Cryptomeria_japonica-leaf:0.0000023470)100:0.0028689358,scaffold-OXGJ-2008459-Glyptostrobus_pensilis:0.0057899915)99:0.0051825635)70:0.0049639518,(scaffold-AIGO-2008110-Chamaecyparis_lawsoniana:0.0028544232,scaffold-UEVI-2060884-Fokienia_hodginsii:0.0000023470)96:0.0028548110)88:0.0027249465,scaffold-QSNJ-2012196-Taiwania_cryptomerioides:0.0175730062)100:0.0452525246,(((((scaffold-EGLZ-2008337-Prumnopitys_andina:0.0088102570,scaffold-KLGF-2094540-Sundacarpus_amarus:0.0170819016)100:0.0211747767,scaffold-HILW-2114437-Acmopyle_pancheri:0.0315829008)61:0.0058201675,(((scaffold-IZGN-2013798-Dacrydium_balansae:0.0000021456,((scaffold-PLYX-2011767-Falcatifolium_taxoides-2_samples_combined:0.0000000000,scaffold-ROWR-2011964-Falcatifolium_taxoides-B:0.0000000000):0.0000023470,scaffold-QHBI-2013796-Falcatifolium_taxoides-A:0.0000023470)100:0.0055869270)100:0.0327183764,scaffold-MHGD-2005685-Microcachrys_tetragona:0.0170437453)73:0.0067193301,(scaffold-VGSX-2072607-Retrophyllum_minus:0.0144016830,scaffold-XLGK-2059616-Podocarpus_rubens:0.0114306059)82:0.0019385030)61:0.0048433221)100:0.0087299973,scaffold-FMWZ-2059242-Dacrycarpus_compactus:0.0030465434)97:0.0066087315,scaffold-QCGM-2013156-Saxegothaea_conspicua:0.0174838494)100:0.0348571003)100:0.0548264419)42:0.0171018454)94:0.0942086613)99:0.1279078424,(((Salvinia_cucullata_v1.1_s0010.g004670:0.6116942138,(((((scaffold-CJNT-2004323-Polypodium_glycyrrhiza:0.0923230547,scaffold-NWWI-2011270-Nephrolepis_exaltata:0.0771173843)100:0.0570071916,((scaffold-UFJN-2009535-Diplazium_wichurae:0.0388632239,scaffold-URCP-2066603-Athyrium_filix-femina:0.0063910004)96:0.0029834566,(scaffold-YJJY-2014100-Woodsia_scopulina:0.0352679015,scaffold-YQEC-2010396-Woodsia_ilvensis:0.0259520659)100:0.0152640362)98:0.0099542511)98:0.0127618622,(scaffold-LHLE-2014543-Cystopteris_fragilis-young_leaf_unfurling_fiddlehead__appeared_sterile:0.0063885799,((scaffold-XWDM-2028441-Cystopteris_fragilis-2_samples_combined:0.0000023470,scaffold-XXHP-2015172-Cystopteris_fragilis-fronds:0.0028858151)100:0.0028875918,scaffold-YOWV-2068465-Cystopteris_protrusa:0.0000024600)100:0.0028891466)100:0.0270851232)95:0.0113908824,scaffold-HEGQ-2003824-Gymnocarpium_dryopteris:0.0317062364)100:0.1756023923,scaffold-NOKI-2095687-Lindsaea_linearis:0.2056019252)100:0.1104515943)100:0.3438101709,scaffold-RFMZ-2050265-Osmundastrum_cinnamomeum-B:0.1159789531)54:0.0494858132,(((scaffold-DFHO-2058474-Danaea_nodosa:0.0623835336,scaffold-UGNK-2022505-Marattia_attenuata:0.0343851210)100:0.0545396743,((scaffold-DJSE-2027538-Ophioglossum_petiolatum-2_samples_combined:0.0000027067,scaffold-QHVS-2022289-Ophioglossum_petiolatum-B:0.0000023470)100:0.1629609942,scaffold-EEAQ-2087325-Sceptridium_dissectum:0.0254597844)100:0.1148916026)50:0.0202908188,scaffold-DFHO-2058504-Danaea_nodosa:0.2013409899)67:0.0182286531)91:0.0724825560)86:0.0401923625,(((((scaffold-HMHL-2051466-Marchantia_paleacea-non_mycorrizal:0.0000023470,(scaffold-IHWO-2067363-Marchantia_paleacea-mycorrizal:0.0000023470,scaffold-LFVP-2085272-Marchantia_paleacea-2_samples_combined:0.0000023470)82:0.0000024647)100:0.0363169524,(scaffold-TXVB-2009992-Lunularia_cruciata:0.0000023470,scaffold-TXVB-2009993-Lunularia_cruciata:0.0000023470)100:0.0770826139)83:0.0184430453,scaffold-ILBQ-2044808-Conocephalum_conicum:0.0783521056)100:0.0814826200,((scaffold-IRBN-2164070-Scapania_nemorosa:0.0662268387,scaffold-YFGP-2005096-Pallavicinia_lyellii:0.1079422539)95:0.0134855988,(scaffold-JHFI-2111808-Pellia_neesiana:0.0130439348,scaffold-PIUF-2091182-Pellia_sp.__cf_epiphylla__L.__Corda_:0.0000020180)100:0.0701242870)91:0.0451890964)88:0.1468311069,scaffold-TFYI-2064246-Marchantia_emarginata:0.3362549911)68:0.0678599850)63:0.0210106800,(((((((Selaginella_moellendorffii_D8RXE5_SHR2-2:0.0057261436,Selaginella_moellendorffii_D8RRI6_GRAS_family_protein_SHORTROOT_2:0.0000023470)100:0.0027027998,scaffold-ZZOL-2005996-Selaginella_stauntoniana:0.0029890884)100:0.0963791177,(scaffold-ABIJ-2038600-Selaginella_lepidophylla:0.1272788903,scaffold-LGDQ-2010744-Selaginella_apoda:0.1235345958)86:0.0220650930)98:0.1009992877,scaffold-KJYC-2013891-Selaginella_willdenowii:0.1903792703)100:0.1714424488,(((Selaginella_moellendorffii_D8T1A4_SHR1-2:0.0000023470,Selaginella_moellendorffii_D8SC19_GRAS_family_protein_SHORTROOT_1:0.0000023470)100:0.0719802659,((scaffold-JKAA-2009752-Selaginella_wallacei:0.0273526071,scaffold-ZYCD-2040276-Selaginella_acanthonota:0.0205048706)100:0.0716872753,scaffold-ZFGK-2041393-Selaginella_kraussiana:0.0666620274)100:0.0783075312)70:0.0347371864,scaffold-KJYC-2012046-Selaginella_willdenowii:0.1219665112)100:0.1869388573)99:0.0589707912,(scaffold-GAON-2010967-Huperzia_squarrosa:0.2153441457,scaffold-GAON-2013358-Huperzia_squarrosa:0.3987385315)100:0.1598946475)59:0.0288207717,((((Selaginella_moellendorffii_D8RL33_SHR3-2:0.0149393940,Selaginella_moellendorffii_D8QWZ5_GRAS_family_protein_SHORTROOT_3:0.0059706476)100:0.3534183427,scaffold-ZFGK-2007986-Selaginella_kraussiana:0.2644752624)94:0.0159307968,scaffold-KUXM-2004077-Selaginella_selaginoides:0.0830252279)100:0.3284024338,((((scaffold-CBAE-2014417-Huperzia_myrsinites:0.0353253900,scaffold-GAON-2014159-Huperzia_squarrosa:0.0274578094)100:0.0549135036,scaffold-YHZW-2012127-Huperzia_selago-2_samples_combined:0.0073092027)100:0.0213205717,scaffold-ZZEI-2011782-Phylloglossum_drummondii:0.1199058314)100:0.2152061538,(scaffold-PQTO-2010097-Lycopodium_deuterodensum:0.1001828543,scaffold-WAFT-2065904-Diphasiastrum_digitatum:0.0635805245)100:0.1270072593)100:0.4849447395)81:0.0973204671)59:0.0367420716)97:0.0466384079,(((((Anthoceros_agrestis_BONN_evm.model.Sc2ySwM_344.4139.1_EVM_AagrBONN_evm.TU.Sc2ySwM_344.4139___Sc2ySwM_344_17606749-17608513___:0.0000023470,scaffold-BSNI-2011376-Anthoceros_agrestis-B:0.0000023470)97:0.0000023584,scaffold-TWUW-2011784-Anthoceros_agrestis-A:0.0000023470)100:0.0058043489,Anthoceros_angustus_008102_locus_scaffold35_size1070787_111282_113097___len_1677:0.0310405599)93:0.0028802221,Anthoceros_punctactus_evm.model.utg000028l.799.1_EVM_Apun_evm.TU.utg000028l.799___utg000028l_3887772-3889474___:0.0029934340)100:0.1372332239,((scaffold-AKXB-2066146-Phaeomegaceros_coriaceus:0.0202387558,(scaffold-UCRN-2006188-Megaceros_flagellaris:0.0000023470,scaffold-UCRN-2006189-Megaceros_flagellaris:0.0000023470)100:0.0599477242)99:0.0158676392,((scaffold-FAJB-2006590-Paraphymatoceros_hallii:0.0000023470,scaffold-FAJB-2006591-Paraphymatoceros_hallii:0.0000023470)100:0.0421205282,((scaffold-WCZB-2017287-Phaeoceros_carolinianus-gametophyte:0.0000023470,scaffold-ZFRE-2116774-Phaeoceros_carolinianus-sporophyte_1575:0.0032315696)85:0.0000022323,scaffold-WEEQ-2083607-Phaeoceros_carolinianus-gametophyte_1575:0.0167011476)97:0.0051794927)100:0.0302295014)96:0.0482759893)100:0.2740287280)100:0.1179390851,(scaffold-RCBT-2036871-Sphagnum_palustre:0.0121904204,scaffold-UHLI-2021970-Sphagnum_recurvum:0.0059825165)100:0.1978813345)99:0.0577003451,(((((((Fontinalis_antipyretica_18779-RA___mRNA___locus_177085_23100_29203____translate_table__standard_:0.0966979379,scaffold-QKQO-2051171-Pseudotaxiphyllum_elegans:0.0184007979)71:0.0054349305,((Pleurozium_schreberi_maker-scaffold_31-snap-gene-2.45-mRNA-1_gene_maker-scaffold_31-snap-gene-2.45_name_maker-scaffold_31-snap-gene-2.45_seq_id_scaffold_31_type_cds:0.0462485567,scaffold-EEMJ-2040263-Thuidium_delicatulum:0.0135797236)79:0.0057739422,(scaffold-IGUH-2001983-Leucodon_julaceus:0.0089582179,scaffold-ZACW-2016929-Leucodon_brachypus:0.0059607162)100:0.0134349635)80:0.0075057453)40:0.0000025855,(scaffold-QMWB-2012252-Anomodon_attenuatus:0.0334491022,scaffold-VBMM-2011985-Claopodium_rostratum:0.0201151426)54:0.0038830940)50:0.0094017385,scaffold-JADL-2009072-Rhynchostegium_serrulatum:0.0298992643)100:0.1384595267,scaffold-WNGH-2012487-Aulacomnium_heterostichum:0.0377583973)65:0.0239222292,scaffold-YWNF-2052283-Hedwigia_ciliata:0.0372682952)65:0.0288176061,scaffold-ZQRI-2012403-Timmia_austriaca:0.0251689612)100:0.1376365432)100:0.2096249686,(((((Fontinalis_antipyretica_22071-RA___mRNA___locus_181404_1119_3957_-__translate_table__standard_:0.0900510276,(scaffold-IGUH-2020501-Leucodon_julaceus:0.0060541143,scaffold-ZACW-2015017-Leucodon_brachypus:0.0029204854)100:0.0265918732)34:0.0024678174,(scaffold-QKQO-2000227-Pseudotaxiphyllum_elegans:0.0376528995,scaffold-VBMM-2053867-Claopodium_rostratum:0.0194016605)40:0.0054380317)100:0.0947586614,scaffold-WNGH-2015205-Aulacomnium_heterostichum:0.0283764007)100:0.0867827205,scaffold-BPSG-2090277-Scouleria_aquatica:0.0518869514)98:0.0158638168,scaffold-ZQRI-2012043-Timmia_austriaca:0.0816876756)99:0.0302646660)96:0.0257685514,(Fontinalis_antipyretica_19096-RA___mRNA___locus_164420_13679_16735____translate_table__standard_:0.0933179196,(Pleurozium_schreberi_maker-scaffold_385-snap-gene-0.29-mRNA-1_gene_maker-scaffold_385-snap-gene-0.29_name_maker-scaffold_385-snap-gene-0.29_seq_id_scaffold_385_type_cds:0.0000026941,Pleurozium_schreberi_augustus_masked-scaffold_385-processed-gene-0.19-mRNA-1_gene_augustus_masked-scaffold_385-processed-gene-0.19_name_augustus_masked-scaffold_385-processed-gene-0.19_seq_id_scaffold_385_type_cds:0.0344631939)100:0.0188368566)100:0.1419715124);
