# Supplementary material for: Water‐related innovations in land plants evolved by different patterns of gene cooption and novelty
Source: New Phytol. 2022 Feb 8;235(2):732–42. doi: 10.1111/nph.17981 (PMC9303528; doi:10.1111/nph.17981)
Supplement: Supplementary file 3 — Dataset S3 Fasta alignments and phylogenetic trees. [file NPH-235-732-s005.zip › Supplementary_Data_3_fasta_alignments_trees/Roots/Primary_roots/SNE_Q9LUB6_1_1kp.fasta]

>Picea_sitchensis_ABK23288.1_unknown
MARVDEESRDRVAAGKYKKLALCQDEVASNVDMLNEIFKHLDAASLAMASCVSKKWKQATDDEGLWEAICTRHWPSTASS
QSGQLKSVVVALGGFRRLYVNCLHPLLSRNNSSFKHLKSCSISKGGSSSYKQKWSKDEVYLSLSLFSIDCYERIPPRAPH
APRMAGIVCKPCSDEQQPGSSSSAFTSDVRRLLDGWRGKCSFQPSHHSSKKIGINSEDAKYCWGSMDSQSSQH


>Arabidopsis_thaliana_Q9LUB6_F-box_protein_SNE
MSSEKRVGMVEKSNNKRQRVNQVPVFSINDHHDVLVEILRRLDGSSLCSAACVCRLWSAVARNDSIWEELCFRQVSPRPSLSLRSVVSALGGYRCLYFLCIRPVLARLPKLLWTRDQLQLSLSLYCVHYYERLYVGAWLGDAPPSSLIFLRKPVNVV

>Amborella_trichopoda_W1PKQ4
MEEQHQGKNEQSQESDDIEREEDEVSLGLQYNYAIIVEIVKRLDEDSLGNAACVSRLWREACAHEGLWEALCSRRLALARAHHMNPLVLAMGGYKRFYLMCIKPIFGSNPGLAWTMEQVQLSLSLYSIHFYERLWRDPPASLSFLCKPKTGNGVHFIERLYRNRLASSS
>Brachypodium_distachyon_I1H8L8
MGSRQDREKGGDEAEAVAPEPEEKRVQLAGAAYNINDNADILSEILSRLDGRSLAAAAGVCRLWAAVSRRDAVWEALCLRHVGPTARSGLGATRAVVGALGGYRRLYRLCLGPALDRLGLAAHAQARARLSLSLSLSLFSIDCYERLGGAGAGAGAGRPPPPPSSLLFLCKPVDVS
>Oryza_sativa_indica_A2XDJ0
MGARPVPRREEVVVVTELELRMQLLGGGGNCYNINDNADLLAEILARLDGRSLAAAACVCRLWAAVARRDAVWEALCLRHVGPASGPTAGPATRAVVAALGGYRRLYRLCLGPALDRLGRGGGAIAHAHARARLSLSLSLSLFSIDCYERLGGGGGAGAGRQPQPSSLLFLCKPVDVS
>scaffold-FQLP-2006910-Klebsormidium_subtile
DPVEVLGEDVFLRVLGFVDSRALAACTLVCKSWGALAREDSLWGRHLDELCRGKAAVPKTALTAVSKMAGFGACLRDAKRAKITVQDLCGTAFEFRFKWSAGDFWRNLDPSWRSEPPFIRVFHPDNVVSPGPNDTVFNDMTWKFTKTKDGKPGRYVRINQWPSLNVSRTENWGWTLQNCWVIYSSMPDS
>scaffold-WDCW-2043592-Mesotaenium_endlicherianum
SGRLTFLFPGWGIDISKDVGKAVPLVTRFLSGGQARGPEAGPTEKAPRRSFWEGAGPGEGTPCLVLPEEVLLEVVTKLDLQDVCSFSAVCKHWCQVARRDEVWDLLVRRDGFRTISGEHFEIAKRLQYKGQAQGARVGRQFQVLRKGHEYLRAALDAWWEDGVP
>Azolla_filiculoides_s0093.g043229
MEEEEEEEEEETGETGEAEAELDDALEREFNRPLGYSPYPHEERFSPHPTHPTQSSSSSS
SSSSSSSSSSSSSSATLLTFTFPGWGVEIYRDQKRRNPSVVRCGFIDQDLTRNLNQNQTK
SNGRGAKLSLGCDDASGSVSYMYNMPDEVISNVFGRLEMKDLCSALQTCRWWQHIGIRDE
MWERFQPDYGHSGCFDYSSSKNSSSISLPRWEIVKSNALSDRVQSMAACSHGHLAKGFSH
LRHALRAWWETGTPEEPYCSKAIQGLIWKMTMHGWTVLYEFFTVSFAERADCLAAYLLGK
VEEEAIKSGQPICPFKCNHHHQSNVDELQVISRRDDLMDFSHKVPSCSEEYQSSIEASVG
QRLWSIICMLWKRYKQWLMLVFEHCPGLNQEVMVEKARYAFDKTQATFIFEHLSWFHYHL
AILHDRTPAWNISTPTLYEKGVICFRSQVLLKYGLRRVLQFGFNKLTSDEGEGSEMEARL
LRSVYHLLEEVDVRDDSFSPKQFTQAKLRRCFPIKRSLDN*
>Picea_taeda_PITA_38266
MLPCVPHSSPILLLGRSRYFLLRLMNCCSMGPWHQDILVEVLKHLDAKSLAMAGCVNRLWKRVSQMECVWEGVCTKHWPLAHPRSHSVVVALGGYRRLYLLCLRPVLSSSFRCRTNSWTKDEVQLSLSLFSIICYERMAKLSDSASSLMFLYKPNPQNVHCSPIYKQYFD*
>Pseudotsuga_menziesii_PSME_03178
MDLWHPDILVEVLKNLDAKSLAMAGCVNRQWKRVSQMESVWEGVCTKYWPLTHPRSHSVVVALGGYRRLYLLCLRPVLLSSSSSCRTNSWTKDEVQLSLSLFSIICYERMAKLSDSASGSLMFRYKPNSQNVHCMSSIYKQYLD*
>scaffold-CDFR-2054842-Manoao_colensoi
EDVVYDIFKHLDPKSLAIAACVCSRWKRTAEEETLWEAICSAHFGHHRPRQLSSVVRALGGFRRFYVHCLRPLLKRQGDLKTPTTSRWSKEHVHLSLSLFSIDCYERLGRLRSNNPSTSLKFL
>scaffold-MHGD-2007712-Microcachrys_tetragona
DILNEIFRHLDATSLGRAACVSSRWKQATDEESLWEATCTRHWPTTSSQLKPVVVALGGFKRLYVKCLHPLLSRNGPLKWTKDHVYLSLSLFSIHRYERL
>scaffold-WWSS-2041643-Taxus_baccata
EEDMLFEVLKHLDPKSVAIAACVCRRWRRTAEEETVWEGICSRHVHCPLEGQVSCVVRAMGGFRRLYVHCLRPLLSQSRNNNKCAGFLGLSKEQFNLSLSLFSIDCYERLGRRSSSAPPTSLNFLC
>scaffold-XTZO-2060252-Araucaria_rulei
DEDILMEVLKRLDARSLAVSGCVNKQWRQVAEMESVWEGVCTKHWPSMNPFYHSQEMRAVVVALGGYRQLYLLCLRPVLSNSWWRRSREASMAWSKEEVQLSLSLLSITCYERMAKLTDSNSLMFLCKPNKKA
