# Supplementary material for: Water‐related innovations in land plants evolved by different patterns of gene cooption and novelty
Source: New Phytol. 2022 Feb 8;235(2):732–42. doi: 10.1111/nph.17981 (PMC9303528; doi:10.1111/nph.17981)
Supplement: Supplementary file 3 — Dataset S3 Fasta alignments and phylogenetic trees. [file NPH-235-732-s005.zip › Supplementary_Data_3_fasta_alignments_trees/Roots/Primary_roots/SNE_Q9LUB6_1_1kp.fasta.aln.trimmed]

>Picea_sitchensis_ABK23288.1_unknown
VDMLNEIFKHLDAASLAMASCVSKKWKQATDDEGLWEAICTRHWASSQSGQLKSVVVALG
GFRRLYVNCLHPLLSRNQKWSKDEVYLSLSLFSIDCYERIPPAGIV
>Arabidopsis_thaliana_Q9LUB6_F-box_protein_SNE
HDVLVEILRRLDGSSLCSAACVCRLWSAVARNDSIWEELCFRQVSPRPSLSLRSVVSALG
GYRCLYFLCIRPVLARLLLWTRDQLQLSLSLYCVHYYERLGASIFL
>Amborella_trichopoda_W1PKQ4
YAIIVEIVKRLDEDSLGNAACVSRLWREACAHEGLWEALCSRRLALARAHHMNPLVLAMG
GYKRFYLMCIKPIFGSNLAWTMEQVQLSLSLYSIHFYERLWRSSFL
>Brachypodium_distachyon_I1H8L8
ADILSEILSRLDGRSLAAAAGVCRLWAAVSRRDAVWEALCLRHVGPTARSATRAVVGALG
GYRRLYRLCLGPALDRLQARARLSLSLSLSLFSIDCYERLGASLFL
>Oryza_sativa_indica_A2XDJ0
ADLLAEILARLDGRSLAAAACVCRLWAAVARRDAVWEALCLRHVGPASGPATRAVVAALG
GYRRLYRLCLGPALDRLHARARLSLSLSLSLFSIDCYERLGASLFL
>scaffold-FQLP-2006910-Klebsormidium_subtile
EDVFLRVLGFVDSRALAACTLVCKSWGALAREDSLWDELCRGK-AAVPKTALTAVSKMAG
-----FGACLRDA-KRAFKWSAGDFWRNLSWRSEPPFIRVPDDVFN
>scaffold-WDCW-2043592-Mesotaenium_endlicherianum
EEVLLEVVTKLDLQDVCSFSAVCKHWCQVARRDEVWDLLVRRDG-----RQYKGQAQGAR
VGRQFQVLRLRAAL---DAWWEDGVP--------------------
>Azolla_filiculoides_s0093.g043229
DEVISNVFGRLEMKDLCSALQTCRWWQHIGIRDEMWERFQPDYGSSKNSSALSDRVQSMA
ACSHGH-LALRHAL---RAWWETGTPMTMEFFTVSFAERAARTIFE
>Picea_taeda_PITA_38266
QDILVEVLKHLDAKSLAMAGCVNRLWKRVSQMECVWEGVCTKHWHPRSHS----VVVALG
GYRRLYLLCLRPVLSSSNSWTKDEVQLSLSLFSIICYERMAKSMFL
>Pseudotsuga_menziesii_PSME_03178
PDILVEVLKNLDAKSLAMAGCVNRQWKRVSQMESVWEGVCTKYWHPRSHS----VVVALG
GYRRLYLLCLRPVLSSSNSWTKDEVQLSLSLFSIICYERMAKSMFR
>scaffold-CDFR-2054842-Manoao_colensoi
EDVVYDIFKHLDPKSLAIAACVCSRWKRTAEEETLWEAICSAHFGHHRPRQLSSVVRALG
GFRRFYVHCLRPLLKRQSRWSKEHVHLSLSLFSIDCYERLGRSKFL
>scaffold-MHGD-2007712-Microcachrys_tetragona
-DILNEIFRHLDATSLGRAACVSSRWKQATDEESLWEATCTRHWSS----QLKPVVVALG
GFKRLYVKCLHPLLSRNLKWTKDHVYLSLSLFSIHRYERL------
>scaffold-WWSS-2041643-Taxus_baccata
EDMLFEVLKHLDPKSVAIAACVCRRWRRTAEEETVWEGICSRHVHCPLEGQVSCVVRAMG
GFRRLYVHCLRPLLSQSLGLSKEQFNLSLSLFSIDCYERLGRSNFL
>scaffold-XTZO-2060252-Araucaria_rulei
EDILMEVLKRLDARSLAVSGCVNKQWRQVAEMESVWEGVCTKHWNPFYHSEMRAVVVALG
GYRQLYLLCLRPVLSNSMAWSKEEVQLSLSLLSITCYERMAKSMFL
