# Supplementary material for: Water‐related innovations in land plants evolved by different patterns of gene cooption and novelty
Source: New Phytol. 2022 Feb 8;235(2):732–42. doi: 10.1111/nph.17981 (PMC9303528; doi:10.1111/nph.17981)
Supplement: Supplementary file 3 — Dataset S3 Fasta alignments and phylogenetic trees. [file NPH-235-732-s005.zip › Supplementary_Data_3_fasta_alignments_trees/Roots/Primary_roots/SNE_Q9LUB6_1_1kp.treefile]

(Picea_sitchensis_ABK23288.1_unknown:0.1654093888,((((((Arabidopsis_thaliana_Q9LUB6_F-box_protein_SNE:0.2655567984,scaffold-FQLP-2006910-Klebsormidium_subtile:1.9043447194)20:0.0316344538,(Brachypodium_distachyon_I1H8L8:0.0892337360,Oryza_sativa_indica_A2XDJ0:0.0250254495)98:0.3434797386)38:0.1878291048,(scaffold-WDCW-2043592-Mesotaenium_endlicherianum:0.7201882461,Azolla_filiculoides_s0093.g043229:1.1074481019)99:1.0723010540)50:0.0407446709,Amborella_trichopoda_W1PKQ4:0.7023177070)42:0.0968510522,((Picea_taeda_PITA_38266:0.0194826061,Pseudotsuga_menziesii_PSME_03178:0.0413043784)85:0.1026063958,scaffold-XTZO-2060252-Araucaria_rulei:0.1626725487)93:0.2444746733)66:0.2524109767,(scaffold-CDFR-2054842-Manoao_colensoi:0.1931275891,scaffold-WWSS-2041643-Taxus_baccata:0.2552181430)67:0.1622278240)79:0.2382310237,scaffold-MHGD-2007712-Microcachrys_tetragona:0.1507159482);
