# Supplementary material for: Water‐related innovations in land plants evolved by different patterns of gene cooption and novelty
Source: New Phytol. 2022 Feb 8;235(2):732–42. doi: 10.1111/nph.17981 (PMC9303528; doi:10.1111/nph.17981)
Supplement: Supplementary file 4 — Dataset S4 List of novel, duplicated and coopted genes. [file NPH-235-732-s004.xlsx]

## Sheet: Bowles_et_al
Supporting Information Dataset S4: List of novel, duplicated and co-opted genes
Water-related innovations in land plants evolved by different patterns of gene co-option and novelty
Alexander M. C. Bowles, Jordi Paps, Ulrike Bechtold
Acceptance date: 25 December 2021
A summary of the modes of genome evolution (Worksheet 2) and modes of genome for the development and signalling of Roots (Worksheet 3), Vascular Tissue (Worksheet 4) and Stomata (Worksheet 5)
N.B. For Worksheet 2 (Summary), bold text indicates the origin of the associated innovation e.g. stomata emerge in the ancestor of land plants (Embryophyta)

## Sheet: Summary
Root hairs
Gene	Streptophyta	Embryophyta	Tracheophyta	Euphyllophyta	Spermatophyta	Angiosperms
Novel	4	7	0	0	1	1
Duplicated	0	0	0	3	8	4
Co-opted	0	0	0	0	0	0
Roots
Gene	Streptophyta	Embryophyta	Tracheophyta	Euphyllophyta	Spermatophyta	Angiosperms
Novel	6	9	0	3	2	3
Duplicated	0	3	2	4	11	11
Co-opted	0	0	0	0	0	0
Lateral roots
Gene	Streptophyta	Embryophyta	Tracheophyta	Euphyllophyta	Spermatophyta	Angiosperms
Novel	5	11	1	1	3	3
Duplicated	0	1	2	6	18	12
Co-opted	0	0	0	0	0	0
Vascular tissue
Gene	Streptophyta	Embryophyta	Tracheophyta	Euphyllophyta	Spermatophyta	Angiosperms
Novel	5	17	3	0	1	3
Duplicated	0	0	1	8	17	8
Co-opted	0	0	9	0	0	0
Stomata development
Gene	Streptophyta	Embryophyta	Tracheophyta	Euphyllophyta	Spermatophyta	Angiosperms
Novel	1	7	1	0	0	2
Duplicated	0	3	4	0	13	3
Co-opted	0	0	0	0	0	0
Stomatal signalling
Gene	Streptophyta	Embryophyta	Tracheophyta	Euphyllophyta	Spermatophyta	Angiosperms
Novel	4	5	2	1	0	0
Duplicated	1	3	2	7	23	12
Co-opted	0	0	0	0	0	0

## Sheet: Roots
Gene name	Gene	Uniprot ID	Streptophyta	Embryophyta	Tracheophyta	Euphyllophyta	Spermatophyta	Angiosperms
	Root hairs
ZINC FINGER PROTEIN 5	ZFP5	Q39264	Novel				Duplicated
CAPRICE/TRIPTYCHON/ ENHANCER OF TRY AND CPC 1	CPC/TRY/ETC1	O22059/Q8GV05/Q9LNI5					Novel/Duplicated
GLABRA 3/ENHANCER OF GLABRA 3	GL3/EGL3	Q9FN69		Novel
TRANSPARENT TESTA GLABRA 1	TTG1	Q9XGN1				Duplicated	Duplicated
ETHYLENE INSENSITIVE 3/ETHYLENE INSENSITIVE 3-like 1	EIN3/EIL1	O24606	Novel				Duplicated	Duplicated
GLABRA 2	GL2	P46607	Novel			Duplicated	Duplicated	Duplicated
WEREWOLF	WER	Q9SEI0	Novel				Duplicated
BRASSINOSTEROID-INSENSITIVE 2	BIN2	F4JRM5						Novel
ROOT HAIR DEFECTIVE 6	RHD6/RSL1	Q9C707		Novel
ROOT HAIR DEFECTIVE 6-LIKE 4/ ROOT HAIR DEFECTIVE 6-LIKE 2	RSL4/RSL2	Q8LEG1/Q84WK0		Novel				Duplicated
AUXIN RESPONSE FACTOR 5	ARF5	P93024		Novel		Duplicated
OBP4	OBP4	Q0WUB6		Novel			Duplicated
AUXIN RESPONSE FACTOR 7	ARF7	P93022		Novel
AUXIN RESPONSE FACTOR 19	ARF19	Q8RYC8		Novel
ERULUS	ERU	Q9FLJ8					Duplicated	Duplicated
	Roots
CONSTITUTIVE TRIPLE RESPONSE 1	CTR1	Q0WUI6					Duplicated
TPR REPEAT-CONTAINING THIOREDOXIN-LIKE 1	TTL1	Q9MAH1	Novel					Duplicated
AUXIN RESISTANT 2	AXR2(3)	Q38825						Novel
BREVIS RADIX	BRX	Q17TI5		Novel			Duplicated
TWO-COMPONENT RESPONSE REGULATOR 12	ARR12	P62598				Novel
LATD	LATD	D2IU94				Novel
RESTORATION OF GROWTH ON AMMONIA	RGA	Q9SLH3		Novel/Duplicated			Duplicated	Duplicated
BRASSINOSTEROID INSENSITIVE 1-like protein 3	BRL3	Q9LJF3	Novel				Duplicated
ANTHRANILATE SYNTHASE ALPHA SUBUNIT 1	ASA1	F4K0T5						Duplicated
POLARIS	PLS	Q8LLV8						Novel
TRYPTOPHAN AMINOTRANSFERASE OF ARABIDOPSIS 1	TAA1	Q9S7N2		Novel
ABA INSENSITIVE 8	ABI8	Q9C9Z9
1-AMINO-1-CYCLOPROPANECARBOXYLATE SYNTHASE 5	ACS5(9)	Q37001				Duplicated	Duplicated
SCARECROW	SCR	Q9M384		Novel		Duplicated	Duplicated
CYTOKININ DEHYDROGENASE 1	CKX	O22213		Novel		Duplicated	Duplicated	Duplicated
TWO-COMPONENT RESPONSE REGULATOR 7	ARR7	Q9ZWS7	Novel		Duplicated		Duplicated
TWO-COMPONENT RESPONSE REGULATOR 22	ARR22	Q9M8Y4	Novel
ETHYLENE-INSENSITIVE PROTEIN 2	EIN2	Q9S814		Novel
TWO-COMPONENT RESPONSE REGULATOR 1	ARR1	Q940D0		Duplicated				Duplicated
ANTHRANILATE SYNTHASE ALPHA SUBUNIT 1	ASB1	F4IAW5
SHORT-ROOT	SHR	Q9SZF7		Novel
ISOPENTENYLTRANSFERASE 2	IPT2	Q9ZUX7		Novel			Novel
TRANSPORT INHIBITOR RESPONSE 1	TIR1	Q570C0	Novel			Duplicated	Duplicated	Duplicated
PLETHORA 1	PLT1	Q5YGP8		Novel			Duplicated	Duplicated
ISOPENTENYLTRANSFERASE 9	IPT9	Q9C5J6
ARABIDOPSIS HISTIDINE KINASE 2	AHK3	Q9C5U1
ETHYLENE-INSENSITIVE PROTEIN 3	EIN3	O24606	Novel	Duplicated				Duplicated
ISOPENTENYLTRANSFERASE 5	IPT5	Q94ID2		Novel			Novel	Duplicated
AUXIN TRANSPORTER PROTEIN 1	AUX1	Q96247		Duplicated	Duplicated		Duplicated	Duplicated
CYTOCHROME P450	B450/BRox62	Q8VZC2				Novel		Duplicated
SNEEZY	SNE	Q9LUB6						Novel
	Lateral roots
BRASSINOSTEROID INSENSITIVE 1	BRI1	O22476	Novel				Duplicated
BRASSINOSTEROID INSENSITIVE 1-associated receptor kinase 1	BAK1	Q94F62		Novel			Duplicated
BRASSINOSTEROID-INSENSITIVE 2	BIN2	F4JRM5						Novel
BRI1-EMS-SUPPRESSOR 1	BZR1/BES1	Q8S307/F4HP45	Novel
RALF 1	RALF	Q9SRY3					Novel	Duplicated
AUXIN EFFLUX CARRIER COMPONENT 1/2/3	PIN1,2,3	Q9C6B8/Q9LU77/Q9S7Z8	Novel			Duplicated	Duplicated	Duplicated
MIZU-KUSSEI 1	MIZ1	O22227		Novel/Duplicated			Duplicated
MIZU-KUSSEI 2	GNOM/MIZ2	Q42510					Duplicated
TRANSPORT INHIBITOR RESPONSE 1/ AUXIN SIGNALING F-BOX 2	TIR1/AFB	Q570C0/Q9LW29	Novel		Duplicated	Duplicated	Duplicated	Duplicated
INDOLEACETIC ACID-INDUCED PROTEIN 12	IAA12	Q38830/Q9XFM0					Novel/Duplicated
INDOLEACETIC ACID-INDUCED PROTEIN 28	IAA28	Q9FMX0					Novel
INDOLEACETIC ACID-INDUCED PROTEIN 8	IAA8	Q38826		Novel				Duplicated
INDOLEACETIC ACID-INDUCED PROTEIN 19	IAA19	O24409				Novel		Duplicated
INDOLEACETIC ACID-INDUCED PROTEIN 14	IAA14	Q38832		Novel				Duplicated
INDOLEACETIC ACID-INDUCED PROTEIN 3	IAA3/SHY2	Q38822						Novel
AUXIN RESPONSE FACTOR 5/6/8	ARF5,6,8	P93024/Q9ZTX8/Q9FGV1		Novel		Duplicated	Duplicated
AUXIN RESPONSE FACTOR 7/19	ARF7,19	P93022/Q8RYC8		Novel			Duplicated	Duplicated
GATA TRANSCRIPTION FACTOR 23	GATA23	Q8LC59						Duplicated
TOSL2	TOSL2	F4JRC5						Novel
RECEPTOR-LIKE PROTEIN KINASE 7	RLK7	F4I2N7
PUCHI	PUCHI	A0A178URC3					Duplicated	Duplicated
LOB DOMAIN-CONTAINING PROTEIN 16/ 18	LBD16/18	Q9SLB7/O22131		Novel		Duplicated	Duplicated	Duplicated
E2F TRANSCRIPTION FACTOR A	E2Fa	Q9FNY0					Duplicated
Cyclin-dependent kinase A-1	CDKA1/CYCB1	P24100
PLETHORA 3/4/5	PLT3/4/5	Q9ZNS0/Q0WUU6/Q8VZ80						Duplicated
PLETHORA 1/2/7	PLT1/2/7	Q5YGP8/Q5YGP7/A0A1P8BA69					Duplicated
SHORT-ROOT	SHR	Q9SZF7		Novel
SCARECROW	SCR	Q9M384		Novel		Duplicated	Duplicated
WUSCHEL-RELATED HOMEOBOX 5	WOX5	Q8H1D2			Novel		Duplicated
INFLORESCENCE DEFICIENT IN ABSCISSION	IDA/AMG	Q8LAD7					Novel
HAESA/ RECEPTOR-LIKE PROTEIN KINASE 7	HAE/HSL2	P47735/C0LGX3			Duplicated	Duplicated	Duplicated
MITOGEN-ACTIVATED PROTEIN KINASE KINASE 4/5	MKK4/5	O80397/Q8RXG3		Novel			Duplicated
MITOGEN-ACTIVATED PROTEIN KINASE 3/6	MPK3/6	Q39023/Q39026		Duplicated			Duplicated	Duplicated

## Sheet: Vascular_tissue
Gene name	Gene	Uniprot ID	Streptophyta	Embryophyta	Tracheophyta	Euphyllophyta	Spermatophyta	Angiosperms
	Vascular tissue
AUXIN RESPONSE FACTOR 5	MP	P93024		Novel		Duplicated		Duplicated
HOMEOBOX-LEUCINE ZIPPER PROTEIN ATHB-8	ATHB8	Q39123	Novel
TARGET OF MONOPTEROS 5	TMO5	Q9LS08	Novel			Duplicated	Duplicated	Duplicated
LONESOME HIGHWAY	LHW	Q9XIN0		Novel	Co-opted			Duplicated
LONELY GUYs	LOGs	Q8RUN2			Duplicated		Duplicated
BODENLOS/INDOLEACETIC ACID-INDUCED PROTEIN 12	BDL	Q38830		Novel
SHORT-ROOT	SHR	Q9SZF7		Novel	Co-opted
SCARECROW	SCR	Q9M384		Novel	Co-opted
AUXIN EFFLUX CARRIER COMPONENT 1	PIN1	Q9C6B8	Novel			Duplicated	Duplicated	Duplicated
HISTIDINE-CONTAINING PHOSPHOTRANSFER PROTEIN 6	AHP6	Q9SSC9				Duplicated	Duplicated
SUPPRESSOR OF ACAULIS-LIKE 1	SACL1	Q9FY69			Novel
THERMOSPERMINE SYNTHASE ACAULIS 5	ACL5	Q9S7X6
S-ADENOSYLMETHIONINE DECARBOXYLASE PROENZYME 4	BUD2	Q3E9D5				Duplicated
INDOLEACETIC ACID-INDUCED PROTEIN 20/ 30	IAA 20/30	O24410/Q9M1R4						Novel
CLAVATA3/ESR (CLE)-RELATED PROTEIN 41/ 44	CLE 41/44	Q84W98/Q941C5						Novel
CLAVATA 1	CLV1	Q9SYQ8		Novel
CLAVATA 2	CLV2	O80809		Novel	Co-opted
PHLOEM INTERCALATED WITH XYLEM	PXY	Q9FII5				Duplicated	Duplicated
WUSCHEL-RELATED HOMEOBOX 1	WOX1	Q6X7K0			Novel		Duplicated
WUSCHEL-RELATED HOMEOBOX 10	WOX10	Q9LM83					Duplicated
ETHYLENE-RESPONSE TRANSCRIPTION FACTOR ERF018	ERF_018	Q9S7L5		Novel	Co-opted	Duplicated
Cyclin-D3-1	CYCD3;1	P42753		Novel	Co-opted
AINTEGUMENTA	ANT	Q38914					Duplicated
BRASSINOSTEROID-INSENSITIVE 2	BIN2	F4JRM5						Novel
BRASSINAZOLE-RESISTANT 2	BES1	F4HP45	Novel
VASCULAR RELATED NAC-DOMAIN 6	VND6	Q9FHC2
VASCULAR RELATED NAC-DOMAIN 7	VND7	Q9C8W9		Novel			Duplicated	Duplicated
TRANSCRIPTION FACTOR E2FC	E2Fc	Q9FV70					Duplicated
REVOLUTA/ PHABULOSA	REV/PHB	Q9SE43/O04291	Novel				Duplicated	Duplicated
NAC SECONDARY WALL THICKENING PROMOTING FACTOR 1,2/SECONDARY WALL-ASSOCIATED NAC DOMAIN PROTEIN 1	NST1,2/SND1	Q84WP6/Q9M274/Q9LPI7		Novel	Co-opted		Duplicated
KNAT1/ SHOOT MERISTEMLESS	KNAT1/STM	P46639/Q38874					Duplicated
BLOCK OF CELL PROLIFERATION 1	BOP1	F4IH25
BLOCK OF CELL PROLIFERATION 2	BOP2	Q9ZVC2		Novel	Co-opted
ALTERED PHLOEM DEVELOPMENT	APL	Q9SAK5		Novel	Co-opted	Duplicated	Duplicated
NAC DOMAIN CONTAINING PROTEIN 20/45/86	NAC20/45/86	Q67Z40/A4VCM0/Q9FFI5		Novel			Duplicated	Duplicated
NAC45/NAC86-DEPENDENT EXONUCLEASE-DOMAIN PROTEIN 1	NEN1	Q9FLR0			Novel
OCTOPUS	OPS	Q9SS80		Novel
COTYLEDON VASCULAR PATTERN 2	CVP2	Q9LR47					Duplicated
BREVIS RADIX	BRX	Q17TI5		Novel				Duplicated
BARELY ANY MERISTEM 3	BAM3	O65440		Novel			Duplicated
CLAVATA3/ESR (CLE)-RELATED PROTEIN 45	CLE45	Q6IWA9					Novel

## Sheet: Stomata
Gene name	Gene	Uniprot ID	Streptophyta	Embryophyta	Tracheophyta	Euphyllophyta	Spermatophyta	Angiosperms
	Stomatal Development
BRASSINOSTEROID INSENSITIVE 1-associated receptor kinase 1	BAK1	Q94F62		Novel			Duplicated
YODA	YODA	Q9CAD5
EPIDERMAL PATTERNING FACTOR 1	EPF1/2	Q8S8I4		Novel			Duplicated	Duplicated
TOO MANY MOUTHS	TMM	Q9SSD1		Duplicated	Duplicated		Duplicated
CONSTITUTIVE PHOTOMORPHOGENESIS PROTEIN 1	COP1	P43254			Duplicated
MITOGEN-ACTIVATED PROTEIN KINASE 3	MPK3/6	Q39023		Duplicated				Duplicated
ERECTA	Erf	Q42371					Duplicated
BRASSINOSTEROID-INSENSITIVE 2	BIN2	F4JRM5						Novel
BRASSINOSTEROID INSENSITIVE 1	BRI	O22476	Novel				Duplicated
MITOGEN-ACTIVATED PROTEIN KINASE KINASE 4	MKK4/5	O80397		Novel			Duplicated
BRI1 SUPPRESSOR PROTEIN 1	BSU1f	Q9LR78
STOMAGEN	Stomagen	Q9SV72			Novel		Duplicated
FOUR LIPS	FLP	Q94FL6
RETINOBLASTOMA-RELATED PROTEIN 1	RBR	Q9LKZ3					Duplicated
CYCLIN-DEPENDENT KINASE A-1	CDKA1	P24100
ARGONAUTE 1	AGO1	O04379					Duplicated
SCREAM	SCRM	Q9LSE2		Novel	Duplicated		Duplicated
TRANSCRIPTION FACTOR MUTE/SPEECHLESS	MUTE/Speechless	Q9M8K6/Q700C7		Novel				Duplicated
TRANSCRIPTION FACTOR FAMA	FAMA	Q56YJ8		Novel	Duplicated
CYCLIN-A2-2	CYCA2-2	Q147G5					Duplicated
POLAR LOCALIZATION DURING ASYMMETRIC DIVISION AND REDISTRIBUTION	POLAR	Q6NQ99		Novel			Duplicated
CYCLIN-DEPENDENT KINASE B-1;1	CDKB1;1	CKB11_ARATH		Duplicated			Duplicated
BREAKING OF ASYMMETRY IN THE STOMATAL LINEAGE	BASL							Novel (Eudicots)
	Stomatal Signalling
ROP GUANINE NUCLEOTIDE EXCHANGE FACTOR 1/4	GEF1/4	Q93ZY2					Duplicated	Duplicated
ROP GUANINE NUCLEOTIDE EXCHANGE FACTOR 10	GEF10	Q1KS66				Novel	Duplicated
RAC-LIKE GTP-binding protein ARAC10	ROP11	O82481				Duplicated	Duplicated
ABSCISIC ACID INSENSITIVE 2	ABI2	O04719
GUARD CELL HYDROGEN PEROXIDE-RESISTANT 1	GHR1	C0LGQ9		Novel			Duplicated
GPCR-TYPE G PROTEIN 1	GTG	Q9XIP7
G PROTEIN ALPHA SUBUNIT 1	GPA	TRIDC1BG074450	Novel
PHOSPHOLIPASE D ALPHA 1	PLDa	Q38882		Novel			Duplicated	Duplicated
PYR1-LIKE 1-3	PYL1-3	Q8VZS8					Novel	Duplicated
PYR1-LIKE 4-6,11-13	PYL4-6,11-13	O80920		Novel
PYR1-LIKE 7-10	PYL7-10	Q1ECF1		Novel
PROTEIN PHOSPHATASE 2C	PP2C	P49598				Duplicated
SNF1-related kinase 2.1-10	SnRK2	P43291				Duplicated		Duplicated
MITOGEN-ACTIVATED PROTEIN KINASE 3	MAPK	Q39023		Duplicated
MAGNESIUM-CHELATASE SUBUNIT CHLH	CHLH	Q9FNB0
MYB DOMAIN PROTEIN	MYB	Q9SPG6
ABSCISIC ACID-INSENSITIVE 4	ABI4	A0MES8		Novel
ABSCISIC ACID-INSENSITIVE 5-LIKE PROTEIN4	ABF	Q9M7Q5
RESPIRATORY BURST OXIDASE HOMOLOG PROTEIN D	RBOH	Q9FIJ0	Novel		Duplicated			Duplicated
CALCIUM SENSING RECEPTOR	CAS	Q9FN48
CALCIUM-DEPENDENT PROTEIN KINASE 1	CDPK	Q06850			Duplicated		Duplicated	Duplicated
CALMODULIN-1	CAM	P0DH95
QUICK ANION CHANNEL 1	QUAC1	O49696					Duplicated
PLASMA MEMBRANE INSTRINSIC PROTEIN 2-1	PIP2;1	P43286						Duplicated
POTASSIUM CHANNEL AKT1/KAT2	AKT1/KAT2	Q38998/Q38849					Duplicated
GUARD CELL OUTWARD RECTIFYING K(+) CHANNEL	GORK	Q94A76					Duplicated
ALUMINUM-ACTIVATED MALATE TRANSPORTER	ALMT	Q9SJE9						Duplicated
CHLORIDE CHANNEL PROTEIN CLC-C	CLC-C	Q96282	Duplicated				Duplicated
SLOW ANION CHANNEL-ASSOCIATED 1	SLAC	Q9LD83	Novel			Duplicated		Duplicated
CYCLIC NUCLEOTIDE-GATED ION CHANNEL 1	CNGC	O65717	Novel				Duplicated
VACUOLAR-TYPE H+-ATPASE SUBUNIT A	VHA	Q570K4
ATPase 1	AHA	P20649		Duplicated			Duplicated	Duplicated
VACUOLAR PROTON PYROPHOSPHATASE	AVP	P31414					Duplicated
CALCIUM-DEPENDENT PROTEIN KINASE 3	CPK3	Q42479					Duplicated
CALCIUM-DEPENDENT PROTEIN KINASE 21	CPK21	Q6ZIU9					Duplicated
TWO PORE CALCIUM CHANNEL 1	TPC1	Q94KI8
TWO PORE POTASSIUM CHANNEL 1	TPK1	Q8LBL1
CALCIUM-DEPENDENT PROTEIN KINASE 17	CPK17	A9SYQ0
MITOGEN-ACTIVATED PROTEIN KINASE KINASE KINASE (ZIK7)	MAPKKK (ZIK7)	B9DGB8
MITOGEN-ACTIVATED PROTEIN KINASE KINASE KINASE (ZIK4)	MAPKKK (ZIK4)	B3H6U2
MITOGEN-ACTIVATED PROTEIN KINASE KINASE KINASE 13	MAPKKK13	F4HNX7
MITOGEN-ACTIVATED PROTEIN KINASE KINASE KINASE KINASE 7	MAPKKKK7	F4I5F8					Duplicated
MITOGEN-ACTIVATED PROTEIN KINASE KINASE KINASE 3	MAPKKK3	F4HRJ4				Duplicated
MITOGEN-ACTIVATED PROTEIN KINASE KINASE KINASE KINASE ALPHA1	MAPKKKK1	F4HPS0
MITOGEN-ACTIVATED PROTEIN KINASE KINASE KINASE (RAF16)	MAPKKK (RAF16)	F4I5S1		Duplicated				Duplicated
MITOGEN-ACTIVATED PROTEIN KINASE KINASE KINASE (RAF25)	MAPKKK (RAF25)	F4IS56
MITOGEN-ACTIVATED PROTEIN KINASE KINASE KINASE (RAF14)	MAPKKK (RAF14)	F4IP61
MITOGEN-ACTIVATED PROTEIN KINASE KINASE KINASE (RAF4)	MAPKKK (RAF4)	F4IAN2					Duplicated
MITOGEN-ACTIVATED PROTEIN KINASE KINASE KINASE (RAF6)	MAPKKK (RAF6)	F4JQX7					Duplicated
MITOGEN-ACTIVATED PROTEIN KINASE KINASE KINASE (RAF9)	MAPKKK (RAF9)	F4JC18					Duplicated
MITOGEN-ACTIVATED PROTEIN KINASE KINASE KINASE KINASE 6	MAPKKKK6	F4JMF4			Novel
HIGH LEAF TEMPERATURE PROTEIN 1	HT1	Q2MHE4
CALCIUM-DEPENDENT PROTEIN KINASE 18	CPK18	Q1PE17					Duplicated
CALCIUM-DEPENDENT PROTEIN KINASE 14	CPK14	P93759					Duplicated	Duplicated
MITOGEN-ACTIVATED PROTEIN KINASE KINASE KINASE 1	MAPKKK1	O22040
MITOGEN-ACTIVATED PROTEIN KINASE 14	MAPK14	MPK14_ARATH
MITOGEN-ACTIVATED PROTEIN KINASE KINASE KINASE (RAF45)	MAPKKK (RAF45)	F4J1Z7
MITOGEN-ACTIVATED PROTEIN KINASE KINASE KINASE (RAF30)	MAPKKK (RAF30)	F4JTP5
CALCIUM-DEPENDENT PROTEIN KINASE 15	CPK15	O49717
MITOGEN-ACTIVATED PROTEIN KINASE KINASE KINASE (RAF48)	MAPKKK (RAF48)	O22100					Duplicated
MITOGEN-ACTIVATED PROTEIN KINASE KINASE KINASE 9	MAPKKK9	O81472
MITOGEN-ACTIVATED PROTEIN KINASE KINASE 4	MAPKK4	O80397
MITOGEN-ACTIVATED PROTEIN KINASE KINASE 3	MAPKK3	O80396
MITOGEN-ACTIVATED PROTEIN KINASE 3	MAPK3	Q39023
CALCIUM-DEPENDENT PROTEIN KINASE 34	CPK34	Q3E9C0					Duplicated
MITOGEN-ACTIVATED PROTEIN KINASE KINASE KINASE 5	MAPKKK5	Q9C5H5
MITOGEN-ACTIVATED PROTEIN KINASE KINASE KINASE 7	MAPKKK7	Q9LJD8
MITOGEN-ACTIVATED PROTEIN KINASE KINASE KINASE (RAF28)	MAPKKK (RAF28)	Q9M085
MITOGEN-ACTIVATED PROTEIN KINASE 18	MAPK18	Q9C5C0
MITOGEN-ACTIVATED PROTEIN KINASE KINASE 1	MAPKK1	Q94A06				Duplicated
CBL-INTERACTING SERINE/THREONINE-PROTEIN KINASE23	CIPK23	Q93VD3
ALUMINUM-ACTIVATED MALATE TRANSPORTER 5	ALMT5	Q93Z29
MITOGEN-ACTIVATED PROTEIN KINASE KINASE KINASE 21	MAPKKK21	Q6K1M3
MITOGEN-ACTIVATED PROTEIN KINASE 17	MAPK17	Q84M93				Duplicated
